# Supplementary material for: Structural insight into the cooperativity of spin crossover compounds
Source: Acta Crystallogr B Struct Sci Cryst Eng Mater. 2023 Aug 11;79(Pt 5):354–67. doi: 10.1107/S2052520623005814 (PMC10552598; doi:10.1107/S2052520623005814)
Supplement: Supplementary file 5 [file b-79-00354-sup5.zip › Bia_Portho_140K.cif]

data_Bia_dw4400_140K
 
_audit_creation_method            'SHELXL-2019/2'
_shelx_SHELXL_version_number      '2019/2'
_chemical_name_systematic         ?
_chemical_name_common             ?
_chemical_melting_point           ?
_chemical_formula_moiety          ?
_chemical_formula_sum
 'C10.86 H8 Fe0.29 N1.71 S0.57' 
_chemical_formula_weight          196.75

loop_
 _atom_type_symbol
 _atom_type_description
 _atom_type_scat_dispersion_real
 _atom_type_scat_dispersion_imag
 _atom_type_scat_source
 'Fe'  'Fe'   0.3265   0.6960
 'International Tables Vol C Tables 4.2.6.8 and 6.1.1.4'
 'C'  'C'   0.0024   0.0013
 'International Tables Vol C Tables 4.2.6.8 and 6.1.1.4'
 'H'  'H'   0.0000   0.0000
 'International Tables Vol C Tables 4.2.6.8 and 6.1.1.4'
 'N'  'N'   0.0049   0.0027
 'International Tables Vol C Tables 4.2.6.8 and 6.1.1.4'
 'S'  'S'   0.1051   0.1002
 'International Tables Vol C Tables 4.2.6.8 and 6.1.1.4'
 
_space_group_crystal_system       orthorhombic
_space_group_IT_number            56
_space_group_name_H-M_alt         'P c c n'
_space_group_name_Hall            '-P 2ab 2ac'
 
_shelx_space_group_comment
;
The symmetry employed for this shelxl refinement is uniquely defined
by the following loop, which should always be used as a source of
symmetry information in preference to the above space-group names.
They are only intended as comments.
;
 
loop_
 _space_group_symop_operation_xyz
 'x, y, z'
 '-x+1/2, -y+1/2, z'
 '-x, y+1/2, -z+1/2'
 'x+1/2, -y, -z+1/2'
 '-x, -y, -z'
 'x-1/2, y-1/2, -z'
 'x, -y-1/2, z-1/2'
 '-x-1/2, y, z-1/2'
 
_cell_length_a                    12.3551(2)
_cell_length_b                    14.7667(3)
_cell_length_c                    18.2415(3)
_cell_angle_alpha                 90
_cell_angle_beta                  90
_cell_angle_gamma                 90
_cell_volume                      3328.05(10)
_cell_formula_units_Z             14
_cell_measurement_temperature     140(2)
_cell_measurement_reflns_used     5199
_cell_measurement_theta_min       1.969
_cell_measurement_theta_max       27.885
 
_exptl_crystal_description        irregular
_exptl_crystal_colour             ?
_exptl_crystal_density_meas       ?
_exptl_crystal_density_method     ?
_exptl_crystal_density_diffrn     1.374          
_exptl_crystal_F_000              1424
_exptl_transmission_factor_min    ?
_exptl_transmission_factor_max    ?
_exptl_crystal_size_max           ?
_exptl_crystal_size_mid           ?
_exptl_crystal_size_min           ?
_exptl_absorpt_coefficient_mu     0.452
_shelx_estimated_absorpt_T_min    ?
_shelx_estimated_absorpt_T_max    ?
_exptl_absorpt_correction_type    ?
_exptl_absorpt_correction_T_min   ?
_exptl_absorpt_correction_T_max   ?
_exptl_absorpt_process_details    ?
_exptl_absorpt_special_details    ?
_diffrn_ambient_temperature       293(2)
_diffrn_radiation_wavelength      0.65524
_diffrn_radiation_type            Synchrotron
_diffrn_source                    ?
_diffrn_measurement_device_type   '4-circle diffractometer'
_diffrn_measurement_method        ?
_diffrn_detector_area_resol_mean  ?
_diffrn_reflns_number             34386
_diffrn_reflns_av_unetI/netI      0.0577
_diffrn_reflns_av_R_equivalents   0.0763
_diffrn_reflns_limit_h_min        -19
_diffrn_reflns_limit_h_max        19
_diffrn_reflns_limit_k_min        -18
_diffrn_reflns_limit_k_max        18
_diffrn_reflns_limit_l_min        -29
_diffrn_reflns_limit_l_max        29
_diffrn_reflns_theta_min          1.981
_diffrn_reflns_theta_max          32.926
_diffrn_reflns_theta_full         23.150
_diffrn_measured_fraction_theta_max   0.818
_diffrn_measured_fraction_theta_full  0.984
_diffrn_reflns_Laue_measured_fraction_max    0.818
_diffrn_reflns_Laue_measured_fraction_full   0.984
_diffrn_reflns_point_group_measured_fraction_max   0.818
_diffrn_reflns_point_group_measured_fraction_full  0.984
_reflns_number_total              6515
_reflns_number_gt                 4595
_reflns_threshold_expression      'I > 2\s(I)'
_reflns_Friedel_coverage          0.000
_reflns_Friedel_fraction_max      .
_reflns_Friedel_fraction_full     .
 
_reflns_special_details
;
 Reflections were merged by SHELXL according to the crystal
 class for the calculation of statistics and refinement.
 
 _reflns_Friedel_fraction is defined as the number of unique
 Friedel pairs measured divided by the number that would be
 possible theoretically, ignoring centric projections and
 systematic absences.
;
 
_computing_data_collection        ?
_computing_cell_refinement        ?
_computing_data_reduction         ?
_computing_structure_solution     ?
_computing_structure_refinement 'SHELXL-2019/2 (Sheldrick, 2019)'
_computing_molecular_graphics     ?
_computing_publication_material   ?
_refine_special_details           ?
_refine_ls_structure_factor_coef  Fsqd
_refine_ls_matrix_type            full
_refine_ls_weighting_scheme       calc
_refine_ls_weighting_details
'w=1/[\s^2^(Fo^2^)+(0.0428P)^2^+1.9651P] where P=(Fo^2^+2Fc^2^)/3'
_atom_sites_solution_primary      ?
_atom_sites_solution_secondary    ?
_atom_sites_solution_hydrogens    geom
_refine_ls_hydrogen_treatment     constr
_refine_ls_extinction_method      none
_refine_ls_extinction_coef        .
_refine_ls_number_reflns          6515
_refine_ls_number_parameters      213
_refine_ls_number_restraints      0
_refine_ls_R_factor_all           0.1148
_refine_ls_R_factor_gt            0.0751
_refine_ls_wR_factor_ref          0.1466
_refine_ls_wR_factor_gt           0.1327
_refine_ls_goodness_of_fit_ref    1.156
_refine_ls_restrained_S_all       1.156
_refine_ls_shift/su_max           0.001
_refine_ls_shift/su_mean          0.000
 
loop_
 _atom_site_label
 _atom_site_type_symbol
 _atom_site_fract_x
 _atom_site_fract_y
 _atom_site_fract_z
 _atom_site_U_iso_or_equiv
 _atom_site_adp_type
 _atom_site_occupancy
 _atom_site_site_symmetry_order  
 _atom_site_calc_flag
 _atom_site_refinement_flags_posn
 _atom_site_refinement_flags_adp
 _atom_site_refinement_flags_occupancy
 _atom_site_disorder_assembly
 _atom_site_disorder_group
Fe01 Fe 0.750000 0.750000 0.58976(2) 0.02623(11) Uani 1 2 d S T P . .
S002 S 0.84741(5) 0.55998(5) 0.39225(3) 0.03843(15) Uani 1 1 d . . . . .
N003 N 0.72549(14) 0.83887(13) 0.66829(9) 0.0274(4) Uani 1 1 d . . . . .
N004 N 0.79051(16) 0.66539(14) 0.51325(10) 0.0327(4) Uani 1 1 d . . . . .
N005 N 0.89554(15) 0.80296(13) 0.59516(10) 0.0295(4) Uani 1 1 d . . . . .
C006 C 0.62720(18) 0.84940(15) 0.70906(11) 0.0281(4) Uani 1 1 d . . . . .
C007 C 0.53259(18) 0.87481(16) 0.67330(12) 0.0305(5) Uani 1 1 d . . . . .
H007 H 0.533085 0.886350 0.623180 0.037 Uiso 1 1 calc R U . . .
C008 C 0.90846(19) 0.86483(16) 0.64890(13) 0.0321(5) Uani 1 1 d . . . . .
C009 C 0.81004(19) 0.88223(16) 0.68931(12) 0.0315(5) Uani 1 1 d . . . . .
H009 H 0.808051 0.922621 0.728398 0.038 Uiso 1 1 calc R U . . .
C00A C 0.62570(19) 0.83155(16) 0.78407(12) 0.0327(5) Uani 1 1 d . . . . .
H00A H 0.688821 0.814189 0.808030 0.039 Uiso 1 1 calc R U . . .
C00B C 0.43412(19) 0.86585(15) 0.78829(12) 0.0305(4) Uani 1 1 d . . . . .
C00C C 0.43764(19) 0.88275(16) 0.71307(12) 0.0312(5) Uani 1 1 d . . . . .
H00C H 0.374491 0.899820 0.689003 0.037 Uiso 1 1 calc R U . . .
C00D C 0.81267(17) 0.62231(16) 0.46282(12) 0.0288(4) Uani 1 1 d . . . . .
C00E C 0.5299(2) 0.83978(17) 0.82270(12) 0.0353(5) Uani 1 1 d . . . . .
H00E H 0.529415 0.827657 0.872728 0.042 Uiso 1 1 calc R U . . .
C00F C 0.33296(19) 0.88034(17) 0.83082(13) 0.0339(5) Uani 1 1 d . . . . .
C00G C 0.9817(2) 0.78294(18) 0.55302(13) 0.0361(5) Uani 1 1 d . . . . .
H00G H 0.973777 0.741013 0.515365 0.043 Uiso 1 1 calc R U . . .
C00H C 0.3379(2) 0.91421(18) 0.90168(13) 0.0399(6) Uani 1 1 d . . . . .
H00H H 0.404943 0.926694 0.922593 0.048 Uiso 1 1 calc R U . . .
C00I C 1.0064(2) 0.90830(19) 0.66207(15) 0.0409(6) Uani 1 1 d . . . . .
H00I H 1.012535 0.951042 0.699278 0.049 Uiso 1 1 calc R U . . .
C00J C 0.2315(2) 0.86225(18) 0.80055(14) 0.0390(6) Uani 1 1 d . . . . .
H00J H 0.226373 0.839879 0.753020 0.047 Uiso 1 1 calc R U . . .
C00K C 0.1378(2) 0.8776(2) 0.84122(17) 0.0480(7) Uani 1 1 d . . . . .
H00K H 0.070478 0.864916 0.820775 0.058 Uiso 1 1 calc R U . . .
C00L C 1.0943(2) 0.8866(2) 0.61870(16) 0.0481(7) Uani 1 1 d . . . . .
H00L H 1.160909 0.914489 0.626163 0.058 Uiso 1 1 calc R U . . .
C00M C 0.2439(2) 0.9298(2) 0.94199(15) 0.0469(7) Uani 1 1 d . . . . .
H00M H 0.248498 0.952679 0.989389 0.056 Uiso 1 1 calc R U . . .
C00N C 0.1441(2) 0.9114(2) 0.91176(16) 0.0506(7) Uani 1 1 d . . . . .
H00N H 0.081388 0.921679 0.938653 0.061 Uiso 1 1 calc R U . . .
C00O C 1.0814(2) 0.8227(2) 0.56395(15) 0.0441(6) Uani 1 1 d . . . . .
H00O H 1.139860 0.806521 0.534595 0.053 Uiso 1 1 calc R U . . .
 
loop_
 _atom_site_aniso_label
 _atom_site_aniso_U_11
 _atom_site_aniso_U_22
 _atom_site_aniso_U_33
 _atom_site_aniso_U_23
 _atom_site_aniso_U_13
 _atom_site_aniso_U_12
Fe01 0.02787(19) 0.0279(2) 0.02289(18) 0.000 0.000 -0.00079(18)
S002 0.0395(3) 0.0462(4) 0.0295(3) -0.0077(3) 0.0079(2) 0.0005(3)
N003 0.0302(9) 0.0272(10) 0.0248(8) 0.0005(7) -0.0013(6) 0.0009(7)
N004 0.0353(10) 0.0348(11) 0.0281(9) -0.0014(8) 0.0020(7) -0.0009(8)
N005 0.0305(9) 0.0301(10) 0.0279(8) 0.0065(7) 0.0003(7) -0.0014(7)
C006 0.0328(10) 0.0247(11) 0.0268(9) -0.0006(8) 0.0004(8) 0.0024(8)
C007 0.0361(11) 0.0300(12) 0.0254(9) 0.0010(8) -0.0031(8) 0.0033(9)
C008 0.0323(11) 0.0307(12) 0.0332(11) 0.0037(9) -0.0031(8) -0.0032(9)
C009 0.0378(11) 0.0286(12) 0.0283(10) -0.0015(9) -0.0028(8) -0.0034(9)
C00A 0.0348(11) 0.0356(13) 0.0275(10) 0.0010(9) -0.0031(8) 0.0082(9)
C00B 0.0353(11) 0.0250(11) 0.0311(10) 0.0003(9) 0.0010(8) 0.0060(9)
C00C 0.0335(11) 0.0297(12) 0.0305(10) 0.0009(9) -0.0025(8) 0.0042(9)
C00D 0.0272(9) 0.0322(12) 0.0270(10) 0.0033(8) 0.0005(7) -0.0016(8)
C00E 0.0403(12) 0.0396(14) 0.0261(10) 0.0041(9) 0.0014(9) 0.0099(10)
C00F 0.0375(12) 0.0301(12) 0.0340(11) 0.0047(9) 0.0045(9) 0.0107(9)
C00G 0.0351(11) 0.0404(13) 0.0328(11) 0.0073(10) 0.0070(9) -0.0009(10)
C00H 0.0451(13) 0.0413(14) 0.0333(12) 0.0033(10) 0.0022(10) 0.0145(11)
C00I 0.0365(12) 0.0421(15) 0.0442(13) 0.0024(12) -0.0072(10) -0.0085(11)
C00J 0.0378(13) 0.0392(14) 0.0400(12) 0.0020(11) 0.0023(9) 0.0089(10)
C00K 0.0370(13) 0.0520(18) 0.0551(16) 0.0095(14) 0.0052(12) 0.0109(12)
C00L 0.0327(12) 0.0565(18) 0.0553(16) 0.0149(14) -0.0071(11) -0.0123(12)
C00M 0.0545(16) 0.0489(16) 0.0373(12) 0.0050(12) 0.0101(12) 0.0236(13)
C00N 0.0466(15) 0.0550(18) 0.0503(15) 0.0136(14) 0.0162(13) 0.0230(13)
C00O 0.0313(12) 0.0542(17) 0.0468(14) 0.0174(13) 0.0051(10) -0.0023(11)
 
_geom_special_details
;
 All esds (except the esd in the dihedral angle between two l.s. planes)
 are estimated using the full covariance matrix.  The cell esds are taken
 into account individually in the estimation of esds in distances, angles
 and torsion angles; correlations between esds in cell parameters are only
 used when they are defined by crystal symmetry.  An approximate (isotropic)
 treatment of cell esds is used for estimating esds involving l.s. planes.
;
 
loop_
 _geom_bond_atom_site_label_1
 _geom_bond_atom_site_label_2
 _geom_bond_distance
 _geom_bond_site_symmetry_2
 _geom_bond_publ_flag
Fe01 N004 1.939(2) 2_665 ?
Fe01 N004 1.939(2) . ?
Fe01 N005 1.9633(19) 2_665 ?
Fe01 N005 1.9633(19) . ?
Fe01 N003 1.9663(19) . ?
Fe01 N003 1.9663(19) 2_665 ?
S002 C00D 1.640(2) . ?
N003 C009 1.284(3) . ?
N003 C006 1.433(3) . ?
N004 C00D 1.151(3) . ?
N005 C00G 1.346(3) . ?
N005 C008 1.350(3) . ?
C006 C007 1.390(3) . ?
C006 C00A 1.394(3) . ?
C007 C00C 1.384(3) . ?
C008 C00I 1.390(3) . ?
C008 C009 1.445(3) . ?
C00A C00E 1.382(3) . ?
C00B C00E 1.394(3) . ?
C00B C00C 1.395(3) . ?
C00B C00F 1.487(3) . ?
C00F C00H 1.387(3) . ?
C00F C00J 1.396(4) . ?
C00G C00O 1.379(4) . ?
C00H C00M 1.394(4) . ?
C00I C00L 1.382(4) . ?
C00J C00K 1.394(4) . ?
C00K C00N 1.383(4) . ?
C00L C00O 1.384(4) . ?
C00M C00N 1.377(5) . ?
 
loop_
 _geom_angle_atom_site_label_1
 _geom_angle_atom_site_label_2
 _geom_angle_atom_site_label_3
 _geom_angle
 _geom_angle_site_symmetry_1
 _geom_angle_site_symmetry_3
 _geom_angle_publ_flag
N004 Fe01 N004 87.92(12) 2_665 . ?
N004 Fe01 N005 93.23(8) 2_665 2_665 ?
N004 Fe01 N005 90.91(8) . 2_665 ?
N004 Fe01 N005 90.91(8) 2_665 . ?
N004 Fe01 N005 93.23(8) . . ?
N005 Fe01 N005 174.25(11) 2_665 . ?
N004 Fe01 N003 93.13(8) 2_665 . ?
N004 Fe01 N003 173.87(8) . . ?
N005 Fe01 N003 95.06(8) 2_665 . ?
N005 Fe01 N003 80.72(8) . . ?
N004 Fe01 N003 173.87(8) 2_665 2_665 ?
N004 Fe01 N003 93.13(8) . 2_665 ?
N005 Fe01 N003 80.72(8) 2_665 2_665 ?
N005 Fe01 N003 95.06(8) . 2_665 ?
N003 Fe01 N003 86.46(11) . 2_665 ?
C009 N003 C006 118.73(19) . . ?
C009 N003 Fe01 115.16(16) . . ?
C006 N003 Fe01 125.54(14) . . ?
C00D N004 Fe01 172.95(19) . . ?
C00G N005 C008 118.0(2) . . ?
C00G N005 Fe01 127.47(17) . . ?
C008 N005 Fe01 114.49(15) . . ?
C007 C006 C00A 120.0(2) . . ?
C007 C006 N003 119.89(19) . . ?
C00A C006 N003 120.03(19) . . ?
C00C C007 C006 119.3(2) . . ?
N005 C008 C00I 122.8(2) . . ?
N005 C008 C009 113.0(2) . . ?
C00I C008 C009 124.2(2) . . ?
N003 C009 C008 116.3(2) . . ?
C00E C00A C006 119.7(2) . . ?
C00E C00B C00C 117.8(2) . . ?
C00E C00B C00F 121.2(2) . . ?
C00C C00B C00F 120.9(2) . . ?
C007 C00C C00B 121.8(2) . . ?
N004 C00D S002 178.3(2) . . ?
C00A C00E C00B 121.4(2) . . ?
C00H C00F C00J 118.5(2) . . ?
C00H C00F C00B 120.1(2) . . ?
C00J C00F C00B 121.4(2) . . ?
N005 C00G C00O 122.1(3) . . ?
C00F C00H C00M 120.9(3) . . ?
C00L C00I C008 118.6(3) . . ?
C00K C00J C00F 120.3(3) . . ?
C00N C00K C00J 120.4(3) . . ?
C00I C00L C00O 118.7(2) . . ?
C00N C00M C00H 120.1(3) . . ?
C00M C00N C00K 119.7(3) . . ?
C00G C00O C00L 119.8(3) . . ?
 
_refine_diff_density_max    0.550
_refine_diff_density_min   -0.277
_refine_diff_density_rms    0.068

_shelx_res_file
;
TITL Bia_dw4400_085K_a.res in Pccn
    Bia_dw4400_140K.res
    created by SHELXL-2019/2 at 05:34:19 on 03-May-2022
REM Old TITL Bia_dw4400_085K in Pccn
REM SHELXT solution in Pccn: R1 0.089, Rweak 0.045, Alpha 0.023
REM <I/s>   0.567 for  392 systematic absences,  Orientation as input
REM Formula found by SHELXT:  Fe C38 N6 S2

CELL 0.65524 12.3551 14.7667 18.2415 90.0000 90.0000 90.0000
ZERR 14.000 0.0002 0.0003 0.0003 0.0000 0.0000 0.0000
LATT  1
SYMM 1/2-X, 1/2-Y, Z
SYMM -X, 1/2+Y, 1/2-Z
SYMM 1/2+X, -Y, 1/2-Z
SFAC FE C H N S
DISP $C  0.00244  0.00131  9.14798!source kissel
DISP $N  0.00493  0.00266 15.07095!source kissel
DISP $S  0.10506  0.10024 379.49005!source kissel
DISP $Fe  0.32649  0.69602 2544.24973!source kissel
UNIT 4 152 112 24 8
ACTA
L.S. 10
BOND
LIST 6
FMAP 2
PLAN 20
WGHT    0.042800    1.965100
FVAR       2.31054
FE01  1    0.750000    0.750000    0.589756    10.50000    0.02787    0.02793 =
         0.02289    0.00000    0.00000   -0.00079
S002  5    0.847408    0.559985    0.392251    11.00000    0.03955    0.04624 =
         0.02952   -0.00769    0.00790    0.00053
N003  4    0.725486    0.838870    0.668290    11.00000    0.03020    0.02718 =
         0.02481    0.00047   -0.00129    0.00088
N004  4    0.790511    0.665386    0.513247    11.00000    0.03530    0.03479 =
         0.02809   -0.00135    0.00196   -0.00088
N005  4    0.895538    0.802959    0.595157    11.00000    0.03054    0.03006 =
         0.02788    0.00653    0.00029   -0.00143
C006  2    0.627196    0.849397    0.709064    11.00000    0.03281    0.02474 =
         0.02684   -0.00056    0.00045    0.00243
C007  2    0.532588    0.874809    0.673299    11.00000    0.03614    0.02998 =
         0.02538    0.00096   -0.00307    0.00332
AFIX  43
H007  3    0.533085    0.886350    0.623180    11.00000   -1.20000
AFIX   0
C008  2    0.908460    0.864834    0.648898    11.00000    0.03229    0.03068 =
         0.03320    0.00368   -0.00314   -0.00316
C009  2    0.810038    0.882228    0.689306    11.00000    0.03776    0.02857 =
         0.02826   -0.00149   -0.00280   -0.00344
AFIX  43
H009  3    0.808051    0.922621    0.728398    11.00000   -1.20000
AFIX   0
C00A  2    0.625700    0.831550    0.784072    11.00000    0.03483    0.03564 =
         0.02753    0.00103   -0.00306    0.00817
AFIX  43
H00A  3    0.688821    0.814189    0.808030    11.00000   -1.20000
AFIX   0
C00B  2    0.434124    0.865848    0.788293    11.00000    0.03525    0.02504 =
         0.03113    0.00027    0.00100    0.00602
C00C  2    0.437638    0.882755    0.713068    11.00000    0.03345    0.02966 =
         0.03052    0.00092   -0.00246    0.00423
AFIX  43
H00C  3    0.374491    0.899820    0.689003    11.00000   -1.20000
AFIX   0
C00D  2    0.812666    0.622309    0.462817    11.00000    0.02723    0.03221 =
         0.02698    0.00327    0.00051   -0.00161
C00E  2    0.529932    0.839778    0.822699    11.00000    0.04033    0.03959 =
         0.02608    0.00408    0.00136    0.00987
AFIX  43
H00E  3    0.529415    0.827657    0.872728    11.00000   -1.20000
AFIX   0
C00F  2    0.332961    0.880337    0.830820    11.00000    0.03751    0.03012 =
         0.03398    0.00468    0.00449    0.01070
C00G  2    0.981726    0.782945    0.553022    11.00000    0.03507    0.04040 =
         0.03283    0.00733    0.00704   -0.00088
AFIX  43
H00G  3    0.973777    0.741013    0.515365    11.00000   -1.20000
AFIX   0
C00H  2    0.337933    0.914212    0.901684    11.00000    0.04510    0.04126 =
         0.03326    0.00328    0.00217    0.01455
AFIX  43
H00H  3    0.404943    0.926694    0.922593    11.00000   -1.20000
AFIX   0
C00I  2    1.006370    0.908297    0.662070    11.00000    0.03650    0.04206 =
         0.04425    0.00243   -0.00720   -0.00850
AFIX  43
H00I  3    1.012535    0.951042    0.699278    11.00000   -1.20000
AFIX   0
C00J  2    0.231473    0.862250    0.800553    11.00000    0.03784    0.03921 =
         0.04002    0.00202    0.00231    0.00893
AFIX  43
H00J  3    0.226373    0.839879    0.753020    11.00000   -1.20000
AFIX   0
C00K  2    0.137760    0.877552    0.841218    11.00000    0.03697    0.05198 =
         0.05508    0.00946    0.00518    0.01085
AFIX  43
H00K  3    0.070478    0.864916    0.820775    11.00000   -1.20000
AFIX   0
C00L  2    1.094311    0.886623    0.618700    11.00000    0.03269    0.05646 =
         0.05529    0.01488   -0.00712   -0.01226
AFIX  43
H00L  3    1.160909    0.914489    0.626163    11.00000   -1.20000
AFIX   0
C00M  2    0.243873    0.929803    0.941992    11.00000    0.05446    0.04888 =
         0.03727    0.00498    0.01008    0.02361
AFIX  43
H00M  3    0.248498    0.952679    0.989389    11.00000   -1.20000
AFIX   0
C00N  2    0.144141    0.911396    0.911757    11.00000    0.04664    0.05497 =
         0.05034    0.01361    0.01621    0.02301
AFIX  43
H00N  3    0.081388    0.921679    0.938653    11.00000   -1.20000
AFIX   0
C00O  2    1.081421    0.822670    0.563950    11.00000    0.03133    0.05418 =
         0.04677    0.01738    0.00513   -0.00230
AFIX  43
H00O  3    1.139860    0.806521    0.534595    11.00000   -1.20000
AFIX   0
HKLF 4


REM  Bia_dw4400_085K_a.res in Pccn
REM wR2 = 0.1466, GooF = S = 1.156, Restrained GooF = 1.156 for all data
REM R1 = 0.0751 for 4595 Fo > 4sig(Fo) and 0.1148 for all 6515 data
REM 213 parameters refined using 0 restraints

END

WGHT      0.0428      1.9505

REM Highest difference peak  0.550,  deepest hole -0.277,  1-sigma level  0.068
Q1    1   0.7500  0.7500  0.5493  10.50000  0.05    0.55
Q2    1   0.7202  0.7459  0.6288  11.00000  0.05    0.46
Q3    1   0.6962  0.7886  0.5927  11.00000  0.05    0.40
Q4    1   0.8192  0.6001  0.4211  11.00000  0.05    0.38
Q5    1   0.2823  0.9317  0.9105  11.00000  0.05    0.37
Q6    1   0.6312  0.8418  0.7473  11.00000  0.05    0.36
Q7    1   0.1969  0.9335  0.9214  11.00000  0.05    0.35
Q8    1   0.6793  0.8413  0.6837  11.00000  0.05    0.34
Q9    1   0.5787  0.8708  0.6900  11.00000  0.05    0.34
Q10   1   0.5767  0.8571  0.8022  11.00000  0.05    0.32
Q11   1   0.7274  0.8390  0.6334  11.00000  0.05    0.32
Q12   1   0.8676  0.8593  0.6784  11.00000  0.05    0.31
Q13   1   0.3351  0.8821  0.8709  11.00000  0.05    0.31
Q14   1   0.4398  0.8832  0.7521  11.00000  0.05    0.31
Q15   1   0.2662  0.8539  0.8306  11.00000  0.05    0.30
Q16   1   0.4847  0.8720  0.8053  11.00000  0.05    0.30
Q17   1   0.1822  0.8635  0.8308  11.00000  0.05    0.29
Q18   1   0.7516  0.7966  0.6587  11.00000  0.05    0.29
Q19   1   0.4825  0.8985  0.6922  11.00000  0.05    0.29
Q20   1   0.7583  0.6541  0.4860  11.00000  0.05    0.28
;
_shelx_res_checksum   42464

_shelx_hkl_file
;
   0   0  -2 28964.2 1299.71   1
   0   0   2 19706.3 1297.62   1
   0   0  -3 47.8243 93.3059   1
   0   0   3-9.76442 103.325   1
   0   0  -4 291841. 15869.9   1
   0   0   4 303193. 15874.0   1
   0   0  -5-56.3163 116.620   1
   0   0   5-16.7692 131.549   1
   0   0  -6 1382.44 157.846   1
   0   0   6 1484.24 191.098   1
   0   0  -8 102458. 5814.67   1
   0   0   8 115080. 5827.36   1
   0   0  -9 189.166 140.340   1
   0   0   9 157.412 160.729   1
   0   0 -10 130084. 7014.16   1
   0   0  10 130545. 7023.08   1
   0   0 -11 61.7068 142.868   1
   0   0  11-51.6770 155.396   1
   0   0 -12 11501.3 719.283   1
   0   0  12 12078.7 731.098   1
   0   0 -13-18.0310 163.149   1
   0   0  13-19.9403 202.200   1
   0   0 -15 20.6948 199.658   1
   0   0  15 22.3904 209.122   1
   0   0 -16 29392.2 1662.21   1
   0   0  16 28729.5 1667.42   1
   0   0 -17-114.243 214.588   1
   0   0  17 98.6958 221.921   1
   0   0 -18 11010.8 716.690   1
   0   0  18 10431.0 727.544   1
   0   0 -19-73.6971 236.442   1
   0   0  19-133.280 249.711   1
   0   0 -20 4198.19 377.040   1
   0   0  20 3931.66 385.224   1
   0   0 -21 233.802 237.202   1
   0   0  21-56.5018 247.166   1
   0   0 -22-106.278 268.868   1
   0   0  22 404.565 286.790   1
   0   0 -23 297.205 262.136   1
   0   0  23 471.656 271.427   1
   0   0 -24 766.135 253.499   1
   0   0  24 1046.60 281.721   1
   0   0  25-60.4827 295.686   1
   0   0 -25 360.373 284.546   1
   0   0  26 4992.09 464.842   1
   0   0 -26 5345.92 465.393   1
   0   0  27-30.5281 275.463   1
   0   0 -27 225.239 256.330   1
   0  -1  -1 52.6919 49.3448   1
   0   1   1 56.7132 52.2925   1
   0  -1  -2 127605. 6809.44   1
   0   1   2 127092. 6812.45   1
   0   1  -3 46.7964 69.1038   1
   0  -1  -3-47.4416 109.532   1
   0   1   3 171.710 124.346   1
   0  -1   3-91.5438 91.0148   1
   0  -1  -4 56254.5 2741.85   1
   0   1   4 54380.7 2745.40   1
   0  -1   4 51216.8 2735.50   1
   0  -1  -5-137.245 118.003   1
   0   1  -5-30.7327 97.6285   1
   0   1   5-155.823 136.235   1
   0  -1   5 7.16761 109.910   1
   0  -1  -6 509.076 136.921   1
   0   1  -6 427.488 121.251   1
   0  -1   6 288.007 130.321   1
   0   1   6 485.197 158.600   1
   0   1  -7-54.5585 119.937   1
   0  -1  -7 10.3539 134.252   1
   0   1   7-62.2615 157.672   1
   0  -1   7 61.8744 132.351   1
   0  -1  -8 485.826 153.531   1
   0   1   8 467.094 183.739   1
   0   1  -9 167.731 127.503   1
   0  -1  -9 200.873 136.860   1
   0   1   9-45.5856 151.970   1
   0  -1   9 40.2788 138.489   1
   0  -1 -10 14448.9 854.212   1
   0   1 -10 14652.2 851.255   1
   0   1  10 15070.3 867.734   1
   0  -1  10 14161.3 854.904   1
   0   1 -11 44.2965 142.455   1
   0  -1 -11 48.2059 139.655   1
   0   1  11-18.0167 147.213   1
   0  -1  11-16.4103 155.395   1
   0   1 -12-16.1357 148.759   1
   0  -1 -12 259.917 172.072   1
   0   1  12 212.950 187.884   1
   0  -1  12 142.701 189.803   1
   0   1 -13 87.3597 170.385   1
   0  -1 -13-148.428 193.036   1
   0   1  13-247.571 205.756   1
   0  -1 -14 15213.1 924.956   1
   0   1 -14 15683.9 920.562   1
   0   1  14 14731.8 930.102   1
   0  -1  14 15651.3 928.058   1
   0  -1 -15-168.493 182.479   1
   0   1 -15 201.968 194.363   1
   0   1  15 45.9710 207.996   1
   0  -1  15 174.534 190.851   1
   0   1 -16 5318.59 411.741   1
   0  -1 -16 5355.38 410.531   1
   0  -1  16 4794.75 416.819   1
   0   1  16 5242.64 428.335   1
   0  -1 -17 301.868 229.979   1
   0   1 -17-67.3873 223.584   1
   0   1  17 276.053 276.024   1
   0  -1  17 193.708 246.844   1
   0   1 -18 70.1774 238.607   1
   0   1  18 391.347 267.922   1
   0  -1  18 227.918 238.775   1
   0   1 -19-72.6575 224.298   1
   0  -1  19 131.614 240.993   1
   0  -1 -20 1788.73 272.768   1
   0   1  20 1941.07 295.588   1
   0  -1 -21 287.265 261.862   1
   0   1 -21 103.275 248.018   1
   0  -1  21 1038.31 273.660   1
   0   1  21 198.863 279.142   1
   0  -1 -22 1066.54 294.930   1
   0   1 -22 475.867 272.554   1
   0  -1  22 115.305 273.533   1
   0   1  22 347.941 287.499   1
   0   1 -23-80.8531 229.805   1
   0  -1  23 441.692 251.053   1
   0  -1 -24 2516.68 340.750   1
   0   1  24 2685.89 367.412   1
   0  -1 -25-82.7792 285.107   1
   0   1  25 331.133 291.992   1
   0   1 -25 27.9337 273.751   1
   0  -1  25 182.279 294.676   1
   0   1 -26 2574.99 334.091   1
   0  -1  26 2453.81 328.377   1
   0   1 -27 543.915 287.171   1
   0  -1 -27 55.5618 274.625   1
   0   1  27 211.493 287.992   1
   0  -2  -1 43.2427 77.2666   1
   0   2   1-3.76522 81.2336   1
   0  -2  -2 4252.52 275.218   1
   0   2   2 4716.02 282.913   1
   0   2  -3 2.51880 61.4912   1
   0  -2  -3-6.19334 116.010   1
   0  -2   3-8.39395 65.1333   1
   0   2   3 83.5033 139.102   1
   0   2  -4 15937.9 913.132   1
   0  -2  -4 18500.4 937.933   1
   0   2   4 18286.5 942.852   1
   0  -2   4 15898.7 916.323   1
   0  -2  -5-8.95799 137.574   1
   0   2  -5 32.3794 99.5295   1
   0  -2   5-6.07649 106.132   1
   0   2   5-10.1733 158.482   1
   0   2  -6 1818.15 156.049   1
   0  -2   6 1813.15 164.617   1
   0   2  -7 208.148 100.503   1
   0  -2  -7-78.0631 115.993   1
   0  -2   7-93.2763 106.399   1
   0   2   7-174.403 157.546   1
   0  -2  -8 24080.7 1396.40   1
   0   2   8 26109.3 1411.56   1
   0   2  -9-11.2531 116.017   1
   0  -2  -9 42.1336 159.020   1
   0  -2   9 12.5031 142.109   1
   0   2   9-321.385 189.061   1
   0  -2 -10 1675.09 211.010   1
   0   2 -10 1398.25 179.367   1
   0  -2  10 1911.11 212.943   1
   0   2  10 1186.05 214.007   1
   0   2 -11 28.3051 147.543   1
   0  -2 -11-67.0704 171.638   1
   0   2  11 150.443 187.507   1
   0   2  12 12880.4 835.146   1
   0  -2  12 13886.6 827.661   1
   0  -2 -12 14474.8 831.123   1
   0   2 -12 13559.3 819.043   1
   0  -2  13-18.4330 173.596   1
   0  -2 -14 5607.48 412.986   1
   0   2 -14 5439.46 395.540   1
   0  -2  14 5477.22 409.634   1
   0   2  14 4789.08 420.218   1
   0  -2 -15 128.489 211.995   1
   0   2  15-330.032 235.090   1
   0   2  16 4027.74 412.232   1
   0  -2 -16 4264.50 403.133   1
   0   2 -16 4995.37 395.478   1
   0  -2  16 4955.26 401.341   1
   0  -2 -17-236.354 220.145   1
   0   2 -17 21.8914 217.213   1
   0  -2  17-71.1979 214.112   1
   0   2  17 102.187 242.578   1
   0   2 -18 5678.48 454.080   1
   0  -2 -18 6217.03 458.743   1
   0  -2  18 5949.73 473.169   1
   0  -2 -19 227.273 241.317   1
   0   2 -19 95.5891 200.492   1
   0   2  19 299.608 258.851   1
   0  -2  19 259.646 242.754   1
   0   2 -20-198.413 244.363   1
   0  -2 -20 413.022 254.964   1
   0  -2  20 296.547 264.928   1
   0   2  20 139.814 278.231   1
   0  -2 -21 78.7768 259.291   1
   0   2 -21 383.812 247.561   1
   0   2  21-171.438 263.163   1
   0  -2  21 83.7054 240.984   1
   0   2 -22 5699.59 447.390   1
   0  -2 -22 4730.46 419.140   1
   0  -2  22 5194.50 451.075   1
   0   2  22 5117.95 442.447   1
   0   2 -23 107.910 247.079   1
   0  -2 -23 324.996 280.505   1
   0   2  23-294.701 298.201   1
   0  -2  23 353.090 257.461   1
   0  -2 -24 2865.56 371.898   1
   0   2  24 1816.60 360.606   1
   0   2 -24 2485.56 358.542   1
   0  -2  24 3062.55 373.877   1
   0  -2 -25-27.3802 235.149   1
   0   2  25 389.191 242.193   1
   0  -2  25 274.810 239.539   1
   0   2 -25 253.596 245.156   1
   0  -2 -26 1731.98 323.016   1
   0   2 -26 2525.05 339.370   1
   0   2  26 1410.07 328.429   1
   0  -2 -27-27.5072 294.231   1
   0   2  27 718.350 312.484   1
   0  -2 -28 1809.99 283.583   1
   0   2  28 1338.43 268.729   1
   0  -2 -29 191.096 293.558   1
   0  -3   0 59.2860 59.9541   1
   0   3   0-127.293 71.1361   1
   0  -3  -1 8.55604 84.3659   1
   0   3   1 24.0428 100.929   1
   0  -3  -2 359590. 19325.0   1
   0   3   2 364632. 19328.9   1
   0  -3  -3 28.4247 129.307   1
   0   3   3-176.173 145.597   1
   0   3  -4 550744. 28331.9   1
   0  -3  -4 491939. 28355.6   1
   0  -3   4 516542. 28332.7   1
   0   3   4 560980. 28364.7   1
   0   3  -5 4.61616 71.1683   1
   0  -3   5 109.793 78.0292   1
   0   3  -6 2547.68 198.195   1
   0  -3  -6 3106.72 239.640   1
   0   3   6 2660.06 255.095   1
   0  -3   6 2871.81 203.895   1
   0   3  -7 67.9172 91.5701   1
   0  -3  -7 203.086 134.329   1
   0   3   7 129.375 165.291   1
   0  -3   7 91.2458 94.7881   1
   0   3  -8 100949. 5368.98   1
   0  -3  -8 94768.0 5386.30   1
   0  -3   8 100369. 5372.88   1
   0   3   8 103458. 5401.75   1
   0  -3  -9 88.7783 151.809   1
   0   3   9-67.7379 172.938   1
   0  -3 -10 8189.16 569.041   1
   0   3 -10 9164.25 539.823   1
   0   3  10 8584.53 589.913   1
   0  -3  10 9345.65 549.829   1
   0  -3 -11-34.6683 172.832   1
   0  -3  11 190.609 144.026   1
   0   3  11-234.946 205.014   1
   0   3 -12 22841.8 1290.02   1
   0  -3  12 22701.5 1296.83   1
   0   3 -13-16.3903 155.233   1
   0  -3 -13 98.8553 188.255   1
   0   3  13 21.9945 212.217   1
   0  -3  13 141.470 176.775   1
   0   3 -14 13643.4 805.530   1
   0  -3 -14 12835.1 817.383   1
   0  -3  14 13703.3 816.533   1
   0   3  14 12775.5 829.173   1
   0   3 -15 266.053 185.547   1
   0  -3 -15 591.689 203.220   1
   0   3  15-96.5193 214.651   1
   0  -3  15-20.5530 206.193   1
   0  -3 -16 4957.39 409.310   1
   0   3  16 4787.22 428.968   1
   0   3 -17-64.0535 202.894   1
   0  -3 -17 287.222 260.592   1
   0   3  17 259.208 254.105   1
   0  -3  17 232.055 228.667   1
   0   3 -18 13864.8 833.165   1
   0  -3  18 12627.7 836.329   1
   0  -3 -19 51.0256 210.878   1
   0   3 -19 258.708 212.315   1
   0  -3  19 306.749 212.789   1
   0   3  19-27.5291 229.139   1
   0   3 -20 489.272 222.679   1
   0   3  20 112.728 219.535   1
   0  -3  20 106.674 230.804   1
   0   3  21-344.475 282.573   1
   0   3 -22 2623.38 332.586   1
   0  -3  22 1798.53 321.538   1
   0  -3 -23 54.1566 251.501   1
   0   3  23 29.4725 260.259   1
   0  -3  23 264.338 230.165   1
   0   3 -23-108.059 216.686   1
   0  -3 -24 790.482 245.039   1
   0   3 -24 444.067 247.129   1
   0  -3  24 872.202 279.443   1
   0  -3 -26 409.243 304.317   1
   0   3  26 685.052 296.197   1
   0  -3 -27-27.1754 207.024   1
   0   3  27-207.366 219.903   1
   0  -3 -28-26.9866 305.253   1
   0   3  28 998.705 331.467   1
   0  -4   0 999999. 52079.6   1
   0   4   0 948400. 52082.9   1
   0  -4  -1 20.8248 97.8609   1
   0   4   1 207.100 116.875   1
   0  -4  -2 309924. 17250.7   1
   0   4   2 339476. 17258.6   1
   0  -4  -3-24.0694 121.938   1
   0   4   3 45.5861 127.450   1
   0  -4  -4-37.5527 142.534   1
   0   4   4 53.3352 137.104   1
   0  -4  -5 73.5332 113.379   1
   0   4   5 50.1017 137.983   1
   0   4  -5 6.95596 61.6825   1
   0  -4   5 37.9284 64.2784   1
   0   4  -6 254150. 13761.4   1
   0  -4  -6 261983. 13791.1   1
   0  -4   6 256790. 13762.8   1
   0   4   6 263514. 13803.7   1
   0  -4  -7 90.9464 142.278   1
   0   4  -7-6.64684 84.5885   1
   0   4   7 212.368 165.092   1
   0  -4  -8 26658.7 1439.19   1
   0   4  -8 25165.9 1403.60   1
   0   4   8 26864.6 1448.67   1
   0  -4   8 24573.0 1406.02   1
   0  -4  -9-78.3633 163.751   1
   0  -4   9-20.9793 106.375   1
   0   4   9 35.5955 186.781   1
   0  -4 -10 660.099 185.195   1
   0   4  10 954.478 210.687   1
   0  -4 -11-199.464 189.064   1
   0   4 -11-38.0956 131.235   1
   0  -4  11 178.514 151.307   1
   0   4  11-386.603 207.821   1
   0  -4 -12 7896.78 564.070   1
   0   4 -12 9042.95 538.554   1
   0  -4  12 8757.99 542.107   1
   0   4  12 8032.65 575.624   1
   0   4 -13 202.019 158.323   1
   0  -4 -13 20.3537 185.256   1
   0   4  13-249.154 212.137   1
   0  -4  13-16.8458 155.566   1
   0   4 -14 50.6817 164.755   1
   0  -4 -14 171.273 192.617   1
   0  -4  14-18.3555 178.077   1
   0   4  14 189.639 204.073   1
   0  -4 -15 44.7976 162.570   1
   0   4 -15 383.140 188.544   1
   0  -4  15 158.579 188.276   1
   0   4  15-172.675 196.400   1
   0  -4 -16 257.184 222.720   1
   0   4 -16 293.142 178.556   1
   0  -4  16 63.6840 195.618   1
   0   4  16-102.158 234.619   1
   0  -4 -17-121.574 235.807   1
   0   4 -17-145.483 200.510   1
   0   4  17 210.621 255.987   1
   0  -4  17 67.7429 211.487   1
   0  -4 -18 6990.38 524.967   1
   0   4 -18 6254.02 479.419   1
   0  -4  18 6167.76 496.641   1
   0   4  18 6841.29 539.195   1
   0  -4 -19 77.2848 258.266   1
   0   4 -19 230.206 205.362   1
   0  -4  19 125.686 222.141   1
   0   4  19 222.435 262.001   1
   0  -4 -20 1886.39 275.303   1
   0   4 -20 1424.21 268.501   1
   0   4  20 1333.85 282.151   1
   0  -4  20 1209.96 277.520   1
   0  -4 -21-26.5487 209.369   1
   0  -4  21 54.7659 251.123   1
   0   4  22 4758.33 488.480   1
   0  -4  22 5792.42 478.271   1
   0  -4 -22 6408.50 500.035   1
   0   4 -22 5766.78 474.287   1
   0   4  23 206.244 303.989   1
   0   4 -23 408.195 233.839   1
   0  -4  23 293.456 242.776   1
   0  -4 -23 54.1261 292.996   1
   0   4 -24 1065.79 270.242   1
   0   4  24 916.912 283.826   1
   0  -4 -24 624.960 279.339   1
   0   4  25 474.246 261.874   1
   0  -4 -25-54.2978 212.073   1
   0   4  26-324.923 310.042   1
   0  -4 -26 81.0034 291.454   1
   0   4  27 821.152 315.089   1
   0  -4 -27 699.518 307.815   1
   0  -4 -28 1892.10 283.712   1
   0   4  28 1972.92 291.963   1
   0  -4 -29 184.334 308.398   1
   0   4  29 285.761 309.926   1
   0   5   0 95.5862 85.2510   1
   0  -5   0 41.7077 73.6377   1
   0   5   1 7.08767 110.450   1
   0   5  -1-10.7668 69.0819   1
   0  -5   1 80.4625 63.6125   1
   0  -5  -1 135.351 87.2888   1
   0  -5  -2 19771.7 1161.60   1
   0   5   2 22910.8 1174.77   1
   0  -5  -3 70.0841 122.342   1
   0   5   3 31.3442 135.697   1
   0  -5  -5 11.1238 132.043   1
   0   5   5-147.327 153.943   1
   0   5   6 23438.7 1423.71   1
   0   5  -6 25000.3 1373.34   1
   0  -5   6 26452.0 1374.45   1
   0  -5  -6 25067.8 1416.41   1
   0  -5  -7 97.8820 145.813   1
   0   5   7-241.679 176.804   1
   0  -5   7-76.5139 82.3565   1
   0  -5  -8 1985.54 233.821   1
   0   5   8 2481.91 261.440   1
   0   5  -8 2228.01 177.896   1
   0  -5   8 2765.73 185.792   1
   0  -5  -9-16.4202 163.723   1
   0   5  -9-34.3086 94.6790   1
   0  -5   9-9.31315 98.1753   1
   0   5   9-37.3032 184.138   1
   0   5 -10 6782.82 432.961   1
   0  -5 -10 7194.53 478.180   1
   0  -5  10 7289.10 438.799   1
   0   5  10 6763.72 484.944   1
   0   5 -11-11.6477 111.534   1
   0  -5  11-113.831 119.484   1
   0   5 -12 2549.88 212.858   1
   0  -5 -12 1810.07 240.407   1
   0  -5  12 2013.01 219.605   1
   0   5  12 2046.62 260.863   1
   0   5 -13-73.0703 143.578   1
   0  -5 -13-209.338 180.779   1
   0  -5  13 15.8695 153.927   1
   0   5  13 93.2078 199.906   1
   0  -5 -14 3005.38 308.984   1
   0   5  14 2308.09 309.144   1
   0   5 -14 3225.88 275.518   1
   0  -5  14 2916.27 280.147   1
   0   5 -15 34.8568 183.317   1
   0  -5 -15 205.921 205.797   1
   0   5  15-176.369 240.528   1
   0  -5  15 56.9503 179.281   1
   0   5 -16 5493.15 405.413   1
   0  -5 -16 5116.30 448.357   1
   0   5  16 5798.21 464.579   1
   0  -5  16 4973.98 407.907   1
   0  -5 -17 419.469 268.295   1
   0   5  17 80.2054 268.855   1
   0  -5 -18 2185.27 316.352   1
   0   5  18 1895.99 334.593   1
   0   5 -18 2396.36 266.564   1
   0  -5  18 1839.09 278.996   1
   0  -5 -19 52.0064 251.525   1
   0   5 -19 67.9450 196.201   1
   0  -5  19-172.234 220.631   1
   0   5  19 28.0722 279.895   1
   0   5  20 13828.9 924.761   1
   0  -5 -20 13891.3 912.804   1
   0   5 -20 15383.1 905.554   1
   0  -5  20 14742.3 915.463   1
   0   5 -21-50.2651 211.269   1
   0  -5  21 135.458 239.972   1
   0  -5 -22 5530.96 461.076   1
   0   5  22 5029.50 474.576   1
   0   5 -23-163.433 231.331   1
   0   5  23-264.779 304.622   1
   0  -5 -23 540.564 295.934   1
   0   5  25 176.833 228.488   1
   0  -5 -25 269.881 227.957   1
   0   5  26 2402.75 355.142   1
   0  -5 -26 2302.93 331.686   1
   0   5  27 609.899 319.330   1
   0  -5 -27 717.981 315.943   1
   0  -5 -29-207.487 234.191   1
   0   5  29-168.910 238.484   1
   0  -6   0 24981.6 1380.64   1
   0   6   0 25794.6 1384.86   1
   0   6   1 24.0663 104.191   1
   0   6  -1-45.9997 70.3146   1
   0  -6  -1 28.2279 96.9377   1
   0  -6   1-88.2218 61.9741   1
   0  -6  -2 57598.3 3172.11   1
   0   6   2 59990.5 3178.09   1
   0  -6  -4 122584. 6845.77   1
   0   6   4 133768. 6860.32   1
   0   6   5-70.8467 145.741   1
   0  -6  -5 160.801 130.419   1
   0  -6  -6 114646. 6379.60   1
   0   6   6 122941. 6392.17   1
   0   6   7-16.9486 169.401   1
   0  -6  -7 59.6648 159.962   1
   0   6  -7-7.80730 61.2991   1
   0  -6   7 12.4774 60.3468   1
   0   6   8 3705.32 319.144   1
   0   6  -8 3568.97 226.628   1
   0  -6   8 3682.00 230.630   1
   0  -6  -8 3212.90 292.782   1
   0   6   9-19.5117 151.722   1
   0  -6  -9-17.2904 130.614   1
   0   6  -9 169.524 85.1009   1
   0  -6   9 39.4123 90.3313   1
   0   6  10 8023.57 586.498   1
   0   6 -10 8802.53 523.616   1
   0  -6  10 9055.08 525.234   1
   0  -6 -10 9122.37 580.316   1
   0  -6 -11 176.023 198.988   1
   0   6  11 153.160 216.725   1
   0   6  12 5301.85 436.949   1
   0  -6  12 5083.88 359.025   1
   0   6 -12 5068.03 351.732   1
   0  -6 -12 5751.11 422.746   1
   0  -6 -13-129.770 235.360   1
   0   6  13 95.8422 259.663   1
   0   6 -13 40.7229 141.508   1
   0  -6  13 29.4675 150.815   1
   0  -6 -14 9078.51 620.810   1
   0   6 -14 9152.46 568.064   1
   0  -6  14 8642.27 570.577   1
   0   6  14 9133.19 639.729   1
   0  -6 -15 423.209 252.936   1
   0   6 -15 49.6544 162.990   1
   0  -6  15 89.8447 169.616   1
   0   6  15 693.806 282.725   1
   0  -6  16 5355.35 396.586   1
   0   6 -16 4711.25 375.225   1
   0   6  17-162.984 285.197   1
   0  -6  17 189.857 189.923   1
   0   6 -17 194.541 184.910   1
   0  -6 -17 351.436 269.906   1
   0   6  18 389.064 271.861   1
   0  -6 -18 924.860 269.581   1
   0   6  19 283.072 234.844   1
   0  -6  19-239.798 220.390   1
   0   6 -19 334.797 216.674   1
   0  -6 -19 367.003 247.067   1
   0   6  20 3622.20 357.714   1
   0  -6  20 3315.20 361.873   1
   0   6 -20 3333.08 344.739   1
   0  -6 -20 3128.47 332.401   1
   0   6  21 551.977 251.977   1
   0  -6  21 212.492 234.136   1
   0   6 -21 99.6449 231.039   1
   0  -6 -21 80.2191 231.225   1
   0   6 -22 1642.78 281.983   1
   0   6  22 1404.74 332.349   1
   0  -6 -22 1612.66 313.814   1
   0   6  23 293.829 317.103   1
   0  -6 -23-188.823 283.712   1
   0  -6 -24 26.9662 276.666   1
   0   6  25 556.414 242.840   1
   0   6  27 402.097 311.290   1
   0  -6 -27 657.262 316.528   1
   0  -6 -28 1349.60 325.088   1
   0   6  28 763.307 316.616   1
   0   7   0-29.6153 94.6111   1
   0  -7   1-56.8743 66.8488   1
   0  -7  -1 96.9894 88.6760   1
   0   7  -1-5.60714 76.1038   1
   0   7   1-63.5763 108.528   1
   0  -7   2 25492.8 1387.41   1
   0   7   2 26907.0 1428.92   1
   0  -7  -2 25408.6 1420.54   1
   0   7   3 183.522 122.111   1
   0  -7  -3 43.0499 106.392   1
   0   7   4 4325.79 311.445   1
   0  -7  -4 4107.54 303.335   1
   0   7   5-60.6788 141.681   1
   0  -7  -5 26.6919 133.394   1
   0   7   6 7597.29 482.484   1
   0  -7  -6 6800.72 464.746   1
   0  -7  -7 15.8459 150.047   1
   0   7   7-17.8874 171.210   1
   0   7  -8 34462.1 1801.92   1
   0   7   8 34562.4 1881.55   1
   0  -7  -8 32637.4 1866.52   1
   0  -7   8 32421.1 1802.52   1
   0   7   9 183.502 169.660   1
   0   7  -9 89.0319 76.0377   1
   0  -7   9 29.6680 79.0302   1
   0  -7  -9 127.085 153.194   1
   0   7  10 237.091 203.021   1
   0   7 -10 44.3546 86.8989   1
   0  -7  10 15.7547 95.0064   1
   0  -7 -10 269.654 195.348   1
   0   7  11 45.2435 228.350   1
   0   7 -11 82.0905 101.195   1
   0  -7  11 78.1367 111.099   1
   0  -7 -11 222.376 219.136   1
   0  -7 -12 5158.73 404.927   1
   0   7  12 4515.96 412.149   1
   0   7  13 245.830 241.491   1
   0   7 -13 12.4797 125.071   1
   0  -7  13-26.5219 133.540   1
   0  -7 -13 177.476 201.940   1
   0   7  14 458.019 223.722   1
   0   7 -14 140.904 139.819   1
   0  -7  14 179.781 151.493   1
   0  -7 -14 507.874 223.164   1
   0   7  15 209.620 228.459   1
   0   7 -15 31.3258 153.854   1
   0  -7  15-133.314 157.367   1
   0  -7 -15 23.9685 204.923   1
   0   7  16-376.256 227.494   1
   0   7 -16-155.036 161.373   1
   0  -7  16 256.468 169.208   1
   0  -7 -16-24.7912 193.520   1
   0   7  17 110.125 217.439   1
   0   7 -17-74.9703 174.070   1
   0  -7  17 19.9304 184.052   1
   0  -7 -17 25.4355 196.924   1
   0   7  18 1067.58 272.241   1
   0   7 -18 970.449 201.475   1
   0  -7  18 1225.15 224.490   1
   0  -7 -18 1090.55 250.620   1
   0   7  19-57.0769 255.136   1
   0  -7 -19-26.4220 241.204   1
   0   7  20 1994.55 331.256   1
   0   7 -20 1218.89 254.875   1
   0  -7  20 1548.83 269.605   1
   0  -7 -20 1519.24 298.502   1
   0   7  21 174.850 301.112   1
   0  -7 -21 589.737 285.816   1
   0   7  22 58.6090 308.287   1
   0  -7 -22 188.281 298.143   1
   0   7  24 497.136 272.902   1
   0  -7 -24 751.362 270.955   1
   0   7  25 29.0861 215.377   1
   0  -7 -25 505.800 233.308   1
   0   7  26 316.647 294.403   1
   0  -7 -26 289.138 275.095   1
   0   7  27 56.7754 313.792   1
   0  -7 -27 545.510 320.756   1
   0  -7 -28 358.252 292.718   1
   0   7  28 473.853 290.099   1
   0  -8   0 28499.7 1578.63   1
   0   8   0 29319.3 1582.51   1
   0  -8   1 30.2339 72.0129   1
   0  -8  -1 91.4104 97.8256   1
   0   8   1-30.4191 113.478   1
   0   8  -1-26.3600 81.6532   1
   0  -8   2 42655.8 2264.46   1
   0   8  -2 41480.2 2266.17   1
   0   8   3 39.8846 126.591   1
   0   8   4 251.313 152.121   1
   0  -8  -4 197.353 128.461   1
   0   8   5 16.2020 147.470   1
   0  -8  -5 14.4206 127.735   1
   0  -8  -6 27641.6 1530.24   1
   0   8   6 26701.0 1537.63   1
   0   8   7 188.467 176.141   1
   0  -8  -7 67.1045 158.989   1
   0  -8  -8 18474.7 1074.33   1
   0   8   8 18208.5 1082.77   1
   0  -8 -10 160.548 189.006   1
   0   8 -10 19.5297 66.6433   1
   0  -8  10 47.2554 71.6644   1
   0   8  10-44.7156 214.007   1
   0   8  11-116.897 252.871   1
   0  -8 -11-20.9861 207.221   1
   0   8 -11 76.8444 83.4322   1
   0  -8  11 125.643 90.6377   1
   0  -8 -12 1690.71 259.053   1
   0   8 -12 2187.16 177.123   1
   0   8  12 1971.36 296.512   1
   0  -8  12 1938.15 180.183   1
   0   8  13 126.041 182.947   1
   0  -8 -13 68.5904 171.233   1
   0  -8 -14 1663.17 267.671   1
   0   8 -14 2301.15 202.080   1
   0  -8  14 1770.27 199.848   1
   0   8  14 1896.74 290.765   1
   0   8 -15 126.856 144.463   1
   0  -8  15 150.363 148.995   1
   0   8  16 5552.86 482.106   1
   0   8 -16 5229.75 400.755   1
   0  -8  16 5631.23 407.814   1
   0  -8 -16 6821.31 489.310   1
   0   8  17 55.8607 265.912   1
   0  -8 -17 180.647 255.409   1
   0   8 -17-156.372 147.557   1
   0  -8  17 129.816 164.778   1
   0   8  18 8604.75 665.704   1
   0   8 -18 9762.60 597.904   1
   0  -8  18 8863.07 603.275   1
   0  -8 -18 8963.26 646.509   1
   0   8 -19-123.041 198.468   1
   0   8  20 203.307 296.901   1
   0  -8 -20 293.913 272.553   1
   0   8  21-204.560 285.611   1
   0  -8 -21 80.4393 271.904   1
   0   8  22 1611.08 304.606   1
   0  -8 -22 1720.26 306.285   1
   0   8  23 438.643 229.951   1
   0  -8 -23 295.158 219.288   1
   0  -8 -24 5177.16 460.624   1
   0   8  24 6222.93 483.354   1
   0  -8 -25 396.088 276.181   1
   0   8  25 57.7171 282.326   1
   0  -8 -26 78.0452 287.309   1
   0   8  26 313.456 322.748   1
   0  -8 -27 539.256 299.191   1
   0  -9   0 34.8928 98.0074   1
   0   9   0-84.9612 108.890   1
   0  -9   1-68.9585 82.3316   1
   0   9  -1-60.2845 88.4050   1
   0   9   2 21192.8 1115.14   1
   0  -9   2 19645.8 1070.88   1
   0  -9  -2 20650.5 1108.87   1
   0   9  -2 18569.5 1070.21   1
   0  -9  -3-12.9473 126.214   1
   0   9   4 14084.0 844.599   1
   0  -9  -4 14395.4 836.264   1
   0  -9  -5 216.315 142.666   1
   0   9   5 172.217 162.971   1
   0   9   6 7939.27 529.436   1
   0   9   7 79.2205 191.151   1
   0  -9  -7-213.249 157.990   1
   0   9   9-442.099 231.614   1
   0  -9  -9 99.1792 196.491   1
   0   9  10 1922.40 252.193   1
   0  -9 -10 1838.00 237.390   1
   0   9  11 48.2516 248.144   1
   0  -9 -11 131.251 221.348   1
   0   9  12 2226.39 310.423   1
   0  -9 -12 2699.22 303.516   1
   0  -9  12 1972.31 156.412   1
   0   9 -12 1988.73 151.385   1
   0  -9 -13 23.5873 167.110   1
   0   9 -13-55.2996 98.1891   1
   0  -9  13 42.5120 110.723   1
   0   9  13-51.5999 212.339   1
   0   9 -14 3998.82 283.200   1
   0  -9  14 4047.16 285.806   1
   0   9  15-163.231 284.244   1
   0  -9 -15 226.085 263.051   1
   0   9  16 582.680 294.735   1
   0   9 -16 752.107 154.656   1
   0  -9  16 524.040 155.858   1
   0  -9 -16 281.834 253.563   1
   0   9  17 84.7870 285.953   1
   0   9 -17-30.8679 144.646   1
   0  -9  17 263.387 159.733   1
   0  -9 -17 78.3209 253.241   1
   0   9 -18 668.838 188.798   1
   0   9  18 343.756 284.246   1
   0  -9 -18 477.135 266.478   1
   0   9  19 202.771 293.419   1
   0  -9 -19 347.034 270.464   1
   0   9  20 816.379 303.172   1
   0  -9 -20 1018.60 284.983   1
   0   9  21-175.507 280.725   1
   0  -9 -21 107.328 266.219   1
   0   9  22 672.613 312.476   1
   0  -9 -22-161.028 285.574   1
   0   9  23 233.098 305.395   1
   0  -9 -23 267.287 283.905   1
   0   9  24 1418.60 349.140   1
   0  -9 -24 953.088 319.195   1
   0   9  25 143.056 307.948   1
   0  -9 -25 470.174 287.659   1
   0   9  27 110.599 228.469   1
   0  -9 -27-303.885 218.041   1
   0 -10   0 38923.1 2155.52   1
   0  10   0 40158.2 2158.68   1
   0  10  -1 59.0768 92.6274   1
   0 -10   1 38.3998 88.9429   1
   0  10   2 317.865 133.518   1
   0 -10   2 388.314 80.9264   1
   0  10  -2 344.715 87.4076   1
   0 -10  -2 536.531 132.961   1
   0  10   3 123.066 156.439   1
   0 -10  -3 70.2659 142.927   1
   0  10   4 1061.96 191.526   1
   0 -10  -4 870.667 176.839   1
   0  10   5 218.854 186.272   1
   0 -10  -5-49.5839 155.258   1
   0 -10  -6 2017.93 236.984   1
   0  10   7-228.218 204.378   1
   0 -10  -7 18.8124 184.867   1
   0  10   8 525.507 228.708   1
   0 -10  -8 79.3859 195.476   1
   0  10   9-275.492 200.065   1
   0 -10 -10 16100.0 980.001   1
   0  10  10 16184.4 989.660   1
   0 -10 -11 68.0816 210.769   1
   0  10  11-24.8341 217.915   1
   0 -10 -12 1008.12 275.267   1
   0  10  12 923.432 271.126   1
   0 -10 -13 97.2540 203.696   1
   0  10  13-211.060 211.617   1
   0 -10 -14 250.048 252.393   1
   0  10 -14 112.831 77.3214   1
   0 -10  14 27.9481 72.4240   1
   0  10  14 325.044 272.092   1
   0 -10 -15-127.872 255.615   1
   0  10 -15 90.0146 101.067   1
   0 -10  15-25.7248 103.684   1
   0  10  15-27.7082 276.943   1
   0  10 -16 2302.94 204.618   1
   0  10  16 2733.03 355.989   1
   0 -10 -16 2784.13 338.490   1
   0  10  17 57.1937 256.453   1
   0 -10 -17 79.3278 239.995   1
   0  10  18 173.569 224.888   1
   0 -10 -18-53.3037 201.263   1
   0  10  19 29.1380 211.495   1
   0 -10 -19 214.243 197.964   1
   0  10  20-29.2607 231.564   1
   0 -10 -20 536.679 219.747   1
   0  10  22-291.883 233.301   1
   0 -10 -22 26.7685 198.746   1
   0  10  23 260.889 226.379   1
   0 -10 -23 53.1582 199.991   1
   0  10  24 172.391 228.737   1
   0 -10 -24 26.2674 204.247   1
   0  10  25 28.3380 239.857   1
   0 -10 -25-103.426 216.611   1
   0  10  26 919.010 310.480   1
   0 -10 -26 738.472 283.895   1
   0  11   1 172.067 134.242   1
   0 -11  -1 109.103 126.402   1
   0 -11   1 59.6124 97.1782   1
   0  11  -1-74.2698 103.119   1
   0  11   2 2697.34 248.814   1
   0 -11   2 2540.50 184.277   1
   0  11  -2 2530.72 186.704   1
   0 -11  -2 2959.90 237.936   1
   0  11   3-131.686 146.268   1
   0 -11  -3 60.7329 147.641   1
   0  11   4 626.147 188.762   1
   0 -11  -4 725.922 172.350   1
   0  11   5-96.0447 177.896   1
   0 -11  -5 106.166 162.467   1
   0  11   6 532.535 212.882   1
   0 -11  -6 617.474 190.456   1
   0 -11  -8 4843.43 382.980   1
   0  11   8 4165.09 381.048   1
   0  11   9 190.178 245.992   1
   0 -11  -9 328.458 222.495   1
   0 -11 -10 3092.92 321.420   1
   0  11  11 153.194 229.131   1
   0 -11 -11 188.173 218.028   1
   0  11  12 500.519 274.708   1
   0 -11 -12 510.324 246.142   1
   0  11  13 27.0083 259.886   1
   0 -11 -14 13189.8 790.972   1
   0  11  14 10972.0 789.265   1
   0  11  15 732.233 312.983   1
   0 -11 -15-104.174 251.600   1
   0 -11 -16 6364.52 503.675   1
   0  11  16 5913.69 515.984   1
   0  11  18 582.876 245.187   1
   0 -11 -18 562.334 216.916   1
   0  11  19 29.2855 267.335   1
   0 -11 -19-53.6963 240.017   1
   0  11  20 2287.61 350.990   1
   0 -11 -20 2312.54 343.423   1
   0  11  21 526.896 326.900   1
   0 -11 -21 536.545 277.329   1
   0  11  22 2269.50 360.853   1
   0 -11 -22 1146.45 309.309   1
   0  11  24-56.9807 300.968   1
   0 -11 -24 77.9664 273.942   1
   0  11  25 224.309 298.146   1
   0 -11 -25-76.8727 269.523   1
   0  11  26 3158.81 367.343   1
   0 -11 -26 2639.49 339.564   1
   0  12   1 14.2142 133.923   1
   0 -12  -1 117.101 132.620   1
   0 -12   1 46.5862 102.299   1
   0  12  -1 120.746 112.896   1
   0  12   2 7733.78 453.999   1
   0  12  -2 6656.52 388.935   1
   0 -12  -2 6889.72 434.516   1
   0  12   3-105.092 178.096   1
   0 -12  -3-80.5873 156.788   1
   0  12   4 757.875 203.088   1
   0 -12  -4 998.063 192.473   1
   0  12   5-364.993 197.721   1
   0 -12  -5-205.736 180.112   1
   0  12   7 158.323 211.910   1
   0 -12  -7 62.5915 211.142   1
   0  12   8 94.6856 203.079   1
   0 -12  -8 21.8315 198.145   1
   0  12   9 221.675 230.682   1
   0 -12  -9-181.740 208.587   1
   0  12  10 3212.33 352.909   1
   0 -12 -10 2634.34 325.236   1
   0  12  11 26.3231 261.827   1
   0 -12 -11-121.447 228.137   1
   0  12  13-193.512 269.552   1
   0 -12 -13-51.1112 242.724   1
   0 -12 -14 650.606 244.847   1
   0  12  15-171.725 271.071   1
   0 -12 -15 316.210 239.197   1
   0  12  16 463.094 315.522   1
   0 -12 -16 559.627 272.267   1
   0  12  17 262.684 278.229   1
   0  12  18 939.175 242.849   1
   0 -12 -18 322.659 215.633   1
   0  12  19 58.8152 283.722   1
   0 -12 -19 26.9551 249.642   1
   0  12  20 1380.10 350.309   1
   0 -12 -20 860.985 301.454   1
   0  12  21-408.902 325.647   1
   0 -12 -21 588.878 297.866   1
   0  12  22 723.900 346.428   1
   0 -12 -22 1061.45 316.988   1
   0  12  23 343.856 320.570   1
   0 -12 -23 340.276 283.069   1
   0  12  25 276.871 322.295   1
   0 -12 -25 455.344 295.641   1
   0  13   0 171.197 141.963   1
   0 -13   0 72.7533 131.011   1
   0 -13  -1-13.8445 138.058   1
   0 -13   1-49.7624 111.621   1
   0  13  -1-64.4672 125.978   1
   0  13   1-45.5392 144.150   1
   0  13   2 17218.4 963.393   1
   0 -13   2 16351.1 904.720   1
   0  13  -2 15285.4 906.205   1
   0 -13  -2 17722.3 955.689   1
   0  13   3 74.2068 188.292   1
   0 -13  -3 220.845 178.070   1
   0 -13  -4 4871.61 379.610   1
   0  13   4 5237.20 407.555   1
   0  13   5 767.314 221.677   1
   0 -13  -5 235.286 199.060   1
   0  13   6 856.168 238.936   1
   0 -13  -6 476.751 205.988   1
   0  13   7 236.009 224.845   1
   0 -13  -7 87.2447 209.486   1
   0 -13  -8 4524.49 383.987   1
   0  13   8 4551.09 395.144   1
   0  13   9-25.5134 212.244   1
   0 -13  -9-47.1453 191.913   1
   0  13  10-157.905 215.889   1
   0 -13 -10-48.6389 215.483   1
   0 -13 -12 5582.55 463.445   1
   0  13  12 5790.99 489.650   1
   0  13  13 282.264 223.851   1
   0 -13 -13-77.9373 206.835   1
   0  13  14 1691.68 340.038   1
   0 -13 -14 1474.35 313.996   1
   0  13  15 261.114 238.812   1
   0 -13 -15-79.9232 215.316   1
   0  13  16 497.896 297.890   1
   0 -13 -16-26.8238 263.047   1
   0  13  17 264.835 305.425   1
   0 -13 -17-26.9619 270.197   1
   0 -13 -18 297.423 222.297   1
   0  13  20 850.966 330.026   1
   0 -13 -20 429.980 287.627   1
   0  13  21 436.585 316.930   1
   0  13  22 403.556 328.890   1
   0  13  23 113.615 299.426   1
   0 -13 -23 51.7777 265.027   1
   0  13  24-334.914 291.247   1
   0 -13 -24-178.398 263.615   1
   0 -14   0 658.963 150.467   1
   0  14   0 930.658 170.290   1
   0 -14   1-83.5203 116.878   1
   0 -14  -1-29.5027 147.832   1
   0  14  -1-146.530 117.807   1
   0  14   1 96.4784 158.379   1
   0 -14   2 683.889 109.254   1
   0  14   2 753.800 206.761   1
   0  14  -2 815.415 116.209   1
   0 -14  -2 818.213 186.116   1
   0  14   3-274.219 184.978   1
   0 -14  -3 214.405 178.153   1
   0  14   4 273.396 206.081   1
   0 -14  -4 288.727 189.670   1
   0  14   6 964.128 241.962   1
   0 -14  -6 409.166 194.319   1
   0  14   7 122.828 237.001   1
   0 -14  -7-112.546 207.271   1
   0  14   8 204.198 225.568   1
   0 -14  -8 140.548 211.513   1
   0  14   9-52.7508 216.293   1
   0 -14  -9 48.3970 203.412   1
   0  14  10 515.133 243.219   1
   0 -14 -10 522.705 209.620   1
   0  14  11 388.762 233.091   1
   0 -14 -11 178.354 220.507   1
   0  14  12 5124.08 443.316   1
   0 -14 -12 4521.61 426.447   1
   0  14  13 201.509 298.067   1
   0 -14 -13-184.492 265.985   1
   0  14  14 670.135 232.298   1
   0 -14 -14-80.0606 191.373   1
   0  14  15 117.581 294.085   1
   0 -14 -15 350.327 275.496   1
   0  14  16 1035.40 249.868   1
   0 -14 -16 785.602 228.058   1
   0  14  17 207.604 310.204   1
   0 -14 -17 325.892 263.098   1
   0  14  19 265.504 229.342   1
   0 -14 -19-108.041 198.678   1
   0  14  20 791.934 310.155   1
   0 -14 -20 455.216 262.995   1
   0  14  21 145.095 330.612   1
   0 -14 -21 290.858 279.586   1
   0  14  22 1888.28 365.916   1
   0 -14 -22 1694.58 334.737   1
   0  14  23-56.2604 306.127   1
   0 -14 -23 154.088 268.333   1
   0 -14 -24 125.858 242.758   1
   0  14  24 523.127 288.124   1
   0 -15   0 94.5475 135.130   1
   0  15   0 131.574 152.856   1
   0 -15  -1 94.3525 148.513   1
   0 -15   1-42.9767 121.648   1
   0  15  -1 58.1524 122.339   1
   0  15   1 67.6905 158.062   1
   0  15  -2 1348.91 137.425   1
   0 -15   2 1331.15 131.438   1
   0 -15  -2 1299.41 207.239   1
   0 -15  -3 150.296 171.352   1
   0  15   3 267.482 179.738   1
   0  15   5-163.375 205.586   1
   0 -15  -5-127.959 181.889   1
   0  15   6-171.521 217.187   1
   0 -15  -6-134.540 199.396   1
   0  15   7 408.545 231.780   1
   0 -15  -7-140.240 197.221   1
   0 -15  -8 8588.72 614.832   1
   0  15   8 9434.19 637.827   1
   0  15   9 299.432 233.913   1
   0 -15  -9 224.231 211.321   1
   0  15  10 1561.83 288.722   1
   0 -15 -10 1685.41 269.032   1
   0  15  11 142.327 244.206   1
   0 -15 -11-208.519 207.489   1
   0  15  12 868.033 252.546   1
   0 -15 -12 1430.77 256.373   1
   0  15  13 205.150 266.027   1
   0 -15 -13 26.8284 250.637   1
   0  15  15 178.521 217.281   1
   0 -15 -15 326.970 207.074   1
   0  15  16 1103.70 345.890   1
   0 -15 -16 1748.05 325.586   1
   0  15  17-89.4475 227.070   1
   0 -15 -17-27.2912 196.168   1
   0  15  18 416.414 325.132   1
   0 -15 -18 434.344 289.537   1
   0  15  19 442.907 295.268   1
   0 -15 -19-53.9001 267.547   1
   0  15  20 1987.17 303.890   1
   0 -15 -20 1703.58 267.092   1
   0  15  21-173.080 303.415   1
   0 -15 -21 26.3277 257.323   1
   0  15  22 481.960 334.858   1
   0 -15 -22 829.134 296.616   1
   0 -15 -23 152.345 278.908   1
   0  15  23 388.924 329.395   1
   0  16   0 13639.3 793.947   1
   0 -16   0 13115.6 790.502   1
   0 -16  -1 180.541 159.004   1
   0 -16   1 139.987 119.419   1
   0  16  -1 197.770 132.247   1
   0  16   1 141.652 181.455   1
   0  16   2 455.323 184.530   1
   0  16  -2 243.695 85.3632   1
   0 -16  -2 257.561 164.137   1
   0 -16   2 45.2655 58.2691   1
   0 -16  -3 99.5025 177.394   1
   0  16   3 21.6009 193.136   1
   0 -16  -4 6290.33 446.944   1
   0  16   4 5424.27 451.214   1
   0  16   5-24.3842 218.691   1
   0 -16  -5 155.662 192.684   1
   0 -16  -6 3994.86 366.154   1
   0  16   6 4056.33 387.751   1
   0  16   7-211.982 248.171   1
   0 -16  -7 145.045 199.674   1
   0  16   8 492.249 262.412   1
   0 -16  -8 224.559 242.685   1
   0  16   9 140.170 244.554   1
   0 -16  -9 153.929 220.937   1
   0  16  10 2463.19 348.960   1
   0 -16 -10 3485.13 340.844   1
   0  16  11 378.771 268.318   1
   0 -16 -11-159.946 220.214   1
   0  16  12 88.5712 247.346   1
   0 -16 -12 54.0138 215.813   1
   0  16  14 1558.89 335.449   1
   0 -16 -14 2002.80 315.282   1
   0  16  15 331.242 310.746   1
   0 -16 -15 247.272 277.691   1
   0  16  16 1113.19 268.195   1
   0 -16 -16 851.276 232.641   1
   0  16  17 749.389 333.665   1
   0 -16 -17 464.059 285.027   1
   0  16  18 119.093 229.646   1
   0 -16 -18 108.444 209.127   1
   0  16  20 465.609 320.619   1
   0 -16 -20 849.372 298.036   1
   0 -16 -22-25.6697 240.485   1
   0  16  22 280.553 295.131   1
   0  17   1 18.3264 167.784   1
   0  17   2 599.221 204.959   1
   0 -17  -4 1292.80 248.675   1
   0  17   4 1278.71 256.850   1
   0 -17  -5 23.3041 209.614   1
   0  17   5 76.2147 235.956   1
   0 -17  -6 2254.89 292.422   1
   0  17   6 2651.83 324.299   1
   0 -17  -7 225.594 215.791   1
   0  17   7 494.185 256.349   1
   0  17   9 751.119 289.219   1
   0 -17  -9-26.2951 234.936   1
   0  17  10 1529.89 292.030   1
   0 -17 -10 1740.72 284.714   1
   0  17  11 178.962 260.482   1
   0 -17 -11 352.965 221.530   1
   0  17  13-90.9364 248.584   1
   0 -17 -13 137.989 223.852   1
   0  17  14 2279.71 331.192   1
   0 -17 -14 2462.37 319.113   1
   0  17  15 243.030 305.008   1
   0 -17 -15 801.933 295.446   1
   0  17  16 242.285 310.721   1
   0 -17 -16-138.101 256.522   1
   0  17  17 180.451 248.678   1
   0 -17 -17 246.870 236.353   1
   0 -17 -19 241.460 249.328   1
   0  17  19 88.1141 264.320   1
   0 -17 -21 388.874 275.811   1
   0  17  21-85.0294 324.643   1
   0  18   6 2978.24 345.996   1
   0  18   7 341.223 247.799   1
   0  18   8 58.3166 267.743   1
   0 -18  -9-217.450 227.698   1
   0  18   9 356.784 258.403   1
   0 -18 -10 468.097 268.008   1
   0  18  10 663.617 287.186   1
   0 -18 -11 222.622 227.797   1
   0  18  11 304.832 257.497   1
   0 -18 -12 840.279 236.536   1
   0  18  12 1043.13 289.165   1
   0 -18 -13 28.0906 209.591   1
   0  18  13 399.982 281.029   1
   0 -18 -14 729.956 223.926   1
   0  18  14 645.733 250.284   1
   0 -18 -15 363.604 255.941   1
   0  18  15 643.268 289.685   1
   0 -18 -16 1471.74 324.524   1
   0  18  16 1460.10 363.203   1
   0 -18 -18 1277.23 304.084   1
   0  18  18 1783.29 358.165   1
   0 -18 -20-263.019 262.894   1
   0  18  20 229.382 313.942   1
   1   0 -27 456.453 302.943   1
  -1   0  27 426.594 293.377   1
  -1   0  26 6850.76 555.469   1
   1   0 -26 5949.87 541.153   1
  -1   0  25-30.3159 285.796   1
   1   0 -25 477.260 280.214   1
   1   0 -24 5220.80 453.530   1
  -1   0  24 5242.06 467.984   1
   1   0 -23 81.4340 218.596   1
  -1   0  23 118.101 217.214   1
  -1   0  22 231.928 248.024   1
   1   0 -22 106.450 243.096   1
  -1   0  21 28.3785 261.684   1
   1   0 -21 468.088 253.227   1
   1   0 -20 4852.59 413.901   1
  -1   0  20 4366.67 427.228   1
  -1   0  19 26.8199 248.458   1
   1   0 -19 196.645 239.081   1
  -1   0  18 1268.06 291.911   1
   1   0 -18 1189.40 274.627   1
  -1   0  17 298.734 230.594   1
   1   0 -17-91.5523 220.284   1
   1   0 -16 14704.7 886.001   1
  -1   0  16 13988.5 890.415   1
  -1   0  15-22.6932 215.504   1
   1   0 -15 146.017 187.087   1
  -1   0  13 141.608 218.323   1
   1   0 -13-74.5472 197.737   1
  -1   0  12 2231.87 249.826   1
   1   0 -12 2200.76 236.059   1
  -1   0  11 245.858 173.074   1
   1   0 -11 32.4335 157.014   1
   1   0 -10 105779. 5819.48   1
  -1   0  10 110044. 5827.04   1
  -1   0   9 14.6940 139.159   1
   1   0  -9-95.3613 136.843   1
  -1   0   8 885.908 181.579   1
   1   0  -8 1691.89 180.566   1
   1   0  -6 32700.5 1759.50   1
  -1   0   6 31244.1 1762.00   1
  -1   0   5-165.604 141.930   1
   1   0  -5 72.0899 129.836   1
  -1   0   4 21990.1 1176.75   1
   1   0  -4 20641.0 1172.54   1
  -1   0   3-34.5107 117.489   1
   1   0  -3-121.899 110.029   1
  -1   0   2 369659. 19890.9   1
   1   0  -2 375421. 19889.1   1
  -1   0   1-35.9779 64.3006   1
   1   0  -1 3.00328 59.1180   1
   1   0   0 20.7004 51.3791   1
  -1   0   0-2.69027 53.9768   1
   1   0   1 42.8795 60.4750   1
  -1   0  -1-29.8356 61.7853   1
   1   0   2 364416. 19491.7   1
  -1   0  -2 365967. 19491.2   1
   1   0   3-16.4815 104.263   1
  -1   0  -3 57.9962 99.1083   1
  -1   0  -4 20764.2 1162.60   1
   1   0   4 21432.7 1166.97   1
   1   0   5 100.345 141.188   1
  -1   0  -5-101.454 141.225   1
  -1   0  -6 34574.8 1869.03   1
   1   0   6 33718.6 1871.92   1
  -1   0  -8 1088.48 165.386   1
   1   0   8 1461.13 181.388   1
  -1   0  -9 128.076 135.703   1
   1   0   9 72.1634 150.216   1
  -1   0 -10 105828. 5894.19   1
   1   0  10 113448. 5906.69   1
  -1   0 -11-15.2835 144.748   1
   1   0  11-103.189 174.414   1
  -1   0 -12 1887.04 220.347   1
   1   0  12 2323.81 252.143   1
  -1   0 -13 137.766 148.703   1
   1   0  13-120.478 178.415   1
  -1   0 -15 139.165 212.307   1
   1   0  15-223.821 222.074   1
   1   0  16 15251.8 937.127   1
  -1   0 -17 66.8774 216.753   1
   1   0  17-123.271 254.694   1
  -1   0 -18 1515.30 266.213   1
   1   0  18 1307.95 273.773   1
  -1   0 -19-196.085 230.831   1
   1   0  19 212.170 252.497   1
  -1   0 -20 4613.85 418.018   1
   1   0  20 4682.44 432.931   1
  -1   0 -21 392.177 258.746   1
   1   0  21 281.822 263.098   1
  -1   0 -22 239.993 254.975   1
   1   0  22 317.498 277.389   1
  -1   0 -23 54.1131 254.891   1
   1   0  23 205.967 284.688   1
  -1   0 -24 5110.05 471.675   1
   1   0  24 6001.83 495.826   1
  -1   0 -25 222.055 277.669   1
   1   0  25 211.247 278.926   1
  -1   0 -26 6947.83 550.627   1
   1   0  26 6935.59 557.733   1
  -1   0 -27 167.881 277.608   1
   1   0  27-152.599 279.416   1
   1  -1 -27 535.263 302.376   1
   1   1 -27 115.411 240.340   1
  -1   1  27 90.6386 282.456   1
   1   1 -26 1319.37 312.578   1
  -1  -1  26 459.390 285.251   1
   1   1 -25 367.866 297.342   1
   1  -1 -25-166.636 273.218   1
  -1  -1  25 456.585 297.860   1
  -1   1  25 572.267 296.981   1
   1  -1 -24 549.188 253.324   1
  -1   1  24 358.633 258.388   1
   1   1 -23 435.594 235.638   1
  -1  -1  23 147.572 248.628   1
   1  -1 -22 2558.71 329.959   1
  -1   1  22 2123.85 329.159   1
   1   1 -22 2205.25 293.122   1
  -1  -1  22 2225.45 315.890   1
   1  -1 -21 52.1749 244.083   1
  -1   1  21 85.5848 257.000   1
   1   1 -21 620.789 225.998   1
  -1  -1  21 225.445 230.718   1
   1  -1 -20 817.617 271.538   1
  -1   1  20 306.624 255.442   1
   1   1 -19 266.523 197.576   1
  -1  -1  19 529.640 223.537   1
   1   1 -18 1145.73 233.696   1
  -1  -1  18 1045.96 247.453   1
  -1   1  18 945.508 283.739   1
   1   1 -17 336.783 201.440   1
   1  -1 -17 139.804 222.530   1
  -1   1  17 50.6779 238.726   1
  -1  -1  17-48.8490 214.423   1
   1  -1 -16 12365.5 788.868   1
   1   1 -16 13283.7 786.500   1
  -1  -1  16 11928.1 792.709   1
  -1   1  16 12287.9 796.954   1
   1   1 -15 1422.71 237.920   1
   1  -1 -15 1220.68 219.304   1
  -1  -1  15 950.871 248.463   1
  -1   1  15 1162.56 224.575   1
   1   1 -14 2819.16 269.979   1
   1  -1 -14 2715.57 281.497   1
  -1  -1  14 2711.42 289.298   1
  -1   1  14 2519.85 294.826   1
  -1   1  13 3131.54 318.831   1
   1   1 -13 3286.18 294.705   1
   1  -1 -13 3251.52 307.631   1
   1  -1 -12 11864.2 724.310   1
   1   1 -12 11933.2 718.626   1
  -1  -1  12 11688.5 722.340   1
  -1   1  12 11341.5 732.102   1
   1   1 -11 1498.20 191.454   1
   1  -1 -11 1016.15 193.073   1
  -1   1  11 860.138 190.229   1
  -1  -1  11 1290.63 200.037   1
   1  -1 -10 33868.0 1840.86   1
   1   1 -10 34583.0 1833.16   1
  -1   1  10 29939.6 1841.03   1
  -1  -1  10 33348.5 1837.04   1
   1   1  -9 9033.59 554.700   1
   1  -1  -9 8774.01 565.356   1
  -1  -1   9 9651.40 563.195   1
  -1   1   9 8688.90 570.111   1
   1   1  -8 931.240 158.388   1
   1  -1  -8 820.444 173.631   1
  -1  -1   8 988.236 168.120   1
  -1   1   8 987.280 191.013   1
   1   1  -7 786.599 141.969   1
   1  -1  -7 830.100 162.078   1
  -1   1   7 303.244 161.475   1
  -1  -1   7 454.892 145.217   1
   1   1  -6 2251.32 194.806   1
  -1  -1   6 2095.12 208.321   1
   1   1  -5 1207.76 154.524   1
   1  -1  -5 1675.03 182.308   1
  -1  -1   5 1544.31 166.103   1
  -1   1   5 1573.44 177.467   1
  -1   1   4 3590.63 284.806   1
  -1  -1   4 4102.83 264.654   1
   1  -1  -4 4495.60 277.455   1
   1   1  -4 3333.82 256.989   1
  -1   1   3 11900.3 656.668   1
  -1  -1   3 11528.6 644.544   1
   1  -1  -3 12059.2 654.197   1
   1   1  -3 10769.4 643.037   1
  -1  -1   2 20681.8 979.041   1
  -1   1   2 16745.8 984.368   1
   1  -1  -2 15066.9 980.743   1
   1   1  -2 18689.6 975.722   1
  -1   1   1 283.564 85.5357   1
  -1  -1   1 336.124 68.0592   1
   1  -1  -1 535.729 85.9243   1
   1   1  -1 438.011 64.0085   1
   1  -1   0 221306. 11740.4   1
   1   1   0 223290. 11741.0   1
  -1   1   0 212068. 11739.9   1
  -1  -1   0 223662. 11740.8   1
   1  -1   1 401.185 68.2077   1
  -1  -1  -1 503.926 83.7010   1
   1   1   1 321.673 85.3494   1
  -1   1  -1 369.902 64.8962   1
   1  -1   2 17962.3 952.553   1
   1   1   2 17197.4 967.198   1
  -1   1  -2 18054.2 951.910   1
  -1  -1  -2 16174.0 963.441   1
   1  -1   3 9859.28 589.558   1
   1   1   3 11060.3 607.331   1
  -1   1  -3 9894.47 589.810   1
   1  -1   4 4184.56 266.712   1
   1   1   4 3618.47 283.614   1
  -1  -1  -4 3393.41 272.306   1
   1   1   5 1772.71 195.530   1
   1  -1   5 1603.09 169.044   1
  -1  -1  -5 1739.94 182.893   1
  -1   1  -5 1664.41 164.572   1
   1  -1   6 2260.19 213.602   1
  -1   1  -6 2595.82 204.958   1
   1   1   7 952.255 167.546   1
   1  -1   7 651.863 155.438   1
   1   1   8 1207.00 190.075   1
   1  -1   8 904.299 162.619   1
  -1  -1  -8 1152.11 177.608   1
  -1   1  -8 1000.04 156.285   1
   1   1   9 9904.92 565.352   1
   1  -1   9 9574.08 552.604   1
  -1  -1  -9 7972.33 543.780   1
  -1   1  -9 8372.44 535.069   1
   1   1  10 32210.0 1850.24   1
   1  -1  10 34567.1 1843.04   1
  -1   1 -10 32770.1 1831.71   1
  -1  -1 -10 32894.5 1840.53   1
   1  -1  11 1320.73 187.492   1
   1   1  11 1295.60 198.648   1
  -1   1 -11 945.926 167.292   1
  -1  -1 -11 735.171 158.642   1
  -1  -1 -12 10752.4 678.710   1
  -1   1 -12 10413.7 666.975   1
   1   1  12 11108.6 699.819   1
   1  -1  12 12150.8 697.628   1
  -1   1 -13 3247.76 269.459   1
   1   1  13 2514.29 299.327   1
   1  -1  13 3230.39 290.618   1
  -1  -1 -13 2744.60 284.661   1
   1  -1  14 3326.47 307.289   1
   1   1  14 2686.46 303.526   1
  -1   1 -14 2826.84 277.713   1
  -1  -1 -14 2329.97 276.470   1
   1  -1  15 1330.68 245.157   1
   1   1  15 1194.70 236.574   1
  -1  -1 -15 917.735 217.082   1
  -1   1 -15 1207.11 223.864   1
  -1   1 -16 13140.5 751.802   1
   1  -1  16 12483.3 765.061   1
   1  -1  17 193.465 241.145   1
   1   1  17 25.1000 206.609   1
  -1   1 -17-131.928 225.094   1
  -1  -1 -17 158.032 183.824   1
   1   1  18 1041.61 289.567   1
   1  -1  18 1436.82 270.710   1
  -1   1 -18 1271.71 236.362   1
   1  -1  19 340.931 247.247   1
  -1   1 -19 922.986 257.679   1
   1   1  20 746.020 273.284   1
  -1  -1 -20-51.1466 253.017   1
   1   1  21 311.647 225.745   1
   1  -1  21 168.183 250.042   1
  -1  -1 -21 78.6936 190.589   1
  -1   1 -21 285.037 240.208   1
   1   1  22 2837.46 380.944   1
   1  -1  22 2732.77 355.195   1
  -1   1 -22 2572.30 331.508   1
  -1  -1 -22 2547.83 354.422   1
   1  -1  23-176.484 269.308   1
  -1   1 -23 54.1296 254.903   1
   1   1  24 536.004 315.432   1
  -1  -1 -24 356.065 283.265   1
   1   1  25 240.338 223.353   1
   1  -1  25 242.945 279.169   1
  -1   1 -25 111.399 266.915   1
  -1  -1 -25 386.769 235.015   1
   1  -1  26 735.633 295.361   1
  -1   1 -26 308.633 274.799   1
   1   1  27 634.094 245.673   1
  -1  -1 -27 442.140 251.666   1
   1  -2 -29-137.325 308.642   1
   1  -2 -28 720.148 301.611   1
  -1   2  28 594.286 290.319   1
   1  -2 -27 2004.06 284.530   1
  -1   2  27 1348.44 273.134   1
   1  -2 -26 918.637 305.630   1
   1   2 -26 376.119 257.210   1
  -1   2  26 420.850 279.988   1
   1  -2 -25 4006.36 421.253   1
   1   2 -25 4028.24 400.801   1
  -1  -2  25 4147.55 396.737   1
  -1   2  25 2817.37 411.322   1
   1   2 -24 561.027 276.130   1
   1  -2 -24 546.758 283.666   1
  -1  -2  24 511.124 289.005   1
  -1   2  24 357.507 294.585   1
   1   2 -23 219.539 271.771   1
  -1  -2  23 708.615 281.919   1
  -1   2  23 502.261 286.589   1
   1  -2 -23 243.624 257.917   1
  -1   2  22 524.904 264.120   1
   1   2 -22 213.772 252.618   1
   1  -2 -22 453.209 233.485   1
  -1   2  21 2007.71 299.069   1
   1   2 -21 2110.65 330.265   1
  -1  -2  21 2295.90 336.212   1
   1  -2 -21 2548.47 296.323   1
  -1   2  20 28.0682 190.500   1
   1   2 -20 671.607 258.105   1
  -1  -2  20 1084.23 279.144   1
   1  -2 -20 438.303 218.816   1
  -1   2  19 1287.74 254.273   1
  -1  -2  19 1959.82 298.734   1
   1  -2 -19 1585.90 265.520   1
   1   2 -18 3910.01 364.766   1
   1  -2 -18 3523.45 348.880   1
  -1  -2  18 3839.05 380.750   1
  -1  -2  17 167.657 216.249   1
  -1   2  17 334.927 206.823   1
   1   2 -17 175.361 211.664   1
   1  -2 -17 23.6702 181.977   1
  -1   2  16 198.557 213.020   1
  -1  -2  16 22.7647 198.609   1
   1   2 -16-20.8704 190.645   1
   1  -2 -16 342.815 206.291   1
  -1   2  15 1951.55 287.147   1
   1  -2 -15 2240.95 272.053   1
  -1   2  14 14997.9 943.614   1
  -1  -2  14 15750.8 925.344   1
   1  -2 -14 15290.5 932.973   1
   1   2 -14 15205.9 913.297   1
  -1  -2  13 1184.85 212.572   1
   1  -2 -12 28531.8 1604.38   1
   1   2 -12 28713.3 1591.18   1
  -1  -2  12 27409.6 1594.99   1
  -1   2  12 28744.9 1612.19   1
   1  -2 -11 6056.56 451.396   1
   1   2 -11 6472.18 431.391   1
  -1   2  11 6929.40 469.317   1
  -1   2  10 460.828 162.938   1
  -1  -2  10 101.322 134.670   1
   1  -2 -10 540.931 157.243   1
   1   2 -10 412.750 140.435   1
  -1   2   9 14109.2 886.839   1
  -1  -2   9 15445.2 873.690   1
   1  -2  -9 15046.4 883.549   1
   1   2  -9 15289.5 865.418   1
  -1   2   8 34550.8 1967.11   1
   1  -2  -8 36385.9 1964.30   1
  -1  -2   7 21108.6 1206.51   1
  -1   2   7 20505.2 1227.80   1
   1   2  -7 23840.7 1206.87   1
   1  -2  -7 20743.5 1221.70   1
  -1   2   6 33700.9 1822.82   1
  -1  -2   6 34196.7 1805.34   1
   1   2  -6 34957.0 1802.75   1
   1  -2  -6 28822.7 1811.04   1
   1   2  -5 2053.50 184.774   1
  -1  -2   5 2705.54 193.200   1
  -1   2   5 2306.57 222.729   1
   1  -2  -5 2456.60 216.862   1
   1   2  -4 11689.5 727.311   1
  -1  -2   4 13742.8 730.233   1
  -1   2   4 13089.8 756.552   1
   1  -2  -4 14602.1 754.824   1
   1   2  -3 313749. 16279.3   1
   1  -2  -3 324928. 16295.0   1
  -1  -2   3 277634. 16280.0   1
  -1   2   3 317265. 16296.9   1
  -1   2   2 119791. 6146.48   1
  -1  -2   2 116917. 6131.05   1
   1  -2  -2 122493. 6144.84   1
   1   2  -2 106384. 6130.19   1
  -1   2   1 6775.66 381.280   1
  -1  -2   1 6325.99 366.759   1
   1  -2  -1 7244.63 381.120   1
   1   2  -1 6184.58 365.645   1
  -1   2   0 54.4464 73.1142   1
  -1  -2   0-10.1151 79.1676   1
   1  -2   0 54.2929 70.2317   1
   1   2   0-10.5035 80.1089   1
  -1   2  -1 5952.70 333.389   1
   1   2   1 6043.18 351.378   1
   1  -2   1 6202.38 333.432   1
  -1  -2  -1 5267.16 352.352   1
   1  -2   2 121358. 6351.85   1
   1   2   2 119405. 6368.51   1
  -1  -2  -2 111025. 6367.95   1
  -1   2  -2 119673. 6351.34   1
   1  -2   3 301221. 16405.5   1
  -1  -2  -3 321364. 16422.5   1
  -1   2  -3 304282. 16405.1   1
   1   2   3 310829. 16424.2   1
  -1  -2  -4 13973.6 768.305   1
  -1   2  -4 13941.5 742.460   1
   1  -2   4 11965.0 743.737   1
   1   2   4 14299.3 769.973   1
  -1  -2  -5 2582.59 215.837   1
  -1   2  -5 2433.63 178.461   1
   1  -2   5 2018.95 183.532   1
   1   2   5 2616.61 227.756   1
  -1   2  -6 32088.6 1800.99   1
  -1  -2  -6 36096.0 1823.14   1
   1   2   6 35689.6 1825.33   1
   1  -2   6 30313.3 1802.69   1
   1  -2   7 21341.5 1230.60   1
   1   2   7 23318.9 1251.63   1
   1   2   8 37724.7 2105.65   1
  -1  -2  -8 38495.2 2099.57   1
   1   2   9 15025.8 869.558   1
   1  -2   9 15327.2 848.703   1
  -1  -2  -9 14330.9 855.166   1
  -1   2  -9 13977.5 833.495   1
   1   2  10 648.923 188.959   1
   1  -2  10 154.800 147.676   1
  -1   2 -10 312.736 136.210   1
  -1  -2 -10 695.988 169.381   1
  -1   2 -11 6843.28 427.091   1
  -1  -2 -11 6000.41 435.322   1
   1   2  11 6682.71 453.466   1
  -1  -2 -12 28120.4 1555.68   1
  -1   2 -12 25518.7 1535.17   1
   1   2  12 28257.2 1576.71   1
   1  -2  12 28965.5 1556.33   1
   1  -2  13 1237.65 200.918   1
  -1   2 -13 1075.55 196.464   1
  -1   2 -14 14400.2 883.623   1
  -1  -2 -14 15454.4 896.879   1
   1  -2  14 15375.4 905.039   1
   1   2  14 14241.8 906.306   1
   1   2  15 1506.31 295.011   1
  -1  -2 -15 1838.44 257.431   1
   1   2  16-245.788 234.014   1
   1  -2  16 247.102 215.027   1
  -1  -2 -16 21.9196 201.275   1
  -1   2 -16 121.936 177.776   1
   1  -2  17 236.496 215.921   1
   1   2  17-357.524 265.646   1
  -1   2 -17-21.6916 205.438   1
  -1  -2 -17-252.637 245.284   1
  -1   2 -18 4396.28 380.631   1
  -1  -2 -18 4390.41 376.879   1
   1  -2  18 3564.92 388.533   1
   1   2  19 1791.76 327.665   1
   1  -2  19 2097.87 300.355   1
  -1  -2 -19 2015.48 313.973   1
  -1   2 -19 3023.90 302.203   1
   1   2  20 417.104 224.279   1
   1  -2  20 242.082 253.033   1
  -1   2 -20 798.737 256.591   1
  -1  -2 -20 359.810 208.263   1
   1   2  21 2165.00 347.031   1
   1  -2  21 2477.74 318.814   1
  -1  -2 -21 1793.43 331.975   1
  -1   2 -21 2156.45 297.346   1
   1  -2  22-57.3000 283.863   1
   1   2  22 347.870 223.921   1
  -1   2 -22 131.836 249.356   1
  -1  -2 -22 403.350 224.871   1
   1  -2  23 58.7696 232.347   1
   1   2  23 323.530 297.036   1
  -1  -2 -23 135.843 285.338   1
  -1   2 -23 351.547 240.533   1
   1   2  24 653.574 249.741   1
   1  -2  24 719.299 292.135   1
  -1  -2 -24 600.900 259.741   1
  -1   2 -24 772.252 295.464   1
  -1   2 -25 4163.25 385.585   1
   1  -2  25 3021.02 372.743   1
   1   2  25 3466.63 412.440   1
  -1  -2 -25 4176.49 416.847   1
   1   2  26 89.8044 261.603   1
  -1   2 -26 595.322 299.342   1
  -1  -2 -26 357.737 263.988   1
   1   2  27 1704.24 342.047   1
  -1  -2 -27 1754.31 331.583   1
   1   2  28 118.879 263.284   1
  -1  -2 -28 54.4874 274.980   1
  -1  -2 -29 107.916 280.669   1
   1  -3 -28 3310.59 407.665   1
  -1   3  28 2818.44 394.169   1
   1  -3 -27-82.4202 287.822   1
  -1   3  27 474.884 301.812   1
   1  -3 -26 2278.33 336.457   1
  -1   3  26 2770.41 352.302   1
   1   3 -25 488.620 276.340   1
   1   3 -24 2366.73 349.855   1
  -1   3  24 2466.66 353.726   1
  -1  -3  24 1621.49 344.462   1
   1  -3 -24 2344.65 345.664   1
  -1   3  23 708.998 304.216   1
   1  -3 -23 649.434 294.301   1
   1   3 -23 137.312 260.549   1
  -1  -3  23-235.409 271.446   1
   1   3 -22 4802.81 437.160   1
  -1  -3  22 5019.48 458.929   1
  -1   3  21-86.4899 291.683   1
  -1   3  20-254.510 297.428   1
   1   3 -20 173.109 224.427   1
  -1  -3  20 402.044 250.332   1
   1  -3 -20-467.620 271.426   1
  -1   3  19-27.6665 274.468   1
   1   3 -19 568.233 231.791   1
  -1  -3  19 412.045 240.027   1
   1   3 -18 4459.75 390.050   1
  -1  -3  18 4751.21 409.245   1
  -1   3  17 104.754 265.303   1
   1   3 -17 516.090 207.663   1
  -1  -3  17 491.667 221.701   1
   1  -3 -17 553.252 261.165   1
   1  -3 -16 8012.73 567.653   1
  -1   3  16 7843.71 583.553   1
  -1  -3  15 291.833 210.597   1
  -1   3  15-121.774 233.938   1
   1  -3 -15 179.793 211.879   1
   1   3 -15 325.018 199.989   1
   1  -3 -14 7901.15 519.550   1
   1   3 -14 6752.39 491.422   1
  -1   3  14 7058.63 519.743   1
  -1  -3  14 7903.27 510.448   1
  -1   3  13-22.1921 203.866   1
  -1  -3  13 180.441 166.758   1
   1   3 -13 264.309 161.986   1
   1  -3 -13-20.5270 192.359   1
   1   3 -12 29887.5 1684.68   1
  -1  -3  12 30614.1 1694.38   1
  -1   3  11-99.0072 170.987   1
  -1  -3  11 75.4939 135.808   1
   1  -3 -11-91.5430 157.580   1
   1   3 -10 6676.09 412.057   1
   1  -3 -10 5772.15 433.891   1
  -1   3  10 5438.56 439.366   1
  -1  -3  10 6737.32 414.386   1
  -1   3   9-17.1839 138.860   1
   1  -3  -9 15.8633 127.228   1
  -1  -3   8 18757.5 1084.11   1
  -1   3   8 19586.7 1116.39   1
   1   3  -8 20057.3 1082.62   1
   1  -3  -8 18796.4 1106.49   1
   1   3  -7 6873.87 399.983   1
  -1  -3   7 6699.70 405.810   1
  -1   3   7 6876.09 437.551   1
   1   3  -6 45428.2 2511.17   1
  -1  -3   6 48531.6 2512.64   1
  -1   3   6 47450.5 2539.76   1
   1  -3  -6 43764.2 2530.44   1
  -1  -3   5 25807.0 1396.17   1
   1   3  -5 25316.3 1393.66   1
   1   3  -4 23895.8 1317.93   1
   1  -3  -4 24137.5 1345.16   1
  -1   3   4 25318.5 1350.95   1
  -1  -3   4 24335.1 1319.17   1
   1   3  -3 15955.5 844.774   1
  -1  -3   3 15519.2 844.555   1
  -1   3   3 14763.0 878.044   1
   1  -3  -3 14939.4 871.486   1
   1   3  -2 10250.0 579.583   1
  -1   3   2 11042.3 607.855   1
   1  -3  -2 11438.9 605.006   1
  -1  -3   2 10369.8 581.074   1
  -1  -3   1 60881.4 3377.25   1
   1   3  -1 63088.3 3378.29   1
  -1   3   1 65265.1 3390.48   1
   1  -3  -1 64661.0 3387.96   1
   1  -3   0 164096. 8623.36   1
   1   3   0 162405. 8626.11   1
  -1   3   0 163335. 8624.90   1
  -1  -3   0 155654. 8624.47   1
   1   3   1 65909.0 3576.05   1
  -1  -3  -1 70946.8 3577.60   1
   1  -3   1 65034.6 3562.94   1
  -1   3  -1 66301.9 3563.86   1
   1   3   2 10946.1 619.332   1
  -1  -3  -2 10685.6 617.511   1
   1  -3   3 14762.6 775.312   1
  -1  -3  -3 14126.6 808.344   1
  -1   3  -3 13579.7 775.549   1
   1   3   3 14672.5 811.048   1
  -1   3  -4 24761.3 1310.12   1
  -1  -3  -4 25274.3 1339.36   1
   1  -3   4 22930.2 1310.05   1
   1   3   4 24872.2 1343.70   1
  -1   3  -5 26592.3 1429.33   1
   1  -3   5 25991.2 1431.45   1
  -1   3  -6 46886.9 2573.69   1
  -1  -3  -6 49295.1 2601.83   1
   1  -3   6 46425.7 2576.86   1
   1   3   6 49935.6 2608.34   1
   1   3   7 6991.86 426.882   1
   1  -3   7 6398.59 388.535   1
  -1   3  -7 5886.03 377.421   1
  -1  -3  -7 6231.56 413.165   1
   1   3   8 20124.9 1108.61   1
   1  -3   8 18636.9 1076.69   1
  -1  -3  -8 18141.1 1094.17   1
  -1   3  -8 19809.4 1070.62   1
   1   3   9-119.259 173.166   1
  -1  -3  -9 90.3152 156.916   1
  -1   3 -10 6779.61 426.937   1
   1  -3  10 6759.75 443.807   1
   1   3  10 6300.84 466.048   1
  -1  -3 -10 6973.50 459.617   1
   1  -3  11-177.824 156.887   1
   1   3  11 175.813 199.957   1
  -1  -3 -11 156.067 173.746   1
  -1   3 -12 26782.8 1573.51   1
   1  -3  12 30025.3 1590.84   1
   1  -3  13 230.057 175.570   1
   1   3  13-44.7578 217.936   1
  -1  -3 -13 372.048 189.473   1
  -1   3 -13 268.734 150.591   1
  -1  -3 -14 6997.88 496.738   1
  -1   3 -14 7169.92 492.384   1
   1   3  14 7361.02 521.714   1
   1  -3  14 7616.19 507.423   1
   1  -3  15 410.334 203.488   1
   1   3  15 48.1921 248.713   1
  -1  -3 -15 384.743 229.123   1
  -1   3 -15 148.575 172.020   1
  -1  -3 -16 7464.46 512.515   1
   1   3  16 7042.86 531.706   1
   1  -3  17 738.265 247.206   1
   1   3  17 1168.69 306.489   1
  -1  -3 -17 743.178 261.664   1
  -1   3 -17 960.821 228.513   1
  -1   3 -18 4877.72 403.139   1
   1  -3  18 4797.95 413.809   1
   1  -3  19-25.5551 238.107   1
   1   3  19 1400.40 295.463   1
  -1  -3 -19 523.842 253.157   1
  -1   3 -19 1018.31 256.016   1
   1   3  20 196.186 265.610   1
   1  -3  20-133.081 230.080   1
  -1   3 -20 294.705 232.172   1
  -1  -3 -20 491.975 255.858   1
   1   3  21 600.235 284.685   1
  -1   3 -22 4594.84 407.161   1
   1  -3  22 4393.91 420.258   1
   1  -3  23 293.683 264.484   1
   1   3  23-29.4121 237.168   1
  -1   3 -23 485.831 268.788   1
  -1  -3 -23 325.822 220.638   1
   1   3  24 2578.44 385.985   1
   1  -3  24 2405.40 324.458   1
  -1   3 -24 2808.27 329.696   1
  -1  -3 -24 1855.23 353.292   1
   1   3  26 2198.99 371.651   1
  -1  -3 -26 3140.96 386.910   1
   1   3  27-177.626 253.227   1
  -1  -3 -27 461.284 267.993   1
   1   3  28 2259.32 365.582   1
  -1  -3 -28 2817.57 362.397   1
   1  -4 -29 744.658 319.131   1
  -1   4  29 542.393 320.726   1
   1  -4 -28 377.469 260.112   1
  -1   4  28 319.376 261.020   1
   1  -4 -27 353.575 227.596   1
  -1   4  27 235.118 217.701   1
   1  -4 -26 626.471 297.396   1
  -1   4  26 739.076 307.548   1
   1  -4 -25 435.834 295.355   1
  -1   4  25 355.905 311.980   1
   1   4 -24 1014.87 298.151   1
  -1   4  24 889.455 327.840   1
   1  -4 -24 922.770 305.524   1
  -1   4  23 826.154 302.078   1
   1   4 -23 687.374 264.365   1
  -1  -4  23 880.010 284.581   1
   1  -4 -23 755.171 286.707   1
  -1   4  22 1112.89 301.478   1
   1  -4 -22 1179.77 284.415   1
  -1  -4  22 653.081 274.606   1
   1   4 -22 1198.70 282.016   1
   1  -4 -21-79.6478 241.686   1
   1   4 -21 128.685 241.083   1
  -1  -4  21-301.980 253.555   1
  -1   4  20 6750.97 530.522   1
   1   4 -20 6884.28 512.001   1
  -1  -4  20 6346.50 508.154   1
   1  -4 -20 6618.07 510.924   1
   1  -4 -19 1745.43 271.133   1
  -1   4  19 1704.75 296.310   1
   1   4 -19 1343.68 247.310   1
  -1  -4  19 1394.01 269.207   1
   1  -4 -18 1755.17 278.748   1
  -1   4  18 2293.37 310.245   1
   1   4 -18 1656.24 261.520   1
  -1  -4  18 1544.88 272.207   1
   1   4 -17 1664.56 244.518   1
  -1  -4  17 798.742 241.790   1
   1  -4 -16-190.163 243.964   1
  -1   4  16 128.828 263.201   1
   1   4 -16 238.084 196.958   1
  -1  -4  16 257.938 211.243   1
   1  -4 -15 206.627 249.675   1
  -1   4  15 223.976 275.554   1
   1   4 -15 314.479 185.822   1
  -1  -4  15 221.244 188.843   1
   1  -4 -14 3186.78 318.374   1
  -1   4  14 2078.40 315.720   1
   1   4 -14 2697.40 268.683   1
  -1  -4  14 2782.71 279.237   1
   1  -4 -13 1689.99 231.094   1
  -1   4  13 2033.05 244.953   1
   1   4 -13 2010.32 229.042   1
  -1  -4  13 2357.28 245.058   1
   1  -4 -12 441.511 199.629   1
   1   4 -12-43.3290 137.170   1
  -1  -4  12-62.7965 139.092   1
  -1   4  12 108.551 208.926   1
  -1   4  11 9989.82 653.795   1
  -1  -4  11 10232.0 615.899   1
   1   4 -11 10204.0 610.756   1
   1  -4 -11 9804.30 641.805   1
   1  -4 -10 2119.15 250.845   1
   1   4 -10 2132.83 192.414   1
  -1  -4  10 2287.26 211.727   1
  -1   4  10 2392.58 267.633   1
   1  -4  -9 183.011 150.677   1
  -1   4   9 90.1355 160.798   1
  -1  -4   9 99.5808 123.995   1
  -1   4   8 30429.5 1733.28   1
   1   4  -8 30570.3 1694.58   1
  -1  -4   8 32270.8 1698.82   1
   1  -4  -8 29947.8 1723.72   1
   1  -4  -7 311.284 159.117   1
   1   4  -7 74.0069 92.1087   1
  -1   4   7 122.657 174.375   1
   1   4  -6 8654.66 549.174   1
  -1  -4   6 10126.3 551.968   1
  -1   4   6 10021.6 593.953   1
   1  -4  -6 10391.4 588.480   1
   1   4  -5 22757.8 1335.27   1
   1  -4  -5 28265.6 1378.70   1
  -1   4   5 24685.0 1379.03   1
  -1  -4   5 25288.3 1339.18   1
  -1  -4   4 211737. 10928.4   1
   1   4  -4 197580. 10928.3   1
   1  -4  -3 14388.1 776.669   1
  -1   4   3 13042.9 775.623   1
  -1  -4   3 13299.4 739.692   1
   1   4  -3 13755.2 739.453   1
  -1   4   2 15924.6 858.678   1
   1  -4  -2 14551.5 853.302   1
  -1  -4   2 15126.0 827.545   1
   1   4  -2 15312.9 828.127   1
  -1   4   1 44346.4 2211.79   1
   1  -4  -1 44473.7 2208.61   1
  -1  -4   1 43633.7 2197.40   1
  -1   4   0 145.189 85.4165   1
   1   4   0-36.0415 86.3593   1
   1  -4   0-79.3843 80.9297   1
  -1  -4   0-186.315 97.5514   1
   1   4   1 43176.1 2447.67   1
  -1   4  -1 44808.8 2433.23   1
   1  -4   1 46975.8 2432.27   1
  -1  -4  -1 45109.1 2447.87   1
   1   4   2 15460.9 889.010   1
  -1  -4  -2 16180.7 889.272   1
   1   4   3 13246.4 754.677   1
  -1  -4  -3 12826.4 749.229   1
   1  -4   4 217703. 11306.6   1
  -1   4  -4 206278. 11305.5   1
   1   4   5 28073.0 1390.96   1
  -1  -4  -5 27174.6 1380.12   1
  -1   4  -5 24884.3 1338.84   1
   1   4   6 10738.6 606.697   1
   1  -4   6 9549.41 560.532   1
   1   4   7 120.254 136.263   1
   1  -4   7 222.942 95.4538   1
  -1   4  -7 111.894 86.3594   1
  -1  -4  -7 162.788 121.926   1
   1   4   8 30626.0 1631.21   1
  -1   4  -8 28360.2 1582.60   1
   1  -4   8 28490.3 1589.69   1
  -1  -4  -8 29380.5 1619.47   1
   1   4   9-71.6182 163.921   1
   1  -4   9 324.010 119.390   1
  -1  -4  -9 362.951 154.731   1
   1   4  10 2440.12 264.057   1
   1  -4  10 2560.52 212.731   1
  -1  -4 -10 2290.00 245.655   1
  -1   4 -10 1751.26 181.240   1
  -1   4 -11 10280.3 609.333   1
  -1  -4 -11 9917.81 640.996   1
   1   4  11 9712.37 652.459   1
   1  -4  11 10531.1 619.650   1
   1  -4  12 107.267 133.307   1
   1   4  12-199.800 218.144   1
  -1   4 -12-164.090 131.360   1
  -1  -4 -12-279.359 194.667   1
   1   4  13 1527.08 266.330   1
   1  -4  13 1784.57 219.399   1
  -1   4 -13 2199.52 220.602   1
  -1  -4 -13 2030.75 251.390   1
   1  -4  14 2548.01 273.934   1
   1   4  14 3030.00 323.361   1
  -1  -4 -14 2978.51 295.494   1
  -1   4 -14 2368.87 248.360   1
   1  -4  15 157.935 192.941   1
   1   4  15 123.153 251.906   1
  -1   4 -15 416.862 181.679   1
  -1  -4 -15 262.117 230.657   1
   1  -4  16 232.822 203.804   1
   1   4  16-178.745 219.173   1
  -1  -4 -16 136.564 196.679   1
  -1   4 -16 333.523 185.930   1
   1  -4  17 1624.14 260.993   1
  -1   4 -17 1232.77 235.400   1
   1   4  18 1328.04 262.496   1
   1  -4  18 1742.57 272.282   1
  -1  -4 -18 1395.48 247.405   1
   1  -4  19 1505.60 268.778   1
   1   4  19 1607.92 322.256   1
  -1  -4 -19 1989.66 294.878   1
  -1  -4 -20 5318.12 490.562   1
  -1   4 -20 6897.27 488.643   1
   1   4  20 6634.55 519.880   1
   1  -4  20 5569.55 473.918   1
   1  -4  21 410.259 260.981   1
  -1  -4 -21 504.577 239.539   1
  -1   4 -21 529.029 246.937   1
   1   4  22 1776.59 347.312   1
   1  -4  22 681.334 260.202   1
  -1   4 -22 990.131 256.926   1
  -1  -4 -22 1911.60 329.672   1
   1  -4  23 820.126 284.356   1
   1   4  23 294.013 242.318   1
  -1  -4 -23 732.638 265.058   1
  -1   4 -23 617.041 257.378   1
  -1   4 -24 580.943 262.538   1
   1   4  24 679.117 301.244   1
  -1  -4 -24 244.758 271.739   1
   1   4  25 118.347 284.890   1
  -1  -4 -25 271.804 281.629   1
   1   4  26 29.4815 245.574   1
  -1  -4 -26 406.406 240.323   1
   1   4  27 381.094 297.853   1
  -1  -4 -27 644.505 310.422   1
   1   4  28 28.9727 211.496   1
  -1  -4 -28 397.413 227.584   1
   1   4  29 85.6409 297.650   1
  -1  -4 -29 653.758 314.230   1
   1  -5 -29-288.084 225.180   1
   1  -5 -27 565.130 307.103   1
  -1   5  27 203.605 292.175   1
   1  -5 -26 834.338 309.226   1
  -1   5  26 322.405 313.272   1
   1  -5 -25 324.241 276.469   1
   1   5 -23 54.6640 238.545   1
  -1   5  23-29.4852 250.628   1
   1  -5 -23 484.773 225.073   1
  -1   5  22 205.297 209.821   1
   1  -5 -22-53.6878 205.310   1
   1   5 -21 279.991 222.753   1
  -1  -5  21-27.1492 229.110   1
  -1   5  20 1576.93 267.803   1
   1   5 -20 2095.35 282.034   1
   1  -5 -20 1789.97 259.473   1
  -1   5  19-28.1969 204.254   1
   1   5 -19 185.746 203.088   1
  -1  -5  19 296.617 207.695   1
   1  -5 -19 750.832 218.240   1
  -1   5  18 27.6282 215.816   1
   1   5 -18 285.805 208.936   1
  -1  -5  18 281.450 219.235   1
   1  -5 -18 101.458 202.082   1
   1  -5 -17-74.4231 225.213   1
  -1   5  17-161.757 251.162   1
   1  -5 -16 4159.68 381.767   1
   1   5 -16 4257.63 342.588   1
  -1  -5  16 3482.63 337.549   1
  -1   5  16 3880.68 402.406   1
  -1   5  15 710.166 285.159   1
   1  -5 -15 140.939 247.308   1
   1   5 -15 180.009 183.303   1
  -1  -5  15 38.5618 185.374   1
  -1   5  14 4700.19 421.512   1
   1   5 -14 4915.28 363.439   1
  -1  -5  14 4980.00 371.755   1
   1  -5 -14 4307.62 397.545   1
  -1   5  13 399.257 189.107   1
   1  -5 -13 651.370 185.982   1
   1   5 -13 531.252 170.620   1
  -1  -5  13 552.723 163.021   1
   1  -5 -12 2236.58 290.516   1
  -1   5  12 2151.23 301.628   1
  -1  -5  12 2129.04 216.452   1
   1   5 -12 2422.23 220.526   1
   1   5 -11 270.467 134.585   1
  -1  -5  11 26.1744 140.294   1
   1  -5 -10 28790.1 1639.47   1
  -1   5  10 29233.3 1648.89   1
  -1   5   9-75.4632 158.719   1
   1   5  -9 27.8384 103.444   1
  -1  -5   9 169.665 105.171   1
   1   5  -8 3458.27 242.588   1
   1  -5  -8 3861.13 303.303   1
  -1   5   8 3323.29 310.537   1
  -1  -5   8 3951.14 250.482   1
   1  -5  -7 27523.1 1642.62   1
  -1   5   7 29539.3 1654.18   1
  -1  -5   7 30401.5 1606.45   1
  -1   5   6 91399.2 4675.48   1
  -1  -5   6 84065.7 4624.28   1
   1  -5  -6 83692.3 4665.31   1
   1   5  -6 87708.4 4623.31   1
   1   5  -5 2011.22 128.514   1
  -1   5   5 1575.70 203.006   1
   1  -5  -5 1667.42 192.081   1
  -1  -5   5 1657.51 127.457   1
  -1  -5   4 77087.2 4166.48   1
   1   5  -4 78682.7 4166.60   1
  -1   5   3 2594.42 225.164   1
   1   5  -3 2521.92 154.501   1
   1  -5  -3 2489.20 209.134   1
  -1  -5   3 2471.96 152.325   1
  -1   5   2 27.0622 129.301   1
  -1  -5   2 112.036 58.5985   1
   1   5  -2 145.807 62.6542   1
   1  -5  -2-115.984 119.607   1
   1   5  -1 26499.9 1522.07   1
  -1   5   1 28035.6 1538.04   1
   1  -5  -1 29027.5 1535.70   1
  -1  -5   1 29206.6 1522.23   1
   1   5   0 3305.38 236.178   1
  -1  -5   0 4040.37 236.506   1
   1  -5   0 3342.96 234.547   1
  -1   5   0 3757.44 237.152   1
   1   5   1 28680.1 1568.53   1
   1  -5   1 29532.3 1550.72   1
  -1  -5  -1 27584.7 1566.20   1
  -1   5  -1 28485.0 1551.67   1
   1  -5   2 54.1034 48.7086   1
   1   5   2-115.607 124.949   1
  -1  -5  -2 164.812 122.995   1
  -1   5  -2 30.7150 54.3415   1
  -1  -5  -3 2294.61 205.052   1
   1   5   3 2338.58 217.414   1
  -1  -5  -4 78397.0 4245.48   1
   1   5   4 78916.0 4251.41   1
   1  -5   5 1687.12 118.683   1
   1   5   5 1945.26 205.840   1
  -1   5  -6 87318.9 4812.47   1
  -1  -5  -6 89503.7 4855.25   1
   1   5   6 93478.0 4864.43   1
   1  -5   6 91747.4 4814.77   1
  -1   5  -7 25979.2 1442.85   1
  -1  -5  -7 27670.2 1490.66   1
   1   5   7 28698.5 1502.70   1
   1  -5   7 25938.1 1451.22   1
  -1   5  -8 2786.07 216.884   1
   1  -5   8 3623.71 232.130   1
   1   5   8 3440.33 287.607   1
  -1  -5  -8 3577.67 277.084   1
   1   5   9-111.945 186.935   1
   1  -5   9 18.8673 100.738   1
  -1  -5  -9 182.566 169.488   1
  -1   5  -9-33.5666 96.6132   1
  -1  -5 -10 28956.7 1651.49   1
   1   5  10 29754.3 1662.79   1
   1  -5  11 25.3848 131.718   1
  -1   5 -11-11.4390 117.902   1
   1   5  12 1766.87 264.575   1
   1  -5  12 2230.60 225.277   1
  -1  -5 -12 1938.39 242.688   1
  -1   5 -12 2395.54 208.886   1
   1   5  13 492.269 239.469   1
   1  -5  13 1188.69 186.604   1
  -1   5 -13 553.047 155.401   1
  -1  -5 -13 783.033 205.698   1
  -1   5 -14 5489.21 371.038   1
  -1  -5 -14 4379.22 399.443   1
   1   5  14 4536.53 424.451   1
   1  -5  14 5222.83 385.088   1
   1   5  15-226.361 208.557   1
   1  -5  15 37.8881 177.511   1
  -1  -5 -15 133.795 188.816   1
  -1   5 -15 456.743 189.665   1
  -1   5 -16 4447.98 339.176   1
  -1  -5 -16 3452.65 366.530   1
   1  -5  16 3804.55 345.666   1
   1   5  16 3275.02 384.956   1
   1   5  17 240.916 256.991   1
  -1  -5 -17 48.1045 220.952   1
   1  -5  18 302.633 220.573   1
   1   5  18 301.595 226.597   1
  -1  -5 -18-222.954 211.940   1
  -1   5 -18 278.488 191.666   1
   1  -5  19 270.538 233.414   1
   1   5  19 363.828 298.629   1
  -1   5 -19 249.136 201.224   1
  -1  -5 -19 330.310 262.951   1
   1   5  20 1222.10 292.752   1
  -1  -5 -20 1757.69 312.581   1
  -1   5 -20 1451.24 255.987   1
   1  -5  21 351.705 237.267   1
  -1   5 -21 297.393 226.886   1
   1   5  22 350.018 299.097   1
  -1  -5 -22 323.398 293.813   1
   1   5  23 616.745 267.159   1
  -1  -5 -23 189.684 252.340   1
  -1   5 -23 241.820 246.680   1
  -1  -5 -25 837.554 315.479   1
   1   5  25 529.510 310.213   1
  -1  -5 -26 188.080 218.862   1
   1   5  26 87.7326 215.212   1
  -1  -5 -27-265.981 295.369   1
   1   5  27 521.230 306.600   1
   1   5  29 253.098 277.232   1
  -1  -5 -29 231.735 276.427   1
  -1   6  28 113.164 283.474   1
   1  -6 -28-210.012 296.074   1
  -1   6  27 862.906 339.956   1
   1  -6 -27 1968.97 354.920   1
  -1   6  26 435.808 315.933   1
   1  -6 -26 533.444 308.740   1
  -1   6  25 1142.07 307.230   1
   1  -6 -24 2262.29 318.037   1
  -1   6  23 441.636 233.706   1
   1  -6 -23 26.8883 201.598   1
  -1   6  22-29.3509 227.242   1
   1  -6 -22 80.5997 197.602   1
   1   6 -22 26.1250 217.328   1
   1   6 -21 574.645 244.959   1
   1  -6 -21 454.414 222.335   1
  -1   6  21 320.388 220.549   1
  -1  -6  21 725.377 248.064   1
  -1   6  20 8565.53 639.011   1
   1  -6 -20 9133.19 632.017   1
  -1  -6  20 9189.65 631.486   1
   1   6 -20 9638.89 628.307   1
   1   6 -19 1196.27 243.687   1
   1  -6 -19 1696.90 265.874   1
  -1   6  19 1080.75 263.652   1
  -1  -6  19 1453.06 253.819   1
  -1   6  18 2095.08 311.913   1
   1  -6 -18 1666.56 287.310   1
  -1   6  17 3116.90 390.291   1
   1  -6 -17 3797.83 382.285   1
  -1  -6  17 3519.50 330.322   1
   1   6 -17 3988.29 323.424   1
   1   6 -16 2522.77 270.811   1
  -1  -6  16 2579.23 268.733   1
   1   6 -15 496.628 173.504   1
   1  -6 -15 501.806 244.793   1
  -1   6  15 336.891 272.653   1
  -1  -6  15 164.835 170.246   1
  -1   6  14 4233.86 400.554   1
   1  -6 -14 4198.42 386.354   1
  -1  -6  14 5203.86 376.140   1
   1   6 -14 5618.91 368.280   1
   1   6 -13-113.328 138.182   1
   1  -6 -13 44.5826 219.021   1
  -1   6  13-192.945 239.342   1
  -1  -6  13-91.3068 153.292   1
  -1   6  12 1989.39 299.178   1
   1   6 -12 2417.67 215.699   1
  -1  -6  12 2291.76 224.099   1
   1  -6 -12 2522.80 290.308   1
  -1   6  11 4584.45 384.053   1
   1  -6 -11 4215.17 367.588   1
  -1  -6  10 21521.8 1197.91   1
   1   6 -10 21343.3 1194.21   1
  -1   6   9 16887.6 1072.96   1
   1  -6  -9 17122.6 1069.41   1
  -1  -6   9 18213.2 1016.50   1
   1   6  -9 19297.2 1017.73   1
  -1  -6   8 32642.9 1735.33   1
   1   6  -8 31666.3 1731.93   1
   1  -6  -8 30569.7 1783.89   1
  -1   6   8 31996.8 1793.40   1
   1  -6  -7 364.206 164.240   1
  -1  -6   7 365.836 78.5298   1
   1   6  -7 163.032 71.0396   1
  -1   6   7 394.859 177.149   1
   1  -6  -6 878.556 180.171   1
  -1  -6   6 846.997 84.1528   1
   1   6  -6 939.313 84.9179   1
  -1   6   6 903.523 189.573   1
   1  -6  -5 12116.9 758.413   1
  -1   6   5 13753.3 768.004   1
   1  -6  -4 62933.2 3415.21   1
  -1   6   4 62967.7 3418.65   1
   1   6  -3 377.351 57.2619   1
  -1  -6   3 307.242 52.2025   1
   1  -6  -2 7976.46 472.593   1
  -1   6   2 8092.39 476.393   1
   1   6  -2 7648.84 439.906   1
  -1   6   1 33428.9 1791.83   1
   1   6  -1 33209.5 1775.43   1
   1  -6  -1 33435.8 1787.74   1
  -1  -6   1 31620.9 1773.18   1
  -1   6   0 61.9434 94.1516   1
   1   6   0-62.3943 92.2074   1
  -1  -6   0 6.42500 85.9246   1
   1  -6   0 38.2617 88.3634   1
   1  -6   1 32212.2 1639.83   1
   1   6   1 34262.8 1661.50   1
  -1  -6  -1 35066.0 1658.00   1
  -1   6  -2 8525.44 466.189   1
   1   6   2 8375.11 506.416   1
  -1  -6  -2 7925.93 499.171   1
  -1  -6  -4 63302.0 3548.26   1
   1   6   4 68077.0 3556.93   1
  -1  -6  -5 12596.4 766.074   1
   1   6   5 13781.7 779.734   1
  -1   6  -6 695.373 66.4814   1
  -1  -6  -6 711.113 171.603   1
   1   6   6 656.520 187.034   1
   1  -6   6 713.770 66.9872   1
   1  -6   7 236.078 69.2926   1
  -1   6  -7 393.508 71.7291   1
  -1  -6  -7 482.344 141.696   1
  -1   6  -8 31783.5 1687.10   1
   1  -6   8 29671.3 1690.56   1
   1   6   8 33091.7 1755.43   1
  -1  -6  -8 31010.2 1739.59   1
  -1   6  -9 19366.9 1043.35   1
  -1  -6  -9 18609.5 1094.92   1
   1   6   9 18112.4 1104.28   1
   1  -6   9 18714.1 1046.59   1
  -1   6 -10 22347.4 1232.48   1
   1  -6  10 22159.5 1236.28   1
  -1  -6 -11 3783.25 331.707   1
   1   6  11 3925.54 361.348   1
   1   6  12 1871.12 285.418   1
  -1   6 -12 2274.24 205.621   1
   1  -6  12 2174.97 213.229   1
  -1  -6 -12 2294.44 266.421   1
   1  -6  13 191.766 142.819   1
   1   6  13 23.9319 170.482   1
  -1   6 -13-13.7168 143.123   1
  -1  -6 -13 250.785 157.923   1
  -1  -6 -14 4765.75 400.686   1
  -1   6 -14 5073.39 350.694   1
   1   6  14 4668.57 423.147   1
   1  -6  14 4607.10 360.120   1
   1   6  15 488.211 270.988   1
   1  -6  15 665.458 201.105   1
  -1   6 -15 414.350 171.757   1
  -1  -6 -15 458.022 237.023   1
   1  -6  16 2247.40 258.768   1
  -1   6 -16 2125.02 252.907   1
   1   6  17 3446.68 383.469   1
  -1  -6 -17 4071.47 368.656   1
  -1   6 -17 3704.51 322.653   1
   1  -6  17 3473.34 325.730   1
   1   6  18 1497.85 337.131   1
  -1  -6 -18 2429.20 325.174   1
   1  -6  19 1006.37 253.945   1
   1   6  19 761.465 276.222   1
  -1   6 -19 900.363 236.645   1
  -1  -6 -19 1213.53 287.358   1
  -1  -6 -20 8677.49 620.793   1
  -1   6 -20 9721.26 624.015   1
   1   6  20 8660.03 634.358   1
   1  -6  20 9220.79 627.098   1
   1   6  21 347.050 300.694   1
  -1   6 -21 588.397 231.865   1
   1  -6  21 612.232 254.892   1
  -1  -6 -21 454.632 285.052   1
  -1   6 -22 51.4806 234.972   1
   1   6  22-175.156 291.780   1
  -1  -6 -22 81.1467 289.459   1
   1   6  23 234.552 213.782   1
  -1  -6 -23 27.0552 209.566   1
  -1  -6 -24 2023.22 344.063   1
   1   6  25 1490.67 335.380   1
   1   6  26 405.981 226.299   1
  -1  -6 -26 346.125 218.459   1
   1   6  27 2263.08 357.524   1
  -1  -6 -27 1236.28 331.271   1
   1   6  28 338.758 279.024   1
  -1  -6 -28 180.563 277.542   1
   1  -7 -28 750.676 309.937   1
  -1   7  28 446.345 297.735   1
   1  -7 -26 951.001 309.429   1
  -1   7  26 489.346 310.541   1
   1  -7 -25 186.546 292.410   1
  -1   7  25-29.0838 284.998   1
  -1   7  24 820.331 299.478   1
   1  -7 -24 160.850 262.463   1
  -1   7  22 3464.89 387.217   1
   1  -7 -22 3330.90 366.513   1
  -1   7  21-87.6071 254.840   1
   1  -7 -21 455.481 247.657   1
  -1   7  20-86.9524 282.771   1
   1   7 -20 416.398 212.711   1
  -1  -7  20 272.283 229.523   1
   1  -7 -20 186.186 260.195   1
  -1   7  19-143.333 281.591   1
   1  -7 -19-157.846 257.111   1
   1   7 -19 261.107 207.161   1
  -1  -7  19 46.5535 195.669   1
  -1   7  18 9542.91 732.539   1
   1   7 -18 11483.7 687.012   1
  -1  -7  18 10675.5 686.056   1
   1  -7 -18 10337.0 724.525   1
  -1   7  17 499.042 299.389   1
   1   7 -17-170.338 173.595   1
  -1  -7  17 222.739 187.823   1
   1  -7 -17 610.556 264.812   1
  -1   7  16-27.1057 266.931   1
   1   7 -16-69.8442 167.137   1
  -1  -7  16 93.3948 169.519   1
   1  -7 -16 174.494 237.330   1
  -1   7  15 132.078 184.530   1
   1   7 -15 303.550 169.646   1
  -1  -7  15 34.1679 183.726   1
   1  -7 -15 24.3510 184.783   1
  -1   7  14 128.028 270.016   1
   1   7 -14 144.703 145.546   1
  -1  -7  14 185.424 161.272   1
   1  -7 -14 94.8041 237.598   1
  -1   7  13 693.218 261.597   1
   1   7 -13 554.690 145.882   1
  -1  -7  13 524.171 154.371   1
   1  -7 -13 618.745 248.154   1
  -1   7  12 1381.41 258.843   1
   1  -7 -12 1364.45 244.207   1
  -1   7  11 479.252 229.967   1
   1   7 -11 145.912 108.867   1
  -1  -7  11-10.3352 121.970   1
   1  -7 -11 569.330 210.465   1
  -1   7  10 759.935 236.760   1
   1  -7 -10 1122.93 228.200   1
   1   7 -10 1121.77 123.277   1
  -1  -7  10 1273.92 138.937   1
  -1   7   9 6872.69 487.649   1
   1   7  -9 6657.93 399.488   1
   1  -7  -9 6537.67 470.243   1
  -1  -7   9 7032.34 402.986   1
  -1   7   8 6939.20 455.407   1
  -1  -7   8 5722.69 361.675   1
   1  -7  -8 6227.75 436.620   1
   1   7  -8 6728.02 363.885   1
   1   7  -7 1125.88 89.0680   1
  -1  -7   7 1140.90 90.3099   1
   1  -7  -7 1205.05 196.120   1
   1  -7  -6 20417.6 1128.79   1
  -1   7   6 18717.6 1129.54   1
   1  -7  -5 2798.19 248.714   1
  -1   7   5 3029.09 267.651   1
   1  -7  -4 805.345 150.420   1
  -1   7   4 266.714 152.038   1
   1   7  -3 3199.14 189.217   1
  -1   7   3 2906.25 253.187   1
   1  -7  -3 3076.25 252.009   1
  -1  -7   3 3175.85 186.404   1
  -1  -7   2 15787.4 863.967   1
  -1   7   1 900.719 132.861   1
   1   7  -1 801.338 104.206   1
   1  -7  -1 700.530 121.741   1
  -1  -7   1 706.751 96.9437   1
   1   7   0 17538.0 1001.75   1
   1  -7   0 17619.6 999.445   1
  -1   7   0 18984.6 1003.88   1
  -1   7  -1 754.475 105.671   1
   1   7   1 889.905 126.189   1
   1  -7   1 870.397 96.5985   1
   1  -7   2 15788.2 861.471   1
  -1  -7  -3 2721.96 235.803   1
   1   7   3 3378.66 248.067   1
  -1  -7  -4 744.023 147.551   1
   1   7   4 637.979 170.140   1
  -1  -7  -5 3344.70 271.193   1
   1   7   5 3577.07 286.858   1
   1   7   6 19444.4 1020.14   1
  -1  -7  -6 15715.2 996.811   1
  -1  -7  -7 1354.02 185.141   1
   1   7   7 1092.99 202.776   1
  -1   7  -8 5954.07 361.029   1
  -1  -7  -8 6409.22 441.150   1
   1   7   8 7170.74 462.435   1
   1  -7   8 6705.35 364.699   1
  -1   7  -9 6581.08 382.982   1
  -1  -7  -9 6492.19 456.578   1
   1   7   9 6684.01 468.516   1
   1  -7   9 6527.99 386.536   1
   1  -7  10 937.606 125.596   1
   1   7  10 1133.79 250.989   1
  -1   7 -10 1023.13 119.845   1
  -1  -7 -10 931.738 213.536   1
   1   7  11-253.444 233.092   1
   1  -7  11 69.1388 111.844   1
  -1   7 -11 72.9407 96.9772   1
  -1  -7 -11 114.789 184.590   1
   1   7  12 1252.61 290.871   1
  -1  -7 -12 1011.01 237.907   1
   1   7  13 270.057 231.642   1
   1  -7  13 494.604 157.172   1
  -1   7 -13 394.387 138.910   1
  -1  -7 -13 453.743 201.334   1
   1  -7  14 286.701 157.737   1
   1   7  14-152.363 234.560   1
  -1   7 -14 152.604 136.370   1
  -1  -7 -14-45.0046 189.223   1
   1  -7  15 83.8336 150.550   1
   1   7  15 288.163 263.224   1
  -1   7 -15 215.707 152.310   1
  -1  -7 -15 23.3322 231.050   1
   1  -7  16-92.0092 159.994   1
   1   7  16 26.8954 266.221   1
  -1  -7 -16 120.202 257.304   1
  -1   7 -16 270.064 165.442   1
  -1   7 -17 202.389 166.089   1
  -1  -7 -17-74.5259 240.993   1
   1  -7  17 240.299 170.168   1
   1   7  17-110.090 264.201   1
  -1   7 -18 10525.1 659.136   1
  -1  -7 -18 9973.55 683.897   1
   1  -7  18 10729.7 673.027   1
   1   7  18 9869.53 695.853   1
  -1   7 -19 128.238 190.582   1
  -1  -7 -19 26.0107 256.856   1
   1   7  19 28.4300 259.594   1
   1  -7  19 231.279 204.947   1
  -1   7 -20 22.8741 194.720   1
  -1  -7 -20 848.423 297.013   1
   1  -7  20 24.6424 221.374   1
   1   7  20 344.836 308.461   1
   1   7  21 581.022 316.288   1
  -1  -7 -21 295.520 277.820   1
   1   7  22 3153.03 346.233   1
  -1  -7 -22 3002.05 329.341   1
   1   7  24 438.002 312.309   1
  -1  -7 -24 562.866 301.159   1
   1   7  25 145.096 243.579   1
  -1  -7 -25 426.370 261.551   1
   1   7  26 775.412 272.697   1
  -1  -7 -26 553.774 256.122   1
   1   7  28 334.020 240.529   1
  -1  -7 -28 1144.23 271.567   1
   1  -8 -27 493.110 291.067   1
  -1   8  26 199.577 313.709   1
   1  -8 -26 288.631 301.268   1
  -1   8  25 807.956 321.747   1
   1  -8 -25 898.738 326.519   1
  -1   8  24 29.1423 305.155   1
   1  -8 -24-53.2995 290.599   1
  -1   8  23 263.584 302.309   1
   1  -8 -23 347.524 293.154   1
  -1   8  22 234.789 314.194   1
   1  -8 -22 107.366 289.202   1
  -1   8  21-117.032 307.139   1
   1  -8 -21-161.022 275.441   1
  -1   8  20-29.1169 295.957   1
   1  -8 -20 106.826 278.412   1
   1   8 -19 393.418 203.448   1
   1   8 -18 2054.24 243.676   1
   1  -8 -18 2538.66 331.958   1
  -1   8  18 2510.39 345.372   1
  -1  -8  18 1868.12 257.248   1
   1   8 -17 371.171 182.129   1
   1  -8 -17 411.992 191.830   1
  -1   8  17 336.828 201.498   1
  -1  -8  17 132.182 180.095   1
   1   8 -16 273.879 156.270   1
   1  -8 -16 303.676 246.965   1
  -1   8  16-165.151 265.113   1
  -1  -8  16 292.127 170.045   1
   1   8 -15 101.636 146.648   1
   1  -8 -15 98.9703 256.257   1
  -1   8  15 161.470 280.603   1
  -1  -8  15 108.173 147.242   1
  -1   8  14 2043.14 304.388   1
   1   8 -14 2157.89 219.721   1
  -1  -8  14 2531.38 232.857   1
   1  -8 -14 2438.00 292.402   1
   1  -8 -13 187.863 242.039   1
  -1   8  13-177.633 270.401   1
  -1  -8  12 9534.84 535.781   1
   1  -8 -12 8891.06 609.100   1
   1   8 -12 8261.23 529.499   1
  -1   8  12 8897.32 618.755   1
  -1   8  11-282.591 238.244   1
  -1  -8  11 8.38299 101.061   1
   1  -8 -11-21.7532 220.599   1
   1   8 -11-71.0397 89.9126   1
   1  -8 -10 4932.79 407.129   1
  -1   8  10 5340.21 425.311   1
  -1  -8  10 5278.38 320.079   1
   1   8 -10 5356.47 320.594   1
  -1  -8   9 457.511 73.1772   1
   1   8  -9 561.230 74.3194   1
   1  -8  -8 22907.7 1306.01   1
  -1   8   8 22345.6 1310.37   1
   1  -8  -7 4615.99 349.837   1
  -1   8   7 4101.21 352.933   1
   1  -8  -6 4991.00 384.808   1
  -1   8   6 5982.17 406.858   1
   1  -8  -5-15.2246 134.878   1
  -1   8   5-82.2835 153.721   1
   1  -8  -4 7717.08 502.006   1
  -1   8   4 8243.27 513.259   1
  -1   8   3-27.2121 145.401   1
   1   8  -3 79.4367 59.0579   1
  -1  -8   3 146.085 52.8553   1
  -1  -8   2 66725.0 3481.42   1
   1   8  -2 62730.9 3484.34   1
  -1  -8   1 17945.5 998.599   1
   1   8  -1 18618.3 1005.61   1
  -1   8   1 17852.7 1019.42   1
   1  -8  -1 17912.4 1016.50   1
  -1   8   0 149.552 105.301   1
   1  -8   0-49.0167 92.4887   1
   1   8   0-88.8627 99.0618   1
  -1  -8   0-31.6642 85.0754   1
  -1  -8  -1 19088.6 1044.82   1
   1  -8   1 17603.2 1028.88   1
  -1   8  -1 18599.1 1031.22   1
   1   8   1 19978.1 1052.33   1
  -1  -8  -2 64295.3 3691.35   1
  -1   8  -2 70104.6 3666.06   1
   1  -8   2 67723.2 3664.10   1
   1   8   2 70235.7 3701.26   1
   1   8   3 94.8319 140.999   1
   1   8   4 9261.49 561.009   1
  -1  -8  -4 8666.98 545.325   1
   1   8   5 113.910 155.914   1
  -1  -8  -5 144.621 139.335   1
   1   8   6 6152.98 418.567   1
  -1  -8  -6 5445.94 396.460   1
   1   8   7 4564.84 360.562   1
  -1  -8  -7 4076.80 345.445   1
   1   8   8 21801.6 1239.60   1
  -1  -8  -8 20662.5 1218.29   1
  -1   8  -9 395.321 55.0728   1
   1   8  10 5315.04 436.296   1
  -1  -8 -10 5453.64 409.977   1
   1  -8  10 5410.91 313.504   1
  -1   8 -10 5041.40 310.030   1
  -1   8 -11 100.775 91.7603   1
  -1  -8 -11 40.8103 200.465   1
   1   8  11 303.937 247.004   1
   1  -8  11-15.2672 98.3189   1
   1   8  12 9190.76 672.425   1
  -1  -8 -12 9473.16 657.202   1
   1  -8  12 9695.77 588.888   1
  -1   8 -12 10781.5 585.299   1
   1   8  13 176.149 242.322   1
  -1  -8 -13 178.341 214.715   1
   1   8  14 1818.83 286.745   1
  -1  -8 -14 2521.80 283.743   1
   1  -8  14 2415.58 227.493   1
  -1   8 -14 2259.19 215.906   1
  -1   8 -15-112.639 140.066   1
  -1  -8 -15 167.068 210.104   1
   1  -8  15-15.1407 149.498   1
   1   8  15-213.668 229.124   1
  -1   8 -16 63.0340 155.595   1
  -1  -8 -16 49.0763 241.656   1
   1  -8  16 16.8995 170.570   1
   1   8  16 81.9911 258.105   1
  -1   8 -17 591.701 170.517   1
  -1  -8 -17 452.646 267.361   1
   1  -8  17 260.386 176.001   1
  -1   8 -18 1802.60 236.368   1
  -1  -8 -18 2199.75 327.622   1
   1   8  18 1386.42 340.294   1
   1  -8  18 2049.82 251.930   1
  -1   8 -19 637.940 213.368   1
  -1  -8 -20 186.980 205.966   1
   1   8  20 549.384 230.020   1
  -1  -8 -21 322.788 249.405   1
   1   8  21 116.431 257.305   1
  -1  -8 -22 432.235 283.607   1
   1   8  22 320.988 311.606   1
  -1  -8 -23 107.391 283.034   1
   1   8  23 671.131 311.528   1
  -1  -8 -24 719.671 238.824   1
   1   8  24 174.218 235.920   1
  -1  -8 -25 1083.71 282.060   1
   1   8  25 1295.61 291.146   1
  -1  -8 -26-78.2718 283.932   1
   1   8  26-28.4306 299.036   1
  -1  -8 -27 281.752 287.597   1
   1   8  27 615.987 288.213   1
  -1   9  27-166.201 226.472   1
   1  -9 -27 435.142 224.032   1
  -1   9  25-314.812 266.604   1
   1  -9 -25 78.7286 264.267   1
  -1   9  23 613.028 303.438   1
   1  -9 -23 1174.24 290.916   1
  -1   9  22 2374.33 352.743   1
   1  -9 -22 2594.60 336.435   1
  -1   9  21 58.6860 243.689   1
   1  -9 -21 482.918 233.647   1
  -1   9  20 379.945 229.540   1
   1  -9 -20 214.403 210.576   1
  -1   9  19 1307.43 285.114   1
   1  -9 -19 1065.91 271.125   1
   1  -9 -18 2401.40 346.118   1
   1   9 -18 2731.94 260.438   1
  -1   9  18 1985.24 364.814   1
   1   9 -17 316.241 162.625   1
   1  -9 -17 130.333 265.190   1
  -1  -9  17 84.8485 161.527   1
  -1   9  17 369.458 306.919   1
   1  -9 -16 3151.27 347.894   1
  -1  -9  16 3364.55 270.976   1
  -1   9  16 2793.55 356.515   1
   1   9 -16 3485.94 271.726   1
  -1   9  15 328.507 270.566   1
   1   9 -15 407.509 134.971   1
  -1  -9  15 549.679 141.956   1
   1  -9 -15 301.954 234.171   1
  -1  -9  14 148.596 130.867   1
  -1   9  13 1535.21 268.621   1
  -1  -9  13 1489.01 161.625   1
   1   9 -13 1723.67 161.084   1
   1  -9 -13 1797.27 268.574   1
  -1  -9  12 6914.18 428.486   1
   1  -9 -12 8199.92 552.529   1
   1   9 -12 7584.04 432.160   1
  -1   9  12 6984.10 550.971   1
   1  -9 -11 89.9037 234.831   1
  -1   9  11-121.477 240.456   1
  -1  -9  11 84.0621 70.5093   1
   1   9 -11-9.76804 69.5592   1
   1  -9 -10 625.952 208.276   1
  -1   9  10 373.376 195.907   1
   1  -9  -9 2104.09 250.282   1
  -1   9   9 2118.81 269.783   1
   1  -9  -7 1740.19 248.585   1
  -1   9   7 1561.41 231.036   1
  -1   9   6 14208.2 858.426   1
   1  -9  -5 10149.1 649.755   1
  -1   9   5 11028.0 666.428   1
   1  -9  -4 5708.65 389.035   1
  -1   9   4 5487.19 389.800   1
   1   9  -3 65.4828 58.5793   1
  -1  -9   3 145.572 55.2121   1
   1  -9  -3 13.4192 124.387   1
   1   9  -2 15642.7 846.584   1
  -1   9   2 14098.0 880.407   1
  -1  -9   2 15143.9 840.450   1
   1  -9  -2 15906.5 878.078   1
   1   9  -1 3477.28 225.012   1
  -1  -9   1 2651.49 208.172   1
   1   9   0 28619.3 1589.67   1
  -1  -9   0 27653.4 1583.47   1
  -1   9   0 29720.9 1591.23   1
   1  -9   0 29735.4 1587.60   1
  -1   9  -1 3078.62 234.912   1
   1  -9   1 3882.36 235.392   1
  -1  -9  -2 14417.0 849.013   1
  -1   9  -2 14703.1 817.693   1
   1   9   2 15666.2 859.380   1
   1  -9   2 14691.5 816.451   1
  -1  -9  -3-77.1622 136.213   1
  -1  -9  -4 5645.91 388.581   1
   1   9   4 5862.25 401.969   1
  -1  -9  -5 10172.5 649.590   1
   1   9   5 11103.4 666.206   1
   1   9   6 15358.3 925.410   1
   1   9   7 1659.22 245.038   1
  -1  -9  -7 1303.89 218.308   1
   1   9   9 1916.29 268.371   1
  -1  -9  -9 2249.46 253.403   1
   1   9  10 532.626 202.359   1
  -1  -9 -10 626.373 190.732   1
   1   9  11 24.1022 191.850   1
  -1  -9 -11 275.604 173.868   1
   1  -9  11 67.5978 45.9255   1
  -1   9 -11-3.25328 46.7605   1
   1   9  12 6692.90 492.718   1
  -1  -9 -12 7585.49 485.296   1
   1  -9  12 6324.30 382.018   1
  -1   9 -12 6353.12 379.673   1
  -1  -9 -13 1975.71 246.722   1
   1  -9  13 1693.24 159.799   1
  -1   9 -13 1756.35 159.230   1
  -1   9 -14 50.3735 109.513   1
   1  -9  14 139.192 123.139   1
  -1  -9 -15 268.334 199.158   1
   1   9  15 298.948 215.167   1
   1   9  16 3384.24 364.041   1
  -1  -9 -16 4329.34 361.127   1
   1  -9  16 3318.14 286.490   1
  -1   9 -16 3201.66 277.276   1
  -1   9 -17 186.085 155.826   1
  -1  -9 -17 485.860 251.467   1
   1   9  17 310.151 270.137   1
   1  -9  17 66.2878 167.667   1
   1   9  18 2568.44 371.026   1
  -1  -9 -18 2113.75 339.177   1
  -1   9 -18 2396.55 255.939   1
   1   9  19 835.116 324.491   1
  -1  -9 -19 1460.52 317.438   1
   1   9  20 145.388 312.008   1
  -1  -9 -20 241.778 281.498   1
   1   9  21 466.808 291.625   1
  -1  -9 -21 324.026 260.641   1
   1   9  22 2072.52 297.540   1
  -1  -9 -22 2125.47 289.480   1
   1   9  23 610.526 279.705   1
  -1  -9 -23 882.170 265.006   1
   1   9  25 799.491 322.285   1
  -1  -9 -25 602.517 301.643   1
   1   9  27 220.896 236.077   1
  -1  -9 -27-227.348 215.255   1
  -1  10  26 1976.91 343.933   1
   1 -10 -26 1767.22 314.717   1
  -1  10  25 28.3380 276.569   1
   1 -10 -25 441.638 261.894   1
  -1  10  24 1494.43 319.381   1
   1 -10 -24 526.086 267.161   1
  -1  10  23 755.319 300.686   1
   1 -10 -23 318.625 266.164   1
  -1  10  22 1286.21 332.030   1
   1 -10 -22 1333.41 307.094   1
  -1  10  20 1085.64 337.897   1
   1 -10 -20 536.394 297.181   1
  -1  10  19 934.688 294.367   1
   1 -10 -19 696.189 267.145   1
  -1  10  18 464.247 229.262   1
   1 -10 -18 345.869 216.054   1
  -1  10  17 57.4452 282.496   1
   1 -10 -17 447.713 268.063   1
   1 -10 -16 5715.63 478.211   1
  -1  10  16 5045.44 484.717   1
  -1  10  15 194.925 198.260   1
  -1 -10  15 47.2373 103.897   1
   1  10 -15-74.7456 106.412   1
   1 -10 -15 255.292 191.133   1
  -1  10  14 1663.37 317.851   1
   1 -10 -14 1302.45 290.386   1
  -1 -10  14 1015.53 120.158   1
   1  10 -14 1255.58 128.658   1
   1 -10 -13 122.238 190.100   1
  -1 -10  13 133.089 61.5714   1
  -1  10  13 186.337 199.330   1
   1  10 -13 26.5938 61.4383   1
  -1  10  12 595.294 280.712   1
   1 -10 -12 808.279 265.627   1
  -1  10  11-25.0541 244.993   1
   1 -10 -11 322.889 240.566   1
  -1  10  10 1255.73 260.426   1
   1 -10 -10 1890.21 268.912   1
  -1  10   9 2131.32 290.366   1
  -1  10   8-66.3196 212.743   1
   1 -10  -8-61.0775 214.156   1
  -1  10   7 985.668 229.881   1
   1 -10  -7 1098.21 211.062   1
   1 -10  -6 7640.26 514.513   1
  -1  10   6 7921.66 529.903   1
  -1  10   5 92.3614 170.802   1
   1 -10  -5 220.094 160.111   1
  -1  10   4 359.335 161.862   1
   1 -10  -4 219.555 152.848   1
   1  10  -3 90.4845 69.2745   1
  -1  10   3 125.214 153.521   1
  -1 -10   3 148.167 62.1672   1
   1 -10  -3 243.767 138.885   1
  -1 -10   2 2238.71 171.692   1
   1 -10  -2 2748.16 229.241   1
   1  10  -2 2468.94 182.389   1
  -1  10   2 2656.28 231.760   1
   1 -10  -1 1065.51 144.260   1
  -1 -10   1 934.319 115.720   1
   1  10  -1 777.197 130.761   1
  -1  10   1 972.998 153.405   1
   1 -10   0-29.8339 112.816   1
  -1 -10   0 113.547 102.565   1
   1  10   0 10.8604 113.993   1
  -1  10   0 53.2290 112.970   1
   1 -10   1 998.792 121.979   1
  -1 -10  -1 690.663 137.360   1
  -1  10  -1 1137.20 125.553   1
   1  10   1 909.133 154.746   1
  -1 -10  -2 2132.73 200.032   1
  -1  10  -2 2436.57 169.935   1
   1  10   2 2571.93 228.873   1
   1 -10   2 2084.92 162.499   1
   1  10   3-15.8873 156.163   1
  -1  10  -3 108.969 46.8369   1
   1 -10   3 136.837 41.8981   1
  -1 -10  -3-65.8812 132.460   1
  -1 -10  -4 172.420 130.188   1
   1  10   4 51.9683 176.206   1
  -1 -10  -5-236.981 157.177   1
   1  10   5 224.149 192.559   1
  -1 -10  -6 7531.54 500.474   1
   1  10   7 858.591 225.439   1
  -1 -10  -7 859.486 186.422   1
   1  10   8 175.389 190.550   1
  -1 -10  -8-191.228 174.576   1
   1  10   9 1997.60 284.095   1
   1  10  10 1244.26 271.572   1
  -1 -10 -10 1673.63 253.787   1
   1  10  11 198.509 258.254   1
  -1 -10 -11 153.790 220.850   1
   1  10  12 795.473 266.495   1
  -1 -10 -12 1004.78 245.545   1
   1  10  13 26.4209 250.188   1
   1  10  14 1110.18 260.808   1
  -1 -10 -14 922.841 244.902   1
   1 -10  14 767.868 98.5233   1
  -1  10 -14 819.284 98.7987   1
  -1  10 -15-8.13080 93.1756   1
  -1 -10 -15 124.654 201.499   1
   1  10  15 221.140 223.409   1
   1 -10  15 111.364 102.960   1
  -1 -10 -16 5431.43 422.375   1
  -1  10 -16 4301.08 311.977   1
   1  10  16 4837.66 431.795   1
   1  10  17 56.9618 254.791   1
  -1 -10 -17 286.390 241.987   1
   1  10  18 546.466 289.915   1
  -1 -10 -18 397.558 244.595   1
   1  10  19 725.222 306.652   1
  -1 -10 -19 1151.22 289.779   1
   1  10  20 903.502 337.992   1
  -1 -10 -20 807.609 305.245   1
   1  10  22 1019.35 322.691   1
  -1 -10 -22 1472.49 312.127   1
   1  10  23 492.037 287.479   1
  -1 -10 -23 424.748 268.369   1
   1  10  24 515.946 239.132   1
  -1 -10 -24 499.556 224.919   1
   1  10  25 169.574 257.337   1
  -1 -10 -25 103.725 231.220   1
   1  10  26 1832.45 350.232   1
  -1 -10 -26 2036.90 347.811   1
  -1  11  26 907.925 307.574   1
   1 -11 -26 635.255 280.596   1
  -1  11  25-168.251 287.199   1
   1 -11 -25 489.823 273.107   1
  -1  11  24 769.492 300.526   1
   1 -11 -24 757.476 267.964   1
  -1  11  23 404.121 267.802   1
   1 -11 -23 211.306 238.810   1
  -1  11  22 349.928 226.869   1
   1 -11 -22 479.440 213.987   1
  -1  11  21 351.789 242.917   1
   1 -11 -21 374.334 220.124   1
  -1  11  20 29.3950 297.372   1
   1 -11 -20-107.452 269.159   1
  -1  11  19-146.897 311.038   1
   1 -11 -19 80.5397 279.865   1
  -1  11  18 1285.49 325.992   1
   1 -11 -18 1499.39 288.386   1
  -1  11  16 4277.40 458.758   1
   1 -11 -16 4920.46 444.950   1
  -1  11  15 990.521 245.250   1
   1 -11 -15 985.443 224.990   1
  -1  11  14-55.5675 273.035   1
   1 -11 -14 331.360 257.364   1
  -1  11  13 489.780 237.160   1
  -1  11  12 3529.24 375.925   1
   1 -11 -12 3453.71 359.786   1
  -1  11  11 2166.23 308.473   1
   1 -11 -11 897.668 269.551   1
   1 -11 -10 12452.2 805.385   1
  -1  11   9-24.0024 233.445   1
   1 -11  -9-176.016 220.516   1
  -1  11   8 2644.95 321.278   1
   1 -11  -8 3414.61 314.186   1
  -1  11   6 248.922 185.882   1
   1 -11  -6 646.322 187.343   1
  -1  11   5 350.659 186.100   1
   1 -11  -5 410.441 168.383   1
   1 -11  -4 10588.3 655.879   1
  -1  11   4 10707.7 671.393   1
  -1  11   3 1952.58 234.662   1
   1 -11  -3 2098.30 218.785   1
   1  11  -3 1935.46 142.708   1
  -1 -11   3 2046.93 141.606   1
   1 -11  -2 512.554 150.205   1
  -1 -11   2 269.035 89.5509   1
   1  11  -2 345.566 98.3895   1
  -1  11   2 665.933 172.499   1
   1 -11  -1 1793.32 200.058   1
  -1 -11   1 2064.91 167.979   1
  -1  11   1 1992.08 203.681   1
   1  11  -1 1897.87 184.107   1
   1  11   1 1827.55 195.535   1
  -1 -11  -1 1781.20 188.140   1
  -1  11  -1 1715.68 171.576   1
   1 -11   1 1872.28 167.664   1
   1  11   2 196.659 149.572   1
  -1 -11  -2 321.063 139.960   1
  -1  11  -2 250.857 95.9418   1
   1 -11   2 573.258 92.6693   1
  -1 -11  -3 1810.70 206.863   1
  -1  11  -3 1716.58 116.860   1
   1 -11   3 1741.83 113.249   1
   1  11   3 1845.09 232.918   1
  -1 -11  -4 10326.9 616.987   1
   1  11   4 9142.31 617.075   1
   1  11   5 580.252 208.758   1
  -1 -11  -5 561.002 177.827   1
   1  11   6 617.121 203.586   1
  -1 -11  -6 343.548 182.861   1
   1  11   8 2872.37 312.610   1
  -1 -11  -8 3167.09 301.826   1
   1  11   9 238.276 248.615   1
  -1 -11  -9 678.074 223.864   1
  -1 -11 -10 13262.8 829.858   1
  -1 -11 -11 1439.06 235.658   1
   1  11  11 1662.92 264.929   1
  -1 -11 -12 3213.68 343.103   1
   1  11  12 3820.05 391.459   1
   1  11  13 486.397 287.871   1
  -1 -11 -14 522.395 266.429   1
   1  11  14-110.356 260.763   1
  -1 -11 -15 2443.09 326.811   1
   1  11  15 2022.25 342.577   1
   1  11  16 5207.20 452.590   1
  -1 -11 -16 4109.00 414.442   1
   1  11  18 1712.04 320.073   1
  -1 -11 -18 1659.92 308.863   1
   1  11  19-116.689 281.505   1
  -1 -11 -19-107.747 250.241   1
   1  11  20 350.610 280.476   1
  -1 -11 -20-81.0793 266.225   1
   1  11  21-29.1830 299.430   1
  -1 -11 -21 161.301 285.256   1
   1  11  22 493.340 319.543   1
  -1 -11 -22 213.360 290.193   1
   1  11  23 1036.42 353.358   1
  -1 -11 -23 369.609 308.793   1
   1  11  24 767.403 320.947   1
  -1 -11 -24 834.015 301.462   1
   1  11  25 614.954 275.046   1
  -1 -11 -25 358.776 250.456   1
   1  11  26 1014.61 260.594   1
  -1 -11 -26 676.814 225.706   1
   1 -12 -25 279.893 290.007   1
  -1  12  25 581.370 327.014   1
   1 -12 -23 420.268 299.955   1
  -1  12  23 1118.03 344.224   1
  -1  12  21 468.375 251.561   1
   1 -12 -21 133.705 217.415   1
  -1  12  20 558.798 274.101   1
   1 -12 -20 804.477 244.720   1
  -1  12  19 147.386 311.398   1
   1 -12 -19-53.8378 276.821   1
  -1  12  18 765.492 315.962   1
   1 -12 -18 833.450 296.869   1
  -1  12  17 380.347 245.925   1
  -1  12  16 261.305 291.034   1
   1 -12 -16 79.7984 273.044   1
  -1  12  15 114.838 208.594   1
   1 -12 -15 315.726 208.924   1
   1 -12 -14 5705.57 480.139   1
  -1  12  13-194.488 266.663   1
   1 -12 -13 50.9049 237.075   1
  -1  12  11-52.9975 225.804   1
   1 -12 -11 97.1135 204.791   1
  -1  12  10 205.746 231.393   1
   1 -12 -10 47.1241 200.194   1
  -1  12   9 621.345 234.874   1
   1 -12  -9 159.382 206.325   1
   1 -12  -8 5012.43 418.038   1
  -1  12   8 5255.38 425.834   1
  -1  12   7 1439.50 250.916   1
   1 -12  -7 774.560 214.699   1
  -1  12   5-307.443 197.794   1
   1 -12  -5 149.730 192.964   1
  -1  12   4 26947.5 1560.37   1
   1 -12  -4 27776.1 1549.51   1
   1  12  -3 517.110 83.5650   1
  -1  12   3 389.392 181.566   1
   1 -12  -3 679.503 165.953   1
  -1 -12   3 501.557 76.2799   1
   1  12  -2 7189.99 403.093   1
  -1  12   2 7254.05 453.845   1
   1 -12  -2 7150.20 445.313   1
   1 -12  -1 241.034 134.047   1
  -1 -12   1 256.021 113.164   1
  -1  12   1 316.007 152.867   1
   1  12  -1 106.770 122.601   1
   1  12   0-88.8291 132.288   1
  -1 -12   0 116.657 129.533   1
   1 -12   1 169.742 102.854   1
  -1 -12  -1 431.371 136.299   1
  -1  12  -1 81.5599 117.335   1
   1  12   1 43.5432 146.091   1
  -1  12  -2 6654.36 393.868   1
  -1 -12  -2 6603.08 436.620   1
   1  12   2 6643.07 452.772   1
   1 -12   2 6395.28 389.531   1
   1  12   3 424.073 177.691   1
  -1 -12  -3 725.165 163.670   1
  -1 -12  -4 27678.5 1543.88   1
   1  12   4 26860.7 1550.82   1
   1  12   5 224.179 185.293   1
  -1 -12  -5 199.994 184.707   1
   1  12   7 885.032 239.654   1
  -1 -12  -7 1053.19 218.412   1
  -1 -12  -8 4296.45 369.940   1
   1  12   8 4555.57 390.927   1
   1  12   9 814.325 271.253   1
  -1 -12  -9 884.863 254.524   1
   1  12  10 127.600 218.263   1
  -1 -12 -10 91.5473 194.451   1
   1  12  11 78.9041 270.224   1
  -1 -12 -11 426.730 246.445   1
   1  12  13-55.1506 214.431   1
  -1 -12 -13-149.933 197.439   1
  -1 -12 -14 6792.26 524.003   1
   1  12  15 1166.73 313.457   1
  -1 -12 -15 419.522 265.683   1
   1  12  16 776.865 314.894   1
  -1 -12 -16-53.2062 284.033   1
   1  12  17 203.346 300.294   1
   1  12  18 964.786 319.662   1
  -1 -12 -18 1348.98 307.719   1
   1  12  19 87.8958 281.219   1
  -1 -12 -19-243.750 272.712   1
   1  12  20 292.760 291.864   1
  -1 -12 -20 754.928 279.991   1
   1  12  21 582.615 314.899   1
  -1 -12 -21 455.020 258.984   1
   1  12  23 228.536 307.605   1
  -1 -12 -23 995.231 296.772   1
   1  12  25 608.054 335.455   1
  -1 -12 -25 252.585 281.314   1
  -1  13  24 1116.26 317.976   1
   1 -13 -24 1435.61 298.770   1
  -1  13  23 113.662 318.738   1
   1 -13 -23 208.165 280.365   1
  -1  13  22 778.624 338.809   1
  -1  13  21 408.270 277.268   1
   1 -13 -21 160.021 241.746   1
  -1  13  20 176.458 230.083   1
   1 -13 -20 402.872 213.539   1
  -1  13  18 561.987 306.692   1
   1 -13 -18 1051.46 275.042   1
  -1  13  17 29.5315 268.800   1
   1 -13 -17 53.9266 243.977   1
  -1  13  16 881.524 319.263   1
   1 -13 -16 724.352 280.356   1
  -1  13  15 203.685 277.206   1
   1 -13 -15 612.815 253.311   1
  -1  13  14 2214.54 332.861   1
   1 -13 -14 2344.68 310.440   1
  -1  13  13-141.651 286.620   1
   1 -13 -13-25.9501 243.748   1
  -1  13  12 3086.10 378.446   1
   1 -13 -12 3259.72 364.262   1
  -1  13  10 1005.91 273.417   1
   1 -13 -10 97.0012 220.261   1
  -1  13   9 1412.16 291.258   1
   1 -13  -9 1057.55 257.621   1
  -1  13   8 2847.83 313.750   1
   1 -13  -8 2199.28 294.776   1
  -1  13   7 119.017 237.948   1
   1 -13  -7 43.4561 216.679   1
  -1  13   6 340.421 217.463   1
   1 -13  -6 62.1431 198.003   1
  -1  13   5 1956.18 256.440   1
   1 -13  -5 1588.92 238.315   1
   1 -13  -4 1767.88 230.357   1
  -1  13   4 1672.91 241.930   1
   1 -13  -3 85.8659 159.069   1
  -1 -13   3-12.6418 59.2733   1
   1  13  -3 111.654 70.6929   1
  -1  13   3 243.257 184.755   1
   1 -13  -2 126.932 150.657   1
  -1 -13   2 268.881 98.4601   1
   1  13  -2 208.532 111.741   1
  -1  13   2 136.781 174.549   1
   1 -13  -1 99.4837 152.120   1
  -1 -13   1 52.0697 116.359   1
  -1  13   1 30.6205 155.281   1
   1  13   0 3045.62 253.723   1
  -1 -13   0 2861.26 243.335   1
  -1  13   0 2698.69 243.543   1
   1 -13   0 2979.74 239.422   1
   1 -13   1 90.2574 117.430   1
  -1 -13  -1 42.7245 138.893   1
   1  13   1 77.2799 160.453   1
  -1  13  -1 97.2845 121.043   1
  -1 -13  -2 141.885 149.016   1
   1  13   2 479.798 170.070   1
  -1  13  -2 124.728 98.4816   1
   1 -13   2 306.625 97.4917   1
  -1 -13  -3 321.438 158.687   1
   1  13   3-56.0745 185.195   1
  -1 -13  -4 1564.79 225.812   1
   1  13   4 2210.95 263.768   1
  -1 -13  -6 40.6348 185.620   1
   1  13   6 270.690 215.467   1
  -1 -13  -7-42.5843 188.642   1
   1  13   7-118.156 211.940   1
  -1 -13  -8 3347.27 337.914   1
   1  13   8 3396.14 349.301   1
  -1 -13  -9 1085.68 250.193   1
   1  13   9 1070.99 278.881   1
  -1 -13 -10 714.358 212.904   1
   1  13  10 525.824 230.931   1
  -1 -13 -12 3122.61 311.857   1
   1  13  12 2234.37 301.263   1
  -1 -13 -13 336.200 249.942   1
   1  13  13 561.615 282.317   1
  -1 -13 -14 2021.14 319.873   1
   1  13  14 2393.97 348.341   1
  -1 -13 -15 266.509 210.508   1
   1  13  15-144.434 225.476   1
  -1 -13 -16 780.806 257.669   1
   1  13  16 787.657 292.437   1
  -1 -13 -17 325.577 273.999   1
   1  13  17 29.3485 299.879   1
  -1 -13 -18 487.970 286.935   1
  -1 -13 -20 698.911 286.987   1
   1  13  20 234.126 312.915   1
   1  13  21 813.426 309.274   1
  -1 -13 -22 1395.99 308.089   1
   1  13  22 1034.87 338.603   1
  -1 -13 -23 363.357 278.928   1
   1  13  23 623.181 316.808   1
  -1 -13 -24 1452.40 319.031   1
   1  13  24 1167.88 340.761   1
  -1  14  24 193.124 254.256   1
  -1  14  23 675.114 324.508   1
   1 -14 -23 413.327 280.233   1
  -1  14  22 57.2734 327.483   1
   1 -14 -22 368.179 291.102   1
  -1  14  21 29.0300 284.934   1
   1 -14 -21 877.299 269.585   1
  -1  14  20 1320.41 275.255   1
   1 -14 -20 697.226 241.828   1
  -1  14  19 177.474 328.666   1
   1 -14 -19 674.904 294.755   1
  -1  14  17 653.800 323.897   1
   1 -14 -17 406.063 281.009   1
  -1  14  16 237.265 254.440   1
   1 -14 -16 513.477 225.004   1
  -1  14  15 649.157 318.828   1
   1 -14 -15 26.8762 267.774   1
  -1  14  14 3392.66 393.839   1
   1 -14 -14 3576.62 376.259   1
  -1  14  13 866.995 237.534   1
   1 -14 -13 764.821 224.396   1
   1 -14 -12 4076.92 385.514   1
  -1  14  12 4380.71 420.651   1
  -1  14  11 1898.08 290.708   1
   1 -14 -11 1324.46 255.395   1
  -1  14   9-212.180 242.146   1
   1 -14  -9 48.3990 223.512   1
  -1  14   8 1540.09 272.524   1
   1 -14  -8 1356.05 249.708   1
  -1  14   7 1137.00 271.054   1
   1 -14  -7 1692.81 258.764   1
  -1  14   6 5632.69 450.477   1
   1 -14  -6 5317.80 426.589   1
  -1  14   4 3640.02 329.602   1
   1 -14  -4 3341.96 312.298   1
  -1  14   3 2639.30 264.642   1
   1 -14  -3 2137.72 235.368   1
  -1  14   2 2452.15 255.096   1
   1  14  -2 2498.54 191.250   1
   1 -14  -2 2065.34 232.950   1
  -1 -14   2 2110.99 182.044   1
   1 -14  -1 525.178 160.501   1
  -1  14   1 812.263 189.830   1
   1 -14   0-90.7114 132.655   1
  -1 -14   0 13.1643 130.945   1
   1  14   0 273.650 148.458   1
  -1  14   0-13.9868 138.093   1
   1 -14   1 711.143 138.625   1
  -1 -14  -1 782.621 173.209   1
  -1  14  -1 810.868 144.672   1
   1  14   1 574.680 184.673   1
  -1 -14  -2 2599.58 254.855   1
  -1  14  -2 2066.95 177.555   1
   1  14   2 2307.55 264.901   1
   1 -14   2 2320.48 177.187   1
   1  14   3 2249.77 266.450   1
  -1 -14  -3 2728.43 267.726   1
   1  14   4 3061.46 308.510   1
  -1 -14  -4 3191.01 301.549   1
   1  14   5 178.723 208.294   1
  -1 -14  -5 185.034 188.475   1
  -1 -14  -6 5295.76 420.309   1
   1  14   6 5708.66 447.735   1
   1  14   7 1569.55 281.745   1
  -1 -14  -7 1444.70 256.415   1
   1  14   8 1348.94 280.044   1
  -1 -14  -8 1968.01 268.750   1
   1  14   9 52.5497 234.964   1
  -1 -14  -9-241.879 224.083   1
   1  14  11 1906.02 309.306   1
  -1 -14 -11 1525.93 289.710   1
   1  14  12 3413.93 401.253   1
  -1 -14 -12 4500.98 399.344   1
   1  14  13 802.354 308.624   1
  -1 -14 -13 528.306 271.367   1
   1  14  14 3224.02 364.402   1
  -1 -14 -14 3026.68 330.687   1
   1  14  15 205.271 312.927   1
  -1 -14 -15 406.359 279.731   1
   1  14  16 471.694 287.660   1
  -1 -14 -16 435.780 271.967   1
   1  14  17 650.970 241.665   1
  -1 -14 -17 435.594 207.513   1
   1  14  19 412.284 310.388   1
  -1 -14 -19 350.755 283.869   1
   1  14  20 1433.40 358.306   1
  -1 -14 -20 1018.13 312.835   1
   1  14  21 1012.48 335.300   1
  -1 -14 -21 291.466 289.645   1
   1  14  22 199.727 334.738   1
  -1 -14 -22 287.480 287.030   1
   1  14  23 252.247 320.020   1
  -1 -14 -23 282.348 281.971   1
  -1  15  23-417.552 314.040   1
   1 -15 -23 77.0282 278.369   1
  -1  15  22 2330.08 386.683   1
   1 -15 -22 1284.20 322.054   1
  -1  15  21-259.757 257.369   1
   1 -15 -21-79.4967 200.267   1
  -1  15  20 848.109 328.335   1
   1 -15 -20 963.603 288.111   1
  -1  15  19 561.737 330.281   1
   1 -15 -19-216.442 278.291   1
  -1  15  18 2113.58 309.649   1
   1 -15 -18 816.016 274.907   1
  -1  15  17 1105.93 341.575   1
  -1  15  16 1047.41 323.718   1
   1 -15 -16 1638.22 306.482   1
  -1  15  15 238.814 249.624   1
   1 -15 -15 299.581 212.211   1
  -1  15  13 205.952 302.934   1
   1 -15 -13 348.921 273.871   1
  -1  15  12 870.861 323.227   1
   1 -15 -12 1033.89 276.786   1
  -1  15  11 686.162 292.185   1
   1 -15 -11-156.530 245.279   1
   1 -15 -10 5342.77 462.556   1
  -1  15  10 6530.01 498.910   1
   1 -15  -9 299.355 230.223   1
  -1  15   9 273.415 253.674   1
   1 -15  -8-218.293 211.481   1
  -1  15   8 345.128 245.868   1
  -1  15   7 51.2999 236.988   1
   1 -15  -7 211.222 213.743   1
  -1  15   6 10274.5 671.028   1
   1 -15  -6 9700.35 655.202   1
  -1  15   5 47.0272 212.791   1
   1 -15  -5-173.400 206.949   1
  -1  15   3 164.847 195.125   1
   1 -15  -3 557.672 181.749   1
   1  15  -2 2940.70 214.968   1
  -1  15   2 2928.60 287.346   1
  -1 -15   2 2801.74 209.132   1
   1 -15  -2 2815.51 265.961   1
  -1  15   1 203.412 166.805   1
   1 -15  -1 173.061 155.252   1
   1  15   0 6110.24 437.490   1
  -1 -15   0 6505.65 436.212   1
   1 -15   0 6228.20 418.993   1
  -1  15   0 7044.91 436.179   1
  -1 -15  -1 284.574 159.811   1
   1  15   1 17.2976 168.864   1
   1 -15   1 181.070 120.237   1
  -1  15  -2 2712.58 198.330   1
  -1 -15  -2 3366.64 279.543   1
   1  15   2 2855.65 284.286   1
   1 -15   2 2660.77 197.525   1
   1  15   3 560.785 213.284   1
  -1 -15  -3 304.743 191.224   1
   1  15   5-93.7040 218.793   1
  -1 -15  -5 43.2628 196.888   1
  -1 -15  -6 10018.8 662.723   1
   1  15   6 10058.1 674.787   1
   1  15   7 25.5281 215.376   1
  -1 -15  -7 141.174 203.882   1
   1  15   8 290.421 238.185   1
  -1 -15  -8-146.062 207.447   1
   1  15   9 407.570 243.551   1
  -1 -15  -9 275.603 212.077   1
  -1 -15 -10 5541.01 459.908   1
   1  15  10 6038.66 477.096   1
   1  15  11 113.528 266.074   1
  -1 -15 -11 314.087 246.095   1
   1  15  12 1039.25 311.677   1
  -1 -15 -12 1119.73 289.291   1
   1  15  13 613.561 251.502   1
  -1 -15 -13 485.885 240.879   1
  -1 -15 -14 1874.37 319.444   1
   1  15  15 534.528 276.606   1
  -1 -15 -15 273.148 252.410   1
   1  15  16 1488.96 321.793   1
  -1 -15 -16 874.457 278.562   1
   1  15  18 1334.09 324.279   1
  -1 -15 -18 1302.84 297.026   1
   1  15  19 382.854 231.894   1
  -1 -15 -19 26.9663 194.973   1
   1  15  20 641.333 313.180   1
  -1 -15 -20 427.125 243.117   1
   1  15  21 201.236 307.056   1
  -1 -15 -21 552.703 272.711   1
   1  15  22 1613.50 374.325   1
  -1 -15 -22 1757.19 337.001   1
   1  15  23 610.085 340.185   1
  -1 -15 -23 101.077 273.830   1
  -1  16  22 281.014 299.070   1
   1 -16 -22 207.905 238.960   1
  -1  16  20 787.550 344.620   1
   1 -16 -20 1263.67 316.725   1
  -1  16  18-178.844 310.739   1
   1 -16 -18 54.7197 275.467   1
  -1  16  17 30.0151 237.131   1
   1 -16 -17 192.209 230.096   1
  -1  16  16 1115.19 331.410   1
   1 -16 -16 716.850 273.616   1
  -1  16  15 1205.76 337.830   1
   1 -16 -15 743.302 279.742   1
  -1  16  14 450.960 295.387   1
   1 -16 -14 906.200 278.266   1
  -1  16  12-29.6118 268.174   1
   1 -16 -12 432.724 255.654   1
  -1  16  11 321.562 286.692   1
   1 -16 -11 160.189 253.799   1
  -1  16  10 3939.28 423.092   1
   1 -16 -10 4155.75 389.488   1
  -1  16   9 703.675 264.277   1
   1 -16  -9 334.783 243.374   1
  -1  16   8 603.666 249.185   1
   1 -16  -8 478.291 236.193   1
  -1  16   7 53.2730 237.574   1
   1 -16  -7 270.018 217.622   1
  -1  16   6 153.840 224.319   1
   1 -16  -6 23.7070 223.924   1
  -1  16   5 293.531 219.567   1
   1 -16  -5 90.9975 204.236   1
  -1  16   4-23.0826 200.078   1
   1 -16  -4 258.430 190.878   1
  -1  16   3 195.166 215.166   1
   1 -16  -3-60.2021 188.485   1
   1  16  -2 468.516 104.988   1
  -1  16   2 694.042 196.290   1
   1 -16  -2 147.239 169.597   1
  -1 -16   2 108.584 82.1161   1
  -1  16   1 35.4208 168.622   1
   1 -16  -1 32.7669 152.169   1
  -1  16   0 240.140 148.953   1
   1  16   0-31.4375 148.887   1
   1 -16   0 13.9519 138.129   1
  -1 -16   0 57.9625 136.139   1
   1  16   1 271.647 179.104   1
  -1 -16  -1 231.231 157.608   1
  -1  16  -1 234.707 127.887   1
   1 -16   1 117.421 119.705   1
  -1 -16  -2 586.330 172.544   1
   1  16   2 120.662 183.920   1
  -1  16  -2 317.280 84.7713   1
   1  16   3 152.413 186.250   1
  -1 -16  -3 79.6645 169.243   1
   1  16   4-69.6938 209.789   1
  -1 -16  -4-276.234 206.823   1
   1  16   5 367.125 227.191   1
  -1 -16  -5 223.969 209.166   1
   1  16   6-153.364 233.343   1
  -1 -16  -6 46.8926 205.746   1
   1  16   7 344.794 250.025   1
  -1 -16  -7 97.2956 218.393   1
   1  16   8 819.899 273.817   1
  -1 -16  -8 628.346 239.101   1
   1  16   9 448.593 248.663   1
  -1 -16  -9 51.5552 227.968   1
   1  16  10 4522.71 422.086   1
  -1 -16 -10 3762.66 389.312   1
   1  16  11-29.1023 280.140   1
  -1 -16 -11 294.354 257.606   1
   1  16  12 29.4896 277.999   1
  -1 -16 -12 405.681 259.165   1
   1  16  14 448.842 320.603   1
  -1 -16 -14 988.387 288.281   1
   1  16  15 360.285 264.916   1
  -1 -16 -15 329.793 234.114   1
   1  16  16 629.803 320.984   1
  -1 -16 -16 1262.87 308.571   1
   1  16  17-29.8963 219.890   1
  -1 -16 -17-54.7405 214.482   1
   1  16  18 475.108 304.880   1
  -1 -16 -18 27.1812 252.716   1
   1  16  20 2000.92 346.837   1
  -1 -16 -20 1485.94 304.111   1
   1  16  22 783.795 287.060   1
  -1 -16 -22 280.416 212.186   1
  -1  17  21 198.699 329.198   1
   1 -17 -21-183.700 284.985   1
  -1  17  19 176.711 327.923   1
   1 -17 -19 298.606 281.372   1
  -1  17  17-392.047 313.869   1
   1 -17 -17-55.5925 272.575   1
  -1  17  16 818.553 319.099   1
   1 -17 -16 834.415 294.562   1
  -1  17  15 1187.30 287.407   1
   1 -17 -15 1060.95 263.214   1
  -1  17  14 548.320 247.014   1
   1 -17 -14 558.879 216.603   1
  -1  17  13 455.693 257.158   1
   1 -17 -13-195.066 210.457   1
  -1  17  11 89.7136 280.128   1
   1 -17 -11 109.711 242.247   1
  -1  17  10 413.714 264.711   1
   1 -17 -10 571.747 254.251   1
  -1  17   9-87.0589 254.259   1
   1 -17  -9 615.083 255.030   1
  -1  17   7 110.117 231.623   1
   1 -17  -7 255.291 224.938   1
  -1  17   6 3610.62 380.433   1
   1 -17  -6 4127.89 382.142   1
  -1  17   5 432.549 242.670   1
   1 -17  -5 426.371 222.411   1
  -1  17   4 2711.04 312.051   1
   1 -17  -4 2352.11 294.474   1
  -1  17   2 1508.80 235.355   1
  -1  17   1 914.287 196.340   1
   1  17   1 998.658 206.049   1
   1  17   2 1091.47 230.178   1
  -1 -17  -4 2257.09 288.331   1
   1  17   4 3106.26 321.657   1
  -1 -17  -5 489.751 218.462   1
   1  17   5 765.143 241.115   1
  -1 -17  -6 3648.18 368.509   1
   1  17   6 4174.35 393.189   1
  -1 -17  -7 326.976 229.719   1
   1  17   7-82.4482 248.776   1
  -1 -17  -9 502.223 245.079   1
   1  17   9-115.545 262.407   1
  -1 -17 -10 349.736 254.817   1
   1  17  10-146.873 272.104   1
  -1 -17 -11 190.825 244.850   1
   1  17  11 357.556 293.758   1
  -1 -17 -13 332.218 213.120   1
   1  17  13 211.749 250.309   1
  -1 -17 -14-194.284 264.262   1
   1  17  14 90.9934 294.931   1
  -1 -17 -15 887.811 277.614   1
   1  17  15 970.227 331.570   1
  -1 -17 -16 884.031 276.869   1
   1  17  16 905.940 304.842   1
  -1 -17 -17 603.387 271.290   1
   1  17  17-29.9757 294.185   1
  -1 -17 -19 427.974 218.026   1
   1  17  19-58.6501 227.295   1
  -1 -17 -21 386.129 285.047   1
   1  17  21 480.640 336.881   1
  -1  18  20 487.492 327.247   1
   1 -18 -20 26.5934 225.297   1
  -1  18  18 2379.57 398.525   1
   1 -18 -18 689.482 302.303   1
  -1  18  16 488.047 246.839   1
   1 -18 -16 56.3781 202.068   1
  -1  18  15 921.676 305.284   1
   1 -18 -15 198.789 251.463   1
  -1  18  14 524.452 304.903   1
   1 -18 -14 456.234 252.333   1
  -1  18  13 463.052 291.538   1
   1 -18 -13-228.253 238.200   1
  -1  18  12 369.406 249.475   1
   1 -18 -12 341.403 235.751   1
  -1  18  11 214.114 292.994   1
  -1  18  10 211.621 268.899   1
   1 -18 -10 252.333 240.031   1
  -1  18   9 119.208 272.123   1
  -1  18   8 8519.67 631.207   1
  -1  18   6 496.956 262.063   1
   1  18   6 1160.38 290.126   1
   1  18   8 8437.84 624.634   1
  -1 -18  -9-54.3309 224.424   1
   1  18   9 237.663 234.670   1
  -1 -18 -10 137.788 229.632   1
   1  18  10 391.752 263.926   1
  -1 -18 -12 840.159 250.588   1
   1  18  12 428.691 282.579   1
  -1 -18 -13 56.1539 208.682   1
   1  18  13 399.068 235.041   1
  -1 -18 -14 476.913 260.446   1
   1  18  14 797.432 315.684   1
  -1 -18 -15 585.999 278.535   1
   1  18  15 795.495 325.232   1
  -1 -18 -16 138.476 195.785   1
   1  18  16 425.290 235.626   1
  -1 -18 -18 431.813 221.234   1
   1  18  18 2283.23 305.523   1
   1  18  20 28.6094 298.911   1
  -2   0  27-152.557 282.645   1
   2   0 -27 370.178 289.502   1
  -2   0  25-332.157 269.126   1
   2   0 -25 339.885 245.370   1
  -2   0  24 359.424 258.741   1
   2   0 -24-28.0451 241.490   1
   2   0 -23 414.017 247.733   1
  -2   0  22 728.792 283.350   1
   2   0 -22 948.137 285.946   1
  -2   0  21 685.557 289.223   1
   2   0 -21-132.262 260.778   1
  -2   0  20 1476.70 315.090   1
   2   0 -20 1641.57 297.336   1
  -2   0  18 4316.31 394.629   1
   2   0 -18 4952.32 398.085   1
  -2   0  17-50.4002 248.214   1
   2   0 -17-138.705 236.683   1
  -2   0  16 3916.54 384.986   1
   2   0 -16 4369.08 373.120   1
  -2   0  15 184.748 252.439   1
   2   0 -15 105.776 202.080   1
   2   0 -14 4342.91 363.535   1
  -2   0  14 4543.34 378.483   1
  -2   0  13-20.7327 183.691   1
   2   0 -13 170.986 172.463   1
   2   0 -12 13972.1 853.521   1
  -2   0  12 14590.6 865.773   1
  -2   0  11-90.8759 170.770   1
   2   0 -11 266.378 159.433   1
  -2   0  10 42462.9 2311.85   1
   2   0 -10 41162.6 2302.14   1
  -2   0   9-15.4655 148.430   1
   2   0  -9 70.9283 141.447   1
  -2   0   8 1465.17 195.989   1
   2   0  -8 1578.96 196.439   1
  -2   0   7-63.6062 143.097   1
   2   0  -7-188.415 133.508   1
  -2   0   5-109.701 136.174   1
   2   0  -5-93.0053 134.269   1
  -2   0   4 865.598 161.308   1
   2   0  -4 951.834 153.225   1
  -2   0   3 7.46110 129.793   1
   2   0  -3-6.96446 116.884   1
   2   0  -2 84153.0 4439.25   1
  -2   0   2 81030.8 4443.06   1
  -2   0   1-123.094 118.610   1
   2   0  -1 65.3163 115.884   1
   2   0   0 105872. 5580.67   1
  -2   0   0 102452. 5581.28   1
   2   0   1-82.0307 102.650   1
  -2   0  -1 81.6619 93.4007   1
  -2   0  -2 79604.6 4314.74   1
   2   0   2 81110.0 4316.15   1
   2   0   3 50.1672 128.640   1
  -2   0  -3-110.187 121.350   1
   2   0   4 783.748 160.488   1
  -2   0  -4 934.947 153.149   1
   2   0   5-162.786 157.870   1
  -2   0  -5-63.9083 147.807   1
   2   0   7 48.3121 135.954   1
  -2   0  -7-11.2877 123.339   1
   2   0   8 1236.35 174.744   1
  -2   0  -8 1394.34 173.407   1
   2   0   9 163.081 160.677   1
  -2   0  -9-68.4226 151.358   1
  -2   0 -10 41578.8 2279.57   1
   2   0  10 41100.0 2283.20   1
  -2   0 -11-396.289 160.304   1
   2   0  11 86.8702 166.614   1
  -2   0 -12 14110.0 848.663   1
   2   0  12 14313.2 858.356   1
  -2   0 -13-196.897 173.722   1
   2   0  13-20.2395 200.423   1
  -2   0 -15-179.966 204.224   1
   2   0  15 113.437 238.636   1
   2   0  16 4491.96 421.411   1
  -2   0 -17 194.926 227.437   1
   2   0  17 99.0385 249.408   1
  -2   0 -18 3744.89 366.206   1
   2   0  18 4909.47 408.565   1
  -2   0 -19 23.8729 190.017   1
   2   0  19 26.6577 208.061   1
  -2   0 -20 1839.06 286.684   1
   2   0  20 2033.28 310.879   1
  -2   0 -21 333.196 258.661   1
   2   0  21 338.133 279.447   1
  -2   0 -22 744.504 247.803   1
   2   0  22 862.880 267.484   1
  -2   0 -23 217.697 259.513   1
   2   0  23 352.582 259.882   1
  -2   0 -24 663.788 286.499   1
   2   0  24 89.4057 286.029   1
  -2   0 -25 667.243 246.450   1
   2   0  25 392.023 259.460   1
  -2   0 -26 782.717 303.001   1
   2   0  26 273.453 269.772   1
  -2   0 -27 616.333 309.069   1
   2   0  27 822.037 316.086   1
  -2   1  28 721.088 321.771   1
  -2   1  27 391.979 288.786   1
   2  -1 -27 480.002 281.806   1
  -2   1  26 873.560 293.195   1
  -2  -1  26 1166.48 329.959   1
   2   1 -26 1633.43 330.705   1
   2  -1 -26 1017.21 285.536   1
  -2  -1  25 1550.80 339.615   1
  -2   1  25 1323.72 292.770   1
   2  -1 -25 1886.45 299.245   1
   2   1 -25 1765.68 341.080   1
  -2  -1  24 2638.77 361.429   1
  -2   1  24 1795.39 302.154   1
   2   1 -24 2897.88 354.439   1
   2  -1 -24 1338.73 276.166   1
  -2   1  23 800.658 257.057   1
  -2  -1  23 886.675 304.787   1
   2  -1 -23 578.321 239.119   1
   2   1 -23 581.195 273.003   1
  -2   1  22 116.958 263.385   1
  -2  -1  22 434.715 295.620   1
   2   1 -22 352.803 280.736   1
   2  -1 -22 243.629 221.661   1
  -2   1  21 1691.26 308.363   1
  -2  -1  21 2183.02 322.196   1
   2  -1 -21 1876.37 309.233   1
   2   1 -21 1850.11 310.356   1
  -2  -1  20 2927.62 358.423   1
  -2   1  20 3392.07 385.416   1
   2   1 -20 3721.66 363.778   1
   2  -1 -20 3914.89 378.629   1
  -2  -1  19 1043.92 265.358   1
   2   1 -19 1165.78 251.875   1
   2  -1 -19 878.456 277.280   1
  -2   1  18 344.638 234.205   1
  -2  -1  18 25.7793 242.222   1
   2   1 -18 23.7794 231.325   1
  -2   1  17 7356.67 539.731   1
  -2  -1  17 7085.22 526.394   1
   2  -1 -17 7515.23 524.277   1
   2   1 -17 6577.33 509.513   1
  -2   1  16 4268.43 398.357   1
   2   1 -16 4157.64 367.501   1
  -2  -1  16 3646.28 372.492   1
   2  -1 -16 3842.88 369.337   1
  -2   1  15 2457.08 305.738   1
   2  -1 -15 3326.56 290.795   1
   2   1 -15 2692.33 298.765   1
  -2  -1  15 2320.58 299.400   1
   2  -1 -14 22140.4 1242.29   1
  -2   1  14 20277.2 1243.90   1
   2   1 -13 5643.80 414.863   1
   2   1 -12 14470.2 827.633   1
   2  -1 -12 13187.2 826.218   1
  -2  -1  12 13155.8 828.263   1
  -2   1  12 13873.5 837.287   1
   2  -1 -11 13051.8 807.233   1
   2   1 -11 13308.1 807.200   1
  -2   1  11 13947.9 819.810   1
  -2  -1  11 13468.1 809.368   1
   2   1 -10 5509.14 410.077   1
   2  -1 -10 6467.37 438.858   1
  -2   1  10 6424.20 447.614   1
  -2  -1  10 6763.73 429.179   1
  -2   1   9 845.565 182.356   1
   2  -1  -9 1174.18 171.684   1
  -2  -1   9 1308.22 178.491   1
   2   1  -9 1238.64 173.521   1
   2   1  -8 15926.7 924.052   1
  -2  -1   8 16774.1 932.346   1
  -2   1   8 16758.5 943.958   1
   2  -1  -8 15331.9 931.837   1
  -2   1   7 22825.6 1286.03   1
   2  -1  -7 22740.0 1278.74   1
  -2   1   6 7495.54 476.557   1
  -2  -1   6 7087.88 466.818   1
   2  -1  -6 7687.77 475.557   1
   2   1  -6 7573.59 463.402   1
   2  -1  -5 401.490 138.639   1
   2   1  -5 632.637 131.294   1
  -2  -1   5 421.871 146.464   1
  -2   1   5 528.081 159.519   1
   2  -1  -4 722.497 165.620   1
   2   1  -4 1191.74 148.351   1
  -2   1   4 1020.68 172.277   1
  -2  -1   4 889.102 147.693   1
   2   1  -3 24003.3 1283.22   1
   2  -1  -3 24586.1 1290.19   1
  -2   1   3 21333.2 1292.77   1
  -2  -1   3 23449.7 1286.50   1
  -2  -1   2 2512.01 197.353   1
   2   1  -2 2692.17 194.985   1
   2  -1  -2 2660.35 210.136   1
  -2   1   2 2476.90 213.489   1
   2  -1  -1 14519.8 740.443   1
   2   1  -1 13026.0 736.730   1
  -2   1   1 13853.2 743.202   1
  -2  -1   1 11763.0 736.456   1
  -2  -1   0-22.0409 114.775   1
  -2   1   0 112.833 122.370   1
   2   1   0 167.646 114.405   1
   2  -1   0 78.0627 108.044   1
  -2   1  -1 13809.9 792.975   1
  -2  -1  -1 15887.4 798.056   1
   2   1   1 14686.1 798.097   1
   2  -1   1 13128.1 792.269   1
   2  -1   2 2371.70 176.196   1
  -2   1  -2 2138.13 175.473   1
  -2  -1  -2 2081.29 195.135   1
   2   1   2 2386.24 202.328   1
  -2  -1  -3 22879.3 1220.77   1
  -2   1  -3 20342.4 1209.01   1
   2  -1   3 20605.3 1212.77   1
  -2   1  -4 848.126 134.128   1
  -2  -1  -4 852.710 151.114   1
   2   1   4 640.135 143.085   1
   2  -1   4 955.853 142.449   1
  -2  -1  -5 577.167 139.755   1
  -2   1  -5 502.695 135.128   1
   2   1   5 611.854 159.525   1
   2  -1   5 335.330 140.169   1
   2  -1   6 7460.02 468.726   1
  -2   1  -6 7758.80 469.631   1
   2   1   7 21829.8 1250.80   1
  -2  -1  -7 22553.7 1248.62   1
   2   1   8 15200.1 906.314   1
   2  -1   8 16133.7 899.268   1
  -2  -1  -8 14708.7 899.858   1
  -2   1  -8 16214.8 894.757   1
   2   1   9 1501.76 191.483   1
   2  -1   9 1147.11 179.298   1
  -2   1  -9 1489.78 175.610   1
  -2  -1  -9 1010.48 165.021   1
  -2  -1 -10 5601.14 405.838   1
  -2   1 -10 6103.64 399.931   1
   2   1  10 6305.31 419.852   1
   2  -1  10 5666.24 400.635   1
   2  -1  11 14399.1 782.326   1
   2   1  11 13612.9 788.838   1
  -2   1 -11 12120.9 770.429   1
  -2  -1 -11 11689.2 771.502   1
   2  -1  12 12775.9 780.249   1
   2   1  12 14032.8 796.162   1
  -2   1 -12 11857.5 765.591   1
  -2  -1 -12 12834.1 778.473   1
   2  -1  13 5183.96 402.849   1
  -2   1 -13 5387.51 388.612   1
  -2   1 -14 20126.5 1214.99   1
   2  -1  14 20986.3 1232.45   1
   2   1  14 20403.9 1239.38   1
  -2  -1 -14 23024.8 1235.37   1
   2   1  15 3068.99 327.137   1
  -2  -1 -15 3380.28 312.954   1
   2  -1  15 3566.17 328.934   1
  -2   1 -15 2671.68 291.479   1
  -2  -1 -16 4083.14 345.518   1
  -2   1 -16 4028.15 344.781   1
   2  -1  16 4391.40 382.260   1
  -2  -1 -17 6766.46 488.989   1
  -2   1 -17 6774.01 486.176   1
   2   1  17 6275.52 500.623   1
   2  -1  17 6803.38 499.614   1
   2  -1  18 152.158 211.788   1
   2   1  18 208.673 253.040   1
  -2   1 -18 67.9066 192.332   1
  -2  -1 -18 69.4857 225.870   1
   2  -1  19 869.279 274.632   1
   2   1  19 861.843 292.952   1
  -2   1 -19 1090.52 251.239   1
  -2  -1 -19 576.770 250.675   1
  -2  -1 -20 4135.44 371.410   1
   2   1  20 2935.65 368.539   1
   2   1  21 1757.16 299.723   1
   2  -1  21 1791.38 307.736   1
  -2   1 -21 2566.68 305.764   1
   2  -1  22 545.764 236.817   1
   2   1  22 115.381 283.682   1
  -2   1 -22 159.608 211.370   1
  -2  -1 -22 158.720 276.730   1
   2  -1  23 852.187 285.969   1
  -2   1 -23 572.988 266.572   1
   2  -1  24 2094.71 347.123   1
   2   1  24 2051.52 341.323   1
  -2   1 -24 1880.43 322.590   1
  -2  -1 -24 1710.38 330.420   1
   2  -1  25 1758.88 291.883   1
   2   1  25 1589.78 345.041   1
  -2   1 -25 1925.58 277.948   1
  -2  -1 -25 1524.32 319.008   1
   2  -1  26 1378.25 321.214   1
   2   1  26 994.319 250.557   1
  -2   1 -26 760.941 302.712   1
  -2  -1 -26 831.263 245.416   1
   2   1  27 813.669 307.064   1
  -2  -1 -27 776.275 310.132   1
   2  -2 -29 601.544 298.658   1
  -2   2  28 445.132 320.616   1
   2  -2 -28 1495.16 337.284   1
  -2   2  27 357.486 314.213   1
   2  -2 -27 83.8321 294.116   1
  -2   2  26 59.8905 288.616   1
   2  -2 -26 364.235 279.844   1
   2   2 -26 432.816 241.437   1
  -2   2  25 629.373 293.156   1
  -2  -2  25 276.092 238.779   1
   2  -2 -25-83.7925 264.765   1
   2   2 -25 171.376 234.550   1
  -2   2  24 1882.67 326.071   1
   2  -2 -24 1970.61 320.827   1
  -2   2  23 711.795 281.229   1
  -2  -2  23 443.325 234.818   1
   2   2 -23 1052.22 256.458   1
   2  -2 -23 686.259 277.756   1
  -2  -2  22 1586.27 290.728   1
  -2   2  22 2311.68 339.279   1
   2  -2 -22 1995.04 310.827   1
   2   2 -22 1434.82 290.662   1
  -2  -2  21 2531.26 343.274   1
  -2   2  21 2533.76 355.990   1
   2   2 -21 2344.64 318.954   1
   2  -2 -21 2354.27 342.189   1
  -2   2  20 56.5036 279.948   1
   2  -2 -20 441.139 270.863   1
   2  -2 -19 2378.51 309.917   1
   2   2 -19 2165.69 292.204   1
  -2  -2  19 1952.92 290.932   1
  -2   2  19 2207.35 334.743   1
  -2  -2  18 6456.30 506.109   1
   2   2 -18 6637.06 494.599   1
  -2   2  17 4971.39 452.384   1
  -2  -2  17 4793.77 422.487   1
   2  -2 -17 5448.31 431.558   1
   2   2 -17 4998.50 414.502   1
  -2   2  16 9250.13 657.024   1
   2   2 -16 9647.83 629.338   1
  -2  -2  16 9692.67 644.656   1
   2  -2 -16 9372.88 646.564   1
   2  -2 -15 2699.78 295.806   1
  -2   2  15 2899.89 321.279   1
   2  -2 -14 762.112 224.213   1
   2   2 -14 249.647 181.285   1
  -2  -2  14 435.101 197.959   1
  -2   2  14 693.551 241.899   1
  -2   2  13 13472.2 819.124   1
  -2  -2  13 12463.7 799.225   1
   2  -2 -13 13141.3 808.717   1
  -2   2  12 20133.2 1199.90   1
   2   2 -12 21906.5 1182.86   1
  -2  -2  12 19836.8 1184.71   1
   2  -2 -12 20057.8 1190.45   1
   2  -2 -11 180.015 162.329   1
  -2   2  11 176.417 176.158   1
   2   2 -11 279.069 141.597   1
  -2   2  10 14854.4 860.821   1
  -2  -2  10 13846.8 833.922   1
   2  -2 -10 13355.0 842.485   1
   2   2 -10 14787.6 832.978   1
  -2   2   9 12268.6 750.757   1
   2   2  -9 12810.3 729.323   1
  -2  -2   9 12854.2 734.611   1
   2  -2  -9 11155.1 738.742   1
  -2   2   8 408.810 175.937   1
   2   2  -8 431.017 142.055   1
  -2  -2   8 435.518 153.991   1
   2  -2  -8 345.508 164.116   1
  -2   2   7 1191.98 215.513   1
   2  -2  -7 1810.89 207.278   1
  -2  -2   6 223.267 145.634   1
  -2   2   6 103.909 137.656   1
   2   2  -6 117.707 129.536   1
   2  -2  -6 47.6254 132.094   1
   2   2  -5 18391.3 1023.05   1
  -2  -2   5 18348.8 1026.73   1
   2  -2  -4 3591.75 266.384   1
   2   2  -4 3674.92 249.024   1
  -2   2   4 4026.10 277.337   1
  -2  -2   4 3107.59 250.361   1
  -2  -2   3 11111.6 641.798   1
   2   2  -3 11059.1 641.277   1
   2  -2  -3 11781.2 655.109   1
  -2   2   3 11520.8 660.056   1
  -2  -2   2 5481.83 324.185   1
   2   2  -2 5103.54 319.401   1
   2  -2  -2 5664.82 346.036   1
  -2   2   2 5189.04 352.387   1
   2   2  -1 55251.8 2925.06   1
  -2  -2   1 54555.8 2924.74   1
  -2   2   1 52053.8 2930.62   1
   2  -2  -1 55220.7 2929.12   1
   2  -2   0 860.833 124.925   1
  -2   2   0 732.235 128.158   1
  -2  -2   0 748.255 132.926   1
   2   2   0 831.103 137.215   1
   2   2   1 55364.9 2857.37   1
  -2   2  -1 51523.1 2847.91   1
  -2  -2  -1 53593.1 2855.49   1
   2  -2   1 52017.4 2846.54   1
   2  -2   2 4814.95 305.251   1
  -2  -2  -2 5174.53 322.124   1
   2   2   2 4950.90 320.947   1
  -2   2  -2 4834.69 304.664   1
   2  -2   3 11148.7 642.065   1
   2   2   3 11975.2 668.934   1
  -2   2  -3 11574.8 640.721   1
  -2  -2  -3 11067.4 661.467   1
   2  -2   4 2780.97 237.318   1
   2   2   4 3709.76 272.087   1
  -2   2  -4 3082.34 228.488   1
  -2  -2  -4 3692.29 264.391   1
   2  -2   5 18190.7 1005.70   1
  -2   2  -5 17751.6 1001.51   1
   2   2   6 161.880 123.610   1
   2  -2   6 81.7083 106.312   1
  -2  -2  -6 34.9265 115.862   1
  -2   2  -6 34.8138 109.434   1
   2  -2   7 1589.85 176.404   1
   2   2   7 1738.88 204.535   1
  -2  -2  -7 1669.89 201.281   1
  -2   2  -7 1874.78 176.569   1
   2   2   8 409.108 145.399   1
  -2  -2  -8 379.538 149.013   1
  -2   2  -9 11532.6 658.787   1
  -2  -2  -9 9588.47 670.781   1
   2   2   9 11017.8 680.177   1
   2  -2   9 11922.1 663.784   1
  -2  -2 -10 14133.0 835.553   1
  -2   2 -10 13967.0 815.558   1
   2   2  10 13526.7 839.823   1
   2  -2  10 14080.2 821.328   1
   2   2  11 226.891 172.894   1
   2  -2  11 142.637 150.005   1
  -2   2 -11 331.483 144.053   1
  -2  -2 -11 51.5110 167.683   1
   2  -2  12 21437.8 1177.51   1
   2   2  12 19482.6 1182.31   1
  -2   2 -12 20030.8 1158.51   1
  -2  -2 -12 20099.5 1169.63   1
   2  -2  13 12655.7 775.884   1
   2   2  13 12483.9 791.638   1
  -2   2 -13 12471.6 759.593   1
  -2  -2 -13 12826.3 777.303   1
   2   2  14 428.600 224.220   1
   2  -2  14 626.558 195.206   1
  -2   2 -14 517.046 179.669   1
  -2  -2 -14 381.790 184.744   1
   2   2  15 2713.13 313.590   1
  -2  -2 -15 2536.81 281.350   1
  -2  -2 -16 8035.21 586.065   1
  -2   2 -16 9319.77 599.982   1
   2  -2  16 9762.50 620.110   1
   2   2  16 9280.09 627.506   1
  -2   2 -17 4208.56 387.932   1
  -2  -2 -17 5354.67 417.451   1
   2   2  17 4919.36 436.243   1
   2  -2  17 5283.91 419.578   1
  -2   2 -18 6263.15 458.195   1
   2  -2  18 5715.04 473.354   1
   2  -2  19 1923.91 289.768   1
   2   2  19 2259.33 311.471   1
  -2   2 -19 2094.73 284.597   1
  -2  -2 -19 2015.13 284.273   1
   2  -2  20 700.450 259.336   1
   2   2  20 111.653 242.708   1
  -2   2 -20-98.8442 225.038   1
  -2  -2 -20-25.1028 231.936   1
   2   2  21 2193.12 350.024   1
   2  -2  21 2250.27 324.801   1
  -2   2 -21 2082.04 302.368   1
  -2  -2 -21 1802.34 323.945   1
   2  -2  22 1346.81 274.143   1
   2   2  22 1243.71 266.805   1
  -2   2 -22 1035.92 254.635   1
  -2  -2 -22 1325.60 262.149   1
   2   2  23 557.169 281.613   1
   2  -2  23 117.632 245.703   1
  -2  -2 -23-27.1465 263.465   1
  -2   2 -23 163.153 251.319   1
   2   2  24 1510.72 332.292   1
  -2  -2 -24 1865.26 329.866   1
  -2   2 -24 1161.96 307.469   1
   2  -2  25-61.0146 265.439   1
   2   2  25 149.213 227.606   1
  -2  -2 -25 468.484 243.665   1
  -2   2 -25 308.903 232.295   1
   2   2  26 179.414 288.423   1
  -2  -2 -26 550.676 299.054   1
   2   2  27 208.764 237.937   1
  -2  -2 -27 383.939 230.313   1
   2   2  28 681.239 299.420   1
  -2  -2 -28 1307.24 322.038   1
  -2  -2 -29 1183.29 313.742   1
  -2   3  29-28.9098 211.002   1
   2  -3 -29 431.487 233.895   1
  -2   3  28-29.2740 230.667   1
   2  -3 -28 520.336 258.241   1
  -2   3  26 208.027 298.480   1
   2  -3 -26 555.983 298.844   1
  -2   3  25 357.765 311.406   1
   2  -3 -25 111.097 295.961   1
   2   3 -25 631.774 282.045   1
  -2   3  24 327.782 305.509   1
  -2  -3  24 515.811 252.971   1
   2  -3 -24 830.076 311.434   1
   2   3 -24 366.417 268.275   1
  -2   3  23 59.2838 297.736   1
  -2  -3  23 88.9300 233.235   1
   2   3 -23 82.7850 225.507   1
   2  -3 -23 54.8567 284.669   1
  -2   3  22 557.094 297.359   1
  -2  -3  22 691.933 254.706   1
   2  -3 -22 135.018 276.794   1
   2   3 -22 1184.78 262.234   1
  -2  -3  21 866.266 284.142   1
  -2   3  21 1243.73 313.165   1
   2   3 -21 1204.01 265.693   1
   2  -3 -20 808.075 247.477   1
   2   3 -20-25.3118 233.091   1
  -2  -3  20 243.123 252.224   1
  -2   3  20 284.358 229.620   1
  -2   3  19 3456.55 384.722   1
   2   3 -19 3970.83 374.537   1
  -2  -3  19 4747.78 395.939   1
   2  -3 -19 4491.06 382.461   1
   2  -3 -18 3651.82 392.875   1
   2   3 -18 4572.48 386.587   1
  -2  -3  18 4084.59 393.172   1
  -2   3  18 4486.02 421.319   1
  -2   3  17 317.201 283.106   1
   2   3 -17 200.281 207.575   1
  -2  -3  17 285.090 224.032   1
   2  -3 -17 72.4576 257.617   1
  -2   3  16 128.008 188.326   1
   2   3 -16 126.735 209.599   1
  -2  -3  16 67.6497 206.480   1
   2  -3 -16-23.4385 178.523   1
  -2   3  15 197.161 259.451   1
   2  -3 -15 113.146 247.515   1
   2   3 -15 219.329 207.225   1
  -2  -3  15 276.721 198.568   1
   2   3 -14 14797.5 878.154   1
  -2  -3  14 16620.7 892.738   1
   2  -3 -14 14408.7 884.628   1
  -2   3  13 90.4461 236.770   1
   2  -3 -13-103.805 216.424   1
   2   3 -13 87.2164 162.002   1
  -2  -3  13-37.2539 170.535   1
  -2  -3  12 5569.46 415.312   1
   2   3 -12 6103.64 411.475   1
   2  -3 -11 2856.13 300.479   1
  -2  -3  11 3496.22 276.146   1
  -2   3  11 3089.86 313.187   1
  -2   3  10 6783.31 483.019   1
   2   3 -10 7313.07 442.952   1
  -2  -3  10 6561.65 439.774   1
   2  -3 -10 6299.25 468.733   1
   2   3  -9 947.972 144.080   1
  -2   3   9 838.350 210.988   1
   2  -3  -9 786.038 182.815   1
   2  -3  -8 14585.3 909.803   1
  -2   3   8 16829.7 925.876   1
  -2   3   7 304.283 171.409   1
   2  -3  -7 181.035 147.931   1
  -2  -3   7 51.1818 125.620   1
   2   3  -7 105.048 116.655   1
   2   3  -6 10898.3 593.777   1
   2  -3  -6 9819.09 614.942   1
  -2   3   6 9800.68 625.390   1
  -2  -3   6 9920.58 595.113   1
   2   3  -5 99.8946 110.256   1
   2  -3  -5 263.552 159.735   1
  -2  -3   5 217.356 121.253   1
  -2   3   5-99.8759 171.589   1
  -2  -3   4 10163.1 590.045   1
   2   3  -4 10438.9 587.255   1
  -2  -3   3 82.0527 90.9727   1
   2  -3  -3 392.258 157.718   1
   2   3  -3 158.590 97.7849   1
  -2   3   3 9.75937 167.743   1
   2  -3  -2 239391. 12884.9   1
  -2  -3   2 243969. 12875.4   1
  -2   3   2 243253. 12888.8   1
   2   3  -2 237616. 12875.2   1
   2  -3  -1 34018.3 1789.87   1
  -2  -3   1 32583.3 1782.93   1
  -2   3   1 31503.4 1792.14   1
   2   3  -1 33368.5 1784.18   1
   2  -3   0 5.81745 110.772   1
  -2   3   0 68.8269 114.487   1
  -2  -3   0-12.2652 117.087   1
   2   3   0-6.30250 111.218   1
   2   3   1 29448.8 1661.68   1
  -2   3  -1 31050.8 1649.80   1
   2  -3   1 30515.2 1649.38   1
  -2  -3  -1 30236.6 1659.76   1
   2   3   2 264247. 13587.0   1
  -2   3  -2 246563. 13569.1   1
  -2  -3  -2 262634. 13585.8   1
   2  -3   2 250693. 13569.1   1
  -2  -3  -3 202.653 141.326   1
   2   3   3 310.345 146.106   1
  -2   3  -3 129.286 86.8382   1
   2  -3   3 259.573 88.2239   1
  -2   3  -4 9775.61 532.477   1
   2  -3   4 8776.80 534.127   1
   2  -3   5 130.122 111.059   1
  -2  -3  -5 137.598 151.565   1
   2   3   5 120.093 152.174   1
  -2   3  -5 75.7051 99.5645   1
   2   3   6 9309.68 590.559   1
   2  -3   6 9905.72 570.646   1
  -2  -3  -6 10475.3 593.749   1
  -2   3  -6 9454.85 563.943   1
   2  -3   7-84.8850 115.363   1
  -2  -3  -7-191.865 153.370   1
  -2   3  -7 8.83221 99.9900   1
   2   3   8 17447.2 976.329   1
  -2  -3  -8 15961.1 961.199   1
   2  -3   9 575.158 142.233   1
   2   3   9 860.232 198.163   1
  -2  -3  -9 934.280 191.230   1
  -2   3  -9 780.139 135.106   1
   2   3  10 6701.40 454.128   1
   2  -3  10 6028.19 415.435   1
   2   3  11 2905.47 308.034   1
   2  -3  11 2561.24 244.853   1
  -2  -3 -11 2887.34 296.615   1
  -2   3 -11 3229.41 244.199   1
   2  -3  12 5615.32 396.894   1
  -2   3 -12 5486.71 384.256   1
   2   3  13 377.888 223.798   1
   2  -3  13 17.9974 169.496   1
  -2  -3 -13 137.204 197.338   1
  -2   3 -13-304.177 156.863   1
  -2   3 -14 13361.5 847.418   1
   2  -3  14 15705.4 880.351   1
   2   3  14 13909.5 893.747   1
  -2  -3 -14 14484.0 879.935   1
   2   3  15 243.311 243.101   1
   2  -3  15 292.740 212.610   1
  -2   3 -15 269.247 183.547   1
  -2  -3 -15 364.279 207.864   1
   2   3  16 179.458 199.012   1
   2  -3  16 683.377 220.274   1
  -2   3 -16 175.143 202.474   1
  -2  -3 -16 170.510 164.308   1
   2   3  17 338.352 262.417   1
   2  -3  17 23.3036 222.907   1
  -2   3 -17 478.803 211.066   1
  -2  -3 -17 204.748 233.832   1
   2   3  18 4284.37 425.132   1
  -2   3 -18 3861.97 357.704   1
   2  -3  18 4312.22 388.732   1
  -2  -3 -18 3963.96 382.826   1
  -2  -3 -19 3775.59 371.025   1
  -2   3 -19 4873.05 391.611   1
   2   3  19 4865.88 411.351   1
   2  -3  19 4791.23 407.179   1
   2  -3  20 26.6165 227.796   1
   2   3  20 112.420 269.919   1
  -2   3 -20 270.881 206.544   1
  -2  -3 -20 353.958 257.185   1
   2   3  21 1716.65 335.712   1
  -2  -3 -21 1292.86 293.292   1
   2  -3  22 399.606 267.430   1
  -2   3 -22 397.756 260.681   1
   2   3  23 672.879 313.042   1
   2  -3  23 146.876 254.429   1
  -2  -3 -23 432.553 286.283   1
  -2   3 -23 325.318 244.642   1
   2   3  24 472.685 217.243   1
   2  -3  24 30.0952 239.471   1
  -2  -3 -24 519.470 216.878   1
  -2   3 -24 360.242 240.909   1
  -2   3 -25-28.2258 259.168   1
   2   3  26 800.431 279.630   1
  -2  -3 -26 682.799 254.522   1
   2   3  28 526.504 305.617   1
  -2  -3 -28 268.905 296.930   1
   2   3  29-404.544 255.992   1
  -2  -3 -29 211.859 264.085   1
  -2   4  29 56.9716 305.776   1
   2  -4 -29 424.948 312.184   1
  -2   4  28 432.718 305.020   1
   2  -4 -28 81.1111 291.462   1
  -2   4  27 848.042 307.835   1
   2  -4 -27 765.715 287.644   1
  -2   4  26 915.223 291.271   1
   2  -4 -26 934.867 283.150   1
  -2   4  25 534.460 271.718   1
   2  -4 -25 523.701 238.889   1
  -2   4  24 950.925 274.381   1
   2  -4 -24 1347.02 266.915   1
   2   4 -24 1158.95 277.585   1
  -2   4  23 916.654 287.159   1
  -2  -4  23 354.602 260.552   1
   2  -4 -23 1388.70 271.054   1
   2   4 -23 551.297 241.271   1
  -2   4  22 1438.03 316.631   1
  -2  -4  22 1957.42 308.340   1
   2   4 -22 1738.72 296.367   1
   2  -4 -22 916.022 285.007   1
  -2   4  21 667.572 301.579   1
   2  -4 -21 638.676 278.668   1
   2   4 -21 517.640 269.320   1
   2  -4 -20 419.294 278.759   1
   2   4 -20 99.7839 230.511   1
  -2   4  20 171.806 296.594   1
  -2  -4  20-26.7790 234.372   1
   2  -4 -19 4402.16 417.547   1
   2   4 -19 4406.97 399.739   1
  -2  -4  19 5102.86 419.517   1
  -2   4  19 4106.49 429.641   1
  -2   4  18 687.582 245.216   1
   2  -4 -18-25.1371 203.392   1
   2   4 -18 640.106 220.340   1
  -2  -4  18 342.646 217.071   1
   2   4 -17 434.280 208.774   1
  -2  -4  17 302.292 215.032   1
   2  -4 -16 8037.37 589.759   1
  -2   4  16 8308.19 604.751   1
  -2   4  15 11297.6 799.484   1
   2   4 -15 13425.1 788.622   1
  -2  -4  15 13566.5 797.779   1
   2  -4 -15 12449.5 796.646   1
  -2   4  14 1429.86 290.375   1
   2  -4 -14 867.604 254.472   1
   2   4 -14 1224.77 217.861   1
  -2  -4  14 1485.09 233.053   1
  -2   4  13 9344.03 649.020   1
  -2  -4  13 9586.91 620.317   1
   2  -4 -13 9539.27 642.359   1
   2   4 -13 10372.8 617.393   1
  -2   4  12 9734.61 682.701   1
  -2  -4  12 10819.2 657.651   1
   2  -4 -12 10484.6 679.876   1
   2   4 -12 11088.1 650.024   1
  -2  -4  11 3607.81 295.623   1
   2   4 -11 4093.73 302.377   1
  -2   4  10 9659.38 620.578   1
  -2  -4  10 9437.66 579.512   1
   2   4 -10 9759.30 573.957   1
   2  -4 -10 8940.80 606.604   1
  -2   4   9 36804.5 1998.09   1
   2  -4  -9 34694.7 1986.59   1
   2  -4  -8 191.301 171.612   1
  -2  -4   8 407.038 115.650   1
   2   4  -8 359.758 105.368   1
  -2   4   8 347.390 200.108   1
   2  -4  -7 176.819 168.077   1
   2   4  -7-78.8231 99.7152   1
  -2   4   7 112.386 171.811   1
  -2   4   6 25210.5 1483.17   1
   2   4  -6 26621.5 1450.95   1
   2  -4  -6 26052.1 1481.98   1
  -2  -4   6 27393.4 1456.25   1
  -2   4   5 74833.8 4285.81   1
   2  -4  -5 77935.2 4280.83   1
  -2  -4   5 79594.1 4256.22   1
   2   4  -5 81802.6 4255.97   1
  -2  -4   4 47526.7 2503.29   1
   2   4  -4 45240.5 2502.89   1
   2  -4  -3 42053.0 2274.87   1
  -2   4   3 41969.5 2278.73   1
  -2  -4   3 41564.3 2254.32   1
   2   4  -3 41612.1 2253.76   1
   2  -4  -2 7536.17 452.221   1
   2   4  -2 7863.87 432.175   1
  -2  -4   2 7038.07 428.392   1
  -2   4   2 7144.57 458.258   1
   2   4  -1 26105.5 1480.65   1
  -2   4   1 27678.6 1491.33   1
   2  -4  -1 28073.2 1488.92   1
  -2  -4   1 27157.6 1481.74   1
   2   4   0 12881.6 715.464   1
  -2   4   0 12580.5 715.901   1
  -2  -4   0 12091.2 713.430   1
   2  -4   0 13175.6 713.128   1
   2   4   1 28481.5 1476.75   1
  -2  -4  -1 26248.0 1473.03   1
   2  -4   1 26910.8 1460.76   1
  -2   4  -1 26085.0 1459.16   1
  -2   4  -2 7619.90 447.786   1
   2   4   2 8262.72 476.643   1
  -2  -4  -2 7993.09 473.186   1
   2  -4   2 7628.71 446.937   1
   2   4   3 41719.7 2089.14   1
   2  -4   3 34866.2 2056.68   1
  -2  -4  -3 42121.8 2088.47   1
  -2   4  -3 37936.1 2057.97   1
   2  -4   4 47039.7 2590.68   1
  -2   4  -4 49131.7 2590.74   1
   2  -4   5 75607.5 4202.06   1
   2   4   5 78891.8 4234.46   1
  -2   4  -5 78918.8 4201.61   1
  -2  -4  -5 81242.7 4230.71   1
   2   4   6 25532.1 1472.80   1
   2  -4   6 27110.2 1441.63   1
  -2   4  -6 26183.5 1440.34   1
  -2  -4  -6 25912.3 1470.88   1
   2  -4   7 246.376 96.0198   1
   2   4   7 62.2882 153.975   1
  -2   4  -7 167.156 96.1501   1
  -2  -4  -7 72.1922 135.503   1
   2   4   8 622.958 179.326   1
   2  -4   8 424.552 121.516   1
  -2   4  -8 515.491 123.668   1
  -2  -4  -8 666.513 161.159   1
  -2  -4  -9 34566.3 1959.04   1
   2   4   9 35989.5 1968.25   1
   2   4  10 9220.81 596.744   1
   2  -4  10 9155.03 549.515   1
  -2   4 -10 8790.70 540.281   1
  -2  -4 -10 8997.64 580.090   1
   2  -4  11 3682.93 285.549   1
  -2   4 -11 3031.81 257.582   1
   2   4  12 9802.90 667.676   1
   2  -4  12 10341.8 632.697   1
  -2   4 -12 10234.4 619.337   1
  -2  -4 -12 10332.9 656.783   1
  -2   4 -13 8913.15 553.273   1
   2   4  13 8090.25 591.188   1
   2  -4  13 8679.87 566.366   1
  -2  -4 -13 9327.84 584.266   1
   2  -4  14 1258.89 223.288   1
   2   4  14 878.716 242.182   1
  -2   4 -14 1178.20 185.419   1
  -2  -4 -14 990.811 225.466   1
  -2  -4 -15 11960.6 788.439   1
  -2   4 -15 12637.6 765.743   1
   2   4  15 13309.6 827.241   1
   2  -4  15 12310.2 778.299   1
  -2  -4 -16 9436.01 631.268   1
   2   4  16 9160.55 661.732   1
   2  -4  17 181.995 212.403   1
  -2   4 -17 368.835 206.343   1
   2  -4  18 288.026 230.097   1
   2   4  18-81.3258 269.122   1
  -2   4 -18 590.111 206.911   1
  -2  -4 -18 673.238 248.154   1
   2  -4  19 3345.46 371.812   1
  -2  -4 -19 3983.31 368.483   1
  -2   4 -19 4073.94 362.065   1
   2   4  19 4384.96 399.760   1
   2   4  20 311.328 266.886   1
   2  -4  20 369.005 238.161   1
  -2   4 -20 268.902 235.615   1
  -2  -4 -20 76.3296 250.921   1
   2  -4  21 246.821 254.527   1
  -2  -4 -21 207.685 262.597   1
  -2   4 -21 968.165 257.147   1
   2   4  22 1132.49 287.272   1
   2  -4  22 1592.92 302.724   1
  -2   4 -22 1522.16 268.593   1
   2  -4  23 968.632 260.553   1
   2   4  23 409.305 301.145   1
  -2  -4 -23 917.978 304.707   1
  -2   4 -23 621.810 246.327   1
   2   4  24 912.889 257.568   1
  -2  -4 -24 108.984 239.319   1
  -2   4 -24 693.916 283.608   1
   2   4  25 500.920 313.910   1
  -2  -4 -25 792.259 308.909   1
   2   4  26 793.962 246.490   1
  -2  -4 -26 1110.60 246.033   1
   2   4  27 204.379 303.406   1
  -2  -4 -27 375.667 307.057   1
   2   4  28 28.8816 224.166   1
  -2  -4 -28 530.987 232.028   1
   2   4  29 256.227 304.516   1
  -2  -4 -29 391.283 316.934   1
  -2   5  29-224.121 259.838   1
   2  -5 -29 681.046 261.555   1
  -2   5  27 28.9290 217.344   1
   2  -5 -27 649.381 237.383   1
  -2   5  26 585.604 265.537   1
   2  -5 -26 899.764 284.452   1
  -2   5  25 1121.68 296.259   1
   2  -5 -25-27.3849 264.193   1
  -2   5  24 177.632 261.588   1
  -2   5  23 413.349 269.751   1
   2   5 -23 54.9156 241.193   1
   2  -5 -23 163.151 238.107   1
  -2   5  22 499.476 238.110   1
   2  -5 -22 997.720 247.221   1
   2  -5 -21 186.893 200.696   1
   2   5 -21 486.981 250.510   1
  -2  -5  21 328.955 256.672   1
  -2   5  21 437.053 223.552   1
  -2   5  20 7576.12 605.873   1
   2   5 -20 8632.14 576.163   1
  -2  -5  20 8045.65 581.892   1
   2  -5 -20 7828.03 591.191   1
  -2   5  19 311.870 300.510   1
   2  -5 -19 1035.80 284.814   1
   2   5 -19 986.357 228.439   1
  -2  -5  19 377.665 223.354   1
  -2   5  18 4032.78 426.018   1
   2   5 -18 4734.44 388.128   1
  -2  -5  18 4571.42 384.587   1
   2  -5 -18 4345.56 406.489   1
  -2   5  17 679.895 221.634   1
   2  -5 -17 447.945 194.022   1
   2   5 -17 549.008 206.785   1
  -2  -5  17 497.983 224.194   1
  -2   5  16 4734.50 456.917   1
   2   5 -16 5637.85 417.264   1
  -2  -5  16 5768.69 428.069   1
   2  -5 -16 5364.58 462.621   1
  -2   5  15 25.6593 228.338   1
   2  -5 -15 211.934 224.550   1
   2   5 -15 426.914 200.718   1
  -2  -5  15 238.752 185.216   1
  -2   5  14 5131.93 447.913   1
   2   5 -14 4843.47 377.934   1
  -2  -5  14 5713.00 400.649   1
   2  -5 -14 4644.26 426.593   1
  -2   5  13 930.549 207.105   1
   2   5 -13 887.086 190.740   1
  -2  -5  13 1170.81 200.675   1
   2  -5 -13 722.730 187.379   1
  -2   5  12 479.776 230.017   1
   2  -5 -12-188.729 202.842   1
   2   5 -12-29.0077 148.119   1
  -2  -5  12 15.5317 148.272   1
  -2   5  11 2961.03 345.152   1
   2   5 -11 4021.29 283.882   1
  -2  -5  11 3912.77 289.457   1
   2  -5 -11 3297.26 343.943   1
   2  -5 -10 2576.33 284.117   1
   2   5 -10 2995.41 233.647   1
  -2   5  10 2538.71 301.585   1
  -2  -5  10 3360.34 244.120   1
   2  -5  -9 17.8539 175.022   1
  -2   5   9 213.985 196.870   1
   2   5  -8 24224.7 1319.90   1
   2  -5  -8 23430.6 1358.68   1
  -2   5   8 22707.6 1362.72   1
  -2  -5   8 24486.1 1326.54   1
   2  -5  -7 9691.82 664.738   1
  -2   5   7 11730.9 681.087   1
  -2  -5   7 11349.2 633.669   1
  -2  -5   6 2774.72 206.395   1
  -2   5   6 3140.89 266.282   1
   2   5  -6 2820.17 204.694   1
   2  -5  -6 2916.44 262.536   1
  -2  -5   5 2594.89 197.010   1
   2   5  -5 2916.25 197.210   1
   2  -5  -5 2939.63 242.541   1
  -2   5   5 3014.01 262.289   1
   2  -5  -4 8217.41 501.656   1
  -2  -5   4 7800.35 467.677   1
   2   5  -4 8089.96 467.822   1
  -2   5   4 8854.87 518.670   1
  -2  -5   3 14451.7 818.794   1
   2   5  -3 15118.2 819.406   1
   2  -5  -2 359.400 132.320   1
  -2   5   2 436.737 144.015   1
  -2  -5   2 509.696 98.9362   1
   2   5  -2 565.501 99.2549   1
   2   5  -1 16674.4 986.146   1
  -2  -5   1 17692.0 986.854   1
  -2   5   1 18963.0 1002.21   1
   2  -5  -1 18523.9 996.353   1
  -2   5   0-208.736 114.266   1
   2  -5   0-83.7341 108.060   1
  -2  -5   0 67.4393 117.911   1
   2   5   0 148.000 117.017   1
  -2   5  -1 18288.7 1035.36   1
   2   5   1 19061.0 1049.08   1
   2  -5   1 19266.5 1035.27   1
  -2  -5  -1 18584.6 1045.96   1
   2   5   2 373.061 142.243   1
   2  -5   2 535.209 89.0562   1
  -2   5  -2 468.861 87.3990   1
  -2  -5  -2 618.460 137.538   1
  -2   5  -3 15236.3 839.656   1
   2  -5   3 15295.6 839.430   1
   2   5   4 9564.90 576.257   1
  -2  -5  -4 9324.91 568.308   1
  -2   5  -4 9290.19 526.429   1
   2  -5   5 2652.10 194.911   1
  -2  -5  -5 2988.05 251.846   1
  -2   5  -5 2899.88 193.852   1
   2   5   6 2655.43 267.525   1
   2  -5   6 2831.14 206.861   1
  -2   5  -6 3482.48 209.772   1
  -2  -5  -6 3103.53 262.682   1
   2   5   7 11075.2 699.110   1
   2  -5   7 11251.3 655.479   1
  -2   5  -7 12407.9 655.502   1
  -2  -5  -7 10921.5 692.907   1
   2  -5   8 21509.3 1270.59   1
   2   5   8 24668.8 1323.99   1
  -2  -5  -8 25026.8 1315.09   1
  -2   5  -8 22800.2 1267.50   1
   2  -5   9-142.630 113.661   1
   2   5   9 93.9498 191.039   1
   2   5  10 3696.04 328.207   1
  -2  -5 -10 3136.18 306.816   1
   2   5  11 3784.31 335.190   1
   2  -5  11 3171.94 265.175   1
  -2   5 -11 3145.63 247.777   1
  -2  -5 -11 3291.37 311.874   1
   2  -5  12 118.938 145.348   1
   2   5  12 67.3933 185.589   1
  -2   5 -12-78.7764 129.023   1
  -2  -5 -12 277.772 174.139   1
   2   5  13 1051.24 249.402   1
   2  -5  13 1084.42 199.651   1
  -2   5 -13 875.149 167.247   1
  -2  -5 -13 893.758 220.285   1
   2   5  14 3938.44 420.189   1
  -2  -5 -14 4875.57 407.260   1
  -2   5 -14 4760.54 351.686   1
   2  -5  14 4892.19 365.539   1
   2   5  15 364.901 264.366   1
   2  -5  15 231.131 185.434   1
  -2  -5 -15-43.7276 205.427   1
  -2   5 -15 34.4263 153.061   1
  -2  -5 -16 4544.72 406.245   1
  -2   5 -16 5073.45 378.336   1
   2   5  16 5305.33 456.656   1
   2  -5  16 4635.40 393.169   1
   2   5  17 160.767 268.385   1
  -2  -5 -17 468.175 241.913   1
  -2   5 -18 4284.25 369.439   1
  -2  -5 -18 4158.22 385.520   1
   2  -5  18 4954.70 391.087   1
   2   5  18 4278.00 410.490   1
   2   5  19 671.828 299.743   1
   2  -5  19 346.262 225.729   1
  -2   5 -19 298.218 216.278   1
  -2  -5 -19 1047.85 275.857   1
  -2   5 -20 8613.77 591.751   1
  -2  -5 -20 8139.62 595.261   1
   2  -5  20 9336.04 608.850   1
   2   5  20 7971.20 602.143   1
   2  -5  21 163.071 248.566   1
   2   5  21 634.179 306.882   1
  -2  -5 -21 312.586 283.287   1
  -2   5 -21 125.322 237.183   1
   2   5  22 494.098 236.212   1
  -2  -5 -22 452.375 231.148   1
   2   5  23 233.570 302.315   1
  -2   5 -23 26.9480 232.837   1
   2   5  25-58.5828 309.212   1
  -2  -5 -25 651.392 309.471   1
   2   5  26 903.906 262.555   1
  -2  -5 -26 1020.30 258.719   1
   2   5  27-259.950 309.091   1
  -2  -5 -27 265.383 301.010   1
   2   5  29 83.9573 294.289   1
  -2  -5 -29 1105.69 328.274   1
   2  -6 -28 526.394 280.968   1
  -2   6  28 112.387 250.985   1
   2  -6 -27 641.969 300.264   1
  -2   6  27 1030.21 305.506   1
   2  -6 -26 27.0172 290.983   1
  -2   6  26 116.094 289.404   1
  -2   6  25 615.842 315.538   1
   2  -6 -24 627.172 299.217   1
   2  -6 -23 3147.07 379.980   1
  -2   6  23 3566.68 406.368   1
   2   6 -22 2897.05 333.322   1
   2  -6 -22 2859.81 347.998   1
  -2   6  22 2880.62 365.309   1
   2   6 -21 328.410 228.025   1
  -2  -6  21 703.124 251.715   1
  -2   6  21 584.273 227.445   1
   2  -6 -21 722.882 225.708   1
   2   6 -20 531.398 217.989   1
  -2  -6  20 594.026 243.725   1
  -2   6  19 999.944 306.389   1
   2   6 -19 849.441 239.002   1
  -2  -6  19 1325.47 263.701   1
   2  -6 -19 1095.65 296.228   1
  -2   6  18 2277.36 337.304   1
   2   6 -18 2215.40 277.330   1
  -2  -6  18 2136.24 285.564   1
   2  -6 -18 2002.31 318.660   1
  -2   6  17 220.479 210.761   1
   2  -6 -17-100.854 191.205   1
   2   6 -16 1356.09 229.143   1
  -2  -6  16 2245.81 258.982   1
  -2   6  15-261.482 235.249   1
   2   6 -15 124.036 186.454   1
  -2  -6  15-132.764 190.576   1
   2  -6 -15-192.008 221.083   1
  -2   6  14 988.755 278.313   1
   2   6 -14 1027.40 200.506   1
  -2  -6  14 961.748 199.919   1
   2  -6 -14 232.654 242.243   1
  -2   6  13 220.234 196.312   1
   2  -6 -13-67.3657 180.155   1
   2   6 -13 59.6025 151.520   1
  -2  -6  13 143.883 149.798   1
   2  -6 -12 2783.29 304.261   1
   2   6 -12 2691.60 235.987   1
  -2  -6  12 2586.69 245.359   1
  -2   6  12 2633.51 314.882   1
  -2   6  11 607.308 239.318   1
   2  -6 -11 433.429 213.969   1
   2   6 -11 327.689 128.061   1
  -2  -6  11 193.628 142.465   1
   2  -6  -9 632.079 182.642   1
   2   6  -9 487.437 115.768   1
  -2  -6   9 457.475 120.561   1
  -2   6   9 425.484 193.633   1
  -2   6   8 4402.68 363.452   1
  -2  -6   8 4215.59 290.294   1
   2   6  -8 4813.62 289.031   1
   2  -6  -8 4196.94 351.950   1
   2  -6  -7 2237.61 241.957   1
   2   6  -7 2756.90 190.703   1
  -2   6   7 2742.06 264.743   1
  -2  -6   7 2584.79 193.163   1
  -2   6   6 89614.6 4937.96   1
  -2  -6   6 92751.3 4889.58   1
   2  -6  -6 88036.9 4929.68   1
   2   6  -6 91390.3 4887.83   1
   2   6  -5 2708.82 184.763   1
   2  -6  -5 2392.06 237.412   1
  -2  -6   5 2810.29 188.726   1
  -2   6   5 2722.49 252.585   1
  -2   6   4 35247.3 1924.88   1
  -2  -6   4 35358.3 1882.85   1
   2   6  -4 33735.2 1883.64   1
   2  -6  -4 35534.8 1920.08   1
   2  -6  -3 6160.00 391.576   1
  -2  -6   3 5677.68 355.015   1
   2   6  -3 6244.84 355.324   1
  -2   6   3 6084.45 397.578   1
  -2   6   2 10024.0 589.639   1
   2   6  -2 9902.45 560.717   1
   2  -6  -2 9422.86 582.534   1
  -2   6   1 424.008 120.309   1
   2   6  -1 321.035 103.330   1
  -2  -6   1 287.102 97.9481   1
   2  -6  -1 420.795 114.238   1
   2   6   0 22980.8 1233.79   1
   2  -6   0 23350.1 1230.61   1
  -2   6   0 20529.1 1229.39   1
  -2  -6   0 22358.5 1231.11   1
   2   6   1 417.152 118.181   1
  -2  -6  -1 324.684 111.495   1
  -2   6  -1 537.320 102.694   1
   2  -6   1 296.218 97.7285   1
  -2   6  -2 10463.2 590.432   1
   2   6   3 5930.20 409.117   1
   2  -6   3 6089.39 363.212   1
  -2   6  -3 6635.12 363.706   1
  -2  -6  -3 6203.97 406.155   1
   2   6   4 33873.3 1941.63   1
  -2  -6  -4 36464.4 1942.58   1
   2  -6   4 35272.5 1899.86   1
   2   6   5 2739.92 256.068   1
  -2  -6  -5 2766.74 249.654   1
  -2   6  -5 3052.80 185.022   1
   2  -6   5 2761.21 183.462   1
   2   6   6 92084.3 5000.04   1
   2  -6   6 91704.4 4947.75   1
  -2  -6  -6 91247.3 4993.39   1
  -2   6  -6 93411.8 4947.67   1
   2  -6   7 2191.63 178.828   1
   2   6   7 2486.62 248.236   1
  -2   6  -7 2626.26 174.377   1
   2   6   8 4186.26 341.296   1
   2  -6   8 4327.28 273.988   1
  -2   6  -8 4276.56 271.234   1
   2  -6   9 563.188 113.051   1
   2   6   9 608.778 195.061   1
  -2  -6  -9 480.979 168.419   1
  -2   6  -9 530.563 108.086   1
   2  -6  10 11289.2 608.149   1
  -2   6 -10 9349.35 594.530   1
   2   6  11 243.347 238.618   1
  -2  -6 -11 254.841 209.756   1
   2   6  12 2616.63 292.365   1
  -2   6 -12 2258.87 210.508   1
   2  -6  12 2549.20 231.189   1
  -2  -6 -12 2529.84 267.166   1
   2   6  13-96.0192 232.206   1
   2  -6  13 15.2347 155.231   1
  -2   6 -13 135.593 140.415   1
  -2  -6 -13 21.2953 215.438   1
   2   6  14 901.975 271.978   1
   2  -6  14 806.523 195.543   1
  -2  -6 -14 1190.60 246.505   1
  -2   6 -14 542.984 162.447   1
   2  -6  15 54.9837 164.427   1
   2   6  15 26.2578 235.510   1
  -2  -6 -15 349.007 209.402   1
  -2   6 -15 16.6116 143.997   1
   2  -6  16 1801.55 229.960   1
  -2   6 -16 1636.71 224.598   1
   2  -6  17 510.746 205.796   1
   2   6  17 27.1655 229.572   1
  -2   6 -17 59.2246 181.811   1
  -2  -6 -17 454.469 208.362   1
   2  -6  18 1546.92 270.718   1
   2   6  18 2272.87 344.352   1
  -2  -6 -18 2236.09 312.122   1
  -2   6 -18 2093.39 274.885   1
   2   6  19 762.658 287.632   1
   2  -6  19 966.291 240.492   1
  -2   6 -19 1227.26 240.142   1
  -2  -6 -19 1616.53 278.921   1
   2  -6  20 510.370 241.802   1
  -2   6 -20 493.266 218.551   1
   2   6  21 665.430 291.576   1
   2  -6  21 749.886 257.586   1
  -2  -6 -21 787.941 274.986   1
  -2   6 -21 246.768 217.443   1
   2   6  22 2588.04 353.379   1
  -2  -6 -22 2475.34 331.115   1
   2   6  23 3825.43 427.755   1
  -2  -6 -23 3940.95 419.198   1
  -2  -6 -24-54.0369 203.159   1
   2   6  25 553.663 307.903   1
   2   6  26 491.306 231.747   1
  -2  -6 -26 266.060 214.293   1
   2   6  27 1056.81 331.204   1
  -2  -6 -27 1049.39 323.691   1
   2   6  28 28.1237 212.511   1
  -2  -6 -28 258.306 223.186   1
  -2   7  28 581.821 294.042   1
   2  -7 -28 207.573 287.702   1
  -2   7  26 603.770 321.585   1
   2  -7 -26 401.352 299.436   1
   2  -7 -25 432.060 304.830   1
  -2   7  24-293.372 294.676   1
   2  -7 -24 406.928 302.438   1
  -2   7  23 235.241 272.094   1
   2  -7 -23 405.856 280.047   1
  -2   7  22 1029.00 275.820   1
   2  -7 -22 809.024 261.985   1
   2  -7 -21 2253.52 292.077   1
  -2   7  21 2079.01 303.253   1
   2   7 -20 4581.55 391.720   1
   2  -7 -20 4097.95 413.584   1
  -2  -7  20 4574.35 391.584   1
  -2   7  20 4917.44 451.050   1
  -2   7  19 690.827 325.567   1
   2   7 -19 1331.92 233.104   1
  -2  -7  19 664.830 228.537   1
   2  -7 -19 709.432 296.679   1
   2  -7 -18 1917.67 314.972   1
  -2   7  18 1930.50 330.902   1
   2  -7 -17 3318.21 356.905   1
   2   7 -17 4173.72 336.071   1
  -2  -7  17 4062.82 349.198   1
  -2   7  17 4046.63 388.145   1
   2   7 -16 2951.42 266.177   1
  -2  -7  16 2258.99 262.066   1
   2  -7 -16 2524.50 340.887   1
   2   7 -15 1686.79 215.134   1
  -2  -7  15 1403.00 205.881   1
  -2   7  14 440.266 273.491   1
   2  -7 -14 427.404 255.285   1
   2   7 -14 701.688 173.125   1
  -2  -7  14 243.364 167.877   1
  -2   7  13 6293.83 512.748   1
   2   7 -13 6645.47 437.332   1
  -2  -7  13 7015.10 446.747   1
   2  -7 -13 6532.90 496.503   1
   2  -7 -12 842.773 210.437   1
  -2  -7  12 412.065 146.257   1
  -2   7  12 701.085 210.889   1
   2   7 -12 490.705 147.151   1
  -2   7  11 9887.67 656.340   1
   2  -7 -11 9985.43 643.491   1
   2   7 -10 1627.26 165.097   1
   2  -7 -10 1464.28 219.524   1
  -2  -7  10 2041.37 169.687   1
  -2   7  10 1463.33 222.456   1
   2   7  -9 5881.78 344.427   1
  -2  -7   9 5157.59 344.676   1
  -2  -7   8 51488.0 2970.55   1
   2   7  -8 57159.6 2970.48   1
   2  -7  -8 56710.5 3029.09   1
  -2   7   8 57378.3 3036.95   1
   2   7  -7 19115.0 1029.31   1
   2  -7  -7 16799.5 1079.85   1
  -2   7   7 18169.5 1090.36   1
  -2  -7   7 19183.8 1030.11   1
   2   7  -6 3774.75 226.001   1
   2  -7  -6 2934.70 289.601   1
  -2  -7   6 3653.17 226.337   1
  -2   7   6 2931.91 304.367   1
  -2   7   5 484.313 164.494   1
   2   7  -5 747.864 91.8929   1
  -2  -7   5 640.034 82.4207   1
   2  -7  -5 413.215 151.348   1
  -2  -7   4 45791.9 2586.09   1
   2   7  -4 48931.3 2586.63   1
   2  -7  -4 50691.6 2629.93   1
  -2   7   4 48786.5 2632.97   1
   2   7  -3 15796.9 892.195   1
  -2  -7   3 16713.2 891.975   1
   2  -7  -3 15855.5 923.613   1
  -2   7   3 16037.3 930.840   1
  -2  -7   2 74.0852 90.5225   1
   2   7  -1 21225.2 1077.01   1
  -2   7   1 19252.7 1085.26   1
   2  -7  -1 17440.5 1078.55   1
  -2  -7   1 19316.7 1071.98   1
   2  -7   0 84.1042 103.749   1
  -2   7   0-27.1328 106.815   1
   2   7   0 101.934 91.3055   1
  -2  -7  -1 19473.0 1083.33   1
   2   7   1 19891.8 1089.32   1
   2  -7   1 17897.0 1064.76   1
  -2   7  -1 20507.5 1071.66   1
   2   7   2 331.565 137.255   1
  -2  -7  -2 165.583 125.869   1
   2  -7   2 46.8160 78.4565   1
   2   7   3 16418.5 893.813   1
   2  -7   3 15357.2 844.951   1
  -2   7  -3 14917.0 846.340   1
  -2  -7  -3 15842.4 886.364   1
   2  -7   4 49984.8 2699.59   1
  -2  -7  -4 50785.6 2746.15   1
  -2   7  -4 50276.9 2699.14   1
   2   7   4 50872.0 2751.34   1
   2  -7   5 656.017 72.1501   1
  -2  -7  -5 479.057 167.108   1
   2   7   5 772.177 167.294   1
  -2   7  -5 601.336 72.0722   1
  -2  -7  -6 3768.04 299.966   1
  -2   7  -6 3703.54 220.860   1
   2  -7   6 3701.99 222.549   1
   2   7   6 3759.86 308.140   1
   2  -7   7 17781.8 986.726   1
   2   7   7 19193.6 1063.05   1
  -2  -7  -8 57119.1 3114.13   1
  -2   7  -8 58568.3 3054.13   1
   2   7   8 59120.4 3125.05   1
   2  -7   8 54012.6 3056.18   1
   2  -7   9 5892.37 325.343   1
  -2   7  -9 4581.12 312.702   1
   2  -7  10 1825.31 172.103   1
   2   7  10 1986.91 265.349   1
  -2   7 -10 1865.35 154.225   1
  -2  -7 -10 1334.62 227.464   1
  -2   7 -11 10435.7 613.087   1
   2   7  11 10567.0 695.615   1
   2  -7  11 10920.1 621.664   1
  -2  -7 -11 9932.09 669.453   1
   2   7  12 687.086 231.632   1
  -2  -7 -12 716.342 215.406   1
  -2  -7 -13 6236.67 444.521   1
  -2   7 -13 5531.68 374.535   1
   2   7  13 6246.36 461.120   1
   2  -7  14 512.883 153.952   1
   2   7  14 315.732 250.169   1
  -2   7 -14 400.187 150.038   1
  -2  -7 -14 397.061 216.221   1
   2  -7  15 1595.25 220.694   1
  -2   7 -15 1783.55 219.753   1
   2  -7  16 2571.42 266.918   1
  -2  -7 -16 2351.79 287.466   1
  -2   7 -16 2181.91 248.341   1
   2   7  17 2943.78 382.145   1
  -2   7 -17 4119.34 321.883   1
   2  -7  17 3440.38 327.635   1
  -2  -7 -17 3121.06 365.690   1
   2   7  18 2103.18 292.315   1
   2  -7  18 1708.02 252.517   1
  -2  -7 -18 2023.42 271.981   1
  -2   7 -18 1956.38 247.929   1
   2   7  19 796.615 310.855   1
   2  -7  19 187.097 212.821   1
  -2  -7 -19 635.880 261.845   1
  -2   7 -19 581.986 218.803   1
  -2   7 -20 4590.56 378.717   1
  -2  -7 -20 4287.89 409.260   1
   2   7  20 4116.55 427.052   1
   2   7  21 2290.27 333.468   1
  -2  -7 -21 2237.28 318.288   1
   2   7  22 843.005 325.739   1
  -2  -7 -22 1824.03 335.427   1
   2   7  23 232.955 219.085   1
  -2  -7 -23 80.7351 209.355   1
   2   7  24 842.896 325.966   1
  -2  -7 -24 26.8714 288.955   1
   2   7  25 260.348 282.847   1
  -2  -7 -25 80.0668 268.841   1
   2   7  26 314.814 276.156   1
  -2  -7 -26-79.0268 246.079   1
   2   7  28 277.212 226.111   1
  -2  -7 -28 840.056 235.748   1
   2  -8 -27 599.829 285.011   1
  -2   8  26-85.3643 287.411   1
   2  -8 -26 502.858 287.062   1
  -2   8  25 288.812 296.041   1
   2  -8 -25 642.579 277.142   1
  -2   8  24 437.692 287.730   1
   2  -8 -24 755.046 270.155   1
  -2   8  23 205.177 231.345   1
   2  -8 -23 485.342 232.051   1
  -2   8  21-322.623 285.188   1
   2  -8 -21 161.122 259.769   1
   2  -8 -20-80.1458 284.927   1
  -2   8  20 613.603 321.445   1
  -2   8  18 7677.86 589.969   1
   2   8 -18 8616.93 555.455   1
  -2  -8  18 8953.29 566.919   1
   2  -8 -18 7555.67 572.867   1
  -2   8  17 1101.32 298.992   1
   2   8 -17 493.185 170.733   1
  -2  -8  17 667.467 192.008   1
   2  -8 -17 568.064 275.521   1
  -2   8  16 2052.34 301.608   1
   2  -8 -16 1445.42 259.999   1
   2   8 -16 1908.77 218.503   1
  -2  -8  16 1955.00 234.812   1
   2  -8 -15 372.715 258.447   1
   2   8 -15-76.2225 149.749   1
  -2  -8  15 66.1661 154.065   1
  -2   8  15-189.679 274.771   1
   2  -8 -14 315.010 181.383   1
   2   8 -14 399.249 147.026   1
  -2  -8  14 194.489 154.049   1
  -2   8  14 343.539 201.090   1
   2  -8 -13 188.267 239.936   1
  -2  -8  13 172.872 139.853   1
  -2   8  13-153.983 265.885   1
   2   8 -13 260.990 139.654   1
   2  -8 -12 5622.36 443.724   1
  -2   8  12 5264.63 466.168   1
   2  -8 -11 1732.68 287.289   1
   2   8 -11 1780.85 163.645   1
  -2  -8  11 1474.95 157.385   1
  -2   8  11 1315.28 275.400   1
   2  -8 -10 2606.88 306.205   1
   2   8 -10 2940.24 204.801   1
  -2  -8  10 2664.08 203.443   1
  -2   8   9 87.5118 212.202   1
   2   8  -9 252.474 92.0996   1
  -2  -8   9 359.128 92.9012   1
   2  -8  -9 361.070 188.002   1
   2   8  -8 6844.53 401.487   1
  -2  -8   8 7080.22 402.702   1
  -2   8   8 7037.44 490.472   1
   2  -8  -8 6471.28 480.393   1
   2   8  -7 6224.00 351.545   1
   2  -8  -7 5573.85 422.264   1
  -2   8   7 5803.44 437.677   1
  -2  -8   7 6066.31 351.524   1
   2  -8  -6 9032.05 582.656   1
   2   8  -6 9138.81 512.265   1
  -2  -8   6 9351.52 512.499   1
  -2   8   6 8559.77 585.281   1
   2   8  -5 370.163 74.0107   1
  -2   8   5 324.622 163.740   1
  -2  -8   5 361.769 70.8238   1
   2  -8  -5 249.828 151.413   1
  -2   8   4 2926.72 264.471   1
  -2  -8   4 2777.26 188.664   1
   2   8  -4 3130.46 196.846   1
   2  -8  -4 2884.40 258.077   1
   2   8  -3 846.259 114.750   1
  -2   8   3 818.815 171.822   1
  -2  -8   3 1042.91 107.745   1
   2  -8  -2 3056.82 237.429   1
  -2  -8   2 3080.70 209.887   1
  -2   8   2 2617.67 238.237   1
   2   8  -2 3065.18 213.538   1
   2   8  -1 3380.44 245.014   1
  -2  -8   1 3613.32 241.110   1
  -2  -8   0 1974.67 178.926   1
  -2   8   0 2214.41 190.486   1
   2  -8   0 2173.16 180.733   1
  -2   8  -1 3057.47 229.603   1
   2  -8   1 3418.07 230.197   1
   2   8   2 3055.16 256.122   1
  -2   8  -2 3311.12 217.263   1
   2  -8   2 3321.44 214.026   1
  -2  -8  -2 3150.99 251.198   1
  -2   8  -3 911.911 98.6751   1
   2   8   3 1215.33 168.684   1
   2  -8   3 1037.14 100.186   1
   2   8   4 3144.19 260.606   1
  -2  -8  -4 2933.62 251.823   1
  -2   8  -4 3066.77 182.118   1
   2  -8   4 2830.93 179.433   1
  -2  -8  -5 305.089 151.700   1
   2   8   5 382.001 157.902   1
   2   8   6 9518.16 606.451   1
  -2  -8  -7 6127.14 434.599   1
   2   8   7 6510.94 449.412   1
   2  -8   8 6728.25 375.410   1
   2   8   8 7182.54 482.672   1
  -2  -8  -8 7458.95 467.742   1
  -2   8  -8 6370.02 373.009   1
   2   8   9 474.481 212.951   1
   2  -8   9 334.117 79.3284   1
  -2   8  -9 220.098 69.8137   1
  -2  -8  -9 401.107 193.383   1
   2   8  10 2781.53 326.654   1
  -2   8 -10 3011.17 209.254   1
   2  -8  10 3246.51 216.059   1
  -2  -8 -10 3285.29 303.919   1
  -2   8 -11 1664.05 156.221   1
   2   8  11 1994.03 270.167   1
   2  -8  11 1386.92 153.987   1
  -2  -8 -11 1501.59 241.036   1
  -2  -8 -12 4665.21 441.743   1
  -2   8 -12 5790.98 362.348   1
   2  -8  12 5886.16 371.766   1
   2   8  12 5844.62 484.116   1
   2   8  13 130.457 227.096   1
  -2  -8 -13 306.142 198.242   1
   2   8  14 477.651 280.808   1
   2  -8  14 321.521 149.549   1
  -2  -8 -14 440.650 228.205   1
  -2   8 -14 194.051 137.356   1
   2   8  15 401.386 279.752   1
   2  -8  15 470.735 159.798   1
  -2   8 -15-14.4721 141.786   1
  -2  -8 -15-46.6964 234.144   1
   2   8  16 2187.35 281.682   1
   2  -8  16 2084.44 229.056   1
  -2  -8 -16 1587.32 238.919   1
  -2   8 -16 2051.73 225.381   1
   2  -8  17 571.607 177.756   1
   2   8  17 334.126 283.737   1
  -2  -8 -17 690.785 262.850   1
  -2   8 -17 807.132 174.425   1
  -2   8 -18 8732.09 581.155   1
  -2  -8 -18 8733.12 628.450   1
   2  -8  18 9000.28 596.733   1
   2   8  18 9318.13 659.723   1
  -2   8 -19 246.141 194.145   1
   2   8  20 231.187 291.525   1
  -2  -8 -20 443.390 278.528   1
   2   8  21 29.0227 285.812   1
  -2  -8 -21 53.1009 263.431   1
   2   8  23 232.215 300.726   1
  -2  -8 -23 160.916 283.503   1
   2   8  24 115.715 279.501   1
  -2  -8 -24 428.554 269.437   1
   2   8  25 200.819 262.029   1
  -2  -8 -25 132.307 246.603   1
   2   8  26 226.761 307.901   1
  -2  -8 -26-442.249 294.599   1
   2   8  27 362.325 226.599   1
  -2  -8 -27 793.241 226.043   1
  -2   9  27 302.871 233.597   1
   2  -9 -25 848.863 245.569   1
  -2   9  25 1373.85 266.921   1
   2  -9 -23 563.739 255.765   1
  -2   9  23 204.328 268.074   1
   2  -9 -22-53.7680 274.555   1
  -2   9  22-58.6458 299.460   1
   2  -9 -21 1804.38 342.758   1
  -2   9  21 1674.37 345.883   1
   2  -9 -20 509.584 260.968   1
  -2   9  20 556.715 287.755   1
  -2   9  19 408.257 255.320   1
   2  -9 -19 53.3090 225.112   1
  -2   9  18 404.516 317.019   1
   2   9 -18 859.069 196.458   1
   2  -9 -18 869.942 310.585   1
   2  -9 -17 677.113 238.563   1
   2   9 -17 505.439 181.516   1
  -2   9  17 1028.11 269.678   1
   2  -9 -16 411.149 260.576   1
   2   9 -16 45.9509 147.783   1
  -2  -9  16-97.5666 165.680   1
  -2   9  16-112.491 282.458   1
   2   9 -15 4310.81 314.106   1
  -2  -9  15 4757.46 325.569   1
   2  -9 -15 4489.27 383.567   1
  -2   9  15 3559.16 389.558   1
  -2  -9  14 4960.18 345.923   1
   2   9 -14 5078.91 340.701   1
   2   9 -13 4572.68 295.682   1
  -2   9  13 4015.99 404.192   1
  -2  -9  13 3867.70 292.601   1
   2  -9 -13 4547.52 408.124   1
   2  -9 -12 630.599 222.234   1
   2   9 -12 655.657 119.111   1
  -2  -9  12 267.160 112.858   1
  -2   9  12 764.307 238.840   1
  -2   9  11 1279.91 261.814   1
   2   9 -11 1299.75 130.726   1
   2  -9 -11 1083.04 243.126   1
  -2  -9  11 1353.00 135.288   1
  -2  -9  10 5836.83 366.368   1
   2   9 -10 6623.80 369.580   1
  -2   9  10 5686.09 472.925   1
   2  -9 -10 7012.22 476.345   1
  -2   9   9 680.465 255.480   1
   2   9  -9 898.764 98.2616   1
  -2  -9   9 1163.10 95.4893   1
   2  -9  -9 685.202 231.702   1
  -2  -9   8 14603.6 805.910   1
   2   9  -8 15018.0 807.417   1
   2  -9  -7 32273.0 1841.25   1
  -2   9   7 33436.7 1853.45   1
  -2  -9   6 1376.10 91.4616   1
   2   9  -6 1269.93 95.4264   1
  -2  -9   5 8632.55 474.612   1
   2   9  -5 8454.35 476.596   1
   2  -9  -5 7781.92 540.136   1
  -2   9   5 9138.31 563.001   1
   2   9  -4 19175.6 1039.48   1
  -2  -9   4 18661.2 1037.39   1
  -2   9   4 18872.8 1096.45   1
   2  -9  -4 19679.8 1091.81   1
   2  -9  -3 22734.8 1217.66   1
  -2  -9   3 21927.6 1174.27   1
  -2   9   3 20654.5 1216.74   1
   2   9  -3 20669.3 1176.85   1
   2  -9  -2 27392.8 1477.12   1
  -2   9   2 28086.1 1484.24   1
   2   9  -2 25652.2 1449.95   1
  -2  -9   2 25898.5 1448.85   1
   2   9  -1 4161.55 289.348   1
  -2  -9   1 4452.47 284.716   1
   2  -9   0-218.776 114.825   1
  -2   9   0 53.6264 118.029   1
   2  -9   1 4653.62 273.002   1
  -2   9  -1 4079.98 276.414   1
   2   9   1 3637.32 295.837   1
  -2  -9  -1 3676.64 288.717   1
   2   9   2 26084.2 1481.46   1
  -2  -9  -2 28362.9 1480.21   1
   2  -9   2 26573.8 1448.06   1
  -2   9  -2 25652.1 1447.67   1
  -2  -9  -3 21976.9 1227.51   1
   2  -9   3 21255.5 1180.66   1
  -2   9  -3 22034.0 1183.03   1
   2   9   4 18317.1 1067.79   1
   2  -9   4 19122.6 997.232   1
  -2   9  -4 17770.7 996.347   1
  -2  -9  -5 8525.68 531.918   1
   2   9   5 8018.27 538.793   1
   2   9   6 942.245 198.458   1
  -2  -9  -7 32624.7 1849.94   1
   2   9   7 33302.0 1862.73   1
  -2  -9  -9 847.548 205.013   1
   2   9   9 783.943 209.630   1
  -2  -9 -10 6653.00 417.624   1
   2   9  10 6579.99 432.706   1
   2  -9  10 4590.67 264.078   1
  -2  -9 -11 1349.60 251.861   1
  -2   9 -11 1186.04 110.887   1
   2  -9  11 993.250 111.601   1
   2   9  11 1072.01 288.182   1
  -2  -9 -12 586.130 194.687   1
   2  -9  12 570.943 104.803   1
  -2   9 -12 347.951 96.1895   1
   2   9  12 854.943 251.340   1
   2   9  13 4270.60 388.993   1
  -2   9 -13 3891.27 267.369   1
   2  -9  13 4109.12 276.414   1
   2   9  15 4732.61 440.194   1
  -2  -9 -15 3876.51 394.687   1
  -2   9 -15 3956.12 310.938   1
   2  -9  15 4765.74 319.129   1
  -2  -9 -16 196.392 182.232   1
   2   9  16 332.703 217.304   1
  -2   9 -16-28.4121 138.564   1
   2  -9  16-30.6487 152.866   1
  -2  -9 -17 1330.50 279.368   1
   2   9  17 1466.18 312.967   1
  -2   9 -17 926.208 191.960   1
   2  -9  17 977.742 192.281   1
  -2  -9 -18 666.929 281.315   1
   2   9  18 200.011 298.167   1
  -2  -9 -19 78.0793 233.159   1
   2   9  19 576.899 292.189   1
  -2  -9 -20 131.535 214.000   1
   2   9  20 551.035 262.140   1
  -2  -9 -21 1354.68 310.932   1
   2   9  21 580.865 319.184   1
  -2  -9 -22 268.265 272.117   1
   2   9  22-29.0427 292.482   1
  -2  -9 -23 26.7488 208.138   1
   2   9  23 347.377 230.593   1
  -2  -9 -25 1360.17 312.464   1
   2   9  25 967.046 323.221   1
  -2  -9 -27 252.236 286.948   1
   2   9  27 247.393 301.260   1
  -2  10  26 249.996 303.147   1
   2 -10 -26 593.939 294.356   1
  -2  10  25 198.330 308.631   1
   2 -10 -25 315.033 284.253   1
  -2  10  24 632.759 327.102   1
   2 -10 -24 292.233 297.690   1
  -2  10  23 2617.78 394.084   1
   2 -10 -23 3277.64 387.607   1
  -2  10  22 204.776 289.838   1
   2 -10 -22 295.861 273.714   1
  -2  10  20 587.472 325.733   1
   2 -10 -20 591.376 288.763   1
  -2  10  19 410.174 304.476   1
   2 -10 -19 1367.31 310.765   1
   2 -10 -18 292.773 209.483   1
  -2  10  18-58.2548 208.452   1
   2 -10 -17-210.970 275.544   1
  -2  10  17-519.066 305.867   1
   2 -10 -16 2103.76 279.509   1
   2  10 -16 2780.12 225.611   1
  -2  10  16 2392.93 311.655   1
   2 -10 -15-25.5637 247.498   1
  -2  10  15-392.392 283.730   1
   2 -10 -14-226.075 248.754   1
  -2 -10  14 94.6740 104.223   1
  -2  10  14 577.226 285.380   1
   2  10 -14 241.224 107.941   1
  -2 -10  13 38.2193 93.0446   1
   2  10 -13 7.46859 98.2404   1
  -2  10  12 3660.68 363.861   1
   2  10 -12 3693.75 227.647   1
  -2 -10  12 3236.56 223.205   1
   2 -10 -12 3559.72 337.623   1
  -2 -10  11 260.662 48.1047   1
   2  10 -11 315.184 58.4545   1
   2 -10 -11 278.006 184.350   1
   2 -10 -10 4741.13 401.234   1
  -2  10  10 4601.23 399.049   1
   2 -10  -9 279.407 218.492   1
  -2  10   9 305.789 251.125   1
   2 -10  -8 266.698 184.047   1
  -2  10   8-67.4933 202.427   1
   2 -10  -6 7529.60 520.519   1
  -2  10   6 8091.75 536.316   1
   2 -10  -5 3251.50 279.959   1
  -2  10   5 3340.42 291.888   1
   2  10  -5 2920.11 177.863   1
  -2  10   4 7487.93 454.453   1
   2 -10  -4 6403.77 439.848   1
   2  10  -4 6164.37 370.405   1
   2 -10  -3 924.573 173.720   1
   2  10  -3 781.147 108.272   1
  -2  10   3 649.955 169.215   1
   2  10  -2 4291.31 281.186   1
  -2  10   2 4235.79 321.573   1
   2 -10  -2 4255.11 315.378   1
   2  10  -1 2867.08 233.752   1
  -2  10   1 3026.66 250.806   1
   2 -10  -1 3290.31 248.870   1
   2  10   1 3423.19 271.052   1
  -2  10  -1 3644.12 251.018   1
   2 -10   1 3325.25 239.724   1
   2  10   2 4892.66 319.800   1
   2 -10   2 4631.85 272.873   1
  -2 -10  -2 4431.64 306.031   1
   2 -10   3 824.190 93.5653   1
  -2 -10  -3 766.455 153.956   1
   2  10   3 834.943 175.111   1
  -2  10  -3 819.397 94.9249   1
  -2 -10  -4 5858.77 431.766   1
   2  10   4 7272.38 455.222   1
  -2 -10  -5 3445.21 292.820   1
   2  10   5 3479.97 313.073   1
  -2 -10  -6 8062.35 531.903   1
  -2 -10  -8 117.770 172.342   1
   2  10   8 110.461 195.170   1
   2  10   9 277.308 195.482   1
  -2 -10 -10 5211.50 413.054   1
   2  10  10 5254.10 434.644   1
  -2 -10 -11 474.565 229.890   1
   2  10  11 695.538 264.816   1
   2  10  12 4093.31 420.071   1
  -2 -10 -12 4463.07 387.165   1
  -2  10 -13 28.0162 66.2430   1
   2 -10  13-38.6619 65.1561   1
  -2 -10 -14-166.835 241.128   1
   2  10  14-54.1952 252.398   1
  -2  10 -14 14.2976 88.7804   1
   2 -10  14 195.300 93.8660   1
  -2 -10 -15-171.263 196.971   1
   2  10  15 221.111 221.675   1
  -2  10 -15-64.9944 107.881   1
   2 -10  15 19.6809 109.916   1
  -2 -10 -16 1977.42 288.917   1
   2  10  16 3290.42 341.765   1
  -2 -10 -17 280.093 254.654   1
   2  10  17 28.5064 283.663   1
  -2 -10 -18 649.533 289.434   1
   2  10  18-115.259 294.626   1
  -2 -10 -19 920.141 275.529   1
   2  10  19 289.903 290.319   1
  -2 -10 -20 292.137 207.554   1
   2  10  20 842.356 250.771   1
  -2 -10 -22 294.166 289.486   1
   2  10  22 173.754 315.386   1
  -2 -10 -23 2240.65 334.540   1
   2  10  23 2277.14 365.405   1
  -2 -10 -24 26.3114 206.453   1
   2  10  24 856.501 245.019   1
  -2 -10 -25 336.497 266.382   1
   2  10  25 28.1536 290.368   1
  -2 -10 -26 736.388 313.408   1
   2  10  26 304.473 316.433   1
  -2  11  26 1203.70 300.476   1
   2 -11 -26 791.497 289.969   1
  -2  11  25 335.780 261.081   1
   2 -11 -25 259.991 238.544   1
  -2  11  24 1852.71 296.075   1
   2 -11 -24 2112.29 295.550   1
  -2  11  23 433.487 267.183   1
   2 -11 -23 80.0591 233.031   1
  -2  11  22 1807.14 368.770   1
   2 -11 -22 1955.83 338.709   1
  -2  11  21 58.6796 303.866   1
   2 -11 -21 188.777 280.582   1
  -2  11  20 529.644 237.708   1
   2 -11 -20 970.684 231.044   1
  -2  11  19 470.612 308.980   1
   2 -11 -19 457.290 277.716   1
  -2  11  18 586.424 287.077   1
   2 -11 -18 428.998 268.671   1
   2 -11 -16 184.467 236.582   1
  -2  11  16 259.639 287.869   1
   2 -11 -15 285.235 271.008   1
   2  11 -15 122.261 76.2479   1
  -2  11  15 56.8972 291.279   1
  -2  11  14 9874.03 681.654   1
   2 -11 -14 9539.13 661.112   1
  -2  11  13 383.846 214.963   1
  -2  11  12 1499.42 280.674   1
   2 -11 -12 1440.39 248.163   1
  -2  11  11 182.290 219.985   1
   2 -11 -11 261.131 201.963   1
   2 -11 -10 4438.93 383.758   1
  -2  11   9 462.606 257.433   1
   2 -11  -9 311.270 230.047   1
  -2  11   8 327.123 205.613   1
   2 -11  -8 256.089 199.360   1
   2 -11  -7 20.3858 193.718   1
  -2  11   7 267.549 195.793   1
   2 -11  -6 387.607 187.939   1
  -2  11   6 507.942 224.791   1
   2 -11  -5 295.020 183.478   1
  -2  11   5 439.651 214.249   1
   2  11  -4 71.6849 75.4290   1
  -2 -11   4 100.676 60.3301   1
   2 -11  -4 311.603 179.326   1
  -2  11   4 55.9158 186.371   1
  -2 -11   3 1864.60 154.504   1
  -2  11   3 1925.35 243.096   1
   2  11  -3 2234.67 171.046   1
   2 -11  -2 20567.3 1192.36   1
  -2 -11   2 20044.6 1159.33   1
  -2  11   2 21858.5 1200.29   1
   2  11  -2 21738.3 1167.01   1
   2 -11  -1 3622.07 288.488   1
  -2  11   1 4112.94 302.439   1
  -2 -11   0 11.3382 113.602   1
   2  11   0-38.4912 134.946   1
   2 -11   1 3865.28 273.359   1
   2  11   1 4270.23 309.032   1
  -2  11  -1 4062.02 288.329   1
  -2 -11  -1 3673.24 290.066   1
   2 -11   2 22073.4 1206.91   1
  -2 -11  -2 21669.8 1237.99   1
   2  11   2 21314.7 1246.10   1
  -2  11  -2 22119.0 1208.80   1
  -2 -11  -3 1957.98 207.512   1
   2 -11   3 2039.90 143.347   1
  -2  11  -3 1759.03 141.845   1
   2  11   3 1636.31 227.678   1
  -2 -11  -4 97.8566 157.065   1
   2  11   4 148.370 175.734   1
  -2 -11  -5 436.990 182.911   1
   2  11   5 806.941 216.491   1
  -2 -11  -6 795.758 207.986   1
   2  11   6 395.882 212.224   1
  -2 -11  -7-19.4435 182.646   1
   2  11   7-131.695 197.449   1
  -2 -11  -8 243.848 185.737   1
   2  11   8 92.5521 202.604   1
  -2 -11  -9-20.7255 187.045   1
   2  11   9 272.235 219.958   1
  -2 -11 -10 4266.44 354.067   1
  -2 -11 -11 508.621 196.906   1
   2  11  11-25.8568 193.993   1
  -2 -11 -12 1358.99 243.398   1
   2  11  12 1346.79 256.976   1
   2  11  13 513.758 227.379   1
  -2 -11 -14 10305.3 691.903   1
   2  11  14 10427.5 712.022   1
  -2 -11 -15 299.849 243.761   1
   2  11  15 28.0947 262.562   1
  -2 -11 -16-50.8850 258.652   1
   2  11  16 284.890 288.242   1
  -2 -11 -18 105.177 263.570   1
   2  11  18 203.035 305.165   1
  -2 -11 -19 106.313 253.983   1
   2  11  19 348.929 281.501   1
  -2 -11 -21 562.892 230.331   1
   2  11  21 551.650 250.827   1
  -2 -11 -22 1627.77 298.673   1
   2  11  22 1040.18 322.003   1
  -2 -11 -23 79.2854 280.852   1
   2  11  23 573.694 334.846   1
  -2 -11 -24 2575.44 345.111   1
   2  11  24 1755.33 343.876   1
  -2 -11 -25 153.201 211.273   1
   2  11  25 334.101 238.368   1
  -2 -11 -26 1176.40 282.570   1
   2  11  26 1037.03 314.021   1
  -2  12  25 110.487 309.798   1
   2 -12 -25 153.994 296.117   1
  -2  12  23 57.3429 275.286   1
   2 -12 -23 238.972 248.822   1
  -2  12  21 790.350 331.275   1
   2 -12 -21 295.788 281.040   1
  -2  12  20 206.131 304.388   1
   2 -12 -20 189.345 275.134   1
  -2  12  19 1563.98 295.409   1
   2 -12 -19 1919.26 280.279   1
  -2  12  18 766.922 329.164   1
   2 -12 -18 486.165 298.135   1
  -2  12  17 88.1048 230.174   1
   2 -12 -15 1159.52 296.346   1
  -2  12  15 1067.73 328.401   1
   2 -12 -14 103.970 239.411   1
   2 -12 -13 1635.09 243.565   1
  -2  12  13 1454.91 256.105   1
   2 -12 -12 3427.95 321.370   1
  -2  12  12 2960.20 339.823   1
   2 -12 -11 1098.51 239.253   1
  -2  12  11 1417.30 265.052   1
  -2  12  10 3767.80 378.997   1
   2 -12 -10 3179.69 349.810   1
  -2  12   9 13444.9 821.360   1
   2 -12  -9 12041.6 801.680   1
  -2  12   8 314.727 229.933   1
   2 -12  -8-88.5180 226.579   1
  -2  12   7 3572.52 349.600   1
   2 -12  -7 3716.79 347.977   1
  -2  12   5 921.167 235.848   1
   2 -12  -5 1258.80 211.692   1
  -2  12   4 1507.28 238.999   1
   2  12  -4 1456.89 118.713   1
  -2 -12   4 1477.50 111.329   1
   2 -12  -4 1788.68 225.052   1
   2  12  -3 2459.48 192.891   1
   2 -12  -3 2302.60 252.937   1
  -2 -12   3 2443.15 183.021   1
   2 -12  -2 3086.26 253.732   1
  -2  12   2 2975.76 259.286   1
   2  12  -2 2613.75 207.427   1
  -2  12   1 2750.32 261.242   1
   2 -12  -1 2948.61 250.064   1
   2 -12   0 18875.9 1065.46   1
  -2 -12   0 16865.4 1059.45   1
  -2  12   0 20415.8 1074.29   1
   2  12   0 19446.6 1077.39   1
   2 -12   1 3066.09 222.697   1
   2  12   1 2657.88 261.733   1
  -2 -12  -1 3087.36 249.686   1
  -2  12  -1 2741.24 229.882   1
   2 -12   2 2582.57 198.108   1
  -2 -12  -2 2591.68 242.087   1
  -2  12  -2 2469.57 198.711   1
   2  12   2 2952.60 263.935   1
   2  12   3 2667.96 263.230   1
   2 -12   3 2465.24 170.767   1
  -2 -12  -3 2743.33 253.028   1
  -2  12  -3 2454.47 171.723   1
   2  12   4 1703.94 250.121   1
  -2 -12  -4 1788.47 226.677   1
   2  12   5 1185.77 232.272   1
  -2 -12  -5 1235.33 216.744   1
  -2 -12  -6 7683.90 516.216   1
   2  12   6 7467.26 537.955   1
   2  12   7 2709.76 328.273   1
  -2 -12  -7 2789.58 289.137   1
   2  12   8-267.896 249.354   1
  -2 -12  -8 403.851 206.771   1
   2  12   9 12817.5 850.792   1
  -2 -12  -9 13885.4 835.886   1
  -2 -12 -10 3264.15 308.054   1
   2  12  10 2974.19 325.206   1
   2  12  11 2030.18 304.943   1
  -2 -12 -11 1923.70 265.391   1
  -2 -12 -12 3992.85 367.968   1
   2  12  12 3511.72 384.445   1
   2  12  13 1739.93 322.070   1
  -2 -12 -13 2309.52 310.870   1
  -2 -12 -14 1255.10 268.958   1
   2  12  15 1226.59 318.040   1
  -2 -12 -15 1355.45 286.785   1
   2  12  17 668.016 298.041   1
   2  12  18 204.028 292.794   1
  -2 -12 -18-346.107 241.678   1
   2  12  19 2069.61 324.357   1
  -2 -12 -19 1853.43 292.134   1
   2  12  20 320.419 230.391   1
  -2 -12 -20 161.307 200.766   1
   2  12  21 493.132 243.238   1
  -2 -12 -21 374.956 233.149   1
   2  12  23 113.816 306.043   1
  -2 -12 -23 340.724 295.283   1
   2  12  25 550.056 281.313   1
  -2 -12 -25 100.873 236.072   1
   2 -13 -24 569.035 284.303   1
  -2  13  24 1280.83 337.212   1
   2 -13 -23 658.826 298.404   1
  -2  13  23 28.3775 313.819   1
  -2  13  22 605.926 278.057   1
   2 -13 -21 80.8764 245.152   1
  -2  13  21 554.988 287.350   1
   2 -13 -20 870.060 303.266   1
  -2  13  20 147.303 330.947   1
   2 -13 -19 597.496 228.158   1
   2 -13 -18 598.760 293.690   1
  -2  13  18 59.2464 312.117   1
   2 -13 -17 162.537 229.951   1
  -2  13  17 503.016 233.438   1
   2 -13 -16 593.450 264.773   1
  -2  13  16-58.9068 293.372   1
   2 -13 -15 1041.78 295.438   1
  -2  13  15 642.942 321.940   1
   2 -13 -14 2008.47 319.677   1
  -2  13  14 2109.86 347.992   1
   2 -13 -13 78.1467 234.992   1
  -2  13  13-113.957 249.193   1
   2 -13 -12 2968.89 337.490   1
  -2  13  12 3023.17 365.431   1
   2 -13 -10 2666.72 318.842   1
  -2  13  10 2084.48 320.712   1
   2 -13  -9 2445.62 309.076   1
  -2  13   9 2775.30 337.001   1
   2 -13  -8 1358.80 236.787   1
  -2  13   8 777.345 241.856   1
   2 -13  -7 2894.72 296.592   1
  -2  13   7 2318.37 304.349   1
   2 -13  -6 106.719 190.869   1
  -2  13   6 69.1912 213.041   1
  -2  13   4 3804.06 332.221   1
   2 -13  -4 3180.99 318.223   1
   2  13  -3 1382.47 140.414   1
  -2 -13   3 1510.32 136.845   1
   2 -13  -3 1157.21 220.931   1
  -2  13   3 1480.21 231.946   1
   2  13  -2 15601.3 901.150   1
  -2  13   2 16352.2 945.619   1
  -2 -13   2 15581.8 892.688   1
   2 -13  -2 16283.3 934.665   1
   2  13  -1 3699.16 288.892   1
   2 -13  -1 4136.69 305.073   1
  -2  13   1 3655.34 302.758   1
  -2 -13   1 3684.22 275.838   1
  -2 -13   0 254.792 138.598   1
   2 -13   0 219.802 141.523   1
   2  13   0 130.703 146.799   1
  -2  13   0 13.8622 140.812   1
   2  13   1 3555.47 299.520   1
  -2 -13  -1 3420.54 286.682   1
   2  13   2 15626.7 941.344   1
   2 -13   2 16290.6 893.454   1
  -2  13  -2 16040.6 892.327   1
  -2 -13  -2 15074.4 923.929   1
  -2 -13  -3 1172.53 189.304   1
  -2  13  -3 1167.28 106.537   1
   2 -13   3 944.560 101.079   1
   2  13   3 1217.70 217.978   1
  -2 -13  -4 3475.53 310.586   1
   2  13   4 3922.71 334.520   1
   2  13   6 365.280 227.176   1
  -2 -13  -6-19.8933 176.891   1
   2  13   7 2385.34 295.009   1
  -2 -13  -7 2659.81 277.442   1
   2  13   8 1263.72 273.689   1
  -2 -13  -8 1414.49 236.072   1
   2  13   9 2868.08 336.648   1
  -2 -13  -9 2362.35 310.273   1
   2  13  10 2109.85 291.305   1
  -2 -13 -10 1539.25 244.593   1
   2  13  11 81.2210 250.209   1
  -2 -13 -11 264.861 224.468   1
   2  13  12 2989.31 373.133   1
  -2 -13 -12 3334.52 351.090   1
   2  13  13-28.1641 280.837   1
  -2 -13 -13 150.806 247.542   1
   2  13  14 1657.37 318.164   1
  -2 -13 -14 1793.58 301.223   1
   2  13  15 780.397 291.399   1
  -2 -13 -15 989.606 270.177   1
   2  13  16-87.4032 240.022   1
  -2 -13 -16 474.956 245.293   1
   2  13  17 380.029 244.267   1
  -2 -13 -17 53.4111 212.011   1
  -2 -13 -18-134.748 207.919   1
   2  13  19 380.217 244.813   1
  -2 -13 -19 296.851 235.980   1
   2  13  20 757.751 281.929   1
  -2 -13 -20 941.548 266.177   1
   2  13  21 115.691 282.011   1
   2  13  22 858.713 326.073   1
  -2 -13 -22 79.0726 269.497   1
   2  13  23 676.787 341.936   1
  -2 -13 -23 25.9067 276.557   1
   2  13  24 443.519 329.734   1
  -2 -13 -24 406.460 299.181   1
   2 -14 -23 260.646 288.520   1
  -2  14  23 589.558 335.031   1
   2 -14 -22 1513.25 299.859   1
  -2  14  22 1315.37 339.625   1
   2 -14 -21 349.526 226.713   1
  -2  14  21 319.624 249.067   1
   2 -14 -20-54.3742 281.015   1
  -2  14  20 470.169 340.922   1
   2 -14 -19 546.664 229.890   1
  -2  14  19 207.443 236.766   1
   2 -14 -17 1285.15 283.764   1
  -2  14  17 714.829 291.639   1
   2 -14 -16 1856.60 296.147   1
  -2  14  16 1813.57 330.957   1
   2 -14 -15 1005.60 276.375   1
  -2  14  15 1035.87 329.865   1
   2 -14 -14-26.9544 270.790   1
  -2  14  14 293.494 308.748   1
   2 -14 -13 1115.25 295.683   1
  -2  14  13 1363.87 333.118   1
   2 -14 -12 2599.55 353.875   1
  -2  14  12 3347.18 378.443   1
   2 -14 -11 206.240 238.573   1
  -2  14  11 393.098 259.017   1
   2 -14  -9 395.297 234.273   1
  -2  14   9 401.726 261.933   1
   2 -14  -8 288.196 221.552   1
  -2  14   8 207.738 238.800   1
   2 -14  -7 487.258 223.815   1
  -2  14   7 75.0974 231.699   1
   2 -14  -6 1561.59 240.456   1
  -2  14   6 1316.29 243.948   1
   2 -14  -5 1232.55 241.267   1
  -2  14   5 1160.19 244.037   1
   2 -14  -4 960.197 214.916   1
  -2  14   4 1144.90 239.194   1
  -2 -14   3 252.697 88.5341   1
   2 -14  -3 168.153 175.031   1
   2  14  -3-59.1372 92.3953   1
   2  14  -2 1203.29 162.514   1
   2 -14  -2 1032.66 207.537   1
  -2  14   2 1426.51 234.607   1
  -2 -14   2 1359.76 156.058   1
   2  14  -1 119.069 141.723   1
  -2 -14   1 412.870 138.127   1
   2 -14  -1 588.319 167.782   1
  -2  14   1 600.788 177.616   1
   2  14   0 3268.40 274.145   1
   2 -14   0 2972.66 257.377   1
  -2 -14   0 2994.07 266.835   1
  -2  14   0 3446.70 273.311   1
  -2 -14  -1 430.104 154.686   1
   2  14   1 257.241 168.236   1
  -2 -14  -2 1054.14 183.359   1
   2 -14   2 1200.58 134.534   1
  -2  14  -2 923.807 136.502   1
   2  14   2 1387.62 215.587   1
  -2  14  -3 3.90124 51.4789   1
   2  14   3 202.090 193.437   1
   2 -14   3 3.65430 46.6456   1
   2  14   5 498.866 217.983   1
  -2 -14  -5 767.282 212.761   1
   2  14   6 1142.19 247.394   1
  -2 -14  -6 1248.06 231.485   1
   2  14   7 123.904 226.265   1
  -2 -14  -7 66.0732 192.091   1
   2  14   8 590.074 230.010   1
  -2 -14  -8 364.851 210.855   1
   2  14   9 423.507 252.952   1
  -2 -14  -9 401.400 230.624   1
   2  14  11 83.2761 254.936   1
  -2 -14 -11 124.406 229.840   1
   2  14  12 2769.06 384.598   1
  -2 -14 -12 3673.32 372.226   1
   2  14  13 1176.53 294.136   1
  -2 -14 -13 1369.71 283.708   1
   2  14  14 87.0654 232.008   1
  -2 -14 -14 183.936 192.539   1
   2  14  15 1052.42 307.256   1
  -2 -14 -15 1067.52 265.585   1
   2  14  16 1849.33 361.037   1
  -2 -14 -16 2080.87 334.382   1
   2  14  17 883.672 344.861   1
  -2 -14 -17 1032.09 302.404   1
   2  14  19-87.9185 311.617   1
  -2 -14 -19 162.205 278.652   1
   2  14  20 698.454 333.884   1
  -2 -14 -20 430.306 295.933   1
   2  14  21 749.174 336.081   1
  -2 -14 -21 132.586 277.281   1
   2  14  22 795.319 340.865   1
  -2 -14 -22 938.892 308.727   1
   2  14  23-195.572 329.256   1
  -2 -14 -23 153.579 281.958   1
   2 -15 -23-25.8054 279.305   1
  -2  15  23 498.337 346.450   1
   2 -15 -22 421.612 257.917   1
  -2  15  22 452.449 307.329   1
   2 -15 -21 26.7503 234.753   1
  -2  15  21 115.288 270.711   1
   2 -15 -20 1655.34 319.870   1
  -2  15  20 1432.64 359.048   1
   2 -15 -19 164.269 235.692   1
  -2  15  19 29.5966 267.050   1
   2 -15 -18 386.283 267.709   1
  -2  15  18 715.893 319.796   1
   2 -15 -16 1051.61 267.884   1
  -2  15  16 1410.67 298.959   1
   2 -15 -15 110.496 205.101   1
  -2  15  15 149.806 242.207   1
   2 -15 -14 522.377 243.264   1
  -2  15  14 387.534 274.821   1
   2 -15 -13 381.639 226.146   1
  -2  15  13 413.964 262.757   1
   2 -15 -12-161.648 216.160   1
  -2  15  12 409.144 233.576   1
   2 -15 -11 1247.02 284.619   1
  -2  15  11 1842.05 321.011   1
   2 -15 -10 861.471 255.242   1
  -2  15  10 1128.88 288.873   1
  -2  15   8 3668.45 384.836   1
   2 -15  -8 4197.87 375.687   1
   2 -15  -7 1325.48 265.791   1
  -2  15   7 1163.95 266.319   1
   2 -15  -6 301.397 214.083   1
  -2  15   6 572.495 230.982   1
   2 -15  -5 242.864 209.117   1
  -2  15   5-71.3878 206.861   1
  -2  15   3 1744.77 248.415   1
  -2 -15   3 1552.12 129.048   1
   2  15  -3 1522.98 137.501   1
   2 -15  -3 1679.08 225.917   1
   2  15  -2 1170.24 154.090   1
  -2 -15   2 1188.82 148.698   1
   2 -15  -2 1078.13 204.053   1
  -2  15   2 1047.82 219.783   1
   2  15  -1 6680.66 410.022   1
   2 -15  -1 6092.66 423.426   1
  -2  15   1 5113.87 424.697   1
  -2 -15   1 6363.19 403.622   1
  -2 -15   0 74.0215 146.650   1
  -2  15   0 76.5265 153.475   1
   2  15   0 160.837 158.110   1
   2 -15   0 153.638 141.093   1
  -2 -15  -1 6136.29 437.286   1
   2  15   1 6531.49 449.072   1
  -2 -15  -2 1069.99 191.627   1
   2 -15   2 981.785 126.382   1
  -2  15  -2 950.433 127.582   1
   2  15   2 808.356 197.475   1
   2  15   3 2184.87 263.654   1
  -2 -15  -3 2054.45 252.118   1
  -2 -15  -4 3733.72 335.533   1
   2  15   4 3787.16 355.420   1
   2  15   5-189.822 213.471   1
  -2 -15  -5-21.3618 188.695   1
   2  15   6 222.958 220.465   1
  -2 -15  -6 244.055 208.170   1
   2  15   7 1028.23 264.053   1
  -2 -15  -7 1505.64 252.009   1
   2  15   8 3929.73 386.497   1
  -2 -15  -8 3873.55 364.214   1
   2  15  10 1310.76 297.561   1
  -2 -15 -10 1557.25 283.399   1
   2  15  11 1335.83 289.348   1
  -2 -15 -11 1672.74 270.273   1
   2  15  12 57.6964 281.407   1
  -2 -15 -12-391.682 258.639   1
   2  15  13 262.443 232.481   1
  -2 -15 -13 239.521 222.566   1
   2  15  14 381.964 279.800   1
  -2 -15 -14 703.090 259.844   1
   2  15  15 974.303 319.791   1
  -2 -15 -15 135.871 269.654   1
   2  15  16 888.807 306.418   1
  -2 -15 -16 1475.35 299.247   1
   2  15  18 472.400 254.260   1
  -2 -15 -18 381.875 212.366   1
   2  15  19 352.182 270.525   1
  -2 -15 -19 135.014 235.753   1
   2  15  20 1248.43 328.877   1
  -2 -15 -20 1598.84 309.032   1
   2  15  21 171.891 320.373   1
  -2 -15 -21 393.581 269.040   1
   2  15  22 845.152 327.518   1
  -2 -15 -22 541.904 273.193   1
   2  15  23 27.6007 303.424   1
  -2 -15 -23-25.2738 254.452   1
   2 -16 -22-26.0674 217.694   1
  -2  16  22 307.123 274.326   1
   2 -16 -21 265.903 286.212   1
  -2  16  21 342.436 321.611   1
   2 -16 -20 243.436 242.217   1
  -2  16  20 290.382 289.160   1
   2 -16 -19 273.574 280.395   1
  -2  16  19 265.338 317.162   1
   2 -16 -18 165.934 208.132   1
  -2  16  18 178.829 229.051   1
   2 -16 -17 473.773 292.673   1
  -2  16  17 901.085 334.730   1
   2 -16 -15 755.084 287.403   1
  -2  16  15 846.961 331.216   1
   2 -16 -14 1032.88 290.561   1
  -2  16  14 935.760 320.444   1
   2 -16 -12 358.509 265.121   1
  -2  16  12 594.708 299.676   1
   2 -16 -11 899.260 243.227   1
  -2  16  11 763.544 252.515   1
   2 -16 -10 161.290 253.689   1
  -2  16  10 838.198 298.946   1
   2 -16  -9 526.906 258.757   1
  -2  16   9 141.426 251.960   1
   2 -16  -8 1234.40 257.073   1
  -2  16   8 881.449 269.727   1
   2 -16  -7 1447.40 272.440   1
  -2  16   7 1366.15 274.904   1
   2 -16  -6 3024.48 338.550   1
  -2  16   6 3940.70 361.529   1
   2 -16  -5 2711.62 291.282   1
  -2  16   5 1983.31 291.147   1
   2 -16  -4 1521.16 250.113   1
  -2  16   4 1592.98 268.550   1
   2 -16  -3 468.970 201.055   1
  -2  16   3 175.943 206.726   1
   2 -16  -2 1594.39 221.434   1
   2  16  -2 1457.20 170.657   1
  -2  16   2 2060.36 249.041   1
  -2 -16   1 1264.63 170.720   1
   2 -16  -1 1211.84 203.108   1
   2  16  -1 1028.74 179.782   1
  -2  16   1 1431.89 214.570   1
   2  16   0 4961.50 356.475   1
  -2  16   0 4176.37 345.341   1
  -2 -16   0 4560.15 335.854   1
   2 -16   0 4391.07 332.664   1
  -2 -16  -1 1180.16 205.438   1
   2  16   1 1530.73 227.400   1
  -2  16  -2 1377.60 137.801   1
   2  16   2 1323.09 228.304   1
  -2 -16  -2 1579.84 211.833   1
   2  16   4 1644.99 265.851   1
  -2 -16  -4 2529.10 270.822   1
   2  16   5 3060.43 328.246   1
  -2 -16  -5 3132.38 317.592   1
   2  16   6 3316.78 355.944   1
  -2 -16  -6 3260.01 335.735   1
   2  16   7 931.268 261.833   1
  -2 -16  -7 1116.53 248.142   1
   2  16   8 1122.55 271.149   1
  -2 -16  -8 574.672 238.081   1
   2  16   9 953.022 286.041   1
  -2 -16  -9 1074.41 269.197   1
   2  16  10 285.693 274.607   1
  -2 -16 -10 289.231 249.451   1
   2  16  11 551.347 256.283   1
  -2 -16 -11 774.090 249.036   1
   2  16  12 234.831 285.251   1
  -2 -16 -12 433.833 267.628   1
   2  16  13 326.233 223.311   1
  -2 -16 -13 136.657 199.565   1
   2  16  14 746.370 322.718   1
  -2 -16 -14 770.667 283.978   1
   2  16  15 598.226 303.146   1
  -2 -16 -15 137.885 259.649   1
   2  16  17 506.711 312.556   1
  -2 -16 -17 164.500 264.341   1
   2  16  18 798.780 333.844   1
  -2 -16 -18 162.949 271.810   1
   2  16  19-29.2733 303.977   1
  -2 -16 -19 402.916 290.082   1
   2  16  20 548.983 289.511   1
  -2 -16 -20 238.024 251.938   1
   2  16  21 568.343 260.708   1
  -2 -16 -21 416.344 231.239   1
   2  16  22 111.413 237.878   1
  -2 -16 -22 459.093 217.919   1
   2 -17 -21 316.028 287.787   1
  -2  17  21 395.851 344.094   1
   2 -17 -20 268.727 218.433   1
   2 -17 -19-273.358 274.550   1
  -2  17  19 351.427 336.544   1
   2 -17 -17 615.799 275.574   1
  -2  17  17 90.1825 258.532   1
   2 -17 -16 507.736 214.723   1
  -2  17  16 787.447 255.047   1
   2 -17 -15 283.360 217.977   1
  -2  17  15 669.253 277.080   1
   2 -17 -14 794.364 236.845   1
  -2  17  14 456.877 258.336   1
   2 -17 -13 169.873 234.748   1
  -2  17  13 30.3879 250.157   1
   2 -17 -11 1507.65 288.352   1
  -2  17  11 1495.69 325.328   1
   2 -17 -10 165.407 245.840   1
  -2  17  10 147.687 274.451   1
   2 -17  -9 81.2872 233.198   1
  -2  17   9 669.363 265.562   1
   2 -17  -7 51.4774 224.251   1
  -2  17   7-695.035 263.729   1
   2 -17  -6 323.519 219.983   1
  -2  17   6 26.8652 249.715   1
   2 -17  -5 71.4348 231.698   1
  -2  17   5 282.465 253.668   1
  -2  17   4 3346.97 346.685   1
   2 -17  -4 3172.32 321.464   1
  -2  17   2 314.107 188.518   1
  -2  17   1 961.254 208.110   1
   2  17   1 943.527 224.404   1
   2  17   2 259.360 187.137   1
   2  17   4 3349.57 351.533   1
  -2 -17  -4 3236.09 333.714   1
   2  17   5 103.097 225.468   1
  -2 -17  -5 23.7851 215.875   1
   2  17   6 267.593 236.958   1
  -2 -17  -6 394.369 222.404   1
   2  17   7 137.996 244.814   1
  -2 -17  -7 330.711 221.481   1
  -2 -17  -8 5035.16 431.203   1
   2  17   8 4814.14 446.889   1
   2  17   9 549.255 263.232   1
  -2 -17  -9 559.314 236.302   1
   2  17  10-29.3800 233.135   1
  -2 -17 -10 378.985 238.472   1
   2  17  11 1189.42 312.204   1
  -2 -17 -11 2191.96 314.072   1
   2  17  13 150.839 265.038   1
  -2 -17 -13 334.263 240.881   1
   2  17  14 1120.36 334.540   1
  -2 -17 -14 612.453 288.444   1
   2  17  16 602.065 293.457   1
  -2 -17 -16 524.648 253.088   1
   2  17  17 627.314 329.871   1
  -2 -17 -17 767.274 289.379   1
   2  17  18 1064.92 308.807   1
  -2 -17 -18 1326.35 294.862   1
   2  17  19 233.513 237.848   1
  -2 -17 -19 160.324 194.120   1
   2  17  20 344.512 309.770   1
  -2 -17 -20 367.844 245.451   1
   2  17  21 337.613 326.955   1
  -2 -17 -21-25.7427 266.643   1
  -2  18  20 57.1928 330.452   1
  -2  18  18 742.184 288.504   1
   2 -18 -18 55.2879 219.112   1
  -2  18  16 852.189 346.227   1
   2 -18 -16-141.722 283.744   1
  -2  18  15 582.876 329.031   1
   2 -18 -15 571.205 292.594   1
  -2  18  14 246.506 316.203   1
   2 -18 -14 28.6930 262.777   1
  -2  18  13 462.888 296.992   1
   2 -18 -13-143.599 229.538   1
  -2  18  12 369.438 278.014   1
   2 -18 -12 114.660 253.426   1
  -2  18  10 576.894 293.010   1
  -2  18   9 30.0149 265.864   1
  -2  18   8 531.111 280.830   1
   2  18   6 3367.89 372.437   1
   2  18   8 643.899 282.237   1
   2  18   9-29.7806 273.459   1
  -2 -18  -9 109.211 198.099   1
   2  18  10 1629.16 320.123   1
  -2 -18 -10 304.271 264.050   1
   2  18  12 61.1957 252.741   1
  -2 -18 -12 28.0568 199.749   1
   2  18  13 30.6442 285.493   1
  -2 -18 -13 224.806 271.906   1
   2  18  14 153.118 310.698   1
  -2 -18 -14 224.159 259.697   1
   2  18  15 365.737 280.515   1
  -2 -18 -15 362.549 247.019   1
   2  18  16 60.5333 308.426   1
  -2 -18 -16 166.115 258.654   1
  -2 -18 -17 328.706 272.337   1
   2  18  18 649.615 260.932   1
  -2 -18 -18 270.131 206.989   1
  -2 -18 -19 292.047 276.586   1
   2  18  20-312.920 330.749   1
  -2 -18 -20-182.125 256.522   1
  -3   0  27 60.8040 233.457   1
   3   0 -27-113.595 247.613   1
  -3   0  26 639.960 245.865   1
  -3   0  25 91.3281 217.825   1
   3   0 -25-254.237 213.365   1
  -3   0  24 1145.38 306.109   1
   3   0 -24 1290.06 276.276   1
  -3   0  22-87.8230 279.456   1
   3   0 -22 109.279 266.999   1
  -3   0  21 286.878 246.225   1
   3   0 -21 26.8475 240.151   1
  -3   0  20 111.922 265.257   1
   3   0 -20 367.286 259.310   1
  -3   0  18 978.954 287.186   1
   3   0 -18 1064.66 260.417   1
  -3   0  17-25.5738 214.230   1
   3   0 -17 23.9269 210.614   1
  -3   0  16 123.060 247.350   1
   3   0 -16 207.241 238.587   1
  -3   0  15 188.680 243.817   1
   3   0 -15 154.461 231.234   1
  -3   0  14 1372.58 260.551   1
   3   0 -14 1031.53 235.336   1
  -3   0  12 7469.24 532.117   1
   3   0 -12 8272.05 533.124   1
  -3   0  11 94.7414 175.036   1
   3   0 -11 71.0587 166.897   1
  -3   0  10 4224.73 338.593   1
   3   0 -10 3886.09 324.348   1
  -3   0   9 66.0941 164.346   1
   3   0  -9-30.8197 158.466   1
  -3   0   8 23104.9 1277.70   1
   3   0  -8 21832.1 1270.48   1
  -3   0   7 111.963 163.785   1
   3   0  -7-26.1249 153.141   1
   3   0  -6 9226.92 597.188   1
  -3   0   6 10553.4 606.719   1
   3   0  -4 12618.0 730.406   1
  -3   0   4 12604.1 734.712   1
   3   0  -3-134.062 134.387   1
  -3   0   3-96.6350 132.333   1
   3   0  -2 91507.4 4941.19   1
  -3   0   2 92148.9 4940.30   1
   3   0  -1-54.9246 147.076   1
  -3   0   1-154.444 152.148   1
   3   0   0-116.131 138.216   1
  -3   0   0 159.344 141.472   1
   3   0   1-15.8694 118.553   1
  -3   0  -1-48.2797 122.564   1
  -3   0  -2 93826.1 5103.41   1
   3   0   2 96134.6 5105.49   1
  -3   0  -3-26.6202 125.049   1
   3   0   3-136.689 121.785   1
  -3   0  -4 13043.6 759.445   1
   3   0   4 13297.5 762.819   1
  -3   0  -6 10304.4 596.235   1
   3   0   6 9402.07 600.446   1
  -3   0  -7-89.9162 150.313   1
   3   0   7 120.951 160.311   1
   3   0   8 25334.2 1386.72   1
  -3   0  -8 23864.1 1380.50   1
  -3   0  -9 175.859 147.575   1
   3   0   9-62.6525 159.232   1
   3   0  10 4331.04 332.331   1
  -3   0 -10 4113.00 327.881   1
  -3   0 -11-33.7436 151.289   1
   3   0  11 36.3470 164.436   1
  -3   0 -12 8120.21 545.108   1
   3   0  12 8635.02 557.583   1
  -3   0 -14 824.103 220.135   1
   3   0  15 69.0592 205.169   1
  -3   0 -15-122.602 190.850   1
   3   0  16 168.516 212.097   1
   3   0  17-149.665 249.983   1
  -3   0 -17-66.4987 212.236   1
   3   0  18 1231.20 294.786   1
  -3   0 -18 1011.74 250.658   1
   3   0  20-55.1313 277.528   1
  -3   0 -20 72.9450 231.493   1
   3   0  21-113.108 266.313   1
  -3   0 -21 176.747 236.495   1
   3   0  22-57.7768 251.220   1
  -3   0 -22 338.113 231.966   1
   3   0  24 1218.84 291.938   1
  -3   0 -24 1347.37 287.122   1
   3   0  25 301.011 294.015   1
  -3   0 -25 390.504 281.435   1
   3   0  27 30.3700 263.991   1
  -3   0 -27 140.039 245.030   1
   3  -1 -28 1480.26 312.186   1
  -3   1  27 663.456 276.893   1
   3  -1 -27 702.531 282.544   1
  -3   1  26 121.266 253.547   1
  -3  -1  26 796.638 299.845   1
   3   1 -26 687.189 275.223   1
   3  -1 -26-281.417 262.553   1
  -3  -1  25 335.698 298.742   1
  -3   1  25 392.832 244.780   1
   3  -1 -25 393.587 251.904   1
   3   1 -25 113.766 276.353   1
  -3   1  24 1259.76 266.470   1
  -3  -1  24 1328.80 329.164   1
   3   1 -24 1883.96 329.481   1
   3  -1 -24 1343.20 253.867   1
  -3   1  23 1216.47 301.859   1
  -3  -1  23 1612.08 325.633   1
   3   1 -23 2106.66 325.737   1
   3  -1 -23 2054.92 308.516   1
  -3   1  22 409.131 291.827   1
  -3  -1  22 351.295 227.223   1
   3   1 -22 653.918 234.404   1
   3  -1 -22 520.770 288.186   1
  -3   1  21 201.206 271.519   1
  -3  -1  21 657.473 285.798   1
   3   1 -21 293.526 275.844   1
   3  -1 -21 458.130 279.198   1
  -3  -1  20 641.019 262.993   1
  -3   1  20 141.030 219.861   1
   3  -1 -20 633.447 219.496   1
   3   1 -20 546.030 259.870   1
  -3  -1  19 4214.73 394.607   1
  -3   1  19 4468.39 424.766   1
   3   1 -19 3542.09 376.078   1
   3  -1 -19 3803.31 388.085   1
  -3  -1  18 1307.14 265.676   1
  -3   1  18 1019.58 236.421   1
   3   1 -18 1272.58 261.117   1
  -3  -1  17 629.596 266.781   1
  -3   1  17-285.929 264.990   1
   3  -1 -17 242.266 244.673   1
   3   1 -17 164.987 231.123   1
  -3  -1  16 2844.85 331.635   1
  -3   1  16 2889.01 353.829   1
   3  -1 -16 3149.90 327.574   1
   3   1 -16 3143.98 326.167   1
  -3   1  15 3380.83 333.297   1
  -3  -1  15 2372.77 319.485   1
   3  -1 -15 2982.32 303.571   1
   3   1 -15 3175.89 314.218   1
  -3   1  14 23.1141 189.255   1
   3  -1 -14 429.180 192.227   1
  -3   1  13 2180.17 275.886   1
   3  -1 -13 2167.13 259.188   1
   3   1 -13 2741.37 269.073   1
  -3   1  12 11127.9 721.358   1
  -3  -1  12 11695.2 714.860   1
   3   1 -12 11420.9 706.707   1
   3  -1 -12 11067.2 712.655   1
  -3  -1  11-18.3429 179.744   1
  -3   1  11 39.3426 156.593   1
   3  -1 -11 183.220 157.191   1
   3   1 -11-17.1153 152.094   1
  -3   1  10 6046.52 415.919   1
  -3  -1  10 5134.50 403.497   1
   3   1 -10 5874.35 397.670   1
   3  -1 -10 5224.00 401.453   1
  -3  -1   9 3370.90 282.471   1
  -3   1   9 3469.45 287.288   1
   3  -1  -9 3122.92 275.528   1
   3   1  -9 3316.24 275.476   1
  -3   1   8 415.080 172.364   1
  -3  -1   8 1001.18 166.740   1
   3  -1  -8 776.638 171.345   1
   3   1  -8 811.736 161.214   1
  -3  -1   7 718.494 153.078   1
  -3   1   7 828.648 190.377   1
   3   1  -7 855.716 143.496   1
   3  -1  -7 754.772 176.742   1
  -3   1   6 8661.24 515.970   1
   3  -1  -6 7590.53 505.193   1
  -3   1   5 10852.1 641.319   1
   3  -1  -5 10396.8 635.573   1
  -3  -1   4 2538.61 227.065   1
   3   1  -4 2622.12 218.233   1
   3   1  -3 121.564 142.193   1
   3  -1  -3 37.4044 140.631   1
  -3  -1   3 343.113 149.982   1
  -3   1   3 10.1504 162.502   1
   3   1  -2 30310.7 1575.35   1
   3  -1  -2 25294.5 1575.15   1
  -3   1   2 28031.2 1579.70   1
  -3  -1   2 31160.4 1576.47   1
   3  -1  -1 73133.8 3889.03   1
   3   1  -1 72553.1 3886.88   1
  -3   1   1 71948.2 3889.19   1
  -3  -1   1 71047.4 3887.25   1
   3  -1   0 57459.7 3186.52   1
  -3  -1   0 58430.8 3188.09   1
  -3   1   0 62256.3 3188.49   1
   3   1   0 58055.7 3186.78   1
  -3  -1  -1 68826.6 3868.82   1
  -3   1  -1 75454.6 3870.11   1
   3   1   1 71942.4 3870.72   1
   3  -1   1 71152.5 3868.19   1
   3  -1   2 29158.2 1571.66   1
  -3  -1  -2 28563.3 1573.44   1
  -3   1  -2 28974.1 1571.50   1
   3   1   2 27906.1 1573.45   1
  -3   1  -3 233.587 135.342   1
  -3  -1  -3 94.2435 137.351   1
   3   1   3 68.4966 133.996   1
   3  -1   3 68.5813 128.357   1
  -3   1  -4 2674.62 209.467   1
   3  -1   4 2124.04 206.311   1
  -3   1  -5 11439.0 673.228   1
  -3  -1  -5 12195.2 683.517   1
   3   1   5 11377.8 681.660   1
   3  -1   5 11072.8 674.370   1
  -3  -1  -6 8207.02 508.368   1
   3   1   6 7750.22 514.686   1
  -3   1  -7 1384.41 174.244   1
  -3  -1  -7 1208.76 186.113   1
   3  -1   7 1632.09 195.494   1
   3   1   7 962.315 180.600   1
  -3  -1  -8 601.038 177.235   1
  -3   1  -8 580.860 154.767   1
   3   1   8 786.705 190.806   1
   3  -1   8 412.593 152.460   1
   3   1   9 3371.40 286.867   1
   3  -1   9 3147.04 276.596   1
  -3   1  -9 3187.10 267.143   1
  -3  -1  -9 3488.45 284.087   1
   3   1  10 5861.84 406.928   1
   3  -1  10 5292.33 383.576   1
  -3  -1 -10 5181.51 389.785   1
  -3   1 -10 5341.34 380.884   1
  -3  -1 -11 192.317 189.499   1
  -3   1 -11-32.4291 143.661   1
   3   1  11-75.5505 199.118   1
   3  -1  11 174.573 155.146   1
   3   1  12 11489.8 723.741   1
   3  -1  12 11564.4 715.457   1
  -3  -1 -12 11842.6 710.948   1
  -3   1 -12 10731.7 698.157   1
   3  -1  13 2573.78 270.888   1
   3   1  13 2252.33 263.773   1
   3   1  14 310.258 237.438   1
  -3  -1 -14 402.669 207.939   1
   3  -1  15 2404.52 303.184   1
   3   1  15 2825.21 315.359   1
  -3   1 -15 3092.69 290.730   1
  -3  -1 -15 2340.02 295.851   1
   3  -1  16 2886.65 330.293   1
  -3  -1 -16 2663.74 290.801   1
  -3   1 -16 2928.28 318.248   1
   3  -1  17-74.1257 222.345   1
   3   1  17 354.911 231.524   1
  -3  -1 -17 90.0870 186.160   1
  -3   1 -17 196.068 228.735   1
   3  -1  18 1251.49 248.252   1
   3   1  18 1084.76 267.762   1
  -3   1 -18 1411.03 227.214   1
  -3  -1 -18 1138.94 228.273   1
   3   1  19 3109.14 357.365   1
  -3  -1 -19 4256.87 351.621   1
  -3   1 -19 3320.49 334.084   1
   3  -1  19 3659.81 362.389   1
   3   1  20 111.125 188.318   1
   3  -1  20 601.564 220.410   1
  -3   1 -20 558.885 209.604   1
  -3  -1 -20 440.895 209.180   1
   3  -1  21 309.748 232.713   1
   3   1  21 397.887 244.707   1
  -3   1 -21 479.388 214.589   1
  -3  -1 -21 380.428 229.082   1
   3  -1  22 230.658 235.164   1
   3   1  22 636.975 293.245   1
  -3   1 -22 548.125 245.031   1
  -3  -1 -22 495.160 273.407   1
   3  -1  23 2144.76 327.100   1
   3   1  23 1174.88 323.784   1
  -3   1 -23 1617.44 305.540   1
  -3  -1 -23 1460.84 319.128   1
   3  -1  24 1524.04 331.422   1
   3   1  24 1868.08 318.397   1
  -3   1 -24 1218.09 313.083   1
  -3  -1 -24 1006.11 285.357   1
   3   1  25 209.160 212.416   1
   3  -1  25 514.716 300.147   1
  -3   1 -25 589.317 292.498   1
  -3  -1 -25 747.153 230.995   1
   3   1  26 330.438 278.185   1
   3  -1  26 214.073 287.965   1
  -3  -1 -26 557.530 279.398   1
  -3   1 -26 424.117 265.624   1
   3   1  27 570.906 313.117   1
  -3  -1 -27 499.693 308.336   1
  -3  -1 -28 852.732 303.376   1
  -3   2  28 473.705 239.749   1
   3  -2 -28 496.220 251.510   1
  -3   2  27 239.518 243.781   1
   3  -2 -27-55.5755 239.985   1
  -3   2  26 780.814 253.098   1
   3  -2 -26 977.458 269.188   1
   3   2 -26 1124.79 294.686   1
  -3  -2  25 1834.64 295.480   1
   3   2 -25 2225.31 313.910   1
  -3   2  24 1104.52 270.062   1
  -3  -2  24 966.623 283.545   1
   3  -2 -24 865.574 245.625   1
   3   2 -24 903.374 262.668   1
  -3   2  23-147.901 277.814   1
  -3  -2  23 297.746 270.212   1
   3  -2 -23 249.624 266.188   1
   3   2 -23-249.828 274.048   1
  -3  -2  22 933.369 289.306   1
   3   2 -22 760.999 286.874   1
  -3   2  21 231.172 276.493   1
  -3  -2  21 570.840 237.342   1
   3  -2 -21 189.264 265.586   1
   3   2 -21 371.136 230.426   1
  -3   2  20 2104.21 311.420   1
   3  -2 -20 2410.17 298.584   1
  -3  -2  19 938.529 248.821   1
  -3   2  19 390.260 281.599   1
   3  -2 -19 336.369 248.292   1
   3   2 -19 898.751 227.400   1
  -3  -2  18 25.8724 239.735   1
   3   2 -18 264.807 240.741   1
  -3   2  17 211.339 271.696   1
  -3  -2  17 397.509 241.687   1
   3   2 -17 439.768 237.675   1
   3  -2 -17 343.335 262.008   1
  -3   2  16 2301.10 306.603   1
  -3  -2  16 1778.84 299.065   1
   3   2 -16 2146.94 294.310   1
   3  -2 -16 2035.38 284.946   1
  -3   2  15 7888.53 567.674   1
  -3  -2  15 7827.87 569.505   1
   3   2 -15 8654.84 559.553   1
   3  -2 -15 7756.24 558.327   1
  -3   2  14 10814.3 710.624   1
   3  -2 -14 10929.8 707.742   1
  -3   2  13 1809.62 258.012   1
  -3  -2  13 1981.52 248.530   1
   3  -2 -13 1548.76 248.815   1
  -3  -2  12 760.061 193.585   1
   3   2 -12 811.385 189.397   1
  -3   2  11 8130.84 565.664   1
   3  -2 -11 8371.08 555.110   1
   3   2 -11 8430.31 542.014   1
  -3  -2  10 9765.55 607.731   1
  -3   2  10 9094.86 625.415   1
   3  -2 -10 9936.47 621.476   1
   3   2 -10 9928.43 603.781   1
  -3  -2   9 2247.06 217.378   1
  -3   2   9 1956.67 234.911   1
   3   2  -9 1732.22 202.621   1
   3  -2  -9 1938.88 225.064   1
  -3   2   8 4256.91 370.963   1
  -3  -2   8 4839.50 345.025   1
   3  -2  -8 4479.48 361.843   1
   3   2  -8 5523.24 342.512   1
  -3   2   7 5891.47 428.677   1
  -3  -2   7 6606.06 410.680   1
   3   2  -7 5901.99 403.497   1
   3  -2  -7 6563.92 427.904   1
  -3   2   6 171.657 173.294   1
   3  -2  -6 225.459 153.347   1
   3   2  -5 1400.17 156.419   1
   3  -2  -5 1476.60 181.986   1
  -3   2   5 1195.61 188.238   1
  -3  -2   5 1248.95 164.864   1
   3   2  -4 3716.71 270.156   1
  -3  -2   4 3862.06 273.121   1
  -3  -2   3 28558.2 1693.58   1
   3   2  -3 29268.6 1694.19   1
   3  -2  -3 33994.6 1707.29   1
  -3   2   3 33499.1 1710.92   1
   3   2  -2 12076.2 727.267   1
   3  -2  -2 12407.0 733.355   1
  -3  -2   2 12030.9 727.628   1
   3  -2  -1 35904.0 1899.42   1
  -3   2   1 34650.4 1899.82   1
   3   2  -1 34911.8 1895.23   1
  -3  -2   1 33689.1 1895.29   1
  -3  -2   0 106.358 133.214   1
   3   2   0 8.22225 131.019   1
  -3   2   0 105.197 132.365   1
   3  -2   0-102.021 127.195   1
   3  -2   1 36845.4 1992.63   1
  -3  -2  -1 36513.5 1996.54   1
   3   2   1 36404.3 1998.85   1
  -3   2  -1 36736.4 1993.76   1
   3  -2   2 13649.4 738.288   1
  -3   2  -2 13745.0 739.844   1
  -3  -2  -2 12056.8 744.026   1
   3   2   2 12173.5 746.052   1
   3  -2   3 29910.4 1692.65   1
  -3   2  -3 30730.9 1692.91   1
  -3  -2  -3 31419.1 1705.71   1
   3   2   3 32174.9 1708.12   1
  -3   2  -4 3848.40 261.632   1
   3  -2   4 3537.61 263.444   1
  -3   2  -5 1525.42 168.108   1
  -3  -2  -5 1147.98 167.455   1
   3   2   5 1378.37 184.062   1
   3  -2   5 1233.77 163.119   1
   3   2   6 110.738 151.865   1
  -3  -2  -6-92.3453 139.360   1
   3  -2   7 5534.19 372.658   1
   3   2   7 5246.64 388.758   1
  -3   2  -7 5848.62 370.842   1
  -3  -2  -7 5331.20 382.144   1
   3   2   8 4776.83 354.896   1
   3  -2   8 5133.18 345.368   1
  -3   2  -8 5096.41 340.978   1
  -3  -2  -8 4771.21 349.526   1
   3   2   9 2031.60 245.982   1
   3  -2   9 1796.97 207.251   1
  -3   2  -9 1913.90 204.946   1
  -3  -2  -9 2492.05 246.047   1
   3   2  10 9389.69 631.726   1
   3  -2  10 10476.9 614.782   1
  -3   2 -10 9970.51 605.283   1
  -3  -2 -10 9545.99 621.933   1
   3   2  11 8906.01 569.327   1
   3  -2  11 7947.44 544.916   1
  -3  -2 -11 9056.79 561.977   1
  -3   2 -11 8175.03 541.949   1
  -3   2 -12 696.613 172.513   1
   3  -2  12 521.517 179.218   1
   3  -2  13 1396.86 229.414   1
   3   2  13 2056.76 268.291   1
   3   2  14 10580.4 732.453   1
   3  -2  14 11783.8 719.311   1
  -3   2 -14 10640.1 698.514   1
  -3  -2 -14 12440.4 728.317   1
   3   2  15 7456.52 567.724   1
   3  -2  15 8697.05 570.849   1
  -3   2 -15 8510.86 549.973   1
  -3  -2 -15 8087.85 561.231   1
   3  -2  16 1928.16 288.367   1
   3   2  16 2324.65 303.289   1
  -3  -2 -16 2227.02 265.508   1
  -3   2 -16 2476.05 273.766   1
   3   2  17 334.615 232.476   1
   3  -2  17 224.294 244.443   1
  -3   2 -17 167.661 193.868   1
  -3  -2 -17 160.095 191.254   1
   3  -2  18 76.2088 235.758   1
  -3   2 -18 457.958 216.909   1
   3  -2  19 419.332 240.396   1
   3   2  19 991.278 246.322   1
  -3   2 -19 786.428 224.301   1
   3   2  20 1846.33 325.349   1
  -3  -2 -20 2663.57 320.067   1
   3  -2  21 112.018 239.377   1
   3   2  21 742.028 295.435   1
  -3   2 -21 277.482 226.985   1
  -3  -2 -21 407.475 255.862   1
   3  -2  22 834.130 262.508   1
  -3   2 -22 994.700 270.513   1
   3  -2  23 146.835 258.574   1
   3   2  23 264.135 247.627   1
  -3   2 -23 190.246 251.056   1
  -3  -2 -23-79.5987 226.173   1
   3   2  24 354.727 252.062   1
  -3  -2 -24 487.747 244.764   1
   3  -2  25 3016.94 378.731   1
  -3   2 -25 2150.82 360.229   1
   3   2  26 1517.92 326.327   1
  -3  -2 -26 1074.89 291.443   1
   3   2  27 148.589 215.637   1
  -3  -2 -27 27.4633 206.531   1
   3   2  28 59.0278 277.999   1
  -3  -2 -28 135.745 286.845   1
  -3   3  29-28.7940 291.976   1
   3  -3 -29 26.8123 283.859   1
  -3   3  28 674.206 275.844   1
   3  -3 -28 598.347 273.922   1
  -3   3  27 473.364 274.056   1
   3  -3 -27 632.615 271.818   1
  -3   3  26-59.4624 265.870   1
   3  -3 -26 277.264 259.037   1
  -3   3  25 327.458 283.694   1
   3  -3 -25 362.055 280.000   1
   3   3 -25 28.7907 253.739   1
  -3   3  24 831.008 304.341   1
  -3  -3  24-30.3028 233.413   1
   3   3 -24 113.121 228.412   1
   3  -3 -24 723.345 307.624   1
  -3  -3  23 563.756 266.458   1
  -3   3  23-236.389 300.688   1
   3  -3 -23 387.795 303.628   1
   3   3 -23 332.248 255.365   1
  -3  -3  22 1043.16 280.789   1
  -3   3  22 557.678 293.022   1
   3  -3 -22 960.833 307.490   1
   3   3 -22 1352.04 291.629   1
  -3  -3  21 366.879 234.117   1
  -3   3  21 203.353 215.773   1
   3   3 -21-26.3700 219.556   1
  -3  -3  20 1422.09 289.178   1
  -3   3  20 945.571 311.553   1
   3  -3 -20 983.971 285.790   1
   3   3 -20 1048.08 268.749   1
  -3   3  19 224.973 275.916   1
  -3  -3  19 105.856 232.666   1
   3  -3 -19 495.831 258.039   1
   3   3 -19 271.433 232.199   1
  -3   3  18 687.443 275.391   1
  -3  -3  18 1221.49 248.896   1
   3   3 -18 996.274 228.766   1
   3  -3 -18 1348.20 273.553   1
  -3  -3  17 316.691 212.563   1
   3   3 -17 22.7081 208.061   1
  -3  -3  16 1509.32 258.144   1
  -3   3  16 908.361 283.523   1
   3   3 -16 1039.01 231.972   1
   3  -3 -16 1004.15 265.912   1
  -3   3  15 1079.26 251.060   1
   3  -3 -15 1479.14 245.779   1
  -3  -3  14 414.941 207.821   1
  -3   3  14 434.950 209.101   1
   3   3 -14 77.5523 191.898   1
   3  -3 -14 155.751 188.820   1
  -3  -3  13 1033.12 216.584   1
  -3   3  13 1205.11 239.305   1
   3  -3 -13 1173.66 222.271   1
   3   3 -13 1402.26 214.838   1
  -3  -3  12 11278.0 743.298   1
  -3   3  12 12053.5 770.801   1
   3   3 -12 13950.9 753.448   1
   3  -3 -12 11509.9 753.777   1
  -3   3  11 1954.70 269.692   1
  -3  -3  11 2031.76 227.158   1
   3  -3 -11 1877.18 255.249   1
  -3  -3  10 1985.43 215.036   1
  -3   3  10 1472.92 220.896   1
   3   3 -10 2140.55 207.279   1
   3  -3 -10 1767.38 220.852   1
  -3   3   9 8886.91 587.189   1
   3   3  -9 8707.51 553.636   1
   3  -3  -9 9321.50 582.997   1
  -3   3   8 3162.99 265.686   1
  -3  -3   8 2634.68 231.799   1
   3   3  -8 2378.46 224.829   1
   3  -3  -8 2830.39 248.994   1
   3  -3  -7 1699.15 218.700   1
  -3   3   7 1830.19 233.859   1
  -3  -3   6 13010.7 755.636   1
   3   3  -6 12921.5 751.922   1
   3  -3  -6 12789.5 772.202   1
  -3   3   6 13665.9 781.946   1
  -3  -3   5 24356.9 1354.36   1
   3   3  -5 25942.2 1355.81   1
   3  -3  -5 21924.5 1366.85   1
  -3   3   5 25529.0 1380.64   1
  -3  -3   4 13257.6 794.714   1
   3   3  -4 14175.7 795.847   1
   3  -3  -4 14636.2 816.630   1
  -3   3   4 14296.6 819.346   1
  -3  -3   3 13741.6 816.792   1
   3   3  -3 15090.8 816.513   1
   3   3  -2 18241.9 1042.53   1
  -3  -3   2 17865.8 1042.51   1
  -3   3   2 20297.2 1055.17   1
   3  -3  -2 18638.6 1048.27   1
   3  -3  -1 3794.88 284.119   1
   3   3  -1 4003.96 281.104   1
  -3   3   1 4091.06 287.593   1
  -3  -3   1 4217.44 275.816   1
   3  -3   0 5603.01 371.442   1
  -3  -3   0 5429.38 367.291   1
  -3   3   0 6236.82 373.296   1
   3   3   0 6199.74 373.805   1
   3   3   1 3956.57 296.538   1
  -3  -3  -1 4590.27 293.777   1
  -3   3  -1 4015.36 287.553   1
   3  -3   1 4218.29 282.957   1
  -3   3  -2 19155.4 1037.66   1
  -3  -3  -2 19051.9 1047.93   1
   3  -3   2 17653.0 1033.56   1
   3   3   2 18904.3 1050.91   1
   3  -3   3 13614.2 796.263   1
  -3   3  -3 14606.4 797.802   1
  -3  -3  -4 13792.8 789.891   1
  -3   3  -4 13624.8 768.472   1
   3  -3   4 12974.9 768.916   1
   3   3   4 13947.5 792.964   1
  -3  -3  -5 24360.5 1411.85   1
  -3   3  -5 25911.1 1393.41   1
   3  -3   5 26812.4 1395.83   1
   3   3   5 23132.3 1416.07   1
   3   3   6 13323.6 815.653   1
  -3  -3  -6 14077.2 814.557   1
  -3   3  -6 14178.2 789.522   1
   3  -3   6 13626.7 790.072   1
  -3  -3  -7 1725.85 210.797   1
   3   3   7 1673.64 212.597   1
   3  -3   8 2217.17 213.826   1
  -3  -3  -8 2508.27 254.330   1
  -3   3  -8 2596.41 210.306   1
   3   3   8 2165.42 254.268   1
   3  -3   9 9490.23 585.176   1
   3   3   9 9905.73 615.605   1
  -3   3  -9 9536.31 580.807   1
  -3  -3  -9 9290.40 603.165   1
  -3  -3 -10 1952.67 249.298   1
  -3   3 -10 1828.07 199.496   1
   3  -3  10 1875.03 209.665   1
   3   3  10 2296.43 270.827   1
  -3  -3 -11 1924.69 241.480   1
  -3   3 -11 1646.52 199.442   1
   3   3  11 2208.11 264.277   1
   3  -3  11 1789.80 213.570   1
   3   3  12 11501.0 781.566   1
   3  -3  12 13274.4 774.371   1
  -3  -3 -12 13391.4 787.084   1
  -3   3 -12 12493.9 762.258   1
   3   3  13 978.744 201.107   1
   3  -3  13 756.044 185.073   1
  -3  -3 -14 611.241 196.718   1
  -3   3 -14 428.702 187.640   1
   3   3  14 140.044 209.567   1
   3  -3  14 238.981 192.115   1
  -3  -3 -15 1306.41 257.480   1
   3   3  15 1571.08 283.473   1
  -3  -3 -16 1188.75 255.187   1
  -3   3 -16 817.924 204.658   1
   3  -3  16 1345.48 233.051   1
   3   3  16 839.287 288.921   1
  -3   3 -17 200.971 196.690   1
  -3  -3 -17 231.972 237.950   1
   3   3  17 600.856 263.969   1
   3  -3  17 820.310 257.515   1
  -3  -3 -18 513.181 210.232   1
  -3   3 -18 934.390 216.051   1
   3  -3  18 818.837 230.963   1
   3   3  18 1333.37 288.548   1
  -3  -3 -19 357.260 183.548   1
  -3   3 -19 252.854 207.327   1
   3   3  19 416.787 208.585   1
   3  -3  19 77.5849 213.413   1
  -3  -3 -20 719.737 257.479   1
  -3   3 -20 699.545 226.015   1
   3   3  20 591.099 283.236   1
   3  -3  20 833.881 244.934   1
  -3   3 -21 25.1996 220.469   1
  -3  -3 -21-255.612 270.655   1
   3  -3  21 361.790 238.776   1
   3   3  21 257.827 297.332   1
  -3   3 -22 788.508 255.611   1
  -3  -3 -22 1299.46 283.561   1
   3  -3  22 859.189 256.537   1
   3   3  22 1306.58 319.477   1
  -3   3 -23 545.348 239.990   1
  -3  -3 -23-26.5067 200.163   1
   3  -3  23 323.533 233.943   1
   3   3  23 674.263 229.562   1
  -3  -3 -24-161.934 278.234   1
  -3   3 -24 223.832 253.973   1
   3   3  24 147.303 289.441   1
   3  -3  24 210.836 236.081   1
  -3  -3 -25 381.436 285.367   1
   3   3  25 1149.83 325.755   1
  -3  -3 -26 382.650 222.025   1
   3   3  26 472.300 222.137   1
  -3  -3 -28 617.181 317.575   1
   3   3  28 465.858 312.280   1
  -3  -3 -29 687.136 236.045   1
   3   3  29-143.710 211.950   1
  -3   4  29 312.044 294.435   1
   3  -4 -29 448.908 294.496   1
  -3   4  28-491.978 307.992   1
   3  -4 -28 939.653 319.974   1
  -3   4  27 468.446 311.815   1
   3  -4 -27 217.726 296.087   1
  -3   4  26 855.121 306.661   1
   3  -4 -26 687.213 303.129   1
  -3   4  25 473.471 304.916   1
   3  -4 -25 581.163 293.077   1
   3   4 -24 1248.69 285.919   1
  -3  -4  23 504.871 273.123   1
  -3   4  23 59.0993 210.934   1
   3   4 -23 27.7275 255.792   1
   3  -4 -23 552.683 229.589   1
  -3  -4  22 260.198 239.232   1
  -3   4  22 117.683 272.848   1
   3   4 -22 297.270 242.757   1
   3  -4 -22 383.557 263.323   1
  -3   4  20 4436.98 417.777   1
  -3  -4  20 3789.24 375.946   1
   3  -4 -20 4064.69 395.078   1
   3   4 -20 3563.37 364.542   1
  -3   4  19 1531.20 309.284   1
  -3  -4  19 1640.32 268.330   1
   3   4 -19 1215.60 252.638   1
   3  -4 -19 1442.38 285.200   1
  -3   4  18 6643.87 563.914   1
  -3  -4  18 7557.95 534.873   1
   3  -4 -18 7095.85 550.257   1
   3   4 -18 7849.52 536.699   1
  -3  -4  17 1546.72 255.713   1
  -3   4  17 1680.09 299.116   1
   3   4 -17 1666.57 253.365   1
   3  -4 -17 1472.50 269.124   1
  -3  -4  16 1378.76 254.648   1
  -3   4  16 1160.47 279.280   1
   3  -4 -16 1286.85 259.982   1
   3   4 -16 1012.83 230.982   1
  -3   4  15 869.660 282.847   1
  -3  -4  15 704.933 227.103   1
   3   4 -15 1096.84 217.638   1
   3  -4 -15 797.722 277.585   1
   3   4 -14 16576.6 935.840   1
  -3  -4  14 14754.3 937.927   1
  -3   4  14 14985.6 963.786   1
   3  -4 -14 15950.5 959.903   1
  -3  -4  13-18.8096 177.458   1
  -3   4  13-47.4858 232.875   1
   3   4 -13 175.570 178.347   1
  -3   4  12 318.396 231.226   1
  -3  -4  12-17.4950 173.667   1
   3   4 -12 114.108 149.345   1
   3  -4 -12 83.4825 204.566   1
  -3  -4  11 14864.6 868.387   1
   3   4 -11 14537.7 863.472   1
  -3   4  10 4959.39 399.987   1
  -3  -4  10 5456.35 368.838   1
   3  -4 -10 4773.35 388.356   1
   3   4 -10 5194.87 361.139   1
   3  -4  -9-197.968 158.456   1
  -3  -4   9-54.2182 133.526   1
  -3   4   9 97.3163 170.279   1
   3  -4  -8 5133.95 384.351   1
   3   4  -8 5600.21 358.549   1
  -3   4   8 5041.83 390.073   1
  -3  -4   8 5717.47 368.571   1
   3  -4  -7 9492.39 639.378   1
  -3   4   7 11001.0 654.305   1
  -3  -4   6 8072.77 483.994   1
   3   4  -6 7644.63 481.214   1
   3  -4  -6 8244.44 515.341   1
  -3   4   6 7922.22 518.524   1
  -3  -4   5 7237.46 445.089   1
   3   4  -5 7361.25 443.422   1
   3  -4  -5 7460.24 474.917   1
  -3   4   5 7477.29 480.083   1
  -3  -4   4 18202.0 972.322   1
   3   4  -4 17295.3 969.724   1
   3  -4  -4 16450.2 989.364   1
  -3   4   4 17152.4 996.956   1
  -3  -4   3 15757.6 875.957   1
   3   4  -3 15328.5 876.430   1
   3   4  -2 11607.1 670.816   1
  -3  -4   2 11733.4 671.517   1
  -3   4   2 11779.3 689.105   1
   3  -4  -2 11817.9 684.173   1
   3  -4  -1 18375.3 960.291   1
  -3   4   1 18037.8 965.501   1
  -3  -4   1 17032.4 954.726   1
   3   4  -1 14959.3 953.529   1
   3  -4   0-42.7753 117.031   1
  -3   4   0 214.752 127.558   1
  -3  -4   0-53.2691 119.217   1
   3   4   0-27.3771 120.368   1
   3   4   1 16847.8 938.938   1
  -3   4  -1 16211.5 929.147   1
  -3  -4  -1 17969.5 941.187   1
   3  -4   1 15617.5 927.124   1
  -3   4  -2 12130.1 645.900   1
   3  -4   2 10442.1 644.452   1
   3  -4   3 16581.9 940.152   1
  -3  -4  -3 17005.9 963.274   1
   3   4   3 17640.9 967.692   1
  -3   4  -3 16589.8 940.098   1
   3  -4   4 15106.7 928.248   1
   3   4   4 18259.3 963.325   1
  -3   4  -4 16026.1 926.789   1
  -3  -4  -4 18951.3 960.697   1
   3   4   5 7715.65 493.411   1
  -3  -4  -5 7011.84 484.002   1
  -3   4  -5 7754.27 455.974   1
   3  -4   5 7747.42 456.702   1
   3   4   6 8315.66 503.537   1
  -3   4  -6 8161.22 465.047   1
   3  -4   6 7631.82 465.368   1
   3   4   7 10776.8 685.949   1
  -3   4  -7 11673.6 653.771   1
  -3  -4  -7 10083.6 676.187   1
   3  -4   7 11600.7 654.232   1
   3   4   8 5978.98 426.466   1
  -3  -4  -8 5645.92 413.549   1
  -3   4  -9 106.882 116.384   1
  -3  -4  -9 17.4769 156.258   1
   3  -4   9-12.5460 122.324   1
   3   4   9 56.1449 167.834   1
   3   4  10 4750.39 387.015   1
   3  -4  10 4825.57 346.172   1
  -3  -4 -10 4908.37 377.146   1
  -3   4 -10 5302.04 346.852   1
   3  -4  11 13102.1 831.064   1
  -3   4 -11 15398.1 836.549   1
   3   4  12 262.377 229.485   1
   3  -4  12-49.1760 146.585   1
  -3   4 -12 15.1101 146.961   1
  -3  -4 -12 220.862 202.662   1
   3  -4  13 177.370 172.171   1
   3   4  13-114.390 207.748   1
  -3   4 -13 193.645 156.264   1
  -3  -4 -13 228.459 197.868   1
   3   4  14 13492.4 926.977   1
   3  -4  14 15827.3 909.874   1
  -3  -4 -14 14808.8 920.005   1
  -3   4 -14 15598.5 893.275   1
   3   4  15 851.440 248.391   1
   3  -4  15 965.426 217.578   1
  -3  -4 -15 575.539 217.887   1
  -3   4 -15 1044.39 206.983   1
   3   4  16 977.726 281.877   1
  -3  -4 -16 1442.83 267.889   1
   3   4  17 1628.04 318.203   1
   3  -4  17 1398.87 251.019   1
  -3   4 -17 1481.99 226.140   1
  -3  -4 -17 1222.10 279.161   1
  -3   4 -18 6640.09 472.924   1
  -3  -4 -18 6154.68 499.755   1
   3   4  18 6488.49 545.986   1
   3  -4  18 6937.42 504.904   1
   3   4  19 1597.30 300.322   1
   3  -4  19 1838.11 285.090   1
  -3  -4 -19 1200.86 259.931   1
  -3   4 -19 1298.86 254.379   1
  -3  -4 -20 3668.73 361.355   1
  -3   4 -20 3904.75 370.915   1
   3   4  20 3680.61 379.685   1
   3  -4  20 4019.43 397.603   1
   3  -4  22 142.775 249.914   1
   3   4  22 87.1775 281.946   1
  -3   4 -22 238.259 243.923   1
   3   4  23-87.8223 207.827   1
   3  -4  23 265.114 262.068   1
  -3  -4 -23 635.095 217.415   1
  -3   4 -23 109.187 256.707   1
   3   4  25 29.3009 284.356   1
  -3  -4 -25 351.919 288.650   1
   3   4  26 204.856 217.887   1
  -3  -4 -26 460.537 239.864   1
   3   4  27 814.527 310.531   1
  -3  -4 -27 483.525 313.403   1
   3   4  28 201.146 265.419   1
  -3  -4 -28 26.4765 250.092   1
   3   4  29 28.3028 254.918   1
  -3  -4 -29 1118.79 293.386   1
  -3   5  28 28.5140 276.272   1
   3  -5 -28 530.094 279.834   1
  -3   5  27 491.349 275.324   1
   3  -5 -27 350.206 281.071   1
  -3   5  25 498.855 306.851   1
   3  -5 -25 412.257 290.068   1
  -3   5  24 1032.36 332.106   1
  -3   5  23 235.949 290.555   1
   3   5 -23 55.2239 241.655   1
   3  -5 -23 193.023 291.408   1
  -3  -5  22 3276.79 371.066   1
  -3   5  22 3208.63 385.186   1
   3  -5 -22 3369.84 376.161   1
   3   5 -22 3427.46 362.875   1
  -3   5  21 117.058 243.370   1
  -3  -5  21 444.621 256.635   1
   3   5 -21 595.728 247.369   1
   3  -5 -21 353.051 238.352   1
  -3  -5  20 213.890 240.513   1
  -3   5  20 28.9689 298.618   1
   3   5 -20 124.649 228.946   1
   3  -5 -20-53.5989 276.260   1
  -3   5  19 342.937 245.180   1
  -3  -5  19 435.708 236.884   1
   3   5 -19 382.381 224.754   1
   3  -5 -19 369.940 240.664   1
  -3   5  18 8634.17 653.015   1
  -3  -5  18 9539.23 640.577   1
   3   5 -18 9348.79 625.267   1
   3  -5 -18 9391.80 646.917   1
  -3   5  17 2608.04 341.147   1
  -3  -5  17 2882.20 306.410   1
   3   5 -17 2210.27 282.202   1
   3  -5 -17 2021.51 303.982   1
  -3   5  15 937.027 252.516   1
  -3  -5  15 889.121 216.865   1
   3   5 -15 539.534 212.344   1
   3  -5 -15 1050.79 234.166   1
  -3   5  14 403.504 201.532   1
  -3  -5  14 367.420 196.915   1
   3  -5 -14 416.491 195.999   1
   3   5 -14 180.609 179.210   1
  -3   5  13-24.3286 214.168   1
  -3  -5  13-35.9788 161.821   1
   3  -5 -13-22.3209 194.010   1
   3   5 -13 252.377 166.953   1
   3   5 -12 6063.26 410.811   1
   3  -5 -12 5488.98 429.061   1
  -3   5  12 5655.65 442.478   1
  -3  -5  12 6177.96 418.637   1
   3  -5 -11 1066.60 220.509   1
   3   5 -11 1404.20 178.487   1
  -3   5  11 1073.17 237.548   1
  -3  -5  11 1362.67 193.506   1
  -3  -5  10 8070.28 530.781   1
   3   5 -10 8935.04 528.407   1
   3  -5  -9 2748.11 271.634   1
  -3  -5   9 2404.76 228.417   1
   3   5  -9 2286.60 212.776   1
  -3   5   9 2381.05 283.463   1
  -3   5   8 723.999 209.165   1
   3  -5  -8 792.552 189.239   1
   3  -5  -7-33.1684 157.920   1
  -3  -5   7 41.4118 108.451   1
  -3   5   7 196.088 166.519   1
   3  -5  -6 13308.1 879.076   1
   3   5  -6 15378.4 850.565   1
  -3   5   6 15125.0 891.047   1
  -3  -5   6 15496.9 849.784   1
   3  -5  -5 8971.03 512.567   1
  -3  -5   5 7233.20 470.604   1
   3   5  -5 7593.39 471.595   1
  -3   5   5 8986.94 521.803   1
  -3  -5   4 15496.0 878.867   1
   3   5  -4 15594.7 878.233   1
  -3   5   4 15763.5 909.654   1
   3  -5  -4 15668.8 903.432   1
  -3  -5   3 746.016 126.035   1
   3  -5  -3 1059.12 160.580   1
  -3   5   3 852.402 171.692   1
   3   5  -3 1096.80 126.935   1
   3   5  -2 11663.5 656.977   1
  -3  -5   2 11148.5 655.056   1
   3   5  -1 278.465 110.224   1
  -3  -5   1 201.127 110.935   1
   3  -5  -1 313.322 121.154   1
  -3   5   1 264.511 132.245   1
   3   5   0 960.610 156.428   1
  -3  -5   0 1027.07 153.538   1
   3  -5   0 1050.38 140.070   1
  -3   5   0 679.507 138.723   1
   3  -5   1 139.649 112.963   1
  -3   5  -1 169.254 115.604   1
   3  -5   2 11274.4 658.115   1
  -3   5  -2 11866.3 661.786   1
  -3  -5  -3 1133.43 174.094   1
  -3   5  -3 1446.03 135.583   1
   3   5   3 1184.36 175.341   1
   3  -5   3 1170.09 136.273   1
  -3  -5  -4 15686.9 931.779   1
   3   5   4 15971.1 934.733   1
  -3   5  -4 16497.4 900.748   1
   3  -5   5 8182.24 479.645   1
   3   5   5 8944.16 527.958   1
  -3  -5  -5 7696.41 514.004   1
  -3   5  -5 7868.65 476.890   1
   3  -5   6 15722.4 853.016   1
  -3  -5  -6 14110.3 882.209   1
  -3   5  -6 15378.2 852.032   1
   3   5   6 14562.3 890.218   1
   3  -5   7-19.4918 111.214   1
   3   5   7 103.471 171.129   1
  -3  -5  -7-305.721 159.675   1
  -3   5  -7-18.5128 105.039   1
  -3  -5  -8 533.078 171.603   1
  -3   5  -8 894.395 129.206   1
   3   5   8 1008.98 192.563   1
   3  -5   8 550.391 122.156   1
  -3  -5  -9 3327.05 284.788   1
   3   5   9 2730.51 284.615   1
   3  -5  10 8282.91 503.112   1
  -3   5 -10 7894.86 494.860   1
  -3  -5 -11 870.328 232.832   1
  -3   5 -11 1001.17 169.401   1
   3  -5  11 1469.10 183.848   1
   3   5  11 1721.04 269.850   1
   3  -5  12 6273.80 424.771   1
   3   5  12 5958.62 469.480   1
   3  -5  13 136.446 166.370   1
   3   5  13 23.5438 233.090   1
  -3  -5 -13 276.240 216.573   1
  -3   5 -13 45.9264 154.614   1
   3   5  14 667.029 268.729   1
   3  -5  14 797.337 204.157   1
  -3  -5 -14 262.808 219.878   1
  -3   5 -14 737.785 185.129   1
   3  -5  15 898.374 214.497   1
   3   5  15 280.934 269.689   1
  -3  -5 -15 967.988 249.069   1
  -3   5 -15 687.526 192.278   1
  -3   5 -16 5244.67 383.856   1
   3  -5  16 4898.71 406.135   1
   3  -5  17 1623.53 267.060   1
   3   5  17 1920.03 298.722   1
  -3  -5 -17 2047.42 271.885   1
  -3   5 -17 1932.21 246.537   1
  -3   5 -18 9057.60 588.972   1
  -3  -5 -18 8089.68 595.298   1
   3  -5  18 8916.66 604.233   1
   3   5  18 8976.80 629.806   1
   3  -5  19 250.692 221.084   1
   3   5  19 449.149 296.723   1
  -3   5 -19 768.664 220.364   1
  -3  -5 -19 122.639 258.353   1
   3   5  20 398.632 279.876   1
   3  -5  20 367.253 234.143   1
  -3   5 -20 669.373 232.315   1
  -3  -5 -20 225.722 253.487   1
   3  -5  21 355.776 258.683   1
   3   5  21 663.109 262.498   1
  -3   5 -21 455.091 235.964   1
  -3  -5 -21 668.222 250.956   1
   3   5  22 3345.15 410.208   1
   3  -5  22 3784.48 387.086   1
  -3  -5 -22 3583.36 398.488   1
  -3   5 -22 3059.64 356.861   1
   3   5  23 379.912 255.210   1
  -3  -5 -23 184.784 224.644   1
   3   5  24 701.393 288.310   1
  -3  -5 -24 1257.70 298.306   1
   3   5  25 465.780 300.933   1
  -3  -5 -25 403.332 291.703   1
   3   5  27 1121.90 338.049   1
  -3  -5 -27 1062.28 336.178   1
   3   5  28 453.566 251.351   1
  -3  -5 -28 861.731 257.747   1
   3   5  29-306.463 272.982   1
  -3  -5 -29 204.795 285.932   1
  -3   6  28 281.302 222.393   1
   3  -6 -28 104.538 222.171   1
  -3   6  27 28.5736 217.802   1
   3  -6 -27 319.478 226.299   1
  -3   6  26 57.8301 213.956   1
   3  -6 -26 378.380 226.725   1
  -3   6  25 378.803 244.081   1
   3  -6 -24 493.824 292.893   1
  -3   6  22 235.485 303.074   1
   3  -6 -22 328.795 297.317   1
  -3   6  21 2229.75 295.318   1
  -3  -6  21 2242.68 314.369   1
   3   6 -21 1872.57 293.976   1
   3  -6 -21 1822.95 284.559   1
  -3  -6  20 2672.96 335.413   1
   3   6 -20 2776.09 326.245   1
  -3   6  19 575.493 292.132   1
  -3  -6  19 675.283 242.330   1
   3  -6 -19 771.421 287.740   1
   3   6 -19 773.553 236.730   1
  -3  -6  18 6085.18 461.339   1
  -3   6  18 5858.16 495.151   1
   3   6 -18 6685.98 462.478   1
   3  -6 -18 5625.11 481.007   1
  -3   6  17 1750.98 324.727   1
   3  -6 -17 1304.29 295.636   1
  -3  -6  16 950.776 221.453   1
  -3   6  16 923.955 286.129   1
   3   6 -16 656.025 197.918   1
   3  -6 -16 523.486 260.061   1
  -3   6  15 185.486 194.963   1
  -3  -6  15 79.0778 180.023   1
   3  -6 -15-24.3062 177.234   1
   3   6 -15 185.782 167.688   1
  -3  -6  14 1014.81 212.436   1
  -3   6  14 1132.37 279.992   1
   3   6 -14 1451.41 217.052   1
   3  -6 -14 1416.39 254.500   1
   3   6 -13 5176.87 350.040   1
  -3   6  13 4880.64 419.356   1
  -3  -6  13 4870.66 369.038   1
   3   6 -12 1315.33 186.527   1
   3  -6 -12 1562.72 248.584   1
  -3  -6  12 1127.71 197.439   1
  -3   6  12 815.887 242.137   1
  -3  -6  11 2655.48 240.676   1
   3  -6 -11 2112.64 260.665   1
   3   6 -11 2702.63 228.289   1
  -3   6  11 2165.17 264.675   1
   3   6 -10 86.8496 131.480   1
   3  -6 -10 403.668 205.895   1
  -3   6  10 198.056 212.564   1
  -3  -6  10 211.803 134.636   1
   3  -6  -9 250.426 182.512   1
  -3   6   9-20.9393 186.720   1
  -3  -6   8 33763.3 1897.17   1
  -3   6   8 32698.8 1938.15   1
   3  -6  -8 32841.1 1931.89   1
   3   6  -8 37810.2 1901.31   1
  -3  -6   7 39776.2 2177.56   1
  -3   6   7 39545.6 2219.43   1
   3  -6  -7 38430.1 2211.76   1
   3   6  -7 41087.6 2176.09   1
  -3  -6   6 8878.64 523.019   1
   3   6  -6 8727.81 518.929   1
  -3   6   6 9195.93 571.506   1
   3  -6  -6 8734.62 566.293   1
   3   6  -5 3597.72 247.941   1
   3  -6  -5 3102.53 288.446   1
  -3  -6   5 3592.01 247.927   1
   3   6  -4 17776.2 1003.58   1
   3  -6  -4 17733.1 1035.24   1
  -3   6   4 18742.3 1043.04   1
  -3  -6   4 18072.9 1004.96   1
   3   6  -3 7026.20 428.009   1
  -3   6   3 7518.17 463.542   1
  -3  -6   3 7253.20 429.115   1
   3  -6  -3 6638.08 453.795   1
   3  -6  -2 15069.0 854.919   1
   3   6  -2 14601.2 841.692   1
  -3   6   2 15031.8 861.360   1
   3   6  -1 2517.34 200.753   1
  -3  -6   1 2494.74 200.382   1
   3   6   0-42.1137 130.661   1
  -3  -6   0 80.7853 125.124   1
  -3   6   0-143.103 132.547   1
   3  -6   0-18.8717 120.932   1
  -3   6  -1 2063.77 181.106   1
   3  -6   1 2387.39 186.398   1
   3   6   2 15148.9 858.937   1
  -3  -6  -2 15780.7 858.174   1
  -3   6  -2 14040.6 832.294   1
   3  -6   3 7762.25 447.250   1
   3   6   3 7536.34 480.340   1
  -3   6  -3 7696.31 447.616   1
  -3  -6  -3 7017.72 473.797   1
   3   6   4 18466.3 1020.73   1
  -3  -6  -4 19065.6 1017.54   1
   3  -6   4 16545.6 978.396   1
   3  -6   5 3459.75 241.690   1
   3   6   5 3833.53 300.649   1
  -3  -6  -5 4002.46 295.630   1
  -3   6  -5 3570.52 238.504   1
   3  -6   6 8519.29 543.052   1
   3   6   6 10160.9 599.492   1
  -3  -6  -6 8945.03 584.237   1
  -3   6  -6 10068.2 543.967   1
   3  -6   7 40521.4 2275.36   1
   3   6   7 42099.8 2320.97   1
  -3  -6  -7 41868.5 2314.85   1
  -3   6  -7 43034.3 2275.52   1
   3   6   8 37509.0 2065.89   1
   3  -6   8 37293.2 2016.45   1
  -3   6  -8 36153.8 2014.68   1
  -3  -6  -8 37167.5 2058.37   1
   3   6   9 385.295 206.928   1
   3  -6   9 171.449 112.556   1
  -3   6  -9 210.762 110.499   1
  -3  -6  -9 224.279 199.065   1
   3   6  10 148.623 194.127   1
  -3  -6 -10 253.877 178.088   1
   3   6  11 2063.30 266.427   1
   3  -6  11 1980.30 215.466   1
  -3  -6 -11 1914.06 257.738   1
  -3   6 -11 2655.57 208.324   1
   3   6  12 764.475 223.530   1
   3  -6  12 1141.05 179.571   1
  -3   6 -12 1060.22 166.942   1
   3   6  13 4607.96 412.939   1
  -3  -6 -13 4709.01 392.678   1
  -3   6 -13 4682.39 338.306   1
   3  -6  13 4686.33 353.318   1
   3   6  14 1312.49 304.686   1
   3  -6  14 1379.04 209.316   1
  -3   6 -14 1124.63 192.676   1
  -3  -6 -14 1404.27 270.079   1
   3  -6  15 38.7625 170.105   1
   3   6  15 156.026 263.714   1
  -3  -6 -15 91.6627 227.389   1
  -3   6 -15-290.928 151.839   1
   3   6  16 531.634 241.421   1
   3  -6  16 1021.90 224.923   1
  -3  -6 -16 660.385 215.394   1
  -3   6 -16 379.321 182.326   1
   3   6  17 2308.08 331.363   1
  -3  -6 -17 1440.10 269.422   1
  -3  -6 -18 5719.97 492.958   1
  -3   6 -18 6797.87 471.199   1
   3   6  18 6572.86 541.402   1
   3  -6  18 6293.99 470.609   1
   3   6  19 480.662 237.877   1
   3  -6  19 588.405 235.283   1
  -3   6 -19 495.369 207.071   1
  -3  -6 -19 642.159 214.618   1
   3  -6  20 2270.20 321.433   1
  -3   6 -20 3279.06 325.561   1
   3   6  21 1878.41 326.341   1
   3  -6  21 1109.52 266.509   1
  -3  -6 -21 1184.63 283.686   1
  -3   6 -21 2138.86 291.830   1
   3   6  22 232.738 252.297   1
  -3  -6 -22 209.139 247.825   1
   3   6  24 784.985 243.918   1
  -3  -6 -24 638.975 226.943   1
   3   6  25 637.213 318.128   1
  -3  -6 -25 964.010 320.155   1
   3   6  26 258.602 230.279   1
  -3  -6 -26 398.765 213.970   1
   3   6  27-369.581 288.341   1
  -3  -6 -27 550.969 295.386   1
   3   6  28 251.605 281.557   1
  -3  -6 -28 51.4776 259.242   1
  -3   7  28 498.985 257.109   1
   3  -7 -28 51.5089 251.446   1
  -3   7  27 451.617 258.107   1
   3  -7 -27 131.464 252.118   1
  -3   7  26 143.169 222.732   1
   3  -7 -26 160.554 213.138   1
  -3   7  24 1022.12 286.977   1
   3  -7 -24 1282.12 298.981   1
  -3   7  23 646.450 329.230   1
   3  -7 -23 601.347 295.000   1
  -3   7  22 1794.49 356.764   1
   3  -7 -22 1724.00 336.367   1
  -3   7  21 558.453 246.599   1
   3  -7 -21 381.493 226.423   1
  -3  -7  20 1130.56 232.267   1
   3  -7 -20 594.496 270.837   1
   3   7 -20 1102.73 246.816   1
  -3   7  19 956.055 315.017   1
  -3  -7  19 1488.17 258.596   1
   3   7 -19 1024.00 228.873   1
   3  -7 -19 1231.64 303.840   1
  -3  -7  18 1752.79 266.952   1
  -3   7  18 1685.36 311.370   1
   3  -7 -18 1997.21 304.544   1
   3   7 -18 1441.97 254.377   1
   3   7 -17 4806.07 363.950   1
  -3  -7  17 4106.94 372.322   1
  -3   7  17 3317.82 408.836   1
   3  -7 -17 4500.62 416.467   1
   3   7 -16 11499.5 704.358   1
  -3  -7  16 11852.5 719.727   1
  -3   7  16 10283.7 755.688   1
   3  -7 -16 11099.7 749.442   1
  -3  -7  15 1237.48 218.403   1
   3   7 -15 1209.56 212.089   1
   3   7 -14-81.2243 157.145   1
  -3  -7  14-17.6995 174.744   1
  -3   7  14 131.245 233.950   1
   3  -7 -14 216.640 213.882   1
   3   7 -13 1658.25 204.313   1
  -3  -7  13 1706.57 214.509   1
  -3   7  13 1706.53 295.283   1
   3  -7 -13 1378.05 270.533   1
   3   7 -12 139.353 133.253   1
  -3  -7  12 44.3737 151.950   1
  -3   7  12 246.213 222.248   1
   3  -7 -12 248.336 208.030   1
   3   7 -11 51.1053 129.401   1
  -3  -7  11 53.2224 131.180   1
  -3   7  11 331.927 205.486   1
   3  -7 -11 195.662 195.046   1
  -3   7  10 25207.1 1522.86   1
   3  -7 -10 27505.3 1523.97   1
   3   7  -8 47.5677 106.889   1
   3  -7  -8-95.3791 165.258   1
  -3  -7   8-68.6685 109.577   1
  -3   7   8-20.6465 161.147   1
  -3   7   7-97.4838 186.650   1
  -3  -7   7 145.136 107.710   1
   3  -7  -7 90.3458 171.139   1
   3   7  -7 44.2172 97.0918   1
   3   7  -6 47021.5 2546.91   1
  -3  -7   6 48603.1 2549.48   1
  -3   7   6 45548.7 2591.83   1
   3  -7  -6 45255.9 2587.85   1
   3   7  -5 17218.6 920.858   1
  -3  -7   5 18110.2 921.095   1
  -3   7   5 15832.3 962.506   1
   3   7  -4 13113.9 697.739   1
  -3  -7   4 10958.9 692.932   1
  -3   7   4 12701.4 738.399   1
   3  -7  -4 12559.8 731.509   1
   3  -7  -3 4205.20 322.648   1
   3   7  -3 4402.56 291.096   1
  -3   7   3 4988.26 336.530   1
  -3  -7   3 4371.87 289.744   1
   3  -7  -2 987.950 147.883   1
  -3   7   2 1329.89 168.107   1
  -3  -7   2 1055.22 131.575   1
  -3  -7   1 4593.71 296.035   1
   3   7  -1 4246.61 299.523   1
  -3   7   0 67755.5 3689.39   1
   3  -7   0 68626.0 3685.07   1
   3  -7   1 5387.74 336.313   1
   3   7   1 5249.83 353.059   1
  -3   7  -1 4997.06 335.172   1
  -3  -7  -1 5125.63 347.831   1
   3  -7   2 1273.65 131.924   1
   3   7   2 1322.24 178.008   1
  -3  -7  -2 1042.50 163.679   1
  -3   7  -2 1061.45 129.097   1
   3   7   3 4553.73 343.704   1
  -3   7  -3 4692.13 301.745   1
  -3  -7  -3 4796.51 342.399   1
   3  -7   3 5109.51 302.564   1
   3   7   4 13378.1 800.939   1
   3  -7   4 13982.3 757.598   1
  -3   7  -4 13294.7 757.637   1
  -3  -7  -4 13058.6 795.059   1
   3   7   5 17205.2 997.928   1
  -3  -7  -5 16344.4 992.542   1
  -3   7  -5 17049.6 948.079   1
   3  -7   5 17478.5 947.897   1
   3   7   6 49008.0 2599.37   1
  -3  -7  -6 46144.2 2589.05   1
  -3   7  -6 46233.4 2544.31   1
   3  -7   6 47495.4 2545.25   1
  -3   7  -7 7.47689 85.2864   1
  -3  -7  -7 17.5592 165.819   1
   3  -7   7 47.0034 86.2941   1
   3   7   7-226.737 176.962   1
  -3  -7  -8-203.283 190.915   1
  -3   7  -8-105.594 91.2600   1
   3  -7   8 135.482 97.1348   1
   3   7   8-20.0045 191.986   1
  -3   7  -9 17.9103 102.151   1
   3  -7   9 9.54633 105.160   1
   3   7  10 26933.5 1614.20   1
   3  -7  10 28716.8 1555.64   1
  -3  -7 -10 28494.1 1610.51   1
  -3   7 -10 28047.8 1552.15   1
  -3  -7 -11 166.467 215.267   1
   3   7  11 274.161 242.145   1
  -3  -7 -12 322.893 203.844   1
  -3   7 -12 84.5127 126.716   1
   3  -7  12-149.813 148.218   1
   3   7  12-23.8635 232.632   1
  -3   7 -13 1468.41 181.821   1
  -3  -7 -13 1394.53 234.520   1
   3  -7  13 1872.25 212.135   1
   3   7  13 1548.93 256.928   1
   3   7  14 25.7701 264.428   1
   3  -7  14 166.297 178.772   1
  -3  -7 -14 90.8103 239.344   1
  -3   7 -14 42.9190 149.871   1
   3  -7  15 629.546 193.014   1
  -3   7 -15 640.614 163.243   1
   3   7  16 10756.6 706.232   1
   3  -7  16 10621.9 667.479   1
  -3  -7 -16 9297.39 671.898   1
  -3   7 -16 11058.7 655.913   1
   3   7  17 4726.77 438.356   1
  -3  -7 -17 4370.21 400.493   1
  -3   7 -17 4464.66 350.922   1
   3  -7  17 3983.03 357.743   1
   3   7  18 1244.15 290.611   1
  -3  -7 -18 1646.53 263.758   1
   3  -7  19 1430.93 263.329   1
   3   7  19 910.883 300.084   1
  -3   7 -19 1395.15 237.953   1
  -3  -7 -19 1353.24 286.686   1
   3   7  20 1408.02 312.598   1
  -3  -7 -20 687.746 275.307   1
  -3   7 -20 959.969 237.036   1
   3   7  21 318.731 274.430   1
  -3  -7 -21-77.7244 249.357   1
   3   7  22 1627.74 336.281   1
  -3  -7 -22 2193.46 332.040   1
   3   7  23 465.100 264.721   1
  -3  -7 -23 870.716 264.915   1
   3   7  24 954.267 321.439   1
  -3  -7 -24 1694.34 336.222   1
   3   7  26 625.765 310.048   1
   3   7  27 870.469 246.536   1
  -3  -7 -27 466.362 235.641   1
   3   7  28 798.792 324.638   1
  -3  -7 -28 278.888 301.614   1
   3  -8 -27 363.237 245.110   1
   3  -8 -26 1243.61 256.322   1
  -3   8  26 1104.90 257.174   1
   3  -8 -25 483.183 217.109   1
  -3   8  25 286.824 228.364   1
   3  -8 -24 569.354 287.838   1
  -3   8  24 928.696 303.721   1
   3  -8 -23 353.905 299.822   1
  -3   8  23 322.001 315.107   1
   3  -8 -21 245.386 209.460   1
  -3   8  21-29.4157 226.898   1
  -3   8  20 6658.79 541.615   1
   3  -8 -20 5610.51 513.888   1
   3  -8 -19-188.491 248.667   1
   3   8 -19 87.3892 202.906   1
  -3   8  19 29.1435 264.480   1
   3  -8 -18 1271.65 305.170   1
   3   8 -18 1005.56 209.473   1
  -3  -8  18 803.548 214.592   1
  -3   8  18 1037.00 319.218   1
   3  -8 -17 784.324 245.133   1
   3   8 -17 1096.85 199.479   1
  -3  -8  17 978.731 212.779   1
  -3   8  17 1080.22 263.344   1
   3  -8 -16 1773.83 305.784   1
   3   8 -16 2488.36 251.764   1
  -3  -8  16 2220.80 260.015   1
  -3   8  16 2068.52 348.959   1
  -3   8  15 3011.80 351.483   1
   3  -8 -15 2384.75 332.119   1
  -3  -8  15 2560.42 268.213   1
   3   8 -15 2950.55 264.331   1
  -3  -8  14 2839.59 269.522   1
   3   8 -14 2817.30 261.512   1
   3   8 -13 935.159 159.431   1
   3  -8 -13 1241.28 231.766   1
  -3  -8  13 1139.31 178.432   1
  -3  -8  12 7999.80 526.667   1
   3   8 -12 8950.26 528.640   1
   3  -8 -12 8608.78 594.784   1
  -3   8  12 8380.76 607.253   1
   3  -8 -11 2614.39 319.281   1
  -3   8  11 2511.62 335.571   1
  -3  -8  10 2408.29 201.069   1
   3   8 -10 2251.63 193.856   1
   3  -8 -10 1876.48 269.913   1
  -3   8  10 1970.33 288.708   1
  -3  -8   9 97.6536 111.549   1
  -3   8   9 269.605 227.357   1
   3  -8  -9 123.951 204.543   1
   3   8  -9 84.9104 103.259   1
  -3  -8   8 39602.8 2054.18   1
   3   8  -8 35797.9 2051.99   1
  -3   8   7-20.3309 199.267   1
  -3  -8   7 115.235 89.8985   1
   3  -8  -7 207.211 194.668   1
   3   8  -7 73.9249 97.7781   1
   3   8  -6 5333.80 321.998   1
  -3  -8   6 5417.02 322.792   1
  -3   8   6 5085.79 390.731   1
  -3  -8   5 2111.50 183.149   1
   3   8  -5 2575.56 186.987   1
   3  -8  -5 2394.05 243.936   1
  -3   8   5 2582.68 252.436   1
   3   8  -4 8136.13 467.357   1
  -3  -8   4 8166.17 462.397   1
  -3   8   4 7656.53 514.092   1
   3  -8  -4 6632.80 501.383   1
   3   8  -3 3238.97 234.707   1
  -3  -8   3 2839.27 228.113   1
  -3   8   3 3389.61 273.319   1
   3  -8  -3 3609.79 264.617   1
  -3  -8   2 1903.04 171.488   1
   3   8  -2 2100.13 179.132   1
   3  -8  -2 1836.88 201.924   1
   3  -8  -1-23.8857 120.245   1
   3   8   1 103.824 120.946   1
  -3  -8  -1 49.6053 128.184   1
  -3   8  -1 141.637 97.1855   1
   3  -8   1 19.3112 97.5378   1
  -3  -8  -2 1684.69 187.347   1
   3   8   2 1895.68 197.531   1
  -3   8  -2 1676.06 159.081   1
   3  -8   2 1791.01 160.576   1
   3   8   3 3018.53 267.348   1
  -3   8  -3 2737.19 209.388   1
   3  -8   3 3027.49 207.544   1
   3   8   4 7809.94 527.909   1
   3  -8   4 8220.68 472.292   1
  -3   8  -4 8836.16 472.488   1
   3  -8   5 2317.80 168.939   1
   3   8   5 2151.37 242.478   1
  -3   8  -5 2179.15 168.349   1
  -3  -8  -5 2539.01 241.267   1
   3  -8   6 5190.16 320.985   1
  -3  -8  -6 5530.04 395.667   1
  -3   8  -6 5487.68 321.855   1
   3   8   6 5074.59 407.251   1
   3  -8   7 229.400 85.4928   1
  -3  -8  -7 236.484 175.348   1
  -3   8  -7 226.548 79.3876   1
  -3   8  -8 38319.7 2017.32   1
   3  -8   8 36050.1 2019.17   1
   3   8   9-281.883 219.876   1
   3  -8   9 32.3226 92.6996   1
  -3   8  -9-89.8528 88.8696   1
  -3  -8 -10 2306.78 290.114   1
  -3   8 -10 2351.25 195.156   1
   3  -8  10 2829.62 203.231   1
   3   8  10 2919.13 310.963   1
   3  -8  11 2178.80 207.058   1
  -3  -8 -11 2900.40 279.309   1
  -3   8 -11 2300.34 197.295   1
   3   8  11 2412.16 279.938   1
   3   8  12 7433.18 581.695   1
  -3  -8 -12 8471.60 569.435   1
   3   8  13 1277.58 276.415   1
   3  -8  13 692.170 169.714   1
  -3  -8 -13 1105.10 242.095   1
  -3   8 -13 1001.28 159.504   1
   3  -8  14 3126.80 265.626   1
  -3   8 -14 2692.40 245.010   1
   3  -8  15 3132.76 269.190   1
   3   8  15 2678.64 365.433   1
  -3   8 -15 2344.24 242.240   1
  -3  -8 -15 2351.68 324.573   1
   3  -8  16 2110.23 244.430   1
   3   8  16 2491.15 306.445   1
  -3   8 -16 1958.41 228.854   1
  -3  -8 -16 2278.19 261.962   1
   3  -8  17 653.284 188.628   1
   3   8  17 1279.82 317.954   1
  -3   8 -17 917.441 192.202   1
  -3  -8 -17 873.848 269.873   1
   3   8  18 1020.38 240.972   1
   3  -8  18 1090.24 231.606   1
  -3   8 -18 993.321 201.402   1
  -3  -8 -18 939.972 218.839   1
   3   8  19 372.155 310.033   1
  -3  -8 -19 579.521 283.711   1
   3   8  20 5370.11 454.844   1
  -3  -8 -20 5528.95 441.396   1
   3   8  21 464.040 307.271   1
  -3  -8 -21 25.9248 274.118   1
   3   8  23 318.540 304.767   1
  -3  -8 -23 525.565 285.706   1
   3   8  24 632.036 272.061   1
  -3  -8 -24 450.607 254.639   1
   3   8  25 256.402 299.642   1
  -3  -8 -25 473.861 287.168   1
   3   8  26 1436.16 311.636   1
  -3  -8 -26 965.098 290.781   1
   3   8  27 55.4103 278.963   1
  -3  -8 -27 102.222 274.673   1
  -3   9  27-27.4706 221.159   1
   3  -9 -27-25.5701 209.694   1
  -3   9  26 867.860 261.622   1
   3  -9 -26 810.598 241.453   1
  -3   9  25 710.147 302.113   1
   3  -9 -25 611.504 279.980   1
  -3   9  24 403.516 317.440   1
   3  -9 -24 322.918 298.825   1
  -3   9  23 1018.28 327.136   1
   3  -9 -23 923.508 305.387   1
  -3   9  22 1495.01 275.347   1
   3  -9 -22 1389.96 261.736   1
  -3   9  21 617.938 297.635   1
   3  -9 -21 163.603 275.247   1
  -3   9  20-29.4046 299.985   1
   3  -9 -20 572.194 280.628   1
  -3   9  19 556.358 261.007   1
   3  -9 -19 243.438 244.899   1
   3   9 -18 19.7480 191.022   1
  -3  -9  17 2687.52 298.956   1
   3   9 -17 3736.26 302.829   1
  -3   9  17 3359.20 392.388   1
   3  -9 -17 3299.89 370.893   1
  -3  -9  16 5128.11 377.373   1
   3  -9 -16 5465.73 422.127   1
   3   9 -16 4641.43 360.269   1
  -3   9  16 4246.11 426.633   1
   3   9 -15 1974.34 218.166   1
  -3  -9  15 1576.04 207.056   1
  -3   9  15 1809.06 324.235   1
   3  -9 -15 1483.54 299.660   1
   3   9 -14 461.201 146.917   1
  -3   9  14 408.873 286.685   1
  -3  -9  14 57.2682 136.522   1
  -3  -9  13 4065.20 289.416   1
  -3   9  13 3138.08 398.517   1
   3   9 -13 3606.57 278.959   1
   3  -9 -13 3556.87 379.299   1
   3  -9 -12 2544.69 330.400   1
  -3   9  12 3155.93 375.122   1
  -3  -9  11 16055.8 902.696   1
  -3   9  11 14661.4 977.524   1
   3  -9 -11 16473.9 975.539   1
   3   9 -11 15984.6 900.023   1
   3   9 -10 9355.79 552.701   1
  -3  -9  10 9669.45 553.020   1
   3  -9 -10 9270.60 629.470   1
  -3   9  10 8536.69 633.520   1
  -3  -9   9 6735.62 386.429   1
   3   9  -9 6625.99 386.755   1
  -3   9   9 4980.00 459.336   1
   3  -9  -9 5587.52 456.134   1
  -3  -9   8 37.6250 94.7033   1
  -3   9   8-44.4997 220.754   1
   3  -9  -8-82.4435 194.106   1
   3   9  -8-38.7067 93.2913   1
  -3   9   7 1036.23 222.831   1
   3   9  -7 1234.81 123.546   1
  -3  -9   7 1136.50 122.643   1
   3  -9  -7 1179.00 210.128   1
   3   9  -6 28471.7 1470.46   1
  -3  -9   6 27392.9 1466.95   1
  -3   9   6 24938.4 1528.01   1
   3  -9  -6 23458.7 1516.93   1
  -3   9   5 244.612 173.896   1
   3   9  -5 63.3884 92.9696   1
   3  -9  -5-52.6782 164.596   1
  -3  -9   5 212.032 89.9678   1
  -3  -9   4 4181.51 286.049   1
   3   9  -4 4885.68 294.335   1
   3  -9  -4 4203.89 334.093   1
   3  -9  -3 18752.7 1103.18   1
  -3  -9   3 19855.4 1074.82   1
   3   9  -3 19290.3 1075.41   1
  -3   9   3 18612.6 1109.73   1
   3  -9  -2 6132.68 420.950   1
  -3  -9   2 6028.29 395.946   1
  -3   9   2 6728.03 431.243   1
   3   9  -2 6425.78 407.403   1
  -3   9   1 10716.3 634.101   1
   3  -9  -1 10200.2 627.628   1
   3   9   0 16112.9 942.954   1
  -3  -9   0 16829.8 943.323   1
  -3  -9  -1 11036.0 659.658   1
  -3   9  -1 10838.1 650.206   1
   3   9   1 10858.2 662.739   1
   3  -9   1 11594.6 648.971   1
  -3  -9  -2 5653.90 410.458   1
  -3   9  -2 6828.50 396.073   1
   3  -9   2 6425.67 392.599   1
   3   9   2 6423.06 426.500   1
  -3  -9  -3 18078.0 1084.13   1
  -3   9  -3 19607.7 1052.60   1
   3  -9   3 18822.2 1051.04   1
   3   9   4 4387.37 339.682   1
   3  -9   4 4057.72 266.190   1
  -3  -9  -4 4411.47 331.274   1
  -3   9  -4 4381.08 270.200   1
   3  -9   5 96.8484 73.2828   1
  -3   9  -5 55.9392 72.1751   1
   3   9   5 239.364 181.388   1
  -3  -9  -5 136.179 168.124   1
   3  -9   6 27108.9 1468.45   1
  -3   9  -6 27306.6 1468.18   1
   3   9   6 25913.8 1539.43   1
  -3   9  -7 1204.33 104.158   1
   3  -9   7 1157.45 105.055   1
   3  -9   8 82.0743 73.1971   1
  -3   9  -8 71.8403 68.7591   1
  -3  -9  -8 157.661 176.211   1
   3  -9   9 5971.51 344.464   1
   3   9   9 5294.11 452.397   1
  -3  -9  -9 5463.64 439.074   1
  -3   9  -9 5739.56 338.565   1
   3   9  10 9176.02 612.695   1
   3  -9  10 9131.82 521.768   1
  -3   9 -10 8888.36 513.217   1
  -3  -9 -10 8822.78 598.497   1
   3   9  11 16339.7 967.240   1
   3  -9  11 15035.1 863.445   1
  -3   9 -11 15202.2 859.184   1
  -3  -9 -11 16365.1 944.679   1
   3   9  12 3579.70 348.904   1
   3  -9  12 2472.86 227.451   1
  -3   9 -12 3300.74 226.362   1
  -3  -9 -12 3405.17 325.541   1
   3   9  13 3664.64 392.791   1
  -3  -9 -13 3881.38 367.966   1
   3  -9  14 354.491 144.023   1
   3   9  14-79.9764 240.284   1
  -3   9 -14 475.001 139.292   1
  -3  -9 -14 118.174 215.058   1
   3  -9  15 1552.65 199.703   1
   3   9  15 1747.76 326.221   1
  -3  -9 -15 1890.00 294.123   1
  -3   9 -15 1805.98 200.074   1
   3   9  16 5496.70 443.829   1
   3  -9  16 4986.38 366.724   1
  -3   9 -16 5258.55 369.995   1
  -3  -9 -16 4469.25 395.553   1
  -3   9 -17 2864.45 277.349   1
   3   9  17 3135.69 387.453   1
  -3  -9 -17 2736.89 355.715   1
   3   9  19 201.431 297.281   1
  -3  -9 -19-76.4817 254.821   1
   3   9  20 608.641 293.212   1
  -3  -9 -20 207.204 256.517   1
   3   9  21 928.592 283.990   1
  -3  -9 -21 104.220 248.662   1
   3   9  22 1535.78 342.015   1
  -3  -9 -22 1577.28 313.854   1
   3   9  23 633.503 232.584   1
  -3  -9 -23 421.430 204.947   1
   3   9  24 114.083 316.440   1
  -3  -9 -24 789.229 309.431   1
   3   9  25 734.860 260.030   1
  -3  -9 -25 496.277 239.932   1
   3   9  26 500.832 314.335   1
  -3  -9 -26 721.237 290.713   1
   3   9  27 300.521 280.482   1
  -3  -9 -27 100.534 265.706   1
  -3  10  26 193.483 310.892   1
   3 -10 -26 928.885 306.732   1
  -3  10  24 1741.93 323.841   1
   3 -10 -24 1522.57 312.362   1
  -3  10  22 409.137 316.745   1
   3 -10 -22-162.985 288.254   1
  -3  10  21 411.111 315.514   1
   3 -10 -21 327.529 273.496   1
  -3  10  20 1826.22 298.522   1
   3 -10 -20 1364.39 275.090   1
  -3  10  19 382.308 325.443   1
   3 -10 -19 762.792 308.227   1
  -3  10  18 526.796 254.803   1
   3 -10 -18 432.436 234.753   1
  -3  10  17-58.0703 276.430   1
   3 -10 -17 26.8112 258.665   1
   3 -10 -16-105.345 281.497   1
   3  10 -16 324.331 158.569   1
  -3  10  16 343.802 303.562   1
   3 -10 -15 2932.34 331.459   1
   3  10 -15 2327.95 232.054   1
  -3  10  15 3246.84 359.106   1
  -3 -10  15 2398.51 225.900   1
   3 -10 -14 10016.9 664.078   1
  -3  10  14 9511.11 672.761   1
   3 -10 -13-49.8833 211.105   1
  -3 -10  13 32.0958 116.191   1
   3  10 -13 52.2017 114.552   1
  -3 -10  12 7470.55 459.689   1
   3  10 -12 8019.31 462.376   1
   3 -10 -12 7178.95 548.576   1
  -3  10  12 7439.90 569.292   1
  -3 -10  11 8.07564 97.6635   1
  -3  10  11 51.4541 266.449   1
   3  10 -11 201.707 102.025   1
   3 -10 -11 260.104 228.205   1
  -3 -10  10 10161.3 563.517   1
   3  10 -10 9701.94 564.349   1
  -3  10  10 9228.40 656.643   1
  -3  10   9 96.1679 245.522   1
   3  10  -9-12.8483 82.7089   1
  -3 -10   9-80.3525 82.5643   1
   3 -10  -9 89.0154 233.030   1
   3  10  -8 8499.87 489.874   1
  -3  10   8 7958.13 596.176   1
  -3 -10   8 8660.33 488.151   1
   3 -10  -8 8628.71 581.798   1
  -3 -10   7 8469.31 503.022   1
   3  10  -7 9209.83 507.520   1
  -3  10   6 1687.72 242.520   1
  -3 -10   6 1605.51 133.720   1
   3  10  -6 1516.65 137.420   1
   3 -10  -6 1090.66 214.748   1
  -3  10   5 157.973 167.135   1
   3  10  -5 30.9653 94.6948   1
  -3 -10   5-21.8667 91.1716   1
   3 -10  -5 18.3546 175.687   1
   3  10  -4 17373.2 957.065   1
  -3 -10   4 17590.7 954.211   1
   3 -10  -4 16710.2 1000.79   1
  -3  10   4 15703.4 1004.47   1
   3  10  -3 5492.80 331.790   1
  -3 -10   3 4627.04 325.025   1
   3 -10  -3 4730.03 363.510   1
  -3  10   3 4998.30 370.333   1
   3 -10  -2 20697.5 1168.29   1
  -3  10   2 20279.3 1174.25   1
   3  10  -1 2385.99 218.732   1
   3 -10  -1 2634.75 234.945   1
  -3 -10   1 2437.27 215.625   1
  -3  10   1 2973.37 244.032   1
   3 -10   0-95.4167 121.273   1
  -3  10   0-78.2291 124.506   1
   3  10   0-133.344 123.534   1
  -3 -10   0 99.3388 134.328   1
  -3 -10  -1 3078.29 258.198   1
   3  10   1 3377.21 265.526   1
  -3 -10  -2 22318.0 1200.91   1
  -3  10  -2 20402.6 1172.96   1
   3 -10   2 20561.4 1171.15   1
   3  10   2 21693.0 1207.75   1
  -3  10  -3 5518.20 330.579   1
   3  10   3 4764.92 380.461   1
  -3 -10  -3 4992.05 374.240   1
   3 -10   3 5327.84 327.128   1
   3  10   4 16173.1 975.869   1
  -3  10  -4 16481.9 908.941   1
   3 -10   4 16638.1 908.990   1
  -3 -10  -4 15925.8 965.784   1
  -3  10  -5 66.1486 67.1224   1
   3  10   5-211.704 186.649   1
   3 -10   5 19.2929 64.3374   1
  -3 -10  -5 17.6809 162.346   1
  -3  10  -6 1084.22 88.0640   1
   3 -10   6 1255.30 86.9006   1
   3  10   7 8547.67 584.522   1
   3  10   8 8752.41 587.307   1
  -3 -10  -8 8437.82 573.698   1
   3  10   9 304.911 241.739   1
  -3 -10 -10 9507.25 622.783   1
   3  10  10 9323.92 635.908   1
  -3 -10 -11-22.2909 224.452   1
  -3  10 -11 63.5951 61.8418   1
   3  10  11 277.953 254.426   1
   3 -10  11 71.3866 60.1085   1
  -3 -10 -12 7933.52 507.944   1
  -3  10 -12 6415.30 386.644   1
   3 -10  12 6323.08 388.314   1
   3  10  12 7608.62 525.207   1
  -3 -10 -13 94.1304 224.650   1
  -3  10 -13 22.8167 95.2872   1
   3  10  13 132.809 257.602   1
   3 -10  13 8.15863 102.847   1
  -3 -10 -14 9860.86 654.002   1
  -3  10 -14 9694.55 558.386   1
   3 -10  14 9133.69 558.286   1
   3  10  14 9583.34 684.202   1
  -3 -10 -15 2134.33 270.981   1
   3  10  15 2797.88 322.948   1
  -3  10 -16 264.703 131.515   1
  -3 -10 -16 291.215 243.097   1
   3  10  16 453.791 281.164   1
  -3 -10 -17 25.0814 251.382   1
   3  10  17 256.619 303.245   1
  -3 -10 -18 458.245 202.389   1
   3  10  18 402.562 230.904   1
  -3 -10 -19 540.921 283.636   1
   3  10  19 810.473 322.683   1
  -3 -10 -20 2033.19 326.211   1
   3  10  20 1132.51 333.114   1
  -3 -10 -21-340.177 197.602   1
   3  10  21 348.193 230.961   1
  -3 -10 -22-78.5726 278.509   1
   3  10  22 259.894 305.743   1
  -3 -10 -24 1073.16 262.784   1
   3  10  24 1076.93 275.122   1
  -3 -10 -26 735.189 231.743   1
   3  10  26 825.146 244.874   1
   3 -11 -25 155.896 209.180   1
  -3  11  25-222.726 229.139   1
   3 -11 -24 105.825 261.283   1
  -3  11  24 169.739 275.868   1
   3 -11 -23 295.159 302.708   1
  -3  11  23-28.7408 313.491   1
   3 -11 -22 1572.27 299.767   1
  -3  11  22 1423.48 317.825   1
   3 -11 -21 217.922 255.515   1
  -3  11  21 322.459 283.907   1
   3 -11 -19 1693.99 309.427   1
  -3  11  19 2212.66 338.429   1
   3 -11 -18 2152.82 333.789   1
  -3  11  18 1854.57 347.113   1
   3 -11 -17 1108.13 304.096   1
  -3  11  17 848.958 317.662   1
   3 -11 -16 2116.42 304.372   1
  -3  11  16 2321.67 320.951   1
   3 -11 -15-79.4047 220.957   1
  -3  11  15 28.6819 241.104   1
   3  11 -14 313.676 107.966   1
   3 -11 -14 573.463 248.439   1
  -3  11  14 677.934 272.662   1
  -3  11  13 2412.25 318.842   1
  -3 -11  13 2006.96 157.308   1
   3  11 -13 1920.47 159.827   1
   3  11 -12 16518.1 891.390   1
  -3 -11  12 15908.1 887.487   1
   3  11 -11 384.376 64.8367   1
  -3 -11  11 503.662 59.1555   1
   3 -11 -11 390.293 252.578   1
  -3  11  11 634.326 270.354   1
   3 -11 -10 1211.08 263.869   1
  -3  11  10 1564.39 297.213   1
   3 -11  -9 6910.42 488.082   1
  -3  11   9 5084.05 473.189   1
   3 -11  -8-22.1524 220.359   1
  -3  11   8-119.234 234.271   1
   3  11  -7 3460.51 212.744   1
  -3 -11   7 3502.87 209.990   1
   3 -11  -7 3364.38 343.611   1
  -3  11   7 3216.18 356.589   1
  -3 -11   6 3306.69 205.261   1
   3  11  -6 3021.14 206.440   1
   3  11  -5 2355.77 187.294   1
  -3  11   5 2585.32 280.418   1
  -3 -11   5 2937.29 188.800   1
   3 -11  -5 2531.00 275.496   1
   3  11  -4 5503.43 351.263   1
  -3  11   4 5541.23 417.237   1
  -3 -11   4 5589.65 346.288   1
   3 -11  -4 5628.84 409.650   1
  -3  11   3-72.4029 173.829   1
   3  11  -3 149.491 110.842   1
  -3 -11   3 37.1685 98.5810   1
   3 -11  -3 437.288 162.386   1
  -3  11   2 8545.73 578.732   1
   3 -11  -2 9717.82 579.849   1
  -3  11   1 1547.53 203.738   1
   3  11  -1 1482.45 183.659   1
  -3 -11   1 1505.13 169.980   1
   3 -11  -1 1530.42 194.989   1
   3 -11   0 1349.54 174.141   1
   3  11   0 1300.40 197.699   1
  -3 -11   0 1529.61 185.582   1
  -3  11   0 1820.76 191.790   1
   3  11   1 1236.13 183.224   1
  -3 -11  -1 1179.81 171.295   1
   3  11   2 9436.31 581.307   1
  -3 -11  -2 9098.68 569.317   1
  -3  11  -2 8605.69 539.396   1
   3 -11   2 9237.75 540.460   1
  -3 -11  -3 278.879 164.782   1
   3  11   3 17.8639 171.388   1
  -3  11  -3 247.583 97.9646   1
   3 -11   3 236.654 95.3083   1
   3  11   4 5926.89 422.104   1
   3 -11   4 5229.52 326.570   1
  -3  11  -4 5578.13 327.841   1
  -3 -11  -4 5404.76 402.383   1
  -3  11  -5 2070.29 142.678   1
   3 -11   5 2506.86 144.442   1
   3  11   5 2172.00 265.117   1
  -3 -11  -7 3512.03 337.286   1
   3  11   7 4321.05 360.874   1
   3  11   8-422.943 245.036   1
  -3 -11  -8 124.725 204.819   1
  -3 -11  -9 6191.01 466.376   1
   3  11   9 6290.13 489.918   1
  -3 -11 -10 1507.81 246.195   1
  -3 -11 -11 435.571 237.829   1
   3  11  11 954.722 267.677   1
   3  11  13 2075.37 328.738   1
  -3 -11 -14 304.393 192.475   1
   3  11  14 536.160 246.155   1
  -3 -11 -15 484.735 249.043   1
   3  11  15 311.697 281.291   1
  -3 -11 -16 2455.89 327.692   1
   3  11  16 2651.10 380.328   1
  -3 -11 -17 814.879 238.017   1
   3  11  17 345.092 253.589   1
  -3 -11 -18 2010.14 297.459   1
   3  11  18 2259.45 337.266   1
  -3 -11 -19 2180.21 345.582   1
   3  11  19 1220.50 348.762   1
  -3 -11 -21 367.698 210.787   1
   3  11  21-115.864 220.714   1
  -3 -11 -22 2363.92 337.321   1
   3  11  22 1867.45 351.487   1
  -3 -11 -23 236.617 288.014   1
   3  11  23 569.473 320.555   1
  -3 -11 -24 207.755 213.237   1
   3  11  24 196.807 222.312   1
  -3 -11 -25 179.064 270.532   1
   3  11  25 691.140 307.751   1
   3 -12 -25 281.542 296.155   1
  -3  12  25 632.917 332.451   1
   3 -12 -24 1648.36 296.066   1
  -3  12  24 1206.22 310.516   1
   3 -12 -23 212.913 216.667   1
  -3  12  23-284.672 235.974   1
   3 -12 -22 512.048 306.751   1
  -3  12  22 115.553 316.774   1
   3 -12 -21 1034.33 272.741   1
  -3  12  21 350.257 273.753   1
   3 -12 -20 218.693 285.695   1
  -3  12  20 29.4244 304.745   1
   3 -12 -19 905.139 257.986   1
  -3  12  19 1092.80 299.141   1
  -3  12  18 384.479 321.828   1
   3 -12 -17 464.163 250.839   1
  -3  12  17 1209.14 280.359   1
   3 -12 -15 1505.23 311.893   1
   3 -12 -14 8576.29 588.432   1
  -3  12  14 6739.44 587.448   1
   3 -12 -13 1306.59 280.245   1
  -3  12  13 1975.78 314.557   1
   3 -12 -12 205.096 205.552   1
  -3  12  12 470.847 238.988   1
   3 -12 -10 4669.07 402.135   1
  -3  12  10 4106.70 412.253   1
   3 -12  -9 285.325 251.227   1
  -3  12   9-102.153 251.541   1
   3 -12  -8 367.397 236.576   1
  -3  12   8 172.355 236.121   1
   3 -12  -7 3268.03 334.247   1
  -3  12   7 2913.04 330.353   1
  -3 -12   6 22.2728 42.9510   1
   3 -12  -6 295.173 200.199   1
  -3  12   6-68.0401 211.834   1
   3  12  -6 52.0775 51.0623   1
  -3  12   5 1990.73 286.999   1
   3  12  -5 2471.43 175.429   1
   3 -12  -4 2806.57 285.612   1
  -3  12   4 3025.19 306.951   1
   3  12  -4 2834.10 213.235   1
   3  12  -3 2198.50 197.709   1
  -3  12   3 2357.88 251.991   1
  -3 -12   3 2045.83 188.945   1
   3 -12  -3 2242.91 248.887   1
  -3  12   2 22005.9 1264.67   1
   3 -12  -2 22015.7 1257.78   1
  -3  12   1 993.077 191.628   1
   3  12  -1 830.948 163.972   1
  -3 -12   1 908.663 154.899   1
   3 -12  -1 1028.25 179.213   1
   3 -12   0 119.508 142.105   1
  -3  12   0-116.561 140.941   1
   3  12   0 74.2676 143.307   1
   3 -12   1 785.565 160.754   1
  -3  12  -1 868.468 160.363   1
   3  12   1 957.347 201.774   1
   3  12   2 21797.1 1212.98   1
   3 -12   2 19728.8 1166.47   1
  -3  12  -2 21687.1 1170.07   1
  -3 -12  -3 2637.76 253.688   1
  -3  12  -3 2171.27 181.745   1
   3  12   3 2762.60 274.229   1
   3 -12   3 2152.02 178.578   1
  -3 -12  -4 2543.23 276.257   1
  -3  12  -4 2926.43 190.644   1
   3  12   4 2723.69 285.333   1
   3 -12   4 2913.55 189.402   1
  -3 -12  -6-19.8383 170.806   1
   3  12   6 246.654 203.547   1
   3  12   7 3511.16 335.871   1
  -3 -12  -7 3341.16 317.842   1
   3  12   8 291.933 208.817   1
  -3 -12  -8 21.3969 181.863   1
   3  12   9 75.0558 210.319   1
  -3 -12  -9 22.2210 182.240   1
  -3 -12 -10 4684.39 390.076   1
   3  12  10 3974.05 389.563   1
   3  12  12-280.364 274.002   1
  -3 -12 -12 211.265 225.278   1
   3  12  13 2066.45 341.568   1
  -3 -12 -13 1480.39 279.465   1
  -3 -12 -14 7544.10 555.817   1
   3  12  15 798.710 283.275   1
  -3 -12 -15 1053.39 251.437   1
   3  12  16 316.799 219.568   1
  -3 -12 -16 101.931 193.523   1
   3  12  17 957.561 297.946   1
   3  12  18 990.228 334.714   1
  -3 -12 -18 754.156 282.591   1
   3  12  20 203.452 260.467   1
  -3 -12 -20 447.748 225.167   1
   3  12  21 317.406 229.771   1
  -3 -12 -21 474.544 221.105   1
   3  12  22 656.875 323.526   1
  -3 -12 -22 499.969 286.789   1
   3  12  23 707.188 319.929   1
  -3 -12 -23-104.453 282.741   1
   3  12  24 1475.63 287.933   1
  -3 -12 -24 1313.16 256.671   1
   3  12  25 546.332 267.262   1
  -3 -12 -25 327.145 244.486   1
   3 -13 -24 413.457 305.853   1
  -3  13  24 27.7101 326.224   1
  -3  13  22 601.819 265.081   1
   3 -13 -20 875.372 255.471   1
   3 -13 -19 165.155 269.842   1
   3 -13 -18 715.776 284.099   1
  -3  13  18 830.329 325.944   1
   3 -13 -17 1101.04 243.317   1
  -3  13  17 681.727 253.813   1
   3 -13 -16 82.2843 247.155   1
  -3  13  16 975.070 313.088   1
   3 -13 -14-188.895 265.745   1
  -3  13  14 145.364 288.454   1
   3 -13 -13 26.6394 242.492   1
  -3  13  13 114.762 274.635   1
  -3  13  12 6181.98 489.646   1
   3 -13 -12 6028.07 473.941   1
   3 -13 -11 2132.35 314.303   1
  -3  13  11 2573.46 339.281   1
   3 -13 -10 1383.80 241.822   1
  -3  13  10 1376.12 286.452   1
   3 -13  -9 465.340 242.036   1
  -3  13   9 288.490 247.822   1
   3 -13  -8 308.467 235.355   1
  -3  13   8 559.991 247.263   1
   3 -13  -7-22.8379 207.867   1
  -3  13   7 49.1723 215.053   1
   3 -13  -6 3149.36 308.903   1
  -3  13   6 2007.92 308.774   1
  -3 -13   5 1860.39 129.820   1
   3  13  -5 1769.22 136.298   1
   3  13  -4 8615.89 512.188   1
  -3  13   4 10122.7 600.876   1
  -3 -13   4 8415.39 504.759   1
   3 -13  -4 9145.78 584.782   1
   3  13  -3 5591.78 385.635   1
   3 -13  -3 6627.64 441.908   1
  -3  13   3 6573.33 447.398   1
  -3 -13   3 5822.14 375.083   1
  -3 -13   2 3914.85 309.945   1
   3  13  -2 4725.91 332.963   1
  -3  13   2 4380.76 358.594   1
  -3 -13   1 2915.85 229.920   1
   3 -13  -1 2700.21 250.341   1
  -3  13   1 2628.61 263.414   1
   3  13  -1 2401.95 244.448   1
  -3 -13   0 24272.2 1393.41   1
  -3  13   0 23856.2 1399.33   1
   3  13   0 25458.3 1408.80   1
   3 -13   0 25906.1 1399.24   1
  -3 -13  -1 2364.59 237.928   1
  -3  13  -1 2364.25 232.517   1
   3  13   1 2536.96 260.060   1
   3 -13   1 2108.26 213.550   1
  -3 -13  -2 5053.83 352.279   1
  -3  13  -2 4393.60 313.734   1
   3 -13   2 4129.47 307.744   1
   3  13   2 5211.82 374.105   1
   3  13   3 5925.45 442.369   1
  -3  13  -3 5735.65 364.041   1
   3 -13   3 6185.05 363.123   1
  -3 -13  -3 5679.76 416.784   1
  -3 -13  -4 7623.07 501.388   1
  -3  13  -4 7071.96 406.771   1
   3 -13   4 7096.83 405.395   1
   3  13   5 2253.96 293.953   1
  -3 -13  -5 2570.09 273.338   1
   3  13   6 3319.85 334.465   1
  -3 -13  -6 2823.88 303.453   1
   3  13   7 411.070 245.084   1
  -3 -13  -7 192.660 207.620   1
   3  13   8 50.0438 226.011   1
  -3 -13  -8 354.386 216.210   1
   3  13   9 571.846 248.597   1
  -3 -13  -9 342.426 220.360   1
   3  13  10 1481.55 296.619   1
  -3 -13 -10 1469.46 266.310   1
   3  13  11 1913.21 328.281   1
  -3 -13 -11 2138.07 291.556   1
  -3 -13 -12 6429.46 502.852   1
   3  13  12 7016.92 539.959   1
   3  13  13 112.925 281.344   1
  -3 -13 -13 812.192 262.466   1
   3  13  14 514.649 310.903   1
  -3 -13 -14 678.205 264.435   1
   3  13  16 29.1375 315.378   1
  -3 -13 -16 1273.94 298.929   1
   3  13  17 1578.71 341.002   1
  -3 -13 -17 1337.23 297.192   1
  -3 -13 -18 290.073 241.218   1
  -3 -13 -19 105.763 193.668   1
   3  13  20 637.647 253.575   1
  -3 -13 -20 688.573 232.881   1
   3  13  22 937.337 338.257   1
  -3 -13 -22 891.257 306.784   1
   3  13  24 495.671 247.054   1
  -3 -13 -24 304.255 215.600   1
   3 -14 -23-312.169 288.465   1
  -3  14  23-55.9846 324.213   1
   3 -14 -22 26.5473 212.128   1
  -3  14  22 85.4339 231.001   1
   3 -14 -21 215.702 285.817   1
  -3  14  21 721.353 339.080   1
   3 -14 -20-354.724 216.415   1
  -3  14  20 204.479 236.995   1
   3 -14 -19 220.276 294.739   1
  -3  14  19 29.4712 314.787   1
   3 -14 -18 968.197 306.440   1
  -3  14  18 1691.80 346.787   1
   3 -14 -17 1692.03 269.155   1
  -3  14  17 2053.64 294.394   1
   3 -14 -16 1220.01 278.418   1
  -3  14  16 921.992 300.682   1
   3 -14 -15 193.316 262.057   1
  -3  14  15 474.162 306.619   1
   3 -14 -13 1466.39 253.999   1
  -3  14  13 670.028 264.593   1
   3 -14 -12 348.258 256.564   1
  -3  14  12 431.260 273.029   1
   3 -14 -11 3242.32 369.286   1
  -3  14  11 3527.60 391.301   1
   3 -14 -10-361.533 247.831   1
  -3  14  10 414.864 253.211   1
   3 -14  -9 478.758 220.499   1
  -3  14   9 486.674 242.339   1
  -3  14   8 4840.75 420.648   1
   3 -14  -8 4595.05 398.764   1
   3 -14  -7-212.499 222.973   1
  -3  14   7 229.412 249.757   1
   3 -14  -6 22.7123 203.664   1
  -3  14   6-73.4503 215.517   1
   3 -14  -5-43.2966 197.631   1
  -3  14   5 139.939 209.784   1
   3  14  -4 539.329 103.509   1
  -3 -14   4 352.779 93.7550   1
  -3  14   3 1686.25 241.878   1
   3 -14  -3 1446.96 227.999   1
  -3 -14   3 1834.71 165.224   1
   3  14  -3 1752.32 175.877   1
   3 -14  -2 8163.84 507.501   1
   3  14  -2 7108.05 466.421   1
  -3 -14   2 6698.90 455.632   1
  -3  14   2 8290.31 515.968   1
   3  14  -1 8955.49 572.962   1
   3 -14  -1 9666.88 582.311   1
  -3 -14   1 8750.00 553.594   1
  -3  14   1 8999.45 584.403   1
  -3 -14   0 264.111 148.429   1
   3 -14   0 102.783 155.446   1
  -3  14   0 222.092 161.942   1
   3  14   0 167.342 161.767   1
   3  14   1 8449.05 558.850   1
   3 -14   1 8896.86 537.142   1
  -3 -14  -1 8432.01 548.644   1
  -3  14  -1 8374.07 535.077   1
   3  14   2 7522.19 529.784   1
  -3  14  -2 7539.77 480.102   1
   3 -14   2 8414.92 478.597   1
  -3 -14  -2 7412.98 514.514   1
  -3 -14  -3 2308.65 244.027   1
   3 -14   3 2055.48 159.321   1
  -3  14  -3 1738.57 160.063   1
   3  14   3 1788.86 255.086   1
   3  14   5 256.556 225.833   1
  -3 -14  -5 143.313 189.878   1
   3  14   6 74.9893 223.491   1
  -3 -14  -6 62.7354 183.530   1
   3  14   7 440.676 243.569   1
  -3 -14  -7-65.0633 200.993   1
  -3 -14  -8 4424.49 367.631   1
   3  14   8 4492.63 407.791   1
   3  14   9 376.271 253.028   1
  -3 -14  -9 298.448 204.737   1
   3  14  10 164.003 262.623   1
  -3 -14 -10 285.851 219.079   1
   3  14  11 3539.75 401.800   1
  -3 -14 -11 3619.37 373.438   1
   3  14  12-283.263 281.209   1
  -3 -14 -12 597.426 258.512   1
   3  14  13 1033.32 290.154   1
  -3 -14 -13 787.164 260.079   1
   3  14  15 175.514 268.633   1
  -3 -14 -15 26.1044 227.657   1
   3  14  16 1086.78 301.253   1
  -3 -14 -16 1422.14 281.538   1
   3  14  17 2146.76 350.243   1
  -3 -14 -17 2569.72 327.142   1
   3  14  18 645.502 300.139   1
  -3 -14 -18 823.766 271.075   1
   3  14  19 466.390 306.453   1
  -3 -14 -19 239.566 278.089   1
   3  14  20 317.711 311.042   1
  -3 -14 -20 425.565 286.541   1
   3  14  21 1231.83 349.630   1
  -3 -14 -21 1321.58 316.752   1
   3  14  22 564.793 329.987   1
  -3 -14 -22-156.605 274.659   1
   3  14  23 333.040 278.315   1
  -3 -14 -23 127.733 248.027   1
   3 -15 -22 419.698 211.321   1
  -3  15  22-169.433 232.542   1
   3 -15 -21 347.920 302.484   1
  -3  15  21 402.005 328.142   1
   3 -15 -20-81.4888 203.345   1
  -3  15  20 58.2959 235.541   1
   3 -15 -19 384.775 288.908   1
  -3  15  19 855.236 331.566   1
   3 -15 -18 1191.97 315.085   1
  -3  15  18 860.667 324.341   1
   3 -15 -17 111.484 241.786   1
  -3  15  17 388.013 267.946   1
   3 -15 -16 279.267 210.000   1
  -3  15  16 478.605 238.911   1
   3 -15 -15-83.7246 191.176   1
  -3  15  15 597.790 254.911   1
   3 -15 -14 917.323 238.917   1
  -3  15  14 952.720 256.863   1
   3 -15 -13 1352.24 292.258   1
  -3  15  13 1152.78 312.653   1
   3 -15 -12 300.375 273.775   1
  -3  15  12 58.6200 288.803   1
   3 -15 -11 942.767 252.173   1
  -3  15  11 606.969 252.987   1
   3 -15 -10 1611.84 293.181   1
  -3  15  10 995.548 300.233   1
   3 -15  -8 955.758 248.746   1
  -3  15   8 1361.48 301.145   1
   3 -15  -7 512.749 227.492   1
  -3  15   7 631.975 253.843   1
   3 -15  -6 2629.40 299.901   1
  -3  15   6 2657.06 326.482   1
   3 -15  -5 1557.09 247.962   1
  -3  15   5 1797.56 273.117   1
   3 -15  -4 192.469 183.550   1
  -3 -15   4 179.196 69.1163   1
   3  15  -4 28.9172 75.7813   1
  -3  15   4 46.1761 213.300   1
   3 -15  -3 80.5320 162.753   1
  -3 -15   3-9.32491 101.363   1
   3  15  -3 122.574 114.399   1
  -3  15   3 303.338 202.411   1
   3 -15  -2 429.681 180.101   1
  -3 -15   2 164.600 121.959   1
   3  15  -2 223.940 132.445   1
  -3  15   2 20.0933 190.071   1
   3  15  -1 46.4427 152.916   1
  -3  15   1 314.855 188.761   1
   3 -15  -1 33.8379 171.229   1
  -3 -15   1 54.9082 134.252   1
  -3  15   0 8918.35 570.280   1
  -3 -15   0 7982.32 556.649   1
   3 -15   0 9770.52 565.421   1
   3  15   0 8897.97 573.400   1
  -3 -15  -1 99.7827 157.632   1
   3 -15   1 210.435 138.506   1
   3  15   1 114.657 181.576   1
  -3  15  -1 81.4047 137.754   1
  -3 -15  -2 125.564 159.982   1
   3 -15   2 40.5750 111.451   1
  -3  15  -2 179.721 119.378   1
   3  15   2 123.629 170.298   1
   3 -15   3 94.7598 76.4384   1
  -3  15  -3 43.5816 82.7775   1
  -3 -15  -4 238.599 180.743   1
   3  15   4 442.392 212.636   1
  -3 -15  -5 1391.78 247.350   1
   3  15   5 1851.43 276.302   1
  -3 -15  -6 2302.37 286.516   1
   3  15   6 2819.33 320.523   1
  -3 -15  -7 793.507 218.414   1
   3  15   7 702.678 249.695   1
  -3 -15  -8 893.707 237.735   1
   3  15   8 669.699 262.567   1
  -3 -15  -9 3277.00 348.666   1
   3  15   9 3595.14 372.330   1
  -3 -15 -10 1213.63 231.701   1
   3  15  10 1568.95 285.267   1
  -3 -15 -11 1191.78 272.857   1
   3  15  11 827.285 296.441   1
  -3 -15 -12 385.417 247.045   1
   3  15  12 144.578 285.144   1
  -3 -15 -14 818.105 230.815   1
   3  15  14 353.302 232.880   1
  -3 -15 -15 106.533 188.136   1
   3  15  15 384.450 241.036   1
  -3 -15 -16 535.923 246.337   1
   3  15  16 266.362 280.375   1
  -3 -15 -17 161.629 241.946   1
   3  15  17 383.604 285.759   1
  -3 -15 -18 1053.26 292.598   1
   3  15  18 469.365 296.145   1
  -3 -15 -19 429.946 252.991   1
   3  15  19 553.768 304.244   1
  -3 -15 -20 638.782 252.278   1
  -3 -15 -21 420.689 221.802   1
   3  15  21 256.097 272.997   1
  -3 -15 -22 798.384 222.474   1
   3  15  22-139.922 232.753   1
  -3  16  22 251.691 238.676   1
  -3  16  21-57.1157 332.394   1
   3 -16 -21 79.3463 276.951   1
  -3  16  20 232.187 265.594   1
   3 -16 -20 458.140 246.711   1
  -3  16  19 265.076 297.512   1
   3 -16 -19 218.769 260.661   1
  -3  16  18 1370.30 351.476   1
   3 -16 -18 1189.58 321.052   1
  -3  16  17-59.9835 314.649   1
   3 -16 -17 754.462 305.942   1
  -3  16  15 332.458 312.463   1
   3 -16 -15 140.782 265.445   1
  -3  16  14 30.1907 302.575   1
   3 -16 -14 224.998 275.660   1
  -3  16  13 240.900 294.363   1
   3 -16 -13 27.9623 259.776   1
  -3  16  12 149.464 222.937   1
   3 -16 -12 138.756 221.860   1
  -3  16  11 29.6243 273.819   1
   3 -16 -11 384.006 256.441   1
  -3  16  10 87.5921 258.865   1
   3 -16 -10 324.382 247.739   1
  -3  16   9 200.989 242.769   1
   3 -16  -9 424.175 245.394   1
  -3  16   7 189.748 240.963   1
   3 -16  -7 100.614 221.539   1
  -3  16   6 314.921 245.787   1
   3 -16  -6-243.970 225.299   1
  -3  16   5 100.834 229.627   1
   3 -16  -5 233.540 215.863   1
   3 -16  -4 5270.27 422.258   1
  -3  16   4 5394.22 434.536   1
   3  16  -3 55.7316 105.795   1
   3 -16  -2 1199.68 202.825   1
   3  16  -2 1183.50 168.015   1
  -3  16   2 797.395 215.640   1
   3  16  -1 142.944 164.902   1
   3 -16  -1 88.0249 162.190   1
  -3  16   1 77.0477 185.414   1
  -3 -16   1 72.8259 144.597   1
   3  16   0 163.038 178.475   1
   3 -16   0 190.033 155.257   1
  -3  16   0 234.553 165.074   1
  -3 -16   0-146.496 155.480   1
  -3 -16  -1-17.8631 166.386   1
   3  16   1 19.9704 184.962   1
  -3  16  -1 109.275 143.367   1
  -3 -16  -2 940.848 213.776   1
  -3  16  -2 1050.44 142.492   1
   3  16   2 1012.85 223.637   1
   3  16   3-45.8309 197.980   1
  -3 -16  -3-183.153 171.782   1
  -3 -16  -4 4199.58 372.299   1
   3  16   4 4560.76 403.035   1
   3  16   5 151.191 219.012   1
  -3 -16  -5-44.7552 198.225   1
   3  16   6-182.908 243.361   1
  -3 -16  -6 185.658 208.100   1
   3  16   7 484.891 238.326   1
  -3 -16  -7 119.639 206.462   1
   3  16   9-28.2613 240.029   1
  -3 -16  -9 125.981 202.106   1
   3  16  10 517.700 285.880   1
  -3 -16 -10 179.446 238.038   1
   3  16  11 524.924 253.755   1
  -3 -16 -11 391.976 206.149   1
   3  16  12 412.787 295.940   1
  -3 -16 -12 265.489 250.644   1
   3  16  13 267.237 287.495   1
  -3 -16 -13 213.832 256.151   1
   3  16  14 238.471 217.387   1
  -3 -16 -14 53.9538 203.843   1
   3  16  15-59.6163 283.027   1
  -3 -16 -15 81.6146 228.686   1
  -3 -16 -16 930.480 295.805   1
   3  16  17 918.617 338.344   1
  -3 -16 -17-218.529 279.354   1
   3  16  18 1116.54 350.681   1
  -3 -16 -18 541.671 292.326   1
  -3 -16 -19 134.117 276.561   1
   3  16  20 918.421 340.011   1
  -3 -16 -20 212.048 277.762   1
   3  16  21 197.656 311.045   1
  -3 -16 -21-233.742 265.846   1
  -3  17  21 452.858 307.386   1
   3 -17 -21-235.278 258.752   1
  -3  17  20 548.331 328.578   1
   3 -17 -20-400.692 282.194   1
  -3  17  19 205.622 238.256   1
   3 -17 -19-163.122 207.034   1
  -3  17  18 596.190 272.764   1
   3 -17 -18 469.040 256.327   1
  -3  17  17 211.090 308.139   1
   3 -17 -17 195.364 265.213   1
  -3  17  16 1459.45 341.267   1
   3 -17 -16 1041.42 292.822   1
  -3  17  14-122.534 261.112   1
   3 -17 -14 311.900 230.073   1
  -3  17  13 765.098 300.000   1
   3 -17 -13 1048.04 285.215   1
  -3  17  12 518.840 311.804   1
   3 -17 -12 648.148 282.732   1
  -3  17  11 363.433 294.152   1
   3 -17 -11 615.333 267.605   1
  -3  17  10 1790.84 306.577   1
   3 -17 -10 1245.21 269.655   1
  -3  17   9 1495.40 297.161   1
   3 -17  -9 1906.99 294.557   1
  -3  17   8 574.206 257.593   1
   3 -17  -8 266.234 237.560   1
  -3  17   7 588.834 273.445   1
   3 -17  -7 703.431 238.283   1
  -3  17   6 4296.98 401.627   1
   3 -17  -6 3574.32 375.515   1
  -3  17   5 5195.20 438.578   1
   3 -17  -5 4915.61 424.807   1
  -3  17   4 24.8437 214.519   1
   3 -17  -4-23.1320 193.101   1
  -3  17   3 1288.95 245.748   1
  -3  17   2 65.6994 198.772   1
   3  17   1 373.583 185.479   1
   3  17   3 1291.24 264.282   1
  -3 -17  -3 1772.87 251.724   1
   3  17   4-176.044 226.917   1
  -3 -17  -4 295.676 198.356   1
   3  17   5 4323.26 417.584   1
  -3 -17  -5 5422.27 411.847   1
   3  17   6 3469.65 368.879   1
  -3 -17  -6 3683.28 352.682   1
  -3 -17  -8 384.985 244.358   1
   3  17   8 285.079 258.572   1
  -3 -17  -9 2602.66 318.519   1
   3  17   9 1741.95 334.747   1
  -3 -17 -10 1413.39 262.203   1
   3  17  10 1207.93 297.883   1
  -3 -17 -11 53.8960 246.570   1
   3  17  11 654.943 302.341   1
  -3 -17 -12 492.244 235.016   1
   3  17  12-29.9692 273.145   1
  -3 -17 -13 356.822 271.646   1
   3  17  13 692.018 316.213   1
  -3 -17 -14 138.409 222.205   1
   3  17  14 210.628 261.669   1
  -3 -17 -16 828.709 290.894   1
   3  17  16 509.440 322.746   1
  -3 -17 -17 492.943 287.936   1
   3  17  17 148.579 301.837   1
  -3 -17 -18 54.2973 240.728   1
   3  17  18 823.116 287.406   1
  -3 -17 -19 240.173 207.869   1
   3  17  19 261.198 234.900   1
  -3 -17 -20 78.5067 199.302   1
   3  17  20 28.5260 233.948   1
  -3 -17 -21 127.924 202.292   1
   3  17  21 251.572 265.578   1
  -3  18  20 1684.96 357.912   1
  -3  18  19-58.4888 326.652   1
  -3  18  18 119.099 308.359   1
  -3  18  17 392.737 300.815   1
   3 -18 -17 195.242 217.284   1
  -3  18  16 183.422 286.336   1
   3 -18 -16-28.2172 246.840   1
  -3  18  15 61.6651 307.435   1
  -3  18  13 61.9510 270.095   1
  -3  18  12 1144.86 333.267   1
   3 -18 -12 86.0093 212.964   1
  -3  18  10 1065.61 295.378   1
  -3  18   9 270.895 261.992   1
  -3  18   8 296.111 252.813   1
   3  18   7 603.752 259.027   1
   3  18   8 117.326 260.686   1
   3  18   9 178.662 272.780   1
   3  18  10 903.058 317.406   1
  -3 -18 -10 889.033 280.415   1
   3  18  11 516.589 284.041   1
  -3 -18 -11 671.772 262.662   1
   3  18  12 701.459 295.058   1
  -3 -18 -12 168.564 247.497   1
   3  18  13 61.1386 296.136   1
  -3 -18 -13 507.069 269.406   1
   3  18  15 60.7006 285.835   1
  -3 -18 -15 28.0076 228.855   1
   3  18  16 210.561 326.891   1
  -3 -18 -16 249.291 271.676   1
   3  18  17 565.804 300.216   1
  -3 -18 -17 54.7501 257.570   1
   3  18  18-176.142 239.106   1
  -3 -18 -18-107.697 196.364   1
   3  18  19 144.291 297.541   1
   3  18  20 1357.73 365.933   1
  -4   0  27 636.903 312.080   1
   4   0 -27 283.316 304.129   1
  -4   0  26 789.570 300.746   1
   4   0 -26 652.245 303.950   1
  -4   0  25 454.120 259.230   1
   4   0 -25 84.7159 260.418   1
  -4   0  24 1382.86 299.059   1
   4   0 -24 1457.54 289.593   1
  -4   0  23 357.590 285.995   1
   4   0 -23-222.556 279.420   1
   4   0 -22 4886.26 436.596   1
  -4   0  22 4702.90 439.755   1
  -4   0  21 144.898 278.116   1
   4   0 -21-134.938 267.095   1
  -4   0  20 1135.47 261.354   1
   4   0 -20 1427.78 267.328   1
  -4   0  19-27.7121 245.546   1
   4   0 -19-206.460 260.527   1
  -4   0  18 3542.73 392.514   1
   4   0 -18 4266.06 392.111   1
  -4   0  17 471.793 264.595   1
   4   0 -17-121.606 218.841   1
  -4   0  16 2860.77 337.207   1
   4   0 -16 2443.09 311.682   1
  -4   0  15 48.7365 247.722   1
   4   0 -15 113.034 229.280   1
  -4   0  14 116.485 237.398   1
   4   0 -14 65.0723 211.496   1
  -4   0  13 267.028 217.800   1
   4   0 -13 186.460 200.232   1
  -4   0  11 19.9820 165.736   1
   4   0 -11 186.208 158.242   1
   4   0 -10 10596.5 699.042   1
  -4   0  10 11784.1 710.408   1
  -4   0   9 17.7724 159.942   1
   4   0  -9-198.745 162.780   1
   4   0  -8 48979.5 2637.95   1
  -4   0   8 46990.6 2642.36   1
  -4   0   7-46.4597 150.985   1
   4   0  -7 130.390 144.825   1
  -4   0   6 33990.3 1749.29   1
   4   0  -6 29056.1 1739.52   1
  -4   0   5-135.808 163.118   1
   4   0  -5 199.482 152.505   1
  -4   0   4 34411.2 1974.97   1
   4   0  -4 37311.5 1974.26   1
  -4   0   0 1040.75 166.788   1
   4   0   0 974.800 163.371   1
  -4   0  -1 42.2626 153.357   1
   4   0   1 114.293 153.064   1
  -4   0  -4 35908.7 1907.33   1
   4   0   4 33375.0 1906.28   1
  -4   0  -5 162.363 152.835   1
   4   0   5 12.9852 154.171   1
  -4   0  -6 35163.5 1886.86   1
   4   0   6 33009.4 1886.68   1
  -4   0  -7 58.1316 153.583   1
   4   0   7 106.944 161.448   1
  -4   0  -8 50124.8 2770.07   1
   4   0   8 50953.3 2773.64   1
  -4   0  -9 97.9800 170.627   1
   4   0   9-170.084 176.521   1
   4   0  10 11579.9 707.963   1
  -4   0 -10 11346.3 704.153   1
  -4   0 -11 17.8231 161.792   1
   4   0  11 133.461 161.964   1
   4   0  12 20770.4 1204.02   1
  -4   0 -12 20331.0 1191.45   1
   4   0  13-42.5236 199.132   1
  -4   0 -13 59.2239 186.426   1
  -4   0 -14 205.471 176.595   1
   4   0  15-139.150 231.800   1
  -4   0 -15 106.610 207.317   1
   4   0  16 2272.59 313.259   1
  -4   0 -16 3054.15 311.557   1
   4   0  17 305.581 252.862   1
  -4   0 -17 452.222 233.423   1
   4   0  18 3053.44 325.062   1
  -4   0 -18 2929.19 297.511   1
   4   0  19-161.901 243.426   1
  -4   0 -19 191.883 217.673   1
   4   0  20 1605.18 330.695   1
  -4   0 -20 1806.36 283.307   1
   4   0  21 257.572 274.056   1
  -4   0 -21 73.6966 256.220   1
  -4   0 -22 4855.35 430.921   1
   4   0  22 4026.73 444.861   1
   4   0  23 647.814 304.005   1
  -4   0 -23 394.411 269.244   1
   4   0  24 1997.80 345.755   1
  -4   0 -24 1690.71 317.958   1
   4   0  25 120.241 279.423   1
  -4   0 -25 300.827 269.565   1
   4   0  26 180.842 271.749   1
  -4   0 -26 501.792 272.413   1
  -4   0 -27 56.0431 226.457   1
   4  -1 -28 250.253 295.318   1
  -4   1  27 89.9507 294.988   1
   4  -1 -27 503.367 303.508   1
  -4   1  26 391.305 302.787   1
   4  -1 -26 1289.54 338.590   1
  -4  -1  25 1280.29 307.862   1
   4   1 -25 1509.13 327.887   1
  -4  -1  24 2085.07 348.102   1
  -4   1  24 1318.74 276.509   1
   4   1 -24 1976.03 337.553   1
   4  -1 -24 2099.06 294.258   1
  -4   1  23 89.4700 282.403   1
   4  -1 -23-83.3271 258.689   1
  -4  -1  22 440.034 278.219   1
   4   1 -22 519.850 270.659   1
  -4  -1  21 28.7715 242.688   1
  -4   1  21-29.1494 248.388   1
   4   1 -21-268.256 240.547   1
   4  -1 -21 324.619 221.035   1
  -4  -1  20 224.888 273.078   1
  -4   1  20 200.388 274.459   1
   4   1 -20 630.987 273.913   1
   4  -1 -20 132.835 256.795   1
  -4   1  19 27.9676 270.924   1
   4  -1 -19 494.303 252.728   1
  -4  -1  18 1675.75 274.028   1
   4   1 -18 2061.70 276.365   1
  -4  -1  17 1748.76 275.624   1
  -4   1  17 1033.85 282.877   1
   4  -1 -17 1725.80 273.359   1
   4   1 -17 1176.52 245.381   1
  -4  -1  16 891.810 245.260   1
  -4   1  16 1334.92 278.304   1
   4  -1 -16 1814.53 276.000   1
   4   1 -16 1018.04 225.089   1
  -4   1  15 16971.6 1059.68   1
  -4  -1  15 17902.2 1061.05   1
   4  -1 -15 17574.2 1052.63   1
   4   1 -15 17053.3 1041.41   1
  -4  -1  14 24500.6 1444.24   1
  -4   1  14 22677.8 1439.08   1
   4  -1 -14 26596.3 1445.77   1
   4   1 -14 25653.9 1436.26   1
  -4   1  13 7927.79 573.217   1
   4  -1 -13 8269.00 569.211   1
  -4  -1  12 2670.66 295.103   1
   4   1 -12 2892.30 284.774   1
  -4  -1  11 2214.92 255.207   1
  -4   1  11 2292.36 260.209   1
   4   1 -11 2064.72 253.157   1
   4  -1 -11 2075.97 249.098   1
  -4  -1  10 9489.78 572.186   1
  -4   1  10 8677.04 573.931   1
   4  -1 -10 8241.84 563.362   1
   4   1 -10 8220.28 553.035   1
  -4   1   9 330.866 183.795   1
  -4  -1   9 34.2325 167.786   1
   4  -1  -9-17.1281 175.805   1
   4   1  -9 95.7524 158.029   1
  -4  -1   8 1609.66 223.851   1
   4  -1  -8 1722.49 233.061   1
   4   1  -8 1886.20 223.503   1
  -4   1   7 1761.39 214.015   1
  -4  -1   7 1297.32 191.546   1
   4  -1  -7 1171.94 195.048   1
   4   1  -7 1443.30 184.723   1
   4   1  -6 2264.39 213.822   1
   4  -1  -6 1799.18 210.753   1
  -4  -1   6 2087.55 226.676   1
  -4   1   6 2149.23 231.176   1
  -4  -1   5 6088.42 410.371   1
   4   1  -5 6676.32 412.764   1
   4  -1  -5 6874.29 422.299   1
  -4   1   5 5441.43 414.841   1
   4  -1  -4 9532.03 596.301   1
   4   1  -4 10374.6 597.587   1
  -4   1   4 9943.95 607.300   1
  -4  -1   4 9721.86 597.986   1
   4  -1  -3 45795.9 2404.21   1
  -4   1   3 42069.8 2407.43   1
   4  -1   0 30.3689 147.979   1
  -4   1   0 168.449 151.239   1
  -4   1  -1 10122.5 602.467   1
   4  -1   1 9788.85 593.981   1
  -4  -1  -3 45472.3 2487.92   1
   4   1   3 45738.3 2489.54   1
  -4  -1  -4 9597.07 592.531   1
   4   1   4 9627.86 591.906   1
  -4  -1  -5 7277.94 439.093   1
  -4   1  -5 6539.91 423.029   1
   4  -1   5 6072.71 422.841   1
   4   1   5 6515.26 441.212   1
  -4  -1  -6 1989.39 219.408   1
  -4   1  -6 1808.31 208.401   1
   4   1   6 2035.41 219.290   1
   4  -1   6 2015.94 217.645   1
  -4   1  -7 1552.71 188.191   1
  -4  -1  -7 1296.67 194.798   1
   4  -1   7 1524.37 193.297   1
   4   1   7 1319.48 207.394   1
   4  -1   8 1817.92 220.172   1
   4   1   8 1454.11 217.052   1
  -4  -1  -8 1673.23 209.533   1
  -4   1  -8 1667.39 206.070   1
  -4   1  -9 187.974 150.731   1
  -4  -1  -9 118.158 171.108   1
   4  -1   9 65.6596 168.767   1
   4   1   9 527.788 195.266   1
   4  -1  10 8286.75 547.003   1
   4   1  10 8203.39 553.177   1
  -4  -1 -10 9063.06 556.364   1
  -4   1 -10 8210.75 543.321   1
  -4  -1 -11 1989.61 260.677   1
  -4   1 -11 2341.57 239.617   1
   4  -1  11 2685.59 258.459   1
   4   1  11 1893.09 268.988   1
  -4   1 -12 3063.90 279.630   1
   4   1  13 8758.06 589.421   1
  -4  -1 -13 8432.71 577.172   1
   4   1  14 23424.0 1388.87   1
   4  -1  14 23082.0 1383.75   1
  -4  -1 -14 24931.0 1383.83   1
   4  -1  15 16735.9 997.024   1
   4   1  15 14714.8 989.581   1
  -4  -1 -15 16767.7 992.112   1
  -4   1 -15 17416.4 990.548   1
   4  -1  16 997.291 281.814   1
  -4  -1 -16 1363.08 255.961   1
  -4   1 -16 1424.98 252.482   1
   4  -1  17 1229.01 249.308   1
   4   1  17 800.768 278.196   1
  -4   1 -17 1269.49 229.641   1
  -4  -1 -17 1284.07 258.225   1
   4  -1  18 1144.28 285.224   1
  -4   1 -18 1676.50 266.761   1
   4   1  19 381.182 209.425   1
  -4  -1 -19 459.633 198.942   1
   4  -1  20 168.795 265.829   1
   4   1  20 634.642 252.455   1
  -4   1 -20 445.171 225.311   1
  -4  -1 -20 363.490 196.293   1
   4  -1  21-56.6650 209.470   1
   4   1  21 402.274 239.161   1
  -4  -1 -21 271.085 201.524   1
  -4   1 -21 24.8078 208.690   1
   4  -1  22 318.251 221.535   1
  -4   1 -22 128.556 201.790   1
   4   1  23-176.413 211.318   1
  -4  -1 -23 131.244 193.053   1
   4  -1  24 1646.90 302.153   1
   4   1  24 1752.15 291.906   1
  -4   1 -24 1843.23 271.006   1
  -4  -1 -24 1550.69 288.393   1
   4  -1  25 544.189 240.641   1
   4   1  25 866.362 289.125   1
  -4  -1 -25 1086.72 294.373   1
   4   1  26 956.043 310.467   1
  -4  -1 -26 1187.76 312.645   1
   4   1  27 627.923 319.975   1
  -4  -1 -27 718.746 312.062   1
  -4  -1 -28 82.7770 294.048   1
   4  -2 -29 351.788 297.478   1
  -4   2  28 705.042 305.232   1
   4  -2 -28 739.536 313.640   1
  -4   2  26 596.309 314.801   1
   4  -2 -26 694.616 312.857   1
  -4  -2  25 368.130 238.663   1
  -4   2  25-59.8282 265.141   1
   4   2 -25 257.211 250.162   1
   4  -2 -25 83.7368 283.867   1
  -4  -2  24 121.345 271.325   1
  -4   2  24-209.550 219.329   1
   4   2 -24 481.193 275.340   1
   4  -2 -24 362.348 233.635   1
  -4  -2  23 358.704 277.906   1
  -4   2  23-29.8618 281.513   1
   4   2 -23 250.954 274.191   1
   4  -2 -23 360.165 276.525   1
  -4  -2  22 1114.83 277.892   1
  -4   2  22 1420.90 320.769   1
   4   2 -22 1014.37 257.790   1
   4  -2 -22 1180.79 318.699   1
  -4  -2  21-28.7074 262.887   1
  -4   2  21-29.1956 235.115   1
   4   2 -21 187.683 262.099   1
   4  -2 -21 271.404 233.656   1
  -4  -2  20 1621.96 306.704   1
  -4   2  20 976.906 307.752   1
   4  -2 -20 854.714 291.007   1
   4   2 -20 730.436 270.112   1
  -4   2  19 1575.12 301.078   1
  -4  -2  19 1901.61 296.836   1
   4  -2 -19 2098.72 298.700   1
   4   2 -19 1925.53 281.985   1
  -4  -2  18 315.441 219.889   1
   4  -2 -18 230.737 239.860   1
   4   2 -18 245.162 214.222   1
  -4  -2  17 50.6946 203.316   1
   4   2 -17-165.523 207.509   1
  -4   2  16 2419.86 359.247   1
  -4  -2  16 3165.18 341.133   1
   4  -2 -16 3468.39 370.031   1
   4   2 -16 3702.28 338.221   1
  -4  -2  15 12730.9 804.740   1
  -4   2  15 12582.2 826.866   1
   4  -2 -15 12361.7 810.510   1
   4   2 -15 12780.7 798.412   1
  -4  -2  14 7647.87 539.358   1
  -4   2  14 7157.70 556.452   1
   4  -2 -14 7712.16 551.983   1
   4   2 -14 8078.43 535.657   1
  -4   2  13 489.198 211.610   1
  -4  -2  13 211.201 194.825   1
   4  -2 -13 369.128 198.519   1
  -4  -2  12 10805.2 660.541   1
  -4   2  12 9782.40 669.535   1
   4  -2 -12 10855.7 668.612   1
   4   2 -12 9431.19 640.773   1
   4   2 -11 35.0396 178.922   1
  -4   2  10 16954.7 1064.37   1
  -4  -2  10 18017.9 1053.61   1
   4  -2 -10 18439.5 1063.01   1
   4   2 -10 18490.8 1046.82   1
   4  -2  -9 1792.28 225.830   1
   4   2  -9 1664.71 203.798   1
  -4  -2   9 1791.06 215.732   1
  -4   2   9 1312.64 228.017   1
   4  -2  -8-50.0731 179.517   1
   4   2  -8 686.264 156.615   1
  -4   2   8 215.011 191.359   1
  -4  -2   8 385.437 158.830   1
   4  -2  -7 17438.2 1011.35   1
  -4   2   7 17394.5 1017.31   1
   4   2  -7 16470.7 994.285   1
  -4  -2   7 18451.3 1007.83   1
   4  -2  -6 22629.7 1315.46   1
  -4  -2   6 23530.3 1310.09   1
  -4   2   6 24151.3 1324.31   1
   4   2  -6 22850.0 1302.98   1
   4   2  -5 1369.36 182.082   1
  -4  -2   5 1250.29 187.258   1
  -4   2   5 1356.12 192.305   1
   4  -2  -5 1751.64 194.249   1
   4  -2  -4 46698.3 2567.39   1
  -4   2   4 47332.5 2574.02   1
   4  -2  -3 1570.02 202.452   1
  -4   2   3 1592.98 218.621   1
   4  -2   0 72996.8 4028.77   1
  -4   2   0 76318.1 4031.29   1
  -4   2  -1 36933.1 2086.64   1
   4  -2   1 39368.1 2086.32   1
   4  -2   2 21528.1 1200.46   1
  -4  -2  -2 22750.2 1210.56   1
  -4   2  -2 20453.0 1200.81   1
   4   2   2 21521.2 1209.23   1
  -4  -2  -3 1263.94 165.333   1
   4   2   3 1324.75 175.335   1
  -4  -2  -4 45053.7 2435.98   1
   4   2   4 43844.1 2436.22   1
  -4   2  -5 1113.91 167.338   1
  -4  -2  -5 1128.23 197.154   1
   4  -2   5 1532.47 185.945   1
   4   2   5 1371.74 195.127   1
  -4   2  -6 23888.6 1321.59   1
  -4  -2  -6 23465.0 1334.06   1
   4   2   6 22948.6 1338.94   1
   4  -2   6 23884.4 1323.17   1
  -4  -2  -7 17825.9 1047.44   1
  -4   2  -7 17269.5 1031.05   1
   4   2   7 18852.6 1055.39   1
   4  -2   7 18616.3 1036.86   1
   4  -2   8 642.483 165.982   1
   4   2   8 295.149 171.348   1
  -4  -2  -8 496.623 171.118   1
  -4   2  -8 368.765 146.793   1
  -4   2  -9 1205.01 188.251   1
  -4  -2  -9 1067.52 194.795   1
   4   2   9 1309.95 203.938   1
   4  -2   9 1688.96 209.834   1
   4   2  10 18139.4 1101.39   1
  -4   2 -10 19200.3 1086.67   1
  -4  -2 -10 18885.8 1098.21   1
  -4   2 -11 299.138 166.390   1
   4  -2  11 53.2495 176.810   1
   4   2  12 8730.77 637.513   1
   4  -2  12 10841.5 635.170   1
  -4  -2 -12 9734.74 639.367   1
  -4   2 -13-37.3425 167.992   1
  -4  -2 -13 228.019 201.080   1
   4   2  13 179.175 210.973   1
   4  -2  13 40.1968 189.851   1
   4   2  14 6974.99 518.545   1
  -4  -2 -14 6808.80 501.423   1
   4  -2  15 11966.3 757.148   1
   4   2  15 11791.3 772.687   1
   4   2  16 2508.51 340.287   1
   4  -2  16 2711.68 317.963   1
  -4  -2 -16 3196.50 342.140   1
   4  -2  17 271.404 244.207   1
   4   2  17-130.913 243.870   1
  -4   2 -17 197.281 216.964   1
  -4  -2 -17-116.159 237.262   1
   4  -2  18 587.334 215.538   1
   4   2  18 430.788 230.938   1
  -4  -2 -18 332.595 197.297   1
  -4   2 -18 637.626 204.667   1
   4   2  19 1647.00 262.215   1
   4  -2  19 1653.31 304.468   1
  -4   2 -19 1670.27 265.274   1
   4  -2  20 414.289 262.610   1
   4   2  20 319.058 213.689   1
  -4   2 -20 116.279 227.365   1
  -4  -2 -20 779.793 203.390   1
   4  -2  21 338.556 253.119   1
   4   2  21 317.042 225.997   1
  -4  -2 -21-123.638 199.243   1
  -4   2 -21 224.102 249.013   1
   4   2  22 1276.78 282.876   1
   4  -2  22 925.938 270.290   1
  -4   2 -22 1137.06 252.624   1
  -4  -2 -22 972.573 250.322   1
   4  -2  23 29.5592 222.242   1
   4   2  23-176.145 267.991   1
  -4   2 -23 213.055 238.808   1
  -4  -2 -23-157.158 249.372   1
   4  -2  24 210.486 236.831   1
   4   2  24 118.308 290.021   1
  -4   2 -24 328.445 239.680   1
  -4  -2 -24 159.699 281.406   1
   4   2  25 1038.03 316.920   1
  -4   2 -25 534.975 268.555   1
  -4  -2 -25 643.854 299.086   1
   4   2  26 59.2223 274.319   1
  -4  -2 -26 190.089 264.129   1
   4   2  28 351.951 241.195   1
  -4  -2 -28 326.593 256.947   1
  -4   3  29 142.725 297.747   1
   4  -3 -29 239.370 316.889   1
  -4   3  28-144.975 303.624   1
   4  -3 -28 27.0310 302.518   1
  -4   3  27-29.3173 293.818   1
   4  -3 -27 273.162 299.161   1
  -4   3  26 1952.99 339.911   1
   4  -3 -26 1905.48 345.094   1
  -4   3  25-29.7949 222.190   1
   4  -3 -25 305.077 235.642   1
  -4  -3  24 1399.67 304.142   1
  -4   3  24 598.073 277.126   1
   4   3 -24 1020.29 280.454   1
   4  -3 -24 970.423 268.372   1
  -4  -3  23-298.929 267.235   1
  -4   3  23 119.035 295.983   1
   4   3 -23 361.990 260.066   1
   4  -3 -23-249.004 287.120   1
  -4  -3  22-58.5718 247.869   1
  -4   3  22 59.1206 251.041   1
   4  -3 -22-27.4830 255.244   1
   4   3 -22-27.2874 233.299   1
  -4  -3  21 3570.98 386.424   1
   4   3 -21 3620.28 370.950   1
   4  -3 -20 5696.07 444.860   1
  -4   3  20 3372.68 422.081   1
  -4  -3  19 349.873 253.484   1
  -4   3  19-537.604 286.938   1
   4   3 -19-376.525 245.348   1
   4  -3 -19 317.563 260.628   1
  -4  -3  18 51.9469 245.293   1
  -4   3  18 166.363 198.356   1
   4   3 -18 96.9292 219.925   1
   4  -3 -18-77.7973 189.884   1
  -4  -3  17 1197.82 264.345   1
  -4   3  17 812.504 284.770   1
   4   3 -17 1118.55 246.507   1
   4  -3 -17 810.224 268.056   1
   4  -3 -16 9093.26 675.516   1
   4   3 -16 10334.1 661.005   1
  -4   3  16 9041.56 686.950   1
  -4  -3  16 10832.9 669.436   1
   4  -3 -15 6884.99 527.492   1
   4   3 -15 7439.87 506.913   1
  -4  -3  15 6366.08 512.624   1
  -4   3  15 7237.03 537.119   1
  -4   3  14 1260.31 278.136   1
   4  -3 -14 831.647 242.105   1
  -4   3  13 452.035 189.838   1
  -4  -3  13 307.607 193.594   1
   4  -3 -13-44.4836 174.110   1
   4   3 -13 344.380 183.617   1
   4   3 -12 4840.38 375.628   1
   4  -3 -12 4607.76 406.442   1
  -4   3  12 4495.37 415.923   1
  -4  -3  12 5355.06 385.000   1
   4  -3 -11 6899.83 479.049   1
  -4   3  11 6268.89 479.494   1
  -4  -3  11 6737.01 457.637   1
   4   3 -10 397.032 156.036   1
   4  -3 -10 464.516 178.110   1
  -4  -3  10 730.340 186.040   1
  -4   3  10 708.301 196.257   1
   4   3  -9 441.844 163.106   1
   4  -3  -9 385.138 199.844   1
  -4   3   9 573.815 213.155   1
  -4   3   8 2787.35 277.940   1
   4  -3  -8 2495.32 265.368   1
   4   3  -8 2870.25 240.496   1
  -4  -3   8 3358.67 258.027   1
  -4   3   7 7551.33 544.658   1
   4  -3  -7 8643.98 542.672   1
   4   3  -7 8521.03 524.916   1
  -4  -3   7 8923.79 530.961   1
  -4   3   6 22040.3 1292.09   1
  -4  -3   6 22940.6 1275.96   1
   4   3  -6 23270.8 1270.83   1
   4  -3  -6 21910.8 1287.17   1
  -4  -3   5 154.138 128.591   1
   4   3  -5 161.705 120.256   1
  -4   3   5 229.016 168.796   1
   4  -3  -5 213.573 153.321   1
  -4   3   4 20509.4 1175.43   1
   4  -3  -4 20680.4 1169.01   1
  -4   3   3 2311.02 234.065   1
   4  -3  -3 2279.18 221.486   1
  -4   3   2 7307.89 489.339   1
   4  -3  -2 8246.22 485.815   1
  -4   3  -1 5513.13 383.160   1
   4  -3   1 6236.32 387.114   1
   4  -3   2 7382.91 462.434   1
  -4  -3  -2 7012.64 467.972   1
   4   3   2 6962.38 470.759   1
  -4   3  -2 8334.13 466.850   1
   4  -3   3 2212.66 200.970   1
   4   3   3 1682.37 220.303   1
  -4  -3  -3 1908.70 220.344   1
  -4   3  -3 2259.21 198.715   1
  -4  -3  -4 19488.7 1102.43   1
   4   3   4 19088.4 1104.80   1
  -4  -3  -5 86.9846 139.787   1
   4   3   5 270.999 158.253   1
  -4   3  -6 23762.6 1317.49   1
  -4  -3  -6 22830.5 1338.64   1
   4  -3   6 24010.2 1318.63   1
   4   3   6 23532.3 1344.41   1
  -4  -3  -7 8595.82 566.007   1
  -4   3  -7 8736.61 536.815   1
   4  -3   7 8968.30 541.038   1
   4   3   7 8628.48 571.898   1
  -4  -3  -8 2545.01 274.695   1
  -4   3  -8 2976.09 242.237   1
   4   3   8 3088.94 284.790   1
  -4  -3  -9 395.749 199.476   1
  -4   3  -9 677.850 152.455   1
   4  -3   9 710.124 161.880   1
   4   3   9 226.014 191.828   1
  -4  -3 -10 353.746 189.181   1
   4  -3  10 351.359 164.710   1
   4   3  10 837.174 212.113   1
   4  -3  11 5996.99 430.951   1
  -4   3 -11 6146.15 423.024   1
   4   3  12 5249.80 435.956   1
   4  -3  12 5207.50 399.674   1
  -4   3 -12 4894.10 383.999   1
  -4  -3 -12 5763.81 426.534   1
  -4   3 -13 54.2970 169.368   1
  -4  -3 -13 84.6622 160.167   1
   4   3  13 206.482 180.085   1
   4  -3  13 584.909 208.911   1
  -4  -3 -14 743.301 254.056   1
  -4   3 -14 929.458 206.182   1
   4  -3  14 1089.90 224.443   1
   4   3  14 807.337 267.580   1
   4  -3  15 7604.58 512.780   1
   4   3  15 6581.45 533.119   1
   4   3  16 9429.15 647.080   1
   4  -3  16 8977.60 634.058   1
  -4   3 -16 10409.6 633.216   1
  -4  -3 -16 9276.39 632.008   1
   4  -3  17 1018.34 257.217   1
  -4   3 -17 987.960 226.223   1
   4  -3  18 176.416 219.154   1
   4   3  18 326.452 238.064   1
  -4  -3 -18 167.959 196.187   1
  -4   3 -18-67.2617 204.797   1
   4  -3  19-243.926 235.196   1
  -4   3 -19-113.958 202.975   1
  -4  -3 -19-417.704 220.758   1
  -4  -3 -20 3868.65 367.203   1
   4   3  20 4141.77 403.077   1
   4  -3  21 2835.03 358.081   1
  -4   3 -21 3742.39 360.090   1
   4   3  22 87.0996 242.364   1
   4  -3  22 57.7853 232.604   1
  -4   3 -22 25.9170 210.989   1
  -4  -3 -22-102.391 225.323   1
   4  -3  23 355.245 246.409   1
   4   3  23 205.144 281.382   1
  -4   3 -23-53.6110 224.711   1
  -4  -3 -23 209.097 263.284   1
   4   3  24 1708.47 348.998   1
  -4  -3 -24 1238.58 313.040   1
   4   3  25 235.764 293.391   1
  -4  -3 -25 239.858 266.026   1
   4   3  26 1702.39 291.165   1
  -4  -3 -26 1318.64 266.843   1
   4   3  27 116.719 242.130   1
  -4  -3 -27 297.191 257.458   1
   4   3  28-289.298 292.860   1
  -4  -3 -28 670.981 315.931   1
   4   3  29 428.031 297.606   1
  -4  -3 -29 395.456 302.079   1
  -4   4  29-28.0957 222.114   1
   4  -4 -29 392.715 250.119   1
  -4   4  28 228.717 222.633   1
   4  -4 -28 266.302 232.563   1
  -4   4  27 319.349 232.558   1
   4  -4 -27 650.061 243.559   1
  -4   4  25 29.6890 296.864   1
   4  -4 -25 275.234 287.047   1
  -4   4  24 684.651 307.539   1
   4  -4 -24 441.650 303.061   1
  -4  -4  23 836.068 273.802   1
  -4   4  23 1158.26 277.078   1
   4  -4 -23 1214.14 283.537   1
   4   4 -23 781.532 251.411   1
  -4   4  22 944.180 298.195   1
  -4  -4  22 495.322 280.170   1
   4  -4 -22 935.186 284.434   1
   4   4 -22 1252.97 284.945   1
  -4  -4  21 680.751 285.132   1
   4  -4 -21-136.449 269.677   1
   4   4 -21 185.372 234.139   1
  -4   4  20 1271.96 283.288   1
  -4  -4  20 1209.61 267.751   1
   4  -4 -20 1621.84 276.829   1
   4   4 -20 1745.40 277.068   1
  -4   4  19 2222.97 343.368   1
  -4  -4  19 2229.81 311.294   1
   4  -4 -19 2370.96 333.145   1
   4   4 -19 2032.37 300.233   1
  -4   4  18 1620.04 318.137   1
  -4  -4  18 1660.22 270.867   1
   4  -4 -18 1464.99 308.172   1
   4   4 -18 1502.04 261.041   1
  -4   4  17-191.407 228.263   1
  -4  -4  17-73.4501 223.500   1
   4  -4 -17 230.506 205.417   1
   4   4 -17-91.4173 212.258   1
  -4  -4  16 9251.53 643.082   1
   4   4 -16 9871.08 635.257   1
  -4   4  15 467.070 247.408   1
  -4  -4  15 22.1901 207.685   1
   4  -4 -15 291.622 223.540   1
   4   4 -15 270.278 210.250   1
  -4   4  14 2338.09 298.466   1
  -4  -4  14 2414.50 286.427   1
   4  -4 -14 2684.13 303.745   1
   4   4 -14 2700.63 290.067   1
  -4   4  13 4732.97 400.320   1
  -4  -4  13 4675.41 367.862   1
   4   4 -13 3998.11 347.086   1
   4  -4 -13 4477.92 384.264   1
  -4   4  12 1450.56 279.569   1
  -4  -4  12 1101.81 216.349   1
   4  -4 -12 962.073 249.361   1
   4   4 -12 1030.57 189.428   1
  -4   4  11 493.348 219.705   1
  -4  -4  11 456.742 187.930   1
   4  -4 -11 712.519 211.192   1
   4   4 -11 423.831 161.184   1
   4   4 -10 4572.92 339.195   1
  -4  -4  10 4742.16 358.222   1
  -4  -4   9 7590.80 488.949   1
  -4   4   9 7230.01 511.360   1
   4  -4  -9 7227.47 500.783   1
   4  -4  -8 323.377 181.891   1
  -4  -4   8 214.043 133.542   1
  -4   4   8 444.326 202.751   1
   4   4  -8 499.809 141.497   1
   4  -4  -7 4884.67 388.726   1
  -4   4   7 5265.97 404.158   1
   4   4  -7 5297.96 354.793   1
   4  -4  -6 43628.9 2585.05   1
  -4   4   6 47966.7 2594.66   1
   4   4  -6 49120.3 2567.93   1
  -4  -4   6 46897.8 2567.01   1
  -4   4   5 18574.9 1080.98   1
   4  -4  -5 18845.0 1077.08   1
  -4   4   4 20428.6 1148.31   1
   4  -4  -4 19644.8 1138.22   1
  -4   4   3 763.904 163.104   1
   4  -4  -3 514.287 151.784   1
   4  -4  -2 8056.48 504.372   1
  -4   4   2 8184.18 512.685   1
  -4   4   1 227.537 155.489   1
   4  -4  -1 389.228 150.848   1
   4  -4   1 71.8020 129.825   1
  -4   4  -1 42.3770 130.984   1
  -4  -4  -1 245.367 148.966   1
   4   4   1 132.129 143.904   1
   4   4   2 8047.35 517.197   1
  -4   4  -2 8803.00 504.750   1
   4  -4   2 8328.86 499.394   1
  -4  -4  -2 7739.75 512.179   1
   4  -4   3 344.154 118.787   1
  -4  -4  -3 503.382 155.892   1
   4   4   3 372.861 158.316   1
  -4   4  -3 524.213 128.613   1
   4  -4   4 20017.8 1118.56   1
  -4  -4  -4 19376.3 1140.95   1
   4   4   4 20599.2 1150.54   1
  -4   4  -4 19982.6 1118.04   1
   4   4   5 16834.9 987.111   1
  -4  -4  -5 16887.1 982.004   1
   4   4   6 48793.0 2686.64   1
  -4  -4  -6 48714.9 2681.68   1
   4  -4   7 5451.88 341.661   1
  -4   4  -7 4404.61 328.022   1
  -4  -4  -7 4454.70 359.203   1
   4   4   7 4980.51 369.497   1
   4   4   8 352.224 183.800   1
   4  -4   8 422.620 141.167   1
  -4  -4  -8 409.901 170.102   1
   4   4   9 7992.40 532.598   1
  -4  -4  -9 7142.26 518.401   1
  -4   4  -9 8009.21 492.350   1
   4  -4   9 7724.72 493.588   1
   4  -4  10 4657.88 350.477   1
  -4   4 -10 4885.60 344.820   1
  -4  -4 -11 544.321 189.727   1
  -4   4 -11 706.562 157.389   1
   4  -4  11 360.590 169.196   1
   4   4  11 366.806 189.493   1
  -4  -4 -12 1211.58 252.154   1
  -4   4 -12 545.688 179.640   1
   4   4  12 745.214 260.940   1
   4  -4  12 633.807 182.650   1
   4   4  13 4104.55 371.261   1
   4  -4  13 4539.65 347.098   1
  -4   4 -13 4192.39 325.380   1
  -4  -4 -13 3565.38 352.818   1
   4   4  14 1887.89 304.969   1
   4  -4  14 2449.33 278.664   1
  -4  -4 -14 3027.83 314.881   1
  -4   4 -14 2387.06 254.158   1
   4   4  15-149.935 266.977   1
  -4  -4 -15-159.470 230.608   1
   4  -4  16 9596.49 639.228   1
  -4   4 -16 9597.21 625.805   1
   4  -4  17 261.657 223.177   1
   4   4  17 241.707 275.217   1
  -4  -4 -17 118.664 242.156   1
  -4   4 -17 336.384 197.897   1
   4  -4  18 1772.81 273.308   1
   4   4  18 1749.55 320.972   1
  -4   4 -18 903.930 227.712   1
  -4  -4 -18 1387.12 288.698   1
   4   4  19 2007.00 340.332   1
   4  -4  19 1453.13 286.877   1
  -4   4 -19 1960.47 265.923   1
  -4  -4 -19 2178.10 319.113   1
   4  -4  20 889.748 255.084   1
   4   4  20 879.250 308.486   1
  -4  -4 -20 1107.01 271.213   1
  -4   4 -20 1214.63 243.848   1
   4   4  21 260.794 271.442   1
   4  -4  21-167.626 229.994   1
  -4  -4 -21 24.8378 224.128   1
  -4   4 -21 299.569 210.636   1
   4   4  22 1103.30 247.337   1
   4  -4  22 1037.92 280.341   1
  -4   4 -22 831.423 260.726   1
   4  -4  23 1570.07 312.592   1
   4   4  23 1870.94 325.124   1
  -4   4 -23 917.013 276.754   1
  -4  -4 -23 1225.71 293.614   1
   4   4  24 762.173 314.099   1
  -4  -4 -24 500.982 290.571   1
   4   4  25 58.5351 285.319   1
  -4  -4 -25 52.9147 268.933   1
  -4  -4 -26 346.493 214.564   1
   4   4  27 144.264 272.694   1
  -4  -4 -27 987.912 304.385   1
   4   4  29-84.2517 258.970   1
  -4  -4 -29 544.696 280.260   1
  -4   5  28-28.2316 300.841   1
   4  -5 -28-79.0144 304.357   1
  -4   5  27 344.377 318.696   1
   4  -5 -27 428.408 319.523   1
  -4   5  26 174.851 286.396   1
   4  -5 -26 162.675 301.180   1
  -4   5  25 29.4756 235.201   1
   4  -5 -25 601.151 253.610   1
  -4   5  24 177.470 250.605   1
   4  -5 -24 247.366 251.892   1
  -4   5  23 413.789 310.905   1
   4  -5 -23 385.635 303.562   1
  -4   5  22 1858.71 340.703   1
  -4  -5  22 1621.31 308.749   1
   4  -5 -22 1759.06 323.055   1
   4   5 -22 1471.14 283.284   1
  -4   5  21 380.778 284.913   1
   4  -5 -21-27.3819 250.821   1
  -4  -5  20 1816.59 297.247   1
   4   5 -20 1912.67 296.422   1
  -4   5  19 429.278 290.928   1
  -4  -5  19-78.2787 221.652   1
   4   5 -19 73.6309 209.902   1
   4  -5 -19 53.6219 254.618   1
  -4  -5  18 7907.76 559.848   1
  -4   5  18 6847.51 565.182   1
   4   5 -18 8144.79 549.844   1
   4  -5 -18 7573.20 562.510   1
  -4   5  17 55.3243 275.886   1
  -4  -5  17 262.844 206.432   1
   4  -5 -17-155.408 263.348   1
   4   5 -17 224.415 201.949   1
  -4  -5  16 227.402 216.724   1
  -4   5  16 243.810 283.205   1
   4  -5 -16 354.350 276.173   1
   4   5 -16 21.3577 195.784   1
  -4   5  15 4569.29 430.917   1
   4  -5 -15 4811.98 426.870   1
  -4   5  14 590.095 268.388   1
  -4  -5  14 1228.31 236.192   1
   4   5 -14 1200.65 211.171   1
   4  -5 -14 1486.19 281.620   1
  -4   5  13 10318.3 752.169   1
  -4  -5  13 10943.2 717.184   1
   4  -5 -13 11983.0 751.654   1
   4   5 -13 12330.7 717.636   1
   4  -5 -12 16866.2 990.185   1
  -4  -5  12 16230.7 974.492   1
  -4   5  12 15335.3 987.329   1
   4   5 -12 16982.6 964.134   1
   4   5 -11 1963.57 214.931   1
  -4  -5  11 1671.09 220.603   1
  -4   5  11 1612.67 287.165   1
   4  -5 -11 1140.77 256.392   1
   4   5 -10 252.150 140.053   1
  -4  -5  10 332.566 162.700   1
  -4   5  10 286.750 210.755   1
   4  -5 -10 556.401 211.685   1
   4   5  -9 139.559 132.113   1
   4  -5  -9-19.6171 196.765   1
  -4  -5   9 407.622 154.063   1
  -4   5   9 42.1292 215.810   1
   4  -5  -8 72428.5 4037.75   1
  -4  -5   8 74303.4 4014.52   1
  -4   5   8 73043.6 4045.82   1
   4   5  -8 75671.4 4013.45   1
   4  -5  -7 264.218 188.885   1
  -4  -5   7 550.833 157.516   1
  -4   5   7 303.147 188.706   1
  -4  -5   6 11721.0 689.092   1
   4   5  -6 11612.4 687.720   1
   4  -5  -6 12113.0 721.670   1
  -4   5   6 11607.6 723.886   1
   4  -5  -5 2847.48 280.419   1
  -4   5   5 3946.17 305.224   1
   4  -5  -4 31518.6 1762.78   1
  -4   5   4 31853.1 1766.91   1
   4  -5  -3 16799.1 972.760   1
  -4   5   3 17066.4 980.212   1
   4  -5  -2 88527.6 4767.04   1
  -4   5   2 88000.1 4773.01   1
   4  -5  -1 9816.29 583.464   1
  -4   5   1 9478.53 586.557   1
  -4  -5   0-46.3289 130.371   1
   4   5   0 47.6436 137.382   1
  -4  -5  -1 8733.78 553.943   1
   4   5   1 9426.81 563.061   1
   4   5   2 81078.1 4593.55   1
  -4   5  -2 86598.4 4580.81   1
  -4  -5  -2 85101.9 4594.62   1
   4  -5   2 86183.3 4578.13   1
   4  -5   3 17246.4 917.422   1
   4   5   3 14445.7 931.741   1
  -4  -5  -3 15161.8 932.073   1
  -4   5  -3 17179.8 917.646   1
   4   5   4 31548.2 1725.04   1
  -4  -5  -4 27839.9 1714.71   1
  -4   5  -4 32580.6 1696.53   1
  -4   5  -5 3972.38 276.026   1
  -4  -5  -5 3851.38 310.972   1
   4   5   5 3779.34 316.188   1
   4  -5   5 3986.39 278.364   1
   4   5   6 10522.5 680.210   1
  -4  -5  -6 11570.7 681.346   1
  -4  -5  -7 403.532 176.232   1
   4   5   7 530.888 193.688   1
   4   5   8 74144.2 4117.09   1
  -4   5  -8 77007.9 4087.48   1
  -4  -5  -8 74607.4 4112.80   1
   4  -5   8 75514.2 4090.63   1
  -4   5  -9 156.854 127.338   1
   4  -5   9 136.862 147.295   1
  -4   5 -10 350.180 147.125   1
  -4  -5 -10 239.009 191.988   1
   4  -5  10 377.688 132.223   1
  -4  -5 -11 2150.15 260.980   1
  -4   5 -11 1746.68 202.668   1
   4  -5  11 2085.03 217.976   1
   4   5  11 1400.54 259.049   1
   4   5  12 16330.6 997.644   1
   4  -5  12 16090.9 958.786   1
  -4   5 -12 15889.1 953.017   1
  -4  -5 -12 17343.1 991.200   1
   4   5  13 11936.0 756.252   1
   4  -5  13 11645.8 729.670   1
  -4   5 -13 12208.5 721.253   1
  -4  -5 -13 11335.6 740.388   1
   4   5  14 1012.42 266.844   1
   4  -5  14 1404.02 228.294   1
   4  -5  15 5489.61 403.035   1
   4   5  15 5376.08 454.672   1
  -4   5 -15 5305.36 392.302   1
  -4  -5 -15 4186.06 414.248   1
   4   5  16 290.245 257.219   1
  -4  -5 -16-165.335 237.229   1
   4  -5  17 324.202 220.572   1
   4   5  17 326.118 259.830   1
  -4  -5 -17 600.242 225.505   1
  -4   5 -17 494.743 203.889   1
  -4   5 -18 6637.76 488.435   1
   4  -5  18 6744.24 514.212   1
   4   5  18 7503.47 542.500   1
  -4  -5 -18 6702.56 505.310   1
   4  -5  19 153.502 224.795   1
   4   5  19 169.628 216.512   1
  -4  -5 -19 472.947 205.937   1
  -4   5 -19 22.4180 200.755   1
   4  -5  20 2056.03 304.656   1
  -4   5 -20 1873.31 274.746   1
   4   5  21 115.422 294.318   1
  -4  -5 -21 378.262 263.255   1
  -4   5 -22 1073.25 255.630   1
  -4  -5 -22 946.249 283.466   1
   4   5  23 320.708 220.478   1
  -4  -5 -23 545.851 211.373   1
   4   5  24 145.873 296.536   1
  -4  -5 -24-104.941 261.579   1
   4   5  25 493.957 316.266   1
  -4  -5 -25 603.976 303.767   1
   4   5  26-316.939 239.743   1
  -4  -5 -26-448.675 231.794   1
   4   5  27 256.672 268.774   1
  -4  -5 -27 131.925 265.834   1
   4   5  28 534.625 310.855   1
  -4  -5 -28 364.282 309.693   1
  -4   6  28 501.021 251.906   1
   4  -6 -28 545.182 252.021   1
  -4   6  26-28.9437 297.216   1
   4  -6 -26 885.211 320.320   1
   4  -6 -24 1065.75 287.966   1
  -4   6  23 766.316 278.198   1
   4  -6 -23 548.979 257.973   1
  -4   6  22 1296.85 331.282   1
   4  -6 -22 933.690 324.482   1
  -4   6  21 146.713 223.744   1
  -4  -6  21 306.959 240.442   1
   4  -6 -21 246.729 218.502   1
   4   6 -21 182.185 225.027   1
  -4   6  20 872.572 325.295   1
  -4  -6  20 645.573 264.310   1
   4  -6 -20 626.297 298.781   1
   4   6 -20 425.723 250.062   1
  -4   6  19 720.004 254.103   1
  -4  -6  19 335.242 232.233   1
   4   6 -19 838.446 239.415   1
   4  -6 -19 593.146 223.590   1
  -4   6  18 1506.70 337.355   1
  -4  -6  18 2464.12 302.484   1
   4   6 -18 2380.62 293.520   1
   4  -6 -18 2182.31 331.700   1
  -4  -6  17 964.358 237.847   1
  -4   6  17 532.083 301.812   1
   4   6 -17 1303.24 223.299   1
   4  -6 -17 1281.79 302.588   1
   4  -6 -16 5512.97 436.522   1
  -4   6  16 4392.17 436.494   1
   4   6 -15 252.976 177.405   1
  -4  -6  15 105.747 204.290   1
  -4   6  14 9824.04 691.336   1
  -4  -6  14 9311.96 652.969   1
   4  -6 -14 9810.62 685.536   1
  -4   6  13 4184.39 408.090   1
   4  -6 -13 3979.37 379.524   1
   4   6 -13 3465.94 324.039   1
  -4  -6  12 34.8405 152.401   1
   4  -6 -12-22.9273 227.493   1
  -4   6  12-24.4957 239.416   1
   4   6 -12 163.272 165.193   1
  -4   6  11 4344.93 408.483   1
  -4  -6  11 4738.28 358.983   1
   4   6 -11 5297.10 367.590   1
   4  -6 -11 5149.77 401.958   1
  -4  -6  10-206.256 148.683   1
   4  -6 -10 169.730 178.959   1
  -4   6  10-45.4304 196.782   1
   4   6 -10 57.5348 129.371   1
   4   6  -9 8998.26 546.204   1
  -4  -6   9 8742.69 547.012   1
  -4   6   8 8453.95 598.922   1
  -4  -6   8 9457.86 557.621   1
   4   6  -8 9243.71 555.668   1
   4  -6  -8 8773.35 591.571   1
  -4   6   7 1122.15 213.407   1
  -4  -6   7 1284.92 167.388   1
   4  -6  -7 1372.34 212.627   1
   4   6  -7 1349.15 168.193   1
  -4   6   6 23517.1 1342.61   1
   4  -6  -6 23308.5 1337.78   1
  -4   6   5 4924.51 412.077   1
   4  -6  -5 6816.62 423.344   1
   4  -6  -4 1640.83 210.070   1
  -4   6   4 2008.30 228.322   1
  -4   6   3 8867.06 530.456   1
   4  -6  -3 7600.33 518.156   1
  -4   6   2 669.308 158.593   1
   4  -6  -2 550.184 145.574   1
   4   6  -1 2588.88 222.336   1
  -4   6   1 2652.69 236.066   1
  -4  -6   1 2390.12 222.326   1
   4  -6  -1 2402.40 228.375   1
  -4   6   0 5969.27 411.765   1
   4   6   0 6737.40 421.040   1
   4  -6   0 6374.88 415.365   1
  -4  -6   0 7019.22 419.258   1
   4   6   1 2888.81 240.309   1
  -4  -6  -1 2550.10 232.960   1
   4  -6   2 399.992 127.909   1
  -4  -6  -2 673.734 153.173   1
   4   6   2 572.068 160.318   1
  -4   6  -2 747.279 137.755   1
  -4   6  -3 9339.84 548.167   1
   4  -6   3 9280.49 545.894   1
  -4  -6  -3 9005.11 571.532   1
   4   6   3 8969.94 576.401   1
   4  -6   4 2176.53 179.077   1
   4   6   4 1493.01 207.700   1
  -4  -6  -4 1741.59 207.767   1
  -4   6  -5 6645.30 414.714   1
   4  -6   5 7025.31 416.153   1
  -4  -6  -5 6223.13 455.722   1
   4   6   5 6620.13 466.077   1
   4   6   6 22808.3 1374.42   1
  -4  -6  -6 24048.7 1374.05   1
  -4   6  -6 24242.1 1338.20   1
   4  -6   6 24809.7 1340.59   1
  -4  -6  -7 1681.27 228.366   1
   4   6   7 1212.43 227.564   1
   4   6   8 8700.75 608.344   1
  -4  -6  -8 9893.56 611.991   1
   4  -6   9 8939.13 551.687   1
   4   6   9 8725.61 599.206   1
  -4   6  -9 9367.34 552.424   1
  -4  -6  -9 9010.37 597.095   1
  -4   6 -10 13.2372 124.740   1
  -4  -6 -10 204.169 199.076   1
   4   6  10-21.9600 221.134   1
   4  -6  10 136.300 124.136   1
   4   6  11 4234.00 375.209   1
   4  -6  11 4067.13 331.814   1
  -4  -6 -11 5014.73 379.333   1
  -4   6 -11 4699.28 328.981   1
  -4   6 -12 224.059 154.823   1
  -4  -6 -12-65.5123 183.700   1
   4  -6  12 208.734 160.638   1
   4   6  12 118.630 195.397   1
  -4   6 -13 4293.37 334.786   1
  -4  -6 -13 5006.15 398.022   1
   4   6  13 4126.73 397.833   1
   4  -6  13 4236.92 344.140   1
  -4  -6 -14 9925.79 690.702   1
  -4   6 -14 11197.6 654.510   1
   4  -6  14 10648.7 664.221   1
   4   6  14 9560.07 702.148   1
  -4   6 -15-17.8379 170.284   1
   4  -6  15-20.0509 195.961   1
  -4   6 -16 5102.17 390.046   1
  -4  -6 -16 5274.97 412.194   1
   4   6  16 4066.00 427.549   1
   4  -6  16 5374.03 406.073   1
  -4  -6 -17 1115.08 216.351   1
  -4   6 -17 608.602 195.192   1
   4  -6  17 489.776 239.269   1
   4   6  17 907.631 235.164   1
  -4  -6 -18 2002.39 297.971   1
  -4   6 -18 1968.72 254.399   1
   4  -6  18 1481.31 258.599   1
   4   6  18 1922.12 330.761   1
  -4  -6 -19 220.828 262.018   1
  -4   6 -19 736.987 220.275   1
   4  -6  19 727.980 239.552   1
   4   6  19 438.731 309.731   1
  -4  -6 -20 703.439 256.499   1
  -4   6 -20 451.374 222.898   1
   4   6  20 846.495 307.733   1
   4  -6  20 764.198 258.704   1
  -4   6 -21 275.615 215.986   1
  -4  -6 -21 151.515 191.066   1
   4   6  21 288.933 221.284   1
  -4  -6 -22 1389.33 301.435   1
   4   6  22 1450.64 338.237   1
  -4  -6 -23 1010.32 295.230   1
   4   6  23 377.845 297.910   1
  -4  -6 -24 782.247 233.522   1
   4   6  24 290.141 228.334   1
  -4  -6 -25 471.523 279.423   1
   4   6  25-28.8473 279.325   1
  -4  -6 -26 835.872 307.233   1
   4   6  26 969.713 319.041   1
  -4  -6 -28 694.061 308.647   1
   4   6  28-110.915 290.171   1
  -4   7  27 421.134 228.426   1
   4  -7 -27 261.080 230.514   1
  -4   7  26 1804.51 341.481   1
   4  -7 -26 1380.11 321.213   1
  -4   7  25 347.642 306.430   1
   4  -7 -25 242.164 295.611   1
  -4   7  24 672.724 305.767   1
   4  -7 -24 896.441 305.149   1
  -4   7  23-117.474 217.000   1
   4  -7 -23-27.3459 210.884   1
  -4   7  21 3582.74 387.316   1
   4  -7 -21 3099.43 370.746   1
   4   7 -20 4560.88 400.852   1
  -4   7  20 4114.49 446.962   1
   4  -7 -20 4561.10 442.421   1
   4   7 -19-117.033 200.792   1
  -4  -7  19 229.591 238.261   1
  -4  -7  18 1550.87 258.473   1
   4   7 -18 1380.82 248.828   1
  -4   7  18 2005.71 338.984   1
   4  -7 -18 1662.62 327.891   1
  -4  -7  17 1562.72 244.735   1
   4   7 -17 1249.82 223.795   1
  -4   7  17 1159.67 303.558   1
   4  -7 -17 1162.23 290.483   1
  -4  -7  16 951.304 204.985   1
   4   7 -16 502.494 189.894   1
  -4   7  16 556.226 238.328   1
   4  -7 -16 363.603 225.786   1
  -4  -7  15 1544.09 242.082   1
   4  -7 -15 1450.21 239.117   1
  -4   7  15 1198.80 245.447   1
   4   7 -15 1961.99 237.470   1
  -4   7  14 9043.39 640.056   1
  -4  -7  14 9577.61 609.563   1
   4   7 -14 10065.3 603.541   1
   4  -7 -14 8444.80 623.367   1
  -4  -7  13 825.636 199.586   1
   4   7 -13 893.557 195.880   1
  -4   7  13 621.471 254.316   1
   4  -7 -13 918.455 254.103   1
  -4  -7  12 500.489 180.533   1
   4  -7 -12 352.021 245.286   1
  -4   7  12 175.553 267.751   1
   4   7 -12 567.894 166.936   1
  -4   7  11 7197.71 546.208   1
   4  -7 -11 7596.36 541.002   1
   4   7 -11 8560.28 506.595   1
  -4  -7  11 7695.07 504.220   1
  -4   7  10 21984.6 1343.41   1
  -4  -7  10 23125.6 1298.54   1
   4   7 -10 23714.3 1297.57   1
   4  -7 -10 22681.8 1337.19   1
  -4  -7   9 339.525 128.847   1
   4  -7  -9 209.051 206.110   1
  -4   7   9 22.4675 223.616   1
   4   7  -9 506.515 142.266   1
   4   7  -8 3767.62 276.923   1
  -4  -7   8 3682.97 282.146   1
  -4   7   7 7768.29 574.825   1
   4  -7  -7 9495.06 579.820   1
   4  -7  -6 125.966 189.170   1
  -4   7   6 309.094 215.632   1
   4  -7  -5 1120.87 187.705   1
  -4   7   5 838.771 193.073   1
  -4   7   4 10130.8 604.023   1
   4  -7  -4 8879.42 593.031   1
   4  -7  -3 193.906 138.607   1
  -4   7   3 413.823 160.602   1
  -4   7   2 30438.8 1738.46   1
   4  -7  -2 31953.8 1735.44   1
   4   7  -1 5607.20 381.034   1
  -4   7   1 6096.42 397.954   1
  -4  -7   1 5772.72 379.215   1
   4   7   0 132.776 132.103   1
  -4   7   0-139.695 140.212   1
   4  -7   0 169.794 124.475   1
   4   7   1 5873.21 403.206   1
  -4  -7  -1 6268.77 405.618   1
   4   7   2 32135.2 1811.33   1
  -4  -7  -2 32937.8 1810.13   1
  -4  -7  -3 705.458 163.410   1
   4   7   3 453.211 166.088   1
  -4   7  -3 508.018 126.325   1
   4  -7   3 723.328 129.653   1
   4   7   4 10452.1 664.040   1
  -4   7  -4 10322.1 622.129   1
   4  -7   4 11292.3 624.893   1
  -4  -7  -4 10533.1 657.738   1
   4   7   5 908.712 197.598   1
  -4   7  -5 774.255 124.648   1
  -4  -7  -5 819.194 183.282   1
   4  -7   5 1028.15 129.982   1
   4  -7   6 310.371 121.442   1
   4   7   6 374.245 190.314   1
  -4   7  -6 406.493 112.137   1
  -4  -7  -6 392.736 181.229   1
   4   7   7 10472.8 657.505   1
  -4  -7  -7 10462.5 650.442   1
  -4   7  -7 9930.00 600.333   1
   4  -7   7 10257.2 602.008   1
  -4  -7  -9 242.862 191.936   1
   4   7   9 628.921 203.808   1
   4   7  10 20981.9 1309.65   1
   4  -7  10 22598.6 1260.73   1
  -4   7 -10 22799.6 1256.30   1
  -4  -7 -10 22695.9 1309.25   1
   4   7  11 7165.49 542.285   1
   4  -7  11 7453.80 469.867   1
  -4   7 -11 6859.72 459.304   1
  -4  -7 -11 7609.45 527.137   1
  -4   7 -12 293.297 150.086   1
   4  -7  12 603.347 166.051   1
   4   7  12 580.674 255.024   1
   4   7  13 872.971 286.069   1
   4  -7  13 941.480 192.552   1
   4  -7  14 9010.39 600.694   1
  -4   7 -14 9720.38 592.719   1
   4  -7  15 1372.12 229.409   1
   4   7  15 1194.36 302.571   1
  -4   7 -15 1464.25 199.434   1
  -4  -7 -15 1590.96 282.210   1
   4  -7  16 612.879 210.157   1
   4   7  16 300.121 226.283   1
  -4   7 -16 249.184 167.027   1
  -4  -7 -16 433.654 208.352   1
   4   7  17 774.340 261.737   1
  -4  -7 -17 811.801 245.926   1
   4   7  18 990.195 317.941   1
   4  -7  18 1135.43 243.251   1
  -4  -7 -18 1419.11 302.386   1
  -4   7 -18 1506.16 229.491   1
   4  -7  19-147.295 212.877   1
  -4   7 -19-199.344 193.967   1
  -4   7 -20 4239.88 375.485   1
  -4  -7 -20 4093.46 365.523   1
   4   7  20 3823.77 385.821   1
   4   7  21 2979.23 396.002   1
  -4  -7 -21 3183.44 370.779   1
   4   7  23-86.9307 238.526   1
  -4  -7 -23-77.7665 231.071   1
   4   7  24 2162.11 367.467   1
  -4  -7 -24 1114.14 323.844   1
  -4  -7 -25 441.511 217.322   1
   4   7  26 1636.02 333.946   1
   4   7  27-27.7956 279.264   1
  -4  -7 -27 282.724 286.044   1
   4  -8 -27 205.974 223.312   1
  -4   8  25-229.749 311.243   1
   4  -8 -25 319.892 300.657   1
  -4   8  23 87.7147 220.010   1
   4  -8 -23-381.046 228.965   1
  -4   8  22 1290.58 340.809   1
   4  -8 -22 1670.79 334.608   1
  -4   8  21 528.748 266.374   1
   4  -8 -21 164.580 235.960   1
  -4   8  20 643.671 322.065   1
   4  -8 -20 1149.83 313.713   1
   4   8 -19 719.217 224.003   1
  -4   8  19 436.446 219.705   1
   4  -8 -19 1143.45 242.324   1
   4   8 -18 617.119 213.746   1
  -4  -8  18 813.243 226.737   1
  -4  -8  17 654.647 210.502   1
   4  -8 -17 266.696 277.386   1
  -4   8  17 828.407 302.734   1
   4   8 -17 936.449 204.696   1
  -4   8  16 5038.48 468.626   1
  -4  -8  16 5569.84 422.521   1
   4   8 -16 6346.31 426.897   1
   4  -8 -16 5334.56 461.570   1
  -4  -8  15 227.312 197.148   1
   4  -8 -15 387.191 225.888   1
  -4   8  15-27.6499 221.869   1
   4   8 -15-36.7320 181.448   1
  -4   8  14 4303.98 401.351   1
  -4  -8  14 3999.77 332.430   1
   4   8 -14 4231.85 335.841   1
   4  -8 -14 4119.19 386.228   1
  -4  -8  13 212.138 170.997   1
   4   8 -13 318.387 171.225   1
  -4   8  13 211.260 265.551   1
   4  -8 -13 197.222 256.175   1
  -4  -8  12 2455.94 246.634   1
   4   8 -12 2583.35 241.925   1
  -4   8  12 2154.09 331.881   1
   4  -8 -12 3070.82 337.007   1
  -4  -8  11 1552.42 194.711   1
   4  -8 -11 1372.03 266.826   1
  -4   8  11 1715.20 279.345   1
   4   8 -11 1410.73 188.976   1
  -4   8  10 39584.2 2357.82   1
   4   8 -10 44717.0 2312.60   1
  -4  -8  10 41371.1 2309.79   1
   4  -8 -10 41420.9 2354.54   1
  -4   8   9 671.987 238.896   1
   4  -8  -9 948.650 231.733   1
  -4  -8   9 794.530 146.382   1
   4   8  -9 662.859 140.177   1
   4  -8  -8 20.6453 174.182   1
  -4   8   8-178.010 185.137   1
  -4   8   7 8359.66 562.550   1
   4  -8  -7 7462.29 542.669   1
  -4   8   6 50577.9 2839.09   1
   4  -8  -6 52268.1 2835.65   1
  -4   8   5 1332.01 224.493   1
   4  -8  -5 2002.17 230.888   1
  -4   8   4 16486.8 978.899   1
   4  -8  -3 967.034 191.141   1
  -4   8   3 1086.45 196.607   1
   4  -8  -2 4821.73 360.886   1
   4   8  -2 5238.94 353.730   1
  -4   8   2 5414.25 368.501   1
  -4  -8   2 5113.57 345.661   1
   4   8  -1 1348.31 173.671   1
   4  -8  -1 1274.51 182.399   1
  -4  -8   1 1355.23 161.406   1
  -4   8   0 34748.8 1917.56   1
   4   8   0 33115.2 1917.61   1
   4  -8   0 35109.1 1916.07   1
  -4  -8   0 36001.6 1919.79   1
   4  -8   1 1077.63 148.139   1
  -4   8  -1 1279.80 153.484   1
  -4  -8  -1 1169.58 180.679   1
   4   8   1 1329.27 193.521   1
  -4  -8  -2 5239.33 371.375   1
   4   8   2 5030.70 374.994   1
   4   8   3 720.758 180.827   1
  -4   8  -3 861.087 136.830   1
   4  -8   3 1113.93 141.956   1
   4   8   4 15670.8 950.786   1
   4  -8   4 15865.0 913.148   1
  -4   8  -4 16681.4 912.667   1
  -4  -8  -4 16050.7 947.809   1
   4  -8   5 1875.78 163.909   1
  -4   8  -5 1873.86 167.473   1
  -4  -8  -5 1976.29 231.127   1
   4   8   5 1609.64 225.663   1
  -4  -8  -6 49927.6 2901.94   1
  -4   8  -6 55946.8 2864.26   1
   4  -8   6 52278.0 2863.27   1
   4   8   6 50907.4 2908.87   1
  -4   8  -7 10000.5 586.328   1
   4  -8   7 10038.9 587.403   1
  -4   8  -8 79.0760 103.828   1
  -4  -8  -8 160.374 174.844   1
   4   8   8 64.4626 183.152   1
   4  -8   8 62.2925 114.909   1
   4   8   9 560.793 232.572   1
   4  -8   9 594.242 130.219   1
  -4   8  -9 926.688 134.406   1
  -4  -8  -9 477.996 204.919   1
   4   8  10 42762.2 2436.60   1
  -4  -8 -10 44337.4 2432.27   1
   4   8  11 1177.86 269.284   1
   4  -8  11 1335.93 175.941   1
  -4   8 -11 1135.45 163.705   1
  -4  -8 -11 1348.20 252.277   1
   4   8  12 2798.48 312.434   1
   4  -8  12 2180.89 224.442   1
  -4  -8 -13 161.983 183.736   1
  -4   8 -13 218.733 143.804   1
   4  -8  13 167.182 159.096   1
   4   8  13 178.606 194.550   1
  -4   8 -14 4260.85 316.772   1
  -4  -8 -14 4153.12 380.661   1
   4   8  14 3851.83 405.092   1
   4  -8  14 4004.89 325.703   1
   4   8  15-135.667 278.516   1
   4  -8  15 148.428 171.072   1
  -4   8 -15 234.657 159.249   1
  -4  -8 -15 287.431 245.901   1
  -4   8 -16 5332.88 393.631   1
   4  -8  16 6151.58 421.069   1
   4   8  16 5419.21 472.233   1
  -4  -8 -16 5041.54 443.095   1
   4   8  17 894.503 262.484   1
   4  -8  17 729.558 224.524   1
  -4   8 -17 560.010 188.313   1
  -4  -8 -17 793.350 240.440   1
   4   8  19 554.840 258.099   1
  -4  -8 -19-24.2534 207.660   1
   4   8  20 606.007 297.174   1
  -4  -8 -20 806.358 260.168   1
   4   8  21 404.940 296.969   1
  -4  -8 -21 458.301 273.451   1
   4   8  22 1418.08 273.198   1
  -4  -8 -22 773.702 244.151   1
   4   8  23 375.020 320.021   1
  -4  -8 -23 541.599 280.029   1
   4   8  25-169.885 299.758   1
  -4  -8 -25 129.585 284.914   1
   4   8  27 302.104 284.176   1
  -4   9  26 839.329 320.846   1
   4  -9 -26 621.667 294.091   1
  -4   9  25 512.703 318.314   1
   4  -9 -25 342.820 305.550   1
  -4   9  24 1586.18 303.659   1
   4  -9 -24 1739.53 295.769   1
  -4   9  23 378.110 288.193   1
   4  -9 -23 162.411 261.518   1
  -4   9  22 351.521 314.090   1
   4  -9 -22 381.661 294.858   1
  -4   9  20 2702.15 387.651   1
   4  -9 -20 2166.08 362.802   1
  -4   9  19-175.366 260.599   1
   4  -9 -19-109.363 249.694   1
  -4   9  18 406.674 289.938   1
   4  -9 -18 135.859 242.542   1
   4   9 -17 1648.36 236.690   1
  -4  -9  17 1539.07 232.772   1
  -4   9  17 1295.34 342.718   1
   4  -9 -17 1615.59 326.814   1
   4   9 -16 147.604 181.355   1
  -4  -9  16 75.6034 168.063   1
  -4   9  16-113.890 288.790   1
   4  -9 -16 398.641 286.284   1
   4   9 -15 85.8276 160.344   1
   4  -9 -15 654.068 273.622   1
  -4  -9  15 175.832 160.511   1
  -4   9  15 252.381 290.615   1
   4  -9 -14 5573.26 476.165   1
  -4  -9  14 5809.76 407.458   1
   4   9 -14 5505.50 401.804   1
  -4   9  14 6411.52 504.834   1
   4   9 -13 2621.33 246.396   1
  -4  -9  13 2888.66 253.143   1
  -4  -9  12 635.039 158.661   1
   4   9 -12 627.681 153.311   1
   4  -9 -12 490.487 217.975   1
  -4   9  12 393.313 232.052   1
  -4   9  11 331.190 272.632   1
  -4  -9  11 747.546 151.917   1
   4  -9 -11 619.425 267.877   1
   4   9 -11 484.421 147.307   1
   4   9 -10 7424.31 452.739   1
  -4  -9  10 7525.23 457.249   1
  -4   9  10 6378.58 525.845   1
   4  -9 -10 6806.91 523.807   1
   4  -9  -9 1777.93 249.005   1
  -4   9   9 1122.75 238.353   1
   4  -9  -8 1963.44 262.374   1
  -4   9   8 2162.72 277.534   1
  -4  -9   7 12831.7 739.210   1
   4   9  -7 12656.8 737.451   1
  -4   9   6 794.349 215.238   1
   4  -9  -6 252.319 203.673   1
  -4  -9   6 362.061 126.620   1
   4   9  -6 459.003 133.051   1
  -4   9   5 1130.93 208.783   1
   4  -9  -5 1089.71 199.756   1
   4  -9  -4 14111.8 847.754   1
  -4   9   3 1137.78 203.302   1
   4   9  -3 907.653 152.809   1
  -4  -9   3 915.057 145.857   1
   4  -9  -3 865.462 186.723   1
   4   9  -2 3093.06 255.567   1
  -4  -9   2 3388.66 252.361   1
  -4   9   2 3091.83 287.247   1
   4  -9  -2 2990.55 275.079   1
  -4  -9   1 13.2370 134.245   1
  -4   9   1 46.0812 153.169   1
   4   9  -1-125.606 136.067   1
   4  -9  -1-84.1072 146.802   1
  -4  -9   0 139.940 135.019   1
   4  -9   0-158.773 134.493   1
  -4   9   0-112.271 145.978   1
   4   9   0 29.6037 153.965   1
   4  -9   1-134.092 117.695   1
  -4   9  -1-25.1541 119.827   1
   4   9   1-140.247 155.438   1
  -4  -9  -1-59.2841 136.160   1
   4   9   2 2830.13 272.314   1
  -4  -9  -2 3065.85 265.453   1
  -4  -9  -3 899.033 183.039   1
  -4   9  -3 757.423 135.908   1
   4  -9   3 970.631 136.518   1
   4   9   4 14471.7 908.812   1
  -4   9  -4 15867.6 872.073   1
   4  -9   4 15059.8 866.117   1
  -4  -9  -4 15633.0 908.955   1
   4   9   5 1414.32 216.790   1
  -4   9  -5 1404.38 150.000   1
  -4  -9  -5 1264.60 199.452   1
   4  -9   5 1286.79 143.998   1
   4  -9   6 415.549 109.350   1
  -4   9  -6 428.329 103.555   1
   4   9   6 651.385 222.333   1
   4   9   7 10970.5 781.766   1
  -4   9  -7 12612.5 709.517   1
  -4  -9  -7 11202.1 771.150   1
   4  -9   7 13270.2 713.449   1
  -4  -9  -8 1853.32 276.264   1
  -4   9  -8 2280.74 184.101   1
   4   9   8 1538.42 282.929   1
   4  -9   8 2482.14 190.243   1
  -4  -9  -9 1621.02 269.197   1
  -4   9  -9 1644.99 157.398   1
   4   9   9 1111.57 284.328   1
   4  -9   9 1475.96 159.649   1
   4  -9  10 7216.93 449.396   1
   4   9  10 6590.83 532.198   1
  -4   9 -10 7502.33 443.066   1
  -4  -9 -10 7506.91 529.017   1
   4   9  11 1255.59 257.321   1
   4   9  12 583.721 245.430   1
  -4  -9 -12 713.338 218.930   1
  -4   9 -13 2808.44 233.062   1
   4  -9  13 2355.03 235.368   1
   4   9  14 5643.29 454.543   1
  -4   9 -14 4804.74 346.872   1
   4  -9  14 4646.51 364.929   1
  -4  -9 -14 6193.95 437.518   1
   4   9  15 330.476 267.196   1
   4  -9  15-82.1478 153.220   1
  -4  -9 -15 412.291 232.883   1
  -4   9 -15 146.537 145.960   1
   4  -9  16-35.8481 165.998   1
   4   9  16 166.957 279.476   1
  -4   9 -16 178.238 159.567   1
  -4  -9 -16-321.614 248.475   1
   4   9  17 1478.26 272.487   1
  -4   9 -17 1453.90 215.274   1
  -4  -9 -17 1600.28 241.468   1
   4   9  18-786.729 324.112   1
  -4  -9 -18-48.3863 250.673   1
   4   9  19 116.002 230.862   1
  -4  -9 -19 49.6486 196.867   1
   4   9  20 2573.20 379.792   1
  -4  -9 -20 2366.29 339.503   1
   4   9  22 462.081 308.785   1
  -4  -9 -22 154.874 270.127   1
   4   9  23 28.7024 257.391   1
  -4  -9 -23 77.3244 224.750   1
   4   9  24 1649.25 333.770   1
  -4  -9 -24 1496.40 317.890   1
   4   9  25 560.441 269.289   1
  -4  -9 -25 359.001 254.923   1
   4   9  26 386.173 305.759   1
  -4  -9 -26-76.4773 271.152   1
  -4  10  26 412.800 319.023   1
   4 -10 -26 536.998 308.692   1
  -4  10  25 84.5051 263.770   1
   4 -10 -25 599.661 260.013   1
  -4  10  24 514.504 246.709   1
   4 -10 -24 742.496 248.589   1
  -4  10  23 780.479 329.866   1
   4 -10 -23 591.497 309.953   1
  -4  10  22 2946.77 345.202   1
   4 -10 -22 2551.65 321.711   1
  -4  10  21-117.262 297.311   1
   4 -10 -21 300.966 305.045   1
  -4  10  20 499.747 251.500   1
   4 -10 -20 356.664 229.329   1
  -4  10  19 352.589 317.098   1
   4 -10 -19-329.071 297.182   1
  -4  10  18 3272.95 386.127   1
   4 -10 -18 2842.13 362.138   1
   4  10 -16 993.033 188.020   1
  -4  10  16 1092.48 302.963   1
   4 -10 -16 886.858 275.643   1
   4  10 -15 294.793 145.159   1
   4 -10 -15-53.0653 247.259   1
  -4  10  15-113.501 281.655   1
  -4 -10  15 240.336 153.596   1
  -4 -10  14 370.244 151.342   1
   4  10 -14 429.644 152.449   1
   4 -10 -14 130.524 224.715   1
  -4  10  14 390.864 255.549   1
  -4 -10  13 1784.71 192.665   1
   4  10 -13 1925.97 202.035   1
  -4  10  13 1917.27 277.297   1
   4 -10 -13 1536.73 261.534   1
   4  10 -12 12969.6 744.602   1
  -4 -10  12 12270.9 742.618   1
  -4  10  11 4236.56 434.297   1
   4 -10 -11 6271.37 444.807   1
   4  10 -10 2261.92 211.665   1
  -4 -10  10 2579.23 211.676   1
  -4  10  10 2390.64 341.293   1
   4 -10  -9 5464.01 446.686   1
   4  10  -9 5996.00 357.254   1
  -4 -10   9 5291.87 350.567   1
   4  10  -8 2197.36 190.337   1
   4 -10  -8 2003.86 282.218   1
  -4 -10   8 2439.10 196.471   1
  -4  10   8 1975.46 297.869   1
   4 -10  -7 1184.65 230.567   1
   4  10  -7 1068.03 151.327   1
  -4 -10   7 1323.15 145.211   1
  -4 -10   6 3755.78 267.057   1
   4  10  -6 3961.96 277.742   1
  -4  10   5 516.721 208.455   1
   4 -10  -5 230.769 179.608   1
  -4  10   4 3809.79 307.386   1
   4 -10  -4 2863.04 291.513   1
   4 -10  -3 5467.31 382.957   1
  -4 -10   3 4960.45 355.108   1
   4  10  -3 5282.39 360.354   1
  -4  10   3 5329.66 399.422   1
   4 -10  -2 5836.40 400.872   1
  -4 -10   2 5591.79 381.519   1
   4  10  -2 5623.35 388.718   1
  -4  10   2 5811.26 409.567   1
   4 -10  -1 484.613 157.884   1
   4  10  -1 459.221 149.762   1
  -4 -10   1 544.813 156.002   1
  -4  10   1 418.513 164.439   1
   4 -10   0 11403.1 690.862   1
   4  10   0 11803.4 702.832   1
  -4  10   0 11438.3 696.398   1
  -4 -10   0 11657.1 700.175   1
   4 -10   1 586.353 137.273   1
   4  10   1 434.756 176.169   1
  -4 -10  -1 525.134 156.291   1
  -4  10  -1 432.283 138.234   1
   4  10   2 4958.27 380.196   1
  -4 -10  -2 5198.02 380.626   1
   4  10   3 4719.92 389.475   1
   4 -10   3 5420.73 349.762   1
  -4  10  -3 5373.57 356.842   1
  -4 -10  -3 5842.07 397.045   1
   4  10   4 3269.22 316.343   1
  -4 -10  -4 2812.64 296.996   1
   4 -10   4 3395.78 243.428   1
  -4  10  -4 3539.66 243.201   1
  -4  10  -5-76.7941 104.229   1
  -4 -10  -5 113.421 190.791   1
   4  10   5 262.505 199.863   1
   4 -10   5 104.363 98.3044   1
   4 -10   6 3957.05 257.230   1
  -4  10  -6 3648.94 253.857   1
   4  10   7 1063.55 241.784   1
   4 -10   7 1437.85 141.027   1
  -4 -10  -7 1084.48 229.896   1
  -4  10  -7 1394.84 137.075   1
   4  10   8 1541.72 252.491   1
  -4  10  -8 2061.13 166.604   1
  -4 -10  -8 2263.69 264.546   1
   4 -10   8 2229.03 167.160   1
  -4  10  -9 4764.33 314.214   1
   4 -10   9 5401.18 319.348   1
   4  10   9 5364.75 439.543   1
   4  10  10 2574.29 331.262   1
   4 -10  10 2458.89 190.335   1
   4  10  11 5182.85 434.379   1
  -4 -10 -11 5270.08 417.475   1
  -4  10 -11 5649.65 339.022   1
   4 -10  11 5317.42 346.666   1
  -4  10 -12 11900.0 675.473   1
   4 -10  12 11645.1 686.749   1
   4  10  13 1481.08 291.673   1
  -4  10 -13 1588.26 163.122   1
  -4 -10 -13 1287.43 253.999   1
   4 -10  13 1572.76 174.250   1
  -4 -10 -14-24.1891 236.519   1
   4  10  14 357.176 272.697   1
  -4  10 -15 116.941 129.161   1
  -4 -10 -15-74.0507 231.316   1
   4 -10  15 295.547 142.593   1
   4  10  15 138.865 268.062   1
  -4 -10 -16 1247.85 287.962   1
   4  10  16 908.217 304.148   1
  -4 -10 -18 3349.12 356.018   1
   4  10  18 2638.16 387.255   1
  -4 -10 -19 176.633 215.793   1
   4  10  19-28.9130 269.327   1
  -4 -10 -20 153.793 269.688   1
   4  10  20 115.741 299.688   1
  -4 -10 -21-205.871 195.287   1
   4  10  21-57.8059 219.302   1
  -4 -10 -22 3100.49 377.654   1
   4  10  22 3482.38 420.605   1
  -4 -10 -23 283.208 208.705   1
   4  10  23 342.407 225.961   1
  -4 -10 -24 434.545 296.254   1
   4  10  24 676.306 320.936   1
  -4 -10 -25 76.6442 204.923   1
   4  10  25 27.7009 221.345   1
  -4 -10 -26 452.351 298.886   1
   4  10  26 761.780 320.506   1
   4 -11 -25 437.618 258.560   1
  -4  11  25 528.559 278.546   1
   4 -11 -23 346.521 230.846   1
  -4  11  23 316.239 247.250   1
   4 -11 -21-108.940 247.890   1
  -4  11  21 175.682 283.963   1
   4 -11 -20 685.598 296.330   1
  -4  11  20 676.008 335.972   1
   4 -11 -19 247.298 210.391   1
  -4  11  19 147.308 216.942   1
   4 -11 -18 1372.46 309.204   1
  -4  11  18 2295.73 364.202   1
   4 -11 -17 164.047 292.438   1
  -4  11  17 1345.13 342.972   1
   4 -11 -15 1047.68 296.444   1
  -4  11  15 1408.09 323.705   1
  -4  11  14 6576.65 553.025   1
  -4 -11  13 4993.11 321.462   1
   4 -11 -13 4275.33 424.256   1
  -4  11  13 4471.52 436.398   1
  -4 -11  12 8078.84 485.621   1
  -4  11  12 7589.25 572.690   1
   4  11 -12 8790.76 493.765   1
   4 -11 -12 7102.81 561.748   1
  -4 -11  11 220.573 104.943   1
   4 -11 -11 548.371 258.450   1
   4  11 -11 228.444 118.165   1
  -4  11  10 443.807 249.793   1
   4 -11 -10 315.598 237.264   1
  -4 -11  10 331.684 108.280   1
   4  11 -10 279.993 110.884   1
  -4  11   9-25.3851 228.369   1
   4  11  -9 124.891 98.3901   1
  -4 -11   9 68.1062 102.192   1
   4 -11  -9 164.659 210.985   1
   4  11  -8 23391.9 1174.59   1
  -4 -11   8 20323.0 1167.96   1
  -4  11   8 20223.9 1250.77   1
   4 -11  -8 18520.7 1231.55   1
  -4  11   7 23.5256 224.605   1
   4  11  -7 95.0696 110.112   1
  -4 -11   7 90.6532 100.122   1
   4 -11  -7-65.6565 198.643   1
   4  11  -6 11067.8 603.511   1
  -4 -11   6 10547.5 599.646   1
  -4  11   6 8970.43 672.449   1
   4 -11  -6 8587.86 653.795   1
  -4 -11   5 449.683 125.125   1
   4  11  -5 210.495 124.737   1
  -4  11   4 10700.9 697.734   1
   4 -11  -4 11245.3 701.515   1
  -4  11   3 783.258 212.977   1
   4  11  -3 1138.28 169.099   1
  -4 -11   3 1068.34 158.919   1
   4 -11  -3 1484.33 209.596   1
   4  11  -2 15939.3 901.446   1
   4 -11  -2 14702.7 906.913   1
  -4 -11   2 15555.1 892.843   1
  -4  11   2 15560.6 922.806   1
   4 -11  -1 768.411 163.145   1
  -4 -11   1 267.935 157.216   1
   4  11  -1 205.896 157.933   1
  -4  11   1 421.402 172.751   1
   4 -11   0-14.4602 147.324   1
  -4 -11   0-90.0688 135.017   1
   4  11   0 157.595 151.246   1
  -4  11   0 30.6963 158.195   1
   4 -11   1 344.801 148.010   1
   4  11   1 421.651 170.713   1
  -4  11  -1 272.592 141.578   1
  -4 -11  -1 299.148 163.231   1
   4  11   2 15262.3 912.966   1
  -4 -11  -2 15485.1 912.466   1
  -4  11  -2 15139.1 885.731   1
   4 -11   2 15494.6 882.520   1
   4  11   3 970.140 210.604   1
  -4 -11  -3 1210.47 195.814   1
   4  11   4 12130.9 780.917   1
   4 -11   4 13197.8 722.101   1
  -4 -11  -4 12436.3 772.937   1
  -4  11  -4 12235.0 722.699   1
  -4  11  -5 254.252 95.0800   1
   4 -11   5 97.1621 93.0054   1
   4  11   6 9941.30 664.422   1
  -4 -11  -6 9414.66 653.538   1
  -4  11  -6 10347.4 573.349   1
   4 -11   6 9960.12 573.119   1
  -4 -11  -7 167.904 188.210   1
  -4  11  -7 21.9779 71.8883   1
   4  11   7 137.128 190.797   1
   4 -11   7 11.3274 78.7042   1
   4 -11   8 19977.7 983.972   1
   4  11   8 18028.6 1091.68   1
  -4  11  -8 16246.5 978.815   1
  -4 -11  -8 19173.5 1085.39   1
   4  11   9 195.528 208.976   1
   4 -11   9 22.4916 46.8007   1
  -4  11  -9 59.4227 50.5393   1
   4 -11  10 249.684 50.6889   1
  -4  11 -10 103.791 49.4672   1
  -4 -11 -10 250.894 229.822   1
  -4  11 -11 56.2894 56.9107   1
  -4 -11 -11-116.666 171.657   1
   4 -11  11 101.145 55.5046   1
   4 -11  12 5518.95 331.860   1
  -4  11 -12 5399.99 330.504   1
  -4 -11 -12 7543.15 481.014   1
   4  11  12 6935.27 510.884   1
   4 -11  13 3622.78 228.321   1
  -4  11 -13 3027.52 221.446   1
   4  11  14 6660.74 512.149   1
  -4 -11 -14 7545.52 493.659   1
  -4 -11 -15 1072.38 271.065   1
   4  11  15 1475.33 324.321   1
  -4 -11 -17 49.6292 267.838   1
   4  11  17-261.059 300.373   1
  -4 -11 -18 1842.80 265.157   1
   4  11  18 1794.59 295.674   1
  -4 -11 -19 178.378 250.569   1
   4  11  19 260.746 307.597   1
  -4 -11 -20 799.362 274.266   1
   4  11  20 724.207 302.712   1
  -4 -11 -21 360.730 223.506   1
   4  11  21 57.7093 220.950   1
  -4 -11 -23-154.094 199.063   1
   4  11  23 623.043 247.897   1
  -4 -11 -25-303.630 266.721   1
   4  11  25 246.596 296.328   1
  -4  12  24 392.486 238.706   1
   4 -12 -24 570.579 219.564   1
  -4  12  23 683.959 323.643   1
   4 -12 -23 739.679 307.066   1
  -4  12  22 693.816 270.466   1
   4 -12 -22 911.383 244.244   1
  -4  12  21 350.091 316.018   1
   4 -12 -21 325.556 298.786   1
  -4  12  20 352.903 248.332   1
   4 -12 -20 109.387 208.574   1
  -4  12  18 502.237 312.558   1
  -4  12  17 1504.31 310.700   1
   4 -12 -17 1458.28 294.995   1
  -4  12  16 1820.42 293.098   1
   4 -12 -16 2136.05 295.817   1
   4 -12 -15 461.852 232.806   1
  -4  12  14 1095.53 285.728   1
   4 -12 -14 698.783 267.579   1
  -4  12  13 1193.78 307.087   1
   4 -12 -13 742.192 282.154   1
  -4  12  12 10550.4 685.147   1
   4  12 -12 9148.53 539.879   1
   4 -12 -12 11316.4 684.351   1
   4 -12 -11 76.4506 252.960   1
   4  12 -11 226.749 75.6048   1
  -4 -12  11 89.3762 67.5416   1
  -4  12  10 590.276 229.349   1
   4 -12 -10 149.143 202.433   1
  -4 -12  10 288.610 75.4424   1
   4  12 -10 401.211 86.6838   1
   4  12  -9 110.335 88.6619   1
  -4  12   9 313.753 222.088   1
   4 -12  -9 290.092 209.467   1
  -4 -12   9-12.0251 78.5349   1
  -4  12   8 126.329 234.090   1
   4  12  -8 65.6012 94.3545   1
   4 -12  -8-93.7635 211.577   1
  -4 -12   8 238.297 92.0546   1
  -4  12   7 1457.95 293.993   1
   4  12  -7 1830.71 165.907   1
   4 -12  -7 1489.38 271.425   1
  -4 -12   7 2075.12 161.872   1
  -4  12   6 327.224 245.329   1
   4  12  -6 102.683 109.524   1
   4 -12  -6-43.4206 212.225   1
  -4 -12   6 53.2897 107.841   1
   4  12  -5 2590.75 213.044   1
  -4 -12   5 2508.20 208.114   1
  -4  12   5 2503.40 315.079   1
   4 -12  -5 2694.31 291.622   1
  -4  12   4 10497.9 666.156   1
   4 -12  -4 10025.7 652.590   1
   4  12  -3 825.242 159.959   1
  -4  12   3 558.559 215.675   1
   4 -12  -3 1265.81 214.224   1
  -4 -12   3 1043.24 153.783   1
   4  12  -2 1330.42 194.607   1
  -4  12   2 1802.60 233.386   1
  -4 -12   2 1896.39 193.151   1
   4 -12  -2 1370.01 208.020   1
   4 -12  -1 2868.45 256.549   1
   4  12  -1 2414.64 247.930   1
  -4 -12   1 2446.65 244.602   1
  -4  12   1 2867.24 278.439   1
   4 -12   0 14660.1 825.954   1
   4  12   0 13431.4 830.738   1
  -4 -12   0 14324.0 827.407   1
  -4  12   0 13140.3 828.790   1
   4  12   1 2390.27 258.284   1
  -4  12  -1 2645.58 235.239   1
   4 -12   1 2274.29 228.508   1
  -4 -12  -1 2441.09 247.628   1
   4  12   2 1809.93 227.802   1
  -4  12  -2 1526.51 184.708   1
   4 -12   2 1809.02 183.798   1
  -4 -12  -2 1203.57 201.406   1
  -4 -12  -3 920.405 190.345   1
   4  12   3 678.217 211.969   1
   4 -12   4 10330.3 599.542   1
  -4  12  -4 10284.0 601.885   1
  -4 -12  -5 2328.47 271.435   1
  -4  12  -5 2409.26 177.535   1
   4 -12   5 2320.77 178.280   1
   4  12   5 2142.74 279.688   1
   4  12   6 181.970 213.628   1
  -4  12  -6-28.8021 67.7814   1
  -4 -12  -6-41.7523 196.607   1
   4 -12   6-38.7943 67.2904   1
   4  12   7 1345.75 270.291   1
  -4 -12  -8-110.790 190.837   1
   4  12   8 464.719 217.438   1
  -4 -12  -9-68.3253 223.318   1
   4  12   9 455.280 257.231   1
  -4 -12 -10 441.865 224.544   1
   4  12  10 1261.40 294.626   1
  -4 -12 -11 379.388 201.322   1
   4  12  11 215.112 199.288   1
  -4 -12 -12 11614.4 741.328   1
   4  12  12 10708.0 756.310   1
  -4 -12 -13 862.053 258.235   1
   4  12  13 1056.54 304.252   1
  -4 -12 -14 1697.01 251.841   1
  -4 -12 -15 666.891 263.774   1
   4  12  15 413.078 323.791   1
  -4 -12 -16 2434.86 329.978   1
   4  12  16 3137.16 391.723   1
   4  12  17 1479.16 274.765   1
  -4 -12 -18 306.483 262.606   1
   4  12  18 348.548 291.534   1
  -4 -12 -19-25.8545 264.066   1
   4  12  19 871.970 336.988   1
  -4 -12 -20 103.413 196.063   1
   4  12  20-28.9598 239.214   1
  -4 -12 -21-128.954 256.557   1
   4  12  21 373.790 300.442   1
  -4 -12 -22 645.141 295.602   1
   4  12  22 569.296 320.209   1
  -4 -12 -23 358.781 210.162   1
   4  12  23 616.959 237.092   1
  -4 -12 -24 431.479 276.569   1
   4  12  24 82.6268 296.338   1
  -4  13  24 745.270 337.330   1
   4 -13 -24 614.742 292.743   1
  -4  13  23 339.107 250.182   1
  -4  13  22 488.599 320.198   1
   4 -13 -22 930.347 311.230   1
  -4  13  21-174.531 232.616   1
   4 -13 -21-188.753 214.840   1
   4 -13 -20 980.824 293.759   1
  -4  13  19-206.914 315.699   1
   4 -13 -19 384.573 288.331   1
  -4  13  17-29.7012 223.316   1
   4 -13 -17 82.8280 196.559   1
  -4  13  16 3261.13 387.237   1
   4 -13 -16 3610.03 366.798   1
  -4  13  15 29.4991 242.631   1
   4 -13 -15 630.494 234.335   1
   4 -13 -14 3589.47 371.963   1
  -4  13  14 4126.14 385.973   1
  -4  13  13 926.065 302.612   1
   4 -13 -13 295.752 264.605   1
  -4  13  12 57.1544 279.891   1
   4 -13 -12 582.485 260.067   1
  -4  13  11 364.944 274.079   1
   4 -13 -11 806.566 268.804   1
  -4  13   9 80.3729 228.283   1
   4 -13  -9 571.440 214.640   1
  -4  13   8 2414.99 321.003   1
   4 -13  -8 2197.58 288.416   1
   4  13  -7 4600.63 279.389   1
  -4  13   7 5177.21 419.672   1
   4 -13  -7 4808.05 396.838   1
  -4 -13   7 4306.14 272.983   1
  -4  13   6 678.354 238.374   1
   4 -13  -6 427.389 213.722   1
  -4 -13   6 613.063 106.123   1
   4  13  -6 634.994 116.527   1
  -4  13   5-139.151 212.945   1
   4 -13  -5-150.424 200.703   1
  -4 -13   5-9.22215 103.811   1
   4  13  -5 49.9145 111.941   1
  -4  13   3-20.8110 199.456   1
   4  13  -3 211.339 138.995   1
   4 -13  -3 135.552 189.045   1
  -4 -13   3 304.969 137.692   1
   4  13  -2 3270.38 287.819   1
   4 -13  -2 3752.06 313.884   1
  -4  13   2 3970.49 324.686   1
  -4 -13   2 3345.24 285.665   1
   4 -13  -1 742.716 187.947   1
  -4 -13   1 680.127 162.426   1
   4  13  -1 256.722 182.745   1
  -4  13   1 733.216 207.626   1
   4 -13   0 15.7272 159.854   1
  -4 -13   0-79.6629 159.245   1
   4  13   0-86.6784 174.532   1
  -4  13   0 148.579 164.601   1
   4 -13   1 622.829 155.124   1
   4  13   1 890.087 206.104   1
  -4 -13  -1 357.438 163.578   1
  -4  13  -1 497.561 162.117   1
   4  13   2 3555.57 325.670   1
   4 -13   2 3636.60 278.741   1
  -4 -13  -2 3677.03 316.524   1
  -4  13  -2 3541.37 278.403   1
   4  13   3 144.874 195.776   1
   4 -13   3 321.365 123.856   1
  -4 -13  -3 151.890 187.317   1
  -4  13  -3 165.114 124.428   1
   4  13   4 86.9212 207.614   1
  -4  13  -4 111.132 108.412   1
   4 -13   4 229.293 109.323   1
   4 -13   5 27.7534 72.8066   1
  -4 -13  -5-123.746 184.378   1
   4  13   5 204.186 215.415   1
  -4  13  -5 5.51176 77.5331   1
   4  13   6 519.769 243.074   1
  -4 -13  -6 727.278 216.978   1
  -4 -13  -7 3504.11 356.923   1
   4  13   7 4319.11 388.674   1
   4  13   8 2689.12 327.578   1
  -4 -13  -8 2288.45 286.736   1
  -4 -13  -9 23.1937 193.118   1
   4  13   9 368.413 249.999   1
  -4 -13 -11 194.352 229.489   1
   4  13  11 519.832 267.986   1
  -4 -13 -12 394.790 251.914   1
   4  13  12 195.030 284.324   1
  -4 -13 -13 293.909 249.900   1
   4  13  13 585.339 314.619   1
   4  13  14 4003.80 433.597   1
  -4 -13 -14 4799.68 403.033   1
  -4 -13 -15 473.230 194.984   1
   4  13  15 378.848 224.044   1
   4  13  16 3636.39 421.493   1
  -4 -13 -16 4845.16 414.320   1
  -4 -13 -17 461.248 277.789   1
   4  13  17-262.349 308.015   1
  -4 -13 -19-233.643 207.001   1
  -4 -13 -20 1347.40 280.352   1
   4  13  20 780.173 294.540   1
   4  13  21 114.466 324.637   1
   4  13  22 564.418 292.425   1
  -4 -13 -23-51.1138 202.643   1
   4  13  23-27.7397 230.764   1
  -4 -13 -24 728.687 283.699   1
   4  13  24 980.315 315.584   1
   4 -14 -23-129.173 244.729   1
   4 -14 -21-53.5362 223.497   1
  -4  14  21 260.634 262.842   1
   4 -14 -19 301.499 260.497   1
  -4  14  19 118.346 298.091   1
   4 -14 -18 1159.20 245.083   1
  -4  14  18 1221.14 269.712   1
   4 -14 -17 332.428 240.359   1
  -4  14  17 149.530 270.121   1
   4 -14 -16 2051.54 319.481   1
  -4  14  16 2303.78 357.199   1
   4 -14 -15 165.899 223.473   1
  -4  14  15-29.8519 249.233   1
   4 -14 -14 55.0060 227.481   1
  -4  14  14 415.725 248.172   1
   4 -14 -13 190.945 269.368   1
  -4  14  13 29.4419 294.336   1
   4 -14 -12 1670.09 304.007   1
  -4  14  12 2128.23 330.189   1
   4 -14 -11 849.311 281.361   1
  -4  14  11 947.973 316.846   1
   4 -14 -10 5841.95 468.279   1
  -4  14  10 5398.54 474.600   1
  -4  14   8 667.759 263.982   1
   4 -14  -8 1363.76 266.917   1
  -4  14   7 363.446 235.424   1
   4 -14  -7 241.333 206.250   1
  -4  14   6 2306.55 297.861   1
   4  14  -6 2417.43 165.364   1
   4 -14  -6 2601.82 286.980   1
  -4 -14   6 2009.26 153.176   1
   4 -14  -5 3457.33 330.149   1
  -4 -14   5 3064.92 224.397   1
   4  14  -5 3257.40 235.435   1
  -4  14   5 3099.35 333.418   1
  -4  14   4 3860.57 351.435   1
   4 -14  -4 3375.42 330.937   1
   4  14  -3 252.835 133.292   1
   4 -14  -3 80.4157 195.386   1
  -4  14   3 390.577 210.277   1
   4 -14  -2 56.3057 184.868   1
  -4  14   2 410.671 205.606   1
   4  14  -2 540.708 159.449   1
   4 -14  -1 176.828 149.695   1
   4  14  -1 364.387 171.244   1
  -4  14   1 513.892 184.955   1
   4  14   0 3521.65 305.388   1
  -4  14   0 3360.97 299.556   1
   4 -14   0 2933.45 283.031   1
   4 -14   1 116.586 138.841   1
   4  14   1 193.140 181.249   1
  -4 -14  -1 174.714 165.834   1
  -4  14  -1 392.286 160.832   1
   4 -14   2 339.004 130.415   1
  -4  14  -2 248.673 144.229   1
   4  14   2 246.127 194.164   1
  -4 -14  -2 129.904 169.946   1
  -4  14  -3 344.303 126.090   1
   4 -14   3 335.715 121.033   1
  -4 -14  -4 3427.32 306.517   1
  -4  14  -4 2831.53 212.186   1
   4 -14   4 3080.57 214.551   1
   4  14   4 3497.14 326.827   1
   4  14   5 3811.84 354.771   1
  -4 -14  -5 3200.50 316.057   1
   4  14   6 2634.00 316.833   1
  -4 -14  -6 2212.20 293.027   1
   4  14   7 230.886 243.654   1
  -4 -14  -7 22.6034 203.383   1
   4  14   8 1214.03 273.464   1
  -4 -14  -8 742.531 225.306   1
   4  14  10 5964.88 486.649   1
  -4 -14 -10 5134.89 445.442   1
   4  14  11 591.662 290.443   1
  -4 -14 -11 1459.88 288.242   1
   4  14  12 1792.09 347.133   1
  -4 -14 -12 1917.92 304.427   1
   4  14  13 58.0714 296.532   1
  -4 -14 -13 620.214 253.587   1
   4  14  14 639.877 307.969   1
  -4 -14 -14 481.736 258.753   1
   4  14  15 233.910 283.765   1
  -4 -14 -15 590.770 260.865   1
   4  14  16 2549.78 334.881   1
  -4 -14 -16 2384.96 300.264   1
   4  14  18 1432.71 309.510   1
  -4 -14 -18 913.436 266.030   1
   4  14  19 639.256 329.424   1
  -4 -14 -19 625.200 283.723   1
   4  14  20 316.841 329.179   1
  -4 -14 -20-156.551 263.330   1
   4  14  21 56.8255 277.743   1
  -4 -14 -21 155.707 241.089   1
  -4 -14 -22 514.719 217.328   1
   4  14  23 247.043 296.986   1
  -4 -14 -23 101.292 255.716   1
  -4  15  22 365.245 280.460   1
   4 -15 -22 156.360 260.824   1
  -4  15  20 466.989 331.151   1
   4 -15 -20-107.888 283.799   1
  -4  15  18 358.261 232.527   1
   4 -15 -18 1075.75 245.893   1
  -4  15  17 300.495 255.654   1
   4 -15 -17 277.651 210.210   1
  -4  15  16-180.937 246.546   1
   4 -15 -16 445.797 238.365   1
  -4  15  15 271.562 234.791   1
   4 -15 -15 585.322 216.199   1
  -4  15  14 1414.57 314.898   1
   4 -15 -14 1279.06 304.213   1
  -4  15  12 1242.37 264.875   1
   4 -15 -12 1151.82 256.203   1
  -4  15  11 29.1463 281.927   1
   4 -15 -11-27.0979 253.085   1
  -4  15  10 286.979 288.975   1
   4 -15 -10-53.2147 254.052   1
  -4  15   9 929.159 289.696   1
   4 -15  -9 444.269 255.244   1
  -4  15   8 3825.76 392.351   1
   4 -15  -8 4144.39 376.887   1
   4 -15  -7-174.031 231.550   1
  -4  15   7 160.722 247.371   1
   4 -15  -6 215.928 221.213   1
  -4  15   6 207.220 221.006   1
  -4  15   5 24.8837 221.169   1
   4  15  -5 162.150 96.7031   1
   4 -15  -5-23.1416 193.941   1
  -4 -15   4-28.0631 98.8785   1
  -4  15   4 308.158 219.555   1
   4 -15  -4-110.598 195.958   1
   4  15  -4 202.862 126.171   1
  -4 -15   3 344.063 124.361   1
   4  15  -3 215.469 139.972   1
   4 -15  -2 3063.00 283.396   1
   4  15  -2 2750.10 265.770   1
  -4  15   2 3321.33 312.970   1
  -4 -15   2 2711.54 252.608   1
  -4 -15   1 122.440 150.538   1
   4 -15  -1 128.829 169.160   1
   4  15  -1 122.072 161.229   1
  -4  15   1 236.252 195.486   1
  -4 -15   0 317.482 155.038   1
   4 -15   0-118.361 162.977   1
   4  15   0 551.312 180.266   1
  -4  15   0-34.8939 167.263   1
  -4 -15  -1 395.248 167.719   1
   4 -15   1-74.1757 144.701   1
  -4  15  -1 323.250 152.397   1
   4  15   1 306.552 180.260   1
  -4  15  -2 3342.14 266.359   1
   4 -15   2 3590.47 269.784   1
  -4 -15  -3 723.969 208.336   1
   4 -15   3 391.725 119.279   1
   4  15   3 228.938 221.865   1
  -4  15  -3 324.505 121.337   1
  -4 -15  -4 105.152 185.124   1
   4  15   4-287.183 210.664   1
  -4  15  -4 55.9717 65.8031   1
   4  15   5 272.249 225.345   1
  -4 -15  -5 395.267 194.758   1
   4  15   6 307.560 241.601   1
  -4 -15  -6 113.406 206.100   1
   4  15   7-52.7663 239.470   1
  -4 -15  -7 210.143 227.072   1
   4  15   9 429.245 251.498   1
  -4 -15  -9 478.850 204.800   1
   4  15  10 259.019 259.453   1
  -4 -15 -10 381.657 214.625   1
   4  15  11 202.192 280.970   1
  -4 -15 -11 123.363 235.044   1
   4  15  12 1103.15 312.920   1
  -4 -15 -12 1213.92 266.822   1
   4  15  13 1814.15 341.676   1
  -4 -15 -13 1618.95 301.609   1
   4  15  14 1353.34 336.241   1
  -4 -15 -14 1014.62 278.142   1
   4  15  15 1713.44 351.129   1
  -4 -15 -15 656.323 273.060   1
   4  15  16 590.934 307.973   1
  -4 -15 -16 500.690 262.389   1
   4  15  17 206.125 300.019   1
  -4 -15 -17-52.8009 248.647   1
   4  15  18 1112.64 321.007   1
  -4 -15 -18 764.810 261.635   1
   4  15  20 200.351 241.379   1
  -4 -15 -20 496.574 208.132   1
   4  15  22 138.401 325.729   1
  -4 -15 -22 153.169 279.046   1
   4 -16 -21 447.135 249.834   1
  -4  16  21-254.673 295.066   1
   4 -16 -20 643.200 307.524   1
  -4  16  20 86.7406 334.729   1
   4 -16 -19-163.370 268.136   1
  -4  16  19 146.841 299.209   1
   4 -16 -17 83.4884 207.787   1
  -4  16  17 390.386 229.966   1
   4 -16 -16 392.229 245.781   1
  -4  16  16 634.599 260.643   1
   4 -16 -15-196.757 276.132   1
  -4  16  15 60.6388 297.097   1
   4 -16 -14 1209.13 309.274   1
  -4  16  14 1486.37 340.377   1
   4 -16 -13 252.381 220.924   1
  -4  16  13 181.089 271.713   1
   4 -16 -11 606.168 234.795   1
  -4  16  11 89.0928 246.931   1
   4 -16 -10 1062.32 247.901   1
  -4  16  10 1203.48 271.518   1
   4 -16  -9 107.378 215.427   1
  -4  16   9 173.363 242.153   1
   4 -16  -8 788.288 254.522   1
  -4  16   8 991.013 292.928   1
   4 -16  -7 332.106 234.666   1
  -4  16   7 386.293 232.729   1
  -4  16   6 3660.88 369.364   1
   4 -16  -6 3773.67 358.127   1
   4 -16  -5 1152.47 245.670   1
  -4  16   5 1002.17 254.533   1
   4 -16  -4 525.552 221.047   1
  -4  16   4 690.941 243.286   1
   4 -16  -3-258.636 190.372   1
  -4  16   3 141.515 212.822   1
   4 -16  -2-40.8084 180.354   1
  -4  16   2 421.175 207.193   1
   4  16  -2 142.236 148.650   1
  -4 -16   1-92.3465 142.976   1
   4 -16  -1-76.5052 175.641   1
  -4  16   1-20.2359 208.595   1
   4  16  -1 487.544 186.141   1
  -4 -16   0 199.398 164.721   1
   4 -16   0 34.7132 159.641   1
  -4  16   0 232.472 176.350   1
   4  16   0 261.176 194.053   1
  -4  16  -1 234.038 157.212   1
  -4 -16  -1 36.6329 159.315   1
   4  16   1 65.7808 202.009   1
  -4 -16  -3-41.0445 194.361   1
   4  16   3 220.914 228.637   1
  -4 -16  -4 85.7490 191.651   1
   4  16   4-51.2732 236.075   1
  -4 -16  -5 1289.70 240.034   1
   4  16   5 1250.03 274.986   1
  -4 -16  -6 3750.11 337.592   1
   4  16   6 3443.29 375.744   1
  -4 -16  -8 673.273 223.270   1
   4  16   8 732.123 258.987   1
  -4 -16  -9 297.768 232.912   1
   4  16   9 626.991 284.407   1
  -4 -16 -10 2291.54 298.332   1
   4  16  10 1764.14 327.145   1
  -4 -16 -11 179.819 216.711   1
   4  16  11-350.971 239.004   1
  -4 -16 -13 739.061 260.257   1
   4  16  13 297.048 295.430   1
  -4 -16 -14 1063.16 271.635   1
   4  16  14 924.109 326.137   1
  -4 -16 -15 26.6951 261.567   1
   4  16  15 59.5862 314.048   1
  -4 -16 -16 695.423 291.356   1
   4  16  16 801.446 332.605   1
  -4 -16 -17 213.844 262.906   1
   4  16  17 295.151 312.077   1
  -4 -16 -19 743.437 290.078   1
   4  16  19 807.878 337.740   1
  -4 -16 -21 516.042 277.457   1
   4  16  21 223.853 308.907   1
  -4  17  20 342.835 321.090   1
   4 -17 -20 26.5010 266.316   1
  -4  17  19-116.558 328.679   1
   4 -17 -19 297.766 282.245   1
  -4  17  18 651.171 326.560   1
   4 -17 -18 82.4807 269.323   1
  -4  17  17 209.788 311.905   1
   4 -17 -17 640.405 285.974   1
  -4  17  16 635.376 333.385   1
   4 -17 -16 534.129 294.687   1
  -4  17  15 1247.16 346.262   1
   4 -17 -15 1015.82 296.899   1
  -4  17  14 610.631 278.227   1
   4 -17 -14 368.054 230.178   1
  -4  17  13 244.254 297.633   1
   4 -17 -13-141.595 260.026   1
  -4  17  12-30.4879 275.117   1
   4 -17 -12 791.948 248.399   1
  -4  17  10 360.264 298.596   1
   4 -17 -10 417.762 262.398   1
  -4  17   9 829.158 292.629   1
   4 -17  -9 164.578 242.672   1
  -4  17   8 1686.58 303.442   1
   4 -17  -8 1830.61 289.330   1
  -4  17   6 412.704 256.936   1
   4 -17  -6 797.102 240.409   1
  -4  17   5 26.6249 243.807   1
   4 -17  -5-198.008 213.076   1
  -4  17   4 770.844 260.704   1
  -4  17   3 1596.30 272.497   1
   4  17   1 1588.96 256.053   1
   4  17   2 70.5808 205.822   1
   4  17   3 965.798 262.101   1
   4  17   4 697.612 242.453   1
  -4 -17  -4 611.954 221.395   1
   4  17   5-26.7508 236.229   1
  -4 -17  -5 117.376 203.384   1
   4  17   6 495.653 251.006   1
  -4 -17  -6 628.343 218.183   1
   4  17   7-253.824 255.950   1
  -4 -17  -7 123.735 220.569   1
   4  17   8 1438.13 306.258   1
  -4 -17  -8 1524.76 254.650   1
   4  17   9 379.699 276.104   1
  -4 -17  -9 129.037 228.224   1
   4  17  10 236.785 252.422   1
  -4 -17 -10 578.484 221.479   1
   4  17  12 390.544 282.412   1
  -4 -17 -12 508.796 248.486   1
   4  17  13 30.1184 240.259   1
  -4 -17 -13 485.544 198.147   1
   4  17  14 481.854 295.346   1
  -4 -17 -14 704.857 272.882   1
   4  17  15 750.325 317.239   1
  -4 -17 -15 679.047 278.019   1
   4  17  16 178.846 310.188   1
  -4 -17 -16 188.844 271.784   1
   4  17  18-29.1278 304.323   1
  -4 -17 -18 26.7988 261.907   1
   4  17  19-344.808 294.440   1
  -4 -17 -19-185.333 264.988   1
   4  17  20 282.536 290.551   1
  -4 -17 -20-156.269 261.595   1
  -4  18  18 88.4512 314.878   1
  -4  18  17 149.775 307.429   1
  -4  18  16 60.6701 280.953   1
  -4  18  15-153.153 241.107   1
  -4  18  14 30.8405 311.990   1
  -4  18  13 340.595 276.555   1
  -4  18  12 836.234 328.072   1
  -4  18  11 679.514 299.405   1
  -4  18  10 1349.41 319.913   1
  -4  18   9 455.118 282.831   1
   4  18   7 262.435 264.992   1
   4  18   8 326.049 271.135   1
   4  18   9 30.0092 256.573   1
   4  18  11 943.985 272.728   1
   4  18  12 244.164 292.169   1
  -4 -18 -12-27.6133 250.639   1
   4  18  13-365.875 287.937   1
  -4 -18 -13 413.802 270.993   1
   4  18  14 212.457 235.068   1
  -4 -18 -14 55.3783 198.171   1
   4  18  15 873.846 318.209   1
  -4 -18 -15-27.7147 250.018   1
   4  18  17-354.145 305.461   1
   4  18  18 844.010 296.164   1
  -4 -18 -18-26.8207 196.892   1
   4  18  19 57.1798 224.935   1
   5   0 -27 421.558 242.917   1
  -5   0  26 454.022 303.193   1
   5   0 -26 309.891 292.385   1
  -5   0  24 421.960 260.509   1
   5   0 -24 56.1184 229.558   1
  -5   0  23-328.932 290.082   1
   5   0 -23 55.6897 284.437   1
  -5   0  21 408.340 272.716   1
   5   0 -21 81.5595 273.355   1
  -5   0  20-143.216 294.270   1
   5   0 -20 668.637 289.650   1
  -5   0  19-168.296 262.148   1
   5   0 -19 497.452 254.750   1
  -5   0  18 2436.76 335.955   1
   5   0 -18 3142.81 336.544   1
  -5   0  17 319.654 258.533   1
   5   0 -17 74.5920 246.897   1
  -5   0  16 2661.24 348.289   1
  -5   0  15-24.9751 201.248   1
   5   0 -15 349.250 203.189   1
  -5   0  14 336.873 239.173   1
   5   0 -14 492.586 238.077   1
  -5   0  13-115.593 231.074   1
   5   0 -13 43.0305 206.488   1
  -5   0  12 12773.2 799.435   1
   5   0 -12 12581.6 785.205   1
  -5   0  10 983.665 224.902   1
   5   0 -10 1727.72 229.829   1
  -5   0   9 171.291 175.137   1
   5   0  -9 267.628 176.523   1
  -5   0   8 17817.1 1070.46   1
   5   0  -8 18747.9 1066.45   1
  -5   0   7 51.8939 184.325   1
   5   0  -7-79.4012 165.918   1
   5   0  -6-30.3629 149.197   1
  -5   0   6 229.831 160.097   1
   5   0  -5-248.482 167.240   1
  -5   0   5-30.9223 167.059   1
   5   0  -4 44754.4 2403.71   1
  -5   0   4 42767.6 2403.22   1
   5   0  -3 227.258 164.045   1
  -5   0   3-178.952 168.100   1
   5   0  -2 63828.2 3553.04   1
  -5   0   2 67191.8 3556.94   1
   5   0  -1 113.374 139.927   1
  -5   0   1 26.1972 156.566   1
   5   0   0 102.136 154.372   1
  -5   0   0 246.274 166.350   1
   5   0   1-229.885 163.252   1
  -5   0  -1 90.9168 168.234   1
   5   0   2 64533.9 3575.32   1
  -5   0  -2 67102.8 3574.31   1
  -5   0  -3 26.4134 162.850   1
   5   0   3-67.6515 156.065   1
  -5   0  -4 41113.7 2278.09   1
   5   0   4 41721.2 2279.71   1
  -5   0  -5-14.3130 144.794   1
   5   0   5-14.8470 162.891   1
  -5   0  -6 211.718 167.036   1
   5   0   6 251.537 179.409   1
  -5   0  -7 32.0276 164.107   1
   5   0   7-315.767 176.888   1
  -5   0  -8 18028.4 1068.54   1
   5   0   8 18701.0 1075.63   1
  -5   0  -9-88.8056 175.343   1
   5   0   9 93.5282 181.877   1
  -5   0 -10 1612.44 227.769   1
   5   0  10 1418.02 224.637   1
  -5   0 -11-155.045 187.655   1
   5   0  11-161.081 194.438   1
   5   0  12 11956.1 760.660   1
  -5   0 -12 12182.7 754.809   1
   5   0  13 110.552 214.626   1
  -5   0 -13 227.340 200.645   1
  -5   0 -14 689.166 211.534   1
   5   0  15 167.963 220.315   1
  -5   0 -15-111.110 189.991   1
   5   0  16 2895.71 324.949   1
  -5   0 -16 2578.13 304.384   1
   5   0  17 714.877 268.276   1
  -5   0 -19 24.3684 229.492   1
   5   0  19-54.8950 249.823   1
   5   0  20 559.187 273.553   1
  -5   0 -20-24.9162 258.308   1
   5   0  21 402.495 264.438   1
  -5   0 -21 202.807 247.620   1
   5   0  23 59.0417 237.884   1
  -5   0 -23 284.227 208.273   1
   5   0  24 327.784 255.457   1
  -5   0 -24 370.530 243.030   1
  -5   0 -25 26.9162 233.177   1
   5   0  26 180.753 271.949   1
  -5   0 -26 190.895 254.180   1
  -5   0 -27-275.759 240.883   1
   5  -1 -28 1788.65 338.025   1
   5  -1 -26 558.630 259.237   1
   5   1 -26 968.268 298.640   1
  -5   1  26 330.085 261.130   1
   5  -1 -25 897.100 313.640   1
   5   1 -25 964.893 273.633   1
  -5   1  25 481.147 308.862   1
  -5  -1  25 91.2620 261.313   1
   5   1 -24 789.363 306.990   1
   5  -1 -24 363.632 248.816   1
  -5   1  24 690.072 280.267   1
  -5  -1  24 453.261 304.247   1
   5   1 -23 641.428 239.148   1
   5  -1 -23 222.842 276.982   1
  -5  -1  23 359.472 248.996   1
  -5   1  23-29.8402 290.725   1
  -5  -1  22 5498.28 513.500   1
  -5   1  22 6003.32 512.380   1
   5   1 -22 7124.02 523.473   1
   5  -1 -22 6239.11 505.147   1
   5   1 -21 243.723 264.901   1
   5  -1 -21 81.6679 279.524   1
  -5  -1  21 349.071 274.936   1
  -5   1  21 175.181 282.644   1
   5   1 -20 398.060 228.604   1
   5  -1 -20-187.586 233.858   1
  -5  -1  20 171.033 248.733   1
  -5   1  20 373.780 254.075   1
   5   1 -19-155.594 196.650   1
   5  -1 -19-78.9045 224.872   1
  -5  -1  19 417.675 228.347   1
  -5   1  19-28.2085 227.099   1
  -5   1  18 2262.87 312.546   1
   5   1 -17-245.086 209.576   1
  -5  -1  17 157.956 241.750   1
   5   1 -16 3558.11 354.060   1
   5  -1 -16 2779.99 308.499   1
  -5  -1  16 3668.50 373.009   1
  -5   1  16 3164.73 328.727   1
   5   1 -15-91.3953 185.744   1
   5  -1 -15 614.154 249.843   1
  -5  -1  15 491.199 216.547   1
  -5   1  15 25.3492 268.074   1
  -5  -1  14 4693.70 422.479   1
  -5   1  14 4433.97 413.956   1
   5   1 -14 4991.95 411.157   1
   5  -1 -14 5462.33 415.674   1
   5  -1 -13 66.0450 216.837   1
   5   1 -13 126.497 221.782   1
  -5   1  13 47.1944 227.100   1
  -5   1  12 58995.9 3358.16   1
   5  -1 -12 63003.5 3359.45   1
  -5  -1  11 2237.30 253.193   1
   5   1 -11 1658.00 235.459   1
  -5  -1  10 117.249 171.586   1
  -5   1  10 185.813 171.797   1
   5  -1 -10 346.282 166.792   1
   5   1 -10 474.750 177.260   1
  -5  -1   9 1953.90 241.143   1
  -5   1   9 1706.03 250.203   1
   5   1  -9 1897.51 223.129   1
   5  -1  -9 2347.40 247.760   1
   5  -1  -8 1898.56 222.469   1
   5   1  -8 1336.60 207.365   1
  -5  -1   8 1349.07 210.328   1
  -5   1   8 1561.18 226.329   1
   5  -1  -7 1247.51 220.612   1
   5   1  -7 1681.73 198.322   1
  -5   1   7 1169.07 226.438   1
  -5  -1   7 1094.17 208.170   1
   5   1  -6 2582.44 247.354   1
  -5   1   6 2111.89 263.323   1
  -5  -1   6 2398.77 251.858   1
   5  -1  -6 2728.89 251.940   1
   5   1  -5 4192.05 319.842   1
   5  -1  -5 4507.77 331.108   1
  -5   1   5 4635.32 343.442   1
  -5  -1   5 3537.53 318.447   1
   5   1  -4 55919.6 3140.17   1
   5  -1  -4 56042.2 3142.36   1
  -5   1   4 55946.4 3146.27   1
  -5  -1   4 62994.5 3147.21   1
   5  -1  -3 8014.02 516.059   1
   5   1  -3 8335.11 506.404   1
  -5   1   3 8007.86 516.577   1
  -5  -1   3 7901.87 509.757   1
   5  -1  -2 23208.1 1369.54   1
   5   1  -2 25765.2 1372.73   1
  -5  -1   2 24306.1 1373.65   1
  -5   1   2 24737.8 1375.01   1
   5  -1  -1 12649.5 749.186   1
   5   1  -1 12103.6 752.979   1
  -5   1   1 12791.9 755.408   1
  -5  -1   1 13364.7 757.300   1
  -5  -1   0 21265.6 1134.85   1
  -5   1   0 20340.0 1129.32   1
   5  -1   0 19143.5 1124.17   1
   5   1   0 18879.0 1127.05   1
  -5   1  -1 12013.5 743.706   1
  -5  -1  -1 13223.7 744.359   1
   5  -1   1 12157.3 742.390   1
   5   1   1 12699.6 742.066   1
  -5  -1  -2 25520.9 1450.17   1
  -5   1  -2 27614.3 1451.30   1
   5  -1   2 25568.0 1447.98   1
   5   1   2 24966.0 1455.47   1
  -5  -1  -3 7410.44 483.002   1
  -5   1  -3 7646.35 483.531   1
   5  -1   3 7811.63 486.212   1
   5   1   3 7548.36 488.671   1
   5  -1   4 54987.7 3079.35   1
  -5  -1  -4 57983.8 3085.19   1
   5   1   4 56030.4 3085.33   1
  -5   1  -4 57174.7 3079.61   1
  -5  -1  -5 3812.21 301.399   1
  -5   1  -5 3748.68 292.925   1
   5  -1   5 3351.71 289.445   1
   5   1   5 4110.54 310.134   1
  -5  -1  -6 2432.07 241.803   1
  -5   1  -6 2351.46 226.691   1
   5  -1   6 2272.48 236.540   1
   5   1   6 2565.60 247.493   1
  -5  -1  -7 1777.46 220.383   1
  -5   1  -7 1191.66 195.285   1
   5  -1   7 1609.67 209.614   1
   5   1   7 1206.70 210.882   1
  -5   1  -8 1512.49 214.745   1
  -5  -1  -8 1454.52 217.808   1
   5   1   8 1421.82 226.417   1
   5  -1   8 1756.33 216.737   1
   5  -1   9 2907.11 272.525   1
   5   1   9 2421.98 270.306   1
  -5  -1  -9 2047.03 245.280   1
  -5   1  -9 1947.33 244.480   1
  -5  -1 -10 133.779 138.128   1
  -5   1 -10 90.1731 170.932   1
   5  -1  10 453.584 175.634   1
   5   1  10 517.617 180.723   1
  -5   1 -11 1605.10 238.901   1
   5  -1  11 2398.74 252.132   1
   5   1  12 61402.2 3356.82   1
  -5  -1 -12 60481.5 3347.16   1
  -5   1 -13 202.075 190.576   1
  -5  -1 -13 296.340 188.346   1
   5   1  13 271.002 201.530   1
   5  -1  13-21.6164 197.588   1
   5   1  14 4867.57 408.855   1
   5  -1  14 4400.46 389.836   1
  -5   1 -14 4706.92 383.561   1
  -5  -1 -14 4883.26 398.359   1
   5   1  15-97.6097 237.945   1
   5  -1  15 329.995 218.366   1
  -5  -1 -15-225.974 237.738   1
  -5   1 -15 305.692 190.465   1
   5  -1  16 2365.37 311.529   1
   5   1  16 3164.60 332.631   1
  -5  -1 -16 3239.37 310.082   1
  -5   1 -16 3124.24 318.597   1
   5  -1  17 201.654 248.463   1
   5   1  17 206.683 260.957   1
   5   1  18 1387.01 263.860   1
   5  -1  18 2275.65 303.219   1
  -5   1 -18 1632.77 242.919   1
  -5  -1 -18 1664.14 260.894   1
   5   1  19 27.6419 255.996   1
   5  -1  19 245.263 267.012   1
  -5   1 -19-337.594 253.623   1
  -5  -1 -19 49.0702 236.709   1
   5  -1  20 222.494 217.601   1
   5   1  20 677.482 285.970   1
  -5   1 -20 223.245 211.919   1
  -5  -1 -20 149.499 246.458   1
   5  -1  21 401.451 268.707   1
   5   1  21 518.578 297.748   1
  -5   1 -21 354.080 230.560   1
  -5  -1 -21 406.515 264.573   1
  -5   1 -22 5409.83 467.283   1
  -5  -1 -22 6022.26 472.742   1
   5  -1  22 5693.42 512.851   1
   5   1  22 5872.51 507.877   1
   5  -1  23-207.216 279.708   1
   5   1  23 412.326 274.464   1
  -5   1 -23-26.1204 259.968   1
  -5  -1 -23 463.809 258.968   1
   5   1  24 918.868 289.420   1
  -5   1 -24 991.215 288.255   1
  -5  -1 -24 869.014 275.716   1
   5  -1  25-363.362 282.347   1
   5   1  25 477.130 281.171   1
  -5   1 -25 409.180 268.303   1
  -5  -1 -25 454.264 269.374   1
   5   1  26 358.069 288.606   1
  -5   1 -26 664.931 277.107   1
  -5  -1 -26 593.947 303.542   1
  -5   2  28 670.433 289.427   1
   5  -2 -28 216.960 304.980   1
  -5   2  27-236.069 241.143   1
   5  -2 -27 82.3995 247.069   1
  -5   2  26 2855.76 362.865   1
   5  -2 -26 2883.77 355.626   1
  -5   2  25 567.390 305.071   1
  -5  -2  25 275.090 262.288   1
   5  -2 -25 752.538 312.115   1
   5   2 -25 171.788 263.085   1
   5  -2 -24 2508.48 359.926   1
   5   2 -24 2835.28 351.198   1
  -5   2  23 1011.47 303.786   1
  -5  -2  23 1348.37 295.703   1
   5  -2 -23 1136.92 292.509   1
  -5   2  22 1447.84 304.344   1
  -5  -2  22 1033.20 317.067   1
   5  -2 -22 1872.90 323.319   1
   5   2 -22 1322.11 308.110   1
  -5  -2  21 28.9590 243.434   1
   5   2 -21-81.0646 229.486   1
  -5  -2  20 5634.28 461.713   1
  -5   2  20 6286.67 471.073   1
   5  -2 -20 5399.68 452.694   1
   5   2 -20 5046.13 441.563   1
  -5   2  19 1503.26 306.067   1
  -5  -2  19 1904.05 283.053   1
   5   2 -19 1648.00 258.977   1
   5  -2 -19 1003.88 284.829   1
  -5  -2  18 1394.28 257.795   1
   5  -2 -18 1424.26 289.821   1
   5   2 -18 1726.02 271.915   1
  -5   2  17 353.220 270.155   1
  -5  -2  17 25.9686 241.825   1
   5  -2 -17 936.348 282.104   1
   5   2 -17 145.310 225.616   1
  -5   2  16 5769.98 516.154   1
  -5  -2  16 6786.74 509.717   1
   5  -2 -16 7273.19 516.542   1
   5   2 -16 6340.38 495.687   1
  -5   2  15 77.1308 207.039   1
  -5  -2  15 168.742 232.006   1
   5  -2 -15 143.692 192.861   1
   5   2 -15-22.5125 206.761   1
  -5  -2  14 12124.5 812.160   1
  -5   2  14 12843.5 831.300   1
   5  -2 -14 13932.3 830.395   1
   5   2 -14 12905.3 811.349   1
  -5   2  13 15293.9 970.905   1
  -5  -2  13 16873.2 973.028   1
   5  -2 -13 15255.3 962.203   1
   5   2 -13 16246.8 960.198   1
  -5   2  12 231.483 229.745   1
   5  -2 -12 21.5902 205.084   1
  -5   2  11 6886.21 522.087   1
   5   2 -11 8150.44 517.227   1
   5  -2 -11 7385.91 522.321   1
  -5  -2  10 8027.67 532.635   1
   5   2 -10 7737.03 520.067   1
   5  -2  -9 2353.58 260.545   1
   5   2  -9 1824.81 243.175   1
  -5   2   9 2001.03 267.134   1
  -5  -2   8 4078.66 347.184   1
  -5   2   8 4548.34 368.997   1
   5   2  -8 4589.65 341.414   1
   5  -2  -8 4790.71 360.127   1
  -5   2   7 2580.86 270.796   1
   5  -2  -7 2707.51 261.445   1
  -5  -2   7 2112.55 249.964   1
   5   2  -7 3197.36 256.351   1
  -5   2   6 2304.01 243.283   1
   5   2  -6 2698.83 235.550   1
   5  -2  -6 2294.40 239.543   1
  -5  -2   6 2320.92 232.726   1
  -5   2   5 30796.7 1753.53   1
  -5  -2   5 31454.9 1742.77   1
   5   2  -5 31883.0 1743.01   1
   5  -2  -5 31103.7 1747.44   1
   5   2  -4 2474.46 217.029   1
  -5   2   4 2282.30 245.231   1
  -5  -2   4 1669.86 220.140   1
   5  -2  -4 2176.52 232.081   1
   5   2  -3 53294.2 2997.01   1
   5  -2  -3 53114.0 3002.31   1
  -5  -2   3 55263.5 3001.21   1
  -5   2   3 59070.5 3010.85   1
  -5   2   2 5313.73 362.448   1
  -5  -2   2 5193.75 359.259   1
   5  -2  -2 4896.88 360.379   1
   5   2  -2 5014.90 354.404   1
  -5  -2   1-79.7070 163.551   1
   5   2  -1-104.056 159.620   1
   5  -2  -1 38.5849 144.226   1
  -5   2   1-13.3339 146.299   1
  -5  -2   0-13.1191 130.814   1
   5   2   0-116.771 132.814   1
   5  -2   0-50.2209 157.281   1
  -5   2   0 130.517 163.245   1
   5  -2   1 151.555 154.817   1
   5   2   1-26.7687 157.267   1
  -5  -2  -1 196.430 164.124   1
  -5   2  -1 90.2416 153.608   1
   5   2   2 4437.99 349.443   1
  -5  -2  -2 4451.48 344.963   1
  -5   2  -2 5117.42 347.467   1
   5  -2   3 53814.6 2796.03   1
  -5  -2  -3 56109.6 2805.76   1
  -5   2  -3 57646.1 2799.29   1
  -5  -2  -4 1676.40 218.381   1
  -5   2  -4 2421.22 213.956   1
   5   2   4 1573.49 226.199   1
   5  -2   4 2240.32 214.894   1
  -5   2  -5 31969.1 1741.28   1
  -5  -2  -5 31125.1 1749.50   1
   5   2   5 31370.9 1753.19   1
   5  -2   5 30894.8 1741.26   1
  -5  -2  -6 2504.39 261.386   1
  -5   2  -6 2417.92 230.602   1
   5   2   6 2263.90 256.075   1
   5  -2   6 2595.76 244.309   1
   5   2   7 2237.00 255.136   1
  -5   2  -7 2783.92 243.731   1
   5  -2   7 3021.79 258.502   1
  -5  -2  -7 2190.81 242.746   1
  -5  -2  -8 4031.37 331.834   1
  -5   2  -8 3944.37 324.080   1
   5   2   8 4785.69 347.285   1
   5  -2   8 4420.62 345.100   1
   5  -2   9 2032.96 245.101   1
   5   2   9 2597.66 267.094   1
  -5  -2  -9 2157.40 253.041   1
  -5   2  -9 2082.11 242.012   1
  -5   2 -10 7311.13 495.109   1
   5   2  11 7205.08 526.172   1
   5  -2  11 7266.14 508.341   1
  -5  -2 -11 7613.16 521.644   1
  -5   2 -11 7944.08 512.930   1
  -5  -2 -12 41.4443 219.045   1
   5   2  12 288.293 223.405   1
   5  -2  12 139.995 171.166   1
   5   2  13 16954.3 1003.39   1
  -5  -2 -13 15671.5 985.908   1
   5   2  14 13131.1 837.816   1
   5  -2  14 12215.9 811.195   1
  -5   2 -14 13376.3 813.542   1
  -5  -2 -14 13583.8 829.232   1
  -5   2 -15 235.799 197.546   1
  -5  -2 -15-68.6786 198.473   1
   5   2  15 49.6106 187.465   1
   5  -2  15 485.822 234.717   1
   5   2  16 6340.33 517.154   1
   5  -2  16 6022.04 484.305   1
  -5  -2 -16 5745.81 492.226   1
   5  -2  17 572.101 229.760   1
   5  -2  18 1535.68 291.834   1
   5   2  18 1642.58 287.294   1
  -5   2 -18 1639.09 274.935   1
  -5  -2 -18 1459.68 249.018   1
   5   2  19 1752.96 322.261   1
  -5  -2 -19 1827.16 291.908   1
  -5   2 -20 5749.24 460.890   1
   5  -2  20 5310.56 479.994   1
   5   2  20 5838.94 500.719   1
  -5  -2 -20 4803.51 453.860   1
   5  -2  21-146.970 252.489   1
  -5   2 -21-321.257 229.886   1
   5  -2  22 557.372 258.607   1
   5   2  22 1511.87 331.273   1
  -5   2 -22 1032.91 238.687   1
  -5  -2 -22 2121.82 302.662   1
   5   2  23 1762.17 341.299   1
  -5  -2 -23 1695.46 311.277   1
   5  -2  24 1627.99 340.043   1
   5   2  24 1946.80 358.668   1
  -5   2 -24 1965.93 327.608   1
   5   2  25 858.449 319.122   1
  -5   2 -25 635.968 285.460   1
  -5  -2 -25 26.3907 276.267   1
   5   2  26 1742.39 362.119   1
  -5  -2 -26 2923.33 374.894   1
   5   2  27 264.273 289.401   1
  -5  -2 -27 186.901 276.081   1
   5   2  28-116.107 265.037   1
  -5  -2 -28 295.236 262.372   1
  -5   3  29-141.311 267.786   1
   5  -3 -29-210.283 298.289   1
  -5   3  28 259.057 232.345   1
   5  -3 -28 374.969 257.595   1
  -5   3  27 291.894 218.515   1
   5  -3 -27-217.627 215.688   1
  -5   3  25 29.6511 297.087   1
   5  -3 -25-83.0020 299.837   1
  -5   3  24 356.471 228.945   1
  -5  -3  24 425.562 286.151   1
   5  -3 -24 470.596 221.198   1
   5   3 -24 142.914 269.153   1
  -5   3  23 237.114 302.017   1
   5  -3 -23 496.863 300.524   1
   5   3 -23 450.410 275.248   1
  -5   3  22-236.025 241.942   1
  -5  -3  22-117.557 262.733   1
   5  -3 -22 302.322 255.971   1
   5   3 -22 27.6304 264.466   1
  -5  -3  21-28.8148 269.120   1
  -5   3  21 58.6075 297.848   1
   5   3 -21-26.9988 252.159   1
  -5   3  20 3332.09 366.515   1
  -5  -3  20 3598.00 378.402   1
   5  -3 -20 3188.75 352.000   1
   5   3 -20 2869.24 348.006   1
  -5   3  19 457.009 262.474   1
   5  -3 -19-26.6392 243.408   1
  -5   3  18 28.0568 272.271   1
  -5  -3  18 79.4616 239.859   1
   5  -3 -18 392.665 269.990   1
   5   3 -18 223.189 230.522   1
  -5   3  17 412.337 284.058   1
  -5  -3  17 995.838 254.351   1
   5  -3 -17 538.378 271.763   1
   5   3 -17 552.073 232.235   1
  -5  -3  16 1844.31 290.573   1
   5   3 -16 2034.25 276.848   1
  -5   3  15 600.726 246.323   1
  -5  -3  15 259.509 211.457   1
   5  -3 -15 462.802 216.919   1
   5   3 -15 398.544 219.737   1
  -5  -3  14 384.717 236.833   1
  -5   3  14 1014.12 266.056   1
   5  -3 -14 591.090 243.936   1
   5   3 -14 423.169 207.460   1
  -5   3  13 1200.35 277.348   1
   5  -3 -13 2007.20 283.885   1
   5  -3 -12 4971.04 416.794   1
   5   3 -12 5268.84 385.724   1
  -5   3  12 4323.19 429.105   1
  -5  -3  12 4677.95 392.666   1
   5  -3 -11 190.554 211.127   1
  -5  -3  11-118.372 198.172   1
  -5   3  11 159.144 227.256   1
   5  -3 -10 25942.0 1533.47   1
  -5  -3  10 27384.3 1526.04   1
  -5   3  10 25180.2 1539.50   1
   5   3 -10 28323.6 1519.62   1
   5   3  -9 1880.78 227.617   1
  -5   3   9 2312.18 264.293   1
   5  -3  -9 2188.34 248.784   1
   5   3  -8 300.365 160.012   1
  -5  -3   8-83.0982 154.880   1
  -5   3   8 59.4460 150.356   1
   5  -3  -8 147.627 145.840   1
   5   3  -7 1114.30 171.071   1
   5  -3  -7 650.259 194.021   1
  -5  -3   7 965.252 180.128   1
  -5   3   7 470.074 196.647   1
   5  -3  -6 56876.0 3171.34   1
  -5  -3   6 56667.1 3162.14   1
  -5   3   6 58692.0 3178.75   1
   5   3  -6 59715.4 3163.86   1
   5   3  -5 218.787 141.116   1
  -5  -3   5 126.939 146.870   1
  -5   3   5 272.258 185.683   1
[truncated: 814,702 more chars]
