# Supplementary material for: Structural insight into the cooperativity of spin crossover compounds
Source: Acta Crystallogr B Struct Sci Cryst Eng Mater. 2023 Aug 11;79(Pt 5):354–67. doi: 10.1107/S2052520623005814 (PMC10552598; doi:10.1107/S2052520623005814)
Supplement: Supplementary file 5 [file b-79-00354-sup5.zip › Bia_Portho_145K.cif]

data_Bia_dw4400_145K
 
_audit_creation_method            'SHELXL-2019/2'
_shelx_SHELXL_version_number      '2019/2'
_chemical_name_systematic         ?
_chemical_name_common             ?
_chemical_melting_point           ?
_chemical_formula_moiety          ?
_chemical_formula_sum
 'C10.86 H8 Fe0.29 N1.71 S0.57' 
_chemical_formula_weight          196.75

loop_
 _atom_type_symbol
 _atom_type_description
 _atom_type_scat_dispersion_real
 _atom_type_scat_dispersion_imag
 _atom_type_scat_source
 'Fe'  'Fe'   0.3265   0.6960
 'International Tables Vol C Tables 4.2.6.8 and 6.1.1.4'
 'C'  'C'   0.0024   0.0013
 'International Tables Vol C Tables 4.2.6.8 and 6.1.1.4'
 'H'  'H'   0.0000   0.0000
 'International Tables Vol C Tables 4.2.6.8 and 6.1.1.4'
 'N'  'N'   0.0049   0.0027
 'International Tables Vol C Tables 4.2.6.8 and 6.1.1.4'
 'S'  'S'   0.1051   0.1002
 'International Tables Vol C Tables 4.2.6.8 and 6.1.1.4'
 
_space_group_crystal_system       orthorhombic
_space_group_IT_number            56
_space_group_name_H-M_alt         'P c c n'
_space_group_name_Hall            '-P 2ab 2ac'
 
_shelx_space_group_comment
;
The symmetry employed for this shelxl refinement is uniquely defined
by the following loop, which should always be used as a source of
symmetry information in preference to the above space-group names.
They are only intended as comments.
;
 
loop_
 _space_group_symop_operation_xyz
 'x, y, z'
 '-x+1/2, -y+1/2, z'
 '-x, y+1/2, -z+1/2'
 'x+1/2, -y, -z+1/2'
 '-x, -y, -z'
 'x-1/2, y-1/2, -z'
 'x, -y-1/2, z-1/2'
 '-x-1/2, y, z-1/2'
 
_cell_length_a                    12.3576(2)
_cell_length_b                    14.7766(3)
_cell_length_c                    18.2377(3)
_cell_angle_alpha                 90
_cell_angle_beta                  90
_cell_angle_gamma                 90
_cell_volume                      3330.26(10)
_cell_formula_units_Z             14
_cell_measurement_temperature     145(2)
_cell_measurement_reflns_used     4998
_cell_measurement_theta_min       2.04
_cell_measurement_theta_max       27.893
 
_exptl_crystal_description        irregular
_exptl_crystal_colour             ?
_exptl_crystal_density_meas       ?
_exptl_crystal_density_method     ?
_exptl_crystal_density_diffrn     1.373          
_exptl_crystal_F_000              1424
_exptl_transmission_factor_min    ?
_exptl_transmission_factor_max    ?
_exptl_crystal_size_max           ?
_exptl_crystal_size_mid           ?
_exptl_crystal_size_min           ?
_exptl_absorpt_coefficient_mu     0.451
_shelx_estimated_absorpt_T_min    ?
_shelx_estimated_absorpt_T_max    ?
_exptl_absorpt_correction_type    ?
_exptl_absorpt_correction_T_min   ?
_exptl_absorpt_correction_T_max   ?
_exptl_absorpt_process_details    ?
_exptl_absorpt_special_details    ?
_diffrn_ambient_temperature       293(2)
_diffrn_radiation_wavelength      0.65524
_diffrn_radiation_type            Synchrotron
_diffrn_source                    ?
_diffrn_measurement_device_type   '4-circle diffractometer'
_diffrn_measurement_method        ?
_diffrn_detector_area_resol_mean  ?
_diffrn_reflns_number             34146
_diffrn_reflns_av_unetI/netI      0.0611
_diffrn_reflns_av_R_equivalents   0.0805
_diffrn_reflns_limit_h_min        -19
_diffrn_reflns_limit_h_max        19
_diffrn_reflns_limit_k_min        -18
_diffrn_reflns_limit_k_max        18
_diffrn_reflns_limit_l_min        -29
_diffrn_reflns_limit_l_max        29
_diffrn_reflns_theta_min          1.981
_diffrn_reflns_theta_max          32.915
_diffrn_reflns_theta_full         23.150
_diffrn_measured_fraction_theta_max   0.820
_diffrn_measured_fraction_theta_full  0.985
_diffrn_reflns_Laue_measured_fraction_max    0.820
_diffrn_reflns_Laue_measured_fraction_full   0.985
_diffrn_reflns_point_group_measured_fraction_max   0.820
_diffrn_reflns_point_group_measured_fraction_full  0.985
_reflns_number_total              6530
_reflns_number_gt                 4687
_reflns_threshold_expression      'I > 2\s(I)'
_reflns_Friedel_coverage          0.000
_reflns_Friedel_fraction_max      .
_reflns_Friedel_fraction_full     .
 
_reflns_special_details
;
 Reflections were merged by SHELXL according to the crystal
 class for the calculation of statistics and refinement.
 
 _reflns_Friedel_fraction is defined as the number of unique
 Friedel pairs measured divided by the number that would be
 possible theoretically, ignoring centric projections and
 systematic absences.
;
 
_computing_data_collection        ?
_computing_cell_refinement        ?
_computing_data_reduction         ?
_computing_structure_solution     ?
_computing_structure_refinement 'SHELXL-2019/2 (Sheldrick, 2019)'
_computing_molecular_graphics     ?
_computing_publication_material   ?
_refine_special_details           ?
_refine_ls_structure_factor_coef  Fsqd
_refine_ls_matrix_type            full
_refine_ls_weighting_scheme       calc
_refine_ls_weighting_details
'w=1/[\s^2^(Fo^2^)+(0.0378P)^2^+2.5939P] where P=(Fo^2^+2Fc^2^)/3'
_atom_sites_solution_primary      ?
_atom_sites_solution_secondary    ?
_atom_sites_solution_hydrogens    geom
_refine_ls_hydrogen_treatment     constr
_refine_ls_extinction_method      none
_refine_ls_extinction_coef        .
_refine_ls_number_reflns          6530
_refine_ls_number_parameters      213
_refine_ls_number_restraints      0
_refine_ls_R_factor_all           0.1271
_refine_ls_R_factor_gt            0.0867
_refine_ls_wR_factor_ref          0.1549
_refine_ls_wR_factor_gt           0.1414
_refine_ls_goodness_of_fit_ref    1.211
_refine_ls_restrained_S_all       1.211
_refine_ls_shift/su_max           0.001
_refine_ls_shift/su_mean          0.000
 
loop_
 _atom_site_label
 _atom_site_type_symbol
 _atom_site_fract_x
 _atom_site_fract_y
 _atom_site_fract_z
 _atom_site_U_iso_or_equiv
 _atom_site_adp_type
 _atom_site_occupancy
 _atom_site_site_symmetry_order  
 _atom_site_calc_flag
 _atom_site_refinement_flags_posn
 _atom_site_refinement_flags_adp
 _atom_site_refinement_flags_occupancy
 _atom_site_disorder_assembly
 _atom_site_disorder_group
Fe01 Fe 0.750000 0.750000 0.58970(2) 0.02576(12) Uani 1 2 d S T P . .
S002 S 0.84740(6) 0.55996(5) 0.39226(4) 0.03853(17) Uani 1 1 d . . . . .
N003 N 0.72538(15) 0.83886(14) 0.66835(10) 0.0270(4) Uani 1 1 d . . . . .
N004 N 0.79037(18) 0.66547(15) 0.51313(11) 0.0329(5) Uani 1 1 d . . . . .
N005 N 0.89565(16) 0.80283(14) 0.59511(11) 0.0289(4) Uani 1 1 d . . . . .
C006 C 0.62712(19) 0.84939(16) 0.70922(13) 0.0276(5) Uani 1 1 d . . . . .
C007 C 0.5327(2) 0.87495(17) 0.67318(13) 0.0300(5) Uani 1 1 d . . . . .
H007 H 0.533325 0.886596 0.623065 0.036 Uiso 1 1 calc R U . . .
C008 C 0.9084(2) 0.86488(18) 0.64881(14) 0.0319(5) Uani 1 1 d . . . . .
C009 C 0.8098(2) 0.88227(17) 0.68935(14) 0.0313(5) Uani 1 1 d . . . . .
H009 H 0.807827 0.922654 0.728433 0.038 Uiso 1 1 calc R U . . .
C00A C 0.6257(2) 0.83175(18) 0.78397(13) 0.0326(5) Uani 1 1 d . . . . .
H00A H 0.688866 0.814672 0.807976 0.039 Uiso 1 1 calc R U . . .
C00B C 0.4343(2) 0.86610(17) 0.78825(14) 0.0310(5) Uani 1 1 d . . . . .
C00C C 0.4379(2) 0.88276(17) 0.71292(13) 0.0307(5) Uani 1 1 d . . . . .
H00C H 0.374699 0.899596 0.688812 0.037 Uiso 1 1 calc R U . . .
C00D C 0.81291(19) 0.62250(17) 0.46261(13) 0.0286(5) Uani 1 1 d . . . . .
C00E C 0.5297(2) 0.83974(19) 0.82261(14) 0.0349(6) Uani 1 1 d . . . . .
H00E H 0.528948 0.827199 0.872581 0.042 Uiso 1 1 calc R U . . .
C00F C 0.3328(2) 0.88028(18) 0.83074(14) 0.0337(6) Uani 1 1 d . . . . .
C00G C 0.9819(2) 0.7829(2) 0.55310(15) 0.0369(6) Uani 1 1 d . . . . .
H00G H 0.974198 0.740874 0.515535 0.044 Uiso 1 1 calc R U . . .
C00H C 0.3378(2) 0.9144(2) 0.90178(15) 0.0393(6) Uani 1 1 d . . . . .
H00H H 0.404757 0.926870 0.922717 0.047 Uiso 1 1 calc R U . . .
C00I C 1.0061(2) 0.9081(2) 0.66197(17) 0.0412(6) Uani 1 1 d . . . . .
H00I H 1.012281 0.950492 0.699394 0.049 Uiso 1 1 calc R U . . .
C00J C 0.2316(2) 0.8619(2) 0.80063(16) 0.0401(6) Uani 1 1 d . . . . .
H00J H 0.226525 0.839024 0.753237 0.048 Uiso 1 1 calc R U . . .
C00K C 0.1378(2) 0.8775(2) 0.84118(19) 0.0479(7) Uani 1 1 d . . . . .
H00K H 0.070499 0.864968 0.820682 0.057 Uiso 1 1 calc R U . . .
C00L C 1.0942(2) 0.8869(2) 0.61843(18) 0.0476(8) Uani 1 1 d . . . . .
H00L H 1.160643 0.915047 0.625683 0.057 Uiso 1 1 calc R U . . .
C00M C 0.2439(3) 0.9300(2) 0.94186(16) 0.0478(7) Uani 1 1 d . . . . .
H00M H 0.248488 0.953073 0.989204 0.057 Uiso 1 1 calc R U . . .
C00N C 0.1442(3) 0.9114(2) 0.91164(18) 0.0506(8) Uani 1 1 d . . . . .
H00N H 0.081432 0.921724 0.938545 0.061 Uiso 1 1 calc R U . . .
C00O C 1.0813(2) 0.8229(2) 0.56400(17) 0.0442(7) Uani 1 1 d . . . . .
H00O H 1.139693 0.806834 0.534639 0.053 Uiso 1 1 calc R U . . .
 
loop_
 _atom_site_aniso_label
 _atom_site_aniso_U_11
 _atom_site_aniso_U_22
 _atom_site_aniso_U_33
 _atom_site_aniso_U_23
 _atom_site_aniso_U_13
 _atom_site_aniso_U_12
Fe01 0.0276(2) 0.0273(3) 0.0223(2) 0.000 0.000 -0.0008(2)
S002 0.0402(3) 0.0464(4) 0.0290(3) -0.0075(3) 0.0080(3) 0.0004(3)
N003 0.0297(10) 0.0271(11) 0.0242(9) 0.0007(8) -0.0016(7) 0.0013(7)
N004 0.0365(11) 0.0336(12) 0.0285(10) -0.0006(9) 0.0014(8) -0.0011(9)
N005 0.0304(10) 0.0308(11) 0.0256(9) 0.0064(8) -0.0002(8) -0.0002(8)
C006 0.0319(11) 0.0229(12) 0.0281(11) 0.0008(9) 0.0001(9) 0.0022(9)
C007 0.0372(12) 0.0289(13) 0.0240(10) 0.0018(9) -0.0026(9) 0.0038(10)
C008 0.0330(12) 0.0302(14) 0.0324(12) 0.0060(10) -0.0044(9) -0.0043(10)
C009 0.0377(13) 0.0276(13) 0.0287(11) -0.0019(10) -0.0032(9) -0.0027(10)
C00A 0.0360(12) 0.0342(14) 0.0276(11) 0.0015(10) -0.0034(9) 0.0089(10)
C00B 0.0352(12) 0.0271(13) 0.0306(12) 0.0007(10) 0.0012(9) 0.0070(10)
C00C 0.0330(12) 0.0292(13) 0.0299(11) 0.0008(10) -0.0024(9) 0.0048(10)
C00D 0.0280(11) 0.0330(13) 0.0247(10) 0.0031(9) 0.0010(8) -0.0015(9)
C00E 0.0398(13) 0.0388(15) 0.0261(11) 0.0040(10) 0.0023(9) 0.0091(12)
C00F 0.0376(13) 0.0293(14) 0.0341(12) 0.0048(10) 0.0043(10) 0.0112(10)
C00G 0.0346(13) 0.0423(15) 0.0339(13) 0.0077(11) 0.0047(10) -0.0009(11)
C00H 0.0457(15) 0.0386(15) 0.0336(13) 0.0034(11) 0.0033(11) 0.0135(12)
C00I 0.0368(14) 0.0413(16) 0.0454(15) 0.0041(13) -0.0079(12) -0.0085(12)
C00J 0.0386(15) 0.0402(16) 0.0415(14) 0.0007(12) 0.0006(11) 0.0089(12)
C00K 0.0357(14) 0.0501(19) 0.0579(18) 0.0098(15) 0.0047(13) 0.0108(13)
C00L 0.0312(13) 0.058(2) 0.0539(18) 0.0156(16) -0.0082(12) -0.0127(13)
C00M 0.0572(18) 0.0499(18) 0.0362(13) 0.0056(13) 0.0122(13) 0.0243(15)
C00N 0.0479(17) 0.054(2) 0.0498(17) 0.0126(15) 0.0153(14) 0.0215(15)
C00O 0.0322(13) 0.0541(19) 0.0463(16) 0.0174(14) 0.0057(11) -0.0043(13)
 
_geom_special_details
;
 All esds (except the esd in the dihedral angle between two l.s. planes)
 are estimated using the full covariance matrix.  The cell esds are taken
 into account individually in the estimation of esds in distances, angles
 and torsion angles; correlations between esds in cell parameters are only
 used when they are defined by crystal symmetry.  An approximate (isotropic)
 treatment of cell esds is used for estimating esds involving l.s. planes.
;
 
loop_
 _geom_bond_atom_site_label_1
 _geom_bond_atom_site_label_2
 _geom_bond_distance
 _geom_bond_site_symmetry_2
 _geom_bond_publ_flag
Fe01 N004 1.939(2) . ?
Fe01 N004 1.939(2) 2_665 ?
Fe01 N005 1.964(2) 2_665 ?
Fe01 N005 1.964(2) . ?
Fe01 N003 1.968(2) 2_665 ?
Fe01 N003 1.968(2) . ?
S002 C00D 1.638(3) . ?
N003 C009 1.283(3) . ?
N003 C006 1.433(3) . ?
N004 C00D 1.153(3) . ?
N005 C00G 1.345(3) . ?
N005 C008 1.351(3) . ?
C006 C00A 1.388(3) . ?
C006 C007 1.392(3) . ?
C007 C00C 1.382(3) . ?
C008 C00I 1.386(4) . ?
C008 C009 1.448(4) . ?
C00A C00E 1.385(4) . ?
C00B C00E 1.390(4) . ?
C00B C00C 1.396(3) . ?
C00B C00F 1.489(4) . ?
C00F C00H 1.391(4) . ?
C00F C00J 1.393(4) . ?
C00G C00O 1.377(4) . ?
C00H C00M 1.390(4) . ?
C00I C00L 1.384(4) . ?
C00J C00K 1.394(4) . ?
C00K C00N 1.382(5) . ?
C00L C00O 1.379(5) . ?
C00M C00N 1.378(5) . ?
 
loop_
 _geom_angle_atom_site_label_1
 _geom_angle_atom_site_label_2
 _geom_angle_atom_site_label_3
 _geom_angle
 _geom_angle_site_symmetry_1
 _geom_angle_site_symmetry_3
 _geom_angle_publ_flag
N004 Fe01 N004 87.84(13) . 2_665 ?
N004 Fe01 N005 90.91(9) . 2_665 ?
N004 Fe01 N005 93.24(9) 2_665 2_665 ?
N004 Fe01 N005 93.23(9) . . ?
N004 Fe01 N005 90.91(9) 2_665 . ?
N005 Fe01 N005 174.24(12) 2_665 . ?
N004 Fe01 N003 93.18(9) . 2_665 ?
N004 Fe01 N003 173.95(9) 2_665 2_665 ?
N005 Fe01 N003 80.79(8) 2_665 2_665 ?
N005 Fe01 N003 94.98(8) . 2_665 ?
N004 Fe01 N003 173.95(9) . . ?
N004 Fe01 N003 93.18(9) 2_665 . ?
N005 Fe01 N003 94.98(8) 2_665 . ?
N005 Fe01 N003 80.79(8) . . ?
N003 Fe01 N003 86.44(12) 2_665 . ?
C009 N003 C006 118.7(2) . . ?
C009 N003 Fe01 115.15(17) . . ?
C006 N003 Fe01 125.62(16) . . ?
C00D N004 Fe01 172.9(2) . . ?
C00G N005 C008 117.9(2) . . ?
C00G N005 Fe01 127.64(19) . . ?
C008 N005 Fe01 114.41(17) . . ?
C00A C006 C007 120.3(2) . . ?
C00A C006 N003 120.1(2) . . ?
C007 C006 N003 119.6(2) . . ?
C00C C007 C006 119.1(2) . . ?
N005 C008 C00I 122.7(3) . . ?
N005 C008 C009 113.1(2) . . ?
C00I C008 C009 124.2(3) . . ?
N003 C009 C008 116.3(2) . . ?
C00E C00A C006 119.6(2) . . ?
C00E C00B C00C 117.8(2) . . ?
C00E C00B C00F 121.2(2) . . ?
C00C C00B C00F 120.9(2) . . ?
C007 C00C C00B 121.9(2) . . ?
N004 C00D S002 178.4(2) . . ?
C00A C00E C00B 121.4(2) . . ?
C00H C00F C00J 118.5(3) . . ?
C00H C00F C00B 119.9(3) . . ?
C00J C00F C00B 121.6(2) . . ?
N005 C00G C00O 122.0(3) . . ?
C00M C00H C00F 120.9(3) . . ?
C00L C00I C008 118.8(3) . . ?
C00F C00J C00K 120.4(3) . . ?
C00N C00K C00J 120.4(3) . . ?
C00O C00L C00I 118.5(3) . . ?
C00N C00M C00H 120.2(3) . . ?
C00M C00N C00K 119.7(3) . . ?
C00G C00O C00L 120.1(3) . . ?
 
_refine_diff_density_max    0.707
_refine_diff_density_min   -0.346
_refine_diff_density_rms    0.070

_shelx_res_file
;
TITL Bia_dw4400_085K_a.res in Pccn
    Bia_dw4400_145K.res
    created by SHELXL-2019/2 at 05:34:20 on 03-May-2022
REM Old TITL Bia_dw4400_085K in Pccn
REM SHELXT solution in Pccn: R1 0.089, Rweak 0.045, Alpha 0.023
REM <I/s>   0.567 for  392 systematic absences,  Orientation as input
REM Formula found by SHELXT:  Fe C38 N6 S2

CELL 0.65524 12.3576 14.7766 18.2377 90.0000 90.0000 90.0000
ZERR 14.000 0.0002 0.0003 0.0003 0.0000 0.0000 0.0000
LATT  1
SYMM 1/2-X, 1/2-Y, Z
SYMM -X, 1/2+Y, 1/2-Z
SYMM 1/2+X, -Y, 1/2-Z
SFAC FE C H N S
DISP $C  0.00244  0.00131  9.14798!source kissel
DISP $N  0.00493  0.00266 15.07095!source kissel
DISP $S  0.10506  0.10024 379.49005!source kissel
DISP $Fe  0.32649  0.69602 2544.24973!source kissel
UNIT 4 152 112 24 8
ACTA
L.S. 10
BOND
LIST 6
FMAP 2
PLAN 20
WGHT    0.037800    2.593900
FVAR       2.28010
FE01  1    0.750000    0.750000    0.589702    10.50000    0.02763    0.02733 =
         0.02230    0.00000    0.00000   -0.00082
S002  5    0.847396    0.559963    0.392259    11.00000    0.04016    0.04642 =
         0.02901   -0.00750    0.00796    0.00038
N003  4    0.725378    0.838860    0.668354    11.00000    0.02970    0.02713 =
         0.02416    0.00067   -0.00160    0.00126
N004  4    0.790370    0.665471    0.513125    11.00000    0.03649    0.03359 =
         0.02854   -0.00061    0.00142   -0.00115
N005  4    0.895654    0.802827    0.595110    11.00000    0.03035    0.03079 =
         0.02557    0.00639   -0.00019   -0.00022
C006  2    0.627125    0.849389    0.709217    11.00000    0.03189    0.02292 =
         0.02807    0.00075    0.00008    0.00217
C007  2    0.532677    0.874945    0.673175    11.00000    0.03718    0.02886 =
         0.02403    0.00177   -0.00262    0.00378
AFIX  43
H007  3    0.533325    0.886596    0.623065    11.00000   -1.20000
AFIX   0
C008  2    0.908440    0.864882    0.648811    11.00000    0.03300    0.03019 =
         0.03238    0.00599   -0.00435   -0.00431
C009  2    0.809838    0.882267    0.689348    11.00000    0.03772    0.02755 =
         0.02872   -0.00188   -0.00320   -0.00270
AFIX  43
H009  3    0.807827    0.922654    0.728433    11.00000   -1.20000
AFIX   0
C00A  2    0.625693    0.831755    0.783966    11.00000    0.03597    0.03420 =
         0.02758    0.00150   -0.00344    0.00886
AFIX  43
H00A  3    0.688866    0.814672    0.807976    11.00000   -1.20000
AFIX   0
C00B  2    0.434338    0.866102    0.788254    11.00000    0.03521    0.02708 =
         0.03060    0.00071    0.00117    0.00698
C00C  2    0.437887    0.882765    0.712921    11.00000    0.03304    0.02921 =
         0.02991    0.00083   -0.00236    0.00484
AFIX  43
H00C  3    0.374699    0.899596    0.688812    11.00000   -1.20000
AFIX   0
C00D  2    0.812907    0.622496    0.462607    11.00000    0.02796    0.03305 =
         0.02470    0.00309    0.00102   -0.00145
C00E  2    0.529656    0.839739    0.822612    11.00000    0.03977    0.03883 =
         0.02610    0.00396    0.00232    0.00914
AFIX  43
H00E  3    0.528948    0.827199    0.872581    11.00000   -1.20000
AFIX   0
C00F  2    0.332819    0.880276    0.830742    11.00000    0.03765    0.02929 =
         0.03407    0.00485    0.00434    0.01122
C00G  2    0.981903    0.782939    0.553105    11.00000    0.03458    0.04231 =
         0.03387    0.00767    0.00468   -0.00088
AFIX  43
H00G  3    0.974198    0.740874    0.515535    11.00000   -1.20000
AFIX   0
C00H  2    0.337784    0.914375    0.901776    11.00000    0.04566    0.03858 =
         0.03357    0.00337    0.00331    0.01353
AFIX  43
H00H  3    0.404757    0.926870    0.922717    11.00000   -1.20000
AFIX   0
C00I  2    1.006092    0.908050    0.661975    11.00000    0.03675    0.04131 =
         0.04541    0.00413   -0.00786   -0.00847
AFIX  43
H00I  3    1.012281    0.950492    0.699394    11.00000   -1.20000
AFIX   0
C00J  2    0.231566    0.861859    0.800632    11.00000    0.03855    0.04017 =
         0.04145    0.00072    0.00057    0.00893
AFIX  43
H00J  3    0.226525    0.839024    0.753237    11.00000   -1.20000
AFIX   0
C00K  2    0.137767    0.877479    0.841176    11.00000    0.03569    0.05008 =
         0.05795    0.00978    0.00466    0.01077
AFIX  43
H00K  3    0.070499    0.864968    0.820682    11.00000   -1.20000
AFIX   0
C00L  2    1.094216    0.886853    0.618427    11.00000    0.03124    0.05776 =
         0.05386    0.01563   -0.00816   -0.01267
AFIX  43
H00L  3    1.160643    0.915047    0.625683    11.00000   -1.20000
AFIX   0
C00M  2    0.243927    0.930013    0.941858    11.00000    0.05724    0.04988 =
         0.03621    0.00555    0.01223    0.02431
AFIX  43
H00M  3    0.248488    0.953073    0.989204    11.00000   -1.20000
AFIX   0
C00N  2    0.144168    0.911444    0.911640    11.00000    0.04791    0.05417 =
         0.04978    0.01262    0.01526    0.02149
AFIX  43
H00N  3    0.081432    0.921724    0.938545    11.00000   -1.20000
AFIX   0
C00O  2    1.081258    0.822935    0.564005    11.00000    0.03216    0.05410 =
         0.04631    0.01744    0.00569   -0.00426
AFIX  43
H00O  3    1.139693    0.806834    0.534639    11.00000   -1.20000
AFIX   0
HKLF 4


REM  Bia_dw4400_085K_a.res in Pccn
REM wR2 = 0.1549, GooF = S = 1.211, Restrained GooF = 1.211 for all data
REM R1 = 0.0867 for 4687 Fo > 4sig(Fo) and 0.1271 for all 6530 data
REM 213 parameters refined using 0 restraints

END

WGHT      0.0366      2.6377

REM Highest difference peak  0.707,  deepest hole -0.346,  1-sigma level  0.070
Q1    1   0.7500  0.7500  0.5476  10.50000  0.05    0.71
Q2    1   0.7176  0.8369  0.6307  11.00000  0.05    0.46
Q3    1   0.8263  0.6012  0.4216  11.00000  0.05    0.44
Q4    1   0.4422  0.8778  0.7509  11.00000  0.05    0.44
Q5    1   0.7500  0.7500  0.6325  10.50000  0.05    0.43
Q6    1   0.6973  0.7931  0.5877  11.00000  0.05    0.43
Q7    1   0.6234  0.8381  0.7485  11.00000  0.05    0.42
Q8    1   0.5829  0.8711  0.6928  11.00000  0.05    0.36
Q9    1   0.7786  0.8318  0.6895  11.00000  0.05    0.33
Q10   1   0.8743  0.8614  0.6793  11.00000  0.05    0.33
Q11   1   0.3359  0.9132  0.8601  11.00000  0.05    0.33
Q12   1   0.2813  0.8868  0.8080  11.00000  0.05    0.33
Q13   1   0.7952  0.8016  0.5852  11.00000  0.05    0.32
Q14   1   0.2003  0.9335  0.9169  11.00000  0.05    0.30
Q15   1   0.3320  0.8791  0.8722  11.00000  0.05    0.30
Q16   1   0.8398  0.5546  0.3511  11.00000  0.05    0.29
Q17   1   0.5810  0.8611  0.8063  11.00000  0.05    0.29
Q18   1   0.3789  0.8817  0.8080  11.00000  0.05    0.28
Q19   1   0.8987  0.5875  0.4086  11.00000  0.05    0.28
Q20   1   1.0890  0.8335  0.6099  11.00000  0.05    0.28
;
_shelx_res_checksum   34705

_shelx_hkl_file
;
   0   0   2 27758.1 1528.77   1
   0   0  -2 28728.8 1527.77   1
   0   0  -3-70.0413 75.2284   1
   0   0   3-53.3382 75.9766   1
   0   0   4 287715. 15470.9   1
   0   0  -4 288587. 15469.5   1
   0   0  -5 65.2973 107.396   1
   0   0   5 63.8304 118.095   1
   0   0  -6 2165.12 178.966   1
   0   0   6 1844.50 185.678   1
   0   0   8 110186. 5852.53   1
   0   0  -8 106418. 5846.89   1
   0   0  -9 38.2590 122.336   1
   0   0   9-111.666 130.033   1
   0   0  10 126296. 6560.77   1
   0   0 -10 116696. 6551.03   1
   0   0 -11 107.153 144.831   1
   0   0  11 100.654 148.309   1
   0   0  12 11608.9 725.729   1
   0   0 -12 12113.6 719.566   1
   0   0 -13 264.653 185.847   1
   0   0  13-485.264 188.541   1
   0   0 -15 337.807 182.333   1
   0   0  15-218.029 195.863   1
   0   0  16 28003.5 1606.88   1
   0   0 -17-195.371 221.608   1
   0   0  17 167.672 241.956   1
   0   0  18 10480.1 707.512   1
   0   0 -18 11022.9 698.195   1
   0   0 -19 140.717 211.277   1
   0   0  19 51.8241 237.150   1
   0   0 -20 4064.59 387.275   1
   0   0  20 4361.22 415.060   1
   0   0 -21-128.711 272.018   1
   0   0  21-54.6225 277.680   1
   0   0 -22 369.167 237.883   1
   0   0  22 477.650 267.868   1
   0   0 -23 430.667 271.584   1
   0   0  23 372.632 285.991   1
   0   0 -24 1148.03 325.614   1
   0   0  24 1023.36 328.861   1
   0   0  25 118.989 277.101   1
   0   0 -25-166.320 266.519   1
   0   0  26 5023.93 487.790   1
   0   0 -26 5482.15 480.078   1
   0   0  27-60.7964 301.935   1
   0   0 -27-309.962 310.967   1
   0  -1  -1-26.6283 33.7200   1
   0   1   1-34.8474 43.9603   1
   0   1   2 109638. 6250.31   1
   0  -1  -2 122932. 6250.26   1
   0  -1   3 112.767 70.6422   1
   0   1   3-165.111 102.356   1
   0   1  -3-27.4060 57.8944   1
   0  -1  -3 5.31672 91.0771   1
   0  -1  -4 54364.2 2730.08   1
   0   1  -4 47651.1 2720.92   1
   0  -1   4 52128.8 2722.47   1
   0   1   4 47762.7 2730.07   1
   0  -1   5-13.8810 106.210   1
   0   1   5 35.9082 123.355   1
   0  -1  -5-155.887 121.994   1
   0   1  -5 25.2954 90.0547   1
   0   1   6 578.537 157.736   1
   0  -1   6 535.748 126.993   1
   0  -1  -6 382.467 139.675   1
   0   1  -6 394.643 114.882   1
   0   1   7-35.9846 143.446   1
   0  -1   7-80.3378 122.092   1
   0  -1  -7-21.8423 132.386   1
   0   1  -7 119.126 114.168   1
   0   1   8 1237.29 166.842   1
   0  -1  -8 697.045 149.477   1
   0  -1   9 52.2117 132.134   1
   0   1   9 14.8592 125.275   1
   0  -1  -9 13.5493 118.700   1
   0   1  -9 11.9369 125.627   1
   0   1 -10 14047.8 848.856   1
   0  -1 -10 15034.7 861.926   1
   0   1  10 14838.0 866.430   1
   0  -1  10 14982.8 859.193   1
   0  -1  11 478.408 159.952   1
   0   1  11-193.321 163.546   1
   0  -1 -11 369.394 161.786   1
   0   1 -11 58.0968 138.945   1
   0  -1  12-69.3498 156.152   1
   0   1  12-94.3864 178.053   1
   0   1 -12 15.7620 147.578   1
   0  -1 -12 343.949 164.580   1
   0  -1  13-37.3512 171.341   1
   0   1  13 261.512 190.669   1
   0   1 -13-16.9690 150.771   1
   0  -1 -13 54.9002 173.457   1
   0   1 -14 14692.9 870.929   1
   0  -1 -14 14574.8 880.908   1
   0  -1  14 15035.3 884.156   1
   0   1  14 14189.4 887.331   1
   0   1  15-134.521 220.157   1
   0  -1 -15-81.4281 207.452   1
   0  -1 -16 5042.12 395.013   1
   0   1 -16 4290.50 384.229   1
   0  -1  16 4983.35 406.790   1
   0  -1  17 23.4930 235.798   1
   0   1  17-341.380 239.387   1
   0  -1 -17-88.8508 221.983   1
   0   1 -17 127.049 214.823   1
   0  -1  18 589.890 227.630   1
   0   1  18 506.432 235.675   1
   0   1 -18 133.527 202.487   1
   0  -1 -18-68.8336 214.701   1
   0  -1  19 383.651 247.747   1
   0   1 -19-46.5490 211.410   1
   0   1  20 1133.42 324.899   1
   0  -1 -20 1440.55 296.344   1
   0   1  21-55.1783 270.219   1
   0  -1  21 81.7648 263.281   1
   0  -1 -21-153.264 254.698   1
   0   1 -21 255.880 254.015   1
   0  -1  22 335.974 250.106   1
   0   1  22 477.017 262.040   1
   0  -1 -22 502.142 251.165   1
   0   1 -22 78.9024 256.509   1
   0  -1  23 286.067 281.841   1
   0   1 -23 268.707 272.405   1
   0   1  24 3253.59 405.421   1
   0  -1 -24 3518.59 406.242   1
   0   1  25 88.3006 263.238   1
   0   1 -25 446.229 284.401   1
   0  -1  25 89.9543 286.531   1
   0  -1 -25 330.247 285.317   1
   0   1 -26 2879.27 389.246   1
   0  -1  26 2947.72 394.995   1
   0  -1 -27 501.277 324.947   1
   0   1  27 749.969 341.265   1
   0   2   1 94.6307 68.9767   1
   0  -2  -1 26.9139 64.1922   1
   0   2   2 4061.13 259.646   1
   0  -2  -2 4298.98 255.173   1
   0  -2   3 75.1143 59.9399   1
   0   2   3 20.8466 109.467   1
   0   2  -3 26.8975 50.4210   1
   0  -2  -3-31.3178 89.3001   1
   0   2  -4 16968.0 950.949   1
   0  -2  -4 18287.6 972.197   1
   0   2   4 18198.8 974.626   1
   0  -2   4 17034.9 953.136   1
   0   2   5 19.9652 115.313   1
   0  -2   5 64.7055 99.8685   1
   0   2  -5 64.5964 88.2274   1
   0  -2  -5-255.390 115.700   1
   0   2  -6 1892.40 155.779   1
   0  -2   6 1903.88 158.125   1
   0  -2   7-36.1591 109.432   1
   0   2   7-142.370 138.874   1
   0  -2  -7 106.038 130.196   1
   0   2  -7 132.101 95.2298   1
   0  -2  -8 23360.4 1357.93   1
   0   2  -8 23816.1 1341.95   1
   0  -2   8 24819.6 1347.32   1
   0   2   8 24975.9 1366.81   1
   0  -2   9 12.1219 118.114   1
   0   2   9 283.314 163.158   1
   0  -2  -9 157.830 154.387   1
   0   2  -9 143.646 110.629   1
   0  -2  10 1702.53 185.140   1
   0   2  10 1553.33 211.022   1
   0   2 -10 1165.72 168.777   1
   0  -2 -10 1620.93 204.902   1
   0   2  11-36.7379 160.025   1
   0  -2 -11-50.3456 144.938   1
   0   2 -11-68.5923 120.552   1
   0  -2 -12 13201.3 777.605   1
   0   2 -12 12373.0 765.069   1
   0   2  12 13770.1 790.012   1
   0  -2  12 12373.8 768.273   1
   0  -2  13-17.8554 159.061   1
   0   2 -13 32.6115 158.974   1
   0   2 -14 5634.67 383.077   1
   0  -2 -14 5126.19 415.017   1
   0  -2  14 5046.75 393.179   1
   0   2  14 5526.49 431.372   1
   0  -2  15 41.0147 196.718   1
   0   2  15-298.926 236.703   1
   0   2 -15 241.843 183.871   1
   0  -2 -15 83.4911 215.309   1
   0  -2 -16 5370.76 388.006   1
   0   2 -16 4143.84 362.745   1
   0  -2  16 4442.17 378.482   1
   0   2  16 4266.58 386.053   1
   0   2  17 74.5191 220.739   1
   0  -2  17 206.968 217.489   1
   0   2 -17-41.6737 196.115   1
   0  -2 -17 181.170 193.326   1
   0  -2 -18 6454.04 482.990   1
   0   2 -18 6305.85 473.283   1
   0  -2  18 6496.58 495.513   1
   0   2  19-238.619 263.801   1
   0  -2  19-75.0983 230.857   1
   0   2 -19 141.622 220.453   1
   0  -2 -19 405.866 249.792   1
   0   2  20 326.885 267.439   1
   0  -2  20-78.4044 253.669   1
   0   2 -20 147.272 239.346   1
   0  -2 -20-49.2705 242.416   1
   0   2  21 139.247 254.923   1
   0  -2  21 270.502 266.839   1
   0  -2 -21 303.764 241.185   1
   0   2 -21-152.521 241.616   1
   0   2  22 4886.26 466.085   1
   0   2 -22 5441.37 456.403   1
   0  -2 -22 5594.23 462.358   1
   0  -2  22 4979.81 458.460   1
   0   2  23 57.4145 304.733   1
   0  -2  23 259.794 269.174   1
   0  -2 -23 349.840 300.246   1
   0   2 -23 242.201 263.266   1
   0   2  24 2552.83 344.715   1
   0   2 -24 2753.76 356.781   1
   0  -2  24 2989.10 354.467   1
   0  -2 -24 1715.14 320.163   1
   0   2  25 204.199 305.377   1
   0   2 -25 505.314 305.925   1
   0  -2  25 241.680 307.948   1
   0  -2 -25-82.1245 301.595   1
   0   2 -26 2358.48 353.792   1
   0   2  26 1980.60 370.790   1
   0  -2 -26 1899.51 363.950   1
   0  -2 -27 660.535 288.829   1
   0   2  27 414.684 279.514   1
   0  -2 -28 2001.31 374.983   1
   0   2  28 1683.97 371.627   1
   0  -2 -29 135.601 320.931   1
   0   3   0 3.21894 58.8394   1
   0  -3   0 37.7057 54.9562   1
   0   3   1 53.2133 76.2546   1
   0  -3  -1 56.6735 70.5160   1
   0  -3  -2 332660. 18088.7   1
   0   3   2 341495. 18089.4   1
   0   3   3 96.1222 116.368   1
   0  -3  -3-101.157 106.796   1
   0   3  -4 532792. 28377.9   1
   0  -3  -4 523927. 28401.7   1
   0   3   4 521350. 28406.3   1
   0  -3   4 529962. 28379.5   1
   0  -3   5 90.7796 76.9057   1
   0   3  -5-26.2081 69.5377   1
   0  -3  -6 3095.02 233.974   1
   0   3  -6 2764.95 187.915   1
   0  -3   6 2533.67 192.655   1
   0   3   6 3007.34 247.643   1
   0   3   7 97.1942 152.376   1
   0  -3   7 47.9580 102.293   1
   0  -3  -7 12.6363 137.170   1
   0   3  -7 130.888 98.3752   1
   0   3  -8 103443. 5343.59   1
   0  -3  -8 92848.4 5361.36   1
   0   3   8 98936.2 5369.44   1
   0  -3   8 98714.0 5345.54   1
   0   3   9-149.473 153.538   1
   0  -3  -9 90.8143 137.042   1
   0  -3 -10 8740.46 559.918   1
   0   3 -10 9789.76 534.157   1
   0  -3  10 8159.23 534.156   1
   0   3  10 8680.20 567.358   1
   0   3  11 114.882 181.945   1
   0  -3  11-14.1306 136.553   1
   0  -3 -11 174.879 165.786   1
   0   3 -12 22675.7 1251.87   1
   0  -3  12 21514.6 1256.86   1
   0   3  13 193.276 178.405   1
   0  -3  13 68.2328 164.948   1
   0  -3 -13 254.179 167.013   1
   0   3 -13 61.9124 151.091   1
   0  -3 -14 13473.5 787.320   1
   0   3 -14 12623.5 764.023   1
   0   3  14 11481.3 786.746   1
   0  -3  14 13198.6 779.346   1
   0  -3  15-79.5031 187.469   1
   0   3  15 70.6702 242.990   1
   0  -3 -15-128.342 215.152   1
   0   3 -15-18.0123 181.569   1
   0  -3 -16 4656.81 392.699   1
   0   3  16 3915.03 394.006   1
   0  -3  17 134.288 209.012   1
   0   3  17 151.641 255.839   1
   0   3 -17-166.031 187.411   1
   0  -3 -17 92.1811 243.959   1
   0   3 -18 12628.5 818.183   1
   0  -3  18 14049.4 836.835   1
   0  -3  19 148.629 234.790   1
   0   3  19 214.137 262.180   1
   0   3 -19-325.363 222.936   1
   0  -3 -19 242.355 230.823   1
   0  -3  20 438.834 248.327   1
   0   3  20 931.934 303.211   1
   0   3 -20 557.991 245.021   1
   0  -3 -20 1085.64 287.663   1
   0   3  21-84.0516 290.788   1
   0  -3 -21-76.3607 268.956   1
   0   3 -22 2296.09 314.570   1
   0  -3  22 2069.58 316.837   1
   0   3  23-28.5469 278.373   1
   0  -3  23-231.976 284.699   1
   0  -3 -23-161.285 275.608   1
   0   3  24 1301.30 350.480   1
   0   3 -24 1217.79 301.396   1
   0  -3  24 1401.65 313.335   1
   0  -3 -24 1003.18 333.272   1
   0   3  26 87.4844 288.921   1
   0  -3 -26-299.734 269.979   1
   0  -3 -27 163.207 320.827   1
   0   3  27-29.2204 317.072   1
   0  -3 -28 839.578 336.070   1
   0   3  28 321.117 320.652   1
   0  -4   0 999999. 53603.1   1
   0   4   0 999706. 53604.4   1
   0   4   1 5.87054 87.8057   1
   0  -4  -1 32.1695 87.7331   1
   0  -4  -2 303496. 16997.4   1
   0   4   2 330453. 16999.3   1
   0   4   3-134.937 124.142   1
   0  -4  -3-65.7262 105.324   1
   0   4   4 10.5100 130.325   1
   0  -4  -4-191.965 121.711   1
   0   4   5 72.0643 133.190   1
   0   4  -5 13.5454 55.9189   1
   0  -4   5 25.3386 56.5797   1
   0  -4  -5 43.6379 120.980   1
   0  -4  -6 246887. 13231.6   1
   0   4  -6 235139. 13199.5   1
   0   4   6 251842. 13236.2   1
   0  -4   6 254145. 13200.2   1
   0   4   7-59.3139 130.643   1
   0   4  -7 68.5605 79.8170   1
   0  -4  -7-188.862 126.925   1
   0  -4  -8 24458.0 1402.60   1
   0   4  -8 26753.9 1372.65   1
   0   4   8 23102.0 1405.42   1
   0  -4   8 24238.7 1375.80   1
   0   4   9-139.736 171.075   1
   0  -4   9 30.1800 103.340   1
   0  -4  -9 15.9142 152.284   1
   0   4  10 561.402 186.191   1
   0  -4 -10 888.040 182.897   1
   0   4  11-318.593 176.578   1
   0  -4  11-264.189 132.228   1
   0   4 -11 23.9611 115.453   1
   0  -4 -11-90.9092 156.274   1
   0   4 -12 8655.95 526.838   1
   0  -4 -12 8198.57 557.059   1
   0  -4  12 9518.28 539.489   1
   0   4  12 7583.77 558.987   1
   0   4  13 132.857 184.376   1
   0  -4  13 16.2475 155.479   1
   0  -4 -13-120.929 161.367   1
   0   4 -13-88.8169 146.301   1
   0   4  14-162.097 216.291   1
   0  -4  14-88.2320 168.513   1
   0  -4 -14-210.477 192.129   1
   0   4 -14 81.8708 167.560   1
   0  -4  15 418.143 188.778   1
   0   4  15 24.1049 246.665   1
   0  -4 -15 284.440 225.770   1
   0   4 -15-161.414 166.340   1
   0   4  16 74.9039 259.932   1
   0  -4  16 348.115 204.995   1
   0  -4 -16 430.366 242.415   1
   0   4 -16 96.2289 181.935   1
   0   4  17-308.415 273.671   1
   0  -4  17-65.4598 202.255   1
   0  -4 -17 140.518 238.096   1
   0   4 -17 328.427 187.842   1
   0  -4 -18 6943.88 511.097   1
   0   4 -18 6945.59 489.506   1
   0   4  18 6440.64 527.782   1
   0  -4  18 6991.80 497.684   1
   0   4  19 135.273 222.475   1
   0  -4  19 146.327 228.938   1
   0  -4 -19 48.9792 205.889   1
   0   4 -19 68.5115 219.109   1
   0   4  20 1463.92 304.714   1
   0  -4  20 1670.38 299.924   1
   0   4 -20 1534.33 274.664   1
   0  -4 -20 1590.89 291.355   1
   0  -4 -21-228.782 275.845   1
   0   4 -21 25.0203 243.970   1
   0  -4  21-26.8719 258.999   1
   0   4 -22 5357.99 465.630   1
   0  -4  22 6151.74 486.285   1
   0   4  22 5822.64 502.919   1
   0   4  23 256.994 270.026   1
   0   4 -23 805.198 286.523   1
   0  -4  23 434.739 287.085   1
   0  -4 -23 564.510 271.735   1
   0   4 -24 770.999 286.438   1
   0   4  24 1009.61 300.343   1
   0  -4 -24 757.092 296.837   1
   0   4  25 288.971 323.170   1
   0  -4 -25 1084.48 333.184   1
   0   4  26 173.737 311.489   1
   0  -4 -26 270.464 310.081   1
   0  -4 -28 2188.52 377.739   1
   0   4  28 1752.80 373.942   1
   0  -4 -29 580.864 334.135   1
   0   4  29 399.263 310.565   1
   0   5   0 5.30415 80.1208   1
   0  -5   0 62.6331 76.4432   1
   0   5   1 13.8548 93.0737   1
   0   5  -1 3.60966 62.7016   1
   0  -5  -1-6.30207 83.8503   1
   0  -5   1-13.1499 53.2625   1
   0  -5  -2 17352.4 1011.21   1
   0   5   2 19010.4 1015.08   1
   0  -5  -3 127.892 113.198   1
   0   5   3-50.2958 122.501   1
   0  -5  -5 153.607 125.347   1
   0   5   5-64.9454 133.724   1
   0   5   6 25293.5 1412.86   1
   0   5  -6 24476.3 1363.31   1
   0  -5   6 25888.0 1365.87   1
   0  -5  -6 25062.7 1405.75   1
   0   5   7-31.5182 162.931   1
   0  -5   7 135.995 78.1424   1
   0  -5  -7-57.2596 148.912   1
   0   5   8 1963.65 249.533   1
   0   5  -8 2567.05 172.587   1
   0  -5   8 2299.25 171.306   1
   0  -5  -8 2171.33 243.488   1
   0   5   9 201.554 189.768   1
   0  -5   9-8.89099 96.1126   1
   0   5  -9-8.37564 85.3240   1
   0  -5  -9-16.6897 160.085   1
   0  -5 -10 7177.01 454.573   1
   0   5 -10 6237.43 408.019   1
   0  -5  10 6666.80 410.721   1
   0   5  10 6558.69 460.966   1
   0  -5  11-96.8500 126.683   1
   0   5 -11 205.035 125.219   1
   0   5 -12 2341.98 213.387   1
   0   5  12 2002.94 264.263   1
   0  -5  12 2230.32 209.152   1
   0  -5 -12 1983.77 252.441   1
   0   5  13-273.475 229.218   1
   0  -5  13-182.923 165.098   1
   0   5 -13 43.0597 140.907   1
   0  -5 -13 331.809 215.657   1
   0   5 -14 3392.01 265.099   1
   0  -5  14 2647.73 269.587   1
   0   5  14 2992.79 336.315   1
   0  -5 -14 2870.58 315.133   1
   0   5  15-24.6378 267.820   1
   0  -5  15 109.448 185.434   1
   0  -5 -15 89.4314 237.595   1
   0   5 -15-154.495 175.970   1
   0  -5 -16 5737.67 446.193   1
   0   5 -16 5501.91 394.673   1
   0  -5  16 5497.38 405.094   1
   0   5  16 4702.78 455.506   1
   0   5  17-260.931 265.409   1
   0  -5 -17-95.0885 241.321   1
   0   5  18 2191.51 322.146   1
   0   5 -18 2285.04 262.937   1
   0  -5  18 1479.54 258.399   1
   0  -5 -18 1896.85 303.215   1
   0   5  19 245.868 238.039   1
   0  -5 -19 222.519 225.721   1
   0   5 -19 224.139 216.606   1
   0  -5  19-241.522 226.757   1
   0   5  20 12632.5 873.415   1
   0  -5  20 14815.6 874.912   1
   0   5 -20 14112.9 862.540   1
   0  -5 -20 13268.3 861.365   1
   0   5 -21 568.232 233.814   1
   0  -5  21 106.711 252.353   1
   0   5 -22 5367.74 440.211   1
   0  -5 -22 4303.49 454.816   1
   0  -5  22 5644.65 462.332   1
   0   5  22 5322.62 490.027   1
   0   5 -23 451.770 276.957   1
   0   5  23-370.975 299.773   1
   0  -5 -23 214.856 294.143   1
   0   5  25 344.950 308.303   1
   0  -5 -25 296.492 294.033   1
   0   5  26 2757.75 389.773   1
   0  -5 -26 1795.81 379.267   1
   0   5  27 28.6411 308.656   1
   0  -5 -27 373.036 309.488   1
   0  -5 -28 526.944 296.434   1
   0   5  28 198.669 284.919   1
   0  -5 -29 77.8660 338.901   1
   0   5  29-55.9716 330.576   1
   0  -6   0 20887.5 1119.62   1
   0   6   0 19708.5 1121.97   1
   0   6  -1 46.2558 58.1317   1
   0   6   1-15.9467 88.1124   1
   0  -6  -1-7.26228 84.9881   1
   0  -6   1 41.9535 55.5631   1
   0  -6  -2 61789.4 3099.68   1
   0   6  -2 55399.9 3070.51   1
   0   6   2 58255.5 3101.51   1
   0  -6  -4 127237. 6805.77   1
   0   6   4 124829. 6809.92   1
   0   6   5-27.9665 132.889   1
   0  -6  -5-88.8977 121.569   1
   0  -6  -6 123981. 6654.47   1
   0   6   6 122031. 6659.85   1
   0   6   7 83.3956 158.869   1
   0  -6  -7 227.850 143.644   1
   0   6  -7 43.3430 49.7785   1
   0  -6   7 42.8777 55.2873   1
   0   6   8 3573.49 288.797   1
   0   6  -8 3094.65 207.658   1
   0  -6   8 3572.11 214.557   1
   0  -6  -8 3205.21 277.316   1
   0   6   9-38.3268 173.060   1
   0  -6  -9-34.9602 153.150   1
   0   6  -9-35.1857 80.2562   1
   0  -6   9 222.036 92.4312   1
   0   6  10 8050.95 572.471   1
   0   6 -10 8707.98 514.317   1
   0  -6  10 9461.88 521.455   1
   0  -6 -10 8461.26 566.475   1
   0  -6 -11-19.5291 176.437   1
   0   6  11-257.239 200.765   1
   0  -6  11-88.4566 115.585   1
   0   6  12 4381.57 412.862   1
   0   6 -12 4847.60 350.858   1
   0  -6  12 6013.93 362.936   1
   0  -6 -12 6132.84 415.575   1
   0   6  13 23.4458 233.396   1
   0  -6 -13 170.405 213.925   1
   0   6 -13 253.679 144.284   1
   0  -6  13 85.9844 143.737   1
   0   6  14 7863.74 592.212   1
   0   6 -14 8435.15 540.829   1
   0  -6  14 9725.30 555.826   1
   0  -6 -14 8150.73 583.188   1
   0   6  15 452.864 264.806   1
   0  -6 -15 250.953 227.511   1
   0   6 -15-212.167 166.314   1
   0  -6  15 122.671 176.311   1
   0  -6  16 3655.71 329.942   1
   0   6 -16 4038.72 316.063   1
   0  -6 -17 96.4911 214.373   1
   0  -6  17 185.796 195.731   1
   0   6  17 132.433 243.667   1
   0   6 -17 19.1866 184.553   1
   0   6  18 513.816 243.637   1
   0  -6 -18 467.419 221.903   1
   0  -6 -19-74.8153 238.659   1
   0  -6  19 141.221 231.594   1
   0   6  19 192.952 252.230   1
   0   6 -19 21.7454 213.005   1
   0  -6 -20 2669.34 347.573   1
   0  -6  20 3221.05 348.010   1
   0   6  20 3359.55 385.113   1
   0   6 -20 2891.61 320.054   1
   0  -6 -21-76.8525 280.518   1
   0  -6  21-26.3429 270.601   1
   0   6  21 113.429 311.082   1
   0   6 -21-24.0733 225.927   1
   0   6  22 1510.50 347.319   1
   0  -6 -22 922.167 325.756   1
   0   6  23 484.538 299.495   1
   0  -6 -23 563.170 318.510   1
   0  -6 -24-107.380 249.499   1
   0   6  25 114.295 294.185   1
   0   6  27 198.311 324.674   1
   0  -6 -27 131.758 322.851   1
   0  -6 -28 1091.84 279.338   1
   0   6  28 420.157 258.283   1
   0   7   0 58.9779 85.7693   1
   0   7   1-18.0334 98.3853   1
   0   7  -1-28.0311 65.0893   1
   0  -7   1-25.5088 61.9511   1
   0  -7  -1-32.9156 91.2592   1
   0   7   2 25593.7 1422.54   1
   0  -7   2 25862.3 1390.39   1
   0  -7  -2 25141.5 1419.24   1
   0   7   3 12.1084 125.455   1
   0  -7  -3 110.260 111.906   1
   0   7   4 4205.86 308.686   1
   0  -7  -4 4076.93 297.213   1
   0   7   5 299.409 146.893   1
   0  -7  -5 68.1578 124.717   1
   0   7   6 6282.83 436.101   1
   0  -7  -6 6686.49 430.694   1
   0  -7  -7 112.386 151.633   1
   0   7   7 193.642 163.764   1
   0   7  -8 33391.1 1829.17   1
   0   7   8 33344.7 1899.54   1
   0  -7  -8 35981.2 1898.07   1
   0  -7   8 34147.1 1830.50   1
   0   7   9 80.0459 163.450   1
   0   7  -9 15.5290 68.8747   1
   0  -7   9 55.7221 74.0502   1
   0  -7  -9-237.385 167.946   1
   0   7  10-211.338 197.357   1
   0   7 -10 27.8134 83.1592   1
   0  -7  10-30.5467 91.0518   1
   0  -7 -10 19.2493 174.283   1
   0   7  11-44.3657 211.256   1
   0   7 -11 8.53966 95.1989   1
   0  -7  11 28.9309 108.631   1
   0  -7 -11-181.601 193.083   1
   0  -7 -12 4190.75 368.495   1
   0   7  12 4144.62 386.067   1
   0   7  13 409.200 258.309   1
   0   7 -13 130.448 132.075   1
   0  -7  13-91.0647 149.133   1
   0  -7 -13 218.617 223.703   1
   0   7  14 323.807 261.507   1
   0   7 -14 187.890 147.954   1
   0  -7  14 235.730 155.131   1
   0  -7 -14 519.640 242.843   1
   0   7  15-359.213 271.652   1
   0   7 -15-104.898 144.154   1
   0  -7  15 114.928 160.873   1
   0  -7 -15-186.083 228.383   1
   0   7  16 315.611 266.167   1
   0   7 -16 98.7504 165.626   1
   0  -7  16 289.134 178.939   1
   0  -7 -16 693.820 243.244   1
   0   7  17 53.6922 267.141   1
   0   7 -17 71.7103 180.005   1
   0  -7  17 137.821 200.221   1
   0  -7 -17 146.664 255.779   1
   0   7  18 574.143 314.134   1
   0   7 -18 967.979 208.309   1
   0  -7  18 297.726 206.182   1
   0  -7 -18 298.381 263.908   1
   0   7  19-111.158 299.287   1
   0  -7 -19 25.1356 275.248   1
   0   7 -20 1274.13 240.568   1
   0   7  20 788.237 325.581   1
   0  -7 -20 1063.30 308.283   1
   0   7  21 313.385 314.836   1
   0  -7 -21-77.5633 285.724   1
   0   7  22 85.5449 298.368   1
   0  -7 -22 131.775 287.074   1
   0   7  24 684.751 280.594   1
   0  -7 -24 507.732 267.153   1
   0  -7 -25 558.663 324.818   1
   0   7  26 479.827 335.947   1
   0   7  27 252.056 313.083   1
   0  -7 -27 286.476 321.592   1
   0  -7 -28 128.149 238.247   1
   0   7  28 138.115 261.891   1
   0  -8   0 26581.4 1459.64   1
   0  -8   1 88.9098 70.1259   1
   0  -8  -1-18.2820 95.4389   1
   0   8  -1-19.7808 76.9071   1
   0   8   1-60.3815 101.436   1
   0  -8   2 42222.1 2243.84   1
   0   8  -2 40743.8 2245.95   1
   0   8   3-39.4230 121.190   1
   0   8   4 189.618 143.003   1
   0  -8  -4 239.564 132.625   1
   0   8   5 95.7791 145.534   1
   0  -8  -5 203.914 132.833   1
   0  -8  -6 25846.9 1456.37   1
   0   8   6 25822.3 1461.68   1
   0   8   7-129.724 165.621   1
   0  -8  -7-67.6311 141.756   1
   0  -8  -8 19435.2 1098.59   1
   0   8   8 18360.0 1103.23   1
   0  -8 -10 19.9414 179.102   1
   0   8 -10 26.2894 63.9819   1
   0  -8  10 4.61589 65.1608   1
   0   8  10-87.7091 188.229   1
   0   8  11 137.575 239.409   1
   0  -8 -11 20.8231 220.443   1
   0   8 -11 19.1893 82.8062   1
   0  -8  11 69.2854 87.2034   1
   0  -8 -12 2273.25 297.965   1
   0   8 -12 2206.02 172.422   1
   0  -8  12 1918.32 177.877   1
   0   8  12 2241.08 310.685   1
   0   8  13-49.3931 216.347   1
   0   8 -13-110.543 113.005   1
   0  -8  13 21.9213 121.541   1
   0  -8 -13 246.347 205.974   1
   0   8  14 2291.58 280.822   1
   0  -8 -14 2607.68 268.959   1
   0   8 -14 1854.76 195.928   1
   0  -8  14 1927.42 207.604   1
   0   8 -15-40.1606 140.349   1
   0  -8  15-58.8817 162.671   1
   0   8  16 5551.34 476.999   1
   0   8 -16 6043.96 401.482   1
   0  -8  16 6151.31 410.780   1
   0  -8 -16 5100.04 450.762   1
   0   8  17 407.932 271.253   1
   0  -8 -17 74.1866 249.890   1
   0   8 -17 132.573 179.616   1
   0  -8  17 18.3315 180.094   1
   0   8  18 9406.74 656.911   1
   0   8 -18 9346.59 596.077   1
   0  -8  18 9921.62 612.841   1
   0  -8 -18 8281.64 632.431   1
   0   8 -19 176.642 194.631   1
   0  -8 -20 665.860 266.160   1
   0   8  20 538.856 283.414   1
   0  -8 -21 362.564 227.221   1
   0   8  21 85.6358 245.368   1
   0  -8 -22 2081.30 306.573   1
   0   8  22 1538.98 311.491   1
   0  -8 -23 640.090 286.684   1
   0   8  23-28.3718 307.200   1
   0   8  24 6444.28 514.061   1
   0  -8 -24 4490.61 479.721   1
   0  -8 -25 606.774 320.725   1
   0   8  25 506.978 331.969   1
   0  -8 -26 130.351 311.963   1
   0   8  26 922.006 330.591   1
   0   8  27 165.946 272.296   1
   0  -8 -27 205.696 272.366   1
   0  -9   0-136.224 89.9537   1
   0   9   0 206.069 100.116   1
   0  -9   1 41.7718 80.9432   1
   0   9  -1-67.8418 85.7827   1
   0   9   2 20320.1 1129.72   1
   0  -9   2 20283.6 1094.08   1
   0  -9  -2 19944.0 1123.41   1
   0   9  -2 19510.4 1096.81   1
   0  -9  -3 257.713 123.489   1
   0   9   4 13738.5 814.163   1
   0  -9  -4 13871.4 809.786   1
   0  -9  -5 138.883 159.035   1
   0   9   5 152.760 157.504   1
   0   9   6 7977.11 522.777   1
   0   9   7-194.793 189.796   1
   0  -9  -7-212.451 162.781   1
   0   9   9 216.976 224.431   1
   0  -9  -9 118.273 205.582   1
   0   9  10 1340.18 243.818   1
   0  -9 -10 2268.36 252.200   1
   0   9  11-23.6565 242.000   1
   0  -9 -11 42.9013 214.814   1
   0  -9 -12 1622.29 269.785   1
   0  -9  12 1729.05 136.940   1
   0   9 -12 1863.16 136.450   1
   0  -9 -13 252.121 206.414   1
   0  -9  13-61.3542 99.2485   1
   0   9 -13 108.310 93.0784   1
   0   9  13-202.339 209.936   1
   0   9 -14 3842.35 271.314   1
   0  -9  14 4085.07 279.444   1
   0   9  15-79.6522 263.565   1
   0  -9 -15 72.4979 242.005   1
   0   9  16 893.732 305.731   1
   0   9 -16 564.372 153.759   1
   0  -9  16 540.477 163.308   1
   0  -9 -16 615.513 269.577   1
   0   9  17 165.107 304.658   1
   0   9 -17-14.5670 152.519   1
   0  -9  17 31.4860 167.737   1
   0  -9 -17 575.337 283.770   1
   0   9 -18 584.955 180.493   1
   0   9  18 251.263 307.389   1
   0  -9 -18 504.806 298.833   1
   0   9  19 225.856 308.718   1
   0  -9 -19 126.884 273.961   1
   0   9  20 1451.84 337.910   1
   0  -9 -20 745.298 301.772   1
   0   9  21 228.645 316.363   1
   0  -9 -21-233.308 297.968   1
   0   9  22 425.880 341.853   1
   0  -9 -22 426.946 320.417   1
   0   9  23 426.455 328.553   1
   0  -9 -23 372.491 315.983   1
   0   9  24 903.517 336.867   1
   0  -9 -24 423.340 312.996   1
   0   9  25 167.497 286.811   1
   0  -9 -25-339.958 278.487   1
   0   9  27 409.287 309.559   1
   0  -9 -27 329.661 298.780   1
   0 -10   0 37410.7 2045.48   1
   0  10   0 37229.9 2048.74   1
   0  10  -1-33.9064 94.6601   1
   0  10   1 48.2985 122.227   1
   0 -10  -1 98.8054 110.419   1
   0 -10   1-87.2801 95.6109   1
   0  10   2 466.005 157.904   1
   0 -10   2 429.940 81.9318   1
   0  10  -2 363.119 87.3330   1
   0 -10  -2 311.587 130.526   1
   0  10   3-30.4481 150.122   1
   0  10  -3-3.01096 45.7351   1
   0 -10  -3 206.969 140.857   1
   0  10   4 1314.85 204.143   1
   0 -10  -4 1010.91 179.546   1
   0  10   5-179.740 164.093   1
   0 -10  -5 16.2984 157.506   1
   0 -10  -6 1954.42 234.633   1
   0  10   7-20.4076 210.941   1
   0 -10  -7 92.6381 181.890   1
   0  10   8 64.5526 212.179   1
   0 -10  -8-39.0187 197.905   1
   0  10   9 45.1005 187.777   1
   0 -10 -10 16085.0 926.401   1
   0  10  10 14241.0 925.910   1
   0 -10 -11 220.779 206.900   1
   0  10  11 121.831 223.142   1
   0 -10 -12 182.349 228.807   1
   0  10  12 704.699 270.394   1
   0 -10 -13-305.663 218.074   1
   0  10  13 25.8624 224.124   1
   0 -10 -14 168.496 224.835   1
   0  10 -14 117.752 67.5106   1
   0 -10  14 26.8579 61.4124   1
   0  10  14 476.171 256.774   1
   0 -10 -15 245.313 258.233   1
   0  10 -15 84.2013 95.3710   1
   0 -10  15 7.01498 92.6068   1
   0 -10 -16 2469.71 348.897   1
   0  10  16 2305.70 364.178   1
   0  10 -16 2450.63 199.576   1
   0  10  17 111.486 286.309   1
   0 -10 -17-25.1928 269.274   1
   0  10  18-56.3884 275.632   1
   0 -10 -18 329.388 257.155   1
   0  10  19 313.058 283.259   1
   0 -10 -19 25.6768 247.586   1
   0  10  20 171.524 258.013   1
   0 -10 -20 751.795 263.093   1
   0  10  22 792.969 295.177   1
   0 -10 -22 26.6101 257.226   1
   0  10  23 254.684 290.920   1
   0 -10 -23 185.333 271.657   1
   0  10  24 364.447 303.858   1
   0 -10 -24 105.020 285.130   1
   0  10  25 193.509 335.614   1
   0 -10 -25-284.684 309.049   1
   0  10  26 927.824 355.078   1
   0 -10 -26 890.751 338.360   1
   0  11   1 144.519 132.734   1
   0 -11  -1 35.5832 118.809   1
   0 -11   1-26.3527 97.2675   1
   0  11  -1 84.9749 107.476   1
   0 -11  -2 2049.72 218.411   1
   0 -11   2 2374.55 174.410   1
   0  11  -2 2731.46 184.041   1
   0  11   2 2679.12 234.104   1
   0 -11   3-51.9598 44.3610   1
   0  11  -3 40.8724 51.9774   1
   0  11   3 64.8463 158.419   1
   0 -11  -3-73.7526 138.777   1
   0  11   4 758.491 180.308   1
   0 -11  -4 785.669 173.745   1
   0  11   5 18.9518 177.421   1
   0 -11  -5-17.2321 168.005   1
   0  11   6 343.206 194.621   1
   0 -11  -6 658.526 190.615   1
   0 -11  -8 5191.40 402.813   1
   0  11   8 4946.59 405.333   1
   0 -11  -9-127.323 207.949   1
   0  11  10 2279.09 303.642   1
   0 -11 -10 2577.83 292.345   1
   0  11  11 450.973 257.381   1
   0 -11 -11 432.644 224.268   1
   0  11  12 566.494 273.211   1
   0  11  13 290.323 253.801   1
   0 -11 -13-72.0110 238.857   1
   0 -11 -14 11141.7 727.292   1
   0  11  14 11345.2 742.555   1
   0  11  15-384.568 293.156   1
   0 -11 -15 24.8173 261.307   1
   0 -11 -16 5662.11 465.346   1
   0  11  16 4650.41 480.855   1
   0  11  18 142.324 253.797   1
   0 -11 -18 642.164 239.648   1
   0  11  19 143.107 271.340   1
   0 -11 -19-311.395 234.415   1
   0  11  20 1827.62 332.509   1
   0 -11 -20 1634.30 302.033   1
   0  11  21 454.349 307.654   1
   0 -11 -21 320.119 291.241   1
   0  11  22 1362.64 339.534   1
   0 -11 -22 1088.77 314.069   1
   0  11  24 222.355 296.041   1
   0 -11 -24 78.0475 282.907   1
   0  11  25 384.539 287.972   1
   0 -11 -25 947.343 281.746   1
   0  11  26 3278.06 337.671   1
   0 -11 -26 1887.05 303.375   1
   0  12   1-42.1562 147.030   1
   0 -12  -1-145.195 133.071   1
   0 -12   1 9.54694 109.223   1
   0  12  -1-51.8512 114.411   1
   0  12   2 6372.85 437.764   1
   0 -12   2 6590.04 389.681   1
   0  12  -2 6434.58 395.994   1
   0 -12  -2 6882.19 434.838   1
   0 -12   3 9.36617 44.0718   1
   0  12  -3-41.6295 52.6378   1
   0  12   3 207.285 187.076   1
   0 -12  -3 15.5263 152.413   1
   0  12   4 801.777 195.844   1
   0 -12  -4 1129.11 189.519   1
   0  12   5 39.8113 200.222   1
   0 -12  -5 54.2804 186.644   1
   0  12   7 22.1903 202.508   1
   0 -12  -7 20.1912 187.611   1
   0  12   8 208.790 227.381   1
   0 -12  -8 422.161 195.929   1
   0  12   9-72.3652 217.255   1
   0 -12  -9 197.475 214.925   1
   0  12  10 3643.66 358.590   1
   0 -12 -10 3246.14 339.330   1
   0  12  11-231.302 249.460   1
   0 -12 -11 23.3549 221.933   1
   0 -12 -13-73.1424 242.591   1
   0  12  14 604.171 286.614   1
   0 -12 -14 992.687 264.295   1
   0  12  15 27.9175 273.823   1
   0 -12 -15 476.513 253.754   1
   0  12  16 509.206 309.286   1
   0  12  17 256.566 295.677   1
   0 -12 -17 334.358 272.205   1
   0  12  18 602.286 278.496   1
   0 -12 -18 987.911 254.273   1
   0  12  19 400.830 297.677   1
   0 -12 -19 290.676 250.491   1
   0  12  20 655.087 325.546   1
   0 -12 -20 267.513 293.909   1
   0  12  21 256.520 329.767   1
   0 -12 -21-186.529 302.729   1
   0  12  22 1329.39 363.943   1
   0 -12 -22 873.833 333.628   1
   0  12  23 279.507 344.850   1
   0 -12 -23-26.1491 305.543   1
   0  12  25 300.282 339.250   1
   0 -12 -25 25.3484 314.141   1
   0 -13   0-61.9505 127.011   1
   0  13   0 66.9685 140.675   1
   0  13   1 256.614 157.417   1
   0 -13  -1-42.3915 146.191   1
   0 -13   1 161.926 113.789   1
   0  13  -1 100.531 127.491   1
   0  13   2 15501.0 953.890   1
   0 -13   2 16431.3 909.309   1
   0  13  -2 15960.6 911.766   1
   0 -13  -2 17462.0 953.071   1
   0 -13  -3 236.494 153.786   1
   0  13   3-146.768 172.631   1
   0  13   4 4892.34 385.279   1
   0 -13  -4 4788.23 367.791   1
   0 -13  -5-37.6605 172.361   1
   0  13   5-167.627 212.610   1
   0 -13  -6 556.456 202.309   1
   0  13   6 729.991 228.347   1
   0 -13  -7-188.142 193.977   1
   0  13   7-162.005 205.819   1
   0  13   8 4626.36 385.724   1
   0 -13  -8 3788.19 358.236   1
   0 -13  -9-135.320 207.479   1
   0  13   9-24.9647 229.060   1
   0 -13 -10 186.006 203.501   1
   0  13  10 308.859 243.080   1
   0  13  12 5059.98 464.526   1
   0 -13 -12 5249.97 441.388   1
   0 -13 -13 396.131 232.475   1
   0  13  13-165.355 242.223   1
   0 -13 -14 733.523 290.168   1
   0  13  14 1289.76 337.852   1
   0 -13 -15 25.5846 237.171   1
   0  13  15-226.860 268.148   1
   0 -13 -16 441.123 271.573   1
   0  13  16-200.411 294.200   1
   0 -13 -17 52.1469 281.995   1
   0  13  17 316.464 328.064   1
   0 -13 -18 742.432 288.849   1
   0 -13 -20 187.390 289.544   1
   0  13  20 171.772 321.516   1
   0  13  21 767.792 347.156   1
   0 -13 -22 631.230 327.302   1
   0  13  22 28.1039 343.203   1
   0 -13 -23-77.7330 302.711   1
   0  13  23 193.865 341.163   1
   0 -13 -24 229.137 316.718   1
   0  13  24 382.653 353.115   1
   0  14   0 1013.51 183.261   1
   0 -14   0 838.709 160.038   1
   0  14   1 130.070 162.539   1
   0 -14  -1 60.2537 143.881   1
   0 -14  -2 599.381 174.182   1
   0  14   2 853.874 192.575   1
   0  14  -2 655.748 123.449   1
   0 -14   2 597.011 110.189   1
   0 -14  -3-36.1949 166.085   1
   0  14   3-154.755 189.090   1
   0 -14  -4 232.598 194.178   1
   0  14   4 474.653 201.160   1
   0 -14  -5-60.8008 184.470   1
   0  14   5 109.758 205.507   1
   0 -14  -6 629.803 215.951   1
   0  14   6 208.445 216.930   1
   0 -14  -7 21.7781 210.373   1
   0  14   7-72.4452 220.378   1
   0 -14  -8-225.997 202.566   1
   0  14   8-25.0602 232.381   1
   0 -14  -9-139.999 207.858   1
   0  14   9 155.194 238.505   1
   0 -14 -11 220.731 232.510   1
   0  14  11-27.1833 250.077   1
   0 -14 -12 4597.75 410.841   1
   0  14  12 4238.55 426.032   1
   0 -14 -13-76.5844 260.605   1
   0  14  13 28.1797 289.473   1
   0 -14 -14 232.526 235.224   1
   0  14  14-57.0106 262.902   1
   0 -14 -15-26.4513 273.964   1
   0  14  15 143.745 310.208   1
   0 -14 -16 877.334 259.044   1
   0  14  16 950.575 291.949   1
   0 -14 -17 243.190 289.267   1
   0  14  17 374.122 319.533   1
   0 -14 -19 242.161 248.468   1
   0  14  19 259.114 261.702   1
   0 -14 -20 588.698 292.031   1
   0  14  20 772.028 326.831   1
   0 -14 -21 132.323 303.228   1
   0  14  21 56.5778 348.507   1
   0 -14 -22 1383.80 344.862   1
   0  14  22 1813.26 388.201   1
   0 -14 -23 513.001 314.886   1
   0 -14 -24 251.806 306.890   1
   0 -15   0-163.527 138.822   1
   0  15   0 243.153 156.109   1
   0 -15  -1 126.898 161.953   1
   0  15   1-34.5595 178.256   1
   0  15   2 1465.71 230.943   1
   0  15  -2 1696.84 158.673   1
   0 -15   2 1428.51 145.081   1
   0 -15  -2 1997.83 220.891   1
   0  15   3-40.9134 202.181   1
   0 -15  -3-38.1261 178.918   1
   0  15   5-46.0028 217.530   1
   0 -15  -5 236.602 214.058   1
   0  15   6 71.9128 234.243   1
   0 -15  -6-90.0433 205.433   1
   0  15   7 24.9409 234.652   1
   0 -15  -7 23.4144 220.833   1
   0 -15  -8 8521.86 582.006   1
   0  15   8 8223.77 595.513   1
   0  15   9 106.463 256.373   1
   0 -15  -9 442.054 230.442   1
   0  15  10 2235.19 317.573   1
   0 -15 -10 1584.49 291.348   1
   0  15  11 83.3593 262.898   1
   0 -15 -11 282.102 245.611   1
   0  15  12 931.663 292.397   1
   0 -15 -12 911.633 255.238   1
   0  15  13-57.1435 275.349   1
   0 -15 -13 52.7364 248.687   1
   0  15  15 462.338 284.942   1
   0 -15 -15 271.183 243.654   1
   0  15  16 1708.67 367.589   1
   0 -15 -16 1304.52 335.190   1
   0  15  17-58.2046 260.690   1
   0  15  18 725.262 345.674   1
   0 -15 -18-81.4098 290.987   1
   0  15  19-28.7927 336.370   1
   0 -15 -19 80.7865 290.016   1
   0  15  20 2336.98 352.537   1
   0 -15 -20 2318.45 327.434   1
   0  15  21 197.725 327.640   1
   0 -15 -21 315.623 283.610   1
   0  15  22-167.665 358.752   1
   0 -15 -22 129.629 323.009   1
   0 -15 -23 228.547 312.889   1
   0  15  23-547.573 365.689   1
   0  16   0 12810.9 820.679   1
   0 -16   0 14817.9 815.729   1
   0  16   1 127.719 182.718   1
   0 -16  -1-82.4418 171.806   1
   0  16   2 362.396 203.959   1
   0 -16  -2 277.368 189.011   1
   0  16  -2 274.309 106.655   1
   0 -16  -3 342.008 204.777   1
   0  16   3 282.770 218.007   1
   0 -16  -4 5046.21 414.617   1
   0  16   4 5575.56 431.484   1
   0  16   5 72.4245 228.410   1
   0 -16  -5 247.373 222.916   1
   0 -16  -6 4296.84 363.908   1
   0  16   6 3238.24 361.080   1
   0  16   7 156.160 248.587   1
   0 -16  -7 146.157 243.015   1
   0  16   8-268.002 251.732   1
   0 -16  -8-125.248 247.224   1
   0  16   9 302.229 282.167   1
   0 -16  -9 333.938 261.687   1
   0  16  10 2917.03 358.666   1
   0 -16 -10 2831.27 342.737   1
   0  16  11 313.562 289.359   1
   0 -16 -11 106.595 250.324   1
   0  16  12 173.224 286.076   1
   0 -16 -12 134.899 255.829   1
   0  16  14 1464.07 338.422   1
   0 -16 -14 1368.52 313.857   1
   0  16  15-146.961 326.040   1
   0 -16 -15 439.796 298.372   1
   0  16  16 910.173 298.024   1
   0 -16 -16 906.216 267.858   1
   0  16  17 58.4809 330.030   1
   0 -16 -17 218.728 298.947   1
   0  16  18 174.165 289.541   1
   0 -16 -18 135.697 259.210   1
   0  16  20 484.108 361.436   1
   0 -16 -20 371.208 314.020   1
   0 -16 -22 282.432 283.047   1
   0  16  22 249.704 340.593   1
   0  17   0 96.4620 180.546   1
   0  17   1-19.3548 200.863   1
   0  17   2 254.529 220.543   1
   0 -17  -4 920.987 241.393   1
   0  17   4 900.182 260.655   1
   0 -17  -5 306.653 225.767   1
   0  17   5-153.013 227.850   1
   0 -17  -6 1468.15 273.936   1
   0  17   6 1951.15 296.021   1
   0  17   7 108.342 255.455   1
   0 -17  -7-126.141 230.832   1
   0  17   9 141.512 277.842   1
   0 -17  -9-211.808 241.000   1
   0  17  10 1785.46 325.038   1
   0 -17 -10 1023.39 289.682   1
   0  17  11 437.621 299.968   1
   0 -17 -11 81.8443 258.253   1
   0  17  13 266.460 301.599   1
   0 -17 -13 442.968 270.624   1
   0  17  14 2225.11 356.297   1
   0 -17 -14 2746.15 342.430   1
   0  17  15-266.750 306.351   1
   0 -17 -15 138.550 273.868   1
   0  17  16 89.0039 336.611   1
   0 -17 -16 248.497 293.003   1
   0  17  17-88.3554 293.158   1
   0 -17 -17 411.135 265.545   1
   0  17  19 57.8815 310.686   1
   0 -17 -19 322.023 275.861   1
   0 -17 -21-414.728 313.767   1
   0  17  21 672.323 370.906   1
   0  18   5 26.6377 244.365   1
   0  18   6 2796.54 368.943   1
   0 -18  -8-26.8694 231.343   1
   0  18   8 145.087 287.421   1
   0 -18  -9-27.3666 260.657   1
   0  18   9 206.064 290.960   1
   0 -18 -10 775.360 272.918   1
   0  18  10 89.5556 286.687   1
   0  18  12 878.940 346.032   1
   0 -18 -12 1068.05 299.882   1
   0  18  13 425.170 323.632   1
   0 -18 -13 112.675 274.959   1
   0  18  14 1062.03 329.060   1
   0 -18 -14 618.861 268.202   1
   0 -18 -15 84.0272 266.745   1
   0  18  15-30.2048 297.178   1
   0 -18 -16 1779.34 343.440   1
   0  18  16 1558.81 373.284   1
   0 -18 -18 1604.01 333.113   1
   0  18  18 2056.65 373.737   1
   0 -18 -20-131.305 291.494   1
   0  18  20 682.233 354.901   1
   1   0 -27-139.802 293.093   1
  -1   0  27 121.809 312.168   1
  -1   0  26 6694.10 557.623   1
   1   0 -26 7184.72 551.542   1
   1   0 -25-222.608 303.726   1
  -1   0  25 631.101 307.561   1
  -1   0  24 5681.84 516.945   1
   1   0 -24 5687.41 502.683   1
   1   0 -23 270.932 272.910   1
  -1   0  23 291.023 307.837   1
   1   0 -22 106.167 265.387   1
  -1   0  22 256.113 275.049   1
  -1   0  21-27.6541 269.655   1
   1   0 -21 181.224 248.954   1
   1   0 -20 4259.69 403.145   1
  -1   0  20 4718.92 417.305   1
  -1   0  19-234.044 241.712   1
   1   0 -19-24.4651 213.806   1
  -1   0  18 527.173 237.322   1
   1   0 -18 966.800 233.960   1
  -1   0  17-48.0075 230.306   1
   1   0 -17 249.231 218.935   1
  -1   0  16 15833.3 964.915   1
  -1   0  15-44.0451 226.369   1
   1   0 -15-240.751 212.123   1
  -1   0  13 117.732 172.384   1
   1   0 -13-71.1355 169.365   1
  -1   0  12 1776.30 233.789   1
   1   0 -12 2049.13 220.250   1
  -1   0  11 152.942 154.214   1
   1   0 -11 230.044 139.615   1
   1   0 -10 98467.1 5500.87   1
  -1   0  10 105097. 5510.68   1
  -1   0   9-127.969 140.889   1
   1   0  -9-25.8148 125.614   1
  -1   0   8 1423.02 180.577   1
   1   0  -8 1533.49 171.909   1
   1   0  -6 32090.4 1815.31   1
  -1   0   6 34349.1 1821.58   1
  -1   0   5-50.6048 125.421   1
   1   0  -5-164.370 116.988   1
  -1   0   4 22937.3 1248.94   1
   1   0  -4 22432.7 1246.54   1
  -1   0   3 68.1323 86.3610   1
   1   0  -3 42.2783 83.2933   1
  -1   0   2 320702. 17540.8   1
   1   0  -2 332710. 17539.4   1
  -1   0   1-44.1739 48.5119   1
   1   0  -1-70.8965 52.1377   1
   1   0   0 30.5634 43.5006   1
  -1   0   0-40.0286 46.2875   1
  -1   0  -1 6.11096 56.0291   1
   1   0   1 24.9953 54.3572   1
   1   0   2 245377. 14861.3   1
  -1   0  -2 311368. 14862.8   1
   1   0   3 37.7243 81.5396   1
  -1   0  -3-64.5383 88.1469   1
  -1   0  -4 22036.9 1181.02   1
   1   0   4 20852.1 1181.29   1
   1   0   5-32.7990 115.496   1
  -1   0  -5 7.63803 111.303   1
  -1   0  -6 32146.3 1751.06   1
   1   0   6 31662.2 1755.11   1
   1   0   8 1366.03 170.034   1
  -1   0  -8 1392.06 158.049   1
   1   0   9 71.1289 143.861   1
  -1   0  -9 179.625 136.259   1
  -1   0 -10 103330. 5616.53   1
   1   0  10 104045. 5622.69   1
   1   0  11-169.505 155.100   1
  -1   0 -11 216.632 151.561   1
   1   0  12 1917.27 229.827   1
  -1   0 -12 1909.93 216.972   1
   1   0  13 234.449 191.916   1
  -1   0 -13 53.3118 168.158   1
   1   0  15 240.689 213.856   1
  -1   0 -15-59.9429 191.696   1
   1   0  16 14482.3 898.225   1
   1   0  17 72.1389 208.586   1
  -1   0 -17 371.462 210.424   1
   1   0  18 1100.26 273.435   1
  -1   0 -18 612.738 239.192   1
   1   0  19 258.737 244.650   1
  -1   0 -19 376.843 209.968   1
   1   0  20 5165.86 441.734   1
  -1   0 -20 4436.76 414.606   1
   1   0  21-136.922 253.979   1
  -1   0 -21 446.330 239.711   1
   1   0  22 618.694 296.342   1
  -1   0 -22 25.4277 253.982   1
   1   0  23 430.398 266.426   1
  -1   0 -23 495.149 257.035   1
  -1   0 -24 6074.59 520.873   1
   1   0  24 6339.21 525.708   1
   1   0  25-117.720 286.354   1
  -1   0 -25-137.880 267.707   1
  -1   0 -26 6733.18 559.927   1
   1   0  26 7090.27 561.629   1
   1   0  27-29.8964 292.853   1
  -1   0 -27 195.501 289.881   1
   1  -1 -27-27.7587 292.810   1
  -1   1  27 360.995 312.927   1
   1   1 -26 673.918 297.227   1
  -1  -1  26 886.547 304.266   1
   1   1 -25-27.8815 273.114   1
   1  -1 -25 500.041 314.028   1
  -1  -1  25-211.382 283.438   1
  -1   1  25 119.757 305.024   1
   1  -1 -24 770.058 309.204   1
  -1   1  24 355.030 319.526   1
   1   1 -23 625.130 292.669   1
  -1  -1  23 292.642 291.565   1
  -1   1  22 2952.38 353.724   1
   1   1 -22 2788.09 356.491   1
  -1  -1  22 2969.67 371.557   1
   1  -1 -22 2604.52 355.885   1
  -1   1  21 193.994 268.003   1
   1   1 -21 231.984 274.212   1
  -1  -1  21 82.8684 275.709   1
   1  -1 -21 390.648 251.888   1
  -1   1  20 81.2227 251.894   1
   1  -1 -20 381.711 233.799   1
  -1  -1  19 975.221 266.802   1
   1   1 -19 699.735 254.812   1
  -1  -1  18 1136.50 270.050   1
  -1   1  18 1141.14 260.107   1
   1   1 -18 1138.93 244.523   1
  -1   1  17-98.1588 222.219   1
  -1  -1  17 378.913 239.248   1
   1  -1 -17-272.985 207.099   1
   1   1 -17 490.197 230.803   1
   1  -1 -16 12487.7 796.216   1
   1   1 -16 13914.5 803.600   1
  -1  -1  16 12229.4 800.130   1
  -1   1  15 993.694 254.599   1
  -1  -1  15 1064.37 238.669   1
   1  -1 -15 1125.29 235.414   1
   1   1 -15 1044.71 207.348   1
  -1  -1  14 2537.40 276.160   1
  -1   1  14 3050.42 307.875   1
   1  -1 -14 2685.85 293.506   1
   1   1 -14 2578.23 262.363   1
  -1   1  13 2857.56 288.964   1
   1  -1 -13 2833.75 268.978   1
   1   1 -13 3046.16 270.514   1
   1   1 -12 11199.0 695.961   1
   1  -1 -12 11252.0 702.885   1
  -1   1  12 11906.6 716.811   1
  -1  -1  12 11886.2 707.015   1
  -1   1  11 1136.29 190.821   1
  -1  -1  11 1397.50 184.976   1
   1   1 -11 799.426 160.192   1
   1  -1 -11 869.966 177.254   1
   1   1 -10 32225.9 1727.34   1
   1  -1 -10 28290.3 1728.90   1
  -1   1  10 31696.0 1741.13   1
  -1  -1  10 32178.1 1732.99   1
   1  -1  -9 8338.90 524.043   1
   1   1  -9 8486.71 516.476   1
  -1   1   9 8248.53 529.196   1
  -1  -1   9 8670.05 523.098   1
  -1  -1   8 873.268 151.761   1
  -1   1   8 1352.83 166.838   1
   1  -1  -8 847.835 152.097   1
   1   1  -8 1068.24 141.770   1
  -1   1   7 489.655 134.712   1
  -1  -1   7 428.693 135.749   1
   1  -1  -7 770.739 133.156   1
   1   1  -7 679.361 123.611   1
  -1  -1   6 2247.17 190.526   1
   1   1  -6 2316.64 184.714   1
  -1   1   5 1667.11 178.297   1
   1   1  -5 1880.47 164.034   1
   1  -1  -5 1952.68 181.150   1
  -1  -1   5 1862.25 167.188   1
  -1   1   4 3772.46 262.368   1
  -1  -1   4 4290.47 258.562   1
   1  -1  -4 4028.23 259.517   1
   1   1  -4 3799.58 258.316   1
  -1   1   3 11341.6 600.459   1
  -1  -1   3 9934.76 593.102   1
   1  -1  -3 11031.8 600.489   1
   1   1  -3 10140.1 589.253   1
  -1   1   2 12049.1 802.476   1
  -1  -1   2 17441.4 802.575   1
   1  -1  -2 11525.8 800.194   1
   1   1  -2 17216.1 799.501   1
  -1   1   1 614.481 83.9557   1
  -1  -1   1 412.086 64.5117   1
   1  -1  -1 440.131 79.0860   1
   1   1  -1 528.814 62.9181   1
   1  -1   0 190029. 10060.3   1
   1   1   0 194881. 10061.4   1
  -1   1   0 196409. 10060.0   1
  -1  -1   0 168389. 10060.7   1
   1  -1   1 322.600 53.2538   1
  -1  -1  -1 487.106 67.7366   1
  -1   1  -1 289.457 48.9157   1
   1   1   1 479.172 69.7985   1
   1   1   2 13075.7 804.311   1
   1  -1   2 16730.2 800.149   1
  -1  -1  -2 12101.9 803.438   1
  -1   1  -2 15714.0 799.217   1
   1  -1   3 10841.0 610.295   1
  -1   1  -3 10276.1 606.815   1
  -1  -1  -3 11877.4 619.830   1
   1   1   3 11180.9 622.779   1
  -1  -1  -4 4189.15 278.187   1
  -1   1  -4 3902.44 257.621   1
   1   1   4 4306.54 281.321   1
   1  -1   4 4074.01 261.169   1
   1  -1   5 1302.19 150.065   1
   1   1   5 1500.81 161.765   1
  -1  -1  -5 1821.11 160.903   1
  -1   1  -5 1676.92 148.130   1
  -1   1  -6 2495.69 190.067   1
   1  -1   6 2378.90 198.277   1
   1   1   7 395.628 156.524   1
   1  -1   7 678.016 125.184   1
   1   1   8 1125.49 147.157   1
   1  -1   8 1031.25 150.308   1
  -1   1  -8 820.991 137.188   1
  -1  -1  -8 752.150 131.891   1
   1  -1   9 8240.41 538.347   1
   1   1   9 10066.5 557.641   1
  -1   1  -9 8727.86 534.564   1
  -1  -1  -9 8463.19 543.070   1
  -1   1 -10 32317.2 1707.28   1
   1   1  10 31400.2 1719.29   1
   1  -1  10 34024.9 1717.45   1
  -1   1 -11 1059.91 170.398   1
  -1  -1 -11 1112.35 187.504   1
   1  -1  11 1307.85 203.180   1
   1   1  11 912.391 197.520   1
  -1  -1 -12 11367.5 689.092   1
  -1   1 -12 11274.2 686.703   1
   1   1  12 10846.3 694.936   1
   1  -1  12 11360.6 693.273   1
  -1  -1 -13 3000.72 273.706   1
  -1   1 -13 2867.78 267.664   1
   1  -1  13 3156.55 285.790   1
   1   1  13 2429.87 277.068   1
  -1   1 -14 2888.80 281.087   1
  -1  -1 -14 2881.27 294.352   1
   1  -1  14 2704.66 292.386   1
   1   1  14 2886.37 301.584   1
  -1   1 -15 1357.24 218.645   1
  -1  -1 -15 840.608 212.311   1
   1   1  15 1146.07 239.308   1
   1  -1  15 1595.02 250.941   1
  -1  -1 -16 11768.7 769.451   1
  -1   1 -16 12172.8 766.051   1
   1  -1  16 13459.6 793.535   1
  -1  -1 -17 178.328 229.045   1
  -1   1 -17 21.3838 195.223   1
   1   1  17 97.9979 253.795   1
   1  -1  17 141.304 222.182   1
  -1   1 -18 1945.96 267.943   1
  -1  -1 -18 991.528 241.474   1
   1   1  18 1550.43 263.769   1
   1  -1  18 1326.22 277.351   1
  -1   1 -19 325.082 214.184   1
   1  -1  19 280.228 231.838   1
  -1  -1 -20 318.512 236.292   1
   1   1  20 376.570 246.165   1
  -1   1 -21-147.084 224.588   1
  -1  -1 -21 225.471 261.290   1
   1  -1  21 462.765 261.970   1
   1   1  21 495.643 290.577   1
  -1  -1 -22 2484.37 314.908   1
  -1   1 -22 2776.20 336.903   1
   1   1  22 2619.61 331.878   1
   1  -1  22 2243.07 334.730   1
  -1   1 -23 475.579 269.220   1
   1  -1  23 199.911 269.320   1
  -1  -1 -24 455.709 267.240   1
   1   1  24 463.725 293.789   1
  -1   1 -25 111.028 287.573   1
  -1  -1 -25 438.668 313.139   1
   1  -1  25 59.1510 291.736   1
   1   1  25-58.2809 305.555   1
  -1   1 -26 28.0459 292.332   1
   1  -1  26 270.169 295.442   1
  -1  -1 -27 580.449 314.124   1
   1   1  27 1002.14 328.329   1
   1  -2 -29 215.081 285.938   1
   1  -2 -28 190.788 324.027   1
  -1   2  28 59.3894 324.646   1
   1  -2 -27 1763.45 370.867   1
  -1   2  27 2263.43 380.581   1
   1   2 -26 478.437 306.607   1
   1  -2 -26 747.736 302.893   1
  -1   2  26 895.580 314.621   1
   1   2 -25 4246.86 420.521   1
   1  -2 -25 3725.62 401.536   1
  -1  -2  25 3344.70 425.410   1
  -1   2  25 3712.38 396.506   1
   1   2 -24 1046.77 303.512   1
   1  -2 -24 438.244 302.351   1
  -1   2  24 794.723 296.676   1
  -1  -2  24 208.762 288.027   1
   1  -2 -23 514.543 298.363   1
  -1   2  23 319.467 319.292   1
   1   2 -23 378.774 265.216   1
  -1  -2  23 350.371 274.146   1
   1  -2 -22 79.9122 285.527   1
  -1   2  22 341.803 302.368   1
   1   2 -22 344.198 251.246   1
  -1  -2  22 171.023 259.743   1
   1  -2 -21 2148.79 339.118   1
  -1   2  21 2257.77 349.916   1
   1   2 -21 2337.11 320.306   1
  -1  -2  21 1463.21 309.436   1
   1  -2 -20 768.495 275.957   1
  -1   2  20 327.420 295.247   1
   1   2 -20 843.407 265.889   1
  -1  -2  20 852.232 267.147   1
   1   2 -19 2051.81 290.914   1
   1  -2 -19 2346.56 314.554   1
  -1   2  19 2700.98 328.266   1
  -1  -2  19 1789.55 300.447   1
   1  -2 -18 3684.33 374.526   1
   1   2 -18 4086.74 369.462   1
  -1  -2  18 4387.19 374.395   1
   1  -2 -17 342.244 231.232   1
   1   2 -17 348.658 219.929   1
  -1  -2  17-23.1668 215.006   1
  -1   2  17 200.579 246.377   1
   1  -2 -16 480.703 233.874   1
   1   2 -16 351.962 208.208   1
  -1  -2  16 418.119 240.414   1
  -1   2  16 144.761 250.604   1
   1  -2 -15 1971.54 276.016   1
  -1   2  15 1783.13 296.368   1
  -1   2  14 15260.5 966.457   1
  -1  -2  14 16078.2 954.588   1
   1  -2 -14 16725.0 962.082   1
   1   2 -14 16201.3 948.905   1
  -1  -2  13 1090.44 199.628   1
   1   2 -12 26878.5 1559.46   1
   1  -2 -12 28438.4 1574.04   1
  -1   2  12 27082.1 1578.12   1
  -1  -2  12 29049.7 1569.92   1
   1   2 -11 5643.13 396.623   1
   1  -2 -11 6005.32 414.655   1
  -1   2  11 6528.74 427.198   1
   1   2 -10 577.342 131.755   1
   1  -2 -10 235.910 150.508   1
  -1  -2  10 625.211 140.775   1
  -1   2  10 155.012 172.182   1
  -1  -2   9 14792.0 832.610   1
  -1   2   9 13105.0 845.239   1
   1  -2  -9 13564.9 839.173   1
   1   2  -9 15772.2 831.483   1
  -1   2   8 34434.5 1942.70   1
   1  -2  -8 35685.2 1938.91   1
  -1  -2   7 20250.6 1199.48   1
  -1   2   7 22637.7 1219.07   1
   1   2  -7 22520.1 1198.72   1
   1  -2  -7 21011.4 1211.07   1
  -1  -2   6 30058.7 1717.87   1
  -1   2   6 33378.6 1735.72   1
   1   2  -6 32249.6 1718.13   1
   1  -2  -6 30121.7 1729.33   1
   1   2  -5 1958.87 166.578   1
  -1  -2   5 2297.05 170.814   1
  -1   2   5 2487.11 193.873   1
   1  -2  -5 1987.96 180.155   1
   1   2  -4 13933.4 756.503   1
  -1  -2   4 12663.9 758.159   1
  -1   2   4 13922.3 779.621   1
   1  -2  -4 14470.6 775.225   1
   1   2  -3 304048. 16346.8   1
   1  -2  -3 312885. 16360.1   1
  -1  -2   3 303132. 16348.1   1
  -1   2   3 300154. 16362.2   1
  -1   2   2 118108. 5991.12   1
  -1  -2   2 113936. 5977.44   1
   1  -2  -2 110386. 5989.57   1
   1   2  -2 106070. 5976.82   1
  -1   2   1 5631.41 322.441   1
  -1  -2   1 5314.13 308.600   1
   1  -2  -1 5715.66 320.700   1
   1   2  -1 5254.83 307.763   1
  -1   2   0-20.3256 67.6469   1
  -1  -2   0 33.5735 64.5025   1
   1  -2   0 46.6337 60.7817   1
   1   2   0 55.5469 65.3846   1
  -1   2  -1 5513.36 329.140   1
   1   2   1 6412.41 346.141   1
  -1  -2  -1 6085.85 343.180   1
   1  -2   1 5892.09 327.877   1
   1   2   2 117531. 6004.52   1
  -1   2  -2 108567. 5989.29   1
  -1  -2  -2 119368. 6002.19   1
   1  -2   2 107921. 5989.39   1
   1   2   3 330051. 16844.0   1
  -1  -2  -3 299419. 16843.3   1
  -1   2  -3 304311. 16825.9   1
   1  -2   3 322745. 16826.8   1
  -1  -2  -4 15625.3 807.030   1
  -1   2  -4 13519.1 784.106   1
   1  -2   4 13643.0 787.388   1
   1   2   4 15320.7 809.810   1
  -1   2  -5 2705.95 175.996   1
  -1  -2  -5 2283.54 200.490   1
   1  -2   5 2200.13 174.986   1
   1   2   5 2139.25 202.748   1
  -1   2  -6 31075.5 1718.25   1
  -1  -2  -6 33923.8 1737.80   1
   1  -2   6 30338.7 1719.76   1
   1   2   6 31254.0 1740.81   1
   1  -2   7 21966.0 1244.58   1
   1   2   7 22606.3 1261.12   1
  -1   2  -7 22722.0 1240.84   1
   1   2   8 37381.4 2022.55   1
  -1  -2  -8 35730.3 2014.95   1
  -1   2  -9 13407.0 805.004   1
   1   2   9 14899.8 837.305   1
   1  -2   9 14968.7 817.151   1
  -1  -2  -9 13387.5 822.998   1
   1  -2  10 455.644 143.203   1
   1   2  10 644.765 184.592   1
  -1   2 -10 618.176 143.810   1
  -1  -2 -10 654.718 169.819   1
  -1  -2 -11 6312.79 439.799   1
  -1   2 -11 6605.22 425.828   1
   1  -2  11 6937.02 434.513   1
   1   2  11 6334.70 449.773   1
  -1   2 -12 26689.5 1517.44   1
  -1  -2 -12 26577.7 1526.75   1
   1  -2  12 28566.7 1524.92   1
   1   2  12 26117.8 1534.18   1
   1  -2  13 1583.25 208.805   1
  -1   2 -13 936.238 179.824   1
  -1  -2 -14 16264.0 949.413   1
  -1   2 -14 15265.5 927.799   1
   1  -2  14 16325.6 943.748   1
   1   2  14 15485.8 952.790   1
   1   2  15 1867.04 269.654   1
  -1  -2 -15 2248.77 264.263   1
   1  -2  16 65.5493 221.481   1
   1   2  16 288.301 249.007   1
  -1   2 -16 674.625 209.224   1
  -1  -2 -16 285.087 226.029   1
   1  -2  17 368.239 224.590   1
   1   2  17 199.608 222.994   1
  -1   2 -17 250.721 201.209   1
  -1  -2 -17 521.991 218.428   1
  -1   2 -18 4518.84 354.173   1
   1  -2  18 3825.10 359.212   1
   1   2  18 3997.41 389.158   1
  -1  -2 -18 3091.56 360.614   1
   1   2  19 1751.79 287.166   1
   1  -2  19 1855.44 301.610   1
  -1   2 -19 2307.17 289.840   1
   1   2  20 897.153 305.229   1
   1  -2  20 600.744 259.529   1
  -1   2 -20 588.049 233.738   1
  -1  -2 -20 692.491 266.822   1
   1   2  21 2465.68 329.625   1
   1  -2  21 2110.22 330.845   1
  -1  -2 -21 2394.84 314.326   1
  -1   2 -21 2423.17 320.025   1
   1  -2  22 361.389 265.630   1
   1   2  22 28.2199 289.515   1
  -1  -2 -22 459.666 275.267   1
  -1   2 -22 25.7279 245.291   1
   1  -2  23 1136.29 306.455   1
   1   2  23 315.788 286.128   1
  -1  -2 -23 337.237 274.975   1
  -1   2 -23 1123.60 295.283   1
   1   2  24 145.105 295.334   1
   1  -2  24 496.306 281.677   1
  -1   2 -24 822.301 297.238   1
  -1  -2 -24 289.855 280.475   1
   1   2  25 4207.02 434.860   1
   1  -2  25 3491.03 424.197   1
  -1   2 -25 4653.44 433.269   1
  -1  -2 -25 3492.66 412.903   1
   1   2  26 935.367 324.656   1
  -1  -2 -26 684.507 308.743   1
   1   2  27 1313.98 347.032   1
  -1  -2 -27 2189.45 374.421   1
   1   2  28 116.622 302.709   1
  -1  -2 -28 217.755 299.820   1
  -1  -2 -29-54.1369 329.107   1
   1  -3 -28 3130.88 360.097   1
  -1   3  28 2311.97 351.069   1
   1  -3 -27 436.636 321.039   1
  -1   3  27-29.5075 300.174   1
   1  -3 -26 1842.27 374.522   1
  -1   3  26 2342.47 390.237   1
   1   3 -24 2769.57 370.675   1
  -1  -3  24 3120.68 379.424   1
  -1   3  24 2924.62 380.400   1
   1  -3 -24 2916.95 366.695   1
  -1   3  23 288.726 248.406   1
   1  -3 -23 135.069 236.557   1
   1   3 -23 483.575 275.326   1
  -1  -3  23 438.309 287.323   1
  -1  -3  22 4876.35 452.716   1
   1   3 -22 5081.43 438.154   1
  -1   3  21 364.516 268.384   1
   1  -3 -20 387.360 266.079   1
  -1   3  20 522.757 276.976   1
   1   3 -20-98.3972 244.478   1
  -1  -3  20 132.389 271.117   1
   1   3 -19 353.723 234.633   1
  -1  -3  19 253.366 241.505   1
  -1   3  19 669.335 269.232   1
  -1  -3  18 5140.37 407.456   1
   1   3 -18 4430.47 388.250   1
   1  -3 -17 208.785 221.619   1
  -1   3  17 586.493 251.861   1
   1   3 -17 683.056 215.568   1
  -1  -3  17 616.889 228.510   1
   1  -3 -16 6219.13 481.326   1
  -1   3  16 7508.23 508.936   1
   1  -3 -15 85.2923 182.145   1
   1   3 -15 549.018 193.548   1
  -1  -3  15 545.213 194.376   1
  -1   3  15 47.3062 203.700   1
   1  -3 -14 7713.37 539.431   1
   1   3 -14 8449.45 527.838   1
  -1   3  14 7398.19 549.265   1
  -1  -3  14 8372.97 532.899   1
   1   3 -13 409.389 161.279   1
   1  -3 -13-176.737 202.720   1
  -1   3  13 193.852 210.958   1
   1   3 -12 30881.8 1651.26   1
  -1  -3  12 28217.9 1650.15   1
   1  -3 -11 193.335 152.310   1
  -1  -3  11-29.0906 130.401   1
  -1   3  11 211.799 166.837   1
   1   3 -10 7750.47 428.521   1
   1  -3 -10 6566.66 447.238   1
  -1  -3  10 6187.65 427.972   1
  -1   3  10 6093.59 454.751   1
   1  -3  -9-153.003 156.889   1
  -1   3   9 33.5529 165.472   1
  -1  -3   8 18803.6 1064.67   1
  -1   3   8 18958.9 1089.38   1
   1  -3  -8 17136.7 1076.24   1
   1   3  -8 20568.7 1063.39   1
   1   3  -7 6828.31 382.157   1
  -1  -3   7 6244.14 384.518   1
  -1   3   7 6507.06 414.015   1
   1  -3  -7 5369.98 399.839   1
   1   3  -6 48324.5 2628.88   1
  -1  -3   6 51644.7 2632.97   1
  -1   3   6 45942.5 2654.28   1
   1  -3  -6 46442.0 2647.19   1
  -1  -3   5 26409.0 1420.22   1
   1   3  -5 25588.0 1418.40   1
   1   3  -4 23294.2 1283.98   1
   1  -3  -4 22190.8 1308.38   1
  -1   3   4 24824.7 1313.27   1
  -1  -3   4 24098.1 1285.30   1
   1   3  -3 13998.2 731.343   1
  -1  -3   3 13216.1 731.227   1
  -1   3   3 12429.8 760.123   1
   1  -3  -3 12778.0 757.805   1
   1   3  -2 10320.7 545.776   1
  -1   3   2 9654.13 568.591   1
   1  -3  -2 9406.25 568.614   1
  -1  -3   2 9762.03 546.461   1
  -1  -3   1 63685.5 3500.21   1
   1   3  -1 65981.6 3500.84   1
  -1   3   1 66236.1 3511.43   1
   1  -3  -1 64775.0 3509.60   1
   1  -3   0 158842. 8427.59   1
   1   3   0 163820. 8430.07   1
  -1   3   0 155610. 8429.43   1
  -1  -3   0 150159. 8427.80   1
   1   3   1 59647.0 3251.72   1
  -1  -3  -1 62457.4 3250.55   1
   1  -3   1 58013.0 3238.66   1
  -1   3  -1 61496.9 3238.53   1
   1   3   2 10266.6 611.089   1
  -1  -3  -2 11049.8 609.156   1
   1  -3   3 16271.2 842.631   1
  -1  -3  -3 15630.0 868.622   1
  -1   3  -3 14671.6 840.143   1
   1   3   3 15778.0 871.658   1
  -1  -3  -4 22493.7 1293.38   1
  -1   3  -4 23161.7 1267.09   1
   1  -3   4 23383.3 1269.32   1
   1   3   4 24655.2 1297.41   1
  -1   3  -5 26684.4 1413.55   1
   1  -3   5 25178.9 1414.15   1
  -1  -3  -6 48572.2 2518.80   1
  -1   3  -6 44857.4 2492.94   1
   1  -3   6 44564.3 2495.11   1
   1   3   6 48511.5 2524.27   1
   1   3   7 5847.64 394.068   1
   1  -3   7 6066.02 369.466   1
  -1   3  -7 6342.01 365.319   1
  -1  -3  -7 5626.10 382.795   1
   1   3   8 19109.4 1036.57   1
   1  -3   8 16979.2 1009.44   1
  -1  -3  -8 17189.8 1024.66   1
  -1   3  -8 18747.4 1004.60   1
   1   3   9-238.187 150.107   1
  -1  -3  -9-75.4693 127.899   1
  -1  -3 -10 6322.84 429.413   1
  -1   3 -10 6505.13 398.694   1
   1   3  10 6426.37 440.489   1
   1  -3  10 6037.38 402.983   1
   1   3  11-251.171 190.091   1
   1  -3  11 157.524 140.894   1
  -1  -3 -11-227.913 170.142   1
  -1   3 -11 91.1696 114.420   1
  -1   3 -12 24447.9 1459.69   1
   1  -3  12 28170.2 1474.85   1
   1   3  13 64.8354 202.915   1
   1  -3  13 51.5159 161.271   1
  -1   3 -13 62.7682 154.506   1
  -1  -3 -13 314.204 192.867   1
  -1  -3 -14 8509.23 531.029   1
  -1   3 -14 7001.81 497.314   1
   1   3  14 6749.64 530.193   1
   1  -3  14 8259.45 515.041   1
   1   3  15 165.256 211.594   1
   1  -3  15-119.485 188.886   1
  -1   3 -15 434.191 185.223   1
  -1  -3 -15 64.5664 204.115   1
  -1  -3 -16 7674.91 525.927   1
   1   3  16 7209.92 544.409   1
   1  -3  17 693.694 230.441   1
   1   3  17 786.858 279.596   1
  -1  -3 -17 69.2433 230.115   1
  -1   3 -17 755.264 213.999   1
  -1   3 -18 4654.56 390.627   1
   1  -3  18 4834.50 403.703   1
   1   3  19 751.531 279.205   1
   1  -3  19 469.857 250.374   1
  -1   3 -19 913.732 245.588   1
  -1  -3 -19 851.685 262.701   1
   1   3  20 54.8132 257.369   1
   1  -3  20 103.472 258.644   1
  -1   3 -20 186.947 239.720   1
  -1  -3 -20 299.224 237.069   1
   1   3  21 417.912 301.926   1
  -1  -3 -21 380.115 275.271   1
   1  -3  22 4514.62 403.890   1
  -1   3 -22 3532.72 396.569   1
   1  -3  23 570.279 289.105   1
   1   3  23 544.498 311.949   1
  -1  -3 -23 154.596 280.169   1
  -1   3 -23 642.566 284.523   1
   1  -3  24 2377.49 355.320   1
   1   3  24 2258.80 353.716   1
  -1   3 -24 2442.53 344.660   1
  -1  -3 -24 2023.80 332.822   1
   1   3  26 2118.37 374.531   1
  -1  -3 -26 2500.12 372.508   1
   1   3  27-289.148 295.801   1
  -1  -3 -27 352.287 313.540   1
   1   3  28 2477.34 394.167   1
  -1  -3 -28 2742.81 387.576   1
   1  -4 -29 759.463 327.803   1
  -1   4  29 399.675 311.929   1
   1  -4 -28 1092.76 354.607   1
  -1   4  28 1185.49 362.350   1
   1  -4 -27 1056.52 338.762   1
  -1   4  27 175.325 320.628   1
   1  -4 -26 408.406 275.045   1
  -1   4  26 996.832 304.561   1
   1  -4 -25 272.575 278.871   1
  -1   4  25-117.258 269.648   1
   1   4 -24 545.939 281.055   1
  -1   4  24 758.823 327.970   1
   1  -4 -24 761.255 317.699   1
  -1   4  23 317.608 318.034   1
   1   4 -23 372.952 274.573   1
  -1  -4  23 936.696 290.054   1
   1  -4 -23 512.945 302.307   1
  -1   4  22 1425.49 334.518   1
  -1  -4  22 396.084 280.139   1
   1   4 -22 1189.98 300.956   1
   1   4 -21 450.887 242.927   1
  -1  -4  21 108.920 250.624   1
  -1   4  20 5291.94 508.339   1
   1   4 -20 6416.29 470.899   1
  -1  -4  20 6473.29 490.417   1
   1  -4 -20 5845.29 508.296   1
  -1   4  19 1654.85 327.861   1
   1   4 -19 1202.35 262.343   1
  -1  -4  19 1198.23 256.692   1
   1  -4 -19 1030.14 304.248   1
  -1   4  18 2208.35 328.082   1
   1   4 -18 1893.06 256.785   1
  -1  -4  18 1780.57 279.718   1
   1  -4 -18 2298.48 314.536   1
   1   4 -17 1065.76 232.316   1
  -1  -4  17 1281.27 253.058   1
  -1   4  16 251.043 250.872   1
   1   4 -16 432.699 195.967   1
  -1  -4  16 296.152 200.216   1
   1  -4 -16 227.234 240.198   1
  -1   4  15 96.7636 237.112   1
   1   4 -15 128.491 173.792   1
  -1  -4  15 118.278 198.059   1
   1  -4 -15 370.637 225.532   1
  -1   4  14 2229.22 285.854   1
   1   4 -14 2965.90 265.038   1
  -1  -4  14 2140.86 253.077   1
   1  -4 -14 2946.96 281.795   1
   1   4 -13 2009.21 214.131   1
  -1  -4  13 1685.38 220.537   1
   1  -4 -13 1617.60 242.009   1
  -1   4  12 21.1252 206.446   1
   1  -4 -12 19.2563 182.957   1
   1   4 -12 128.873 148.017   1
  -1  -4  12-15.3683 143.892   1
  -1   4  11 9163.92 603.763   1
   1   4 -11 9902.02 574.717   1
  -1  -4  11 10461.7 586.875   1
   1  -4 -11 8308.05 589.650   1
   1  -4 -10 2114.13 243.372   1
   1   4 -10 1979.83 182.807   1
  -1  -4  10 2178.03 195.137   1
  -1   4  10 2677.07 265.041   1
   1  -4  -9 160.653 136.039   1
  -1  -4   9-32.5202 110.193   1
  -1   4   8 28334.0 1659.03   1
   1   4  -8 30570.6 1628.33   1
  -1  -4   8 29635.0 1633.41   1
   1  -4  -8 29379.6 1655.35   1
   1  -4  -7 136.780 133.731   1
   1   4  -7 119.849 81.6831   1
  -1   4   7-89.9988 147.641   1
   1   4  -6 8718.07 538.738   1
   1  -4  -6 9105.73 571.201   1
  -1  -4   6 10613.1 544.873   1
  -1   4   6 9630.93 579.397   1
   1  -4  -5 24673.3 1321.42   1
  -1   4   5 25404.9 1327.06   1
  -1  -4   5 27363.6 1290.91   1
  -1  -4   4 200524. 10832.7   1
   1   4  -4 203223. 10833.1   1
   1  -4  -3 12873.2 708.363   1
  -1   4   3 12473.9 711.978   1
  -1  -4   3 12717.1 679.585   1
   1   4  -3 11957.6 678.860   1
  -1   4   2 16253.4 866.758   1
   1  -4  -2 13651.0 862.990   1
  -1  -4   2 15336.0 839.924   1
   1   4  -2 15869.5 840.610   1
  -1   4   1 42412.5 2203.22   1
   1  -4  -1 42583.3 2202.66   1
  -1  -4   1 36366.8 2188.59   1
   1   4  -1 43263.3 2193.20   1
  -1   4   0 187.786 91.1883   1
   1   4   0 66.5770 86.5715   1
   1  -4   0 92.2499 80.4349   1
  -1  -4   0-132.521 77.4662   1
   1  -4   1 42271.4 2213.09   1
  -1  -4  -1 38564.3 2226.41   1
   1   4   1 38099.3 2226.66   1
  -1   4  -1 42738.7 2214.69   1
  -1  -4  -2 13831.5 781.536   1
   1   4   2 13867.7 783.713   1
  -1  -4  -3 12951.1 753.833   1
   1   4   3 13549.3 756.491   1
  -1   4  -4 200544. 10735.0   1
   1  -4   4 199586. 10736.3   1
  -1   4  -5 24103.2 1359.33   1
  -1  -4  -5 24767.8 1394.82   1
   1   4   5 26737.1 1400.03   1
   1  -4   5 25678.6 1361.19   1
  -1   4  -6 9057.74 515.294   1
  -1  -4  -6 9020.37 553.749   1
   1   4   6 10049.2 560.248   1
   1  -4   6 8821.99 519.331   1
   1   4   7-14.9224 144.587   1
   1  -4   7 36.2870 80.8059   1
  -1  -4  -7 189.823 134.411   1
  -1   4  -7 168.358 76.2077   1
  -1   4  -8 29031.1 1562.22   1
   1   4   8 29546.1 1600.27   1
   1  -4   8 27089.7 1565.33   1
  -1  -4  -8 28691.8 1592.72   1
   1  -4   9 10.2716 101.549   1
   1   4   9 53.4863 158.410   1
  -1  -4  -9-223.176 144.355   1
   1   4  10 2282.53 251.522   1
  -1  -4 -10 2104.55 236.870   1
  -1   4 -11 8841.04 571.559   1
  -1  -4 -11 10108.2 606.587   1
   1   4  11 10121.1 617.994   1
   1  -4  11 9831.96 581.859   1
   1   4  12 360.434 234.334   1
   1  -4  12-177.761 142.867   1
  -1  -4 -12 366.002 201.198   1
  -1   4 -12 135.193 141.824   1
   1  -4  13 2003.57 230.031   1
   1   4  13 1402.83 238.593   1
  -1  -4 -13 1820.61 232.140   1
   1  -4  14 2659.56 264.923   1
   1   4  14 2207.40 311.412   1
  -1   4 -14 2916.75 252.549   1
  -1  -4 -14 2278.46 289.274   1
   1   4  15 289.697 212.557   1
   1  -4  15 152.888 192.737   1
  -1  -4 -15 308.129 187.221   1
  -1   4 -15 296.227 175.076   1
   1   4  16 50.0020 261.697   1
   1  -4  16 183.868 207.867   1
  -1   4 -16 298.239 176.021   1
  -1  -4 -16 22.7963 223.446   1
   1  -4  17 870.480 237.710   1
   1   4  17 1135.17 289.676   1
  -1  -4 -17 1102.20 252.781   1
  -1   4 -17 1144.29 229.757   1
   1  -4  18 1363.04 258.395   1
   1   4  18 2226.35 310.282   1
  -1   4 -18 1882.25 252.271   1
  -1  -4 -18 1828.36 278.702   1
   1   4  19 1980.06 327.850   1
   1  -4  19 1654.23 292.333   1
  -1   4 -19 1106.22 255.415   1
  -1  -4 -19 1597.36 301.696   1
  -1  -4 -20 5576.07 455.529   1
  -1   4 -20 5712.74 463.351   1
   1   4  20 5992.28 473.265   1
   1  -4  20 6197.51 475.776   1
   1  -4  21-26.5039 243.800   1
  -1  -4 -21 229.384 282.150   1
  -1   4 -21 49.7337 241.922   1
   1   4  22 936.265 303.920   1
   1  -4  22 1045.50 277.761   1
  -1   4 -22 1188.27 284.947   1
   1   4  23-57.3034 298.585   1
   1  -4  23 570.732 299.181   1
  -1  -4 -23 618.327 267.673   1
  -1   4 -23 907.558 291.433   1
  -1   4 -24 27.5216 271.045   1
   1   4  24 1039.97 334.347   1
  -1  -4 -24 629.088 312.844   1
   1   4  25 288.145 253.216   1
  -1  -4 -25-26.6279 243.085   1
   1   4  26 515.433 330.095   1
  -1  -4 -26 996.101 334.656   1
   1   4  27 629.882 296.592   1
  -1  -4 -27 402.443 298.771   1
   1   4  28 198.207 329.567   1
  -1  -4 -28 371.412 324.339   1
   1   4  29 84.6269 300.002   1
  -1  -4 -29 340.898 313.339   1
   1  -5 -29 310.249 332.937   1
  -1   5  29 28.0502 332.510   1
   1  -5 -27 268.038 253.278   1
  -1   5  27 318.147 250.230   1
   1  -5 -26-351.162 301.656   1
  -1   5  26 465.516 311.571   1
   1  -5 -25 623.232 329.242   1
  -1   5  25 204.116 319.518   1
   1   5 -23 419.527 257.360   1
  -1   5  23 689.165 324.264   1
   1  -5 -23 592.922 308.647   1
  -1   5  22 399.855 308.970   1
   1  -5 -22 429.022 297.637   1
   1   5 -21-24.5114 236.375   1
  -1  -5  21 407.035 282.877   1
  -1   5  20 1165.82 326.471   1
   1   5 -20 1670.12 278.812   1
  -1  -5  20 1782.66 290.709   1
   1  -5 -20 1464.30 319.228   1
  -1   5  19 109.549 288.654   1
   1   5 -19 673.116 231.258   1
  -1  -5  19 245.347 234.327   1
   1  -5 -19 684.734 271.093   1
  -1   5  18 431.059 283.812   1
   1   5 -18 42.5097 201.847   1
  -1  -5  18-92.9284 228.414   1
   1  -5 -18 710.332 248.274   1
   1  -5 -17 190.174 247.241   1
  -1   5  17-26.2711 257.930   1
   1  -5 -16 3377.89 363.131   1
   1   5 -16 3664.33 316.468   1
  -1  -5  16 4003.49 339.258   1
  -1   5  16 3144.74 367.698   1
  -1   5  15-98.8595 266.734   1
   1  -5 -15 66.8058 237.176   1
   1   5 -15 69.8719 178.790   1
  -1  -5  15 322.633 191.792   1
  -1   5  14 4665.80 400.873   1
   1   5 -14 5702.68 370.430   1
  -1  -5  14 4934.97 369.824   1
   1  -5 -14 4120.54 382.438   1
  -1   5  13 228.266 222.475   1
   1  -5 -13 208.003 197.723   1
   1   5 -13 632.754 168.989   1
  -1  -5  13 351.634 169.454   1
   1  -5 -12 1909.34 262.363   1
  -1   5  12 2095.20 277.035   1
  -1  -5  12 2129.02 212.069   1
   1   5 -12 2200.07 204.840   1
   1   5 -11-59.0220 116.176   1
  -1  -5  11 207.236 136.070   1
   1  -5 -10 27428.0 1592.50   1
  -1   5  10 29119.6 1604.44   1
  -1   5   9-55.3751 170.648   1
   1   5  -9-70.9659 94.2844   1
  -1  -5   9 49.8800 99.7002   1
   1  -5  -9-100.951 152.748   1
   1   5  -8 3256.36 214.075   1
  -1   5   8 3356.37 270.644   1
  -1  -5   8 3509.84 226.252   1
   1  -5  -7 26549.7 1534.20   1
  -1   5   7 28375.3 1544.06   1
  -1  -5   7 27546.8 1503.12   1
  -1   5   6 83405.9 4526.14   1
  -1  -5   6 79611.9 4485.34   1
   1  -5  -6 87369.4 4523.45   1
   1   5  -6 85473.3 4485.09   1
   1   5  -5 1629.24 112.162   1
  -1   5   5 1685.01 179.180   1
   1  -5  -5 1850.41 172.394   1
  -1  -5   5 1461.89 112.966   1
  -1  -5   4 78064.4 4241.19   1
   1   5  -4 79726.2 4240.91   1
  -1   5   3 2187.65 200.673   1
   1   5  -3 1982.79 131.312   1
   1  -5  -3 2409.80 190.593   1
  -1  -5   3 2070.79 129.469   1
  -1   5   2 168.417 115.607   1
  -1  -5   2 6.71153 54.1336   1
   1   5  -2 35.1579 56.4736   1
   1  -5  -2 48.4025 97.9540   1
   1   5  -1 25408.0 1426.77   1
  -1   5   1 25700.5 1440.87   1
   1  -5  -1 25948.1 1439.85   1
  -1  -5   1 27408.0 1425.41   1
   1   5   0 3301.62 224.783   1
  -1   5   0 3289.38 225.020   1
   1  -5   0 3111.93 221.592   1
   1   5   1 26946.7 1493.89   1
   1  -5   1 26595.3 1477.48   1
  -1   5  -1 27924.0 1478.96   1
  -1  -5  -1 27422.2 1493.07   1
   1  -5   2 140.563 48.9000   1
   1   5   2 88.1247 111.748   1
  -1   5  -2 65.0346 48.8165   1
  -1  -5  -2 49.1207 98.9315   1
   1   5   3 2285.29 190.748   1
  -1  -5  -3 1978.04 179.711   1
   1   5   4 76490.5 3962.48   1
  -1  -5  -4 69855.8 3955.59   1
   1  -5   5 1706.63 111.521   1
   1   5   5 1526.48 175.490   1
  -1   5  -6 89404.8 4789.37   1
  -1  -5  -6 87246.3 4827.01   1
   1   5   6 88867.7 4833.48   1
   1  -5   6 89300.0 4790.75   1
  -1   5  -7 29606.8 1485.10   1
  -1  -5  -7 25864.0 1523.45   1
   1   5   7 26437.5 1532.15   1
   1  -5   7 25547.3 1487.06   1
  -1   5  -8 3210.69 222.238   1
   1  -5   8 3298.02 229.337   1
   1   5   8 3968.24 298.344   1
  -1  -5  -8 3394.84 280.518   1
   1   5   9-130.435 185.832   1
   1  -5   9 18.1116 99.9615   1
  -1   5  -9-124.364 90.2133   1
  -1  -5  -9-83.7904 160.025   1
  -1  -5 -10 29115.6 1657.35   1
  -1   5 -10 29338.2 1619.49   1
   1  -5  10 29321.9 1622.73   1
   1   5  10 29861.4 1666.33   1
   1  -5  11-146.505 125.199   1
  -1   5 -11 11.1181 112.597   1
  -1   5 -12 2415.46 206.930   1
  -1  -5 -12 2267.93 252.614   1
   1  -5  12 2270.51 219.778   1
   1   5  12 2606.35 278.334   1
   1   5  13 641.123 245.092   1
   1  -5  13 595.483 168.476   1
  -1  -5 -13 996.896 233.231   1
  -1   5 -13 765.970 160.946   1
  -1  -5 -14 4505.97 378.336   1
  -1   5 -14 4783.00 334.343   1
   1  -5  14 4904.16 354.713   1
   1   5  14 3929.76 381.835   1
   1  -5  15 72.8884 185.638   1
   1   5  15 74.0060 259.615   1
  -1   5 -15 115.675 174.599   1
  -1  -5 -15-157.324 227.511   1
  -1   5 -16 3282.65 298.415   1
  -1  -5 -16 3686.75 354.705   1
   1  -5  16 3502.13 308.864   1
   1   5  16 3185.14 372.516   1
  -1  -5 -17 214.285 195.219   1
   1   5  17 26.1986 205.530   1
  -1   5 -18 435.939 214.671   1
  -1  -5 -18 48.7149 255.923   1
   1   5  18 134.141 289.011   1
   1  -5  18-111.964 206.598   1
  -1   5 -19 245.212 214.960   1
  -1  -5 -19 595.346 263.522   1
   1  -5  19 545.957 232.482   1
   1   5  19 273.842 280.420   1
  -1  -5 -20 1643.32 272.805   1
  -1   5 -20 1526.66 286.331   1
   1  -5  20 1499.26 282.725   1
   1   5  20 1418.53 288.569   1
  -1   5 -21-49.1231 229.019   1
   1  -5  21-339.858 233.112   1
  -1   5 -22-231.041 252.003   1
  -1  -5 -22 77.0852 269.880   1
   1   5  22-28.4284 281.582   1
   1  -5  22 330.474 276.391   1
   1   5  23 601.229 286.735   1
  -1  -5 -23-25.7374 253.954   1
  -1   5 -23 613.636 266.132   1
   1   5  25 458.362 278.130   1
  -1  -5 -25-132.335 270.300   1
   1   5  26 653.541 322.894   1
  -1  -5 -26 133.480 308.014   1
   1   5  27 396.666 322.046   1
  -1  -5 -27 398.156 326.254   1
   1   5  29 305.647 334.003   1
  -1  -5 -29 490.524 350.453   1
  -1   6  28-366.054 261.908   1
   1  -6 -28-104.085 250.468   1
  -1   6  27 1602.10 336.935   1
   1  -6 -27 1484.48 340.438   1
  -1   6  26 807.772 339.436   1
   1  -6 -26 856.881 341.668   1
  -1   6  25 1854.99 372.587   1
   1  -6 -24 1668.61 354.235   1
  -1   6  23 229.429 306.728   1
   1  -6 -23 188.440 306.031   1
  -1   6  22 28.5953 307.000   1
   1  -6 -22 268.394 290.346   1
   1   6 -22 303.250 263.021   1
   1   6 -21 528.658 243.374   1
   1  -6 -21 345.934 284.872   1
  -1   6  21 312.167 311.665   1
  -1  -6  21 567.992 264.771   1
  -1   6  20 8577.22 647.803   1
   1  -6 -20 9445.24 651.416   1
  -1  -6  20 8777.33 627.895   1
   1   6 -20 9279.01 610.713   1
   1   6 -19 1227.63 251.702   1
   1  -6 -19 921.110 294.260   1
  -1   6  19 1050.28 309.878   1
  -1  -6  19 1552.25 284.227   1
  -1   6  18 1798.96 330.609   1
   1  -6 -18 1486.40 293.695   1
  -1   6  17 3417.68 398.202   1
   1  -6 -17 2870.00 359.865   1
  -1  -6  17 3616.24 333.638   1
   1   6 -17 3890.63 321.237   1
   1   6 -16 1896.97 240.941   1
  -1  -6  16 2115.47 256.897   1
   1   6 -15 490.610 166.765   1
   1  -6 -15 227.251 208.923   1
  -1   6  15 504.561 235.181   1
  -1  -6  15 638.198 188.623   1
  -1   6  14 5070.89 420.272   1
   1  -6 -14 4903.56 397.358   1
  -1  -6  14 5659.36 379.961   1
   1   6 -14 4657.77 359.081   1
   1   6 -13-134.535 139.144   1
   1  -6 -13 406.055 224.965   1
  -1   6  13-23.4594 230.864   1
  -1  -6  13 289.010 147.365   1
   1   6 -12 1882.57 197.919   1
   1  -6 -12 2358.10 267.014   1
  -1  -6  12 2524.18 220.095   1
  -1   6  12 2408.27 281.850   1
  -1   6  11 4448.93 366.521   1
   1  -6 -11 4312.71 349.772   1
   1   6 -10 21276.1 1194.63   1
  -1  -6  10 21760.2 1201.14   1
   1  -6  -9 18856.3 1079.74   1
  -1   6   9 18436.3 1086.99   1
  -1  -6   9 19486.7 1034.06   1
   1   6  -9 17724.7 1028.91   1
  -1  -6   8 29900.7 1589.16   1
   1   6  -8 28938.1 1585.85   1
   1  -6  -8 26864.4 1627.10   1
  -1   6   8 29903.7 1641.89   1
  -1  -6   7 304.639 65.2369   1
   1   6  -7 241.023 65.6863   1
   1  -6  -7 444.742 159.414   1
  -1  -6   6 710.815 72.7062   1
   1  -6  -6 763.423 159.515   1
   1   6  -6 658.824 73.1231   1
   1  -6  -5 12523.5 747.788   1
  -1   6   5 13174.4 755.775   1
   1  -6  -4 56244.3 3163.54   1
  -1   6   4 60269.4 3170.70   1
   1   6  -3 260.164 54.5559   1
  -1  -6   3 219.482 45.2449   1
   1  -6  -2 7659.22 468.550   1
  -1   6   2 7384.20 471.236   1
   1   6  -2 8087.63 442.103   1
  -1   6   1 28945.6 1648.03   1
   1   6  -1 30475.0 1633.63   1
   1  -6  -1 29747.6 1647.59   1
  -1  -6   1 30420.3 1633.58   1
  -1   6   0 97.0547 89.1207   1
   1   6   0-76.3110 91.5063   1
  -1  -6   0 12.9016 84.9821   1
   1  -6   0-70.5444 84.4857   1
   1  -6   1 25634.8 1495.94   1
   1   6   1 30182.7 1515.14   1
  -1   6  -1 25355.3 1497.05   1
  -1  -6  -1 32250.1 1514.92   1
  -1   6  -2 8140.35 441.991   1
  -1  -6  -2 7971.16 476.250   1
   1   6   2 7178.28 476.775   1
  -1  -6  -4 64712.4 3216.40   1
   1   6   4 53761.9 3211.83   1
  -1  -6  -5 12647.4 720.104   1
   1   6   5 11861.3 724.676   1
   1   6   6 375.479 156.376   1
  -1  -6  -6 1239.89 163.046   1
   1  -6   7 347.472 65.9824   1
  -1   6  -7 286.228 60.0082   1
  -1  -6  -7 257.929 133.697   1
  -1   6  -8 27125.6 1560.07   1
  -1  -6  -8 28906.0 1613.44   1
   1  -6   8 29752.7 1563.50   1
   1   6   8 30475.1 1625.04   1
  -1   6  -9 17273.2 983.439   1
  -1  -6  -9 17954.6 1035.10   1
   1   6   9 18585.3 1048.18   1
   1  -6   9 17960.6 988.730   1
  -1   6 -10 22872.5 1248.68   1
   1  -6  10 22264.3 1251.96   1
  -1  -6 -11 4271.51 358.628   1
   1   6  11 4056.32 367.955   1
  -1   6 -12 2360.88 203.230   1
   1  -6  12 2000.35 205.161   1
   1   6  12 2576.02 283.395   1
   1   6  13 188.289 215.381   1
   1  -6  13 28.2205 143.487   1
  -1   6 -13-25.4682 124.208   1
  -1  -6 -13 256.111 199.340   1
   1   6  14 4073.78 420.318   1
  -1  -6 -14 5767.46 426.591   1
  -1   6 -14 5054.51 350.812   1
   1  -6  14 4805.76 351.025   1
   1  -6  15 585.262 188.301   1
   1   6  15 932.100 265.606   1
  -1  -6 -15 344.400 230.300   1
  -1   6 -15 654.696 163.625   1
   1  -6  16 1996.60 250.462   1
  -1   6 -16 1866.36 237.088   1
  -1   6 -17 3820.20 325.707   1
   1   6  17 3641.06 391.445   1
   1  -6  17 3155.95 326.996   1
  -1  -6 -17 4008.17 368.319   1
   1   6  18 1928.08 336.496   1
  -1  -6 -18 2288.26 324.494   1
   1   6  19 1325.98 267.275   1
   1  -6  19 787.983 245.350   1
  -1  -6 -19 1350.91 249.146   1
  -1   6 -19 1323.32 235.635   1
  -1   6 -20 9729.73 624.609   1
  -1  -6 -20 9484.40 642.510   1
   1  -6  20 8926.32 626.747   1
   1   6  20 8086.79 646.103   1
   1   6  21 112.913 306.497   1
  -1   6 -21 315.169 230.809   1
   1  -6  21 494.945 247.255   1
  -1  -6 -21 692.481 298.985   1
   1   6  22 256.157 250.378   1
  -1  -6 -22 231.466 244.093   1
   1   6  23 571.851 310.502   1
  -1  -6 -23-25.6968 276.001   1
   1   6  24 2467.31 384.142   1
  -1  -6 -24 1950.66 357.143   1
   1   6  25 2021.64 323.180   1
  -1  -6 -25 1735.77 312.278   1
   1   6  26 957.557 346.231   1
   1   6  27 952.887 341.831   1
  -1  -6 -27 1706.17 348.084   1
   1   6  28 303.517 271.290   1
  -1  -6 -28 568.298 287.426   1
   1  -7 -28 820.996 275.996   1
  -1   7  28 777.568 264.127   1
  -1   7  26 1029.21 346.318   1
   1  -7 -25 962.771 336.436   1
  -1   7  25-86.3523 327.936   1
  -1   7  24-57.3539 320.102   1
   1  -7 -24 642.960 323.234   1
  -1   7  22 4091.00 428.638   1
   1  -7 -22 3087.18 404.484   1
  -1   7  21 483.920 328.094   1
   1  -7 -21 426.966 305.155   1
   1   7 -20 111.530 187.558   1
  -1   7  20 280.903 309.876   1
   1  -7 -20-52.8938 284.877   1
  -1   7  19 362.205 306.361   1
   1  -7 -19 412.560 288.112   1
   1   7 -19 62.9493 209.448   1
  -1  -7  19 23.1037 227.010   1
  -1   7  18 11370.4 770.538   1
   1   7 -18 11359.0 706.006   1
  -1  -7  18 11705.3 724.430   1
   1  -7 -18 10396.4 745.695   1
   1  -7 -17 24.5881 244.784   1
   1   7 -17 346.260 180.728   1
  -1  -7  17 20.0499 204.442   1
  -1   7  17 216.466 268.157   1
   1   7 -16 100.715 161.861   1
  -1  -7  16 73.8962 171.308   1
  -1   7  16-370.128 227.014   1
   1  -7 -15-185.303 220.094   1
   1   7 -15-122.641 157.203   1
  -1  -7  15-100.728 169.625   1
  -1   7  15 231.486 260.945   1
   1  -7 -14 112.921 244.314   1
   1   7 -14 345.827 148.427   1
  -1  -7  14 105.735 150.896   1
  -1   7  14-74.8000 265.639   1
   1  -7 -13 633.507 217.842   1
   1   7 -13 443.085 148.710   1
  -1   7  13 602.893 235.299   1
  -1  -7  13 574.577 160.010   1
   1  -7 -12 1604.63 248.391   1
  -1   7  12 1390.86 257.832   1
   1  -7 -11 20.2403 184.306   1
   1   7 -11 27.5390 104.780   1
  -1  -7  11 220.030 113.944   1
  -1   7  11 111.104 202.326   1
   1  -7 -10 637.660 217.427   1
   1   7 -10 983.337 117.622   1
  -1  -7  10 787.470 114.547   1
  -1   7  10 1017.10 241.183   1
  -1   7   9 6853.86 445.408   1
   1   7  -9 5714.98 356.431   1
   1  -7  -9 6232.19 426.893   1
  -1  -7   9 6221.62 357.965   1
  -1   7   8 6382.34 448.659   1
  -1  -7   8 6611.88 373.800   1
   1  -7  -8 5976.28 437.988   1
   1   7  -8 6575.51 372.955   1
   1   7  -7 1113.11 86.7050   1
  -1  -7   7 1107.98 87.4230   1
   1  -7  -7 888.898 175.096   1
   1  -7  -6 18617.9 1041.92   1
  -1   7   6 17574.9 1047.93   1
   1  -7  -5 2533.00 236.898   1
  -1   7   5 3520.25 262.635   1
   1  -7  -4 747.648 131.538   1
  -1   7   4 398.730 138.870   1
   1   7  -3 3007.41 181.576   1
  -1   7   3 2831.31 229.652   1
   1  -7  -3 3256.40 232.610   1
  -1  -7   3 3061.30 180.421   1
  -1  -7   2 14012.4 771.702   1
  -1   7   1 579.416 116.531   1
   1   7  -1 755.900 94.8655   1
   1  -7  -1 912.692 129.263   1
  -1  -7   1 813.124 86.9607   1
  -1   7   0 16503.9 933.616   1
   1  -7   0 17105.8 931.469   1
   1   7   0 16484.2 930.898   1
   1  -7   1 736.327 85.8838   1
  -1   7  -1 828.900 100.275   1
   1   7   1 616.970 116.504   1
   1  -7   2 15594.0 853.262   1
  -1  -7  -3 2842.15 229.933   1
   1   7   3 3081.14 244.175   1
   1   7   4 650.576 143.645   1
  -1  -7  -4 625.928 138.838   1
   1   7   5 3623.50 283.576   1
  -1  -7  -5 3469.05 270.176   1
   1   7   6 18134.0 1062.15   1
  -1  -7  -6 18503.6 1055.56   1
  -1  -7  -7 1258.31 182.322   1
   1   7   7 1040.82 195.222   1
   1   7   8 6771.67 455.004   1
   1  -7   8 6480.16 371.981   1
  -1  -7  -8 6593.98 443.508   1
  -1   7  -8 6622.71 370.774   1
   1   7   9 6584.28 471.025   1
   1  -7   9 6521.75 387.825   1
  -1  -7  -9 7398.81 467.908   1
  -1   7  -9 6729.85 386.383   1
  -1   7 -10 836.141 112.191   1
  -1  -7 -10 1295.05 228.103   1
   1  -7  10 1128.63 118.811   1
   1   7  10 874.394 233.653   1
  -1  -7 -11 182.286 198.847   1
  -1   7 -11 140.321 97.6451   1
   1   7  11 133.864 221.987   1
   1  -7  11-93.2024 105.574   1
  -1  -7 -12 1265.45 234.609   1
   1   7  12 790.950 232.444   1
  -1   7 -13 502.586 138.141   1
  -1  -7 -13 987.432 200.221   1
   1  -7  13 699.025 151.704   1
   1   7  13 217.216 202.275   1
  -1   7 -14 283.892 144.987   1
   1  -7  14 14.3621 146.183   1
   1   7  14 74.8174 242.883   1
  -1  -7 -15 234.036 244.442   1
  -1   7 -15 285.818 159.075   1
   1   7  15-77.0559 269.326   1
   1  -7  15-15.9834 157.044   1
  -1   7 -16-82.7575 158.480   1
  -1  -7 -16-311.236 255.463   1
   1   7  16-79.0714 259.961   1
   1  -7  16-17.6620 160.433   1
  -1  -7 -17 146.652 224.225   1
  -1   7 -17-180.725 182.558   1
   1  -7  17 232.227 187.816   1
   1   7  17-53.8936 234.044   1
   1   7  18 9964.25 730.239   1
   1  -7  18 10765.9 697.598   1
  -1  -7 -18 10592.3 717.796   1
  -1   7 -18 11903.1 696.171   1
   1   7  19 55.6942 299.400   1
  -1  -7 -19-252.106 284.533   1
   1   7  20-28.0949 296.274   1
   1  -7  20-24.1349 177.511   1
  -1   7 -20-201.154 207.710   1
  -1  -7 -20-25.5479 283.322   1
   1   7  21-198.117 258.977   1
  -1  -7 -21 282.904 238.985   1
   1   7  22 3559.23 402.847   1
  -1  -7 -22 3241.00 376.762   1
   1   7  24-85.6912 293.000   1
  -1  -7 -24 440.067 288.259   1
  -1  -7 -25 652.774 271.039   1
   1   7  26 669.774 343.170   1
   1   7  28 707.204 302.884   1
  -1  -7 -28 967.392 301.782   1
  -1   8  27 27.9340 266.664   1
   1  -8 -27-25.8681 269.539   1
  -1   8  26 650.885 327.363   1
   1  -8 -26 52.4910 302.189   1
  -1   8  25 542.740 321.855   1
   1  -8 -25 875.304 326.179   1
  -1   8  24 516.751 325.636   1
   1  -8 -24-267.154 308.127   1
  -1   8  23 286.863 326.854   1
   1  -8 -23 321.524 309.924   1
  -1   8  22 915.509 338.224   1
   1  -8 -22 751.289 325.873   1
  -1   8  21-85.6863 308.759   1
   1  -8 -21 26.7970 300.292   1
  -1   8  20-397.350 294.589   1
   1  -8 -20 186.217 284.381   1
   1   8 -19 476.714 201.832   1
  -1   8  18 1941.88 303.003   1
  -1  -8  18 1967.15 254.072   1
   1   8 -18 1323.24 227.708   1
   1  -8 -18 1668.45 274.742   1
  -1   8  17 712.608 280.591   1
  -1  -8  17 565.768 201.512   1
   1   8 -17 979.354 194.684   1
  -1   8  16 161.162 280.729   1
  -1  -8  16 49.7302 161.748   1
   1   8 -16 229.933 147.929   1
   1  -8 -16 704.350 265.781   1
  -1   8  15 157.606 268.274   1
   1  -8 -15 118.717 247.037   1
  -1  -8  15 149.164 154.700   1
   1   8 -15 164.870 139.903   1
   1  -8 -14 2711.82 283.290   1
   1   8 -14 2570.04 216.650   1
  -1  -8  14 2490.06 226.156   1
  -1   8  14 2093.11 287.930   1
   1  -8 -13 89.5510 236.136   1
  -1   8  13 123.615 252.444   1
   1   8 -12 9383.65 516.911   1
  -1   8  12 8575.49 592.700   1
   1  -8 -12 8415.55 581.199   1
  -1  -8  12 8255.37 519.337   1
   1  -8 -11 104.086 213.843   1
   1   8 -11 7.27546 87.1485   1
  -1  -8  11-81.9306 93.5843   1
  -1   8  11-45.9684 235.125   1
   1   8 -10 4963.27 295.669   1
   1  -8 -10 5381.00 389.692   1
  -1  -8  10 4868.98 294.597   1
  -1   8  10 4415.07 387.178   1
   1   8  -9 467.202 72.3586   1
  -1  -8   9 589.326 72.2734   1
   1  -8  -8 20656.7 1232.52   1
  -1   8   8 22521.5 1249.22   1
   1  -8  -7 3580.16 297.690   1
  -1   8   7 4098.27 317.780   1
   1  -8  -6 5112.81 359.903   1
  -1   8   6 4938.23 365.613   1
  -1   8   5 112.791 148.250   1
   1  -8  -5 43.7868 134.299   1
   1  -8  -4 8810.57 526.181   1
  -1   8   4 8376.74 532.958   1
  -1   8   3 53.5829 131.635   1
   1   8  -3 204.575 61.3059   1
  -1  -8   3 58.4794 49.9717   1
  -1  -8   2 68280.3 3696.87   1
   1   8  -2 68925.2 3699.78   1
   1   8  -1 18565.2 998.937   1
  -1   8   1 17165.4 1012.80   1
  -1  -8   1 17747.6 994.872   1
   1  -8  -1 18401.1 1011.13   1
  -1   8   0-26.7000 94.9438   1
   1  -8   0-24.6813 82.3887   1
  -1  -8   0 56.7859 87.2012   1
  -1  -8  -1 17267.7 1004.99   1
   1  -8   1 17832.1 993.229   1
  -1   8  -1 19100.9 999.021   1
   1   8   1 17449.3 1009.33   1
   1  -8   2 62802.6 3412.42   1
  -1  -8  -2 68552.7 3444.55   1
  -1   8  -2 59653.6 3413.07   1
   1   8   2 68904.5 3448.59   1
   1   8   3-27.3302 126.013   1
   1   8   4 8370.69 518.795   1
  -1  -8  -4 8230.04 510.038   1
   1   8   5 424.905 149.811   1
  -1  -8  -5 132.200 133.745   1
  -1  -8  -6 6019.48 389.880   1
   1   8   6 4872.33 392.469   1
  -1  -8  -7 4048.89 329.372   1
   1   8   7 4443.83 346.665   1
  -1  -8  -8 22345.1 1317.27   1
   1   8   8 23828.1 1332.77   1
   1   8  10 5119.19 399.362   1
  -1   8 -10 4393.50 279.489   1
   1  -8  10 5065.17 286.027   1
  -1  -8 -10 5126.43 382.016   1
   1   8  11-161.173 233.566   1
  -1  -8 -11-146.094 202.075   1
  -1   8 -11 19.8717 85.1551   1
   1  -8  11 7.24206 91.3655   1
   1   8  12 8872.19 637.016   1
  -1   8 -12 9388.65 550.592   1
   1  -8  12 9771.66 554.689   1
  -1  -8 -12 9303.80 620.143   1
   1   8  13-49.4645 198.971   1
  -1  -8 -13 495.193 186.546   1
  -1   8 -13 183.714 118.960   1
   1  -8  13 176.270 121.989   1
  -1  -8 -14 2553.56 288.028   1
  -1   8 -14 2102.79 207.870   1
   1  -8  14 2567.99 219.394   1
  -1  -8 -15 71.4026 241.520   1
  -1   8 -15 67.6246 144.970   1
   1  -8  15 248.497 148.728   1
   1   8  15-26.1742 259.903   1
  -1   8 -16 15.1327 149.721   1
   1  -8  16 163.622 166.831   1
   1   8  16-214.135 283.436   1
  -1  -8 -17 247.307 273.492   1
  -1   8 -17 433.603 175.940   1
   1  -8  17 416.884 189.527   1
   1   8  17 273.069 295.855   1
  -1  -8 -18 2308.84 320.016   1
  -1   8 -18 1986.60 250.947   1
   1   8  18 1219.93 331.008   1
   1  -8  18 2046.24 266.953   1
  -1   8 -19 531.340 207.020   1
  -1  -8 -20-102.665 248.293   1
   1   8  20-423.482 286.098   1
  -1  -8 -21 566.673 298.330   1
   1   8  21 652.396 320.614   1
  -1  -8 -22-76.7953 293.261   1
   1   8  22 114.032 316.118   1
  -1  -8 -23-180.073 261.020   1
   1   8  23 484.746 305.408   1
  -1  -8 -24 51.4784 266.730   1
   1   8  24 312.491 288.929   1
  -1  -8 -25 725.030 335.671   1
   1   8  25 1374.89 352.451   1
  -1  -8 -26 701.267 338.444   1
   1   8  26 277.825 323.585   1
  -1  -8 -27 384.015 230.926   1
   1   8  27 82.0478 239.944   1
  -1   9  27 495.956 306.519   1
   1  -9 -27 153.052 282.843   1
  -1   9  25 368.090 252.055   1
   1  -9 -25 762.514 249.908   1
  -1   9  23 971.646 268.032   1
   1  -9 -23 987.359 266.585   1
  -1   9  22 2428.31 317.729   1
   1  -9 -22 2384.01 307.432   1
  -1   9  21 228.772 254.954   1
   1  -9 -21 160.936 246.912   1
  -1   9  20 113.997 286.181   1
   1  -9 -20 240.345 273.354   1
  -1   9  19 1380.37 331.146   1
   1  -9 -19 1935.22 339.375   1
  -1   9  18 3050.93 395.379   1
   1   9 -18 2267.14 256.650   1
   1  -9 -18 2873.99 356.653   1
   1  -9 -17 230.136 263.785   1
   1   9 -17-120.112 160.531   1
  -1  -9  17 208.352 162.980   1
  -1   9  17 138.208 293.775   1
  -1   9  16 3111.65 338.554   1
   1  -9 -16 2950.29 322.928   1
  -1  -9  16 3073.80 276.556   1
   1   9 -16 3521.55 265.174   1
   1  -9 -15-144.956 241.602   1
   1   9 -15 243.714 132.857   1
  -1  -9  15 86.1790 132.185   1
   1   9 -14 109.179 113.400   1
  -1  -9  14 40.7438 114.612   1
   1  -9 -13 1210.21 243.261   1
   1   9 -13 1409.17 139.264   1
  -1  -9  13 1273.81 144.044   1
  -1   9  13 1674.28 279.733   1
   1   9 -12 6931.37 403.083   1
  -1   9  12 7082.46 521.152   1
   1  -9 -12 7216.55 503.354   1
  -1  -9  12 6722.36 402.572   1
   1  -9 -11 128.771 232.024   1
  -1  -9  11 18.2730 67.3268   1
   1   9 -11 52.1711 63.3062   1
  -1   9  10 774.368 227.940   1
   1  -9 -10 783.720 208.062   1
  -1   9   9 2243.48 265.994   1
   1  -9  -9 1676.63 233.440   1
  -1   9   7 2094.43 254.698   1
   1  -9  -7 2091.50 231.975   1
  -1   9   6 13118.1 792.467   1
   1  -9  -5 9698.51 601.386   1
  -1   9   5 9810.36 609.342   1
   1  -9  -4 5498.17 391.295   1
  -1   9   4 6381.98 409.077   1
   1   9  -3 25.8947 61.7385   1
  -1  -9   3 42.9551 54.6026   1
   1  -9  -3-13.2984 123.886   1
  -1  -9   2 14991.1 827.716   1
   1  -9  -2 14426.3 855.942   1
   1   9  -2 14755.1 830.037   1
  -1   9   2 15805.8 865.581   1
  -1  -9   1 3221.22 215.789   1
   1   9  -1 3333.58 225.217   1
   1   9   0 26267.2 1515.55   1
  -1  -9   0 28202.8 1512.89   1
  -1   9   0 29038.2 1518.20   1
   1  -9   0 26441.3 1512.66   1
  -1   9  -1 3157.57 232.746   1
   1  -9   1 3468.45 224.510   1
   1   9   2 15393.7 858.313   1
   1  -9   2 14742.2 819.425   1
  -1  -9  -2 15294.3 850.880   1
  -1   9  -2 14470.3 821.418   1
  -1   9  -3 109.883 45.4003   1
   1  -9   3-10.9605 39.6663   1
  -1  -9  -4 4667.27 356.476   1
   1   9   4 6231.16 387.241   1
  -1  -9  -5 10068.4 601.812   1
   1   9   5 9176.03 602.808   1
   1   9   6 12605.3 764.474   1
  -1  -9  -7 1731.24 230.360   1
   1   9   7 1733.54 247.472   1
  -1  -9  -9 2458.01 272.558   1
   1   9   9 2490.64 276.920   1
  -1  -9 -10 827.537 199.871   1
   1   9  10 410.909 203.904   1
  -1  -9 -11 172.489 198.860   1
   1   9  11 403.365 216.477   1
   1   9  12 6334.37 461.739   1
  -1   9 -12 5561.36 347.161   1
  -1  -9 -12 6615.45 455.601   1
   1  -9  12 6283.25 352.103   1
   1   9  13 1418.39 255.523   1
  -1   9 -13 1230.78 133.605   1
   1  -9  13 1330.30 144.444   1
  -1  -9 -13 1384.18 242.778   1
  -1   9 -14-158.271 109.456   1
   1  -9  14 193.995 123.216   1
   1   9  15 479.583 257.225   1
  -1  -9 -15 120.954 234.724   1
  -1  -9 -16 3522.78 363.731   1
  -1   9 -16 3561.61 271.412   1
   1   9  16 3803.99 387.217   1
   1  -9  16 3409.83 280.645   1
   1   9  17 524.884 299.393   1
  -1  -9 -17 50.0239 270.606   1
  -1   9 -17 175.475 153.987   1
   1  -9  17 194.965 167.607   1
  -1  -9 -18 2227.53 349.395   1
  -1   9 -18 3097.62 262.841   1
   1   9  18 2433.64 382.223   1
  -1  -9 -19 973.058 300.290   1
   1   9  19 1380.41 342.036   1
  -1  -9 -20 411.565 265.839   1
   1   9  20 481.649 296.169   1
  -1  -9 -21 873.299 245.671   1
   1   9  21 142.231 243.675   1
  -1  -9 -22 2146.47 322.105   1
   1   9  22 1935.58 337.370   1
  -1  -9 -23 1587.80 336.847   1
   1   9  23 1619.02 360.751   1
  -1  -9 -25 676.770 308.659   1
   1   9  25 831.943 311.747   1
  -1  -9 -27 757.232 335.735   1
   1   9  27 26.9731 328.677   1
   1 -10 -26 1896.33 370.443   1
  -1  10  26 1962.23 385.849   1
   1 -10 -25 312.289 325.146   1
  -1  10  25 616.888 345.272   1
   1 -10 -24 737.555 334.852   1
  -1  10  24 651.380 343.298   1
  -1  10  23 511.844 341.856   1
   1 -10 -23 584.010 319.311   1
  -1  10  22 1681.30 369.311   1
   1 -10 -22 1015.08 336.601   1
  -1  10  20 886.758 325.257   1
   1 -10 -20 1153.52 307.675   1
  -1  10  19 882.919 286.386   1
   1 -10 -19 1601.02 282.841   1
  -1  10  18 281.343 279.972   1
   1 -10 -18-26.4713 261.686   1
  -1  10  17 363.275 326.377   1
   1 -10 -17 284.299 273.593   1
  -1  10  16 4827.26 459.846   1
   1 -10 -16 5151.66 442.404   1
   1  10 -16 5110.97 334.685   1
   1 -10 -15 197.702 233.236   1
   1  10 -15 185.200 110.540   1
  -1 -10  15 196.268 109.609   1
  -1  10  15-108.860 261.185   1
   1 -10 -14 896.074 268.875   1
  -1 -10  14 1126.77 116.583   1
  -1  10  14 746.655 308.756   1
   1  10 -14 1068.13 117.309   1
  -1 -10  13 120.303 50.1118   1
   1  10 -13 53.8871 50.5393   1
  -1  10  12 809.425 273.049   1
   1 -10 -12 754.590 240.474   1
  -1  10  11-24.4482 265.309   1
   1 -10 -11 176.045 227.026   1
  -1  10  10 1202.55 250.887   1
   1 -10 -10 1103.69 234.229   1
  -1  10   9 1607.19 255.074   1
  -1  10   8 108.092 207.483   1
   1 -10  -8 155.662 194.988   1
  -1  10   7 1048.91 230.069   1
   1 -10  -7 1208.58 219.100   1
   1 -10  -6 7609.74 501.052   1
  -1  10   5 54.5039 176.112   1
   1 -10  -5-313.646 171.524   1
  -1  10   4 100.699 167.339   1
   1 -10  -4-77.6638 151.438   1
  -1  10   3 277.612 163.628   1
   1  10  -3 277.104 70.0047   1
   1 -10  -3 332.502 154.352   1
  -1 -10   3 270.346 65.9536   1
  -1 -10   2 2489.35 171.082   1
   1  10  -2 2111.21 171.991   1
  -1  10   2 2410.47 219.763   1
   1 -10  -2 2039.39 198.971   1
   1  10  -1 1103.73 129.920   1
   1 -10  -1 897.899 140.217   1
  -1  10   1 854.384 152.882   1
  -1 -10   1 902.470 124.128   1
   1 -10   0 119.213 102.484   1
  -1  10   0-196.312 125.371   1
   1  10   1 651.996 146.294   1
  -1 -10  -1 864.707 127.906   1
   1 -10   1 844.065 110.687   1
  -1  10  -1 749.387 120.802   1
   1  10   2 2857.09 233.066   1
   1 -10   2 2298.80 167.713   1
  -1  10  -2 2312.47 173.014   1
  -1 -10  -2 2515.92 215.840   1
  -1 -10  -3-56.3500 137.810   1
   1 -10   3 168.869 47.2963   1
  -1  10  -3 78.7747 52.4088   1
   1  10   3 201.814 151.141   1
  -1 -10  -4 15.3309 153.548   1
   1  10   4 84.4703 166.980   1
  -1 -10  -5-66.0202 147.867   1
   1  10   5 236.506 180.221   1
  -1 -10  -6 7593.85 498.475   1
  -1 -10  -7 839.972 215.855   1
   1  10   7 864.060 231.449   1
  -1 -10  -8 156.903 181.581   1
   1  10   8 216.446 193.070   1
   1  10   9 2059.27 271.674   1
  -1 -10 -10 1522.33 253.117   1
   1  10  10 1437.23 285.260   1
  -1 -10 -11 689.495 242.747   1
   1  10  11 1001.16 268.658   1
  -1 -10 -12 963.936 258.160   1
   1  10  12 831.692 268.571   1
  -1 -10 -14 1276.74 271.065   1
  -1  10 -14 739.536 85.1734   1
   1 -10  14 809.156 83.7423   1
   1  10  14 1114.55 290.103   1
  -1 -10 -15 98.2282 254.868   1
   1 -10  15 37.5360 97.0649   1
   1  10  15 379.300 273.684   1
  -1  10 -15 21.3241 92.5068   1
  -1  10 -16 4290.41 296.364   1
  -1 -10 -16 5163.85 416.858   1
   1  10  16 4436.63 433.313   1
   1  10  17 530.405 310.264   1
  -1 -10 -17 277.816 281.336   1
   1  10  18 112.700 312.996   1
  -1 -10 -18 25.5778 262.763   1
   1  10  19 509.675 327.798   1
  -1 -10 -19 746.170 298.213   1
   1  10  20 796.671 343.758   1
  -1 -10 -20 590.789 292.125   1
   1  10  22 1309.07 336.377   1
  -1 -10 -22 795.259 280.588   1
   1  10  23 254.731 258.169   1
  -1 -10 -23 871.553 255.830   1
   1  10  24 977.194 317.487   1
  -1 -10 -24 798.386 295.395   1
   1  10  25 384.309 326.643   1
  -1 -10 -25 206.077 313.104   1
   1  10  26 2362.52 395.160   1
  -1 -10 -26 1524.03 362.580   1
   1 -11 -26 658.333 282.879   1
  -1  11  26 1286.32 309.827   1
   1 -11 -25 747.913 275.115   1
  -1  11  25 500.890 291.357   1
   1 -11 -24 941.835 277.443   1
  -1  11  24 986.807 290.028   1
  -1  11  23 341.403 254.943   1
   1 -11 -23-26.4567 229.905   1
  -1  11  22 428.082 288.096   1
   1 -11 -22 186.459 252.954   1
  -1  11  21 257.180 314.128   1
   1 -11 -21 26.7812 290.134   1
  -1  11  20 659.020 334.660   1
   1 -11 -20 725.343 319.993   1
  -1  11  19 544.184 322.126   1
   1 -11 -19 483.368 302.173   1
  -1  11  18 940.498 290.301   1
   1 -11 -18 1361.53 279.556   1
   1 -11 -16 5003.23 451.670   1
  -1  11  16 4568.29 465.802   1
  -1  11  15 1515.25 274.582   1
   1 -11 -15 1273.75 266.860   1
  -1  11  14 487.576 290.247   1
   1 -11 -14-50.0825 255.295   1
  -1  11  13 558.807 248.726   1
   1 -11 -13 459.089 230.594   1
  -1  11  12 3766.27 384.093   1
  -1  11  11 959.246 279.416   1
   1 -11 -11 1260.84 264.259   1
   1 -11 -10 10537.4 683.568   1
  -1  11   9 47.0198 228.818   1
   1 -11  -9 594.823 231.153   1
  -1  11   8 2775.47 323.313   1
   1 -11  -8 3053.79 304.533   1
  -1  11   6 934.218 214.909   1
   1 -11  -6 714.038 211.162   1
  -1  11   5 399.782 200.348   1
   1 -11  -5 412.047 172.811   1
   1 -11  -4 9243.09 602.018   1
  -1  11   4 10039.0 611.651   1
  -1  11   3 1858.68 225.446   1
  -1 -11   3 2216.53 145.694   1
   1  11  -3 1858.08 146.924   1
   1 -11  -3 2252.71 226.848   1
   1  11  -2 258.166 95.6020   1
  -1 -11   2 375.767 89.8881   1
   1 -11  -2 478.028 152.122   1
  -1  11   2 513.569 164.766   1
   1 -11  -1 1910.30 193.112   1
  -1 -11   1 1696.07 162.957   1
   1  11  -1 2081.89 171.167   1
  -1  11   1 1836.82 198.265   1
  -1 -11  -1 1853.48 182.612   1
   1 -11   1 1632.17 162.139   1
  -1  11  -1 2005.01 176.258   1
   1  11   1 1322.47 188.690   1
  -1 -11  -2 246.217 136.859   1
  -1  11  -2 237.029 93.6343   1
   1 -11   2 177.135 81.4947   1
   1  11   2 225.842 149.231   1
  -1 -11  -3 1904.69 208.882   1
  -1  11  -3 1886.34 118.080   1
   1 -11   3 1531.33 112.739   1
   1  11   3 1684.18 215.876   1
  -1 -11  -4 9758.53 600.933   1
   1  11   4 9420.42 605.679   1
   1  11   5 727.610 203.140   1
  -1 -11  -5 382.635 177.261   1
   1  11   6 1139.15 228.149   1
  -1 -11  -6 406.507 175.156   1
   1  11   7-85.7633 213.824   1
  -1 -11  -7-78.0523 189.857   1
   1  11   8 3012.01 312.444   1
  -1 -11  -8 2720.01 294.075   1
  -1 -11  -9 128.022 214.249   1
  -1 -11 -10 12018.5 710.004   1
   1  11  10 9897.29 708.938   1
   1  11  11 1130.63 251.761   1
  -1 -11 -11 890.584 216.127   1
   1  11  12 3231.03 357.997   1
   1  11  13 715.448 274.676   1
  -1 -11 -13 120.086 246.580   1
   1  11  14 730.469 289.666   1
  -1 -11 -14 220.397 267.340   1
   1  11  15 1266.07 323.461   1
  -1 -11 -15 1793.42 313.090   1
  -1 -11 -16 5020.83 432.999   1
   1  11  16 3878.84 442.471   1
   1  11  18 1076.64 333.051   1
  -1 -11 -18 1492.33 308.108   1
   1  11  19 227.407 328.188   1
  -1 -11 -19 851.259 288.710   1
   1  11  20 341.964 325.972   1
  -1 -11 -20 385.655 289.278   1
   1  11  21 740.098 341.425   1
  -1 -11 -21 25.5425 295.125   1
   1  11  22-28.4027 334.145   1
  -1 -11 -22 1028.39 315.764   1
   1  11  23 252.304 328.558   1
  -1 -11 -23-103.419 298.663   1
   1  11  24 910.715 326.579   1
  -1 -11 -24 336.601 298.393   1
   1  11  25-81.8978 239.826   1
  -1 -11 -25 51.0075 227.818   1
   1  11  26 1231.74 333.028   1
  -1 -11 -26 651.048 304.376   1
   1 -12 -25 637.773 336.526   1
  -1  12  25 937.706 367.949   1
   1 -12 -23 263.060 310.623   1
  -1  12  23 311.902 343.545   1
  -1  12  21 28.6556 247.768   1
   1 -12 -21 427.855 237.905   1
  -1  12  20 888.915 331.721   1
   1 -12 -20 967.280 316.333   1
  -1  12  19 114.920 326.949   1
   1 -12 -19-26.9294 297.027   1
  -1  12  18 832.374 321.176   1
   1 -12 -18 1291.60 320.038   1
  -1  12  17 399.791 287.668   1
   1 -12 -17 213.851 271.646   1
  -1  12  15 27.8661 257.405   1
   1 -12 -15 524.160 250.054   1
   1 -12 -14 5738.01 470.819   1
  -1  12  14 5221.39 480.353   1
   1 -12 -13-50.0535 242.330   1
  -1  12  11 310.202 253.404   1
   1 -12 -11 430.221 236.539   1
  -1  12  10 150.608 231.828   1
   1 -12 -10 325.006 217.184   1
  -1  12   9 436.832 224.511   1
   1 -12  -9 246.901 221.080   1
   1 -12  -8 5031.55 407.318   1
  -1  12   8 5396.41 417.703   1
  -1  12   7 1426.19 250.364   1
   1 -12  -7 1027.27 230.826   1
  -1  12   5 60.3805 193.420   1
   1 -12  -5 603.390 198.459   1
   1 -12  -4 28321.1 1572.08   1
  -1  12   4 27228.6 1573.65   1
  -1 -12   3 488.906 82.8638   1
   1 -12  -3 229.914 167.454   1
   1  12  -3 453.901 88.1024   1
   1  12  -2 5941.77 382.308   1
   1 -12  -2 6035.82 422.653   1
  -1 -12   2 6986.49 384.237   1
  -1  12   2 5939.63 435.628   1
  -1 -12   1 223.612 108.287   1
  -1  12   1 190.213 153.882   1
   1  12  -1 42.9128 113.841   1
   1 -12  -1 134.019 139.867   1
  -1 -12   0 80.5320 125.351   1
  -1  12   0-220.567 140.571   1
   1  12   0-114.509 129.943   1
   1 -12   0-68.7490 128.015   1
  -1 -12  -1 458.815 139.411   1
  -1  12  -1 209.643 121.703   1
   1 -12   1 9.55113 108.252   1
   1  12   1 188.127 144.332   1
   1 -12   2 5894.26 380.278   1
   1  12   2 6632.18 440.610   1
  -1 -12  -2 7241.09 428.953   1
  -1  12  -2 6479.67 385.566   1
  -1 -12  -3 557.230 172.052   1
  -1  12  -3 366.802 62.8812   1
   1 -12   3 404.039 57.1967   1
  -1 -12  -4 27118.2 1489.73   1
   1  12   4 25429.0 1494.28   1
   1  12   5-60.3401 192.925   1
  -1 -12  -5 18.2919 177.931   1
   1  12   7 1297.42 246.318   1
  -1 -12  -7 1239.40 223.920   1
  -1 -12  -8 4795.76 370.692   1
   1  12   8 4179.61 389.399   1
   1  12   9 751.994 261.197   1
  -1 -12  -9 704.361 235.337   1
   1  12  10 100.305 224.056   1
  -1 -12 -10 90.9971 204.935   1
   1  12  11 232.435 250.171   1
  -1 -12 -11 70.2022 224.052   1
   1  12  12 3573.69 380.626   1
  -1 -12 -12 3405.84 365.317   1
  -1 -12 -13 342.673 248.447   1
  -1 -12 -14 5624.96 456.357   1
   1  12  14 5561.49 480.370   1
   1  12  15 334.736 308.368   1
  -1 -12 -15 430.395 271.397   1
   1  12  17 170.240 307.392   1
  -1 -12 -17 566.817 297.329   1
   1  12  18 1139.40 347.857   1
  -1 -12 -18 982.076 315.118   1
   1  12  19 485.518 328.000   1
  -1 -12 -19 386.593 289.733   1
   1  12  20 428.251 340.911   1
  -1 -12 -20 1357.60 327.413   1
   1  12  21-199.220 320.664   1
  -1 -12 -21 410.301 294.358   1
   1  12  23 693.747 338.410   1
  -1 -12 -23 312.269 319.331   1
   1  12  25 512.588 337.130   1
  -1 -12 -25 655.652 315.325   1
  -1  13  24 1190.57 375.230   1
   1 -13 -24 1282.11 338.815   1
  -1  13  23 310.287 357.981   1
   1 -13 -23 130.629 304.933   1
  -1  13  22 656.161 351.530   1
   1 -13 -22 608.411 317.664   1
  -1  13  21 258.688 297.403   1
  -1  13  20-28.7961 298.823   1
   1 -13 -20 698.292 293.621   1
   1 -13 -18 1297.16 307.622   1
  -1  13  17-115.223 297.120   1
   1 -13 -17 107.947 274.336   1
  -1  13  16 1232.78 326.591   1
   1 -13 -16 644.646 287.384   1
  -1  13  15 426.183 300.397   1
   1 -13 -15 638.316 280.286   1
  -1  13  14 2051.01 326.168   1
   1 -13 -14 2103.83 306.330   1
  -1  13  13 498.443 292.120   1
   1 -13 -13 518.406 281.522   1
  -1  13  12 3216.62 377.251   1
   1 -13 -12 2745.26 346.038   1
  -1  13  10 1134.05 279.931   1
   1 -13 -10 944.987 252.943   1
  -1  13   9 1525.32 283.475   1
   1 -13  -9 1107.11 254.636   1
  -1  13   8 3471.42 347.334   1
   1 -13  -8 3320.37 328.125   1
  -1  13   7 46.6462 217.886   1
   1 -13  -7 174.756 203.063   1
  -1  13   6 445.682 215.925   1
   1 -13  -6-83.5741 195.781   1
   1 -13  -4 1829.92 238.386   1
  -1  13   4 1626.13 249.818   1
   1 -13  -3 34.8615 174.271   1
  -1 -13   3 135.911 74.5653   1
  -1  13   3 150.423 195.216   1
   1  13  -3 78.0022 85.3694   1
   1 -13  -2-31.8486 160.763   1
  -1 -13   2 134.088 103.184   1
  -1  13   2 51.9184 167.807   1
   1  13  -2 378.455 115.731   1
   1 -13  -1 156.118 147.366   1
  -1  13   1 250.699 173.448   1
   1  13   0 3270.30 256.268   1
   1 -13   0 3164.36 241.601   1
  -1  13   0 2905.28 244.973   1
  -1 -13   0 2581.75 234.854   1
   1  13   1 369.056 162.546   1
  -1 -13  -1 41.9041 148.239   1
   1 -13   1 132.264 118.398   1
  -1  13  -1-77.7988 125.083   1
  -1 -13  -2-15.4185 160.175   1
   1 -13   2 14.7169 92.9883   1
  -1  13  -2 302.710 109.066   1
   1  13   2 306.949 180.312   1
  -1 -13  -3 234.784 180.745   1
   1  13   3 18.5362 184.951   1
  -1 -13  -4 1853.22 235.706   1
   1  13   4 1987.66 251.823   1
  -1 -13  -6-60.4650 195.612   1
   1  13   6 155.725 205.671   1
  -1 -13  -7 147.598 208.020   1
   1  13   7 93.1248 219.669   1
  -1 -13  -8 2830.05 318.283   1
   1  13   8 3704.03 340.321   1
  -1 -13  -9 1451.99 255.155   1
   1  13   9 1078.24 275.706   1
  -1 -13 -10 677.743 230.734   1
   1  13  10 542.452 244.053   1
  -1 -13 -12 3598.03 333.435   1
   1  13  12 2274.67 347.909   1
  -1 -13 -13 899.691 276.071   1
   1  13  13 551.085 310.817   1
  -1 -13 -14 1927.68 321.451   1
   1  13  14 2851.00 373.531   1
  -1 -13 -15 769.005 260.455   1
   1  13  15 254.023 267.686   1
  -1 -13 -16 645.041 258.398   1
   1  13  16 796.383 284.912   1
  -1 -13 -17 516.501 267.809   1
  -1 -13 -18 1030.41 305.490   1
  -1 -13 -19-310.547 298.931   1
   1  13  19 344.002 346.985   1
   1  13  20 1029.08 355.915   1
   1  13  21 28.4048 339.178   1
  -1 -13 -22 1289.84 342.098   1
   1  13  22 1679.07 376.496   1
  -1 -13 -23 670.209 320.890   1
   1  13  23 962.306 363.391   1
  -1 -13 -24 785.842 329.275   1
   1  13  24 2035.92 384.248   1
  -1  14  23 530.276 368.971   1
   1 -14 -23 413.500 318.872   1
  -1  14  22 568.177 364.149   1
   1 -14 -22 605.030 326.493   1
  -1  14  21 602.959 315.439   1
   1 -14 -21 372.795 273.024   1
   1 -14 -20 429.867 301.858   1
  -1  14  20 1185.59 339.837   1
   1 -14 -19 731.200 320.844   1
  -1  14  19-145.683 340.808   1
   1 -14 -17 325.773 304.888   1
  -1  14  17 434.886 331.652   1
   1 -14 -16 325.217 250.049   1
  -1  14  16-28.9417 271.081   1
   1 -14 -15 835.975 298.406   1
  -1  14  15 1180.66 350.488   1
   1 -14 -14 3291.52 367.662   1
  -1  14  14 3368.95 384.302   1
   1 -14 -13 952.003 253.805   1
  -1  14  13 790.382 274.812   1
   1 -14 -12 4299.49 392.165   1
  -1  14  12 3530.25 403.906   1
   1 -14 -11 1022.97 260.518   1
  -1  14  11 736.560 276.744   1
   1 -14  -9-243.392 221.694   1
  -1  14   9 649.170 257.906   1
   1 -14  -8 1768.82 271.601   1
  -1  14   8 1006.72 269.177   1
   1 -14  -7 2000.37 270.722   1
  -1  14   7 1673.77 272.312   1
  -1  14   6 5533.54 435.318   1
   1 -14  -6 5273.42 415.603   1
  -1  14   5 380.045 209.162   1
   1 -14  -5 125.000 186.035   1
  -1  14   4 3759.62 341.555   1
   1 -14  -4 3149.95 316.054   1
  -1  14   3 2684.88 261.981   1
   1  14  -3 1729.05 135.241   1
   1 -14  -3 2441.03 242.247   1
  -1 -14   3 1694.60 127.057   1
  -1  14   2 2555.82 270.292   1
   1  14  -2 2295.54 198.790   1
  -1 -14   2 2390.10 188.446   1
   1 -14  -2 2208.88 238.761   1
   1 -14  -1 430.908 155.504   1
  -1  14   1 487.977 183.190   1
  -1 -14   0-26.5479 136.353   1
   1 -14   0 13.0731 138.389   1
   1  14   0-115.262 155.456   1
  -1  14   0 144.282 154.507   1
   1  14   1 457.589 167.153   1
  -1 -14  -1 250.807 149.530   1
  -1 -14  -2 2354.68 233.579   1
   1 -14   2 2055.74 166.453   1
  -1  14  -2 1958.23 169.576   1
   1  14   2 1908.19 238.639   1
  -1 -14  -3 2052.34 248.729   1
   1  14   3 2901.90 276.341   1
  -1 -14  -4 3198.09 290.851   1
   1  14   4 3191.21 305.360   1
  -1 -14  -5 240.426 194.287   1
   1  14   5 154.576 215.067   1
  -1 -14  -6 4394.60 360.950   1
   1  14   6 4243.79 380.129   1
  -1 -14  -7 1661.65 243.159   1
   1  14   7 387.023 244.230   1
  -1 -14  -8 1880.98 270.623   1
   1  14   8 1103.23 272.417   1
  -1 -14  -9 586.053 248.220   1
   1  14   9 232.541 260.855   1
  -1 -14 -11 1722.44 281.414   1
   1  14  11 1329.52 309.994   1
  -1 -14 -12 4887.07 418.346   1
   1  14  12 4139.73 427.446   1
  -1 -14 -13 737.530 270.090   1
   1  14  13 756.045 306.443   1
  -1 -14 -14 3030.88 329.095   1
   1  14  14 3059.53 364.669   1
  -1 -14 -15 103.187 282.076   1
   1  14  15 200.252 304.110   1
  -1 -14 -16 207.408 272.045   1
   1  14  16 258.768 308.143   1
  -1 -14 -17 258.661 243.397   1
   1  14  17-115.406 265.396   1
  -1 -14 -19 182.329 278.125   1
   1  14  19 662.201 334.311   1
  -1 -14 -20 1075.96 320.628   1
   1  14  20 996.462 364.437   1
  -1 -14 -21 605.472 327.175   1
   1  14  21 561.646 358.545   1
  -1 -14 -22 285.454 313.358   1
   1  14  22 110.742 350.395   1
  -1 -14 -23 204.289 316.551   1
   1 -15 -23 460.282 315.854   1
  -1  15  23 110.675 371.196   1
   1 -15 -22 1122.61 334.269   1
  -1  15  22 1101.59 386.418   1
   1 -15 -21 874.600 253.389   1
  -1  15  21 314.873 281.704   1
   1 -15 -20 294.986 304.913   1
  -1  15  20 1533.27 385.664   1
   1 -15 -19 162.649 288.846   1
  -1  15  19 263.185 326.747   1
   1 -15 -18 1662.66 318.124   1
  -1  15  18 1114.93 325.362   1
   1 -15 -16 1202.81 316.337   1
  -1  15  16 1875.63 358.141   1
   1 -15 -15 463.823 257.715   1
  -1  15  15 29.2592 277.668   1
   1 -15 -14 1737.34 330.943   1
  -1  15  14 1367.68 347.485   1
   1 -15 -13 1399.86 312.049   1
  -1  15  13 804.056 313.764   1
   1 -15 -12 1355.25 296.954   1
  -1  15  12 822.972 315.233   1
   1 -15 -11 183.324 258.467   1
  -1  15  11 614.760 293.039   1
   1 -15 -10 5908.06 477.390   1
  -1  15  10 5976.34 504.416   1
   1 -15  -9 602.271 251.595   1
  -1  15   9 134.476 268.946   1
   1 -15  -8-366.968 251.058   1
  -1  15   8-26.3144 262.632   1
  -1  15   7-50.8894 239.978   1
   1 -15  -7 70.9691 227.444   1
   1 -15  -6 9502.99 648.214   1
  -1  15   6 10270.5 663.253   1
   1 -15  -5 218.498 211.549   1
  -1  15   5 566.837 231.689   1
   1 -15  -3 401.486 191.923   1
  -1  15   3 567.367 210.167   1
   1  15  -2 2895.62 239.566   1
  -1  15   2 4073.80 317.224   1
  -1 -15   2 3075.41 229.987   1
   1 -15  -2 3804.81 298.091   1
   1 -15  -1 489.933 168.162   1
  -1  15   1 334.594 184.136   1
   1  15   0 5974.37 428.295   1
   1 -15   0 6858.04 413.784   1
  -1  15   0 6212.99 428.287   1
  -1 -15   0 5836.87 415.312   1
  -1 -15  -1 450.632 170.507   1
   1  15   1 274.773 174.577   1
   1  15   2 3563.92 309.659   1
   1 -15   2 3203.37 216.083   1
  -1 -15  -2 3311.18 286.546   1
  -1  15  -2 2908.05 216.817   1
  -1 -15  -3 500.366 182.138   1
   1  15   3 779.908 200.623   1
  -1 -15  -5-291.159 194.326   1
   1  15   5-276.636 213.660   1
  -1 -15  -6 10768.0 666.032   1
   1  15   6 9367.05 668.245   1
  -1 -15  -7 249.631 222.204   1
   1  15   7 275.211 232.890   1
  -1 -15  -8 656.511 238.638   1
   1  15   8 25.8498 242.176   1
   1  15   9 132.904 269.732   1
  -1 -15 -10 6955.39 502.072   1
   1  15  10 5848.73 508.302   1
  -1 -15 -11 150.812 248.247   1
   1  15  11 388.137 274.958   1
  -1 -15 -12 1068.36 280.199   1
   1  15  12 705.006 302.982   1
  -1 -15 -13 643.156 235.068   1
   1  15  13 313.856 269.107   1
  -1 -15 -14 1265.91 303.981   1
   1  15  14 951.195 340.507   1
  -1 -15 -15 337.625 257.020   1
   1  15  15 492.432 297.735   1
  -1 -15 -16 838.091 288.817   1
   1  15  16 1599.94 349.712   1
  -1 -15 -18 1179.43 311.599   1
   1  15  18 2028.54 362.540   1
  -1 -15 -19-132.045 237.831   1
   1  15  19 114.672 260.935   1
  -1 -15 -20 450.625 275.368   1
   1  15  20 339.379 308.742   1
  -1 -15 -21 602.027 303.417   1
   1  15  21 1178.36 355.027   1
  -1 -15 -22 1160.30 330.738   1
   1  15  22 1683.66 391.694   1
  -1 -15 -23 25.2548 305.274   1
   1  15  23 189.298 356.731   1
   1 -16 -22 25.7362 278.862   1
  -1  16  22 335.075 355.251   1
   1 -16 -20 1714.20 353.724   1
  -1  16  20 1188.38 395.993   1
   1 -16 -18 54.7814 299.976   1
  -1  16  18-265.316 343.324   1
   1 -16 -17-27.5316 246.629   1
  -1  16  17 178.216 272.503   1
   1 -16 -16 1188.82 317.463   1
  -1  16  16 1103.56 353.844   1
   1 -16 -15-27.6155 288.921   1
  -1  16  15 178.400 332.634   1
   1 -16 -14 909.466 293.542   1
  -1  16  14 771.480 313.086   1
   1 -16 -12 81.5580 245.484   1
  -1  16  12-87.7845 277.996   1
   1 -16 -11 375.979 257.610   1
  -1  16  11 289.045 290.016   1
   1 -16 -10 3362.77 371.959   1
  -1  16  10 3440.80 393.039   1
   1 -16  -9-103.793 239.908   1
  -1  16   9-27.9842 265.244   1
   1 -16  -8 532.909 244.674   1
  -1  16   8 383.454 265.742   1
   1 -16  -7-444.100 241.549   1
  -1  16   7-53.1597 264.852   1
   1 -16  -6 569.573 234.480   1
  -1  16   6 411.571 251.625   1
   1 -16  -5 339.954 237.434   1
  -1  16   5 123.204 241.122   1
   1 -16  -4-235.096 218.650   1
  -1  16   4 422.885 246.771   1
   1 -16  -3 358.661 187.014   1
  -1  16   3 110.901 207.039   1
   1 -16  -2 570.380 183.723   1
  -1  16   2 435.268 221.247   1
   1  16  -2 117.622 120.665   1
   1 -16  -1 214.653 173.507   1
   1  16  -1 253.669 154.443   1
  -1  16   1 199.891 192.373   1
   1 -16   0 113.082 154.231   1
  -1 -16   0-104.434 149.416   1
   1  16   0-64.7756 164.977   1
  -1  16   0 200.667 164.362   1
  -1 -16  -1 67.7008 177.890   1
   1  16   1 182.000 183.565   1
  -1  16  -2 395.271 102.897   1
   1  16   2 239.973 209.187   1
  -1 -16  -2 261.619 190.460   1
   1  16   3 193.132 215.968   1
  -1 -16  -3 100.569 199.373   1
   1  16   4 91.8797 212.253   1
  -1 -16  -4 654.060 210.905   1
   1  16   5 265.408 233.217   1
  -1 -16  -5 65.5941 208.890   1
   1  16   6-125.878 238.022   1
  -1 -16  -6 68.0102 222.038   1
   1  16   7 130.047 250.358   1
  -1 -16  -7 303.237 228.777   1
   1  16   8 535.841 274.205   1
  -1 -16  -8 240.204 231.231   1
   1  16   9 933.352 282.262   1
  -1 -16  -9 541.452 248.367   1
   1  16  10 3751.64 386.411   1
  -1 -16 -10 3590.28 370.100   1
   1  16  11 767.830 293.412   1
  -1 -16 -11 76.5036 240.756   1
   1  16  12-144.324 296.671   1
  -1 -16 -12 467.676 275.218   1
   1  16  14 1199.47 338.830   1
  -1 -16 -14 1053.64 293.578   1
   1  16  15-322.919 303.474   1
  -1 -16 -15 53.1227 252.412   1
   1  16  16 997.013 352.077   1
  -1 -16 -16 875.083 305.344   1
   1  16  17 494.827 277.384   1
  -1 -16 -17-80.4303 249.313   1
   1  16  18 547.503 347.613   1
  -1 -16 -18 404.899 291.244   1
   1  16  20 791.958 350.375   1
  -1 -16 -20 1029.26 321.791   1
   1  16  22 81.8595 296.874   1
  -1 -16 -22 356.697 263.094   1
   1 -17 -21 129.918 309.365   1
  -1  17  21 592.300 380.747   1
   1 -17 -19 270.356 313.857   1
  -1  17  19 439.034 372.728   1
   1 -17 -17 221.634 309.928   1
  -1  17  17-149.960 346.447   1
   1 -17 -16 696.442 306.168   1
  -1  17  16 481.559 334.091   1
   1 -17 -15 1314.93 294.940   1
  -1  17  15 695.191 312.794   1
   1 -17 -14 728.341 282.840   1
  -1  17  14 605.147 309.044   1
   1 -17 -13 27.9610 253.157   1
  -1  17  13-60.3931 293.728   1
   1 -17 -11 248.012 272.897   1
  -1  17  11 416.643 301.754   1
   1 -17 -10 926.973 293.577   1
  -1  17  10 528.966 321.933   1
   1 -17  -9-26.8130 255.426   1
  -1  17   9 290.027 285.415   1
   1 -17  -7 101.672 241.086   1
  -1  17   7 663.346 271.393   1
  -1  17   6 4396.20 426.629   1
   1 -17  -6 4390.49 401.107   1
  -1  17   5 543.141 241.008   1
   1 -17  -5 585.481 236.473   1
  -1  17   4 3027.57 327.787   1
   1 -17  -4 2587.12 302.319   1
  -1  17   2 1186.80 237.488   1
   1 -17  -2 326.453 158.928   1
  -1  17   1 897.274 215.280   1
   1  17   0 319.689 186.038   1
   1  17   1 597.939 223.645   1
   1  17   2 824.251 229.748   1
  -1 -17  -4 2375.80 308.441   1
   1  17   4 2854.73 319.174   1
  -1 -17  -5 399.161 222.323   1
   1  17   5 550.196 241.187   1
  -1 -17  -6 4194.36 376.718   1
   1  17   6 4111.36 395.581   1
  -1 -17  -7-24.8255 234.714   1
   1  17   7-26.9426 261.475   1
  -1 -17  -8 433.146 257.206   1
   1  17   8 82.9800 271.892   1
  -1 -17  -9 512.655 255.485   1
   1  17   9 28.3361 274.794   1
  -1 -17 -10 390.847 265.969   1
   1  17  10 518.641 299.382   1
  -1 -17 -11 369.454 263.473   1
   1  17  11 466.658 308.337   1
  -1 -17 -13 217.297 251.359   1
   1  17  13 206.438 289.066   1
  -1 -17 -14 272.157 271.031   1
   1  17  14 561.454 315.376   1
  -1 -17 -15 1544.31 321.689   1
   1  17  15 765.240 342.519   1
  -1 -17 -16 933.488 304.970   1
   1  17  16 849.805 319.196   1
  -1 -17 -17 191.010 291.405   1
   1  17  17 321.767 339.251   1
  -1 -17 -19-26.6910 249.353   1
   1  17  19 314.377 283.168   1
  -1 -17 -21-205.759 300.007   1
   1  17  21 385.690 363.845   1
  -1  18  20 285.459 359.139   1
   1 -18 -20-314.502 301.751   1
  -1  18  18 1509.43 400.780   1
   1 -18 -18 708.913 324.612   1
  -1  18  16 818.926 323.801   1
   1 -18 -16-223.607 256.709   1
  -1  18  15 244.563 329.256   1
   1 -18 -15-56.3295 282.081   1
  -1  18  14 675.466 340.800   1
   1 -18 -14 1075.24 307.901   1
  -1  18  13 953.117 356.476   1
   1 -18 -13 283.363 288.486   1
  -1  18  12 552.213 316.430   1
   1 -18 -12 735.160 274.100   1
  -1  18  10 181.474 300.976   1
   1 -18 -10 861.840 288.803   1
  -1  18   9 447.534 294.630   1
   1 -18  -9 493.649 263.648   1
  -1  18   8 9194.02 675.082   1
  -1  18   6 505.833 271.541   1
   1  18   5-26.3302 240.289   1
   1  18   6 897.150 277.048   1
   1  18   8 9125.36 603.688   1
  -1 -18  -8 6915.29 561.363   1
  -1 -18  -9-81.5167 265.576   1
   1  18   9-116.483 273.348   1
  -1 -18 -10 578.108 279.303   1
   1  18  10 383.550 306.687   1
  -1 -18 -12 558.472 284.754   1
   1  18  12 748.218 329.535   1
  -1 -18 -13 223.811 273.231   1
   1  18  13 389.823 310.347   1
  -1 -18 -14 1173.34 312.024   1
   1  18  14 658.978 302.027   1
  -1 -18 -15 613.052 302.447   1
   1  18  15 805.790 345.085   1
  -1 -18 -16 138.241 268.464   1
   1  18  16 651.527 306.137   1
  -1 -18 -18 755.213 286.221   1
   1  18  18 2485.07 360.789   1
  -1 -18 -20-104.022 289.977   1
   1  18  20 391.737 336.728   1
   2   0 -27 358.935 305.277   1
  -2   0  27 30.8337 306.956   1
   2   0 -25-220.630 306.235   1
  -2   0  25 909.273 329.253   1
   2   0 -24 27.3673 294.109   1
  -2   0  24 658.592 322.234   1
   2   0 -23 622.995 305.964   1
  -2   0  23-117.806 297.191   1
   2   0 -22 747.124 290.774   1
  -2   0  22 1674.44 333.773   1
   2   0 -21 130.903 260.083   1
  -2   0  21 254.224 289.133   1
   2   0 -20 1767.22 276.788   1
  -2   0  20 1267.31 296.490   1
  -2   0  18 4577.23 409.083   1
   2   0 -18 4098.61 392.679   1
  -2   0  17 148.672 239.394   1
   2   0 -17 23.0930 224.155   1
  -2   0  16 4284.56 385.046   1
  -2   0  15-158.211 220.868   1
   2   0 -15 232.229 216.424   1
  -2   0  13-141.120 183.793   1
   2   0 -13-245.731 175.056   1
  -2   0  12 14463.7 860.131   1
   2   0 -12 14203.9 853.183   1
  -2   0  11-17.6662 173.811   1
   2   0 -11 16.5665 151.579   1
  -2   0  10 41806.2 2258.63   1
   2   0 -10 39818.8 2250.91   1
  -2   0   9-105.965 151.644   1
   2   0  -9-42.4383 136.061   1
  -2   0   8 1430.64 174.599   1
   2   0  -8 1242.10 165.138   1
  -2   0   7 25.1351 141.321   1
   2   0  -7-23.3758 132.107   1
  -2   0   5-30.0019 123.249   1
   2   0  -5-226.004 111.938   1
  -2   0   4 908.989 153.261   1
   2   0  -4 908.137 141.002   1
  -2   0   3-176.702 119.867   1
   2   0  -3-81.5941 108.150   1
   2   0  -2 82275.5 4515.10   1
  -2   0   2 85357.1 4516.95   1
   2   0  -1-5.29210 87.6426   1
  -2   0   1-10.7344 87.2462   1
   2   0   0 102495. 5600.05   1
  -2   0   0 105725. 5601.04   1
   2   0   1 49.7245 90.2175   1
  -2   0  -1-134.887 86.4405   1
  -2   0  -2 85902.4 4745.26   1
   2   0   2 90308.9 4746.56   1
   2   0   3 21.2662 107.153   1
  -2   0  -3-46.6905 100.246   1
   2   0   4 833.657 152.803   1
  -2   0  -4 858.813 128.362   1
  -2   0  -5 95.7685 114.277   1
   2   0   5-18.6881 116.925   1
  -2   0  -7-11.2261 121.607   1
   2   0   7-82.9958 125.781   1
  -2   0  -8 1332.29 163.441   1
   2   0   8 1308.69 174.758   1
  -2   0  -9-133.592 131.732   1
   2   0   9 158.782 133.442   1
   2   0  10 38878.2 2079.69   1
  -2   0 -10 36229.8 2070.29   1
  -2   0 -11-125.350 149.581   1
   2   0  11 120.304 155.608   1
  -2   0 -12 13998.9 821.821   1
   2   0  12 13568.5 827.546   1
  -2   0 -13-17.8825 182.002   1
   2   0  13 422.261 212.627   1
  -2   0 -15-181.694 197.339   1
   2   0  15 22.2646 210.556   1
   2   0  16 3399.60 341.193   1
  -2   0 -17 375.077 218.122   1
   2   0  17 194.009 236.413   1
  -2   0 -18 4430.67 385.020   1
   2   0  18 3776.51 392.129   1
  -2   0 -19 403.098 236.992   1
   2   0  19 182.370 265.908   1
  -2   0 -20 1364.51 270.542   1
   2   0  20 1932.85 308.905   1
  -2   0 -21 274.496 252.665   1
   2   0  21-82.6508 256.049   1
  -2   0 -22 1073.99 288.255   1
   2   0  22 337.084 293.574   1
  -2   0 -23 285.914 262.814   1
   2   0  23 142.941 274.466   1
  -2   0 -24 444.632 254.767   1
   2   0  24 29.0871 266.478   1
  -2   0 -25 240.846 296.710   1
   2   0  25 413.134 314.063   1
  -2   0 -26 191.475 287.279   1
   2   0  26 828.625 326.220   1
  -2   0 -27-55.7121 287.339   1
  -2   1  27 881.622 326.519   1
   2  -1 -27 356.731 320.649   1
  -2  -1  26 650.978 301.543   1
   2   1 -26 1027.17 308.918   1
   2  -1 -26 1542.20 348.004   1
  -2  -1  25 1529.01 330.430   1
  -2   1  25 1655.54 359.028   1
   2  -1 -25 1406.99 337.081   1
   2   1 -25 1436.46 304.863   1
  -2   1  24 2347.83 372.431   1
  -2  -1  24 2374.89 344.681   1
   2   1 -24 1696.59 313.698   1
   2  -1 -24 1619.86 338.766   1
  -2   1  23 646.781 322.044   1
  -2  -1  23 589.955 282.384   1
   2   1 -23 701.241 283.725   1
  -2  -1  22 28.8375 255.698   1
  -2   1  22 318.470 282.468   1
   2  -1 -22 161.005 288.099   1
   2   1 -22 291.786 250.401   1
  -2  -1  21 1881.18 324.244   1
  -2   1  21 1932.90 347.081   1
   2  -1 -21 2455.72 347.329   1
   2   1 -21 2232.54 315.748   1
  -2   1  20 3157.05 370.233   1
   2  -1 -20 3273.67 364.115   1
  -2   1  19 752.898 245.326   1
  -2  -1  19 1004.23 281.442   1
   2  -1 -19 726.718 246.436   1
   2   1 -19 784.162 264.953   1
  -2   1  18 337.824 256.890   1
  -2  -1  18 76.4840 227.193   1
   2   1 -18-23.7029 218.085   1
  -2   1  17 7334.93 546.716   1
   2  -1 -17 7153.48 531.887   1
   2   1 -17 7249.19 518.885   1
  -2  -1  17 7341.52 532.422   1
  -2   1  16 4060.12 381.113   1
  -2  -1  16 4337.07 371.958   1
   2  -1 -16 4277.78 366.333   1
   2   1 -16 4149.81 359.002   1
   2  -1 -15 2888.67 309.186   1
   2   1 -15 2618.50 302.788   1
  -2  -1  15 2041.30 287.280   1
  -2   1  15 2909.32 323.349   1
  -2   1  14 20708.5 1248.97   1
   2  -1 -14 22120.3 1247.65   1
   2   1 -13 5378.62 394.936   1
  -2   1  12 12275.0 759.937   1
   2   1 -12 11706.9 737.338   1
   2  -1 -12 12271.2 753.417   1
  -2  -1  12 13031.6 751.636   1
  -2   1  11 13724.0 814.486   1
   2   1 -11 12626.6 798.700   1
   2  -1 -11 14263.7 814.179   1
  -2  -1  11 13519.4 807.013   1
  -2   1  10 6142.86 402.629   1
  -2  -1  10 5736.83 392.377   1
   2   1 -10 5668.74 383.527   1
   2  -1 -10 5413.21 388.572   1
  -2   1   9 835.645 192.513   1
   2  -1  -9 1202.31 187.520   1
  -2  -1   9 1521.49 178.817   1
   2   1  -9 1266.97 164.499   1
   2   1  -8 15702.5 900.324   1
  -2  -1   8 16332.3 907.150   1
  -2   1   8 15852.1 911.002   1
   2  -1  -8 15041.0 905.807   1
  -2   1   7 20078.5 1176.13   1
   2  -1  -7 21452.0 1173.54   1
  -2  -1   6 7602.17 451.287   1
  -2   1   6 7190.77 453.050   1
   2  -1  -6 6876.42 446.195   1
   2   1  -6 7232.70 440.012   1
   2   1  -5 526.077 123.816   1
   2  -1  -5 553.879 143.191   1
  -2  -1   5 582.130 133.037   1
  -2   1   5 427.857 148.993   1
   2  -1  -4 909.588 153.183   1
   2   1  -4 1002.72 135.749   1
  -2   1   4 996.948 168.510   1
  -2  -1   4 1085.51 144.249   1
  -2  -1   3 22742.1 1306.11   1
   2   1  -3 23393.0 1303.65   1
   2  -1  -3 24857.1 1310.62   1
  -2   1   3 24465.7 1314.87   1
  -2  -1   2 2517.20 189.764   1
   2   1  -2 2802.63 185.718   1
   2  -1  -2 2479.46 197.361   1
  -2   1   2 2728.58 210.415   1
   2   1  -1 13900.4 693.108   1
   2  -1  -1 13479.0 694.523   1
  -2   1   1 13368.6 694.787   1
  -2  -1   0 49.3662 89.7764   1
  -2   1   0-31.5020 84.2407   1
   2   1   0 70.0436 81.4725   1
   2  -1   0 86.2425 92.2553   1
  -2  -1  -1 13890.1 768.774   1
  -2   1  -1 13681.3 763.240   1
   2   1   1 13660.3 766.726   1
   2  -1   1 13802.9 762.771   1
   2  -1   2 2822.45 190.823   1
  -2   1  -2 3006.22 188.539   1
  -2  -1  -2 2452.37 200.081   1
   2   1   2 2307.18 202.077   1
  -2  -1  -3 21918.7 1253.26   1
  -2   1  -3 21671.9 1248.17   1
   2  -1   3 23053.2 1249.40   1
   2   1   3 24913.9 1262.60   1
  -2  -1  -4 881.446 134.026   1
  -2   1  -4 756.731 108.273   1
   2  -1   4 984.237 123.683   1
   2   1   4 741.256 143.861   1
  -2   1  -5 683.293 120.966   1
  -2  -1  -5 760.237 142.515   1
   2   1   5 601.990 152.881   1
   2  -1   5 568.601 125.166   1
   2  -1   6 6948.12 432.676   1
  -2   1  -6 7049.04 428.113   1
   2   1   7 20102.2 1139.76   1
  -2  -1  -7 20090.6 1136.64   1
   2   1   8 16266.0 923.540   1
   2  -1   8 16585.7 917.543   1
  -2  -1  -8 16357.3 920.043   1
  -2   1  -8 14951.6 907.576   1
   2  -1   9 1169.79 162.729   1
   2   1   9 945.820 182.149   1
  -2  -1  -9 1115.05 168.026   1
  -2   1  -9 1221.47 153.501   1
  -2   1 -10 5976.45 403.830   1
  -2  -1 -10 6490.84 414.561   1
   2  -1  10 5777.59 406.255   1
   2   1  10 6065.49 415.703   1
   2   1  11 13908.3 765.571   1
   2  -1  11 12955.4 755.700   1
  -2  -1 -11 12545.7 751.033   1
  -2   1 -11 11201.7 741.695   1
   2   1  12 12449.6 754.337   1
   2  -1  12 12897.6 754.238   1
  -2  -1 -12 12524.0 746.602   1
  -2   1 -12 11410.1 736.998   1
  -2   1 -13 5391.55 379.789   1
   2  -1  13 4866.54 390.275   1
  -2  -1 -14 20965.7 1214.46   1
   2  -1  14 22283.1 1222.61   1
   2   1  14 19382.3 1220.86   1
  -2   1 -15 4007.62 327.881   1
   2   1  15 3420.39 359.246   1
   2  -1  15 3443.90 338.845   1
  -2  -1 -15 3158.81 330.860   1
  -2  -1 -16 5101.15 384.514   1
  -2   1 -16 4009.04 363.100   1
   2  -1  16 4047.69 380.414   1
  -2   1 -17 7356.36 500.753   1
  -2  -1 -17 7220.82 499.786   1
   2   1  17 6331.17 508.268   1
   2  -1  17 6299.61 505.731   1
   2   1  18 332.304 221.638   1
   2  -1  18 74.3004 227.463   1
  -2   1 -18 22.5840 212.234   1
  -2  -1 -18 372.586 218.819   1
   2  -1  19 694.264 247.441   1
  -2   1 -19 1239.12 257.099   1
   2   1  20 3089.10 384.077   1
  -2  -1 -20 3592.91 374.861   1
   2  -1  21 1612.43 309.805   1
   2   1  21 1940.62 335.400   1
  -2   1 -21 2336.96 317.212   1
  -2  -1 -21 2211.14 311.480   1
   2  -1  22 727.193 286.977   1
   2   1  22 451.752 261.936   1
  -2   1 -22 1069.57 280.961   1
  -2  -1 -22 384.892 252.510   1
   2  -1  23 600.646 281.153   1
  -2   1 -23 543.282 250.590   1
   2   1  24 2028.48 335.865   1
  -2  -1 -24 2017.40 312.008   1
   2  -1  25 1422.21 337.010   1
   2   1  25 1525.01 324.642   1
  -2   1 -25 1801.60 330.788   1
  -2  -1 -25 1085.54 307.160   1
   2  -1  26 683.841 298.824   1
   2   1  26 1061.17 333.031   1
  -2   1 -26 726.871 294.949   1
  -2  -1 -26 748.563 321.063   1
   2   1  27 234.364 271.943   1
  -2  -1 -27 330.443 276.784   1
   2  -2 -29 771.019 304.351   1
  -2   2  28 1464.97 323.095   1
   2  -2 -28 1295.37 299.774   1
  -2   2  27 89.9011 286.755   1
   2  -2 -27-54.5088 291.303   1
  -2   2  26 209.896 317.327   1
   2  -2 -26 821.726 325.173   1
   2   2 -26 447.868 297.539   1
  -2  -2  25 372.098 320.385   1
  -2   2  25-29.8805 316.863   1
   2  -2 -25 686.394 321.293   1
   2   2 -25 331.757 302.764   1
  -2   2  24 2017.28 363.417   1
   2  -2 -24 1670.76 351.879   1
  -2  -2  23 178.031 294.826   1
  -2   2  23 323.340 314.448   1
   2   2 -23 670.454 284.303   1
   2  -2 -23 517.266 305.976   1
  -2  -2  22 1587.24 322.655   1
  -2   2  22 1916.53 347.978   1
   2  -2 -22 2076.82 335.894   1
   2   2 -22 1891.91 304.704   1
  -2  -2  21 1933.15 309.771   1
  -2   2  21 1936.79 324.246   1
   2  -2 -21 1668.99 323.773   1
   2   2 -21 2614.16 310.799   1
  -2  -2  20 189.644 260.768   1
  -2   2  20 111.339 256.959   1
   2  -2 -20 155.529 266.559   1
   2   2 -20 448.781 251.068   1
   2  -2 -19 1996.80 286.046   1
   2   2 -19 1905.81 291.913   1
  -2   2  19 1922.53 307.808   1
  -2  -2  19 2269.71 322.823   1
  -2  -2  18 6171.31 491.206   1
   2   2 -18 7050.91 492.036   1
   2   2 -17 5607.66 417.845   1
  -2   2  17 4823.86 438.475   1
  -2  -2  17 4988.83 418.499   1
   2  -2 -17 4947.33 433.917   1
  -2   2  16 8511.43 631.161   1
   2   2 -16 10936.8 633.495   1
  -2  -2  16 9665.93 631.685   1
   2  -2 -16 8878.66 625.095   1
   2  -2 -15 2912.56 327.729   1
  -2   2  15 2672.93 338.791   1
   2  -2 -14 21.1101 180.434   1
   2   2 -14 322.647 193.211   1
  -2  -2  14 326.496 199.218   1
  -2   2  14 134.583 193.960   1
  -2   2  13 12197.3 819.005   1
  -2  -2  13 14107.4 820.218   1
   2  -2 -13 13912.7 821.878   1
  -2   2  12 18575.9 1163.12   1
   2   2 -12 20298.3 1143.57   1
  -2  -2  12 20844.6 1151.94   1
   2  -2 -12 19690.1 1157.96   1
   2  -2 -11-35.7972 171.764   1
  -2   2  11 475.857 189.813   1
   2   2 -11 320.111 147.819   1
  -2   2  10 12196.0 808.612   1
  -2  -2  10 15242.0 804.369   1
   2  -2 -10 12924.6 807.235   1
   2   2 -10 13686.5 791.694   1
  -2   2   9 9357.56 653.793   1
   2   2  -9 11975.8 642.611   1
  -2  -2   9 12219.3 650.797   1
   2  -2  -9 9311.34 649.404   1
  -2   2   8 458.080 159.690   1
   2   2  -8 562.581 128.420   1
  -2  -2   8 373.255 133.943   1
   2  -2  -8 402.412 152.314   1
   2  -2  -7 1419.24 188.074   1
  -2  -2   7 1390.88 170.069   1
   2   2  -7 1249.67 156.432   1
  -2  -2   6 144.825 124.774   1
  -2   2   6-51.0355 146.656   1
   2   2  -6 88.1061 112.215   1
   2  -2  -6-143.024 136.546   1
   2   2  -5 16216.1 931.923   1
  -2  -2   5 17054.0 933.834   1
   2   2  -4 3648.78 232.215   1
   2  -2  -4 3491.11 246.582   1
  -2   2   4 3345.18 251.893   1
  -2  -2   4 3276.34 236.334   1
  -2  -2   3 10271.9 601.503   1
   2   2  -3 10468.7 599.611   1
   2  -2  -3 10921.3 620.647   1
  -2   2   3 11702.5 627.205   1
  -2  -2   2 5165.29 314.608   1
   2   2  -2 5125.69 313.606   1
   2  -2  -2 5090.62 326.061   1
  -2   2   2 5501.15 330.526   1
   2   2  -1 51401.5 2722.48   1
  -2  -2   1 51638.3 2723.13   1
  -2   2   1 46525.6 2725.94   1
   2  -2  -1 51468.3 2726.44   1
   2  -2   0 863.117 107.019   1
  -2   2   0 656.030 102.747   1
  -2  -2   0 659.058 113.586   1
   2   2   0 972.747 109.688   1
   2   2   1 49519.0 2595.54   1
  -2  -2  -1 53862.4 2596.13   1
   2  -2   1 53197.5 2586.98   1
   2  -2   2 4704.38 298.608   1
  -2  -2  -2 4804.21 308.891   1
  -2   2  -2 4536.18 296.172   1
   2  -2   3 11046.4 602.880   1
   2   2   3 11447.9 626.245   1
  -2  -2  -3 10185.3 620.076   1
  -2   2  -3 10282.6 603.609   1
   2  -2   4 3539.48 246.204   1
   2   2   4 3739.93 260.731   1
  -2  -2  -4 3876.01 258.745   1
  -2   2  -4 3378.70 236.173   1
   2  -2   5 18153.7 1022.17   1
  -2   2  -5 18640.7 1021.70   1
   2  -2   6 71.3279 118.654   1
   2   2   6-98.2319 128.224   1
  -2  -2  -6 35.0274 117.458   1
  -2   2  -6 138.208 108.331   1
   2   2   7 1977.45 199.527   1
   2  -2   7 1697.15 183.023   1
  -2  -2  -7 1759.83 187.565   1
  -2   2  -7 1750.25 174.033   1
   2   2   8 133.934 141.528   1
  -2  -2  -8 290.163 129.886   1
  -2   2  -9 11513.7 658.275   1
  -2  -2  -9 11515.6 671.964   1
   2  -2   9 11146.4 663.178   1
   2   2   9 10306.3 672.573   1
  -2  -2 -10 12785.6 756.968   1
  -2   2 -10 11977.8 736.318   1
   2   2  10 13677.6 766.856   1
   2  -2  10 12531.3 744.848   1
   2   2  11 149.548 170.944   1
   2  -2  11 485.957 156.682   1
  -2  -2 -11 255.501 149.192   1
  -2   2 -11-14.2487 132.843   1
   2   2  12 22062.6 1234.27   1
   2  -2  12 21290.4 1216.37   1
  -2   2 -12 20759.0 1203.82   1
  -2  -2 -12 20862.0 1218.86   1
  -2   2 -13 12062.8 741.112   1
   2   2  13 12247.6 773.888   1
   2  -2  13 12977.3 758.287   1
  -2  -2 -13 12136.6 758.102   1
   2  -2  14 454.210 192.247   1
   2   2  14 719.718 241.363   1
  -2  -2 -14 727.747 211.523   1
  -2   2 -14 450.363 177.805   1
   2   2  15 3432.71 342.292   1
  -2  -2 -15 2447.14 292.299   1
  -2   2 -16 9249.47 601.762   1
  -2  -2 -16 9969.10 622.177   1
   2  -2  16 9302.92 624.023   1
   2   2  16 8236.17 624.912   1
  -2  -2 -17 5338.83 404.294   1
  -2   2 -17 4770.45 391.608   1
   2  -2  17 5345.98 421.318   1
   2   2  17 4655.45 410.243   1
  -2   2 -18 5915.87 453.199   1
   2  -2  18 6156.72 470.451   1
   2  -2  19 2053.04 297.415   1
   2   2  19 1865.84 333.030   1
  -2   2 -19 2579.20 294.590   1
   2  -2  20 368.077 254.307   1
   2   2  20 54.6165 262.265   1
  -2   2 -20 405.076 238.984   1
  -2  -2 -20 148.899 237.835   1
   2  -2  21 2301.52 319.502   1
   2   2  21 1728.44 328.899   1
  -2   2 -21 2366.81 305.015   1
  -2  -2 -21 1743.31 307.117   1
   2   2  22 1416.39 334.549   1
   2  -2  22 1393.73 304.880   1
  -2  -2 -22 1565.13 304.556   1
  -2   2 -22 1063.22 277.519   1
   2   2  23 772.852 273.000   1
   2  -2  23 228.781 283.015   1
  -2  -2 -23 781.214 252.102   1
  -2   2 -23-51.4491 245.572   1
   2   2  24 1735.13 344.485   1
   2  -2  24 1610.86 330.378   1
  -2   2 -24 1488.70 315.931   1
  -2  -2 -24 2221.48 342.952   1
   2  -2  25 118.354 288.545   1
   2   2  25 87.3455 311.849   1
  -2   2 -25-222.593 288.824   1
  -2  -2 -25 444.774 292.746   1
   2   2  26 175.560 286.741   1
  -2  -2 -26 185.718 275.505   1
   2   2  27 494.530 337.705   1
  -2  -2 -27 268.628 317.443   1
   2   2  28 1333.07 309.623   1
  -2  -2 -28 1735.35 325.976   1
   2  -3 -29 446.947 341.778   1
  -2   3  29 990.750 350.455   1
   2  -3 -28 294.003 322.197   1
  -2   3  28 29.4081 334.226   1
   2  -3 -26 627.384 270.105   1
  -2   3  26 267.241 274.209   1
   2   3 -25 138.998 295.517   1
   2   3 -24 597.209 298.204   1
   2  -3 -24 1067.93 289.678   1
  -2   3  24 857.389 290.786   1
  -2  -3  24 581.001 305.921   1
   2  -3 -23-81.8777 249.244   1
   2   3 -23 533.245 279.639   1
  -2  -3  23 209.278 294.292   1
  -2   3  23 147.003 259.184   1
   2   3 -22-155.870 255.043   1
  -2  -3  22 28.9853 272.724   1
  -2   3  21 912.550 275.304   1
   2  -3 -20 886.120 281.711   1
   2   3 -20 122.549 234.654   1
  -2  -3  20 511.366 251.230   1
  -2   3  20 335.164 278.914   1
  -2   3  19 3995.65 429.592   1
   2   3 -19 4466.70 406.975   1
  -2  -3  19 5076.29 429.169   1
   2  -3 -19 5244.24 437.484   1
  -2   3  18 4404.36 403.518   1
   2   3 -18 3758.65 359.914   1
  -2  -3  18 3860.23 381.014   1
   2  -3 -18 4398.15 397.958   1
  -2   3  17-231.023 225.188   1
   2   3 -17 453.552 215.678   1
  -2  -3  17 542.819 240.215   1
   2  -3 -17 217.281 204.507   1
  -2   3  16 397.743 250.455   1
   2   3 -16 61.6739 193.969   1
  -2  -3  16 491.121 218.140   1
   2  -3 -16 210.498 243.166   1
  -2   3  15-23.9719 232.997   1
   2  -3 -15 360.851 233.459   1
   2   3 -15 349.110 197.581   1
  -2  -3  15 231.785 198.661   1
  -2   3  14 14759.2 936.230   1
   2   3 -14 15472.7 909.980   1
  -2  -3  14 15934.0 917.146   1
   2  -3 -14 15001.6 928.863   1
  -2   3  13-197.772 189.254   1
   2  -3 -13-61.9658 174.733   1
   2   3 -13 33.9299 152.445   1
  -2  -3  13-166.265 175.576   1
  -2  -3  12 6207.90 411.792   1
   2   3 -12 5245.16 393.259   1
   2  -3 -11 2935.34 274.118   1
  -2  -3  11 3101.95 267.053   1
  -2   3  10 5962.48 464.251   1
   2   3 -10 6695.04 428.826   1
  -2  -3  10 7445.07 442.202   1
   2  -3 -10 6810.53 460.361   1
   2   3  -9 838.718 145.108   1
  -2   3   9 936.852 170.298   1
   2  -3  -9 962.391 160.607   1
   2  -3  -8 16132.5 910.871   1
  -2   3   8 14986.6 910.445   1
  -2   3   7 103.577 154.896   1
   2  -3  -7 264.637 147.548   1
  -2  -3   7 10.0771 96.8186   1
   2   3  -7 129.446 92.1576   1
   2   3  -6 10120.9 556.521   1
  -2  -3   6 9493.14 559.821   1
  -2   3   6 9494.93 583.242   1
   2  -3  -6 8912.12 576.609   1
   2   3  -5 173.957 96.9107   1
   2  -3  -5-103.454 138.860   1
  -2  -3   5 74.4106 108.056   1
  -2   3   5 333.008 147.181   1
  -2  -3   4 9181.38 547.137   1
   2   3  -4 10077.8 547.706   1
  -2  -3   3 17.2483 95.5323   1
   2  -3  -3 214.307 122.540   1
   2   3  -3 149.686 87.8102   1
  -2   3   3 58.8677 119.943   1
   2  -3  -2 216884. 12340.4   1
  -2  -3   2 222692. 12330.6   1
  -2   3   2 237293. 12344.4   1
   2   3  -2 240515. 12330.1   1
   2  -3  -1 32900.4 1801.02   1
  -2  -3   1 33367.4 1799.92   1
  -2   3   1 34167.1 1804.01   1
   2   3  -1 31950.9 1797.17   1
   2  -3   0-22.5124 96.4308   1
  -2   3   0-36.0038 102.658   1
  -2  -3   0-37.3800 101.289   1
   2   3   0-50.8478 101.096   1
   2   3   1 30192.4 1701.39   1
  -2   3  -1 31998.6 1690.20   1
   2  -3   1 31622.4 1689.17   1
  -2  -3  -1 29928.2 1697.93   1
   2   3   2 248622. 12818.3   1
  -2   3  -2 240350. 12801.2   1
  -2  -3  -2 237231. 12812.7   1
   2  -3   2 231970. 12800.4   1
  -2  -3  -3 231.218 121.935   1
   2   3   3 217.158 122.001   1
  -2   3  -3 180.049 78.8230   1
   2  -3   3 96.1704 75.7501   1
  -2   3  -4 10494.1 600.720   1
   2  -3   4 10861.3 602.715   1
   2  -3   5 273.386 102.789   1
  -2  -3  -5 178.549 131.693   1
   2   3   5 48.5151 149.014   1
  -2   3  -5 104.645 95.0189   1
   2  -3   6 9273.31 549.244   1
   2   3   6 9774.52 578.857   1
  -2  -3  -6 9969.08 573.020   1
  -2   3  -6 9153.52 543.614   1
   2   3   7 101.396 148.508   1
   2  -3   7 64.4015 106.301   1
  -2  -3  -7-121.630 137.694   1
  -2   3  -7 105.141 103.040   1
   2   3   8 16129.4 934.712   1
  -2  -3  -8 15793.4 928.900   1
   2  -3   9 700.208 137.443   1
   2   3   9 778.558 165.605   1
  -2   3  -9 921.270 124.663   1
  -2  -3  -9 608.118 150.264   1
   2  -3  10 6814.36 423.396   1
   2   3  10 6019.06 446.937   1
   2   3  11 2930.55 287.988   1
   2  -3  11 2872.83 244.122   1
  -2  -3 -11 3262.84 280.864   1
  -2   3 -11 2967.17 244.846   1
   2  -3  12 5351.16 385.244   1
  -2   3 -12 5511.46 373.340   1
   2  -3  13 267.088 172.113   1
   2   3  13-176.979 214.783   1
  -2  -3 -13 395.177 195.809   1
  -2   3 -13-16.0489 154.428   1
  -2   3 -14 14030.9 853.492   1
  -2  -3 -14 15174.7 881.974   1
   2  -3  14 14625.3 869.903   1
   2   3  14 13889.4 889.321   1
   2   3  15 574.449 276.878   1
   2  -3  15 304.145 209.245   1
  -2   3 -15 202.558 167.388   1
  -2  -3 -15 173.486 234.022   1
   2  -3  16 322.415 218.284   1
   2   3  16 495.455 264.348   1
  -2  -3 -16 134.898 232.565   1
  -2   3 -16 372.444 190.603   1
   2   3  17 204.659 218.253   1
   2  -3  17 45.4142 216.857   1
  -2   3 -17 413.774 197.222   1
  -2  -3 -17 486.880 204.327   1
   2   3  18 3942.31 389.020   1
  -2   3 -18 3901.36 350.094   1
   2  -3  18 4223.41 366.036   1
  -2  -3 -18 3612.83 368.741   1
  -2   3 -19 4501.05 382.460   1
   2  -3  19 4264.73 395.971   1
  -2  -3 -19 4319.07 405.035   1
   2   3  20 385.416 242.055   1
   2  -3  20 103.736 253.188   1
  -2   3 -20 731.571 253.736   1
  -2  -3 -20 749.922 232.728   1
   2   3  21 840.661 313.765   1
  -2  -3 -21 1472.35 311.829   1
   2  -3  22 305.429 262.787   1
  -2   3 -22 499.565 256.987   1
   2   3  23 429.315 292.900   1
   2  -3  23-229.104 281.243   1
  -2  -3 -23 52.0620 264.748   1
  -2   3 -23 338.133 262.859   1
   2   3  24 575.939 321.257   1
   2  -3  24 1110.48 308.327   1
  -2  -3 -24 732.469 302.350   1
  -2   3 -24 594.489 286.069   1
   2   3  26 987.500 340.845   1
  -2  -3 -26 627.835 310.441   1
  -2  -3 -27 319.067 263.329   1
   2   3  28 858.663 332.343   1
  -2  -3 -28-26.7738 316.450   1
   2   3  29-56.5580 301.106   1
  -2  -3 -29-26.4786 317.147   1
   2  -4 -29-25.9090 291.389   1
  -2   4  29-172.341 282.008   1
   2  -4 -28 422.416 320.244   1
  -2   4  28 610.007 333.895   1
   2  -4 -27 1391.73 358.110   1
  -2   4  27 1202.03 354.333   1
   2  -4 -26 1461.41 352.122   1
  -2   4  26 1296.58 358.557   1
   2  -4 -25 491.319 329.582   1
  -2   4  25 1768.90 351.435   1
   2  -4 -24 574.801 324.696   1
   2   4 -24 1099.13 294.059   1
   2  -4 -23 517.207 312.576   1
   2   4 -23 482.005 261.976   1
  -2  -4  23 1102.09 304.599   1
  -2   4  23 409.794 327.977   1
   2   4 -22 1550.54 306.777   1
   2  -4 -22 1324.57 332.602   1
  -2  -4  22 1628.88 326.694   1
  -2   4  22 1656.67 357.681   1
   2   4 -21 372.727 236.225   1
  -2  -4  21 391.710 257.577   1
  -2   4  20-56.2537 290.599   1
   2  -4 -20 52.4930 275.633   1
   2   4 -20 382.867 238.654   1
  -2  -4  20 915.974 285.122   1
   2   4 -19 4217.19 372.691   1
   2  -4 -19 3675.15 371.538   1
  -2  -4  19 4008.33 390.006   1
  -2   4  19 4501.99 396.627   1
  -2   4  18 695.310 273.014   1
   2  -4 -18 1156.47 276.572   1
   2   4 -18 219.862 210.864   1
  -2  -4  18 760.072 251.750   1
   2   4 -17 398.203 207.114   1
  -2  -4  17 1019.26 230.824   1
   2  -4 -16 7856.67 587.382   1
  -2   4  16 9568.73 610.261   1
  -2   4  15 12552.9 811.637   1
   2   4 -15 13056.2 776.198   1
  -2  -4  15 12544.6 787.026   1
   2  -4 -15 12806.2 801.900   1
  -2   4  14 1272.83 246.915   1
   2  -4 -14 730.899 227.801   1
   2   4 -14 1089.77 196.925   1
  -2  -4  14 1369.01 221.598   1
  -2  -4  13 10013.1 604.119   1
   2  -4 -13 9521.59 631.675   1
   2   4 -13 10264.1 597.775   1
  -2   4  12 9137.94 636.445   1
  -2  -4  12 10165.3 618.171   1
   2  -4 -12 9777.59 635.088   1
   2   4 -12 10286.2 607.483   1
  -2  -4  11 3531.79 286.354   1
   2   4 -11 4084.53 280.941   1
  -2   4  10 8980.13 587.193   1
  -2  -4  10 10358.3 569.577   1
   2   4 -10 8435.59 550.652   1
   2  -4 -10 9347.06 583.810   1
  -2   4   9 34447.7 1950.69   1
   2  -4  -9 35342.8 1946.88   1
   2  -4  -8 556.509 162.797   1
  -2  -4   8 314.601 108.268   1
   2   4  -8 416.255 104.766   1
   2  -4  -7 44.2096 142.880   1
   2   4  -7 134.232 93.3312   1
  -2   4   7 266.212 153.904   1
  -2   4   6 25369.2 1416.05   1
   2   4  -6 25707.9 1384.33   1
   2  -4  -6 25570.2 1412.11   1
  -2  -4   6 24311.9 1385.75   1
  -2   4   5 74960.4 4016.44   1
   2  -4  -5 69766.9 4010.53   1
  -2  -4   5 71640.0 3985.24   1
   2   4  -5 77800.0 3986.29   1
  -2  -4   4 44779.9 2409.75   1
   2   4  -4 44170.1 2408.91   1
   2  -4  -3 40524.4 2210.24   1
  -2   4   3 39619.3 2211.29   1
  -2  -4   3 40465.1 2188.57   1
   2   4  -3 40540.5 2187.66   1
   2  -4  -2 6192.42 437.396   1
   2   4  -2 6580.87 420.380   1
  -2   4   2 8087.71 449.121   1
  -2  -4   2 8335.43 424.628   1
   2  -4  -1 28761.0 1442.74   1
   2   4  -1 22993.9 1435.27   1
  -2   4   1 26481.6 1444.06   1
  -2  -4   1 27231.6 1435.58   1
   2   4   0 12677.4 700.342   1
  -2   4   0 11976.7 698.086   1
  -2  -4   0 12137.0 698.193   1
   2  -4   0 12770.7 697.080   1
   2   4   1 29197.8 1430.01   1
  -2   4  -1 25052.9 1410.02   1
  -2  -4  -1 25395.8 1417.89   1
   2  -4   1 25133.5 1411.15   1
   2  -4   2 6062.56 387.247   1
  -2   4  -2 6557.36 388.670   1
  -2  -4  -2 7229.90 413.230   1
   2   4   3 44668.5 2155.55   1
   2  -4   3 36386.7 2127.18   1
  -2  -4  -3 39872.2 2149.33   1
  -2   4  -3 39378.2 2131.83   1
   2  -4   4 47644.2 2568.61   1
   2   4   4 47788.3 2598.63   1
  -2   4  -4 47762.0 2567.85   1
  -2  -4  -4 46332.0 2592.08   1
   2  -4   5 71075.8 3927.14   1
   2   4   5 77168.9 3956.57   1
  -2   4  -5 70400.2 3923.67   1
  -2  -4  -5 77108.2 3954.86   1
   2   4   6 25080.6 1426.91   1
   2  -4   6 26823.9 1395.57   1
  -2   4  -6 25166.4 1391.91   1
  -2  -4  -6 23693.1 1420.47   1
   2  -4   7 206.532 93.1345   1
   2   4   7 138.000 156.247   1
  -2  -4  -7 85.3794 148.914   1
  -2   4  -7-62.6750 86.9558   1
   2  -4   8 210.718 98.9973   1
   2   4   8 297.304 145.790   1
  -2   4  -8 258.430 91.3092   1
  -2  -4  -8 350.356 139.369   1
  -2  -4  -9 31572.9 1829.21   1
   2   4   9 34134.0 1839.04   1
   2   4  10 8860.87 589.819   1
   2  -4  10 9222.64 551.968   1
  -2   4 -10 9167.44 545.474   1
  -2  -4 -10 9030.90 579.540   1
   2  -4  11 3030.36 267.340   1
  -2   4 -11 3758.47 263.300   1
  -2   4 -12 9836.29 622.537   1
   2  -4  12 10531.1 637.776   1
   2   4  12 10918.9 681.998   1
  -2  -4 -12 10873.0 671.210   1
  -2   4 -13 8779.17 559.416   1
  -2  -4 -13 9287.85 592.858   1
   2  -4  13 8304.13 565.016   1
   2   4  13 9582.19 607.990   1
   2  -4  14 672.759 192.981   1
   2   4  14 1303.44 244.815   1
  -2   4 -14 1290.57 188.982   1
  -2  -4 -14 1129.48 221.157   1
  -2   4 -15 12223.2 736.289   1
  -2  -4 -15 12119.4 761.539   1
   2   4  15 10787.3 764.666   1
   2  -4  15 12925.2 752.965   1
  -2  -4 -16 8908.50 591.596   1
   2   4  16 7849.68 597.165   1
   2  -4  17 530.359 210.555   1
  -2   4 -17 582.356 192.201   1
   2   4  18 585.301 263.413   1
   2  -4  18 139.875 211.841   1
  -2   4 -18 571.085 206.164   1
  -2  -4 -18 508.695 251.491   1
   2   4  19 4297.58 427.560   1
  -2   4 -19 4317.96 370.203   1
   2  -4  19 4303.11 388.181   1
  -2  -4 -19 4113.35 404.061   1
   2  -4  20 382.490 244.803   1
   2   4  20-194.070 239.619   1
  -2   4 -20 92.8615 219.732   1
  -2  -4 -20 553.753 238.198   1
   2   4  21 365.993 306.067   1
   2  -4  21 612.177 269.599   1
  -2  -4 -21 662.764 288.863   1
  -2   4 -21 359.302 244.956   1
   2   4  22 1252.30 297.231   1
   2  -4  22 1770.78 301.418   1
  -2   4 -22 1482.82 276.828   1
   2   4  23 800.945 320.051   1
   2  -4  23 312.914 283.711   1
  -2  -4 -23 156.059 296.258   1
  -2   4 -23 789.453 282.593   1
   2   4  24 775.371 307.764   1
  -2  -4 -24 1121.06 296.680   1
   2   4  25 345.698 300.198   1
  -2  -4 -25 646.839 293.706   1
   2   4  26 776.940 325.331   1
  -2  -4 -26 1323.54 327.058   1
   2   4  27 627.144 310.134   1
  -2  -4 -27 841.950 300.032   1
   2   4  28 224.818 333.826   1
  -2  -4 -28 633.398 336.049   1
   2   4  29 167.131 267.892   1
  -2  -4 -29 78.2254 285.603   1
   2  -5 -29 537.316 352.987   1
  -2   5  29 650.737 339.827   1
   2  -5 -27 850.055 324.559   1
  -2   5  27-144.680 320.944   1
   2  -5 -26 726.281 321.420   1
  -2   5  26 495.606 295.696   1
   2  -5 -25 1030.93 295.491   1
  -2   5  25 87.9307 287.480   1
   2  -5 -23 570.972 287.028   1
   2   5 -23-106.672 254.951   1
  -2   5  23 292.439 293.817   1
   2  -5 -22 1133.68 301.039   1
  -2   5  22 754.285 311.938   1
   2   5 -21-24.8399 248.223   1
   2  -5 -21 507.583 301.379   1
  -2  -5  21 302.254 269.629   1
  -2   5  21 544.301 313.562   1
  -2   5  20 7061.34 606.079   1
   2   5 -20 8360.63 571.507   1
  -2  -5  20 8743.89 593.535   1
   2  -5 -20 7925.28 602.056   1
  -2   5  19 775.908 307.998   1
   2  -5 -19 389.056 279.295   1
   2   5 -19 727.306 238.917   1
  -2  -5  19 934.821 256.944   1
   2   5 -18 4986.85 392.709   1
  -2  -5  18 4704.49 410.077   1
  -2   5  18 4761.06 412.257   1
   2  -5 -18 4067.91 391.195   1
   2  -5 -17 820.666 264.027   1
  -2   5  17 740.612 267.607   1
   2  -5 -16 4651.96 432.088   1
   2   5 -16 5200.39 391.515   1
  -2   5  16 4535.20 448.647   1
  -2   5  15 224.759 219.397   1
   2  -5 -15-234.594 203.167   1
   2   5 -15-35.8603 183.810   1
  -2  -5  15-19.9276 203.436   1
   2   5 -14 5077.67 378.012   1
  -2  -5  14 5889.27 402.730   1
   2  -5 -14 5940.07 446.782   1
  -2   5  13 692.649 238.224   1
   2   5 -13 1027.20 169.354   1
  -2  -5  13 1130.10 188.245   1
   2  -5 -13 1219.79 244.422   1
  -2   5  12-22.1126 174.035   1
   2  -5 -12 146.039 181.234   1
   2   5 -12 154.150 147.232   1
  -2  -5  12-15.3469 156.381   1
   2  -5 -11 2983.32 300.586   1
   2   5 -11 3164.84 251.146   1
  -2   5  11 3330.48 313.989   1
  -2  -5  11 3391.42 267.234   1
   2  -5 -10 2810.44 281.820   1
   2   5 -10 2814.27 230.844   1
  -2  -5  10 3801.11 247.011   1
  -2   5  10 3178.33 300.620   1
   2  -5  -9 17.7850 133.961   1
  -2   5   9 508.867 154.937   1
  -2   5   8 21250.9 1303.76   1
   2   5  -8 21757.0 1263.25   1
  -2  -5   8 24250.9 1270.62   1
   2  -5  -8 24435.5 1308.04   1
  -2  -5   7 10823.5 603.530   1
   2  -5  -7 9757.72 638.697   1
  -2   5   7 10712.7 648.587   1
  -2  -5   6 2808.81 199.271   1
  -2   5   6 2759.07 251.304   1
   2  -5  -6 3442.08 255.922   1
   2   5  -6 2979.65 200.076   1
  -2  -5   5 2568.60 182.026   1
   2  -5  -5 2400.38 221.617   1
  -2   5   5 2660.25 231.281   1
   2   5  -5 2718.20 179.764   1
  -2   5   4 9109.30 543.131   1
  -2  -5   4 9225.10 504.976   1
   2  -5  -4 9057.68 536.404   1
   2   5  -4 8313.68 501.445   1
  -2  -5   3 15781.6 843.104   1
   2   5  -3 14623.5 838.521   1
   2  -5  -2 575.471 132.348   1
  -2   5   2 370.101 135.780   1
  -2  -5   2 603.612 95.9239   1
   2   5  -2 749.283 99.8114   1
   2   5  -1 15534.4 941.932   1
  -2  -5   1 16500.6 940.775   1
  -2   5   1 17838.8 954.909   1
   2  -5  -1 18655.0 952.023   1
  -2   5   0 44.7522 96.7667   1
   2  -5   0-109.149 93.3034   1
  -2  -5   0 13.7142 91.7978   1
   2   5   0 16.3401 112.908   1
  -2   5  -1 17917.7 962.847   1
   2   5   1 17904.3 976.440   1
   2  -5   1 16733.1 961.707   1
  -2  -5  -1 17307.8 974.658   1
   2   5   2 440.052 125.379   1
   2  -5   2 381.120 80.3903   1
  -2   5  -2 730.582 87.7428   1
  -2  -5  -2 376.832 119.618   1
  -2   5  -3 13743.0 702.504   1
   2  -5   3 11504.3 701.669   1
   2   5   4 9189.27 554.950   1
  -2   5  -4 9166.77 510.803   1
  -2  -5  -4 8784.32 549.117   1
   2   5   5 2971.16 241.167   1
  -2   5  -5 2814.45 178.760   1
  -2  -5  -5 2287.94 223.371   1
   2  -5   5 2837.99 185.731   1
   2   5   6 3009.42 256.250   1
   2  -5   6 2890.35 195.511   1
  -2   5  -6 2809.61 193.707   1
  -2  -5  -6 3334.04 254.790   1
   2   5   7 11495.1 667.146   1
   2  -5   7 10712.0 615.936   1
  -2   5  -7 11017.9 612.910   1
  -2  -5  -7 10014.4 652.475   1
   2   5   8 24301.7 1294.92   1
   2  -5   8 22584.8 1246.17   1
  -2   5  -8 21858.1 1242.73   1
  -2  -5  -8 22346.0 1283.93   1
   2   5   9 111.718 180.351   1
   2  -5   9 89.0855 98.3898   1
   2   5  10 2528.95 292.171   1
  -2  -5 -10 3667.33 297.477   1
   2  -5  11 3297.47 251.869   1
  -2  -5 -11 3242.03 310.744   1
   2   5  11 3038.60 321.560   1
  -2   5 -11 3077.17 242.737   1
   2   5  12 224.806 217.770   1
   2  -5  12 43.2670 148.919   1
  -2   5 -12 170.341 138.337   1
  -2  -5 -12 119.449 186.037   1
   2   5  13 886.467 213.397   1
   2  -5  13 728.317 164.873   1
  -2   5 -13 1167.98 168.335   1
  -2  -5 -13 1005.72 197.381   1
  -2  -5 -14 5723.12 417.943   1
  -2   5 -14 4972.82 363.891   1
   2   5  14 5322.53 433.362   1
   2  -5  14 4775.35 376.471   1
   2  -5  15 261.223 192.310   1
   2   5  15-49.9441 245.085   1
  -2  -5 -15 791.462 239.894   1
  -2   5 -15 204.128 180.407   1
  -2  -5 -16 4683.65 384.322   1
  -2   5 -16 5120.09 373.935   1
   2   5  16 4161.64 389.908   1
   2  -5  16 5028.76 387.170   1
   2   5  17 500.347 280.998   1
  -2  -5 -17 789.432 257.633   1
  -2  -5 -18 4067.16 372.632   1
  -2   5 -18 3753.73 343.827   1
   2  -5  18 4162.56 367.858   1
   2   5  18 4577.67 404.975   1
   2  -5  19 119.492 230.965   1
   2   5  19 54.9265 288.402   1
  -2   5 -19 649.312 222.089   1
  -2  -5 -19 349.444 266.839   1
  -2   5 -20 8349.95 557.559   1
  -2  -5 -20 7520.43 568.393   1
   2   5  20 6891.42 580.932   1
   2  -5  20 8344.21 567.189   1
   2   5  21 593.423 291.815   1
   2  -5  21 447.961 244.722   1
  -2  -5 -21 460.419 288.584   1
  -2   5 -21 287.436 234.169   1
  -2  -5 -22 515.605 283.138   1
   2   5  23 628.713 319.228   1
  -2  -5 -23-259.682 287.550   1
   2   5  25 171.886 305.221   1
  -2  -5 -25 617.060 311.970   1
   2   5  26 485.161 310.487   1
  -2  -5 -26 1235.13 308.168   1
   2   5  27 225.665 303.719   1
  -2  -5 -27 416.419 313.153   1
   2   5  29-219.446 297.079   1
  -2  -5 -29 231.021 316.650   1
   2  -6 -28 231.803 275.377   1
  -2   6  28 479.944 287.585   1
   2  -6 -27 1182.18 275.954   1
  -2   6  27 944.589 284.341   1
   2  -6 -26 639.968 282.978   1
  -2   6  26 722.618 277.014   1
  -2   6  25 466.123 277.897   1
   2  -6 -24 244.470 262.103   1
   2  -6 -23 3962.57 385.634   1
  -2   6  23 3417.68 378.141   1
   2  -6 -22 2269.03 334.892   1
  -2   6  22 2816.61 353.951   1
   2   6 -21 268.764 226.992   1
  -2  -6  21 1067.76 261.034   1
  -2   6  21 661.280 306.039   1
   2  -6 -21 482.480 282.796   1
   2   6 -20 909.236 255.211   1
  -2  -6  20 560.262 267.329   1
  -2   6  19 1145.52 328.963   1
   2   6 -19 930.348 244.753   1
  -2  -6  19 1233.38 271.446   1
   2  -6 -19 1568.66 324.188   1
  -2   6  18 1668.42 297.747   1
   2   6 -18 1968.13 261.682   1
  -2  -6  18 2285.50 288.535   1
   2  -6 -18 1671.26 294.054   1
  -2   6  17 294.923 268.039   1
   2   6 -17 19.6795 183.501   1
  -2  -6  17 279.315 217.185   1
   2  -6 -17 100.806 247.525   1
   2   6 -16 1857.68 241.332   1
  -2  -6  16 1847.17 246.643   1
  -2   6  15 50.9376 201.813   1
   2   6 -15 204.535 177.600   1
  -2  -6  15 92.8139 182.633   1
   2  -6 -15-382.684 209.525   1
  -2   6  14 814.741 277.888   1
   2   6 -14 424.048 167.788   1
  -2  -6  14 580.203 186.666   1
   2  -6 -14 672.425 262.983   1
  -2   6  13 23.6975 219.630   1
   2  -6 -13 22.3505 209.239   1
   2   6 -13-57.4767 144.210   1
  -2  -6  13 31.1104 161.755   1
   2  -6 -12 2599.54 273.523   1
   2   6 -12 2700.47 226.371   1
  -2  -6  12 2639.93 234.347   1
  -2   6  12 2049.92 270.148   1
  -2   6  11 479.501 206.696   1
   2  -6 -11 596.224 199.255   1
   2   6 -11 288.892 124.095   1
  -2  -6  11 100.499 129.787   1
   2   6  -9 654.545 108.860   1
  -2  -6   9 648.297 115.352   1
  -2   6   9 451.780 169.700   1
   2   6  -8 4114.74 258.927   1
  -2   6   8 3789.57 322.604   1
  -2  -6   8 4019.32 260.189   1
   2  -6  -8 3802.04 315.481   1
   2  -6  -7 2171.89 227.347   1
   2   6  -7 2414.60 179.673   1
  -2  -6   7 2852.89 183.351   1
  -2   6   7 2276.83 238.619   1
  -2  -6   6 92607.9 4872.29   1
   2  -6  -6 87983.6 4907.74   1
  -2   6   6 90600.5 4912.69   1
   2   6  -6 89283.1 4868.96   1
  -2  -6   5 2644.44 185.419   1
  -2   6   5 2984.67 249.094   1
   2   6  -5 2600.06 184.546   1
   2  -6  -5 3270.58 243.167   1
   2  -6  -4 34745.1 1985.14   1
  -2  -6   4 38205.0 1958.56   1
   2   6  -4 34472.1 1956.40   1
  -2   6   4 36444.2 1992.79   1
   2  -6  -3 5744.49 369.131   1
   2   6  -3 5606.05 339.351   1
  -2  -6   3 6163.36 338.115   1
  -2   6   3 4844.09 372.040   1
   2   6  -2 9916.98 569.913   1
  -2  -6   2 10079.3 566.783   1
  -2   6   1 513.828 120.862   1
   2   6  -1 365.825 95.5569   1
  -2  -6   1 297.192 89.1596   1
   2  -6  -1 452.211 110.404   1
   2   6   0 22257.7 1232.99   1
   2  -6   0 21728.8 1228.34   1
  -2   6   0 21817.9 1232.27   1
  -2  -6   0 23414.9 1233.19   1
   2   6   1 465.365 110.586   1
  -2  -6  -1 238.182 100.043   1
  -2   6  -1 539.880 103.030   1
   2  -6   1 447.006 91.4961   1
  -2   6  -2 10108.5 571.145   1
   2   6   3 5612.10 392.469   1
   2  -6   3 5878.85 347.730   1
  -2   6  -3 6275.66 349.338   1
  -2  -6  -3 6243.78 389.856   1
   2   6   4 28882.4 1825.59   1
  -2  -6  -4 34715.5 1832.61   1
   2  -6   4 34108.1 1792.90   1
   2   6   5 2488.17 241.180   1
  -2   6  -5 2943.39 176.391   1
  -2  -6  -5 2742.59 238.393   1
   2  -6   5 2846.43 182.788   1
   2   6   6 87510.9 4354.19   1
  -2  -6  -6 87293.5 4349.45   1
  -2   6  -6 84739.4 4301.09   1
   2  -6   7 2933.07 182.006   1
  -2  -6  -7 2431.70 237.014   1
  -2   6  -7 2546.76 177.416   1
   2   6   7 2470.89 242.795   1
   2  -6   8 4110.82 266.921   1
   2   6   8 4499.75 334.779   1
   2  -6   9 583.066 116.182   1
   2   6   9 642.766 172.690   1
  -2   6  -9 455.036 104.158   1
  -2  -6  -9 638.326 156.371   1
   2  -6  10 10095.8 600.484   1
  -2   6 -10 10268.7 596.044   1
   2   6  11 398.879 227.000   1
  -2  -6 -11 313.926 204.076   1
   2   6  12 3255.25 316.155   1
  -2   6 -12 2403.72 213.535   1
   2  -6  12 2761.86 237.163   1
  -2  -6 -12 2431.43 281.426   1
   2  -6  13 44.0778 151.311   1
   2   6  13 431.571 224.508   1
  -2   6 -13-13.4296 130.718   1
  -2  -6 -13 107.752 190.977   1
   2   6  14 591.436 272.209   1
   2  -6  14 922.375 188.901   1
  -2   6 -14 707.933 168.199   1
  -2  -6 -14 583.208 254.418   1
   2  -6  15-159.021 176.953   1
   2   6  15 127.045 201.346   1
  -2  -6 -15 69.1316 195.468   1
  -2   6 -15 112.410 168.342   1
   2  -6  16 1432.17 234.962   1
  -2   6 -16 1984.10 234.423   1
   2   6  17 320.355 230.128   1
   2  -6  17 102.389 204.050   1
  -2   6 -17 242.576 187.619   1
  -2  -6 -17 193.967 200.933   1
   2   6  18 1551.80 336.028   1
  -2  -6 -18 1982.45 313.589   1
   2  -6  19 1095.98 241.559   1
  -2  -6 -19 1157.37 248.079   1
  -2   6 -19 991.618 225.892   1
   2  -6  20 564.975 242.418   1
  -2   6 -20 545.985 236.051   1
   2   6  21 311.831 240.896   1
   2  -6  21 336.440 261.378   1
  -2  -6 -21 666.988 222.140   1
  -2   6 -21 364.040 237.806   1
   2   6  22 2395.98 382.537   1
  -2  -6 -22 2940.69 370.268   1
   2   6  23 3480.95 386.365   1
  -2  -6 -23 3188.16 370.067   1
   2   6  24 398.822 327.313   1
  -2  -6 -24 232.724 298.166   1
   2   6  25 398.413 310.572   1
  -2  -6 -25 357.506 288.844   1
   2   6  26 537.398 323.012   1
  -2  -6 -26 229.461 306.466   1
   2   6  27 808.808 342.606   1
  -2  -6 -27 746.117 316.457   1
   2   6  28 711.459 309.937   1
  -2  -6 -28-308.134 313.683   1
   2  -7 -28 660.133 262.961   1
  -2   7  28 584.600 274.711   1
  -2   7  26 57.2692 273.368   1
   2  -7 -25 133.817 273.500   1
  -2   7  25 347.150 275.789   1
   2  -7 -24 27.0256 254.328   1
  -2   7  24 204.022 273.596   1
   2  -7 -23 27.0678 234.526   1
  -2   7  23 262.260 243.506   1
   2  -7 -22 1026.43 291.539   1
  -2   7  22 987.492 290.812   1
   2  -7 -21 2229.45 333.450   1
  -2   7  21 1844.45 353.670   1
   2   7 -20 5093.62 389.671   1
  -2   7  20 4750.65 457.855   1
  -2   7  19 731.972 313.046   1
   2   7 -19 1154.75 239.379   1
  -2  -7  19 601.080 241.731   1
   2  -7 -19 1027.15 304.472   1
   2  -7 -18 2181.47 294.849   1
  -2   7  18 1631.11 291.764   1
   2  -7 -17 3803.71 382.127   1
   2   7 -17 3498.97 311.149   1
  -2  -7  17 3804.55 333.013   1
  -2   7  17 3477.23 393.099   1
  -2  -7  16 2573.72 259.910   1
   2   7 -16 2378.63 247.123   1
   2  -7 -16 2525.48 328.945   1
  -2  -7  15 1766.49 222.624   1
   2   7 -15 1800.83 212.725   1
  -2   7  14 201.807 256.226   1
   2  -7 -14 639.496 244.150   1
  -2  -7  14 31.5151 167.317   1
   2   7 -14 260.886 148.841   1
  -2   7  13 6242.64 485.132   1
   2   7 -13 6386.92 399.156   1
   2  -7 -13 5817.39 474.699   1
  -2  -7  13 5756.84 409.027   1
   2  -7 -12 906.057 225.060   1
  -2  -7  12 591.492 145.846   1
   2   7 -12 718.803 143.079   1
  -2   7  11 9404.79 641.887   1
   2  -7 -11 10439.3 641.478   1
   2   7 -10 1811.32 156.319   1
   2  -7 -10 1439.79 226.931   1
  -2  -7  10 1820.44 158.721   1
  -2   7  10 1591.16 236.255   1
   2   7  -9 4939.49 322.768   1
  -2  -7   9 5395.41 324.193   1
  -2  -7   8 57318.7 3093.09   1
   2  -7  -8 56517.1 3141.01   1
   2   7  -8 56723.5 3092.48   1
  -2   7   8 58577.5 3149.13   1
  -2   7   7 18610.7 1088.23   1
   2  -7  -7 20140.4 1087.54   1
   2   7  -7 18553.4 1026.31   1
  -2  -7   7 18302.2 1028.30   1
  -2   7   6 3513.43 295.433   1
   2   7  -6 3443.80 221.901   1
   2  -7  -6 3464.25 288.711   1
  -2  -7   6 3658.24 223.201   1
  -2   7   5 555.000 158.235   1
   2   7  -5 662.147 87.1911   1
   2  -7  -5 712.672 148.307   1
  -2  -7   5 595.646 81.9022   1
  -2  -7   4 48729.2 2621.36   1
   2   7  -4 49199.6 2622.63   1
  -2   7   4 47392.1 2660.51   1
   2  -7  -4 47158.0 2655.91   1
   2   7  -3 14009.9 798.574   1
  -2   7   3 15542.3 836.452   1
  -2  -7   3 13837.2 794.110   1
   2  -7  -3 15000.9 828.835   1
  -2  -7   2 178.639 84.1282   1
   2   7  -1 18886.7 1046.61   1
  -2   7   1 20650.2 1063.46   1
   2  -7  -1 19412.2 1055.07   1
  -2  -7   1 17154.3 1044.03   1
   2  -7   0 41.6693 86.4029   1
  -2   7   0 163.546 96.4501   1
   2   7   0 28.5319 93.4446   1
  -2  -7  -1 18049.7 1038.28   1
   2   7   1 18279.5 1042.77   1
   2  -7   1 19129.1 1025.51   1
  -2   7  -1 18358.9 1029.06   1
   2   7   2 11.7701 125.530   1
   2  -7   2 160.256 73.7374   1
  -2  -7  -2 177.293 115.686   1
   2   7   3 15585.0 884.621   1
   2  -7   3 15523.4 844.811   1
  -2  -7  -3 14020.2 877.118   1
  -2   7  -3 15669.1 846.096   1
   2  -7   4 50476.4 2709.52   1
  -2  -7  -4 47591.0 2746.66   1
  -2   7  -4 51786.4 2709.75   1
   2   7   4 46992.5 2750.57   1
   2  -7   5 578.780 63.9893   1
   2   7   5 774.121 165.105   1
  -2  -7  -5 858.292 151.869   1
  -2   7  -5 559.535 62.9702   1
  -2  -7  -6 3897.68 286.669   1
  -2   7  -6 3512.53 211.175   1
   2  -7   6 3485.62 211.511   1
   2   7   6 4050.42 294.523   1
   2  -7   7 17916.1 987.339   1
   2   7   7 18584.1 1052.64   1
   2  -7   8 51853.9 2860.48   1
  -2  -7  -8 54235.7 2911.71   1
   2   7   8 57133.5 2923.55   1
  -2   7  -8 52328.3 2856.50   1
   2  -7   9 5760.43 312.279   1
  -2   7  -9 4393.71 302.191   1
   2  -7  10 1828.30 166.889   1
   2   7  10 1755.63 256.799   1
  -2   7 -10 1960.34 159.298   1
  -2  -7 -10 2065.84 242.132   1
  -2   7 -11 10154.8 606.678   1
   2   7  11 10426.1 678.710   1
   2  -7  11 10507.0 609.568   1
  -2  -7 -11 10993.3 670.059   1
   2   7  12-71.0742 250.200   1
  -2  -7 -12 531.716 224.258   1
  -2   7 -13 6273.50 378.622   1
  -2  -7 -13 5772.67 431.513   1
   2  -7  13 5014.13 380.375   1
   2   7  13 5416.10 441.549   1
   2  -7  14 267.735 155.561   1
   2   7  14 428.854 269.984   1
  -2   7 -14 461.432 143.619   1
  -2  -7 -14 525.156 243.606   1
   2  -7  15 1507.89 209.984   1
  -2   7 -15 1718.89 198.989   1
   2   7  16 1749.41 326.403   1
   2  -7  16 2659.70 264.233   1
  -2   7 -16 2382.34 243.367   1
  -2  -7 -16 2495.88 317.090   1
   2   7  17 4513.40 412.133   1
  -2   7 -17 3949.14 322.487   1
   2  -7  17 3323.59 329.327   1
  -2  -7 -17 3859.08 376.532   1
   2   7  18 2007.95 319.910   1
   2  -7  18 1823.79 260.949   1
  -2  -7 -18 1852.25 321.239   1
  -2   7 -18 2389.18 258.331   1
   2  -7  19 853.786 236.230   1
   2   7  19 1200.01 325.747   1
  -2  -7 -19 1189.88 306.923   1
  -2   7 -19 696.123 220.275   1
  -2   7 -20 4691.85 371.567   1
   2   7  20 4232.10 397.151   1
  -2  -7 -20 3757.07 372.989   1
   2   7  21 2358.30 369.188   1
  -2  -7 -21 2493.41 356.407   1
   2   7  22 1624.29 336.747   1
  -2  -7 -22 1085.89 298.320   1
   2   7  23 398.433 314.546   1
  -2  -7 -23 1137.26 303.516   1
   2   7  24 85.2102 316.528   1
  -2  -7 -24 512.539 305.071   1
  -2  -7 -25-25.3468 237.293   1
   2   7  26 448.051 334.218   1
   2   7  28 53.9370 324.976   1
  -2  -7 -28 50.6003 328.238   1
   2  -8 -27 179.325 242.330   1
  -2   8  27 111.747 237.091   1
   2  -8 -26 548.687 258.058   1
  -2   8  26 283.467 252.147   1
   2  -8 -25 53.0885 235.823   1
  -2   8  25 28.7001 239.728   1
   2  -8 -24 403.098 249.006   1
  -2   8  24 521.805 267.061   1
   2  -8 -23 269.833 270.046   1
  -2   8  23 290.577 280.433   1
   2  -8 -21 215.267 309.809   1
  -2   8  21-317.669 315.088   1
   2  -8 -20-80.3776 292.191   1
  -2   8  20 747.558 334.099   1
  -2   8  18 7756.23 631.831   1
   2   8 -18 9304.54 578.801   1
  -2  -8  18 8942.96 587.374   1
   2  -8 -18 8751.51 627.731   1
   2  -8 -17 878.418 295.946   1
  -2   8  17 550.164 304.201   1
   2   8 -17 650.341 192.992   1
  -2  -8  17 507.457 202.574   1
  -2   8  16 2134.28 289.964   1
   2  -8 -16 1472.21 262.176   1
  -2  -8  16 1651.68 222.218   1
   2   8 -16 1658.96 215.536   1
   2  -8 -15-74.5408 266.959   1
   2   8 -15 395.086 156.146   1
  -2  -8  15 373.670 165.424   1
  -2   8  15 26.4441 269.757   1
   2  -8 -14 193.409 222.261   1
   2   8 -14 301.602 144.593   1
  -2  -8  14 236.797 144.708   1
  -2   8  14 386.333 250.377   1
   2  -8 -13 258.476 235.045   1
  -2  -8  13 313.196 139.325   1
  -2   8  13-50.0626 236.897   1
   2   8 -13 164.066 121.840   1
  -2   8  12 5716.18 456.568   1
   2  -8 -12 5116.21 431.476   1
   2   8 -11 1410.13 153.042   1
   2  -8 -11 1139.12 267.514   1
  -2   8  11 1540.13 272.858   1
  -2  -8  11 1562.01 155.152   1
  -2   8  10 2911.02 323.905   1
   2  -8 -10 2626.76 295.492   1
   2   8 -10 2981.03 206.480   1
  -2  -8  10 2809.47 205.735   1
  -2   8   9 128.208 195.255   1
   2   8  -9 335.817 83.7230   1
  -2  -8   9 349.473 92.3511   1
   2  -8  -9 321.020 199.477   1
  -2  -8   8 6774.94 397.114   1
   2   8  -8 6731.94 394.554   1
   2  -8  -8 6934.65 475.293   1
  -2   8   8 7263.29 482.797   1
  -2  -8   7 6249.16 343.094   1
  -2   8   7 5941.46 425.742   1
   2   8  -7 5644.43 340.508   1
   2  -8  -7 5206.93 405.646   1
  -2   8   6 8176.10 590.641   1
   2   8  -6 9426.98 532.447   1
   2  -8  -6 9389.79 596.897   1
  -2  -8   6 9967.20 531.977   1
  -2   8   5 151.187 150.834   1
  -2  -8   5 271.979 62.6622   1
   2  -8  -5 345.938 149.450   1
   2   8  -5 320.579 73.4017   1
   2  -8  -4 2869.69 244.589   1
   2   8  -4 2773.42 187.863   1
  -2  -8   4 2990.54 185.042   1
  -2   8   4 2785.84 253.413   1
  -2  -8   3 1013.16 104.891   1
  -2   8   3 1064.32 160.069   1
   2   8  -3 1046.39 110.864   1
   2  -8  -2 2950.60 227.054   1
  -2  -8   2 2723.26 201.224   1
  -2   8   2 2932.97 236.895   1
   2   8  -2 3164.35 207.718   1
   2   8  -1 2890.73 213.145   1
  -2  -8   1 3061.11 212.814   1
  -2  -8   0 1850.82 171.250   1
  -2   8   0 2166.13 179.940   1
   2  -8   0 1886.17 166.132   1
  -2   8  -1 2926.20 226.657   1
   2  -8   1 3589.14 223.637   1
   2   8   2 2912.66 225.552   1
  -2   8  -2 2574.35 184.225   1
   2  -8   2 2720.77 182.986   1
  -2  -8  -2 2732.38 214.629   1
  -2   8  -3 994.114 94.2270   1
   2   8   3 726.105 150.906   1
   2  -8   3 721.985 82.7201   1
   2   8   4 2768.75 248.201   1
  -2   8  -4 3040.85 182.847   1
  -2  -8  -4 2495.21 238.321   1
   2  -8   4 3114.83 182.230   1
  -2  -8  -5 394.621 146.476   1
   2   8   5 65.8280 149.933   1
   2   8   6 9730.86 611.584   1
  -2  -8  -7 6045.88 420.849   1
   2   8   7 6416.98 433.086   1
   2  -8   8 6701.99 373.567   1
   2   8   8 6500.04 471.234   1
  -2  -8  -8 7041.48 463.834   1
  -2   8  -8 6596.98 372.279   1
   2   8   9 171.449 205.692   1
   2  -8   9 316.916 75.1141   1
  -2   8  -9 322.443 70.0210   1
  -2  -8  -9 96.3320 185.483   1
   2   8  10 2980.13 305.762   1
  -2   8 -10 2583.31 188.184   1
   2  -8  10 2859.09 192.744   1
  -2  -8 -10 2860.17 288.250   1
   2   8  11 1149.94 253.870   1
   2  -8  11 1429.64 145.704   1
  -2   8 -11 1511.70 137.347   1
  -2  -8 -11 1895.76 256.752   1
  -2   8 -12 4584.33 317.871   1
   2  -8  12 4899.71 329.327   1
   2   8  12 5319.26 428.551   1
   2   8  13-25.0212 203.103   1
  -2  -8 -13 226.415 197.858   1
   2   8  14 51.3877 265.891   1
   2  -8  14 211.946 146.959   1
  -2  -8 -14 442.545 252.598   1
  -2   8 -14 265.686 135.504   1
   2   8  15 105.348 252.096   1
   2  -8  15 192.390 153.087   1
  -2   8 -15 27.9457 146.310   1
  -2  -8 -15 166.882 234.638   1
   2   8  16 1666.57 301.046   1
   2  -8  16 1783.39 227.393   1
  -2   8 -16 1955.80 214.989   1
  -2  -8 -16 2000.90 297.726   1
   2  -8  17 435.507 189.244   1
   2   8  17 875.442 308.138   1
  -2   8 -17 460.794 178.902   1
  -2  -8 -17 224.016 264.694   1
  -2  -8 -18 7894.94 603.639   1
  -2   8 -18 9342.64 573.941   1
   2   8  18 7665.71 616.576   1
   2  -8  18 9399.22 582.204   1
  -2   8 -19 80.4025 196.468   1
   2   8  20 28.3430 304.740   1
  -2  -8 -20 205.091 279.268   1
   2   8  21 284.565 253.096   1
  -2  -8 -21 180.147 230.837   1
   2   8  23 794.090 342.284   1
  -2  -8 -23 25.7221 286.386   1
   2   8  24 762.362 263.108   1
  -2  -8 -24 662.192 248.930   1
   2   8  25 504.291 333.805   1
  -2  -8 -25 376.871 306.346   1
   2   8  26 138.751 296.254   1
  -2  -8 -26 276.325 293.217   1
   2   8  27-217.577 299.122   1
   2  -9 -27 101.066 290.122   1
  -2   9  27 303.074 310.527   1
   2  -9 -25 946.677 324.588   1
  -2   9  25 2076.77 358.626   1
   2  -9 -23 53.7269 308.233   1
  -2   9  23 954.864 338.394   1
   2  -9 -22 162.014 311.199   1
  -2   9  22 378.078 337.870   1
   2  -9 -21 1133.46 323.941   1
  -2   9  21 1219.33 346.530   1
   2  -9 -20 80.6353 217.419   1
  -2   9  20 86.5565 243.278   1
   2  -9 -19 453.424 283.225   1
  -2   9  19 28.5248 302.269   1
   2  -9 -18 1507.86 316.704   1
   2   9 -18 1212.76 212.997   1
  -2   9  18 1216.45 338.695   1
   2  -9 -17 940.312 258.261   1
   2   9 -17 1187.46 187.838   1
  -2  -9  17 576.163 192.225   1
  -2   9  17 1585.60 281.588   1
   2   9 -16 85.6130 145.900   1
  -2  -9  16 219.448 156.263   1
  -2   9  16 493.241 312.229   1
  -2   9  15 3361.98 359.093   1
  -2  -9  15 4326.07 291.977   1
   2   9 -15 3267.46 277.539   1
   2  -9 -15 3562.37 352.741   1
  -2   9  13 3610.28 385.393   1
   2  -9 -13 3508.40 374.386   1
  -2  -9  13 4097.99 269.761   1
   2   9 -13 3766.11 268.394   1
   2  -9 -12 373.363 239.420   1
   2   9 -12 696.972 117.912   1
  -2  -9  12 553.564 117.372   1
  -2   9  12 671.296 247.300   1
  -2   9  11 865.151 242.673   1
   2   9 -11 1125.01 124.748   1
   2  -9 -11 789.486 232.662   1
  -2  -9  11 1402.95 127.566   1
   2   9 -10 6733.58 390.235   1
   2  -9 -10 6080.81 474.113   1
  -2  -9  10 6775.12 391.622   1
  -2   9  10 7125.92 504.417   1
  -2   9   9 709.398 244.961   1
   2   9  -9 863.067 97.0096   1
  -2  -9   9 1196.28 100.023   1
   2  -9  -9 1313.89 243.190   1
  -2  -9   8 14082.0 770.189   1
   2   9  -8 14093.5 771.114   1
  -2   9   7 32835.3 1828.38   1
   2   9  -7 32320.0 1750.13   1
   2  -9  -7 32583.6 1821.15   1
  -2  -9   6 1240.16 88.9410   1
   2   9  -6 1218.77 91.2426   1
  -2   9   6 1024.72 207.132   1
  -2  -9   5 7716.76 437.827   1
   2   9  -5 8164.56 441.838   1
   2  -9  -5 7060.06 499.768   1
  -2   9   5 7803.87 515.741   1
   2   9  -4 18481.2 1054.29   1
  -2  -9   4 19727.1 1053.04   1
  -2   9   4 19382.0 1109.81   1
   2  -9  -4 19611.0 1104.12   1
   2  -9  -3 21416.9 1148.32   1
  -2  -9   3 19860.8 1107.88   1
  -2   9   3 22521.1 1159.18   1
   2   9  -3 18953.3 1111.13   1
   2  -9  -2 25577.3 1476.70   1
  -2  -9   2 27035.9 1454.60   1
  -2   9   2 27402.0 1486.66   1
   2   9  -2 26032.0 1456.75   1
   2  -9  -1 4435.08 289.122   1
  -2   9   1 4468.02 305.733   1
   2   9  -1 4019.90 282.760   1
  -2  -9   1 4173.51 275.499   1
   2  -9   0-9.90039 95.2279   1
  -2   9   0 140.837 115.383   1
   2  -9   1 4312.54 267.548   1
  -2   9  -1 4138.14 274.204   1
   2   9   1 3968.42 290.852   1
  -2  -9  -1 3834.10 286.091   1
   2   9   2 23411.1 1398.78   1
  -2  -9  -2 26212.2 1398.84   1
   2  -9   2 26036.4 1372.17   1
  -2   9  -2 24291.3 1371.24   1
  -2  -9  -3 21646.3 1250.78   1
  -2   9  -3 22232.4 1212.39   1
   2  -9   3 22289.0 1210.55   1
  -2   9  -4 19724.1 1044.07   1
   2  -9   4 18863.6 1042.66   1
   2   9   4 18460.1 1104.37   1
  -2  -9  -5 6566.75 468.095   1
   2   9   5 8181.35 487.865   1
   2   9   6 1315.37 213.218   1
   2   9   7 32325.1 1840.32   1
  -2  -9  -7 32839.2 1829.86   1
   2   9   9 760.870 224.207   1
  -2  -9  -9 1297.28 221.257   1
  -2  -9 -10 5556.41 440.218   1
   2   9  10 6075.40 465.490   1
   2   9  11 1248.37 267.681   1
  -2   9 -11 970.702 101.323   1
   2  -9  11 1186.27 108.425   1
   2   9  12 646.483 225.178   1
  -2  -9 -12 967.273 209.948   1
  -2   9 -12 632.478 101.533   1
   2  -9  12 286.815 104.293   1
  -2  -9 -13 3703.54 349.251   1
   2  -9  13 3811.78 256.257   1
   2   9  13 3780.14 374.601   1
  -2   9 -13 3386.79 249.913   1
   2  -9  14 4927.01 326.741   1
  -2   9 -14 4909.13 329.004   1
   2   9  15 3584.85 384.737   1
  -2   9 -15 4332.85 289.755   1
   2  -9  15 3387.55 290.729   1
  -2  -9 -15 4394.83 371.393   1
   2   9  16 299.691 276.394   1
  -2   9 -16 27.3503 141.673   1
   2  -9  16 73.4859 151.945   1
  -2  -9 -16-49.5357 238.154   1
   2   9  17 1023.51 321.676   1
  -2   9 -17 1024.78 186.396   1
   2  -9  17 922.963 194.655   1
  -2  -9 -17 905.819 298.526   1
   2   9  18 1316.72 333.124   1
  -2  -9 -18 838.298 295.472   1
   2   9  19 113.093 225.110   1
  -2  -9 -19 307.083 216.049   1
   2   9  20 227.403 310.915   1
  -2  -9 -20 565.487 285.373   1
   2   9  21 910.797 335.010   1
  -2  -9 -21 645.325 296.087   1
   2   9  22 567.418 285.286   1
  -2  -9 -22 412.071 256.961   1
   2   9  23 338.829 306.241   1
  -2  -9 -23 281.627 288.864   1
   2   9  25 1140.72 319.218   1
  -2  -9 -25 1854.03 306.198   1
   2   9  27 401.140 333.940   1
  -2  -9 -27 651.826 337.229   1
   2 -10 -26 407.913 336.240   1
  -2  10  26 691.865 362.953   1
   2 -10 -25 285.703 325.983   1
  -2  10  25 28.1919 337.777   1
   2 -10 -24 607.648 330.978   1
  -2  10  24 857.327 347.557   1
   2 -10 -23 2303.07 356.740   1
  -2  10  23 2109.80 372.324   1
   2 -10 -22 565.433 248.197   1
  -2  10  22 29.0075 251.757   1
   2 -10 -20 484.862 317.021   1
  -2  10  20 607.370 338.049   1
   2 -10 -19 859.916 286.765   1
  -2  10  19 778.993 312.091   1
   2 -10 -18-106.596 264.605   1
  -2  10  18-114.027 278.627   1
   2 -10 -17 184.877 294.079   1
  -2  10  17 197.755 311.761   1
   2  10 -16 2348.53 219.319   1
  -2  10  16 2138.01 332.163   1
   2 -10 -15-76.9630 260.819   1
   2  10 -15 103.430 119.534   1
  -2 -10  15 31.9784 123.189   1
  -2  10  15 273.275 270.703   1
   2 -10 -14-226.573 271.655   1
  -2 -10  14 45.4495 111.224   1
  -2  10  14 268.076 264.368   1
   2  10 -14 111.877 109.518   1
   2  10 -13 69.9057 92.2429   1
  -2 -10  13 28.6495 90.0232   1
   2  10 -12 3055.63 204.494   1
  -2  10  12 3751.13 346.314   1
   2 -10 -12 3283.78 330.893   1
  -2 -10  12 3203.69 203.858   1
   2 -10 -11 488.338 214.943   1
  -2  10  11 495.106 227.444   1
   2 -10 -10 5009.30 381.659   1
  -2  10  10 4160.65 390.133   1
  -2  10   9 896.875 263.464   1
   2 -10  -8-144.655 188.615   1
  -2  10   8 22.0062 189.493   1
   2 -10  -6 8402.51 538.000   1
  -2  10   6 7852.33 543.921   1
   2 -10  -5 2759.61 267.543   1
   2  10  -5 2837.89 172.593   1
  -2  10   5 2985.52 279.873   1
   2  10  -4 6185.39 355.939   1
  -2  10   4 5779.35 421.877   1
   2 -10  -4 6018.76 421.763   1
  -2  10   3 965.166 181.928   1
   2  10  -3 915.096 107.567   1
   2 -10  -3 662.418 152.933   1
  -2 -10   3 768.759 98.4826   1
   2 -10  -2 4870.62 312.554   1
  -2  10   2 3757.97 306.008   1
  -2 -10   2 4109.20 271.948   1
   2  10  -2 4008.61 277.046   1
   2 -10  -1 3338.39 244.038   1
  -2  10   1 3398.85 258.978   1
   2  10  -1 3113.93 229.158   1
  -2 -10   1 2630.19 218.640   1
   2  10   1 3156.43 249.573   1
   2 -10   1 2835.44 215.799   1
  -2  10  -1 3050.46 222.761   1
   2 -10   2 4223.22 261.419   1
   2  10   2 4064.63 305.848   1
  -2  10  -2 4133.05 261.499   1
  -2 -10  -2 3777.05 294.588   1
  -2 -10  -3 509.978 149.560   1
   2 -10   3 944.718 94.1835   1
   2  10   3 771.717 159.931   1
  -2  10  -3 801.607 95.3835   1
  -2 -10  -4 6645.02 448.531   1
   2  10   4 6871.41 459.213   1
  -2 -10  -5 3001.95 270.938   1
   2  10   5 3302.81 296.693   1
  -2 -10  -6 8133.34 530.636   1
  -2 -10  -8 158.969 185.650   1
   2  10   8 44.2931 195.736   1
   2  10   9 416.529 215.627   1
  -2 -10 -10 5535.11 415.452   1
   2  10  10 4796.96 424.955   1
  -2 -10 -11 402.680 236.291   1
   2  10  11 346.274 251.180   1
  -2 -10 -12 2880.57 341.829   1
   2  10  12 3916.68 381.852   1
  -2  10 -13 53.7853 47.4881   1
   2  10  14-400.042 258.854   1
  -2 -10 -14-362.976 229.377   1
  -2  10 -14 176.831 87.8545   1
   2 -10  14 156.998 90.8089   1
   2  10  15 298.898 232.717   1
   2 -10  15 261.387 121.687   1
  -2 -10 -15 172.811 208.933   1
  -2  10 -15 33.0600 105.602   1
  -2 -10 -16 2861.44 331.499   1
   2  10  16 2042.55 352.291   1
  -2  10 -16 2529.24 212.829   1
  -2 -10 -17 279.168 275.475   1
   2  10  17 922.592 322.219   1
  -2 -10 -18 664.713 282.456   1
   2  10  18-112.963 308.552   1
  -2 -10 -19 975.987 261.344   1
   2  10  19 454.544 283.544   1
  -2 -10 -20 1081.19 280.632   1
   2  10  20 626.770 289.104   1
  -2 -10 -22 589.858 299.357   1
   2  10  22 141.445 323.124   1
  -2 -10 -23 2485.22 328.622   1
   2  10  23 1743.86 335.498   1
  -2 -10 -24 649.626 275.687   1
   2  10  24 222.986 294.934   1
  -2 -10 -25 520.512 312.605   1
   2  10  25 688.288 343.534   1
  -2 -10 -26 323.287 298.826   1
   2  10  26 593.831 311.190   1
   2 -11 -25 539.130 239.913   1
  -2  11  25-250.857 253.190   1
   2 -11 -24 1282.68 320.797   1
  -2  11  24 2238.22 352.625   1
   2 -11 -23 319.271 306.479   1
  -2  11  23 28.7209 332.985   1
   2 -11 -22 1209.36 343.040   1
  -2  11  22 2378.76 386.802   1
   2 -11 -21 539.969 298.828   1
  -2  11  21 611.158 327.568   1
   2 -11 -19-53.9606 292.206   1
  -2  11  19 144.875 333.049   1
   2 -11 -18 242.000 254.277   1
  -2  11  18-57.7742 281.690   1
   2 -11 -16-52.7821 248.301   1
  -2  11  16-28.2443 283.470   1
   2 -11 -15 208.274 283.600   1
  -2  11  15 27.7363 305.445   1
   2 -11 -14 9862.62 678.573   1
  -2  11  14 10480.9 700.152   1
  -2  11  13 187.332 227.901   1
   2 -11 -12 1693.14 263.612   1
  -2  11  12 1594.41 279.455   1
   2 -11 -11-23.8769 197.061   1
  -2  11  11 330.743 215.923   1
   2 -11 -10 4351.45 379.591   1
   2 -11  -9 67.0068 226.722   1
  -2  11   9 261.717 259.237   1
   2 -11  -8 193.284 201.863   1
  -2  11   8 229.637 224.167   1
   2 -11  -7 123.429 186.277   1
  -2  11   7-22.0754 202.006   1
   2 -11  -6 508.977 198.864   1
  -2  11   6 652.736 218.473   1
   2 -11  -5 499.784 185.284   1
  -2  11   5 498.175 189.831   1
   2  11  -4 173.583 73.1016   1
  -2 -11   4 165.225 69.6493   1
   2 -11  -4 121.143 152.737   1
  -2  11   4 262.007 188.450   1
   2 -11  -3 1750.14 208.338   1
  -2 -11   3 1602.53 142.735   1
  -2  11   3 1901.82 226.812   1
   2  11  -3 1950.67 156.564   1
   2  11  -2 21649.9 1211.27   1
   2 -11  -2 21854.4 1232.26   1
  -2 -11   2 21543.9 1201.94   1
  -2  11   2 22066.3 1241.74   1
  -2  11   1 4229.15 320.620   1
   2 -11  -1 4343.63 310.354   1
  -2 -11   0 197.784 116.975   1
   2 -11   0 183.628 121.694   1
  -2  11   0 62.4585 128.775   1
   2  11   0 64.7590 128.763   1
  -2 -11  -1 4260.41 281.006   1
   2 -11   1 3460.76 253.607   1
  -2  11  -1 3390.18 258.698   1
   2  11   1 3456.92 280.609   1
   2  11   2 20929.0 1169.20   1
  -2 -11  -2 21277.3 1158.47   1
  -2  11  -2 19133.9 1125.19   1
   2 -11   2 20809.7 1125.60   1
  -2 -11  -3 2154.26 222.720   1
  -2  11  -3 1653.85 140.009   1
   2  11   3 2070.80 230.351   1
   2 -11   3 1901.96 140.004   1
   2  11   4 409.880 180.022   1
  -2 -11  -4 116.292 156.074   1
   2  11   5 476.269 205.098   1
  -2 -11  -5 497.106 185.720   1
   2  11   7 286.203 203.114   1
  -2 -11  -7-19.7697 190.640   1
   2  11   8-45.6754 202.915   1
  -2 -11  -8-83.0748 194.462   1
  -2 -11  -9 107.613 184.845   1
  -2 -11 -10 4721.94 375.581   1
   2  11  10 3957.83 382.060   1
   2  11  11 101.420 219.763   1
  -2 -11 -11 229.658 205.905   1
   2  11  13 345.980 257.198   1
  -2 -11 -13 796.708 245.362   1
  -2 -11 -14 9956.71 669.903   1
   2  11  14 9980.06 689.356   1
   2  11  15 772.074 309.954   1
  -2 -11 -15 200.557 268.033   1
   2  11  16 55.9052 296.476   1
  -2 -11 -16-25.3571 271.024   1
  -2 -11 -17 715.497 287.428   1
   2  11  18 568.575 303.610   1
  -2 -11 -18 334.076 280.341   1
   2  11  19 85.5401 274.793   1
  -2 -11 -19-128.795 236.919   1
   2  11  21 312.034 305.132   1
  -2 -11 -21 488.862 289.157   1
   2  11  22 1239.73 363.469   1
  -2 -11 -22 1786.92 338.786   1
   2  11  23 55.9703 318.608   1
  -2 -11 -23 275.894 288.446   1
   2  11  24 1715.85 321.041   1
  -2 -11 -24 1544.48 295.596   1
   2  11  25-81.7648 296.270   1
  -2 -11 -25 49.2960 276.208   1
  -2 -11 -26 710.811 331.117   1
   2 -12 -25 303.279 315.379   1
  -2  12  25-110.366 339.442   1
   2 -12 -23 315.877 264.482   1
  -2  12  23 142.521 274.989   1
   2 -12 -21-215.396 315.093   1
  -2  12  21 493.508 346.683   1
   2 -12 -20 81.2750 280.060   1
  -2  12  20 116.829 316.947   1
   2 -12 -19 1815.80 325.416   1
  -2  12  19 1254.96 348.850   1
   2 -12 -18 189.676 292.090   1
  -2  12  18 291.669 333.268   1
  -2  12  17 752.353 304.796   1
  -2  12  15 650.231 305.517   1
   2 -12 -15 528.233 295.588   1
   2 -12 -14 781.834 271.511   1
  -2  12  13 1179.28 286.836   1
   2 -12 -13 1819.80 284.090   1
  -2  12  12 4595.99 394.615   1
   2 -12 -12 3666.71 375.126   1
  -2  12  11 1731.76 284.528   1
   2 -12 -11 1495.69 266.664   1
  -2  12  10 3214.81 362.866   1
   2 -12 -10 3695.07 346.535   1
  -2  12   9 12530.7 820.295   1
   2 -12  -9 13175.5 809.286   1
  -2  12   8-47.9173 229.874   1
   2 -12  -8-156.240 219.175   1
  -2  12   7 2952.80 329.629   1
   2 -12  -7 3259.92 315.125   1
  -2  12   5 1573.14 239.212   1
   2 -12  -5 756.261 203.024   1
  -2  12   4 1937.62 241.079   1
   2  12  -4 1440.14 125.230   1
  -2 -12   4 1516.35 117.144   1
   2 -12  -4 1813.20 223.203   1
  -2  12   3 2902.57 272.114   1
   2  12  -3 2094.24 182.183   1
   2 -12  -3 2735.58 252.052   1
  -2 -12   3 2402.17 179.504   1
  -2  12   2 3048.44 266.470   1
   2  12  -2 2670.64 215.733   1
  -2 -12   2 2423.24 206.417   1
   2 -12  -2 2957.82 251.642   1
  -2  12   1 2481.09 251.233   1
   2 -12  -1 2756.40 239.177   1
  -2  12   0 20931.2 1142.37   1
   2 -12   0 19513.8 1134.37   1
   2  12   0 19194.5 1139.63   1
  -2 -12   0 20918.0 1138.72   1
   2  12   1 2366.56 233.646   1
  -2 -12  -1 2594.96 226.471   1
   2  12   2 2675.47 243.216   1
  -2  12  -2 2379.83 188.429   1
  -2 -12  -2 2887.37 243.278   1
   2 -12   2 2277.47 183.617   1
   2  12   3 3032.56 273.045   1
  -2 -12  -3 2592.27 242.233   1
  -2  12  -3 2372.44 174.157   1
   2 -12   3 2472.56 170.080   1
   2  12   4 1301.44 235.636   1
  -2 -12  -4 1377.66 217.909   1
   2  12   5 1422.14 232.457   1
  -2 -12  -5 674.672 204.853   1
  -2 -12  -6 8120.73 535.602   1
   2  12   6 7698.60 550.072   1
   2  12   7 4203.72 366.346   1
  -2 -12  -7 3107.72 324.356   1
   2  12   8 47.3321 230.581   1
  -2 -12  -8 428.693 222.834   1
  -2 -12  -9 11574.2 728.896   1
   2  12   9 11134.6 736.011   1
   2  12  10 2782.63 320.015   1
  -2 -12 -10 3180.18 313.461   1
   2  12  11 1714.80 282.840   1
  -2 -12 -11 1437.20 257.491   1
   2  12  12 4173.69 389.788   1
  -2 -12 -12 3261.01 355.404   1
  -2 -12 -13 1627.75 285.203   1
   2  12  14 1186.52 302.959   1
  -2 -12 -14 1026.70 282.416   1
   2  12  15 923.124 327.240   1
  -2 -12 -15 886.968 272.588   1
   2  12  17 854.231 310.902   1
  -2 -12 -17 488.768 268.144   1
   2  12  18-57.1520 272.163   1
  -2 -12 -18-77.4311 238.633   1
   2  12  19 1457.27 298.508   1
  -2 -12 -19 2226.30 283.716   1
   2  12  20 284.529 268.708   1
  -2 -12 -20 567.873 255.032   1
   2  12  21 254.493 311.887   1
  -2 -12 -21-153.741 276.475   1
   2  12  23 306.084 346.370   1
  -2 -12 -23 475.801 313.608   1
   2  12  25 428.905 265.615   1
  -2 -12 -25 296.241 248.496   1
   2 -13 -24 204.256 323.587   1
  -2  13  24 1525.29 384.739   1
   2 -13 -23 624.425 321.302   1
  -2  13  23 423.987 356.265   1
   2 -13 -22 291.304 254.892   1
  -2  13  22 143.408 272.090   1
  -2  13  21-29.0338 328.730   1
   2 -13 -20 515.140 313.606   1
  -2  13  20 380.739 339.170   1
   2 -13 -19 299.245 259.367   1
  -2  13  19 528.040 288.794   1
   2 -13 -18 845.356 323.786   1
   2 -13 -17 163.093 261.412   1
  -2  13  17 58.5520 278.200   1
   2 -13 -16 108.306 279.013   1
  -2  13  16 408.093 314.196   1
   2 -13 -15 1019.33 294.615   1
  -2  13  15 1268.22 345.270   1
   2 -13 -14 2017.73 326.022   1
  -2  13  14 2338.56 352.309   1
   2 -13 -13 261.854 250.716   1
  -2  13  13 478.074 284.110   1
   2 -13 -12 3730.99 360.921   1
  -2  13  12 2820.14 358.167   1
   2 -13 -10 1650.76 285.420   1
  -2  13  10 1723.64 309.572   1
   2 -13  -9 1914.75 276.764   1
  -2  13   9 2138.75 308.751   1
   2 -13  -8 1090.73 245.025   1
  -2  13   8 1099.88 262.362   1
   2 -13  -7 1901.53 274.324   1
  -2  13   7 2874.00 311.612   1
   2 -13  -6-85.3924 211.139   1
  -2  13   6-230.979 222.748   1
  -2 -13   4 2560.06 164.060   1
   2 -13  -4 3605.30 290.656   1
   2  13  -4 2443.52 166.504   1
  -2  13   4 3268.70 298.074   1
   2  13  -3 1361.23 142.477   1
  -2 -13   3 1298.22 128.810   1
   2 -13  -3 1369.74 211.251   1
  -2  13   3 1003.09 228.157   1
   2  13  -2 16472.0 940.951   1
  -2  13   2 16590.4 975.881   1
  -2 -13   2 16656.0 933.293   1
   2 -13  -2 16543.8 969.131   1
   2  13  -1 3695.68 267.803   1
   2 -13  -1 3284.95 274.882   1
  -2  13   1 3458.94 290.149   1
  -2 -13   1 3202.87 260.006   1
  -2 -13   0 13.2235 132.425   1
   2 -13   0-38.6377 131.476   1
   2  13   0-43.7668 147.363   1
  -2  13   0 42.2367 152.477   1
   2  13   1 3412.24 294.582   1
  -2 -13  -1 3613.34 287.049   1
   2  13   2 15710.6 923.646   1
   2 -13   2 15250.7 873.676   1
  -2  13  -2 15381.8 874.776   1
  -2 -13  -2 16478.1 917.796   1
  -2 -13  -3 1506.73 213.289   1
   2  13   3 1300.76 230.222   1
   2 -13   3 1241.06 115.298   1
  -2  13  -3 1304.39 121.004   1
  -2 -13  -4 3674.83 306.473   1
   2  13   4 2834.04 319.788   1
   2  13   6-67.8431 215.364   1
  -2 -13  -6 40.9005 199.381   1
   2  13   7 2595.00 308.980   1
  -2 -13  -7 2282.64 283.102   1
   2  13   8 1271.76 267.072   1
  -2 -13  -8 1686.05 257.410   1
   2  13   9 2349.81 316.503   1
  -2 -13  -9 2382.94 291.175   1
   2  13  10 1558.84 277.293   1
  -2 -13 -10 1651.35 262.346   1
   2  13  11 133.098 257.193   1
  -2 -13 -11 72.5819 233.768   1
   2  13  12 2636.25 376.547   1
  -2 -13 -12 3674.57 371.917   1
   2  13  13 193.511 295.096   1
  -2 -13 -13 200.631 258.895   1
   2  13  14 2354.33 360.782   1
  -2 -13 -14 1904.48 314.632   1
   2  13  16-28.5482 284.645   1
  -2 -13 -16 25.7941 249.745   1
  -2 -13 -17-51.7555 249.987   1
  -2 -13 -18 415.627 272.666   1
   2  13  19 599.743 324.355   1
  -2 -13 -19 103.616 261.098   1
   2  13  20 227.212 327.754   1
   2  13  21-28.2033 328.429   1
   2  13  22 55.8469 342.377   1
  -2 -13 -22 1000.29 315.253   1
   2  13  23 883.352 355.840   1
  -2 -13 -23 174.682 303.196   1
   2  13  24 1296.32 364.669   1
  -2 -13 -24 770.659 306.144   1
   2 -14 -23-51.3509 312.011   1
  -2  14  23 644.747 365.352   1
   2 -14 -22 891.042 312.191   1
  -2  14  22 1822.61 359.234   1
   2 -14 -21 239.950 277.814   1
  -2  14  21-173.282 312.207   1
   2 -14 -20 350.557 308.116   1
  -2  14  20 58.4240 338.725   1
   2 -14 -19 545.342 259.443   1
  -2  14  19 294.595 286.159   1
   2 -14 -17 1151.14 314.765   1
  -2  14  17 797.813 326.665   1
   2 -14 -16 1998.09 320.966   1
  -2  14  16 1210.24 326.211   1
   2 -14 -15 1253.82 320.825   1
  -2  14  15 823.030 333.579   1
   2 -14 -14 458.877 289.456   1
  -2  14  14 87.1902 304.427   1
   2 -14 -13 961.390 293.698   1
  -2  14  13 1178.62 326.014   1
   2 -14 -12 3271.39 367.799   1
  -2  14  12 2125.83 371.240   1
   2 -14 -11 285.153 257.006   1
  -2  14  11 111.759 289.580   1
   2 -14  -9 99.1251 240.772   1
  -2  14   9 347.689 265.747   1
   2 -14  -8 312.607 239.134   1
  -2  14   8 493.211 253.404   1
   2 -14  -7 115.735 217.419   1
  -2  14   7 225.454 229.380   1
   2 -14  -6 1216.63 233.624   1
  -2  14   6 917.068 258.087   1
   2 -14  -5 714.684 213.310   1
  -2  14   5 668.986 233.989   1
   2 -14  -4 633.165 198.633   1
  -2  14   4 1054.60 230.317   1
   2  14  -3 55.2909 102.487   1
   2 -14  -3-18.4634 180.018   1
  -2  14   3-104.333 202.980   1
  -2 -14   3 58.7669 96.2979   1
   2  14  -2 1351.55 163.245   1
   2 -14  -2 1765.43 210.776   1
  -2  14   2 1403.14 227.445   1
  -2 -14   2 1210.70 154.340   1
   2  14  -1 388.575 156.557   1
  -2 -14   1 302.024 133.605   1
   2 -14  -1 433.595 161.861   1
  -2  14   1 575.484 176.654   1
   2  14   0 2677.85 268.283   1
   2 -14   0 3398.70 259.631   1
  -2 -14   0 3131.88 261.231   1
  -2  14   0 3397.66 269.387   1
  -2 -14  -1 372.858 163.265   1
   2  14   1 188.428 178.445   1
  -2 -14  -2 1238.31 202.878   1
   2 -14   2 1559.70 145.106   1
  -2  14  -2 991.261 143.089   1
   2  14   2 1568.28 233.013   1
  -2 -14  -3-54.7024 171.565   1
  -2  14  -3 88.6013 68.4091   1
   2  14   3-120.398 173.791   1
   2 -14   3 43.3166 59.0117   1
   2  14   5 965.780 226.075   1
  -2 -14  -5 979.132 208.232   1
   2  14   6 1432.93 262.382   1
  -2 -14  -6 1621.94 248.151   1
   2  14   7 293.261 227.606   1
  -2 -14  -7 288.720 222.956   1
   2  14   8 581.409 249.759   1
  -2 -14  -8 298.640 225.649   1
   2  14   9 286.448 255.052   1
  -2 -14  -9 354.336 243.268   1
   2  14  11 136.349 275.974   1
  -2 -14 -11 469.375 263.578   1
   2  14  12 2968.73 393.690   1
  -2 -14 -12 3292.49 364.474   1
   2  14  13 1294.38 302.588   1
  -2 -14 -13 1399.99 275.459   1
   2  14  14 28.4599 252.911   1
  -2 -14 -14-231.309 222.016   1
   2  14  15 1175.54 319.706   1
  -2 -14 -15 1087.07 283.658   1
   2  14  16 1668.68 356.716   1
  -2 -14 -16 1955.01 325.840   1
   2  14  17 604.051 334.650   1
  -2 -14 -17 1721.08 321.637   1
  -2 -14 -18 1169.87 315.760   1
   2  14  19 970.743 345.899   1
   2  14  20 1219.88 352.622   1
  -2 -14 -20-229.941 289.587   1
   2  14  21 449.589 353.228   1
  -2 -14 -21 607.967 306.146   1
   2  14  22 1334.07 381.207   1
  -2 -14 -22 929.218 320.192   1
  -2 -14 -23 500.810 311.819   1
  -2  15  23 526.025 375.097   1
   2 -15 -23 811.013 331.240   1
  -2  15  22 791.690 345.031   1
   2 -15 -22 362.378 282.404   1
  -2  15  21 258.304 337.906   1
   2 -15 -21 686.577 303.151   1
  -2  15  20 2242.19 396.745   1
   2 -15 -20 1071.82 339.107   1
  -2  15  19 323.623 314.142   1
   2 -15 -19 190.093 276.969   1
  -2  15  18 593.236 341.723   1
   2 -15 -18 739.174 308.373   1
  -2  15  16 1164.45 320.735   1
   2 -15 -16 1436.95 299.144   1
  -2  15  15 626.120 298.312   1
   2 -15 -15 27.5956 248.974   1
  -2  15  14 89.0453 301.746   1
   2 -15 -14 27.4832 272.233   1
  -2  15  13-500.641 307.513   1
   2 -15 -13 245.374 271.289   1
  -2  15  12 174.726 263.726   1
   2 -15 -12 53.9328 244.872   1
  -2  15  11 1578.26 309.877   1
   2 -15 -11 1541.28 296.581   1
  -2  15  10 1916.04 332.154   1
   2 -15 -10 858.633 289.660   1
  -2  15   8 3246.49 391.382   1
   2 -15  -8 4423.13 381.454   1
  -2  15   7 1328.58 288.990   1
   2 -15  -7 1265.23 256.773   1
  -2  15   6 100.643 236.804   1
   2 -15  -6 137.490 214.621   1
  -2  15   5-169.629 248.066   1
   2 -15  -5-174.495 212.857   1
  -2 -15   3 1631.07 148.691   1
   2 -15  -3 2295.98 253.018   1
   2  15  -3 1727.70 155.780   1
  -2  15   3 2033.51 268.136   1
   2  15  -2 1032.87 162.256   1
  -2 -15   2 1438.76 158.572   1
   2 -15  -2 1114.35 198.987   1
  -2  15   2 947.522 218.232   1
   2  15  -1 5635.21 405.543   1
   2 -15  -1 7010.93 434.048   1
  -2  15   1 6788.19 442.961   1
  -2 -15   1 5974.13 406.714   1
   2  15   0 48.3174 163.766   1
  -2 -15   0-145.947 150.892   1
   2 -15   0 241.323 158.010   1
  -2  15   0 154.211 168.906   1
  -2 -15  -1 5850.65 412.738   1
   2  15   1 6212.94 429.406   1
  -2 -15  -2 993.070 194.377   1
   2 -15   2 1279.21 134.293   1
  -2  15  -2 942.658 138.224   1
   2  15   2 1354.80 234.687   1
   2  15   3 2272.99 273.161   1
  -2 -15  -3 1751.28 243.516   1
  -2 -15  -4 4380.29 347.423   1
   2  15   4 3772.33 357.089   1
   2  15   5 421.803 222.774   1
  -2 -15  -5-63.6796 194.385   1
   2  15   6 464.383 243.462   1
  -2 -15  -6 309.862 209.717   1
   2  15   7 1063.95 270.430   1
  -2 -15  -7 1652.15 264.881   1
   2  15   8 3657.98 373.425   1
  -2 -15  -8 3261.65 350.330   1
   2  15  10 986.308 284.581   1
  -2 -15 -10 867.351 257.228   1
   2  15  11 1785.99 330.733   1
  -2 -15 -11 2016.66 292.205   1
   2  15  12-537.899 302.012   1
  -2 -15 -12 460.139 261.504   1
   2  15  13 28.6151 268.578   1
  -2 -15 -13 103.335 232.055   1
   2  15  14 230.476 301.674   1
  -2 -15 -14 1017.86 280.668   1
   2  15  15 549.761 318.012   1
  -2 -15 -15 209.607 277.497   1
   2  15  16 983.890 334.416   1
  -2 -15 -16 944.287 301.428   1
   2  15  18 489.381 283.109   1
  -2 -15 -18 855.435 255.446   1
   2  15  19 228.842 306.461   1
  -2 -15 -19 128.094 256.160   1
   2  15  20 1899.91 355.600   1
  -2 -15 -20 994.457 290.837   1
   2  15  21 336.027 331.848   1
  -2 -15 -21 379.454 278.682   1
   2  15  22 548.494 346.704   1
  -2 -15 -22 706.571 303.697   1
   2  15  23 535.620 338.388   1
  -2 -15 -23-200.557 286.809   1
   2 -16 -22 560.953 261.633   1
  -2  16  22 616.641 321.039   1
   2 -16 -21 626.806 313.919   1
  -2  16  21 542.140 368.639   1
   2 -16 -20 504.924 287.631   1
  -2  16  20 319.367 336.673   1
   2 -16 -19 513.405 308.142   1
  -2  16  19-234.980 345.982   1
   2 -16 -18 874.150 276.543   1
  -2  16  18 772.168 305.771   1
   2 -16 -17 605.839 304.171   1
  -2  16  17 269.394 346.612   1
   2 -16 -15 472.251 308.615   1
  -2  16  15 511.722 325.243   1
   2 -16 -14 527.226 293.316   1
  -2  16  14 721.225 324.108   1
   2 -16 -13 27.6165 284.857   1
  -2  16  13 29.9166 308.581   1
   2 -16 -12 546.706 291.598   1
  -2  16  12 1008.94 343.459   1
   2 -16 -11 567.427 266.257   1
  -2  16  11-58.7147 283.310   1
   2 -16 -10 904.831 277.906   1
  -2  16  10 549.312 297.176   1
   2 -16  -9 625.025 264.273   1
  -2  16   9 853.285 293.576   1
   2 -16  -8 202.832 247.995   1
  -2  16   8 1225.18 293.995   1
   2 -16  -7 1057.33 270.544   1
  -2  16   7 1193.25 294.365   1
   2 -16  -6 2818.20 321.005   1
  -2  16   6 3368.42 366.803   1
   2 -16  -5 2071.55 287.211   1
  -2  16   5 3031.87 335.131   1
   2 -16  -4 2445.38 283.950   1
  -2  16   4 2177.38 296.164   1
   2 -16  -3 284.648 196.485   1
   2  16  -3 23.2922 83.9975   1
  -2  16   3 447.972 229.203   1
   2 -16  -2 1405.90 232.961   1
   2  16  -2 1341.89 178.807   1
  -2  16   2 1982.00 262.158   1
  -2 -16   1 1165.10 173.716   1
   2 -16  -1 1122.28 205.605   1
   2  16  -1 1107.80 195.644   1
  -2  16   1 1363.74 228.596   1
   2  16   0 4508.51 331.524   1
  -2  16   0 3996.89 329.808   1
  -2 -16   0 4358.56 324.037   1
   2 -16   0 4045.91 321.578   1
  -2 -16  -1 928.251 198.151   1
   2  16   1 1357.75 218.653   1
  -2  16  -2 1594.99 158.763   1
   2  16   2 2111.29 266.298   1
  -2 -16  -2 1633.43 231.900   1
   2  16   4 1955.67 297.428   1
  -2 -16  -4 2425.46 286.182   1
   2  16   5 2026.17 299.867   1
  -2 -16  -5 2820.98 298.615   1
   2  16   6 2589.28 337.958   1
  -2 -16  -6 3116.87 324.103   1
   2  16   7 1075.66 299.038   1
  -2 -16  -7 1065.55 259.500   1
   2  16   9 882.473 285.673   1
  -2 -16  -9 672.195 254.820   1
   2  16  10 308.823 274.444   1
  -2 -16 -10 686.685 267.983   1
   2  16  11 882.996 283.835   1
  -2 -16 -11 516.044 249.560   1
   2  16  12 403.397 298.682   1
  -2 -16 -12 443.453 273.841   1
   2  16  13 405.890 287.558   1
  -2 -16 -13 183.947 242.156   1
   2  16  14 1426.77 345.105   1
  -2 -16 -14 606.211 282.645   1
   2  16  15 320.728 310.238   1
  -2 -16 -15 263.964 268.217   1
   2  16  17 29.0631 323.746   1
  -2 -16 -17 468.250 293.897   1
   2  16  18 1098.40 364.632   1
  -2 -16 -18 233.873 298.519   1
   2  16  19-85.7555 335.589   1
  -2 -16 -19-128.488 288.028   1
   2  16  20 818.645 341.938   1
  -2 -16 -20 509.952 300.378   1
   2  16  21 912.701 327.117   1
  -2 -16 -21-203.504 277.013   1
   2  16  22 324.249 308.084   1
  -2 -16 -22 632.095 274.056   1
   2 -17 -21 77.1171 303.665   1
  -2  17  21-255.535 365.493   1
   2 -17 -20 26.2881 265.162   1
  -2  17  20 375.761 300.744   1
   2 -17 -19 508.178 317.339   1
  -2  17  19 58.8103 349.886   1
   2 -17 -18 979.768 323.073   1
  -2  17  18 802.902 362.612   1
   2 -17 -17 82.5619 265.247   1
  -2  17  17 60.1386 284.313   1
   2 -17 -16 221.937 264.747   1
  -2  17  16 788.070 322.456   1
  -2  17  15 274.110 318.326   1
   2 -17 -14 55.8607 271.061   1
  -2  17  14 1068.00 339.371   1
   2 -17 -13 55.7789 256.777   1
  -2  17  13 426.560 314.491   1
   2 -17 -11 1207.66 304.779   1
  -2  17  11 1417.06 350.682   1
   2 -17 -10 244.096 255.809   1
  -2  17  10-178.755 284.419   1
   2 -17  -9 426.181 273.971   1
  -2  17   9 411.493 284.809   1
  -2  17   8 4309.38 438.790   1
   2 -17  -8 4788.21 424.554   1
  -2  17   7 368.156 286.164   1
   2 -17  -7-25.2582 237.762   1
  -2  17   6 276.958 250.557   1
   2 -17  -6 293.838 231.449   1
  -2  17   5 264.693 234.837   1
   2 -17  -5 213.067 213.002   1
  -2  17   4 3278.55 358.018   1
   2 -17  -4 3087.47 330.617   1
  -2  17   2 127.340 208.919   1
  -2  17   1 912.631 212.016   1
   2  17   0-34.8661 166.430   1
   2  17   1 1448.79 241.539   1
   2  17   2 43.1088 212.740   1
  -2 -17  -2 272.526 196.000   1
   2  17   3-138.051 220.704   1
  -2 -17  -3 164.769 174.181   1
   2  17   4 3324.50 342.705   1
  -2 -17  -4 3080.91 312.762   1
   2  17   5-101.482 241.033   1
  -2 -17  -5 114.234 209.589   1
   2  17   6 551.598 278.993   1
  -2 -17  -6 332.962 239.267   1
   2  17   7 189.420 258.429   1
  -2 -17  -7 98.0380 234.652   1
  -2 -17  -8 5146.28 425.053   1
   2  17   8 4935.02 446.373   1
   2  17   9 56.5494 272.589   1
  -2 -17  -9 204.811 232.528   1
   2  17  10 28.7050 281.796   1
  -2 -17 -10 77.9713 253.413   1
   2  17  11 1161.65 313.507   1
  -2 -17 -11 1235.44 293.413   1
   2  17  12 498.284 311.013   1
  -2 -17 -12 316.703 276.376   1
   2  17  13 117.779 296.169   1
  -2 -17 -13 26.5057 239.366   1
   2  17  14 561.259 318.858   1
  -2 -17 -14 898.910 292.265   1
   2  17  16-441.038 344.298   1
  -2 -17 -16 819.329 292.859   1
   2  17  17 175.010 343.796   1
  -2 -17 -17 367.060 298.242   1
   2  17  18 1242.51 357.164   1
  -2 -17 -18 1069.65 308.050   1
   2  17  19 170.432 295.094   1
  -2 -17 -19 313.432 243.066   1
   2  17  20 556.724 346.632   1
   2  17  21 54.8657 356.439   1
  -2 -17 -21-306.674 308.042   1
  -2  18  20-86.1261 372.929   1
   2 -18 -20 51.9771 298.718   1
  -2  18  18 745.547 352.463   1
   2 -18 -18 188.972 273.074   1
  -2  18  16 640.815 364.327   1
   2 -18 -16 138.747 303.372   1
  -2  18  15 799.822 353.999   1
   2 -18 -15 671.583 312.744   1
  -2  18  14 61.8440 333.741   1
   2 -18 -14 224.580 290.263   1
  -2  18  13 714.329 347.201   1
   2 -18 -13 309.433 298.924   1
  -2  18  12 248.153 323.141   1
   2 -18 -12 449.540 273.981   1
  -2  18  10 1044.88 331.685   1
   2 -18 -10 856.777 289.486   1
  -2  18   9 213.439 306.887   1
  -2  18   8 270.981 305.126   1
  -2  18   6 4006.00 421.163   1
   2  18   6 3724.09 396.909   1
   2  18   7-168.819 264.215   1
   2  18   8 372.618 293.892   1
   2  18   9-262.202 295.561   1
  -2 -18  -9 78.2490 249.026   1
   2  18  10 972.828 307.553   1
  -2 -18 -10 765.373 281.555   1
   2  18  12 329.125 304.176   1
  -2 -18 -12-134.516 251.254   1
   2  18  13 479.327 309.835   1
  -2 -18 -13 376.992 266.496   1
   2  18  15 178.719 288.097   1
  -2 -18 -15 349.693 254.736   1
   2  18  16 176.713 336.971   1
  -2 -18 -16 162.473 286.794   1
   2  18  17 116.465 324.482   1
  -2 -18 -17 508.836 287.870   1
   2  18  18 228.998 314.778   1
  -2 -18 -18 187.425 247.136   1
   2  18  19-480.997 356.959   1
  -2 -18 -19 289.936 302.482   1
   2  18  20 360.462 360.664   1
  -2 -18 -20-206.574 307.401   1
  -3   0  27 92.6370 329.884   1
   3   0 -27 527.192 329.758   1
  -3   0  25-30.7364 312.453   1
   3   0 -25 54.5892 295.055   1
  -3   0  24 975.230 341.674   1
   3   0 -24 1163.88 321.954   1
  -3   0  22 410.951 275.585   1
   3   0 -22 637.043 267.903   1
  -3   0  21 286.500 287.660   1
   3   0 -21 52.2099 268.846   1
  -3   0  20 420.031 290.915   1
   3   0 -20 433.792 268.459   1
  -3   0  18 817.354 274.172   1
   3   0 -18 1496.70 270.751   1
  -3   0  17 177.869 254.472   1
   3   0 -17-70.1847 227.576   1
  -3   0  16 219.974 208.899   1
  -3   0  15-23.4239 214.888   1
   3   0 -15 86.2620 187.311   1
  -3   0  14 625.690 223.802   1
   3   0 -14 720.118 207.440   1
  -3   0  12 8324.18 552.726   1
   3   0 -12 8338.41 544.335   1
  -3   0  11-18.8990 173.388   1
   3   0 -11-69.2107 160.382   1
  -3   0  10 4747.66 347.028   1
   3   0 -10 4391.82 337.316   1
  -3   0   9 16.6238 160.958   1
   3   0  -9 14.9146 149.036   1
  -3   0   8 25252.1 1357.43   1
   3   0  -8 22870.8 1342.70   1
  -3   0   7 169.173 147.819   1
   3   0  -7-25.4974 141.160   1
   3   0  -6 8402.71 548.815   1
  -3   0   6 10142.2 562.023   1
   3   0  -4 12767.8 706.644   1
  -3   0   4 11669.5 706.737   1
   3   0  -3 51.8633 127.057   1
  -3   0   3 101.214 123.095   1
   3   0  -2 93026.6 5043.28   1
  -3   0   2 93878.6 5043.42   1
   3   0  -1-99.9724 117.015   1
  -3   0   1 103.656 123.591   1
   3   0   0-144.531 120.580   1
  -3   0   0-63.1064 121.733   1
   3   0   1 23.8548 116.974   1
  -3   0  -1 88.4088 121.637   1
  -3   0  -2 104132. 5406.31   1
   3   0   2 96394.8 5404.12   1
  -3   0  -3-8.87899 117.296   1
   3   0   3-109.104 128.236   1
  -3   0  -4 11602.5 671.179   1
   3   0   4 11536.9 673.832   1
  -3   0  -6 9962.94 585.850   1
   3   0   6 9703.36 591.498   1
  -3   0  -7-145.910 127.207   1
   3   0   7 223.955 137.547   1
   3   0   8 24767.6 1315.03   1
  -3   0  -8 21986.7 1302.50   1
  -3   0  -9-43.9476 136.117   1
   3   0   9 92.5023 149.967   1
   3   0  10 4540.02 316.725   1
  -3   0 -10 3540.42 300.532   1
  -3   0 -11 231.555 165.173   1
   3   0  11 106.960 176.029   1
  -3   0 -12 8642.26 550.055   1
   3   0  12 8330.22 556.466   1
  -3   0 -14 875.891 206.581   1
  -3   0 -15 81.9111 183.918   1
   3   0  15-113.820 219.894   1
   3   0  16-71.7880 233.320   1
  -3   0 -16-42.7396 212.156   1
   3   0  17-172.714 238.337   1
  -3   0 -17 157.251 220.521   1
   3   0  18 1277.55 282.199   1
  -3   0 -18 1297.98 260.351   1
   3   0  20 811.424 282.563   1
  -3   0 -20 24.6249 247.441   1
   3   0  21-83.1820 278.897   1
  -3   0 -21-50.4064 256.228   1
   3   0  22 113.234 281.013   1
  -3   0 -22-102.681 270.150   1
   3   0  24 320.578 289.403   1
  -3   0 -24 1085.11 294.536   1
   3   0  25 528.657 281.382   1
  -3   0 -25 373.402 261.720   1
  -3   0 -27 215.929 309.432   1
   3  -1 -28 1365.36 335.149   1
   3  -1 -27 1092.50 323.038   1
  -3   1  27 461.263 338.316   1
   3  -1 -26 707.431 311.737   1
   3   1 -26 614.866 308.230   1
  -3  -1  26 278.363 317.441   1
  -3   1  26 245.208 325.484   1
   3  -1 -25 409.126 300.546   1
   3   1 -25 194.189 281.680   1
  -3  -1  25-61.7112 291.982   1
  -3   1  25 395.694 319.299   1
   3  -1 -24 1143.10 332.917   1
   3   1 -24 1800.87 315.711   1
  -3   1  24 1625.78 362.740   1
  -3  -1  24 1872.25 338.044   1
   3  -1 -23 1374.83 329.297   1
   3   1 -23 1176.59 300.430   1
  -3   1  23 1431.46 342.358   1
  -3  -1  23 1414.59 324.755   1
   3  -1 -22 827.234 291.515   1
   3   1 -22 580.059 280.632   1
  -3   1  22 761.720 287.525   1
  -3  -1  22 676.416 305.741   1
   3   1 -21 541.734 262.911   1
   3  -1 -21 499.443 257.533   1
  -3  -1  21 201.325 270.440   1
  -3   1  21 632.208 274.185   1
   3   1 -20 252.289 239.220   1
   3  -1 -20 542.479 279.273   1
  -3  -1  20 725.325 300.786   1
  -3   1  20 870.398 313.861   1
   3   1 -19 4531.59 392.054   1
   3  -1 -19 3984.13 385.332   1
  -3  -1  19 4495.77 405.100   1
  -3   1  19 3836.70 404.400   1
   3   1 -18 831.477 257.009   1
  -3  -1  18 1251.26 281.085   1
  -3   1  18 770.862 278.814   1
   3  -1 -17 524.018 212.310   1
   3   1 -17 366.241 214.990   1
  -3  -1  17-50.2117 223.091   1
  -3   1  17 437.720 241.071   1
   3  -1 -16 2850.86 327.961   1
   3   1 -16 2239.75 291.726   1
  -3  -1  16 3323.33 324.453   1
   3   1 -15 2705.47 302.931   1
   3  -1 -15 3720.95 343.066   1
  -3   1  15 3078.06 342.647   1
  -3  -1  15 3197.61 328.120   1
   3  -1 -14 42.3916 212.844   1
  -3   1  14 251.219 236.638   1
   3   1 -13 2528.45 266.435   1
   3  -1 -13 2827.43 291.636   1
  -3   1  13 2219.77 290.588   1
  -3  -1  12 11316.3 735.767   1
  -3   1  12 11874.4 747.553   1
   3  -1 -12 12362.6 739.063   1
   3   1 -12 12364.3 733.174   1
   3   1 -11 132.259 157.073   1
   3  -1 -11-36.0574 160.613   1
  -3  -1  11 55.2801 165.058   1
  -3   1  11-38.9675 176.881   1
  -3  -1  10 5085.77 366.558   1
  -3   1  10 5318.02 374.714   1
   3  -1 -10 5099.15 361.335   1
   3   1 -10 4583.30 350.672   1
  -3   1   9 3517.58 293.101   1
  -3  -1   9 3923.85 297.380   1
   3  -1  -9 3738.36 286.408   1
   3   1  -9 3200.32 278.889   1
   3   1  -8 660.396 147.182   1
   3  -1  -8 754.267 165.085   1
  -3  -1   8 886.385 167.022   1
  -3   1   8 769.746 178.384   1
   3  -1  -7 942.205 162.507   1
   3   1  -7 1351.09 167.845   1
  -3  -1   7 1235.39 175.476   1
  -3   1   7 1000.51 181.511   1
   3  -1  -6 7185.68 494.226   1
  -3   1   6 8982.05 511.108   1
   3  -1  -5 10863.2 641.618   1
  -3   1   5 10873.9 647.138   1
  -3  -1   4 2083.95 194.762   1
   3   1  -4 2301.08 195.314   1
   3   1  -3 180.280 114.440   1
   3  -1  -3 304.245 125.384   1
  -3  -1   3 142.068 119.773   1
  -3   1   3 325.809 128.193   1
   3   1  -2 28520.6 1486.95   1
   3  -1  -2 25241.2 1488.37   1
  -3  -1   2 27760.0 1487.19   1
  -3   1   2 26521.2 1489.60   1
   3   1  -1 70730.4 3787.75   1
   3  -1  -1 70524.9 3789.13   1
  -3   1   1 68743.7 3788.28   1
  -3  -1   1 70135.5 3789.81   1
   3  -1   0 58101.1 3156.95   1
  -3  -1   0 57694.4 3160.49   1
  -3   1   0 59749.8 3159.73   1
   3   1   0 57638.0 3159.86   1
  -3  -1  -1 80458.8 4096.99   1
  -3   1  -1 75449.1 4090.64   1
   3  -1   1 74160.9 4088.00   1
   3   1   1 73468.0 4091.55   1
   3  -1   2 29376.1 1596.85   1
  -3  -1  -2 30130.7 1600.85   1
  -3   1  -2 27957.4 1596.94   1
   3   1   2 28884.1 1601.66   1
  -3  -1  -3 64.8703 108.014   1
  -3   1  -3 188.491 118.785   1
   3   1   3 115.388 112.773   1
   3  -1   3 219.324 116.402   1
  -3   1  -4 2167.31 196.635   1
   3  -1   4 2395.67 197.585   1
  -3   1  -5 9891.53 578.345   1
  -3  -1  -5 10095.2 584.668   1
   3  -1   5 10057.9 583.956   1
   3   1   5 9070.62 587.380   1
  -3  -1  -6 8731.90 539.564   1
   3   1   6 9022.06 545.989   1
  -3   1  -7 1090.21 151.508   1
  -3  -1  -7 742.310 165.209   1
   3  -1   7 991.179 157.662   1
   3   1   7 738.296 175.490   1
  -3   1  -8 857.424 146.833   1
  -3  -1  -8 1280.73 174.994   1
   3   1   8 765.389 179.924   1
   3  -1   8 962.242 162.386   1
   3  -1   9 3547.78 273.882   1
   3   1   9 3511.60 297.413   1
  -3   1  -9 3985.16 272.679   1
  -3  -1  -9 2815.05 282.142   1
   3   1  10 5292.98 384.157   1
   3  -1  10 5437.60 375.991   1
  -3  -1 -10 5564.70 379.618   1
  -3   1 -10 5201.67 374.283   1
  -3  -1 -11-68.4425 147.764   1
  -3   1 -11 127.031 148.300   1
   3  -1  11 17.1096 150.749   1
   3   1  11 92.4540 168.316   1
   3   1  12 11731.3 725.745   1
  -3  -1 -12 11775.0 717.654   1
  -3   1 -12 11498.6 707.767   1
   3  -1  13 2255.67 260.515   1
   3   1  14 330.652 215.895   1
  -3  -1 -14 219.920 197.677   1
   3   1  15 2912.67 312.878   1
   3  -1  15 3249.49 325.766   1
  -3   1 -15 2797.10 299.688   1
  -3  -1 -15 3248.10 305.394   1
   3  -1  16 3224.39 332.533   1
  -3  -1 -16 2921.03 311.527   1
  -3   1 -16 2834.51 294.412   1
   3  -1  17 145.357 233.511   1
   3   1  17-379.172 260.769   1
  -3   1 -17 132.379 208.639   1
  -3  -1 -17 363.648 238.282   1
   3  -1  18 1132.40 260.503   1
   3   1  18 778.660 294.933   1
  -3   1 -18 1233.31 243.214   1
  -3  -1 -18 846.226 255.684   1
   3  -1  19 3853.78 383.309   1
   3   1  19 3386.14 382.172   1
  -3  -1 -19 3747.30 372.677   1
  -3   1 -19 3397.40 352.249   1
   3   1  20 982.397 311.812   1
   3  -1  20 455.678 285.766   1
  -3   1 -20 1122.86 273.560   1
  -3  -1 -20 817.955 276.211   1
   3  -1  21 358.286 273.392   1
   3   1  21 250.768 283.625   1
  -3   1 -21 300.804 256.975   1
  -3  -1 -21 786.602 264.380   1
   3  -1  22 846.528 291.923   1
   3   1  22 851.197 273.052   1
  -3   1 -22 640.003 273.953   1
  -3  -1 -22 901.519 265.982   1
   3  -1  23 2014.90 323.113   1
   3   1  23 1526.43 310.734   1
  -3   1 -23 1224.75 289.045   1
  -3  -1 -23 1511.73 300.656   1
   3  -1  24 933.305 297.450   1
   3   1  24 1249.83 335.534   1
  -3   1 -24 1458.89 301.428   1
  -3  -1 -24 1425.30 316.282   1
   3  -1  25 916.716 292.552   1
   3   1  25 379.767 308.955   1
  -3  -1 -25 610.682 302.178   1
  -3   1 -25 374.023 285.011   1
   3  -1  26-29.9353 301.131   1
   3   1  26-234.743 306.407   1
  -3   1 -26 513.075 291.963   1
  -3  -1 -26 132.464 273.317   1
   3   1  27 382.704 284.846   1
  -3  -1 -27 238.858 283.600   1
  -3  -1 -28 1079.12 342.451   1
  -3   2  28 241.605 335.671   1
   3  -2 -28 187.742 316.516   1
  -3   2  27 605.881 343.775   1
   3  -2 -27-80.6583 302.556   1
  -3   2  26 1059.59 341.953   1
   3  -2 -26 1003.53 321.111   1
  -3  -2  25 2639.99 397.431   1
   3   2 -25 3013.01 384.354   1
  -3   2  24 956.762 337.114   1
   3  -2 -24 1061.59 326.083   1
  -3   2  23-178.095 315.448   1
  -3  -2  23-450.826 286.240   1
   3   2 -23 675.682 271.850   1
   3  -2 -23 27.0265 289.982   1
  -3  -2  22 1065.49 317.765   1
   3   2 -22 684.072 264.503   1
  -3   2  21-172.781 259.363   1
  -3  -2  21 28.8642 276.887   1
   3   2 -21-230.958 264.723   1
   3  -2 -21 79.4569 242.998   1
  -3   2  20 2876.62 377.903   1
   3  -2 -20 1929.59 338.973   1
  -3   2  19 303.692 269.399   1
  -3  -2  19 648.224 273.179   1
   3  -2 -19 561.543 263.969   1
  -3  -2  18 388.750 252.027   1
   3   2 -18 232.591 221.020   1
  -3   2  17 313.546 248.426   1
  -3  -2  17 298.659 236.707   1
   3   2 -17 736.905 223.530   1
   3  -2 -17 72.7037 237.645   1
  -3   2  16 2326.84 335.213   1
  -3  -2  16 2023.00 296.887   1
   3   2 -16 2754.23 284.012   1
   3  -2 -16 2627.88 314.440   1
  -3  -2  15 8811.54 585.235   1
  -3   2  15 8435.30 598.566   1
   3   2 -15 8191.93 561.488   1
   3  -2 -15 8298.34 576.973   1
  -3   2  14 10531.3 713.514   1
   3  -2 -14 11819.1 715.229   1
  -3   2  13 1946.39 266.146   1
  -3  -2  13 1912.15 248.009   1
   3  -2 -13 1685.56 242.523   1
  -3  -2  12 920.148 204.362   1
   3   2 -12 1108.45 195.871   1
  -3   2  11 8427.19 558.495   1
   3  -2 -11 8118.88 549.119   1
   3   2 -11 8847.47 541.469   1
  -3  -2  10 10929.8 624.249   1
  -3   2  10 9153.42 635.202   1
   3  -2 -10 9322.25 625.884   1
   3   2 -10 10540.9 614.702   1
  -3  -2   9 2533.25 220.466   1
  -3   2   9 1798.68 235.465   1
   3   2  -9 2217.82 204.865   1
   3  -2  -9 2389.08 237.516   1
  -3  -2   8 4911.66 348.620   1
   3   2  -8 5735.52 346.107   1
   3  -2  -8 5372.48 362.493   1
  -3  -2   7 5947.43 372.394   1
  -3   2   7 5336.14 390.710   1
   3  -2  -7 5318.04 381.823   1
   3   2  -7 5760.15 363.237   1
  -3   2   6 57.8233 143.818   1
   3  -2  -6-38.5315 122.022   1
   3   2  -5 1262.63 143.183   1
   3  -2  -5 1105.21 139.908   1
  -3   2   5 1051.76 155.142   1
  -3  -2   5 1218.80 153.432   1
   3   2  -4 3357.48 235.111   1
  -3  -2   4 3171.52 230.771   1
   3   2  -3 29523.0 1526.95   1
   3  -2  -3 28549.7 1537.25   1
  -3   2   3 30335.7 1542.32   1
   3  -2  -2 11063.3 727.450   1
   3   2  -2 13488.4 727.390   1
  -3  -2   2 13571.3 732.038   1
  -3   2   2 13176.4 737.174   1
   3  -2  -1 31099.3 1818.48   1
  -3   2   1 33024.2 1819.45   1
   3   2  -1 33394.5 1819.56   1
  -3  -2   1 35810.4 1822.42   1
  -3  -2   0 118.433 129.209   1
  -3   2   0-94.7312 99.1844   1
   3   2   0 24.9871 125.420   1
   3  -2   0-45.8467 110.202   1
  -3  -2  -1 37191.7 1788.57   1
  -3   2  -1 28784.6 1779.89   1
   3  -2   1 30689.4 1778.90   1
   3   2   1 34918.5 1787.94   1
   3  -2   2 11865.8 709.760   1
  -3   2  -2 12193.0 711.283   1
  -3  -2  -2 12892.1 718.543   1
   3   2   2 13150.6 720.801   1
   3  -2   3 31458.3 1632.98   1
  -3   2  -3 32716.6 1634.84   1
  -3  -2  -3 27807.1 1638.30   1
   3   2   3 26227.1 1639.86   1
  -3   2  -4 3281.96 225.512   1
   3  -2   4 2803.48 227.133   1
  -3   2  -5 1263.33 141.342   1
  -3  -2  -5 1059.42 157.969   1
   3  -2   5 1034.15 140.924   1
   3   2   5 978.871 164.142   1
   3  -2   6 270.472 120.726   1
  -3  -2  -6 290.144 121.827   1
   3   2   6 257.681 131.507   1
  -3   2  -6 77.9406 108.067   1
   3   2   7 5978.92 385.476   1
  -3  -2  -7 5131.25 369.013   1
   3   2   8 5641.14 370.609   1
   3  -2   8 5119.66 344.260   1
  -3   2  -8 4990.37 334.429   1
  -3  -2  -8 4658.19 355.587   1
   3   2   9 1798.29 226.362   1
   3  -2   9 2512.64 210.200   1
  -3   2  -9 1929.21 194.482   1
  -3  -2  -9 2421.97 231.358   1
   3  -2  10 9304.33 593.147   1
   3   2  10 10006.6 613.541   1
  -3  -2 -10 10555.4 609.478   1
  -3   2 -10 9183.79 591.629   1
   3   2  11 8281.79 549.656   1
   3  -2  11 8658.85 527.221   1
  -3  -2 -11 8128.22 539.264   1
  -3   2 -11 8053.64 521.258   1
   3  -2  12 1159.00 198.383   1
   3  -2  13 2130.29 244.003   1
   3   2  13 1862.97 270.985   1
   3   2  14 10512.8 682.035   1
   3  -2  14 10584.0 677.009   1
  -3   2 -14 10253.7 655.616   1
  -3  -2 -14 10823.8 672.793   1
   3  -2  15 9357.52 587.868   1
   3   2  15 7934.27 588.262   1
  -3  -2 -15 8268.96 575.959   1
  -3   2 -15 8545.14 562.922   1
   3   2  16 2265.12 314.839   1
   3  -2  16 2924.88 304.110   1
  -3  -2 -16 2620.67 305.443   1
  -3   2 -16 2178.90 282.656   1
   3   2  17 205.490 259.474   1
   3  -2  17 23.7907 215.991   1
  -3   2 -17 129.373 218.748   1
  -3  -2 -17-115.400 230.645   1
   3  -2  18 470.317 232.651   1
  -3   2 -18 314.695 206.701   1
   3  -2  19 898.699 277.635   1
   3   2  19 888.989 280.966   1
  -3   2 -19 770.357 240.600   1
   3   2  20 1731.73 313.181   1
  -3  -2 -20 2222.36 301.368   1
   3  -2  21-82.1107 262.121   1
   3   2  21 111.976 238.401   1
  -3   2 -21 646.745 258.364   1
  -3  -2 -21 101.948 237.649   1
   3  -2  22 140.601 264.466   1
  -3   2 -22 764.375 266.689   1
   3  -2  23 431.100 284.804   1
   3   2  23 172.705 300.054   1
  -3   2 -23 26.1068 246.382   1
  -3  -2 -23 78.2221 293.840   1
   3   2  24 1073.44 312.721   1
  -3  -2 -24 498.613 289.167   1
   3  -2  25 2292.33 354.354   1
  -3   2 -25 1711.86 327.032   1
   3   2  26 931.576 331.906   1
  -3  -2 -26 709.499 309.074   1
   3   2  27 639.315 332.107   1
  -3  -2 -27 286.889 312.809   1
   3   2  28 376.486 294.488   1
  -3  -2 -28-52.4450 273.327   1
  -3   3  29-263.101 325.347   1
   3  -3 -29 52.5018 332.563   1
  -3   3  28 686.075 361.207   1
   3  -3 -28 1112.35 351.066   1
  -3   3  26-180.272 336.128   1
   3  -3 -26-538.142 323.394   1
  -3   3  25 569.618 335.650   1
   3  -3 -25 352.045 303.364   1
  -3  -3  24 211.435 294.726   1
  -3   3  24 417.296 310.824   1
   3   3 -24 1158.13 300.642   1
   3  -3 -24-54.2598 301.199   1
  -3  -3  23 267.458 292.721   1
  -3   3  23 325.538 269.737   1
   3   3 -23 405.163 274.945   1
   3  -3 -23 81.1556 267.126   1
  -3   3  22 672.960 292.260   1
  -3  -3  22 2244.62 329.454   1
   3  -3 -22 1238.14 283.550   1
   3   3 -22 1634.95 297.679   1
  -3  -3  21-28.3587 268.152   1
  -3   3  21-57.6737 305.294   1
   3   3 -21-153.852 245.410   1
  -3   3  20 1476.56 330.361   1
  -3  -3  20 1242.28 289.466   1
   3  -3 -20 1233.95 303.532   1
   3   3 -20 1067.88 262.511   1
  -3   3  19-55.6737 237.084   1
  -3  -3  19-399.517 259.908   1
   3  -3 -19 645.287 230.829   1
   3   3 -19 479.263 230.113   1
  -3   3  18 871.228 296.363   1
  -3  -3  18 1254.07 280.067   1
   3  -3 -18 582.104 283.520   1
   3   3 -18 806.010 231.835   1
  -3  -3  17 293.888 243.527   1
   3   3 -17 241.157 211.752   1
  -3  -3  16 1377.34 262.359   1
  -3   3  16 1286.66 290.279   1
   3   3 -16 1554.30 246.848   1
   3  -3 -16 1077.03 276.284   1
  -3   3  15 1537.08 297.391   1
   3  -3 -15 1154.46 276.091   1
  -3   3  14 190.975 229.634   1
  -3  -3  14 501.631 208.671   1
   3  -3 -14 111.171 215.981   1
   3   3 -14 432.728 180.875   1
  -3  -3  13 898.688 212.691   1
  -3   3  13 846.879 238.745   1
   3  -3 -13 788.837 219.584   1
   3   3 -13 1237.24 205.601   1
  -3  -3  12 12820.0 780.372   1
  -3   3  12 12085.5 787.995   1
   3   3 -12 13158.8 771.125   1
   3  -3 -12 13008.8 787.020   1
  -3  -3  11 1965.45 224.785   1
  -3   3  11 2105.41 260.556   1
   3  -3 -11 2307.03 258.839   1
  -3  -3  10 1863.56 195.359   1
  -3   3  10 1793.83 236.201   1
   3   3 -10 1541.52 181.955   1
   3  -3 -10 1851.74 225.610   1
  -3   3   9 8159.21 563.055   1
   3  -3  -9 8567.73 558.227   1
   3   3  -9 9478.08 538.440   1
   3   3  -8 2544.05 210.223   1
   3  -3  -8 2295.98 232.191   1
  -3   3   8 2273.84 247.319   1
  -3  -3   8 2362.25 220.215   1
   3  -3  -7 2182.71 225.901   1
  -3   3   7 2174.44 235.432   1
  -3  -3   6 13874.2 757.374   1
   3   3  -6 13714.3 755.750   1
   3  -3  -6 13002.7 771.069   1
  -3   3   6 11737.6 772.675   1
  -3  -3   5 23798.9 1307.21   1
   3   3  -5 22977.5 1305.86   1
   3  -3  -5 23679.6 1322.96   1
  -3   3   5 24354.7 1334.45   1
  -3  -3   4 12319.2 724.541   1
   3   3  -4 12350.5 725.463   1
   3  -3  -4 13959.6 743.985   1
  -3   3   4 12599.6 745.578   1
  -3  -3   3 14472.2 780.546   1
   3   3  -3 13139.9 775.695   1
   3   3  -2 20137.3 1067.92   1
  -3  -3   2 19567.5 1069.27   1
  -3   3   2 18850.0 1077.27   1
   3  -3  -2 18107.3 1073.01   1
   3  -3  -1 3509.91 267.472   1
   3   3  -1 4125.27 269.746   1
  -3   3   1 4113.29 273.217   1
  -3  -3   1 4197.10 270.403   1
   3  -3   0 5006.07 333.461   1
  -3  -3   0 5501.60 343.066   1
  -3   3   0 5296.63 332.521   1
   3   3   0 5351.73 341.905   1
   3   3   1 3395.67 276.028   1
  -3  -3  -1 4094.58 274.918   1
  -3   3  -1 3909.95 266.746   1
   3  -3   1 4292.59 268.688   1
  -3   3  -2 17197.9 1008.25   1
  -3  -3  -2 17758.6 1019.26   1
   3  -3   2 17924.5 1009.89   1
   3   3   2 20134.2 1024.35   1
   3  -3   3 14164.9 811.055   1
  -3   3  -3 14609.9 814.420   1
  -3   3  -4 12687.9 746.348   1
  -3  -3  -4 12845.1 760.195   1
   3  -3   4 13016.1 748.467   1
   3   3   4 14042.0 766.741   1
  -3  -3  -5 24710.0 1360.49   1
  -3   3  -5 23336.7 1341.55   1
   3  -3   5 24520.0 1344.65   1
   3   3   5 25104.5 1366.25   1
   3   3   6 13146.8 752.897   1
  -3  -3  -6 11053.4 737.043   1
  -3   3  -6 12679.4 717.282   1
   3  -3   6 13446.9 727.417   1
  -3  -3  -7 1875.63 207.620   1
   3   3   7 2150.75 225.455   1
   3  -3   8 2781.42 216.873   1
  -3   3  -8 2665.53 205.431   1
   3   3   8 2349.92 236.550   1
   3  -3   9 8921.23 537.243   1
   3   3   9 8771.47 563.632   1
  -3  -3  -9 8471.83 558.181   1
  -3   3  -9 8987.39 533.899   1
  -3   3 -10 1816.87 185.194   1
  -3  -3 -10 1727.61 216.298   1
   3   3  10 1694.05 225.602   1
   3  -3  10 1928.19 200.091   1
  -3   3 -11 2148.29 207.482   1
  -3  -3 -11 2561.37 254.378   1
   3   3  11 1901.65 259.468   1
   3  -3  11 2163.19 221.694   1
   3   3  12 10855.8 736.958   1
   3  -3  12 12742.1 726.225   1
  -3  -3 -12 11534.0 732.021   1
  -3   3 -12 12258.7 712.052   1
  -3   3 -13 812.286 184.272   1
  -3  -3 -13 421.958 198.646   1
   3   3  13 704.542 231.378   1
  -3  -3 -14-188.994 213.521   1
  -3   3 -14 230.902 176.379   1
   3   3  14 185.251 229.408   1
   3  -3  14 98.1473 186.546   1
  -3  -3 -15 826.179 244.544   1
   3   3  15 1474.17 276.484   1
  -3   3 -16 946.421 225.992   1
  -3  -3 -16 1656.24 277.063   1
   3  -3  16 1038.23 231.556   1
   3   3  16 1264.02 282.067   1
  -3  -3 -17 70.6309 232.867   1
  -3   3 -17 84.3422 196.636   1
   3   3  17 414.060 264.898   1
   3  -3  17 209.009 220.829   1
  -3  -3 -18 987.535 286.132   1
  -3   3 -18 1343.99 240.609   1
   3  -3  18 1068.62 262.251   1
   3   3  18 1064.79 293.075   1
  -3   3 -19 345.558 229.875   1
  -3  -3 -19 98.5671 241.516   1
   3  -3  19 50.5790 230.361   1
  -3   3 -20 930.956 260.512   1
  -3  -3 -20 955.055 250.790   1
   3   3  20 858.250 272.425   1
   3  -3  20 551.687 268.594   1
  -3   3 -21 24.6408 231.849   1
  -3  -3 -21 127.908 248.285   1
   3  -3  21-54.3546 252.542   1
   3   3  21 140.603 263.278   1
  -3   3 -22 1372.92 289.812   1
  -3  -3 -22 878.681 311.153   1
   3  -3  22 1370.55 300.689   1
   3   3  22 1595.01 333.561   1
  -3   3 -23 651.669 280.148   1
  -3  -3 -23 260.477 292.351   1
   3  -3  23 773.548 297.565   1
   3   3  23 546.237 308.092   1
  -3  -3 -24 366.052 242.136   1
  -3   3 -24 318.127 269.306   1
   3   3  24-144.564 257.252   1
   3  -3  24 645.178 309.562   1
  -3  -3 -25-288.759 290.607   1
   3   3  25 549.120 330.577   1
  -3  -3 -26 78.4616 299.292   1
   3   3  26 317.123 318.133   1
  -3  -3 -28 414.192 306.331   1
   3   3  28 257.302 312.455   1
  -3  -3 -29-103.669 325.172   1
   3   3  29 224.824 329.365   1
  -3   4  29-231.764 281.191   1
   3  -4 -29 334.242 276.935   1
  -3   4  28 146.603 263.610   1
   3  -4 -28 650.140 260.289   1
  -3   4  27 147.776 264.732   1
   3  -4 -27-79.3753 264.390   1
  -3   4  26-29.6688 257.281   1
   3  -4 -26 857.269 270.485   1
  -3   4  25-29.6771 267.831   1
   3  -4 -25 621.044 259.585   1
   3   4 -24 771.436 292.878   1
  -3  -4  23 58.8701 282.288   1
  -3   4  23 884.378 338.240   1
   3   4 -23 134.774 249.256   1
   3  -4 -23 433.742 293.100   1
  -3  -4  22 200.395 276.045   1
  -3   4  22 29.3059 307.942   1
   3   4 -22 262.200 261.595   1
  -3  -4  20 4597.46 400.312   1
  -3   4  20 3312.60 387.236   1
   3  -4 -20 3784.78 386.018   1
   3   4 -20 3953.85 370.473   1
  -3  -4  19 2274.82 306.168   1
   3   4 -19 1652.91 289.116   1
   3  -4 -19 2035.93 335.155   1
  -3  -4  18 6466.71 502.788   1
  -3   4  18 6388.43 509.757   1
   3  -4 -18 7088.46 510.494   1
   3   4 -18 6852.17 487.017   1
  -3   4  17 1473.36 316.024   1
  -3  -4  17 1327.79 269.480   1
   3   4 -17 1746.44 257.471   1
  -3   4  16 1720.86 270.505   1
  -3  -4  16 1053.46 245.324   1
   3  -4 -16 1116.66 241.498   1
   3   4 -16 1003.39 219.473   1
  -3  -4  15 741.434 227.014   1
  -3   4  15 631.953 256.904   1
   3   4 -15 1006.48 212.729   1
   3  -4 -15 564.871 235.078   1
  -3  -4  14 16073.3 932.050   1
  -3   4  14 15063.3 961.924   1
   3   4 -14 15549.8 922.778   1
   3  -4 -14 15436.7 951.089   1
  -3   4  13 375.896 254.555   1
  -3  -4  13 73.9543 173.688   1
   3   4 -13 339.569 169.834   1
   3  -4 -13-240.654 228.548   1
  -3  -4  12-137.241 169.228   1
  -3   4  12 22.4992 219.910   1
   3   4 -12 126.362 159.957   1
   3  -4 -12 460.967 220.122   1
  -3  -4  11 15137.6 864.097   1
   3   4 -11 14154.7 853.812   1
  -3   4  10 5089.64 399.094   1
  -3  -4  10 5110.86 353.646   1
   3  -4 -10 5309.35 389.316   1
   3   4 -10 5000.38 351.594   1
   3  -4  -9 71.7960 153.176   1
  -3  -4   9-172.732 120.316   1
  -3   4   9 115.814 165.706   1
  -3  -4   8 5181.58 342.195   1
   3   4  -8 5397.36 337.305   1
   3  -4  -8 4775.16 366.325   1
  -3   4   8 4785.42 372.472   1
   3  -4  -7 9578.80 604.089   1
  -3   4   7 9985.12 612.520   1
  -3  -4   6 7588.64 450.111   1
   3   4  -6 7132.21 446.002   1
   3  -4  -6 7793.52 480.384   1
  -3   4   6 7507.43 488.815   1
  -3  -4   5 7065.86 445.644   1
   3   4  -5 7549.68 447.378   1
   3  -4  -5 7657.74 469.598   1
  -3   4   5 7908.98 480.917   1
  -3  -4   4 17022.7 936.064   1
   3   4  -4 16399.4 931.624   1
   3  -4  -4 16264.5 951.096   1
  -3   4   4 17172.9 961.982   1
   3   4  -3 16780.7 882.144   1
  -3  -4   3 16582.7 884.439   1
   3  -4  -3 14240.8 891.833   1
  -3   4   3 14594.5 902.446   1
  -3  -4   2 11598.3 680.424   1
   3   4  -2 12236.4 680.760   1
   3  -4  -1 18138.3 990.635   1
  -3   4   1 17602.6 994.308   1
  -3  -4   1 17764.5 988.715   1
   3   4  -1 17117.1 988.802   1
   3  -4   0-48.5491 111.990   1
  -3   4   0-8.21470 107.166   1
  -3  -4   0-144.031 125.148   1
   3   4   0-36.7855 114.778   1
   3   4   1 18635.3 963.604   1
  -3   4  -1 17175.1 950.251   1
  -3  -4  -1 17245.5 960.036   1
   3  -4   1 15545.6 947.011   1
  -3   4  -2 11847.2 655.232   1
   3  -4   2 11089.9 651.577   1
   3  -4   3 15149.9 886.405   1
  -3  -4  -3 16535.6 905.626   1
   3   4   3 16392.7 908.541   1
  -3   4  -3 15760.0 887.445   1
  -3  -4  -4 17868.5 975.386   1
   3  -4   4 16062.3 954.295   1
   3   4   4 18824.1 981.933   1
  -3   4  -4 16666.1 953.691   1
   3  -4   5 7653.99 464.311   1
   3   4   5 7793.80 493.026   1
  -3  -4  -5 8092.95 486.464   1
  -3   4  -5 7829.84 462.470   1
   3   4   6 7961.16 492.156   1
  -3   4  -6 7796.55 452.792   1
  -3  -4  -6 7086.33 480.194   1
   3  -4   7 11648.8 640.450   1
   3   4   7 9629.98 662.946   1
  -3   4  -7 12178.7 639.407   1
  -3  -4  -7 9540.97 659.637   1
   3   4   8 6230.81 415.969   1
  -3  -4  -8 5425.74 403.054   1
   3   4   9 296.014 183.683   1
   3  -4   9 208.430 119.029   1
  -3  -4  -9-155.035 166.431   1
  -3   4  -9-46.6624 108.713   1
   3   4  10 4310.22 356.003   1
   3  -4  10 5387.10 334.112   1
  -3   4 -10 5292.96 323.592   1
   3  -4  11 14043.6 837.258   1
  -3   4 -11 14575.2 832.577   1
   3  -4  12-128.125 155.232   1
   3   4  12 21.5584 190.593   1
  -3   4 -12 325.417 149.583   1
  -3  -4 -12 297.231 176.666   1
   3   4  13 317.406 194.527   1
   3  -4  13 280.166 176.904   1
  -3   4 -13 365.846 157.458   1
  -3  -4 -13 536.179 177.665   1
   3  -4  14 15896.4 887.839   1
  -3  -4 -14 15255.1 895.818   1
  -3   4 -14 15329.0 871.503   1
   3  -4  15 651.854 208.005   1
   3   4  15 1027.35 248.582   1
  -3  -4 -15 532.019 202.308   1
  -3   4 -15 586.980 188.344   1
   3   4  16 1413.82 254.863   1
  -3  -4 -16 1314.64 235.401   1
   3  -4  17 1584.29 260.833   1
   3   4  17 1470.09 278.685   1
  -3  -4 -17 1671.37 274.439   1
  -3   4 -17 1892.50 258.118   1
  -3  -4 -18 6819.55 511.159   1
  -3   4 -18 7252.35 486.275   1
   3   4  18 6772.83 541.900   1
   3  -4  18 6390.20 504.100   1
   3  -4  19 1343.07 284.604   1
   3   4  19 932.423 323.969   1
  -3  -4 -19 1640.65 311.584   1
  -3   4 -19 1290.33 254.159   1
   3   4  20 3787.63 395.945   1
   3  -4  20 3863.96 377.222   1
  -3   4 -20 3720.12 357.817   1
  -3  -4 -20 3413.22 375.623   1
   3  -4  22 222.115 267.198   1
   3   4  22 28.5186 296.791   1
  -3   4 -22 379.045 265.669   1
   3  -4  23 143.144 266.841   1
  -3  -4 -23-338.025 285.913   1
  -3   4 -23-25.8903 266.664   1
  -3  -4 -24 651.134 278.973   1
   3   4  25 948.063 332.689   1
  -3  -4 -25 26.0793 300.196   1
   3   4  26 829.026 316.985   1
  -3  -4 -26 233.377 283.126   1
   3   4  27 85.3431 275.104   1
  -3  -4 -27 382.838 279.780   1
   3   4  28 253.900 317.412   1
  -3  -4 -28 153.230 319.254   1
   3   4  29-415.040 295.787   1
  -3  -4 -29 535.731 307.911   1
   3  -5 -28 410.691 339.678   1
  -3   5  28 839.256 352.292   1
   3  -5 -27 1413.19 354.874   1
  -3   5  27 730.942 368.537   1
   3  -5 -25 1261.14 347.343   1
  -3   5  25 1504.43 352.405   1
   3  -5 -24 620.633 305.979   1
  -3   5  24 501.964 320.028   1
   3  -5 -23 243.603 259.403   1
  -3   5  23 294.415 262.665   1
   3   5 -22 3564.18 371.762   1
   3  -5 -22 3540.73 388.821   1
  -3  -5  22 3390.87 391.077   1
  -3   5  22 3423.54 406.459   1
   3   5 -21 452.019 257.953   1
   3  -5 -21 215.157 287.931   1
  -3  -5  21 272.868 274.940   1
  -3   5  21 261.250 314.224   1
   3   5 -20 628.088 244.772   1
   3  -5 -20 239.577 293.184   1
  -3  -5  20 550.817 250.534   1
  -3   5  20-114.906 296.927   1
   3   5 -19 578.347 230.703   1
   3  -5 -19-26.3186 246.761   1
  -3   5  19 679.854 275.792   1
  -3  -5  19 477.465 246.554   1
  -3   5  18 9047.17 679.052   1
  -3  -5  18 10091.7 645.710   1
   3  -5 -18 8871.15 664.975   1
   3   5 -18 9978.54 633.098   1
   3   5 -17 1886.97 264.374   1
   3  -5 -17 1946.43 277.197   1
  -3  -5  17 1980.91 270.381   1
  -3   5  17 1303.67 276.907   1
   3   5 -15 522.645 203.645   1
   3  -5 -15 598.206 261.372   1
  -3   5  15 616.235 270.301   1
  -3  -5  15 545.438 222.057   1
   3  -5 -14 880.847 231.482   1
   3   5 -14 471.427 197.534   1
  -3  -5  14 415.045 203.023   1
  -3   5  14 472.556 239.251   1
   3  -5 -13 201.305 201.449   1
   3   5 -13 194.719 176.376   1
  -3   5  13 407.969 227.385   1
  -3  -5  13 350.888 180.845   1
  -3  -5  12 5811.61 392.113   1
  -3   5  12 4911.54 422.964   1
   3   5 -12 5542.82 377.244   1
   3  -5 -12 5201.35 416.096   1
   3  -5 -11 1295.84 245.246   1
   3   5 -11 1420.53 176.545   1
  -3  -5  11 1482.53 187.793   1
  -3   5  11 1235.69 250.301   1
   3   5 -10 8142.00 505.202   1
  -3  -5  10 8279.07 510.181   1
  -3  -5   9 2447.64 213.326   1
   3   5  -9 2234.25 206.838   1
  -3   5   9 2918.48 284.947   1
   3  -5  -9 2512.97 263.395   1
  -3   5   8 927.185 200.213   1
   3  -5  -8 809.230 190.495   1
   3  -5  -7-98.4867 161.868   1
  -3  -5   7 58.6618 100.447   1
  -3   5   7 124.275 169.489   1
  -3  -5   6 14786.0 822.451   1
   3   5  -6 14245.4 822.390   1
  -3   5   6 14752.7 859.290   1
   3  -5  -6 14351.1 850.840   1
  -3  -5   5 8348.64 473.441   1
   3  -5  -5 7126.71 492.680   1
   3   5  -5 7922.99 468.018   1
  -3   5   5 8227.55 506.143   1
   3  -5  -4 14637.5 858.268   1
   3   5  -4 15237.9 837.738   1
  -3   5   4 15549.8 869.208   1
  -3  -5   4 14327.0 838.953   1
  -3   5   3 1376.06 181.101   1
  -3  -5   3 1093.53 131.510   1
   3  -5  -3 1136.43 168.914   1
   3   5  -3 1305.02 138.329   1
  -3  -5   2 11316.2 621.994   1
   3   5  -2 10180.9 621.341   1
  -3  -5   1 159.927 113.681   1
   3   5  -1 199.748 113.645   1
   3  -5  -1 338.106 126.122   1
  -3   5   1 135.921 116.859   1
   3   5   0 1288.24 134.848   1
  -3   5   0 976.628 133.868   1
   3  -5   0 1091.47 132.386   1
  -3   5  -1 40.7432 87.8872   1
   3  -5   1 248.335 97.9458   1
   3  -5   2 10347.7 594.933   1
  -3   5  -2 10482.5 597.410   1
   3  -5   3 1095.74 120.217   1
  -3  -5  -3 1049.90 163.688   1
   3   5   3 1259.84 173.058   1
  -3   5  -3 1108.81 125.745   1
   3   5   4 15602.0 915.723   1
  -3  -5  -4 14826.8 909.573   1
  -3   5  -4 16649.8 887.287   1
   3  -5   5 8280.62 471.962   1
   3   5   5 8114.16 510.182   1
  -3   5  -5 7435.22 466.690   1
  -3  -5  -5 8642.38 504.723   1
   3  -5   6 14719.7 847.967   1
  -3  -5  -6 15649.0 882.139   1
   3   5   6 15131.1 883.960   1
   3  -5   7 46.3757 95.4732   1
   3   5   7-136.260 172.780   1
  -3  -5  -7 112.163 161.506   1
  -3   5  -7-26.4321 95.4211   1
  -3   5  -8 927.118 122.024   1
  -3  -5  -8 1251.78 202.723   1
   3  -5   8 1076.19 139.984   1
   3   5   8 709.157 196.332   1
  -3  -5  -9 2225.77 227.353   1
   3   5   9 1959.95 225.213   1
   3  -5  10 7542.45 472.611   1
  -3   5 -10 7619.58 466.319   1
  -3  -5 -11 841.304 214.726   1
  -3   5 -11 1467.68 163.992   1
   3  -5  11 1312.60 173.016   1
   3   5  11 1040.15 232.147   1
   3  -5  12 5543.33 381.836   1
   3   5  12 5279.70 416.101   1
   3  -5  13 218.740 161.924   1
   3   5  13-93.5178 204.926   1
  -3  -5 -13 42.3679 190.388   1
  -3   5 -13 242.689 151.396   1
   3   5  14 220.591 230.821   1
   3  -5  14 273.401 186.271   1
  -3  -5 -14 352.346 212.092   1
  -3   5 -14 508.538 172.679   1
   3  -5  15 525.460 192.321   1
   3   5  15 432.963 263.228   1
  -3  -5 -15 1226.22 265.614   1
  -3   5 -15 1081.17 188.872   1
  -3   5 -16 5553.88 410.762   1
   3  -5  16 5365.12 417.634   1
   3   5  17 1968.43 332.966   1
   3  -5  17 2150.33 275.602   1
  -3  -5 -17 1790.66 303.400   1
  -3   5 -17 2218.47 261.192   1
  -3  -5 -18 8416.65 601.959   1
  -3   5 -18 9015.60 590.989   1
   3   5  18 7551.62 618.074   1
   3   5  19 193.458 265.973   1
   3  -5  19 1097.45 265.151   1
  -3   5 -19 642.221 232.945   1
  -3  -5 -19 225.026 253.065   1
   3   5  20 224.049 309.608   1
   3  -5  20 484.840 251.937   1
  -3   5 -20 370.259 230.170   1
  -3  -5 -20 457.572 282.165   1
   3  -5  21 212.315 249.219   1
   3   5  21 311.409 261.853   1
  -3   5 -21 72.4964 233.044   1
  -3  -5 -21 77.2306 242.947   1
  -3  -5 -22 3079.71 367.828   1
   3   5  23 487.346 334.315   1
   3   5  24 200.818 256.066   1
  -3  -5 -24 674.187 240.995   1
   3   5  25 1084.47 330.251   1
  -3  -5 -25 233.178 302.084   1
   3   5  27 422.059 294.980   1
  -3  -5 -27 302.731 280.891   1
   3   5  28 805.914 340.984   1
  -3  -5 -28 625.850 338.886   1
   3   5  29 27.2340 261.344   1
  -3  -5 -29 251.009 264.279   1
  -3   6  28 28.4156 340.369   1
   3  -6 -28 127.154 307.846   1
  -3   6  27 489.195 335.903   1
   3  -6 -27 389.541 308.592   1
  -3   6  26 667.635 341.507   1
   3  -6 -26 659.865 332.140   1
  -3   6  25 1052.12 352.447   1
   3  -6 -24 188.012 320.381   1
  -3   6  22 497.693 269.664   1
   3  -6 -22 81.0996 256.631   1
  -3   6  21 1833.58 346.475   1
  -3  -6  21 1579.90 299.702   1
   3  -6 -21 1779.41 322.334   1
   3   6 -21 2449.25 299.968   1
  -3  -6  20 2356.74 316.368   1
   3   6 -20 3103.92 320.808   1
  -3   6  19 199.787 265.645   1
  -3  -6  19 782.127 237.007   1
   3  -6 -19 609.724 256.139   1
   3   6 -19 678.094 233.748   1
  -3  -6  18 6595.84 478.872   1
  -3   6  18 6303.12 531.361   1
   3  -6 -18 6125.20 515.552   1
   3   6 -18 6247.16 463.128   1
   3  -6 -17 1612.22 274.300   1
  -3   6  17 1567.65 297.897   1
   3   6 -16 626.475 190.017   1
   3  -6 -16 1074.08 282.288   1
  -3   6  16 509.422 293.270   1
  -3  -6  16 372.246 193.461   1
   3  -6 -15 267.977 241.107   1
   3   6 -15 212.942 167.449   1
  -3   6  15 287.629 257.585   1
  -3  -6  15 231.422 183.672   1
   3   6 -14 1111.71 188.420   1
   3  -6 -14 1183.36 230.039   1
  -3   6  14 711.232 228.833   1
  -3  -6  14 936.803 197.323   1
   3  -6 -13 5108.14 376.472   1
  -3  -6  13 4407.11 341.204   1
   3   6 -13 4617.38 329.093   1
   3   6 -12 1231.65 179.107   1
   3  -6 -12 485.802 197.419   1
  -3  -6  12 740.381 170.792   1
  -3   6  12 1018.96 228.343   1
   3  -6 -11 2735.32 277.179   1
  -3  -6  11 2398.58 219.657   1
   3   6 -11 2205.19 207.520   1
  -3   6  11 1820.25 277.762   1
   3   6 -10 200.569 128.647   1
   3  -6 -10 20.3167 202.673   1
  -3   6  10-21.8245 212.388   1
  -3  -6  10 133.467 131.563   1
   3  -6  -9 289.862 175.275   1
  -3   6   9 332.112 196.463   1
  -3  -6   8 34639.0 1912.25   1
   3   6  -8 35472.5 1911.58   1
   3  -6  -8 33443.5 1944.81   1
  -3   6   8 35449.1 1954.33   1
  -3  -6   7 39556.9 2193.85   1
   3  -6  -7 39287.2 2226.78   1
   3   6  -7 40858.1 2193.83   1
  -3   6   7 41000.2 2235.77   1
   3  -6  -6 8181.17 531.295   1
  -3   6   6 8877.57 546.227   1
  -3  -6   6 8761.39 500.034   1
   3   6  -6 8120.75 494.459   1
   3  -6  -5 3162.28 267.602   1
  -3   6   5 3555.58 279.457   1
  -3  -6   5 3503.89 234.270   1
   3   6  -5 3325.12 230.028   1
   3  -6  -4 16363.9 1006.40   1
  -3   6   4 18790.0 1021.39   1
  -3  -6   4 18394.5 988.707   1
   3   6  -4 17236.8 988.062   1
   3  -6  -3 7317.24 439.224   1
  -3   6   3 6945.34 447.640   1
  -3  -6   3 7709.69 420.411   1
   3  -6  -2 13921.9 820.123   1
   3   6  -2 14114.9 808.507   1
  -3  -6   2 14397.3 807.936   1
  -3   6   2 14793.0 828.789   1
   3   6  -1 1932.64 174.445   1
  -3  -6   1 2005.04 172.303   1
   3   6   0-84.9448 103.535   1
  -3   6   0-78.8084 104.497   1
   3  -6   0 36.7970 96.2525   1
  -3  -6   0-9.67024 94.5116   1
  -3   6  -1 2210.88 178.536   1
   3  -6   1 2092.38 175.410   1
   3   6   2 13245.4 787.986   1
  -3   6  -2 14393.4 771.634   1
  -3  -6  -2 12902.8 787.130   1
   3   6   3 6588.76 443.760   1
  -3  -6  -3 6470.09 436.572   1
  -3   6  -3 7448.92 415.560   1
   3  -6   3 7032.49 412.844   1
   3  -6   4 19151.2 998.748   1
  -3  -6  -4 16662.7 1021.96   1
   3   6   4 17252.5 1028.61   1
   3  -6   5 3359.79 216.993   1
  -3  -6  -5 3199.92 263.507   1
  -3   6  -5 3263.39 219.259   1
   3   6   5 3007.19 273.103   1
   3  -6   6 8818.54 523.369   1
  -3  -6  -6 8365.21 558.315   1
  -3   6  -6 9350.17 518.842   1
   3   6   6 9125.88 565.434   1
   3  -6   7 38248.1 2087.71   1
  -3   6  -7 39179.1 2086.94   1
  -3  -6  -7 37430.0 2120.64   1
   3   6   7 37126.6 2125.67   1
  -3   6  -8 34466.3 1891.46   1
  -3  -6  -8 34662.6 1933.24   1
   3   6   8 35276.3 1942.21   1
   3  -6   8 34327.0 1894.60   1
  -3   6  -9 244.458 113.658   1
  -3  -6  -9 385.031 174.109   1
   3   6   9 158.918 185.361   1
   3  -6   9 103.755 111.220   1
  -3  -6 -10 96.2296 149.878   1
   3   6  10 41.8644 154.580   1
   3  -6  11 2252.77 197.825   1
   3   6  11 1445.63 235.227   1
  -3   6 -12 728.853 151.986   1
  -3  -6 -12 1064.92 199.570   1
   3  -6  12 1034.38 169.571   1
   3   6  12 1102.40 219.850   1
   3  -6  13 4519.10 343.275   1
   3   6  13 4215.91 384.312   1
  -3   6 -13 5197.78 340.847   1
  -3  -6 -13 4500.26 374.312   1
  -3   6 -14 1204.55 187.749   1
  -3  -6 -14 1273.76 256.778   1
   3  -6  14 839.688 191.127   1
   3   6  14 1592.10 283.649   1
   3  -6  15 18.5041 179.700   1
   3   6  15 310.399 271.222   1
  -3   6 -15 386.891 187.305   1
  -3  -6 -15-255.175 240.345   1
   3   6  16 610.841 290.367   1
   3  -6  16 594.697 200.423   1
  -3  -6 -16 977.465 259.224   1
  -3   6 -16 578.683 182.251   1
   3   6  17 1619.23 275.816   1
  -3  -6 -17 1293.29 239.375   1
   3   6  18 6420.36 520.458   1
   3  -6  18 6231.43 468.589   1
  -3   6 -18 6315.47 455.224   1
  -3  -6 -18 6063.50 492.056   1
   3  -6  19 570.563 237.545   1
   3   6  19 696.107 297.551   1
  -3   6 -19 883.841 228.571   1
  -3  -6 -19 125.928 265.332   1
   3  -6  20 2619.26 320.757   1
  -3   6 -20 2863.65 306.317   1
   3   6  21 1703.35 348.958   1
  -3  -6 -21 1211.36 313.568   1
  -3   6 -21 1604.02 260.554   1
   3   6  22 256.847 261.376   1
  -3  -6 -22 181.118 244.300   1
   3   6  24 856.723 322.104   1
  -3  -6 -24 696.492 294.956   1
   3   6  25 651.678 314.860   1
  -3  -6 -25 771.480 298.068   1
   3   6  26 701.714 337.290   1
  -3  -6 -26-305.360 316.241   1
   3   6  27 917.622 276.386   1
  -3  -6 -27 573.322 264.743   1
   3   6  28 850.788 344.502   1
  -3  -6 -28 248.253 328.630   1
   3  -7 -28 576.393 286.262   1
  -3   7  28-364.215 304.659   1
   3  -7 -27 512.941 298.477   1
  -3   7  27 710.707 315.204   1
  -3   7  26-86.2411 310.789   1
   3  -7 -24 964.856 341.227   1
  -3   7  24 1429.38 362.296   1
   3  -7 -23 888.666 332.625   1
  -3   7  23 1230.90 360.159   1
   3  -7 -22 2134.01 345.469   1
  -3   7  22 2808.93 372.208   1
   3  -7 -21-270.157 271.737   1
  -3   7  21 204.210 288.971   1
   3  -7 -20 565.521 311.325   1
   3   7 -20 1246.26 238.517   1
  -3   7  20 1160.11 336.215   1
   3  -7 -19 960.735 287.971   1
   3   7 -19 1514.26 243.700   1
  -3  -7  19 1255.42 262.328   1
  -3   7  19 747.233 281.088   1
   3  -7 -18 1367.94 337.885   1
   3   7 -18 1742.19 257.758   1
  -3  -7  18 2014.35 272.334   1
  -3   7  18 1809.98 349.069   1
   3  -7 -17 4040.18 390.569   1
  -3  -7  17 4367.74 369.067   1
   3   7 -17 4828.69 359.702   1
  -3   7  17 3619.26 402.996   1
  -3  -7  16 11670.5 701.805   1
   3  -7 -16 10928.0 740.645   1
   3   7 -16 11494.8 692.057   1
  -3   7  16 10052.9 755.391   1
  -3  -7  15 397.725 187.815   1
   3   7 -15 643.708 185.594   1
   3   7 -14 15.5911 149.914   1
  -3  -7  14 216.162 165.439   1
  -3   7  14-181.483 213.834   1
   3  -7 -14-265.651 201.093   1
   3   7 -13 1996.65 205.558   1
  -3  -7  13 1647.25 210.472   1
  -3   7  13 1711.18 269.540   1
   3  -7 -13 1711.27 259.560   1
   3   7 -12 91.7783 136.765   1
  -3  -7  12 67.2582 138.611   1
  -3   7  12 364.980 218.037   1
   3  -7 -12 68.0041 187.063   1
   3   7 -11 142.780 119.364   1
  -3  -7  11 60.9866 124.716   1
   3  -7 -11-65.4866 199.854   1
  -3   7  10 26431.3 1520.15   1
   3  -7 -10 26256.9 1512.07   1
  -3  -7   9 207.759 114.972   1
   3   7  -9 151.116 109.524   1
   3   7  -8-82.5952 102.488   1
   3  -7  -8 190.831 168.122   1
  -3  -7   8-48.8234 99.4781   1
  -3   7   8 349.127 180.929   1
  -3   7   7-155.267 176.656   1
  -3  -7   7 71.6109 95.4972   1
   3  -7  -7 17.9897 170.499   1
   3   7  -7 25.9213 93.0592   1
   3   7  -6 48154.4 2507.88   1
  -3  -7   6 44750.8 2507.19   1
  -3   7   6 46940.8 2551.12   1
   3  -7  -6 44003.8 2540.36   1
   3   7  -5 14811.6 894.109   1
  -3  -7   5 17886.0 901.595   1
  -3   7   5 16625.1 938.874   1
   3  -7  -5 14612.8 923.554   1
   3  -7  -4 11970.4 779.923   1
  -3  -7   4 13335.8 756.240   1
   3   7  -4 14284.7 757.099   1
  -3   7   4 13139.7 791.096   1
   3  -7  -3 4575.51 320.113   1
   3   7  -3 4524.03 296.078   1
  -3   7   3 4934.85 333.266   1
  -3  -7   3 4620.21 298.137   1
   3  -7  -2 1292.56 161.891   1
  -3   7   2 1410.93 173.055   1
  -3  -7   2 1305.55 141.419   1
  -3  -7   1 4240.83 295.138   1
   3   7  -1 4736.51 303.225   1
  -3   7   0 66186.4 3669.70   1
   3  -7   0 69074.9 3668.59   1
   3  -7   1 4802.30 297.959   1
  -3   7  -1 4348.73 293.433   1
  -3  -7  -1 4136.05 307.162   1
   3  -7   2 1102.16 121.544   1
   3   7   2 1057.18 159.864   1
  -3   7  -2 1036.00 125.713   1
  -3  -7  -2 1448.72 158.410   1
   3   7   3 4585.13 328.204   1
  -3  -7  -3 4822.54 316.204   1
  -3   7  -3 4762.46 284.797   1
   3  -7   3 4081.07 282.729   1
   3   7   4 13583.2 801.764   1
   3  -7   4 13207.1 762.250   1
  -3   7  -4 14058.3 763.849   1
  -3  -7  -4 13437.2 796.149   1
   3   7   5 16599.1 907.883   1
  -3  -7  -5 15795.7 901.759   1
  -3   7  -5 15228.4 858.406   1
   3  -7   5 14949.6 859.006   1
   3   7   6 44792.6 2508.44   1
  -3   7  -6 45793.3 2459.95   1
  -3  -7  -6 43924.0 2501.64   1
   3  -7   6 45744.4 2463.56   1
  -3  -7  -7-225.351 157.364   1
  -3   7  -7-7.02980 80.2669   1
   3   7   7 93.4383 166.931   1
   3  -7   7 66.9350 83.6310   1
  -3   7  -8 115.431 92.1224   1
  -3  -7  -8 144.747 176.451   1
   3   7   8 19.6071 197.671   1
   3  -7   8 33.3456 93.3481   1
  -3   7  -9-51.4501 99.2478   1
   3  -7   9 174.696 102.532   1
   3   7  10 27478.8 1507.38   1
   3  -7  10 23257.8 1447.05   1
  -3  -7 -10 29258.2 1503.28   1
  -3   7 -10 27033.3 1446.33   1
   3   7  11 613.509 246.439   1
  -3  -7 -11-41.3096 214.321   1
   3   7  12 165.996 234.445   1
  -3  -7 -12 300.671 219.333   1
  -3   7 -12 11.8980 124.139   1
   3  -7  12 159.352 142.347   1
   3   7  13 1810.45 268.228   1
   3  -7  13 1296.54 190.706   1
  -3   7 -13 1522.49 187.432   1
  -3  -7 -13 2049.01 248.629   1
   3  -7  14 175.396 160.466   1
   3   7  14 154.265 234.082   1
  -3  -7 -14 252.048 215.113   1
  -3   7 -14-57.9747 148.676   1
   3  -7  15 815.341 189.475   1
  -3   7 -15 538.360 166.148   1
  -3  -7 -16 9895.80 676.655   1
  -3   7 -16 10688.3 642.237   1
   3  -7  16 10555.1 652.513   1
   3   7  16 9496.65 697.184   1
   3   7  17 3978.68 420.185   1
  -3   7 -17 4662.45 357.237   1
   3  -7  17 4445.99 363.796   1
  -3  -7 -17 4368.04 410.002   1
   3   7  18 1772.73 341.954   1
  -3  -7 -18 1805.73 311.848   1
   3   7  19 784.067 275.356   1
   3  -7  19 1308.63 244.693   1
  -3  -7 -19 838.013 254.234   1
  -3   7 -19 1314.80 219.012   1
   3   7  20 649.674 318.182   1
  -3  -7 -20 949.298 300.342   1
  -3   7 -20 904.637 225.167   1
   3   7  21-312.834 242.712   1
  -3  -7 -21 387.025 220.865   1
   3   7  22 1997.43 375.056   1
  -3  -7 -22 2323.63 359.911   1
   3   7  23 342.197 272.707   1
  -3  -7 -23 1134.16 272.230   1
   3   7  24 1049.98 345.554   1
  -3  -7 -24 1054.38 324.885   1
   3   7  26 862.946 344.740   1
  -3  -7 -26 501.842 308.024   1
   3   7  27 933.625 314.774   1
  -3  -7 -27 664.448 298.171   1
   3   7  28 270.356 332.601   1
  -3  -7 -28-24.4548 308.563   1
  -3   8  27 168.400 315.704   1
   3  -8 -27 126.578 280.825   1
  -3   8  26 1336.78 338.503   1
   3  -8 -26 1008.10 315.255   1
  -3   8  25-230.233 336.768   1
   3  -8 -25 341.487 326.380   1
  -3   8  24 1363.44 354.014   1
   3  -8 -24-79.9104 315.631   1
  -3   8  23 554.929 331.550   1
   3  -8 -23 590.037 319.274   1
  -3   8  21 233.675 306.029   1
   3  -8 -21 378.600 287.311   1
  -3   8  20 5618.46 515.996   1
   3  -8 -20 5579.52 490.050   1
   3   8 -19 230.519 210.306   1
  -3   8  19 231.407 249.413   1
   3  -8 -19 295.378 226.790   1
   3   8 -18 609.704 207.903   1
  -3  -8  18 960.960 223.277   1
  -3   8  18 1059.81 337.451   1
   3  -8 -18 744.576 303.712   1
   3   8 -17 349.117 187.115   1
  -3  -8  17 773.238 206.568   1
  -3   8  17 929.385 270.253   1
   3  -8 -17 942.494 250.426   1
   3   8 -16 2101.03 237.241   1
  -3  -8  16 2114.45 242.956   1
  -3   8  16 1828.17 332.357   1
   3  -8 -16 2370.10 328.602   1
   3   8 -15 2532.61 240.374   1
   3  -8 -15 2670.44 322.532   1
  -3  -8  15 2080.86 235.598   1
  -3   8  15 2245.50 348.340   1
  -3  -8  14 3088.74 256.860   1
   3   8 -14 2838.65 252.412   1
   3   8 -13 1154.18 172.394   1
   3  -8 -13 1365.95 253.919   1
  -3   8  13 849.190 261.903   1
  -3  -8  13 1095.38 174.415   1
  -3   8  12 7885.96 557.512   1
   3   8 -12 7525.61 479.386   1
  -3  -8  12 7115.23 479.441   1
   3  -8 -11 2268.82 302.128   1
  -3   8  11 1881.14 316.641   1
  -3  -8  10 2717.82 214.086   1
   3   8 -10 2720.16 211.539   1
   3  -8 -10 2470.42 292.244   1
  -3   8  10 2072.87 284.609   1
  -3  -8   9-66.8779 103.501   1
  -3   8   9-22.3090 225.839   1
   3  -8  -9 41.5165 207.894   1
   3   8  -9-55.5077 99.6633   1
  -3  -8   8 38179.8 2030.14   1
   3   8  -8 36161.0 2029.13   1
  -3  -8   7 242.688 91.8371   1
   3   8  -7 216.193 96.3965   1
   3  -8  -7 37.5479 169.270   1
   3  -8  -6 4637.98 352.837   1
  -3   8   6 4431.48 359.501   1
   3   8  -6 4599.40 297.951   1
  -3  -8   6 4952.10 299.983   1
  -3   8   5 2062.47 237.764   1
   3   8  -5 2503.35 179.709   1
   3  -8  -5 2238.48 226.744   1
  -3  -8   5 2359.08 178.973   1
   3  -8  -4 7797.73 491.159   1
  -3  -8   4 7281.16 451.906   1
   3   8  -4 7486.79 453.745   1
  -3   8   4 8421.88 498.891   1
   3  -8  -3 2751.58 237.291   1
   3   8  -3 2506.52 199.817   1
  -3  -8   3 2722.87 195.002   1
  -3   8   3 2621.89 251.090   1
  -3  -8   2 1289.43 146.013   1
  -3   8   2 1373.67 174.485   1
   3   8  -2 1644.65 160.154   1
   3  -8  -2 1634.16 170.390   1
   3  -8  -1 46.8428 110.205   1
  -3  -8   0-22.0957 113.727   1
   3   8   1-25.9394 116.500   1
   3  -8   1 18.4804 96.2979   1
  -3   8  -1 66.2958 101.629   1
  -3  -8  -1 70.6910 111.405   1
  -3  -8  -2 1580.49 176.390   1
   3   8   2 1719.02 180.229   1
   3  -8   2 1650.15 148.338   1
  -3   8  -2 1345.49 143.908   1
   3   8   3 2757.73 249.066   1
  -3   8  -3 2949.69 205.592   1
   3  -8   3 2842.42 199.016   1
   3   8   4 7612.87 504.621   1
   3  -8   4 7931.42 458.880   1
  -3   8  -4 8569.72 461.112   1
  -3  -8  -4 6745.10 490.748   1
   3  -8   5 2219.89 159.821   1
   3   8   5 1980.95 234.159   1
  -3  -8  -5 2020.75 221.712   1
  -3   8  -5 2218.12 161.276   1
   3  -8   6 4852.90 298.813   1
  -3   8  -6 4858.96 294.971   1
  -3  -8  -6 5682.63 369.232   1
   3   8   6 4625.12 366.591   1
   3  -8   7 93.4577 78.2890   1
   3   8   7 155.084 171.844   1
  -3  -8  -7 125.197 155.900   1
  -3   8  -7 115.814 71.5809   1
  -3   8  -8 33596.2 1921.18   1
   3  -8   8 37292.2 1924.90   1
   3   8   9 278.691 209.966   1
   3  -8   9 15.2769 91.4876   1
  -3   8  -9 84.9419 83.7436   1
   3   8  10 2491.33 302.587   1
  -3   8 -10 2115.81 178.418   1
  -3  -8 -10 2557.56 285.977   1
   3  -8  10 2429.04 188.961   1
   3  -8  11 2462.65 209.487   1
  -3   8 -11 2641.07 197.207   1
  -3  -8 -11 2107.89 265.267   1
   3   8  11 2045.93 283.651   1
   3   8  12 8856.52 588.772   1
  -3  -8 -12 7554.29 557.962   1
   3   8  13 1023.86 288.021   1
   3  -8  13 647.673 163.150   1
  -3  -8 -13 656.099 255.041   1
  -3   8 -13 1052.86 149.761   1
  -3   8 -14 3252.64 244.219   1
   3  -8  14 2380.21 248.334   1
  -3   8 -15 2751.14 242.321   1
   3  -8  15 2341.20 241.429   1
   3   8  15 2445.61 335.402   1
  -3  -8 -15 2826.29 331.232   1
   3  -8  16 2123.83 245.182   1
   3   8  16 1928.34 325.209   1
  -3   8 -16 2237.22 231.373   1
  -3  -8 -16 2037.35 292.542   1
   3  -8  17 886.954 203.480   1
  -3  -8 -17 573.831 291.173   1
  -3   8 -17 791.385 196.966   1
   3   8  18 1228.34 300.863   1
   3  -8  18 1024.02 231.991   1
  -3   8 -18 1067.85 209.816   1
  -3  -8 -18 1160.98 272.673   1
   3   8  19 140.777 307.246   1
  -3  -8 -19 818.213 294.167   1
   3   8  20 5898.23 500.361   1
  -3  -8 -20 5823.34 475.617   1
   3   8  21-28.4754 310.888   1
  -3  -8 -21 412.712 289.282   1
   3   8  23 1733.16 359.973   1
  -3  -8 -23 718.301 317.211   1
   3   8  24 338.322 262.474   1
  -3  -8 -24 792.105 266.445   1
   3   8  25 612.984 341.974   1
  -3  -8 -25 479.709 316.771   1
  -3  -8 -26 1488.14 274.399   1
   3   8  27 678.761 344.442   1
   3  -9 -27 374.300 316.412   1
  -3   9  27 138.368 318.930   1
   3  -9 -26 715.203 338.951   1
  -3   9  26 815.491 356.122   1
   3  -9 -25 624.584 330.465   1
  -3   9  25 627.222 361.228   1
   3  -9 -24 474.554 318.436   1
  -3   9  24 577.785 337.036   1
   3  -9 -23 453.847 279.827   1
  -3   9  23 697.929 305.132   1
   3  -9 -22 780.509 297.977   1
  -3   9  22 1137.56 321.086   1
   3  -9 -21 838.390 319.067   1
  -3   9  21 321.405 331.243   1
   3  -9 -20 297.328 277.246   1
  -3   9  20 467.210 287.360   1
   3  -9 -19 404.786 303.071   1
  -3   9  19 1017.70 333.489   1
   3  -9 -17 3783.89 396.390   1
  -3  -9  17 3089.20 286.302   1
  -3   9  17 3585.84 407.430   1
  -3  -9  16 4572.70 355.312   1
   3  -9 -16 5584.72 420.314   1
  -3   9  16 4630.84 425.663   1
   3   9 -16 4422.48 350.954   1
   3   9 -15 2021.55 213.555   1
  -3  -9  15 1951.43 208.135   1
  -3   9  15 1241.47 309.859   1
   3  -9 -15 1564.93 293.775   1
   3   9 -14 410.953 145.230   1
   3  -9 -14 603.208 261.076   1
  -3   9  14 378.370 282.322   1
  -3  -9  14 258.758 141.041   1
  -3  -9  13 3080.58 241.983   1
  -3   9  13 3087.74 360.309   1
   3   9 -13 2684.00 247.603   1
   3  -9 -13 3166.21 343.565   1
   3  -9 -12 4058.51 372.748   1
  -3   9  12 2849.18 365.673   1
   3   9 -11 15595.1 899.166   1
   3  -9 -11 16546.5 967.082   1
  -3   9  11 14156.8 967.653   1
  -3  -9  11 16641.7 901.956   1
   3   9 -10 10044.2 573.894   1
  -3  -9  10 10210.8 575.487   1
   3  -9 -10 9874.40 648.728   1
  -3   9  10 8286.98 651.194   1
  -3  -9   9 5908.65 378.351   1
   3   9  -9 6642.53 379.476   1
  -3   9   9 6025.00 465.288   1
   3  -9  -9 5810.49 450.799   1
   3   9  -8 46.4154 96.9204   1
  -3  -9   8 228.503 101.374   1
   3  -9  -8 164.307 203.040   1
   3   9  -7 1322.56 128.697   1
   3  -9  -7 1112.50 209.213   1
  -3   9   7 1246.79 227.245   1
  -3  -9   7 973.381 119.845   1
   3   9  -6 26758.9 1452.59   1
  -3  -9   6 26622.1 1450.09   1
  -3   9   6 25209.8 1505.30   1
  -3   9   5 189.985 175.280   1
   3   9  -5 72.1968 95.2300   1
   3  -9  -5 138.237 160.254   1
  -3  -9   5 111.723 83.5231   1
   3   9  -4 4374.68 269.806   1
   3  -9  -4 4043.91 309.131   1
   3  -9  -3 18878.4 1044.57   1
   3   9  -3 18416.3 1020.07   1
  -3   9   3 19559.4 1054.89   1
  -3  -9   3 16817.3 1016.14   1
   3   9  -2 5714.40 376.195   1
  -3   9   2 5843.64 401.199   1
  -3  -9   2 5716.42 370.064   1
   3  -9  -2 6441.30 393.274   1
  -3   9   1 10690.3 635.243   1
   3  -9  -1 10502.4 626.686   1
   3   9   0 15757.9 909.283   1
  -3  -9   0 15820.1 899.990   1
  -3  -9  -1 10060.3 626.677   1
  -3   9  -1 9963.47 612.087   1
   3   9   1 11479.9 634.774   1
   3  -9   1 10756.2 610.739   1
  -3  -9  -2 6348.31 399.476   1
  -3   9  -2 5954.84 371.944   1
   3  -9   2 6173.26 373.074   1
   3   9   2 5808.53 398.406   1
  -3  -9  -3 19759.4 1116.54   1
  -3   9  -3 19814.4 1083.07   1
   3  -9   3 19153.7 1080.52   1
   3   9   4 4370.00 332.082   1
   3  -9   4 4466.93 269.251   1
  -3  -9  -4 4099.70 316.767   1
  -3   9  -4 4230.87 271.745   1
   3  -9   5-62.1321 73.6588   1
   3   9   5-18.1772 171.435   1
  -3   9  -5 78.1286 73.7023   1
  -3  -9  -5 100.743 163.700   1
   3  -9   6 27392.9 1420.37   1
  -3   9  -6 25182.1 1416.77   1
   3   9   6 25013.2 1483.07   1
   3  -9   7 1155.78 101.318   1
  -3   9  -7 1203.37 99.3357   1
   3   9   8 212.557 191.478   1
   3  -9   8 69.9642 66.6507   1
   3   9   9 6436.48 467.556   1
   3  -9   9 6104.86 351.077   1
  -3   9  -9 5777.59 346.441   1
  -3  -9  -9 6193.69 447.843   1
   3   9  10 8453.18 606.204   1
   3  -9  10 8881.75 515.551   1
  -3   9 -10 9095.36 511.761   1
  -3  -9 -10 9449.63 599.048   1
   3  -9  11 14092.8 821.357   1
   3   9  11 14957.0 913.008   1
  -3   9 -11 14528.0 817.575   1
  -3  -9 -11 16410.4 904.422   1
   3   9  12 3155.23 360.801   1
   3  -9  12 3305.85 235.472   1
  -3   9 -12 2987.86 225.568   1
  -3  -9 -12 3440.38 341.104   1
   3   9  13 2522.39 337.292   1
   3  -9  13 2597.54 232.282   1
  -3   9 -13 3371.95 231.853   1
  -3  -9 -13 3612.13 342.584   1
   3   9  14 266.555 277.563   1
  -3  -9 -14 549.994 245.680   1
   3   9  15 1865.99 312.078   1
   3  -9  15 1474.99 190.090   1
  -3  -9 -15 2077.17 294.077   1
  -3   9 -15 1646.95 190.685   1
   3   9  16 5077.63 457.077   1
   3  -9  16 5012.62 362.137   1
  -3  -9 -16 5465.76 444.391   1
  -3   9 -16 4823.29 351.175   1
  -3   9 -17 3287.26 275.614   1
   3   9  17 2893.18 384.792   1
  -3  -9 -17 2313.42 348.331   1
   3   9  19-28.3055 307.678   1
  -3  -9 -19 668.600 299.544   1
   3   9  20-483.539 264.415   1
  -3  -9 -20 128.914 227.929   1
   3   9  21 654.725 321.202   1
  -3  -9 -21 567.146 300.515   1
   3   9  22 1393.15 337.663   1
  -3  -9 -22 1283.91 305.090   1
   3   9  23 904.670 327.406   1
  -3  -9 -23 1224.89 309.232   1
   3   9  24 363.355 320.106   1
  -3  -9 -24 760.256 308.295   1
   3   9  25 413.898 275.776   1
  -3  -9 -25-149.934 246.466   1
   3   9  26 136.173 336.709   1
  -3  -9 -26 341.547 316.781   1
   3   9  27 454.897 263.251   1
  -3  -9 -27 216.655 245.332   1
  -3  10  26 808.825 368.389   1
   3 -10 -26 1005.53 341.302   1
  -3  10  24 1318.26 298.920   1
   3 -10 -24 1098.14 272.897   1
  -3  10  22-437.512 343.465   1
   3 -10 -22 481.891 321.148   1
  -3  10  21 584.620 301.684   1
   3 -10 -21 889.904 295.849   1
  -3  10  20 2252.24 376.559   1
   3 -10 -20 1813.62 334.550   1
  -3  10  19 146.034 311.019   1
   3 -10 -19 54.0620 293.881   1
  -3  10  18 203.545 298.768   1
   3 -10 -18 809.129 291.263   1
  -3  10  17 576.823 294.572   1
   3 -10 -17-133.821 251.979   1
   3 -10 -16-52.9282 290.315   1
   3  10 -16 252.250 155.121   1
   3 -10 -15 3279.86 361.231   1
  -3 -10  15 2485.43 235.275   1
   3  10 -15 2511.05 228.228   1
  -3  10  15 2799.97 369.536   1
   3 -10 -14 9386.62 649.858   1
  -3  10  14 9490.79 664.962   1
  -3 -10  13-10.3346 113.806   1
   3  10 -13 110.246 111.159   1
  -3  10  13-215.542 255.977   1
   3 -10 -13 225.367 235.599   1
  -3 -10  12 7100.10 435.238   1
   3  10 -12 7407.95 436.197   1
  -3  10  12 7121.68 542.371   1
   3 -10 -12 7256.42 532.726   1
  -3  10  11 255.451 262.475   1
  -3 -10  11 144.673 102.542   1
   3 -10 -11 142.835 235.871   1
   3  10 -11 48.2058 103.459   1
   3  10 -10 10379.4 598.399   1
  -3 -10  10 11474.3 601.194   1
  -3  10  10 9365.32 682.912   1
   3 -10 -10 9037.15 670.686   1
  -3  10   9-23.9521 254.571   1
   3  10  -9 124.192 91.9583   1
  -3 -10   9 18.9215 82.9819   1
   3 -10  -9 288.363 230.701   1
   3  10  -8 8781.29 480.117   1
  -3 -10   8 8247.38 476.558   1
   3 -10  -8 7411.84 558.878   1
  -3  10   8 7796.00 573.817   1
   3  10  -7 9492.51 504.063   1
  -3 -10   7 8117.26 497.378   1
   3  10  -6 1285.92 129.300   1
  -3 -10   6 1108.58 121.084   1
   3 -10  -6 1209.57 216.083   1
  -3  10   5 100.056 189.209   1
  -3 -10   5 14.4673 87.4577   1
   3  10  -5 23.0171 96.0213   1
   3 -10  -5 162.541 165.691   1
   3  10  -4 17702.7 932.377   1
  -3 -10   4 15736.5 926.274   1
   3 -10  -4 16175.4 968.680   1
  -3  10   4 16991.5 984.892   1
   3  10  -3 5530.88 332.967   1
  -3 -10   3 4755.95 323.233   1
   3 -10  -3 5099.69 366.044   1
  -3  10   3 4881.13 374.486   1
   3 -10  -2 22464.4 1234.90   1
  -3  10   2 20928.3 1237.32   1
   3  10  -1 2357.07 219.982   1
  -3  10   1 2521.81 232.335   1
   3 -10  -1 2921.81 238.335   1
  -3 -10   1 2872.63 222.828   1
  -3 -10   0-25.0258 124.226   1
   3  10   0 119.867 127.760   1
  -3  10   0-38.3614 125.536   1
   3 -10   0 83.4307 127.159   1
  -3 -10  -1 2755.73 228.584   1
   3  10   1 2141.35 214.816   1
   3 -10   2 20853.4 1141.48   1
  -3  10  -2 20496.2 1140.96   1
   3  10   2 19932.7 1169.20   1
  -3 -10  -2 20285.9 1163.07   1
   3  10   3 4978.25 363.604   1
   3 -10   3 4805.59 311.656   1
  -3  10  -3 5261.13 314.415   1
  -3 -10  -3 4950.65 356.769   1
   3  10   4 15710.9 972.183   1
  -3 -10  -4 16500.7 968.337   1
   3 -10   4 16368.9 918.381   1
  -3  10  -4 17157.6 920.410   1
  -3 -10  -5-17.5068 166.756   1
  -3  10  -5 65.6646 65.7114   1
   3 -10   5 23.7643 66.7330   1
  -3 -10  -6 1258.41 203.549   1
   3  10   7 8178.51 554.629   1
   3  10   8 8369.95 563.230   1
  -3 -10  -8 7987.03 547.609   1
   3  10   9 280.183 242.772   1
  -3 -10 -10 10129.1 639.623   1
   3  10  10 9339.88 649.823   1
  -3 -10 -11-22.4957 233.993   1
   3  10  11 277.860 272.607   1
   3 -10  11 59.6942 45.4845   1
  -3  10 -11 147.525 47.7016   1
  -3  10 -12 5219.14 324.817   1
   3 -10  12 5408.04 326.710   1
   3  10  12 5880.35 451.628   1
  -3 -10 -13-71.4686 234.384   1
   3  10  13 79.6806 262.490   1
   3 -10  13-7.20813 93.1502   1
  -3  10 -13 27.3327 91.0294   1
  -3 -10 -14 9523.88 627.148   1
  -3  10 -14 8828.14 531.991   1
   3 -10  14 9104.41 537.993   1
   3  10  14 9975.31 650.103   1
  -3 -10 -15 2131.39 288.948   1
  -3  10 -15 2084.12 196.146   1
   3  10  15 2574.36 318.504   1
   3 -10  15 2274.08 206.824   1
  -3 -10 -16 326.796 275.102   1
   3  10  16 166.695 296.690   1
  -3 -10 -18 564.545 267.982   1
   3  10  18 735.018 296.565   1
  -3 -10 -19 489.778 295.624   1
   3  10  19-28.4314 327.075   1
  -3 -10 -20 1959.62 310.289   1
   3  10  20 1737.14 319.109   1
  -3 -10 -21 25.7218 283.714   1
   3  10  21 85.3463 308.116   1
  -3 -10 -22 127.812 302.268   1
   3  10  22 424.863 342.095   1
  -3 -10 -24 1155.32 327.212   1
   3  10  24 1607.06 362.170   1
  -3 -10 -26 625.607 277.297   1
   3  10  26 483.764 296.895   1
   3 -11 -25 406.267 289.119   1
  -3  11  25-83.8996 304.162   1
   3 -11 -24 155.407 311.503   1
  -3  11  24 738.305 355.984   1
   3 -11 -23 656.834 321.064   1
  -3  11  23 720.060 360.221   1
   3 -11 -22 1918.94 292.423   1
  -3  11  22 1597.44 306.555   1
   3 -11 -21 322.927 306.951   1
  -3  11  21 963.217 351.121   1
   3 -11 -19 1600.02 337.142   1
  -3  11  19 1993.12 365.877   1
   3 -11 -18 1650.34 317.246   1
  -3  11  18 1491.82 327.292   1
   3 -11 -17 404.850 297.615   1
  -3  11  17 1134.57 341.040   1
   3 -11 -16 2301.46 325.359   1
  -3  11  16 2365.35 347.081   1
   3 -11 -15 1058.06 256.416   1
  -3  11  15 114.029 256.744   1
   3  11 -14 150.060 111.145   1
   3 -11 -14 1068.45 271.305   1
  -3  11  14 954.952 305.514   1
  -3 -11  13 2234.17 166.623   1
   3  11 -13 1920.47 161.738   1
   3  11 -12 15046.6 878.780   1
  -3 -11  12 16937.1 879.441   1
   3  11 -11 350.413 60.7447   1
  -3 -11  11 418.871 53.7681   1
   3 -11 -10 1585.59 270.924   1
  -3  11   9 5935.46 477.109   1
   3 -11  -9 6202.92 468.813   1
  -3  11   8-71.5369 232.499   1
  -3 -11   8 48.0863 40.7067   1
   3  11  -8 34.2549 51.9428   1
  -3 -11   7 3266.58 199.942   1
   3 -11  -7 2820.81 319.758   1
  -3  11   7 3599.07 335.259   1
  -3 -11   6 3150.98 199.459   1
   3  11  -6 2956.62 203.804   1
   3  11  -5 1933.53 175.368   1
  -3  11   5 2398.61 278.381   1
  -3 -11   5 2565.26 175.757   1
   3 -11  -5 2597.69 252.998   1
   3  11  -4 5723.78 344.072   1
  -3  11   4 5623.67 420.183   1
  -3 -11   4 5070.86 340.442   1
   3 -11  -4 5662.05 405.774   1
  -3  11   3 110.433 184.866   1
   3  11  -3 111.120 114.028   1
  -3 -11   3 122.895 102.837   1
   3 -11  -3 250.121 164.590   1
  -3  11   2 9331.33 602.468   1
   3 -11  -2 9819.04 594.767   1
   3  11  -1 1770.16 188.272   1
  -3 -11   1 1377.89 174.367   1
   3 -11  -1 1525.25 190.839   1
  -3  11   1 1602.53 206.677   1
  -3 -11   0 1527.23 187.803   1
   3  11   0 1792.30 194.016   1
   3 -11   0 1716.36 185.242   1
  -3  11   0 1584.76 190.615   1
   3  11   1 2117.42 204.463   1
  -3 -11  -1 1340.06 187.207   1
   3  11   2 9137.60 578.563   1
  -3 -11  -2 8997.80 569.049   1
  -3  11  -2 8991.12 538.752   1
   3 -11   2 9282.48 540.018   1
  -3 -11  -3 16.2930 162.361   1
   3  11   3 266.140 182.868   1
  -3  11  -3 142.508 101.586   1
   3 -11   3 236.347 101.165   1
   3  11   4 5434.37 404.289   1
   3 -11   4 5161.61 321.794   1
  -3 -11  -4 4724.83 384.275   1
  -3  11  -4 5747.75 323.569   1
  -3  11  -5 2197.22 138.307   1
   3  11   5 2404.48 269.102   1
   3 -11   5 2108.36 136.074   1
  -3 -11  -7 3958.36 347.147   1
   3  11   7 4176.45 369.277   1
  -3 -11  -8 293.680 216.334   1
   3  11   8 187.045 243.492   1
  -3 -11  -9 5618.09 426.934   1
  -3 -11 -10 1614.46 257.104   1
   3  11  10 831.077 244.673   1
  -3 -11 -11 810.056 249.041   1
   3  11  11 749.287 277.237   1
  -3 -11 -13 2358.47 290.479   1
   3  11  13 2288.25 313.095   1
  -3 -11 -14 148.461 246.270   1
   3  11  14 546.903 272.035   1
  -3 -11 -15 502.320 276.455   1
   3  11  15 27.7640 305.516   1
  -3 -11 -16 1855.21 320.117   1
   3  11  16 2355.93 361.984   1
  -3 -11 -17 564.393 234.668   1
   3  11  17 508.828 248.609   1
  -3 -11 -18 1445.61 315.900   1
   3  11  18 2132.13 355.233   1
  -3 -11 -19 1652.15 328.327   1
   3  11  19 1368.81 359.674   1
  -3 -11 -21 666.605 291.107   1
   3  11  21 852.012 306.787   1
  -3 -11 -22 2390.47 362.234   1
   3  11  22 1522.54 376.434   1
  -3 -11 -23-75.6541 275.211   1
   3  11  23 862.905 328.771   1
  -3 -11 -24-49.6681 255.634   1
   3  11  24 137.169 296.011   1
  -3 -11 -25 291.653 310.768   1
   3  11  25 296.959 337.657   1
   3 -12 -25 1173.94 340.302   1
  -3  12  25 471.309 354.163   1
   3 -12 -24 1048.32 275.920   1
   3 -12 -23 416.890 301.490   1
  -3  12  23 228.574 331.045   1
   3 -12 -22 554.621 321.928   1
  -3  12  22 898.004 364.921   1
   3 -12 -21 1177.57 267.850   1
  -3  12  21 729.530 284.069   1
   3 -12 -20 297.204 312.999   1
  -3  12  20 293.002 354.473   1
   3 -12 -18 189.876 291.850   1
  -3  12  18 294.242 339.557   1
  -3  12  17 820.990 311.691   1
   3 -12 -16-26.9620 234.894   1
  -3  12  16 233.122 266.667   1
   3 -12 -15 935.351 299.562   1
  -3  12  15 1184.30 326.323   1
   3 -12 -14 8343.14 601.616   1
   3 -12 -13 2053.66 323.725   1
  -3  12  13 2136.08 346.465   1
   3 -12 -12-280.717 236.915   1
  -3  12  12-220.636 258.554   1
  -3  12  10 4523.21 416.280   1
   3 -12 -10 4368.02 392.962   1
   3 -12  -9 70.6645 234.365   1
  -3  12   9 51.0614 243.159   1
   3 -12  -8 340.623 225.143   1
  -3  12   8 24.7387 230.079   1
   3 -12  -7 2940.10 321.046   1
  -3  12   7 3172.90 329.620   1
  -3  12   6-46.0018 224.782   1
   3 -12  -6 165.925 199.901   1
   3  12  -6 52.0566 64.6305   1
   3  12  -5 2509.66 182.888   1
   3  12  -4 2620.00 213.630   1
  -3 -12   4 2807.95 207.148   1
   3 -12  -4 3254.34 294.552   1
  -3  12   4 3190.77 311.939   1
   3  12  -3 2611.28 213.090   1
  -3  12   3 2966.21 282.719   1
  -3 -12   3 2487.42 205.152   1
   3 -12  -3 2593.49 264.961   1
  -3  12   2 21242.4 1233.19   1
   3 -12  -2 21634.4 1225.59   1
  -3  12   1 1176.89 194.707   1
   3  12  -1 619.923 158.675   1
  -3 -12   1 880.259 153.380   1
   3 -12  -1 942.340 179.383   1
   3 -12   0 13.2688 133.752   1
  -3  12   0 28.4922 154.583   1
   3  12   0 59.5186 150.309   1
  -3  12  -1 393.840 132.319   1
   3  12   1 502.637 173.024   1
   3  12   2 20997.2 1243.04   1
  -3  12  -2 21054.1 1206.58   1
   3 -12   2 22568.3 1206.44   1
   3 -12   3 2437.67 187.023   1
   3  12   3 2612.42 271.668   1
  -3 -12  -3 2371.70 250.124   1
  -3  12  -3 2267.22 187.540   1
   3 -12   4 2994.12 199.900   1
  -3 -12  -4 2882.38 288.171   1
   3  12   4 2704.61 301.800   1
  -3  12  -4 3139.95 200.409   1
   3  12   6-89.4178 208.345   1
  -3 -12  -6-160.462 198.788   1
  -3 -12  -7 3697.69 318.024   1
   3  12   7 2823.85 328.519   1
  -3 -12  -8 346.683 202.198   1
   3  12   8 73.0207 230.441   1
  -3 -12  -9-202.139 206.170   1
   3  12   9-50.1628 222.941   1
   3  12  10 4289.33 395.053   1
  -3 -12 -10 4169.63 375.020   1
  -3 -12 -12 291.603 252.755   1
   3  12  12 349.981 288.794   1
  -3 -12 -13 1311.56 290.249   1
  -3 -12 -14 7901.47 575.645   1
   3  12  14 7968.67 592.597   1
  -3 -12 -15 381.465 225.122   1
   3  12  15 1263.33 281.566   1
   3  12  16-56.6281 264.425   1
  -3 -12 -17 905.047 296.928   1
   3  12  17 541.117 325.430   1
  -3 -12 -18 1215.52 315.211   1
   3  12  18 485.921 339.895   1
  -3 -12 -20 359.970 222.820   1
   3  12  20 341.847 247.421   1
  -3 -12 -21 1097.65 299.032   1
   3  12  21 481.053 322.814   1
  -3 -12 -22 608.162 318.262   1
   3  12  22 924.122 359.862   1
  -3 -12 -23 249.628 271.214   1
   3  12  23 275.898 315.333   1
  -3 -12 -24 1100.76 262.253   1
   3  12  24 842.433 266.522   1
  -3 -12 -25 596.805 313.969   1
   3  12  25 1093.67 350.152   1
   3 -13 -24 75.5272 304.115   1
  -3  13  24 475.269 366.216   1
  -3  13  22 805.313 352.839   1
   3 -13 -20 833.871 299.308   1
  -3  13  20 1056.06 340.882   1
   3 -13 -19 297.812 290.913   1
   3 -13 -18 571.693 317.985   1
  -3  13  18 767.976 335.178   1
   3 -13 -17 1089.13 282.078   1
  -3  13  17 1565.10 321.518   1
   3 -13 -16 787.194 281.330   1
  -3  13  16 912.809 320.314   1
   3 -13 -14 80.1958 270.220   1
  -3  13  14-521.981 311.303   1
   3 -13 -13-26.4017 260.281   1
  -3  13  13 744.332 311.061   1
  -3  13  12 6172.23 478.242   1
   3 -13 -12 4860.69 441.770   1
   3 -13 -11 1988.46 309.777   1
  -3  13  11 2238.88 346.289   1
   3 -13 -10 1442.02 269.426   1
  -3  13  10 1381.34 291.129   1
   3 -13  -9 386.056 236.453   1
  -3  13   9 264.391 262.480   1
   3 -13  -8 326.742 242.223   1
  -3  13   8 256.364 250.435   1
   3 -13  -7 247.138 212.695   1
  -3  13   7 149.486 238.089   1
   3 -13  -6 2728.95 290.436   1
  -3  13   6 2692.20 318.599   1
  -3 -13   5 1940.58 146.924   1
   3 -13  -5 2565.01 275.820   1
  -3  13   5 2616.65 302.698   1
   3  13  -5 2061.74 156.216   1
   3  13  -4 8109.37 516.966   1
  -3  13   4 9270.34 594.903   1
  -3 -13   4 9497.16 514.491   1
   3 -13  -4 8433.66 572.125   1
   3  13  -3 6676.93 415.366   1
   3 -13  -3 6170.12 453.514   1
  -3  13   3 6723.34 469.958   1
  -3 -13   3 6691.75 406.013   1
  -3 -13   2 5375.25 350.347   1
   3 -13  -2 5124.15 390.346   1
   3  13  -2 5324.84 359.882   1
  -3  13   2 5639.00 404.652   1
   3  13  -1 2148.01 234.857   1
  -3 -13   1 2429.73 219.407   1
  -3  13   1 2499.45 249.409   1
   3 -13  -1 2419.81 233.420   1
  -3 -13   0 24661.5 1369.15   1
   3  13   0 23681.3 1376.90   1
  -3  13   0 24079.2 1372.08   1
   3 -13   0 24660.3 1369.08   1
  -3 -13  -1 2853.18 252.807   1
   3  13   1 3024.91 269.555   1
  -3  13  -1 2448.45 231.823   1
   3 -13   1 2515.01 227.044   1
  -3 -13  -2 4858.44 363.006   1
   3  13   2 4889.66 383.914   1
   3 -13   2 5146.30 327.147   1
  -3  13  -2 4715.44 326.810   1
   3  13   3 6514.97 448.268   1
  -3 -13  -3 6861.50 430.377   1
  -3  13  -3 5730.09 368.671   1
   3 -13   3 5828.02 366.398   1
  -3  13  -4 7639.61 436.498   1
   3 -13   4 7714.69 433.117   1
  -3 -13  -5 2452.24 280.437   1
   3  13   5 2777.61 309.044   1
  -3 -13  -6 3112.59 304.969   1
   3  13   6 3149.34 327.685   1
  -3 -13  -7 565.435 229.100   1
   3  13   7 266.883 237.639   1
  -3 -13  -8 452.247 227.867   1
   3  13   8 953.685 257.687   1
  -3 -13  -9 395.928 238.519   1
   3  13   9 718.226 268.306   1
  -3 -13 -11 2481.52 328.364   1
   3  13  11 2716.32 344.908   1
   3  13  12 5784.51 505.871   1
  -3 -13 -12 6295.69 488.217   1
  -3 -13 -13 226.098 267.104   1
   3  13  13 500.703 306.274   1
  -3 -13 -14 382.258 280.144   1
   3  13  14 281.379 314.189   1
  -3 -13 -16 440.250 273.770   1
   3  13  16 542.972 332.725   1
  -3 -13 -17 985.901 289.987   1
  -3 -13 -18 906.963 265.123   1
  -3 -13 -19 154.846 231.314   1
   3  13  19 600.785 273.114   1
   3  13  20 767.704 323.460   1
  -3 -13 -22 803.334 315.228   1
   3  13  22 915.490 353.431   1
  -3 -13 -24 48.0837 218.845   1
   3  13  24 618.176 273.120   1
   3 -14 -23-152.303 310.458   1
  -3  14  23 366.514 347.816   1
   3 -14 -22 129.708 259.837   1
  -3  14  22 57.1940 286.425   1
   3 -14 -21 1370.53 334.385   1
  -3  14  21 726.287 374.042   1
   3 -14 -20 80.1842 254.227   1
  -3  14  20 410.607 290.762   1
   3 -14 -19 593.386 320.842   1
  -3  14  19-177.576 353.631   1
   3 -14 -18 1007.34 313.895   1
  -3  14  18 861.146 349.997   1
   3 -14 -17 1529.32 295.968   1
  -3  14  17 2113.96 332.994   1
   3 -14 -16 873.565 291.769   1
  -3  14  16 1756.56 349.337   1
   3 -14 -15 789.244 290.397   1
  -3  14  15 356.023 311.382   1
   3 -14 -13 696.158 253.171   1
  -3  14  13 963.506 294.972   1
   3 -14 -12-211.467 254.384   1
  -3  14  12-201.760 268.714   1
   3 -14 -11 3474.49 384.200   1
  -3  14  11 3581.91 421.048   1
   3 -14 -10-25.4174 228.906   1
  -3  14  10 111.503 268.016   1
   3 -14  -9 445.844 239.474   1
  -3  14   9-109.148 249.872   1
  -3  14   8 4424.25 395.175   1
   3 -14  -8 4108.77 385.043   1
  -3  14   7 285.143 246.866   1
   3 -14  -7-185.333 219.027   1
  -3  14   6 126.004 239.898   1
   3 -14  -6 401.878 212.654   1
  -3  14   5 930.566 242.024   1
   3 -14  -5-150.457 195.729   1
  -3 -14   4 616.097 109.159   1
   3  14  -4 638.189 117.062   1
   3  14  -3 1705.75 182.295   1
  -3  14   3 1862.36 263.886   1
  -3 -14   3 1770.38 168.429   1
   3 -14  -3 2032.42 253.862   1
   3 -14  -2 9063.25 525.439   1
  -3 -14   2 7558.84 486.945   1
  -3  14   2 7473.19 520.863   1
   3  14  -2 7559.20 497.088   1
  -3 -14   1 8913.07 554.063   1
   3 -14  -1 8697.42 567.164   1
  -3  14   1 9002.62 575.098   1
   3  14  -1 9121.67 562.822   1
   3  14   0-16.7898 165.891   1
   3 -14   0 347.567 152.466   1
  -3  14   0 61.9764 157.523   1
  -3 -14   0 335.042 148.848   1
  -3  14  -1 8898.33 549.527   1
   3  14   1 9440.54 585.739   1
   3 -14   1 8560.37 549.549   1
  -3 -14  -1 9316.56 571.762   1
  -3  14  -2 8316.61 497.318   1
  -3 -14  -2 8027.36 531.050   1
   3 -14   2 8221.23 494.016   1
   3  14   2 7987.60 548.959   1
   3 -14   3 1948.32 158.826   1
  -3 -14  -3 2077.81 234.233   1
  -3  14  -3 1716.30 162.712   1
   3  14   3 1833.88 248.960   1
  -3 -14  -4 640.809 201.580   1
   3  14   4 242.707 208.500   1
  -3 -14  -5-83.8918 203.541   1
   3  14   5 46.2160 212.534   1
  -3 -14  -6 239.279 208.250   1
   3  14   6-24.1036 224.618   1
  -3 -14  -7 405.542 223.967   1
   3  14   7 299.592 232.168   1
   3  14   8 4520.55 423.673   1
  -3 -14  -8 4947.40 408.434   1
  -3 -14  -9 47.6985 223.279   1
   3  14   9 26.3853 259.603   1
  -3 -14 -10 340.982 249.663   1
   3  14  10 242.684 281.982   1
  -3 -14 -11 2754.65 342.367   1
   3  14  11 3299.14 388.436   1
  -3 -14 -12 151.551 258.936   1
   3  14  12-83.7105 286.641   1
  -3 -14 -13 1408.17 296.814   1
   3  14  13 847.127 314.158   1
  -3 -14 -15-182.006 257.544   1
   3  14  15 344.410 311.418   1
  -3 -14 -16 2162.39 315.671   1
   3  14  16 806.299 324.694   1
  -3 -14 -17 1821.97 326.024   1
   3  14  17 2219.15 368.365   1
  -3 -14 -18 1529.94 314.795   1
   3  14  18 977.527 338.550   1
  -3 -14 -19 566.914 297.234   1
   3  14  19 743.232 347.727   1
  -3 -14 -21 858.776 318.113   1
   3  14  21 1228.35 365.832   1
  -3 -14 -22 520.183 294.334   1
   3  14  22 275.381 330.563   1
  -3 -14 -23 169.499 239.477   1
  -3  15  22 85.3146 264.255   1
   3 -15 -22 588.834 246.301   1
  -3  15  21 374.820 369.172   1
   3 -15 -21 339.017 313.868   1
  -3  15  20 819.640 303.240   1
   3 -15 -20 477.909 263.435   1
  -3  15  19 770.219 363.692   1
   3 -15 -19 241.825 306.818   1
  -3  15  18 834.822 357.692   1
   3 -15 -18 1657.17 337.309   1
  -3  15  17-59.9658 298.293   1
   3 -15 -17 54.6484 260.842   1
  -3  15  16 931.793 299.745   1
   3 -15 -16 602.661 249.928   1
  -3  15  15-210.346 279.267   1
   3 -15 -15-27.3873 247.369   1
  -3  15  14 1048.20 302.215   1
   3 -15 -14 409.374 258.192   1
  -3  15  13 1041.11 321.334   1
   3 -15 -13 1220.10 285.670   1
  -3  15  12 29.4518 292.367   1
   3 -15 -12 26.8465 262.345   1
  -3  15  11 1311.10 301.948   1
   3 -15 -11 1216.63 275.006   1
  -3  15  10 1174.75 318.157   1
   3 -15 -10 2100.18 321.490   1
  -3  15   8 1491.65 308.272   1
   3 -15  -8 1234.05 269.564   1
  -3  15   7 785.164 275.506   1
   3 -15  -7 503.604 227.519   1
  -3  15   6 2964.54 339.049   1
   3 -15  -6 3004.55 323.440   1
  -3  15   5 1852.43 285.556   1
   3 -15  -5 1407.79 247.200   1
   3 -15  -4 106.170 202.350   1
  -3 -15   4 193.800 89.4507   1
   3  15  -4 205.357 98.5742   1
   3 -15  -3-120.045 187.067   1
  -3 -15   3 192.469 113.874   1
   3  15  -3 150.335 128.555   1
   3 -15  -2 202.979 168.122   1
  -3 -15   2 243.230 134.346   1
  -3  15   2 263.429 189.852   1
   3  15  -2-94.2548 142.458   1
   3 -15  -1 17.0012 169.241   1
  -3 -15   1 70.8405 136.020   1
  -3  15   1 91.3776 178.680   1
   3  15  -1 250.246 156.394   1
  -3  15   0 9126.96 564.367   1
  -3 -15   0 8424.56 561.426   1
   3 -15   0 9228.89 554.647   1
   3  15   0 8841.78 578.389   1
   3  15   1-57.4075 189.144   1
  -3  15  -1 53.1606 141.815   1
   3 -15   1 103.772 142.852   1
  -3 -15  -1 120.898 177.809   1
   3  15   2 267.449 197.026   1
  -3 -15  -2-18.5956 175.564   1
  -3  15  -2 163.313 130.252   1
   3 -15   2 176.647 125.466   1
  -3  15  -3 244.094 95.8908   1
   3 -15   3 83.7558 91.6503   1
   3  15   4 299.017 234.132   1
  -3 -15  -4 166.355 203.558   1
   3  15   5 2042.44 281.290   1
  -3 -15  -5 1389.92 254.330   1
   3  15   6 3415.50 343.554   1
  -3 -15  -6 2835.50 315.434   1
   3  15   7 695.223 261.734   1
  -3 -15  -7 581.050 234.702   1
   3  15   8 1189.83 297.449   1
  -3 -15  -8 1556.21 273.486   1
   3  15   9 3979.04 398.184   1
  -3 -15  -9 3847.98 372.744   1
   3  15  10 1379.42 292.521   1
  -3 -15 -10 1251.08 270.504   1
   3  15  11 1261.77 310.232   1
  -3 -15 -11 1297.73 284.502   1
   3  15  12 255.586 298.437   1
  -3 -15 -12 515.409 273.095   1
   3  15  14 86.6175 263.649   1
  -3 -15 -14 1149.22 270.479   1
   3  15  15 463.797 266.037   1
  -3 -15 -15-104.705 232.039   1
   3  15  16 1044.46 319.733   1
  -3 -15 -16 235.447 248.008   1
   3  15  17 376.133 300.867   1
  -3 -15 -17 339.028 259.582   1
   3  15  18 431.197 305.307   1
  -3 -15 -18 702.000 269.985   1
   3  15  19 682.921 324.216   1
  -3 -15 -19 824.371 277.850   1
   3  15  20 477.974 300.104   1
  -3 -15 -20 559.322 253.380   1
   3  15  21 416.131 279.307   1
  -3 -15 -21 99.8061 230.421   1
   3  15  22 218.313 273.566   1
  -3 -15 -22 244.014 237.137   1
  -3  16  21 346.117 368.522   1
   3 -16 -21 128.704 299.024   1
  -3  16  20 613.787 331.821   1
   3 -16 -20 552.500 285.572   1
  -3  16  19 296.704 346.941   1
   3 -16 -19 587.528 301.830   1
  -3  16  18 1471.29 391.959   1
   3 -16 -18 810.804 323.151   1
  -3  16  17 693.450 362.106   1
   3 -16 -17 1066.38 327.528   1
  -3  16  15 273.554 318.737   1
   3 -16 -15 82.7148 273.242   1
  -3  16  14 759.504 344.807   1
   3 -16 -14-165.381 283.446   1
  -3  16  13 243.279 332.147   1
   3 -16 -13 328.583 295.854   1
  -3  16  12 181.221 291.095   1
   3 -16 -12-27.1974 258.410   1
  -3  16  11 328.880 300.884   1
   3 -16 -11 80.7714 265.688   1
  -3  16  10 88.8746 289.910   1
   3 -16 -10 449.746 257.809   1
  -3  16   9 29.2532 276.770   1
   3 -16  -9 336.379 258.207   1
  -3  16   7 807.080 284.042   1
   3 -16  -7-24.9285 234.601   1
  -3  16   6-133.387 271.798   1
   3 -16  -6 265.530 244.391   1
  -3  16   5 25.4566 256.218   1
   3 -16  -5 301.608 230.002   1
   3 -16  -4 5456.68 428.244   1
  -3  16   4 5147.03 432.157   1
   3  16  -3 221.090 124.358   1
   3 -16  -2 715.642 208.987   1
   3  16  -2 1161.56 178.933   1
  -3  16   2 1324.22 248.568   1
   3  16  -1-48.3808 175.331   1
  -3  16   1 151.127 184.203   1
   3 -16  -1 35.1204 177.401   1
  -3 -16   1 87.0560 150.605   1
   3  16   0-109.242 184.306   1
  -3  16   0 80.0497 166.153   1
   3 -16   0-30.9466 165.388   1
  -3 -16   0-49.2961 161.674   1
   3  16   1 159.581 188.796   1
  -3  16  -1-81.4532 146.465   1
   3 -16   1 332.199 152.482   1
  -3 -16  -1 270.891 176.290   1
  -3 -16  -2 1165.89 222.085   1
   3  16   2 1007.86 232.119   1
  -3  16  -2 1132.27 159.457   1
   3  16   3 182.031 230.468   1
  -3 -16  -3 123.873 200.056   1
  -3 -16  -4 4099.85 365.858   1
   3  16   4 4231.30 382.964   1
   3  16   5 523.145 252.227   1
  -3 -16  -5 384.303 219.161   1
   3  16   6 335.353 247.347   1
  -3 -16  -6 257.418 230.259   1
   3  16   7-106.256 276.357   1
  -3 -16  -7 361.473 238.832   1
   3  16   9 333.578 266.837   1
  -3 -16  -9 75.5382 247.391   1
   3  16  10 480.482 287.155   1
  -3 -16 -10 153.549 245.407   1
   3  16  11 286.302 281.248   1
  -3 -16 -11 129.490 245.677   1
   3  16  12 491.647 308.999   1
  -3 -16 -12 182.866 266.678   1
   3  16  13-378.463 308.804   1
  -3 -16 -13 183.972 268.322   1
   3  16  14 350.709 275.878   1
  -3 -16 -14 105.397 241.990   1
   3  16  15 29.2328 304.799   1
  -3 -16 -15 342.446 262.303   1
   3  16  16 611.646 329.062   1
  -3 -16 -16 579.495 283.863   1
   3  16  17 173.519 344.671   1
  -3 -16 -17 418.876 285.594   1
   3  16  18 917.736 353.244   1
  -3 -16 -18 674.691 309.397   1
   3  16  19 85.0010 336.056   1
  -3 -16 -19 435.478 299.627   1
   3  16  20 923.053 363.304   1
  -3 -16 -20 125.723 295.317   1
   3  16  21 990.722 364.137   1
  -3 -16 -21-24.5975 285.936   1
  -3  17  21 516.142 371.515   1
   3 -17 -21 228.026 298.465   1
  -3  17  20-174.864 360.032   1
   3 -17 -20 155.994 295.366   1
  -3  17  19 148.359 290.617   1
   3 -17 -19-185.292 252.091   1
  -3  17  18 301.202 352.274   1
   3 -17 -18 322.445 286.043   1
  -3  17  17 883.662 372.527   1
   3 -17 -17 217.536 291.324   1
  -3  17  16 1444.93 377.228   1
   3 -17 -16 823.061 316.607   1
  -3  17  14-124.021 320.494   1
   3 -17 -14-55.3423 284.281   1
  -3  17  13 278.914 306.803   1
   3 -17 -13 691.616 275.368   1
  -3  17  12 123.506 320.507   1
   3 -17 -12 137.790 273.049   1
  -3  17  11 30.8048 298.264   1
   3 -17 -11-81.7252 259.437   1
  -3  17  10 1347.54 328.702   1
   3 -17 -10 1734.78 305.298   1
  -3  17   9 1500.12 331.170   1
   3 -17  -9 1880.76 307.664   1
  -3  17   8 761.745 298.699   1
   3 -17  -8 158.206 258.666   1
  -3  17   7 825.302 281.921   1
   3 -17  -7 437.553 248.479   1
  -3  17   6 3754.71 399.183   1
   3 -17  -6 4295.57 385.293   1
  -3  17   5 4802.76 433.582   1
   3 -17  -5 4829.36 410.615   1
  -3  17   4 523.299 265.007   1
   3 -17  -4 229.080 229.226   1
  -3  17   3 1574.45 269.994   1
   3 -17  -3 515.468 190.000   1
  -3  17   2 64.8512 212.230   1
  -3  17   1 384.200 195.953   1
   3  17   1 311.194 215.946   1
   3  17   3 1400.82 271.232   1
  -3 -17  -3 1477.15 254.801   1
   3  17   4 74.6774 239.532   1
  -3 -17  -4 269.715 213.247   1
  -3 -17  -5 4536.08 402.736   1
   3  17   5 5021.71 432.163   1
  -3 -17  -6 4056.17 372.666   1
   3  17   6 4091.85 400.270   1
  -3 -17  -8 354.644 238.866   1
   3  17   8 224.418 288.606   1
  -3 -17  -9 1623.79 299.151   1
   3  17   9 2311.34 341.327   1
  -3 -17 -10 1878.83 300.351   1
   3  17  10 1794.01 343.233   1
  -3 -17 -11 606.057 266.983   1
   3  17  11-233.774 286.436   1
  -3 -17 -12 689.038 275.109   1
   3  17  12 205.882 311.191   1
  -3 -17 -13 505.111 288.714   1
   3  17  13 531.095 303.099   1
  -3 -17 -14 133.324 242.796   1
   3  17  14 117.968 297.340   1
  -3 -17 -15 664.539 282.543   1
  -3 -17 -16 237.505 289.286   1
   3  17  16 1109.36 358.548   1
   3  17  17-28.9393 329.327   1
  -3 -17 -18 618.054 282.013   1
   3  17  18 257.784 307.102   1
  -3 -17 -19 581.216 257.338   1
   3  17  19-56.5527 273.566   1
  -3 -17 -20 249.913 230.465   1
   3  17  20-194.911 290.150   1
  -3  18  20 1194.99 398.662   1
  -3  18  19 296.240 368.242   1
   3 -18 -19-471.202 250.187   1
  -3  18  18-362.007 343.845   1
  -3  18  17 336.861 330.370   1
   3 -18 -17 676.534 286.717   1
  -3  18  16 216.970 323.669   1
   3 -18 -16 27.3946 258.435   1
  -3  18  15 437.923 339.533   1
   3 -18 -15-27.6419 281.751   1
  -3  18  13 824.422 361.594   1
   3 -18 -13 617.103 290.597   1
  -3  18  12 31.6931 317.171   1
   3 -18 -12 560.626 276.337   1
  -3  18  11 533.540 322.916   1
   3 -18 -11 505.663 267.683   1
  -3  18  10 929.930 340.620   1
  -3  18   9 213.403 293.331   1
  -3  18   8 328.704 291.870   1
  -3  18   7 524.736 286.902   1
   3  18   7 226.600 286.369   1
   3  18   8 201.984 278.940   1
   3  18   9 29.2567 279.961   1
   3  18  10 620.750 306.023   1
  -3 -18 -10 1095.80 282.983   1
   3  18  11 29.7091 298.464   1
  -3 -18 -11 430.203 267.247   1
   3  18  12 208.611 299.079   1
  -3 -18 -12 485.467 264.872   1
   3  18  13 685.386 334.767   1
  -3 -18 -13 484.884 289.556   1
   3  18  15 59.1544 328.743   1
  -3 -18 -15 319.003 261.783   1
   3  18  16 87.9139 339.704   1
  -3 -18 -16 210.762 292.255   1
   3  18  17 261.106 318.449   1
  -3 -18 -17 155.530 271.937   1
   3  18  18 286.480 297.948   1
  -3 -18 -18-51.4187 237.120   1
   3  18  19 28.1772 335.033   1
  -3 -18 -19 279.480 271.194   1
   3  18  20 1732.77 391.426   1
  -3 -18 -20-404.181 302.082   1
  -4   0  27 30.1980 245.146   1
   4   0 -27 276.482 290.488   1
  -4   0  26 485.369 306.367   1
   4   0 -26 1107.83 295.399   1
  -4   0  25 394.767 323.933   1
   4   0 -25 635.063 308.549   1
  -4   0  24 2172.64 380.574   1
   4   0 -24 2549.91 371.668   1
  -4   0  23 210.144 276.345   1
   4   0 -23 217.253 258.876   1
  -4   0  22 5027.80 456.395   1
   4   0 -22 4016.25 417.042   1
  -4   0  21 233.944 286.689   1
   4   0 -21 236.893 261.594   1
  -4   0  20 1671.27 342.456   1
   4   0 -20 1589.37 303.492   1
  -4   0  19 478.020 264.819   1
   4   0 -19 50.0550 222.662   1
  -4   0  18 3966.51 401.674   1
   4   0 -18 3991.89 374.593   1
  -4   0  17 238.626 258.506   1
   4   0 -17-117.947 230.520   1
  -4   0  16 2714.30 338.181   1
  -4   0  15-147.820 232.357   1
   4   0 -15 153.517 212.836   1
  -4   0  14 330.710 237.217   1
   4   0 -14 42.0433 183.291   1
  -4   0  13 89.7307 221.723   1
   4   0 -13 40.3942 194.670   1
   4   0 -12 20370.7 1203.76   1
  -4   0  12 21215.3 1219.46   1
  -4   0  11 382.426 194.951   1
   4   0 -11-127.514 171.461   1
   4   0 -10 10317.3 650.369   1
  -4   0  10 10783.6 663.254   1
  -4   0   9-35.1245 175.109   1
   4   0  -9 48.3928 152.881   1
   4   0  -8 46762.5 2652.89   1
  -4   0   8 49996.9 2661.83   1
  -4   0   7-61.0338 161.425   1
   4   0  -7-238.868 154.647   1
  -4   0   6 32133.3 1720.00   1
   4   0  -6 29745.5 1711.45   1
  -4   0   5-169.701 129.626   1
   4   0  -5 36.6629 115.588   1
  -4   0   4 33503.6 1898.28   1
   4   0  -4 35318.9 1896.75   1
  -4   0   0 1125.18 166.017   1
   4   0   0 883.621 157.323   1
  -4   0  -1 31.5842 130.245   1
   4   0   1-10.3619 118.511   1
  -4   0  -4 32844.3 1806.96   1
   4   0   4 32564.2 1809.17   1
  -4   0  -5-24.2570 126.901   1
   4   0   5 115.232 133.428   1
  -4   0  -6 29211.2 1693.46   1
   4   0   6 32160.9 1704.97   1
  -4   0  -7 27.8504 137.005   1
   4   0   7-43.8049 148.747   1
   4   0   8 48807.4 2602.20   1
  -4   0  -8 45762.6 2596.37   1
   4   0   9 134.422 158.862   1
  -4   0  -9-137.476 146.518   1
   4   0  10 11283.7 678.982   1
  -4   0 -10 10475.9 665.328   1
   4   0  11 150.119 163.591   1
  -4   0 -11 106.377 164.879   1
   4   0  12 21697.1 1275.08   1
  -4   0 -12 22329.8 1269.55   1
   4   0  13-20.8923 199.931   1
  -4   0 -13 96.8000 187.897   1
  -4   0 -14 382.090 208.011   1
   4   0  15 274.048 220.060   1
   4   0  16 2695.79 332.330   1
  -4   0 -16 3227.73 331.554   1
   4   0  17-75.6695 229.051   1
  -4   0 -17-135.996 191.176   1
   4   0  18 3906.58 386.305   1
  -4   0 -18 3531.85 355.383   1
   4   0  19 26.7367 266.101   1
  -4   0 -19 243.265 260.609   1
   4   0  20 2055.95 334.812   1
  -4   0 -20 1093.39 287.737   1
   4   0  21 28.0013 263.883   1
  -4   0 -21 532.278 272.886   1
   4   0  22 4642.93 438.175   1
  -4   0 -22 3962.50 401.679   1
   4   0  23 289.360 281.465   1
  -4   0 -23-236.454 259.647   1
   4   0  24 1493.21 319.837   1
  -4   0 -24 1617.68 317.516   1
   4   0  25 265.595 311.297   1
  -4   0 -25 80.0345 277.557   1
   4   0  26 1153.27 344.559   1
  -4   0 -26 590.682 313.920   1
  -4   0 -27-375.466 298.068   1
   4  -1 -28 27.1610 310.647   1
  -4   1  27 209.994 308.797   1
   4  -1 -27-136.891 296.512   1
  -4   1  26 1057.81 301.788   1
   4  -1 -26 878.776 292.440   1
  -4  -1  25 817.912 311.674   1
   4   1 -25 1498.52 327.614   1
  -4  -1  24 1777.55 331.564   1
  -4   1  24 2370.25 379.801   1
   4   1 -24 2036.56 326.947   1
   4  -1 -24 1995.51 349.154   1
  -4   1  23 813.921 327.402   1
   4  -1 -23 406.814 294.335   1
  -4  -1  22 411.472 262.551   1
   4   1 -22 614.727 276.492   1
  -4  -1  21 57.9516 280.090   1
  -4   1  21 413.538 306.099   1
   4   1 -21 78.6436 273.893   1
   4  -1 -21 261.286 277.324   1
  -4   1  20 230.812 247.866   1
  -4  -1  20-56.6031 260.485   1
   4   1 -20-76.8495 235.810   1
   4  -1 -20 590.113 248.616   1
  -4   1  19 451.760 302.392   1
   4  -1 -19-175.778 257.986   1
  -4  -1  18 1310.13 305.509   1
   4   1 -18 1426.99 274.447   1
  -4  -1  17 1973.74 307.121   1
  -4   1  17 1198.20 289.725   1
   4   1 -17 1309.39 263.616   1
   4  -1 -17 1911.63 275.211   1
  -4  -1  16 1070.40 281.820   1
   4  -1 -16 1411.59 245.436   1
   4   1 -16 810.948 238.839   1
  -4   1  15 16344.9 1038.72   1
  -4  -1  15 18202.4 1041.25   1
   4  -1 -15 15873.7 1023.57   1
   4   1 -15 18249.9 1030.61   1
  -4   1  14 23895.7 1395.87   1
  -4  -1  14 25357.8 1394.69   1
   4  -1 -14 23184.8 1380.91   1
   4   1 -14 23322.9 1376.58   1
  -4   1  13 7549.68 559.617   1
   4  -1 -13 8842.46 556.709   1
  -4  -1  12 3291.07 305.924   1
   4   1 -12 2895.93 282.671   1
  -4  -1  11 2251.68 254.907   1
  -4   1  11 2768.46 284.221   1
   4   1 -11 2223.42 243.512   1
   4  -1 -11 2463.56 254.013   1
  -4   1  10 8113.13 524.103   1
  -4  -1  10 8404.92 516.545   1
   4   1 -10 7328.79 504.020   1
   4  -1 -10 7199.02 503.848   1
  -4   1   9 73.7096 160.512   1
  -4  -1   9 336.055 178.290   1
   4  -1  -9 67.0293 134.715   1
   4   1  -9 497.665 155.884   1
  -4  -1   8 1807.23 200.864   1
  -4   1   8 1820.13 209.498   1
   4  -1  -8 1589.14 194.787   1
   4   1  -8 1563.25 188.562   1
  -4   1   7 1401.20 202.993   1
  -4  -1   7 1129.20 178.209   1
   4  -1  -7 1279.33 179.944   1
   4   1  -7 1134.53 166.814   1
   4   1  -6 1662.66 183.122   1
   4  -1  -6 1474.85 196.669   1
  -4  -1   6 1802.52 194.605   1
  -4   1   6 2165.54 213.487   1
  -4  -1   5 7083.92 414.698   1
   4   1  -5 6018.45 407.486   1
   4  -1  -5 7065.74 422.213   1
  -4   1   5 5766.68 421.128   1
   4   1  -4 9848.41 566.034   1
   4  -1  -4 9103.99 566.410   1
  -4   1   4 10185.5 576.596   1
  -4  -1   4 9055.62 563.483   1
   4  -1  -3 40540.8 2169.95   1
  -4   1   3 38528.0 2171.15   1
   4  -1   0-29.7942 113.796   1
  -4   1   0-52.4394 124.676   1
  -4   1  -1 10391.9 617.782   1
   4  -1   1 10652.4 619.199   1
  -4   1  -2 61437.6 3301.57   1
   4  -1   2 59994.4 3300.26   1
  -4  -1  -3 40246.0 2213.93   1
   4   1   3 40375.6 2215.87   1
  -4  -1  -4 9850.68 597.218   1
   4   1   4 10211.0 601.816   1
  -4  -1  -5 5659.25 377.782   1
  -4   1  -5 5491.33 372.930   1
   4   1   5 5825.81 386.514   1
   4  -1   5 5935.62 378.226   1
  -4  -1  -6 1913.48 190.767   1
  -4   1  -6 1543.59 172.284   1
   4  -1   6 1641.51 182.733   1
   4   1   6 1689.25 209.285   1
  -4   1  -7 1188.45 169.730   1
  -4  -1  -7 1392.82 181.397   1
   4   1   7 1253.48 181.353   1
   4  -1   7 1106.21 175.807   1
   4  -1   8 1800.16 196.242   1
   4   1   8 1374.96 211.800   1
  -4  -1  -8 1597.16 202.882   1
  -4   1  -8 2197.26 200.396   1
  -4  -1  -9 334.508 160.159   1
  -4   1  -9 460.128 158.382   1
   4   1   9 123.559 162.974   1
   4  -1   9 144.868 153.959   1
   4   1  10 8161.04 536.072   1
   4  -1  10 8275.79 528.126   1
  -4  -1 -10 8233.24 527.706   1
  -4   1 -10 7826.20 511.225   1
  -4  -1 -11 2302.57 249.621   1
  -4   1 -11 2072.85 233.245   1
   4  -1  11 2230.25 238.992   1
   4   1  11 2234.51 250.719   1
  -4   1 -12 2557.25 258.306   1
   4   1  13 7773.34 565.081   1
  -4  -1 -13 9402.32 570.023   1
   4   1  14 22715.9 1389.42   1
   4  -1  14 24282.7 1386.56   1
  -4  -1 -14 25031.9 1388.97   1
   4  -1  15 18231.9 1043.62   1
   4   1  15 16364.3 1035.29   1
   4   1  16 906.354 275.422   1
   4  -1  16 1488.15 256.834   1
  -4   1 -16 1049.02 245.201   1
  -4  -1 -16 1354.09 264.006   1
   4   1  17 1408.35 259.248   1
   4  -1  17 1713.17 283.695   1
  -4   1 -17 1294.13 240.642   1
   4  -1  18 1136.07 273.970   1
  -4   1 -18 1922.85 279.510   1
   4   1  19 326.364 280.649   1
  -4  -1 -19 1001.12 276.097   1
   4  -1  20 353.689 267.310   1
   4   1  20 414.895 295.284   1
  -4   1 -20-49.3390 234.640   1
  -4  -1 -20 250.130 270.119   1
   4  -1  21 27.8789 270.697   1
   4   1  21 281.325 277.544   1
  -4  -1 -21 50.9819 269.457   1
  -4   1 -21 277.564 253.390   1
   4   1  22 742.260 317.564   1
   4  -1  22 597.068 299.106   1
  -4   1 -22 568.663 276.186   1
  -4  -1 -22 1165.37 300.994   1
   4   1  23 317.720 302.830   1
  -4  -1 -23 682.990 288.456   1
   4  -1  24 1703.77 346.505   1
   4   1  24 2157.70 353.730   1
  -4   1 -24 1969.39 334.931   1
  -4  -1 -24 1850.42 326.891   1
   4  -1  25 1009.65 338.206   1
   4   1  25 2376.42 341.625   1
  -4   1 -25 1584.24 338.203   1
  -4  -1 -25 1459.10 318.909   1
   4   1  26 528.374 282.675   1
  -4  -1 -26 1411.23 288.550   1
   4   1  27 175.475 285.194   1
  -4  -1 -27 53.0439 264.507   1
  -4   2  28 235.260 317.623   1
   4  -2 -28 295.220 327.568   1
  -4   2  26 602.850 291.871   1
   4  -2 -26 463.211 285.897   1
  -4   2  25 394.459 297.704   1
  -4  -2  25 515.934 320.499   1
   4   2 -25 362.365 304.625   1
   4  -2 -25 136.449 266.033   1
  -4  -2  24 569.822 288.791   1
  -4   2  24 548.258 330.857   1
   4   2 -24 55.0873 278.793   1
   4  -2 -24 785.390 314.883   1
  -4  -2  23 326.150 292.640   1
  -4   2  23-242.364 317.815   1
   4   2 -23 217.407 269.465   1
   4  -2 -23 565.749 297.407   1
  -4   2  22 1165.13 296.313   1
  -4  -2  22 2065.67 330.877   1
   4   2 -22 2026.43 324.349   1
   4  -2 -22 1327.26 285.654   1
  -4  -2  21-456.923 275.883   1
  -4   2  21 322.961 302.238   1
   4   2 -21-104.389 243.733   1
   4  -2 -21 26.3326 274.953   1
  -4  -2  20 417.317 264.010   1
  -4   2  20 809.026 270.578   1
   4  -2 -20 1088.50 261.990   1
   4   2 -20 838.808 241.264   1
  -4   2  19 1813.66 344.888   1
  -4  -2  19 1458.80 305.545   1
   4  -2 -19 2414.97 332.599   1
   4   2 -19 2716.24 316.733   1
  -4  -2  18 653.564 265.175   1
   4  -2 -18 349.272 253.645   1
   4   2 -18 23.8898 232.466   1
  -4   2  17 53.7231 235.609   1
  -4  -2  17 453.600 245.973   1
   4  -2 -17 72.9034 212.605   1
   4   2 -17 368.397 236.323   1
  -4   2  16 2581.79 314.084   1
  -4  -2  16 2929.13 317.231   1
   4  -2 -16 2524.63 299.733   1
   4   2 -16 2720.79 298.570   1
  -4  -2  15 11651.3 763.542   1
  -4   2  15 11477.2 770.795   1
   4   2 -15 11962.8 752.544   1
   4  -2 -15 12804.1 764.310   1
  -4  -2  14 7063.53 518.992   1
  -4   2  14 7537.03 532.661   1
   4  -2 -14 7637.16 517.608   1
   4   2 -14 7483.44 507.306   1
  -4   2  13 420.417 243.105   1
  -4  -2  13 332.956 231.098   1
   4  -2 -13 380.455 224.087   1
   4   2 -13 286.846 193.650   1
  -4  -2  12 10546.8 637.655   1
  -4   2  12 9068.66 637.547   1
   4   2 -12 9696.86 625.615   1
   4  -2 -12 10254.0 634.600   1
   4   2 -11 102.351 162.935   1
  -4  -2  10 18502.7 1039.65   1
  -4   2  10 18052.6 1052.92   1
   4  -2 -10 18433.9 1040.60   1
   4   2 -10 16447.1 1024.64   1
   4  -2  -9 1527.05 197.552   1
   4   2  -9 1443.35 181.751   1
  -4   2   9 1330.44 205.235   1
  -4  -2   9 1377.74 187.748   1
   4  -2  -8 261.571 161.685   1
   4   2  -8 362.950 145.804   1
  -4   2   8 449.527 178.070   1
  -4  -2   8 195.903 142.035   1
   4  -2  -7 17254.1 982.324   1
  -4   2   7 16908.4 988.149   1
   4   2  -7 17396.1 971.882   1
  -4  -2   7 16396.1 974.071   1
   4  -2  -6 21239.7 1225.76   1
  -4  -2   6 21452.1 1218.47   1
  -4   2   6 22178.6 1235.28   1
   4   2  -6 21837.1 1217.79   1
   4   2  -5 1313.18 158.865   1
  -4  -2   5 1223.24 163.300   1
  -4   2   5 1573.76 193.729   1
   4  -2  -5 1448.65 186.479   1
   4  -2  -4 39921.8 2274.13   1
  -4   2   4 43212.2 2284.31   1
   4  -2  -3 1781.11 185.858   1
  -4   2   3 1552.61 196.692   1
   4  -2   0 75783.3 4175.69   1
  -4   2   0 78488.8 4177.82   1
   4  -2   1 36985.3 2063.14   1
  -4   2  -1 38340.8 2064.75   1
  -4   2  -2 20870.0 1178.25   1
  -4  -2  -2 20602.8 1185.85   1
   4  -2   2 21250.4 1179.82   1
   4   2   2 21563.3 1188.52   1
   4   2   3 1541.92 189.839   1
  -4  -2  -3 1758.82 189.311   1
  -4  -2  -4 43686.1 2441.58   1
   4   2   4 45495.0 2447.47   1
   4   2   5 1235.94 169.153   1
   4  -2   5 1312.04 161.745   1
  -4   2  -5 997.782 150.116   1
  -4  -2  -5 859.052 147.323   1
  -4  -2  -6 22963.6 1292.53   1
  -4   2  -6 22828.8 1282.44   1
   4  -2   6 21975.0 1284.94   1
   4   2   6 24180.4 1299.32   1
  -4   2  -7 16997.1 969.560   1
  -4  -2  -7 16354.8 988.089   1
   4  -2   7 18840.5 988.249   1
   4   2   7 16089.0 995.232   1
  -4   2  -8 448.873 139.203   1
   4   2   8 358.062 177.999   1
  -4  -2  -8 594.438 169.002   1
   4  -2   8 286.450 146.389   1
  -4  -2  -9 1308.84 197.007   1
  -4   2  -9 1123.85 178.920   1
   4  -2   9 1588.55 189.821   1
   4   2   9 1629.57 218.412   1
   4   2  10 19087.3 1032.70   1
  -4   2 -10 16038.2 1003.06   1
  -4  -2 -10 17819.0 1020.78   1
  -4   2 -11 331.652 153.523   1
   4  -2  11-17.4632 155.361   1
   4   2  12 9780.92 652.627   1
   4  -2  12 9870.03 646.386   1
  -4  -2 -12 11046.9 654.619   1
  -4   2 -13 858.874 196.857   1
  -4  -2 -13 405.952 221.371   1
   4   2  13 351.442 237.419   1
   4  -2  13 670.111 205.836   1
   4   2  14 7393.90 518.333   1
  -4  -2 -14 7113.14 498.253   1
   4  -2  15 10696.4 699.667   1
   4   2  15 10864.3 714.253   1
   4   2  16 2914.51 332.921   1
   4  -2  16 3146.35 314.598   1
  -4   2 -16 3483.66 306.660   1
   4  -2  17 24.6390 221.362   1
  -4   2 -17 261.722 205.774   1
  -4  -2 -17 23.3185 197.266   1
   4   2  18 563.779 261.345   1
  -4  -2 -18 454.621 238.408   1
  -4   2 -18 754.193 224.777   1
   4  -2  19 1547.14 303.390   1
   4   2  19 1756.29 321.764   1
  -4   2 -19 1708.94 292.726   1
  -4  -2 -19 2142.52 300.793   1
   4  -2  20 512.846 264.005   1
   4   2  20 890.512 310.841   1
  -4   2 -20 856.457 251.549   1
  -4  -2 -20 553.494 265.324   1
   4  -2  21 498.560 258.265   1
   4   2  21 564.810 309.457   1
  -4  -2 -21-179.046 260.820   1
  -4   2 -21 100.624 239.849   1
   4   2  22 1486.17 319.691   1
   4  -2  22 992.620 292.013   1
  -4   2 -22 1161.95 281.018   1
  -4  -2 -22 1244.12 293.232   1
   4  -2  23 376.604 296.015   1
   4   2  23 144.223 271.690   1
  -4   2 -23 762.215 285.587   1
  -4  -2 -23 445.858 250.834   1
   4  -2  24 383.369 305.877   1
   4   2  24 435.736 264.256   1
  -4   2 -24 613.662 283.054   1
  -4  -2 -24 473.930 262.048   1
   4   2  25 1020.49 304.045   1
  -4   2 -25 216.795 279.387   1
  -4  -2 -25 448.020 289.593   1
   4   2  26 291.116 312.363   1
  -4  -2 -26-105.555 302.842   1
   4   2  28 976.462 328.951   1
  -4  -2 -28 621.523 323.555   1
   4  -3 -29 208.667 300.316   1
  -4   3  29-114.372 282.596   1
   4  -3 -28 556.224 293.344   1
  -4   3  28 175.039 275.866   1
   4  -3 -27-53.6257 254.212   1
  -4   3  27 356.017 273.656   1
   4  -3 -26 1269.92 302.418   1
  -4   3  26 1532.77 331.478   1
   4  -3 -25 458.461 322.510   1
  -4   3  25 182.049 320.428   1
   4  -3 -24 1672.82 345.825   1
  -4   3  24 1244.43 361.109   1
   4   3 -23 81.3748 269.453   1
   4  -3 -23 561.715 276.098   1
  -4  -3  23 765.916 291.856   1
  -4   3  23 150.571 296.327   1
   4  -3 -22 480.397 279.211   1
   4   3 -22 291.978 267.556   1
  -4  -3  22 230.568 282.194   1
  -4   3  22 297.675 303.123   1
   4   3 -21 3287.52 357.273   1
  -4  -3  21 3241.07 378.419   1
  -4   3  20 4916.49 427.954   1
   4  -3 -20 3688.80 381.658   1
  -4  -3  19 26.5130 258.492   1
  -4   3  19 341.283 296.936   1
   4   3 -19 48.7154 232.525   1
   4  -3 -19-308.627 291.196   1
  -4  -3  18 127.888 243.115   1
  -4   3  18 499.357 300.544   1
   4   3 -18 188.007 231.339   1
   4  -3 -18-151.669 255.447   1
  -4  -3  17 909.829 262.254   1
  -4   3  17 785.493 252.834   1
   4   3 -17 542.300 231.603   1
   4   3 -16 10215.8 653.157   1
   4  -3 -16 10378.9 664.026   1
  -4  -3  16 10221.4 664.779   1
  -4   3  16 9121.61 666.697   1
   4  -3 -15 7317.10 508.869   1
   4   3 -15 7515.75 497.950   1
  -4   3  15 6647.18 512.989   1
  -4  -3  15 6431.43 499.804   1
  -4   3  14 642.413 214.677   1
   4  -3 -14 450.628 198.923   1
  -4   3  13 333.255 239.570   1
  -4  -3  13 341.244 200.945   1
   4  -3 -13 585.836 220.367   1
   4   3 -13 167.228 170.954   1
   4   3 -12 5110.37 394.402   1
   4  -3 -12 5666.51 411.988   1
  -4  -3  12 5653.83 408.218   1
  -4   3  12 5322.32 427.344   1
   4  -3 -11 6230.64 483.747   1
  -4   3  11 6381.56 498.643   1
   4   3 -10 813.987 159.010   1
   4  -3 -10 414.097 183.182   1
  -4  -3  10 600.105 179.592   1
  -4   3  10 587.384 204.906   1
   4   3  -9 71.9475 147.646   1
   4  -3  -9 750.290 185.348   1
  -4   3   9 481.989 210.635   1
   4   3  -8 2490.90 220.665   1
  -4   3   8 2697.00 256.109   1
   4  -3  -8 2664.29 245.140   1
  -4  -3   8 2472.82 228.849   1
  -4   3   7 8397.39 530.822   1
   4  -3  -7 7904.75 518.190   1
   4   3  -7 8224.65 497.254   1
  -4  -3   7 8241.45 505.051   1
  -4   3   6 21809.3 1242.81   1
  -4  -3   6 21772.2 1220.71   1
   4   3  -6 21234.9 1216.91   1
   4  -3  -6 22425.0 1236.38   1
  -4  -3   5-11.3676 112.619   1
   4   3  -5 234.647 113.381   1
  -4   3   5 331.980 147.332   1
   4  -3  -5 125.583 131.514   1
   4  -3  -4 20381.3 1156.79   1
  -4   3   4 20576.2 1165.20   1
   4  -3  -3 1765.97 189.167   1
  -4   3   3 2224.64 204.618   1
  -4   3   2 6640.85 445.119   1
   4  -3  -2 7504.83 440.859   1
  -4   3  -1 6471.26 396.232   1
   4  -3   1 6050.94 389.590   1
   4  -3   2 6125.74 434.888   1
  -4  -3  -2 7550.09 452.535   1
  -4   3  -2 7483.38 443.413   1
   4   3   2 7882.91 456.816   1
  -4   3  -3 2490.53 198.101   1
  -4  -3  -3 1901.94 216.524   1
   4   3   3 1852.11 218.950   1
   4  -3   3 2508.34 204.660   1
  -4  -3  -4 19907.8 1178.13   1
   4   3   4 22163.2 1191.18   1
  -4  -3  -5 352.545 139.678   1
   4   3   5 150.944 146.456   1
  -4   3  -6 22780.2 1320.93   1
  -4  -3  -6 24639.5 1341.86   1
   4   3   6 24501.7 1346.92   1
   4  -3   6 23556.6 1324.92   1
   4   3   7 7793.48 534.948   1
  -4  -3  -7 7844.73 531.065   1
  -4   3  -7 8858.12 508.690   1
   4  -3   7 8827.33 519.366   1
  -4   3  -8 2329.43 216.948   1
  -4  -3  -8 2426.24 252.410   1
   4   3   8 2991.39 271.347   1
  -4  -3  -9 192.025 154.670   1
  -4   3  -9 205.575 133.522   1
   4  -3   9 383.019 156.387   1
   4   3   9 95.0968 158.301   1
  -4  -3 -10 593.729 160.012   1
   4  -3  10 242.571 164.526   1
   4   3  10 255.561 153.205   1
   4  -3  11 6394.27 459.501   1
  -4   3 -11 7444.71 456.555   1
   4   3  12 4954.55 417.362   1
   4  -3  12 5866.54 390.740   1
  -4   3 -12 4926.44 371.198   1
  -4  -3 -12 5409.19 412.798   1
  -4   3 -13 105.680 169.771   1
  -4  -3 -13 186.391 192.455   1
   4  -3  13-95.1799 180.002   1
   4   3  13 44.8834 215.279   1
  -4  -3 -14 1508.40 262.257   1
  -4   3 -14 1057.76 219.397   1
   4   3  14 959.286 270.575   1
   4  -3  14 1209.61 226.900   1
   4  -3  15 7411.00 483.873   1
   4   3  15 5643.78 470.995   1
   4  -3  16 9896.84 659.559   1
   4   3  16 10225.6 678.730   1
  -4   3 -16 9660.35 638.537   1
  -4  -3 -16 10060.0 655.483   1
   4  -3  17 746.951 240.553   1
  -4   3 -17 774.535 224.745   1
   4  -3  18-275.899 238.964   1
   4   3  18 298.509 277.115   1
  -4  -3 -18 169.258 242.769   1
  -4   3 -18 338.090 211.647   1
   4  -3  19 361.694 247.694   1
  -4   3 -19 234.404 234.221   1
  -4  -3 -19 273.008 265.715   1
   4   3  20 4561.25 446.165   1
   4  -3  21 3714.04 368.472   1
  -4   3 -21 2678.77 333.562   1
   4   3  22 114.374 283.934   1
   4  -3  22 226.299 286.430   1
  -4   3 -22-77.1458 255.372   1
  -4  -3 -22 285.280 268.694   1
   4  -3  23 666.748 297.838   1
   4   3  23-288.026 261.532   1
  -4   3 -23 183.875 273.214   1
  -4  -3 -23 104.690 245.086   1
   4   3  24 1793.79 335.550   1
  -4  -3 -24 996.248 299.670   1
   4   3  25 260.720 303.889   1
  -4  -3 -25 183.272 301.166   1
   4   3  26 1328.12 353.857   1
  -4  -3 -26 2138.39 366.109   1
   4   3  27 629.383 319.682   1
  -4  -3 -27-103.810 290.552   1
   4   3  28-226.680 260.096   1
  -4  -3 -28-127.719 252.614   1
  -4  -3 -29 75.7024 304.549   1
  -4   4  29-226.271 327.266   1
   4  -4 -29 333.779 319.465   1
  -4   4  28 434.257 317.867   1
  -4   4  27 177.031 342.331   1
   4  -4 -27 715.919 321.011   1
  -4   4  25-180.921 330.210   1
   4  -4 -25 294.775 320.497   1
  -4   4  24 932.917 296.187   1
   4  -4 -24 908.520 296.727   1
  -4  -4  23 1638.44 333.088   1
  -4   4  23 1136.87 334.890   1
   4  -4 -23 1716.10 327.013   1
   4   4 -23 1948.41 316.981   1
  -4   4  22 923.139 342.877   1
  -4  -4  22 857.587 294.596   1
   4   4 -22 925.720 267.548   1
  -4  -4  21 277.831 265.918   1
   4  -4 -21-106.371 236.964   1
   4   4 -21 231.459 248.490   1
  -4   4  20 1128.80 333.697   1
  -4  -4  20 995.841 273.648   1
   4  -4 -20 1028.23 313.592   1
   4   4 -20 896.742 254.605   1
  -4   4  19 3080.59 341.050   1
  -4  -4  19 2234.05 332.855   1
   4  -4 -19 1974.64 304.265   1
   4   4 -19 2957.54 324.614   1
  -4   4  18 1793.03 342.399   1
  -4  -4  18 1824.01 289.648   1
   4  -4 -18 1633.37 319.947   1
   4   4 -18 2590.63 286.655   1
  -4   4  17-82.0704 273.110   1
  -4  -4  17 143.707 230.142   1
   4  -4 -17 726.047 267.944   1
   4   4 -17 243.849 213.072   1
  -4  -4  16 9542.96 638.432   1
   4   4 -16 9633.90 628.775   1
  -4   4  15 285.487 237.532   1
  -4  -4  15 152.032 213.275   1
   4  -4 -15-23.7551 207.583   1
   4   4 -15 60.3090 200.079   1
  -4   4  14 2489.75 318.313   1
  -4  -4  14 2534.31 270.898   1
   4  -4 -14 2210.09 297.139   1
   4   4 -14 2734.69 278.072   1
   4  -4 -13 3823.74 369.747   1
   4   4 -13 4723.26 345.326   1
  -4   4  13 3521.31 387.986   1
  -4  -4  13 4031.91 344.814   1
  -4   4  12 1007.29 240.084   1
  -4  -4  12 823.593 207.551   1
   4  -4 -12 832.594 221.780   1
   4   4 -12 674.591 179.649   1
  -4   4  11 583.913 228.070   1
  -4  -4  11 662.263 186.170   1
   4  -4 -11 532.178 206.153   1
   4   4 -11 762.855 174.670   1
   4   4 -10 4392.53 321.128   1
  -4  -4  10 4359.21 320.849   1
  -4  -4   9 7008.25 455.502   1
  -4   4   9 7370.00 499.315   1
   4  -4  -9 7165.48 486.697   1
   4  -4  -8 507.890 174.608   1
  -4  -4   8 170.540 123.270   1
  -4   4   8 354.468 195.726   1
   4   4  -8 306.858 118.104   1
   4  -4  -7 4738.31 377.286   1
  -4   4   7 5846.36 400.410   1
   4   4  -7 5348.94 348.000   1
   4  -4  -6 45376.8 2571.60   1
  -4   4   6 48915.1 2582.25   1
   4   4  -6 45150.9 2554.52   1
  -4  -4   6 47975.8 2557.84   1
  -4   4   5 18163.7 1018.22   1
   4  -4  -5 17091.4 1009.32   1
  -4   4   4 19370.4 1106.21   1
   4  -4  -4 19313.7 1100.01   1
  -4   4   3 615.726 152.730   1
   4  -4  -3 632.770 137.587   1
   4  -4  -2 8683.56 509.416   1
  -4   4   2 8015.92 513.481   1
  -4   4   1 11.1217 131.336   1
   4  -4  -1 238.249 132.220   1
   4  -4   1 30.1068 117.943   1
  -4   4  -1 338.237 130.705   1
  -4  -4  -1-11.7277 120.361   1
   4   4   1 120.336 123.494   1
   4   4   2 8425.70 518.807   1
  -4   4  -2 8830.24 505.728   1
   4  -4   2 7936.94 502.811   1
  -4  -4  -2 8326.49 516.958   1
   4  -4   3 365.114 114.654   1
  -4  -4  -3 355.966 130.339   1
   4   4   3 676.197 145.797   1
  -4   4  -3 358.789 110.372   1
   4  -4   4 18886.6 1070.91   1
  -4   4  -4 18752.0 1072.37   1
  -4  -4  -4 18698.3 1081.15   1
   4   4   4 20508.2 1100.87   1
  -4  -4  -5 18145.3 1013.44   1
   4   4   5 17061.0 1015.17   1
  -4  -4  -6 48065.8 2728.72   1
   4   4   6 51558.5 2738.24   1
  -4  -4  -7 4397.25 345.522   1
  -4   4  -7 4627.67 322.089   1
   4  -4   7 5404.61 331.498   1
   4   4   7 4934.64 359.277   1
  -4  -4  -8 135.143 139.786   1
   4   4   8 283.352 166.806   1
   4  -4   8 233.905 128.354   1
   4   4   9 6799.26 497.580   1
   4  -4   9 7969.01 471.727   1
  -4  -4  -9 7215.77 494.388   1
  -4   4  -9 7076.90 454.635   1
   4  -4  10 3890.48 329.124   1
  -4   4 -10 4967.29 325.265   1
   4  -4  11 386.134 157.112   1
   4   4  11 320.170 209.910   1
  -4  -4 -11 655.047 195.472   1
  -4   4 -11 654.245 157.416   1
   4  -4  12 985.130 190.446   1
   4   4  12 820.553 235.239   1
  -4   4 -12 1063.15 184.762   1
  -4  -4 -12 1024.08 219.453   1
   4   4  13 3639.53 361.916   1
   4  -4  13 4978.91 347.410   1
  -4  -4 -13 4089.96 350.396   1
  -4   4 -13 3891.46 327.049   1
  -4   4 -14 2143.22 252.670   1
  -4  -4 -14 2089.57 284.711   1
   4   4  14 2078.32 303.933   1
   4  -4  14 2029.77 254.270   1
  -4  -4 -15 45.1437 240.794   1
   4   4  15-49.6912 258.364   1
  -4   4 -16 9577.03 623.293   1
   4  -4  16 9709.51 636.074   1
   4   4  17 268.974 258.803   1
   4  -4  17 494.146 233.607   1
  -4  -4 -17 451.745 248.226   1
  -4   4 -17 718.726 205.986   1
   4  -4  18 1588.75 268.360   1
   4   4  18 1339.48 301.377   1
  -4   4 -18 1402.26 252.565   1
  -4  -4 -18 1494.44 278.492   1
   4   4  19 2157.40 341.998   1
   4  -4  19 2241.16 331.489   1
  -4   4 -19 2426.64 304.870   1
  -4  -4 -19 2738.97 334.393   1
   4  -4  20 1346.78 291.261   1
   4   4  20 1375.71 328.774   1
  -4  -4 -20 431.985 302.046   1
  -4   4 -20 1487.94 264.099   1
   4   4  21 681.643 314.223   1
  -4  -4 -21 488.582 294.749   1
   4   4  22 1687.72 344.081   1
   4  -4  22 1437.74 304.962   1
  -4   4 -22 1533.99 286.284   1
  -4  -4 -22 1477.92 317.971   1
   4   4  23 1092.17 296.601   1
  -4   4 -23 1153.95 276.161   1
  -4  -4 -23 1149.27 271.284   1
   4   4  25 345.292 319.166   1
  -4  -4 -25 415.981 311.124   1
   4   4  26 85.8298 320.068   1
  -4  -4 -26 51.6689 303.270   1
   4   4  27 311.107 284.548   1
  -4  -4 -27 1179.92 284.561   1
   4   4  29-220.704 328.921   1
  -4  -4 -29 819.178 340.001   1
  -4   5  28 399.905 318.981   1
   4  -5 -28 309.641 309.156   1
  -4   5  27 175.079 286.556   1
   4  -5 -27 131.081 282.984   1
  -4   5  26 594.289 268.152   1
   4  -5 -26 105.579 243.372   1
  -4   5  25-89.4561 304.836   1
   4  -5 -25 635.434 306.761   1
  -4   5  24 447.243 332.329   1
   4  -5 -24 561.194 324.126   1
  -4   5  23 537.299 321.886   1
   4  -5 -23 107.026 301.318   1
  -4   5  22 1393.16 309.468   1
  -4  -5  22 996.532 300.220   1
   4  -5 -22 1286.33 282.944   1
   4   5 -22 1333.48 296.742   1
  -4   5  21 1261.88 332.658   1
   4  -5 -21 374.114 306.985   1
  -4  -5  20 2876.49 353.436   1
   4   5 -20 2568.29 315.041   1
  -4   5  19 258.539 308.919   1
  -4  -5  19 230.652 248.297   1
   4  -5 -19 288.427 301.020   1
   4   5 -19-23.5319 224.280   1
  -4  -5  18 7859.79 546.303   1
  -4   5  18 7645.17 569.469   1
   4   5 -18 7443.50 532.185   1
   4  -5 -18 6839.94 548.467   1
   4   5 -17 387.986 199.501   1
   4  -5 -17 430.608 246.990   1
  -4  -5  17 467.184 224.188   1
  -4   5  17-55.3697 267.358   1
   4  -5 -16 396.602 254.904   1
   4   5 -16 266.151 202.234   1
  -4   5  16 81.2667 276.213   1
  -4  -5  16 133.434 208.537   1
   4  -5 -15 4204.13 386.966   1
  -4   5  15 3590.99 388.794   1
   4  -5 -14 1643.35 293.152   1
   4   5 -14 1476.07 214.539   1
  -4  -5  14 1433.01 231.776   1
  -4   5  14 1462.27 317.042   1
  -4   5  13 10556.6 741.559   1
   4   5 -13 12176.8 714.962   1
   4  -5 -13 11502.7 740.056   1
  -4  -5  13 11809.7 716.545   1
   4  -5 -12 17305.1 1023.66   1
  -4  -5  12 17633.7 999.244   1
  -4   5  12 15528.6 1022.94   1
   4   5 -12 17496.1 991.969   1
   4   5 -11 1648.49 201.265   1
  -4  -5  11 2055.84 223.879   1
  -4   5  11 1593.46 262.782   1
   4  -5 -11 1893.78 250.151   1
   4   5 -10 240.584 146.599   1
  -4  -5  10 378.356 150.693   1
  -4   5  10 309.646 209.755   1
   4  -5 -10 302.310 190.325   1
   4   5  -9 91.6087 112.473   1
   4  -5  -9 76.3986 174.144   1
  -4  -5   9 306.370 127.569   1
  -4   5   9 362.042 205.010   1
   4  -5  -8 70835.3 3946.24   1
  -4  -5   8 70936.8 3924.58   1
  -4   5   8 73551.2 3959.04   1
   4   5  -8 73641.7 3924.71   1
   4  -5  -7 622.384 187.843   1
  -4  -5   7 569.731 131.954   1
  -4   5   7 615.135 203.200   1
  -4  -5   6 10274.9 637.660   1
   4   5  -6 11155.1 635.256   1
   4  -5  -6 10365.3 659.862   1
  -4   5   6 11767.0 677.451   1
   4  -5  -5 3364.14 289.828   1
  -4   5   5 3958.53 309.772   1
   4  -5  -4 30729.5 1763.01   1
  -4   5   4 32862.9 1771.14   1
   4  -5  -3 15862.7 932.359   1
  -4   5   3 16807.9 941.197   1
   4  -5  -2 81964.0 4495.98   1
  -4   5   2 83989.1 4501.13   1
   4  -5  -1 8903.95 547.953   1
  -4   5   1 9518.93 552.015   1
  -4  -5   0 174.484 120.963   1
   4   5   0-131.352 119.323   1
  -4  -5  -1 8640.69 537.688   1
   4   5   1 9259.25 542.301   1
   4  -5   2 85575.8 4559.43   1
  -4  -5  -2 81294.0 4567.24   1
   4   5   2 84085.6 4573.86   1
  -4   5  -2 85577.5 4561.15   1
   4  -5   3 16040.1 905.574   1
   4   5   3 16360.2 930.884   1
  -4  -5  -3 14751.8 915.699   1
  -4   5  -3 16848.6 907.399   1
   4   5   4 27919.9 1711.57   1
  -4  -5  -4 28669.5 1709.39   1
  -4   5  -5 4038.15 268.459   1
  -4  -5  -5 4127.38 308.462   1
   4   5   5 3715.16 309.347   1
   4  -5   5 3553.45 266.348   1
   4   5   6 11723.5 692.390   1
  -4  -5  -6 10842.3 680.990   1
  -4  -5  -7 166.039 167.193   1
   4   5   7 681.415 197.172   1
   4   5   8 73537.0 4057.11   1
  -4   5  -8 73687.2 4025.55   1
  -4  -5  -8 73873.3 4051.39   1
   4  -5   8 75248.9 4028.47   1
  -4   5  -9 383.615 129.316   1
   4  -5   9 79.7473 132.849   1
  -4  -5 -10 98.1428 169.646   1
  -4   5 -10 304.477 129.625   1
   4   5  10 273.747 184.543   1
   4  -5  10 379.599 139.500   1
  -4   5 -11 1999.66 202.121   1
  -4  -5 -11 2171.01 273.180   1
   4   5  11 1687.99 277.111   1
   4  -5  11 1748.35 210.017   1
   4   5  12 15584.2 961.312   1
   4  -5  12 15772.0 934.155   1
  -4   5 -12 15616.0 924.196   1
  -4  -5 -12 16691.2 956.771   1
   4   5  13 12196.3 746.615   1
   4  -5  13 12040.5 709.289   1
  -4  -5 -13 10509.5 726.059   1
  -4   5 -13 11252.0 694.945   1
   4  -5  14 1560.47 221.954   1
   4   5  14 1316.15 299.878   1
   4  -5  15 5313.63 384.148   1
   4   5  15 4219.81 427.351   1
  -4   5 -15 4693.53 363.965   1
  -4  -5 -15 4729.69 413.767   1
   4   5  16 235.908 278.907   1
  -4  -5 -16 283.685 244.247   1
   4   5  17 735.162 300.256   1
   4  -5  17 22.7915 206.734   1
  -4  -5 -17 865.878 266.907   1
  -4   5 -17 454.445 197.795   1
  -4  -5 -18 7985.56 570.449   1
  -4   5 -18 7883.99 539.802   1
   4   5  18 7340.57 591.896   1
   4  -5  18 7489.59 550.319   1
   4  -5  19-99.9866 230.502   1
   4   5  19-27.8593 269.749   1
  -4  -5 -19 303.613 252.831   1
  -4   5 -19-22.7273 215.929   1
   4  -5  20 2396.15 318.046   1
  -4   5 -20 1946.56 294.992   1
   4   5  21-170.709 280.004   1
   4  -5  21 460.296 253.569   1
  -4   5 -21 221.333 228.025   1
  -4  -5 -21-25.7102 264.186   1
  -4   5 -22 939.351 277.962   1
  -4  -5 -22 1141.65 323.474   1
   4   5  23 343.941 316.098   1
   4   5  24-114.673 240.398   1
  -4  -5 -24 441.242 237.685   1
   4   5  25 285.634 315.613   1
  -4  -5 -25 412.820 306.783   1
   4   5  26 623.535 332.343   1
  -4  -5 -26 460.505 317.343   1
   4   5  27-111.796 280.520   1
  -4  -5 -27-25.3416 272.939   1
   4   5  28 303.135 297.945   1
  -4  -5 -28-74.4831 290.093   1
  -4   6  28 453.051 356.286   1
   4  -6 -28 915.478 345.396   1
  -4   6  26 176.569 352.293   1
   4  -6 -26 705.615 325.201   1
   4  -6 -24 505.048 283.772   1
  -4   6  23 1422.66 375.848   1
   4  -6 -23 1017.50 338.826   1
  -4   6  22 1155.92 329.870   1
   4  -6 -22 1928.06 341.576   1
  -4   6  21 352.856 286.105   1
  -4  -6  21-244.695 231.409   1
   4  -6 -21 321.223 279.563   1
   4   6 -21 176.420 254.665   1
  -4   6  20 613.459 316.674   1
  -4  -6  20 889.139 264.229   1
   4  -6 -20 505.283 290.165   1
   4   6 -20 315.198 235.653   1
  -4   6  19 259.648 287.538   1
  -4  -6  19 298.531 233.536   1
   4  -6 -19 316.638 278.223   1
   4   6 -19 395.048 231.835   1
  -4  -6  18 1853.42 288.926   1
  -4   6  18 1252.59 316.071   1
   4  -6 -18 1900.77 304.529   1
  -4   6  17 1148.36 329.170   1
  -4  -6  17 923.849 238.991   1
   4   6 -17 698.561 218.162   1
   4  -6 -17 1306.61 305.114   1
   4  -6 -16 5646.62 484.210   1
  -4   6  16 6435.09 503.365   1
   4   6 -15 94.0370 165.448   1
  -4  -6  15 240.831 182.391   1
  -4   6  14 10794.4 724.701   1
   4   6 -14 11624.2 679.246   1
  -4  -6  14 11035.9 683.889   1
   4  -6 -14 9718.00 703.342   1
  -4   6  13 2835.09 370.120   1
  -4  -6  13 3626.56 301.966   1
   4  -6 -13 2912.09 348.284   1
   4   6 -13 3980.30 300.365   1
  -4  -6  12 95.8972 161.810   1
   4  -6 -12-44.9404 209.328   1
   4   6 -12 15.5463 162.335   1
  -4   6  12 147.344 233.320   1
  -4  -6  11 3494.64 298.550   1
   4  -6 -11 4267.00 357.653   1
  -4   6  11 3504.73 363.763   1
  -4  -6  10 165.848 131.680   1
   4  -6 -10 20.7690 166.325   1
  -4   6  10-45.5968 176.252   1
   4   6 -10 94.8652 128.502   1
   4   6  -9 8229.81 522.571   1
  -4  -6   9 8853.74 526.734   1
  -4   6   8 8835.07 588.360   1
  -4  -6   8 8930.71 542.919   1
   4   6  -8 9361.69 544.906   1
   4  -6  -8 8467.78 573.444   1
  -4   6   7 1327.29 231.667   1
  -4  -6   7 1511.84 171.545   1
   4  -6  -7 1805.55 209.133   1
   4   6  -7 1012.53 140.257   1
  -4   6   6 23506.9 1309.57   1
   4  -6  -6 22148.6 1294.92   1
  -4   6   5 5804.08 407.791   1
   4  -6  -5 5824.49 403.020   1
   4  -6  -4 1585.83 193.364   1
  -4   6   4 1854.35 217.490   1
  -4   6   3 8974.44 515.305   1
   4  -6  -3 7336.00 499.955   1
  -4   6   2 334.103 137.541   1
   4  -6  -2 571.852 143.576   1
  -4   6   1 2661.43 219.676   1
   4  -6  -1 2751.20 216.209   1
  -4  -6   1 2357.19 210.731   1
   4   6  -1 2704.61 214.882   1
  -4   6   0 6104.62 392.494   1
   4   6   0 6057.04 402.489   1
   4  -6   0 6121.48 388.763   1
  -4  -6   0 6641.32 402.693   1
   4   6   1 3124.64 241.875   1
  -4  -6  -1 2706.25 231.933   1
   4  -6   2 571.965 119.095   1
  -4  -6  -2 304.607 130.486   1
   4   6   2 472.355 158.360   1
  -4   6  -2 537.096 120.613   1
   4  -6   3 9102.03 513.291   1
  -4   6  -3 8047.44 509.871   1
  -4  -6  -3 8276.98 533.202   1
   4   6   3 9035.91 539.602   1
   4   6   4 1704.30 197.878   1
   4  -6   4 1771.01 163.342   1
  -4  -6  -4 1532.71 196.229   1
   4   6   5 6645.65 446.602   1
  -4   6  -5 6655.78 408.609   1
  -4  -6  -5 5821.41 429.793   1
   4  -6   5 7079.73 411.112   1
   4   6   6 22323.1 1329.76   1
  -4  -6  -6 22774.1 1324.01   1
  -4   6  -6 23295.2 1296.92   1
   4  -6   6 24378.0 1299.34   1
  -4  -6  -7 1089.88 173.947   1
   4   6   7 1303.22 204.792   1
   4   6   8 8974.40 596.944   1
  -4  -6  -8 9545.93 594.027   1
   4  -6   9 8563.75 526.692   1
   4   6   9 8921.82 576.190   1
  -4  -6  -9 9333.94 573.683   1
  -4   6  -9 8119.76 517.245   1
  -4   6 -10 25.1289 124.193   1
  -4  -6 -10 20.0984 185.814   1
   4   6  10 86.7549 205.066   1
   4  -6  10 54.5976 140.806   1
   4   6  11 4183.20 382.297   1
   4  -6  11 4545.33 339.661   1
  -4   6 -11 5257.31 340.713   1
  -4  -6 -11 4899.67 381.393   1
  -4  -6 -12 300.008 223.671   1
  -4   6 -12 420.526 137.786   1
   4   6  12 326.256 235.179   1
   4  -6  12 327.145 157.196   1
   4  -6  13 4006.86 315.506   1
  -4   6 -13 3733.11 300.703   1
  -4  -6 -13 3972.26 375.285   1
   4   6  13 3785.65 388.810   1
   4  -6  14 10177.9 621.069   1
   4   6  14 9005.53 661.768   1
  -4  -6 -14 9316.15 646.468   1
  -4   6 -14 9872.36 606.533   1
   4  -6  15 119.158 192.146   1
  -4   6 -15 264.022 164.727   1
   4  -6  16 4540.84 378.023   1
  -4   6 -16 5392.44 365.460   1
   4   6  16 4089.80 435.312   1
  -4  -6 -16 4316.60 407.894   1
   4   6  17 768.470 278.416   1
   4  -6  17 1016.31 232.638   1
  -4  -6 -17 855.194 259.452   1
  -4   6 -17 702.426 204.122   1
   4  -6  18 2190.46 293.811   1
   4   6  18 2368.52 310.667   1
  -4  -6 -18 1923.68 278.785   1
  -4   6 -18 2620.12 287.273   1
   4   6  19 308.863 287.417   1
   4  -6  19 587.003 251.947   1
  -4  -6 -19 1090.36 283.194   1
  -4   6 -19 534.954 215.939   1
   4  -6  20 281.867 247.395   1
   4   6  20 735.965 317.905   1
  -4  -6 -20 409.841 293.344   1
  -4   6 -20 698.553 244.258   1
   4   6  21-28.4935 293.952   1
  -4   6 -21 606.202 248.827   1
  -4  -6 -21 437.569 289.104   1
   4   6  22 1085.08 283.610   1
  -4  -6 -22 1814.60 287.919   1
   4   6  23 772.098 337.751   1
  -4  -6 -23 933.073 323.927   1
   4   6  24 598.567 323.150   1
  -4  -6 -24 1187.19 323.921   1
   4   6  25 226.723 246.609   1
  -4  -6 -25 332.679 244.764   1
   4   6  26 840.942 339.959   1
  -4  -6 -26 456.925 316.292   1
   4   6  28 298.741 267.344   1
  -4  -6 -28 684.746 284.213   1
  -4   7  27-401.110 351.437   1
   4  -7 -27 508.709 335.110   1
  -4   7  26 1165.37 368.316   1
  -4   7  25 411.214 340.693   1
   4  -7 -25 156.401 308.727   1
  -4   7  24 708.222 264.012   1
   4  -7 -24 475.655 252.991   1
  -4   7  23 147.693 314.777   1
   4  -7 -23 320.146 302.341   1
  -4   7  21 3592.15 385.189   1
   4  -7 -21 3028.07 349.175   1
  -4   7  20 5246.89 497.528   1
   4  -7 -20 5495.72 478.682   1
   4   7 -20 4903.73 421.767   1
   4   7 -19 270.553 211.773   1
  -4  -7  19 24.0353 232.879   1
   4  -7 -18 1627.72 310.100   1
  -4  -7  18 731.536 226.348   1
  -4   7  18 746.470 312.381   1
   4   7 -18 900.492 234.116   1
   4  -7 -17 1324.91 312.793   1
  -4   7  17 423.626 303.194   1
   4  -7 -16 383.084 266.222   1
  -4  -7  16 625.722 202.372   1
   4   7 -16 441.601 193.073   1
  -4   7  16 333.140 282.137   1
  -4  -7  15 1059.90 215.166   1
   4   7 -15 759.951 201.936   1
  -4   7  15 1414.51 298.477   1
   4  -7 -14 9311.15 621.211   1
  -4   7  14 10040.9 639.600   1
  -4  -7  14 7617.34 557.505   1
   4   7 -14 9220.38 564.241   1
   4  -7 -13 737.504 257.219   1
  -4  -7  13 559.991 176.236   1
   4   7 -13 802.140 184.519   1
  -4   7  13 491.263 282.258   1
   4  -7 -12 322.108 245.619   1
  -4  -7  12 379.198 157.876   1
   4   7 -12 580.900 162.111   1
  -4   7  12 352.117 256.746   1
   4  -7 -11 6428.13 514.936   1
  -4  -7  11 8427.31 487.233   1
   4   7 -11 7720.13 482.583   1
  -4   7  11 7150.96 539.832   1
   4  -7 -10 21067.5 1260.72   1
  -4   7  10 21253.3 1272.39   1
  -4  -7  10 21687.6 1225.56   1
   4   7 -10 22295.9 1223.67   1
   4  -7  -9 266.076 191.646   1
  -4  -7   9 268.881 131.064   1
   4   7  -9 381.945 131.872   1
  -4   7   9 724.503 230.978   1
  -4  -7   8 3492.18 253.520   1
   4   7  -8 2985.18 239.525   1
  -4   7   7 9631.57 641.502   1
   4  -7  -7 10180.0 636.204   1
   4  -7  -6 141.690 172.377   1
  -4   7   6 374.345 198.163   1
   4  -7  -5 852.635 176.286   1
  -4   7   5 733.023 189.980   1
  -4   7   4 9476.28 587.319   1
   4  -7  -4 9198.04 577.919   1
   4  -7  -3 438.931 146.522   1
  -4   7   3 522.914 160.392   1
  -4   7   2 31590.4 1754.54   1
   4  -7  -2 31462.1 1750.50   1
  -4  -7   2 31569.8 1741.45   1
   4   7  -1 5522.67 361.569   1
  -4   7   1 5205.89 362.685   1
  -4  -7   1 5597.53 360.987   1
  -4   7   0 35.0683 101.914   1
   4  -7   0 115.163 113.646   1
   4   7   0 119.805 139.330   1
   4   7   1 5513.06 361.264   1
  -4  -7  -1 4738.59 333.787   1
   4   7   2 29394.8 1704.98   1
  -4  -7  -2 31857.2 1705.30   1
   4   7   3 440.614 156.348   1
  -4  -7  -3 623.208 146.340   1
  -4   7  -3 381.684 115.511   1
   4  -7   3 415.465 115.314   1
   4   7   4 9982.53 615.407   1
  -4   7  -4 10407.0 580.825   1
   4  -7   4 9197.92 575.616   1
  -4  -7  -4 10159.1 608.968   1
   4   7   5 1023.02 180.418   1
  -4   7  -5 835.134 120.486   1
  -4  -7  -5 776.375 169.524   1
   4  -7   5 723.895 129.983   1
   4  -7   6 382.511 106.511   1
  -4  -7  -6 191.130 164.844   1
   4   7   6 265.262 168.879   1
  -4   7  -6 161.349 100.035   1
   4  -7   7 10211.2 579.589   1
   4   7   7 9529.73 629.354   1
  -4  -7  -7 9862.02 623.491   1
  -4   7  -7 9599.74 575.186   1
   4   7   9 558.359 229.617   1
  -4  -7  -9 399.166 213.194   1
   4   7  10 20309.7 1253.18   1
   4  -7  10 21918.8 1207.08   1
  -4   7 -10 21277.7 1203.91   1
  -4  -7 -10 21807.1 1250.74   1
   4  -7  11 7300.80 492.876   1
   4   7  11 7942.74 558.809   1
  -4  -7 -11 7854.22 541.800   1
  -4   7 -11 8431.15 490.639   1
  -4  -7 -12 571.630 227.502   1
  -4   7 -12 591.458 149.814   1
   4  -7  12 349.351 169.197   1
   4   7  12 71.6809 240.407   1
   4   7  13 1138.20 273.005   1
   4  -7  13 1092.17 187.625   1
  -4   7 -14 9160.78 570.751   1
   4  -7  14 9051.12 581.970   1
   4  -7  15 1276.20 211.656   1
   4   7  15 976.189 305.019   1
  -4   7 -15 1384.62 205.268   1
  -4  -7 -15 1355.13 285.236   1
   4   7  16 519.671 275.359   1
   4  -7  16 179.821 188.772   1
  -4   7 -16 706.819 187.820   1
  -4  -7 -16 169.051 247.492   1
   4  -7  17 976.300 232.188   1
   4   7  17 1079.05 275.686   1
  -4   7 -17 1020.98 220.693   1
  -4  -7 -17 1164.52 242.170   1
   4   7  18 1170.92 305.893   1
   4  -7  18 854.838 257.632   1
  -4  -7 -18 1948.77 307.230   1
  -4   7 -18 1846.18 258.938   1
   4  -7  19 476.049 214.073   1
  -4   7 -19 454.086 208.893   1
   4   7  20 3720.11 424.033   1
  -4  -7 -20 4597.04 414.640   1
  -4   7 -20 4473.70 379.092   1
   4   7  21 3732.14 402.581   1
  -4  -7 -21 3354.61 379.507   1
  -4  -7 -22 853.494 324.565   1
   4   7  23 711.978 285.637   1
  -4  -7 -23 645.145 269.167   1
   4   7  24 1558.63 347.334   1
  -4  -7 -24 1050.34 327.384   1
   4   7  25 280.981 336.393   1
  -4  -7 -25 304.384 310.602   1
   4   7  26 859.615 283.857   1
  -4  -7 -26 1205.03 274.594   1
   4   7  27 136.169 322.136   1
  -4  -7 -27 468.379 329.234   1
  -4   8  27 28.2706 341.264   1
   4  -8 -27 250.913 308.743   1
  -4   8  25 29.1177 337.005   1
   4  -8 -25 284.094 318.721   1
  -4   8  23 294.191 342.742   1
   4  -8 -23 504.715 302.587   1
  -4   8  22 1182.34 360.842   1
   4  -8 -22 1307.89 336.938   1
  -4   8  21 648.016 289.638   1
   4  -8 -21 53.6006 243.235   1
  -4   8  20 735.101 339.026   1
   4  -8 -20 695.642 318.840   1
   4   8 -19 633.428 221.266   1
  -4   8  19-58.3592 281.417   1
   4  -8 -19 560.148 265.124   1
   4   8 -18 761.683 202.942   1
  -4  -8  18 440.885 219.485   1
  -4  -8  17 449.718 219.327   1
   4  -8 -17 575.356 304.988   1
  -4   8  17 1312.22 340.610   1
   4   8 -17 967.051 214.010   1
   4   8 -16 5942.37 417.801   1
  -4   8  16 6269.65 504.973   1
   4  -8 -16 4938.76 466.018   1
  -4  -8  16 5802.23 420.167   1
  -4  -8  15 123.006 176.632   1
   4  -8 -15 584.101 268.469   1
  -4   8  15 82.8334 275.967   1
   4   8 -15 620.762 191.487   1
  -4   8  14 3596.36 401.794   1
  -4  -8  14 3291.41 306.489   1
   4  -8 -14 4427.00 385.760   1
   4   8 -14 4528.22 319.083   1
  -4  -8  13 155.666 158.924   1
   4  -8 -13 145.695 244.762   1
  -4   8  13-290.372 266.649   1
   4   8 -13 15.2355 160.034   1
  -4  -8  12 2530.84 238.612   1
   4  -8 -12 2378.38 312.282   1
   4   8 -12 2485.90 237.807   1
  -4  -8  11 1600.37 194.720   1
   4  -8 -11 1095.63 249.685   1
  -4   8  11 1297.76 275.477   1
   4   8 -11 1394.58 180.621   1
  -4   8  10 38125.7 2251.98   1
   4   8 -10 39309.4 2201.65   1
  -4  -8  10 42038.4 2210.34   1
   4  -8 -10 40173.2 2245.24   1
  -4   8   9 864.885 237.300   1
   4  -8  -9 697.155 218.255   1
  -4  -8   9 451.216 145.252   1
   4   8  -9 956.328 147.700   1
   4  -8  -8 201.781 168.818   1
  -4   8   8 157.606 186.541   1
  -4   8   6 51089.0 2803.24   1
   4  -8  -6 50210.2 2793.31   1
  -4   8   5 1914.31 239.354   1
   4  -8  -5 1658.65 219.649   1
  -4   8   4 16396.1 963.085   1
   4  -8  -3 1012.81 166.939   1
  -4   8   3 964.213 176.789   1
   4  -8  -2 5291.86 349.172   1
   4   8  -2 4921.01 330.847   1
  -4  -8   2 4536.35 324.614   1
  -4   8   2 4702.92 348.106   1
   4   8  -1 942.933 150.813   1
  -4  -8   1 1405.80 148.127   1
   4  -8  -1 1201.39 155.061   1
  -4   8   0 32075.5 1803.93   1
   4  -8   0 32638.2 1803.50   1
  -4  -8   0 33318.5 1808.55   1
   4  -8   1 1103.03 155.638   1
  -4   8  -1 1491.89 166.744   1
  -4  -8  -1 1230.61 167.425   1
   4   8   1 1473.76 177.980   1
  -4  -8  -2 4992.91 339.457   1
   4   8   2 4588.45 341.928   1
   4   8   3 1026.63 181.493   1
  -4   8  -3 887.945 142.810   1
   4  -8   3 1114.56 138.714   1
   4   8   4 16335.7 938.099   1
  -4   8  -4 15364.7 899.542   1
   4  -8   4 16665.8 897.483   1
  -4  -8  -4 14974.5 923.832   1
  -4   8  -5 1534.59 160.851   1
   4   8   5 1650.25 224.865   1
   4  -8   5 1699.42 166.372   1
  -4  -8  -5 1770.94 211.910   1
   4  -8   6 53631.6 2848.36   1
  -4   8  -6 53326.1 2848.28   1
  -4  -8  -6 51017.1 2885.55   1
   4   8   6 49409.2 2888.81   1
  -4   8  -7 8446.72 523.948   1
   4  -8   7 9533.16 533.151   1
   4   8   8 21.2937 204.289   1
  -4  -8  -8 39.5712 180.611   1
  -4   8  -8 112.215 109.676   1
   4  -8   8 78.6550 113.832   1
  -4  -8  -9 225.184 213.922   1
  -4   8  -9 606.683 124.294   1
   4   8   9 575.444 236.918   1
   4  -8   9 547.330 133.926   1
   4   8  10 38381.8 2174.98   1
  -4  -8 -10 38779.5 2166.71   1
   4   8  11 1375.79 284.178   1
   4  -8  11 1196.00 168.822   1
  -4  -8 -11 1110.50 256.149   1
  -4   8 -11 1212.16 156.785   1
   4  -8  12 2089.96 215.602   1
   4   8  12 2422.12 311.836   1
   4   8  13-101.287 233.509   1
   4  -8  13-14.8457 156.261   1
  -4  -8 -13-206.842 210.850   1
  -4   8 -13 13.3928 139.300   1
   4  -8  14 4063.53 316.249   1
  -4  -8 -14 3945.56 352.954   1
   4   8  14 3461.55 367.247   1
  -4   8 -14 4024.06 303.514   1
   4   8  15 271.967 276.357   1
   4  -8  15 139.162 173.052   1
  -4   8 -15 474.645 165.973   1
  -4  -8 -15 264.102 246.137   1
  -4   8 -16 5524.87 402.547   1
  -4  -8 -16 6361.98 473.294   1
   4   8  16 5713.80 489.978   1
   4  -8  16 4961.91 403.553   1
   4   8  17 699.019 273.248   1
   4  -8  17 823.918 232.402   1
  -4   8 -17 842.273 201.856   1
  -4  -8 -17 701.621 239.358   1
  -4   8 -18 663.663 207.278   1
   4   8  19 1047.38 326.405   1
  -4  -8 -19 409.557 286.746   1
   4   8  20 739.787 282.629   1
  -4  -8 -20 1130.48 275.099   1
   4   8  21 199.280 319.182   1
  -4  -8 -21 568.095 303.859   1
   4   8  22 1820.60 318.180   1
  -4  -8 -22 1213.41 285.649   1
   4   8  23 510.281 322.391   1
  -4  -8 -23 76.9422 288.770   1
   4   8  25 194.839 296.461   1
  -4  -8 -25 100.433 272.539   1
   4   8  27-241.655 250.134   1
  -4  -8 -27 97.1936 247.548   1
  -4   9  26 825.517 365.191   1
   4  -9 -26 101.040 327.219   1
  -4   9  25 173.037 316.755   1
   4  -9 -25 383.587 285.993   1
  -4   9  24 1309.43 320.592   1
   4  -9 -24 1224.48 287.069   1
  -4   9  23 204.860 339.968   1
   4  -9 -23 290.708 317.302   1
  -4   9  22 825.323 324.648   1
   4  -9 -22 53.2202 290.055   1
  -4   9  20 1885.88 367.433   1
   4  -9 -20 2626.97 352.612   1
  -4   9  19 351.758 331.854   1
   4  -9 -19 348.253 292.339   1
  -4   9  18 145.686 244.888   1
   4  -9 -18-79.8906 215.369   1
   4   9 -17 1076.77 218.642   1
  -4   9  17 1617.26 349.967   1
   4  -9 -17 1504.61 310.584   1
   4   9 -16 158.305 180.141   1
  -4  -9  16 233.587 184.775   1
  -4   9  16-85.6049 311.445   1
   4  -9 -16 234.636 286.645   1
   4   9 -15 32.7496 159.708   1
   4  -9 -15 25.7657 272.255   1
  -4  -9  15-67.3782 169.111   1
  -4   9  15 672.490 312.390   1
  -4  -9  14 6143.15 399.058   1
   4  -9 -14 5295.04 473.480   1
   4   9 -14 5982.31 394.778   1
  -4   9  14 4620.80 487.557   1
   4   9 -13 2577.32 238.474   1
  -4  -9  13 2925.70 256.686   1
  -4   9  12 711.024 246.987   1
   4   9 -12 395.951 157.331   1
   4  -9 -12 722.333 229.562   1
  -4  -9  12 777.780 162.630   1
  -4   9  11 921.404 267.414   1
  -4  -9  11 590.464 147.382   1
   4  -9 -11 468.059 254.404   1
   4   9 -11 497.378 144.150   1
   4   9 -10 6963.39 425.950   1
  -4  -9  10 6952.96 431.541   1
  -4   9  10 6191.50 498.717   1
   4  -9 -10 6382.05 488.368   1
  -4   9   9 1277.83 257.683   1
   4  -9  -9 1045.65 231.656   1
  -4   9   8 2120.21 278.081   1
   4  -9  -8 1982.80 254.196   1
  -4   9   6 598.041 220.133   1
   4  -9  -6 537.212 206.130   1
  -4   9   5 1098.83 219.387   1
   4  -9  -5 1275.18 206.368   1
   4  -9  -4 14676.2 870.746   1
  -4   9   3 906.290 184.799   1
   4   9  -3 731.030 147.146   1
  -4  -9   3 1064.30 141.369   1
   4  -9  -3 900.676 181.466   1
   4   9  -2 3528.45 254.642   1
  -4  -9   2 2985.21 235.095   1
   4  -9  -2 2889.63 251.265   1
  -4   9   2 2770.46 258.159   1
   4  -9  -1-110.857 136.027   1
   4   9  -1-94.3099 135.798   1
  -4   9   1 89.0490 135.442   1
  -4  -9   1 115.382 130.325   1
   4  -9   0 178.298 134.557   1
  -4  -9   0 122.225 127.456   1
  -4   9   0-144.222 120.589   1
   4   9   0-43.2303 142.097   1
   4  -9   1 142.795 121.489   1
  -4   9  -1-85.0121 129.818   1
   4   9   1 46.1480 142.217   1
  -4  -9  -1 14.2687 142.592   1
   4   9   2 3413.17 283.579   1
  -4  -9  -2 3245.37 269.205   1
  -4   9  -3 1093.13 140.527   1
   4  -9   3 929.407 137.019   1
   4   9   4 13783.1 875.343   1
  -4   9  -4 14881.5 835.853   1
   4  -9   4 15493.4 832.349   1
  -4  -9  -4 13591.4 863.598   1
   4   9   5 1573.53 234.710   1
  -4  -9  -5 1447.05 216.814   1
   4  -9   5 1310.90 147.219   1
  -4   9  -5 1859.96 155.468   1
   4  -9   6 361.915 106.317   1
  -4   9  -6 250.790 99.1510   1
   4  -9   7 11895.8 694.614   1
   4   9   7 11768.0 755.308   1
  -4  -9  -7 13105.0 756.149   1
  -4   9  -7 11965.3 684.882   1
   4   9   8 1820.70 279.176   1
   4  -9   8 2344.05 186.951   1
  -4  -9  -8 2448.78 282.747   1
  -4   9  -8 2473.06 184.350   1
   4  -9   9 1438.57 152.972   1
   4   9   9 1547.95 262.695   1
  -4  -9  -9 1589.71 266.926   1
  -4   9  -9 1444.58 150.127   1
   4  -9  10 7102.09 414.269   1
   4   9  10 6389.68 501.018   1
  -4  -9 -10 7552.25 503.996   1
  -4   9 -10 6171.14 409.414   1
   4   9  11 364.982 243.786   1
   4  -9  11 697.973 136.724   1
  -4  -9 -12 708.829 204.763   1
   4   9  12 655.099 235.218   1
  -4   9 -13 2377.99 212.998   1
   4  -9  13 2195.69 221.001   1
   4   9  14 5848.75 480.658   1
   4  -9  14 5107.70 386.173   1
  -4   9 -14 5582.79 371.445   1
  -4  -9 -14 5818.06 457.732   1
   4   9  15-110.007 233.522   1
   4  -9  15 360.691 174.850   1
  -4  -9 -15 195.668 205.850   1
  -4   9 -15 272.340 161.270   1
   4  -9  16-17.1025 172.766   1
   4   9  16-55.7576 304.174   1
  -4   9 -16 15.5640 167.945   1
  -4  -9 -16-174.784 267.395   1
   4   9  17 1259.99 305.837   1
  -4   9 -17 1633.78 222.505   1
  -4  -9 -17 1600.63 298.153   1
   4   9  18 734.477 314.186   1
  -4  -9 -18-51.0792 268.165   1
   4   9  19 284.242 297.018   1
  -4  -9 -19 179.854 280.078   1
   4   9  20 2135.32 353.023   1
  -4  -9 -20 2268.27 330.617   1
   4   9  22 737.716 299.998   1
  -4  -9 -22 873.756 287.763   1
   4   9  23 394.506 338.144   1
  -4  -9 -23 382.456 306.552   1
   4   9  24 1619.56 314.664   1
  -4  -9 -24 1486.13 299.786   1
   4   9  25 964.072 343.801   1
  -4  -9 -25 1191.99 327.407   1
   4   9  26 189.082 258.878   1
  -4  -9 -26 635.969 260.949   1
  -4  10  26 421.327 338.141   1
   4 -10 -26 622.960 316.082   1
  -4  10  25 427.785 261.115   1
   4 -10 -25 606.945 241.342   1
  -4  10  24 1125.45 352.762   1
   4 -10 -24 490.624 311.563   1
  -4  10  23 438.521 333.950   1
   4 -10 -23 627.869 324.025   1
  -4  10  22 2848.70 372.424   1
   4 -10 -22 3127.70 348.946   1
  -4  10  21 709.347 355.334   1
   4 -10 -21 240.102 304.011   1
  -4  10  20-88.5139 271.365   1
   4 -10 -20 26.8329 242.946   1
  -4  10  19-235.964 328.818   1
   4 -10 -19 80.4784 288.923   1
  -4  10  18 2726.08 398.158   1
   4 -10 -18 3160.51 377.846   1
   4  10 -16 1030.13 201.891   1
   4 -10 -16 1370.99 273.882   1
  -4  10  16 894.433 292.431   1
  -4 -10  15 31.5994 163.920   1
   4  10 -15 133.667 152.596   1
   4 -10 -15 702.858 257.087   1
  -4  10  15 598.159 291.121   1
  -4 -10  14 316.127 164.878   1
   4  10 -14 278.594 155.029   1
   4 -10 -14-153.727 224.836   1
  -4  10  14 588.994 263.556   1
  -4 -10  13 1756.93 201.499   1
   4  10 -13 1749.30 196.050   1
  -4  10  13 1650.92 287.883   1
   4 -10 -13 1911.40 282.996   1
   4  10 -12 12222.9 750.169   1
  -4 -10  12 13605.0 753.980   1
  -4  10  11 4550.79 424.740   1
   4 -10 -11 5745.07 424.621   1
  -4 -10  10 2748.35 223.091   1
  -4  10  10 2618.87 346.973   1
   4 -10  -9 5162.30 432.506   1
  -4  10   9 4820.32 440.735   1
  -4 -10   9 5501.89 349.818   1
   4  10  -9 5361.01 347.844   1
   4  10  -8 2346.51 198.675   1
  -4  10   8 1959.81 311.609   1
  -4 -10   8 2497.29 194.134   1
  -4 -10   7 1046.85 145.853   1
   4  10  -7 1213.88 151.756   1
   4 -10  -7 1181.87 229.817   1
  -4 -10   6 3978.18 266.973   1
   4  10  -6 3545.57 268.312   1
   4 -10  -5 189.887 176.602   1
  -4  10   5 83.3227 197.570   1
   4 -10  -4 3352.78 295.922   1
  -4  10   4 3161.80 299.697   1
   4 -10  -3 5693.87 393.752   1
  -4 -10   3 5720.52 363.887   1
   4  10  -3 5045.45 364.478   1
  -4  10   3 5751.80 399.304   1
   4 -10  -2 5102.07 386.811   1
  -4 -10   2 5618.25 367.982   1
   4  10  -2 5631.80 371.742   1
  -4  10   2 5864.45 401.547   1
   4 -10  -1 843.085 160.059   1
   4  10  -1 353.814 145.549   1
  -4 -10   1 554.232 149.663   1
  -4  10   1 420.612 158.327   1
   4 -10   0 11330.5 680.588   1
   4  10   0 11354.9 690.910   1
  -4  10   0 11239.8 683.243   1
  -4 -10   0 11950.8 686.570   1
   4 -10   1 419.565 130.951   1
  -4  10  -1 580.985 148.207   1
   4  10   1 512.314 166.117   1
  -4 -10  -1 457.405 151.309   1
   4  10   2 5286.18 393.724   1
  -4 -10  -2 5416.71 383.989   1
   4  10   3 5266.49 399.957   1
  -4  10  -3 5230.61 355.252   1
   4 -10   3 5841.01 354.648   1
  -4 -10  -3 5533.50 392.157   1
   4  10   4 3145.91 310.266   1
  -4  10  -4 3501.95 244.265   1
   4 -10   4 3324.33 238.918   1
  -4 -10  -4 2946.49 288.552   1
   4  10   5 180.795 192.727   1
  -4  10  -5 8.84144 104.683   1
  -4 -10  -5-18.6465 192.377   1
   4 -10   5 149.688 107.605   1
  -4  10  -6 4137.16 253.116   1
  -4 -10  -6 3519.13 332.867   1
   4 -10   6 3611.10 252.148   1
   4 -10   7 1341.69 127.219   1
   4  10   7 1309.09 243.190   1
  -4 -10  -7 925.751 220.546   1
  -4  10  -7 1119.02 122.457   1
   4  10   8 1766.93 259.619   1
  -4  10  -8 2016.69 155.121   1
  -4 -10  -8 1727.59 244.274   1
   4 -10   8 2176.02 161.789   1
  -4  10  -9 5127.01 311.196   1
   4 -10   9 5167.98 314.140   1
   4  10   9 4765.45 421.395   1
   4  10  10 2133.01 313.929   1
   4 -10  10 2574.16 188.333   1
   4 -10  11 5161.00 324.866   1
  -4 -10 -11 5716.62 419.579   1
   4  10  11 5170.91 419.909   1
  -4  10 -11 4884.95 316.936   1
   4 -10  12 11653.3 658.871   1
  -4  10 -12 11170.9 654.518   1
  -4  10 -13 1754.41 163.686   1
  -4 -10 -13 1414.28 277.032   1
   4  10  13 1658.68 314.697   1
   4 -10  13 1545.23 169.273   1
   4  10  14 932.761 289.784   1
  -4 -10 -14 146.365 226.311   1
   4  10  15 166.749 306.306   1
  -4  10 -15 72.1035 130.436   1
   4  10  16 1034.52 299.200   1
  -4 -10 -16 887.816 259.090   1
   4  10  18 3153.06 379.333   1
  -4 -10 -18 2823.88 343.302   1
   4  10  19-199.414 316.639   1
  -4 -10 -19-205.701 282.280   1
   4  10  20 540.752 299.163   1
  -4 -10 -20 309.647 273.000   1
   4  10  21-113.597 300.053   1
  -4 -10 -21 180.336 278.500   1
   4  10  22 2542.72 391.215   1
  -4 -10 -22 3219.26 376.223   1
   4  10  23 560.135 309.715   1
  -4 -10 -23 303.496 277.852   1
   4  10  24 470.244 338.601   1
  -4 -10 -24 1097.08 326.787   1
   4  10  25 81.5945 286.833   1
  -4 -10 -25 98.4289 269.008   1
   4  10  26 585.842 339.993   1
  -4 -10 -26 529.812 320.616   1
   4 -11 -25 624.358 319.488   1
  -4  11  25 479.040 365.861   1
   4 -11 -23-51.9158 236.289   1
  -4  11  23 203.170 266.963   1
   4 -11 -21 425.716 244.021   1
  -4  11  21 176.908 260.292   1
   4 -11 -20 267.448 308.904   1
  -4  11  20 1150.90 373.430   1
   4 -11 -19-107.561 259.364   1
  -4  11  19 591.474 298.276   1
   4 -11 -18 1611.66 316.091   1
  -4  11  18 1447.93 341.237   1
   4 -11 -17 428.209 294.813   1
  -4  11  17 588.563 334.830   1
   4 -11 -15 1713.21 330.964   1
  -4  11  15 1356.36 342.939   1
  -4  11  14 7148.28 591.924   1
   4 -11 -14 7389.60 560.185   1
   4  11 -13 5190.71 344.906   1
  -4 -11  13 5367.37 344.490   1
  -4  11  13 4580.67 454.510   1
   4  11 -12 8642.84 517.550   1
  -4 -11  12 9312.32 523.732   1
  -4  11  12 7494.31 608.131   1
   4 -11 -12 8270.30 596.022   1
   4 -11 -11 244.347 258.065   1
  -4 -11  11 253.084 122.634   1
   4  11 -11 299.016 122.887   1
  -4  11  10-52.7217 255.936   1
   4 -11 -10-23.8052 226.829   1
  -4 -11  10 291.714 113.136   1
   4  11 -10 82.0157 113.308   1
  -4  11   9 154.289 229.704   1
   4  11  -9 44.4373 108.372   1
  -4 -11   9-42.4926 101.013   1
   4 -11  -9-23.0271 195.908   1
   4  11  -8 22604.2 1192.63   1
  -4 -11   8 21658.2 1189.12   1
  -4  11   8 18915.9 1261.65   1
   4 -11  -8 20197.9 1249.74   1
  -4  11   7-96.1935 250.099   1
   4  11  -7 29.0997 114.452   1
  -4 -11   7 87.1133 109.199   1
   4 -11  -7 237.544 214.398   1
   4  11  -6 9200.05 565.601   1
  -4  11   6 9454.07 635.198   1
   4 -11  -6 8863.58 618.865   1
  -4 -11   6 9901.66 556.038   1
  -4  11   4 11633.7 769.341   1
   4 -11  -4 13229.2 767.302   1
  -4  11   3 1031.69 203.796   1
   4  11  -3 1273.51 170.724   1
  -4 -11   3 955.712 151.466   1
   4 -11  -3 1074.59 192.076   1
   4  11  -2 15940.7 897.877   1
   4 -11  -2 15982.9 914.136   1
  -4 -11   2 15106.3 889.823   1
  -4  11   2 14976.2 917.124   1
   4 -11  -1 563.637 173.553   1
  -4 -11   1 432.820 152.079   1
   4  11  -1 272.822 160.050   1
  -4  11   1 359.166 180.414   1
   4 -11   0 251.307 140.159   1
  -4 -11   0 296.480 144.198   1
   4  11   0 112.562 156.364   1
  -4  11   0 72.4809 129.862   1
   4 -11   1 543.230 142.377   1
   4  11   1 336.230 176.824   1
  -4  11  -1 105.342 134.085   1
  -4 -11  -1 126.791 148.717   1
   4  11   2 14351.4 857.363   1
  -4 -11  -2 14000.9 846.751   1
  -4  11  -2 13745.4 824.442   1
   4 -11   2 14952.9 824.590   1
   4  11   3 1498.26 216.153   1
  -4 -11  -3 935.554 205.577   1
  -4  11  -4 12121.5 694.421   1
   4  11   4 11579.4 744.834   1
   4 -11   4 12471.2 692.566   1
  -4 -11  -4 11362.7 737.787   1
   4 -11   5 371.227 112.069   1
  -4  11  -5 254.352 104.124   1
   4 -11   6 10207.5 564.162   1
  -4 -11  -6 8935.93 632.041   1
  -4  11  -6 10035.6 561.281   1
   4  11   6 9055.23 639.450   1
   4  11   7 112.985 220.317   1
   4 -11   7-73.3995 77.8138   1
  -4  11  -7 55.5606 74.4463   1
  -4 -11  -7 414.650 201.675   1
   4  11   8 18266.3 1087.69   1
   4 -11   8 18228.4 984.052   1
  -4 -11  -8 20545.4 1086.34   1
  -4  11  -8 17507.3 983.026   1
  -4 -11  -9-220.935 212.747   1
  -4 -11 -10 136.642 222.469   1
   4  11  10 428.319 264.994   1
   4 -11  12 4551.01 267.226   1
  -4  11 -12 4450.71 265.884   1
   4 -11  13 2994.74 202.317   1
  -4  11 -13 3001.82 201.779   1
  -4 -11 -13 4508.43 346.987   1
   4  11  13 4082.61 368.921   1
   4  11  14 7886.02 539.141   1
  -4 -11 -14 6931.29 500.212   1
  -4 -11 -15 633.641 256.042   1
   4  11  15 1369.31 311.215   1
  -4 -11 -17 539.137 286.835   1
   4  11  17 142.126 308.444   1
  -4 -11 -18 1723.77 284.523   1
   4  11  18 1654.22 306.685   1
  -4 -11 -19 232.266 298.236   1
   4  11  19-598.898 325.211   1
  -4 -11 -20 877.377 266.748   1
   4  11  20 512.138 298.931   1
  -4 -11 -21-230.790 288.358   1
   4  11  21 339.903 321.794   1
  -4 -11 -23 250.529 246.042   1
   4  11  23 722.422 299.119   1
  -4 -11 -25 339.696 254.971   1
   4  11  25-80.4180 272.038   1
  -4  12  24-85.1859 313.852   1
   4 -12 -24-201.294 265.441   1
  -4  12  23 664.873 372.340   1
   4 -12 -23 1101.54 337.579   1
  -4  12  22 642.267 266.490   1
   4 -12 -22 626.515 240.635   1
  -4  12  21 293.754 356.801   1
   4 -12 -21 765.700 319.068   1
  -4  12  20 59.2314 275.908   1
   4 -12 -20 106.877 258.140   1
   4 -12 -19 107.357 281.397   1
  -4  12  18 682.459 345.244   1
  -4  12  17 1392.81 339.242   1
  -4  12  16 2331.00 358.670   1
   4 -12 -16 2574.32 337.156   1
   4 -12 -15-212.985 238.738   1
  -4  12  14 1274.97 331.182   1
   4 -12 -14 1686.49 303.021   1
  -4  12  13 486.081 314.049   1
   4 -12 -13 649.846 284.240   1
  -4  12  12 10280.6 666.793   1
   4 -12 -12 11139.8 655.872   1
  -4  12  11 193.864 273.112   1
   4  12 -11 34.4980 82.2898   1
  -4 -12  11 76.3926 71.0199   1
   4 -12 -11 24.9879 251.345   1
  -4  12  10 380.536 254.433   1
  -4 -12  10 435.441 80.4080   1
   4  12 -10 495.699 99.4976   1
   4 -12 -10 656.991 235.838   1
  -4 -12   9 115.169 85.4026   1
  -4  12   9 79.7669 240.168   1
   4  12  -9 123.313 89.3804   1
   4 -12  -9 70.7384 215.829   1
  -4  12   8 51.8274 240.790   1
  -4 -12   8 34.3028 91.5334   1
   4  12  -8 73.6137 95.2805   1
   4 -12  -8-45.9986 200.918   1
  -4  12   7 1592.55 290.177   1
  -4 -12   7 1901.76 156.229   1
   4  12  -7 1772.16 162.790   1
   4 -12  -7 1295.70 259.638   1
  -4  12   6 71.0589 228.821   1
   4  12  -6 76.1330 111.392   1
  -4 -12   6 60.7036 106.555   1
   4 -12  -6-42.9527 201.576   1
   4  12  -5 2577.83 204.256   1
  -4  12   5 2203.76 276.233   1
  -4 -12   5 1837.14 185.931   1
   4 -12  -5 1951.68 258.380   1
  -4  12   4 8751.99 629.336   1
   4 -12  -4 10712.7 634.732   1
  -4  12   3 799.062 222.627   1
  -4 -12   3 1233.34 156.645   1
   4  12  -3 788.154 161.026   1
   4 -12  -3 990.379 210.039   1
  -4  12   2 2222.28 244.246   1
   4  12  -2 1262.05 196.844   1
  -4 -12   2 1550.02 188.426   1
   4 -12  -2 2206.46 241.441   1
   4 -12  -1 2288.43 231.823   1
   4  12  -1 2354.84 239.189   1
  -4 -12   1 2222.28 224.998   1
  -4  12   1 2204.88 243.604   1
   4  12   0 14294.2 843.290   1
   4 -12   0 15052.6 831.722   1
  -4  12   0 12916.9 827.915   1
  -4 -12   0 14285.7 834.042   1
  -4 -12  -1 2051.72 241.536   1
   4  12   1 2440.65 257.762   1
   4 -12   1 2730.67 227.468   1
  -4  12  -1 2515.59 226.287   1
   4  12   2 1834.99 237.739   1
  -4  12  -2 1800.23 190.139   1
  -4 -12  -2 1990.18 230.191   1
   4 -12   2 1838.81 191.891   1
  -4 -12  -3 981.637 200.353   1
   4  12   3 887.441 218.659   1
  -4  12  -4 9992.85 585.638   1
   4 -12   4 9978.54 583.600   1
  -4 -12  -5 2681.19 280.823   1
  -4  12  -5 2490.63 187.581   1
   4 -12   5 2707.34 190.591   1
   4  12   5 2186.65 284.548   1
   4  12   6-180.350 221.328   1
   4 -12   6 81.8463 69.2379   1
  -4  12  -6 92.7201 65.9425   1
  -4 -12  -6-20.7181 193.991   1
   4  12   7 1854.93 271.711   1
  -4 -12  -8 44.1195 197.755   1
   4  12   8 291.948 236.244   1
  -4 -12  -9 409.635 225.041   1
   4  12   9 201.454 249.440   1
  -4 -12 -10 585.233 232.089   1
   4  12  10 470.214 259.179   1
  -4 -12 -11 118.916 227.323   1
   4  12  11 323.707 248.361   1
   4  12  12 11977.9 787.736   1
  -4 -12 -12 11309.6 762.779   1
  -4 -12 -13 1095.95 281.893   1
  -4 -12 -14 1166.95 276.112   1
   4  12  14 867.256 275.732   1
   4  12  16 3215.79 390.630   1
  -4 -12 -17 1623.99 279.382   1
   4  12  17 1428.60 307.735   1
  -4 -12 -18 232.732 286.288   1
   4  12  18-57.1857 319.346   1
  -4 -12 -19 310.526 286.507   1
   4  12  19-114.140 313.664   1
  -4 -12 -20 282.919 235.964   1
   4  12  20 369.397 257.849   1
  -4 -12 -21 152.949 294.304   1
   4  12  21 733.214 342.546   1
  -4 -12 -22 528.614 295.990   1
   4  12  22 753.904 339.143   1
  -4 -12 -23 967.241 262.022   1
   4  12  23 330.319 290.852   1
  -4 -12 -24 390.909 305.012   1
   4  12  24-27.0241 329.697   1
   4 -13 -24 973.566 310.748   1
  -4  13  24 901.480 375.455   1
   4 -13 -23 304.185 286.080   1
  -4  13  23-143.103 311.164   1
  -4  13  22-58.2252 350.814   1
   4 -13 -21 52.5240 285.499   1
  -4  13  21 88.1306 312.207   1
   4 -13 -20 1593.02 333.434   1
   4 -13 -19 161.063 298.842   1
   4 -13 -17-54.0001 232.582   1
  -4  13  17 389.227 269.739   1
   4 -13 -16 3046.74 360.680   1
  -4  13  16 4064.48 416.320   1
   4 -13 -15 214.617 243.345   1
  -4  13  15 356.953 278.179   1
  -4  13  14 3926.51 413.625   1
   4 -13 -14 4499.94 401.011   1
   4 -13 -13 158.057 271.716   1
  -4  13  13 525.621 299.846   1
   4 -13 -12 25.8812 265.961   1
  -4  13  12 289.373 309.968   1
   4 -13 -11 330.868 255.061   1
  -4  13  11 398.140 274.108   1
   4 -13  -9 316.749 229.402   1
  -4  13   9-27.4605 256.588   1
   4  13  -8 2019.33 137.980   1
  -4 -13   8 2160.10 134.052   1
   4  13  -7 4598.40 284.260   1
  -4  13   7 5042.64 428.668   1
   4 -13  -7 4132.29 392.112   1
  -4 -13   7 4588.16 280.131   1
  -4  13   6 317.712 230.108   1
   4 -13  -6 534.269 219.017   1
  -4 -13   6 509.835 105.281   1
   4  13  -6 655.977 114.501   1
  -4  13   5-162.892 206.738   1
   4 -13  -5 21.3001 195.914   1
  -4 -13   5 28.5056 110.314   1
   4  13  -5 133.672 114.040   1
  -4  13   3 250.480 207.984   1
   4  13  -3 160.308 145.138   1
   4 -13  -3 286.273 193.531   1
  -4 -13   3 209.780 136.835   1
   4  13  -2 3888.39 299.958   1
   4 -13  -2 3987.90 326.304   1
  -4  13   2 4222.03 335.405   1
  -4 -13   2 3589.47 290.972   1
   4 -13  -1 514.551 162.309   1
  -4 -13   1 766.742 172.673   1
   4  13  -1 480.235 168.769   1
  -4  13   1 605.029 180.980   1
   4 -13   0-90.8560 162.466   1
  -4 -13   0 15.8206 157.743   1
   4  13   0 68.7804 169.557   1
  -4  13   0 46.6042 164.128   1
   4 -13   1 336.910 158.065   1
   4  13   1 239.342 188.806   1
  -4 -13  -1 388.698 175.243   1
  -4  13  -1 356.888 145.927   1
   4  13   2 4103.00 332.047   1
   4 -13   2 3341.32 267.794   1
  -4  13  -2 3313.99 264.731   1
  -4 -13  -2 3672.17 315.372   1
   4 -13   3 180.846 121.446   1
   4  13   4 107.901 223.667   1
  -4  13  -4 133.818 108.643   1
   4 -13   4 201.249 110.418   1
   4 -13   5 45.0590 82.0801   1
  -4 -13  -5-143.913 183.146   1
   4  13   5 271.183 217.787   1
  -4  13  -5-16.9886 81.0712   1
   4  13   6 682.542 236.533   1
  -4 -13  -6 575.980 215.316   1
  -4 -13  -7 4206.45 379.208   1
   4  13   7 4624.69 401.670   1
   4  13   8 2777.92 325.483   1
  -4 -13  -8 2579.77 291.467   1
   4  13   9 52.8328 244.912   1
  -4 -13  -9 163.070 204.752   1
  -4 -13 -10 1077.41 243.473   1
   4  13  10 969.949 266.038   1
  -4 -13 -11 318.530 244.742   1
   4  13  11 520.529 285.721   1
  -4 -13 -12 499.086 263.239   1
   4  13  12 139.373 292.172   1
  -4 -13 -13 151.940 263.572   1
   4  13  13 280.930 299.329   1
   4  13  14 4616.76 449.934   1
  -4 -13 -14 4912.45 420.363   1
  -4 -13 -15 825.017 256.540   1
   4  13  15 256.868 272.788   1
  -4 -13 -16 2532.74 356.154   1
   4  13  16 3897.62 417.492   1
  -4 -13 -17 519.422 298.887   1
   4  13  17 544.793 336.177   1
  -4 -13 -19 490.538 250.035   1
   4  13  19 428.083 270.293   1
   4  13  20 1473.64 369.466   1
   4  13  21 224.560 340.475   1
  -4 -13 -22 548.696 256.236   1
   4  13  22 526.029 302.334   1
  -4 -13 -23 540.811 284.011   1
   4  13  23 326.442 298.286   1
  -4 -13 -24 1179.90 330.266   1
   4  13  24 692.141 352.681   1
   4 -14 -23 151.067 263.057   1
  -4  14  23 227.349 328.945   1
   4 -14 -21 25.9758 236.465   1
  -4  14  21 146.667 300.099   1
   4 -14 -19 347.309 295.380   1
  -4  14  19 926.490 347.289   1
   4 -14 -18 753.507 258.494   1
  -4  14  18 662.048 286.368   1
   4 -14 -17 270.199 265.327   1
  -4  14  17-60.4265 306.562   1
  -4  14  16 2359.51 377.984   1
   4 -14 -15 485.958 266.890   1
  -4  14  15 724.717 316.844   1
   4 -14 -14 80.5984 232.018   1
  -4  14  14-270.331 282.617   1
   4 -14 -13 26.6489 274.388   1
  -4  14  13 804.694 332.767   1
   4 -14 -12 1732.12 311.378   1
  -4  14  12 2013.59 358.843   1
   4 -14 -11 543.322 267.677   1
  -4  14  11 846.533 309.924   1
   4 -14 -10 5519.83 454.176   1
  -4  14  10 5419.30 482.545   1
  -4  14   8 598.951 261.976   1
   4 -14  -8 932.937 249.884   1
  -4  14   7-52.3672 248.953   1
   4 -14  -7 381.391 227.225   1
  -4  14   6 2471.74 325.922   1
   4  14  -6 2584.08 189.922   1
   4 -14  -6 2505.34 302.501   1
  -4 -14   6 2650.23 181.606   1
  -4  14   5 3338.26 342.289   1
   4  14  -5 3240.53 251.429   1
   4 -14  -5 3624.96 328.796   1
  -4 -14   5 3779.66 244.439   1
   4 -14  -4 3350.78 329.770   1
  -4  14   4 4163.05 360.545   1
   4  14  -3 489.544 161.013   1
  -4  14   2 684.596 210.987   1
   4 -14  -2 243.953 179.607   1
   4  14  -2 197.256 158.484   1
   4 -14  -1 536.407 183.766   1
   4  14  -1 150.503 165.926   1
  -4  14   1 164.686 179.827   1
   4  14   0 3724.30 311.533   1
  -4  14   0 3254.47 287.901   1
   4 -14   0 3558.20 290.596   1
  -4 -14  -1-175.714 163.949   1
  -4  14  -1 266.209 150.953   1
   4  14   1 309.245 175.709   1
   4 -14   1 332.350 151.461   1
  -4 -14  -2 353.944 183.463   1
   4 -14   2 501.750 144.463   1
   4  14   2 123.269 206.272   1
  -4  14  -2 66.4480 140.363   1
  -4  14  -3 10.9309 125.533   1
   4 -14   3 312.263 125.542   1
  -4  14  -4 3525.73 240.773   1
   4  14   4 3361.60 339.250   1
  -4 -14  -4 3106.24 307.535   1
   4 -14   4 3463.14 232.011   1
  -4 -14  -5 3406.45 331.855   1
   4  14   5 3922.90 361.161   1
  -4 -14  -6 2306.62 291.751   1
   4  14   6 2575.38 318.440   1
   4  14   7 128.906 254.159   1
  -4 -14  -7 432.025 224.790   1
   4  14   8 290.429 274.642   1
  -4 -14  -8 1267.25 266.963   1
   4  14  10 5751.77 469.489   1
  -4 -14 -10 4852.85 440.128   1
   4  14  11 1472.14 325.841   1
  -4 -14 -11 1334.27 288.515   1
   4  14  12 1805.47 342.364   1
  -4 -14 -12 2211.38 327.878   1
   4  14  13 142.243 304.295   1
  -4 -14 -13 282.606 275.895   1
   4  14  14 687.652 308.108   1
  -4 -14 -14-232.486 270.911   1
   4  14  15 431.557 313.147   1
  -4 -14 -15 702.317 275.517   1
   4  14  16 3139.99 371.740   1
  -4 -14 -16 2687.07 328.827   1
   4  14  18 688.474 344.967   1
  -4 -14 -18 960.030 297.208   1
   4  14  19 370.289 349.393   1
  -4 -14 -19 360.338 305.602   1
   4  14  20 395.195 337.531   1
  -4 -14 -20 279.737 285.033   1
   4  14  21 334.321 300.263   1
  -4 -14 -21 125.429 252.571   1
   4  14  22 246.553 296.063   1
  -4 -14 -22 371.259 263.561   1
  -4 -14 -23 776.193 312.121   1
   4 -15 -22 25.4045 293.943   1
  -4  15  22-172.066 350.724   1
   4 -15 -20 602.211 322.446   1
  -4  15  20-88.7184 352.929   1
   4 -15 -18 696.507 256.413   1
  -4  15  18 635.357 298.490   1
   4 -15 -17 377.651 259.873   1
  -4  15  17 213.224 311.389   1
   4 -15 -16 595.761 274.541   1
  -4  15  16 489.320 319.386   1
   4 -15 -15 487.903 247.039   1
  -4  15  15 581.601 292.186   1
   4 -15 -14 1244.44 295.484   1
  -4  15  14 1405.05 329.717   1
   4 -15 -12 1234.93 279.284   1
  -4  15  12 1059.85 304.294   1
   4 -15 -11 533.853 282.042   1
  -4  15  11 625.064 315.365   1
   4 -15 -10 420.863 265.079   1
  -4  15  10 175.982 300.499   1
   4 -15  -9 387.508 256.074   1
  -4  15   9 830.988 297.804   1
   4 -15  -8 3913.77 385.750   1
  -4  15   8 3996.22 416.468   1
   4 -15  -7 122.897 239.736   1
  -4  15   7 134.621 269.128   1
   4 -15  -6 237.773 232.943   1
  -4  15   6-51.8466 242.747   1
  -4  15   5-24.8541 245.742   1
   4  15  -5 222.580 109.260   1
   4 -15  -5-22.9042 216.145   1
  -4 -15   4 175.747 125.350   1
  -4  15   4 190.493 225.350   1
   4 -15  -4 217.614 209.467   1
  -4 -15   3 598.640 147.961   1
   4  15  -3 293.740 148.930   1
   4 -15  -2 3434.35 322.884   1
   4  15  -2 3641.47 296.903   1
  -4  15   2 3833.09 333.735   1
  -4 -15   2 3615.89 285.657   1
  -4 -15   1-15.7109 158.374   1
   4 -15  -1 17.9896 165.473   1
  -4  15   1 131.773 183.969   1
   4  15  -1 71.3370 182.834   1
  -4 -15   0 341.343 179.067   1
   4 -15   0-48.9556 158.185   1
  -4  15   0 67.1227 167.122   1
   4  15   0 271.279 195.459   1
  -4 -15  -1 109.714 174.990   1
  -4  15  -1 91.9313 148.021   1
   4  15   1-145.233 203.218   1
   4 -15   1 44.3308 141.754   1
  -4  15  -2 3634.19 292.632   1
   4 -15   2 4023.04 284.674   1
  -4 -15  -3 450.494 206.648   1
  -4  15  -3 134.462 124.287   1
   4 -15   3 388.521 128.507   1
   4  15   3 483.891 227.846   1
   4 -15   4-39.2322 64.6483   1
   4  15   4 144.300 223.498   1
  -4  15  -4 144.961 84.2410   1
   4  15   5 174.295 249.894   1
  -4 -15  -5-89.0535 219.538   1
   4  15   6 128.705 258.068   1
  -4 -15  -6 599.014 237.099   1
   4  15   7-185.265 255.179   1
  -4 -15  -7 426.382 235.275   1
   4  15   9 687.856 268.213   1
  -4 -15  -9 297.555 235.224   1
   4  15  10 83.7729 279.640   1
  -4 -15 -10 554.608 256.388   1
   4  15  11 594.551 297.296   1
  -4 -15 -11 127.825 245.263   1
   4  15  12 1143.96 335.345   1
  -4 -15 -12 1392.68 285.675   1
   4  15  13 1065.59 337.228   1
  -4 -15 -13 1666.27 315.090   1
   4  15  14 954.577 341.335   1
  -4 -15 -14 1492.76 313.217   1
   4  15  15 811.796 341.371   1
  -4 -15 -15 919.252 303.998   1
   4  15  16 550.470 338.556   1
  -4 -15 -16 262.023 282.948   1
   4  15  17 202.097 319.890   1
  -4 -15 -17 312.877 266.542   1
   4  15  18 516.327 305.501   1
  -4 -15 -18 517.442 257.753   1
   4  15  20 729.331 315.062   1
  -4 -15 -20 126.270 259.213   1
   4  15  22 54.0612 361.597   1
  -4 -15 -22 342.181 296.062   1
  -4  16  21 28.7863 330.878   1
   4 -16 -21 25.7876 271.388   1
  -4  16  20-117.382 365.361   1
   4 -16 -20-367.947 312.205   1
  -4  16  19 989.624 359.124   1
   4 -16 -19 345.295 297.489   1
  -4  16  17 122.690 293.553   1
   4 -16 -17 81.5049 237.382   1
  -4  16  16 216.165 288.801   1
   4 -16 -16 930.024 261.311   1
  -4  16  15 31.0049 312.515   1
   4 -16 -15 27.4644 262.812   1
  -4  16  14 1489.06 375.020   1
   4 -16 -14 1896.52 337.934   1
  -4  16  13 123.115 326.704   1
   4 -16 -13-496.519 281.885   1
  -4  16  11 362.548 301.239   1
   4 -16 -11-244.935 266.550   1
  -4  16  10 2137.80 349.005   1
   4 -16 -10 2178.41 319.412   1
  -4  16   9 553.113 286.282   1
   4 -16  -9 635.555 247.528   1
  -4  16   8 966.891 305.177   1
   4 -16  -8 519.111 251.273   1
  -4  16   7-358.597 272.635   1
   4 -16  -7 177.015 236.765   1
  -4  16   6 4115.95 407.817   1
   4 -16  -6 4421.52 388.960   1
  -4  16   5 900.864 267.672   1
   4 -16  -5 896.869 250.597   1
  -4  16   4 590.950 245.205   1
   4 -16  -4 181.004 213.234   1
   4  16  -3 95.4832 155.042   1
   4 -16  -3 129.351 223.783   1
  -4  16   3 46.2990 219.984   1
   4 -16  -2 221.075 201.322   1
  -4  16   2 128.890 200.663   1
   4  16  -2-48.4178 177.116   1
  -4 -16   1 81.8055 165.420   1
   4 -16  -1 185.678 183.233   1
  -4  16   1 38.3457 188.346   1
   4  16  -1 235.915 183.447   1
  -4 -16   0 143.305 172.570   1
   4 -16   0 118.917 172.674   1
   4  16   0 39.7702 189.686   1
  -4  16   0 488.165 178.682   1
   4  16   1 170.894 215.802   1
  -4  16  -1 15.6200 169.827   1
  -4 -16  -1 38.4844 189.772   1
  -4 -16  -2 40.8121 191.988   1
  -4  16  -2 91.5775 145.331   1
   4  16   2-135.896 220.825   1
  -4 -16  -3 214.304 207.751   1
   4  16   3 166.486 228.360   1
  -4 -16  -4 379.741 233.430   1
   4  16   4 495.742 260.851   1
  -4 -16  -5 809.647 233.980   1
   4  16   5 872.757 266.397   1
  -4 -16  -6 3144.47 326.061   1
   4  16   6 3510.60 364.012   1
  -4 -16  -8 649.086 254.362   1
   4  16   8 414.740 266.157   1
  -4 -16  -9 532.414 255.351   1
   4  16   9 478.374 284.330   1
  -4 -16 -10 2570.48 309.912   1
   4  16  10 1369.12 329.360   1
  -4 -16 -11 416.653 250.609   1
   4  16  11-57.6096 276.507   1
  -4 -16 -12-105.072 236.626   1
  -4 -16 -13 369.866 270.260   1
   4  16  13-408.258 316.407   1
  -4 -16 -14 1453.78 310.173   1
   4  16  14 993.971 359.651   1
  -4 -16 -15 870.488 291.661   1
   4  16  15 613.368 326.389   1
  -4 -16 -16 524.957 303.544   1
   4  16  16 1513.65 374.733   1
  -4 -16 -17 390.666 291.137   1
   4  16  17 896.425 362.750   1
  -4 -16 -19 1199.45 327.644   1
   4  16  19 1243.23 372.808   1
  -4 -16 -21 344.546 276.698   1
   4  16  21 218.010 332.166   1
  -4  17  20 202.640 365.975   1
   4 -17 -20 312.705 302.807   1
  -4  17  19-177.893 354.029   1
   4 -17 -19 132.752 307.683   1
  -4  17  18-120.500 345.178   1
  -4  17  17 305.126 346.270   1
   4 -17 -17 163.994 292.944   1
  -4  17  16 123.261 344.898   1
   4 -17 -16 276.043 291.858   1
  -4  17  15 1365.49 387.273   1
   4 -17 -15 1584.98 339.496   1
  -4  17  14 805.921 357.062   1
   4 -17 -14 614.120 287.985   1
  -4  17  13 372.335 302.263   1
   4 -17 -13 251.490 272.307   1
  -4  17  12 738.917 334.704   1
   4 -17 -12 1477.17 316.118   1
  -4  17  10 816.199 324.437   1
   4 -17 -10 714.640 283.534   1
  -4  17   9 446.110 307.440   1
   4 -17  -9 596.716 279.481   1
  -4  17   8 1365.43 314.203   1
   4 -17  -8 2023.17 295.558   1
  -4  17   6 770.827 273.768   1
   4 -17  -6 1216.03 268.908   1
  -4  17   5 531.655 258.622   1
   4 -17  -5-218.978 212.594   1
  -4  17   4 817.017 254.533   1
   4 -17  -4 470.510 223.845   1
  -4  17   3 1623.88 281.845   1
   4  17   2 422.318 245.514   1
   4  17   3 935.910 259.186   1
  -4 -17  -3 1157.58 253.187   1
   4  17   4 435.808 244.876   1
  -4 -17  -4 973.256 231.775   1
   4  17   5 238.452 242.366   1
  -4 -17  -5 646.654 235.820   1
   4  17   6 490.083 280.955   1
  -4 -17  -6 689.147 250.161   1
   4  17   7-83.5384 256.910   1
  -4 -17  -7 377.694 254.483   1
   4  17   8 1502.60 319.139   1
  -4 -17  -8 1360.59 282.262   1
   4  17   9 28.7681 275.315   1
  -4 -17  -9 651.019 258.092   1
   4  17  10 698.211 299.620   1
  -4 -17 -10 421.726 245.375   1
   4  17  12 176.853 293.015   1
  -4 -17 -12 959.322 282.766   1
   4  17  13 295.204 284.068   1
  -4 -17 -13 159.954 250.473   1
   4  17  14 147.510 317.584   1
  -4 -17 -14 452.199 275.457   1
   4  17  15 1028.75 356.480   1
  -4 -17 -15 688.136 297.406   1
   4  17  16 116.754 322.567   1
  -4 -17 -16 105.127 284.697   1
   4  17  18 256.676 334.778   1
  -4 -17 -18 437.717 296.564   1
   4  17  19 448.474 343.127   1
   4  17  20 467.636 351.120   1
  -4 -17 -20 124.163 282.026   1
  -4  18  19 582.642 369.340   1
  -4  18  18 534.474 375.173   1
  -4  18  17 875.164 372.027   1
  -4  18  16 764.314 368.457   1
  -4  18  15 432.365 312.066   1
   4 -18 -15 27.9441 223.118   1
  -4  18  14 373.379 342.537   1
  -4  18  13 217.713 340.152   1
  -4  18  12 249.076 331.132   1
  -4  18  11 464.229 334.854   1
  -4  18  10 1225.92 344.955   1
  -4  18   9 514.757 296.501   1
   4  18   7-86.0824 270.663   1
   4  18   8-29.1506 276.947   1
   4  18   9 206.354 297.974   1
   4  18  11 1164.81 315.200   1
  -4 -18 -11 457.676 264.552   1
   4  18  12 448.817 311.181   1
  -4 -18 -12 323.301 278.068   1
   4  18  13-119.509 294.736   1
  -4 -18 -13 403.436 272.389   1
   4  18  14-29.7385 289.434   1
  -4 -18 -14 347.844 254.390   1
   4  18  15 442.576 347.728   1
  -4 -18 -15 133.182 290.437   1
   4  18  17-115.130 333.044   1
  -4 -18 -17 260.060 285.330   1
   4  18  18 254.858 312.630   1
   4  18  19-445.470 288.401   1
  -4 -18 -19 199.945 251.430   1
   5   0 -27 247.175 320.090   1
  -5   0  26-298.207 286.971   1
   5   0 -26-165.361 291.435   1
  -5   0  24-208.192 315.670   1
   5   0 -24 602.688 315.620   1
  -5   0  23-59.1576 272.054   1
   5   0 -23 135.899 252.556   1
  -5   0  21 347.190 285.417   1
   5   0 -21 424.554 267.691   1
  -5   0  20-28.4164 247.519   1
   5   0 -20 78.1628 243.309   1
  -5   0  19-305.991 268.100   1
   5   0 -19 153.044 256.568   1
  -5   0  18 2416.24 341.678   1
   5   0 -18 2838.20 331.265   1
  -5   0  17 237.649 254.620   1
   5   0 -17 96.8861 235.223   1
  -5   0  16 2125.61 301.742   1
  -5   0  15-49.5284 252.437   1
   5   0 -15-272.531 235.865   1
  -5   0  14 1283.53 255.767   1
   5   0 -14 983.137 226.831   1
  -5   0  13 204.946 227.051   1
   5   0 -13-146.896 208.777   1
  -5   0  12 11729.3 775.142   1
   5   0 -12 13339.1 777.057   1
  -5   0  10 1185.13 222.877   1
   5   0 -10 1565.64 223.503   1
  -5   0   9 280.852 187.130   1
   5   0  -9-327.474 177.450   1
  -5   0   8 18682.4 1046.76   1
   5   0  -8 17254.9 1034.56   1
  -5   0   7 99.6834 160.110   1
   5   0  -7-77.8425 153.861   1
   5   0  -6 117.474 129.907   1
  -5   0   6 140.364 147.608   1
   5   0  -5-97.3909 132.822   1
  -5   0   5 71.3684 137.239   1
   5   0  -4 42116.9 2349.83   1
  -5   0   4 43500.6 2353.01   1
   5   0  -3 155.744 124.517   1
  -5   0   3-39.8396 127.103   1
   5   0  -2 66341.2 3596.79   1
  -5   0   2 65842.7 3598.24   1
   5   0  -1 74.1660 121.628   1
  -5   0   1-13.0369 129.713   1
   5   0   0 24.7532 121.770   1
  -5   0   0-51.5414 127.912   1
   5   0   1-25.4894 138.027   1
  -5   0  -1 25.8703 147.941   1
   5   0   2 69257.0 3866.40   1
  -5   0  -2 73173.4 3871.98   1
  -5   0  -3-82.1164 136.121   1
   5   0   3-233.371 142.136   1
  -5   0  -4 42133.7 2346.44   1
   5   0   4 43141.4 2349.35   1
  -5   0  -5-70.4351 131.559   1
   5   0   5 14.6269 126.311   1
  -5   0  -6 131.945 148.621   1
   5   0   6 171.980 160.804   1
  -5   0  -7-89.3695 140.212   1
   5   0   7-84.5137 162.194   1
  -5   0  -8 18408.8 1073.95   1
   5   0   8 18777.1 1080.58   1
  -5   0  -9-34.1597 146.619   1
   5   0   9 72.4024 163.446   1
  -5   0 -10 1371.09 206.917   1
   5   0  10 1431.78 214.828   1
  -5   0 -11-146.582 172.893   1
   5   0  11-40.9870 185.131   1
   5   0  12 12123.0 759.175   1
  -5   0 -12 12183.2 751.537   1
   5   0  13 414.322 218.097   1
  -5   0 -13 225.392 216.736   1
   5   0  14 1296.36 255.616   1
  -5   0 -14 253.009 224.407   1
   5   0  15-353.104 252.794   1
   5   0  16 2512.04 308.327   1
  -5   0 -16 2307.44 278.055   1
   5   0  17-202.397 255.782   1
  -5   0 -19 340.312 260.369   1
   5   0  19-192.511 286.040   1
   5   0  20 475.431 256.885   1
  -5   0 -20 50.1382 232.711   1
   5   0  21 28.3272 266.518   1
  -5   0 -21-102.921 234.825   1
   5   0  23 262.099 320.965   1
  -5   0 -23 605.484 300.051   1
   5   0  24 58.7335 293.530   1
  -5   0 -24 693.187 315.599   1
   5   0  25-147.788 309.833   1
  -5   0 -25 133.872 298.991   1
   5   0  26 385.504 314.360   1
  -5   0 -26 562.520 309.474   1
   5  -1 -26 791.800 333.150   1
   5   1 -26 222.327 311.607   1
  -5   1  26 919.228 340.228   1
   5  -1 -25 300.853 287.427   1
   5   1 -25 276.957 310.499   1
  -5   1  25 1012.31 296.271   1
  -5  -1  25-149.567 307.326   1
   5   1 -24 798.080 297.422   1
   5  -1 -24 1394.39 316.313   1
  -5   1  24 238.595 323.514   1
  -5  -1  24 1042.16 307.049   1
   5   1 -23 245.143 297.539   1
   5  -1 -23-108.695 291.916   1
  -5  -1  23 736.675 309.842   1
  -5   1  23 296.434 300.425   1
  -5   1  22 6369.57 521.572   1
  -5  -1  22 6295.69 510.270   1
   5  -1 -22 5795.24 498.144   1
   5   1 -22 5694.29 484.954   1
   5   1 -21 607.244 278.061   1
   5  -1 -21 532.207 275.802   1
  -5  -1  21 171.901 269.664   1
  -5   1  21 203.876 274.783   1
   5   1 -20 543.221 277.995   1
   5  -1 -20 943.091 301.004   1
  -5  -1  20 589.547 290.925   1
  -5   1  20 430.052 299.428   1
   5   1 -19 25.2752 267.659   1
   5  -1 -19-385.674 247.894   1
  -5  -1  19-439.955 283.135   1
  -5   1  19 367.235 297.377   1
   5  -1 -18 2262.45 319.654   1
  -5   1  18 2238.21 334.820   1
   5   1 -17 358.114 236.486   1
  -5  -1  17 233.178 244.276   1
   5   1 -16 2333.40 302.630   1
   5  -1 -16 3050.31 327.268   1
  -5  -1  16 3259.04 328.389   1
   5   1 -15-89.1629 228.507   1
   5  -1 -15-207.856 239.681   1
  -5  -1  15 435.350 251.003   1
  -5   1  15 50.5222 251.322   1
  -5   1  14 4221.57 377.000   1
  -5  -1  14 4452.16 367.746   1
   5   1 -14 3537.78 343.905   1
   5  -1 -14 3680.84 348.931   1
   5  -1 -13-214.762 209.415   1
   5   1 -13 143.825 184.571   1
  -5   1  13-23.4114 213.120   1
  -5  -1  13 399.191 215.753   1
  -5   1  12 58294.5 3307.14   1
   5  -1 -12 61438.1 3302.64   1
   5   1 -11 1709.94 242.450   1
  -5  -1  11 2185.17 268.965   1
   5  -1 -10 677.413 192.643   1
  -5  -1  10 287.603 200.314   1
  -5   1  10 427.458 183.889   1
   5   1  -9 1804.85 220.233   1
   5  -1  -9 2198.36 224.858   1
  -5  -1   9 1733.63 224.520   1
  -5   1   9 1776.70 232.540   1
   5  -1  -8 928.736 186.678   1
   5   1  -8 1387.86 183.754   1
  -5  -1   8 1327.57 195.558   1
  -5   1   8 1140.07 206.444   1
   5  -1  -7 1045.98 187.195   1
  -5   1   7 1285.07 200.477   1
  -5  -1   7 1277.87 190.429   1
   5   1  -7 1413.60 179.075   1
   5  -1  -6 2084.57 203.934   1
   5   1  -6 1708.99 193.536   1
  -5  -1   6 2073.75 203.742   1
  -5   1   6 2030.10 202.779   1
   5   1  -5 3723.71 284.755   1
   5  -1  -5 3777.00 296.538   1
  -5   1   5 4170.32 300.955   1
  -5  -1   5 3819.28 284.806   1
   5   1  -4 54728.3 2937.93   1
   5  -1  -4 51743.1 2934.05   1
  -5  -1   4 57950.4 2939.84   1
  -5   1   4 50737.5 2935.55   1
   5  -1  -3 7304.78 455.087   1
   5   1  -3 6964.98 454.052   1
  -5  -1   3 7154.21 459.263   1
  -5   1   3 7354.15 457.110   1
   5   1  -2 26200.5 1413.39   1
   5  -1  -2 25105.0 1415.07   1
  -5   1   2 25353.0 1416.93   1
  -5  -1   2 24504.9 1415.80   1
   5  -1  -1 12865.5 745.171   1
  -5  -1   1 12533.7 748.663   1
  -5   1   1 12481.3 749.646   1
   5   1  -1 13069.1 747.744   1
  -5  -1   0 18922.1 1102.96   1
  -5   1   0 20480.8 1103.48   1
   5  -1   0 20014.8 1099.26   1
   5   1   0 18083.5 1099.11   1
  -5  -1  -1 13524.6 789.927   1
  -5   1  -1 13328.5 786.944   1
   5  -1   1 13499.6 785.797   1
   5   1   1 13568.2 790.638   1
  -5   1  -2 24481.3 1386.64   1
  -5  -1  -2 24962.3 1393.28   1
   5   1   2 24687.1 1388.87   1
   5  -1   2 24853.8 1386.48   1
   5  -1   3 7428.81 459.858   1
   5   1   3 7623.78 470.049   1
  -5   1  -3 7893.65 468.047   1
  -5   1  -4 59516.3 3153.29   1
  -5  -1  -4 57162.8 3152.35   1
   5   1   4 55503.8 3152.55   1
   5  -1   4 58529.3 3152.73   1
  -5  -1  -5 4000.19 294.557   1
  -5   1  -5 3859.04 289.094   1
   5  -1   5 3974.13 292.898   1
   5   1   5 3561.38 296.784   1
   5  -1   6 2324.36 220.537   1
  -5  -1  -6 1710.67 208.919   1
  -5   1  -6 2152.72 210.259   1
   5   1   6 2412.02 228.128   1
  -5  -1  -7 1185.96 174.627   1
  -5   1  -7 1422.64 183.950   1
   5   1   7 1398.55 193.093   1
   5  -1   7 1321.28 189.305   1
  -5  -1  -8 1095.10 193.549   1
  -5   1  -8 995.903 166.401   1
   5   1   8 1559.41 214.023   1
   5  -1   8 1245.33 187.439   1
   5  -1   9 1821.10 220.668   1
   5   1   9 1924.46 248.773   1
  -5  -1  -9 1842.14 238.241   1
  -5   1  -9 2087.51 225.399   1
  -5   1 -10 601.623 163.199   1
  -5  -1 -10 360.042 169.155   1
   5   1  10 353.528 192.840   1
   5  -1  10 55.5191 168.159   1
  -5   1 -11 1707.61 232.749   1
   5  -1  11 1735.74 241.270   1
   5   1  12 57225.0 3239.99   1
  -5  -1 -12 60237.8 3239.84   1
  -5  -1 -13-62.6982 186.178   1
  -5   1 -13-180.158 178.812   1
   5   1  13 267.603 197.563   1
   5  -1  13-21.2988 191.294   1
   5   1  14 3967.12 371.930   1
   5  -1  14 4523.86 382.084   1
  -5   1 -14 5203.12 386.663   1
  -5  -1 -14 4387.17 367.569   1
   5  -1  15-115.567 234.982   1
   5   1  15 334.509 245.967   1
  -5   1 -15-64.0539 212.911   1
  -5  -1 -15-330.382 229.983   1
   5  -1  16 2857.12 314.133   1
   5   1  16 2649.01 331.384   1
  -5  -1 -16 3660.30 330.141   1
  -5   1 -16 2492.74 302.846   1
   5  -1  17-124.809 226.602   1
   5   1  17 153.647 252.511   1
   5  -1  18 2260.48 323.984   1
   5   1  18 2068.47 319.010   1
  -5   1 -18 1834.42 289.279   1
  -5  -1 -18 2231.62 298.937   1
   5   1  19 221.718 296.343   1
   5  -1  19 190.961 249.749   1
  -5   1 -19 24.1098 226.988   1
  -5  -1 -19 246.288 260.346   1
   5   1  20 562.292 289.232   1
   5  -1  20 750.806 300.479   1
  -5   1 -20 299.195 255.834   1
  -5  -1 -20 730.387 273.471   1
   5  -1  21 933.523 296.722   1
   5   1  21 113.616 250.457   1
  -5   1 -21 792.772 276.252   1
  -5  -1 -21 25.7935 233.902   1
  -5   1 -22 6406.66 493.305   1
  -5  -1 -22 5649.76 476.456   1
   5  -1  22 5866.40 498.277   1
   5   1  22 5812.88 491.184   1
   5  -1  23-116.640 273.674   1
   5   1  23 29.0638 269.375   1
  -5   1 -23-26.4416 254.829   1
  -5  -1 -23 236.400 254.920   1
   5  -1  24 206.492 274.976   1
   5   1  24 730.416 301.570   1
  -5   1 -24 696.985 286.507   1
  -5  -1 -24 928.441 269.124   1
   5  -1  25 386.995 302.388   1
   5   1  25 176.065 287.832   1
  -5   1 -25 323.661 275.787   1
   5   1  26 264.263 291.382   1
  -5   1 -26 703.564 305.861   1
  -5  -1 -26 106.205 271.068   1
  -5   2  28-86.6183 294.757   1
   5  -2 -28-26.5743 289.949   1
  -5   2  27 468.408 323.771   1
   5  -2 -27 80.6344 322.711   1
  -5   2  26 3213.29 413.731   1
   5  -2 -26 2544.97 401.426   1
  -5   2  25 297.022 293.284   1
  -5  -2  25 721.745 318.061   1
   5  -2 -25 626.026 308.229   1
   5   2 -25 751.590 317.825   1
  -5   2  24 2653.60 372.569   1
  -5  -2  24 2115.16 349.239   1
   5  -2 -24 2397.16 357.148   1
   5   2 -24 2812.63 361.838   1
  -5   2  23 1485.23 341.182   1
   5  -2 -23 1031.41 330.402   1
  -5  -2  22 1071.94 296.600   1
   5  -2 -22 1131.75 297.253   1
   5   2 -22 1475.66 293.402   1
  -5  -2  21-227.258 289.388   1
   5   2 -21 157.867 264.635   1
   5  -2 -20 6818.31 509.855   1
   5   2 -20 6118.96 498.685   1
  -5  -2  20 6469.11 513.527   1
  -5   2  20 5262.71 513.663   1
  -5   2  19 1343.91 315.795   1
  -5  -2  19 1460.85 306.263   1
   5   2 -19 1755.45 305.055   1
  -5  -2  18 1655.09 302.079   1
   5  -2 -18 1598.93 279.442   1
   5   2 -18 1630.85 293.913   1
  -5   2  17 54.7844 228.088   1
  -5  -2  17 101.783 229.165   1
   5  -2 -17 124.019 221.577   1
   5   2 -17-117.821 225.496   1
  -5   2  16 5577.58 473.042   1
  -5  -2  16 6238.98 479.133   1
   5   2 -16 6644.22 471.561   1
   5  -2 -16 6498.31 474.024   1
  -5   2  15 207.391 263.535   1
  -5  -2  15 70.8123 221.528   1
   5  -2 -15 93.8848 232.999   1
   5   2 -15-196.720 218.895   1
  -5  -2  14 11898.8 802.283   1
  -5   2  14 13231.8 822.027   1
   5  -2 -14 14288.5 818.029   1
   5   2 -14 12373.5 796.804   1
  -5   2  13 14001.4 931.607   1
  -5  -2  13 15328.1 927.091   1
   5  -2 -13 15416.0 929.392   1
   5   2 -13 16156.5 921.851   1
  -5   2  12-184.725 199.155   1
  -5  -2  12 515.910 214.057   1
   5  -2 -12 211.066 181.037   1
   5   2 -12 380.050 177.408   1
   5  -2 -11 7041.38 481.139   1
   5   2 -11 7477.54 484.704   1
  -5   2  11 6532.17 489.267   1
  -5  -2  10 8392.95 533.521   1
   5   2 -10 7622.36 522.788   1
   5   2  -9 2315.12 239.465   1
   5  -2  -9 2194.56 236.439   1
  -5  -2   9 2418.27 250.302   1
  -5   2   9 2314.55 239.335   1
   5  -2  -8 4586.56 320.854   1
  -5  -2   8 4152.41 315.586   1
  -5   2   8 3935.18 323.648   1
   5   2  -8 3718.76 297.368   1
   5   2  -7 2598.61 228.304   1
   5  -2  -7 2529.45 257.224   1
  -5   2   7 2791.02 270.993   1
  -5  -2   7 2230.36 225.053   1
   5  -2  -6 2504.41 239.087   1
  -5  -2   6 2521.51 219.423   1
   5   2  -6 2190.59 212.403   1
  -5   2   6 2227.17 241.180   1
  -5  -2   5 31018.2 1723.39   1
  -5   2   5 30840.5 1731.80   1
   5   2  -5 30661.5 1721.85   1
   5  -2  -5 31535.8 1728.07   1
   5  -2  -4 2533.25 223.082   1
   5   2  -4 2295.85 212.369   1
  -5   2   4 2094.92 223.374   1
  -5  -2   4 1831.98 201.572   1
   5   2  -3 55014.1 2806.23   1
   5  -2  -3 48085.3 2803.56   1
  -5   2   3 51200.7 2805.22   1
  -5  -2   3 50831.0 2809.17   1
   5  -2  -2 4851.56 342.866   1
  -5   2   2 5674.59 352.002   1
   5   2  -2 4948.96 349.732   1
  -5  -2   2 4870.08 349.433   1
  -5  -2   1 168.995 135.006   1
   5   2  -1 101.687 133.604   1
   5  -2  -1-50.4461 121.649   1
  -5   2   1 195.520 128.635   1
  -5  -2   0 78.9932 157.319   1
   5   2   0-91.5971 153.956   1
   5  -2   0-282.144 138.546   1
  -5   2   0-78.6117 146.687   1
   5   2   1-79.8074 139.752   1
   5  -2   1 197.059 125.518   1
  -5  -2  -1 14.5656 147.486   1
  -5   2  -1 102.369 133.383   1
  -5  -2  -2 4760.84 339.576   1
  -5   2  -2 4801.79 332.107   1
   5   2   2 4680.33 337.359   1
   5  -2   2 5009.91 338.489   1
   5   2   3 55013.8 3028.54   1
  -5   2  -3 60193.3 3028.91   1
  -5  -2  -3 50868.0 3025.12   1
   5  -2   3 55520.7 3023.33   1
  -5  -2  -4 2525.65 231.762   1
   5   2   4 2179.37 231.374   1
  -5   2  -4 2585.59 225.154   1
   5  -2   4 2374.56 225.672   1
  -5   2  -5 31330.9 1675.09   1
  -5  -2  -5 28279.3 1677.89   1
   5  -2   5 30725.0 1674.56   1
   5   2   5 29853.9 1685.16   1
   5   2   6 2614.42 249.818   1
  -5   2  -6 2287.14 220.524   1
   5  -2   6 2290.34 225.454   1
  -5  -2  -6 2166.41 221.990   1
  -5   2  -7 2560.84 239.590   1
  -5  -2  -7 2449.16 246.348   1
   5  -2   7 2890.75 247.467   1
   5   2   7 2597.92 257.840   1
  -5  -2  -8 4106.88 324.777   1
   5  -2   8 4648.30 320.911   1
   5   2   8 4472.21 337.701   1
   5  -2   9 1982.33 223.741   1
   5   2   9 1872.54 217.789   1
  -5   2  -9 2057.57 222.041   1
  -5  -2  -9 2275.06 224.072   1
  -5   2 -10 7754.32 501.596   1
  -5   2 -11 7358.11 487.961   1
  -5  -2 -11 7558.71 503.560   1
   5  -2  11 7301.09 500.042   1
   5   2  11 7065.53 505.585   1
   5  -2  12 241.842 196.488   1
   5   2  12-153.186 191.706   1
  -5  -2 -12-20.6424 179.801   1
  -5   2 -12-55.5101 180.400   1
  -5  -2 -13 14627.0 873.440   1
   5   2  13 13892.6 875.780   1
  -5   2 -14 13200.2 795.463   1
  -5  -2 -14 14311.9 814.808   1
   5   2  14 11715.4 809.794   1
   5  -2  14 12337.2 799.618   1
   5  -2  15 90.6464 216.871   1
   5   2  15-170.056 224.606   1
  -5  -2 -15 291.092 220.325   1
  -5   2 -15-397.864 213.788   1
  -5  -2 -16 6771.28 480.254   1
  -5   2 -16 6551.35 466.574   1
   5   2  16 5877.47 480.966   1
   5  -2  16 5853.88 473.356   1
  -5   2 -17-246.892 215.794   1
   5  -2  17 344.511 238.260   1
  -5   2 -18 1817.02 267.949   1
  -5  -2 -18 1816.33 301.603   1
   5   2  18 1686.59 325.762   1
   5  -2  18 1575.01 293.158   1
  -5  -2 -19 2243.06 326.321   1
   5   2  19 1311.39 321.386   1
   5   2  20 5054.95 479.036   1
   5  -2  20 6169.88 478.683   1
  -5   2 -20 5165.99 444.015   1
  -5  -2 -20 5791.69 464.721   1
   5  -2  21 366.460 270.910   1
  -5   2 -21 560.583 270.904   1
   5  -2  22 2153.64 332.746   1
   5   2  22 1208.61 289.986   1
  -5  -2 -22 1535.70 284.381   1
   5   2  23 927.700 274.912   1
  -5  -2 -23 1230.68 282.165   1
   5  -2  24 2135.00 358.457   1
   5   2  24 1977.90 323.224   1
  -5   2 -24 1533.95 316.365   1
  -5  -2 -24 2005.56 318.586   1
   5   2  25 320.533 300.415   1
  -5   2 -25 515.956 289.069   1
  -5  -2 -25 132.061 272.392   1
   5   2  26 1570.21 342.795   1
  -5  -2 -26 2287.01 343.404   1
   5   2  27 433.649 311.953   1
  -5  -2 -27 573.958 320.676   1
  -5  -2 -28 931.972 341.693   1
   5  -3 -29 154.657 301.648   1
  -5   3  29 28.0111 289.558   1
   5  -3 -27 639.216 345.696   1
  -5   3  27 348.858 339.617   1
   5  -3 -25 243.512 252.579   1
  -5   3  25 385.131 264.431   1
   5  -3 -24 135.563 301.026   1
   5   3 -24 578.065 279.038   1
  -5   3  24 626.184 327.951   1
   5  -3 -23 243.620 296.417   1
   5   3 -23 326.047 284.817   1
  -5   3  23-357.203 321.184   1
  -5  -3  23-412.812 295.293   1
   5  -3 -22 80.8616 280.995   1
   5   3 -22-53.3289 266.014   1
  -5   3  22 714.794 304.804   1
  -5  -3  22 28.9259 256.417   1
   5  -3 -21 641.576 287.270   1
   5   3 -21 573.785 254.214   1
  -5   3  21-236.377 282.529   1
  -5  -3  21 169.780 267.368   1
   5   3 -20 3204.99 342.706   1
   5  -3 -20 2431.20 365.122   1
  -5   3  20 3376.32 402.612   1
  -5  -3  20 2813.65 352.772   1
   5  -3 -19 208.347 250.204   1
  -5   3  19 694.364 292.467   1
   5  -3 -18 230.339 228.107   1
   5   3 -18 383.239 237.957   1
  -5   3  18 369.587 243.295   1
  -5  -3  18 415.510 250.944   1
   5  -3 -17 426.135 227.180   1
   5   3 -17 300.758 223.892   1
  -5   3  17 612.612 250.046   1
  -5  -3  17 602.143 241.432   1
   5   3 -16 1622.51 260.921   1
  -5  -3  16 1620.48 276.442   1
   5  -3 -15 643.278 231.045   1
   5   3 -15 489.863 220.742   1
  -5   3  15 423.365 245.966   1
  -5  -3  15 346.849 230.477   1
   5  -3 -14 601.154 254.241   1
   5   3 -14 448.721 210.794   1
  -5   3  14 229.954 264.558   1
  -5  -3  14 421.626 225.820   1
   5  -3 -13 1454.42 249.271   1
  -5   3  13 1557.35 270.330   1
  -5  -3  12 4814.60 389.466   1
  -5   3  12 5170.49 416.189   1
   5   3 -12 4994.10 374.627   1
   5  -3 -12 5113.49 401.072   1
   5   3 -11-17.6899 164.832   1
   5  -3 -11 20.7517 198.141   1
  -5  -3  11 264.084 177.514   1
  -5   3  11 22.7055 215.228   1
   5  -3 -10 24599.5 1438.60   1
  -5  -3  10 25951.5 1431.21   1
  -5   3  10 25294.5 1449.56   1
   5   3 -10 24653.4 1421.66   1
   5   3  -9 2233.09 236.888   1
  -5   3   9 2023.85 260.544   1
   5  -3  -9 2106.10 242.936   1
   5   3  -8-89.4810 130.276   1
  -5  -3   8 30.4196 130.567   1
  -5   3   8-58.7386 167.080   1
   5  -3  -8 72.3718 164.249   1
   5   3  -7 700.777 149.784   1
   5  -3  -7 910.107 190.137   1
  -5  -3   7 539.435 145.970   1
  -5   3   7 1020.90 211.736   1
   5  -3  -6 55387.0 3051.98   1
  -5  -3   6 53916.6 3042.51   1
  -5   3   6 56475.5 3058.65   1
   5   3  -6 56970.0 3044.28   1
   5   3  -5 253.120 131.377   1
  -5  -3   5 261.327 133.452   1
  -5   3   5-66.2078 166.231   1
   5  -3  -5 464.395 166.243   1
   5  -3  -4 610.026 145.462   1
   5   3  -4 488.364 130.010   1
  -5  -3   4 503.912 141.011   1
  -5   3   4 139.510 143.409   1
  -5  -3   3 1256.52 169.593   1
   5   3  -3 1471.52 168.693   1
  -5   3   3 1299.57 184.692   1
   5  -3  -3 1898.83 187.286   1
   5  -3  -2 9416.95 559.245   1
   5   3  -2 8893.89 557.296   1
  -5   3   2 9183.24 559.801   1
  -5  -3   2 9388.64 563.928   1
   5  -3  -1 36992.7 2057.71   1
   5   3  -1 36882.3 2061.34   1
  -5   3   1 36855.5 2059.93   1
  -5  -3   1 38769.1 2062.91   1
   5  -3   0 94402.3 5222.82   1
  -5  -3   0 97366.7 5235.10   1
  -5   3   0 100114. 5228.06   1
   5   3   0 94322.8 5228.82   1
  -5   3  -1 38881.7 2107.76   1
  -5  -3  -1 39137.7 2115.01   1
   5   3   1 35619.9 2113.48   1
   5  -3   1 39115.2 2104.45   1
   5   3   2 9187.00 601.643   1
  -5   3  -2 10521.2 596.041   1
   5  -3   2 9840.22 590.341   1
  -5  -3  -2 9699.43 602.633   1
   5  -3   3 1826.19 177.914   1
   5   3   3 1639.48 192.758   1
  -5   3  -3 1551.65 172.191   1
  -5  -3  -3 1721.58 181.997   1
   5  -3   4 303.105 131.500   1
  -5  -3  -4 369.610 146.970   1
  -5   3  -4 787.020 139.352   1
   5   3   4 403.379 160.690   1
   5   3   5 217.368 148.364   1
   5  -3   5 137.566 129.691   1
  -5   3  -5 227.850 133.308   1
  -5  -3  -5 60.8192 125.676   1
  -5   3  -6 59120.9 3118.34   1
  -5  -3  -6 52912.2 3119.75   1
   5   3   6 59260.1 3140.41   1
   5  -3   6 57314.9 3117.67   1
   5  -3   7 596.181 151.370   1
   5   3   7 594.975 196.310   1
  -5  -3  -7 839.538 195.874   1
  -5   3  -7 546.467 145.729   1
  -5  -3  -8 89.0009 163.115   1
   5   3   8 56.8971 171.493   1
  -5   3  -8 284.300 130.374   1
   5  -3   9 2439.92 236.407   1
  -5   3  -9 2306.64 229.550   1
   5   3   9 1731.14 254.794   1
  -5  -3  -9 2661.56 251.322   1
   5  -3  10 26849.7 1516.19   1
   5   3  11 65.2980 191.765   1
   5  -3  11-18.3910 162.488   1
  -5  -3 -11 162.193 175.587   1
[truncated: 806,881 more chars]
