# Supplementary material for: Structural insight into the cooperativity of spin crossover compounds
Source: Acta Crystallogr B Struct Sci Cryst Eng Mater. 2023 Aug 11;79(Pt 5):354–67. doi: 10.1107/S2052520623005814 (PMC10552598; doi:10.1107/S2052520623005814)
Supplement: Supplementary file 5 [file b-79-00354-sup5.zip › Bia_Portho_150K.cif]

data_Bia_dw4400_150K
 
_audit_creation_method            'SHELXL-2019/2'
_shelx_SHELXL_version_number      '2019/2'
_chemical_name_systematic         ?
_chemical_name_common             ?
_chemical_melting_point           ?
_chemical_formula_moiety          ?
_chemical_formula_sum
 'C10.86 H8 Fe0.29 N1.71 S0.57' 
_chemical_formula_weight          196.75

loop_
 _atom_type_symbol
 _atom_type_description
 _atom_type_scat_dispersion_real
 _atom_type_scat_dispersion_imag
 _atom_type_scat_source
 'Fe'  'Fe'   0.3265   0.6960
 'International Tables Vol C Tables 4.2.6.8 and 6.1.1.4'
 'C'  'C'   0.0024   0.0013
 'International Tables Vol C Tables 4.2.6.8 and 6.1.1.4'
 'H'  'H'   0.0000   0.0000
 'International Tables Vol C Tables 4.2.6.8 and 6.1.1.4'
 'N'  'N'   0.0049   0.0027
 'International Tables Vol C Tables 4.2.6.8 and 6.1.1.4'
 'S'  'S'   0.1051   0.1002
 'International Tables Vol C Tables 4.2.6.8 and 6.1.1.4'
 
_space_group_crystal_system       orthorhombic
_space_group_IT_number            56
_space_group_name_H-M_alt         'P c c n'
_space_group_name_Hall            '-P 2ab 2ac'
 
_shelx_space_group_comment
;
The symmetry employed for this shelxl refinement is uniquely defined
by the following loop, which should always be used as a source of
symmetry information in preference to the above space-group names.
They are only intended as comments.
;
 
loop_
 _space_group_symop_operation_xyz
 'x, y, z'
 '-x+1/2, -y+1/2, z'
 '-x, y+1/2, -z+1/2'
 'x+1/2, -y, -z+1/2'
 '-x, -y, -z'
 'x-1/2, y-1/2, -z'
 'x, -y-1/2, z-1/2'
 '-x-1/2, y, z-1/2'
 
_cell_length_a                    12.3593(2)
_cell_length_b                    14.7857(3)
_cell_length_c                    18.2342(3)
_cell_angle_alpha                 90
_cell_angle_beta                  90
_cell_angle_gamma                 90
_cell_volume                      3332.13(10)
_cell_formula_units_Z             14
_cell_measurement_temperature     150(2)
_cell_measurement_reflns_used     4881
_cell_measurement_theta_min       2.04
_cell_measurement_theta_max       27.894
 
_exptl_crystal_description        irregular
_exptl_crystal_colour             ?
_exptl_crystal_density_meas       ?
_exptl_crystal_density_method     ?
_exptl_crystal_density_diffrn     1.373          
_exptl_crystal_F_000              1424
_exptl_transmission_factor_min    ?
_exptl_transmission_factor_max    ?
_exptl_crystal_size_max           ?
_exptl_crystal_size_mid           ?
_exptl_crystal_size_min           ?
_exptl_absorpt_coefficient_mu     0.451
_shelx_estimated_absorpt_T_min    ?
_shelx_estimated_absorpt_T_max    ?
_exptl_absorpt_correction_type    ?
_exptl_absorpt_correction_T_min   ?
_exptl_absorpt_correction_T_max   ?
_exptl_absorpt_process_details    ?
_exptl_absorpt_special_details    ?
_diffrn_ambient_temperature       293(2)
_diffrn_radiation_wavelength      0.65524
_diffrn_radiation_type            Synchrotron
_diffrn_source                    ?
_diffrn_measurement_device_type   '4-circle diffractometer'
_diffrn_measurement_method        ?
_diffrn_detector_area_resol_mean  ?
_diffrn_reflns_number             34154
_diffrn_reflns_av_unetI/netI      0.0624
_diffrn_reflns_av_R_equivalents   0.0803
_diffrn_reflns_limit_h_min        -19
_diffrn_reflns_limit_h_max        19
_diffrn_reflns_limit_k_min        -18
_diffrn_reflns_limit_k_max        18
_diffrn_reflns_limit_l_min        -29
_diffrn_reflns_limit_l_max        29
_diffrn_reflns_theta_min          1.980
_diffrn_reflns_theta_max          32.907
_diffrn_reflns_theta_full         23.150
_diffrn_measured_fraction_theta_max   0.820
_diffrn_measured_fraction_theta_full  0.984
_diffrn_reflns_Laue_measured_fraction_max    0.820
_diffrn_reflns_Laue_measured_fraction_full   0.984
_diffrn_reflns_point_group_measured_fraction_max   0.820
_diffrn_reflns_point_group_measured_fraction_full  0.984
_reflns_number_total              6529
_reflns_number_gt                 4646
_reflns_threshold_expression      'I > 2\s(I)'
_reflns_Friedel_coverage          0.000
_reflns_Friedel_fraction_max      .
_reflns_Friedel_fraction_full     .
 
_reflns_special_details
;
 Reflections were merged by SHELXL according to the crystal
 class for the calculation of statistics and refinement.
 
 _reflns_Friedel_fraction is defined as the number of unique
 Friedel pairs measured divided by the number that would be
 possible theoretically, ignoring centric projections and
 systematic absences.
;
 
_computing_data_collection        ?
_computing_cell_refinement        ?
_computing_data_reduction         ?
_computing_structure_solution     ?
_computing_structure_refinement 'SHELXL-2019/2 (Sheldrick, 2019)'
_computing_molecular_graphics     ?
_computing_publication_material   ?
_refine_special_details           ?
_refine_ls_structure_factor_coef  Fsqd
_refine_ls_matrix_type            full
_refine_ls_weighting_scheme       calc
_refine_ls_weighting_details
'w=1/[\s^2^(Fo^2^)+(0.0394P)^2^+2.1279P] where P=(Fo^2^+2Fc^2^)/3'
_atom_sites_solution_primary      ?
_atom_sites_solution_secondary    ?
_atom_sites_solution_hydrogens    geom
_refine_ls_hydrogen_treatment     constr
_refine_ls_extinction_method      none
_refine_ls_extinction_coef        .
_refine_ls_number_reflns          6529
_refine_ls_number_parameters      213
_refine_ls_number_restraints      0
_refine_ls_R_factor_all           0.1293
_refine_ls_R_factor_gt            0.0876
_refine_ls_wR_factor_ref          0.1550
_refine_ls_wR_factor_gt           0.1415
_refine_ls_goodness_of_fit_ref    1.218
_refine_ls_restrained_S_all       1.218
_refine_ls_shift/su_max           0.001
_refine_ls_shift/su_mean          0.000
 
loop_
 _atom_site_label
 _atom_site_type_symbol
 _atom_site_fract_x
 _atom_site_fract_y
 _atom_site_fract_z
 _atom_site_U_iso_or_equiv
 _atom_site_adp_type
 _atom_site_occupancy
 _atom_site_site_symmetry_order  
 _atom_site_calc_flag
 _atom_site_refinement_flags_posn
 _atom_site_refinement_flags_adp
 _atom_site_refinement_flags_occupancy
 _atom_site_disorder_assembly
 _atom_site_disorder_group
Fe01 Fe 0.750000 0.750000 0.58966(2) 0.02670(12) Uani 1 2 d S T P . .
S002 S 0.84749(6) 0.56000(5) 0.39231(4) 0.04007(17) Uani 1 1 d . . . . .
N003 N 0.72554(15) 0.83880(14) 0.66828(10) 0.0281(4) Uani 1 1 d . . . . .
N004 N 0.79051(18) 0.66534(15) 0.51311(11) 0.0341(5) Uani 1 1 d . . . . .
N005 N 0.89561(16) 0.80277(14) 0.59512(11) 0.0302(4) Uani 1 1 d . . . . .
C006 C 0.6271(2) 0.84935(16) 0.70914(12) 0.0289(5) Uani 1 1 d . . . . .
C007 C 0.5328(2) 0.87482(17) 0.67328(13) 0.0311(5) Uani 1 1 d . . . . .
H007 H 0.533395 0.886373 0.623149 0.037 Uiso 1 1 calc R U . . .
C008 C 0.9083(2) 0.86475(18) 0.64885(14) 0.0334(5) Uani 1 1 d . . . . .
C009 C 0.8097(2) 0.88204(17) 0.68925(14) 0.0331(5) Uani 1 1 d . . . . .
H009 H 0.807662 0.922388 0.728353 0.040 Uiso 1 1 calc R U . . .
C00A C 0.6258(2) 0.83153(18) 0.78396(13) 0.0335(5) Uani 1 1 d . . . . .
H00A H 0.688910 0.814070 0.807893 0.040 Uiso 1 1 calc R U . . .
C00B C 0.4345(2) 0.86607(17) 0.78828(14) 0.0323(5) Uani 1 1 d . . . . .
C00C C 0.4380(2) 0.88280(17) 0.71285(13) 0.0318(5) Uani 1 1 d . . . . .
H00C H 0.374889 0.899727 0.688725 0.038 Uiso 1 1 calc R U . . .
C00D C 0.81289(19) 0.62247(17) 0.46258(13) 0.0292(5) Uani 1 1 d . . . . .
C00E C 0.5300(2) 0.83994(19) 0.82256(13) 0.0359(6) Uani 1 1 d . . . . .
H00E H 0.529464 0.827838 0.872606 0.043 Uiso 1 1 calc R U . . .
C00F C 0.3328(2) 0.88036(18) 0.83075(14) 0.0350(6) Uani 1 1 d . . . . .
C00G C 0.9818(2) 0.7828(2) 0.55285(15) 0.0376(6) Uani 1 1 d . . . . .
H00G H 0.973971 0.740907 0.515190 0.045 Uiso 1 1 calc R U . . .
C00H C 0.3379(2) 0.9144(2) 0.90165(15) 0.0413(6) Uani 1 1 d . . . . .
H00H H 0.404948 0.926917 0.922522 0.050 Uiso 1 1 calc R U . . .
C00I C 1.0062(2) 0.9079(2) 0.66204(17) 0.0433(6) Uani 1 1 d . . . . .
H00I H 1.012549 0.950272 0.699485 0.052 Uiso 1 1 calc R U . . .
C00J C 0.2316(2) 0.8619(2) 0.80069(16) 0.0404(6) Uani 1 1 d . . . . .
H00J H 0.226570 0.838933 0.753328 0.048 Uiso 1 1 calc R U . . .
C00K C 0.1379(2) 0.8776(2) 0.84109(19) 0.0494(7) Uani 1 1 d . . . . .
H00K H 0.070611 0.865164 0.820564 0.059 Uiso 1 1 calc R U . . .
C00L C 1.0939(2) 0.8866(2) 0.61850(18) 0.0492(8) Uani 1 1 d . . . . .
H00L H 1.160273 0.914790 0.625826 0.059 Uiso 1 1 calc R U . . .
C00M C 0.2438(3) 0.9302(2) 0.94196(16) 0.0486(7) Uani 1 1 d . . . . .
H00M H 0.248215 0.953250 0.989306 0.058 Uiso 1 1 calc R U . . .
C00N C 0.1444(3) 0.9115(2) 0.91158(18) 0.0523(8) Uani 1 1 d . . . . .
H00N H 0.081618 0.921738 0.938452 0.063 Uiso 1 1 calc R U . . .
C00O C 1.0814(2) 0.8229(2) 0.56393(17) 0.0451(7) Uani 1 1 d . . . . .
H00O H 1.139918 0.806932 0.534633 0.054 Uiso 1 1 calc R U . . .
 
loop_
 _atom_site_aniso_label
 _atom_site_aniso_U_11
 _atom_site_aniso_U_22
 _atom_site_aniso_U_33
 _atom_site_aniso_U_23
 _atom_site_aniso_U_13
 _atom_site_aniso_U_12
Fe01 0.0293(2) 0.0282(3) 0.0226(2) 0.000 0.000 -0.0010(2)
S002 0.0422(4) 0.0479(4) 0.0301(3) -0.0081(3) 0.0086(3) 0.0007(3)
N003 0.0319(10) 0.0278(11) 0.0248(9) 0.0005(8) -0.0020(7) -0.0002(8)
N004 0.0384(11) 0.0349(12) 0.0291(10) -0.0009(9) 0.0018(8) -0.0009(9)
N005 0.0326(10) 0.0313(11) 0.0267(9) 0.0067(8) 0.0005(8) -0.0014(8)
C006 0.0356(12) 0.0238(12) 0.0272(11) -0.0004(9) 0.0001(9) 0.0023(9)
C007 0.0389(13) 0.0303(13) 0.0241(10) 0.0009(9) -0.0029(9) 0.0041(10)
C008 0.0356(12) 0.0304(14) 0.0341(12) 0.0061(10) -0.0051(10) -0.0045(10)
C009 0.0403(13) 0.0289(13) 0.0302(12) -0.0023(10) -0.0035(10) -0.0020(10)
C00A 0.0375(13) 0.0344(14) 0.0286(11) 0.0002(10) -0.0028(9) 0.0097(10)
C00B 0.0372(13) 0.0268(13) 0.0328(12) 0.0004(10) 0.0019(10) 0.0082(10)
C00C 0.0347(12) 0.0310(13) 0.0298(11) 0.0014(10) -0.0033(9) 0.0063(10)
C00D 0.0276(11) 0.0335(13) 0.0265(11) 0.0026(9) 0.0023(8) -0.0020(9)
C00E 0.0412(13) 0.0407(15) 0.0257(11) 0.0037(10) 0.0008(9) 0.0099(11)
C00F 0.0391(13) 0.0304(13) 0.0356(13) 0.0072(10) 0.0051(10) 0.0111(10)
C00G 0.0348(13) 0.0436(15) 0.0343(13) 0.0085(11) 0.0064(10) -0.0006(11)
C00H 0.0474(15) 0.0412(16) 0.0352(13) 0.0053(11) 0.0013(11) 0.0153(12)
C00I 0.0396(14) 0.0448(17) 0.0456(15) 0.0034(13) -0.0076(12) -0.0101(12)
C00J 0.0404(15) 0.0393(16) 0.0414(14) 0.0015(12) 0.0003(11) 0.0105(11)
C00K 0.0380(15) 0.0518(19) 0.0584(18) 0.0092(15) 0.0052(13) 0.0113(13)
C00L 0.0312(13) 0.059(2) 0.0575(18) 0.0149(16) -0.0067(12) -0.0120(13)
C00M 0.0589(18) 0.0495(18) 0.0373(14) 0.0053(13) 0.0116(13) 0.0246(15)
C00N 0.0481(17) 0.056(2) 0.0526(17) 0.0130(15) 0.0163(14) 0.0233(15)
C00O 0.0337(13) 0.0547(19) 0.0467(15) 0.0166(14) 0.0041(11) -0.0040(12)
 
_geom_special_details
;
 All esds (except the esd in the dihedral angle between two l.s. planes)
 are estimated using the full covariance matrix.  The cell esds are taken
 into account individually in the estimation of esds in distances, angles
 and torsion angles; correlations between esds in cell parameters are only
 used when they are defined by crystal symmetry.  An approximate (isotropic)
 treatment of cell esds is used for estimating esds involving l.s. planes.
;
 
loop_
 _geom_bond_atom_site_label_1
 _geom_bond_atom_site_label_2
 _geom_bond_distance
 _geom_bond_site_symmetry_2
 _geom_bond_publ_flag
Fe01 N004 1.941(2) 2_665 ?
Fe01 N004 1.941(2) . ?
Fe01 N005 1.964(2) 2_665 ?
Fe01 N005 1.964(2) . ?
Fe01 N003 1.967(2) 2_665 ?
Fe01 N003 1.967(2) . ?
S002 C00D 1.636(3) . ?
N003 C009 1.280(3) . ?
N003 C006 1.435(3) . ?
N004 C00D 1.152(3) . ?
N005 C00G 1.347(3) . ?
N005 C008 1.351(3) . ?
C006 C007 1.389(3) . ?
C006 C00A 1.390(3) . ?
C007 C00C 1.380(3) . ?
C008 C00I 1.389(4) . ?
C008 C009 1.447(4) . ?
C00A C00E 1.383(4) . ?
C00B C00E 1.390(3) . ?
C00B C00C 1.398(3) . ?
C00B C00F 1.492(3) . ?
C00F C00H 1.389(4) . ?
C00F C00J 1.392(4) . ?
C00G C00O 1.381(4) . ?
C00H C00M 1.396(4) . ?
C00I C00L 1.379(4) . ?
C00J C00K 1.392(4) . ?
C00K C00N 1.382(5) . ?
C00L C00O 1.379(5) . ?
C00M C00N 1.375(5) . ?
 
loop_
 _geom_angle_atom_site_label_1
 _geom_angle_atom_site_label_2
 _geom_angle_atom_site_label_3
 _geom_angle
 _geom_angle_site_symmetry_1
 _geom_angle_site_symmetry_3
 _geom_angle_publ_flag
N004 Fe01 N004 88.01(13) 2_665 . ?
N004 Fe01 N005 93.23(9) 2_665 2_665 ?
N004 Fe01 N005 90.95(9) . 2_665 ?
N004 Fe01 N005 90.95(9) 2_665 . ?
N004 Fe01 N005 93.23(9) . . ?
N005 Fe01 N005 174.18(12) 2_665 . ?
N004 Fe01 N003 173.86(9) 2_665 2_665 ?
N004 Fe01 N003 93.09(9) . 2_665 ?
N005 Fe01 N003 80.72(8) 2_665 2_665 ?
N005 Fe01 N003 95.01(8) . 2_665 ?
N004 Fe01 N003 93.09(9) 2_665 . ?
N004 Fe01 N003 173.86(9) . . ?
N005 Fe01 N003 95.01(8) 2_665 . ?
N005 Fe01 N003 80.72(8) . . ?
N003 Fe01 N003 86.45(12) 2_665 . ?
C009 N003 C006 118.7(2) . . ?
C009 N003 Fe01 115.23(17) . . ?
C006 N003 Fe01 125.53(16) . . ?
C00D N004 Fe01 172.8(2) . . ?
C00G N005 C008 118.1(2) . . ?
C00G N005 Fe01 127.46(19) . . ?
C008 N005 Fe01 114.38(17) . . ?
C007 C006 C00A 120.3(2) . . ?
C007 C006 N003 119.8(2) . . ?
C00A C006 N003 119.9(2) . . ?
C00C C007 C006 119.3(2) . . ?
N005 C008 C00I 122.6(3) . . ?
N005 C008 C009 113.0(2) . . ?
C00I C008 C009 124.4(3) . . ?
N003 C009 C008 116.4(2) . . ?
C00E C00A C006 119.5(2) . . ?
C00E C00B C00C 117.7(2) . . ?
C00E C00B C00F 121.4(2) . . ?
C00C C00B C00F 120.8(2) . . ?
C007 C00C C00B 121.7(2) . . ?
N004 C00D S002 178.2(2) . . ?
C00A C00E C00B 121.5(2) . . ?
C00H C00F C00J 118.6(2) . . ?
C00H C00F C00B 119.7(3) . . ?
C00J C00F C00B 121.7(2) . . ?
N005 C00G C00O 121.8(3) . . ?
C00F C00H C00M 120.8(3) . . ?
C00L C00I C008 118.7(3) . . ?
C00K C00J C00F 120.4(3) . . ?
C00N C00K C00J 120.3(3) . . ?
C00O C00L C00I 118.9(3) . . ?
C00N C00M C00H 119.9(3) . . ?
C00M C00N C00K 120.0(3) . . ?
C00L C00O C00G 119.9(3) . . ?
 
_refine_diff_density_max    0.572
_refine_diff_density_min   -0.381
_refine_diff_density_rms    0.068

_shelx_res_file
;
TITL Bia_dw4400_085K_a.res in Pccn
    Bia_dw4400_150K.res
    created by SHELXL-2019/2 at 05:34:21 on 03-May-2022
REM Old TITL Bia_dw4400_085K in Pccn
REM SHELXT solution in Pccn: R1 0.089, Rweak 0.045, Alpha 0.023
REM <I/s>   0.567 for  392 systematic absences,  Orientation as input
REM Formula found by SHELXT:  Fe C38 N6 S2

CELL 0.65524 12.3593 14.7857 18.2342 90.0000 90.0000 90.0000
ZERR 14.000 0.0002 0.0003 0.0003 0.0000 0.0000 0.0000
LATT  1
SYMM 1/2-X, 1/2-Y, Z
SYMM -X, 1/2+Y, 1/2-Z
SYMM 1/2+X, -Y, 1/2-Z
SFAC FE C H N S
DISP $C  0.00244  0.00131  9.14798!source kissel
DISP $N  0.00493  0.00266 15.07095!source kissel
DISP $S  0.10506  0.10024 379.49005!source kissel
DISP $Fe  0.32649  0.69602 2544.24973!source kissel
UNIT 4 152 112 24 8
ACTA
L.S. 10
BOND
LIST 6
FMAP 2
PLAN 20
WGHT    0.039400    2.127900
FVAR       2.27859
FE01  1    0.750000    0.750000    0.589658    10.50000    0.02931    0.02816 =
         0.02263    0.00000    0.00000   -0.00099
S002  5    0.847488    0.560001    0.392307    11.00000    0.04223    0.04791 =
         0.03008   -0.00812    0.00860    0.00072
N003  4    0.725541    0.838803    0.668282    11.00000    0.03188    0.02775 =
         0.02481    0.00045   -0.00205   -0.00019
N004  4    0.790511    0.665342    0.513109    11.00000    0.03842    0.03489 =
         0.02912   -0.00086    0.00180   -0.00088
N005  4    0.895613    0.802769    0.595124    11.00000    0.03255    0.03134 =
         0.02669    0.00673    0.00051   -0.00145
C006  2    0.627103    0.849355    0.709139    11.00000    0.03557    0.02378 =
         0.02723   -0.00039    0.00006    0.00232
C007  2    0.532753    0.874820    0.673282    11.00000    0.03885    0.03030 =
         0.02411    0.00090   -0.00285    0.00406
AFIX  43
H007  3    0.533395    0.886373    0.623149    11.00000   -1.20000
AFIX   0
C008  2    0.908310    0.864747    0.648845    11.00000    0.03563    0.03045 =
         0.03410    0.00615   -0.00514   -0.00454
C009  2    0.809737    0.882039    0.689253    11.00000    0.04029    0.02894 =
         0.03017   -0.00230   -0.00351   -0.00196
AFIX  43
H009  3    0.807662    0.922388    0.728353    11.00000   -1.20000
AFIX   0
C00A  2    0.625829    0.831526    0.783958    11.00000    0.03752    0.03444 =
         0.02857    0.00016   -0.00279    0.00965
AFIX  43
H00A  3    0.688910    0.814070    0.807893    11.00000   -1.20000
AFIX   0
C00B  2    0.434545    0.866072    0.788279    11.00000    0.03721    0.02676 =
         0.03278    0.00040    0.00189    0.00822
C00C  2    0.438013    0.882797    0.712854    11.00000    0.03468    0.03099 =
         0.02976    0.00141   -0.00327    0.00629
AFIX  43
H00C  3    0.374889    0.899727    0.688725    11.00000   -1.20000
AFIX   0
C00D  2    0.812891    0.622474    0.462575    11.00000    0.02765    0.03354 =
         0.02648    0.00262    0.00234   -0.00200
C00E  2    0.530023    0.839941    0.822558    11.00000    0.04122    0.04072 =
         0.02574    0.00365    0.00085    0.00986
AFIX  43
H00E  3    0.529464    0.827838    0.872606    11.00000   -1.20000
AFIX   0
C00F  2    0.332771    0.880356    0.830748    11.00000    0.03908    0.03039 =
         0.03560    0.00718    0.00515    0.01115
C00G  2    0.981776    0.782815    0.552854    11.00000    0.03483    0.04363 =
         0.03430    0.00851    0.00642   -0.00064
AFIX  43
H00G  3    0.973971    0.740907    0.515190    11.00000   -1.20000
AFIX   0
C00H  2    0.337937    0.914432    0.901646    11.00000    0.04740    0.04121 =
         0.03516    0.00528    0.00132    0.01530
AFIX  43
H00H  3    0.404948    0.926917    0.922522    11.00000   -1.20000
AFIX   0
C00I  2    1.006215    0.907892    0.662043    11.00000    0.03956    0.04482 =
         0.04557    0.00339   -0.00763   -0.01007
AFIX  43
H00I  3    1.012549    0.950272    0.699485    11.00000   -1.20000
AFIX   0
C00J  2    0.231579    0.861890    0.800691    11.00000    0.04045    0.03931 =
         0.04138    0.00148    0.00031    0.01046
AFIX  43
H00J  3    0.226570    0.838933    0.753328    11.00000   -1.20000
AFIX   0
C00K  2    0.137878    0.877575    0.841088    11.00000    0.03795    0.05184 =
         0.05841    0.00919    0.00520    0.01134
AFIX  43
H00K  3    0.070611    0.865164    0.820564    11.00000   -1.20000
AFIX   0
C00L  2    1.093864    0.886626    0.618504    11.00000    0.03121    0.05882 =
         0.05754    0.01486   -0.00673   -0.01197
AFIX  43
H00L  3    1.160273    0.914790    0.625826    11.00000   -1.20000
AFIX   0
C00M  2    0.243754    0.930172    0.941956    11.00000    0.05891    0.04948 =
         0.03733    0.00532    0.01163    0.02456
AFIX  43
H00M  3    0.248215    0.953250    0.989306    11.00000   -1.20000
AFIX   0
C00N  2    0.144396    0.911520    0.911582    11.00000    0.04809    0.05604 =
         0.05263    0.01304    0.01627    0.02334
AFIX  43
H00N  3    0.081618    0.921738    0.938452    11.00000   -1.20000
AFIX   0
C00O  2    1.081361    0.822894    0.563932    11.00000    0.03375    0.05475 =
         0.04672    0.01661    0.00409   -0.00397
AFIX  43
H00O  3    1.139918    0.806932    0.534633    11.00000   -1.20000
AFIX   0
HKLF 4


REM  Bia_dw4400_085K_a.res in Pccn
REM wR2 = 0.1550, GooF = S = 1.218, Restrained GooF = 1.218 for all data
REM R1 = 0.0876 for 4646 Fo > 4sig(Fo) and 0.1293 for all 6529 data
REM 213 parameters refined using 0 restraints

END

WGHT      0.0397      2.0986

REM Highest difference peak  0.572,  deepest hole -0.381,  1-sigma level  0.068
Q1    1   0.7500  0.7500  0.5484  10.50000  0.05    0.57
Q2    1   0.4388  0.8820  0.7513  11.00000  0.05    0.46
Q3    1   0.6945  0.7870  0.5916  11.00000  0.05    0.42
Q4    1   0.7280  0.7444  0.6313  11.00000  0.05    0.39
Q5    1   0.6249  0.8464  0.7468  11.00000  0.05    0.38
Q6    1   0.3834  0.8718  0.8041  11.00000  0.05    0.37
Q7    1   0.8640  0.8597  0.6767  11.00000  0.05    0.37
Q8    1   0.5789  0.8624  0.6924  11.00000  0.05    0.33
Q9    1   0.8213  0.6007  0.4240  11.00000  0.05    0.33
Q10   1   0.9466  0.8980  0.6627  11.00000  0.05    0.32
Q11   1   0.5767  0.8508  0.8019  11.00000  0.05    0.32
Q12   1   0.8450  0.5860  0.3505  11.00000  0.05    0.32
Q13   1   0.7258  0.8368  0.6315  11.00000  0.05    0.31
Q14   1   0.7459  0.6948  0.5160  11.00000  0.05    0.31
Q15   1   0.2832  0.9403  0.9123  11.00000  0.05    0.30
Q16   1   0.4827  0.8835  0.6903  11.00000  0.05    0.29
Q17   1   0.2048  0.9315  0.9119  11.00000  0.05    0.29
Q18   1   0.6635  0.8512  0.6990  11.00000  0.05    0.29
Q19   1   0.3366  0.9183  0.8614  11.00000  0.05    0.28
Q20   1   0.7961  0.6765  0.4809  11.00000  0.05    0.28
;
_shelx_res_checksum   42182

_shelx_hkl_file
;
   0   0   2 27316.1 1568.48   1
   0   0  -2 28999.9 1568.00   1
   0   0  -3 78.9428 77.2568   1
   0   0   3-14.2816 73.8989   1
   0   0   4 292900. 16143.5   1
   0   0  -4 291195. 16142.4   1
   0   0  -5 58.4073 112.777   1
   0   0   5 110.067 122.097   1
   0   0  -6 1877.95 179.268   1
   0   0   6 2007.87 186.905   1
   0   0   8 108911. 6044.57   1
   0   0  -8 108293. 6041.64   1
   0   0  -9-64.5392 123.010   1
   0   0   9 110.488 134.135   1
   0   0  10 123885. 6655.39   1
   0   0 -10 115391. 6648.22   1
   0   0 -11-108.848 138.615   1
   0   0  11-16.6416 154.362   1
   0   0  12 11580.7 722.533   1
   0   0 -12 11346.5 715.089   1
   0   0 -13-271.113 175.668   1
   0   0  13 57.8604 174.356   1
   0   0 -15 41.0075 184.762   1
   0   0  15 108.760 196.535   1
   0   0  16 26950.8 1593.20   1
   0   0 -17 455.053 244.640   1
   0   0  17-48.1263 236.652   1
   0   0  18 9953.30 667.932   1
   0   0 -18 9291.13 654.096   1
   0   0 -19-246.282 220.729   1
   0   0  19 103.930 235.391   1
   0   0 -20 4610.27 423.284   1
   0   0  20 4740.93 443.224   1
   0   0 -21-448.956 289.549   1
   0   0  21 552.295 285.126   1
   0   0 -22 296.520 242.852   1
   0   0  22-340.026 255.965   1
   0   0 -23-192.033 282.669   1
   0   0  23 231.005 286.251   1
   0   0 -24 696.184 315.292   1
   0   0  24 671.923 316.663   1
   0   0  25 355.046 282.404   1
   0   0 -25 225.647 281.307   1
   0   0  26 5999.33 512.463   1
   0   0 -26 5250.43 502.268   1
   0   0  27 509.744 332.633   1
   0   0 -27 623.903 320.870   1
   0   1   1 72.4604 44.5515   1
   0  -1  -1 4.88529 39.4115   1
   0  -1  -2 124932. 6343.68   1
   0   1   2 104784. 6342.87   1
   0  -1   3 44.5307 68.8703   1
   0   1   3-34.8153 98.8153   1
   0  -1  -3-5.34653 91.4623   1
   0   1  -3 17.2728 59.1880   1
   0   1  -4 46577.2 2819.62   1
   0  -1  -4 53332.6 2828.34   1
   0   1   4 50449.3 2829.26   1
   0  -1   4 53205.0 2821.11   1
   0  -1   5-48.0175 104.567   1
   0   1   5-70.6747 128.919   1
   0  -1  -5-148.264 121.807   1
   0   1  -5-31.9640 90.1987   1
   0  -1   6 370.081 122.014   1
   0   1   6 507.664 153.703   1
   0  -1  -6 394.455 132.021   1
   0   1  -6 328.805 114.776   1
   0   1   7-106.596 142.080   1
   0  -1   7 99.4107 125.628   1
   0  -1  -7 154.532 137.171   1
   0   1  -7-55.6170 106.877   1
   0   1   8 465.136 158.862   1
   0  -1  -8 828.775 155.949   1
   0  -1   9 38.8123 133.591   1
   0   1   9-117.559 130.958   1
   0  -1  -9-13.7024 128.683   1
   0   1  -9-24.2043 124.710   1
   0   1 -10 15119.4 888.324   1
   0  -1 -10 15125.0 897.563   1
   0   1  10 15701.3 903.222   1
   0  -1  10 14005.5 888.952   1
   0   1  11 504.718 182.450   1
   0  -1  11 47.5418 143.385   1
   0   1 -11-103.824 141.919   1
   0  -1 -11 309.335 164.807   1
   0  -1  12 292.989 150.540   1
   0   1  12 149.870 172.280   1
   0  -1 -12 157.608 155.567   1
   0   1 -12 177.660 146.692   1
   0  -1  13-92.8872 172.800   1
   0   1  13-79.8946 183.880   1
   0   1 -13-279.156 158.973   1
   0  -1 -13 74.7577 171.175   1
   0  -1 -14 14972.6 931.583   1
   0   1 -14 15158.5 928.021   1
   0   1  14 14599.0 936.395   1
   0  -1  14 16101.5 939.279   1
   0   1  15 222.801 222.661   1
   0  -1 -15 209.288 218.189   1
   0  -1 -16 5510.25 446.197   1
   0   1 -16 5584.97 439.490   1
   0  -1  16 5590.99 451.108   1
   0   1  17 244.758 242.755   1
   0  -1  17 118.004 221.756   1
   0  -1 -17-46.3249 230.765   1
   0   1 -17 245.424 220.321   1
   0  -1  18 369.839 233.144   1
   0   1  18 101.713 225.188   1
   0   1 -18 210.333 212.752   1
   0  -1 -18 384.704 211.788   1
   0  -1  19 333.067 251.783   1
   0   1 -19-73.1183 228.958   1
   0   1  20 1027.88 313.214   1
   0  -1 -20 1358.93 307.649   1
   0   1  21 527.266 274.750   1
   0  -1  21 192.523 255.322   1
   0   1 -21-26.1553 254.896   1
   0  -1 -21 211.707 272.377   1
   0   1  22 708.767 263.258   1
   0  -1  22-56.4241 251.779   1
   0   1 -22 160.873 250.275   1
   0  -1 -22 189.834 251.212   1
   0  -1  23 574.542 294.898   1
   0   1 -23 656.691 296.434   1
   0   1  24 2856.96 401.994   1
   0  -1 -24 3664.61 400.508   1
   0   1  25 294.042 264.307   1
   0   1 -25 84.9212 270.525   1
   0  -1  25 357.165 278.915   1
   0  -1 -25-112.130 264.013   1
   0   1 -26 3022.48 404.946   1
   0  -1  26 3251.00 416.379   1
   0  -1 -27-365.625 312.304   1
   0   1  27 237.522 310.968   1
   0   2   1-49.0951 72.1207   1
   0  -2  -1-3.37896 61.7541   1
   0  -2  -2 4625.05 259.093   1
   0   2   2 3579.66 256.146   1
   0  -2   3 58.6778 59.9091   1
   0   2   3-41.0091 102.237   1
   0  -2  -3 12.5955 86.6999   1
   0   2  -3-34.9474 53.4999   1
   0  -2  -4 17663.2 976.149   1
   0   2  -4 16510.6 956.504   1
   0   2   4 17659.5 977.902   1
   0  -2   4 16811.3 957.717   1
   0   2   5-9.81944 113.071   1
   0  -2   5-46.6617 99.7504   1
   0   2  -5 54.5639 88.5083   1
   0  -2  -5-238.041 111.367   1
   0   2  -6 1987.67 163.160   1
   0  -2   6 1880.47 161.637   1
   0  -2   7 8.97517 113.732   1
   0   2   7-216.931 134.441   1
   0   2  -7 117.409 98.1196   1
   0  -2  -7-47.5189 126.391   1
   0   2  -8 23743.7 1363.25   1
   0  -2  -8 23029.1 1378.84   1
   0  -2   8 24663.8 1366.60   1
   0   2   8 23958.0 1383.89   1
   0   2   9-311.194 162.032   1
   0  -2   9-96.4121 117.127   1
   0  -2  -9 188.615 153.222   1
   0   2  -9-78.7884 107.351   1
   0  -2  10 1625.41 180.759   1
   0   2  10 1484.96 216.802   1
   0  -2 -10 1750.62 209.222   1
   0   2 -10 1785.93 182.294   1
   0   2  11 36.3517 145.965   1
   0   2 -11-70.2969 123.543   1
   0  -2 -11 85.0419 143.830   1
   0  -2 -12 12825.5 791.015   1
   0   2 -12 12639.7 779.897   1
   0  -2  12 12486.9 783.988   1
   0   2  12 13337.0 802.723   1
   0  -2  13 322.263 175.559   1
   0   2 -13-84.6474 160.627   1
   0  -2 -14 4684.73 415.351   1
   0   2  14 4397.02 416.652   1
   0  -2  14 5208.28 398.798   1
   0  -2  15-164.963 200.802   1
   0   2  15-114.216 218.802   1
   0  -2 -15-42.9088 215.578   1
   0   2 -15-58.5067 185.926   1
   0   2 -16 4221.87 360.715   1
   0   2  16 4347.85 385.478   1
   0  -2  16 4664.40 386.506   1
   0  -2 -16 3671.14 354.964   1
   0   2  17-149.167 218.498   1
   0  -2  17 138.477 216.768   1
   0  -2 -17-235.134 208.991   1
   0   2 -17-21.8893 205.081   1
   0   2 -18 5614.59 480.248   1
   0  -2  18 6279.19 493.754   1
   0   2  19 479.092 290.371   1
   0  -2  19 101.331 243.339   1
   0   2 -19 24.2236 229.359   1
   0  -2  20 263.848 259.975   1
   0   2  20 218.291 264.561   1
   0  -2 -20-25.8698 246.714   1
   0   2 -20 251.004 246.217   1
   0   2  21 27.8569 261.613   1
   0  -2  21-218.228 252.977   1
   0  -2 -21-344.516 247.020   1
   0  -2 -22 5795.86 474.671   1
   0   2 -22 5115.02 467.062   1
   0   2  22 5112.19 485.216   1
   0  -2  22 4615.81 460.383   1
   0   2  23 433.914 306.407   1
   0  -2  23 316.140 267.698   1
   0  -2 -23 825.311 312.924   1
   0   2 -23 301.318 267.847   1
   0   2  24 2773.02 352.787   1
   0   2 -24 2654.52 352.253   1
   0  -2  24 2204.69 342.893   1
   0  -2 -24 2968.46 355.440   1
   0   2  25 263.340 316.187   1
   0   2 -25 85.0488 292.820   1
   0  -2  25 119.746 298.852   1
   0  -2 -25 111.477 318.220   1
   0   2 -26 1914.98 343.403   1
   0   2  26 2085.22 371.770   1
   0  -2 -26 2016.53 376.290   1
   0  -2 -27 502.750 277.590   1
   0   2  27 205.515 264.525   1
   0  -2 -28 2630.45 386.749   1
   0   2  28 1344.06 372.746   1
   0  -2 -29 381.764 320.747   1
   0   3   0-3.16501 61.1782   1
   0  -3   0-55.3910 58.8795   1
   0   3   1 118.903 79.9458   1
   0  -3  -1-113.928 75.9078   1
   0  -3  -2 327056. 18469.9   1
   0   3   2 341326. 18470.0   1
   0   3   3 62.8301 115.414   1
   0  -3  -3-130.237 109.313   1
   0  -3  -4 539826. 29805.7   1
   0   3  -4 553870. 29783.1   1
   0  -3   4 529314. 29783.5   1
   0   3   4 524586. 29808.3   1
   0  -3   5 95.8662 78.7572   1
   0   3  -5 81.6144 73.5408   1
   0   3  -6 2632.93 193.371   1
   0  -3  -6 3341.44 239.295   1
   0   3   6 3033.19 246.187   1
   0  -3   6 2580.21 194.780   1
   0  -3   7 15.9170 100.763   1
   0   3   7-150.527 149.246   1
   0   3  -7-7.47545 99.8223   1
   0  -3  -7-203.834 142.491   1
   0   3  -8 104197. 5534.16   1
   0  -3  -8 91313.4 5550.40   1
   0   3   8 96846.3 5555.94   1
   0  -3   8 102606. 5535.94   1
   0   3   9 65.6442 160.198   1
   0  -3  -9 107.120 150.076   1
   0  -3 -10 7669.46 553.867   1
   0   3 -10 8994.58 531.989   1
   0   3  10 8754.08 566.331   1
   0  -3  10 8720.13 536.551   1
   0  -3  11 198.465 146.278   1
   0   3  11 18.9434 178.503   1
   0  -3 -11 177.210 170.275   1
   0   3 -12 21721.0 1289.95   1
   0  -3  12 22720.9 1298.24   1
   0   3  13 42.5897 184.013   1
   0  -3  13-51.4805 161.667   1
   0   3 -13 113.583 158.811   1
   0  -3 -13 358.321 169.487   1
   0   3 -14 12300.7 776.823   1
   0  -3 -14 13632.3 800.925   1
   0   3  14 11659.3 796.123   1
   0  -3  14 12479.4 784.506   1
   0  -3  15 359.207 206.104   1
   0   3  15 163.650 257.767   1
   0   3 -15-132.450 183.829   1
   0  -3 -15 65.7302 229.510   1
   0  -3 -16 4504.35 394.831   1
   0   3  16 3997.75 402.111   1
   0   3  17 404.553 263.924   1
   0  -3  17 586.477 220.818   1
   0  -3 -17 47.8466 232.015   1
   0   3 -17-193.547 199.664   1
   0   3 -18 13985.4 828.161   1
   0  -3  18 11819.1 823.295   1
   0   3  19 295.442 267.021   1
   0  -3  19 299.789 243.386   1
   0  -3 -19-50.7950 255.304   1
   0   3 -19 166.153 243.245   1
   0  -3  20 908.213 250.182   1
   0   3  20 495.071 295.006   1
   0  -3 -20 675.793 295.625   1
   0   3 -20 864.617 258.447   1
   0   3  21 168.099 296.922   1
   0  -3 -21-239.750 295.259   1
   0   3 -22 2815.46 332.981   1
   0  -3  22 2145.10 330.940   1
   0   3  23 115.322 282.204   1
   0   3 -23-218.406 268.479   1
   0  -3  23 718.762 297.094   1
   0  -3 -23 330.900 276.651   1
   0   3  24 1398.32 343.826   1
   0   3 -24 1142.10 304.121   1
   0  -3  24 1266.75 295.433   1
   0  -3 -24 1163.60 336.288   1
   0   3  26-58.2109 281.375   1
   0  -3 -26 166.516 280.611   1
   0  -3 -27 359.796 326.215   1
   0   3  27 174.140 331.076   1
   0  -3 -28 957.222 334.080   1
   0   3  28 202.041 297.890   1
   0  -4   0 999999. 55079.5   1
   0   4   0 995274. 55080.1   1
   0   4   1 11.5388 91.0777   1
   0  -4  -1 16.1342 90.7520   1
   0  -4  -2 306174. 17431.9   1
   0   4   2 324634. 17432.6   1
   0   4   3 53.0449 115.212   1
   0  -4  -3 16.4865 110.303   1
   0   4   4 268.567 152.049   1
   0  -4  -4 86.6770 139.635   1
   0   4   5-82.6979 127.863   1
   0   4  -5 17.2236 57.6316   1
   0  -4   5-3.60858 57.9588   1
   0  -4  -5-21.9422 126.909   1
   0   4  -6 238046. 13553.3   1
   0  -4  -6 253908. 13585.1   1
   0  -4   6 247842. 13552.8   1
   0   4   6 246628. 13586.3   1
   0   4   7-43.8695 139.024   1
   0   4  -7 6.54503 81.4619   1
   0  -4  -7 136.284 128.303   1
   0  -4  -8 26571.0 1454.86   1
   0   4  -8 26809.2 1423.42   1
   0   4   8 24538.9 1455.29   1
   0  -4   8 22960.9 1422.55   1
   0   4   9 120.769 163.250   1
   0  -4   9-70.8888 105.470   1
   0  -4  -9 305.668 157.726   1
   0   4  10 794.805 180.712   1
   0  -4 -10 414.619 158.088   1
   0  -4  11-79.6130 126.761   1
   0   4  11-59.0751 167.038   1
   0  -4 -11 55.2636 159.561   1
   0   4 -11 163.580 123.910   1
   0   4 -12 8727.80 533.605   1
   0  -4 -12 7797.31 556.699   1
   0  -4  12 10050.1 548.565   1
   0   4  12 6654.45 554.685   1
   0   4  13-87.7908 189.619   1
   0  -4  13 309.644 164.150   1
   0  -4 -13-20.5173 176.749   1
   0   4 -13 139.508 163.397   1
   0  -4  14 160.131 183.896   1
   0   4  14 390.393 217.409   1
   0   4 -14-50.9100 164.639   1
   0  -4 -14 214.889 199.947   1
   0   4  15 119.562 244.029   1
   0  -4  15 134.720 180.545   1
   0   4 -15 184.060 176.942   1
   0  -4 -15 291.338 236.776   1
   0  -4  16-20.6912 197.341   1
   0   4  16 272.640 265.187   1
   0   4 -16 334.564 192.234   1
   0  -4 -16 698.389 263.513   1
   0  -4  17-110.113 195.725   1
   0   4  17-359.678 261.434   1
   0  -4 -17 461.854 254.591   1
   0   4 -17-125.515 202.243   1
   0  -4 -18 6711.84 530.480   1
   0   4 -18 7735.39 522.001   1
   0   4  18 6534.64 545.390   1
   0  -4  18 7077.99 515.792   1
   0   4  19 54.2474 214.838   1
   0  -4  19-73.2450 221.733   1
   0  -4 -19-51.3196 216.991   1
   0   4 -19 116.353 217.980   1
   0   4  20 1135.89 301.408   1
   0  -4  20 1049.64 285.923   1
   0  -4 -20 1413.81 288.913   1
   0   4 -20 1489.06 285.159   1
   0  -4 -21 213.532 295.901   1
   0   4 -21 406.331 262.293   1
   0  -4  21-267.140 244.624   1
   0   4 -22 6070.81 472.455   1
   0  -4  22 5325.94 467.189   1
   0   4  22 5022.42 495.974   1
   0   4  23-28.8225 270.238   1
   0   4 -23 53.9946 268.483   1
   0  -4  23 486.425 283.891   1
   0  -4 -23 385.858 283.641   1
   0   4 -24 580.443 276.714   1
   0   4  24 232.378 286.868   1
   0  -4 -24 386.751 286.085   1
   0   4  25 319.734 334.591   1
   0  -4 -25-386.684 321.085   1
   0   4  26 202.153 304.612   1
   0  -4 -26 330.406 318.841   1
   0   4  27 57.4586 265.745   1
   0  -4 -28 2869.78 410.789   1
   0   4  28 2505.08 403.607   1
   0  -4 -29-26.5672 326.397   1
   0   4  29 168.478 309.567   1
   0   5   0 15.6995 80.8470   1
   0  -5   0-29.2074 72.6020   1
   0   5  -1-39.3078 59.7877   1
   0   5   1 54.5764 93.4843   1
   0  -5   1-40.0056 53.2748   1
   0  -5  -1 88.8862 92.8052   1
   0  -5  -2 17580.4 1034.72   1
   0   5   2 18523.5 1036.15   1
   0  -5  -3 156.124 116.734   1
   0   5   3-49.4507 121.365   1
   0  -5  -5-95.2507 114.428   1
   0   5   5-115.108 123.480   1
   0   5   6 25840.9 1448.83   1
   0   5  -6 24394.4 1400.99   1
   0  -5   6 25821.1 1402.83   1
   0  -5  -6 24611.7 1443.38   1
   0  -5  -7 318.321 150.636   1
   0   5   7 170.995 160.849   1
   0  -5   7-50.6350 71.3255   1
   0  -5  -8 2430.31 239.613   1
   0   5   8 2678.33 254.582   1
   0  -5   8 2398.33 176.416   1
   0   5  -8 2308.52 175.460   1
   0   5   9-253.282 179.803   1
   0  -5   9-26.9405 99.0999   1
   0   5  -9-51.2183 88.0749   1
   0  -5  -9-185.572 168.416   1
   0  -5 -10 6917.26 454.524   1
   0   5 -10 5943.01 409.806   1
   0   5  10 6938.31 464.443   1
   0  -5  10 6403.57 411.071   1
   0  -5  11 12.2406 119.715   1
   0   5 -11-58.2361 124.640   1
   0   5 -12 2342.23 211.469   1
   0  -5  12 1936.85 208.737   1
   0   5  12 2133.54 265.750   1
   0  -5 -12 2255.46 261.623   1
   0   5  13-22.5798 224.869   1
   0  -5  13-123.148 159.640   1
   0  -5 -13 63.3255 206.941   1
   0   5 -13-117.049 149.242   1
   0   5  14 3272.71 354.998   1
   0   5 -14 2863.01 268.149   1
   0  -5  14 3215.43 280.147   1
   0  -5 -14 3194.69 330.288   1
   0  -5  15-146.839 179.113   1
   0   5 -15-139.834 171.745   1
   0  -5 -15-228.972 249.681   1
   0   5  16 4377.73 456.903   1
   0   5 -16 5379.52 396.150   1
   0  -5 -16 4818.90 443.469   1
   0  -5  16 5801.29 412.458   1
   0   5  17 365.201 274.526   1
   0  -5 -17 74.0076 252.344   1
   0   5  18 1285.67 305.545   1
   0   5 -18 1745.15 255.368   1
   0  -5  18 2217.92 274.401   1
   0  -5 -18 1520.71 292.681   1
   0   5  19-54.7773 233.771   1
   0  -5 -19-414.403 238.366   1
   0   5 -19 295.859 219.525   1
   0  -5  19-95.8426 227.272   1
   0   5  20 12883.5 891.414   1
   0  -5  20 14034.5 876.838   1
   0  -5 -20 13418.4 882.336   1
   0   5 -20 13707.3 872.128   1
   0   5 -21 149.106 231.886   1
   0  -5  21 263.414 245.142   1
   0   5  22 4230.68 459.755   1
   0   5 -22 5054.31 425.438   1
   0  -5 -22 5397.54 472.506   1
   0  -5  22 3866.32 424.962   1
   0   5 -23 26.6482 261.814   1
   0  -5 -23-302.863 297.443   1
   0   5  23 143.978 300.977   1
   0  -5 -25 164.773 310.852   1
   0   5  25-28.8932 311.562   1
   0  -5 -26 2649.50 408.951   1
   0   5  26 2034.01 380.127   1
   0   5  27 568.613 307.188   1
   0  -5 -27 162.675 304.343   1
   0  -5 -28 80.1714 294.100   1
   0  -5 -29 419.223 342.484   1
   0   5  29 331.833 327.798   1
   0  -6   0 21743.6 1183.01   1
   0   6   0 19998.8 1183.58   1
   0  -6  -1 7.33345 84.1489   1
   0  -6   1 47.1865 61.8172   1
   0   6  -1 18.3393 61.2130   1
   0   6   1 47.2081 88.6104   1
   0   6   2 59065.3 3246.08   1
   0  -6  -2 60687.6 3244.49   1
   0   6  -2 57034.2 3216.79   1
   0  -6  -4 127597. 6973.23   1
   0   6   4 123272. 6974.81   1
   0   6   5 41.3604 141.470   1
   0  -6  -5-12.8318 132.219   1
   0  -6  -6 121666. 6715.24   1
   0   6   6 119474. 6718.97   1
   0   6   7 197.515 167.837   1
   0  -6  -7-61.3905 153.835   1
   0   6  -7-10.9792 53.7716   1
   0  -6   7-27.0079 53.5482   1
   0   6   8 3438.14 288.129   1
   0   6  -8 3016.44 209.017   1
   0  -6   8 3492.82 214.266   1
   0  -6  -8 3222.51 276.808   1
   0   6   9-37.8247 161.889   1
   0  -6  -9 70.7051 158.391   1
   0   6  -9-56.4542 79.4753   1
   0  -6   9-22.5879 87.3950   1
   0   6  10 6971.21 539.426   1
   0   6 -10 8546.04 493.301   1
   0  -6  10 8429.24 496.566   1
   0  -6 -10 7855.37 544.046   1
   0  -6 -11-297.283 184.252   1
   0   6  11 63.6285 195.673   1
   0  -6  11 153.161 115.719   1
   0   6  12 4917.62 419.902   1
   0   6 -12 4991.96 358.571   1
   0  -6  12 5682.65 364.482   1
   0  -6 -12 5408.42 413.091   1
   0   6  13-69.6906 228.226   1
   0  -6 -13 152.166 208.159   1
   0   6 -13-161.835 144.320   1
   0  -6  13 227.696 152.580   1
   0   6  14 7890.31 592.130   1
   0   6 -14 8895.85 541.762   1
   0  -6  14 8675.77 543.670   1
   0  -6 -14 7168.72 571.303   1
   0   6  15-299.421 250.121   1
   0  -6 -15-23.4366 226.049   1
   0   6 -15 98.9270 167.448   1
   0  -6  15-104.412 180.080   1
   0  -6  16 3995.03 343.617   1
   0   6 -16 4135.72 335.770   1
   0  -6 -17 150.187 236.335   1
   0  -6  17 40.8449 182.635   1
   0   6  17 132.340 225.311   1
   0   6 -17 212.482 192.056   1
   0   6  18 596.044 232.229   1
   0  -6 -18 435.857 214.644   1
   0  -6 -19 235.101 245.924   1
   0  -6  19-23.2221 222.379   1
   0   6  19 110.491 258.111   1
   0   6 -19-130.997 214.019   1
   0  -6 -20 2996.46 363.717   1
   0  -6  20 3217.72 340.506   1
   0   6  20 2862.10 378.294   1
   0   6 -20 2417.50 309.124   1
   0  -6 -21 457.163 306.617   1
   0  -6  21 51.7883 252.272   1
   0   6  21 28.3637 310.006   1
   0   6 -21 193.122 246.880   1
   0   6  22 1087.26 329.653   1
   0  -6 -22 1146.00 341.299   1
   0   6  23 57.4947 301.364   1
   0  -6 -23-522.513 312.084   1
   0  -6 -24 329.054 255.571   1
   0   6  25-172.257 303.213   1
   0  -6 -27 160.865 314.192   1
   0   6  27-56.2281 319.851   1
   0  -6 -28 738.294 264.740   1
   0   6  28 637.644 270.705   1
   0   7   0 14.5953 76.8880   1
   0   7  -1 22.4012 72.8885   1
   0   7   1 17.8138 105.377   1
   0  -7  -1 8.32765 94.1019   1
   0  -7   1 31.7198 67.9106   1
   0   7   2 26189.9 1498.90   1
   0  -7  -2 26450.9 1497.72   1
   0  -7   2 26340.0 1468.36   1
   0   7   3 59.7188 130.989   1
   0  -7  -3 55.6740 107.431   1
   0   7   4 3225.24 270.356   1
   0  -7  -4 3618.38 270.153   1
   0   7   5 29.5391 143.781   1
   0  -7  -5 13.7709 134.678   1
   0   7   6 6407.06 428.406   1
   0  -7  -6 6019.11 419.462   1
   0  -7  -7 227.235 156.222   1
   0   7   7 191.036 158.981   1
   0   7  -8 33386.5 1861.61   1
   0   7   8 34815.3 1933.32   1
   0  -7  -8 35369.6 1928.32   1
   0  -7   8 33058.0 1862.17   1
   0   7   9 276.708 167.662   1
   0   7  -9 15.7286 70.5100   1
   0  -7   9-27.6041 75.6728   1
   0  -7  -9 184.894 169.261   1
   0   7 -10-55.8996 82.6622   1
   0  -7  10 105.338 92.0294   1
   0  -7 -10 253.888 180.174   1
   0   7  11-21.9576 228.618   1
   0   7 -11 85.4623 100.567   1
   0  -7  11 9.41988 107.077   1
   0  -7 -11 410.530 214.155   1
   0  -7 -12 4307.11 371.927   1
   0   7  12 3667.48 375.042   1
   0   7  13 23.8406 254.638   1
   0   7 -13 47.5315 125.225   1
   0  -7  13 191.921 148.517   1
   0  -7 -13-223.095 235.985   1
   0   7  14 320.822 256.640   1
   0   7 -14 228.606 149.591   1
   0  -7  14 376.701 154.252   1
   0  -7 -14 693.866 247.359   1
   0   7  15-330.698 278.401   1
   0   7 -15 195.400 150.997   1
   0  -7  15-16.1444 157.534   1
   0  -7 -15 119.468 239.500   1
   0   7  16 261.633 267.952   1
   0   7 -16-16.4923 159.128   1
   0  -7  16 159.919 171.434   1
   0  -7 -16 24.6649 253.665   1
   0   7  17 402.273 282.790   1
   0   7 -17 143.727 189.650   1
   0  -7  17 193.520 188.758   1
   0  -7 -17 202.906 259.442   1
   0   7  18 876.204 313.261   1
   0   7 -18 1067.15 214.519   1
   0  -7  18 731.868 217.935   1
   0  -7 -18 855.081 289.842   1
   0   7  19 751.645 323.085   1
   0  -7 -19 236.951 292.970   1
   0   7 -20 1539.73 257.119   1
   0   7  20 902.773 339.895   1
   0  -7 -20 1332.76 325.858   1
   0   7  21-113.725 307.558   1
   0  -7 -21 676.189 303.930   1
   0   7  22-200.319 301.572   1
   0  -7 -22-54.5814 290.429   1
   0   7  24 430.472 278.839   1
   0  -7 -24 1119.07 290.798   1
   0  -7 -25 433.452 326.348   1
   0   7  26 871.952 345.881   1
   0   7  27-111.131 314.094   1
   0  -7 -27 476.880 318.951   1
   0  -7 -28 25.9925 252.357   1
   0   7  28 601.273 272.007   1
   0  -8   0 27964.6 1579.20   1
   0  -8  -1-74.5171 95.4013   1
   0  -8   1 18.6850 75.8711   1
   0   8   1 109.570 103.500   1
   0   8  -1-145.274 81.8507   1
   0  -8   2 42814.2 2367.97   1
   0   8  -2 42301.1 2369.42   1
   0   8   3-181.655 119.817   1
   0   8   4 316.764 148.752   1
   0  -8  -4 309.731 141.807   1
   0   8   5 94.5660 141.223   1
   0  -8  -5-58.9676 129.173   1
   0  -8  -6 26445.4 1560.28   1
   0   8   6 27641.0 1567.97   1
   0   8   7-182.983 166.730   1
   0  -8  -7-34.2332 165.959   1
   0  -8  -8 18343.4 1120.33   1
   0   8   8 19260.8 1130.20   1
   0  -8 -10 60.8437 176.742   1
   0   8 -10 62.2583 64.0028   1
   0  -8  10 69.6162 67.9059   1
   0   8  10 325.432 209.277   1
   0   8  11 340.464 225.523   1
   0  -8 -11 339.827 222.893   1
   0   8 -11 51.7944 84.5081   1
   0  -8  11-55.1794 88.2703   1
   0  -8 -12 2694.61 301.962   1
   0   8 -12 2622.15 187.237   1
   0  -8  12 1908.70 187.915   1
   0   8  12 1888.24 309.463   1
   0   8  13-24.4571 223.887   1
   0   8 -13 40.6003 110.074   1
   0  -8  13-43.3800 123.599   1
   0  -8 -13 252.140 212.018   1
   0   8  14 1892.38 273.333   1
   0  -8 -14 2038.17 257.280   1
   0   8 -14 2029.61 195.392   1
   0  -8  14 1612.15 199.690   1
   0   8 -15 80.4763 141.590   1
   0  -8  15-58.0170 154.313   1
   0   8 -16 5484.45 391.520   1
   0  -8  16 5600.76 397.405   1
   0  -8 -16 6373.75 471.070   1
   0   8  17 81.6729 278.290   1
   0  -8 -17 154.575 247.396   1
   0   8 -17 249.049 176.119   1
   0  -8  17 35.9990 177.396   1
   0   8  18 8532.59 669.304   1
   0   8 -18 9274.05 613.248   1
   0  -8  18 9997.30 623.576   1
   0  -8 -18 9169.71 663.519   1
   0   8 -19-98.3315 195.032   1
   0   8  20 680.265 280.392   1
   0  -8 -20 322.479 257.503   1
   0   8  21 199.416 231.466   1
   0  -8 -21 270.912 234.323   1
   0   8  22 1401.02 297.566   1
   0  -8 -22 1499.70 303.645   1
   0   8  23-285.973 303.881   1
   0  -8 -23 711.003 305.468   1
   0  -8 -24 5321.31 497.177   1
   0   8  24 5022.18 501.653   1
   0  -8 -25 375.705 334.487   1
   0   8  25 958.312 356.536   1
   0  -8 -26 371.551 318.082   1
   0   8  26 389.652 327.341   1
   0   8  27 329.131 267.097   1
   0  -8 -27-52.2955 261.616   1
   0  -9   0 150.573 99.2084   1
   0   9   0 56.2302 101.594   1
   0  -9   1 7.19327 76.8265   1
   0   9  -1 7.56188 83.8120   1
   0   9   2 19619.6 1144.21   1
   0  -9   2 20616.2 1113.45   1
   0  -9  -2 20789.6 1143.56   1
   0   9  -2 18440.4 1114.04   1
   0  -9  -3-26.2668 131.071   1
   0   9   4 13280.2 830.931   1
   0  -9  -4 14273.2 831.715   1
   0  -9  -5-31.3663 139.372   1
   0   9   5 83.8984 151.581   1
   0   9   6 8052.58 543.059   1
   0   9   7-192.573 179.542   1
   0  -9  -7 18.0006 167.409   1
   0   9   9-42.9270 214.211   1
   0  -9  -9 140.690 213.432   1
   0   9  10 1528.40 243.997   1
   0  -9 -10 1808.77 235.632   1
   0   9  11 444.939 243.662   1
   0  -9 -11 65.8328 228.379   1
   0   9  12 1941.75 304.163   1
   0  -9  12 1631.47 136.581   1
   0   9 -12 1871.16 139.718   1
   0  -9 -13 47.0632 204.413   1
   0  -9  13 7.70593 98.4446   1
   0   9  13-100.212 211.207   1
   0   9 -13 21.9501 93.3465   1
   0  -9  14 4199.35 269.350   1
   0   9 -14 3135.48 254.767   1
   0   9  15 53.0011 262.711   1
   0  -9 -15-100.244 247.886   1
   0   9  16 1002.65 310.393   1
   0   9 -16 778.801 152.504   1
   0  -9  16 329.726 161.956   1
   0  -9 -16 820.247 289.885   1
   0   9  17 330.451 307.426   1
   0   9 -17 88.4732 155.440   1
   0  -9  17-156.008 167.979   1
   0  -9 -17 495.729 306.275   1
   0   9 -18 641.452 187.228   1
   0   9  18 419.195 324.682   1
   0   9  19 113.058 316.056   1
   0  -9 -19-160.263 291.788   1
   0   9  20 967.035 344.716   1
   0  -9 -20 1267.42 333.217   1
   0   9  21 285.145 332.967   1
   0  -9 -21 325.407 301.027   1
   0   9  22 228.827 330.895   1
   0  -9 -22 465.001 334.628   1
   0   9  23 114.295 338.039   1
   0  -9 -23-190.236 321.511   1
   0   9  24 878.729 330.061   1
   0  -9 -24 1158.19 330.414   1
   0   9  25 83.7824 282.387   1
   0  -9 -25-212.726 266.557   1
   0  -9 -27 412.620 312.522   1
   0   9  27 108.168 312.645   1
   0 -10   0 35831.8 2106.61   1
   0  10   0 39085.2 2111.89   1
   0  10   1 84.5498 128.259   1
   0  10  -1 59.5510 92.7669   1
   0 -10   1-64.5210 89.5536   1
   0 -10  -1-136.990 123.094   1
   0  10   2 449.247 142.284   1
   0 -10   2 372.051 79.6969   1
   0  10  -2 211.924 82.7010   1
   0 -10  -2 64.1286 131.160   1
   0  10   3 105.490 147.421   1
   0  10  -3 56.6697 45.2340   1
   0 -10  -3 99.0387 138.094   1
   0  10   4 1004.35 186.662   1
   0 -10  -4 694.174 174.439   1
   0  10   5-337.906 173.931   1
   0 -10  -5 266.556 159.533   1
   0 -10  -6 1956.85 237.132   1
   0  10   7-242.210 196.115   1
   0 -10  -7 37.7711 191.438   1
   0  10   8-191.582 222.486   1
   0 -10  -8 179.536 203.412   1
   0  10   9 200.716 195.167   1
   0 -10 -10 16271.6 1012.85   1
   0  10  10 16581.0 1023.53   1
   0 -10 -11 22.6580 194.525   1
   0  10  11-72.3816 228.813   1
   0 -10 -12 865.802 265.355   1
   0  10  12 623.073 272.890   1
   0 -10 -13 242.216 220.909   1
   0  10  13 205.569 236.163   1
   0  10 -14 67.9048 63.8273   1
   0 -10 -14 74.8776 234.984   1
   0 -10  14 62.1139 62.9703   1
   0  10  14-131.955 250.910   1
   0  10 -15 143.077 95.1144   1
   0 -10 -15 102.173 270.739   1
   0 -10  15 72.0512 92.7750   1
   0  10  15-270.062 285.121   1
   0  10 -16 2023.05 186.133   1
   0  10  16 2333.80 369.148   1
   0 -10 -16 2130.62 352.154   1
   0  10  17 83.6648 302.966   1
   0 -10 -17-26.3735 279.503   1
   0  10  18 310.365 293.893   1
   0 -10 -18 79.9894 264.520   1
   0  10  19 227.285 275.752   1
   0 -10 -19 350.166 265.714   1
   0  10  20 684.212 288.280   1
   0 -10 -20 325.339 264.097   1
   0  10  22 171.137 277.802   1
   0 -10 -22 572.807 272.406   1
   0  10  23 284.223 297.037   1
   0 -10 -23 378.463 294.791   1
   0  10  24 196.887 314.687   1
   0 -10 -24 187.087 301.130   1
   0  10  25 497.646 334.737   1
   0 -10 -25 473.839 331.451   1
   0  10  26 706.381 358.932   1
   0 -10 -26 984.144 346.294   1
   0  11   1-65.5772 133.456   1
   0 -11  -1-111.757 126.353   1
   0 -11   1-71.0869 101.092   1
   0  11  -1 159.075 106.636   1
   0  11   2 2635.16 240.145   1
   0 -11   2 2379.58 178.545   1
   0  11  -2 2320.25 181.733   1
   0 -11  -2 2809.35 235.889   1
   0 -11   3-3.09585 43.1107   1
   0  11  -3 20.4066 50.7244   1
   0  11   3-177.794 164.464   1
   0 -11  -3 61.1128 145.244   1
   0  11   4 630.461 177.539   1
   0 -11  -4 709.662 166.698   1
   0  11   5 188.198 181.957   1
   0 -11  -5-35.4642 159.784   1
   0  11   6 439.614 200.858   1
   0 -11  -6 656.789 198.097   1
   0 -11  -8 3870.12 361.076   1
   0  11   8 4763.19 385.439   1
   0 -11  -9 65.5362 212.195   1
   0  11  10 2720.84 318.776   1
   0 -11 -10 2835.64 317.405   1
   0  11  11 124.391 240.002   1
   0 -11 -11 93.8119 227.325   1
   0  11  12 436.491 260.156   1
   0  11  13 52.6260 272.846   1
   0 -11 -13 124.428 256.466   1
   0 -11 -14 10733.6 722.631   1
   0  11  14 10830.5 734.572   1
   0  11  15-27.4721 283.149   1
   0 -11 -15 259.675 274.202   1
   0 -11 -16 5241.52 458.310   1
   0  11  16 4093.96 457.089   1
   0  11  18 653.567 272.097   1
   0 -11 -18 323.284 253.123   1
   0  11  19 370.884 265.416   1
   0 -11 -19 27.1324 228.955   1
   0  11  20 1373.03 333.376   1
   0 -11 -20 1500.35 314.703   1
   0  11  21 114.352 299.430   1
   0 -11 -21 54.6768 284.623   1
   0  11  22 1311.51 336.679   1
   0 -11 -22 1057.58 315.782   1
   0  11  24 361.207 297.093   1
   0 -11 -24 476.211 278.046   1
   0  11  25 683.348 281.425   1
   0 -11 -25 390.847 273.367   1
   0  11  26 1717.59 304.466   1
   0 -11 -26 2251.67 306.099   1
   0  12   1 56.5333 144.814   1
   0 -12  -1 175.528 143.185   1
   0 -12   1 9.57176 106.402   1
   0  12  -1 162.826 113.511   1
   0  12   2 7087.53 449.451   1
   0 -12   2 5930.36 395.097   1
   0  12  -2 7158.28 404.417   1
   0 -12  -2 6300.45 440.135   1
   0 -12   3 31.8528 44.2810   1
   0  12  -3 49.0700 55.2035   1
   0  12   3-103.619 170.825   1
   0 -12  -3-81.5276 162.008   1
   0  12   4 1267.07 207.703   1
   0 -12  -4 633.920 191.392   1
   0  12   5-19.8929 197.803   1
   0 -12  -5-244.575 186.256   1
   0  12   7 265.449 213.918   1
   0 -12  -7-20.9117 191.516   1
   0  12   8 161.884 212.492   1
   0 -12  -8 699.636 217.092   1
   0  12   9 528.909 225.700   1
   0 -12  -9 22.7352 220.804   1
   0  12  10 3955.94 376.024   1
   0 -12 -10 3105.20 339.495   1
   0  12  11 385.273 248.329   1
   0 -12 -11-194.403 243.609   1
   0 -12 -13-433.589 269.772   1
   0  12  14 274.558 275.038   1
   0 -12 -14 804.836 275.711   1
   0  12  15 27.9104 272.957   1
   0 -12 -15 26.3768 250.149   1
   0  12  16 1072.63 329.729   1
   0  12  17 654.236 312.640   1
   0 -12 -17-188.792 278.124   1
   0  12  18 257.210 254.415   1
   0 -12 -18 625.083 253.818   1
   0  12  19 315.348 288.788   1
   0 -12 -19 82.0174 265.106   1
   0  12  20 315.285 311.845   1
   0 -12 -20 603.007 299.960   1
   0  12  21 486.434 337.636   1
   0 -12 -21 326.462 310.288   1
   0  12  22 652.373 356.220   1
   0 -12 -22 1185.50 334.975   1
   0  12  23 558.597 356.584   1
   0 -12 -23 292.439 318.765   1
   0  12  25 567.660 359.009   1
   0 -12 -25 566.832 334.141   1
   0 -13   0-112.261 136.770   1
   0  13   0 52.8033 136.312   1
   0  13   1-15.0755 153.725   1
   0 -13  -1 57.3309 144.913   1
   0 -13   1 50.5285 113.794   1
   0  13  -1-152.714 129.249   1
   0  13   2 15385.4 946.586   1
   0 -13   2 15416.3 901.761   1
   0  13  -2 15442.0 904.302   1
   0 -13  -2 17267.4 947.033   1
   0  13   3-73.0891 172.013   1
   0 -13  -3 52.3265 156.712   1
   0 -13  -4 5218.88 391.985   1
   0  13   4 4740.03 392.242   1
   0  13   5-251.284 207.450   1
   0 -13  -5-177.987 204.944   1
   0  13   6 640.865 234.157   1
   0 -13  -6 1085.69 224.793   1
   0  13   7 46.2389 223.051   1
   0 -13  -7-240.391 202.227   1
   0 -13  -8 4438.47 373.973   1
   0  13   8 3707.85 373.860   1
   0  13   9 199.565 233.712   1
   0 -13  -9-23.5756 215.290   1
   0  13  10 179.970 243.550   1
   0 -13 -10 267.387 218.165   1
   0  13  12 4542.23 448.298   1
   0 -13 -12 4880.16 432.464   1
   0  13  13 82.6332 252.803   1
   0 -13 -13-26.0158 226.652   1
   0  13  14 1677.88 347.661   1
   0 -13 -14 1696.63 322.889   1
   0  13  15 254.571 269.377   1
   0 -13 -15 321.782 248.538   1
   0  13  16 513.282 322.486   1
   0 -13 -16 569.440 292.812   1
   0  13  17-229.260 328.500   1
   0 -13 -17 654.051 295.811   1
   0 -13 -18 493.737 275.087   1
   0  13  20 402.217 326.486   1
   0  13  21 598.403 356.147   1
   0  13  22 56.3509 347.335   1
   0 -13 -22 347.551 308.462   1
   0  13  23 774.689 356.813   1
   0 -13 -23-26.3452 311.283   1
   0  13  24 679.346 361.235   1
   0 -13 -24-51.8103 326.860   1
   0 -14   0 550.668 157.407   1
   0  14   0 908.648 173.487   1
   0 -14  -1-15.2282 144.533   1
   0  14   1 272.750 176.643   1
   0  14   2 497.321 188.996   1
   0 -14   2 779.683 112.856   1
   0  14  -2 597.106 121.902   1
   0 -14  -2 979.548 190.254   1
   0  14   3 135.818 204.048   1
   0 -14  -3 18.4348 178.248   1
   0  14   4-20.7395 181.286   1
   0 -14  -4 237.817 191.656   1
   0  14   5 65.8752 205.186   1
   0 -14  -5 20.9268 196.038   1
   0  14   6 368.875 220.649   1
   0 -14  -6 986.070 236.006   1
   0  14   7 216.604 222.092   1
   0 -14  -7-22.8006 212.568   1
   0  14   8 249.742 246.473   1
   0 -14  -8-165.683 221.161   1
   0  14   9 51.5575 245.699   1
   0 -14  -9 97.7575 226.665   1
   0  14  11 243.906 262.001   1
   0 -14 -11-77.0655 227.673   1
   0  14  12 4612.58 442.021   1
   0 -14 -12 4477.15 426.545   1
   0  14  13 392.749 293.341   1
   0 -14 -13-53.3288 273.178   1
   0  14  14 227.039 261.854   1
   0 -14 -14-323.831 231.715   1
   0  14  15 372.124 315.635   1
   0 -14 -15 629.029 307.602   1
   0  14  16 1383.87 300.713   1
   0 -14 -16 1209.70 279.972   1
   0  14  17 289.366 321.885   1
   0 -14 -17-110.683 290.399   1
   0  14  19 317.700 269.507   1
   0 -14 -19 164.763 258.846   1
   0  14  20 773.671 316.013   1
   0 -14 -20 490.076 271.452   1
   0  14  21 706.155 357.099   1
   0 -14 -21 107.583 316.903   1
   0  14  22 2005.68 390.804   1
   0 -14 -22 1407.37 359.247   1
   0 -14 -23-391.396 318.007   1
   0 -14 -24 51.1963 316.306   1
   0 -15   0 95.2280 135.171   1
   0  15   0-177.443 152.686   1
   0 -15  -1-126.892 157.776   1
   0  15   1-152.130 172.531   1
   0 -15  -2 1422.47 214.932   1
   0 -15   2 1379.79 137.433   1
   0  15  -2 1260.44 141.098   1
   0  15   2 1295.94 224.614   1
   0  15   3 325.154 209.021   1
   0 -15  -3-96.7547 185.804   1
   0  15   5 414.926 239.667   1
   0 -15  -5-21.9096 208.508   1
   0  15   6 168.622 227.901   1
   0 -15  -6-69.0704 227.738   1
   0  15   7 100.074 234.598   1
   0 -15  -7 287.373 234.981   1
   0 -15  -8 8212.00 592.223   1
   0  15   8 8096.80 599.518   1
   0  15   9 53.2458 253.744   1
   0 -15  -9 101.492 235.324   1
   0  15  10 2235.83 326.815   1
   0 -15 -10 1897.06 305.230   1
   0  15  11 27.7951 269.473   1
   0 -15 -11 291.520 258.145   1
   0  15  12 790.787 272.717   1
   0 -15 -12 1184.47 277.605   1
   0  15  13-200.087 294.626   1
   0 -15 -13-81.7683 266.666   1
   0  15  15-116.172 263.790   1
   0 -15 -15-27.7618 241.891   1
   0  15  16 1135.30 357.115   1
   0 -15 -16 973.959 332.736   1
   0  15  17 379.362 270.031   1
   0  15  18 87.1694 332.310   1
   0 -15 -18 165.605 303.250   1
   0  15  19 173.049 334.581   1
   0 -15 -19 410.972 303.027   1
   0  15  20 1422.47 306.226   1
   0 -15 -20 1705.96 294.323   1
   0  15  21 1038.44 340.865   1
   0 -15 -21-187.219 281.969   1
   0  15  22-27.6389 350.798   1
   0 -15 -22 711.339 326.144   1
   0 -15 -23 645.236 329.731   1
   0  15  23 595.677 372.608   1
   0  16   0 13075.4 800.261   1
   0 -16   0 13024.8 787.954   1
   0  16   1-320.114 181.841   1
   0 -16  -1 49.3863 165.493   1
   0  16   2 748.288 210.686   1
   0 -16  -2 388.222 198.372   1
   0  16  -2 413.270 109.294   1
   0  16   3 85.6215 216.418   1
   0 -16  -3-60.7329 203.357   1
   0  16   4 4531.89 390.699   1
   0 -16  -4 4467.24 385.883   1
   0  16   5 95.8442 220.560   1
   0 -16  -5 114.128 221.759   1
   0  16   6 3705.38 370.471   1
   0 -16  -6 3501.23 346.032   1
   0  16   7 26.0507 252.441   1
   0 -16  -7 98.9732 243.664   1
   0  16   8 402.853 260.292   1
   0 -16  -8 280.807 241.635   1
   0  16   9-27.5326 259.438   1
   0 -16  -9 445.051 266.627   1
   0  16  10 3232.28 379.602   1
   0 -16 -10 3099.49 354.454   1
   0  16  11 457.049 289.762   1
   0 -16 -11 81.4931 262.342   1
   0  16  12 28.9324 297.503   1
   0 -16 -12 27.5050 268.992   1
   0  16  14 1086.07 326.801   1
   0 -16 -14 1395.58 310.930   1
   0  16  15 529.634 326.960   1
   0 -16 -15-27.9440 300.447   1
   0  16  16 1117.01 302.577   1
   0 -16 -16 586.371 259.658   1
   0  16  17 292.777 338.241   1
   0 -16 -17 55.5427 306.835   1
   0  16  18 86.8935 268.088   1
   0 -16 -18 275.679 264.799   1
   0  16  20 678.919 365.446   1
   0 -16 -20 889.622 334.033   1
   0 -16 -22 286.148 281.222   1
   0  16  22 465.268 338.780   1
   0  17   0 252.341 170.622   1
   0  17   1 56.2023 200.108   1
   0  17   2 268.607 224.534   1
   0 -17  -4 1306.24 262.679   1
   0  17   4 977.527 269.915   1
   0 -17  -5 189.858 224.808   1
   0  17   5 225.422 222.873   1
   0 -17  -6 2059.71 285.787   1
   0  17   6 1693.24 302.111   1
   0  17   7 349.473 256.236   1
   0 -17  -7 947.510 258.080   1
   0  17   9 507.926 279.323   1
   0 -17  -9-53.7246 242.251   1
   0  17  10 1866.25 331.498   1
   0 -17 -10 1776.20 307.561   1
   0  17  11 58.1754 297.878   1
   0 -17 -11 83.0523 265.754   1
   0  17  13 560.890 321.677   1
   0 -17 -13 590.122 284.068   1
   0  17  14 2100.86 355.493   1
   0 -17 -14 2535.15 340.698   1
   0  17  15 177.428 310.378   1
   0 -17 -15 562.692 304.056   1
   0  17  16-176.730 331.092   1
   0 -17 -16 168.397 295.690   1
   0  17  17 380.155 289.582   1
   0 -17 -17 139.328 250.074   1
   0  17  19 228.844 294.501   1
   0 -17 -19 299.801 278.297   1
   0  17  21 441.999 358.154   1
   0 -17 -21-157.588 317.529   1
   0  18   5 312.818 251.995   1
   0  18   6 2874.67 360.606   1
   0  18   8-114.348 299.085   1
   0 -18  -8 543.398 262.987   1
   0  18   9 116.323 283.991   1
   0 -18  -9 304.491 268.474   1
   0  18  10 737.012 301.659   1
   0 -18 -10 786.498 282.241   1
   0  18  12 897.952 334.801   1
   0 -18 -12 1369.07 320.168   1
   0  18  13 59.9993 315.133   1
   0 -18 -13 428.825 281.863   1
   0  18  14 329.666 320.005   1
   0 -18 -14 342.733 267.513   1
   0  18  15 29.8345 294.453   1
   0 -18 -15-142.170 260.306   1
   0 -18 -16 1467.62 348.807   1
   0  18  16 1332.76 371.986   1
   0 -18 -18 1761.78 327.277   1
   0  18  18 1680.06 361.267   1
   0 -18 -20-26.4726 287.193   1
   0  18  20 782.910 343.068   1
   1   0 -27-196.059 297.447   1
  -1   0  27 29.9075 299.815   1
  -1   0  26 5636.53 502.846   1
   1   0 -26 5744.77 494.081   1
   1   0 -25 419.133 306.203   1
  -1   0  25 148.250 292.379   1
   1   0 -24 4827.91 462.635   1
  -1   0  24 4668.49 473.544   1
   1   0 -23 494.227 302.043   1
  -1   0  23 86.7356 305.051   1
   1   0 -22 26.9845 271.656   1
  -1   0  22-85.0159 275.870   1
  -1   0  21-138.327 263.701   1
   1   0 -21 316.083 258.835   1
  -1   0  20 3826.26 400.578   1
   1   0 -20 3895.14 380.234   1
  -1   0  19-52.4548 234.398   1
   1   0 -19 199.218 231.546   1
  -1   0  18 532.287 239.702   1
   1   0 -18 794.482 233.479   1
  -1   0  17 485.906 243.304   1
   1   0 -17 23.2159 211.208   1
  -1   0  16 16300.3 1014.79   1
  -1   0  15 662.173 234.902   1
   1   0 -15 188.737 198.096   1
  -1   0  13-39.3877 182.167   1
   1   0 -13-37.2947 171.602   1
  -1   0  12 1362.28 221.907   1
   1   0 -12 2172.49 236.140   1
  -1   0  11-68.3626 159.705   1
   1   0 -11-16.1297 138.904   1
   1   0 -10 102420. 5703.15   1
  -1   0  10 101965. 5706.49   1
  -1   0   9-57.1956 140.529   1
   1   0  -9 175.560 129.679   1
  -1   0   8 1791.86 195.165   1
   1   0  -8 1374.70 181.442   1
   1   0  -6 34147.1 1896.00   1
  -1   0   6 33011.1 1897.13   1
  -1   0   5 161.446 127.409   1
   1   0  -5 89.0010 121.218   1
  -1   0   4 21348.5 1249.76   1
   1   0  -4 22782.8 1250.67   1
  -1   0   3 22.5171 83.3849   1
   1   0  -3 26.6131 85.3536   1
  -1   0   2 315257. 17822.4   1
   1   0  -2 329564. 17821.5   1
  -1   0   1 82.2753 48.8433   1
   1   0  -1-8.90903 51.6379   1
   1   0   0-17.4796 43.2869   1
  -1   0   0-41.3917 45.5898   1
  -1   0  -1-11.9489 54.7309   1
   1   0   1-15.6006 58.2751   1
   1   0   2 255936. 15504.5   1
  -1   0  -2 306388. 15505.2   1
   1   0   3-5.34850 81.3058   1
  -1   0  -3-181.916 93.6544   1
  -1   0  -4 20460.5 1169.81   1
   1   0   4 20836.0 1170.77   1
   1   0   5-193.613 115.624   1
  -1   0  -5-30.4542 110.068   1
  -1   0  -6 30733.8 1754.58   1
   1   0   6 31395.8 1757.96   1
   1   0   8 1630.38 177.709   1
  -1   0  -8 1450.88 168.130   1
   1   0   9 42.7041 144.537   1
  -1   0  -9-12.9724 128.887   1
  -1   0 -10 99465.6 5678.73   1
   1   0  10 104468. 5685.38   1
   1   0  11-16.6733 153.112   1
  -1   0 -11-155.642 149.482   1
   1   0  12 1854.25 237.630   1
  -1   0 -12 2432.94 236.053   1
   1   0  13 192.848 196.054   1
  -1   0 -13 161.942 183.735   1
   1   0  15-389.748 210.134   1
  -1   0 -15-40.5771 182.668   1
   1   0  16 13556.4 868.625   1
   1   0  17 214.659 215.794   1
  -1   0 -17 223.543 204.452   1
   1   0  18 1341.34 273.805   1
  -1   0 -18 841.032 253.626   1
   1   0  19 103.158 243.441   1
  -1   0 -19 97.3602 218.756   1
  -1   0 -20 5290.97 442.759   1
   1   0  20 4462.07 437.029   1
   1   0  21 274.860 260.742   1
  -1   0 -21-26.0308 249.937   1
   1   0  22 337.975 273.541   1
  -1   0 -22-374.342 276.653   1
   1   0  23 57.4044 271.622   1
  -1   0 -23 191.248 273.937   1
  -1   0 -24 5009.46 485.498   1
   1   0  24 5202.87 485.845   1
   1   0  25 29.6424 290.596   1
  -1   0 -25 141.155 287.908   1
  -1   0 -26 8025.80 619.727   1
   1   0  26 7526.31 612.355   1
   1   0  27-119.377 299.304   1
  -1   0 -27 455.701 310.713   1
   1  -1 -27 306.080 307.335   1
  -1   1  27 680.997 321.550   1
   1   1 -26 421.933 301.641   1
  -1  -1  26 570.835 304.964   1
   1  -1 -25 418.776 301.097   1
   1   1 -25-307.445 282.050   1
  -1   1  25 354.593 304.543   1
  -1  -1  25 89.2777 280.225   1
   1  -1 -24-27.7346 299.313   1
  -1   1  24 1172.35 342.470   1
   1   1 -23-245.850 296.555   1
  -1  -1  23 809.556 292.051   1
  -1   1  22 3065.31 375.827   1
   1   1 -22 2811.88 359.715   1
  -1  -1  22 1783.53 347.267   1
   1  -1 -22 3053.60 377.161   1
  -1   1  21 166.973 266.478   1
   1   1 -21 104.834 276.117   1
  -1  -1  21-522.762 294.981   1
   1  -1 -21 185.333 260.111   1
  -1   1  20 518.485 273.181   1
   1  -1 -20 284.903 248.950   1
  -1  -1  19 799.723 264.787   1
   1   1 -19 736.030 259.897   1
  -1  -1  18 844.674 260.715   1
  -1   1  18 795.155 245.195   1
   1   1 -18 1514.36 271.575   1
  -1  -1  17-71.6816 238.447   1
  -1   1  17 24.7123 223.834   1
   1   1 -17 113.365 229.233   1
   1  -1 -17-47.0734 213.186   1
   1  -1 -16 12536.5 815.912   1
   1   1 -16 14027.7 813.720   1
  -1  -1  16 11509.8 805.047   1
  -1   1  15 928.948 265.490   1
  -1  -1  15 862.207 243.269   1
   1   1 -15 782.240 213.726   1
   1  -1 -15 1394.51 247.544   1
  -1   1  14 2391.98 298.454   1
   1   1 -14 3615.07 295.455   1
  -1  -1  14 3104.96 299.980   1
   1  -1 -14 1999.66 291.323   1
  -1   1  13 2913.27 298.414   1
   1   1 -13 3151.49 277.864   1
   1  -1 -13 2653.43 275.914   1
   1  -1 -12 10978.6 723.494   1
   1   1 -12 12274.7 722.219   1
  -1  -1  12 11406.1 721.038   1
  -1   1  12 11447.7 729.860   1
  -1  -1  11 830.947 182.931   1
  -1   1  11 802.646 190.972   1
   1  -1 -11 387.591 174.403   1
   1  -1 -10 28761.7 1816.17   1
   1   1 -10 33241.4 1815.53   1
  -1  -1  10 33379.5 1819.02   1
  -1   1  10 31553.9 1824.96   1
   1  -1  -9 9205.35 564.173   1
   1   1  -9 9239.51 555.779   1
  -1  -1   9 8598.81 555.801   1
  -1   1   9 8454.84 563.219   1
  -1   1   8 796.324 159.967   1
  -1  -1   8 947.601 157.397   1
   1   1  -8 1150.49 148.637   1
   1  -1  -8 830.409 152.362   1
  -1  -1   7 695.585 141.562   1
  -1   1   7 430.497 132.321   1
   1   1  -7 802.896 131.065   1
   1  -1  -7 557.933 138.780   1
   1   1  -6 2709.78 201.855   1
  -1  -1   6 2321.08 204.028   1
   1  -1  -5 1839.01 176.620   1
  -1  -1   5 1645.15 163.171   1
  -1   1   5 1487.54 176.204   1
   1   1  -5 1888.27 165.633   1
  -1   1   4 3937.79 267.633   1
  -1  -1   4 3771.53 258.556   1
   1  -1  -4 4266.71 266.642   1
   1   1  -4 3746.67 260.891   1
  -1   1   3 11289.9 616.083   1
  -1  -1   3 9858.05 604.683   1
   1  -1  -3 11347.4 614.834   1
   1   1  -3 9901.41 602.192   1
  -1  -1   2 17201.3 884.905   1
   1   1  -2 18341.3 883.687   1
  -1   1   1 569.322 81.2914   1
  -1  -1   1 379.589 60.1300   1
   1  -1  -1 508.463 78.8210   1
   1   1  -1 428.500 60.3238   1
   1  -1   0 200766. 10069.9   1
   1   1   0 193681. 10070.8   1
  -1   1   0 201010. 10069.5   1
   1  -1   1 426.786 55.6466   1
  -1  -1  -1 376.653 66.9535   1
   1   1   1 531.702 70.9975   1
  -1   1  -1 321.767 53.7328   1
   1  -1   2 17030.4 829.515   1
   1   1   2 13236.1 833.357   1
  -1  -1  -2 11891.7 831.990   1
  -1   1  -2 15997.3 828.685   1
   1  -1   3 10418.3 627.007   1
   1   1   3 10745.5 637.637   1
  -1   1  -3 10823.5 624.848   1
  -1  -1  -3 11999.4 635.992   1
   1   1   4 4329.86 293.976   1
   1  -1   4 4460.22 275.017   1
  -1  -1  -4 4678.14 291.166   1
  -1   1  -4 3791.61 270.278   1
   1  -1   5 1429.66 154.328   1
   1   1   5 1883.24 168.071   1
  -1  -1  -5 1526.11 158.740   1
  -1   1  -5 1563.43 149.978   1
   1  -1   6 1887.23 186.010   1
  -1   1  -6 2472.30 183.563   1
   1  -1   7 547.471 126.178   1
   1   1   7 504.068 159.701   1
   1   1   8 1092.00 156.823   1
   1  -1   8 885.454 154.489   1
  -1  -1  -8 1194.11 160.313   1
  -1   1  -8 1118.91 144.644   1
   1  -1   9 8265.18 549.968   1
   1   1   9 10130.5 567.950   1
  -1  -1  -9 8212.45 550.780   1
  -1   1  -9 8775.03 546.718   1
  -1  -1 -10 26995.6 1756.73   1
  -1   1 -10 31588.7 1756.36   1
   1  -1  10 32039.3 1762.18   1
   1   1  10 32891.9 1773.08   1
   1   1  11 859.596 183.237   1
   1  -1  11 906.386 177.102   1
  -1  -1 -11 1084.17 182.823   1
  -1   1 -11 799.586 173.577   1
  -1  -1 -12 11040.4 701.792   1
  -1   1 -12 10540.9 693.806   1
   1  -1  12 11568.0 702.921   1
   1   1  12 11630.6 709.384   1
   1  -1  13 3007.17 284.144   1
  -1  -1 -13 3187.51 287.303   1
   1   1  13 3316.36 297.610   1
  -1   1 -13 2872.06 280.263   1
   1   1  14 2957.35 305.831   1
   1  -1  14 3289.11 298.107   1
  -1   1 -14 2910.63 284.105   1
  -1  -1 -14 2268.12 286.889   1
   1  -1  15 1075.36 228.865   1
   1   1  15 976.934 241.840   1
  -1   1 -15 986.170 223.090   1
  -1  -1 -15 1662.60 238.096   1
  -1   1 -16 12208.1 751.128   1
  -1  -1 -16 11383.6 751.541   1
   1  -1  16 11175.8 754.153   1
   1  -1  17-116.947 214.699   1
   1   1  17 24.2940 241.935   1
  -1  -1 -17-204.612 224.398   1
  -1   1 -17 21.9419 211.644   1
   1  -1  18 1591.33 277.510   1
   1   1  18 1235.66 252.550   1
  -1  -1 -18 1821.99 264.317   1
  -1   1 -18 855.237 257.345   1
   1  -1  19 510.185 251.772   1
  -1   1 -19 555.496 239.635   1
   1   1  20 296.026 241.479   1
  -1  -1 -20 178.357 231.145   1
   1   1  21-138.078 279.206   1
   1  -1  21 27.3370 256.070   1
  -1   1 -21-258.692 247.714   1
  -1  -1 -21 418.580 285.257   1
   1   1  22 2289.38 332.945   1
   1  -1  22 3310.72 360.892   1
  -1   1 -22 2857.64 354.255   1
  -1  -1 -22 1979.31 319.808   1
   1  -1  23 660.605 301.845   1
  -1   1 -23 493.478 283.655   1
   1   1  24 669.890 282.162   1
  -1  -1 -24 305.984 280.097   1
   1  -1  25 387.088 299.154   1
   1   1  25 382.473 317.888   1
  -1   1 -25 481.604 295.614   1
  -1  -1 -25 225.279 308.294   1
   1  -1  26 419.664 287.122   1
  -1   1 -26 629.366 314.984   1
   1   1  27-118.190 311.296   1
  -1  -1 -27 84.5027 316.070   1
   1  -2 -29 592.116 288.753   1
  -1   2  28 291.391 333.938   1
   1  -2 -28 136.446 335.445   1
  -1   2  27 2318.47 369.494   1
   1  -2 -27 1411.15 355.247   1
  -1   2  26 824.710 319.894   1
   1   2 -26 1239.19 320.676   1
   1  -2 -26 751.476 307.204   1
   1  -2 -25 4397.32 416.773   1
   1   2 -25 4142.59 428.266   1
  -1   2  25 3352.83 398.241   1
  -1  -2  25 3682.95 435.250   1
   1   2 -24 303.775 277.191   1
   1  -2 -24 249.710 293.250   1
  -1  -2  24 205.829 289.172   1
  -1   2  24 964.082 318.237   1
   1  -2 -23 220.163 300.838   1
  -1   2  23 548.906 311.061   1
   1   2 -23 624.952 274.963   1
  -1  -2  23 144.164 268.901   1
   1  -2 -22 135.398 288.198   1
  -1   2  22 170.811 292.824   1
   1   2 -22 26.6197 246.327   1
  -1  -2  22 225.401 263.366   1
   1  -2 -21 1706.62 331.983   1
  -1   2  21 1572.98 338.489   1
   1   2 -21 1710.14 307.617   1
  -1  -2  21 2355.67 319.210   1
   1  -2 -20 470.640 284.934   1
   1   2 -20 352.081 253.208   1
  -1  -2  20 635.308 256.236   1
   1  -2 -19 1867.01 308.162   1
  -1   2  19 2168.72 330.305   1
   1   2 -19 2086.13 302.747   1
  -1  -2  19 2216.22 317.589   1
   1  -2 -18 4084.02 380.573   1
   1   2 -18 3368.44 358.134   1
  -1  -2  18 3416.72 359.308   1
   1  -2 -17 119.231 244.933   1
   1   2 -17-22.1573 223.323   1
  -1  -2  17-396.057 232.239   1
  -1   2  17-501.930 263.057   1
   1   2 -16 21.0456 214.817   1
   1  -2 -16 297.837 248.613   1
  -1  -2  16 331.928 222.495   1
  -1   2  16 48.3895 262.039   1
   1  -2 -15 1802.95 278.823   1
  -1   2  15 1996.66 295.493   1
   1   2 -14 15041.0 945.223   1
   1  -2 -14 16040.8 966.069   1
  -1  -2  14 17076.6 965.209   1
  -1   2  14 14580.0 964.047   1
   1   2 -13 785.007 189.483   1
  -1  -2  13 1230.25 197.497   1
   1  -2 -12 29340.0 1652.11   1
   1   2 -12 28623.9 1639.41   1
  -1  -2  12 27754.5 1640.61   1
  -1   2  12 27994.3 1653.98   1
   1  -2 -11 6372.29 446.398   1
   1   2 -11 6063.19 426.055   1
  -1   2  11 6649.49 452.805   1
   1   2 -10 725.884 142.469   1
   1  -2 -10 749.748 163.336   1
  -1   2  10 483.163 171.722   1
  -1  -2  10 591.193 151.380   1
  -1  -2   9 15025.1 875.380   1
  -1   2   9 14100.9 890.689   1
   1   2  -9 16312.5 876.262   1
   1  -2  -9 13423.9 883.023   1
  -1   2   8 37731.8 2128.48   1
   1  -2  -8 37124.2 2123.80   1
  -1   2   7 22928.9 1300.67   1
  -1  -2   7 22343.7 1284.33   1
   1   2  -7 22944.2 1281.90   1
   1  -2  -7 21518.8 1295.88   1
  -1  -2   6 31904.5 1757.20   1
  -1   2   6 32570.1 1773.19   1
   1   2  -6 32177.6 1756.29   1
   1  -2  -6 27598.1 1766.89   1
   1   2  -5 2103.92 171.111   1
  -1  -2   5 2024.71 169.282   1
  -1   2   5 2178.01 192.156   1
   1  -2  -5 2331.26 193.673   1
   1   2  -4 14249.2 799.349   1
  -1  -2   4 13335.3 801.697   1
  -1   2   4 13766.0 822.447   1
   1  -2  -4 15119.9 820.439   1
   1   2  -3 306637. 17135.5   1
   1  -2  -3 325805. 17150.3   1
  -1  -2   3 306248. 17136.4   1
  -1   2   3 308779. 17150.7   1
  -1   2   2 115726. 6177.75   1
  -1  -2   2 113790. 6164.54   1
   1  -2  -2 112548. 6177.30   1
   1   2  -2 106752. 6164.04   1
  -1   2   1 5523.40 335.838   1
  -1  -2   1 5429.44 322.974   1
   1  -2  -1 5848.73 335.377   1
   1   2  -1 5456.45 321.589   1
  -1   2   0 20.0858 68.5225   1
  -1  -2   0-16.6789 63.2701   1
   1  -2   0-21.9678 58.7930   1
   1   2   0 13.9129 58.0090   1
  -1   2  -1 5595.44 331.287   1
  -1  -2  -1 5673.90 344.043   1
   1  -2   1 5555.87 329.893   1
   1   2   2 116912. 6241.61   1
  -1   2  -2 111155. 6227.05   1
  -1  -2  -2 118072. 6239.33   1
   1  -2   2 109405. 6227.73   1
   1   2   3 321959. 17312.5   1
  -1   2  -3 302771. 17296.3   1
  -1  -2  -3 300519. 17312.2   1
   1  -2   3 326794. 17298.0   1
   1   2   4 14037.8 794.982   1
   1  -2   4 13092.4 775.270   1
  -1  -2  -4 15105.0 794.864   1
  -1   2  -4 13107.3 772.537   1
   1  -2   5 2372.90 170.377   1
  -1  -2  -5 2015.04 196.680   1
  -1   2  -5 2151.82 166.652   1
   1   2   5 2031.60 196.378   1
  -1  -2  -6 34254.7 1772.24   1
  -1   2  -6 29643.6 1750.92   1
   1  -2   6 30653.1 1753.41   1
   1   2   6 31408.7 1773.48   1
   1   2   7 21884.4 1284.29   1
   1  -2   7 21815.2 1270.32   1
  -1  -2  -7 22698.9 1282.08   1
  -1   2  -7 22556.5 1266.63   1
   1   2   8 37047.8 2067.96   1
  -1  -2  -8 35616.6 2061.56   1
  -1   2  -9 12932.7 813.892   1
   1  -2   9 14811.7 826.906   1
   1   2   9 14323.9 846.217   1
  -1  -2  -9 13869.5 838.763   1
   1   2  10 793.256 197.978   1
   1  -2  10 720.401 139.816   1
  -1  -2 -10 565.101 175.333   1
  -1   2 -10 533.047 129.525   1
  -1  -2 -11 5710.58 423.252   1
  -1   2 -11 6884.69 415.938   1
   1  -2  11 5776.83 416.534   1
   1   2  11 6097.33 433.157   1
  -1   2 -12 26299.7 1536.98   1
  -1  -2 -12 26749.0 1547.40   1
   1  -2  12 27185.7 1540.47   1
   1   2  12 26101.0 1552.61   1
   1  -2  13 943.389 203.231   1
  -1   2 -13 1049.25 175.219   1
  -1  -2 -14 16356.2 972.463   1
  -1   2 -14 16507.7 958.933   1
   1  -2  14 15368.9 961.790   1
   1   2  14 14914.5 977.905   1
   1   2  15 1935.29 274.872   1
  -1  -2 -15 2045.17 261.633   1
   1  -2  16 173.666 217.232   1
   1   2  16-71.2856 238.799   1
  -1  -2 -16-22.2621 227.117   1
  -1   2 -16 366.569 205.582   1
   1  -2  17-228.824 215.500   1
   1   2  17 296.769 225.875   1
  -1  -2 -17 300.869 205.759   1
  -1   2 -17 86.0508 210.957   1
  -1  -2 -18 4192.66 377.587   1
   1   2  18 3861.34 397.084   1
   1  -2  18 3373.79 358.418   1
  -1   2 -18 3581.26 347.998   1
   1   2  19 2713.17 313.257   1
   1  -2  19 1938.98 316.676   1
  -1   2 -19 2290.91 302.900   1
   1  -2  20 367.363 252.677   1
   1   2  20 135.363 291.507   1
  -1  -2 -20 511.026 283.916   1
  -1   2 -20 421.988 244.152   1
   1   2  21 1694.14 307.173   1
   1  -2  21 2576.16 338.792   1
  -1   2 -21 2291.03 321.418   1
  -1  -2 -21 1973.28 315.317   1
   1   2  22-367.874 297.861   1
   1  -2  22 503.424 276.357   1
  -1  -2 -22 509.213 297.890   1
  -1   2 -22 320.350 262.034   1
   1   2  23 373.555 289.189   1
   1  -2  23 633.774 294.277   1
  -1   2 -23 742.420 292.615   1
  -1  -2 -23 600.190 300.841   1
   1  -2  24 470.559 293.021   1
   1   2  24 957.257 322.299   1
  -1  -2 -24 386.721 302.214   1
  -1   2 -24 1119.28 303.254   1
   1  -2  25 3160.15 421.445   1
   1   2  25 3893.62 429.915   1
  -1   2 -25 3698.82 428.185   1
  -1  -2 -25 4148.57 426.571   1
   1   2  26 176.519 300.498   1
  -1  -2 -26 448.307 319.774   1
   1   2  27 1462.51 333.360   1
  -1  -2 -27 1171.54 359.902   1
   1   2  28-261.715 305.761   1
  -1  -2 -28 277.559 313.076   1
  -1  -2 -29 440.042 330.306   1
   1  -3 -28 2109.40 328.474   1
  -1   3  28 2216.52 338.437   1
   1  -3 -27-27.3909 312.672   1
  -1   3  27-58.1199 311.566   1
   1  -3 -26 2458.17 390.524   1
  -1   3  26 2104.73 390.892   1
   1   3 -24 2444.48 346.392   1
   1  -3 -24 2742.74 372.222   1
  -1   3  24 3053.72 383.662   1
  -1  -3  24 2300.14 348.377   1
  -1   3  23-28.8430 255.769   1
   1  -3 -23 329.545 250.241   1
   1   3 -23-134.557 269.313   1
  -1  -3  23 546.205 298.188   1
  -1  -3  22 4502.21 427.246   1
   1   3 -22 4358.63 421.162   1
  -1   3  21 254.143 258.871   1
   1  -3 -20 342.593 273.463   1
  -1   3  20 499.377 280.675   1
   1   3 -20 197.856 238.310   1
  -1  -3  20 523.685 272.272   1
   1  -3 -19 697.851 265.883   1
   1   3 -19 452.048 232.563   1
  -1  -3  19 226.349 242.771   1
  -1   3  19 947.030 291.711   1
  -1  -3  18 4825.44 403.539   1
   1   3 -18 4353.76 388.628   1
   1  -3 -17 654.501 241.962   1
  -1   3  17 408.344 237.802   1
   1   3 -17 217.041 208.136   1
  -1  -3  17 456.467 225.428   1
   1  -3 -16 7243.02 516.430   1
  -1   3  16 6809.99 524.641   1
   1   3 -15 154.097 196.422   1
   1  -3 -15 44.8460 198.715   1
  -1   3  15-95.0262 205.172   1
  -1  -3  15 20.2294 190.446   1
   1  -3 -14 8026.43 547.963   1
   1   3 -14 7606.78 525.106   1
  -1  -3  14 7499.81 523.090   1
  -1   3  14 7815.13 557.059   1
   1  -3 -13-61.3142 208.148   1
   1   3 -13 49.9468 157.361   1
  -1   3  13 86.4954 225.269   1
  -1  -3  13 507.776 179.507   1
   1   3 -12 28640.7 1663.61   1
  -1  -3  12 29348.7 1669.43   1
   1  -3 -11 18.2130 166.756   1
  -1   3  11-57.8452 176.998   1
  -1  -3  11 175.672 141.224   1
   1  -3 -10 7246.95 475.949   1
   1   3 -10 7093.08 440.364   1
  -1  -3  10 6817.62 448.516   1
  -1   3  10 6174.00 473.267   1
   1  -3  -9 15.7513 154.752   1
  -1   3   9 33.4584 167.687   1
  -1  -3   8 19310.2 1104.41   1
  -1   3   8 17318.4 1121.70   1
   1   3  -8 19957.7 1102.62   1
   1  -3  -8 19700.2 1124.62   1
   1   3  -7 6500.39 389.716   1
  -1  -3   7 5770.47 390.574   1
  -1   3   7 6643.14 423.661   1
   1  -3  -7 6426.39 414.899   1
   1   3  -6 46990.4 2643.27   1
  -1  -3   6 48409.9 2645.88   1
  -1   3   6 45990.8 2668.01   1
   1  -3  -6 47513.4 2664.78   1
  -1  -3   5 26396.5 1439.88   1
   1   3  -5 24850.8 1438.58   1
   1   3  -4 23598.9 1298.62   1
   1  -3  -4 20517.4 1322.77   1
  -1   3   4 23302.9 1325.51   1
  -1  -3   4 23911.2 1299.38   1
  -1  -3   3 14087.8 768.003   1
  -1   3   3 11342.8 792.434   1
   1  -3  -3 13656.7 797.392   1
   1   3  -3 14004.3 767.131   1
  -1   3   2 9654.31 580.582   1
   1   3  -2 10220.8 557.349   1
   1  -3  -2 10089.9 580.441   1
  -1  -3   2 9394.64 557.640   1
   1  -3  -1 66018.9 3612.33   1
  -1  -3   1 63901.3 3602.66   1
   1   3  -1 65224.5 3603.26   1
  -1   3   1 65708.3 3613.04   1
   1  -3   0 154032. 8440.53   1
   1   3   0 158941. 8442.77   1
  -1   3   0 149622. 8441.58   1
  -1  -3   0 148550. 8440.48   1
   1   3   1 58082.9 3390.43   1
  -1  -3  -1 64571.6 3390.10   1
   1  -3   1 58093.3 3378.78   1
  -1   3  -1 63603.8 3379.02   1
   1   3   2 10374.1 637.600   1
  -1  -3  -2 11406.8 636.080   1
   1  -3   3 15819.3 860.757   1
  -1   3  -3 15132.7 859.305   1
  -1  -3  -3 14336.5 884.353   1
   1   3   3 15834.2 887.342   1
  -1   3  -4 23306.5 1299.14   1
  -1  -3  -4 22286.4 1325.70   1
   1  -3   4 23018.7 1300.87   1
   1   3   4 24705.2 1328.38   1
  -1   3  -5 25160.8 1391.45   1
   1  -3   5 24437.8 1391.96   1
  -1  -3  -6 48786.0 2656.45   1
  -1   3  -6 46237.5 2631.69   1
   1  -3   6 46838.2 2633.65   1
   1   3   6 48087.7 2660.07   1
   1   3   7 6718.35 423.638   1
   1  -3   7 6115.93 394.542   1
  -1   3  -7 6445.62 390.806   1
  -1  -3  -7 6169.66 413.495   1
  -1   3  -8 18129.8 1033.31   1
   1  -3   8 16943.0 1037.97   1
   1   3   8 18924.3 1066.64   1
  -1  -3  -8 18535.7 1059.52   1
   1   3   9-186.497 145.625   1
  -1  -3  -9 15.1889 128.917   1
  -1   3 -10 6512.50 424.986   1
  -1  -3 -10 7127.97 460.243   1
   1  -3  10 6745.76 432.372   1
   1   3  10 6349.23 459.220   1
   1  -3  11 28.3237 127.956   1
   1   3  11 56.9451 191.519   1
  -1  -3 -11-124.035 176.067   1
  -1   3 -11-131.978 132.888   1
  -1   3 -12 22499.9 1443.81   1
   1  -3  12 28669.3 1464.32   1
   1  -3  13 17.0184 159.309   1
   1   3  13 234.358 203.574   1
  -1   3 -13 478.145 169.560   1
  -1  -3 -13 377.704 199.373   1
  -1  -3 -14 7288.38 538.666   1
  -1   3 -14 8127.75 529.031   1
   1  -3  14 7982.19 531.293   1
   1   3  14 7686.99 552.696   1
   1   3  15-163.170 214.537   1
   1  -3  15 19.7937 183.130   1
  -1   3 -15 111.416 181.653   1
  -1  -3 -15 392.601 223.385   1
  -1  -3 -16 7696.43 546.370   1
   1   3  16 7321.08 554.266   1
   1   3  17 100.592 232.254   1
   1  -3  17 291.529 213.209   1
  -1  -3 -17 847.250 241.373   1
  -1   3 -17 658.232 217.147   1
  -1   3 -18 4704.54 401.901   1
   1  -3  18 4336.71 401.274   1
   1   3  19 239.641 268.472   1
   1  -3  19 571.650 253.506   1
  -1  -3 -19 776.524 275.679   1
  -1   3 -19 517.275 224.335   1
   1  -3  20 284.964 267.482   1
   1   3  20-27.2849 253.659   1
  -1  -3 -20 128.740 247.143   1
  -1   3 -20-271.261 242.822   1
   1   3  21-586.287 304.985   1
  -1  -3 -21 502.724 285.839   1
  -1   3 -22 5027.25 440.653   1
   1  -3  22 4274.16 432.248   1
   1  -3  23 517.254 281.856   1
   1   3  23 718.265 324.785   1
  -1   3 -23-109.334 269.336   1
  -1  -3 -23-271.796 296.534   1
   1   3  24 2603.60 354.335   1
   1  -3  24 2053.74 350.179   1
  -1   3 -24 1904.07 346.477   1
  -1  -3 -24 2644.68 347.932   1
   1   3  26 2949.62 392.948   1
  -1  -3 -26 2475.49 390.281   1
   1   3  27 523.228 324.862   1
  -1  -3 -27 801.948 316.233   1
   1   3  28 1895.20 373.748   1
  -1  -3 -28 2522.00 398.280   1
   1  -4 -29 524.377 319.773   1
  -1   4  29 111.976 296.631   1
   1  -4 -28 774.540 345.524   1
  -1   4  28 994.834 359.985   1
   1  -4 -27-108.858 315.328   1
  -1   4  27 201.600 316.346   1
   1  -4 -26 411.820 281.712   1
  -1   4  26 232.096 294.510   1
   1  -4 -25 331.297 269.660   1
  -1   4  25 116.275 254.277   1
   1   4 -24 928.620 288.504   1
  -1   4  24 666.980 324.744   1
   1  -4 -24 442.003 304.664   1
  -1   4  23 807.058 325.742   1
   1   4 -23 640.018 260.684   1
  -1  -4  23 834.405 298.382   1
   1  -4 -23 549.090 312.618   1
  -1   4  22 1115.30 328.171   1
  -1  -4  22 751.047 277.909   1
   1   4 -22 751.409 267.812   1
   1   4 -21 250.923 241.562   1
  -1  -4  21-53.6044 251.119   1
  -1   4  20 5624.99 525.325   1
   1   4 -20 6651.80 485.856   1
  -1  -4  20 5948.45 483.971   1
   1  -4 -20 5905.16 518.742   1
  -1   4  19 1391.39 331.646   1
   1   4 -19 1463.42 276.992   1
  -1  -4  19 1699.68 284.372   1
   1  -4 -19 1533.37 327.093   1
  -1   4  18 1916.46 333.016   1
   1   4 -18 2365.83 269.153   1
  -1  -4  18 2088.42 288.949   1
   1  -4 -18 1340.11 300.471   1
   1   4 -17 1218.17 240.049   1
  -1  -4  17 1401.16 255.941   1
  -1   4  16 150.889 260.167   1
   1   4 -16 415.192 202.095   1
  -1  -4  16 795.300 220.417   1
   1  -4 -16 214.345 243.962   1
  -1   4  15 267.117 236.554   1
   1   4 -15 166.661 190.615   1
  -1  -4  15-97.8907 194.283   1
   1  -4 -15 389.679 236.352   1
  -1   4  14 2284.10 279.171   1
   1   4 -14 2665.10 264.904   1
  -1  -4  14 2507.82 266.345   1
   1  -4 -14 2531.93 275.027   1
  -1   4  13 2382.08 285.478   1
   1   4 -13 1884.11 215.740   1
  -1  -4  13 2242.29 237.305   1
   1  -4 -13 2041.07 270.682   1
  -1   4  12 275.573 214.806   1
   1  -4 -12 40.0707 202.594   1
   1   4 -12 72.1917 148.192   1
  -1  -4  12-45.7918 145.499   1
  -1   4  11 9192.53 618.530   1
   1   4 -11 9531.56 586.774   1
  -1  -4  11 10021.3 597.264   1
   1  -4 -11 9042.56 611.572   1
   1  -4 -10 1822.48 234.648   1
   1   4 -10 1885.54 173.573   1
  -1  -4  10 2067.46 190.232   1
  -1   4  10 1747.64 248.531   1
   1  -4  -9-115.752 138.131   1
  -1   4   9-70.2496 148.990   1
  -1  -4   9 21.4003 108.675   1
  -1   4   8 29070.4 1694.47   1
   1   4  -8 30363.5 1661.44   1
  -1  -4   8 28236.4 1664.01   1
   1  -4  -8 30037.2 1692.00   1
   1  -4  -7-56.3019 132.177   1
   1   4  -7 28.1689 83.1800   1
  -1   4   7 14.9500 144.179   1
   1   4  -6 8437.59 536.297   1
   1  -4  -6 9484.77 572.795   1
  -1   4   6 9151.09 574.547   1
  -1  -4   6 9880.34 540.896   1
  -1   4   5 25316.4 1317.43   1
  -1  -4   5 26766.7 1280.79   1
   1  -4  -5 24082.6 1313.28   1
  -1  -4   4 199443. 11017.0   1
   1   4  -4 199279. 11017.3   1
   1  -4  -3 13439.4 761.297   1
  -1   4   3 13550.5 763.325   1
  -1  -4   3 13162.3 729.115   1
   1   4  -3 12470.8 729.133   1
  -1   4   2 15168.7 883.468   1
   1  -4  -2 14179.2 884.515   1
  -1  -4   2 15087.8 859.479   1
   1   4  -2 16060.2 860.374   1
  -1   4   1 42674.7 2255.59   1
   1  -4  -1 42037.8 2255.37   1
  -1  -4   1 37071.4 2240.78   1
   1   4  -1 41786.4 2244.72   1
  -1   4   0 59.6717 82.5008   1
   1   4   0-55.9869 81.4271   1
   1  -4   0 64.4468 77.1049   1
  -1  -4   0 88.9954 75.9610   1
   1  -4   1 42909.9 2258.28   1
  -1  -4  -1 36102.9 2267.74   1
   1   4   1 40150.2 2271.11   1
  -1   4  -1 41478.5 2259.15   1
  -1  -4  -2 14603.2 832.462   1
   1   4   2 14197.4 834.343   1
  -1  -4  -3 13089.2 775.768   1
   1   4   3 13434.9 777.132   1
  -1   4  -4 203334. 10993.9   1
   1  -4   4 194389. 10994.6   1
  -1   4  -5 22890.9 1376.51   1
  -1  -4  -5 24425.0 1411.40   1
   1   4   5 26751.8 1417.47   1
   1  -4   5 26083.6 1379.00   1
  -1   4  -6 8844.53 515.435   1
  -1  -4  -6 7966.41 548.376   1
   1   4   6 9660.70 561.164   1
   1  -4   6 8925.24 519.433   1
   1   4   7 30.0071 152.417   1
   1  -4   7 57.5890 85.6918   1
  -1   4  -7 71.7279 81.7444   1
  -1  -4  -7 246.096 137.121   1
  -1   4  -8 28846.5 1609.38   1
   1   4   8 30669.7 1648.34   1
   1  -4   8 26414.8 1610.92   1
  -1  -4  -8 29639.5 1640.94   1
   1  -4   9 81.1536 105.434   1
  -1  -4  -9-112.322 142.232   1
  -1   4  -9 9.45780 100.478   1
   1   4  10 2316.36 247.410   1
  -1  -4 -10 1551.03 222.290   1
  -1  -4 -11 8487.22 597.470   1
  -1   4 -11 9669.25 576.413   1
   1  -4  11 9354.17 579.028   1
   1   4  11 9782.06 613.265   1
   1  -4  12 14.7061 152.641   1
   1   4  12 146.087 197.084   1
  -1  -4 -12 252.872 193.826   1
  -1   4 -12 165.101 147.405   1
   1  -4  13 2396.57 239.651   1
   1   4  13 2150.43 256.925   1
  -1  -4 -13 1597.02 236.148   1
  -1   4 -13 2366.50 225.578   1
   1  -4  14 2098.23 243.182   1
   1   4  14 1696.36 300.978   1
  -1   4 -14 2861.90 251.090   1
  -1  -4 -14 2526.27 297.947   1
   1   4  15 71.4823 195.936   1
   1  -4  15 343.448 205.034   1
  -1   4 -15 36.0220 173.793   1
  -1  -4 -15 22.2957 180.956   1
   1  -4  16 246.323 198.948   1
   1   4  16 370.610 265.821   1
  -1  -4 -16 393.372 244.381   1
  -1   4 -16 875.185 195.612   1
   1  -4  17 765.760 235.125   1
   1   4  17 817.555 258.445   1
  -1  -4 -17 980.403 259.004   1
  -1   4 -17 952.908 230.229   1
   1   4  18 1680.65 298.625   1
   1  -4  18 1900.76 270.469   1
  -1  -4 -18 1672.99 287.594   1
  -1   4 -18 2024.08 271.493   1
   1   4  19 2178.76 335.592   1
   1  -4  19 2023.07 290.833   1
  -1  -4 -19 1492.35 310.661   1
  -1   4 -19 1531.43 289.737   1
  -1  -4 -20 5526.09 460.758   1
  -1   4 -20 5489.21 468.578   1
   1  -4  20 6628.77 494.412   1
   1   4  20 5880.84 475.619   1
   1  -4  21 267.441 271.628   1
  -1   4 -21 458.391 275.231   1
  -1  -4 -21 291.465 282.529   1
   1   4  22 881.262 297.378   1
   1  -4  22 1049.95 294.451   1
  -1   4 -22 870.370 268.730   1
   1  -4  23 570.747 299.674   1
   1   4  23 516.842 305.669   1
  -1   4 -23 762.635 291.278   1
  -1  -4 -23 652.181 290.058   1
  -1   4 -24 533.044 284.884   1
   1   4  24 1153.87 344.299   1
  -1  -4 -24 851.606 333.182   1
   1   4  25 607.228 279.111   1
  -1  -4 -25 662.705 254.547   1
   1   4  26 144.399 331.306   1
  -1  -4 -26 802.038 334.859   1
   1   4  27 143.814 265.541   1
  -1  -4 -27 219.003 290.853   1
   1   4  28-141.773 325.871   1
  -1  -4 -28 297.347 332.597   1
   1   4  29 223.835 294.385   1
  -1  -4 -29 801.460 336.931   1
   1  -5 -29 673.462 351.087   1
  -1   5  29 827.042 349.851   1
   1  -5 -27 215.449 249.327   1
  -1   5  27 170.999 265.171   1
   1  -5 -26 462.834 304.496   1
  -1   5  26 489.027 304.796   1
   1  -5 -25 960.793 336.005   1
  -1   5  25 837.895 341.680   1
   1   5 -23 576.635 265.806   1
  -1   5  23 201.588 314.490   1
   1  -5 -23 958.526 331.081   1
  -1   5  22-28.7424 304.024   1
   1  -5 -22-81.8426 305.602   1
   1   5 -21-24.5299 248.191   1
  -1  -5  21 399.173 263.979   1
  -1   5  20 1401.74 331.128   1
   1   5 -20 1977.89 288.426   1
  -1  -5  20 1168.36 282.625   1
   1  -5 -20 2035.08 333.844   1
  -1   5  19 330.394 295.594   1
   1   5 -19 337.191 215.299   1
  -1  -5  19 217.146 233.203   1
   1  -5 -19 236.033 279.451   1
  -1   5  18 727.458 287.810   1
   1   5 -18-42.5845 207.157   1
  -1  -5  18 68.5592 222.223   1
   1  -5 -18 998.097 288.279   1
  -1   5  17-105.243 278.217   1
   1  -5 -17 647.812 260.400   1
  -1   5  16 4172.96 398.189   1
   1   5 -16 3369.86 313.140   1
  -1  -5  16 3258.75 326.470   1
   1  -5 -16 3321.34 364.794   1
  -1   5  15 148.794 248.269   1
   1  -5 -15 234.087 236.420   1
   1   5 -15 87.4935 179.520   1
  -1  -5  15 336.426 194.873   1
  -1   5  14 4848.50 413.508   1
   1   5 -14 5389.66 382.032   1
  -1  -5  14 5342.80 388.361   1
   1  -5 -14 4647.55 407.131   1
  -1   5  13 435.047 229.219   1
   1  -5 -13 281.349 212.116   1
   1   5 -13 589.596 168.732   1
  -1  -5  13 865.827 176.759   1
   1  -5 -12 2503.51 284.462   1
  -1   5  12 2298.48 291.493   1
  -1  -5  12 2408.12 230.330   1
   1   5 -12 2296.04 219.914   1
   1   5 -11-59.0483 116.588   1
  -1  -5  11-50.9625 129.401   1
   1  -5 -10 28759.5 1680.00   1
  -1   5  10 29131.9 1685.72   1
  -1   5   9-18.3906 167.971   1
   1   5  -9-88.5581 95.9618   1
  -1  -5   9-97.4696 98.4467   1
   1  -5  -9-103.896 159.819   1
   1   5  -8 3509.01 224.785   1
   1  -5  -8 2922.28 256.712   1
  -1   5   8 3378.09 271.192   1
  -1  -5   8 3127.33 230.808   1
   1  -5  -7 26137.4 1497.21   1
  -1   5   7 26635.5 1502.21   1
  -1  -5   7 25594.7 1461.95   1
  -1   5   6 80422.8 4569.81   1
  -1  -5   6 79252.2 4531.69   1
   1  -5  -6 82221.2 4569.36   1
   1   5  -6 84510.9 4531.86   1
   1   5  -5 1850.45 119.171   1
   1  -5  -5 1666.79 188.255   1
  -1  -5   5 1456.18 117.483   1
   1   5  -4 77514.7 4181.48   1
  -1  -5   4 73613.7 4181.26   1
  -1   5   3 1956.74 207.600   1
   1   5  -3 2258.71 143.544   1
   1  -5  -3 2569.21 207.467   1
  -1  -5   3 2249.24 141.643   1
  -1   5   2 257.073 108.616   1
  -1  -5   2 167.492 57.0182   1
   1   5  -2 120.750 59.0777   1
   1  -5  -2 151.492 103.159   1
   1   5  -1 26051.1 1524.20   1
  -1   5   1 26580.7 1536.96   1
   1  -5  -1 28199.4 1537.81   1
  -1  -5   1 28188.7 1522.60   1
   1   5   0 3310.87 219.602   1
  -1   5   0 3004.86 220.020   1
  -1  -5   0 3637.44 218.890   1
   1  -5   0 3127.47 218.923   1
   1   5   1 27922.3 1558.96   1
   1  -5   1 26467.1 1543.00   1
  -1   5  -1 28063.8 1544.29   1
  -1  -5  -1 28712.9 1557.23   1
   1  -5   2 29.0979 46.0454   1
   1   5   2 34.6556 111.284   1
  -1   5  -2 13.5037 48.3856   1
  -1  -5  -2 49.1791 100.557   1
   1   5   3 2362.23 204.441   1
  -1  -5  -3 2384.43 201.861   1
   1   5   4 76438.8 3980.39   1
  -1  -5  -4 66827.4 3971.04   1
   1  -5   5 1764.00 116.100   1
   1   5   5 1530.37 190.356   1
  -1   5  -6 87687.8 4864.15   1
  -1  -5  -6 92948.2 4906.91   1
   1   5   6 77527.6 4901.17   1
   1  -5   6 89874.6 4865.44   1
  -1   5  -7 28819.6 1538.38   1
   1   5   7 28757.3 1589.39   1
   1  -5   7 25837.4 1540.46   1
  -1  -5  -7 26556.3 1579.06   1
  -1   5  -8 3163.73 219.839   1
   1   5   8 3916.68 296.200   1
   1  -5   8 2778.24 220.579   1
  -1  -5  -8 3680.37 277.359   1
   1  -5   9 17.9641 97.1248   1
   1   5   9-54.8737 179.341   1
  -1   5  -9 159.981 94.0839   1
  -1  -5  -9 118.121 158.123   1
  -1   5 -10 29225.0 1641.61   1
  -1  -5 -10 27396.7 1674.31   1
   1  -5  10 29366.7 1643.84   1
   1   5  10 29196.1 1683.31   1
   1  -5  11 24.2849 124.343   1
  -1   5 -11 22.7533 118.195   1
   1   5  12 2241.33 266.285   1
   1  -5  12 2054.74 210.833   1
  -1  -5 -12 1426.20 235.089   1
  -1   5 -12 2248.40 197.864   1
   1  -5  13 442.286 166.994   1
   1   5  13 428.834 241.456   1
  -1   5 -13 561.406 158.129   1
  -1  -5 -13 315.496 221.287   1
  -1  -5 -14 4694.31 380.149   1
   1  -5  14 4072.90 347.311   1
   1   5  14 3783.01 379.901   1
  -1  -5 -15-136.648 229.768   1
  -1   5 -15 208.207 178.038   1
   1  -5  15-54.9836 186.887   1
   1   5  15-146.034 241.817   1
  -1   5 -16 3163.97 298.252   1
  -1  -5 -16 3017.85 345.323   1
   1  -5  16 3562.63 311.644   1
   1   5  16 3326.59 369.977   1
  -1  -5 -17 97.0954 189.557   1
   1   5  17-129.684 202.543   1
  -1  -5 -18 99.6216 273.119   1
  -1   5 -18 474.055 230.794   1
   1   5  18 425.187 277.178   1
   1  -5  18 248.203 217.278   1
  -1  -5 -19-153.165 272.243   1
  -1   5 -19 775.885 230.132   1
   1   5  19 461.532 292.723   1
   1  -5  19 647.166 242.623   1
  -1  -5 -20 2115.06 297.056   1
  -1   5 -20 1821.80 292.319   1
   1  -5  20 1083.76 290.753   1
   1   5  20 1991.99 319.773   1
  -1   5 -21 275.521 233.659   1
   1  -5  21 78.8279 238.206   1
  -1   5 -22 209.389 254.566   1
  -1  -5 -22-26.9582 285.464   1
   1   5  22 455.589 290.057   1
   1  -5  22 383.950 273.424   1
   1   5  23 430.263 289.877   1
  -1   5 -23-27.1164 253.367   1
   1   5  25 603.698 282.514   1
  -1  -5 -25 411.794 270.530   1
   1   5  26 143.188 317.140   1
  -1  -5 -26 356.486 339.115   1
   1   5  27 142.309 309.882   1
  -1  -5 -27 162.487 335.203   1
   1   5  29-110.200 330.700   1
  -1  -5 -29 526.115 353.865   1
  -1   6  28-55.4097 256.773   1
   1  -6 -28 600.618 265.094   1
  -1   6  27 1296.39 315.122   1
   1  -6 -27 1145.15 320.213   1
  -1   6  26 313.663 326.306   1
   1  -6 -26 512.725 330.385   1
  -1   6  25 861.235 346.075   1
   1  -6 -24 2353.38 383.792   1
  -1   6  23 287.474 324.383   1
   1  -6 -23 54.6822 302.625   1
  -1   6  22 402.716 308.415   1
   1  -6 -22 300.332 302.683   1
   1   6 -21 168.002 239.238   1
   1  -6 -21 515.889 303.164   1
  -1   6  21 457.271 298.737   1
  -1  -6  21 317.009 256.106   1
  -1   6  20 8179.15 651.450   1
   1  -6 -20 8351.83 641.329   1
  -1  -6  20 8472.04 616.585   1
   1   6 -20 9915.43 621.110   1
   1   6 -19 1119.77 247.871   1
  -1  -6  19 1376.25 269.407   1
   1  -6 -19 1455.10 318.779   1
  -1   6  18 1771.00 327.598   1
   1  -6 -18 879.948 299.480   1
  -1   6  17 2961.07 376.702   1
   1  -6 -17 3295.51 378.232   1
  -1  -6  17 3210.52 312.218   1
   1   6 -17 3357.95 310.959   1
   1   6 -16 1826.01 237.399   1
  -1  -6  16 2189.58 255.220   1
   1   6 -15 261.737 167.295   1
   1  -6 -15 501.585 227.975   1
  -1   6  15 151.825 228.325   1
  -1  -6  15 89.3590 162.380   1
  -1   6  14 4621.08 400.095   1
   1  -6 -14 5058.00 403.947   1
  -1  -6  14 4587.39 361.340   1
   1   6 -14 4849.13 354.307   1
   1   6 -13 161.379 130.636   1
  -1   6  13-117.612 238.855   1
  -1  -6  13-14.8652 140.309   1
   1  -6 -13 44.4671 236.558   1
  -1   6  12 2188.84 284.348   1
   1   6 -12 2082.95 204.418   1
   1  -6 -12 2516.74 281.367   1
  -1  -6  12 2126.64 212.245   1
  -1   6  11 4556.77 374.270   1
   1  -6 -11 4263.76 362.166   1
   1   6 -10 20296.5 1175.87   1
  -1  -6  10 20813.8 1180.43   1
   1  -6  -9 17795.5 1083.66   1
  -1   6   9 17048.5 1086.68   1
  -1  -6   9 19000.9 1037.38   1
   1   6  -9 17843.9 1034.00   1
  -1  -6   8 29756.8 1681.14   1
   1   6  -8 29885.1 1678.73   1
   1  -6  -8 28996.4 1725.41   1
  -1   6   8 31588.8 1736.04   1
  -1  -6   7 254.167 65.7831   1
  -1   6   7 33.5173 162.264   1
   1   6  -7 293.409 69.1072   1
   1  -6  -7 347.130 162.213   1
  -1  -6   6 772.449 73.0145   1
   1   6  -6 609.658 71.2818   1
  -1   6   6 759.216 173.248   1
   1  -6  -5 12402.1 721.676   1
  -1   6   5 11350.7 720.715   1
   1  -6  -4 63458.2 3508.42   1
  -1   6   4 61796.5 3509.68   1
   1   6  -3 250.386 54.4537   1
  -1  -6   3 262.249 47.5127   1
   1  -6  -2 7680.01 475.639   1
  -1   6   2 7774.97 477.653   1
   1   6  -2 7692.73 446.625   1
  -1   6   1 27562.2 1678.56   1
   1   6  -1 30574.8 1666.04   1
   1  -6  -1 28966.9 1679.79   1
  -1  -6   1 30869.0 1666.10   1
  -1   6   0-68.2253 91.8524   1
   1   6   0 34.0498 88.7514   1
  -1  -6   0-96.3545 81.1939   1
   1  -6   0 25.6868 90.1459   1
   1  -6   1 27298.0 1578.25   1
   1   6   1 30232.0 1595.45   1
  -1   6  -1 25657.9 1578.28   1
  -1  -6  -1 32458.7 1595.65   1
  -1  -6  -2 7592.64 474.883   1
  -1   6  -2 8018.58 443.077   1
   1   6   2 6931.32 475.212   1
   1   6   4 61170.7 3553.04   1
  -1  -6  -4 65711.3 3553.09   1
   1   6   5 12144.8 761.139   1
  -1  -6  -5 13072.6 758.262   1
  -1  -6  -6 967.803 166.889   1
   1   6   6 702.817 176.249   1
  -1  -6  -7 427.260 141.548   1
  -1   6  -7 209.985 59.5370   1
   1   6   7 153.299 155.805   1
   1  -6   7 321.564 64.5115   1
  -1  -6  -8 29502.3 1693.27   1
  -1   6  -8 28032.7 1644.01   1
   1   6   8 30600.5 1702.88   1
   1  -6   8 30290.2 1646.10   1
  -1  -6  -9 18395.3 1066.06   1
  -1   6  -9 17903.5 1014.34   1
   1  -6   9 17615.0 1016.74   1
   1   6   9 17251.9 1068.90   1
  -1   6 -10 23968.0 1317.26   1
   1  -6  10 22325.8 1317.15   1
  -1  -6 -11 4371.32 365.918   1
   1   6  11 3798.65 362.808   1
  -1   6 -12 2192.79 209.413   1
  -1  -6 -12 3114.15 283.105   1
   1  -6  12 2113.69 211.897   1
   1   6  12 2892.50 292.793   1
  -1   6 -13 188.155 140.273   1
  -1  -6 -13 280.969 201.891   1
   1  -6  13 284.030 149.639   1
   1   6  13 255.114 225.649   1
   1   6  14 3945.67 424.497   1
  -1  -6 -14 5121.14 423.484   1
  -1   6 -14 4943.34 361.985   1
   1  -6  14 5284.25 365.185   1
  -1  -6 -15 349.448 224.902   1
  -1   6 -15 464.049 160.145   1
   1   6  15-49.7490 238.334   1
   1  -6  15 399.111 183.748   1
  -1   6 -16 2334.42 259.009   1
   1  -6  16 2192.10 266.672   1
  -1  -6 -17 2978.46 356.990   1
   1   6  17 3419.16 374.286   1
  -1   6 -17 3289.43 319.400   1
   1  -6  17 3617.66 329.336   1
  -1  -6 -18 1513.95 303.312   1
   1   6  18 2151.45 338.036   1
  -1  -6 -19 798.033 243.178   1
  -1   6 -19 1239.55 235.065   1
   1   6  19 766.567 242.742   1
   1  -6  19 1252.61 251.433   1
   1   6  20 9488.65 665.675   1
   1  -6  20 8672.18 629.397   1
  -1  -6 -20 9112.46 649.248   1
  -1   6 -20 8231.62 615.359   1
   1   6  21 904.260 323.098   1
  -1   6 -21 764.083 252.847   1
   1  -6  21 1216.88 267.949   1
  -1  -6 -21 401.533 297.045   1
   1   6  22 227.986 248.699   1
  -1  -6 -22 296.791 249.338   1
   1   6  23 85.9018 313.486   1
  -1  -6 -23 216.713 300.897   1
   1   6  24 1860.84 380.630   1
  -1  -6 -24 2779.90 395.776   1
   1   6  25 1399.59 289.902   1
  -1  -6 -25 654.428 274.897   1
   1   6  26 454.138 326.049   1
   1   6  27 1181.67 340.463   1
  -1  -6 -27 1231.43 352.905   1
   1   6  28 276.012 291.060   1
  -1  -6 -28 184.200 278.062   1
   1  -7 -28 1235.76 268.766   1
  -1   7  28 518.954 261.840   1
  -1   7  26 734.390 345.831   1
   1  -7 -25 324.936 331.682   1
  -1   7  24 371.727 332.363   1
   1  -7 -24 299.608 330.714   1
  -1   7  22 2790.48 424.180   1
   1  -7 -22 4505.40 434.420   1
  -1   7  21 143.282 314.037   1
   1  -7 -21 435.587 308.035   1
   1   7 -20-224.532 198.580   1
  -1   7  20 538.581 319.283   1
   1  -7 -20 487.395 297.526   1
  -1   7  19-476.587 313.489   1
   1  -7 -19 267.789 294.684   1
   1   7 -19 147.497 205.609   1
  -1  -7  19 136.660 227.812   1
  -1   7  18 10619.9 769.315   1
   1   7 -18 11603.0 715.386   1
  -1  -7  18 11241.8 724.211   1
   1  -7 -18 10510.4 758.063   1
   1  -7 -17 205.440 265.017   1
   1   7 -17 658.755 199.696   1
  -1  -7  17 177.907 193.746   1
  -1   7  17 567.721 274.258   1
   1  -7 -16 375.766 216.107   1
   1   7 -16 320.229 173.444   1
  -1  -7  16-54.6454 166.824   1
  -1   7  16 396.793 223.398   1
   1  -7 -15 194.744 239.153   1
   1   7 -15-123.427 155.988   1
  -1  -7  15 33.1904 175.871   1
  -1   7  15 25.7889 247.534   1
   1  -7 -14 165.460 251.385   1
   1   7 -14 544.236 157.186   1
  -1  -7  14 254.208 154.564   1
  -1   7  14 524.932 281.280   1
   1   7 -13 597.519 147.212   1
  -1   7  13 701.046 241.946   1
  -1  -7  13 397.086 156.772   1
   1  -7 -12 1339.48 256.130   1
  -1   7  12 1300.99 258.605   1
   1  -7 -11 336.752 196.234   1
   1   7 -11 46.4206 103.586   1
  -1  -7  11 59.5483 107.948   1
  -1   7  11 133.617 203.923   1
   1  -7 -10 780.320 226.173   1
   1   7 -10 711.665 110.925   1
  -1  -7  10 1013.66 122.685   1
  -1   7  10 1249.72 244.148   1
  -1   7   9 7051.89 459.069   1
   1   7  -9 5689.16 368.088   1
   1  -7  -9 6528.18 444.322   1
  -1  -7   9 6206.43 369.067   1
  -1   7   8 6228.73 443.751   1
  -1  -7   8 6463.85 374.459   1
   1  -7  -8 5864.74 441.823   1
   1   7  -8 6369.55 373.471   1
   1   7  -7 1164.62 87.6230   1
  -1  -7   7 1017.70 84.3359   1
   1  -7  -7 1254.67 187.915   1
  -1   7   7 1009.56 196.800   1
   1  -7  -6 18563.0 1075.23   1
  -1   7   6 17731.5 1077.72   1
   1  -7  -5 2833.14 258.566   1
  -1   7   5 3361.47 267.581   1
   1  -7  -4 507.530 131.633   1
  -1   7   4 647.701 152.679   1
   1   7  -3 3003.88 191.015   1
   1  -7  -3 2961.98 238.076   1
  -1  -7   3 3208.96 190.333   1
  -1  -7   2 13793.4 781.504   1
  -1   7   1 486.936 111.821   1
   1   7  -1 799.434 99.1195   1
   1  -7  -1 649.589 116.563   1
  -1  -7   1 752.605 90.2755   1
  -1   7   0 15277.8 913.995   1
   1  -7   0 15388.7 912.141   1
   1   7   0 17171.1 916.795   1
   1  -7   1 799.775 93.3575   1
  -1   7  -1 775.938 101.725   1
   1   7   1 709.503 122.958   1
   1  -7   2 15386.4 866.742   1
  -1  -7  -3 3113.27 254.374   1
   1   7   3 3516.45 262.904   1
   1   7   4 442.836 143.854   1
  -1  -7  -4 277.952 117.802   1
   1   7   5 3768.50 284.117   1
  -1  -7  -5 3197.67 268.010   1
  -1  -7  -6 17759.0 1075.44   1
   1   7   6 18652.6 1082.85   1
  -1  -7  -7 1039.16 176.382   1
   1   7   7 1408.06 198.638   1
   1   7   8 5910.77 466.483   1
   1  -7   8 6994.45 395.958   1
  -1  -7  -8 7200.17 472.578   1
  -1   7  -8 6747.42 394.375   1
   1   7   9 6597.82 462.559   1
   1  -7   9 6354.89 385.715   1
  -1  -7  -9 6029.55 452.873   1
  -1   7  -9 6672.10 385.760   1
   1  -7  10 1155.10 124.860   1
   1   7  10 1130.70 232.951   1
  -1   7 -10 1167.55 126.031   1
  -1  -7 -10 1129.17 217.479   1
   1  -7  11 18.8225 104.322   1
   1   7  11-109.791 237.215   1
  -1   7 -11 134.711 100.260   1
  -1  -7 -11-225.375 212.856   1
   1   7  12 1649.82 260.681   1
  -1  -7 -12 1003.63 230.825   1
   1   7  13 356.909 200.470   1
   1  -7  13 551.822 150.158   1
  -1   7 -13 622.991 145.734   1
  -1  -7 -13 644.191 200.318   1
   1  -7  14 14.4490 142.727   1
   1   7  14 393.375 241.069   1
  -1   7 -14-27.5659 139.187   1
  -1  -7 -14 391.104 230.678   1
   1  -7  15-64.3361 168.531   1
   1   7  15 76.0610 269.269   1
  -1   7 -15 184.071 155.180   1
  -1  -7 -15 261.200 248.739   1
   1   7  16 156.432 259.768   1
   1  -7  16 70.7520 161.319   1
  -1  -7 -16 634.424 261.763   1
  -1   7 -16 33.7773 166.166   1
   1   7  17 533.378 252.059   1
  -1  -7 -17 24.9845 219.979   1
  -1   7 -17 239.541 187.210   1
   1  -7  17 270.076 193.856   1
   1   7  18 10082.1 707.647   1
  -1   7 -18 10749.7 664.473   1
   1  -7  18 9265.68 656.320   1
  -1  -7 -18 9867.97 688.261   1
   1   7  19 82.7633 302.472   1
  -1  -7 -19-103.766 288.544   1
   1   7  20 392.584 307.172   1
  -1   7 -20 315.197 207.592   1
   1  -7  20 166.827 189.232   1
  -1  -7 -20 132.744 284.943   1
   1   7  21 84.9642 247.489   1
  -1  -7 -21 80.4925 234.468   1
   1   7  22 3447.23 409.471   1
  -1  -7 -22 3453.92 400.665   1
   1   7  24 199.380 299.607   1
  -1  -7 -24 542.518 299.746   1
  -1  -7 -25 649.705 288.567   1
   1   7  26 196.737 332.665   1
   1   7  28 897.662 306.860   1
  -1  -7 -28 440.993 311.878   1
   1  -8 -27 519.515 272.318   1
  -1   8  27 467.302 274.465   1
   1  -8 -26 238.079 300.804   1
  -1   8  26 307.465 297.753   1
   1  -8 -25 1155.11 338.538   1
  -1   8  25 876.739 331.432   1
  -1   8  24 284.915 326.322   1
   1  -8 -24-217.066 314.896   1
  -1   8  23 371.798 335.518   1
   1  -8 -23 517.415 322.605   1
  -1   8  22 400.987 312.008   1
   1  -8 -22 435.845 322.073   1
  -1   8  21 918.256 318.416   1
   1  -8 -21 27.2476 294.260   1
  -1   8  20-114.233 301.104   1
   1  -8 -20-298.448 294.978   1
   1   8 -19 341.759 203.694   1
  -1   8  18 1225.49 275.826   1
   1   8 -18 2099.84 246.827   1
  -1  -8  18 2088.48 262.648   1
   1  -8 -18 1246.97 255.901   1
  -1   8  17 246.369 281.802   1
   1   8 -17 324.391 182.345   1
  -1  -8  17 561.044 192.756   1
   1  -8 -17 468.060 262.184   1
  -1   8  16-241.798 292.126   1
   1   8 -16 418.338 166.575   1
  -1  -8  16 197.330 170.587   1
   1  -8 -16 279.869 285.264   1
  -1   8  15-105.039 271.228   1
   1  -8 -15 522.212 251.518   1
   1   8 -15 69.5079 136.446   1
  -1  -8  15 118.379 150.734   1
   1  -8 -14 3114.91 299.199   1
   1   8 -14 2304.25 219.506   1
  -1  -8  14 2703.75 226.589   1
  -1   8  14 1892.98 289.486   1
   1  -8 -13-210.616 249.949   1
  -1   8  13 148.641 275.076   1
   1   8 -12 9562.50 527.106   1
  -1   8  12 8449.43 603.265   1
   1  -8 -12 8749.33 597.089   1
  -1  -8  12 7771.44 528.604   1
   1  -8 -11 326.268 233.243   1
   1   8 -11 51.8928 89.0426   1
  -1  -8  11 60.5337 97.5465   1
  -1   8  11 138.165 245.980   1
  -1   8  10 4576.57 396.066   1
   1  -8 -10 5802.14 405.720   1
  -1  -8  10 4889.85 303.936   1
   1   8 -10 4921.69 305.159   1
  -1  -8   9 394.135 66.9209   1
   1   8  -9 443.796 67.1433   1
   1  -8  -8 22838.5 1345.41   1
  -1   8   8 22835.8 1349.79   1
   1  -8  -7 4585.53 340.525   1
  -1   8   7 4030.92 342.620   1
   1  -8  -6 5569.99 389.932   1
  -1   8   6 4928.94 389.901   1
   1  -8  -5 243.918 142.243   1
  -1   8   5 193.714 147.881   1
   1  -8  -4 8492.76 538.186   1
  -1   8   4 8526.66 540.899   1
  -1  -8   3 65.7766 52.3095   1
   1   8  -3 30.5096 56.8965   1
   1   8  -2 70720.2 3966.50   1
  -1  -8   2 72124.9 3964.74   1
  -1  -8   1 16970.5 1026.90   1
   1   8  -1 19589.6 1031.87   1
   1  -8  -1 17942.9 1042.65   1
  -1   8   1 17887.4 1043.97   1
   1  -8   0 8.23586 89.4894   1
  -1  -8   0 8.18352 91.8465   1
  -1   8   0-122.522 101.086   1
  -1  -8  -1 16482.3 1024.92   1
   1   8   1 18549.2 1031.91   1
  -1   8  -1 19063.8 1016.95   1
   1  -8   1 17193.5 1011.63   1
   1   8   2 67173.2 3588.23   1
  -1  -8  -2 66052.1 3584.44   1
  -1   8  -2 63466.7 3555.33   1
   1  -8   2 62672.7 3553.87   1
   1   8   3 81.5343 132.361   1
  -1  -8  -4 8734.84 556.355   1
   1   8   4 9154.41 566.560   1
   1   8   5 272.368 151.275   1
  -1  -8  -5-59.1163 134.663   1
  -1  -8  -6 5604.60 385.204   1
   1   8   6 5127.06 390.105   1
  -1  -8  -7 4255.58 327.442   1
   1   8   7 3676.62 327.004   1
  -1  -8  -8 23081.0 1350.69   1
   1   8   8 22718.5 1355.29   1
  -1   8 -10 4474.37 286.562   1
  -1  -8 -10 5144.73 388.915   1
   1  -8  10 4790.22 289.702   1
   1   8  11-249.377 222.730   1
  -1   8 -11 6.64564 84.4560   1
   1  -8  11 35.5998 86.3311   1
   1   8  12 8082.82 624.066   1
  -1   8 -12 9335.74 550.924   1
  -1  -8 -12 8381.88 614.288   1
   1  -8  12 9780.57 554.423   1
   1   8  13 438.530 214.528   1
  -1  -8 -13 136.783 189.106   1
  -1   8 -13 123.105 119.669   1
   1  -8  13 380.471 132.121   1
  -1  -8 -14 2237.10 289.077   1
  -1   8 -14 2472.73 217.575   1
   1  -8  14 2432.26 222.264   1
   1   8  14 1961.16 295.142   1
  -1  -8 -15 290.301 244.769   1
   1  -8  15 100.946 148.273   1
  -1   8 -15 258.294 146.881   1
   1   8  15-25.8590 266.062   1
   1  -8  16 80.7087 162.498   1
  -1   8 -16 60.8458 154.124   1
   1   8  16 344.107 288.087   1
  -1  -8 -17 1039.54 293.268   1
   1  -8  17 410.170 189.359   1
  -1   8 -17 435.578 182.013   1
   1   8  17 945.786 318.412   1
  -1  -8 -18 1807.21 315.002   1
   1  -8  18 1796.19 254.408   1
   1   8  18 1537.51 319.057   1
  -1   8 -18 1665.98 237.719   1
  -1   8 -19 553.397 208.817   1
  -1  -8 -20-79.9806 268.985   1
   1   8  20-28.1585 274.763   1
  -1  -8 -21 376.351 304.168   1
   1   8  21 198.628 308.676   1
  -1  -8 -22 242.885 301.821   1
   1   8  22-57.0537 328.409   1
  -1  -8 -23 351.355 286.062   1
   1   8  23 28.4756 272.875   1
  -1  -8 -24 404.538 292.534   1
   1   8  24-141.597 289.479   1
  -1  -8 -25 805.629 346.629   1
   1   8  25 1434.09 360.064   1
  -1  -8 -26 345.461 327.822   1
   1   8  26 251.120 314.614   1
   1   8  27 356.694 257.769   1
   1  -9 -27 153.682 303.068   1
  -1   9  27 54.2245 304.285   1
   1  -9 -25 425.903 239.582   1
  -1   9  25 392.341 251.437   1
  -1   9  23 1310.18 283.354   1
   1  -9 -23 1301.79 277.767   1
  -1   9  22 2402.60 320.119   1
   1  -9 -22 2285.10 311.790   1
  -1   9  21 603.374 287.920   1
   1  -9 -21 899.960 270.003   1
  -1   9  20 85.9642 293.420   1
   1  -9 -20-108.894 268.062   1
  -1   9  19 1022.55 335.373   1
   1  -9 -19 1302.37 316.878   1
   1  -9 -18 2472.97 363.292   1
   1   9 -18 2129.61 246.178   1
  -1   9  18 1547.72 357.428   1
   1  -9 -17 52.8473 278.409   1
   1   9 -17 75.6212 157.801   1
  -1  -9  17 193.289 169.066   1
  -1   9  17-221.909 295.707   1
  -1   9  16 4114.72 363.103   1
   1  -9 -16 3598.04 340.495   1
   1   9 -16 3244.78 267.144   1
   1  -9 -15 657.827 268.496   1
   1   9 -15 211.517 127.706   1
  -1  -9  15 247.715 138.470   1
  -1   9  15-26.7179 279.039   1
   1   9 -14 111.224 112.485   1
  -1  -9  14 144.362 118.309   1
   1  -9 -13 1846.21 280.751   1
   1   9 -13 1426.15 142.988   1
  -1  -9  13 1170.80 142.532   1
  -1   9  13 1473.87 276.595   1
   1   9 -12 6705.71 396.716   1
  -1   9  12 6773.83 518.431   1
   1  -9 -12 6486.86 501.449   1
  -1  -9  12 6426.81 396.252   1
   1  -9 -11 179.387 230.669   1
  -1  -9  11 175.410 66.8330   1
   1   9 -11 72.6899 64.1915   1
  -1   9  11 71.2159 234.899   1
  -1   9  10 775.635 227.833   1
   1  -9 -10 711.093 219.370   1
  -1   9   9 2116.19 263.095   1
   1  -9  -9 2183.94 258.090   1
  -1   9   7 1842.61 243.590   1
   1  -9  -7 1888.40 228.958   1
  -1   9   6 12956.0 802.358   1
   1  -9  -5 9304.59 592.080   1
  -1   9   5 9225.61 595.432   1
   1  -9  -4 4862.01 364.497   1
  -1   9   4 5279.82 369.376   1
   1   9  -3 127.831 62.3665   1
  -1  -9   3 79.2122 55.6481   1
   1  -9  -3 150.979 123.456   1
  -1  -9   2 14474.2 834.705   1
   1  -9  -2 15540.8 866.315   1
  -1   9   2 14282.1 865.147   1
   1   9  -2 14555.8 836.226   1
  -1  -9   1 3362.68 228.448   1
   1   9  -1 3340.28 232.460   1
   1   9   0 26711.6 1548.46   1
  -1  -9   0 27509.3 1547.26   1
  -1   9   0 27875.8 1549.88   1
   1  -9   0 27071.9 1546.43   1
  -1   9  -1 2570.38 205.237   1
   1  -9   1 3105.51 204.815   1
   1  -9   2 14978.5 852.852   1
   1   9   2 14413.0 884.348   1
  -1  -9  -2 15365.9 883.051   1
  -1   9  -2 15157.7 855.255   1
  -1  -9  -3 171.362 136.416   1
  -1   9  -3 93.6533 44.0271   1
   1  -9   3 13.5311 38.3958   1
  -1  -9  -4 5760.72 395.392   1
   1   9   4 5651.53 395.992   1
  -1  -9  -5 9558.70 587.519   1
   1   9   5 8707.67 588.874   1
   1   9   6 12326.9 770.811   1
  -1  -9  -7 1634.79 224.749   1
   1   9   7 1642.43 232.117   1
  -1  -9  -9 2245.27 259.303   1
   1   9   9 1697.35 257.593   1
  -1  -9 -10 272.065 192.603   1
   1   9  10 651.611 222.073   1
  -1  -9 -11 480.015 198.561   1
   1   9  11-23.3715 198.046   1
   1   9  12 5925.60 471.304   1
  -1   9 -12 5437.13 362.656   1
   1  -9  12 6536.11 368.252   1
   1   9  13 1349.02 255.709   1
  -1   9 -13 1349.22 137.853   1
   1  -9  13 1313.33 146.406   1
  -1  -9 -13 1333.65 243.851   1
  -1   9 -14 412.279 123.685   1
   1  -9  14 40.2239 120.006   1
   1   9  15 368.699 266.658   1
  -1  -9 -15 172.537 243.133   1
  -1  -9 -16 3625.28 379.924   1
  -1   9 -16 3496.28 277.497   1
   1  -9  16 3783.01 294.419   1
   1   9  16 3735.26 399.730   1
  -1  -9 -17-128.215 275.978   1
   1   9  17-300.620 301.278   1
  -1   9 -17 87.7155 158.828   1
   1  -9  17 206.448 171.243   1
  -1   9 -18 2559.03 256.868   1
  -1  -9 -18 2803.66 379.511   1
   1   9  18 2887.42 388.437   1
  -1  -9 -19 904.114 305.806   1
   1   9  19 954.931 329.950   1
  -1  -9 -20 643.874 288.583   1
   1   9  20 764.604 305.490   1
  -1  -9 -21 431.000 236.139   1
   1   9  21 256.068 242.835   1
  -1  -9 -22 1885.75 328.764   1
   1   9  22 2363.42 356.869   1
  -1  -9 -23 1534.16 356.218   1
   1   9  23 1134.28 363.016   1
  -1  -9 -25-53.4520 286.580   1
   1   9  25 251.175 298.683   1
  -1  -9 -27 592.022 335.949   1
   1   9  27 81.1774 340.607   1
   1 -10 -26 2039.65 379.200   1
  -1  10  26 1855.55 385.337   1
   1 -10 -25 395.299 321.540   1
  -1  10  25-55.4706 335.883   1
   1 -10 -24 267.506 317.784   1
  -1  10  24 814.561 345.775   1
  -1  10  23 594.961 336.340   1
   1 -10 -23 188.845 305.539   1
  -1  10  22 1112.55 353.836   1
   1 -10 -22 407.450 326.917   1
  -1  10  20 574.561 327.487   1
   1 -10 -20 654.435 305.740   1
  -1  10  19 744.537 280.043   1
   1 -10 -19 788.983 267.605   1
  -1  10  18 396.980 284.989   1
   1 -10 -18-27.0867 257.046   1
  -1  10  17 448.558 321.883   1
   1 -10 -17 373.893 298.960   1
  -1  10  16 4538.05 449.331   1
   1 -10 -16 5216.53 449.225   1
   1  10 -16 4771.89 327.120   1
   1 -10 -15 386.949 257.435   1
   1  10 -15 8.39505 107.103   1
  -1 -10  15-67.5714 106.590   1
  -1  10  15-135.782 249.887   1
   1 -10 -14 909.935 277.948   1
  -1 -10  14 1042.38 117.395   1
  -1  10  14 1011.14 288.846   1
   1  10 -14 947.297 114.398   1
  -1 -10  13 59.1659 46.5665   1
   1  10 -13 60.6526 51.9871   1
  -1  10  12 202.210 256.261   1
   1 -10 -12 694.057 252.919   1
  -1  10  11 440.620 256.457   1
   1 -10 -11-161.740 240.139   1
  -1  10  10 1487.29 266.656   1
   1 -10 -10 1180.99 246.297   1
  -1  10   9 2424.93 292.421   1
  -1  10   8-21.6433 208.730   1
   1 -10  -8 40.8544 203.403   1
  -1  10   7 862.938 222.900   1
   1 -10  -7 1283.94 221.498   1
   1 -10  -6 7227.82 496.373   1
  -1  10   5 72.4952 171.464   1
   1 -10  -5-17.2102 171.754   1
  -1  10   4 134.682 153.302   1
   1 -10  -4-80.1497 140.459   1
   1  10  -3 119.563 68.3816   1
  -1  10   3 201.509 148.917   1
   1 -10  -3 117.741 142.412   1
  -1 -10   3 94.3217 62.2993   1
  -1  10   2 2551.73 220.921   1
   1  10  -2 1992.91 169.468   1
   1 -10  -2 2504.52 214.308   1
  -1 -10   2 2210.57 167.638   1
   1  10  -1 844.280 117.207   1
  -1  10   1 756.414 141.239   1
   1 -10  -1 1160.20 151.087   1
  -1 -10   1 828.742 114.731   1
  -1  10   0 10.6582 113.395   1
   1 -10   0 9.91404 106.899   1
   1  10   1 1071.40 146.356   1
  -1 -10  -1 848.545 141.055   1
  -1  10  -1 766.891 126.980   1
   1 -10   1 1003.43 117.329   1
   1  10   2 2749.87 233.013   1
   1 -10   2 2220.71 174.813   1
  -1 -10  -2 2651.96 222.531   1
  -1  10  -2 2587.41 178.548   1
  -1 -10  -3 227.225 144.680   1
   1 -10   3 183.134 49.9341   1
  -1  10  -3 249.660 55.4287   1
   1  10   3 198.143 155.209   1
  -1 -10  -4 216.394 153.338   1
   1  10   4-16.5872 162.322   1
  -1 -10  -5-16.6469 162.823   1
   1  10   5-89.3151 176.707   1
  -1 -10  -6 7247.47 496.092   1
  -1 -10  -7 849.067 213.715   1
   1  10   7 809.092 223.661   1
  -1 -10  -8 79.3782 170.442   1
   1  10   8 106.479 199.044   1
   1  10   9 1849.52 258.958   1
  -1 -10 -10 1172.07 255.267   1
   1  10  10 1577.34 271.333   1
  -1 -10 -11 67.6499 218.010   1
   1  10  11 48.0859 261.210   1
  -1 -10 -12 1186.77 271.167   1
   1  10  12 546.680 259.902   1
  -1 -10 -14 1202.57 272.932   1
  -1  10 -14 864.867 88.1619   1
   1 -10  14 702.582 87.5034   1
   1  10  14 1494.67 293.687   1
  -1 -10 -15 75.2738 252.650   1
   1 -10  15 112.962 101.145   1
   1  10  15 562.428 289.372   1
  -1  10 -15 21.4989 93.7734   1
  -1  10 -16 4133.10 299.732   1
  -1 -10 -16 5165.23 431.498   1
   1  10  16 4905.30 439.582   1
  -1 -10 -17 441.599 291.453   1
   1  10  17 635.345 304.300   1
  -1 -10 -18 422.442 291.455   1
   1  10  18 111.902 308.216   1
  -1 -10 -19 935.601 318.071   1
   1  10  19 959.943 339.103   1
  -1 -10 -20 1158.08 327.569   1
   1  10  20 995.633 349.990   1
  -1 -10 -22 916.464 301.394   1
   1  10  22 1249.55 330.595   1
  -1 -10 -23 402.780 242.649   1
   1  10  23 761.522 268.675   1
  -1 -10 -24 400.538 293.546   1
   1  10  24 615.314 310.124   1
  -1 -10 -25 476.075 334.908   1
   1  10  25 524.914 341.986   1
  -1 -10 -26 2641.37 390.438   1
   1  10  26 1361.14 370.911   1
  -1  11  26 1318.26 296.028   1
   1 -11 -26 559.167 260.771   1
  -1  11  25 54.9097 255.923   1
   1 -11 -25 103.908 256.403   1
  -1  11  24 669.221 272.507   1
   1 -11 -24 1589.20 283.950   1
   1 -11 -23 429.627 251.247   1
  -1  11  23 56.4083 235.938   1
   1 -11 -22 324.763 278.847   1
  -1  11  22 824.227 306.280   1
   1 -11 -21 652.570 315.940   1
  -1  11  21 200.116 313.769   1
   1 -11 -20 136.533 305.620   1
  -1  11  20 719.189 347.906   1
   1 -11 -19 491.220 310.026   1
  -1  11  19 201.267 329.889   1
   1 -11 -18 1142.96 285.033   1
  -1  11  18 1919.09 318.032   1
   1 -11 -16 4206.14 435.668   1
  -1  11  16 4854.48 472.198   1
   1 -11 -15 1157.82 260.371   1
  -1  11  15 1132.54 275.022   1
   1 -11 -14 827.464 291.027   1
  -1  11  14 190.042 286.856   1
   1 -11 -13 100.841 226.282   1
  -1  11  13 398.149 240.789   1
  -1  11  12 3497.55 372.237   1
   1 -11 -11 1100.09 256.887   1
  -1  11  11 780.504 274.998   1
   1 -11 -10 10289.5 699.613   1
   1 -11  -9 288.931 230.110   1
  -1  11   9 328.663 235.407   1
   1 -11  -8 3419.18 320.491   1
  -1  11   8 2340.56 303.857   1
   1 -11  -6 659.120 188.714   1
  -1  11   6 753.387 224.933   1
   1 -11  -5 585.742 192.986   1
  -1  11   5 115.018 179.638   1
   1 -11  -4 10954.4 680.521   1
  -1  11   4 10446.3 679.696   1
   1 -11  -3 1797.73 217.740   1
  -1  11   3 1908.43 221.912   1
   1  11  -3 1957.36 146.748   1
  -1 -11   3 1994.06 143.446   1
   1  11  -2 351.008 103.050   1
  -1 -11   2 345.747 98.7425   1
  -1  11   2 598.729 170.292   1
   1 -11  -2 213.638 155.712   1
  -1  11   1 1416.66 190.459   1
   1  11  -1 1979.18 171.431   1
   1 -11  -1 1710.19 188.180   1
  -1 -11   1 1803.62 162.401   1
  -1 -11  -1 1539.56 186.140   1
   1 -11   1 1717.54 164.982   1
   1  11   1 2124.70 202.740   1
  -1  11  -1 1655.14 168.307   1
  -1 -11  -2 566.796 141.827   1
  -1  11  -2 398.027 96.8657   1
   1 -11   2 402.348 89.9552   1
   1  11   2 207.492 160.449   1
  -1 -11  -3 1880.13 205.258   1
  -1  11  -3 1622.90 112.722   1
   1 -11   3 1452.24 107.752   1
   1  11   3 1364.80 207.970   1
  -1 -11  -4 10654.4 663.065   1
   1  11   4 10360.4 664.146   1
   1  11   5 753.660 200.078   1
  -1 -11  -5 228.561 170.606   1
   1  11   6 720.651 208.451   1
  -1 -11  -6 579.258 186.151   1
   1  11   7 232.080 226.171   1
  -1 -11  -7 256.623 210.046   1
   1  11   8 2875.62 310.716   1
  -1 -11  -8 2794.12 292.076   1
  -1 -11  -9-86.5055 220.107   1
  -1 -11 -10 11263.6 738.988   1
   1  11  10 11144.4 742.311   1
   1  11  11 1413.27 260.486   1
  -1 -11 -11 1414.66 237.876   1
   1  11  12 3523.18 371.341   1
   1  11  13 209.476 275.387   1
  -1 -11 -13 441.492 258.038   1
   1  11  14-80.2265 296.825   1
  -1 -11 -14 602.135 275.038   1
   1  11  15 1849.98 345.284   1
  -1 -11 -15 1684.82 327.916   1
   1  11  16 4195.48 432.209   1
  -1 -11 -16 3736.12 400.300   1
   1  11  18 1129.14 334.695   1
  -1 -11 -18 962.138 307.899   1
   1  11  19 454.458 334.048   1
  -1 -11 -19 565.109 305.894   1
   1  11  20 113.890 329.904   1
  -1 -11 -20 808.750 312.477   1
   1  11  21 313.022 330.835   1
  -1 -11 -21-80.7361 303.082   1
   1  11  22 169.690 336.247   1
  -1 -11 -22 134.626 312.082   1
   1  11  23-140.358 323.213   1
  -1 -11 -23 402.006 306.023   1
   1  11  24 1082.76 311.729   1
  -1 -11 -24 345.418 288.523   1
   1  11  25 410.846 248.216   1
  -1 -11 -25 312.955 238.306   1
   1  11  26 348.879 316.634   1
  -1 -11 -26 382.939 303.634   1
   1 -12 -25 1075.27 344.413   1
  -1  12  25 325.275 359.492   1
   1 -12 -23 213.007 310.443   1
  -1  12  23 392.438 336.657   1
  -1  12  21-142.631 246.874   1
   1 -12 -21 706.242 249.813   1
  -1  12  20 1003.64 335.928   1
   1 -12 -20 381.829 299.144   1
  -1  12  19-86.5001 330.355   1
   1 -12 -19 382.611 312.613   1
  -1  12  18 115.210 299.391   1
   1 -12 -18 902.215 295.084   1
  -1  12  17 229.512 292.894   1
   1 -12 -17 626.605 290.827   1
  -1  12  15 617.348 260.957   1
   1 -12 -15 107.208 254.940   1
   1 -12 -14 6792.13 536.100   1
  -1  12  14 6252.78 543.254   1
   1 -12 -13-129.194 259.087   1
  -1  12  11 310.839 252.081   1
   1 -12 -11 271.414 228.191   1
  -1  12  10 628.936 249.112   1
   1 -12 -10 143.776 233.080   1
  -1  12   9 364.837 233.085   1
   1 -12  -9 694.841 234.007   1
   1 -12  -8 4814.00 396.734   1
  -1  12   8 4726.77 405.274   1
  -1  12   7 1031.79 241.655   1
   1 -12  -7 1092.47 243.309   1
  -1  12   5 141.481 198.808   1
   1 -12  -5 211.142 190.958   1
   1 -12  -4 26962.5 1536.37   1
  -1  12   4 25725.2 1535.66   1
   1 -12  -3 449.133 178.816   1
  -1 -12   3 598.523 84.2278   1
   1  12  -3 484.976 88.4029   1
  -1  12   3 611.768 183.675   1
   1  12  -2 6238.65 398.500   1
   1 -12  -2 6731.44 441.503   1
  -1 -12   2 6208.65 392.871   1
  -1  12   2 6595.45 442.961   1
  -1 -12   1 222.785 103.928   1
  -1  12   1 28.6166 152.533   1
   1  12  -1 139.298 123.716   1
   1 -12  -1 267.458 139.825   1
  -1 -12   0 82.6656 129.005   1
  -1  12   0-113.398 140.643   1
   1  12   0-75.4906 135.150   1
   1 -12   0 45.6398 119.016   1
  -1 -12  -1 66.8740 139.950   1
  -1  12  -1 103.489 115.709   1
   1 -12   1 115.515 105.753   1
   1  12   1 228.644 157.674   1
   1 -12   2 6188.64 388.975   1
   1  12   2 6276.13 435.808   1
  -1 -12  -2 6655.67 436.988   1
  -1  12  -2 6415.16 391.745   1
  -1 -12  -3 743.020 177.735   1
  -1  12  -3 334.109 62.1614   1
   1  12   3 587.503 201.668   1
   1 -12   3 382.083 55.2502   1
  -1 -12  -4 27575.0 1515.84   1
   1  12   4 24422.4 1513.41   1
   1  12   5 416.103 209.205   1
  -1 -12  -5-185.481 183.094   1
   1  12   7 595.582 221.913   1
  -1 -12  -7 1113.85 216.548   1
  -1 -12  -8 4717.35 390.249   1
   1  12   8 4998.05 412.789   1
   1  12   9 957.940 260.494   1
  -1 -12  -9 224.074 227.619   1
   1  12  10-173.307 216.968   1
  -1 -12 -10 23.1623 204.719   1
   1  12  11-76.5156 243.087   1
  -1 -12 -11 692.925 246.301   1
   1  12  12 3085.72 360.037   1
  -1 -12 -12 3037.34 342.773   1
  -1 -12 -13 275.840 232.438   1
  -1 -12 -14 5782.31 476.734   1
   1  12  14 5744.03 485.259   1
   1  12  15 636.497 302.304   1
  -1 -12 -15 78.3576 271.962   1
   1  12  17 678.214 326.945   1
  -1 -12 -17 695.688 304.185   1
   1  12  18 1308.87 349.118   1
  -1 -12 -18 673.889 316.921   1
   1  12  19 171.216 333.644   1
  -1 -12 -19 891.620 317.573   1
   1  12  20 570.606 349.082   1
  -1 -12 -20 1349.67 330.260   1
   1  12  21 823.090 354.392   1
  -1 -12 -21 1239.28 329.232   1
   1  12  23 669.531 359.407   1
  -1 -12 -23 721.084 334.103   1
   1  12  25 1000.04 345.976   1
  -1 -12 -25 411.376 307.935   1
   1 -13 -24 387.453 329.555   1
  -1  13  24 709.959 351.042   1
   1 -13 -23-78.9318 312.825   1
  -1  13  23 417.102 354.373   1
   1 -13 -22 803.100 324.320   1
  -1  13  22 1099.46 370.976   1
  -1  13  21 284.633 295.512   1
  -1  13  20 401.169 308.449   1
   1 -13 -20 327.311 285.784   1
   1 -13 -19-82.1023 302.815   1
   1 -13 -18 959.716 292.013   1
  -1  13  17-260.061 297.132   1
   1 -13 -17 328.979 283.656   1
  -1  13  16 546.367 326.046   1
   1 -13 -16 818.444 294.978   1
  -1  13  15 285.315 298.905   1
   1 -13 -15 704.526 286.272   1
  -1  13  14 1974.84 325.874   1
   1 -13 -14 2089.51 313.447   1
  -1  13  13 111.195 296.603   1
   1 -13 -13 686.400 291.370   1
  -1  13  12 3564.22 388.566   1
   1 -13 -12 2910.25 364.384   1
  -1  13  10 648.393 263.251   1
   1 -13 -10 718.151 255.322   1
  -1  13   9 1283.27 279.155   1
   1 -13  -9 1318.49 280.665   1
  -1  13   8 2754.15 320.803   1
   1 -13  -8 3170.97 319.780   1
  -1  13   7 70.2546 224.471   1
   1 -13  -7 289.087 221.659   1
  -1  13   6 178.795 217.547   1
   1 -13  -6 339.210 205.939   1
   1 -13  -4 1853.88 248.309   1
  -1  13   4 2107.39 257.898   1
   1 -13  -3-35.0411 180.119   1
  -1 -13   3 175.434 73.8620   1
   1  13  -3 250.130 83.7218   1
  -1  13   3 370.632 197.466   1
  -1 -13   2 144.539 98.9690   1
   1 -13  -2 79.5259 156.192   1
  -1  13   2 305.483 162.399   1
   1  13  -2 188.206 109.869   1
   1 -13  -1 56.5864 141.264   1
  -1  13   1 137.634 166.516   1
   1  13   0 3049.70 260.888   1
   1 -13   0 2849.04 242.786   1
  -1  13   0 3304.36 261.493   1
  -1 -13   0 3035.06 253.701   1
   1  13   1-45.9420 161.340   1
  -1 -13  -1 72.3898 149.794   1
   1 -13   1-20.5205 116.724   1
  -1  13  -1 10.9308 126.235   1
  -1 -13  -2 269.131 167.236   1
   1 -13   2 44.6336 93.1773   1
  -1  13  -2 159.220 101.895   1
   1  13   2 33.6964 172.274   1
  -1  13  -3 144.347 51.0360   1
  -1 -13  -3 171.572 168.750   1
   1  13   3 128.109 191.066   1
  -1 -13  -4 1892.51 236.031   1
   1  13   4 1530.33 232.008   1
  -1 -13  -6 20.5677 197.531   1
   1  13   6 241.611 210.430   1
  -1 -13  -7-193.674 208.743   1
   1  13   7-160.862 222.364   1
  -1 -13  -8 3335.62 316.913   1
   1  13   8 2629.43 320.034   1
  -1 -13  -9 1231.17 263.828   1
   1  13   9 1063.95 265.274   1
  -1 -13 -10 765.839 229.926   1
   1  13  10 280.577 231.020   1
  -1 -13 -12 2792.05 312.874   1
   1  13  12 2355.26 332.627   1
  -1 -13 -13 154.648 271.910   1
   1  13  13 683.112 292.667   1
  -1 -13 -14 2302.06 330.649   1
   1  13  14 2273.09 362.291   1
  -1 -13 -15 266.015 243.527   1
   1  13  15-168.658 254.623   1
  -1 -13 -16 887.748 270.539   1
   1  13  16 1135.77 317.808   1
  -1 -13 -17 351.823 294.642   1
  -1 -13 -18 1166.39 323.819   1
  -1 -13 -19-108.703 304.411   1
   1  13  19 171.820 341.946   1
   1  13  20 142.486 342.976   1
   1  13  21 424.000 342.967   1
  -1 -13 -22 855.322 331.048   1
   1  13  22 1260.20 360.970   1
  -1 -13 -23 846.598 332.681   1
   1  13  23 304.074 350.350   1
  -1 -13 -24 1889.93 371.990   1
   1  13  24 1524.71 390.822   1
   1 -14 -23 1067.11 345.074   1
  -1  14  22 532.048 351.181   1
   1 -14 -22 529.729 330.446   1
  -1  14  21 624.003 313.302   1
   1 -14 -21 134.705 268.399   1
   1 -14 -20 981.370 301.897   1
  -1  14  20 687.182 312.171   1
   1 -14 -19 604.399 321.501   1
  -1  14  19 750.096 354.815   1
   1 -14 -17 908.871 313.091   1
  -1  14  17 115.876 319.531   1
   1 -14 -16 714.732 257.958   1
  -1  14  16 115.663 269.192   1
   1 -14 -15 191.441 286.135   1
  -1  14  15 287.685 334.121   1
   1 -14 -14 3640.41 375.008   1
  -1  14  14 2690.81 387.113   1
   1 -14 -13 778.580 267.052   1
  -1  14  13 735.818 266.401   1
   1 -14 -12 4019.74 387.991   1
  -1  14  12 3427.73 397.108   1
   1 -14 -11 1790.67 296.086   1
  -1  14  11 1586.21 321.369   1
   1 -14  -9-222.302 243.818   1
  -1  14   9 52.0644 233.947   1
   1 -14  -8 1003.81 258.992   1
  -1  14   8 1508.40 277.571   1
   1 -14  -7 1658.59 258.213   1
  -1  14   7 1380.85 261.936   1
   1 -14  -6 5855.21 424.373   1
  -1  14   6 4666.88 429.586   1
   1 -14  -5 147.426 197.773   1
  -1  14   5-154.865 199.850   1
  -1  14   4 3014.28 317.196   1
   1 -14  -4 3245.12 316.158   1
   1  14  -3 1772.44 134.990   1
  -1 -14   3 1591.05 128.602   1
  -1  14   2 2583.37 266.859   1
   1  14  -2 2305.57 198.412   1
  -1 -14   2 2354.57 195.492   1
   1 -14  -2 2736.81 254.750   1
   1 -14  -1 695.118 159.530   1
  -1  14   1 636.717 177.903   1
  -1 -14   0 41.1958 139.257   1
   1 -14   0 236.014 143.353   1
   1  14   0 57.6585 145.856   1
  -1  14   0 84.8841 151.790   1
   1  14   1 734.060 181.796   1
  -1 -14  -1 633.902 170.277   1
  -1 -14  -2 2259.94 241.950   1
   1 -14   2 2442.36 182.184   1
  -1  14  -2 2172.66 181.301   1
   1  14   2 2102.38 245.655   1
  -1 -14  -3 2182.30 242.102   1
   1  14   3 2132.54 257.184   1
  -1 -14  -4 3412.30 310.615   1
   1  14   4 3307.99 316.037   1
  -1 -14  -5 144.472 197.380   1
   1  14   5 196.922 198.405   1
  -1 -14  -6 5048.47 400.312   1
   1  14   6 4765.32 417.581   1
  -1 -14  -7 2065.86 277.092   1
   1  14   7 1696.18 283.665   1
  -1 -14  -8 1024.22 246.541   1
   1  14   8 1362.41 277.289   1
  -1 -14  -9 120.818 231.503   1
   1  14   9 153.661 248.842   1
  -1 -14 -11 1319.29 292.647   1
   1  14  11 1425.54 297.595   1
  -1 -14 -12 4577.11 409.290   1
   1  14  12 3983.47 424.363   1
  -1 -14 -13 659.748 275.087   1
   1  14  13 362.390 286.874   1
  -1 -14 -14 2061.43 316.101   1
   1  14  14 3251.38 360.252   1
  -1 -14 -15 297.272 294.195   1
   1  14  15-85.6721 307.401   1
  -1 -14 -16 461.811 299.877   1
   1  14  16 401.867 311.008   1
  -1 -14 -17 790.059 280.349   1
   1  14  17 403.310 282.385   1
  -1 -14 -19 463.487 301.087   1
   1  14  19 458.356 339.324   1
  -1 -14 -20 1277.82 339.635   1
   1  14  20 939.809 352.735   1
  -1 -14 -21 756.206 339.533   1
   1  14  21 1128.83 375.042   1
  -1 -14 -22 559.248 327.045   1
   1  14  22 500.832 359.034   1
  -1 -14 -23 548.205 330.369   1
  -1  15  23-163.002 359.674   1
   1 -15 -23 590.188 324.535   1
  -1  15  22 1580.63 379.140   1
   1 -15 -22 1047.64 337.688   1
  -1  15  21 394.905 274.897   1
   1 -15 -21 426.889 242.731   1
  -1  15  20 742.794 340.002   1
   1 -15 -20 1274.99 328.774   1
  -1  15  19-28.8722 336.809   1
   1 -15 -19 301.582 299.608   1
   1 -15 -18 746.449 299.337   1
  -1  15  18 2120.09 352.399   1
   1 -15 -16 416.154 288.383   1
  -1  15  16 815.840 320.025   1
   1 -15 -15 526.023 262.563   1
  -1  15  15 407.227 286.301   1
   1 -15 -14 1321.99 323.033   1
  -1  15  14 809.958 326.611   1
   1 -15 -13 872.726 304.963   1
  -1  15  13 430.176 306.068   1
   1 -15 -12 1104.54 294.059   1
  -1  15  12 255.059 297.470   1
   1 -15 -11 371.361 273.345   1
  -1  15  11-251.148 294.020   1
   1 -15 -10 6642.71 504.724   1
  -1  15  10 5639.19 511.553   1
   1 -15  -9 941.555 261.778   1
  -1  15   9 294.072 264.316   1
   1 -15  -8 619.608 255.200   1
  -1  15   8 130.176 260.110   1
  -1  15   7 75.5315 236.703   1
   1 -15  -7 335.522 235.725   1
   1 -15  -6 9161.09 623.706   1
  -1  15   6 8925.60 628.800   1
   1 -15  -5 196.854 208.323   1
  -1  15   5 532.908 235.049   1
   1 -15  -3 724.796 196.391   1
  -1  15   3 266.488 189.617   1
   1  15  -2 2841.57 223.905   1
  -1  15   2 2588.10 285.323   1
  -1 -15   2 2712.69 211.740   1
   1 -15  -2 3198.32 278.816   1
   1 -15  -1 141.796 159.566   1
  -1  15   1 206.038 179.340   1
   1 -15   0 5540.86 394.297   1
   1  15   0 6309.31 417.955   1
  -1  15   0 5559.88 407.344   1
  -1 -15   0 6093.60 413.970   1
  -1 -15  -1 49.4400 159.555   1
   1  15   1 293.168 177.546   1
   1  15   2 3259.43 304.261   1
  -1  15  -2 2675.69 212.506   1
  -1 -15  -2 3332.79 288.550   1
   1 -15   2 3062.02 213.837   1
   1  15   3 491.579 194.515   1
  -1 -15  -3 310.817 174.467   1
   1  15   5 114.959 218.271   1
  -1 -15  -5 239.301 205.038   1
  -1 -15  -6 9325.07 621.166   1
   1  15   6 8622.92 628.572   1
   1  15   7 573.979 241.136   1
  -1 -15  -7 236.327 237.922   1
   1  15   8 206.274 258.454   1
  -1 -15  -8-97.6764 236.066   1
   1  15   9-159.085 269.933   1
  -1 -15 -10 5935.19 463.552   1
   1  15  10 4830.26 462.551   1
   1  15  11 525.486 291.448   1
  -1 -15 -11 445.192 262.121   1
   1  15  12 1491.31 328.523   1
  -1 -15 -12 1358.14 308.945   1
   1  15  13 484.014 283.919   1
  -1 -15 -13 619.695 251.101   1
   1  15  14 920.499 337.229   1
  -1 -15 -14 816.058 303.641   1
   1  15  15-86.7318 275.924   1
  -1 -15 -15 629.052 285.110   1
   1  15  16 608.443 323.634   1
  -1 -15 -16 1237.03 302.061   1
   1  15  18 1700.66 364.164   1
  -1 -15 -18 1810.62 346.438   1
   1  15  19 372.642 274.719   1
  -1 -15 -19 54.7114 242.010   1
   1  15  20 852.360 325.053   1
  -1 -15 -20 734.142 282.953   1
   1  15  21 309.269 339.861   1
  -1 -15 -21 642.145 316.170   1
   1  15  22 1547.19 389.286   1
  -1 -15 -22 1392.66 342.203   1
   1  15  23 539.507 361.337   1
  -1 -15 -23 128.536 323.108   1
   1 -16 -22 154.771 279.942   1
  -1  16  22 273.773 329.115   1
   1 -16 -20 1826.70 372.988   1
  -1  16  20 1905.71 393.302   1
   1 -16 -18 718.403 313.121   1
  -1  16  18-203.702 334.210   1
   1 -16 -17-167.017 242.560   1
  -1  16  17 381.083 278.046   1
   1 -16 -16 251.532 303.491   1
  -1  16  16 677.071 340.865   1
   1 -16 -15 168.015 303.812   1
  -1  16  15 205.898 328.486   1
   1 -16 -14 1089.75 303.897   1
  -1  16  14 763.146 305.485   1
   1 -16 -12 275.512 262.852   1
  -1  16  12 173.660 279.412   1
   1 -16 -11 217.710 267.594   1
  -1  16  11 571.797 300.168   1
   1 -16 -10 3851.63 399.336   1
  -1  16  10 4134.70 422.102   1
   1 -16  -9 26.2106 249.290   1
  -1  16   9-303.724 270.133   1
   1 -16  -8 178.528 245.598   1
  -1  16   8 1510.09 292.235   1
   1 -16  -7 173.204 226.685   1
  -1  16   7 157.031 254.937   1
   1 -16  -6 569.638 237.608   1
  -1  16   6 100.831 236.875   1
   1 -16  -5 135.785 224.957   1
  -1  16   5 120.560 234.284   1
   1 -16  -4 490.372 222.889   1
  -1  16   4 22.9080 233.573   1
   1 -16  -3 337.484 195.173   1
  -1  16   3-107.810 210.029   1
   1 -16  -2 694.517 200.025   1
   1  16  -2 195.990 120.914   1
  -1  16   2 803.105 209.985   1
   1 -16  -1 232.359 175.848   1
  -1  16   1 178.762 190.095   1
   1  16  -1 156.260 150.733   1
  -1 -16   0 224.824 158.232   1
   1 -16   0-99.7198 149.801   1
   1  16   0-31.7554 172.177   1
  -1  16   0 45.5556 157.766   1
  -1 -16  -1 223.689 180.856   1
   1  16   1 487.725 199.332   1
  -1 -16  -2 208.976 189.006   1
   1 -16   2 222.515 80.6994   1
  -1  16  -2 408.524 103.484   1
   1  16   2 360.124 202.908   1
  -1 -16  -3 267.733 213.267   1
   1  16   3 323.138 217.946   1
  -1 -16  -4 218.170 206.001   1
   1  16   4 22.8253 210.685   1
  -1 -16  -5 114.232 210.781   1
   1  16   5-48.0245 222.106   1
  -1 -16  -6 23.7658 226.484   1
   1  16   6-75.1774 242.813   1
  -1 -16  -7 490.721 244.609   1
   1  16   7 233.498 249.250   1
  -1 -16  -8 581.172 242.499   1
   1  16   8-26.7246 251.478   1
  -1 -16  -9 284.819 252.131   1
   1  16   9-82.1480 268.477   1
  -1 -16 -10 3143.62 364.287   1
   1  16  10 3909.91 396.598   1
  -1 -16 -11 80.5063 256.154   1
   1  16  11 482.392 288.497   1
  -1 -16 -12 654.100 287.928   1
   1  16  12 545.945 315.646   1
  -1 -16 -14 1879.87 336.084   1
   1  16  14 466.037 331.138   1
  -1 -16 -15 222.276 265.178   1
   1  16  15 671.246 313.773   1
  -1 -16 -16 582.622 314.692   1
   1  16  16 1253.68 355.335   1
  -1 -16 -17 111.048 250.785   1
   1  16  17-116.367 268.387   1
  -1 -16 -18 332.301 304.940   1
   1  16  18 462.932 325.951   1
  -1 -16 -20 1321.72 330.528   1
   1  16  20 1530.22 371.353   1
  -1 -16 -22 51.8624 253.045   1
   1  16  22-217.679 289.513   1
  -1  17  21-165.869 361.202   1
   1 -17 -21 364.557 311.481   1
  -1  17  19 172.282 347.582   1
   1 -17 -19-108.449 308.440   1
  -1  17  17 441.209 356.593   1
   1 -17 -17-416.539 303.910   1
  -1  17  16 859.230 323.989   1
   1 -17 -16 308.288 292.250   1
  -1  17  15 803.470 310.218   1
   1 -17 -15 590.993 264.368   1
  -1  17  14 59.5765 297.941   1
   1 -17 -14 56.3389 266.512   1
  -1  17  13-118.885 285.995   1
   1 -17 -13-56.2269 260.738   1
  -1  17  11 87.8953 274.460   1
   1 -17 -11 27.7017 261.442   1
  -1  17  10 28.9245 302.322   1
   1 -17 -10 54.6239 273.167   1
  -1  17   9 511.889 288.354   1
   1 -17  -9-53.6883 257.903   1
  -1  17   7 81.0964 257.424   1
   1 -17  -7 431.451 234.622   1
  -1  17   6 3530.53 383.133   1
   1 -17  -6 3548.27 363.263   1
  -1  17   5 655.222 248.426   1
   1 -17  -5 630.135 229.414   1
  -1  17   4 2818.64 314.632   1
   1 -17  -4 2488.15 303.237   1
  -1  17   2 1143.61 242.182   1
   1 -17  -2 750.753 202.176   1
  -1  17   1 770.910 211.363   1
   1  17   0 130.819 176.133   1
   1  17   1 472.512 209.608   1
   1  17   2 1398.54 245.497   1
  -1 -17  -2 1271.47 237.308   1
  -1 -17  -4 3122.43 318.127   1
   1  17   4 2014.85 295.835   1
  -1 -17  -5 814.346 246.562   1
   1  17   5 652.484 250.972   1
  -1 -17  -6 3595.49 350.010   1
   1  17   6 3184.34 361.389   1
  -1 -17  -7 410.789 253.569   1
   1  17   7 296.003 271.608   1
  -1 -17  -8 579.910 263.892   1
   1  17   8 165.749 268.495   1
  -1 -17  -9 80.3782 265.021   1
   1  17   9 591.271 288.263   1
  -1 -17 -10 463.053 271.431   1
   1  17  10 286.306 297.565   1
  -1 -17 -11 441.440 286.997   1
   1  17  11 405.750 303.213   1
  -1 -17 -13-252.982 255.988   1
   1  17  13 500.799 320.047   1
  -1 -17 -14 169.015 286.877   1
   1  17  14 265.681 302.514   1
  -1 -17 -15 1158.84 316.924   1
   1  17  15 413.523 326.268   1
  -1 -17 -16 788.061 292.885   1
   1  17  16 117.644 304.097   1
  -1 -17 -17 139.401 294.351   1
   1  17  17 29.2920 327.001   1
  -1 -17 -19 435.017 255.676   1
   1  17  19 28.5892 280.560   1
  -1 -17 -21 209.374 316.612   1
   1  17  21 274.702 369.109   1
  -1  18  20 474.697 357.439   1
   1 -18 -20 26.2157 298.523   1
  -1  18  18 2087.67 396.193   1
   1 -18 -18 218.498 321.474   1
  -1  18  16 415.945 315.552   1
   1 -18 -16-111.959 268.108   1
  -1  18  15 179.663 338.409   1
   1 -18 -15 84.6095 290.687   1
  -1  18  14 842.036 352.466   1
   1 -18 -14 934.826 313.348   1
  -1  18  13 150.538 314.095   1
   1 -18 -13 56.7187 280.560   1
  -1  18  12 901.451 321.694   1
   1 -18 -12 764.160 290.366   1
  -1  18  10 591.528 309.877   1
   1 -18 -10 222.157 270.559   1
  -1  18   9-204.245 276.038   1
   1 -18  -9 246.542 269.739   1
  -1  18   8 9080.29 672.856   1
  -1  18   6 953.585 278.697   1
   1  18   5-104.386 239.579   1
   1  18   6 787.862 278.097   1
   1  18   8 7499.24 600.844   1
  -1 -18  -8 8145.10 587.905   1
  -1 -18  -9-27.7326 272.509   1
   1  18   9 757.569 300.217   1
  -1 -18 -10-28.0986 269.070   1
   1  18  10 118.114 288.786   1
  -1 -18 -12 456.119 288.427   1
   1  18  12 599.100 325.482   1
  -1 -18 -13 114.260 269.989   1
   1  18  13 450.210 299.237   1
  -1 -18 -14 285.312 278.996   1
   1  18  14 389.702 310.703   1
  -1 -18 -15 283.681 307.017   1
   1  18  15 1133.80 353.855   1
  -1 -18 -16 168.954 264.444   1
   1  18  16-88.8335 294.864   1
  -1 -18 -18 301.781 267.334   1
   1  18  18 1295.97 309.311   1
  -1 -18 -20-344.294 300.353   1
   1  18  20 111.060 352.378   1
   2   0 -27 358.425 300.717   1
  -2   0  27-120.637 293.678   1
   2   0 -25 82.6741 304.321   1
  -2   0  25 595.263 320.205   1
   2   0 -24 848.437 311.718   1
  -2   0  24 558.671 313.467   1
   2   0 -23 54.1816 280.374   1
  -2   0  23 202.754 296.672   1
   2   0 -22 1281.90 301.665   1
  -2   0  22 910.713 301.264   1
   2   0 -21 315.077 271.389   1
  -2   0  21 139.482 259.644   1
   2   0 -20 1464.81 279.833   1
  -2   0  20 1715.82 294.983   1
  -2   0  18 4526.15 420.447   1
   2   0 -18 4681.35 415.951   1
   2   0 -17 537.530 229.193   1
  -2   0  17-295.603 232.008   1
  -2   0  16 3939.73 370.643   1
   2   0 -15 42.8501 210.021   1
  -2   0  15-135.168 214.178   1
   2   0 -13-134.375 171.062   1
  -2   0  13 201.844 198.299   1
  -2   0  12 13498.0 831.800   1
   2   0 -12 13375.7 827.891   1
   2   0 -11 16.8217 159.150   1
  -2   0  11 53.0737 166.141   1
   2   0 -10 41360.8 2343.00   1
  -2   0  10 41080.0 2346.01   1
  -2   0   9 437.626 156.202   1
   2   0  -9 14.3502 139.159   1
  -2   0   8 1047.47 164.280   1
   2   0  -8 1328.05 162.049   1
  -2   0   7 236.087 149.534   1
   2   0  -7-82.0401 131.997   1
  -2   0   5-186.231 119.419   1
   2   0  -5 72.1489 120.425   1
  -2   0   4 737.264 149.744   1
   2   0  -4 1071.48 144.794   1
  -2   0   3 36.4335 117.055   1
   2   0  -3-102.803 109.159   1
   2   0  -2 81433.7 4596.78   1
  -2   0   2 84331.2 4598.66   1
   2   0  -1 89.6016 88.7770   1
  -2   0   1 15.9513 86.5293   1
   2   0   0 101080. 5630.23   1
  -2   0   0 102180. 5630.65   1
  -2   0  -1-101.906 90.6415   1
   2   0   1 120.117 90.6980   1
  -2   0  -2 86489.2 4856.11   1
   2   0   2 88603.4 4857.23   1
  -2   0  -3 53.0105 93.6300   1
   2   0   3-125.548 114.017   1
  -2   0  -4 1077.14 147.953   1
   2   0   4 1292.43 165.939   1
   2   0   5 158.104 122.451   1
  -2   0  -5-43.2037 106.637   1
   2   0   7-34.7479 132.442   1
  -2   0  -7-11.0201 119.277   1
   2   0   8 1453.92 178.008   1
  -2   0  -8 1287.26 165.599   1
   2   0   9 14.2836 129.723   1
  -2   0  -9-40.5708 130.425   1
  -2   0 -10 37869.7 2239.03   1
   2   0  10 41258.3 2248.39   1
  -2   0 -11-79.2787 145.901   1
   2   0  11 138.236 167.429   1
   2   0  12 15254.6 869.147   1
  -2   0 -12 13041.8 848.135   1
   2   0  13 198.887 197.619   1
  -2   0 -13-54.3890 162.023   1
   2   0  15 21.8947 200.426   1
  -2   0 -15-61.1484 195.180   1
   2   0  16 4018.29 370.244   1
   2   0  17-23.9520 241.172   1
  -2   0 -17 179.065 212.843   1
  -2   0 -18 4365.25 391.601   1
   2   0  18 3933.49 391.592   1
   2   0  19 180.582 259.139   1
  -2   0 -19-144.970 230.252   1
   2   0  20 1782.99 304.810   1
  -2   0 -20 1722.13 285.446   1
   2   0  21 54.6716 242.971   1
  -2   0 -21 128.659 245.268   1
   2   0  22 1516.41 314.053   1
  -2   0 -22 452.437 292.859   1
   2   0  23 229.230 279.141   1
  -2   0 -23 163.063 273.802   1
   2   0  24 29.1694 261.844   1
  -2   0 -24 552.595 275.577   1
   2   0  25 88.4170 297.832   1
  -2   0 -25 533.717 322.182   1
   2   0  26 445.844 310.085   1
  -2   0 -26-198.883 296.412   1
  -2   0 -27 456.865 308.912   1
   2  -1 -27 685.155 327.247   1
  -2   1  27-59.5220 300.793   1
   2   1 -26 693.289 285.787   1
  -2   1  26 1277.56 343.482   1
  -2  -1  26 758.351 307.517   1
   2  -1 -25 1842.66 352.985   1
   2   1 -25 1462.82 308.804   1
  -2   1  25 1536.76 362.917   1
  -2  -1  25 1169.09 322.145   1
   2   1 -24 1613.42 308.165   1
   2  -1 -24 2089.08 348.898   1
  -2  -1  24 1299.77 308.194   1
  -2   1  24 1376.59 344.562   1
   2   1 -23 512.641 266.460   1
  -2  -1  23 840.800 294.847   1
  -2   1  23 695.388 319.835   1
   2  -1 -22 188.256 289.203   1
   2   1 -22 132.664 250.764   1
  -2  -1  22 255.315 257.310   1
  -2   1  22 457.176 296.549   1
   2   1 -21 1637.48 280.960   1
   2  -1 -21 1881.61 332.318   1
  -2   1  21 1488.58 330.616   1
  -2  -1  21 1163.34 295.502   1
   2  -1 -20 3167.26 351.168   1
  -2   1  20 3157.99 374.139   1
   2  -1 -19 1141.25 257.335   1
   2   1 -19 884.730 266.539   1
  -2  -1  19 704.985 273.068   1
  -2   1  19 400.811 254.034   1
   2   1 -18 237.923 213.781   1
  -2  -1  18-201.719 220.320   1
  -2   1  18 103.566 255.533   1
   2   1 -17 6909.04 506.549   1
  -2  -1  17 7215.82 521.533   1
  -2   1  17 6380.38 525.792   1
   2  -1 -17 6711.91 519.914   1
   2  -1 -16 3384.12 338.988   1
   2   1 -16 3916.12 345.483   1
  -2  -1  16 3703.64 354.521   1
   2  -1 -15 3413.11 335.477   1
   2   1 -15 2274.66 297.135   1
  -2  -1  15 2885.36 319.095   1
  -2   1  15 2741.08 324.677   1
  -2   1  14 19847.8 1246.14   1
   2  -1 -14 21800.4 1249.81   1
   2   1 -13 4848.38 373.601   1
  -2   1  12 12282.3 786.886   1
   2  -1 -12 12151.0 778.285   1
   2   1 -12 12367.0 770.155   1
  -2  -1  12 12983.6 776.872   1
  -2   1  11 14496.4 841.085   1
  -2  -1  11 13465.7 832.785   1
   2   1 -11 12309.5 823.435   1
   2  -1 -11 14522.4 841.550   1
  -2   1  10 5918.93 418.962   1
   2   1 -10 6210.99 410.336   1
  -2  -1  10 6150.65 414.567   1
   2  -1 -10 5637.82 411.239   1
  -2   1   9 1410.99 202.699   1
   2  -1  -9 873.296 184.978   1
  -2  -1   9 1375.99 177.022   1
   2   1  -9 1203.29 167.497   1
   2   1  -8 16178.6 914.721   1
  -2  -1   8 16631.2 920.862   1
  -2   1   8 15910.6 924.800   1
   2  -1  -8 13497.3 915.314   1
  -2   1   7 20551.7 1171.46   1
   2  -1  -7 19691.6 1165.18   1
  -2   1   6 6807.93 466.651   1
  -2  -1   6 7887.84 466.230   1
   2  -1  -6 7263.09 467.318   1
   2   1  -6 7442.68 458.573   1
   2  -1  -5 593.213 145.407   1
   2   1  -5 833.353 134.218   1
  -2   1   5 495.576 150.504   1
  -2  -1   5 634.724 135.326   1
   2  -1  -4 821.662 148.601   1
   2   1  -4 676.349 129.971   1
  -2   1   4 902.259 160.017   1
  -2  -1   4 881.432 135.407   1
  -2  -1   3 22918.3 1338.68   1
   2   1  -3 23597.9 1336.00   1
   2  -1  -3 24628.5 1343.71   1
  -2   1   3 23752.3 1345.13   1
  -2  -1   2 3045.24 204.339   1
   2   1  -2 2907.25 198.794   1
   2  -1  -2 2269.26 206.560   1
  -2   1   2 2866.30 220.142   1
   2   1  -1 12848.0 673.531   1
   2  -1  -1 13097.0 676.864   1
  -2   1   1 11877.7 674.857   1
  -2  -1   0-16.1248 88.7333   1
  -2   1   0 20.5979 89.6740   1
   2   1   0 137.776 85.0534   1
   2  -1   0-49.8730 100.482   1
  -2  -1  -1 13550.9 796.687   1
  -2   1  -1 14134.5 793.321   1
   2  -1   1 14203.6 793.566   1
   2   1   1 13713.5 798.688   1
  -2   1  -2 2794.14 189.265   1
  -2  -1  -2 2276.05 203.258   1
   2   1   2 2525.90 208.148   1
  -2   1  -3 21814.9 1278.31   1
  -2  -1  -3 21341.8 1282.87   1
   2   1   3 24144.1 1290.47   1
   2  -1   3 23604.1 1280.33   1
  -2  -1  -4 905.971 137.719   1
  -2   1  -4 667.015 106.071   1
   2   1   4 760.506 146.479   1
   2  -1   4 890.177 123.902   1
  -2   1  -5 550.156 116.871   1
  -2  -1  -5 605.028 138.147   1
   2   1   5 343.899 150.083   1
   2  -1   5 509.663 125.596   1
   2  -1   6 7568.83 458.853   1
  -2   1  -6 7128.35 453.436   1
   2   1   7 20371.3 1189.19   1
  -2  -1  -7 20582.3 1186.71   1
   2   1   8 15404.1 937.692   1
   2  -1   8 16268.4 934.134   1
  -2  -1  -8 16303.1 936.788   1
  -2   1  -8 15490.4 927.883   1
   2  -1   9 1211.59 158.251   1
   2   1   9 1026.15 171.680   1
  -2  -1  -9 971.542 168.119   1
  -2   1  -9 828.637 153.731   1
  -2   1 -10 6106.85 414.016   1
  -2  -1 -10 5931.47 421.972   1
   2   1  10 6081.76 425.241   1
   2  -1  10 6419.97 421.159   1
   2  -1  11 13263.7 795.335   1
   2   1  11 13187.2 799.717   1
  -2  -1 -11 13836.5 795.843   1
  -2   1 -11 11654.4 783.228   1
   2  -1  12 11784.7 762.623   1
   2   1  12 12079.9 767.271   1
  -2   1 -12 12081.0 757.234   1
  -2  -1 -12 12867.8 763.762   1
  -2   1 -13 5211.61 385.052   1
   2  -1  13 4855.50 392.235   1
  -2  -1 -14 20643.0 1224.56   1
   2  -1  14 20939.4 1223.88   1
   2   1  14 19643.4 1228.99   1
   2   1  15 2486.27 317.508   1
   2  -1  15 3111.76 318.209   1
  -2   1 -15 2876.46 286.416   1
  -2  -1 -15 2575.07 305.179   1
   2  -1  16 3521.65 364.660   1
  -2  -1 -16 4700.48 371.450   1
  -2   1 -16 3773.03 354.858   1
  -2  -1 -17 6827.74 500.019   1
  -2   1 -17 7004.69 498.208   1
   2   1  17 6660.41 512.489   1
   2  -1  17 5870.94 493.330   1
   2  -1  18 244.954 245.665   1
   2   1  18 302.846 220.022   1
  -2   1 -18 183.749 223.227   1
  -2  -1 -18-70.9166 202.508   1
   2  -1  19 917.434 253.992   1
  -2   1 -19 286.637 224.245   1
   2   1  20 3221.49 379.267   1
  -2  -1 -20 3375.14 375.729   1
   2  -1  21 1905.64 318.726   1
   2   1  21 1896.19 325.009   1
  -2  -1 -21 1601.01 309.371   1
  -2   1 -21 2186.12 319.821   1
   2  -1  22 27.9729 281.903   1
   2   1  22 56.1976 249.344   1
  -2  -1 -22 530.935 251.479   1
  -2   1 -22 265.195 269.586   1
   2  -1  23 57.3690 278.747   1
  -2   1 -23 679.705 277.462   1
   2   1  24 1597.57 331.345   1
  -2  -1 -24 1569.54 317.962   1
   2  -1  25 1869.39 357.795   1
   2   1  25 1642.10 334.609   1
  -2   1 -25 1242.16 337.168   1
  -2  -1 -25 1114.82 302.545   1
   2  -1  26 990.055 323.984   1
   2   1  26 794.929 340.073   1
  -2  -1 -26 1459.44 348.739   1
  -2   1 -26 805.377 316.796   1
   2   1  27 354.521 291.479   1
  -2  -1 -27 311.537 291.792   1
   2  -2 -29 876.131 311.393   1
  -2   2  28 614.417 287.485   1
   2  -2 -28 943.357 282.822   1
  -2   2  27-29.4043 292.478   1
   2  -2 -27 517.261 301.522   1
  -2   2  26 176.570 307.539   1
   2  -2 -26 493.030 309.527   1
  -2   2  25 293.568 312.061   1
  -2  -2  25 818.402 320.931   1
   2  -2 -25-54.9151 297.529   1
   2   2 -25 110.504 289.109   1
  -2   2  24 1781.81 350.754   1
   2  -2 -24 1836.51 349.364   1
  -2  -2  23 640.005 304.980   1
  -2   2  23 1043.56 322.166   1
   2   2 -23 562.655 299.148   1
   2  -2 -23 409.411 302.508   1
  -2  -2  22 1532.00 315.707   1
  -2   2  22 1290.38 326.726   1
   2   2 -22 1470.80 298.273   1
   2  -2 -22 1190.97 315.085   1
  -2   2  21 1693.86 320.870   1
  -2  -2  21 1652.98 287.848   1
   2  -2 -21 1947.57 329.528   1
   2   2 -21 1820.36 298.658   1
  -2  -2  20 560.072 265.777   1
  -2   2  20 580.612 268.688   1
   2  -2 -20 262.312 250.823   1
   2   2 -20 124.650 251.272   1
   2  -2 -19 2616.05 309.030   1
   2   2 -19 1908.25 300.610   1
  -2   2  19 1995.50 312.112   1
  -2  -2  19 1956.96 318.868   1
  -2  -2  18 6831.70 508.779   1
   2   2 -18 6594.49 500.395   1
  -2   2  17 5003.49 436.144   1
  -2  -2  17 4859.42 419.741   1
   2  -2 -17 5047.93 432.653   1
   2   2 -17 5021.84 409.138   1
   2   2 -16 9629.10 600.838   1
  -2  -2  16 9351.83 609.447   1
   2  -2 -16 9149.41 605.235   1
   2  -2 -15 2555.61 305.602   1
  -2   2  15 1797.07 302.462   1
   2  -2 -14 493.222 199.185   1
   2   2 -14 380.995 186.369   1
  -2  -2  14 665.641 203.231   1
  -2   2  14 950.142 206.585   1
  -2   2  13 12579.6 819.836   1
  -2  -2  13 12717.4 811.024   1
   2  -2 -13 13721.2 820.683   1
  -2   2  12 18450.6 1190.27   1
   2   2 -12 20730.9 1177.12   1
  -2  -2  12 20378.2 1181.00   1
   2  -2 -12 19907.2 1190.89   1
   2  -2 -11 54.7049 173.774   1
  -2   2  11-345.950 184.478   1
   2   2 -11 198.672 145.990   1
  -2   2  10 14169.5 846.777   1
  -2  -2  10 14451.0 829.615   1
   2  -2 -10 12152.2 833.122   1
   2   2 -10 14040.5 821.964   1
   2   2  -9 11705.8 667.399   1
  -2  -2   9 12396.2 675.855   1
   2  -2  -9 10831.5 684.163   1
  -2   2   8 491.021 170.824   1
   2   2  -8 449.281 126.282   1
  -2  -2   8 378.344 132.897   1
   2  -2  -8 626.627 166.682   1
  -2   2   7 1486.37 198.086   1
  -2  -2   7 1194.03 169.607   1
   2   2  -7 1579.78 164.398   1
  -2   2   6 12.7065 152.352   1
  -2  -2   6 181.192 109.446   1
   2   2  -6 106.138 107.134   1
   2  -2  -6 181.233 150.094   1
   2   2  -5 15875.4 964.977   1
  -2  -2   5 17671.2 967.335   1
  -2  -2   4 3465.74 241.279   1
   2   2  -4 3360.96 234.750   1
   2  -2  -4 3307.28 250.223   1
  -2   2   4 3518.65 256.865   1
  -2  -2   3 10765.7 618.861   1
   2   2  -3 10826.8 617.809   1
   2  -2  -3 10219.8 633.782   1
  -2   2   3 10862.5 639.420   1
  -2  -2   2 4761.14 312.018   1
   2   2  -2 5393.03 314.353   1
  -2   2   2 5595.72 331.455   1
   2  -2  -2 4570.86 325.210   1
  -2   2   1 46005.1 2811.58   1
   2   2  -1 51643.3 2808.99   1
  -2  -2   1 52454.5 2809.38   1
   2  -2  -1 51402.5 2812.40   1
   2  -2   0 793.347 106.981   1
  -2   2   0 666.737 108.378   1
  -2  -2   0 955.129 116.903   1
   2   2   0 837.519 114.628   1
   2   2   1 49822.3 2620.71   1
  -2  -2  -1 52703.7 2619.98   1
   2  -2   1 53417.2 2611.70   1
   2  -2   2 4690.19 303.498   1
  -2  -2  -2 4937.66 312.800   1
   2   2   2 5007.39 319.056   1
  -2   2  -2 4853.78 302.032   1
   2   2   3 11468.1 632.500   1
   2  -2   3 10897.5 610.924   1
  -2  -2  -3 9880.51 626.850   1
  -2   2  -3 10149.4 610.487   1
   2  -2   4 3606.27 254.258   1
   2   2   4 3739.83 270.674   1
  -2  -2  -4 3791.37 266.714   1
  -2   2  -4 3656.07 248.312   1
   2  -2   5 18799.3 1060.08   1
  -2   2  -5 18307.0 1057.01   1
   2   2   6-47.8795 117.016   1
   2  -2   6 290.620 118.335   1
  -2  -2  -6 102.943 117.103   1
  -2   2  -6 185.704 109.317   1
   2   2   7 1697.66 185.557   1
   2  -2   7 1360.74 170.643   1
  -2  -2  -7 1526.85 181.023   1
  -2   2  -7 1743.38 167.207   1
   2   2   8 512.263 153.340   1
  -2  -2  -8 166.367 129.722   1
  -2  -2  -9 10433.3 677.727   1
  -2   2  -9 11681.0 669.612   1
   2   2   9 11061.4 686.493   1
   2  -2   9 10785.2 670.358   1
  -2  -2 -10 13289.0 798.879   1
  -2   2 -10 12383.4 780.360   1
   2   2  10 14786.2 811.251   1
   2  -2  10 12411.8 786.872   1
   2  -2  11-15.7800 165.592   1
   2   2  11-75.1391 168.317   1
  -2   2 -11 28.7990 132.159   1
  -2  -2 -11 86.1712 147.076   1
   2  -2  12 20288.4 1222.65   1
   2   2  12 21708.2 1242.86   1
  -2   2 -12 21132.0 1216.62   1
  -2  -2 -12 19972.0 1227.66   1
  -2   2 -13 12125.2 736.539   1
  -2  -2 -13 11618.1 751.121   1
   2   2  13 11362.7 768.533   1
   2  -2  13 12123.0 747.620   1
   2  -2  14 582.557 187.668   1
   2   2  14 640.545 242.655   1
  -2  -2 -14 693.589 238.342   1
  -2   2 -14 707.899 187.427   1
   2   2  15 2476.82 313.295   1
  -2  -2 -15 2657.56 301.488   1
   2  -2  16 8684.50 634.516   1
   2   2  16 9564.59 652.893   1
  -2   2 -16 9124.21 623.499   1
  -2  -2 -16 10063.8 641.944   1
   2  -2  17 3515.25 376.107   1
  -2   2 -17 4219.21 363.668   1
  -2  -2 -17 4166.88 360.740   1
   2   2  17 4441.86 381.341   1
  -2   2 -18 7180.44 499.376   1
   2  -2  18 6028.74 503.630   1
   2  -2  19 2137.85 293.695   1
  -2   2 -19 2453.21 282.566   1
   2   2  20 189.307 266.466   1
   2  -2  20 78.3179 242.273   1
  -2  -2 -20 50.6700 241.626   1
  -2   2 -20 393.184 253.391   1
   2  -2  21 2031.64 318.395   1
   2   2  21 1408.81 312.753   1
  -2  -2 -21 2258.29 314.639   1
   2  -2  22 1817.62 315.531   1
   2   2  22 1376.62 327.131   1
  -2  -2 -22 767.234 318.017   1
  -2   2 -22 1776.45 310.830   1
   2   2  23 514.831 268.589   1
   2  -2  23 487.806 290.109   1
  -2   2 -23 244.666 272.615   1
  -2  -2 -23 650.583 257.847   1
   2   2  24 1796.14 354.693   1
   2  -2  24 1024.91 304.377   1
  -2   2 -24 1339.92 311.704   1
  -2  -2 -24 2087.62 350.865   1
   2  -2  25 358.388 309.160   1
   2   2  25 320.896 312.919   1
  -2  -2 -25 276.383 304.841   1
  -2   2 -25-229.003 297.545   1
   2   2  26 408.983 281.457   1
  -2  -2 -26 473.434 293.834   1
   2   2  27 965.169 350.231   1
  -2  -2 -27 251.190 333.846   1
   2   2  28 1195.12 327.233   1
  -2  -2 -28 1250.38 307.686   1
   2  -3 -29 499.054 337.771   1
  -2   3  29 85.5438 322.626   1
   2  -3 -28 480.717 324.396   1
  -2   3  28 230.677 336.876   1
   2  -3 -26 409.061 264.195   1
  -2   3  26 1311.90 310.276   1
   2   3 -25 388.378 277.670   1
   2   3 -24 487.871 275.824   1
   2  -3 -24 1043.20 268.447   1
  -2   3  24 233.250 260.176   1
  -2  -3  24 896.999 307.660   1
   2  -3 -23 629.852 261.712   1
   2   3 -23 559.498 288.519   1
  -2  -3  23 175.429 283.244   1
  -2   3  23 493.187 259.905   1
   2   3 -22 129.740 259.603   1
  -2  -3  22 113.576 277.765   1
  -2   3  21 1359.32 307.642   1
   2   3 -20 147.001 236.677   1
   2  -3 -20 476.003 270.486   1
  -2   3  20 556.065 286.083   1
  -2  -3  20 423.555 256.780   1
   2  -3 -19 3955.10 398.503   1
   2   3 -19 4102.25 373.854   1
  -2   3  19 3234.71 404.311   1
  -2  -3  19 3846.42 388.861   1
   2  -3 -18 4263.91 397.553   1
  -2   3  18 3846.45 399.807   1
  -2  -3  18 4406.47 392.094   1
   2   3 -18 3782.65 366.340   1
  -2   3  17 154.713 217.504   1
   2   3 -17 410.338 213.942   1
  -2  -3  17 417.937 221.510   1
   2  -3 -17 367.403 212.341   1
  -2   3  16 325.796 265.954   1
   2   3 -16 390.648 209.225   1
  -2  -3  16 153.916 218.899   1
   2  -3 -16 118.787 241.624   1
  -2   3  15-24.1651 246.479   1
   2  -3 -15 435.242 244.310   1
   2   3 -15 407.437 185.233   1
  -2  -3  15 352.729 219.262   1
  -2   3  14 14176.5 929.207   1
   2   3 -14 15054.2 903.944   1
  -2  -3  14 15208.0 912.153   1
   2  -3 -14 14728.2 927.525   1
  -2   3  13 487.887 193.922   1
   2  -3 -13 147.293 190.244   1
   2   3 -13 50.9075 158.355   1
  -2  -3  13-36.3520 172.554   1
  -2  -3  12 5553.01 379.748   1
   2   3 -12 4336.83 356.374   1
   2  -3 -11 2611.14 282.881   1
  -2   3  11 2991.40 297.823   1
  -2  -3  11 2803.66 257.318   1
  -2   3  10 5866.99 457.152   1
   2   3 -10 6647.09 418.776   1
  -2  -3  10 6374.03 423.825   1
   2  -3 -10 6277.75 449.482   1
   2   3  -9 836.778 144.821   1
  -2   3   9 1015.47 184.105   1
   2  -3  -9 863.757 173.974   1
   2  -3  -8 14980.7 894.581   1
  -2   3   8 14703.1 895.621   1
  -2   3   7 238.664 162.536   1
  -2  -3   7 89.8296 94.5203   1
   2   3  -7 37.3251 93.2473   1
   2   3  -6 9884.59 559.696   1
  -2  -3   6 9513.79 562.628   1
  -2   3   6 8979.27 584.760   1
   2  -3  -6 8678.62 582.692   1
   2   3  -5 154.143 96.8510   1
   2  -3  -5 325.194 144.591   1
  -2  -3   5 67.3150 105.802   1
  -2   3   5 171.455 154.369   1
  -2  -3   4 9315.18 578.923   1
   2   3  -4 10544.7 579.621   1
  -2  -3   3 185.223 96.1718   1
   2  -3  -3 8.90351 125.857   1
   2   3  -3 277.712 93.9545   1
  -2   3   3 86.6209 134.343   1
   2  -3  -2 217660. 12442.6   1
  -2  -3   2 216307. 12432.7   1
  -2   3   2 231802. 12445.6   1
   2   3  -2 234300. 12433.6   1
   2  -3  -1 33208.2 1769.44   1
  -2  -3   1 29278.0 1762.05   1
  -2   3   1 33098.0 1770.48   1
   2   3  -1 31131.9 1764.36   1
   2  -3   0 45.4703 90.7497   1
  -2   3   0 156.437 107.829   1
  -2  -3   0-55.3670 98.0535   1
   2   3   0-50.8926 96.7355   1
   2   3   1 31794.0 1724.36   1
  -2   3  -1 30618.8 1712.05   1
   2  -3   1 30682.4 1711.34   1
  -2  -3  -1 29420.9 1720.67   1
   2   3   2 243003. 12821.0   1
  -2   3  -2 230236. 12804.1   1
  -2  -3  -2 232589. 12815.3   1
   2  -3   2 226156. 12803.9   1
  -2  -3  -3 273.569 124.143   1
   2   3   3 235.614 129.118   1
  -2   3  -3 56.2127 72.9267   1
   2  -3   3 192.367 85.6540   1
  -2   3  -4 10513.1 612.944   1
   2  -3   4 10680.9 614.556   1
   2  -3   5 69.1216 98.8629   1
  -2  -3  -5 352.783 132.988   1
   2   3   5 23.4224 136.685   1
  -2   3  -5 250.061 97.7698   1
   2  -3   6 9243.21 558.690   1
   2   3   6 9568.91 586.068   1
  -2  -3  -6 9483.64 579.741   1
  -2   3  -6 9372.24 555.630   1
   2   3   7 113.794 147.532   1
   2  -3   7 134.744 109.632   1
  -2   3  -7 25.7584 99.2493   1
  -2  -3  -7 53.7561 138.253   1
   2   3   8 16163.0 958.825   1
  -2  -3  -8 15884.9 955.130   1
   2   3   9 956.719 166.246   1
   2  -3   9 800.150 146.394   1
  -2  -3  -9 776.020 152.973   1
  -2   3  -9 790.408 126.812   1
   2   3  10 7049.07 466.450   1
   2  -3  10 6177.99 428.369   1
   2   3  11 3023.83 303.992   1
   2  -3  11 3180.21 262.397   1
  -2   3 -11 3413.15 264.960   1
  -2  -3 -11 3206.40 287.974   1
  -2   3 -12 5664.39 390.842   1
   2  -3  12 5463.71 403.251   1
   2   3  13 174.918 204.307   1
   2  -3  13 87.3566 175.512   1
  -2  -3 -13-239.098 189.887   1
  -2   3 -13 145.245 160.352   1
  -2   3 -14 12861.3 836.195   1
  -2  -3 -14 15460.2 867.395   1
   2  -3  14 13355.0 848.086   1
   2   3  14 13597.2 868.855   1
   2   3  15 188.124 247.441   1
   2  -3  15 540.868 198.706   1
  -2  -3 -15 437.761 248.052   1
  -2   3 -15 486.002 187.670   1
   2  -3  16 21.2536 198.611   1
   2   3  16 243.759 241.124   1
  -2   3 -16-139.349 185.562   1
  -2  -3 -16 227.447 246.185   1
   2   3  17 75.6430 207.926   1
   2  -3  17 90.0380 222.646   1
  -2   3 -17-105.416 194.005   1
  -2  -3 -17 23.5254 192.112   1
  -2   3 -18 4486.09 365.468   1
   2   3  18 4044.25 399.098   1
   2  -3  18 3764.91 363.852   1
  -2  -3 -18 3958.79 385.093   1
   2  -3  19 4286.86 399.234   1
  -2   3 -19 4035.41 383.265   1
  -2  -3 -19 4590.29 414.384   1
   2  -3  20 749.816 275.998   1
   2   3  20 299.735 237.150   1
  -2   3 -20 24.4271 244.204   1
  -2  -3 -20 102.125 229.229   1
   2   3  21 971.467 307.032   1
  -2  -3 -21 1591.02 317.087   1
   2  -3  22 306.651 287.168   1
  -2   3 -22 316.755 261.071   1
   2   3  23 686.092 295.313   1
   2  -3  23-200.498 277.688   1
  -2  -3 -23 81.2829 286.166   1
  -2   3 -23 109.220 280.921   1
   2   3  24 663.165 321.762   1
   2  -3  24 1028.12 305.608   1
  -2  -3 -24 355.590 307.083   1
  -2   3 -24 701.967 295.860   1
   2   3  26 1594.25 365.854   1
  -2  -3 -26 359.188 327.800   1
  -2  -3 -27 303.845 277.976   1
   2   3  28 690.671 339.798   1
  -2  -3 -28 246.902 331.570   1
   2   3  29 113.583 318.717   1
  -2  -3 -29 595.119 331.966   1
  -2   4  29 196.614 270.240   1
   2  -4 -29-181.097 284.165   1
  -2   4  28-284.689 318.350   1
   2  -4 -28 158.209 313.415   1
  -2   4  27 488.610 336.198   1
   2  -4 -27 668.782 323.008   1
  -2   4  26 520.530 332.973   1
   2  -4 -26 1433.73 350.824   1
  -2   4  25 1104.06 347.528   1
   2  -4 -25 1313.12 339.316   1
  -2   4  24 1134.73 341.478   1
   2  -4 -24 576.762 331.996   1
   2   4 -24 1400.96 306.657   1
  -2   4  23 782.777 342.673   1
  -2  -4  23 233.076 275.214   1
   2   4 -23 1013.55 286.092   1
   2  -4 -23 904.151 330.153   1
  -2   4  22 518.166 325.815   1
  -2  -4  22 937.450 290.452   1
  -2  -4  21 355.806 252.092   1
   2  -4 -21 458.634 300.312   1
   2   4 -21 670.001 247.575   1
   2  -4 -20 479.125 281.081   1
   2   4 -20-119.469 234.854   1
  -2  -4  20 184.465 248.184   1
  -2   4  20 55.9635 268.681   1
  -2   4  19 3758.67 388.182   1
   2   4 -19 3866.91 379.203   1
  -2  -4  19 4682.81 397.580   1
   2  -4 -19 4175.11 384.029   1
  -2   4  18 268.414 278.206   1
   2  -4 -18 918.295 253.775   1
   2   4 -18 1076.25 228.302   1
  -2  -4  18 961.243 253.963   1
   2   4 -17 523.600 209.635   1
  -2  -4  17 227.419 219.844   1
   2  -4 -16 8874.19 604.940   1
  -2   4  16 8136.74 605.045   1
  -2   4  15 11572.5 795.508   1
   2   4 -15 12469.6 762.479   1
  -2  -4  15 12134.4 772.227   1
   2  -4 -15 12297.1 793.665   1
  -2   4  14 1046.17 255.380   1
   2  -4 -14 1534.13 248.531   1
   2   4 -14 1261.17 201.600   1
  -2  -4  14 1776.62 238.158   1
  -2   4  13 7975.86 602.896   1
  -2  -4  13 9272.39 574.974   1
   2  -4 -13 8909.95 607.741   1
   2   4 -13 8713.52 566.989   1
  -2  -4  12 10870.9 632.392   1
   2  -4 -12 10429.1 655.528   1
   2   4 -12 9811.61 616.863   1
  -2  -4  11 3971.01 295.930   1
   2   4 -11 3790.67 288.698   1
  -2   4  10 9721.79 588.695   1
  -2  -4  10 9216.11 554.387   1
   2   4 -10 7777.07 537.551   1
   2  -4 -10 9107.30 576.399   1
   2  -4  -9 35577.5 1971.88   1
  -2   4   9 33062.2 1972.17   1
   2  -4  -8 80.9347 155.064   1
   2   4  -8 283.512 105.256   1
  -2   4   8 238.865 164.567   1
  -2  -4   8 187.019 99.6918   1
   2  -4  -7 149.532 149.791   1
   2   4  -7 245.531 101.021   1
   2  -4  -6 23804.5 1466.64   1
  -2  -4   6 25302.3 1443.56   1
   2   4  -6 26327.6 1443.31   1
  -2   4   6 26406.5 1475.64   1
   2   4  -5 77753.0 4110.34   1
  -2  -4   5 74841.0 4110.28   1
   2  -4  -5 66679.0 4133.00   1
  -2   4   5 72672.7 4137.77   1
  -2  -4   4 44645.5 2486.00   1
   2   4  -4 44531.3 2485.42   1
   2  -4  -3 41728.4 2268.66   1
  -2   4   3 41276.5 2269.97   1
  -2  -4   3 39837.7 2246.01   1
   2   4  -3 39429.1 2245.63   1
   2  -4  -2 6224.23 445.274   1
   2   4  -2 7376.42 430.894   1
  -2   4   2 7604.96 455.723   1
  -2  -4   2 7559.35 428.660   1
   2  -4  -1 28289.2 1460.90   1
   2   4  -1 24226.2 1452.43   1
  -2   4   1 25200.3 1460.61   1
  -2  -4   1 25890.7 1451.61   1
   2   4   0 13085.7 729.737   1
  -2   4   0 12060.4 727.870   1
  -2  -4   0 12806.1 728.059   1
   2  -4   0 12441.2 725.097   1
   2   4   1 28606.0 1518.03   1
  -2   4  -1 26050.6 1502.28   1
  -2  -4  -1 26067.4 1509.24   1
   2  -4   1 26971.3 1502.74   1
   2  -4   2 5993.80 385.222   1
   2   4   2 7165.47 415.526   1
  -2   4  -2 6642.66 388.220   1
  -2  -4  -2 6878.78 410.798   1
   2   4   3 43155.1 2144.01   1
   2  -4   3 37326.0 2117.75   1
  -2  -4  -3 39091.6 2138.28   1
  -2   4  -3 35489.3 2117.12   1
   2  -4   4 45129.7 2602.33   1
   2   4   4 47812.3 2631.22   1
  -2  -4  -4 45598.1 2623.54   1
  -2   4  -4 48345.3 2601.35   1
   2  -4   5 72312.2 4148.93   1
   2   4   5 79615.9 4177.24   1
  -2   4  -5 71933.4 4145.21   1
  -2  -4  -5 81041.2 4176.17   1
   2   4   6 25936.8 1448.23   1
   2  -4   6 25790.0 1415.33   1
  -2   4  -6 24989.3 1412.57   1
  -2  -4  -6 23100.1 1441.11   1
   2   4   7-105.488 158.974   1
   2  -4   7 145.452 92.9060   1
  -2  -4  -7 271.216 155.284   1
  -2   4  -7 199.987 85.4861   1
   2   4   8 457.402 157.315   1
   2  -4   8 509.723 107.595   1
  -2   4  -8 8.94477 86.1876   1
  -2  -4  -8 139.073 144.220   1
  -2  -4  -9 32496.8 1952.20   1
   2   4   9 35870.2 1961.87   1
   2   4  10 9375.08 586.964   1
   2  -4  10 8539.03 542.340   1
  -2  -4 -10 8715.46 571.970   1
  -2   4 -10 8534.92 536.048   1
   2  -4  11 3620.01 277.025   1
  -2   4 -11 3397.21 267.586   1
  -2   4 -12 10057.0 631.387   1
   2   4  12 9070.29 674.852   1
   2  -4  12 11449.4 647.443   1
  -2  -4 -12 10024.6 673.654   1
  -2  -4 -13 9447.34 577.362   1
  -2   4 -13 7491.35 537.087   1
   2  -4  13 8045.28 547.703   1
   2   4  13 8905.29 585.676   1
   2  -4  14 700.582 194.282   1
   2   4  14 811.739 235.676   1
  -2   4 -14 1208.54 188.461   1
  -2  -4 -15 10979.4 748.200   1
  -2   4 -15 12142.2 731.369   1
   2  -4  15 12303.0 742.893   1
   2   4  15 10665.7 755.667   1
  -2  -4 -16 9007.05 623.707   1
   2   4  16 8698.16 634.435   1
   2  -4  17 504.560 216.897   1
  -2   4 -17 390.953 191.875   1
   2  -4  18 579.291 217.670   1
   2   4  18 446.026 267.222   1
  -2   4 -18 152.696 203.587   1
  -2  -4 -18 885.135 259.440   1
  -2   4 -19 4124.01 368.923   1
   2  -4  19 4072.36 378.945   1
   2   4  19 3518.04 414.585   1
  -2  -4 -19 3298.72 384.369   1
   2  -4  20 307.238 243.473   1
   2   4  20-27.4236 225.491   1
  -2  -4 -20-102.812 218.102   1
  -2   4 -20 388.583 236.495   1
   2   4  21 836.399 316.996   1
   2  -4  21 561.407 277.723   1
  -2   4 -21 885.992 271.114   1
  -2  -4 -21 288.036 287.700   1
   2   4  22 958.853 301.855   1
   2  -4  22 1633.80 289.788   1
  -2   4 -22 1108.45 278.047   1
   2   4  23 913.937 316.029   1
   2  -4  23 315.377 297.281   1
  -2  -4 -23 487.377 304.584   1
  -2   4 -23 683.801 284.938   1
   2   4  24 976.913 322.016   1
  -2  -4 -24 763.237 314.276   1
   2   4  25 865.296 322.019   1
  -2  -4 -25 847.142 318.078   1
   2   4  26 1810.84 361.631   1
  -2  -4 -26 737.550 334.690   1
   2   4  27 428.852 302.111   1
  -2  -4 -27 655.947 310.271   1
   2   4  28-113.223 323.682   1
  -2  -4 -28-54.2843 330.549   1
   2   4  29-139.819 261.986   1
  -2  -4 -29 319.679 283.465   1
   2  -5 -29 1095.33 353.983   1
  -2   5  29 248.892 331.433   1
   2  -5 -27 451.437 315.814   1
  -2   5  27 539.382 321.912   1
   2  -5 -26 1049.75 309.923   1
  -2   5  26 659.647 310.018   1
   2  -5 -25 652.693 292.013   1
  -2   5  25-115.530 296.190   1
   2  -5 -23 328.464 278.174   1
   2   5 -23 829.297 270.749   1
  -2   5  23 28.9521 282.661   1
   2  -5 -22 737.320 302.458   1
  -2   5  22 1093.73 323.449   1
   2   5 -21 422.016 249.234   1
   2  -5 -21 460.737 294.683   1
  -2   5  21 142.464 293.181   1
  -2  -5  21 540.035 277.350   1
   2   5 -20 8663.86 587.514   1
  -2  -5  20 8436.99 598.632   1
  -2   5  20 7236.20 621.090   1
   2  -5 -20 8153.10 628.279   1
  -2   5  19 664.105 295.952   1
   2  -5 -19 500.222 276.895   1
   2   5 -19 588.543 241.103   1
  -2  -5  19 816.213 254.158   1
  -2   5  18 3855.00 391.485   1
   2   5 -18 4580.76 373.671   1
   2  -5 -18 4152.35 383.314   1
  -2  -5  18 3947.57 388.855   1
   2  -5 -17 202.043 248.830   1
  -2   5  17 506.161 275.705   1
   2   5 -16 4912.39 392.895   1
  -2  -5  16 5680.01 424.444   1
   2  -5 -16 6126.06 463.116   1
  -2   5  15-50.3615 216.869   1
   2  -5 -15-95.5757 202.107   1
   2   5 -15-17.8593 173.105   1
  -2  -5  15-175.595 201.084   1
  -2   5  14 5547.78 446.682   1
   2   5 -14 4874.25 368.449   1
  -2  -5  14 5227.55 391.014   1
   2  -5 -14 4733.26 426.936   1
  -2   5  13 630.058 231.024   1
   2   5 -13 999.011 160.536   1
  -2  -5  13 765.196 182.884   1
   2  -5 -13 935.051 237.927   1
  -2   5  12 156.440 195.406   1
   2  -5 -12 85.2839 174.842   1
   2   5 -12 239.394 146.486   1
  -2  -5  12 45.5256 158.786   1
   2   5 -11 3720.17 277.176   1
  -2   5  11 3195.48 329.893   1
  -2  -5  11 3799.21 291.296   1
   2  -5 -11 3495.60 323.411   1
  -2   5  10 3717.16 307.890   1
   2   5 -10 3014.98 237.082   1
   2  -5 -10 3218.45 296.053   1
  -2  -5  10 2954.89 239.525   1
   2  -5  -9 18.1711 136.169   1
  -2   5   9-19.0482 138.209   1
  -2  -5   8 24124.7 1327.38   1
  -2   5   8 22762.4 1363.68   1
   2  -5  -8 23143.0 1362.11   1
   2   5  -8 22793.7 1322.19   1
  -2   5   7 10351.4 669.186   1
   2  -5  -7 10199.4 664.269   1
  -2  -5   7 11001.2 627.430   1
  -2  -5   6 2629.49 198.892   1
  -2   5   6 2947.54 256.573   1
   2  -5  -6 3128.24 255.273   1
   2   5  -6 3078.19 203.963   1
  -2  -5   5 2747.27 191.390   1
   2  -5  -5 2526.74 236.956   1
   2   5  -5 2677.95 190.827   1
  -2   5   4 8821.02 556.501   1
  -2  -5   4 8620.62 518.130   1
   2  -5  -4 9243.76 553.730   1
   2   5  -4 8999.06 518.517   1
  -2  -5   3 15514.6 855.990   1
   2   5  -3 14546.6 855.142   1
   2  -5  -2 517.886 127.170   1
  -2   5   2 321.641 135.515   1
  -2  -5   2 730.498 96.7037   1
   2   5  -2 477.700 96.3886   1
   2   5  -1 16452.3 984.936   1
  -2  -5   1 17835.7 983.969   1
  -2   5   1 18016.9 996.398   1
   2  -5  -1 16885.1 992.301   1
  -2   5   0-14.7459 89.5230   1
   2  -5   0 27.4971 85.0679   1
  -2  -5   0-81.8087 92.3266   1
   2   5   0-7.99072 107.174   1
  -2   5  -1 18095.3 996.712   1
   2   5   1 18005.7 1010.24   1
   2  -5   1 16925.6 995.461   1
  -2  -5  -1 17243.4 1006.81   1
   2   5   2 594.142 130.200   1
   2  -5   2 556.404 81.6136   1
  -2   5  -2 537.105 82.4990   1
  -2  -5  -2 583.175 127.182   1
  -2   5  -3 13228.2 742.127   1
   2  -5   3 12809.6 743.873   1
   2   5   4 8622.42 561.379   1
  -2  -5  -4 8099.20 556.100   1
  -2   5  -4 9537.88 521.923   1
   2   5   5 2612.95 237.385   1
  -2   5  -5 2803.10 182.847   1
  -2  -5  -5 2784.33 234.885   1
   2  -5   5 2902.64 191.375   1
   2  -5   6 3247.33 198.476   1
  -2  -5  -6 2828.38 252.098   1
  -2   5  -6 2584.21 190.245   1
   2   5   6 2912.46 259.768   1
   2  -5   7 9898.19 604.381   1
   2   5   7 9841.74 648.409   1
  -2  -5  -7 10403.3 647.623   1
  -2   5  -7 10912.0 603.459   1
   2   5   8 22861.2 1304.73   1
   2  -5   8 21757.4 1262.65   1
  -2  -5  -8 21278.2 1297.21   1
  -2   5  -8 22788.6 1262.16   1
   2   5   9 652.874 201.350   1
   2  -5   9 39.8109 101.923   1
   2   5  10 3459.70 318.288   1
  -2  -5 -10 3046.73 297.216   1
  -2   5 -11 3213.20 255.254   1
   2   5  11 4052.04 341.575   1
   2  -5  11 3375.15 260.211   1
  -2  -5 -11 2932.34 313.296   1
   2   5  12-67.1048 228.586   1
   2  -5  12 99.4920 148.582   1
  -2   5 -12 224.963 139.998   1
  -2  -5 -12-220.680 195.768   1
   2  -5  13 1299.31 180.375   1
  -2  -5 -13 951.065 195.234   1
  -2   5 -13 1009.39 166.477   1
  -2   5 -14 5386.05 369.915   1
  -2  -5 -14 4503.83 409.106   1
   2  -5  14 4674.46 373.059   1
   2   5  14 5268.13 433.111   1
   2  -5  15 259.075 188.902   1
   2   5  15 441.131 259.363   1
  -2  -5 -15 433.608 235.314   1
  -2   5 -15-225.375 176.625   1
  -2  -5 -16 4416.86 392.416   1
  -2   5 -16 5340.13 387.540   1
   2  -5  16 5374.14 397.258   1
   2   5  16 4094.53 396.486   1
   2   5  17-25.9586 269.595   1
  -2  -5 -17 849.176 267.521   1
   2   5  18 4167.42 395.527   1
   2  -5  18 3875.86 367.659   1
  -2   5 -18 3802.74 351.618   1
  -2  -5 -18 3655.46 376.173   1
   2   5  19 895.673 308.451   1
   2  -5  19 624.250 246.079   1
  -2   5 -19 1115.01 247.433   1
  -2  -5 -19 889.633 294.228   1
  -2   5 -20 7987.96 571.414   1
  -2  -5 -20 7705.66 583.731   1
   2   5  20 7368.47 592.357   1
   2  -5  20 8382.03 583.391   1
   2   5  21 615.428 302.705   1
   2  -5  21 342.999 257.591   1
  -2   5 -21 578.224 251.761   1
  -2  -5 -21 761.949 292.391   1
  -2  -5 -22 744.024 298.918   1
   2   5  23 798.644 316.248   1
  -2  -5 -23 243.285 303.037   1
   2   5  25 372.616 312.601   1
  -2  -5 -25 624.532 330.833   1
   2   5  26 1168.39 335.267   1
  -2  -5 -26 1245.84 335.525   1
   2   5  27 678.540 323.333   1
  -2  -5 -27 324.304 313.291   1
   2   5  29 853.176 327.495   1
  -2  -5 -29 734.138 340.905   1
   2  -6 -28 257.407 288.804   1
  -2   6  28 636.100 305.801   1
   2  -6 -27 1076.58 276.682   1
  -2   6  27 561.416 280.864   1
   2  -6 -26 640.084 263.186   1
  -2   6  26 255.758 240.113   1
  -2   6  25 373.042 255.832   1
   2  -6 -24 789.885 272.316   1
   2  -6 -23 3578.85 363.993   1
  -2   6  23 3236.37 371.673   1
   2  -6 -22 2978.06 352.554   1
  -2   6  22 2217.31 351.798   1
   2   6 -21 886.624 248.061   1
  -2  -6  21 658.596 246.121   1
  -2   6  21 428.574 290.517   1
   2   6 -20 493.461 239.043   1
  -2  -6  20 630.531 262.745   1
  -2   6  19 1562.36 339.707   1
   2   6 -19 1406.45 258.807   1
  -2  -6  19 1365.23 267.949   1
   2  -6 -19 796.060 323.375   1
  -2   6  18 1838.36 310.139   1
   2   6 -18 2067.11 266.656   1
  -2  -6  18 1924.05 274.506   1
   2  -6 -18 2085.24 313.691   1
  -2   6  17 377.900 274.561   1
   2   6 -17 237.980 191.047   1
  -2  -6  17 510.739 222.124   1
   2  -6 -17 76.7710 244.996   1
   2   6 -16 1315.97 227.850   1
  -2  -6  16 1591.02 231.886   1
  -2   6  15-128.342 219.751   1
   2   6 -15 223.847 174.143   1
  -2  -6  15-128.846 186.147   1
   2  -6 -15-316.643 210.393   1
  -2   6  14 323.453 263.700   1
   2   6 -14 269.896 167.263   1
  -2  -6  14 744.220 191.573   1
   2  -6 -14 306.922 258.976   1
  -2   6  13 239.406 243.609   1
   2  -6 -13-22.8408 217.672   1
   2   6 -13-29.0408 149.006   1
  -2  -6  13-169.648 167.862   1
   2  -6 -12 2634.21 282.483   1
   2   6 -12 2673.17 236.917   1
  -2  -6  12 2787.22 245.570   1
  -2   6  12 2277.93 292.568   1
  -2   6  11 330.258 203.344   1
   2  -6 -11 231.051 194.561   1
   2   6 -11 361.650 132.060   1
  -2  -6  11 300.462 138.858   1
   2  -6  -9 208.217 156.701   1
   2   6  -9 499.045 107.732   1
  -2  -6   9 575.593 117.405   1
  -2   6   9 456.373 161.411   1
   2   6  -8 3985.55 252.769   1
  -2   6   8 3305.37 317.460   1
  -2  -6   8 3648.81 253.541   1
   2  -6  -8 3740.97 314.024   1
  -2   6   7 2382.25 244.394   1
   2  -6  -7 2210.00 230.057   1
   2   6  -7 2470.59 179.462   1
  -2  -6   7 2574.05 181.632   1
  -2  -6   6 87071.7 4885.49   1
   2   6  -6 90324.6 4884.69   1
  -2   6   6 86501.5 4926.12   1
   2  -6  -6 86159.0 4923.39   1
   2   6  -5 2574.60 183.310   1
   2  -6  -5 2592.33 240.210   1
  -2  -6   5 2755.94 184.702   1
  -2   6   5 2950.17 253.048   1
   2  -6  -4 31891.4 1965.60   1
  -2  -6   4 36963.7 1939.29   1
   2   6  -4 33481.7 1939.86   1
  -2   6   4 35277.0 1974.45   1
   2  -6  -3 5780.01 393.891   1
   2   6  -3 6285.41 366.828   1
  -2  -6   3 6243.47 363.779   1
  -2   6   3 5420.52 397.145   1
   2   6  -2 10232.7 576.567   1
  -2  -6   2 9508.86 572.273   1
  -2   6   1 336.962 123.484   1
   2   6  -1 186.526 87.8894   1
  -2  -6   1 359.877 83.6643   1
   2  -6  -1 493.059 115.397   1
   2   6   0 22138.8 1256.47   1
   2  -6   0 22041.5 1253.93   1
  -2   6   0 21535.5 1255.64   1
  -2  -6   0 22611.6 1255.40   1
   2   6   1 458.542 103.875   1
  -2  -6  -1 236.389 95.1327   1
  -2   6  -1 304.019 97.3220   1
   2  -6   1 355.576 94.3465   1
  -2   6  -2 9423.06 548.710   1
   2   6   3 5813.31 388.243   1
   2  -6   3 5604.59 347.083   1
  -2  -6  -3 5922.89 388.345   1
  -2   6  -3 6109.02 347.814   1
   2  -6   4 35021.6 1884.28   1
  -2  -6  -4 33972.8 1920.44   1
   2   6   4 30266.5 1916.73   1
   2  -6   5 2928.97 187.235   1
  -2  -6  -5 2941.19 247.754   1
  -2   6  -5 2833.67 180.907   1
   2   6   5 3033.32 255.564   1
  -2  -6  -6 87312.7 4712.67   1
  -2   6  -6 83738.0 4666.23   1
   2  -6   6 82550.7 4668.13   1
   2   6   6 88139.7 4715.64   1
  -2  -6  -7 2596.22 236.663   1
  -2   6  -7 2464.20 173.497   1
   2  -6   7 2572.86 175.852   1
   2   6   7 2312.70 236.250   1
   2  -6   8 3961.70 262.283   1
   2   6   8 4165.13 327.281   1
  -2   6  -9 436.696 106.522   1
   2   6   9 351.788 161.959   1
   2  -6   9 486.915 109.561   1
  -2   6 -10 9982.06 620.607   1
   2  -6  10 10861.5 627.234   1
  -2  -6 -11 810.460 216.259   1
   2   6  11 661.204 233.527   1
   2   6  12 2416.10 302.566   1
   2  -6  12 2457.60 232.065   1
  -2   6 -12 2794.31 221.834   1
  -2  -6 -12 2139.46 278.214   1
   2   6  13-140.675 203.713   1
   2  -6  13 14.5637 155.004   1
  -2  -6 -13-303.118 185.928   1
  -2   6 -13 27.3199 132.736   1
   2   6  14 459.151 263.074   1
   2  -6  14 466.197 172.458   1
  -2   6 -14 632.974 173.934   1
  -2  -6 -14 858.211 253.300   1
   2  -6  15 35.1332 173.363   1
   2   6  15-174.813 213.119   1
  -2  -6 -15 163.121 197.059   1
  -2   6 -15-16.5081 166.905   1
   2  -6  16 1715.47 242.687   1
  -2   6 -16 1693.42 238.094   1
   2  -6  17 144.044 209.711   1
   2   6  17 263.088 232.131   1
  -2  -6 -17 245.884 213.292   1
  -2   6 -17 195.201 200.224   1
   2   6  18 2041.40 338.754   1
  -2  -6 -18 1863.61 324.984   1
   2   6  19 1176.38 271.762   1
   2  -6  19 1169.65 246.067   1
  -2  -6 -19 691.771 238.897   1
  -2   6 -19 955.796 229.275   1
   2  -6  20 939.913 265.765   1
  -2   6 -20 543.646 256.650   1
   2   6  21-56.1035 224.415   1
   2  -6  21 522.127 273.416   1
  -2  -6 -21 500.646 232.196   1
  -2   6 -21 423.057 260.685   1
   2   6  22 3500.97 425.283   1
  -2  -6 -22 3482.91 413.270   1
   2   6  23 2930.85 366.406   1
  -2  -6 -23 2590.11 349.387   1
   2   6  24 598.376 329.602   1
  -2  -6 -24 919.119 330.424   1
   2   6  25 398.493 297.070   1
  -2  -6 -25 836.005 308.176   1
   2   6  26-56.4675 310.310   1
  -2  -6 -26 429.337 313.627   1
   2   6  27 754.502 324.222   1
  -2  -6 -27 560.962 336.263   1
   2   6  28 385.649 317.810   1
  -2  -6 -28 52.8098 319.365   1
  -2   7  28 190.833 258.283   1
   2  -7 -28 304.485 256.918   1
  -2   7  26 112.599 262.434   1
  -2   7  25 882.996 305.687   1
   2  -7 -25 428.990 283.023   1
  -2   7  24 373.420 271.393   1
   2  -7 -24 460.801 268.500   1
  -2   7  23 28.8255 232.408   1
   2  -7 -23 245.182 229.092   1
  -2   7  22 834.992 301.374   1
   2  -7 -22 819.515 278.172   1
  -2   7  21 1947.37 371.303   1
   2  -7 -21 2942.22 371.798   1
   2  -7 -20 4510.70 442.576   1
   2   7 -20 4619.20 386.437   1
  -2   7  20 3464.53 440.954   1
  -2  -7  19 1238.73 260.141   1
   2  -7 -19 1363.05 310.779   1
   2   7 -19 734.119 231.739   1
   2  -7 -18 1975.18 288.699   1
  -2   7  18 2383.02 309.506   1
   2  -7 -17 4069.18 398.854   1
   2   7 -17 4156.16 335.527   1
  -2  -7  17 3635.87 340.180   1
  -2   7  17 3717.97 406.848   1
  -2  -7  16 2871.68 271.933   1
   2   7 -16 2980.10 272.113   1
   2  -7 -16 2335.18 331.185   1
  -2  -7  15 1410.39 216.138   1
   2   7 -15 1658.99 204.596   1
  -2   7  14 381.176 244.259   1
   2  -7 -14 241.128 228.546   1
  -2  -7  14 518.372 171.650   1
   2   7 -14 351.278 151.065   1
  -2   7  13 5322.82 478.748   1
   2   7 -13 5937.61 402.917   1
   2  -7 -13 6271.93 486.177   1
  -2  -7  13 6413.46 419.624   1
   2  -7 -12 361.251 208.262   1
  -2  -7  12 418.052 150.921   1
  -2   7  12 544.306 219.216   1
   2   7 -12 712.626 139.452   1
  -2   7  11 9246.47 631.583   1
   2  -7 -11 9601.66 632.730   1
   2   7 -10 1631.25 159.171   1
   2  -7 -10 2299.10 254.169   1
  -2  -7  10 1755.79 165.998   1
  -2   7  10 1671.76 252.263   1
   2   7  -9 5094.72 327.651   1
  -2  -7   9 5125.29 327.711   1
  -2  -7   8 55470.7 3031.33   1
   2  -7  -8 56181.1 3082.73   1
   2   7  -8 52820.4 3030.02   1
  -2   7   8 54163.3 3084.52   1
  -2   7   7 18417.7 1084.64   1
   2  -7  -7 17525.8 1077.08   1
   2   7  -7 18600.0 1025.45   1
  -2  -7   7 17681.6 1026.29   1
  -2   7   6 3706.67 296.037   1
   2   7  -6 3640.38 224.988   1
   2  -7  -6 3204.10 283.750   1
  -2  -7   6 3363.68 222.965   1
  -2   7   5 727.950 162.235   1
   2   7  -5 665.028 81.2488   1
   2  -7  -5 661.996 148.340   1
  -2  -7   5 462.535 79.8605   1
  -2  -7   4 49773.4 2764.25   1
   2   7  -4 50740.9 2765.47   1
  -2   7   4 47908.1 2800.71   1
   2  -7  -4 48551.8 2799.63   1
   2   7  -3 14353.4 796.617   1
  -2   7   3 13201.2 825.994   1
  -2  -7   3 13458.4 791.786   1
   2  -7  -3 14553.1 826.462   1
  -2  -7   2 241.811 83.2103   1
   2   7  -1 18819.9 1052.08   1
  -2   7   1 19905.4 1064.37   1
   2  -7  -1 18382.1 1057.60   1
  -2  -7   1 16943.2 1046.64   1
   2  -7   0-42.0002 88.6729   1
  -2   7   0 26.8759 106.147   1
   2   7   0 18.4838 91.8218   1
  -2  -7  -1 17632.0 1049.51   1
   2   7   1 17647.2 1053.21   1
   2  -7   1 18250.3 1038.56   1
  -2   7  -1 19073.0 1042.08   1
   2   7   2 57.4664 114.875   1
   2  -7   2 91.2031 72.4158   1
  -2  -7  -2 206.903 100.149   1
   2   7   3 14667.8 859.002   1
   2  -7   3 14026.4 819.134   1
  -2  -7  -3 14693.8 855.610   1
  -2   7  -3 14812.8 820.525   1
   2  -7   4 49142.4 2683.59   1
  -2   7  -4 48419.0 2682.53   1
  -2  -7  -4 45851.3 2720.14   1
   2   7   4 47735.7 2725.59   1
   2  -7   5 608.461 67.4392   1
  -2   7  -5 539.283 62.7783   1
  -2  -7  -5 549.764 146.429   1
  -2  -7  -6 3784.94 283.871   1
  -2   7  -6 3228.31 200.806   1
   2  -7   6 3276.33 201.273   1
   2   7   6 3265.61 282.541   1
   2  -7   7 17604.2 997.505   1
   2   7   7 18153.7 1061.08   1
   2  -7   8 53911.2 3020.32   1
  -2   7  -8 53682.6 3016.07   1
  -2  -7  -8 55116.6 3070.25   1
   2   7   8 56650.4 3079.88   1
  -2   7  -9 4037.24 296.114   1
   2  -7   9 5703.50 306.496   1
   2  -7  10 1559.58 154.376   1
  -2   7 -10 1667.99 151.585   1
   2   7  10 1880.53 261.328   1
  -2  -7 -10 2188.96 251.884   1
   2   7  11 9793.92 664.783   1
   2  -7  11 9791.53 595.404   1
  -2   7 -11 9939.03 595.113   1
  -2  -7 -11 10279.2 656.582   1
   2   7  12 719.903 253.233   1
  -2  -7 -12 428.970 227.631   1
   2  -7  13 5056.69 384.497   1
   2   7  13 5237.19 443.365   1
  -2   7 -13 6012.78 384.865   1
  -2  -7 -13 6101.30 439.751   1
   2  -7  14 59.4289 146.997   1
   2   7  14 643.472 278.563   1
  -2   7 -14 154.532 136.877   1
  -2  -7 -14 760.228 252.987   1
   2  -7  15 1664.30 225.878   1
  -2   7 -15 1954.59 219.368   1
   2   7  16 2035.01 340.833   1
   2  -7  16 2476.04 266.148   1
  -2   7 -16 2688.94 260.968   1
  -2  -7 -16 2555.77 319.768   1
  -2   7 -17 3623.88 311.515   1
   2   7  17 3434.31 380.301   1
   2  -7  17 3213.04 317.937   1
  -2  -7 -17 3566.36 375.771   1
   2  -7  18 2534.20 277.978   1
   2   7  18 1817.65 331.208   1
  -2  -7 -18 1449.88 300.946   1
  -2   7 -18 2160.21 265.415   1
   2  -7  19 861.927 259.273   1
   2   7  19 1048.18 316.245   1
  -2  -7 -19 335.980 294.642   1
  -2   7 -19 648.905 224.024   1
   2   7  20 3989.87 381.463   1
  -2  -7 -20 4003.72 375.745   1
  -2   7 -20 3804.42 360.067   1
   2   7  21 1602.15 362.674   1
  -2  -7 -21 2534.65 356.950   1
   2   7  22 424.515 291.608   1
  -2  -7 -22 1363.71 309.735   1
   2   7  23 368.857 298.522   1
  -2  -7 -23 26.9036 293.540   1
   2   7  24 795.109 333.470   1
  -2  -7 -24 915.339 330.272   1
  -2  -7 -25 374.612 268.999   1
   2   7  26 1118.13 360.500   1
   2   7  28 624.221 341.653   1
  -2  -7 -28 546.331 352.092   1
  -2   8  27-383.248 257.067   1
   2  -8 -27 384.111 242.258   1
  -2   8  26-27.8476 229.639   1
   2  -8 -26 26.1342 237.345   1
  -2   8  25 225.979 249.483   1
   2  -8 -25 372.259 236.885   1
  -2   8  24 428.235 275.597   1
   2  -8 -24 53.9007 247.646   1
  -2   8  23-86.1672 291.776   1
   2  -8 -23 380.179 278.792   1
  -2   8  21 745.835 328.008   1
   2  -8 -21 463.912 314.805   1
   2  -8 -20 570.472 309.477   1
  -2   8  20 28.5567 300.114   1
  -2   8  18 7522.83 635.148   1
   2   8 -18 9845.82 585.009   1
   2  -8 -18 7943.81 627.012   1
  -2  -8  18 8515.86 587.092   1
   2  -8 -17 261.914 281.557   1
  -2   8  17 496.268 300.109   1
   2   8 -17 723.808 194.438   1
  -2  -8  17 661.028 208.410   1
  -2   8  16 1576.14 277.042   1
   2  -8 -16 1803.39 278.156   1
  -2  -8  16 1695.88 224.438   1
   2   8 -16 1490.99 210.358   1
   2  -8 -15 327.787 256.716   1
   2   8 -15 280.302 152.868   1
  -2  -8  15 375.966 163.834   1
  -2   8  15 452.135 282.491   1
   2  -8 -14 467.584 239.059   1
   2   8 -14 345.180 151.478   1
  -2  -8  14 266.456 148.142   1
  -2   8  14 155.614 242.322   1
   2  -8 -13 191.245 221.264   1
  -2  -8  13 146.438 138.602   1
  -2   8  13 403.280 247.760   1
   2   8 -13 59.6204 125.648   1
   2  -8 -12 7612.95 503.478   1
  -2   8  12 4974.78 497.296   1
   2  -8 -11 1181.47 262.609   1
   2   8 -11 1209.24 142.473   1
  -2  -8  11 1241.28 140.902   1
  -2   8  11 1386.11 274.070   1
  -2   8  10 2614.10 319.609   1
   2  -8 -10 2630.02 306.986   1
   2   8 -10 2923.00 202.552   1
  -2  -8  10 2606.78 202.373   1
  -2   8   9 215.127 198.736   1
   2   8  -9 329.218 83.6714   1
  -2  -8   9 393.262 86.6154   1
   2  -8  -9 20.4113 183.236   1
  -2  -8   8 7262.85 416.396   1
   2   8  -8 6974.19 414.343   1
   2  -8  -8 7249.33 490.080   1
  -2   8   8 5842.91 485.237   1
  -2  -8   7 6120.78 357.540   1
  -2   8   7 6129.10 438.244   1
   2   8  -7 5888.69 359.279   1
   2  -8  -7 6065.11 432.940   1
  -2   8   6 9347.05 622.856   1
   2   8  -6 9308.93 556.429   1
   2  -8  -6 9219.03 616.902   1
  -2  -8   6 10294.5 556.936   1
  -2   8   5 234.608 160.307   1
   2   8  -5 296.205 68.4969   1
  -2  -8   5 270.078 65.8210   1
   2  -8  -5-15.9322 146.132   1
   2   8  -4 2753.85 193.248   1
   2  -8  -4 3117.68 249.719   1
  -2   8   4 3272.11 257.945   1
  -2  -8   4 2797.12 188.841   1
   2   8  -3 867.316 106.267   1
  -2   8   3 1047.21 163.186   1
  -2  -8   3 1093.27 104.996   1
   2  -8  -2 3322.20 234.681   1
  -2   8   2 3496.56 245.386   1
   2   8  -2 2959.01 208.930   1
   2   8  -1 2623.83 220.802   1
  -2  -8   1 3547.62 221.051   1
   2  -8   0 1698.27 160.352   1
  -2   8   0 1728.98 165.342   1
  -2  -8   0 1967.78 162.871   1
   2  -8   1 3224.49 221.637   1
  -2   8  -1 3004.97 224.656   1
  -2  -8  -2 2939.38 229.988   1
   2  -8   2 3068.59 199.032   1
  -2   8  -2 2736.14 201.154   1
   2   8   2 2868.18 235.576   1
   2   8   3 865.802 155.589   1
   2  -8   3 820.670 87.7458   1
  -2   8  -3 1021.70 94.4679   1
   2   8   4 2749.33 241.745   1
  -2  -8  -4 2856.15 236.612   1
  -2   8  -4 2763.93 173.092   1
   2  -8   4 2764.27 174.248   1
  -2  -8  -5 339.198 150.572   1
   2   8   5 342.853 166.486   1
   2   8   6 9508.47 612.324   1
  -2  -8  -7 6024.39 435.066   1
   2   8   7 6414.84 447.185   1
   2  -8   8 6454.42 374.294   1
  -2  -8  -8 6416.91 454.913   1
  -2   8  -8 6389.98 373.484   1
  -2  -8  -9 116.947 196.194   1
  -2   8  -9 253.010 71.7365   1
   2   8   9-21.3643 214.507   1
   2  -8   9 246.667 71.9421   1
  -2  -8 -10 3003.76 286.005   1
   2   8  10 3296.21 312.242   1
  -2   8 -10 2412.94 190.114   1
   2  -8  10 2776.90 192.612   1
  -2  -8 -11 1783.96 260.660   1
   2   8  11 1655.61 270.236   1
  -2   8 -11 1809.66 158.176   1
   2  -8  11 1901.18 162.236   1
  -2   8 -12 4725.84 327.754   1
   2  -8  12 4711.34 331.460   1
   2   8  12 4809.14 430.589   1
  -2  -8 -13 45.6800 198.115   1
   2   8  13 368.057 221.909   1
  -2  -8 -14 329.667 239.024   1
  -2   8 -14 240.966 139.798   1
   2   8  14 126.175 260.420   1
   2  -8  14 305.505 149.228   1
  -2   8 -15 14.3788 147.170   1
  -2  -8 -15 556.025 238.383   1
   2   8  15 259.123 253.150   1
   2  -8  15 284.705 160.543   1
  -2   8 -16 2005.43 222.192   1
   2   8  16 2091.22 311.354   1
   2  -8  16 1984.83 227.478   1
  -2   8 -17 872.305 207.027   1
  -2  -8 -17 682.803 283.879   1
   2  -8  17 419.540 192.571   1
   2   8  17 944.010 317.369   1
   2   8  18 7348.33 609.172   1
   2  -8  18 8571.91 568.018   1
  -2   8 -18 8671.42 565.558   1
  -2  -8 -18 8294.48 604.663   1
  -2   8 -19 615.339 213.625   1
   2   8  20 224.117 309.404   1
  -2  -8 -20 447.350 297.927   1
   2   8  21 168.952 246.940   1
  -2  -8 -21 583.161 248.585   1
   2   8  23 56.6706 312.521   1
  -2  -8 -23 295.714 313.667   1
   2   8  24 649.274 264.901   1
  -2  -8 -24-26.7554 240.255   1
   2   8  25 476.252 335.371   1
  -2  -8 -25 955.160 344.460   1
   2   8  26 580.641 308.784   1
  -2  -8 -26-184.512 296.447   1
   2   8  27 490.216 325.323   1
   2  -9 -27 454.438 294.141   1
  -2   9  27-107.959 315.947   1
   2  -9 -25 1554.55 343.171   1
  -2   9  25 1231.56 350.008   1
   2  -9 -23 459.543 316.952   1
  -2   9  23 543.435 350.404   1
   2  -9 -22 597.649 327.167   1
  -2   9  22-114.977 327.856   1
   2  -9 -21 572.925 295.975   1
  -2   9  21 402.562 324.918   1
   2  -9 -20 408.754 224.763   1
  -2   9  20 257.810 241.470   1
   2  -9 -19 27.0607 293.451   1
  -2   9  19 113.805 304.473   1
   2  -9 -18 751.031 311.054   1
   2   9 -18 895.569 204.763   1
  -2   9  18 1269.62 346.965   1
   2  -9 -17 661.916 245.871   1
   2   9 -17 1093.48 187.684   1
  -2  -9  17 832.636 197.657   1
  -2   9  17 808.246 268.041   1
   2  -9 -16 391.174 292.626   1
   2   9 -16-43.5792 145.284   1
  -2  -9  16 74.3907 153.619   1
  -2   9  15 3218.02 360.537   1
  -2  -9  15 3648.15 294.764   1
   2   9 -15 3914.73 292.376   1
   2  -9 -15 3895.30 369.140   1
  -2   9  13 3608.28 390.992   1
   2  -9 -13 3961.69 387.820   1
  -2  -9  13 4028.31 267.339   1
   2   9 -13 3300.89 262.482   1
   2  -9 -12 593.610 231.245   1
   2   9 -12 718.988 115.470   1
  -2  -9  12 505.741 113.435   1
  -2   9  12 325.334 244.614   1
  -2   9  11 991.749 255.023   1
   2   9 -11 1235.02 129.088   1
   2  -9 -11 895.146 240.031   1
  -2  -9  11 1300.84 126.221   1
   2   9 -10 5977.89 368.743   1
   2  -9 -10 6186.06 468.591   1
  -2  -9  10 6252.91 370.278   1
  -2   9  10 6240.12 478.870   1
  -2   9   9 1115.71 255.536   1
   2   9  -9 848.460 92.5466   1
  -2  -9   9 827.183 90.4694   1
   2  -9  -9 697.919 241.025   1
  -2  -9   8 14173.2 802.426   1
   2   9  -8 14384.1 803.862   1
  -2   9   7 32404.9 1847.28   1
   2   9  -7 31337.1 1767.96   1
   2  -9  -7 34726.4 1847.27   1
   2   9  -6 1217.02 92.4940   1
  -2  -9   6 1142.29 86.7001   1
   2   9  -5 7608.76 439.624   1
  -2  -9   5 7648.74 437.083   1
  -2   9   5 7072.01 511.614   1
   2  -9  -5 7668.42 510.597   1
   2  -9  -4 18405.1 1106.60   1
  -2  -9   4 19091.3 1056.06   1
  -2   9   4 18199.1 1108.88   1
   2   9  -4 18599.4 1057.59   1
   2  -9  -3 22789.1 1210.76   1
  -2  -9   3 21051.0 1168.20   1
  -2   9   3 20337.6 1207.33   1
   2   9  -3 19500.3 1169.59   1
   2  -9  -2 25784.4 1481.37   1
  -2  -9   2 26094.3 1457.53   1
  -2   9   2 26407.4 1486.02   1
   2   9  -2 25192.2 1459.19   1
   2  -9  -1 4352.19 294.392   1
  -2   9   1 4242.68 302.176   1
   2   9  -1 3873.47 283.887   1
  -2  -9   1 4408.36 283.079   1
   2  -9   0-29.9183 104.335   1
  -2   9   0 192.208 102.354   1
   2  -9   1 4143.24 269.783   1
  -2   9  -1 3779.92 272.244   1
   2   9   1 3950.22 293.123   1
  -2  -9  -1 4104.12 290.263   1
   2   9   2 24168.0 1430.55   1
  -2  -9  -2 25803.0 1429.64   1
   2  -9   2 25265.1 1402.00   1
  -2   9  -2 24346.6 1402.90   1
  -2  -9  -3 22457.3 1213.45   1
  -2   9  -3 20222.2 1167.51   1
   2  -9   3 20716.5 1166.57   1
   2  -9   4 18401.2 1019.72   1
   2   9   4 18203.5 1081.05   1
  -2   9  -4 18070.2 1019.45   1
  -2  -9  -5 7892.05 519.817   1
   2   9   5 7883.23 526.840   1
  -2  -9  -6 1169.05 191.931   1
   2   9   6 1168.48 194.073   1
   2   9   7 33594.2 1931.04   1
  -2  -9  -7 33064.0 1920.79   1
   2   9   9 706.172 212.881   1
  -2  -9  -9 1226.69 226.356   1
  -2  -9 -10 6780.31 461.553   1
   2   9  10 5061.38 455.436   1
   2   9  11 1199.18 274.590   1
  -2   9 -11 1091.96 105.184   1
   2  -9  11 1061.94 106.374   1
  -2  -9 -11 1142.66 243.553   1
   2   9  12 682.474 229.872   1
  -2  -9 -12 589.651 201.712   1
  -2   9 -12 531.617 99.9081   1
   2  -9  12 569.442 107.595   1
   2   9  13 4137.43 380.768   1
   2  -9  13 3429.87 256.846   1
  -2   9 -13 3378.31 254.632   1
   2  -9  14 4757.98 332.914   1
  -2   9 -14 5003.13 335.483   1
   2   9  15 3686.98 382.585   1
  -2   9 -15 4085.38 285.917   1
  -2  -9 -15 4332.08 374.380   1
   2  -9  15 3119.26 286.498   1
  -2  -9 -16 401.981 262.733   1
   2   9  16 53.6402 256.350   1
  -2   9 -16 41.4026 140.696   1
   2  -9  16 232.426 163.235   1
  -2  -9 -17 1048.16 296.370   1
   2   9  17 1145.14 329.774   1
  -2   9 -17 663.119 181.622   1
   2  -9  17 781.093 190.112   1
  -2  -9 -18 1581.52 313.697   1
   2   9  18 1079.17 330.114   1
  -2  -9 -19 130.969 213.243   1
   2   9  19 27.9290 217.360   1
  -2  -9 -20-211.164 287.290   1
   2   9  20 365.305 314.776   1
  -2  -9 -21 773.981 304.608   1
   2   9  21 480.209 319.988   1
  -2  -9 -22 482.416 266.117   1
   2   9  22 56.5522 261.974   1
  -2  -9 -23 347.856 301.535   1
   2   9  23 676.883 317.687   1
  -2  -9 -25 1081.17 297.718   1
   2   9  25 527.306 287.675   1
  -2  -9 -27 128.894 331.121   1
   2   9  27 26.8916 334.209   1
  -2  10  26 1222.97 364.098   1
   2 -10 -26 965.804 347.338   1
  -2  10  25 27.6721 335.336   1
   2 -10 -25 805.089 329.971   1
  -2  10  24 562.064 336.775   1
   2 -10 -24 238.096 311.244   1
  -2  10  23 2475.07 380.235   1
   2 -10 -23 2094.06 340.941   1
  -2  10  22 257.939 247.419   1
   2 -10 -22 379.214 232.530   1
  -2  10  20 861.147 337.669   1
   2 -10 -20 600.767 314.784   1
  -2  10  19 515.363 295.813   1
   2 -10 -19 1198.43 303.479   1
   2 -10 -18-162.187 271.545   1
  -2  10  18 85.2583 283.622   1
   2 -10 -17 240.964 283.446   1
  -2  10  17 197.129 308.435   1
   2 -10 -16 2719.93 336.428   1
  -2  10  16 2252.43 327.091   1
   2  10 -16 2323.02 217.524   1
   2 -10 -15 337.946 271.769   1
   2  10 -15 71.2015 116.455   1
  -2 -10  15 125.131 126.177   1
  -2  10  15-54.7275 279.675   1
   2 -10 -14 102.165 259.944   1
   2  10 -14 76.1042 100.645   1
  -2  10  14 296.341 277.637   1
  -2 -10  14 78.7435 107.146   1
  -2 -10  13 140.149 90.4926   1
   2  10 -13 34.5715 93.7619   1
  -2 -10  12 2893.71 195.218   1
   2 -10 -12 3987.12 332.225   1
   2  10 -12 2724.90 194.437   1
  -2  10  12 3667.19 340.293   1
   2 -10 -11 565.933 215.230   1
  -2  10  11-24.8778 209.604   1
   2 -10 -10 5238.52 410.779   1
  -2  10  10 4589.03 405.651   1
  -2  10   9 739.434 243.979   1
  -2  10   8 176.254 206.203   1
   2 -10  -8 251.113 195.399   1
   2 -10  -6 8600.03 573.625   1
   2  10  -5 3063.28 188.315   1
   2 -10  -5 2695.83 276.353   1
  -2  10   5 3291.40 293.348   1
   2  10  -4 6445.95 374.813   1
  -2  10   4 5723.05 438.432   1
   2 -10  -4 6251.71 435.423   1
   2  10  -3 721.590 106.068   1
   2 -10  -3 948.713 173.549   1
  -2 -10   3 640.680 101.316   1
   2 -10  -2 4388.07 303.460   1
  -2  10   2 4285.36 314.258   1
  -2 -10   2 3959.84 272.920   1
   2  10  -2 3921.71 277.541   1
   2 -10  -1 3605.12 267.435   1
  -2  10   1 3518.09 273.989   1
   2  10  -1 3444.79 251.965   1
  -2 -10   1 3336.29 249.285   1
   2  10   1 3130.45 258.541   1
   2 -10   1 3479.29 234.769   1
  -2  10  -1 3206.26 242.612   1
   2 -10   2 4063.01 275.031   1
   2  10   2 4718.57 321.033   1
  -2  10  -2 4308.74 276.636   1
  -2 -10  -2 4111.77 304.752   1
   2 -10   3 890.578 91.6855   1
   2  10   3 854.291 176.355   1
  -2  10  -3 740.350 92.7423   1
  -2 -10  -3 793.627 155.897   1
  -2 -10  -4 6188.50 428.134   1
   2  10   4 6146.29 436.023   1
  -2 -10  -5 3751.05 309.715   1
   2  10   5 3644.76 319.782   1
  -2 -10  -6 7758.53 518.784   1
  -2 -10  -8 440.525 204.472   1
   2  10   8 346.903 201.709   1
   2  10   9 316.363 204.875   1
  -2 -10 -10 4825.86 400.658   1
   2  10  10 4697.32 404.366   1
  -2 -10 -11 428.644 238.934   1
   2  10  11 460.496 268.295   1
  -2 -10 -12 3220.71 338.276   1
   2  10  12 2748.63 355.437   1
  -2  10 -13 23.9453 47.5142   1
   2 -10  13 47.7315 46.2673   1
   2  10  14 341.143 253.079   1
  -2 -10 -14-196.212 239.309   1
  -2  10 -14 80.1249 85.7336   1
   2 -10  14-71.1589 91.5008   1
   2  10  15 53.4561 234.909   1
   2 -10  15 275.043 115.850   1
  -2 -10 -15-50.0736 217.537   1
  -2  10 -15-24.9191 104.056   1
  -2 -10 -16 3365.73 359.583   1
   2  10  16 2610.59 359.723   1
  -2  10 -16 2542.19 220.699   1
  -2 -10 -17 387.476 290.559   1
   2  10  17-27.5824 308.065   1
  -2 -10 -18 497.120 278.422   1
   2  10  18-334.761 302.547   1
  -2 -10 -19 632.868 257.471   1
   2  10  19 842.198 286.669   1
  -2 -10 -20 875.173 277.293   1
   2  10  20 563.440 285.198   1
  -2 -10 -22 241.181 312.563   1
   2  10  22-56.5111 318.205   1
  -2 -10 -23 1624.71 304.076   1
   2  10  23 1770.38 317.643   1
  -2 -10 -24 738.378 308.845   1
   2  10  24 1030.20 331.376   1
  -2 -10 -25 469.583 320.101   1
   2  10  25 192.187 332.374   1
  -2 -10 -26 697.187 305.844   1
   2  10  26 108.039 302.877   1
   2 -11 -25 359.264 240.140   1
  -2  11  25 109.403 252.672   1
   2 -11 -24 1913.45 334.620   1
  -2  11  24 2255.35 358.341   1
   2 -11 -23 160.028 301.688   1
  -2  11  23 706.554 353.924   1
   2 -11 -22 1292.88 330.454   1
  -2  11  22 827.729 357.139   1
   2 -11 -21 135.767 284.841   1
  -2  11  21 488.417 321.113   1
   2 -11 -19 382.681 311.693   1
  -2  11  19 1034.78 344.261   1
   2 -11 -18 572.199 281.514   1
  -2  11  18 171.864 277.665   1
   2 -11 -16 160.540 249.517   1
  -2  11  16 140.727 271.565   1
   2 -11 -15 237.419 279.341   1
  -2  11  15 249.903 320.423   1
   2 -11 -14 9706.63 678.473   1
  -2  11  14 9754.11 689.927   1
  -2  11  13 696.502 246.944   1
   2 -11 -12 1341.92 253.146   1
  -2  11  12 1726.78 293.598   1
   2 -11 -11 72.5331 210.093   1
  -2  11  11 127.331 226.995   1
   2 -11 -10 4570.80 399.770   1
   2 -11  -9 565.453 246.506   1
  -2  11   9-71.4347 233.225   1
   2 -11  -8-130.520 205.808   1
  -2  11   8 45.7521 203.301   1
   2 -11  -7 208.175 188.747   1
  -2  11   7 87.5593 211.774   1
   2 -11  -6 256.822 195.315   1
  -2  11   6 166.633 195.945   1
   2 -11  -5 316.007 179.870   1
  -2  11   5 787.094 210.900   1
   2  11  -4 270.766 78.2919   1
  -2 -11   4 176.533 69.3714   1
   2 -11  -4 138.406 168.734   1
  -2  11   4-110.336 183.403   1
  -2 -11   3 1786.52 153.972   1
  -2  11   3 2285.47 230.093   1
   2  11  -3 2229.33 167.595   1
   2  11  -2 20079.1 1213.74   1
   2 -11  -2 21933.4 1237.82   1
  -2 -11   2 21276.9 1208.57   1
  -2  11   2 22198.5 1245.70   1
  -2  11   1 3801.41 293.072   1
   2 -11  -1 3700.29 288.155   1
  -2 -11   0-70.5244 112.573   1
  -2  11   0-73.8061 127.550   1
   2 -11   0-115.555 122.002   1
   2  11   0 141.899 135.655   1
   2 -11   1 3376.37 272.549   1
   2  11   1 4133.03 305.327   1
  -2  11  -1 3781.46 281.727   1
  -2 -11  -1 4529.93 297.992   1
   2 -11   2 20149.4 1149.84   1
  -2 -11  -2 20663.7 1181.60   1
   2  11   2 21024.7 1190.56   1
  -2  11  -2 19649.9 1151.74   1
  -2 -11  -3 1966.84 219.607   1
   2 -11   3 1781.79 138.910   1
  -2  11  -3 1872.06 142.050   1
   2  11   3 1554.55 227.851   1
  -2 -11  -4-50.1709 158.230   1
   2  11   4-36.7114 177.874   1
  -2 -11  -5 375.620 187.972   1
   2  11   5 684.341 209.547   1
  -2 -11  -7-39.6794 192.692   1
   2  11   7-21.4908 199.292   1
  -2 -11  -8 167.089 195.199   1
   2  11   8-22.3547 208.393   1
  -2 -11  -9 282.017 205.819   1
  -2 -11 -10 4365.12 363.146   1
   2  11  10 3786.54 371.891   1
  -2 -11 -11 186.069 193.709   1
   2  11  11-24.8987 216.347   1
  -2 -11 -13 342.529 231.148   1
   2  11  13 366.532 259.691   1
  -2 -11 -14 11320.2 725.130   1
   2  11  14 9737.58 726.175   1
  -2 -11 -15-432.864 276.935   1
   2  11  15-27.1557 280.705   1
  -2 -11 -16-283.875 280.951   1
   2  11  16 55.1307 293.344   1
  -2 -11 -17-130.724 277.168   1
  -2 -11 -18 553.930 287.169   1
   2  11  18 365.071 305.585   1
  -2 -11 -19 106.129 249.771   1
   2  11  19-112.740 273.734   1
  -2 -11 -21 160.622 290.683   1
   2  11  21 734.324 331.793   1
  -2 -11 -22 826.918 332.723   1
   2  11  22 1940.65 377.146   1
  -2 -11 -23 26.4749 311.808   1
   2  11  23 698.834 336.879   1
  -2 -11 -24 1625.25 300.094   1
   2  11  24 1627.68 316.567   1
  -2 -11 -25 258.503 298.892   1
   2  11  25 271.226 302.568   1
   2 -12 -25 227.211 319.237   1
  -2  12  25 188.962 337.558   1
   2 -12 -23 316.315 251.238   1
  -2  12  23 616.037 277.483   1
   2 -12 -21 27.0782 313.800   1
  -2  12  21 200.624 334.294   1
   2 -12 -20 463.097 291.868   1
  -2  12  20 374.680 322.553   1
   2 -12 -19 1916.83 332.750   1
  -2  12  19 1587.98 338.172   1
   2 -12 -18 246.360 291.947   1
  -2  12  18 86.5548 327.252   1
  -2  12  17-602.567 310.006   1
   2 -12 -15 455.184 300.953   1
  -2  12  15 844.855 320.152   1
   2 -12 -14 528.329 259.982   1
   2 -12 -13 2208.04 293.020   1
  -2  12  13 955.931 273.542   1
   2 -12 -12 3741.25 357.638   1
  -2  12  12 3533.68 368.726   1
   2 -12 -11 2235.66 283.785   1
  -2  12  11 1280.58 271.587   1
   2 -12 -10 3961.32 375.099   1
  -2  12  10 3430.78 373.353   1
   2 -12  -9 11414.5 742.343   1
  -2  12   9 10916.8 747.637   1
  -2  12   8 285.051 237.673   1
   2 -12  -8-22.5869 220.489   1
  -2  12   7 3331.26 335.921   1
   2 -12  -7 3288.82 330.064   1
  -2  12   5 638.592 210.399   1
   2 -12  -5 910.965 214.840   1
  -2  12   4 1547.13 233.692   1
   2  12  -4 1594.30 129.349   1
  -2 -12   4 1522.78 123.166   1
   2 -12  -4 1752.69 222.782   1
  -2  12   3 2457.20 261.672   1
   2  12  -3 1874.12 176.516   1
   2 -12  -3 2723.30 250.869   1
  -2 -12   3 2325.82 175.601   1
   2  12  -2 2630.14 206.220   1
  -2 -12   2 2359.35 204.959   1
   2 -12  -2 2016.06 226.804   1
  -2  12   1 2435.90 243.234   1
   2 -12  -1 2633.48 240.302   1
   2  12   0 18156.3 1109.77   1
   2 -12   0 19003.7 1106.44   1
  -2  12   0 19616.9 1110.60   1
  -2 -12   0 19302.5 1107.06   1
  -2 -12  -1 2299.04 220.096   1
   2  12   1 2233.18 230.299   1
   2 -12   2 2509.18 197.645   1
   2  12   2 2907.23 266.642   1
  -2 -12  -2 2652.88 243.168   1
  -2  12  -2 2549.01 201.093   1
  -2  12  -3 2158.13 158.109   1
   2  12   3 1776.73 234.936   1
   2 -12   3 2037.13 153.651   1
   2  12   4 2014.61 269.216   1
  -2 -12  -4 2183.51 249.104   1
   2  12   5 1653.71 237.281   1
  -2 -12  -5 847.745 207.345   1
  -2 -12  -6 6875.90 516.253   1
   2  12   6 7898.72 532.595   1
   2  12   7 3141.18 324.098   1
  -2 -12  -7 2972.41 312.079   1
   2  12   8-185.637 227.511   1
  -2 -12  -8-21.6517 205.901   1
  -2 -12  -9 10546.6 715.596   1
   2  12   9 11293.1 726.254   1
   2  12  10 3603.02 348.173   1
  -2 -12 -10 3013.69 326.310   1
   2  12  11 1762.85 282.635   1
  -2 -12 -11 1193.23 242.913   1
   2  12  12 3241.38 371.706   1
  -2 -12 -12 4040.53 368.032   1
  -2 -12 -13 1527.51 293.361   1
   2  12  14 1115.26 301.974   1
  -2 -12 -14 535.009 261.821   1
   2  12  15 828.026 305.558   1
  -2 -12 -15 1809.36 306.094   1
   2  12  17 365.530 279.731   1
  -2 -12 -17 712.863 280.322   1
   2  12  18 451.790 282.207   1
  -2 -12 -18 132.904 251.317   1
   2  12  19 1926.44 303.458   1
  -2 -12 -19 2060.25 292.128   1
   2  12  20-84.9877 282.142   1
  -2 -12 -20 268.416 257.700   1
   2  12  21 395.165 336.203   1
  -2 -12 -21 401.554 304.310   1
   2  12  23 110.912 336.692   1
  -2 -12 -23 79.0395 314.641   1
   2  12  25-53.6298 246.745   1
  -2 -12 -25 25.6218 225.782   1
   2 -13 -24 790.977 343.466   1
  -2  13  24 1468.85 383.236   1
   2 -13 -23 572.032 310.498   1
  -2  13  23 27.7215 337.530   1
   2 -13 -22 477.233 253.576   1
  -2  13  22 535.278 280.661   1
  -2  13  21 142.682 341.363   1
   2 -13 -20 814.846 327.767   1
  -2  13  20 1036.61 359.882   1
   2 -13 -19 464.926 269.005   1
  -2  13  19 781.591 292.770   1
   2 -13 -18 493.367 308.764   1
   2 -13 -17 439.278 277.176   1
  -2  13  17-57.8909 277.361   1
   2 -13 -16-328.124 288.098   1
  -2  13  16 547.609 307.838   1
   2 -13 -15 1249.56 307.757   1
  -2  13  15 742.507 318.581   1
   2 -13 -14 2554.14 349.480   1
  -2  13  14 2402.63 365.687   1
   2 -13 -13-238.627 247.196   1
  -2  13  13 27.8718 265.040   1
   2 -13 -12 3126.14 353.664   1
  -2  13  12 2027.73 333.995   1
   2 -13 -10 1442.15 290.434   1
  -2  13  10 1546.34 300.427   1
   2 -13  -9 2077.18 296.231   1
  -2  13   9 2343.19 307.402   1
   2 -13  -8 1048.29 252.372   1
  -2  13   8 1159.03 262.287   1
   2 -13  -7 2551.34 292.676   1
  -2  13   7 1946.44 286.935   1
   2 -13  -6 42.6732 206.300   1
  -2  13   6-204.130 215.662   1
   2  13  -4 2436.82 168.351   1
  -2  13   4 3478.46 293.959   1
   2 -13  -4 3441.86 280.682   1
  -2 -13   4 2422.22 165.089   1
   2  13  -3 1127.55 134.944   1
  -2 -13   3 1274.56 130.559   1
   2 -13  -3 1310.66 211.343   1
   2  13  -2 15095.9 935.672   1
  -2  13   2 16679.7 973.047   1
  -2 -13   2 16165.8 931.151   1
   2 -13  -2 16852.5 965.811   1
   2  13  -1 3857.82 274.476   1
   2 -13  -1 3059.55 277.582   1
  -2  13   1 3463.55 292.904   1
  -2 -13   1 3218.94 263.430   1
  -2 -13   0 26.7580 137.889   1
   2 -13   0 194.546 137.751   1
   2  13   0 86.0170 148.662   1
  -2  13   0-97.0891 150.706   1
   2  13   1 3940.26 313.011   1
  -2 -13  -1 3672.94 302.126   1
   2  13   2 16272.3 942.181   1
   2 -13   2 14579.6 890.282   1
  -2  13  -2 15650.4 893.895   1
  -2 -13  -2 16227.0 934.398   1
  -2 -13  -3 1349.28 210.412   1
   2 -13   3 1241.12 111.230   1
  -2  13  -3 1069.39 114.617   1
  -2 -13  -4 3268.97 302.083   1
   2  13   4 3041.36 316.283   1
   2  13   6 22.2017 213.617   1
  -2 -13  -6 41.4208 188.596   1
   2  13   7 2825.76 318.908   1
  -2 -13  -7 2160.74 275.890   1
   2  13   8 793.273 248.968   1
  -2 -13  -8 1459.91 249.270   1
   2  13   9 2334.05 311.435   1
  -2 -13  -9 2413.50 298.370   1
   2  13  10 2272.29 292.631   1
  -2 -13 -10 1482.34 270.863   1
   2  13  11 864.309 277.748   1
  -2 -13 -11 343.809 246.575   1
   2  13  12 3053.00 377.484   1
  -2 -13 -12 2783.61 352.499   1
   2  13  13 435.890 297.093   1
  -2 -13 -13-510.234 269.352   1
   2  13  14 1658.47 324.205   1
  -2 -13 -14 1502.20 304.334   1
   2  13  16 281.811 279.657   1
  -2 -13 -16 185.289 265.620   1
  -2 -13 -17-26.6461 259.994   1
  -2 -13 -18 241.603 274.057   1
   2  13  19 596.928 324.043   1
  -2 -13 -19 431.081 290.215   1
   2  13  20 453.444 331.450   1
   2  13  21 675.600 346.553   1
  -2 -13 -21 586.995 311.086   1
   2  13  22 390.251 348.932   1
  -2 -13 -22 580.651 311.455   1
   2  13  23 54.9157 335.910   1
  -2 -13 -23 183.138 317.244   1
   2  13  24 809.943 356.104   1
  -2 -13 -24 722.507 318.413   1
   2 -14 -23-281.917 313.972   1
  -2  14  23 137.060 360.889   1
   2 -14 -22 1126.04 315.458   1
  -2  14  22 921.284 335.138   1
   2 -14 -21 507.048 290.567   1
  -2  14  21 651.996 329.978   1
   2 -14 -20 188.922 309.964   1
  -2  14  20 688.301 359.653   1
   2 -14 -19 409.670 254.249   1
  -2  14  19 57.9075 270.859   1
   2 -14 -17 633.519 290.472   1
  -2  14  17 932.643 317.148   1
   2 -14 -16 1182.61 304.013   1
  -2  14  16 1048.07 319.938   1
   2 -14 -15 629.830 304.103   1
  -2  14  15 1014.60 332.261   1
   2 -14 -14 872.059 304.616   1
  -2  14  14 545.790 316.275   1
   2 -14 -13 1617.50 321.260   1
  -2  14  13 1733.14 342.917   1
   2 -14 -12 3692.43 389.305   1
  -2  14  12 2409.18 381.317   1
   2 -14 -11-156.194 259.215   1
  -2  14  11 165.313 289.700   1
   2 -14  -9 148.714 250.079   1
  -2  14   9 472.958 265.046   1
   2 -14  -8 336.802 239.656   1
  -2  14   8-76.4933 240.139   1
   2 -14  -7 485.819 223.159   1
  -2  14   7 491.784 231.904   1
   2 -14  -6 1586.83 255.007   1
  -2  14   6 1084.76 264.080   1
   2 -14  -5 754.084 222.076   1
  -2  14   5 585.728 233.191   1
   2 -14  -4 649.692 206.262   1
  -2  14   4 513.636 220.625   1
   2  14  -3-15.9086 102.705   1
   2 -14  -3 110.071 184.680   1
  -2  14   3-202.378 198.824   1
  -2 -14   3 15.0513 92.0493   1
   2  14  -2 1393.27 168.994   1
   2 -14  -2 1318.25 210.567   1
  -2  14   2 1465.63 224.767   1
  -2 -14   2 1521.67 163.337   1
   2  14  -1 132.346 141.254   1
  -2 -14   1 360.274 138.397   1
   2 -14  -1 62.3851 156.050   1
  -2  14   1 233.012 166.111   1
   2  14   0 3414.10 292.141   1
   2 -14   0 3787.72 280.725   1
  -2 -14   0 3051.47 279.272   1
  -2  14   0 3740.64 291.436   1
  -2 -14  -1 583.725 168.871   1
   2  14   1 50.6036 181.453   1
  -2 -14  -2 1272.57 209.274   1
   2 -14   2 1221.21 142.656   1
  -2  14  -2 1349.86 147.709   1
   2  14   2 1009.78 228.825   1
  -2 -14  -3-129.412 170.125   1
  -2  14  -3-4.58373 67.0199   1
   2  14   3 78.7914 172.110   1
   2 -14   3 77.9845 61.5016   1
   2  14   5 507.543 221.157   1
  -2 -14  -5 1219.04 220.450   1
   2  14   6 1130.93 241.701   1
  -2 -14  -6 950.932 227.214   1
   2  14   7 72.1174 222.422   1
  -2 -14  -7 135.188 211.134   1
   2  14   8 198.881 239.192   1
  -2 -14  -8-116.543 218.341   1
   2  14   9 846.202 270.527   1
  -2 -14  -9 24.0155 240.681   1
   2  14  11 107.516 280.936   1
  -2 -14 -11-50.3707 245.739   1
   2  14  12 3829.06 410.202   1
  -2 -14 -12 3229.10 375.570   1
   2  14  13 1388.39 318.374   1
  -2 -14 -13 1691.95 295.943   1
   2  14  14 758.219 275.751   1
  -2 -14 -14 210.927 225.016   1
   2  14  15 1189.00 317.146   1
  -2 -14 -15 985.604 287.422   1
   2  14  16 1596.13 357.746   1
  -2 -14 -16 2288.93 335.623   1
   2  14  17 686.790 337.656   1
  -2 -14 -17 1382.75 326.929   1
  -2 -14 -18 1438.74 337.582   1
   2  14  19 227.841 329.145   1
   2  14  20 509.507 348.566   1
  -2 -14 -20 938.721 334.326   1
   2  14  21-84.1412 349.551   1
  -2 -14 -21 213.139 314.714   1
   2  14  22 939.666 375.234   1
  -2 -14 -22 1606.27 353.900   1
  -2 -14 -23 311.842 306.944   1
  -2  15  23 270.658 353.126   1
   2 -15 -23-253.070 308.172   1
  -2  15  22 497.463 335.153   1
   2 -15 -22 490.948 289.710   1
  -2  15  21 281.273 321.121   1
   2 -15 -21-52.7645 289.311   1
  -2  15  20 1398.22 384.900   1
   2 -15 -20 1070.53 334.681   1
  -2  15  19 433.102 312.072   1
   2 -15 -19 353.242 279.076   1
  -2  15  18 611.266 336.164   1
   2 -15 -18 602.618 309.714   1
  -2  15  16 791.846 300.471   1
   2 -15 -16 1217.26 289.893   1
  -2  15  15 29.2892 281.654   1
   2 -15 -15 552.460 265.692   1
  -2  15  14 116.607 295.989   1
   2 -15 -14 550.139 284.072   1
  -2  15  13 260.306 290.988   1
   2 -15 -13 627.538 280.511   1
  -2  15  12 457.601 266.859   1
   2 -15 -12 26.9840 243.429   1
  -2  15  11 1550.05 321.381   1
   2 -15 -11 2233.48 321.999   1
  -2  15  10 829.329 289.052   1
   2 -15 -10 546.123 275.469   1
  -2  15   8 3942.46 390.135   1
   2 -15  -8 3646.79 377.532   1
  -2  15   7 1323.64 296.343   1
   2 -15  -7 1641.65 279.869   1
  -2  15   6 368.307 235.771   1
   2 -15  -6 274.006 220.390   1
  -2  15   5 377.370 244.552   1
   2 -15  -5-173.605 208.820   1
  -2 -15   3 1805.00 157.103   1
   2 -15  -3 1878.61 249.645   1
   2  15  -3 1765.55 161.565   1
   2  15  -2 1447.51 168.540   1
  -2 -15   2 1109.24 158.674   1
   2 -15  -2 1081.99 201.256   1
  -2  15   2 949.380 221.128   1
   2  15  -1 5972.03 397.741   1
   2 -15  -1 5276.59 409.537   1
  -2  15   1 5379.75 421.408   1
  -2 -15   1 6291.35 395.843   1
   2  15   0-64.0827 159.208   1
  -2 -15   0 197.012 162.513   1
   2 -15   0 71.0587 145.261   1
  -2  15   0 45.9021 160.917   1
  -2 -15  -1 6065.06 422.927   1
   2  15   1 5759.18 428.236   1
  -2 -15  -2 1652.87 231.912   1
   2 -15   2 1119.18 135.828   1
  -2  15  -2 1016.85 141.388   1
   2  15   2 1432.49 236.095   1
   2  15   3 1597.78 261.389   1
  -2 -15  -3 2333.41 267.509   1
  -2 -15  -4 3484.76 329.590   1
   2  15   4 3652.03 341.792   1
   2  15   5-69.2786 221.128   1
  -2 -15  -5 64.8558 195.813   1
   2  15   6 409.460 243.880   1
  -2 -15  -6 112.756 200.839   1
   2  15   7 1123.40 256.473   1
  -2 -15  -7 1309.03 247.683   1
   2  15   8 2988.13 370.620   1
  -2 -15  -8 3864.37 359.856   1
   2  15  10 1350.71 305.275   1
  -2 -15 -10 1545.20 293.423   1
   2  15  11 1623.85 325.153   1
  -2 -15 -11 1680.17 284.174   1
   2  15  12-223.393 291.450   1
  -2 -15 -12 550.564 270.332   1
   2  15  13-28.2425 263.684   1
  -2 -15 -13 558.272 245.748   1
   2  15  14 798.825 311.950   1
  -2 -15 -14 512.118 275.388   1
   2  15  15 888.355 336.631   1
  -2 -15 -15-270.748 283.891   1
   2  15  16 834.623 339.358   1
  -2 -15 -16 845.335 305.235   1
   2  15  18 890.116 293.993   1
  -2 -15 -18 516.854 253.157   1
   2  15  19 142.678 290.360   1
  -2 -15 -19-108.098 263.681   1
   2  15  20 1580.72 360.448   1
  -2 -15 -20 1957.44 332.588   1
   2  15  21 612.353 340.113   1
  -2 -15 -21 424.323 286.797   1
   2  15  22 54.8072 328.353   1
  -2 -15 -22 261.861 292.438   1
   2  15  23-26.8862 315.068   1
  -2 -15 -23-51.5238 285.537   1
   2 -16 -22 229.024 254.355   1
  -2  16  22 300.957 311.587   1
   2 -16 -21-26.0697 301.069   1
  -2  16  21 55.7648 347.476   1
   2 -16 -20 556.908 287.914   1
  -2  16  20 1162.98 356.391   1
   2 -16 -19 431.756 312.384   1
  -2  16  19 345.249 344.752   1
   2 -16 -18 409.131 244.542   1
  -2  16  18 581.832 279.869   1
   2 -16 -17 769.758 307.357   1
  -2  16  17 87.9439 340.586   1
   2 -16 -15 500.120 287.667   1
  -2  16  15-147.631 317.341   1
   2 -16 -14 943.340 305.542   1
  -2  16  14 737.145 321.915   1
   2 -16 -13 386.540 277.072   1
  -2  16  13 440.149 307.532   1
   2 -16 -12 299.992 294.090   1
  -2  16  12 378.379 317.325   1
   2 -16 -11 539.120 261.479   1
  -2  16  11 229.971 278.079   1
   2 -16 -10 849.542 281.532   1
  -2  16  10 877.637 302.044   1
   2 -16  -9 804.619 274.758   1
  -2  16   9 638.939 290.778   1
   2 -16  -8 1212.60 272.290   1
  -2  16   8 950.845 273.533   1
   2 -16  -7 1591.02 277.434   1
  -2  16   7 714.260 279.558   1
   2 -16  -6 2944.26 336.892   1
  -2  16   6 3816.04 374.730   1
   2 -16  -5 2999.96 317.356   1
  -2  16   5 2842.65 348.715   1
   2 -16  -4 1867.24 252.222   1
  -2  16   4 1549.42 271.309   1
   2 -16  -3 223.809 197.271   1
   2  16  -3 86.1503 82.6861   1
  -2  16   3 285.396 227.249   1
   2 -16  -2 1717.24 240.842   1
   2  16  -2 1533.61 181.665   1
  -2  16   2 1566.15 258.751   1
  -2 -16   1 1242.00 189.241   1
   2 -16  -1 878.826 206.214   1
   2  16  -1 1194.57 193.439   1
  -2  16   1 1560.55 227.624   1
   2  16   0 3943.96 325.150   1
  -2  16   0 4054.32 323.631   1
   2 -16   0 3318.37 316.768   1
  -2 -16  -1 1634.86 230.172   1
   2  16   1 1388.24 229.201   1
  -2  16  -2 1232.91 145.720   1
   2  16   2 1920.14 249.874   1
  -2 -16  -2 1722.17 240.492   1
   2  16   4 1613.02 278.673   1
  -2 -16  -4 1849.38 271.970   1
   2  16   5 2793.47 324.562   1
  -2 -16  -5 2696.36 313.270   1
   2  16   6 2554.19 332.668   1
  -2 -16  -6 2945.46 322.583   1
   2  16   7 1138.73 284.186   1
  -2 -16  -7 925.219 257.148   1
   2  16   9 516.905 274.532   1
  -2 -16  -9 793.775 259.237   1
   2  16  10 361.240 275.203   1
  -2 -16 -10 472.507 275.881   1
   2  16  11 507.623 279.984   1
  -2 -16 -11 1092.07 279.707   1
   2  16  12 256.713 289.453   1
  -2 -16 -12 323.193 276.829   1
   2  16  13 749.317 299.039   1
  -2 -16 -13 354.975 262.518   1
   2  16  14 957.581 338.523   1
  -2 -16 -14 660.242 301.513   1
   2  16  15 610.258 325.023   1
  -2 -16 -15 798.987 297.407   1
   2  16  17 347.722 319.602   1
  -2 -16 -17 685.806 310.251   1
   2  16  18 517.686 351.456   1
  -2 -16 -18 546.409 319.454   1
   2  16  19 312.899 337.575   1
  -2 -16 -19-189.137 305.829   1
   2  16  20 561.072 341.501   1
  -2 -16 -20 347.487 298.339   1
   2  16  21 469.705 321.653   1
  -2 -16 -21 448.696 292.061   1
   2  16  22 542.370 307.807   1
  -2 -16 -22 519.572 271.467   1
   2 -17 -21-179.387 315.341   1
  -2  17  21 470.829 370.139   1
   2 -17 -20 577.047 272.164   1
  -2  17  20 394.836 293.039   1
   2 -17 -19 400.292 322.984   1
  -2  17  19 487.704 352.249   1
   2 -17 -18 923.243 328.133   1
  -2  17  18 900.645 369.582   1
   2 -17 -17 603.994 286.164   1
  -2  17  17 234.940 284.179   1
   2 -17 -16 830.007 281.031   1
  -2  17  16 295.967 314.134   1
  -2  17  15 505.639 336.651   1
   2 -17 -14 55.6949 270.276   1
  -2  17  14 566.071 324.032   1
   2 -17 -13 250.289 254.970   1
  -2  17  13 267.733 281.789   1
   2 -17 -11 1285.79 306.166   1
  -2  17  11 1205.54 336.505   1
   2 -17 -10 81.0774 253.463   1
  -2  17  10 406.787 281.157   1
   2 -17  -9 609.846 272.145   1
  -2  17   9 315.331 265.698   1
  -2  17   8 4051.04 416.340   1
   2 -17  -8 4997.81 425.886   1
  -2  17   7 55.0114 267.210   1
   2 -17  -7-251.342 255.283   1
  -2  17   6 590.091 261.300   1
   2 -17  -6 583.899 235.205   1
  -2  17   5 51.3449 230.887   1
   2 -17  -5 306.345 219.316   1
  -2  17   4 3527.91 363.552   1
   2 -17  -4 3339.48 350.297   1
  -2  17   2 166.882 200.913   1
  -2  17   1 1376.15 236.912   1
   2  17   0-69.5093 178.353   1
   2  17   1 903.454 230.772   1
   2  17   2 149.839 219.659   1
  -2 -17  -2-61.1023 211.172   1
   2  17   3-137.571 213.672   1
  -2 -17  -3-368.702 204.203   1
   2  17   4 2683.66 324.315   1
  -2 -17  -4 2701.30 310.039   1
   2  17   5 379.117 241.227   1
  -2 -17  -5 119.678 221.789   1
   2  17   6 601.727 273.767   1
  -2 -17  -6 223.158 240.687   1
   2  17   7 80.8554 253.262   1
  -2 -17  -7 255.543 252.364   1
  -2 -17  -8 5025.87 438.757   1
   2  17   8 4887.71 453.623   1
   2  17   9 732.229 286.459   1
  -2 -17  -9 427.171 258.779   1
   2  17  10 428.888 284.886   1
  -2 -17 -10 352.490 271.437   1
   2  17  11 1243.96 319.959   1
  -2 -17 -11 1590.35 306.458   1
   2  17  12-58.4209 303.948   1
  -2 -17 -12 664.071 303.306   1
   2  17  13 322.737 288.642   1
  -2 -17 -13 555.990 261.566   1
   2  17  14 706.505 340.758   1
  -2 -17 -14 418.082 286.419   1
   2  17  16 116.973 320.456   1
  -2 -17 -16 750.057 289.125   1
   2  17  17 290.222 343.766   1
  -2 -17 -17 330.705 304.837   1
   2  17  18 918.548 341.926   1
  -2 -17 -18 957.232 316.461   1
   2  17  19-56.7238 284.355   1
  -2 -17 -19 270.925 253.230   1
   2  17  20 530.578 338.291   1
   2  17  21 466.833 373.111   1
  -2 -17 -21 418.599 321.390   1
  -2  18  20 364.060 375.211   1
  -2  18  18 1046.76 352.764   1
   2 -18 -18 161.408 280.558   1
  -2  18  16 714.122 358.236   1
   2 -18 -16 608.965 323.286   1
  -2  18  15 1079.82 373.158   1
   2 -18 -15 390.626 305.003   1
  -2  18  14-30.1555 331.880   1
   2 -18 -14 727.175 302.849   1
  -2  18  13 423.884 323.585   1
   2 -18 -13 420.142 281.099   1
  -2  18  12 211.636 300.193   1
   2 -18 -12 391.629 276.588   1
  -2  18  10 537.998 315.130   1
   2 -18 -10 330.052 268.755   1
  -2  18   9 296.012 297.423   1
   2 -18  -9 27.0411 215.033   1
  -2  18   8 758.764 292.316   1
  -2  18   6 3400.77 390.652   1
   2  18   5 947.558 278.942   1
   2  18   6 3403.25 386.556   1
   2  18   7 475.275 271.528   1
   2  18   8 999.534 311.093   1
  -2 -18  -8 271.225 226.349   1
   2  18   9 580.376 306.473   1
  -2 -18  -9 219.736 274.334   1
   2  18  10 734.306 307.569   1
  -2 -18 -10 667.464 286.791   1
   2  18  12 267.822 293.553   1
  -2 -18 -12 367.407 268.611   1
   2  18  13 506.295 317.769   1
  -2 -18 -13 28.2864 276.342   1
   2  18  15 207.032 295.332   1
  -2 -18 -15 169.072 258.826   1
   2  18  16 1175.68 356.603   1
  -2 -18 -16 28.0828 301.523   1
   2  18  17 407.006 344.738   1
  -2 -18 -17 1055.30 320.161   1
   2  18  18 803.945 334.559   1
  -2 -18 -18 110.005 258.640   1
   2  18  19 56.6293 356.035   1
  -2 -18 -19 350.676 310.206   1
   2  18  20 388.380 366.814   1
  -2 -18 -20 105.726 308.527   1
  -3   0  27 120.710 332.293   1
   3   0 -27 303.632 313.725   1
  -3   0  25 120.603 316.487   1
   3   0 -25 626.027 323.714   1
  -3   0  24 923.466 319.275   1
   3   0 -24 944.352 313.301   1
  -3   0  22 575.697 267.079   1
   3   0 -22-158.881 232.867   1
  -3   0  21 253.527 288.457   1
   3   0 -21-156.325 265.115   1
  -3   0  20 137.624 283.032   1
   3   0 -20-178.140 255.085   1
  -3   0  18 1089.01 264.460   1
   3   0 -18 988.020 264.151   1
  -3   0  17 400.119 257.919   1
   3   0 -17 46.7242 228.226   1
  -3   0  16-24.0629 209.032   1
  -3   0  15 299.790 212.243   1
   3   0 -15-107.675 201.263   1
  -3   0  14 989.996 241.205   1
   3   0 -14 986.119 213.015   1
  -3   0  12 8542.20 568.672   1
   3   0 -12 8286.09 559.915   1
  -3   0  11 241.639 168.443   1
   3   0 -11-34.5409 163.070   1
  -3   0  10 5225.83 357.589   1
   3   0 -10 3928.54 332.494   1
  -3   0   9 97.6857 157.094   1
   3   0  -9-252.614 151.604   1
  -3   0   8 23592.2 1380.67   1
   3   0  -8 23910.5 1372.69   1
  -3   0   7 13.8394 140.840   1
   3   0  -7-88.9457 143.590   1
   3   0  -6 8092.32 538.139   1
  -3   0   6 9389.81 545.917   1
   3   0  -4 11837.0 728.802   1
  -3   0   4 12899.1 734.319   1
   3   0  -3-34.9066 130.805   1
  -3   0   3-36.9852 137.096   1
   3   0  -2 96421.5 5282.74   1
  -3   0   2 93792.1 5281.99   1
   3   0  -1 30.1739 112.970   1
  -3   0   1 54.4980 118.403   1
   3   0   0-7.50581 113.703   1
  -3   0   0 61.7025 120.034   1
   3   0   1-93.3392 112.469   1
  -3   0  -1-39.3512 120.410   1
  -3   0  -2 100031. 5538.57   1
   3   0   2 99401.5 5540.87   1
  -3   0  -3 26.4318 119.469   1
   3   0   3-100.167 132.293   1
  -3   0  -4 11967.8 703.216   1
   3   0   4 11668.2 703.822   1
  -3   0  -6 9893.64 601.378   1
   3   0   6 9875.40 608.817   1
  -3   0  -7 217.299 132.602   1
   3   0   7-183.195 142.154   1
   3   0   8 23515.1 1313.33   1
  -3   0  -8 21858.1 1305.50   1
  -3   0  -9 43.1241 145.032   1
   3   0   9 15.0258 152.577   1
   3   0  10 4318.41 345.689   1
  -3   0 -10 4776.66 340.288   1
  -3   0 -11 166.230 170.617   1
   3   0  11-245.374 159.222   1
  -3   0 -12 7895.23 512.445   1
   3   0  12 7306.83 518.318   1
  -3   0 -14 1201.48 222.486   1
  -3   0 -15-166.152 199.350   1
   3   0  15 181.925 208.167   1
   3   0  16-212.911 243.252   1
  -3   0 -16 215.883 235.828   1
   3   0  17-145.324 244.933   1
  -3   0 -17-45.3254 219.646   1
   3   0  18 1106.16 267.952   1
  -3   0 -18 540.176 237.429   1
   3   0  20-106.753 253.834   1
  -3   0 -20 375.565 247.217   1
   3   0  21 329.132 273.757   1
  -3   0 -21-462.858 270.422   1
   3   0  22-420.511 291.248   1
  -3   0 -22 289.608 272.411   1
   3   0  24 811.628 317.031   1
  -3   0 -24 1206.52 304.283   1
   3   0  25 29.3987 266.216   1
  -3   0 -25 642.135 288.863   1
  -3   0 -27 113.480 319.509   1
   3  -1 -28 977.896 344.209   1
   3  -1 -27 789.025 313.700   1
  -3   1  27 659.921 319.827   1
   3   1 -26-83.6865 297.423   1
   3  -1 -26-244.172 304.496   1
  -3  -1  26 333.991 300.388   1
  -3   1  26 569.051 314.351   1
   3  -1 -25 435.227 309.034   1
   3   1 -25 413.881 289.636   1
  -3  -1  25 30.1801 270.398   1
  -3   1  25 595.813 318.779   1
   3  -1 -24 1602.07 333.494   1
   3   1 -24 706.713 289.065   1
  -3   1  24 1534.65 343.924   1
  -3  -1  24 1349.26 320.940   1
   3  -1 -23 1478.95 331.972   1
   3   1 -23 906.634 287.365   1
  -3   1  23 1636.89 339.546   1
  -3  -1  23 1677.74 331.062   1
   3  -1 -22 452.439 273.975   1
   3   1 -22 210.457 264.599   1
  -3   1  22-57.5711 270.533   1
   3   1 -21 411.665 257.426   1
   3  -1 -21 288.735 254.414   1
  -3   1  21 225.855 267.723   1
  -3  -1  21 422.573 275.495   1
   3   1 -20 553.724 252.352   1
   3  -1 -20 464.460 286.463   1
  -3   1  20 663.006 298.669   1
  -3  -1  20 793.708 288.059   1
   3   1 -19 3494.04 359.459   1
   3  -1 -19 3702.01 378.642   1
  -3  -1  19 3507.97 378.535   1
  -3   1  19 3882.51 384.158   1
   3   1 -18 1398.83 268.706   1
  -3  -1  18 1153.94 268.585   1
  -3   1  18 1127.47 285.561   1
   3  -1 -17 166.596 197.255   1
   3   1 -17 502.335 221.096   1
  -3  -1  17 321.050 229.863   1
  -3   1  17 508.034 241.124   1
   3  -1 -16 3146.78 327.210   1
   3   1 -16 3001.64 306.728   1
  -3  -1  16 2274.13 305.636   1
   3  -1 -15 2727.30 316.279   1
   3   1 -15 2762.04 299.910   1
  -3   1  15 2758.67 323.498   1
  -3  -1  15 2896.51 305.481   1
   3  -1 -14-21.2142 219.946   1
  -3   1  14-45.1351 239.637   1
   3  -1 -13 2506.66 288.400   1
   3   1 -13 2710.65 267.193   1
  -3   1  13 2470.69 302.535   1
  -3   1  12 11531.1 728.758   1
  -3  -1  12 10970.8 718.913   1
   3   1 -12 11287.7 711.917   1
   3  -1 -12 11623.7 722.541   1
   3  -1 -11 486.233 174.778   1
   3   1 -11 362.557 158.568   1
  -3  -1  11 126.387 162.525   1
  -3   1  11 134.559 183.845   1
  -3  -1  10 5312.69 371.809   1
  -3   1  10 5215.26 375.477   1
   3   1 -10 4351.25 348.676   1
   3  -1 -10 4768.73 355.197   1
  -3   1   9 3930.28 309.945   1
  -3  -1   9 3775.60 299.812   1
   3  -1  -9 3306.82 287.930   1
   3   1  -9 3578.90 284.373   1
   3  -1  -8 563.699 162.795   1
   3   1  -8 726.630 146.570   1
  -3   1   8 566.011 166.386   1
  -3  -1   8 544.152 147.055   1
   3  -1  -7 911.555 168.052   1
   3   1  -7 1106.18 162.515   1
  -3  -1   7 937.272 170.297   1
  -3   1   7 1153.00 177.010   1
   3  -1  -6 7515.14 502.639   1
  -3   1   6 8519.22 519.309   1
   3  -1  -5 10475.6 625.654   1
  -3   1   5 10023.4 631.709   1
  -3  -1   4 1949.38 194.642   1
   3   1  -4 2457.10 200.699   1
   3   1  -3 140.468 110.103   1
   3  -1  -3 119.985 121.651   1
  -3  -1   3 348.892 116.812   1
  -3   1   3 148.465 129.566   1
   3   1  -2 29794.0 1564.88   1
   3  -1  -2 24888.3 1566.51   1
  -3  -1   2 28303.1 1564.84   1
  -3   1   2 27624.2 1568.30   1
   3   1  -1 70317.5 3827.61   1
   3  -1  -1 68800.8 3828.73   1
  -3   1   1 69359.8 3828.87   1
  -3  -1   1 66521.6 3827.90   1
   3  -1   0 58956.3 3212.43   1
  -3  -1   0 57006.0 3214.85   1
  -3   1   0 59088.7 3213.68   1
   3   1   0 55334.0 3214.14   1
  -3  -1  -1 71861.9 4044.56   1
  -3   1  -1 72113.2 4042.78   1
   3  -1   1 73686.0 4042.47   1
   3   1   1 72915.9 4046.01   1
   3  -1   2 27483.8 1583.50   1
  -3   1  -2 27664.7 1582.83   1
  -3  -1  -2 28498.4 1586.98   1
   3   1   2 28519.7 1589.31   1
  -3  -1  -3 249.570 113.644   1
  -3   1  -3 100.290 114.732   1
   3  -1   3 253.484 118.097   1
   3   1   3 354.359 121.067   1
   3  -1   4 1962.97 188.309   1
  -3   1  -4 2134.77 186.021   1
   3  -1   5 9865.28 572.909   1
   3   1   5 8361.08 575.085   1
  -3  -1  -5 9158.79 568.145   1
  -3   1  -5 9649.56 565.746   1
   3   1   6 8417.65 530.573   1
  -3  -1  -6 8320.55 523.605   1
   3  -1   7 1481.51 168.415   1
   3   1   7 841.658 179.777   1
  -3   1  -7 876.235 150.307   1
  -3  -1  -7 1283.90 174.592   1
   3   1   8 343.448 158.581   1
   3  -1   8 1010.03 158.891   1
  -3   1  -8 617.454 142.045   1
  -3  -1  -8 720.842 158.856   1
   3  -1   9 3787.51 278.055   1
   3   1   9 3379.11 289.535   1
  -3   1  -9 3459.35 268.397   1
  -3  -1  -9 2977.86 280.250   1
   3   1  10 5106.21 399.152   1
   3  -1  10 5814.04 393.816   1
  -3   1 -10 5745.61 391.848   1
  -3  -1 -10 5957.69 399.401   1
   3  -1  11 269.224 153.800   1
   3   1  11 200.479 163.913   1
  -3  -1 -11 34.5407 151.935   1
  -3   1 -11 47.8789 144.355   1
   3   1  12 10950.1 708.613   1
  -3  -1 -12 11483.9 709.696   1
  -3   1 -12 11037.4 698.099   1
   3  -1  13 3150.32 298.820   1
   3   1  14 44.2958 204.428   1
  -3  -1 -14 525.981 203.844   1
   3   1  15 3094.80 317.637   1
   3  -1  15 2969.42 320.858   1
  -3   1 -15 2586.67 293.408   1
  -3  -1 -15 2847.76 294.448   1
   3  -1  16 3075.20 322.628   1
  -3  -1 -16 3016.19 330.874   1
  -3   1 -16 2949.16 308.145   1
   3  -1  17 23.7962 226.417   1
   3   1  17 371.163 251.955   1
  -3   1 -17 333.907 220.874   1
  -3  -1 -17-45.7647 236.935   1
   3  -1  18 966.222 262.299   1
   3   1  18 1096.21 300.124   1
  -3   1 -18 1064.67 248.628   1
  -3  -1 -18 760.550 250.102   1
   3   1  19 2756.77 374.358   1
  -3  -1 -19 2651.81 358.886   1
  -3   1 -19 3669.23 361.292   1
   3   1  20 457.621 294.078   1
   3  -1  20 158.758 273.240   1
  -3   1 -20 99.2907 263.176   1
  -3  -1 -20 604.374 268.010   1
   3  -1  21 518.087 275.823   1
   3   1  21 137.562 262.314   1
  -3   1 -21 281.303 264.259   1
  -3  -1 -21 516.475 266.836   1
   3  -1  22 587.207 288.886   1
   3   1  22 842.471 278.539   1
  -3   1 -22 840.016 281.437   1
  -3  -1 -22 790.168 263.403   1
   3  -1  23 1027.57 309.929   1
   3   1  23 1511.62 309.704   1
  -3   1 -23 1372.07 301.535   1
  -3  -1 -23 2279.42 316.492   1
   3  -1  24 1515.62 304.171   1
   3   1  24 1156.14 326.270   1
  -3   1 -24 829.734 280.589   1
  -3  -1 -24 1449.20 327.460   1
   3   1  25 700.044 319.542   1
   3  -1  25 414.770 276.476   1
  -3  -1 -25 470.650 312.667   1
  -3   1 -25 224.923 285.277   1
   3  -1  26 179.542 291.950   1
   3   1  26 117.514 291.892   1
  -3   1 -26 170.841 308.787   1
  -3  -1 -26 892.189 310.731   1
   3   1  27 470.530 285.252   1
  -3  -1 -27 839.518 303.899   1
  -3  -1 -28 1880.28 377.379   1
  -3   2  28 206.172 326.740   1
   3  -2 -28 293.804 321.195   1
  -3   2  27 59.1786 326.285   1
   3  -2 -27 214.423 310.147   1
  -3   2  26 1036.63 349.192   1
   3  -2 -26 838.620 336.745   1
  -3  -2  25 1663.24 347.867   1
   3   2 -25 1781.82 344.345   1
  -3   2  24 1383.17 349.719   1
   3  -2 -24 977.449 324.101   1
  -3   2  23 349.817 315.091   1
  -3  -2  23 264.612 276.982   1
   3   2 -23 107.537 264.331   1
   3  -2 -23 80.8574 286.943   1
  -3  -2  22 1070.04 314.140   1
   3   2 -22 550.544 262.783   1
  -3  -2  21 394.834 283.880   1
  -3   2  21 169.919 263.905   1
   3  -2 -21 581.952 257.549   1
   3   2 -21 153.361 252.338   1
  -3   2  20 1585.00 350.384   1
   3  -2 -20 2736.10 364.390   1
  -3  -2  19 766.502 284.176   1
  -3   2  19 871.023 256.388   1
   3  -2 -19 688.701 269.167   1
   3   2 -19 407.013 239.699   1
  -3  -2  18 177.839 239.505   1
   3   2 -18 278.370 230.828   1
  -3   2  17 103.221 230.025   1
  -3  -2  17-121.986 230.310   1
   3  -2 -17 412.406 228.443   1
   3   2 -17 22.2750 206.634   1
  -3   2  16 2547.70 323.427   1
  -3  -2  16 2006.43 282.575   1
   3   2 -16 1597.18 263.005   1
   3  -2 -16 2582.86 326.846   1
  -3  -2  15 7816.34 572.541   1
  -3   2  15 7929.52 585.746   1
   3   2 -15 8168.36 563.350   1
   3  -2 -15 8949.27 589.523   1
  -3   2  14 10733.8 700.873   1
   3  -2 -14 10203.9 684.770   1
  -3  -2  13 1671.96 232.491   1
  -3   2  13 1791.50 261.025   1
   3   2 -13 1604.08 219.462   1
   3  -2 -13 1729.95 254.027   1
  -3  -2  12 974.365 199.807   1
   3   2 -12 628.217 179.878   1
  -3   2  11 8163.42 572.606   1
   3  -2 -11 8291.12 565.898   1
   3   2 -11 8938.20 552.613   1
  -3  -2  10 10334.6 632.699   1
  -3   2  10 10222.4 654.467   1
   3   2 -10 10557.6 629.782   1
   3  -2 -10 9009.26 639.841   1
  -3  -2   9 2148.55 204.697   1
  -3   2   9 1931.80 239.918   1
   3   2  -9 2087.21 199.032   1
   3  -2  -9 1760.36 223.327   1
  -3   2   8 4505.86 360.295   1
  -3  -2   8 5350.44 343.874   1
   3  -2  -8 4795.20 349.661   1
   3   2  -8 4383.18 329.310   1
  -3   2   7 5701.59 399.551   1
  -3  -2   7 5739.75 378.931   1
   3  -2  -7 5241.41 392.290   1
   3   2  -7 5801.62 372.169   1
  -3   2   6 211.829 136.164   1
   3  -2  -6 115.042 130.646   1
   3   2  -5 1641.93 159.178   1
   3  -2  -5 1491.59 153.700   1
  -3  -2   5 1165.01 155.832   1
  -3   2   5 1134.68 155.828   1
  -3  -2   4 3434.08 239.566   1
   3   2  -4 3053.08 238.012   1
  -3  -2   3 25712.7 1580.57   1
  -3   2   3 30232.6 1599.30   1
   3   2  -3 30273.5 1586.03   1
   3  -2  -3 26647.1 1595.05   1
   3   2  -2 12986.8 731.698   1
   3  -2  -2 10867.6 735.087   1
  -3   2   2 13277.1 742.080   1
  -3  -2   2 13141.1 736.222   1
  -3  -2   1 34659.4 1878.96   1
  -3   2   1 33766.4 1879.34   1
   3  -2  -1 31303.4 1877.96   1
   3   2  -1 33846.6 1878.46   1
  -3  -2   0-72.7710 122.829   1
  -3   2   0 147.684 114.891   1
   3   2   0 8.22267 122.512   1
   3  -2   0-75.2105 113.051   1
   3  -2   1 31263.1 1878.17   1
   3   2   1 36749.6 1888.53   1
  -3   2  -1 30984.6 1878.48   1
  -3  -2  -1 36002.7 1885.79   1
   3  -2   2 11499.5 718.126   1
  -3  -2  -2 13292.5 728.911   1
   3   2   2 12502.8 730.574   1
  -3   2  -2 12177.1 720.268   1
   3  -2   3 31243.2 1641.35   1
  -3  -2  -3 27763.3 1645.53   1
   3   2   3 26493.8 1646.56   1
  -3   2  -3 29945.9 1637.43   1
  -3   2  -4 2844.38 222.424   1
   3  -2   4 3174.59 232.224   1
  -3  -2  -5 1328.03 165.556   1
  -3   2  -5 1021.56 138.950   1
   3  -2   5 1273.65 147.873   1
   3   2   5 1279.31 169.082   1
   3  -2   6 225.046 119.463   1
   3   2   6 13.4798 126.948   1
  -3  -2  -6-12.5350 118.057   1
  -3   2  -6 38.4695 101.186   1
   3   2   7 6202.74 417.826   1
  -3  -2  -7 5741.12 403.944   1
   3  -2   8 4813.87 335.937   1
   3   2   8 4581.08 347.983   1
  -3   2  -8 4742.20 324.088   1
  -3  -2  -8 4800.20 345.989   1
  -3  -2  -9 1715.00 215.607   1
  -3   2  -9 1884.50 187.897   1
   3  -2   9 1944.74 195.453   1
   3   2   9 2374.39 232.026   1
   3   2  10 10266.6 629.987   1
   3  -2  10 9451.39 608.532   1
  -3   2 -10 9482.86 605.820   1
  -3  -2 -10 9862.10 621.813   1
   3  -2  11 7489.25 522.366   1
   3   2  11 7747.14 538.334   1
  -3  -2 -11 7952.53 539.658   1
  -3   2 -11 8950.28 527.186   1
   3  -2  12 749.312 176.122   1
   3   2  13 1780.82 279.420   1
   3  -2  13 2799.74 268.430   1
   3   2  14 10470.0 703.891   1
   3  -2  14 11416.3 709.109   1
  -3   2 -14 10058.1 683.705   1
  -3  -2 -14 11138.3 701.133   1
  -3   2 -15 7143.50 521.227   1
   3   2  15 7754.18 556.456   1
   3  -2  15 7695.75 544.005   1
  -3  -2 -15 8211.69 551.602   1
   3   2  16 2459.07 328.780   1
   3  -2  16 2708.51 312.291   1
  -3  -2 -16 2781.68 312.833   1
  -3   2 -16 2235.24 282.844   1
   3   2  17 175.917 249.541   1
   3  -2  17 467.911 230.292   1
  -3  -2 -17 278.820 231.803   1
  -3   2 -17 130.786 208.218   1
   3  -2  18 439.297 236.555   1
  -3   2 -18 205.488 217.218   1
   3  -2  19 532.480 257.950   1
   3   2  19 609.678 271.706   1
  -3   2 -19 854.091 253.186   1
   3   2  20 1951.56 314.097   1
  -3  -2 -20 2105.48 299.919   1
   3  -2  21 515.275 278.544   1
   3   2  21 635.640 241.740   1
  -3   2 -21 356.090 261.348   1
  -3  -2 -21 129.754 224.500   1
   3  -2  22 752.871 275.971   1
  -3   2 -22 1153.89 280.273   1
   3  -2  23 572.098 285.917   1
   3   2  23 541.394 313.398   1
  -3   2 -23-297.618 260.200   1
  -3  -2 -23 508.141 297.384   1
   3   2  24 747.256 312.194   1
  -3  -2 -24 785.377 301.536   1
   3  -2  25 2745.28 376.057   1
  -3   2 -25 2348.47 351.929   1
   3   2  26 1223.71 339.515   1
  -3  -2 -26 1437.89 349.966   1
   3   2  27 232.718 317.368   1
  -3  -2 -27 551.784 329.666   1
   3   2  28 202.131 287.164   1
  -3  -2 -28 248.068 294.078   1
  -3   3  29-370.892 319.528   1
   3  -3 -29-287.076 326.650   1
  -3   3  28 698.026 343.037   1
   3  -3 -28 711.970 332.297   1
  -3   3  26 470.071 334.354   1
   3  -3 -26 321.977 305.999   1
  -3   3  25-29.3605 309.861   1
   3  -3 -25 648.240 314.501   1
  -3   3  24 292.616 306.732   1
  -3  -3  24 626.923 300.795   1
   3   3 -24 415.238 297.712   1
   3  -3 -24 378.954 299.848   1
  -3  -3  23 29.2976 280.560   1
  -3   3  23-145.300 263.234   1
   3  -3 -23 270.089 261.721   1
   3   3 -23 54.0836 262.039   1
  -3  -3  22 802.222 297.495   1
  -3   3  22 1323.06 306.386   1
   3   3 -22 1500.28 293.435   1
   3  -3 -22 1397.56 278.999   1
  -3  -3  21 501.380 267.430   1
  -3   3  21 113.681 289.862   1
   3   3 -21-230.314 254.324   1
  -3   3  20 531.672 302.680   1
  -3  -3  20 1053.82 279.585   1
   3  -3 -20 367.121 277.543   1
   3   3 -20 913.975 265.348   1
  -3   3  19 384.725 258.792   1
  -3  -3  19 469.383 243.211   1
   3  -3 -19 180.844 218.001   1
   3   3 -19 429.110 230.195   1
  -3   3  18 1074.56 312.002   1
  -3  -3  18 851.943 257.209   1
   3   3 -18 1282.84 255.594   1
   3  -3 -18 1136.95 287.897   1
  -3  -3  17 47.9558 228.593   1
   3   3 -17 174.736 207.744   1
  -3   3  16 1118.76 288.391   1
  -3  -3  16 1234.26 245.115   1
   3   3 -16 856.519 230.762   1
   3  -3 -16 1102.28 263.575   1
  -3   3  15 737.676 276.293   1
   3  -3 -15 1090.82 264.471   1
  -3  -3  14 409.332 210.975   1
  -3   3  14-23.6763 230.961   1
   3  -3 -14 536.324 223.505   1
   3   3 -14 168.404 181.069   1
  -3  -3  13 825.794 200.336   1
  -3   3  13 862.637 242.871   1
   3  -3 -13 557.072 206.570   1
   3   3 -13 828.855 193.738   1
  -3   3  12 12203.4 794.812   1
  -3  -3  12 12376.5 779.310   1
   3   3 -12 12081.0 769.150   1
   3  -3 -12 13379.3 794.373   1
  -3   3  11 2430.39 263.858   1
  -3  -3  11 1711.18 219.518   1
   3  -3 -11 1902.09 243.934   1
  -3  -3  10 1893.44 204.422   1
  -3   3  10 1967.30 253.777   1
   3   3 -10 1953.70 193.741   1
   3  -3 -10 1890.54 245.715   1
  -3   3   9 8768.04 585.631   1
   3  -3  -9 8706.09 576.626   1
   3   3  -9 9159.05 555.446   1
   3  -3  -8 2452.05 233.644   1
  -3  -3   8 2192.12 211.578   1
  -3   3   8 1933.20 238.196   1
   3   3  -8 2327.79 204.172   1
   3  -3  -7 1895.07 212.430   1
  -3   3   7 2342.54 229.851   1
  -3  -3   6 13064.0 761.775   1
   3   3  -6 12872.5 761.009   1
   3  -3  -6 13098.7 778.597   1
  -3   3   6 12547.4 782.163   1
  -3  -3   5 23371.6 1352.77   1
   3   3  -5 23409.5 1352.49   1
   3  -3  -5 24129.9 1368.18   1
  -3   3   5 24588.4 1377.95   1
  -3  -3   4 13413.6 786.938   1
   3   3  -4 13377.5 787.346   1
   3  -3  -4 13741.5 802.230   1
  -3   3   4 13589.2 808.275   1
  -3  -3   3 13302.2 743.562   1
   3   3  -3 12207.6 738.099   1
   3   3  -2 20682.6 1099.66   1
  -3  -3   2 19231.6 1098.90   1
  -3   3   2 19354.1 1107.64   1
   3  -3  -2 17529.2 1103.12   1
   3  -3  -1 4101.16 273.092   1
   3   3  -1 3943.77 268.110   1
  -3   3   1 3794.40 270.908   1
  -3  -3   1 3641.41 265.287   1
   3  -3   0 5727.68 360.749   1
  -3  -3   0 5505.28 366.612   1
  -3   3   0 5812.03 360.471   1
   3   3   0 5602.01 371.026   1
  -3  -3  -1 4100.10 282.688   1
  -3   3  -1 4375.31 272.629   1
   3  -3   1 4226.70 273.215   1
  -3   3  -2 17988.5 1023.46   1
  -3  -3  -2 17553.7 1032.67   1
   3  -3   2 17152.5 1022.66   1
   3   3   2 18996.8 1037.25   1
   3  -3   3 13308.8 790.076   1
  -3   3  -3 13876.3 789.435   1
  -3  -3  -4 12791.1 769.512   1
  -3   3  -4 12412.0 754.489   1
   3   3   4 14740.7 779.137   1
   3  -3   4 12296.4 756.515   1
  -3   3  -5 22987.3 1347.38   1
  -3  -3  -5 23829.1 1365.74   1
   3  -3   5 23349.1 1349.25   1
   3   3   5 25368.0 1373.63   1
   3   3   6 12743.5 764.949   1
  -3  -3  -6 11954.9 755.008   1
  -3   3  -6 12320.0 731.433   1
   3  -3   6 13104.9 740.731   1
  -3  -3  -7 2099.16 214.058   1
   3   3   7 2040.62 227.297   1
  -3  -3  -8 2382.42 224.901   1
  -3   3  -8 2214.58 193.754   1
   3  -3   8 2115.66 198.192   1
   3   3   8 1839.71 221.773   1
   3  -3   9 8913.26 562.504   1
   3   3   9 9230.92 590.194   1
  -3   3  -9 9448.17 560.466   1
  -3  -3  -9 8739.81 582.844   1
  -3   3 -10 1734.25 188.471   1
  -3  -3 -10 1700.85 217.773   1
   3  -3  10 1679.68 201.373   1
   3   3  10 2034.00 234.143   1
  -3   3 -11 2328.85 213.093   1
  -3  -3 -11 1650.47 240.257   1
   3  -3  11 2165.05 224.511   1
   3   3  11 1995.68 253.549   1
   3  -3  12 12919.0 741.003   1
   3   3  12 11278.8 750.489   1
  -3  -3 -12 11940.6 748.005   1
  -3   3 -12 11260.8 723.953   1
  -3  -3 -13 407.229 214.557   1
  -3   3 -13 806.488 187.003   1
   3  -3  13 969.540 201.758   1
   3   3  13 705.524 242.063   1
  -3  -3 -14 318.700 219.008   1
  -3   3 -14 108.037 167.508   1
   3  -3  14 78.9766 199.287   1
   3   3  14-69.7648 239.694   1
  -3  -3 -15 1514.33 259.302   1
   3   3  15 1246.13 294.327   1
  -3   3 -16 1462.84 232.701   1
  -3  -3 -16 1054.55 259.539   1
   3  -3  16 651.378 222.226   1
   3   3  16 966.507 265.241   1
  -3   3 -17 406.014 208.853   1
  -3  -3 -17 641.147 252.740   1
   3  -3  17 274.477 226.941   1
   3   3  17 406.121 264.726   1
  -3  -3 -18 1314.90 276.881   1
  -3   3 -18 1299.04 244.432   1
   3  -3  18 1318.43 264.911   1
   3   3  18 1411.15 305.241   1
  -3  -3 -19 800.622 262.653   1
  -3   3 -19-23.4220 227.673   1
   3  -3  19 275.123 246.947   1
  -3   3 -20 976.836 273.110   1
  -3  -3 -20 1123.38 258.668   1
   3   3  20 1009.74 282.052   1
   3  -3  20 1119.31 272.891   1
  -3   3 -21 912.708 268.326   1
  -3  -3 -21 130.225 249.544   1
   3  -3  21-26.9571 252.615   1
   3   3  21 416.212 268.292   1
  -3   3 -22 1290.66 284.712   1
  -3  -3 -22 1004.25 309.309   1
   3  -3  22 946.758 298.552   1
   3   3  22 1183.11 317.062   1
  -3   3 -23 81.5679 279.875   1
  -3  -3 -23 480.947 295.364   1
   3  -3  23 401.998 289.354   1
   3   3  23-28.4489 297.027   1
  -3  -3 -24 215.922 244.362   1
  -3   3 -24 641.915 289.815   1
   3   3  24 114.529 249.981   1
   3  -3  24 323.515 290.058   1
  -3  -3 -25 902.806 321.199   1
   3   3  25 980.423 337.573   1
  -3  -3 -26 301.234 321.208   1
   3   3  26 1470.80 355.800   1
  -3  -3 -28 408.012 331.743   1
   3   3  28 911.857 316.775   1
  -3  -3 -29 134.766 338.290   1
   3   3  29 28.1607 322.564   1
  -3   4  29 28.2280 281.375   1
   3  -4 -29 1126.41 294.297   1
  -3   4  28 171.640 253.511   1
   3  -4 -28-77.7588 239.745   1
  -3   4  27 433.173 262.074   1
   3  -4 -27 474.776 260.932   1
  -3   4  26 1045.63 275.615   1
   3  -4 -26 587.839 260.827   1
  -3   4  25 320.359 265.509   1
   3  -4 -25 161.620 254.532   1
   3   4 -24 444.961 273.698   1
  -3  -4  23 378.814 283.020   1
  -3   4  23 579.345 331.233   1
   3   4 -23 325.553 270.843   1
   3  -4 -23 162.408 309.594   1
  -3  -4  22 113.422 270.429   1
  -3   4  22-28.7938 308.888   1
   3   4 -22 448.569 270.966   1
  -3  -4  20 4840.07 415.269   1
  -3   4  20 5043.43 436.450   1
   3   4 -20 3944.16 383.999   1
  -3  -4  19 1483.03 284.477   1
  -3   4  19 1246.98 336.090   1
   3   4 -19 1655.68 271.066   1
   3  -4 -19 862.835 311.396   1
  -3   4  18 6934.47 526.750   1
  -3  -4  18 7067.96 526.143   1
   3   4 -18 7112.28 510.920   1
   3  -4 -18 6459.36 517.787   1
  -3  -4  17 1403.78 269.283   1
  -3   4  17 1752.66 325.558   1
   3  -4 -17 1779.69 318.370   1
   3   4 -17 1597.97 257.329   1
  -3   4  16 827.127 255.913   1
  -3  -4  16 1552.08 248.545   1
   3  -4 -16 1634.64 258.971   1
   3   4 -16 1438.88 237.673   1
  -3  -4  15 754.450 225.190   1
  -3   4  15 175.405 249.856   1
   3  -4 -15 473.032 233.451   1
   3   4 -15 757.722 199.789   1
  -3   4  14 13697.3 932.390   1
  -3  -4  14 14999.8 907.892   1
   3   4 -14 15224.4 902.732   1
   3  -4 -14 14778.6 932.654   1
  -3  -4  13 164.981 179.090   1
  -3   4  13 558.876 238.432   1
   3   4 -13 171.259 172.326   1
   3  -4 -13 351.677 227.916   1
  -3   4  12 289.927 211.579   1
  -3  -4  12-85.0135 172.368   1
   3   4 -12 143.487 152.770   1
   3  -4 -12 126.295 199.702   1
  -3  -4  11 14566.6 863.885   1
   3   4 -11 13945.1 855.009   1
  -3  -4  10 5044.35 352.948   1
  -3   4  10 4662.02 393.233   1
   3  -4 -10 5199.88 391.053   1
   3   4 -10 5058.09 353.515   1
   3  -4  -9-89.8172 151.907   1
  -3   4   9 19.0632 158.716   1
  -3  -4   9 79.3963 121.133   1
  -3  -4   8 5275.56 358.112   1
   3   4  -8 5386.03 350.983   1
   3  -4  -8 4757.46 375.410   1
  -3   4   8 5490.72 390.965   1
   3  -4  -7 9347.56 604.609   1
  -3   4   7 9610.70 611.938   1
  -3  -4   6 7903.34 467.442   1
   3   4  -6 6975.67 462.347   1
   3  -4  -6 7639.45 492.475   1
  -3   4   6 7959.17 504.824   1
  -3  -4   5 7236.28 446.676   1
   3   4  -5 7682.65 447.579   1
   3  -4  -5 6831.94 465.158   1
  -3   4   5 7053.33 472.637   1
  -3  -4   4 17056.2 954.366   1
   3   4  -4 16643.0 951.076   1
   3  -4  -4 15933.9 969.297   1
  -3   4   4 16430.0 977.288   1
   3   4  -3 16724.6 922.457   1
  -3  -4   3 16828.3 923.706   1
   3  -4  -3 15132.7 935.116   1
  -3   4   3 14720.9 940.913   1
  -3  -4   2 11398.0 689.534   1
   3   4  -2 12179.1 691.601   1
   3  -4  -1 17499.9 998.813   1
  -3   4   1 16677.6 1000.19   1
  -3  -4   1 17364.2 993.966   1
   3   4  -1 17550.5 996.732   1
   3  -4   0-90.1849 111.621   1
  -3   4   0-109.427 110.030   1
  -3  -4   0-8.90144 114.694   1
   3   4   0-55.1773 124.593   1
   3   4   1 17188.5 972.442   1
  -3   4  -1 17215.3 958.248   1
  -3  -4  -1 16556.4 968.622   1
   3  -4   1 15951.5 956.807   1
  -3   4  -2 10971.3 640.432   1
   3  -4   2 10833.9 639.645   1
   3  -4   3 14468.0 881.377   1
  -3  -4  -3 15756.5 899.451   1
   3   4   3 16784.1 907.563   1
  -3   4  -3 15078.6 881.959   1
   3  -4   4 16894.0 970.397   1
   3   4   4 16612.2 990.458   1
  -3  -4  -4 17508.1 989.032   1
  -3   4  -4 16662.5 967.748   1
   3  -4   5 7156.52 465.942   1
   3   4   5 7969.61 498.514   1
  -3  -4  -5 7917.77 489.563   1
  -3   4  -5 7806.30 465.390   1
   3   4   6 8024.37 490.071   1
  -3   4  -6 7656.30 449.574   1
   3  -4   7 11846.2 660.515   1
   3   4   7 10067.5 683.415   1
  -3   4  -7 12212.9 657.674   1
  -3  -4  -7 9058.15 676.460   1
   3   4   8 5907.79 425.956   1
  -3  -4  -8 5935.92 419.635   1
   3  -4   9-35.8908 116.764   1
   3   4   9-163.163 179.340   1
  -3  -4  -9-17.1396 168.791   1
  -3   4  -9-34.3434 106.733   1
   3   4  10 4801.05 373.442   1
   3  -4  10 5159.22 344.552   1
  -3   4 -10 4891.18 332.252   1
  -3  -4 -10 4331.10 359.731   1
   3  -4  11 14673.4 855.666   1
  -3   4 -11 13799.6 845.552   1
  -3   4 -12 15.0688 140.270   1
  -3  -4 -12 424.079 197.166   1
   3   4  12 107.613 198.686   1
   3  -4  12 80.1597 159.795   1
  -3   4 -13-16.0990 155.392   1
  -3  -4 -13 125.359 168.477   1
   3   4  13 523.199 202.809   1
   3  -4  13-70.5062 180.606   1
   3   4  14 13960.2 930.420   1
   3  -4  14 15074.0 909.864   1
  -3   4 -14 15703.5 898.147   1
  -3  -4 -14 13886.9 917.806   1
   3  -4  15 838.919 203.517   1
   3   4  15 1046.70 246.604   1
  -3  -4 -15 626.526 203.578   1
  -3   4 -15 572.397 191.537   1
   3   4  16 1058.50 230.850   1
  -3  -4 -16 978.675 208.307   1
   3   4  17 1492.78 279.039   1
   3  -4  17 2077.49 269.891   1
  -3  -4 -17 1517.11 278.185   1
  -3   4 -17 1669.78 249.039   1
  -3   4 -18 7771.42 511.816   1
  -3  -4 -18 7524.86 533.887   1
   3   4  18 5968.60 537.581   1
   3  -4  18 6338.02 515.410   1
   3   4  19 1537.81 337.461   1
   3  -4  19 1084.15 282.168   1
  -3  -4 -19 1489.25 309.955   1
  -3   4 -19 1894.29 283.585   1
  -3   4 -20 4274.83 381.731   1
   3   4  20 3814.21 403.239   1
   3  -4  20 3730.26 384.154   1
  -3  -4 -20 3647.40 392.688   1
   3  -4  22 249.996 263.616   1
   3   4  22 84.5759 310.943   1
  -3   4 -22 210.795 254.909   1
  -3  -4 -22 158.720 294.926   1
   3   4  23-482.920 301.728   1
  -3  -4 -23-53.3409 288.749   1
  -3   4 -23 109.023 262.340   1
  -3  -4 -24 483.919 257.587   1
   3   4  25 1203.10 336.347   1
  -3  -4 -25 543.735 323.605   1
   3   4  26 943.377 333.481   1
  -3  -4 -26 325.797 313.297   1
   3   4  27 227.655 271.570   1
  -3  -4 -27 296.852 289.690   1
   3   4  28 534.276 332.991   1
  -3  -4 -28 26.8327 327.570   1
   3   4  29 138.597 308.475   1
  -3  -4 -29 212.232 321.763   1
   3  -5 -28 613.673 341.651   1
  -3   5  28 762.140 352.794   1
   3  -5 -27-182.644 322.334   1
  -3   5  27 856.743 342.954   1
   3  -5 -25 187.340 310.127   1
  -3   5  25 781.245 329.050   1
   3  -5 -24 188.481 290.263   1
  -3   5  24 434.548 301.426   1
   3  -5 -23 756.300 267.530   1
  -3   5  23 462.665 267.560   1
   3  -5 -22 2889.23 368.308   1
   3   5 -22 3100.12 356.642   1
  -3  -5  22 3016.38 372.898   1
  -3   5  22 3169.47 377.545   1
   3   5 -21 329.742 249.707   1
   3  -5 -21 430.710 314.848   1
  -3  -5  21-108.194 263.795   1
  -3   5  21 572.588 321.092   1
   3   5 -20 390.374 227.395   1
   3  -5 -20 79.9110 278.223   1
  -3   5  20 1019.52 321.895   1
  -3  -5  20 286.095 254.211   1
   3  -5 -19 316.302 255.194   1
   3   5 -19 560.714 235.759   1
  -3  -5  19 348.861 248.045   1
  -3   5  19 391.524 271.906   1
  -3  -5  18 9127.77 613.619   1
  -3   5  18 7474.05 636.719   1
   3  -5 -18 8883.73 644.748   1
   3   5 -18 9474.91 608.748   1
   3   5 -17 2286.58 276.539   1
   3  -5 -17 1625.82 283.394   1
  -3   5  17 2475.79 313.283   1
  -3  -5  17 1738.63 279.106   1
   3  -5 -15 966.444 267.499   1
   3   5 -15 715.957 208.004   1
  -3   5  15 1045.32 288.837   1
  -3  -5  15 761.499 222.979   1
   3  -5 -14 538.249 233.811   1
   3   5 -14 193.685 180.939   1
  -3   5  14 222.266 238.381   1
  -3  -5  14 468.174 201.305   1
   3   5 -13 114.509 172.225   1
   3  -5 -13-225.795 211.686   1
  -3  -5  13 313.595 170.994   1
  -3   5  13 428.915 222.260   1
  -3  -5  12 5644.47 399.366   1
  -3   5  12 4487.59 425.470   1
   3   5 -12 5592.53 386.440   1
   3  -5 -12 5835.99 432.651   1
   3  -5 -11 1370.21 244.868   1
   3   5 -11 1473.90 182.993   1
  -3  -5  11 1536.23 195.126   1
  -3   5  11 1226.99 256.227   1
  -3  -5  10 8219.24 499.915   1
   3   5 -10 7262.80 487.423   1
  -3   5   9 2535.36 270.527   1
  -3  -5   9 2219.26 212.158   1
   3   5  -9 2385.66 209.800   1
   3  -5  -9 2523.64 265.988   1
  -3   5   8 1102.09 214.139   1
   3  -5  -8 985.687 204.366   1
   3  -5  -7-212.875 164.912   1
  -3  -5   7 29.3854 97.4293   1
  -3   5   7-244.722 172.184   1
  -3  -5   6 14636.8 825.154   1
   3   5  -6 14790.7 826.126   1
  -3   5   6 13968.5 857.687   1
   3  -5  -6 12661.9 848.556   1
  -3  -5   5 7979.89 480.937   1
   3  -5  -5 7931.35 504.769   1
   3   5  -5 7675.67 476.571   1
  -3   5   5 8187.49 512.317   1
   3  -5  -4 14954.3 878.520   1
   3   5  -4 14926.7 856.452   1
  -3   5   4 15179.3 885.410   1
  -3  -5   4 14404.6 856.943   1
  -3   5   3 1061.54 169.977   1
  -3  -5   3 726.348 118.779   1
   3  -5  -3 1196.86 160.083   1
   3   5  -3 1023.13 126.595   1
  -3  -5   2 10664.5 633.548   1
   3   5  -2 10853.1 637.378   1
  -3  -5   1 325.091 113.588   1
   3   5  -1 299.583 117.141   1
   3  -5  -1 125.920 117.378   1
  -3   5   1 374.968 129.427   1
   3   5   0 682.262 121.087   1
  -3  -5   0 844.360 121.346   1
  -3   5   0 974.844 135.609   1
   3  -5   0 928.962 131.583   1
  -3   5  -1 217.791 99.9258   1
   3  -5   1 206.662 97.7807   1
   3  -5   2 9403.48 571.607   1
  -3   5  -2 10040.6 574.534   1
   3  -5   3 919.631 118.473   1
  -3  -5  -3 815.811 156.578   1
   3   5   3 894.442 166.640   1
  -3   5  -3 1265.80 127.378   1
   3   5   4 14767.0 883.940   1
  -3  -5  -4 13635.2 876.636   1
  -3   5  -4 15626.1 854.437   1
   3  -5   5 7954.86 478.267   1
   3   5   5 7935.57 513.902   1
  -3  -5  -5 7937.69 507.560   1
  -3   5  -5 7945.17 476.932   1
   3  -5   6 16195.2 893.423   1
  -3  -5  -6 14251.1 915.743   1
   3   5   6 15434.9 924.320   1
   3  -5   7-74.3839 97.2466   1
   3   5   7 83.1412 169.593   1
  -3  -5  -7-236.625 162.247   1
  -3   5  -7-34.9295 96.6770   1
  -3  -5  -8 858.257 185.443   1
  -3   5  -8 846.138 115.859   1
   3  -5   8 625.203 117.222   1
   3   5   8 694.221 198.105   1
   3   5   9 2716.43 262.125   1
  -3  -5  -9 2468.59 246.747   1
   3  -5  10 7742.35 506.947   1
  -3   5 -10 8300.32 503.183   1
  -3   5 -11 1154.67 164.249   1
  -3  -5 -11 1493.92 232.834   1
   3   5  11 1369.37 237.890   1
   3  -5  11 1109.37 169.697   1
   3   5  12 5062.33 412.819   1
   3  -5  12 5171.73 374.337   1
   3   5  13 46.9243 205.189   1
   3  -5  13 84.1888 163.397   1
  -3  -5 -13 107.138 182.532   1
  -3   5 -13 338.492 153.469   1
   3   5  14 488.846 225.711   1
   3  -5  14 376.481 186.672   1
  -3  -5 -14 959.942 225.826   1
  -3   5 -14 663.308 179.644   1
   3   5  15 326.721 264.767   1
   3  -5  15 536.439 195.290   1
  -3  -5 -15 871.258 251.277   1
  -3   5 -15 643.887 192.796   1
  -3   5 -16 5048.91 411.007   1
   3  -5  16 5827.08 423.541   1
   3   5  17 1564.34 320.868   1
   3  -5  17 2233.31 279.320   1
  -3  -5 -17 2073.49 312.636   1
  -3   5 -17 1116.92 239.178   1
  -3   5 -18 9544.84 605.362   1
  -3  -5 -18 8774.24 622.253   1
   3  -5  18 8410.33 610.980   1
   3   5  18 8485.83 632.945   1
   3   5  19 27.1975 267.178   1
   3  -5  19 387.110 245.395   1
  -3   5 -19 454.457 240.254   1
  -3  -5 -19 939.895 272.998   1
   3   5  20 358.413 306.761   1
   3  -5  20 304.174 254.190   1
  -3   5 -20 262.889 235.457   1
  -3  -5 -20-361.361 291.248   1
   3  -5  21 371.865 262.431   1
   3   5  21 307.119 273.895   1
  -3   5 -21 680.336 263.714   1
  -3  -5 -21 235.842 260.666   1
  -3  -5 -22 3888.92 413.566   1
   3   5  23 680.296 323.016   1
   3   5  24 738.262 275.916   1
  -3  -5 -24 508.581 250.502   1
   3   5  25 1223.60 336.385   1
  -3  -5 -25 539.973 334.196   1
   3   5  27 112.505 280.063   1
  -3  -5 -27 560.308 305.130   1
   3   5  28 554.546 346.521   1
  -3  -5 -28 1055.43 353.290   1
   3   5  29 136.361 271.572   1
  -3  -5 -29-208.830 280.409   1
  -3   6  28 194.219 329.307   1
   3  -6 -28 25.3481 317.278   1
  -3   6  27 590.973 340.080   1
   3  -6 -27 880.294 339.864   1
  -3   6  26-56.9099 319.278   1
   3  -6 -26 684.288 328.052   1
  -3   6  25 315.312 332.037   1
   3  -6 -24 643.115 329.669   1
  -3   6  22 432.058 261.653   1
   3  -6 -22 297.046 251.201   1
  -3  -6  21 1169.69 288.037   1
  -3   6  21 1750.22 344.322   1
   3  -6 -21 1537.77 327.895   1
  -3  -6  20 2340.76 321.200   1
   3   6 -20 3226.45 327.255   1
  -3   6  19 844.905 275.308   1
  -3  -6  19 994.995 251.333   1
   3  -6 -19 637.086 262.217   1
   3   6 -19 524.354 231.653   1
  -3  -6  18 6781.55 481.833   1
  -3   6  18 6048.67 530.460   1
   3   6 -18 6235.84 466.965   1
   3  -6 -18 5369.49 504.253   1
   3  -6 -17 1748.37 291.125   1
  -3   6  17 1470.85 289.934   1
   3   6 -16 919.734 202.630   1
   3  -6 -16 377.312 268.655   1
  -3   6  16 559.611 292.474   1
  -3  -6  16 431.581 200.063   1
   3  -6 -15-122.966 236.662   1
   3   6 -15 250.592 172.683   1
  -3  -6  15 57.7080 183.811   1
  -3   6  15 25.9522 247.954   1
   3  -6 -14 1003.35 224.372   1
   3   6 -14 1204.84 195.085   1
  -3  -6  14 1292.69 212.471   1
  -3   6  14 1235.28 239.851   1
   3  -6 -13 4901.23 402.392   1
  -3  -6  13 5061.27 365.780   1
  -3   6  13 4562.35 418.961   1
   3   6 -13 4599.92 352.382   1
   3   6 -12 1026.18 179.367   1
   3  -6 -12 1270.21 217.501   1
  -3  -6  12 1065.39 182.701   1
  -3   6  12 799.589 212.208   1
   3  -6 -11 2460.63 275.761   1
  -3  -6  11 2526.36 227.099   1
   3   6 -11 2125.86 205.620   1
  -3   6  11 2009.73 277.237   1
   3   6 -10 239.757 127.447   1
   3  -6 -10 81.5892 204.990   1
  -3   6  10-237.744 222.327   1
  -3  -6  10 135.267 126.338   1
   3  -6  -9 349.210 183.842   1
  -3   6   9 20.5563 190.913   1
  -3  -6   8 32859.9 1877.36   1
   3   6  -8 33430.7 1876.65   1
   3  -6  -8 32462.7 1911.49   1
  -3   6   8 34294.5 1920.32   1
  -3  -6   7 38774.6 2147.71   1
   3  -6  -7 37505.5 2179.70   1
   3   6  -7 37112.8 2145.63   1
  -3   6   7 40122.2 2190.20   1
   3  -6  -6 8984.11 546.715   1
  -3   6   6 8492.01 548.365   1
  -3  -6   6 8588.31 507.301   1
   3   6  -6 7874.76 502.701   1
   3  -6  -5 3413.83 267.653   1
  -3   6   5 3310.06 278.120   1
  -3  -6   5 3566.95 233.541   1
   3   6  -5 2956.13 229.326   1
   3  -6  -4 17175.4 1027.03   1
  -3   6   4 17246.8 1034.64   1
  -3  -6   4 17887.0 1005.11   1
   3   6  -4 17522.1 1006.45   1
   3  -6  -3 7545.25 456.537   1
   3   6  -3 6651.91 433.935   1
  -3   6   3 7126.66 461.563   1
  -3  -6   3 7039.05 431.038   1
   3  -6  -2 13922.0 830.555   1
   3   6  -2 14590.9 817.702   1
  -3  -6   2 13376.5 814.549   1
  -3   6   2 14402.6 837.498   1
   3   6  -1 2102.08 187.214   1
  -3  -6   1 2235.61 185.239   1
   3   6   0-41.7279 93.7289   1
  -3   6   0 59.2345 105.034   1
   3  -6   0-27.8351 95.0098   1
  -3  -6   0-9.62031 87.3709   1
  -3   6  -1 2090.73 191.800   1
   3  -6   1 2781.79 192.464   1
   3   6   2 13450.8 788.808   1
  -3  -6  -2 13422.3 785.925   1
  -3   6  -2 12926.8 765.561   1
  -3  -6  -3 7100.49 442.706   1
  -3   6  -3 7204.27 419.573   1
   3   6   3 6962.31 448.680   1
   3  -6   3 6405.19 416.725   1
  -3  -6  -4 16922.3 1057.93   1
   3  -6   4 18526.3 1034.98   1
   3   6   4 18791.2 1068.15   1
  -3   6  -5 3191.06 228.800   1
  -3  -6  -5 3193.64 269.999   1
   3  -6   5 3456.34 228.012   1
   3   6   5 3889.80 285.012   1
  -3   6  -6 9083.63 523.156   1
  -3  -6  -6 8933.00 564.240   1
   3  -6   6 8350.69 526.255   1
   3   6   6 9183.84 569.684   1
  -3   6  -7 37633.2 2109.04   1
  -3  -6  -7 37608.4 2143.70   1
   3  -6   7 38105.4 2110.51   1
   3   6   7 36262.3 2145.37   1
  -3  -6  -8 34036.0 2025.20   1
  -3   6  -8 34541.2 1986.63   1
   3   6   8 34932.7 2031.84   1
   3  -6   8 37134.9 1991.68   1
   3   6   9 19.6007 175.881   1
   3  -6   9 111.980 106.820   1
  -3   6  -9 395.977 115.712   1
  -3  -6  -9-18.5776 175.575   1
   3   6  10 20.7213 162.743   1
  -3  -6 -10 352.316 158.077   1
   3   6  11 2469.43 272.270   1
   3  -6  11 2180.50 215.109   1
   3  -6  12 980.004 179.513   1
   3   6  12 921.111 222.902   1
  -3  -6 -12 1459.38 226.794   1
  -3   6 -12 870.822 158.115   1
  -3  -6 -13 5263.70 408.173   1
   3  -6  13 5107.73 376.088   1
   3   6  13 5005.90 421.256   1
  -3   6 -13 5309.43 368.721   1
  -3   6 -14 1373.38 201.975   1
  -3  -6 -14 1330.53 268.060   1
   3   6  14 1356.29 287.280   1
   3  -6  14 1349.06 206.504   1
   3  -6  15 219.251 188.762   1
   3   6  15-202.746 263.898   1
  -3  -6 -15 304.628 249.872   1
  -3   6 -15 85.4383 176.190   1
   3   6  16 726.633 279.002   1
   3  -6  16 666.267 203.300   1
  -3  -6 -16 1271.57 274.121   1
  -3   6 -16 680.189 185.815   1
   3   6  17 1640.75 269.630   1
  -3  -6 -17 1578.23 254.357   1
  -3   6 -18 5725.43 446.305   1
  -3  -6 -18 6407.06 495.131   1
   3  -6  18 5380.71 451.035   1
   3   6  18 6231.11 509.122   1
   3   6  19 328.747 298.560   1
   3  -6  19 615.832 235.491   1
  -3   6 -19 912.836 234.167   1
  -3  -6 -19 921.100 297.619   1
   3  -6  20 2103.15 292.648   1
  -3   6 -20 2488.39 299.971   1
   3   6  21 1681.39 353.832   1
  -3  -6 -21 1918.65 334.720   1
  -3   6 -21 1996.00 285.088   1
   3   6  22 338.341 272.297   1
  -3  -6 -22 502.479 257.929   1
   3   6  24 254.194 311.283   1
  -3  -6 -24 372.759 304.941   1
   3   6  25 649.594 305.421   1
  -3  -6 -25 214.452 285.595   1
   3   6  26 673.228 337.071   1
  -3  -6 -26 692.669 335.072   1
   3   6  27 111.161 256.234   1
  -3  -6 -27 474.391 267.527   1
  -3  -6 -28 521.766 345.931   1
   3  -7 -28 449.568 279.691   1
  -3   7  28 574.247 307.573   1
   3  -7 -27 537.042 297.317   1
  -3   7  27 333.554 305.739   1
  -3   7  26-56.3541 307.818   1
   3  -7 -24 1310.43 344.738   1
  -3   7  24 658.477 343.700   1
   3  -7 -23 994.002 342.131   1
  -3   7  23 1121.63 362.597   1
   3  -7 -22 2320.10 341.259   1
  -3   7  22 2706.11 358.994   1
   3  -7 -21 108.118 274.538   1
  -3   7  21 143.737 279.282   1
   3  -7 -20 701.126 322.710   1
   3   7 -20 908.152 231.502   1
  -3   7  20 543.572 324.820   1
   3   7 -19 816.728 227.158   1
   3  -7 -19 1229.07 297.840   1
  -3  -7  19 924.703 259.867   1
   3  -7 -18 1638.69 324.495   1
   3   7 -18 1773.15 265.022   1
  -3  -7  18 2016.44 283.411   1
  -3   7  18 1931.91 359.565   1
   3  -7 -17 4188.69 394.363   1
  -3  -7  17 4392.22 368.330   1
   3   7 -17 4491.44 352.954   1
  -3   7  17 3141.91 389.403   1
  -3  -7  16 11707.3 701.272   1
   3  -7 -16 10261.4 740.765   1
   3   7 -16 11461.5 687.831   1
  -3  -7  15 728.618 200.407   1
   3   7 -15 1006.49 196.078   1
   3   7 -14 94.5011 153.689   1
  -3  -7  14 33.4920 171.128   1
  -3   7  14 77.1566 208.645   1
   3  -7 -14-73.1162 197.720   1
   3   7 -13 1933.74 210.172   1
  -3  -7  13 1357.73 200.250   1
  -3   7  13 1198.25 250.171   1
   3  -7 -13 1797.84 257.979   1
   3   7 -12 306.701 142.761   1
  -3  -7  12 82.1268 150.138   1
  -3   7  12 24.1378 191.238   1
   3  -7 -12-205.843 190.472   1
   3   7 -11 288.294 126.877   1
  -3  -7  11 345.772 136.148   1
  -3   7  11 325.408 217.259   1
   3  -7 -11 198.222 207.991   1
  -3   7  10 25650.2 1526.07   1
   3  -7 -10 25850.1 1521.13   1
  -3  -7   9 143.158 112.454   1
   3   7  -9 59.4350 110.321   1
   3   7  -8 89.9780 103.467   1
   3  -7  -8 19.0845 154.346   1
  -3  -7   8 150.405 97.3320   1
  -3   7   8-141.785 167.609   1
  -3   7   7-76.4977 170.897   1
  -3  -7   7-43.9085 91.7978   1
   3  -7  -7 53.9274 156.612   1
   3   7  -7-25.7162 94.5097   1
   3   7  -6 45578.7 2487.37   1
  -3  -7   6 43889.9 2487.96   1
  -3   7   6 44528.6 2527.97   1
   3  -7  -6 43052.9 2521.12   1
   3   7  -5 15655.2 923.426   1
  -3  -7   5 16800.7 921.515   1
  -3   7   5 15633.9 957.319   1
   3  -7  -5 15429.8 952.865   1
   3  -7  -4 11592.9 765.585   1
  -3  -7   4 12662.8 740.611   1
   3   7  -4 13339.2 741.952   1
  -3   7   4 12939.0 775.590   1
   3  -7  -3 5004.74 321.519   1
   3   7  -3 4316.34 291.928   1
  -3   7   3 4712.16 327.805   1
  -3  -7   3 4108.49 292.574   1
   3  -7  -2 932.032 150.126   1
  -3   7   2 1195.35 167.516   1
  -3  -7   2 1113.54 130.653   1
  -3  -7   1 4075.98 281.758   1
   3   7  -1 4190.99 288.169   1
  -3   7   0 64705.5 3656.20   1
   3  -7   0 66195.1 3654.74   1
   3  -7   1 4275.49 285.553   1
   3   7   1 4517.24 307.495   1
  -3   7  -1 4280.21 286.996   1
  -3  -7  -1 4151.81 298.829   1
   3  -7   2 1158.75 124.622   1
   3   7   2 1165.88 158.855   1
  -3  -7  -2 1353.33 154.337   1
  -3   7  -2 1069.21 125.289   1
   3   7   3 4424.02 322.216   1
  -3   7  -3 4402.47 282.388   1
  -3  -7  -3 4669.71 315.141   1
   3  -7   3 4214.19 281.755   1
   3   7   4 13731.1 780.587   1
   3  -7   4 12429.7 738.628   1
  -3   7  -4 12547.4 736.687   1
  -3  -7  -4 13180.6 773.772   1
   3   7   5 15188.7 914.734   1
  -3   7  -5 15732.3 872.122   1
  -3  -7  -5 14435.1 908.650   1
   3  -7   5 15035.0 872.151   1
   3   7   6 45763.5 2526.96   1
  -3  -7  -6 43326.6 2519.93   1
  -3   7  -6 44709.6 2478.88   1
   3  -7   6 43976.0 2481.68   1
  -3  -7  -7 277.123 166.264   1
  -3   7  -7 41.9202 83.0744   1
   3   7   7 128.187 176.205   1
   3  -7   7-37.1871 84.7868   1
  -3  -7  -8 348.308 196.541   1
  -3   7  -8 15.1619 88.8356   1
   3  -7   8-81.5158 93.6736   1
   3   7   8-77.3672 204.979   1
  -3   7  -9-42.8754 95.5863   1
   3  -7   9 162.921 100.532   1
   3  -7  10 23433.1 1490.40   1
   3   7  10 27145.7 1547.49   1
  -3   7 -10 27474.9 1491.78   1
  -3  -7 -10 28651.1 1544.30   1
  -3  -7 -11-188.258 222.674   1
   3   7  11 523.848 229.908   1
  -3  -7 -12 86.8783 226.018   1
  -3   7 -12 84.1549 131.016   1
   3  -7  12 408.000 144.631   1
   3   7  12 451.849 246.904   1
  -3   7 -13 1834.21 203.079   1
  -3  -7 -13 1783.39 263.967   1
   3  -7  13 1535.71 196.912   1
   3   7  13 1977.29 276.736   1
   3  -7  14-173.373 159.011   1
   3   7  14-76.0673 225.323   1
  -3  -7 -14-46.2629 215.045   1
  -3   7 -14 191.534 148.962   1
   3  -7  15 789.513 184.912   1
  -3   7 -15 885.722 182.839   1
   3  -7  16 10927.9 668.820   1
   3   7  16 9559.95 711.293   1
  -3  -7 -16 9973.42 695.668   1
  -3   7 -16 10340.9 660.192   1
   3   7  17 3370.87 405.132   1
  -3  -7 -17 4248.46 404.168   1
  -3   7 -17 4194.58 347.996   1
   3  -7  17 4296.65 357.915   1
   3   7  18 1387.78 330.175   1
  -3  -7 -18 1425.67 312.859   1
   3   7  19 551.284 255.009   1
   3  -7  19 1083.73 254.904   1
  -3   7 -19 633.981 224.260   1
   3   7  20 917.544 334.396   1
  -3  -7 -20 756.198 302.429   1
  -3   7 -20 907.565 235.055   1
   3   7  21-168.388 243.105   1
  -3  -7 -21 289.429 237.709   1
   3   7  22 1635.26 360.189   1
  -3  -7 -22 2700.07 360.891   1
   3   7  23 1155.61 298.547   1
  -3  -7 -23 636.337 271.842   1
   3   7  24 1295.34 343.786   1
  -3  -7 -24 612.580 333.156   1
   3   7  26 556.099 341.398   1
  -3  -7 -26 527.802 333.912   1
   3   7  27 329.225 295.922   1
  -3  -7 -27-26.0172 304.490   1
   3   7  28 484.584 326.821   1
  -3  -7 -28 616.573 339.138   1
   3  -8 -27-50.4636 280.191   1
  -3   8  27 246.833 299.634   1
   3  -8 -26 1546.56 330.502   1
  -3   8  26 780.245 325.816   1
   3  -8 -25 78.6459 305.448   1
  -3   8  25 733.291 345.593   1
   3  -8 -24 425.215 327.132   1
  -3   8  24 768.138 346.920   1
   3  -8 -23 267.626 308.429   1
  -3   8  23 286.497 320.721   1
   3  -8 -21 324.645 286.897   1
  -3   8  21 690.522 304.359   1
  -3   8  20 6365.22 539.227   1
   3  -8 -20 6146.78 532.564   1
   3  -8 -19 161.287 216.638   1
   3   8 -19 84.7073 201.842   1
  -3   8  19-57.0363 233.676   1
   3  -8 -18 958.165 328.412   1
   3   8 -18 1094.25 220.101   1
  -3  -8  18 947.303 230.825   1
  -3   8  18 1016.54 324.983   1
   3  -8 -17 788.887 247.549   1
   3   8 -17 1153.42 211.635   1
  -3  -8  17 1210.09 226.702   1
   3  -8 -16 2509.59 328.383   1
   3   8 -16 2807.42 257.939   1
  -3  -8  16 2014.80 250.922   1
  -3   8  16 2165.19 346.710   1
   3  -8 -15 2567.81 334.330   1
  -3  -8  15 2282.07 247.473   1
  -3   8  15 2119.46 346.466   1
   3   8 -15 2399.52 240.092   1
  -3  -8  14 2657.55 250.364   1
   3   8 -14 2796.84 247.813   1
   3   8 -13 1312.81 173.694   1
   3  -8 -13 918.810 260.935   1
  -3   8  13 1224.74 275.108   1
  -3  -8  13 913.818 180.551   1
   3  -8 -12 8066.04 550.859   1
  -3   8  12 6458.23 543.303   1
   3   8 -12 7999.75 482.190   1
  -3  -8  12 7190.63 480.360   1
   3  -8 -11 1948.72 300.680   1
  -3   8  11 2630.44 323.545   1
  -3  -8  10 2591.23 208.555   1
   3   8 -10 2357.00 201.270   1
   3  -8 -10 2369.66 278.227   1
  -3   8  10 2350.34 302.849   1
  -3  -8   9-121.558 107.990   1
  -3   8   9-44.1456 233.007   1
   3  -8  -9 41.6649 217.301   1
   3   8  -9 172.817 106.929   1
  -3  -8   8 37175.1 2034.36   1
   3   8  -8 35188.9 2033.58   1
  -3   8   7 379.081 192.999   1
  -3  -8   7 145.326 90.2432   1
   3   8  -7 16.3265 87.6425   1
   3  -8  -7 300.057 188.926   1
   3  -8  -6 4497.01 359.113   1
  -3  -8   6 4650.16 307.496   1
  -3   8   6 4986.43 370.159   1
   3   8  -6 5121.73 311.455   1
   3   8  -5 2670.06 187.600   1
  -3  -8   5 2406.63 186.043   1
  -3   8   5 2321.31 244.742   1
   3  -8  -5 2341.89 239.628   1
   3   8  -4 7314.75 442.647   1
  -3   8   4 8167.35 490.465   1
   3  -8  -4 7436.33 476.907   1
  -3  -8   4 6614.10 440.213   1
   3   8  -3 2806.70 215.538   1
  -3   8   3 3062.04 258.418   1
  -3  -8   3 2901.96 208.356   1
   3  -8  -3 2736.26 243.204   1
   3  -8  -2 1760.46 186.360   1
  -3  -8   2 1441.22 148.211   1
  -3   8   2 1592.37 192.626   1
   3   8  -2 1626.67 168.175   1
   3  -8  -1 82.4601 118.932   1
  -3  -8   0 153.662 109.619   1
   3   8   1 165.915 116.924   1
   3  -8   1 159.164 98.5558   1
  -3  -8  -1 46.8357 107.286   1
  -3   8  -1-9.62697 98.8959   1
  -3   8  -2 1332.55 143.300   1
   3   8   2 1775.73 180.763   1
  -3  -8  -2 1388.61 170.345   1
   3  -8   2 1623.96 145.092   1
   3  -8   3 2888.32 207.675   1
  -3   8  -3 2738.83 207.914   1
   3   8   3 3413.58 265.217   1
  -3   8  -4 8318.99 462.196   1
  -3  -8  -4 6892.94 498.731   1
   3  -8   4 7919.77 462.442   1
   3   8   4 6886.47 504.747   1
   3   8   5 1870.53 238.085   1
   3  -8   5 2684.87 173.985   1
  -3   8  -5 2295.32 173.576   1
  -3  -8  -5 2266.60 233.058   1
   3  -8   6 5325.81 311.760   1
  -3  -8  -6 4558.88 368.042   1
  -3   8  -6 4917.23 307.098   1
   3   8   6 4934.35 379.904   1
   3  -8   7 217.208 82.7255   1
  -3   8  -7 86.2563 73.1843   1
  -3   8  -8 33673.2 1930.17   1
   3  -8   8 35351.1 1932.30   1
   3  -8   9-60.7870 89.6131   1
   3   8   9-213.724 215.623   1
  -3   8  -9 43.1826 81.7444   1
   3   8  10 2716.21 299.153   1
  -3  -8 -10 1823.65 265.775   1
  -3   8 -10 2101.07 180.759   1
   3  -8  10 2456.65 188.584   1
   3   8  11 2640.41 308.600   1
  -3   8 -11 2192.39 189.301   1
   3  -8  11 2314.21 203.023   1
  -3  -8 -11 2023.90 268.782   1
   3   8  12 7254.19 539.214   1
  -3  -8 -12 7118.05 527.725   1
   3  -8  13 935.894 169.704   1
   3   8  13 1194.87 292.170   1
  -3  -8 -13 958.724 261.854   1
  -3   8 -13 1166.38 162.419   1
  -3   8 -14 2768.51 248.895   1
   3  -8  14 3263.73 266.667   1
   3  -8  15 2548.56 235.708   1
   3   8  15 2108.32 342.302   1
  -3   8 -15 2429.29 232.883   1
  -3  -8 -15 2191.61 316.687   1
   3  -8  16 1928.30 241.448   1
   3   8  16 1969.56 318.669   1
  -3   8 -16 2269.77 238.953   1
  -3  -8 -16 1785.76 289.606   1
   3  -8  17 663.556 206.821   1
  -3  -8 -17 658.326 288.752   1
  -3   8 -17 774.893 201.745   1
   3   8  18 1454.10 312.112   1
   3  -8  18 1355.48 239.440   1
  -3   8 -18 740.326 208.794   1
  -3  -8 -18 743.111 280.149   1
   3   8  19 664.887 308.295   1
  -3  -8 -19 129.903 280.370   1
  -3  -8 -20 5611.73 471.123   1
   3   8  20 5138.37 473.434   1
   3   8  21-337.363 319.837   1
  -3  -8 -21 237.329 294.355   1
   3   8  23 308.886 320.335   1
  -3  -8 -23 767.702 322.820   1
   3   8  24 587.350 274.886   1
  -3  -8 -24 925.901 280.236   1
   3   8  25-139.128 320.540   1
  -3  -8 -25 924.615 332.292   1
  -3  -8 -26 1095.60 276.043   1
   3   8  27 730.833 355.449   1
  -3   9  27 270.380 315.428   1
   3  -9 -27 49.7392 312.657   1
  -3   9  26 578.201 348.058   1
   3  -9 -26 611.045 326.915   1
  -3   9  25 1173.03 358.399   1
   3  -9 -25 1090.36 343.964   1
  -3   9  24 198.009 327.089   1
   3  -9 -24 894.288 325.094   1
  -3   9  23 826.929 294.103   1
   3  -9 -23 293.007 265.142   1
  -3   9  22 1032.28 321.899   1
   3  -9 -22 833.066 304.814   1
  -3   9  21 978.174 352.469   1
   3  -9 -21 297.576 314.737   1
  -3   9  20 143.746 286.303   1
   3  -9 -20 27.0323 257.647   1
  -3   9  19 601.771 313.669   1
   3  -9 -19 405.172 305.921   1
  -3   9  17 2449.12 385.744   1
  -3  -9  17 2531.24 281.935   1
   3   9 -17 3107.48 283.139   1
   3  -9 -17 2948.44 370.877   1
  -3  -9  16 3972.54 335.119   1
   3  -9 -16 3720.99 385.999   1
  -3   9  16 4275.05 399.573   1
   3   9 -16 4673.05 337.311   1
   3   9 -15 1386.88 191.338   1
  -3  -9  15 1793.75 196.112   1
  -3   9  15 1309.76 304.991   1
   3  -9 -15 1236.38 288.682   1
   3   9 -14 366.732 140.895   1
   3  -9 -14-25.2319 259.602   1
  -3  -9  14 296.453 137.262   1
  -3   9  13 2688.39 350.574   1
   3   9 -13 2943.72 237.765   1
  -3  -9  13 2554.86 234.961   1
   3  -9 -13 3251.83 350.360   1
   3  -9 -12 3737.69 374.286   1
  -3   9  12 3629.83 381.298   1
  -3  -9  11 15181.5 884.674   1
   3   9 -11 15178.7 884.064   1
   3  -9 -11 15164.9 949.125   1
  -3   9  11 15133.5 957.660   1
  -3  -9  10 9706.47 563.615   1
   3   9 -10 9261.95 559.670   1
   3  -9 -10 9282.26 639.559   1
  -3   9  10 8741.69 639.247   1
  -3  -9   9 5492.84 361.934   1
   3   9  -9 6305.60 363.277   1
  -3   9   9 5000.64 442.659   1
   3  -9  -9 5658.43 438.408   1
   3   9  -8 284.375 99.3107   1
  -3  -9   8 75.0132 89.7810   1
  -3   9   8 305.551 223.156   1
   3  -9  -8-205.157 203.076   1
   3   9  -7 1241.79 127.578   1
   3  -9  -7 934.007 208.823   1
  -3  -9   7 1106.89 120.145   1
   3   9  -6 25377.8 1462.18   1
  -3  -9   6 25974.7 1459.56   1
  -3   9   6 27014.5 1519.57   1
  -3   9   5 74.4164 163.484   1
   3   9  -5 55.1438 89.0221   1
   3  -9  -5-51.5827 161.871   1
  -3  -9   5 14.8090 85.3836   1
  -3  -9   4 3425.74 247.596   1
   3   9  -4 3549.55 253.696   1
   3  -9  -4 4145.94 300.694   1
   3  -9  -3 17745.0 1028.36   1
   3   9  -3 18329.0 1006.39   1
  -3   9   3 20028.8 1045.09   1
   3   9  -2 5710.74 379.006   1
  -3   9   2 6186.90 398.156   1
  -3  -9   2 5167.63 368.708   1
   3  -9  -2 6228.01 394.248   1
  -3   9   1 11340.8 677.119   1
   3  -9  -1 10775.6 667.064   1
   3   9   0 15847.4 941.834   1
  -3  -9   0 16117.3 936.176   1
  -3  -9  -1 10326.4 641.834   1
  -3   9  -1 10231.0 632.919   1
   3   9   1 11192.5 652.975   1
   3  -9   1 10674.9 630.439   1
  -3  -9  -2 5918.63 398.165   1
  -3   9  -2 6375.46 376.381   1
   3  -9   2 5652.84 374.707   1
   3   9   2 5855.06 404.600   1
  -3  -9  -3 18438.6 1073.65   1
  -3   9  -3 17809.1 1037.48   1
   3  -9   3 18443.4 1037.44   1
   3   9   4 3524.05 316.517   1
   3  -9   4 3921.03 255.383   1
  -3  -9  -4 4237.36 310.982   1
  -3   9  -4 4005.20 255.511   1
   3  -9   5-22.6495 73.1742   1
   3   9   5-142.942 170.301   1
  -3   9  -5 165.446 70.4238   1
  -3  -9  -5 50.7893 161.753   1
   3  -9   6 27147.4 1416.63   1
  -3   9  -6 23975.5 1411.78   1
  -3  -9  -6 24621.1 1473.31   1
   3   9   6 24811.0 1478.73   1
  -3   9  -7 1040.41 98.7105   1
   3  -9   7 1245.72 101.253   1
   3   9   8 233.056 181.412   1
   3  -9   8 65.0301 63.9753   1
   3   9   9 5260.20 451.541   1
   3  -9   9 6455.63 358.965   1
  -3   9  -9 5651.97 354.176   1
  -3  -9  -9 5859.15 450.671   1
   3   9  10 8753.18 625.342   1
   3  -9  10 8989.81 528.725   1
  -3   9 -10 8650.53 524.580   1
   3   9  11 13971.2 906.401   1
   3  -9  11 13648.0 822.991   1
  -3   9 -11 14441.4 819.930   1
  -3  -9 -11 15715.4 904.216   1
   3   9  12 3360.35 362.886   1
   3  -9  12 2641.68 223.236   1
  -3   9 -12 2900.62 222.572   1
  -3  -9 -12 3652.02 334.827   1
   3   9  13 2392.47 325.851   1
   3  -9  13 2722.66 236.799   1
  -3   9 -13 3066.52 230.417   1
  -3  -9 -13 3176.98 326.832   1
   3   9  14 442.361 269.512   1
  -3  -9 -14 336.765 244.130   1
   3   9  15 1801.52 317.920   1
   3  -9  15 1846.86 202.862   1
  -3  -9 -15 1382.52 292.186   1
  -3   9 -15 2035.34 204.533   1
   3  -9  16 4601.06 348.770   1
   3   9  16 4981.77 445.631   1
  -3   9 -16 4802.73 345.023   1
  -3  -9 -16 3999.75 415.558   1
   3   9  17 2816.17 378.267   1
  -3   9 -17 2789.24 271.481   1
  -3  -9 -17 2911.07 358.460   1
   3   9  19 892.025 322.893   1
  -3  -9 -19 732.624 309.350   1
   3   9  20 224.302 243.700   1
  -3  -9 -20 946.356 241.041   1
   3   9  21 449.563 325.697   1
  -3  -9 -21 1080.57 325.175   1
   3   9  22 1628.84 329.920   1
  -3  -9 -22 739.419 294.820   1
   3   9  23 446.941 305.961   1
  -3  -9 -23 948.019 308.594   1
   3   9  24 473.181 326.761   1
  -3  -9 -24 501.802 303.181   1
   3   9  25 523.420 285.510   1
  -3  -9 -25 1046.23 284.916   1
   3   9  26 815.960 354.505   1
  -3  -9 -26 541.696 327.177   1
   3   9  27 266.625 245.933   1
  -3  -9 -27 608.830 248.732   1
  -3  10  26 844.125 357.869   1
   3 -10 -26 726.330 335.803   1
  -3  10  24 1066.29 274.759   1
   3 -10 -24 912.908 257.344   1
  -3  10  22 514.370 339.348   1
   3 -10 -22 320.331 320.048   1
  -3  10  21 832.960 301.670   1
   3 -10 -21 53.8364 272.525   1
  -3  10  20 1842.38 360.888   1
   3 -10 -20 1705.31 343.312   1
  -3  10  19-229.938 306.457   1
   3 -10 -19 459.429 308.044   1
  -3  10  18 257.691 307.299   1
   3 -10 -18 998.570 295.361   1
  -3  10  17-56.8181 273.360   1
   3 -10 -17 187.439 261.897   1
   3 -10 -16 52.9448 289.879   1
   3  10 -16 151.432 145.654   1
  -3  10  16 421.304 323.979   1
  -3 -10  15 2102.19 220.820   1
   3 -10 -15 2743.76 335.145   1
   3  10 -15 2566.64 221.347   1
  -3  10  14 8458.55 656.662   1
   3 -10 -14 9883.61 657.131   1
  -3  10  13-53.2741 243.842   1
  -3 -10  13-50.7311 116.223   1
   3 -10 -13 251.308 228.241   1
   3  10 -13 79.6158 119.398   1
  -3 -10  12 6851.18 434.706   1
   3  10 -12 7281.31 436.747   1
  -3  10  12 6624.30 540.065   1
   3 -10 -12 7233.76 538.053   1
  -3  10  11 505.120 267.147   1
  -3 -10  11 85.3514 99.2979   1
   3 -10 -11 71.4088 252.765   1
   3  10 -11-63.1311 98.6617   1
   3  10 -10 10781.2 584.862   1
  -3 -10  10 9728.81 578.730   1
  -3  10  10 8612.57 659.335   1
   3 -10 -10 8965.05 655.016   1
  -3  10   9 329.946 239.314   1
   3  10  -9 32.6147 86.6689   1
  -3 -10   9 62.3186 85.1386   1
   3 -10  -9-199.357 239.754   1
   3  10  -8 8200.38 473.090   1
  -3  10   8 8054.83 573.963   1
  -3 -10   8 7786.61 470.443   1
   3 -10  -8 7933.33 563.271   1
   3  10  -7 8870.23 501.139   1
  -3 -10   7 8137.69 497.351   1
   3  10  -6 1452.41 130.312   1
  -3  10   6 1275.83 244.276   1
  -3 -10   6 1128.92 120.150   1
   3 -10  -6 936.840 219.046   1
  -3  10   5 97.6723 181.636   1
   3  10  -5-38.3374 95.4787   1
  -3 -10   5 157.658 86.4243   1
   3 -10  -5-17.9579 160.942   1
   3  10  -4 16430.4 880.708   1
  -3 -10   4 14072.6 874.798   1
   3 -10  -4 15702.1 919.267   1
  -3  10   4 14934.4 926.822   1
   3  10  -3 5314.18 333.802   1
  -3 -10   3 4990.42 332.012   1
   3 -10  -3 4582.93 363.243   1
  -3  10   3 5165.24 380.105   1
   3 -10  -2 19210.3 1164.90   1
  -3  10   2 20766.2 1175.75   1
   3  10  -1 2670.55 223.411   1
  -3  10   1 2801.22 239.986   1
   3 -10  -1 2805.24 234.217   1
  -3 -10   1 2479.61 212.722   1
  -3 -10   0 73.8470 132.040   1
   3  10   0 142.833 138.762   1
   3 -10   0 143.224 118.940   1
  -3  10   0-12.7821 127.366   1
   3  10   1 2874.22 243.736   1
  -3 -10  -1 2755.40 233.094   1
   3 -10   2 19718.6 1158.49   1
  -3 -10  -2 21172.4 1184.93   1
   3  10   2 19686.5 1186.48   1
  -3  10  -2 20526.1 1161.01   1
   3  10   3 5358.29 391.596   1
   3 -10   3 5273.07 338.822   1
  -3 -10  -3 5722.96 388.496   1
  -3  10  -3 5419.38 340.969   1
   3  10   4 14791.4 938.558   1
  -3  10  -4 15500.7 882.104   1
   3 -10   4 15773.6 882.737   1
  -3 -10  -4 15004.4 933.202   1
  -3  10  -5-23.3738 65.4729   1
   3  10   5-37.6791 182.548   1
   3 -10   5-9.57929 70.3764   1
  -3 -10  -6 1600.10 230.305   1
   3  10   7 8237.78 569.874   1
   3  10   8 7935.54 573.581   1
  -3 -10  -8 8452.01 565.539   1
   3  10   9 116.476 240.611   1
  -3 -10 -10 9001.85 623.573   1
   3  10  10 9468.47 637.711   1
  -3 -10 -11 385.907 235.886   1
  -3  10 -11 97.4742 51.6183   1
   3 -10  11 70.2730 46.2081   1
   3  10  11 298.595 262.205   1
   3  10  12 6793.40 476.191   1
  -3 -10 -12 7593.85 468.925   1
  -3  10 -12 5515.46 348.834   1
   3 -10  12 5644.27 348.964   1
   3  10  13-207.358 270.370   1
  -3 -10 -13-335.439 244.837   1
  -3  10 -13 97.8389 90.0136   1
   3 -10  13 79.3730 92.0750   1
   3  10  14 8580.88 638.025   1
  -3  10 -14 8909.28 536.043   1
  -3 -10 -14 9988.17 639.310   1
   3 -10  14 8706.99 538.296   1
  -3  10 -15 2579.26 215.703   1
  -3 -10 -15 2659.56 315.808   1
   3  10  15 2363.53 322.220   1
   3 -10  15 2514.69 225.104   1
  -3 -10 -16 178.564 282.834   1
   3  10  16 518.264 307.173   1
  -3 -10 -18 808.180 275.201   1
   3  10  18 583.791 280.699   1
  -3 -10 -19 525.543 303.016   1
   3  10  19 588.567 323.527   1
  -3 -10 -20 1713.11 304.090   1
   3  10  20 1657.81 318.041   1
  -3 -10 -21 448.265 289.404   1
   3  10  21 337.011 316.987   1
  -3 -10 -22 184.617 312.505   1
   3  10  22-307.844 329.526   1
  -3 -10 -24 1256.44 338.325   1
   3  10  24 689.653 334.337   1
  -3 -10 -26 381.634 279.253   1
   3  10  26 804.801 310.949   1
  -3  11  25 54.7198 308.898   1
   3 -11 -25 404.816 287.657   1
  -3  11  24 666.872 353.317   1
   3 -11 -24 413.262 333.906   1
  -3  11  23 310.078 328.215   1
   3 -11 -23 366.838 310.549   1
  -3  11  22 1365.90 297.630   1
   3 -11 -22 1753.85 274.648   1
  -3  11  21 372.585 338.071   1
   3 -11 -21 993.832 324.525   1
  -3  11  19 1499.39 354.368   1
   3 -11 -19 1382.74 330.417   1
  -3  11  18 1525.02 330.360   1
   3 -11 -18 1595.58 320.513   1
  -3  11  17 572.917 338.391   1
   3 -11 -17 432.009 297.830   1
  -3  11  16 2357.39 348.662   1
   3 -11 -16 2436.07 339.550   1
  -3  11  15 392.947 253.053   1
   3 -11 -15 608.433 237.396   1
  -3  11  14 497.750 270.793   1
   3 -11 -14 52.1232 267.857   1
   3  11 -14 479.468 109.166   1
  -3 -11  13 1473.27 140.179   1
   3  11 -13 1847.21 149.804   1
   3  11 -12 14694.2 867.754   1
  -3 -11  12 15934.3 867.469   1
  -3  11  11 207.250 250.739   1
   3  11 -11 375.486 61.2311   1
  -3 -11  11 371.416 53.4090   1
   3 -11 -10 1134.31 258.145   1
  -3  11   9 6422.08 487.659   1
   3 -11  -9 5692.19 471.714   1
  -3  11   8 234.129 231.631   1
  -3 -11   8 87.0008 44.1243   1
   3  11  -8 61.4326 50.2286   1
   3 -11  -8 460.652 225.141   1
  -3 -11   7 3056.00 193.809   1
   3 -11  -7 3165.77 322.022   1
  -3  11   7 2963.54 330.465   1
  -3 -11   6 2806.22 198.014   1
   3  11  -6 3137.64 203.688   1
   3  11  -5 2311.95 174.377   1
  -3  11   5 1967.83 263.567   1
  -3 -11   5 2273.08 168.557   1
   3 -11  -5 1777.29 244.670   1
   3  11  -4 5907.82 346.609   1
  -3  11   4 5484.54 419.036   1
  -3 -11   4 5117.32 341.558   1
   3 -11  -4 4703.18 392.691   1
  -3  11   3-18.0373 172.471   1
   3  11  -3 98.6334 111.320   1
  -3 -11   3 316.959 103.967   1
   3 -11  -3-66.5331 163.215   1
  -3  11   2 8973.12 583.539   1
   3 -11  -2 9150.52 581.653   1
   3  11  -1 1418.42 178.252   1
  -3 -11   1 1387.73 170.204   1
   3 -11  -1 1815.72 202.044   1
  -3  11   1 1414.71 192.507   1
  -3 -11   0 1480.49 180.661   1
   3  11   0 1534.64 189.316   1
   3 -11   0 1478.56 179.333   1
  -3  11   0 1421.69 186.352   1
   3  11   1 1130.72 192.755   1
  -3 -11  -1 1770.29 189.867   1
   3  11   2 9043.27 573.455   1
  -3 -11  -2 8573.68 564.232   1
  -3  11  -2 8714.27 532.551   1
   3 -11   2 8742.78 532.645   1
  -3 -11  -3 82.7815 162.420   1
   3  11   3 175.317 180.765   1
  -3  11  -3 121.183 102.307   1
   3 -11   3 115.611 96.9536   1
   3  11   4 4821.05 406.047   1
   3 -11   4 5400.71 333.336   1
  -3  11  -4 5492.59 332.005   1
  -3 -11  -4 5864.72 408.832   1
   3  11   5 2161.59 258.513   1
   3 -11   5 2348.12 146.322   1
  -3  11  -5 2202.94 145.988   1
  -3 -11  -7 3391.49 321.325   1
   3  11   7 3203.32 331.128   1
  -3 -11  -8 297.468 222.120   1
   3  11   8 232.645 236.178   1
  -3 -11  -9 5730.98 444.688   1
  -3 -11 -10 1221.72 240.094   1
   3  11  10 917.583 246.428   1
  -3 -11 -11 981.369 257.534   1
   3  11  11 1364.62 287.705   1
  -3 -11 -13 2062.75 278.119   1
   3  11  13 1607.67 290.108   1
  -3 -11 -14 751.295 254.208   1
   3  11  14 831.140 286.889   1
  -3 -11 -15 433.213 282.578   1
   3  11  15 245.266 298.851   1
  -3 -11 -16 2037.81 320.367   1
   3  11  16 1516.39 337.917   1
  -3 -11 -17 1016.31 249.117   1
   3  11  17 889.225 251.818   1
  -3 -11 -18 2101.06 336.273   1
   3  11  18 1371.05 336.686   1
  -3 -11 -19 2057.80 351.621   1
   3  11  19 1546.99 364.573   1
  -3 -11 -21 632.722 294.928   1
   3  11  21 308.392 295.950   1
  -3 -11 -22 2402.62 378.288   1
   3  11  22 1252.90 373.186   1
  -3 -11 -23 236.501 279.161   1
   3  11  23 747.727 321.929   1
  -3 -11 -24 389.842 274.101   1
   3  11  24 383.225 298.684   1
  -3 -11 -25-153.396 324.406   1
   3  11  25 134.721 337.675   1
   3 -12 -25 174.145 310.704   1
  -3  12  25 270.532 338.307   1
   3 -12 -24 1095.56 276.697   1
   3 -12 -23 519.701 301.503   1
  -3  12  23 27.9539 322.164   1
   3 -12 -22 684.655 333.596   1
  -3  12  22 849.867 357.018   1
   3 -12 -21 480.369 241.765   1
  -3  12  21 1028.81 289.196   1
   3 -12 -20 26.9618 304.513   1
  -3  12  20 575.373 341.222   1
   3 -12 -18 1163.53 325.545   1
  -3  12  18-86.6566 329.485   1
  -3  12  17 576.393 302.291   1
   3 -12 -16 53.8832 246.361   1
  -3  12  16 487.081 275.358   1
   3 -12 -15 534.011 275.688   1
  -3  12  15 937.195 308.762   1
   3 -12 -14 7357.76 568.291   1
   3 -12 -13 1843.65 322.766   1
  -3  12  13 2072.46 340.249   1
   3 -12 -12 25.4894 235.760   1
  -3  12  12-54.2203 248.815   1
   3 -12 -10 3869.16 370.962   1
  -3  12  10 3510.59 379.441   1
   3 -12  -9-70.4076 226.338   1
  -3  12   9-501.135 262.349   1
   3 -12  -8 271.299 219.795   1
  -3  12   8 387.568 238.110   1
   3 -12  -7 2666.35 316.087   1
  -3  12   7 3196.93 331.648   1
   3  12  -6-8.72783 62.7985   1
   3 -12  -6 103.088 198.369   1
  -3  12   6 67.3159 215.377   1
   3  12  -5 2501.79 186.871   1
   3  12  -4 3130.08 222.532   1
  -3 -12   4 2820.46 216.015   1
   3 -12  -4 2649.91 285.603   1
  -3  12   4 3468.63 309.529   1
   3  12  -3 2138.19 192.035   1
  -3  12   3 2496.91 266.051   1
  -3 -12   3 2294.88 195.455   1
   3 -12  -3 2541.25 260.058   1
  -3  12   2 19687.6 1163.52   1
   3 -12  -2 19564.1 1159.85   1
  -3  12   1 1017.62 190.818   1
   3  12  -1 1227.88 167.062   1
  -3 -12   1 907.344 155.940   1
   3 -12  -1 903.255 178.332   1
   3 -12   0-39.9527 139.193   1
  -3 -12   0-55.6651 131.654   1
  -3  12   0 114.008 151.323   1
   3  12   0-29.4600 146.349   1
   3 -12   1 867.134 154.346   1
  -3  12  -1 868.649 148.751   1
   3  12   1 694.029 184.598   1
   3  12   2 19920.8 1210.32   1
  -3  12  -2 19370.2 1174.30   1
   3 -12   2 21813.4 1174.64   1
   3 -12   3 2443.15 188.610   1
   3  12   3 2820.22 272.290   1
  -3 -12  -3 2434.22 250.063   1
  -3  12  -3 2377.42 191.651   1
   3 -12   4 2649.71 187.310   1
  -3 -12  -4 3094.40 282.956   1
   3  12   4 2627.64 292.321   1
  -3  12  -4 2817.15 188.485   1
   3  12   6-22.2404 207.288   1
  -3 -12  -6 60.9344 194.963   1
  -3 -12  -7 3288.17 316.565   1
   3  12   7 2730.22 328.824   1
  -3 -12  -8 65.5693 195.839   1
   3  12   8-47.9167 218.164   1
  -3 -12  -9 203.971 193.487   1
   3  12   9-24.5259 211.881   1
   3  12  10 4208.12 392.319   1
  -3 -12 -10 4308.79 381.442   1
  -3 -12 -12-98.1582 254.476   1
   3  12  12-105.393 262.999   1
  -3 -12 -13 2359.40 325.933   1
  -3 -12 -14 7281.30 546.143   1
   3  12  14 6924.42 557.026   1
  -3 -12 -15 877.584 242.338   1
   3  12  15 606.950 259.193   1
   3  12  16 306.068 280.009   1
  -3 -12 -17 1236.29 317.141   1
   3  12  17 336.261 308.676   1
  -3 -12 -18 924.924 309.429   1
   3  12  18 28.1834 328.253   1
  -3 -12 -20-52.8693 210.225   1
   3  12  20 337.338 242.872   1
  -3 -12 -21 974.357 310.192   1
   3  12  21 586.803 328.260   1
  -3 -12 -22 760.882 319.903   1
   3  12  22 277.383 335.045   1
  -3 -12 -23 470.152 306.451   1
   3  12  23 357.743 312.846   1
  -3 -12 -24 1491.69 284.576   1
   3  12  24 1735.25 317.902   1
  -3 -12 -25 605.555 330.081   1
   3  12  25 452.512 339.952   1
   3 -13 -24 727.219 329.206   1
  -3  13  24 245.418 355.957   1
  -3  13  22 506.295 328.155   1
   3 -13 -20 884.962 293.741   1
  -3  13  20 287.168 306.721   1
   3 -13 -19 242.879 304.691   1
   3 -13 -18 1222.03 320.883   1
  -3  13  18-115.952 331.925   1
   3 -13 -17 1004.80 273.112   1
  -3  13  17 1593.83 297.756   1
   3 -13 -16 703.802 283.049   1
  -3  13  16 231.152 298.303   1
   3 -13 -14 26.6513 264.204   1
  -3  13  14-85.3478 307.332   1
   3 -13 -13 263.195 268.390   1
  -3  13  13-196.629 300.594   1
  -3  13  12 5557.36 500.904   1
   3 -13 -12 6941.21 504.750   1
   3 -13 -11 1880.36 308.900   1
  -3  13  11 1871.41 316.407   1
   3 -13 -10 1014.85 262.491   1
  -3  13  10 1166.33 280.163   1
   3 -13  -9 624.374 245.214   1
  -3  13   9 465.245 269.693   1
   3 -13  -8 558.695 235.884   1
  -3  13   8 401.046 254.301   1
   3 -13  -7 424.295 223.343   1
  -3  13   7 510.165 240.577   1
   3 -13  -6 2434.09 281.375   1
  -3  13   6 3299.16 333.164   1
   3 -13  -5 1975.45 265.557   1
  -3 -13   5 2041.83 150.694   1
   3  13  -5 1994.38 154.273   1
  -3  13   5 2135.90 290.010   1
   3  13  -4 9011.70 528.884   1
  -3  13   4 8709.59 594.768   1
  -3 -13   4 8483.74 520.511   1
   3 -13  -4 8849.80 585.907   1
   3  13  -3 6428.40 409.073   1
  -3  13   3 6216.28 457.117   1
  -3 -13   3 6120.29 399.449   1
   3 -13  -3 6369.65 444.914   1
   3  13  -2 4699.10 345.167   1
   3 -13  -2 4891.81 373.677   1
  -3  13   2 5373.18 390.412   1
  -3 -13   2 4884.20 336.475   1
  -3 -13   1 2695.92 230.347   1
   3 -13  -1 2430.74 232.761   1
   3  13  -1 2026.31 234.167   1
  -3  13   1 2357.32 250.145   1
  -3 -13   0 22208.0 1371.07   1
  -3  13   0 24135.3 1376.81   1
   3 -13   0 24344.5 1372.19   1
   3  13   0 24225.2 1383.75   1
   3  13   1 2259.89 255.121   1
  -3 -13  -1 2585.46 243.701   1
  -3  13  -1 2084.39 218.314   1
   3 -13   1 2596.41 221.941   1
  -3 -13  -2 5172.22 377.433   1
   3  13   2 5181.02 394.089   1
   3 -13   2 5037.43 332.118   1
  -3  13  -2 4564.94 331.550   1
   3  13   3 6339.22 440.366   1
  -3 -13  -3 6282.25 424.090   1
  -3  13  -3 5642.74 360.605   1
   3 -13   3 5406.97 358.959   1
  -3  13  -4 7453.20 428.028   1
   3 -13   4 7267.98 427.688   1
   3  13   5 1674.94 276.312   1
  -3 -13  -5 2854.64 291.997   1
   3  13   6 2599.47 303.183   1
  -3 -13  -6 2592.29 284.141   1
   3  13   7-94.6000 222.797   1
  -3 -13  -7-196.712 203.369   1
   3  13   8-342.518 241.660   1
  -3 -13  -8 705.974 232.437   1
   3  13   9 50.1487 238.366   1
  -3 -13  -9 539.441 235.666   1
   3  13  11 2661.36 341.521   1
  -3 -13 -11 2116.97 311.520   1
  -3 -13 -12 6886.38 534.337   1
   3  13  12 6803.04 550.159   1
   3  13  13 354.947 291.408   1
  -3 -13 -13 688.453 279.578   1
   3  13  14 442.284 306.411   1
  -3 -13 -14 698.267 280.166   1
   3  13  16 619.139 322.414   1
  -3 -13 -16 1029.13 302.233   1
  -3 -13 -17 583.159 279.464   1
  -3 -13 -18 477.940 263.952   1
   3  13  19 790.218 280.869   1
  -3 -13 -19 159.173 235.742   1
   3  13  20 84.2040 304.384   1
   3  13  22 1383.05 366.771   1
  -3 -13 -22 630.318 329.003   1
   3  13  24 80.4116 253.002   1
  -3 -13 -24 101.656 242.824   1
   3 -14 -23 353.883 304.289   1
  -3  14  23-54.9760 346.536   1
   3 -14 -22 361.728 262.448   1
  -3  14  22 307.438 287.985   1
   3 -14 -21 551.164 324.455   1
  -3  14  21 936.581 363.821   1
   3 -14 -20 159.844 243.002   1
  -3  14  20 372.695 284.555   1
   3 -14 -19 295.674 309.444   1
  -3  14  19-549.617 356.954   1
   3 -14 -18 841.119 317.878   1
  -3  14  18 726.398 349.136   1
   3 -14 -17 2040.92 308.226   1
  -3  14  17 1835.29 321.673   1
   3 -14 -16 707.148 286.253   1
  -3  14  16 1252.52 331.037   1
   3 -14 -15-27.1112 269.958   1
  -3  14  15 58.0513 312.966   1
   3 -14 -13 826.692 263.829   1
  -3  14  13 885.472 293.821   1
   3 -14 -12 289.575 257.978   1
  -3  14  12 310.176 253.199   1
   3 -14 -11 3355.78 376.759   1
  -3  14  11 3300.54 396.615   1
   3 -14 -10 75.9113 236.499   1
  -3  14  10 136.209 266.473   1
   3 -14  -9-246.334 234.755   1
  -3  14   9 266.597 255.289   1
  -3  14   8 4597.94 421.272   1
   3 -14  -8 5182.27 421.963   1
   3 -14  -7 391.414 230.454   1
  -3  14   7 807.308 267.690   1
   3 -14  -6 44.3100 200.672   1
  -3  14   6-73.3666 226.777   1
   3 -14  -5 576.910 201.186   1
  -3  14   5-93.1057 216.343   1
   3  14  -4 438.590 109.791   1
  -3 -14   4 532.065 103.643   1
   3  14  -3 1567.93 172.153   1
  -3  14   3 1851.96 256.984   1
   3 -14  -3 1908.34 248.614   1
  -3 -14   3 1346.53 165.483   1
   3 -14  -2 8559.87 513.358   1
   3  14  -2 7587.24 488.559   1
  -3 -14   2 6568.46 476.071   1
  -3  14   2 7605.95 511.980   1
   3  14  -1 8487.30 557.429   1
   3 -14  -1 8828.25 567.119   1
  -3 -14   1 8365.23 553.346   1
  -3  14   1 9395.67 583.667   1
  -3 -14   0 107.293 142.495   1
   3 -14   0-189.723 156.765   1
  -3  14   0 139.372 155.219   1
   3  14   0-16.4861 163.796   1
   3 -14   1 7904.67 531.813   1
  -3  14  -1 8834.21 535.910   1
  -3 -14  -1 8910.55 556.373   1
   3  14   1 8319.29 565.569   1
   3 -14   2 7651.13 465.379   1
   3  14   2 7397.26 519.215   1
  -3  14  -2 7070.34 464.327   1
  -3 -14  -2 7671.38 507.520   1
  -3 -14  -3 1764.81 229.251   1
  -3  14  -3 1834.89 164.285   1
   3  14   3 2238.90 260.036   1
   3 -14   3 1954.66 163.329   1
  -3 -14  -4 806.347 196.545   1
   3  14   4 409.607 213.636   1
  -3 -14  -5 126.691 203.214   1
   3  14   5 45.1577 226.367   1
  -3 -14  -6 702.359 222.190   1
   3  14   6 282.842 220.293   1
  -3 -14  -7 22.7365 213.109   1
   3  14   7 268.563 235.023   1
   3  14   8 4023.63 408.146   1
  -3 -14  -8 5144.67 411.437   1
  -3 -14  -9 96.7065 225.497   1
   3  14   9 232.754 247.791   1
  -3 -14 -10 247.035 252.557   1
   3  14  10 26.4549 273.269   1
  -3 -14 -11 3399.46 360.743   1
   3  14  11 2589.62 373.064   1
  -3 -14 -12 358.757 267.785   1
   3  14  12 219.212 292.539   1
  -3 -14 -13 701.792 282.946   1
   3  14  13 388.207 287.909   1
  -3 -14 -15 211.924 273.695   1
   3  14  15 141.277 295.486   1
  -3 -14 -16 1517.02 314.148   1
   3  14  16 1589.01 337.644   1
  -3 -14 -17 2933.32 376.285   1
   3  14  17 2244.59 375.918   1
  -3 -14 -18 666.310 303.793   1
   3  14  18 1446.00 363.165   1
  -3 -14 -19 106.304 300.639   1
   3  14  19 1015.53 352.734   1
  -3 -14 -21 396.306 313.088   1
   3  14  21 528.700 352.066   1
  -3 -14 -22 520.867 311.225   1
   3  14  22 466.750 339.376   1
  -3 -14 -23 409.483 254.711   1
  -3  15  22 194.025 248.463   1
   3 -15 -22 76.4671 224.729   1
  -3  15  21 253.534 360.815   1
   3 -15 -21 389.381 317.088   1
  -3  15  20 543.324 286.015   1
   3 -15 -20 819.546 263.074   1
  -3  15  19 752.344 351.220   1
   3 -15 -19 615.257 309.666   1
  -3  15  18 990.460 354.380   1
   3 -15 -18 1705.40 342.427   1
  -3  15  17 292.933 288.165   1
   3 -15 -17 244.973 256.663   1
  -3  15  16-29.3695 271.047   1
   3 -15 -16 736.685 260.840   1
  -3  15  15 58.7114 282.640   1
   3 -15 -15 300.024 245.286   1
  -3  15  14 497.361 279.229   1
   3 -15 -14 407.648 242.100   1
  -3  15  13 929.874 297.445   1
   3 -15 -13 620.923 269.168   1
  -3  15  12 201.402 303.725   1
   3 -15 -12-106.916 263.791   1
  -3  15  11 654.441 289.833   1
   3 -15 -11 1052.19 266.296   1
  -3  15  10 1455.17 321.193   1
   3 -15 -10 1108.40 290.664   1
  -3  15   8 1316.78 297.126   1
   3 -15  -8 760.380 256.154   1
  -3  15   7 1050.48 284.471   1
   3 -15  -7 904.203 251.433   1
  -3  15   6 2147.09 308.060   1
   3 -15  -6 2630.69 292.218   1
  -3  15   5 1159.72 261.391   1
   3 -15  -5 1515.51 247.723   1
   3 -15  -4 319.848 208.387   1
  -3 -15   4 172.488 92.1988   1
  -3  15   4 548.337 224.770   1
   3  15  -4 157.401 97.8262   1
   3 -15  -3 120.579 194.810   1
  -3 -15   3 119.064 118.798   1
  -3  15   3 171.170 202.498   1
   3  15  -3 53.0259 127.348   1
   3 -15  -2-148.737 171.971   1
  -3 -15   2 12.3807 128.627   1
  -3  15   2-39.9364 186.582   1
   3  15  -2 212.081 145.335   1
   3 -15  -1 17.0183 169.158   1
  -3 -15   1 57.4769 142.536   1
  -3  15   1 237.134 193.380   1
   3  15  -1 92.1439 151.985   1
  -3  15   0 8591.15 567.547   1
  -3 -15   0 8297.07 565.989   1
   3 -15   0 10034.5 565.249   1
   3  15   0 7748.98 570.495   1
   3  15   1 168.908 178.080   1
  -3  15  -1 93.1868 140.928   1
   3 -15   1 115.890 139.228   1
  -3 -15  -1 52.5022 171.643   1
   3  15   2-20.1625 185.705   1
  -3 -15  -2 433.281 183.983   1
  -3  15  -2 95.1854 123.402   1
   3 -15   2 132.769 117.442   1
  -3  15  -3 40.2094 90.2301   1
   3 -15   3 32.5291 90.2067   1
   3  15   4-157.788 213.797   1
  -3 -15  -4 21.0609 207.408   1
   3  15   5 1695.49 269.697   1
  -3 -15  -5 1826.47 258.952   1
   3  15   6 2615.99 313.420   1
  -3 -15  -6 2555.73 304.574   1
   3  15   7 1010.09 270.887   1
  -3 -15  -7 329.988 233.625   1
   3  15   8 960.216 281.098   1
  -3 -15  -8 752.544 258.510   1
   3  15   9 3374.36 375.031   1
  -3 -15  -9 3206.30 351.270   1
   3  15  10 839.455 281.055   1
  -3 -15 -10 1244.15 267.500   1
   3  15  11 936.867 302.763   1
  -3 -15 -11 1060.29 281.681   1
   3  15  12 279.204 294.776   1
  -3 -15 -12-78.5862 272.732   1
   3  15  14 28.4386 261.369   1
  -3 -15 -14 453.448 248.982   1
   3  15  15-285.655 274.252   1
  -3 -15 -15 53.6196 246.132   1
   3  15  16 343.192 289.525   1
  -3 -15 -16 510.788 261.588   1
   3  15  17-28.5398 288.559   1
  -3 -15 -17-53.7738 255.614   1
   3  15  18 825.174 326.055   1
  -3 -15 -18 753.264 294.916   1
   3  15  19 282.842 306.684   1
  -3 -15 -19 643.869 281.078   1
   3  15  20 224.125 293.725   1
  -3 -15 -20 585.036 258.702   1
   3  15  21-27.6524 275.956   1
  -3 -15 -21 52.4599 235.027   1
   3  15  22 408.047 271.303   1
  -3 -15 -22 154.715 247.386   1
  -3  16  21 813.633 366.999   1
   3 -16 -21-563.528 310.078   1
  -3  16  20 541.033 315.884   1
   3 -16 -20 314.216 265.744   1
   3 -16 -19 451.766 300.268   1
  -3  16  18 760.484 360.159   1
   3 -16 -18 887.473 314.446   1
  -3  16  17 147.193 326.028   1
   3 -16 -17 707.483 315.195   1
  -3  16  15 474.889 316.301   1
   3 -16 -15 713.211 287.484   1
  -3  16  14 207.623 320.935   1
   3 -16 -14 438.724 287.749   1
  -3  16  13 681.132 334.750   1
   3 -16 -13 408.398 294.480   1
  -3  16  12 352.971 301.577   1
   3 -16 -12 216.331 249.289   1
  -3  16  11 786.195 305.431   1
   3 -16 -11 401.525 284.403   1
  -3  16  10 57.6135 279.930   1
   3 -16 -10 262.917 249.514   1
  -3  16   9 312.388 265.855   1
   3 -16  -9 282.667 248.363   1
  -3  16   7 189.149 251.434   1
   3 -16  -7 197.572 224.544   1
  -3  16   6 521.838 270.686   1
   3 -16  -6-72.1736 231.676   1
  -3  16   5 525.018 265.593   1
   3 -16  -5 185.948 224.920   1
   3 -16  -4 4729.71 396.767   1
  -3  16   4 4279.68 397.440   1
   3  16  -3 181.196 122.082   1
   3 -16  -2 1317.38 224.643   1
   3  16  -2 740.483 169.428   1
  -3  16   2 666.871 221.074   1
   3  16  -1 159.062 183.301   1
  -3  16   1 263.980 195.687   1
   3 -16  -1 141.367 180.024   1
  -3 -16   1 104.589 155.156   1
   3  16   0-89.6860 186.722   1
  -3  16   0-145.492 163.093   1
   3 -16   0 156.904 164.978   1
  -3 -16   0 100.852 168.479   1
   3  16   1 313.971 210.837   1
  -3  16  -1 80.4269 147.309   1
   3 -16   1-105.797 146.125   1
  -3 -16  -1 202.114 184.629   1
  -3 -16  -2 1323.57 224.523   1
   3  16   2 1348.23 243.590   1
  -3  16  -2 1282.48 164.401   1
   3  16   3 44.7019 226.132   1
  -3 -16  -3 545.078 223.689   1
   3  16   4 3357.82 358.929   1
  -3 -16  -4 4184.31 361.497   1
   3  16   5 195.754 230.920   1
  -3 -16  -5-160.706 215.051   1
   3  16   6 202.709 237.425   1
  -3 -16  -6 23.7684 219.357   1
   3  16   7 234.844 261.563   1
  -3 -16  -7 391.660 247.582   1
   3  16   9 164.052 265.963   1
  -3 -16  -9 897.087 273.240   1
   3  16  10 194.663 275.203   1
  -3 -16 -10 130.274 250.837   1
   3  16  11 84.5610 266.079   1
  -3 -16 -11 608.034 263.391   1
   3  16  12 56.9912 303.833   1
  -3 -16 -12 187.204 277.351   1
   3  16  13-57.3560 293.658   1
  -3 -16 -13 80.7471 272.131   1
   3  16  14 172.787 275.101   1
  -3 -16 -14-81.1961 235.798   1
   3  16  15 432.352 304.815   1
  -3 -16 -15 244.389 273.971   1
   3  16  16 1008.67 340.598   1
  -3 -16 -16 326.955 289.185   1
   3  16  17 402.291 346.332   1
  -3 -16 -17-136.272 306.954   1
   3  16  18 1225.31 378.028   1
  -3 -16 -18 648.694 319.730   1
   3  16  19 338.723 349.025   1
  -3 -16 -19 482.243 320.727   1
   3  16  20 1309.90 368.682   1
  -3 -16 -20 370.016 322.572   1
   3  16  21 383.978 345.377   1
  -3 -16 -21 77.9751 308.686   1
  -3  17  21 27.8368 352.278   1
   3 -17 -21-151.205 285.748   1
  -3  17  20 340.079 353.485   1
   3 -17 -20 206.948 297.140   1
  -3  17  19 807.833 300.172   1
   3 -17 -19 158.023 245.518   1
  -3  17  18 117.141 342.165   1
   3 -17 -18 160.343 274.901   1
  -3  17  17 444.508 354.419   1
   3 -17 -17 297.480 299.868   1
  -3  17  16 537.998 349.342   1
   3 -17 -16 327.390 307.025   1
  -3  17  14 843.848 338.438   1
   3 -17 -14 357.583 276.269   1
  -3  17  13 271.166 292.280   1
   3 -17 -13 824.932 276.820   1
  -3  17  12 240.105 321.272   1
   3 -17 -12 82.1890 278.302   1
  -3  17  11 89.6791 298.500   1
   3 -17 -11 270.553 259.283   1
  -3  17  10 1365.68 344.404   1
   3 -17 -10 2312.89 323.991   1
  -3  17   9 1281.01 318.308   1
   3 -17  -9 2129.24 310.526   1
  -3  17   8 599.389 279.750   1
   3 -17  -8 104.854 249.290   1
  -3  17   7 306.044 266.952   1
   3 -17  -7 307.987 246.933   1
  -3  17   6 3766.40 398.314   1
   3 -17  -6 3703.57 376.318   1
   3 -17  -5 4517.07 392.922   1
  -3  17   5 3841.57 392.236   1
  -3  17   4 122.571 234.180   1
   3 -17  -4-160.996 223.376   1
  -3  17   3 1323.62 263.894   1
   3 -17  -3 798.323 230.656   1
  -3  17   2 21.5578 222.131   1
  -3  17   1 422.885 205.042   1
   3  17   1 205.174 211.274   1
   3  17   3 1426.28 273.852   1
  -3 -17  -3 1669.18 257.683   1
   3  17   4 24.5072 238.015   1
  -3 -17  -4-22.9978 209.416   1
  -3 -17  -5 4687.74 403.759   1
   3  17   5 4128.31 415.269   1
  -3 -17  -6 3235.50 363.741   1
   3  17   6 3975.66 386.744   1
  -3 -17  -8 181.436 250.043   1
   3  17   8 27.6183 273.856   1
  -3 -17  -9 1450.69 299.939   1
   3  17   9 1432.86 315.967   1
  -3 -17 -10 1500.14 290.688   1
   3  17  10 1396.35 315.292   1
  -3 -17 -11 108.219 253.755   1
   3  17  11 374.244 285.037   1
  -3 -17 -12 491.541 282.756   1
   3  17  12 260.877 301.878   1
  -3 -17 -13 794.383 305.110   1
   3  17  13 290.812 304.851   1
  -3 -17 -14 275.737 255.901   1
   3  17  14 87.4966 282.128   1
  -3 -17 -16 910.367 322.377   1
   3  17  16 434.992 341.376   1
   3  17  17 345.831 355.581   1
  -3 -17 -18 378.882 282.948   1
   3  17  18 798.858 326.682   1
  -3 -17 -19 266.945 255.134   1
   3  17  19 28.1694 265.964   1
  -3 -17 -20 210.537 244.761   1
   3  17  20-525.960 295.164   1
   3  17  21 243.991 310.271   1
  -3  18  20 451.953 363.168   1
  -3  18  19 172.487 359.992   1
   3 -18 -19 260.248 261.721   1
  -3  18  18 58.5466 328.401   1
   3 -18 -18 556.463 293.721   1
  -3  18  17 505.156 311.776   1
   3 -18 -17 699.473 280.375   1
  -3  18  16 511.276 318.121   1
   3 -18 -16 244.974 265.126   1
  -3  18  15 60.6910 306.807   1
   3 -18 -15-27.4669 272.287   1
  -3  18  13 30.7186 329.555   1
   3 -18 -13 361.860 279.863   1
  -3  18  12 614.096 320.588   1
   3 -18 -12-27.8214 260.339   1
  -3  18  11 1035.31 331.064   1
   3 -18 -11 556.595 291.635   1
  -3  18  10 1207.67 325.607   1
  -3  18   9 387.345 305.850   1
  -3  18   8 146.416 289.106   1
  -3  18   7 171.623 267.433   1
   3  18   7 56.0043 274.494   1
   3  18   8 655.918 299.662   1
   3  18   9 28.9243 288.652   1
   3  18  10 1256.35 331.591   1
  -3 -18 -10 828.875 286.798   1
   3  18  11 471.803 301.325   1
  -3 -18 -11 923.156 292.067   1
   3  18  12-325.473 288.699   1
  -3 -18 -12 308.695 270.005   1
   3  18  13 474.562 329.859   1
  -3 -18 -13 225.190 291.846   1
   3  18  15 736.197 335.040   1
  -3 -18 -15 55.8640 278.236   1
   3  18  16 496.049 349.742   1
  -3 -18 -16 359.825 305.470   1
   3  18  17 202.238 323.471   1
  -3 -18 -17 383.250 305.466   1
   3  18  18-28.4699 299.947   1
  -3 -18 -18-27.0655 238.508   1
   3  18  19 615.149 357.351   1
  -3 -18 -19 186.654 290.978   1
   3  18  20 192.057 363.468   1
  -3 -18 -20-262.400 307.991   1
  -4   0  27 29.8744 225.975   1
   4   0 -27 555.785 294.780   1
  -4   0  26 539.573 316.014   1
   4   0 -26 555.351 287.708   1
  -4   0  25 59.8724 302.847   1
   4   0 -25 303.660 308.314   1
  -4   0  24 1278.39 351.300   1
   4   0 -24 1891.74 340.620   1
  -4   0  23 88.4637 270.226   1
   4   0 -23 351.834 267.991   1
  -4   0  22 5008.05 464.300   1
   4   0 -22 4415.53 433.071   1
  -4   0  21 400.579 266.435   1
   4   0 -21 156.840 262.448   1
  -4   0  20 1774.09 334.002   1
   4   0 -20 1198.33 304.806   1
  -4   0  19 109.938 240.173   1
   4   0 -19 49.7785 227.875   1
  -4   0  18 3741.83 378.532   1
   4   0 -18 3195.53 350.725   1
  -4   0  17 518.201 269.252   1
   4   0 -17 187.673 235.344   1
  -4   0  16 2728.11 335.467   1
  -4   0  15 361.216 238.379   1
   4   0 -15 21.8067 209.528   1
  -4   0  14 323.268 220.962   1
   4   0 -14 167.214 195.734   1
  -4   0  13 175.639 212.905   1
   4   0 -13 140.318 192.599   1
   4   0 -12 19665.0 1192.57   1
  -4   0  12 20410.4 1210.52   1
  -4   0  11 415.273 195.942   1
   4   0 -11 380.977 177.547   1
   4   0 -10 11245.3 706.161   1
  -4   0  10 11198.6 711.773   1
  -4   0   9-174.032 177.325   1
   4   0  -9-162.348 168.912   1
   4   0  -8 45237.8 2680.52   1
  -4   0   8 49894.2 2689.70   1
  -4   0   7 15.1314 149.365   1
   4   0  -7 99.0037 144.861   1
  -4   0   6 32699.0 1814.70   1
   4   0  -6 30867.6 1808.06   1
  -4   0   5 13.1305 125.732   1
   4   0  -5-12.2724 116.669   1
  -4   0   4 32983.5 1949.48   1
   4   0  -4 35752.1 1948.81   1
  -4   0   0 1082.75 168.363   1
   4   0   0 716.177 150.244   1
  -4   0  -1 217.117 123.832   1
   4   0   1 40.6859 115.718   1
  -4   0  -4 33007.9 1821.48   1
   4   0   4 31023.7 1822.13   1
  -4   0  -5-60.4346 132.525   1
   4   0   5 25.2281 130.781   1
  -4   0  -6 29698.8 1746.50   1
   4   0   6 31713.8 1755.34   1
  -4   0  -7 41.0649 142.794   1
   4   0   7 29.4584 156.413   1
  -4   0  -8 44828.1 2644.11   1
   4   0   8 48956.6 2651.92   1
  -4   0  -9-60.8407 146.911   1
   4   0   9 430.463 171.488   1
   4   0  10 11263.0 670.804   1
  -4   0 -10 9740.69 656.429   1
  -4   0 -11-17.4541 153.400   1
   4   0  11 128.138 159.041   1
   4   0  12 20091.3 1222.96   1
  -4   0 -12 20916.8 1218.56   1
   4   0  13-102.692 208.101   1
  -4   0 -13 58.4554 192.299   1
  -4   0 -14 81.8722 197.912   1
   4   0  15-91.2392 212.651   1
  -4   0 -16 2850.83 320.000   1
   4   0  16 3094.19 338.671   1
  -4   0 -17 299.194 215.587   1
   4   0  17 251.736 223.605   1
   4   0  18 3340.53 374.124   1
  -4   0 -18 3902.59 367.050   1
   4   0  19 183.588 272.471   1
  -4   0 -19-221.169 256.339   1
   4   0  20 1293.40 310.999   1
  -4   0 -20 1109.16 284.619   1
   4   0  21 82.7404 260.344   1
  -4   0 -21 128.977 263.652   1
   4   0  22 4295.15 419.337   1
  -4   0 -22 4244.37 420.927   1
   4   0  23-142.929 267.838   1
  -4   0 -23-80.5073 258.878   1
   4   0  24 1216.88 326.728   1
  -4   0 -24 2014.78 332.897   1
   4   0  25 175.343 298.620   1
  -4   0 -25-165.460 291.105   1
   4   0  26 649.102 314.896   1
  -4   0 -26 700.740 333.681   1
  -4   0 -27 281.546 322.296   1
   4  -1 -28-54.5943 308.445   1
   4  -1 -27 274.464 299.444   1
  -4   1  27 88.8661 297.086   1
   4  -1 -26 576.692 279.710   1
  -4   1  26 655.056 273.952   1
   4   1 -25 1282.97 315.727   1
  -4  -1  25 1319.50 323.992   1
   4   1 -24 2014.19 325.109   1
   4  -1 -24 2280.34 355.444   1
  -4  -1  24 2085.29 335.931   1
  -4   1  24 1931.91 371.967   1
   4  -1 -23 1131.22 311.422   1
  -4   1  23 501.196 328.867   1
   4   1 -22-26.7321 270.230   1
  -4  -1  22 695.676 285.282   1
   4   1 -21-104.506 259.447   1
   4  -1 -21 261.224 273.452   1
  -4  -1  21 256.281 291.983   1
  -4   1  21 865.540 316.115   1
   4   1 -20-25.5240 233.857   1
   4  -1 -20 204.317 235.220   1
  -4  -1  20 639.826 275.335   1
  -4   1  20-28.2230 250.999   1
   4  -1 -19 799.318 264.859   1
  -4   1  19 55.2375 274.926   1
   4   1 -18 1801.90 294.915   1
  -4  -1  18 1234.89 306.307   1
   4   1 -17 1277.06 254.102   1
   4  -1 -17 1498.81 264.659   1
  -4  -1  17 762.915 269.939   1
  -4   1  17 1278.39 283.969   1
   4  -1 -16 1313.35 237.430   1
   4   1 -16 1144.70 263.043   1
  -4  -1  16 1125.28 271.556   1
  -4   1  15 16500.3 1060.51   1
  -4  -1  15 16976.7 1058.81   1
   4  -1 -15 18182.5 1056.46   1
   4   1 -15 16696.8 1045.58   1
  -4  -1  14 25264.4 1430.43   1
  -4   1  14 22219.5 1425.10   1
   4  -1 -14 22911.0 1417.48   1
   4   1 -14 25359.0 1420.57   1
  -4   1  13 7924.55 548.734   1
   4  -1 -13 7473.05 532.855   1
   4   1 -12 2732.81 271.861   1
  -4  -1  12 2749.20 282.325   1
   4   1 -11 2002.48 240.214   1
   4  -1 -11 2485.55 252.316   1
  -4  -1  11 2249.05 251.778   1
  -4   1  11 1926.04 261.993   1
  -4   1  10 9008.23 579.218   1
  -4  -1  10 8596.64 566.231   1
   4  -1 -10 8581.39 565.477   1
   4   1 -10 8151.74 559.754   1
  -4   1   9 345.032 159.672   1
  -4  -1   9 250.000 171.537   1
   4  -1  -9 351.477 147.254   1
   4   1  -9 31.2922 152.185   1
  -4  -1   8 1730.90 202.301   1
  -4   1   8 1868.72 210.875   1
   4  -1  -8 1847.33 205.302   1
   4   1  -8 1734.53 192.334   1
  -4   1   7 1166.87 186.064   1
  -4  -1   7 1299.44 182.871   1
   4  -1  -7 1154.87 180.880   1
   4   1  -7 1345.30 170.632   1
  -4  -1   6 1732.45 185.393   1
   4  -1  -6 1319.35 201.096   1
   4   1  -6 1872.29 183.411   1
  -4  -1   5 6076.87 412.198   1
   4   1  -5 6208.14 408.683   1
   4  -1  -5 6836.32 423.636   1
  -4   1   5 6217.62 429.077   1
   4   1  -4 9942.47 564.728   1
   4  -1  -4 8175.78 562.744   1
  -4  -1   4 9355.04 564.680   1
  -4   1   4 9394.68 572.686   1
   4  -1  -3 39579.5 2251.77   1
  -4   1   3 40215.0 2253.34   1
   4  -1   0-116.375 111.914   1
  -4   1   0-50.7025 122.475   1
  -4   1  -1 10794.5 626.845   1
   4  -1   1 9986.26 624.613   1
  -4   1  -2 59507.9 3379.36   1
   4  -1   2 61386.3 3380.87   1
  -4  -1  -3 40778.9 2269.22   1
   4   1   3 39516.3 2270.05   1
  -4  -1  -4 10341.9 625.321   1
   4   1   4 10153.7 627.679   1
  -4   1  -5 5659.14 371.837   1
  -4  -1  -5 4835.16 367.374   1
   4   1   5 6034.64 382.467   1
   4  -1   5 5600.42 370.944   1
  -4  -1  -6 1640.96 190.305   1
  -4   1  -6 1635.56 175.476   1
   4   1   6 1770.02 209.687   1
   4  -1   6 1863.01 186.284   1
  -4  -1  -7 1135.90 179.756   1
  -4   1  -7 1315.25 173.196   1
   4  -1   7 1350.36 182.456   1
   4   1   7 1393.52 198.656   1
   4  -1   8 2158.44 210.075   1
   4   1   8 1772.33 220.440   1
  -4  -1  -8 1377.44 202.003   1
  -4   1  -8 1635.56 193.807   1
  -4  -1  -9 348.695 160.812   1
  -4   1  -9 132.812 136.804   1
   4  -1   9 15.9779 144.959   1
   4   1  10 7402.45 536.871   1
   4  -1  10 9067.39 542.401   1
  -4  -1 -10 8273.65 538.008   1
  -4   1 -10 7681.57 520.473   1
  -4  -1 -11 1748.21 230.666   1
  -4   1 -11 2512.85 239.781   1
   4  -1  11 1839.12 238.905   1
   4   1  11 2334.13 242.467   1
  -4   1 -12 2895.71 275.179   1
   4   1  13 7212.21 516.894   1
  -4  -1 -13 7641.81 516.805   1
   4   1  14 21791.7 1382.48   1
   4  -1  14 24521.5 1385.30   1
  -4  -1 -14 23406.6 1381.49   1
   4  -1  15 17028.7 1034.78   1
   4   1  15 16453.1 1037.03   1
   4  -1  16 782.946 235.371   1
   4   1  16 1057.35 263.331   1
  -4   1 -16 1019.66 233.012   1
  -4  -1 -16 1327.09 254.510   1
   4  -1  17 1933.03 288.081   1
   4   1  17 945.094 261.335   1
  -4   1 -17 1586.36 266.286   1
   4  -1  18 1291.80 274.489   1
  -4   1 -18 1266.14 261.551   1
   4   1  19 771.337 297.604   1
  -4  -1 -19 713.896 266.064   1
   4  -1  20 294.354 270.737   1
   4   1  20 217.178 286.733   1
  -4   1 -20 225.297 247.332   1
  -4  -1 -20 759.762 282.925   1
   4  -1  21-247.172 278.264   1
   4   1  21-110.728 287.579   1
  -4  -1 -21-129.623 263.792   1
  -4   1 -21 436.605 271.112   1
   4  -1  22-84.0951 272.635   1
  -4   1 -22 105.255 274.307   1
  -4  -1 -22 790.402 296.511   1
   4   1  23 142.494 299.366   1
  -4  -1 -23 910.726 302.576   1
   4  -1  24 1454.66 347.283   1
   4   1  24 1902.58 373.386   1
  -4   1 -24 2132.14 346.984   1
  -4  -1 -24 2544.88 355.500   1
   4  -1  25 617.794 319.588   1
   4   1  25 232.141 292.224   1
  -4   1 -25 832.771 318.852   1
   4   1  26 903.895 291.307   1
  -4  -1 -26 745.582 295.573   1
   4   1  27-175.471 260.685   1
  -4  -1 -27 416.980 294.671   1
  -4   2  28-29.0336 309.905   1
   4  -2 -28 1129.65 339.021   1
  -4   2  26 325.306 277.891   1
   4  -2 -26 54.3073 263.910   1
  -4  -2  25-59.9870 303.538   1
  -4   2  25 59.3287 291.073   1
   4   2 -25 449.504 316.072   1
   4  -2 -25 433.652 276.687   1
  -4  -2  24 148.670 278.687   1
  -4   2  24 356.884 322.022   1
   4   2 -24 194.297 272.860   1
   4  -2 -24 26.9406 295.531   1
  -4  -2  23 234.984 287.863   1
  -4   2  23 443.677 309.713   1
   4   2 -23 382.275 258.994   1
   4  -2 -23 294.589 298.465   1
  -4   2  22 1110.00 282.694   1
  -4  -2  22 1527.52 319.381   1
   4   2 -22 1661.19 312.164   1
   4  -2 -22 1321.16 275.573   1
  -4  -2  21-395.423 273.710   1
  -4   2  21 402.572 305.366   1
   4   2 -21 209.280 254.698   1
   4  -2 -21 157.359 276.889   1
  -4  -2  20 743.105 265.515   1
  -4   2  20 990.389 271.482   1
   4  -2 -20 825.737 252.346   1
   4   2 -20 713.596 255.539   1
  -4   2  19 2025.86 353.898   1
  -4  -2  19 2110.71 321.639   1
   4  -2 -19 2075.49 319.626   1
   4   2 -19 1583.98 300.196   1
  -4  -2  18-25.8617 261.503   1
   4  -2 -18 521.716 252.868   1
   4   2 -18 430.966 244.771   1
  -4   2  17 210.745 220.111   1
  -4  -2  17-124.649 241.641   1
   4  -2 -17 266.202 210.928   1
   4   2 -17 46.1599 218.973   1
  -4  -2  16 3280.20 334.064   1
   4  -2 -16 2913.30 314.224   1
   4   2 -16 3481.00 323.073   1
  -4  -2  15 11527.4 703.349   1
  -4   2  15 9327.41 694.917   1
   4   2 -15 9953.15 680.583   1
   4  -2 -15 10885.2 691.944   1
  -4  -2  14 6909.41 512.985   1
  -4   2  14 6843.41 517.247   1
   4   2 -14 7457.32 495.215   1
   4  -2 -14 6661.28 499.211   1
  -4   2  13-114.539 228.154   1
  -4  -2  13 536.634 227.265   1
   4  -2 -13 210.401 208.719   1
   4   2 -13 500.643 201.482   1
  -4   2  12 8749.41 663.328   1
  -4  -2  12 11332.6 670.450   1
   4   2 -12 10119.0 658.370   1
   4  -2 -12 10764.2 665.374   1
   4   2 -11 274.914 169.483   1
  -4  -2  10 17836.3 1020.33   1
  -4   2  10 18229.6 1037.25   1
   4   2 -10 16115.7 1008.68   1
   4  -2 -10 16083.5 1017.93   1
   4  -2  -9 1359.84 198.355   1
   4   2  -9 1453.67 184.783   1
  -4   2   9 1489.47 213.911   1
  -4  -2   9 1529.45 199.723   1
   4  -2  -8 391.749 152.564   1
   4   2  -8 392.176 143.795   1
  -4   2   8 230.238 166.583   1
  -4  -2   8 346.682 147.971   1
   4  -2  -7 16556.7 1026.75   1
  -4   2   7 18063.0 1038.48   1
   4   2  -7 17786.5 1021.07   1
  -4  -2   7 17259.9 1023.73   1
   4  -2  -6 20506.8 1250.59   1
  -4  -2   6 21010.1 1244.31   1
  -4   2   6 22890.5 1261.81   1
   4   2  -6 21929.9 1244.40   1
   4   2  -5 1074.29 151.802   1
  -4  -2   5 1049.16 156.723   1
  -4   2   5 1058.72 184.836   1
   4  -2  -4 41868.6 2353.70   1
  -4   2   4 41379.0 2358.25   1
   4  -2  -3 1644.85 179.635   1
  -4   2   3 1068.87 186.524   1
   4  -2   0 75827.6 4219.58   1
  -4   2   0 75548.7 4219.75   1
  -4   2  -1 38413.2 2098.60   1
   4  -2   1 36037.1 2095.99   1
   4  -2   2 19628.4 1178.05   1
  -4  -2  -2 20702.0 1188.21   1
  -4   2  -2 20911.2 1180.91   1
   4   2   2 20930.0 1188.78   1
  -4  -2  -3 1452.96 179.246   1
   4   2   3 1335.45 180.917   1
  -4  -2  -4 42896.1 2420.58   1
   4   2   4 42837.5 2422.67   1
  -4  -2  -5 1151.12 149.387   1
  -4   2  -5 1155.12 153.723   1
   4  -2   5 1221.21 159.132   1
   4   2   5 1283.71 164.724   1
  -4   2  -6 21405.5 1242.34   1
  -4  -2  -6 20868.0 1250.00   1
   4   2   6 23103.5 1261.29   1
   4  -2   6 21121.0 1246.09   1
  -4   2  -7 16686.2 971.510   1
  -4  -2  -7 15636.1 985.720   1
   4  -2   7 18064.6 986.977   1
   4   2   7 16089.3 996.044   1
   4  -2   8 501.712 146.218   1
   4   2   8 927.872 190.637   1
  -4  -2  -8 404.544 168.864   1
  -4   2  -8 566.013 147.926   1
  -4   2  -9 1612.35 189.096   1
  -4  -2  -9 1367.20 205.537   1
   4  -2   9 1546.65 189.623   1
   4   2   9 1259.47 211.850   1
   4   2  10 18095.7 1044.75   1
  -4   2 -10 16274.8 1023.94   1
  -4  -2 -10 17896.4 1040.04   1
  -4   2 -11 391.081 154.164   1
   4  -2  11 153.131 158.919   1
   4   2  12 9735.86 646.899   1
   4  -2  12 8755.80 632.315   1
  -4  -2 -12 10980.0 646.984   1
  -4  -2 -13 348.735 228.284   1
  -4   2 -13 459.820 192.173   1
   4  -2  13 310.001 199.453   1
   4   2  13 345.996 232.307   1
   4   2  14 6937.58 516.651   1
  -4  -2 -14 7353.43 513.450   1
   4  -2  15 9841.42 671.228   1
   4   2  15 10132.7 691.834   1
   4  -2  16 3673.59 338.995   1
   4   2  16 2649.84 336.523   1
  -4   2 -16 3424.16 323.642   1
  -4  -2 -16 2948.68 325.789   1
   4  -2  17 49.0642 229.270   1
  -4   2 -17 286.691 202.984   1
  -4  -2 -17-71.0414 201.533   1
   4   2  18 847.950 270.952   1
   4  -2  18 374.721 250.183   1
  -4  -2 -18 193.590 239.235   1
  -4   2 -18 578.169 226.712   1
   4   2  19 1502.16 314.133   1
   4  -2  19 1622.95 292.575   1
  -4  -2 -19 1241.34 292.497   1
   4  -2  20 903.902 279.028   1
   4   2  20 928.325 291.422   1
  -4   2 -20 746.620 249.578   1
  -4  -2 -20 1095.09 295.470   1
   4  -2  21 27.3237 251.534   1
   4   2  21 138.871 282.706   1
  -4  -2 -21 312.138 276.298   1
  -4   2 -21 76.7969 234.447   1
   4   2  22 1379.44 320.024   1
   4  -2  22 1456.57 310.320   1
  -4   2 -22 1289.50 291.871   1
  -4  -2 -22 1845.75 315.962   1
   4  -2  23 888.713 304.910   1
   4   2  23-28.4456 267.025   1
  -4   2 -23 403.787 273.306   1
  -4  -2 -23 160.448 262.699   1
   4  -2  24 350.361 299.581   1
   4   2  24 660.314 274.940   1
  -4   2 -24 687.261 294.299   1
  -4  -2 -24 296.602 266.296   1
   4   2  25 288.372 282.719   1
  -4   2 -25 983.725 312.734   1
  -4  -2 -25 325.805 287.933   1
   4   2  26 57.7960 311.140   1
  -4  -2 -26 273.733 313.650   1
   4   2  28 287.177 320.729   1
  -4  -2 -28 109.157 316.366   1
  -4   3  29-28.2091 272.051   1
   4  -3 -29 52.2743 292.775   1
  -4   3  28 258.355 271.750   1
   4  -3 -28 105.935 271.935   1
  -4   3  27 291.014 266.340   1
   4  -3 -27 373.958 261.882   1
  -4   3  26 1849.71 345.040   1
   4  -3 -26 1609.50 335.007   1
  -4   3  25 503.422 329.214   1
   4  -3 -25 134.106 305.575   1
  -4   3  24 1599.51 366.322   1
   4  -3 -24 804.862 324.738   1
  -4  -3  23 292.055 283.112   1
  -4   3  23 382.401 295.604   1
   4   3 -23 27.3638 260.276   1
   4  -3 -23-26.6188 270.988   1
  -4  -3  22 28.5742 273.373   1
  -4   3  22 116.499 297.987   1
   4   3 -22 348.065 280.243   1
   4  -3 -22 558.056 288.542   1
  -4  -3  21 3719.18 405.507   1
   4   3 -21 3705.16 383.927   1
   4  -3 -20 4351.24 393.929   1
  -4   3  20 3402.00 400.452   1
  -4  -3  19 131.533 261.938   1
  -4   3  19 111.511 299.381   1
   4   3 -19 343.672 242.878   1
   4  -3 -19 640.264 279.787   1
  -4  -3  18-126.895 235.340   1
  -4   3  18 599.740 286.637   1
   4   3 -18-165.734 223.987   1
   4  -3 -18-125.875 257.787   1
  -4  -3  17 756.396 250.231   1
  -4   3  17 1277.54 260.394   1
   4   3 -17 842.474 244.663   1
   4  -3 -17 811.189 224.774   1
   4   3 -16 9528.08 625.537   1
   4  -3 -16 9474.09 628.380   1
  -4   3  16 8238.54 629.964   1
  -4  -3  16 9114.57 629.850   1
   4  -3 -15 6472.99 487.217   1
   4   3 -15 6451.78 479.497   1
  -4   3  15 6959.35 510.283   1
  -4  -3  15 6623.54 496.779   1
  -4   3  14 752.719 228.948   1
   4  -3 -14 941.726 209.054   1
  -4   3  13-23.3915 227.260   1
  -4  -3  13 338.776 206.007   1
   4  -3 -13 345.601 212.375   1
   4   3 -13 449.021 185.386   1
   4   3 -12 4545.11 370.110   1
   4  -3 -12 5494.46 399.206   1
  -4   3  12 4542.91 402.585   1
  -4  -3  12 4901.48 379.906   1
   4  -3 -11 6042.16 470.029   1
  -4   3  11 6275.41 475.418   1
  -4  -3  11 6672.18 451.234   1
   4  -3 -10 1085.96 202.937   1
   4   3 -10 633.900 162.845   1
  -4  -3  10 581.353 177.789   1
  -4   3  10 369.625 209.519   1
   4   3  -9 230.921 155.237   1
   4  -3  -9 301.608 175.396   1
   4   3  -8 2659.05 223.307   1
  -4   3   8 2893.94 255.941   1
   4  -3  -8 2154.01 234.528   1
  -4  -3   8 2317.68 227.607   1
  -4   3   7 8267.32 545.462   1
   4  -3  -7 8256.99 535.925   1
   4   3  -7 8444.14 515.151   1
  -4  -3   7 7988.16 519.168   1
  -4   3   6 21629.1 1283.11   1
  -4  -3   6 21135.8 1260.22   1
   4   3  -6 22269.6 1260.10   1
   4  -3  -6 22639.5 1276.79   1
  -4  -3   5 157.989 116.081   1
   4   3  -5 255.052 115.505   1
  -4   3   5 418.332 154.837   1
   4  -3  -5 196.340 144.223   1
  -4   3   4 20591.7 1190.44   1
   4  -3  -4 20228.2 1183.47   1
  -4   3   3 2440.05 212.823   1
   4  -3  -3 1696.01 188.590   1
  -4   3   2 6596.13 457.012   1
   4  -3  -2 7496.85 451.395   1
  -4   3  -1 5789.54 378.721   1
   4  -3   1 5961.63 378.188   1
   4  -3   2 7306.02 471.929   1
  -4   3  -2 7827.37 473.438   1
  -4  -3  -2 7647.80 482.985   1
   4   3   2 7635.61 483.856   1
  -4   3  -3 1995.46 180.522   1
  -4  -3  -3 1627.79 203.202   1
   4   3   3 1919.30 210.557   1
   4  -3   3 1888.48 184.466   1
  -4  -3  -4 19452.0 1183.45   1
   4   3   4 21564.0 1193.79   1
  -4  -3  -5 375.351 139.740   1
   4   3   5 14.9232 149.697   1
   4  -3   6 20951.3 1284.97   1
   4   3   6 24291.2 1311.69   1
  -4  -3  -6 24177.5 1305.27   1
  -4   3  -6 21364.3 1283.43   1
   4  -3   7 8059.09 502.907   1
   4   3   7 8020.26 529.322   1
  -4   3  -7 8054.08 495.142   1
  -4  -3  -7 7744.35 521.193   1
   4   3   8 2103.97 258.044   1
  -4   3  -8 2482.70 216.246   1
  -4  -3  -8 2496.64 252.588   1
   4  -3   9 263.658 155.244   1
   4   3   9 222.317 161.063   1
  -4   3  -9 381.841 140.328   1
  -4  -3  -9 120.520 148.460   1
   4   3  10 689.570 172.040   1
   4  -3  10 472.034 175.209   1
  -4  -3 -10 967.982 169.301   1
   4  -3  11 6460.69 448.391   1
  -4   3 -11 6565.45 439.935   1
   4   3  12 4990.61 440.486   1
   4  -3  12 6066.66 423.036   1
  -4   3 -12 5574.17 409.299   1
   4  -3  13 319.073 190.506   1
   4   3  13 221.476 226.461   1
  -4  -3 -13 189.206 209.545   1
  -4   3 -13 427.317 174.934   1
   4   3  14 882.235 254.495   1
   4  -3  14 959.905 218.988   1
  -4   3 -14 1040.05 213.628   1
  -4  -3 -14 527.396 252.538   1
   4   3  15 6428.17 502.123   1
   4  -3  15 6810.90 489.322   1
   4   3  16 8837.00 640.267   1
   4  -3  16 8905.74 623.979   1
  -4   3 -16 8762.68 608.876   1
  -4  -3 -16 9589.45 631.234   1
   4  -3  17 786.089 240.627   1
  -4   3 -17 1458.24 244.934   1
   4  -3  18 196.437 232.138   1
   4   3  18-26.7770 272.816   1
  -4   3 -18 295.442 209.037   1
  -4  -3 -18 489.073 258.509   1
   4  -3  19-76.2796 251.524   1
  -4   3 -19 309.210 234.764   1
  -4  -3 -19-75.0491 269.761   1
   4   3  20 3732.74 412.325   1
   4  -3  21 2823.47 366.632   1
  -4   3 -21 3543.43 359.248   1
   4   3  22 28.1564 283.562   1
   4  -3  22 27.9850 274.425   1
  -4   3 -22 315.226 262.270   1
  -4  -3 -22 184.679 263.984   1
   4  -3  23 430.745 291.671   1
   4   3  23 482.788 268.124   1
  -4   3 -23-80.9410 275.870   1
  -4  -3 -23 533.684 242.554   1
   4   3  24 1200.55 313.232   1
  -4  -3 -24 1422.92 309.884   1
   4   3  25 572.841 317.031   1
  -4  -3 -25 215.772 310.673   1
   4   3  26 1514.04 371.234   1
  -4  -3 -26 2264.45 372.296   1
   4   3  27 655.747 321.630   1
  -4  -3 -27 352.232 303.129   1
   4   3  28 283.236 253.099   1
  -4  -3 -28-188.338 267.324   1
  -4  -3 -29-239.682 320.224   1
  -4   4  29-166.934 324.575   1
   4  -4 -29 436.324 338.405   1
  -4   4  28 113.520 318.514   1
  -4   4  27 1325.43 351.709   1
   4  -4 -27 394.869 336.627   1
  -4   4  25 264.734 328.596   1
   4  -4 -25 213.163 312.512   1
  -4   4  24 146.973 263.325   1
   4  -4 -24 1037.02 279.903   1
  -4  -4  23 1424.02 303.349   1
  -4   4  23 497.600 313.387   1
   4   4 -23 654.308 286.054   1
   4  -4 -23 427.155 291.718   1
  -4   4  22 203.947 325.938   1
  -4  -4  22 624.346 268.733   1
   4   4 -22 666.328 264.045   1
  -4  -4  21 413.729 277.208   1
   4  -4 -21 423.490 242.506   1
   4   4 -21 259.136 248.377   1
  -4   4  20 1080.43 325.823   1
  -4  -4  20 1122.23 272.284   1
   4  -4 -20 1102.84 314.560   1
   4   4 -20 1079.19 272.269   1
  -4   4  19 2101.18 292.306   1
  -4  -4  19 1986.40 308.601   1
   4   4 -19 2374.03 302.588   1
  -4   4  18 1458.33 322.982   1
  -4  -4  18 1240.34 266.577   1
   4  -4 -18 1524.79 299.304   1
   4   4 -18 1421.02 255.502   1
  -4   4  17 322.518 278.408   1
  -4  -4  17 475.600 240.813   1
   4  -4 -17 74.8561 244.960   1
   4   4 -17 156.323 210.151   1
  -4  -4  16 8777.45 590.875   1
   4   4 -16 8062.45 577.933   1
  -4   4  15 203.990 222.444   1
  -4  -4  15 388.415 211.828   1
   4  -4 -15 23.6701 212.981   1
   4   4 -15 222.679 194.650   1
  -4   4  14 2767.35 329.147   1
  -4  -4  14 2517.91 277.933   1
   4  -4 -14 2775.27 307.134   1
   4   4 -14 2756.57 284.206   1
   4   4 -13 4435.59 339.507   1
   4  -4 -13 4230.28 379.826   1
  -4   4  13 3698.31 380.215   1
  -4  -4  13 3853.19 346.977   1
  -4   4  12 437.150 225.648   1
  -4  -4  12 729.769 201.458   1
   4  -4 -12 892.316 218.605   1
   4   4 -12 679.321 184.651   1
  -4   4  11 1014.77 233.993   1
  -4  -4  11 358.705 167.207   1
   4  -4 -11 509.251 215.123   1
   4   4 -11 541.144 169.837   1
   4   4 -10 3610.47 306.175   1
  -4  -4  10 4579.16 317.858   1
  -4  -4   9 7132.69 482.066   1
  -4   4   9 7976.49 524.569   1
   4  -4  -9 7438.11 510.514   1
   4  -4  -8 347.773 163.677   1
  -4  -4   8 373.773 127.830   1
  -4   4   8 172.902 179.244   1
   4   4  -8 441.246 125.838   1
   4  -4  -7 5142.63 378.906   1
  -4   4   7 5192.15 387.750   1
   4   4  -7 5001.36 345.674   1
   4  -4  -6 44530.2 2610.56   1
  -4   4   6 46552.3 2617.14   1
   4   4  -6 46872.7 2595.63   1
  -4  -4   6 46241.7 2595.20   1
  -4   4   5 18584.9 1015.32   1
   4  -4  -5 15681.4 1001.23   1
  -4   4   4 18025.6 1087.49   1
   4  -4  -4 18951.4 1084.97   1
  -4   4   3 204.729 138.916   1
   4  -4  -3 367.744 134.288   1
   4  -4  -2 8916.86 543.403   1
  -4   4   2 8597.48 546.908   1
  -4   4   1-45.3313 124.770   1
   4  -4  -1 197.291 125.599   1
   4  -4   1 137.703 117.334   1
  -4   4  -1 163.361 121.214   1
  -4  -4  -1 81.5970 126.390   1
   4   4   1 168.502 130.242   1
   4   4   2 9195.35 533.357   1
  -4   4  -2 8315.13 513.019   1
   4  -4   2 7556.30 511.526   1
  -4  -4  -2 8634.42 527.782   1
   4  -4   3 237.877 108.679   1
  -4  -4  -3 519.035 131.677   1
   4   4   3 650.803 153.854   1
  -4   4  -3 512.088 121.306   1
   4  -4   4 19476.5 1110.12   1
  -4   4  -4 18747.0 1106.22   1
  -4  -4  -4 19353.5 1120.17   1
   4   4   4 19567.3 1133.75   1
  -4  -4  -5 18454.2 1060.36   1
   4   4   5 17482.6 1061.62   1
  -4  -4  -6 46471.0 2658.59   1
   4   4   6 47494.4 2663.17   1
  -4  -4  -7 4215.81 332.986   1
  -4   4  -7 4419.65 309.049   1
   4  -4   7 4983.91 319.182   1
   4   4   7 4053.59 339.388   1
  -4  -4  -8 369.499 173.864   1
   4   4   8 256.838 183.841   1
   4  -4   8 287.503 133.462   1
   4  -4   9 7102.35 465.948   1
   4   4   9 7421.43 497.503   1
  -4   4  -9 6573.95 453.485   1
  -4  -4  -9 7737.07 493.682   1
   4  -4  10 4177.01 333.113   1
  -4   4 -10 4718.96 330.072   1
   4  -4  11 722.541 169.962   1
   4   4  11 585.180 206.118   1
  -4   4 -11 584.168 154.676   1
  -4  -4 -11 712.078 194.541   1
   4   4  12 1156.40 237.181   1
   4  -4  12 1187.00 195.751   1
  -4  -4 -12 1014.20 221.882   1
  -4   4 -12 706.422 182.801   1
   4   4  13 3775.76 363.804   1
   4  -4  13 3783.56 327.901   1
  -4   4 -13 3933.72 328.707   1
  -4  -4 -13 4161.66 357.413   1
  -4  -4 -14 2803.81 311.726   1
  -4   4 -14 2314.77 259.334   1
   4   4  14 1919.39 313.135   1
   4  -4  14 1979.74 262.985   1
  -4  -4 -15-160.313 247.891   1
   4   4  15 49.8161 246.393   1
  -4   4 -16 9278.93 610.653   1
   4  -4  16 8786.00 615.656   1
   4   4  17 160.372 244.865   1
   4  -4  17 208.017 241.281   1
  -4  -4 -17 96.1379 229.244   1
  -4   4 -17 235.288 211.316   1
   4  -4  18 1492.35 282.981   1
   4   4  18 1285.45 306.466   1
  -4   4 -18 1799.17 273.051   1
  -4  -4 -18 2106.91 298.745   1
   4   4  19 2194.82 340.582   1
   4  -4  19 1932.80 311.737   1
  -4   4 -19 2045.00 300.666   1
  -4  -4 -19 2588.45 331.273   1
   4  -4  20 1147.05 275.572   1
   4   4  20 1570.52 329.538   1
  -4  -4 -20 1082.66 298.701   1
  -4   4 -20 1220.78 264.694   1
   4   4  21 279.163 305.318   1
  -4  -4 -21 261.455 283.364   1
   4   4  22 1182.86 324.465   1
   4  -4  22 1117.11 292.894   1
  -4   4 -22 603.914 271.654   1
  -4  -4 -22 1345.18 318.748   1
   4   4  23 623.183 284.140   1
  -4   4 -23 894.631 293.525   1
  -4  -4 -23 1543.74 298.448   1
   4   4  25 398.173 325.149   1
  -4  -4 -25 1365.90 336.956   1
   4   4  26 509.375 330.383   1
  -4  -4 -26 80.1154 320.725   1
   4   4  27 394.478 295.419   1
  -4  -4 -27 669.458 300.391   1
   4   4  29 385.063 322.386   1
  -4  -4 -29-104.799 341.019   1
  -4   5  28-111.966 302.415   1
   4  -5 -28-51.3978 302.140   1
  -4   5  27 341.789 285.259   1
   4  -5 -27 208.161 287.751   1
  -4   5  26 405.498 260.854   1
   4  -5 -26 262.364 243.954   1
  -4   5  25 320.259 328.711   1
   4  -5 -25 210.700 298.951   1
  -4   5  24 291.599 332.579   1
   4  -5 -24 212.774 310.475   1
  -4   5  23 29.1928 306.737   1
   4  -5 -23 506.050 297.706   1
  -4   5  22 783.860 279.601   1
  -4  -5  22 1160.64 304.661   1
   4  -5 -22 1093.98 276.359   1
   4   5 -22 1845.80 317.199   1
  -4   5  21 115.506 313.720   1
   4  -5 -21 26.6125 291.802   1
  -4  -5  20 2039.10 307.921   1
   4   5 -20 1898.55 289.871   1
  -4   5  19 112.802 308.752   1
  -4  -5  19-152.845 235.181   1
   4  -5 -19 520.925 295.942   1
   4   5 -19 213.544 224.092   1
  -4  -5  18 7400.27 545.935   1
  -4   5  18 6926.13 566.649   1
   4   5 -18 7891.58 542.435   1
   4  -5 -18 6738.52 546.939   1
  -4   5  17 81.5546 262.464   1
  -4  -5  17 163.188 223.766   1
   4  -5 -17 504.735 243.216   1
   4   5 -17 760.625 223.138   1
  -4   5  16 132.945 270.616   1
  -4  -5  16 155.374 203.271   1
   4  -5 -16 24.6936 261.763   1
   4   5 -16 103.142 204.580   1
  -4   5  15 4252.11 426.164   1
   4  -5 -15 5222.88 426.329   1
   4   5 -14 1575.03 225.182   1
   4  -5 -14 1800.55 290.357   1
  -4  -5  14 1973.23 245.758   1
  -4   5  14 1486.19 299.981   1
  -4   5  13 10902.6 739.649   1
   4   5 -13 12342.7 713.683   1
  -4  -5  13 11946.8 721.401   1
   4  -5 -12 16819.6 999.040   1
  -4  -5  12 16489.9 976.627   1
  -4   5  12 15107.7 999.292   1
   4   5 -12 16122.1 965.804   1
   4   5 -11 1634.14 208.734   1
  -4  -5  11 1813.07 222.465   1
  -4   5  11 1564.33 264.206   1
   4  -5 -11 2156.28 261.963   1
   4   5 -10 229.805 149.944   1
  -4  -5  10 309.925 154.360   1
  -4   5  10 21.7151 212.181   1
   4  -5 -10 160.409 197.762   1
   4   5  -9 237.499 120.024   1
   4  -5  -9 246.850 191.264   1
  -4  -5   9 190.372 128.155   1
  -4   5   9 499.809 214.603   1
   4  -5  -8 69692.8 4024.12   1
  -4  -5   8 70624.9 4004.26   1
  -4   5   8 73078.5 4036.00   1
   4   5  -8 72961.6 4003.90   1
  -4  -5   7 730.548 132.587   1
  -4   5   7 469.187 180.155   1
  -4  -5   6 11193.7 646.104   1
   4   5  -6 10310.7 637.282   1
   4  -5  -6 10308.9 666.986   1
  -4   5   6 10832.8 676.720   1
   4  -5  -5 3418.88 288.538   1
  -4   5   5 3810.73 299.859   1
   4  -5  -4 30596.9 1755.45   1
  -4   5   4 30763.4 1759.19   1
   4  -5  -3 16228.5 935.764   1
  -4   5   3 15446.7 939.510   1
   4  -5  -2 86043.3 4706.68   1
  -4   5   2 82544.3 4708.80   1
   4  -5  -1 9549.48 575.085   1
  -4   5   1 9209.05 575.687   1
  -4  -5   0 80.9595 123.524   1
   4   5   0-59.7126 123.055   1
  -4  -5  -1 8478.62 532.031   1
   4   5   1 8534.75 532.722   1
   4  -5   2 83814.3 4610.43   1
  -4   5  -2 82148.4 4611.44   1
  -4  -5  -2 83232.9 4621.47   1
   4   5   2 81703.1 4625.47   1
   4  -5   3 15745.3 912.616   1
  -4  -5  -3 15000.2 924.205   1
   4   5   3 15812.9 936.659   1
  -4   5  -3 16209.2 913.607   1
  -4  -5  -4 28100.1 1706.87   1
   4   5   4 29514.2 1713.27   1
  -4   5  -4 31119.2 1688.27   1
   4  -5   5 3667.70 257.815   1
   4   5   5 3331.35 294.325   1
  -4   5  -5 3371.59 249.064   1
  -4  -5  -5 3277.08 279.926   1
   4   5   6 10580.4 669.774   1
  -4  -5  -6 10652.4 663.790   1
   4   5   7 593.921 196.877   1
  -4  -5  -7 677.335 181.259   1
   4  -5   8 74293.3 4024.45   1
   4   5   8 73248.9 4050.88   1
  -4   5  -8 70193.5 4017.71   1
  -4  -5  -8 70213.0 4042.33   1
   4  -5   9 26.4440 134.895   1
  -4   5  -9 123.126 121.317   1
   4  -5  10 257.243 135.367   1
   4   5  10 185.293 180.235   1
  -4   5 -10 469.643 132.237   1
  -4  -5 -10 292.158 177.773   1
   4  -5  11 2025.50 213.832   1
  -4   5 -11 1839.19 198.242   1
  -4  -5 -11 2266.01 259.344   1
   4  -5  12 15581.1 911.230   1
   4   5  12 14855.7 933.942   1
  -4  -5 -12 14350.7 924.143   1
  -4   5 -12 15175.2 904.305   1
   4   5  13 11087.8 745.722   1
   4  -5  13 11521.9 712.832   1
  -4  -5 -13 11345.7 737.124   1
  -4   5 -13 11122.4 702.410   1
   4  -5  14 921.616 199.813   1
   4   5  14 1118.08 275.822   1
   4  -5  15 5137.73 385.581   1
   4   5  15 4279.68 420.647   1
  -4  -5 -15 4146.56 403.805   1
  -4   5 -15 4726.81 363.800   1
   4   5  16 628.155 293.589   1
  -4  -5 -16 599.466 266.490   1
   4  -5  17 649.444 215.438   1
   4   5  17 703.248 301.425   1
  -4  -5 -17 510.549 268.515   1
  -4   5 -17 729.017 208.262   1
  -4  -5 -18 7479.83 557.517   1
  -4   5 -18 6898.66 519.609   1
   4   5  18 7431.90 571.631   1
   4  -5  18 6787.34 530.330   1
   4  -5  19 296.205 231.258   1
   4   5  19-190.899 273.979   1
  -4  -5 -19-25.5542 253.928   1
  -4   5 -19 185.016 216.678   1
   4  -5  20 2034.29 314.624   1
  -4   5 -20 2202.92 302.317   1
   4   5  21 391.652 290.779   1
   4  -5  21 402.442 251.548   1
  -4   5 -21 151.120 228.469   1
  -4  -5 -21 601.605 287.535   1
  -4   5 -22 1679.97 299.650   1
  -4  -5 -22 660.182 315.743   1
   4   5  23 508.322 313.134   1
   4   5  24 537.838 256.851   1
  -4  -5 -24 744.209 248.443   1
   4   5  25 592.708 306.089   1
  -4  -5 -25 132.893 298.353   1
   4   5  26 420.256 321.433   1
  -4  -5 -26-290.809 318.593   1
   4   5  27 167.019 282.151   1
  -4  -5 -27 793.430 305.641   1
   4   5  28-275.223 292.996   1
  -4  -5 -28-104.610 306.640   1
  -4   6  28 165.773 345.702   1
   4  -6 -28 429.108 345.897   1
  -4   6  26 1061.29 345.827   1
   4  -6 -26 701.472 326.832   1
   4  -6 -24 767.338 289.490   1
  -4   6  23 812.260 347.334   1
   4  -6 -23 986.417 335.514   1
  -4   6  22 1044.63 319.965   1
   4  -6 -22 1359.53 304.998   1
  -4   6  21 577.169 308.832   1
   4  -6 -21 506.412 293.409   1
   4   6 -21 25.3242 244.433   1
  -4   6  20 1003.30 326.970   1
  -4  -6  20 419.113 243.437   1
   4  -6 -20-105.906 283.764   1
   4   6 -20 511.451 249.470   1
  -4   6  19-84.9220 290.855   1
  -4  -6  19 400.509 245.261   1
   4   6 -19 140.040 228.226   1
   4  -6 -19 630.992 275.202   1
  -4  -6  18 2534.50 317.547   1
  -4   6  18 1425.02 321.287   1
   4  -6 -18 1971.54 315.124   1
   4   6 -18 2228.56 280.360   1
  -4  -6  17 1724.73 260.333   1
  -4   6  17 879.701 314.119   1
   4  -6 -17 586.986 302.286   1
   4   6 -17 1378.91 235.054   1
   4  -6 -16 5397.42 450.190   1
  -4   6  16 4843.35 465.882   1
   4   6 -15 56.9078 171.410   1
  -4  -6  15 101.103 180.735   1
  -4   6  14 9940.32 720.613   1
   4   6 -14 10731.2 680.320   1
  -4  -6  14 10761.4 686.741   1
   4  -6 -14 10946.8 718.752   1
  -4   6  13 3631.42 386.764   1
  -4  -6  13 3857.13 321.266   1
   4  -6 -13 3364.63 370.499   1
   4   6 -13 3806.21 310.805   1
  -4  -6  12 275.652 173.631   1
   4  -6 -12 380.338 220.417   1
   4   6 -12 236.729 167.087   1
  -4   6  12 361.530 235.745   1
   4   6 -11 4071.54 329.136   1
  -4  -6  11 4658.39 334.432   1
   4  -6 -11 4507.36 380.125   1
  -4   6  11 4646.75 399.987   1
  -4  -6  10 139.459 133.580   1
   4  -6 -10 103.286 177.374   1
  -4   6  10-111.856 172.833   1
   4   6 -10 67.6617 139.473   1
   4   6  -9 8504.11 531.088   1
  -4  -6   9 8376.22 532.322   1
  -4   6   8 8369.11 571.535   1
  -4  -6   8 8615.39 523.421   1
   4   6  -8 8542.87 523.489   1
   4  -6  -8 7649.48 554.337   1
  -4   6   7 1038.78 211.477   1
  -4  -6   7 1433.85 154.880   1
   4  -6  -7 993.443 191.425   1
   4   6  -7 1248.62 139.047   1
  -4   6   6 24429.3 1378.92   1
   4  -6  -6 22558.7 1365.76   1
  -4   6   5 6325.73 449.852   1
   4  -6  -5 6591.41 447.989   1
   4  -6  -4 1834.89 210.559   1
  -4   6   4 1944.46 232.775   1
  -4   6   3 8743.23 540.615   1
   4  -6  -3 8143.62 533.424   1
  -4   6   2 557.600 145.311   1
   4  -6  -2 376.567 139.970   1
  -4   6   1 2408.91 218.685   1
   4  -6  -1 2821.99 220.902   1
  -4  -6   1 2825.60 216.355   1
   4   6  -1 2360.45 209.437   1
  -4   6   0 6308.17 405.238   1
   4   6   0 5942.16 414.593   1
   4  -6   0 6471.78 405.382   1
  -4  -6   0 6326.48 412.266   1
   4   6   1 2553.80 227.609   1
  -4  -6  -1 2619.73 221.240   1
   4  -6   2 431.398 109.543   1
  -4  -6  -2 354.613 130.525   1
  -4   6  -2 442.399 112.860   1
   4   6   2 534.218 160.094   1
   4  -6   3 8016.15 511.965   1
  -4  -6  -3 8613.38 536.417   1
   4   6   3 9043.60 545.734   1
  -4   6  -3 8423.59 517.171   1
   4  -6   4 1896.49 166.700   1
  -4  -6  -4 1614.17 192.606   1
   4   6   5 6250.00 429.864   1
  -4   6  -5 5830.53 385.739   1
  -4  -6  -5 5973.59 418.392   1
   4  -6   5 6222.12 388.627   1
   4   6   6 21528.1 1355.09   1
  -4  -6  -6 21992.5 1349.35   1
  -4   6  -6 24056.0 1326.51   1
   4  -6   6 24132.2 1326.80   1
  -4  -6  -7 1560.25 195.891   1
   4   6   7 1156.60 197.762   1
   4   6   8 9006.29 559.781   1
  -4  -6  -8 7633.09 542.891   1
   4  -6   9 8051.62 509.792   1
   4   6   9 8025.45 557.898   1
  -4  -6  -9 8516.58 553.326   1
  -4   6  -9 7830.58 501.791   1
  -4   6 -10 24.7938 131.937   1
  -4  -6 -10 60.3477 182.721   1
   4  -6  10 159.943 150.121   1
   4   6  10-21.2448 202.973   1
   4   6  11 4754.64 385.920   1
   4  -6  11 4880.90 338.288   1
  -4  -6 -11 4069.85 366.490   1
  -4   6 -11 4418.10 330.045   1
  -4  -6 -12 21.8026 214.924   1
  -4   6 -12 14.5940 134.675   1
   4   6  12 620.962 247.721   1
   4  -6  12 307.478 153.084   1
  -4  -6 -13 3258.24 350.113   1
  -4   6 -13 3397.03 291.364   1
   4  -6  13 3403.31 299.219   1
  -4  -6 -14 9175.78 681.170   1
  -4   6 -14 11159.8 649.352   1
   4  -6  14 10346.0 656.899   1
   4   6  14 9254.97 693.785   1
  -4   6 -15 391.559 172.450   1
   4  -6  15 475.197 203.265   1
   4  -6  16 4059.57 374.267   1
   4   6  16 4819.58 438.572   1
  -4  -6 -16 5015.43 424.588   1
  -4   6 -16 4731.15 365.113   1
  -4  -6 -17 691.837 266.840   1
  -4   6 -17 997.613 216.417   1
   4  -6  17 740.069 218.701   1
   4   6  17 865.714 298.525   1
  -4  -6 -18 1888.40 275.319   1
  -4   6 -18 2172.28 273.487   1
   4  -6  18 1908.41 278.166   1
   4   6  18 1741.22 282.477   1
  -4  -6 -19 821.263 274.701   1
  -4   6 -19 340.948 222.149   1
   4   6  19 220.086 297.113   1
   4  -6  19 411.231 232.964   1
  -4  -6 -20 832.950 309.773   1
  -4   6 -20 524.798 245.566   1
   4  -6  20 685.789 247.836   1
   4   6  20 389.256 310.000   1
  -4   6 -21 599.581 245.760   1
  -4  -6 -21-340.453 289.494   1
   4   6  21 420.137 303.971   1
  -4  -6 -22 975.804 262.235   1
   4   6  22 1264.12 275.286   1
  -4  -6 -23 767.619 325.373   1
   4   6  23-28.1914 315.370   1
  -4  -6 -24 1480.11 340.852   1
   4   6  24 1125.47 337.560   1
  -4  -6 -25 579.956 251.863   1
   4   6  25 699.903 258.682   1
  -4  -6 -26 1000.50 332.372   1
   4   6  26 1223.21 347.907   1
  -4  -6 -28 618.197 275.198   1
   4   6  28 54.2275 255.286   1
  -4   7  27 55.8185 335.842   1
   4  -7 -27 101.121 327.727   1
  -4   7  26 794.771 356.444   1
   4  -7 -25 362.896 317.215   1
  -4   7  24 634.118 247.132   1
   4  -7 -24 1262.40 271.040   1
  -4   7  23 549.237 337.812   1
   4  -7 -23 265.584 296.199   1
  -4   7  21 2743.92 353.869   1
   4  -7 -21 3174.58 356.360   1
   4  -7 -20 3770.72 410.610   1
  -4   7  20 3363.85 431.145   1
   4   7 -20 4015.73 369.800   1
   4   7 -19 455.170 214.200   1
  -4  -7  19 24.2276 233.546   1
   4  -7 -18 1072.16 304.639   1
  -4  -7  18 1060.05 236.058   1
  -4   7  18 1549.19 331.909   1
   4   7 -18 1038.80 238.777   1
   4  -7 -17 724.347 304.413   1
  -4   7  17 1552.69 331.071   1
   4  -7 -16-50.8786 255.987   1
  -4  -7  16 754.632 208.323   1
   4   7 -16 233.009 193.388   1
  -4   7  16 708.922 282.435   1
   4  -7 -15 1545.37 277.404   1
  -4  -7  15 1113.32 221.733   1
  -4   7  15 1522.79 287.966   1
   4   7 -15 1231.01 211.690   1
  -4  -7  14 8549.58 558.456   1
  -4   7  14 8295.87 607.688   1
   4   7 -14 8932.65 558.926   1
   4  -7 -14 7642.37 594.889   1
   4  -7 -13 260.595 260.716   1
  -4  -7  13 849.860 191.223   1
   4   7 -13 1174.25 191.277   1
  -4   7  13 863.372 281.888   1
   4  -7 -12 274.849 239.642   1
  -4  -7  12 441.436 161.775   1
  -4   7  12-49.3478 259.082   1
   4   7 -12 430.772 154.824   1
  -4  -7  11 7812.72 473.734   1
  -4   7  11 6180.07 509.432   1
   4  -7 -11 6952.07 507.256   1
   4   7 -11 7026.42 462.429   1
  -4  -7  10 21798.5 1218.24   1
   4   7 -10 20847.6 1213.33   1
   4  -7 -10 20778.8 1254.12   1
  -4   7  10 19809.5 1259.16   1
   4  -7  -9 569.653 200.582   1
  -4   7   9 199.363 213.789   1
   4   7  -9 157.090 126.152   1
  -4  -7   9 386.578 133.481   1
   4   7  -8 3167.17 231.430   1
  -4  -7   8 2644.63 232.499   1
   4  -7  -7 8330.44 589.868   1
  -4   7   7 9720.75 607.903   1
  -4   7   6-249.881 178.733   1
   4  -7  -6 105.289 161.095   1
  -4   7   5 1047.04 188.583   1
   4  -7  -5 751.976 173.084   1
   4  -7  -4 8679.37 588.270   1
  -4   7   4 10112.3 603.812   1
   4  -7  -3 264.385 141.486   1
  -4   7   3 595.279 159.006   1
  -4   7   2 31673.7 1775.75   1
   4  -7  -2 30516.3 1770.36   1
  -4  -7   2 30965.9 1761.94   1
   4   7  -1 5049.37 361.139   1
  -4   7   1 5661.95 368.580   1
  -4  -7   1 5225.67 359.055   1
  -4   7   0-143.693 110.214   1
   4  -7   0 11.6501 105.552   1
   4   7   0 52.2835 140.958   1
   4   7   1 5165.52 362.796   1
  -4  -7  -1 5083.07 347.133   1
   4   7   2 30126.9 1737.59   1
  -4  -7  -2 30501.4 1734.60   1
   4   7   3 643.402 171.820   1
  -4  -7  -3 472.172 154.284   1
  -4   7  -3 505.162 114.254   1
   4  -7   3 465.602 118.509   1
   4   7   4 10372.0 628.344   1
  -4   7  -4 10511.2 591.529   1
   4  -7   4 9176.99 586.699   1
  -4  -7  -4 9408.05 614.549   1
   4   7   5 753.791 171.632   1
  -4   7  -5 845.335 123.183   1
  -4  -7  -5 740.159 151.551   1
   4  -7   5 821.887 136.392   1
   4  -7   6 275.279 104.214   1
  -4  -7  -6 68.5295 157.654   1
   4   7   6 276.541 166.423   1
  -4   7  -6 426.988 108.232   1
   4  -7   7 9504.18 561.319   1
   4   7   7 9545.82 615.480   1
  -4   7  -7 8816.84 554.997   1
  -4  -7  -7 9268.78 610.907   1
   4   7   9 399.154 200.146   1
  -4  -7  -9 457.302 200.256   1
   4   7  10 19681.0 1249.26   1
   4  -7  10 21809.5 1205.39   1
  -4   7 -10 20030.0 1199.96   1
  -4  -7 -10 21597.9 1250.49   1
   4  -7  11 7476.88 489.111   1
   4   7  11 7130.21 541.363   1
  -4   7 -11 7925.95 484.418   1
  -4  -7 -11 7428.50 538.351   1
  -4   7 -12 574.655 153.892   1
  -4  -7 -12 694.816 234.665   1
   4   7  12 331.530 227.005   1
   4  -7  12 490.398 165.560   1
   4   7  13 890.451 278.029   1
   4  -7  13 1351.04 208.368   1
  -4   7 -14 9001.99 579.593   1
   4  -7  14 9019.66 592.142   1
  -4   7 -15 1418.66 214.794   1
  -4  -7 -15 1278.39 284.264   1
   4   7  15 1421.77 307.520   1
   4  -7  15 1365.63 216.797   1
  -4   7 -16 403.757 180.277   1
  -4  -7 -16 195.263 249.003   1
   4   7  16 651.701 300.313   1
   4  -7  16 530.927 193.812   1
  -4   7 -17 784.324 217.332   1
  -4  -7 -17 526.372 235.682   1
   4   7  17 866.546 259.756   1
   4  -7  17 670.615 216.781   1
  -4  -7 -18 1661.13 303.884   1
  -4   7 -18 1506.12 258.582   1
   4   7  18 1064.15 312.013   1
   4  -7  18 1001.59 256.669   1
  -4   7 -19 177.220 197.840   1
   4  -7  19 306.846 210.164   1
  -4  -7 -20 3681.15 398.844   1
   4   7  20 3848.56 419.933   1
  -4   7 -20 4156.02 374.420   1
  -4  -7 -21 3779.33 383.764   1
   4   7  21 2746.07 371.744   1
  -4  -7 -23 26.3549 258.340   1
   4   7  23 56.1586 277.120   1
  -4  -7 -24 1104.81 327.125   1
   4   7  24 1035.17 319.454   1
  -4  -7 -25 130.650 320.790   1
   4   7  25 915.735 330.972   1
  -4  -7 -26 859.032 267.523   1
   4   7  26 879.529 270.602   1
  -4  -7 -27 155.042 330.998   1
   4   7  27-163.086 332.943   1
  -4   8  27 467.974 345.000   1
   4  -8 -27 224.405 317.780   1
  -4   8  25 340.712 336.446   1
   4  -8 -25 359.621 297.284   1
  -4   8  23 518.006 339.223   1
   4  -8 -23 105.761 299.178   1
  -4   8  22 2110.60 368.630   1
   4  -8 -22 1806.25 352.035   1
  -4   8  21 28.8816 260.032   1
   4  -8 -21-586.879 269.072   1
  -4   8  20 922.514 345.885   1
   4  -8 -20 1038.46 319.180   1
   4  -8 -19 531.151 263.574   1
  -4   8  19 314.650 284.215   1
   4   8 -19 887.758 229.642   1
   4   8 -18 292.639 196.715   1
  -4  -8  18 880.662 224.779   1
   4  -8 -17 729.165 302.810   1
  -4  -8  17 624.438 226.815   1
  -4   8  17 504.908 327.973   1
   4   8 -17 667.329 204.058   1
  -4  -8  16 4640.32 414.545   1
  -4   8  16 6237.67 498.561   1
   4   8 -16 5611.24 412.942   1
   4  -8 -16 6206.19 480.387   1
   4  -8 -15 126.450 260.799   1
  -4  -8  15-53.2234 175.404   1
   4   8 -15 223.867 184.222   1
  -4   8  15 677.649 271.896   1
   4   8 -14 4396.98 330.145   1
  -4  -8  14 4280.92 333.821   1
   4  -8 -14 4086.23 397.197   1
  -4   8  14 3822.33 404.906   1
   4  -8 -13 193.419 248.277   1
  -4  -8  13 123.562 158.779   1
   4   8 -13 180.976 156.334   1
  -4   8  13 259.147 261.624   1
   4  -8 -12 2038.95 295.856   1
  -4  -8  12 2235.12 226.625   1
   4   8 -12 2261.08 222.407   1
  -4   8  12 2827.62 335.316   1
   4  -8 -11 1158.64 244.956   1
  -4  -8  11 1330.61 189.861   1
  -4   8  11 1321.59 270.259   1
   4   8 -11 1276.82 172.783   1
   4  -8 -10 39637.2 2216.53   1
   4   8 -10 37983.7 2170.57   1
  -4  -8  10 38721.7 2175.57   1
  -4   8  10 37164.9 2221.82   1
  -4   8   9 937.340 246.818   1
   4  -8  -9 503.947 213.617   1
  -4  -8   9 681.773 147.017   1
   4   8  -9 745.341 140.277   1
   4  -8  -8-100.230 171.149   1
  -4   8   8-87.9392 198.665   1
  -4   8   6 51279.0 2881.41   1
   4  -8  -6 50048.1 2871.44   1
  -4   8   5 1658.63 224.534   1
   4  -8  -5 1395.77 198.118   1
  -4   8   4 16911.2 1015.19   1
   4  -8  -3 1155.11 176.446   1
  -4   8   3 1067.70 175.703   1
   4  -8  -2 4754.37 348.261   1
   4   8  -2 4828.50 337.758   1
  -4  -8   2 4924.23 336.421   1
  -4   8   2 4970.67 358.724   1
   4   8  -1 990.472 154.863   1
  -4  -8   1 1258.41 145.096   1
   4  -8  -1 1101.54 158.230   1
  -4   8   0 32159.0 1862.09   1
   4  -8   0 32898.7 1863.40   1
  -4  -8   0 33308.5 1864.83   1
   4  -8   1 1231.95 163.229   1
  -4   8  -1 1142.35 155.252   1
  -4  -8  -1 1232.99 167.884   1
  -4  -8  -2 4604.53 338.159   1
   4   8   2 4475.07 332.038   1
   4   8   3 787.282 183.269   1
  -4   8  -3 991.611 132.910   1
   4  -8   3 1054.04 136.083   1
   4   8   4 15520.1 939.401   1
  -4   8  -4 15112.2 902.644   1
   4  -8   4 16139.1 902.766   1
  -4  -8  -4 15216.0 931.582   1
  -4   8  -5 1959.01 166.361   1
   4   8   5 1441.32 218.128   1
   4  -8   5 1294.64 159.785   1
  -4  -8  -5 1729.31 207.162   1
   4  -8   6 57050.6 2969.54   1
  -4  -8  -6 50393.9 3000.85   1
  -4   8  -6 52592.9 2966.66   1
   4   8   6 49342.3 3003.86   1
  -4   8  -7 7713.70 494.516   1
   4  -8   7 8695.54 503.190   1
   4   8   8-20.8238 196.037   1
  -4  -8  -8 98.5403 197.112   1
  -4   8  -8 27.8384 97.5788   1
   4  -8   8 9.85452 108.446   1
  -4  -8  -9 576.557 227.876   1
  -4   8  -9 565.572 126.094   1
   4   8   9 997.790 248.244   1
   4  -8   9 564.671 134.992   1
   4   8  10 36243.0 2219.47   1
  -4  -8 -10 40694.1 2223.02   1
   4  -8  11 1639.16 179.955   1
   4   8  11 1149.01 272.339   1
  -4  -8 -11 1175.23 269.054   1
  -4   8 -11 1477.37 168.753   1
   4  -8  12 2372.93 230.765   1
   4   8  12 2583.74 336.380   1
   4   8  13-25.3535 226.629   1
   4  -8  13 14.8565 150.966   1
  -4  -8 -13 46.6242 209.535   1
  -4   8 -13 285.662 144.564   1
   4  -8  14 3694.71 307.517   1
  -4  -8 -14 3738.70 354.040   1
   4   8  14 3714.95 364.581   1
  -4   8 -14 3704.42 297.928   1
   4  -8  15 188.663 178.106   1
  -4   8 -15 256.882 161.596   1
  -4  -8 -15 606.552 263.276   1
   4   8  16 4921.97 472.431   1
  -4   8 -16 5483.35 389.558   1
   4  -8  16 4979.45 390.048   1
  -4  -8 -16 4669.01 440.750   1
   4   8  17 518.374 248.204   1
   4  -8  17 418.236 206.837   1
  -4   8 -17 991.711 208.405   1
  -4  -8 -17 530.245 239.024   1
   4  -8  18 980.650 211.124   1
  -4   8 -18 581.553 211.188   1
   4   8  19 694.015 312.035   1
  -4  -8 -19 25.9610 277.334   1
   4   8  20 1117.66 276.719   1
  -4  -8 -20 1253.99 272.705   1
   4   8  21 83.9674 321.768   1
  -4  -8 -21 236.493 297.046   1
   4   8  22 1848.20 323.430   1
  -4  -8 -22 1473.55 308.965   1
   4   8  23 671.187 334.522   1
  -4  -8 -23 525.193 321.450   1
   4   8  25 27.4958 276.847   1
  -4  -8 -25 155.642 289.087   1
   4   8  27-187.545 241.334   1
  -4  -8 -27 815.065 263.554   1
  -4   9  26 166.262 348.699   1
   4  -9 -26 451.690 324.918   1
  -4   9  25 618.230 324.864   1
   4  -9 -25 279.743 276.774   1
  -4   9  24 1590.90 318.523   1
   4  -9 -24 1140.20 291.122   1
  -4   9  23 457.866 346.430   1
   4  -9 -23 262.923 311.158   1
  -4   9  22 259.373 308.980   1
   4  -9 -22-264.779 281.703   1
  -4   9  20 2079.25 364.191   1
   4  -9 -20 2107.21 343.858   1
  -4   9  19 287.233 327.873   1
   4  -9 -19-240.018 288.635   1
  -4   9  18-285.615 245.338   1
   4  -9 -18-26.5171 213.103   1
   4   9 -17 1391.86 222.740   1
  -4   9  17 1245.54 325.635   1
   4  -9 -17 1497.99 313.950   1
   4   9 -16-87.0722 177.616   1
  -4  -9  16-53.4939 175.622   1
  -4   9  16 27.9552 316.973   1
   4  -9 -16-155.723 285.621   1
   4   9 -15 96.7821 159.930   1
   4  -9 -15-153.920 280.762   1
  -4  -9  15-66.6363 165.906   1
  -4   9  15 467.440 304.766   1
  -4  -9  14 5403.66 381.624   1
  -4   9  14 5154.72 484.353   1
   4   9 -14 5705.32 376.356   1
   4  -9 -14 4341.31 450.319   1
  -4  -9  13 2261.06 235.519   1
   4   9 -13 2350.50 222.718   1
  -4   9  12 361.372 220.447   1
   4   9 -12 606.441 145.546   1
  -4  -9  12 363.569 150.295   1
  -4   9  11 1204.26 286.581   1
  -4  -9  11 780.729 157.461   1
   4  -9 -11 1047.90 268.751   1
   4   9 -11 674.677 146.923   1
   4   9 -10 6754.79 428.040   1
  -4  -9  10 6749.26 433.252   1
  -4   9  10 6066.68 503.617   1
   4  -9 -10 6367.18 489.837   1
  -4   9   9 1626.11 263.039   1
   4  -9  -9 1385.32 240.395   1
  -4   9   8 2069.32 290.579   1
   4  -9  -8 2736.99 276.473   1
  -4   9   6 603.607 228.990   1
   4  -9  -6 608.078 194.200   1
  -4   9   5 1258.34 228.643   1
   4  -9  -5 1619.84 230.145   1
   4  -9  -4 14944.8 907.228   1
  -4   9   3 722.923 176.640   1
   4   9  -3 1052.44 147.448   1
  -4  -9   3 769.919 144.704   1
   4  -9  -3 1049.01 175.215   1
   4   9  -2 2954.88 245.257   1
  -4  -9   2 2715.82 230.968   1
   4  -9  -2 2584.90 246.192   1
  -4   9   2 3310.80 267.661   1
   4  -9  -1 13.9272 128.488   1
   4   9  -1 54.2751 137.481   1
  -4   9   1-44.5771 132.411   1
  -4  -9   1 12.6000 123.506   1
   4  -9   0-64.4697 124.774   1
  -4  -9   0 67.5310 126.644   1
  -4   9   0 119.432 115.082   1
   4   9   0 344.732 140.266   1
   4  -9   1 118.227 122.577   1
  -4   9  -1-72.3740 123.521   1
   4   9   1-121.991 141.046   1
  -4  -9  -1-14.1917 143.181   1
   4   9   2 3098.11 268.873   1
  -4  -9  -2 3186.50 258.384   1
  -4  -9  -3 772.297 168.285   1
  -4   9  -3 869.436 137.236   1
   4  -9   3 805.417 131.218   1
   4   9   4 14090.5 894.798   1
  -4   9  -4 14168.0 856.713   1
   4  -9   4 15543.6 856.677   1
  -4  -9  -4 14708.8 893.916   1
   4   9   5 1717.09 213.569   1
   4  -9   5 1332.78 144.715   1
  -4   9  -5 1411.38 142.833   1
   4  -9   6 258.835 105.174   1
  -4   9  -6 468.179 100.981   1
   4  -9   7 12609.9 716.348   1
   4   9   7 10897.8 773.066   1
  -4   9  -7 12000.7 707.108   1
  -4  -9  -7 12759.0 772.978   1
   4   9   8 2025.59 295.796   1
   4  -9   8 2123.13 184.026   1
  -4   9  -8 2510.28 185.632   1
  -4  -9  -8 2350.74 285.687   1
   4   9   9 1054.83 267.676   1
   4  -9   9 1360.90 149.138   1
  -4   9  -9 1490.79 146.915   1
  -4  -9  -9 1787.17 256.551   1
   4   9  10 6711.47 512.648   1
   4  -9  10 6873.80 417.565   1
  -4  -9 -10 7316.12 509.225   1
  -4   9 -10 6230.21 417.978   1
   4   9  11 824.037 258.549   1
   4  -9  11 709.887 135.261   1
   4   9  12 479.211 218.644   1
  -4  -9 -12 440.625 201.285   1
   4  -9  13 2147.95 219.424   1
  -4   9 -13 2290.08 210.963   1
   4   9  14 5419.97 478.472   1
   4  -9  14 5116.96 388.086   1
  -4   9 -14 5798.34 383.664   1
  -4  -9 -14 5563.77 456.530   1
   4   9  15 108.293 225.120   1
   4  -9  15 201.871 169.892   1
  -4  -9 -15 667.564 218.320   1
  -4   9 -15 87.6985 161.149   1
   4  -9  16 390.539 185.578   1
   4   9  16-271.823 297.538   1
  -4   9 -16 127.905 168.875   1
  -4  -9 -16-100.628 267.190   1
   4   9  17 1698.05 314.008   1
  -4   9 -17 1219.10 212.410   1
  -4  -9 -17 1487.78 287.952   1
   4   9  18-110.775 294.832   1
  -4  -9 -18 466.161 280.501   1
   4   9  19 223.172 310.354   1
  -4  -9 -19 26.1161 271.936   1
   4   9  20 2042.06 331.506   1
  -4  -9 -20 1886.53 322.299   1
   4   9  22 363.457 282.352   1
  -4  -9 -22 446.105 261.688   1
   4   9  23 500.258 337.042   1
  -4  -9 -23 495.837 321.306   1
   4   9  24 2094.53 330.449   1
  -4  -9 -24 2023.58 319.485   1
   4   9  25 679.912 333.618   1
  -4  -9 -25 461.973 322.258   1
   4   9  26 698.639 273.731   1
  -4  -9 -26 127.653 247.207   1
  -4  10  26 273.328 333.434   1
   4 -10 -26 668.315 316.933   1
  -4  10  25-55.5736 252.365   1
   4 -10 -25 125.698 230.140   1
  -4  10  24 1070.21 346.876   1
   4 -10 -24 590.876 337.307   1
  -4  10  23 684.439 351.597   1
   4 -10 -23 598.313 312.132   1
  -4  10  22 3157.31 375.454   1
   4 -10 -22 2689.89 345.891   1
  -4  10  21 519.716 348.952   1
   4 -10 -21 185.691 306.406   1
  -4  10  20-231.234 258.443   1
   4 -10 -20-106.750 236.675   1
  -4  10  19 346.705 324.923   1
   4 -10 -19 53.3737 285.203   1
  -4  10  18 2843.52 406.510   1
   4 -10 -18 3013.50 372.281   1
   4  10 -16 916.634 191.333   1
   4 -10 -16 970.625 256.502   1
  -4  10  16 1356.92 293.920   1
  -4 -10  15 167.278 169.377   1
   4  10 -15 247.093 160.501   1
   4 -10 -15 181.349 239.382   1
  -4  10  15 474.421 277.591   1
  -4 -10  14 380.303 163.272   1
   4  10 -14 341.155 158.753   1
   4 -10 -14 25.4983 234.020   1
  -4  10  14 411.975 250.662   1
  -4 -10  13 1557.93 188.479   1
   4  10 -13 1487.69 182.510   1
  -4  10  13 1887.10 290.376   1
   4 -10 -13 1476.44 271.961   1
   4  10 -12 11492.8 712.492   1
  -4 -10  12 12177.5 714.263   1
  -4  10  11 4611.45 420.791   1
   4 -10 -11 4734.47 396.045   1
  -4 -10  10 2656.92 213.880   1
  -4  10  10 2182.28 333.476   1
   4 -10  -9 5330.35 438.054   1
  -4  10   9 5026.28 445.960   1
  -4 -10   9 5112.75 345.792   1
   4  10  -9 5363.38 351.150   1
   4  10  -8 2170.15 196.232   1
  -4  10   8 1791.17 307.141   1
  -4 -10   8 2246.65 190.173   1
   4 -10  -8 2578.52 293.289   1
  -4 -10   7 843.247 138.221   1
   4  10  -7 909.526 141.629   1
  -4 -10   6 3337.20 247.685   1
   4  10  -6 3413.47 256.084   1
   4 -10  -5 37.9374 181.637   1
  -4  10   5-20.4911 186.097   1
  -4  10   4 3387.14 305.700   1
   4 -10  -4 3026.12 290.578   1
   4 -10  -3 4884.34 374.118   1
  -4 -10   3 5278.82 347.727   1
   4  10  -3 5289.66 353.192   1
  -4  10   3 4560.40 372.988   1
   4 -10  -2 5311.05 362.013   1
  -4 -10   2 5561.17 346.329   1
   4  10  -2 4725.31 344.575   1
   4 -10  -1 175.342 143.841   1
   4  10  -1 562.200 157.834   1
  -4 -10   1 406.952 141.689   1
  -4  10   1 813.898 173.786   1
   4 -10   0 12130.6 706.570   1
   4  10   0 11348.3 712.970   1
  -4  10   0 11235.6 707.223   1
  -4 -10   0 11561.2 706.700   1
   4 -10   1 380.421 130.756   1
  -4  10  -1 315.007 134.984   1
   4  10   1 336.472 162.417   1
  -4 -10  -1 102.649 142.634   1
   4  10   2 5071.12 382.682   1
  -4 -10  -2 5104.32 372.453   1
   4  10   3 5043.17 401.004   1
  -4  10  -3 5859.12 368.704   1
   4 -10   3 5569.93 363.836   1
  -4 -10  -3 5617.01 403.959   1
   4  10   4 3417.78 296.470   1
  -4  10  -4 3154.66 239.017   1
   4 -10   4 3120.14 236.593   1
  -4 -10  -4 3140.62 296.278   1
   4  10   5 78.4559 199.587   1
  -4  10  -5 110.224 101.415   1
   4 -10   5-26.5025 104.524   1
  -4 -10  -5-55.6993 176.513   1
  -4 -10  -6 3636.94 349.564   1
  -4  10  -6 3980.21 264.983   1
   4 -10   6 4013.99 266.085   1
   4 -10   7 1293.04 135.060   1
   4  10   7 1607.25 259.484   1
  -4 -10  -7 1687.26 241.236   1
  -4  10  -7 1140.12 128.086   1
   4 -10   8 1998.46 159.811   1
  -4  10  -8 1868.05 153.382   1
  -4 -10  -8 1799.02 253.589   1
   4  10   8 2187.97 270.389   1
   4 -10   9 4616.01 307.888   1
   4  10   9 4602.64 413.826   1
  -4  10  -9 5225.12 308.568   1
   4  10  10 2292.59 328.116   1
   4 -10  10 2454.97 185.131   1
   4 -10  11 4852.65 312.650   1
  -4 -10 -11 5103.67 404.813   1
   4  10  11 5601.63 426.957   1
  -4  10 -11 4424.84 305.333   1
   4 -10  12 11452.0 627.805   1
  -4  10 -12 9643.92 620.561   1
  -4  10 -13 1584.78 168.780   1
  -4 -10 -13 1362.21 283.397   1
   4 -10  13 1396.72 168.961   1
   4  10  14-81.0297 264.182   1
  -4 -10 -14 221.900 237.820   1
   4  10  15-217.410 295.830   1
  -4  10 -15 112.287 133.369   1
  -4 -10 -15 352.151 268.188   1
   4  10  16 464.783 271.924   1
  -4 -10 -16 742.571 259.977   1
   4  10  18 1950.77 342.401   1
  -4 -10 -18 2400.28 320.123   1
   4  10  19-83.9112 303.951   1
  -4 -10 -19 339.988 293.562   1
   4  10  20 391.513 300.205   1
  -4 -10 -20 472.591 290.941   1
   4  10  21 27.9398 306.937   1
  -4 -10 -21 157.465 277.637   1
   4  10  22 2869.02 395.402   1
  -4 -10 -22 2929.39 383.646   1
   4  10  23 579.957 308.817   1
  -4 -10 -23 571.269 299.588   1
   4  10  24 1447.42 361.751   1
  -4 -10 -24 1185.16 340.841   1
   4  10  25 215.548 293.796   1
  -4 -10 -25-102.048 256.284   1
   4  10  26 610.623 338.499   1
  -4 -10 -26 201.918 319.263   1
   4 -11 -25 74.4741 304.562   1
  -4  11  25 603.637 358.852   1
   4 -11 -23 154.908 242.767   1
  -4  11  23 311.334 265.414   1
   4 -11 -21-79.3634 235.834   1
  -4  11  21 374.449 264.443   1
   4 -11 -20-186.181 314.349   1
  -4  11  20 664.681 353.645   1
   4 -11 -19 240.735 259.321   1
  -4  11  19 57.9185 281.387   1
   4 -11 -18 1308.94 302.729   1
  -4  11  18 839.079 339.597   1
   4 -11 -17-26.6140 284.256   1
  -4  11  17 144.067 317.072   1
   4 -11 -15 1023.01 305.392   1
  -4  11  15 1271.89 346.800   1
  -4  11  14 5745.82 539.863   1
   4 -11 -14 7301.73 541.799   1
   4  11 -13 4588.18 318.092   1
  -4 -11  13 4497.16 314.144   1
  -4  11  13 4427.29 439.835   1
   4  11 -12 9072.68 519.180   1
  -4 -11  12 8310.24 512.009   1
  -4  11  12 7956.86 607.035   1
   4 -11 -12 7398.40 585.748   1
   4 -11 -11 194.217 241.742   1
  -4 -11  11 82.3329 107.892   1
   4  11 -11-76.8040 110.516   1
  -4  11  10 257.485 244.969   1
   4 -11 -10 165.530 226.639   1
  -4 -11  10 166.443 106.950   1
   4  11 -10 163.930 115.646   1
  -4  11   9-25.0790 222.256   1
   4  11  -9 35.5198 108.159   1
  -4 -11   9 59.4651 101.932   1
   4 -11  -9 68.5953 203.203   1
   4  11  -8 20556.7 1140.81   1
  -4 -11   8 19810.4 1137.26   1
  -4  11   8 19221.8 1211.01   1
   4 -11  -8 19118.4 1199.35   1
  -4  11   7 117.080 231.097   1
   4  11  -7-47.5834 106.614   1
  -4 -11   7 26.0442 102.069   1
   4 -11  -7 256.499 218.423   1
   4  11  -6 9256.29 576.285   1
  -4  11   6 9128.12 640.162   1
   4 -11  -6 9422.28 633.905   1
  -4 -11   6 9676.60 568.615   1
  -4  11   4 11085.7 746.934   1
   4 -11  -4 12368.1 747.545   1
  -4  11   3 1093.49 204.351   1
   4  11  -3 1224.38 164.652   1
  -4 -11   3 973.701 152.439   1
   4 -11  -3 1042.64 200.339   1
   4  11  -2 14984.3 872.070   1
   4 -11  -2 14211.5 881.338   1
  -4 -11   2 14363.2 862.112   1
  -4  11   2 14758.2 892.471   1
   4 -11  -1 306.130 163.383   1
  -4 -11   1 309.121 146.684   1
   4  11  -1 337.872 158.075   1
  -4  11   1 245.056 173.261   1
   4 -11   0 14.1368 126.669   1
  -4 -11   0 14.5832 136.603   1
   4  11   0 31.2534 147.834   1
  -4  11   0-58.4150 145.416   1
   4 -11   1 358.070 141.036   1
   4  11   1 424.239 162.192   1
  -4  11  -1 302.052 145.025   1
  -4 -11  -1 327.384 171.089   1
   4  11   2 12562.1 847.983   1
   4 -11   2 14651.4 822.279   1
  -4  11  -2 13516.0 823.449   1
  -4 -11  -2 14574.6 849.869   1
   4  11   3 1332.49 216.499   1
  -4 -11  -3 1365.39 210.398   1
  -4 -11  -4 12159.9 756.377   1
   4 -11   4 12212.0 704.957   1
  -4  11  -4 11859.6 706.655   1
   4  11   4 11265.3 754.381   1
  -4  11  -5 174.547 101.159   1
   4 -11   5 279.675 107.757   1
   4  11   6 9169.28 636.288   1
  -4  11  -6 9493.07 556.564   1
  -4 -11  -6 9509.04 631.890   1
   4 -11   6 9605.38 557.684   1
  -4  11  -7 40.2665 74.0738   1
  -4 -11  -7-168.806 212.465   1
   4 -11   7 131.401 77.8871   1
   4  11   7 290.096 218.275   1
  -4 -11  -8 17972.8 1060.01   1
  -4  11  -8 16347.0 961.791   1
   4  11   8 17763.4 1067.59   1
   4 -11   8 17801.8 963.144   1
  -4 -11  -9-268.847 192.341   1
  -4 -11 -10 599.467 240.955   1
   4  11  10-75.6539 242.509   1
   4 -11  12 4895.95 296.841   1
  -4  11 -12 4973.14 298.409   1
  -4  11 -13 2959.35 209.630   1
  -4 -11 -13 3570.95 340.222   1
   4 -11  13 3175.68 212.032   1
   4  11  14 7246.76 533.172   1
  -4 -11 -14 7612.48 515.911   1
  -4 -11 -15 1253.60 280.089   1
   4  11  15 1830.06 319.172   1
  -4 -11 -17 208.705 277.637   1
   4  11  17 780.238 334.215   1
  -4 -11 -18 1779.09 294.002   1
   4  11  18 1762.90 308.378   1
  -4 -11 -19 446.116 305.674   1
   4  11  19-140.076 316.126   1
  -4 -11 -20 1025.46 281.685   1
   4  11  20 811.488 295.732   1
  -4 -11 -21 523.646 301.141   1
   4  11  21 474.210 316.928   1
  -4 -11 -23 928.836 282.247   1
   4  11  23-137.038 267.155   1
  -4 -11 -25 329.192 250.361   1
   4  11  25 213.264 258.742   1
  -4  12  24 387.024 309.247   1
   4 -12 -24-25.0041 275.288   1
  -4  12  23 872.327 365.335   1
   4 -12 -23 687.397 318.778   1
  -4  12  22 170.742 251.878   1
   4 -12 -22 648.936 237.546   1
  -4  12  21-143.435 341.204   1
   4 -12 -21 551.244 310.316   1
  -4  12  20 491.627 281.945   1
   4 -12 -20 106.242 246.157   1
   4 -12 -19 240.168 285.859   1
  -4  12  18 435.656 343.233   1
   4 -12 -18 375.420 309.465   1
  -4  12  17 928.167 324.964   1
  -4  12  16 2425.83 360.522   1
   4 -12 -16 2746.12 332.718   1
   4 -12 -15 26.4669 243.546   1
   4 -12 -14 654.855 265.595   1
  -4  12  13 671.365 313.776   1
   4 -12 -13 929.977 299.206   1
   4  12 -12 8642.68 527.743   1
  -4  12  12 10064.4 665.348   1
   4 -12 -12 10738.4 657.021   1
   4 -12 -11 273.077 257.606   1
   4  12 -11 209.449 80.5403   1
  -4 -12  11 137.533 74.1027   1
  -4  12  11 648.832 277.043   1
   4 -12 -10 217.435 217.832   1
   4  12 -10 349.843 92.5420   1
  -4 -12  10 363.744 80.5158   1
  -4  12  10 105.987 232.887   1
   4 -12  -9 70.2005 202.696   1
  -4  12   9 51.7433 236.222   1
  -4 -12   9 89.9590 83.2709   1
   4  12  -9-6.52078 88.2372   1
  -4  12   8-176.327 225.790   1
   4  12  -8 191.001 95.4290   1
  -4 -12   8 81.9590 90.6911   1
   4 -12  -8 205.184 224.572   1
  -4  12   7 1865.05 287.594   1
   4  12  -7 1773.73 161.578   1
  -4 -12   7 1515.23 149.898   1
   4 -12  -7 1901.49 270.049   1
  -4  12   6 510.952 225.722   1
   4  12  -6 103.355 114.052   1
  -4 -12   6 94.8205 105.619   1
   4 -12  -6 192.614 209.949   1
   4  12  -5 2452.64 210.382   1
  -4  12   5 2567.52 292.251   1
  -4 -12   5 2397.62 203.187   1
   4 -12  -5 2611.92 284.787   1
  -4  12   4 9311.58 635.103   1
   4 -12  -4 9544.31 623.428   1
  -4  12   3 808.089 208.613   1
  -4 -12   3 973.240 156.905   1
   4  12  -3 1045.82 166.925   1
   4 -12  -3 1086.49 219.173   1
  -4  12   2 1838.23 245.616   1
   4  12  -2 1404.00 198.644   1
  -4 -12   2 1865.38 202.297   1
   4 -12  -2 1948.51 229.153   1
   4 -12  -1 2045.41 227.475   1
   4  12  -1 2412.00 228.667   1
  -4 -12   1 1862.45 209.053   1
  -4  12   1 1743.45 231.204   1
   4 -12   0 14827.9 850.061   1
   4  12   0 13232.4 853.593   1
  -4 -12   0 15305.0 854.037   1
  -4  12   0 12892.2 845.307   1
   4  12   1 2538.99 264.169   1
  -4  12  -1 2074.08 223.994   1
   4 -12   1 2579.20 227.430   1
  -4 -12  -1 2369.37 245.520   1
   4  12   2 1649.82 235.540   1
  -4  12  -2 1998.18 197.395   1
  -4 -12  -2 1826.11 233.254   1
   4 -12   2 1788.64 191.221   1
  -4 -12  -3 789.233 211.671   1
   4  12   3 1316.34 229.335   1
  -4  12  -4 9626.08 586.244   1
   4 -12   4 9962.17 586.439   1
  -4  12  -5 2612.27 187.758   1
  -4 -12  -5 2606.80 280.034   1
   4  12   5 1881.25 280.592   1
   4 -12   5 2446.68 187.652   1
  -4  12  -6 48.5916 68.2755   1
   4 -12   6 28.3682 69.7676   1
  -4 -12  -6 379.846 206.405   1
   4  12   6 156.165 215.182   1
   4  12   7 1757.76 274.664   1
   4  12   8 437.953 241.360   1
  -4 -12  -8-22.3631 193.334   1
   4  12   9 503.942 253.269   1
  -4 -12  -9 414.586 244.446   1
   4  12  10 181.813 252.889   1
  -4 -12 -10 23.7442 223.580   1
  -4 -12 -11 192.254 222.940   1
   4  12  11 26.7352 240.944   1
   4  12  12 10572.0 721.648   1
  -4 -12 -12 9727.97 696.530   1
  -4 -12 -13 702.411 264.524   1
  -4 -12 -14 921.738 258.504   1
   4  12  14 847.511 287.072   1
   4  12  16 2427.56 364.307   1
  -4 -12 -17 1389.22 273.379   1
   4  12  17 1345.56 296.245   1
  -4 -12 -18-26.2913 289.844   1
   4  12  18 140.401 311.791   1
  -4 -12 -19 395.452 291.966   1
   4  12  19 56.1095 316.714   1
  -4 -12 -20 26.2566 236.646   1
   4  12  20 699.353 267.880   1
  -4 -12 -21 1278.59 324.969   1
   4  12  21-166.730 331.364   1
  -4 -12 -22 880.969 310.196   1
   4  12  22 440.535 326.307   1
  -4 -12 -23 230.559 259.679   1
   4  12  23 461.747 285.071   1
  -4 -12 -24 506.570 319.558   1
   4  12  24 695.657 359.031   1
   4 -13 -24 272.681 289.091   1
  -4  13  24 328.549 339.666   1
   4 -13 -23 226.719 264.917   1
  -4  13  23-83.5295 305.866   1
  -4  13  22 509.887 352.642   1
   4 -13 -21 156.656 268.436   1
  -4  13  21 486.736 323.384   1
   4 -13 -20 633.403 295.288   1
  -4  13  20 694.383 345.806   1
   4 -13 -19 453.703 301.555   1
   4 -13 -17 187.852 240.008   1
  -4  13  17 175.329 247.313   1
   4 -13 -16 3188.63 352.843   1
  -4  13  16 2478.88 365.944   1
   4 -13 -15 773.078 262.412   1
  -4  13  15 464.482 271.427   1
   4 -13 -14 3624.53 367.707   1
  -4  13  14 3745.55 393.072   1
   4 -13 -13 968.208 283.112   1
  -4  13  13 370.482 294.285   1
   4 -13 -12 642.542 273.691   1
  -4  13  12 56.3910 292.450   1
   4 -13 -11 101.075 251.078   1
  -4  13  11 859.050 295.789   1
   4 -13  -9 458.843 226.779   1
  -4  13   9 346.847 259.509   1
  -4 -13   8 1940.21 127.202   1
   4  13  -8 1949.52 132.461   1
   4 -13  -8 2500.58 293.089   1
  -4  13   8 1808.83 294.403   1
   4  13  -7 4730.66 279.722   1
  -4 -13   7 4091.52 275.291   1
  -4  13   7 4775.44 412.662   1
   4 -13  -7 3907.73 386.950   1
   4 -13  -6 733.525 217.212   1
  -4  13   6 792.507 242.206   1
  -4 -13   6 523.459 111.088   1
   4  13  -6 691.633 121.336   1
   4 -13  -5 555.937 207.912   1
  -4  13   5 160.485 213.379   1
  -4 -13   5 151.335 109.341   1
   4  13  -5 90.4168 117.408   1
   4 -13  -3 306.523 199.482   1
   4  13  -3 352.562 145.395   1
  -4  13   3 576.537 218.575   1
  -4 -13   3 234.353 139.880   1
   4 -13  -2 3565.00 316.625   1
   4  13  -2 3199.38 283.512   1
  -4  13   2 3596.75 329.359   1
  -4 -13   2 3811.07 285.313   1
   4  13  -1 581.036 177.367   1
  -4 -13   1 625.093 165.410   1
   4 -13  -1 350.450 156.320   1
  -4  13   1 427.044 172.923   1
   4  13   0 186.115 181.976   1
  -4 -13   0 208.493 165.508   1
   4 -13   0 214.522 165.474   1
  -4  13   0 63.1213 160.833   1
   4  13   1 888.135 202.308   1
  -4 -13  -1 601.132 196.417   1
  -4  13  -1 719.439 157.867   1
   4 -13   1 585.232 156.865   1
   4  13   2 3084.72 324.806   1
   4 -13   2 3723.78 283.779   1
  -4  13  -2 4083.78 283.879   1
  -4 -13  -2 3917.14 328.180   1
   4 -13   3 411.420 125.493   1
   4  13   4 601.092 219.090   1
  -4  13  -4 137.619 108.808   1
   4 -13   4 404.371 117.033   1
   4 -13   5-73.8299 78.9326   1
  -4 -13  -5-249.981 204.669   1
   4  13   5-293.142 215.416   1
  -4  13  -5 90.0146 80.2950   1
   4  13   6 635.298 235.844   1
  -4 -13  -6 951.311 231.125   1
  -4 -13  -7 4128.90 379.623   1
   4  13   7 4820.90 403.276   1
   4  13   8 2583.71 337.675   1
  -4 -13  -8 3102.78 317.511   1
  -4 -13  -9 117.619 224.135   1
   4  13   9 471.065 254.020   1
  -4 -13 -10 725.682 244.000   1
   4  13  10 1033.53 268.183   1
  -4 -13 -11 222.922 249.294   1
   4  13  11 347.924 270.454   1
  -4 -13 -12 50.2602 256.788   1
   4  13  12-54.3134 283.267   1
  -4 -13 -13 589.236 283.490   1
   4  13  13 27.4655 291.050   1
  -4 -13 -14 3941.65 379.113   1
   4  13  14 3715.54 402.416   1
  -4 -13 -15 340.497 249.490   1
   4  13  15 223.804 253.198   1
  -4 -13 -16 4151.68 415.375   1
   4  13  16 3766.99 432.915   1
  -4 -13 -17 449.047 306.555   1
  -4 -13 -19 210.825 241.508   1
   4  13  19 561.740 267.828   1
   4  13  20 697.900 335.048   1
   4  13  21 470.390 344.831   1
  -4 -13 -22 334.847 261.101   1
   4  13  22 819.289 306.904   1
  -4 -13 -23-76.4651 275.891   1
   4  13  23 242.323 301.625   1
  -4 -13 -24 856.869 333.219   1
   4  13  24 793.579 365.342   1
   4 -14 -23-249.970 252.197   1
  -4  14  23 414.120 311.412   1
   4 -14 -21-180.639 236.861   1
  -4  14  21 114.122 303.552   1
   4 -14 -19 159.297 298.706   1
  -4  14  19 931.680 347.713   1
   4 -14 -18 668.247 247.126   1
  -4  14  18 175.885 254.291   1
   4 -14 -17 805.313 273.606   1
  -4  14  17-29.4336 299.812   1
  -4  14  16 3064.34 399.533   1
   4 -14 -15 268.155 254.385   1
  -4  14  15 441.179 315.294   1
   4 -14 -14 213.460 239.434   1
  -4  14  14 263.307 274.357   1
   4 -14 -13-396.971 277.241   1
  -4  14  13 232.237 303.487   1
   4 -14 -12 2213.64 320.381   1
  -4  14  12 2303.49 361.109   1
   4 -14 -11 1335.02 301.465   1
  -4  14  11 1135.45 323.655   1
   4 -14 -10 4636.03 414.489   1
  -4  14  10 4367.32 430.620   1
  -4  14   8 504.869 268.342   1
   4 -14  -8 950.554 246.680   1
  -4  14   7 334.301 252.955   1
   4 -14  -7 142.826 228.292   1
  -4  14   6 2034.45 310.955   1
   4  14  -6 2294.84 189.959   1
  -4 -14   6 2708.68 181.731   1
   4 -14  -6 2604.60 302.719   1
  -4  14   5 2695.66 329.129   1
   4  14  -5 2801.38 239.540   1
   4 -14  -5 3107.03 320.571   1
  -4 -14   5 3696.06 235.896   1
   4 -14  -4 3065.05 302.086   1
  -4  14   4 2660.68 313.970   1
   4  14  -3 339.256 153.155   1
  -4  14   2 341.846 203.935   1
   4 -14  -2 581.514 193.946   1
   4  14  -2 60.3723 152.782   1
   4 -14  -1 278.845 167.189   1
   4  14  -1 100.095 167.553   1
  -4  14   1 476.678 184.005   1
   4  14   0 3895.48 318.866   1
  -4  14   0 3553.76 298.426   1
   4 -14   0 3011.21 283.184   1
  -4 -14  -1-35.5995 150.005   1
  -4  14  -1 204.351 150.808   1
   4 -14   1 143.161 146.092   1
  -4 -14  -2 301.849 179.675   1
   4 -14   2 233.746 132.430   1
   4  14   2 328.510 211.330   1
  -4  14  -2 358.571 143.398   1
  -4  14  -3 331.741 127.589   1
   4 -14   3 188.004 120.267   1
   4 -14   4 3139.16 227.691   1
  -4 -14  -4 3583.84 315.273   1
  -4  14  -4 3387.98 229.479   1
   4  14   5 3125.50 346.199   1
  -4 -14  -5 3366.83 327.764   1
   4  14   6 2780.29 320.629   1
  -4 -14  -6 2091.54 290.796   1
   4  14   7 25.5381 250.590   1
  -4 -14  -7 665.516 233.914   1
   4  14   8 441.320 267.060   1
  -4 -14  -8 663.700 246.182   1
  -4 -14 -10 4761.72 449.112   1
   4  14  10 5869.60 475.822   1
   4  14  11 461.134 300.842   1
  -4 -14 -11 711.010 271.125   1
   4  14  12 2095.09 358.345   1
  -4 -14 -12 1596.80 308.738   1
   4  14  13 1143.06 328.399   1
  -4 -14 -13 808.872 293.007   1
   4  14  14-365.221 299.729   1
  -4 -14 -14-105.024 263.464   1
   4  14  15 508.218 305.881   1
  -4 -14 -15 343.655 275.037   1
   4  14  16 1441.78 295.742   1
  -4 -14 -16 1167.34 261.477   1
   4  14  18 1129.06 343.917   1
  -4 -14 -18 1059.27 306.225   1
   4  14  19 897.590 351.441   1
  -4 -14 -19 605.806 306.905   1
   4  14  20 222.538 326.864   1
  -4 -14 -20 628.488 308.792   1
   4  14  21-54.9495 292.340   1
  -4 -14 -21-103.648 251.113   1
   4  14  22 298.160 300.164   1
  -4 -14 -22 179.619 265.804   1
  -4 -14 -23 278.395 308.117   1
  -4  15  22 167.102 351.634   1
   4 -15 -22 226.940 292.369   1
  -4  15  20 862.574 385.685   1
   4 -15 -20 416.116 311.423   1
  -4  15  18 617.653 281.793   1
   4 -15 -18 212.785 239.949   1
  -4  15  17 207.301 297.300   1
   4 -15 -17 374.912 257.581   1
  -4  15  16 267.551 313.207   1
   4 -15 -16 430.152 269.025   1
  -4  15  15 922.396 305.887   1
   4 -15 -15 188.322 241.267   1
  -4  15  14 1662.67 325.995   1
   4 -15 -14 1127.64 288.992   1
  -4  15  12 1352.22 301.127   1
   4 -15 -12 505.672 257.001   1
  -4  15  11 462.885 305.895   1
   4 -15 -11 475.529 260.835   1
  -4  15  10 456.171 289.626   1
   4 -15 -10 312.329 262.846   1
  -4  15   9 727.036 302.801   1
   4 -15  -9 333.477 259.191   1
  -4  15   8 3350.83 385.235   1
   4 -15  -8 3403.74 368.795   1
  -4  15   7 185.299 279.087   1
   4 -15  -7 196.828 241.395   1
  -4  15   6 178.536 243.116   1
   4 -15  -6 23.8712 236.174   1
   4  15  -5 81.1394 108.855   1
   4 -15  -5 22.9698 218.977   1
  -4  15   5 342.702 250.205   1
   4 -15  -4-87.3816 198.927   1
  -4  15   4 164.323 229.051   1
  -4 -15   3 491.193 149.285   1
   4  15  -3 191.305 146.627   1
   4  15  -2 3123.00 278.636   1
   4 -15  -2 3060.63 309.422   1
  -4 -15   2 3490.14 272.261   1
  -4  15   2 2704.65 307.598   1
  -4 -15   1 95.0562 160.928   1
   4 -15  -1 236.148 176.071   1
   4  15  -1 17.6630 182.056   1
  -4  15   1-37.8312 185.468   1
  -4 -15   0 86.0982 167.258   1
   4 -15   0 48.9949 167.602   1
   4  15   0-76.7097 193.493   1
  -4  15   0 101.262 169.183   1
  -4 -15  -1 147.595 184.765   1
   4 -15   1 174.671 141.031   1
  -4  15  -1 180.790 153.270   1
   4  15   1 184.903 206.146   1
  -4  15  -2 3032.54 275.206   1
   4 -15   2 4098.94 277.765   1
  -4 -15  -3 413.274 219.053   1
   4 -15   3 599.834 131.183   1
   4  15   3 384.988 217.694   1
  -4  15  -3 315.754 127.824   1
  -4 -15  -4 194.136 207.553   1
  -4  15  -4 174.161 82.3267   1
   4 -15   4-34.0731 71.9064   1
   4  15   5-218.742 239.861   1
  -4 -15  -5 179.908 218.918   1
   4  15   6 527.125 258.818   1
  -4 -15  -6 208.643 220.156   1
   4  15   7 231.882 252.376   1
  -4 -15  -7 286.067 248.571   1
   4  15   9 994.560 275.162   1
  -4 -15  -9 476.189 243.174   1
   4  15  10 628.374 294.225   1
  -4 -15 -10 868.246 262.110   1
   4  15  11-138.650 291.869   1
  -4 -15 -11 571.056 266.123   1
   4  15  12 981.088 327.750   1
  -4 -15 -12 1624.80 305.061   1
   4  15  13 1892.89 362.012   1
  -4 -15 -13 1614.12 308.050   1
   4  15  14 737.778 334.074   1
  -4 -15 -14 1731.24 315.983   1
   4  15  15 882.750 338.759   1
  -4 -15 -15 989.659 304.082   1
   4  15  16 911.905 336.736   1
  -4 -15 -16 534.866 296.854   1
   4  15  17 142.096 307.932   1
  -4 -15 -17 373.475 281.436   1
   4  15  18 762.748 313.690   1
  -4 -15 -18 451.261 269.789   1
   4  15  20-55.3275 290.331   1
  -4 -15 -20 208.659 257.444   1
   4  15  22 590.732 362.809   1
  -4 -15 -22 714.011 338.055   1
  -4  16  21 643.454 332.889   1
   4 -16 -21 281.046 275.523   1
  -4  16  20 343.840 356.106   1
   4 -16 -20 364.490 307.654   1
  -4  16  19 611.236 358.167   1
   4 -16 -19 184.452 299.467   1
  -4  16  17-119.068 283.260   1
   4 -16 -17 511.957 248.897   1
  -4  16  16 599.366 298.819   1
   4 -16 -16 569.637 257.373   1
  -4  16  15 361.062 311.518   1
   4 -16 -15 81.7122 265.395   1
  -4  16  14 1204.43 354.897   1
   4 -16 -14 1444.33 327.233   1
  -4  16  13-59.8085 306.853   1
   4 -16 -13 54.6060 273.067   1
  -4  16  11 206.279 288.496   1
   4 -16 -11 270.226 265.813   1
  -4  16  10 2034.13 340.052   1
   4 -16 -10 1928.85 317.327   1
  -4  16   9 171.392 275.364   1
   4 -16  -9 423.056 247.645   1
  -4  16   8 1006.08 303.264   1
   4 -16  -8 597.509 258.255   1
  -4  16   7 868.026 287.254   1
   4 -16  -7 406.277 260.622   1
  -4  16   6 3786.35 399.185   1
   4 -16  -6 3892.60 380.597   1
  -4  16   5 988.580 267.250   1
   4 -16  -5 1540.01 271.303   1
  -4  16   4 219.216 236.936   1
   4 -16  -4 520.134 221.643   1
   4  16  -3-13.3877 142.542   1
   4 -16  -3-323.279 210.359   1
  -4  16   3-23.1057 207.107   1
   4 -16  -2 343.825 196.699   1
  -4  16   2 431.115 216.722   1
   4  16  -2 189.716 169.697   1
  -4 -16   1 82.8075 162.178   1
   4 -16  -1 357.145 193.461   1
  -4  16   1 19.3643 192.997   1
   4  16  -1 159.783 181.604   1
  -4 -16   0 325.666 180.662   1
   4 -16   0 135.196 169.504   1
   4  16   0 19.4184 186.935   1
  -4  16   0-34.7193 181.183   1
   4  16   1 250.340 216.081   1
  -4  16  -1 122.333 158.861   1
  -4 -16  -1 213.774 190.762   1
  -4  16  -2 88.8714 142.406   1
   4  16   2-176.942 212.930   1
  -4 -16  -3 411.270 209.086   1
   4  16   3 441.274 231.937   1
  -4 -16  -4 451.285 223.531   1
   4  16   4 435.575 260.101   1
  -4 -16  -5 1378.83 254.366   1
   4  16   5 827.217 269.230   1
  -4 -16  -6 4124.25 376.170   1
   4  16   6 4001.05 397.826   1
  -4 -16  -8 861.479 262.985   1
   4  16   8 920.368 278.630   1
  -4 -16  -9 643.781 258.737   1
   4  16   9 606.137 287.728   1
  -4 -16 -10 1827.90 300.019   1
   4  16  10 1704.77 319.998   1
  -4 -16 -11-238.049 246.540   1
   4  16  11 141.281 271.238   1
  -4 -16 -12 347.076 261.201   1
  -4 -16 -13 215.144 266.026   1
   4  16  13-114.521 295.633   1
  -4 -16 -14 1348.30 306.805   1
   4  16  14 747.233 346.191   1
  -4 -16 -15 296.753 289.787   1
   4  16  15-402.352 319.669   1
  -4 -16 -16 538.440 305.840   1
   4  16  16 802.355 350.839   1
  -4 -16 -17 26.7988 295.001   1
   4  16  17 284.794 343.285   1
  -4 -16 -19 290.886 306.838   1
   4  16  19 307.389 352.547   1
  -4 -16 -21 257.791 297.460   1
   4  16  21 515.575 343.541   1
  -4  17  20 1609.29 385.815   1
   4 -17 -20-103.600 303.183   1
  -4  17  19 403.282 364.260   1
   4 -17 -19 105.216 294.941   1
  -4  17  18-87.7907 340.203   1
  -4  17  17 444.708 338.402   1
   4 -17 -17 270.643 304.306   1
  -4  17  16-59.8729 335.926   1
   4 -17 -16-27.3345 285.131   1
  -4  17  15 753.596 361.216   1
   4 -17 -15 577.969 319.910   1
  -4  17  14 241.774 323.218   1
   4 -17 -14 360.376 291.969   1
  -4  17  13 726.064 314.370   1
   4 -17 -13 360.726 279.059   1
  -4  17  12 692.903 335.891   1
   4 -17 -12 805.403 304.563   1
  -4  17  10 266.865 309.306   1
   4 -17 -10 439.217 270.420   1
  -4  17   9 262.935 298.478   1
   4 -17  -9 895.833 282.234   1
  -4  17   8 2427.27 354.194   1
   4 -17  -8 2405.56 320.969   1
  -4  17   6 704.600 281.726   1
   4 -17  -6 1346.29 272.214   1
  -4  17   5 341.644 244.939   1
   4 -17  -5 292.869 225.830   1
  -4  17   4 481.314 253.639   1
  -4  17   3 739.226 239.886   1
   4  17   2 551.928 241.804   1
   4  17   3 1013.86 251.273   1
  -4 -17  -3 1513.52 260.308   1
   4  17   4 226.128 236.724   1
  -4 -17  -4 1246.37 238.898   1
   4  17   5 51.9350 236.584   1
  -4 -17  -5 218.768 219.715   1
   4  17   6 640.461 283.650   1
  -4 -17  -6 849.671 262.919   1
   4  17   7 573.345 259.941   1
  -4 -17  -7-25.5615 240.458   1
   4  17   8 2195.19 347.653   1
  -4 -17  -8 1929.71 313.728   1
   4  17   9 535.763 279.047   1
  -4 -17  -9 476.342 253.718   1
   4  17  10 513.896 300.965   1
  -4 -17 -10 295.013 252.147   1
   4  17  12 579.320 294.585   1
  -4 -17 -12 353.255 266.351   1
   4  17  13-29.0417 278.816   1
  -4 -17 -13 218.124 245.040   1
   4  17  14 696.890 323.217   1
  -4 -17 -14 763.850 305.585   1
   4  17  15 318.360 344.925   1
  -4 -17 -15 980.112 311.944   1
   4  17  16 86.2181 324.801   1
  -4 -17 -16 162.268 293.336   1
   4  17  18 84.5790 341.873   1
  -4 -17 -18 186.744 295.249   1
   4  17  19-27.8251 328.143   1
   4  17  20-82.1300 336.332   1
  -4 -17 -20-26.0095 287.773   1
  -4  18  19 427.555 370.715   1
  -4  18  18-203.312 358.022   1
  -4  18  17 118.073 356.307   1
  -4  18  16 508.365 359.950   1
   4 -18 -16 27.5645 234.733   1
  -4  18  15 151.039 306.836   1
  -4  18  14 121.718 310.958   1
   4 -18 -14 28.0504 235.038   1
  -4  18  13 579.481 337.128   1
  -4  18  12-549.476 315.351   1
  -4  18  11 243.154 313.466   1
  -4  18  10 1054.37 322.050   1
  -4  18   9 119.038 291.109   1
  -4  18   8 233.777 300.755   1
   4  18   7 140.959 270.709   1
   4  18   8 974.295 312.471   1
   4  18   9 521.787 286.242   1
   4  18  11 528.795 304.223   1
  -4 -18 -11 331.200 274.600   1
   4  18  12 618.355 334.741   1
  -4 -18 -12 1025.17 307.252   1
   4  18  13 58.7976 312.921   1
  -4 -18 -13 276.648 281.064   1
   4  18  14 322.185 303.166   1
  -4 -18 -14 27.6152 246.915   1
   4  18  15 116.615 336.289   1
  -4 -18 -15 248.260 291.944   1
   4  18  17 514.116 336.433   1
  -4 -18 -17 515.176 306.103   1
   4  18  18-112.728 307.352   1
   4  18  19 664.921 311.608   1
  -4 -18 -19 131.518 250.965   1
   5   0 -27-27.6233 322.146   1
  -5   0  26 266.076 292.537   1
   5   0 -26 499.343 298.743   1
  -5   0  24 117.909 307.209   1
   5   0 -24 744.714 319.475   1
  -5   0  23-205.350 274.831   1
   5   0 -23 27.3544 253.700   1
  -5   0  21-28.6591 282.908   1
   5   0 -21 239.640 266.382   1
  -5   0  20-56.2847 257.654   1
   5   0 -20-104.588 241.885   1
  -5   0  19 82.6775 254.301   1
   5   0 -19 102.362 255.992   1
  -5   0  18 2555.20 350.357   1
   5   0 -18 3121.95 349.432   1
  -5   0  17 235.448 260.543   1
   5   0 -17-24.2922 229.868   1
  -5   0  16 2333.91 308.356   1
  -5   0  15-49.0737 243.852   1
   5   0 -15-159.487 239.634   1
  -5   0  14 990.002 229.750   1
   5   0 -14 241.692 218.413   1
  -5   0  13-361.220 228.571   1
   5   0 -13-84.4697 216.571   1
  -5   0  12 11392.6 753.366   1
   5   0 -12 12082.4 748.879   1
   5   0 -10 1318.29 218.131   1
  -5   0  10 1529.39 233.841   1
   5   0  -9 121.250 173.625   1
  -5   0   9-74.6612 185.454   1
  -5   0   8 18266.9 1066.65   1
   5   0  -8 17417.9 1057.84   1
  -5   0   7 33.4534 161.763   1
   5   0  -7-187.418 155.589   1
   5   0  -6 44.3843 131.932   1
  -5   0   6 408.381 145.322   1
   5   0  -5 56.3786 132.840   1
  -5   0   5 188.702 147.526   1
   5   0  -4 42876.7 2394.06   1
  -5   0   4 41799.5 2394.55   1
   5   0  -3-12.8154 118.234   1
  -5   0   3 52.6214 126.575   1
   5   0  -2 66826.3 3698.83   1
  -5   0   2 65309.0 3699.27   1
   5   0  -1-12.0596 119.023   1
  -5   0   1-37.8681 125.975   1
   5   0   0-24.7778 121.467   1
  -5   0   0-76.0606 126.537   1
   5   0   1 37.4963 131.974   1
  -5   0  -1-152.613 135.338   1
   5   0   2 68859.3 3850.93   1
  -5   0  -2 68698.7 3849.78   1
  -5   0  -3 92.0999 133.190   1
   5   0   3 151.109 139.938   1
  -5   0  -4 40385.7 2300.40   1
   5   0   4 40765.7 2303.28   1
  -5   0  -5-42.2460 122.333   1
   5   0   5 87.6541 124.677   1
  -5   0  -6 175.484 148.037   1
   5   0   6 92.0627 146.760   1
  -5   0  -7 59.5085 140.450   1
   5   0   7 82.8631 159.874   1
  -5   0  -8 18170.7 1098.78   1
   5   0   8 18979.1 1107.07   1
  -5   0  -9-170.112 155.991   1
   5   0   9-162.589 160.801   1
  -5   0 -10 1260.01 198.989   1
   5   0  10 1249.27 208.859   1
  -5   0 -11 18.2441 173.860   1
   5   0  11-19.9064 178.365   1
   5   0  12 10652.7 693.800   1
   5   0  13 106.588 221.660   1
  -5   0 -13 222.680 200.003   1
   5   0  14 1137.15 268.940   1
  -5   0 -14 528.361 228.132   1
   5   0  15 254.850 246.888   1
   5   0  16 2824.70 317.842   1
  -5   0 -16 2102.89 288.517   1
   5   0  17 329.074 255.475   1
   5   0  19 246.042 291.131   1
  -5   0 -19 221.356 254.270   1
   5   0  20 137.007 237.408   1
  -5   0 -20 76.2007 233.799   1
   5   0  21-111.046 277.072   1
  -5   0 -21 234.258 251.645   1
   5   0  23 28.6517 292.194   1
  -5   0 -23 643.761 289.879   1
   5   0  24 463.179 310.726   1
  -5   0 -24 653.746 308.806   1
   5   0  25 963.616 332.458   1
  -5   0 -25 823.626 328.991   1
   5   0  26 498.406 315.683   1
  -5   0 -26 303.945 307.574   1
  -5   1  26 969.416 336.744   1
   5  -1 -26 934.804 338.189   1
   5   1 -26 1341.87 326.812   1
  -5   1  25 531.014 286.606   1
  -5  -1  25 267.158 304.032   1
   5  -1 -25 385.163 287.235   1
   5   1 -25 919.501 325.155   1
  -5   1  24 1122.31 318.142   1
  -5  -1  24 826.926 301.453   1
   5   1 -24 1635.18 312.022   1
   5  -1 -24 960.015 326.594   1
  -5  -1  23 321.478 304.371   1
  -5   1  23 528.272 301.921   1
   5   1 -23 27.4127 283.193   1
   5  -1 -23-136.356 294.197   1
  -5   1  22 5772.75 506.906   1
  -5  -1  22 6040.54 509.365   1
   5  -1 -22 5638.82 494.325   1
   5   1 -22 6004.03 490.121   1
  -5  -1  21 369.269 273.067   1
  -5   1  21 806.252 286.486   1
   5   1 -21 186.093 258.635   1
   5  -1 -21-159.820 268.577   1
  -5  -1  20 751.769 295.487   1
  -5   1  20 765.286 317.838   1
   5   1 -20 573.096 284.619   1
   5  -1 -20 183.539 278.446   1
  -5  -1  19 380.686 282.870   1
  -5   1  19 612.879 311.307   1
   5   1 -19 305.230 272.578   1
   5  -1 -19-128.286 262.587   1
  -5   1  18 1907.50 335.011   1
   5  -1 -18 1832.08 294.717   1
  -5  -1  17 308.366 258.977   1
   5   1 -17 144.222 234.846   1
  -5  -1  16 2809.86 320.455   1
   5   1 -16 2581.81 298.369   1
   5  -1 -16 2664.23 324.448   1
  -5  -1  15 47.9823 234.291   1
  -5   1  15-199.833 253.281   1
   5   1 -15 426.383 231.439   1
   5  -1 -15 392.743 243.593   1
   5  -1 -14 4418.96 373.785   1
   5   1 -14 4703.75 381.496   1
  -5  -1  14 4601.38 378.525   1
  -5   1  14 3523.16 380.496   1
  -5   1  13 23.1841 217.302   1
  -5  -1  13 22.0183 205.355   1
   5  -1 -13 323.035 207.830   1
   5   1 -13 165.257 188.752   1
  -5   1  12 54742.6 3253.86   1
   5  -1 -12 59859.5 3254.19   1
  -5  -1  11 2291.96 276.733   1
   5   1 -11 2093.93 254.583   1
  -5  -1  10 95.6207 199.100   1
  -5   1  10 221.954 189.358   1
   5  -1 -10 624.442 171.447   1
   5   1 -10 585.669 194.422   1
  -5  -1   9 1833.52 225.580   1
  -5   1   9 1686.31 227.327   1
   5   1  -9 2045.33 226.619   1
   5  -1  -9 1741.29 208.856   1
   5   1  -8 1520.76 196.016   1
  -5  -1   8 1165.78 191.243   1
  -5   1   8 1423.98 214.859   1
   5  -1  -8 1222.24 193.275   1
   5   1  -7 1166.98 179.058   1
   5  -1  -7 1047.55 186.515   1
  -5   1   7 1180.64 195.547   1
  -5  -1   7 1335.44 189.569   1
   5   1  -6 2453.27 214.367   1
  -5   1   6 2173.73 221.251   1
  -5  -1   6 2140.06 213.821   1
   5  -1  -6 1999.11 212.758   1
   5  -1  -5 3807.99 295.024   1
   5   1  -5 3308.26 277.837   1
  -5  -1   5 3782.45 285.296   1
  -5   1   5 4052.57 302.796   1
   5   1  -4 53453.0 3027.61   1
   5  -1  -4 53485.3 3027.81   1
  -5  -1   4 55915.3 3029.09   1
  -5   1   4 52450.9 3029.49   1
   5   1  -3 7195.67 457.089   1
   5  -1  -3 7526.76 458.074   1
  -5  -1   3 6259.18 456.210   1
  -5   1   3 7098.18 457.400   1
   5  -1  -2 24149.9 1385.16   1
   5   1  -2 24448.1 1382.46   1
  -5  -1   2 24149.6 1386.42   1
  -5   1   2 23387.3 1385.99   1
   5  -1  -1 13355.1 768.144   1
  -5  -1   1 11735.1 764.632   1
  -5   1   1 12902.9 769.881   1
   5   1  -1 13281.5 767.844   1
  -5  -1   0 19439.9 1123.77   1
  -5   1   0 19823.9 1121.66   1
   5  -1   0 20267.1 1119.61   1
   5   1   0 17420.6 1117.10   1
  -5   1  -1 13860.7 780.531   1
  -5  -1  -1 12512.5 778.112   1
   5   1   1 12494.9 777.157   1
   5  -1   1 13002.3 777.017   1
  -5  -1  -2 24568.4 1441.23   1
  -5   1  -2 25454.1 1440.46   1
   5  -1   2 24489.5 1437.82   1
   5   1   2 25711.4 1445.47   1
   5  -1   3 7938.35 479.431   1
  -5  -1  -3 7045.94 479.368   1
   5   1   3 6702.22 479.346   1
  -5   1  -3 7546.82 473.255   1
  -5   1  -4 56961.2 3194.85   1
  -5  -1  -4 57443.0 3196.83   1
   5   1   4 55058.8 3197.09   1
   5  -1   4 57860.6 3197.78   1
  -5   1  -5 3962.75 291.546   1
  -5  -1  -5 3739.33 289.825   1
   5  -1   5 3654.22 290.288   1
   5   1   5 3554.18 293.178   1
   5  -1   6 2565.30 227.376   1
   5   1   6 2321.44 231.578   1
  -5  -1  -6 1765.88 208.691   1
  -5   1  -6 2621.83 227.861   1
  -5   1  -7 1258.13 174.946   1
   5   1   7 1523.35 189.720   1
   5  -1   7 1076.14 173.513   1
  -5  -1  -8 1699.82 217.737   1
  -5   1  -8 1243.94 186.435   1
   5  -1   8 1753.85 199.489   1
   5   1   8 942.570 205.426   1
   5  -1   9 1908.09 218.109   1
  -5  -1  -9 1556.19 227.846   1
  -5   1  -9 1745.40 210.180   1
  -5   1 -10 222.620 155.496   1
  -5  -1 -10 430.333 179.989   1
   5  -1  10 202.129 162.633   1
   5   1  10 640.795 186.065   1
  -5   1 -11 1506.62 216.383   1
   5  -1  11 1523.81 230.256   1
   5   1  12 54372.1 3167.40   1
  -5  -1 -12 57242.1 3168.07   1
  -5  -1 -13 310.452 185.449   1
  -5   1 -13-197.696 177.624   1
   5   1  13 239.741 192.599   1
   5  -1  13-395.084 207.054   1
   5   1  14 4547.69 390.036   1
   5  -1  14 4213.56 391.158   1
  -5  -1 -14 4463.19 382.535   1
  -5   1 -14 5151.47 388.954   1
   5  -1  15 250.298 233.002   1
   5   1  15-70.7077 234.690   1
  -5   1 -15 129.674 212.329   1
  -5  -1 -15-313.467 229.276   1
   5  -1  16 2662.63 317.555   1
   5   1  16 2768.63 331.222   1
  -5   1 -16 2881.04 308.006   1
  -5  -1 -16 2366.05 317.159   1
   5   1  17 76.8718 229.075   1
   5  -1  17 174.946 226.479   1
   5   1  18 1702.48 316.515   1
   5  -1  18 1564.39 318.476   1
  -5   1 -18 1861.53 298.205   1
  -5  -1 -18 2191.03 294.800   1
   5   1  19 247.826 288.958   1
   5  -1  19-189.887 249.614   1
  -5   1 -19 48.8200 222.863   1
  -5  -1 -19-99.1156 264.643   1
   5   1  20 963.845 299.604   1
   5  -1  20 872.340 286.608   1
  -5   1 -20 934.951 282.185   1
  -5  -1 -20 918.651 281.853   1
   5  -1  21 804.670 285.791   1
   5   1  21 472.985 251.874   1
  -5   1 -21 337.031 262.639   1
  -5  -1 -21-208.691 244.913   1
  -5   1 -22 5488.45 478.209   1
  -5  -1 -22 6189.78 478.826   1
   5  -1  22 5685.41 489.277   1
   5   1  22 4718.97 468.862   1
   5  -1  23-57.4418 273.989   1
   5   1  23 142.926 279.193   1
  -5   1 -23 377.164 260.729   1
  -5  -1 -23 401.294 265.506   1
   5  -1  24 698.141 289.419   1
   5   1  24 747.869 301.085   1
  -5   1 -24 848.483 280.406   1
  -5  -1 -24 702.999 296.105   1
   5  -1  25 353.037 310.040   1
   5   1  25 434.353 300.344   1
  -5   1 -25 746.940 311.195   1
   5   1  26 609.119 301.999   1
  -5   1 -26 1004.97 326.342   1
  -5  -1 -26 764.534 292.040   1
  -5   2  28 285.862 299.126   1
   5  -2 -28 240.829 293.737   1
  -5   2  27 115.988 323.288   1
   5  -2 -27 270.471 319.656   1
  -5   2  26 2511.62 390.537   1
   5  -2 -26 2287.44 380.742   1
  -5   2  25 587.886 292.145   1
  -5  -2  25 627.401 312.943   1
   5  -2 -25 218.497 294.768   1
   5   2 -25 700.101 317.707   1
  -5   2  24 2268.84 358.870   1
  -5  -2  24 1863.54 339.860   1
   5  -2 -24 1608.71 323.991   1
   5   2 -24 1830.09 334.017   1
  -5   2  23 1731.87 355.804   1
   5  -2 -23 1357.70 335.557   1
  -5   2  22 1547.49 335.265   1
  -5  -2  22 1035.59 303.681   1
   5  -2 -22 1345.08 300.003   1
   5   2 -22 1754.86 306.269   1
  -5  -2  21 28.2057 270.156   1
   5   2 -21 185.267 256.521   1
  -5   2  20 5970.64 517.546   1
  -5  -2  20 6011.16 490.942   1
   5   2 -20 5561.16 476.758   1
   5  -2 -20 4923.94 473.951   1
  -5   2  19 1179.92 296.288   1
  -5  -2  19 1316.52 313.922   1
   5   2 -19 1742.39 304.162   1
  -5  -2  18 1617.71 299.048   1
   5  -2 -18 1666.41 262.764   1
   5   2 -18 1003.89 281.521   1
  -5   2  17-53.8245 221.298   1
  -5  -2  17 50.5464 222.169   1
   5  -2 -17 172.642 208.016   1
   5   2 -17 284.432 224.323   1
  -5   2  16 5742.11 485.875   1
  -5  -2  16 6806.98 500.070   1
   5  -2 -16 6487.63 480.923   1
   5   2 -16 6361.09 479.925   1
  -5   2  15 585.829 261.562   1
  -5  -2  15 70.3581 218.824   1
   5  -2 -15 23.3417 239.233   1
   5   2 -15 153.840 213.690   1
  -5   2  14 12724.0 828.212   1
  -5  -2  14 12858.0 818.000   1
   5  -2 -14 13144.1 817.741   1
   5   2 -14 12137.9 805.598   1
  -5  -2  13 15518.4 941.001   1
  -5   2  13 15062.8 947.183   1
   5  -2 -13 14832.4 935.495   1
   5   2 -13 14732.2 931.149   1
  -5   2  12 479.236 205.153   1
  -5  -2  12-61.7746 206.059   1
   5  -2 -12-168.860 180.802   1
   5   2 -12 324.870 178.242   1
  -5   2  11 6684.28 492.866   1
   5  -2 -11 6977.20 487.233   1
   5   2 -11 6857.18 482.362   1
  -5  -2  10 7092.99 496.269   1
   5   2 -10 7133.72 489.014   1
   5   2  -9 2067.62 231.125   1
   5  -2  -9 2020.73 224.448   1
  -5  -2   9 2154.92 239.379   1
  -5   2   9 2075.73 230.397   1
   5  -2  -8 4183.44 321.469   1
  -5  -2   8 4078.91 320.004   1
  -5   2   8 4015.44 334.628   1
   5   2  -8 4141.44 315.766   1
   5  -2  -7 1910.71 238.295   1
  -5  -2   7 2864.23 234.809   1
   5   2  -7 2204.73 228.638   1
  -5   2   7 2930.44 264.764   1
  -5  -2   6 2438.94 224.444   1
   5   2  -6 2332.79 216.167   1
  -5   2   6 2293.74 250.261   1
   5  -2  -6 2302.54 237.930   1
   5  -2  -5 30377.5 1735.28   1
   5   2  -5 31253.4 1730.64   1
  -5   2   5 29869.3 1739.17   1
  -5  -2   5 29515.4 1727.69   1
   5   2  -4 2056.74 202.628   1
  -5  -2   4 1799.65 201.323   1
  -5   2   4 1673.02 218.157   1
   5   2  -3 52829.9 2813.53   1
   5  -2  -3 46786.0 2813.48   1
  -5   2   3 50485.3 2816.80   1
  -5  -2   3 49757.1 2816.67   1
   5  -2  -2 4711.56 332.739   1
  -5   2   2 5069.80 334.644   1
   5   2  -2 4159.94 329.863   1
  -5  -2   2 4890.61 338.377   1
  -5  -2   1 294.766 136.089   1
   5   2  -1-228.663 139.030   1
   5  -2  -1-37.0271 118.755   1
  -5   2   1 89.5009 123.312   1
  -5  -2   0 51.4737 152.360   1
   5   2   0 217.150 155.670   1
   5  -2   0-71.8668 130.990   1
  -5   2   0 327.034 152.385   1
   5  -2   1 98.0089 124.216   1
   5   2   1 13.7022 140.969   1
  -5  -2  -1 196.567 138.411   1
  -5   2  -1 37.6927 126.841   1
  -5  -2  -2 4069.68 333.537   1
  -5   2  -2 5105.20 337.278   1
   5   2   2 5043.87 346.640   1
   5  -2   2 4811.38 335.747   1
   5   2   3 50987.4 2942.09   1
  -5   2  -3 54413.4 2937.28   1
   5  -2   3 52940.7 2937.61   1
  -5  -2  -3 50174.8 2941.13   1
   5   2   4 2537.72 233.439   1
  -5  -2  -4 2138.64 218.389   1
  -5   2  -4 2128.43 210.503   1
   5  -2   4 2124.50 218.520   1
  -5   2  -5 30381.2 1676.13   1
  -5  -2  -5 27311.6 1676.94   1
   5   2   5 28016.2 1681.96   1
   5  -2   5 31190.5 1678.52   1
   5   2   6 2326.51 237.101   1
   5  -2   6 1819.51 218.977   1
  -5  -2  -6 2103.58 220.228   1
   5   2   7 2327.85 250.510   1
  -5   2  -7 2566.27 232.644   1
   5  -2   7 2580.85 237.487   1
  -5  -2  -7 2400.37 239.813   1
   5  -2   8 4408.24 318.346   1
   5   2   8 4138.16 330.350   1
  -5   2  -8 3473.97 293.237   1
  -5  -2  -8 3737.38 319.790   1
   5   2   9 2202.84 233.231   1
   5  -2   9 1866.60 220.154   1
  -5  -2  -9 1695.85 212.985   1
  -5   2 -10 8196.34 535.184   1
  -5   2 -11 6650.04 458.942   1
  -5  -2 -11 6263.06 467.389   1
   5   2  11 6336.08 476.888   1
   5  -2  11 7100.44 467.701   1
   5   2  12-63.9320 174.616   1
   5  -2  12-39.2797 193.404   1
  -5  -2 -12-162.792 186.292   1
  -5   2 -12 91.3583 177.061   1
  -5  -2 -13 15381.7 943.018   1
   5   2  13 15012.9 944.922   1
  -5  -2 -14 13299.9 830.948   1
  -5   2 -14 12951.5 815.976   1
   5   2  14 12327.0 831.617   1
   5  -2  14 13325.2 827.365   1
   5  -2  15-44.6273 221.711   1
   5   2  15-359.425 248.945   1
  -5  -2 -15 250.359 229.140   1
  -5   2 -15-63.5892 213.401   1
  -5   2 -16 7060.97 507.192   1
  -5  -2 -16 7481.74 525.991   1
   5   2  16 6674.74 525.570   1
   5  -2  16 6288.89 513.206   1
  -5   2 -17-159.644 207.698   1
   5  -2  17 345.041 241.600   1
  -5   2 -18 1372.85 257.449   1
  -5  -2 -18 2088.47 299.584   1
   5  -2  18 2090.98 307.057   1
   5   2  18 1637.65 333.645   1
  -5  -2 -19 1197.58 297.972   1
   5   2  19 2134.38 335.837   1
   5  -2  20 5844.31 470.604   1
  -5  -2 -20 5740.92 468.020   1
  -5   2 -20 5765.32 451.362   1
   5  -2  21-55.3327 269.359   1
  -5   2 -21-103.337 240.213   1
   5  -2  22 1272.28 315.697   1
   5   2  22 649.465 261.995   1
  -5  -2 -22 1269.31 280.134   1
  -5   2 -22 1510.41 319.196   1
   5   2  23 1482.48 294.787   1
  -5  -2 -23 1067.30 285.326   1
   5  -2  24 1698.67 333.907   1
   5   2  24 1258.95 281.167   1
  -5   2 -24 1458.76 309.150   1
  -5  -2 -24 1506.23 303.119   1
   5   2  25 488.678 282.523   1
  -5   2 -25 586.439 283.097   1
  -5  -2 -25 81.0408 274.485   1
   5   2  26 2182.99 364.814   1
  -5  -2 -26 3352.02 392.705   1
   5   2  27 285.758 311.794   1
  -5  -2 -27 135.010 306.355   1
  -5  -2 -28 405.909 341.758   1
   5  -3 -29 181.658 317.609   1
  -5   3  29 221.778 274.430   1
   5  -3 -27 881.778 344.268   1
  -5   3  27 57.5135 333.216   1
   5  -3 -25 27.0743 245.912   1
  -5   3  25 117.017 248.929   1
   5  -3 -24 135.294 305.430   1
   5   3 -24 166.353 268.893   1
  -5   3  24 352.433 322.212   1
   5  -3 -23 297.264 289.565   1
   5   3 -23 383.180 279.491   1
  -5   3  23 58.6614 317.801   1
  -5  -3  23 351.597 302.896   1
   5  -3 -22 321.667 281.987   1
   5   3 -22 107.431 254.235   1
  -5   3  22 175.491 300.253   1
  -5  -3  22 28.7497 270.118   1
   5  -3 -21-106.381 276.718   1
   5   3 -21 525.357 269.981   1
  -5   3  21 522.066 292.386   1
  -5  -3  21 196.755 271.512   1
   5  -3 -20 3484.96 389.149   1
   5   3 -20 3252.23 361.583   1
  -5   3  20 2526.43 394.366   1
  -5  -3  20 3206.94 364.985   1
   5  -3 -19 103.267 256.156   1
  -5   3  19 311.282 284.466   1
   5  -3 -18 228.311 214.205   1
   5   3 -18-120.597 223.987   1
  -5   3  18 583.766 239.668   1
  -5  -3  18 180.691 255.607   1
   5  -3 -17 1043.55 237.258   1
   5   3 -17 885.230 232.364   1
  -5   3  17 490.241 244.498   1
  -5  -3  17 648.426 251.493   1
   5   3 -16 1610.53 259.844   1
  -5  -3  16 2477.56 299.428   1
   5  -3 -15 330.538 221.376   1
   5   3 -15 599.953 217.984   1
  -5   3  15 207.070 240.017   1
  -5  -3  15 600.123 235.116   1
   5   3 -14 144.101 208.803   1
  -5   3  14-125.435 262.211   1
  -5  -3  14 221.313 219.541   1
   5  -3 -13 1379.21 234.477   1
  -5   3  13 1577.87 258.961   1
   5  -3 -12 4927.48 402.329   1
  -5  -3  12 4844.39 393.822   1
   5   3 -12 5538.03 380.709   1
   5   3 -11 53.2862 165.134   1
   5  -3 -11-41.4882 207.929   1
  -5  -3  11 57.0489 178.580   1
  -5   3  11 22.4302 213.240   1
   5  -3 -10 25147.6 1474.66   1
  -5  -3  10 25774.8 1467.27   1
  -5   3  10 23478.5 1477.55   1
   5   3 -10 25589.2 1460.76   1
   5   3  -9 1954.15 233.762   1
   5  -3  -9 2287.47 261.499   1
   5   3  -8 45.3287 128.951   1
  -5  -3   8-46.6754 136.722   1
  -5   3   8 96.9480 172.789   1
   5  -3  -8 36.3657 150.912   1
   5   3  -7 1111.77 162.281   1
   5  -3  -7 465.416 184.247   1
  -5  -3   7 912.099 166.481   1
  -5   3   7 846.459 209.793   1
   5  -3  -6 53585.7 3056.29   1
  -5  -3   6 54589.1 3048.99   1
  -5   3   6 54052.1 3061.98   1
   5   3  -6 54300.9 3047.50   1
   5   3  -5-65.2440 125.666   1
  -5  -3   5 243.288 137.056   1
  -5   3   5 66.4405 159.905   1
   5  -3  -5 231.870 159.042   1
   5  -3  -4 423.594 141.007   1
   5   3  -4 314.431 119.088   1
  -5  -3   4 618.164 131.364   1
  -5   3   4 778.949 154.231   1
  -5  -3   3 1801.24 187.303   1
   5   3  -3 1619.00 184.453   1
  -5   3   3 1678.47 198.302   1
   5  -3  -3 1810.82 193.449   1
   5  -3  -2 9425.66 560.853   1
   5   3  -2 8452.34 556.345   1
  -5   3   2 8904.98 564.003   1
  -5  -3   2 9131.26 561.548   1
   5  -3  -1 36502.1 2111.83   1
   5   3  -1 38338.6 2116.11   1
  -5   3   1 35967.8 2114.00   1
  -5  -3   1 38456.0 2115.80   1
   5  -3   0 92890.0 5201.26   1
  -5  -3   0 89651.4 5206.78   1
  -5   3   0 95096.5 5204.08   1
   5   3   0 95739.0 5209.68   1
  -5  -3  -1 38135.4 2138.77   1
  -5   3  -1 38257.4 2132.86   1
   5   3   1 35655.4 2140.15   1
   5  -3   1 38302.1 2130.32   1
   5   3   2 8203.75 578.319   1
  -5   3  -2 9769.03 573.722   1
   5  -3   2 9421.32 570.679   1
  -5  -3  -2 9110.93 580.098   1
   5  -3   3 1544.80 171.265   1
   5   3   3 1743.27 194.550   1
  -5   3  -3 1682.36 169.189   1
  -5  -3  -3 1482.91 179.775   1
   5  -3   4 279.814 133.759   1
  -5  -3  -4 265.792 149.498   1
  -5   3  -4 508.790 129.497   1
   5   3   4 459.547 157.939   1
   5   3   5 229.765 136.357   1
   5  -3   5-13.6914 129.684   1
  -5   3  -5 131.650 128.907   1
  -5  -3  -5 121.364 120.331   1
  -5  -3  -6 52197.8 3128.28   1
  -5   3  -6 56625.5 3125.12   1
   5   3   6 60328.1 3148.33   1
   5  -3   6 54187.3 3124.03   1
   5   3   7 1049.14 211.071   1
   5  -3   7 892.645 159.868   1
  -5  -3  -7 898.052 195.657   1
  -5   3  -7 922.261 159.173   1
  -5  -3  -8 177.411 169.920   1
   5   3   8-56.6556 176.496   1
  -5   3  -8 70.9703 133.671   1
   5  -3   9 1644.52 208.963   1
  -5   3  -9 1756.70 211.611   1
   5   3   9 1710.98 242.110   1
  -5  -3  -9 2233.39 237.128   1
   5  -3  10 28013.7 1620.05   1
   5   3  11 148.188 192.829   1
   5  -3  11 108.720 168.522   1
  -5   3 -11 49.9952 151.021   1
  -5  -3 -11 59.9807 172.223   1
  -5  -3 -12 3745.97 347.937   1
  -5   3 -12 4777.63 339.879   1
   5  -3  12 4141.36 351.949   1
   5   3  12 4333.99 366.542   1
  -5  -3 -13 1729.98 254.033   1
  -5   3 -13 695.372 209.980   1
   5  -3  13 1462.78 237.051   1
   5   3  13 1095.55 243.459   1
  -5   3 -14 296.815 203.201   1
  -5  -3 -14 381.254 241.641   1
   5  -3  14 459.156 217.271   1
   5   3  14 684.370 262.194   1
  -5   3 -15 643.767 215.004   1
  -5  -3 -15 92.7112 212.206   1
   5  -3  15 349.620 208.336   1
   5   3  15 73.2692 218.812   1
  -5   3 -16 2137.33 272.040   1
   5  -3  16 1472.84 269.153   1
   5  -3  17 219.503 230.129   1
  -5   3 -17 583.939 213.325   1
[truncated: 807,244 more chars]
