# Supplementary material for: Structural insight into the cooperativity of spin crossover compounds
Source: Acta Crystallogr B Struct Sci Cryst Eng Mater. 2023 Aug 11;79(Pt 5):354–67. doi: 10.1107/S2052520623005814 (PMC10552598; doi:10.1107/S2052520623005814)
Supplement: Supplementary file 5 [file b-79-00354-sup5.zip › Bia_Portho_155K.cif]

data_Bia_dw4400_155K
 
_audit_creation_method            'SHELXL-2019/2'
_shelx_SHELXL_version_number      '2019/2'
_chemical_name_systematic         ?
_chemical_name_common             ?
_chemical_melting_point           ?
_chemical_formula_moiety          ?
_chemical_formula_sum
 'C10.86 H8 Fe0.29 N1.71 S0.57' 
_chemical_formula_weight          196.75

loop_
 _atom_type_symbol
 _atom_type_description
 _atom_type_scat_dispersion_real
 _atom_type_scat_dispersion_imag
 _atom_type_scat_source
 'Fe'  'Fe'   0.3265   0.6960
 'International Tables Vol C Tables 4.2.6.8 and 6.1.1.4'
 'C'  'C'   0.0024   0.0013
 'International Tables Vol C Tables 4.2.6.8 and 6.1.1.4'
 'H'  'H'   0.0000   0.0000
 'International Tables Vol C Tables 4.2.6.8 and 6.1.1.4'
 'N'  'N'   0.0049   0.0027
 'International Tables Vol C Tables 4.2.6.8 and 6.1.1.4'
 'S'  'S'   0.1051   0.1002
 'International Tables Vol C Tables 4.2.6.8 and 6.1.1.4'
 
_space_group_crystal_system       orthorhombic
_space_group_IT_number            56
_space_group_name_H-M_alt         'P c c n'
_space_group_name_Hall            '-P 2ab 2ac'
 
_shelx_space_group_comment
;
The symmetry employed for this shelxl refinement is uniquely defined
by the following loop, which should always be used as a source of
symmetry information in preference to the above space-group names.
They are only intended as comments.
;
 
loop_
 _space_group_symop_operation_xyz
 'x, y, z'
 '-x+1/2, -y+1/2, z'
 '-x, y+1/2, -z+1/2'
 'x+1/2, -y, -z+1/2'
 '-x, -y, -z'
 'x-1/2, y-1/2, -z'
 'x, -y-1/2, z-1/2'
 '-x-1/2, y, z-1/2'
 
_cell_length_a                    12.3623(2)
_cell_length_b                    14.7965(3)
_cell_length_c                    18.2300(3)
_cell_angle_alpha                 90
_cell_angle_beta                  90
_cell_angle_gamma                 90
_cell_volume                      3334.61(10)
_cell_formula_units_Z             14
_cell_measurement_temperature     155(2)
_cell_measurement_reflns_used     4836
_cell_measurement_theta_min       2.04
_cell_measurement_theta_max       27.907
 
_exptl_crystal_description        irregular
_exptl_crystal_colour             ?
_exptl_crystal_density_meas       ?
_exptl_crystal_density_method     ?
_exptl_crystal_density_diffrn     1.372          
_exptl_crystal_F_000              1424
_exptl_transmission_factor_min    ?
_exptl_transmission_factor_max    ?
_exptl_crystal_size_max           ?
_exptl_crystal_size_mid           ?
_exptl_crystal_size_min           ?
_exptl_absorpt_coefficient_mu     0.451
_shelx_estimated_absorpt_T_min    ?
_shelx_estimated_absorpt_T_max    ?
_exptl_absorpt_correction_type    ?
_exptl_absorpt_correction_T_min   ?
_exptl_absorpt_correction_T_max   ?
_exptl_absorpt_process_details    ?
_exptl_absorpt_special_details    ?
_diffrn_ambient_temperature       293(2)
_diffrn_radiation_wavelength      0.65524
_diffrn_radiation_type            Synchrotron
_diffrn_source                    ?
_diffrn_measurement_device_type   '4-circle diffractometer'
_diffrn_measurement_method        ?
_diffrn_detector_area_resol_mean  ?
_diffrn_reflns_number             34227
_diffrn_reflns_av_unetI/netI      0.0626
_diffrn_reflns_av_R_equivalents   0.0800
_diffrn_reflns_limit_h_min        -19
_diffrn_reflns_limit_h_max        19
_diffrn_reflns_limit_k_min        -18
_diffrn_reflns_limit_k_max        18
_diffrn_reflns_limit_l_min        -29
_diffrn_reflns_limit_l_max        29
_diffrn_reflns_theta_min          1.979
_diffrn_reflns_theta_max          32.894
_diffrn_reflns_theta_full         23.150
_diffrn_measured_fraction_theta_max   0.820
_diffrn_measured_fraction_theta_full  0.985
_diffrn_reflns_Laue_measured_fraction_max    0.820
_diffrn_reflns_Laue_measured_fraction_full   0.985
_diffrn_reflns_point_group_measured_fraction_max   0.820
_diffrn_reflns_point_group_measured_fraction_full  0.985
_reflns_number_total              6531
_reflns_number_gt                 4582
_reflns_threshold_expression      'I > 2\s(I)'
_reflns_Friedel_coverage          0.000
_reflns_Friedel_fraction_max      .
_reflns_Friedel_fraction_full     .
 
_reflns_special_details
;
 Reflections were merged by SHELXL according to the crystal
 class for the calculation of statistics and refinement.
 
 _reflns_Friedel_fraction is defined as the number of unique
 Friedel pairs measured divided by the number that would be
 possible theoretically, ignoring centric projections and
 systematic absences.
;
 
_computing_data_collection        ?
_computing_cell_refinement        ?
_computing_data_reduction         ?
_computing_structure_solution     ?
_computing_structure_refinement 'SHELXL-2019/2 (Sheldrick, 2019)'
_computing_molecular_graphics     ?
_computing_publication_material   ?
_refine_special_details           ?
_refine_ls_structure_factor_coef  Fsqd
_refine_ls_matrix_type            full
_refine_ls_weighting_scheme       calc
_refine_ls_weighting_details
'w=1/[\s^2^(Fo^2^)+(0.0361P)^2^+2.4500P] where P=(Fo^2^+2Fc^2^)/3'
_atom_sites_solution_primary      ?
_atom_sites_solution_secondary    ?
_atom_sites_solution_hydrogens    geom
_refine_ls_hydrogen_treatment     constr
_refine_ls_extinction_method      none
_refine_ls_extinction_coef        .
_refine_ls_number_reflns          6531
_refine_ls_number_parameters      213
_refine_ls_number_restraints      0
_refine_ls_R_factor_all           0.1327
_refine_ls_R_factor_gt            0.0887
_refine_ls_wR_factor_ref          0.1549
_refine_ls_wR_factor_gt           0.1403
_refine_ls_goodness_of_fit_ref    1.206
_refine_ls_restrained_S_all       1.206
_refine_ls_shift/su_max           0.001
_refine_ls_shift/su_mean          0.000
 
loop_
 _atom_site_label
 _atom_site_type_symbol
 _atom_site_fract_x
 _atom_site_fract_y
 _atom_site_fract_z
 _atom_site_U_iso_or_equiv
 _atom_site_adp_type
 _atom_site_occupancy
 _atom_site_site_symmetry_order  
 _atom_site_calc_flag
 _atom_site_refinement_flags_posn
 _atom_site_refinement_flags_adp
 _atom_site_refinement_flags_occupancy
 _atom_site_disorder_assembly
 _atom_site_disorder_group
Fe01 Fe 0.750000 0.750000 0.58961(3) 0.02761(12) Uani 1 2 d S T P . .
S002 S 0.84749(6) 0.56002(5) 0.39231(4) 0.04161(18) Uani 1 1 d . . . . .
N003 N 0.72549(16) 0.83872(14) 0.66820(11) 0.0294(4) Uani 1 1 d . . . . .
N004 N 0.79043(18) 0.66545(15) 0.51324(12) 0.0352(5) Uani 1 1 d . . . . .
N005 N 0.89560(17) 0.80281(14) 0.59506(11) 0.0311(4) Uani 1 1 d . . . . .
C006 C 0.6272(2) 0.84927(17) 0.70906(13) 0.0301(5) Uani 1 1 d . . . . .
C007 C 0.5329(2) 0.87481(17) 0.67329(13) 0.0320(5) Uani 1 1 d . . . . .
H007 H 0.533527 0.886398 0.623149 0.038 Uiso 1 1 calc R U . . .
C008 C 0.9083(2) 0.86492(18) 0.64874(14) 0.0339(5) Uani 1 1 d . . . . .
C009 C 0.8101(2) 0.88188(18) 0.68918(14) 0.0346(5) Uani 1 1 d . . . . .
H009 H 0.808198 0.922013 0.728420 0.042 Uiso 1 1 calc R U . . .
C00A C 0.6253(2) 0.83172(18) 0.78397(14) 0.0351(6) Uani 1 1 d . . . . .
H00A H 0.688393 0.814514 0.808017 0.042 Uiso 1 1 calc R U . . .
C00B C 0.4345(2) 0.86634(17) 0.78814(14) 0.0332(5) Uani 1 1 d . . . . .
C00C C 0.4381(2) 0.88284(18) 0.71294(13) 0.0333(5) Uani 1 1 d . . . . .
H00C H 0.375047 0.899714 0.688763 0.040 Uiso 1 1 calc R U . . .
C00D C 0.81272(19) 0.62242(17) 0.46253(13) 0.0301(5) Uani 1 1 d . . . . .
C00E C 0.5296(2) 0.83987(19) 0.82268(14) 0.0367(6) Uani 1 1 d . . . . .
H00E H 0.528895 0.827419 0.872682 0.044 Uiso 1 1 calc R U . . .
C00F C 0.3329(2) 0.88058(18) 0.83053(15) 0.0363(6) Uani 1 1 d . . . . .
C00G C 0.9819(2) 0.7827(2) 0.55276(15) 0.0393(6) Uani 1 1 d . . . . .
H00G H 0.974203 0.740693 0.515169 0.047 Uiso 1 1 calc R U . . .
C00H C 0.3377(3) 0.9145(2) 0.90160(15) 0.0431(7) Uani 1 1 d . . . . .
H00H H 0.404568 0.927002 0.922638 0.052 Uiso 1 1 calc R U . . .
C00I C 1.0062(2) 0.9076(2) 0.66183(17) 0.0443(7) Uani 1 1 d . . . . .
H00I H 1.012524 0.949900 0.699328 0.053 Uiso 1 1 calc R U . . .
C00J C 0.2316(2) 0.8619(2) 0.80044(17) 0.0420(6) Uani 1 1 d . . . . .
H00J H 0.226493 0.838889 0.753093 0.050 Uiso 1 1 calc R U . . .
C00K C 0.1382(3) 0.8776(2) 0.84111(19) 0.0515(8) Uani 1 1 d . . . . .
H00K H 0.070947 0.865247 0.820596 0.062 Uiso 1 1 calc R U . . .
C00L C 1.0940(2) 0.8865(2) 0.61842(18) 0.0509(8) Uani 1 1 d . . . . .
H00L H 1.160400 0.914600 0.625810 0.061 Uiso 1 1 calc R U . . .
C00M C 0.2437(3) 0.9300(2) 0.94165(17) 0.0505(8) Uani 1 1 d . . . . .
H00M H 0.248228 0.953124 0.988999 0.061 Uiso 1 1 calc R U . . .
C00N C 0.1443(3) 0.9114(2) 0.91157(18) 0.0544(9) Uani 1 1 d . . . . .
H00N H 0.081567 0.921496 0.938493 0.065 Uiso 1 1 calc R U . . .
C00O C 1.0812(2) 0.8230(2) 0.56393(17) 0.0467(7) Uani 1 1 d . . . . .
H00O H 1.139724 0.807135 0.534551 0.056 Uiso 1 1 calc R U . . .
 
loop_
 _atom_site_aniso_label
 _atom_site_aniso_U_11
 _atom_site_aniso_U_22
 _atom_site_aniso_U_33
 _atom_site_aniso_U_23
 _atom_site_aniso_U_13
 _atom_site_aniso_U_12
Fe01 0.0305(2) 0.0291(3) 0.0233(2) 0.000 0.000 -0.0007(2)
S002 0.0436(4) 0.0500(4) 0.0312(3) -0.0087(3) 0.0089(3) 0.0011(3)
N003 0.0328(10) 0.0288(11) 0.0264(9) 0.0020(8) -0.0012(7) 0.0011(8)
N004 0.0405(12) 0.0357(12) 0.0295(10) -0.0011(9) 0.0024(9) -0.0016(10)
N005 0.0330(10) 0.0320(11) 0.0282(9) 0.0082(9) 0.0001(8) 0.0000(8)
C006 0.0356(12) 0.0258(12) 0.0290(11) -0.0010(10) 0.0008(9) 0.0039(9)
C007 0.0403(13) 0.0306(13) 0.0250(11) 0.0011(9) -0.0031(9) 0.0048(10)
C008 0.0363(13) 0.0328(14) 0.0327(12) 0.0051(10) -0.0029(10) -0.0029(11)
C009 0.0414(14) 0.0310(14) 0.0314(12) -0.0024(10) -0.0043(10) -0.0025(11)
C00A 0.0380(13) 0.0370(15) 0.0304(12) 0.0002(11) -0.0038(10) 0.0099(11)
C00B 0.0381(13) 0.0281(13) 0.0334(12) 0.0008(10) 0.0017(10) 0.0081(10)
C00C 0.0373(13) 0.0328(14) 0.0299(12) 0.0014(10) -0.0023(10) 0.0064(10)
C00D 0.0293(11) 0.0342(14) 0.0267(11) 0.0037(10) 0.0015(8) -0.0031(10)
C00E 0.0433(14) 0.0403(15) 0.0264(11) 0.0030(11) 0.0015(10) 0.0098(12)
C00F 0.0409(14) 0.0316(14) 0.0365(13) 0.0053(11) 0.0041(11) 0.0107(11)
C00G 0.0377(14) 0.0458(16) 0.0344(13) 0.0077(12) 0.0057(10) -0.0018(12)
C00H 0.0495(16) 0.0444(17) 0.0355(14) 0.0037(12) 0.0004(12) 0.0150(13)
C00I 0.0412(15) 0.0446(17) 0.0470(16) 0.0048(14) -0.0089(13) -0.0111(12)
C00J 0.0391(15) 0.0423(16) 0.0446(15) 0.0024(13) 0.0033(11) 0.0091(12)
C00K 0.0400(15) 0.054(2) 0.0603(19) 0.0104(16) 0.0052(14) 0.0103(14)
C00L 0.0335(14) 0.060(2) 0.0590(19) 0.0163(17) -0.0069(13) -0.0134(13)
C00M 0.0598(19) 0.0525(18) 0.0392(14) 0.0057(13) 0.0146(14) 0.0260(16)
C00N 0.0505(18) 0.060(2) 0.0526(18) 0.0142(16) 0.0177(15) 0.0243(15)
C00O 0.0364(14) 0.0555(19) 0.0481(16) 0.0166(14) 0.0070(12) -0.0046(13)
 
_geom_special_details
;
 All esds (except the esd in the dihedral angle between two l.s. planes)
 are estimated using the full covariance matrix.  The cell esds are taken
 into account individually in the estimation of esds in distances, angles
 and torsion angles; correlations between esds in cell parameters are only
 used when they are defined by crystal symmetry.  An approximate (isotropic)
 treatment of cell esds is used for estimating esds involving l.s. planes.
;
 
loop_
 _geom_bond_atom_site_label_1
 _geom_bond_atom_site_label_2
 _geom_bond_distance
 _geom_bond_site_symmetry_2
 _geom_bond_publ_flag
Fe01 N004 1.937(2) . ?
Fe01 N004 1.937(2) 2_665 ?
Fe01 N005 1.965(2) 2_665 ?
Fe01 N005 1.965(2) . ?
Fe01 N003 1.967(2) . ?
Fe01 N003 1.967(2) 2_665 ?
S002 C00D 1.636(3) . ?
N003 C009 1.284(3) . ?
N003 C006 1.434(3) . ?
N004 C00D 1.156(3) . ?
N005 C00G 1.349(3) . ?
N005 C008 1.352(3) . ?
C006 C007 1.388(3) . ?
C006 C00A 1.390(3) . ?
C007 C00C 1.382(4) . ?
C008 C00I 1.386(4) . ?
C008 C009 1.442(4) . ?
C00A C00E 1.383(4) . ?
C00B C00E 1.390(4) . ?
C00B C00C 1.393(3) . ?
C00B C00F 1.489(4) . ?
C00F C00H 1.391(4) . ?
C00F C00J 1.395(4) . ?
C00G C00O 1.380(4) . ?
C00H C00M 1.391(4) . ?
C00I C00L 1.379(4) . ?
C00J C00K 1.392(4) . ?
C00K C00N 1.380(5) . ?
C00L C00O 1.377(5) . ?
C00M C00N 1.374(5) . ?
 
loop_
 _geom_angle_atom_site_label_1
 _geom_angle_atom_site_label_2
 _geom_angle_atom_site_label_3
 _geom_angle
 _geom_angle_site_symmetry_1
 _geom_angle_site_symmetry_3
 _geom_angle_publ_flag
N004 Fe01 N004 88.12(13) . 2_665 ?
N004 Fe01 N005 90.91(9) . 2_665 ?
N004 Fe01 N005 93.26(9) 2_665 2_665 ?
N004 Fe01 N005 93.26(9) . . ?
N004 Fe01 N005 90.91(9) 2_665 . ?
N005 Fe01 N005 174.20(12) 2_665 . ?
N004 Fe01 N003 173.89(9) . . ?
N004 Fe01 N003 93.02(9) 2_665 . ?
N005 Fe01 N003 95.01(8) 2_665 . ?
N005 Fe01 N003 80.73(9) . . ?
N004 Fe01 N003 93.02(9) . 2_665 ?
N004 Fe01 N003 173.89(9) 2_665 2_665 ?
N005 Fe01 N003 80.73(9) 2_665 2_665 ?
N005 Fe01 N003 95.02(8) . 2_665 ?
N003 Fe01 N003 86.47(12) . 2_665 ?
C009 N003 C006 118.8(2) . . ?
C009 N003 Fe01 115.05(18) . . ?
C006 N003 Fe01 125.57(16) . . ?
C00D N004 Fe01 172.7(2) . . ?
C00G N005 C008 118.2(2) . . ?
C00G N005 Fe01 127.41(19) . . ?
C008 N005 Fe01 114.42(17) . . ?
C007 C006 C00A 119.9(2) . . ?
C007 C006 N003 119.8(2) . . ?
C00A C006 N003 120.2(2) . . ?
C00C C007 C006 119.3(2) . . ?
N005 C008 C00I 122.4(3) . . ?
N005 C008 C009 113.0(2) . . ?
C00I C008 C009 124.6(3) . . ?
N003 C009 C008 116.5(2) . . ?
C00E C00A C006 119.9(2) . . ?
C00E C00B C00C 117.9(2) . . ?
C00E C00B C00F 121.2(2) . . ?
C00C C00B C00F 120.9(2) . . ?
C007 C00C C00B 121.8(2) . . ?
N004 C00D S002 178.1(2) . . ?
C00A C00E C00B 121.1(2) . . ?
C00H C00F C00J 118.4(3) . . ?
C00H C00F C00B 119.9(3) . . ?
C00J C00F C00B 121.7(3) . . ?
N005 C00G C00O 121.6(3) . . ?
C00F C00H C00M 120.9(3) . . ?
C00L C00I C008 119.0(3) . . ?
C00K C00J C00F 120.2(3) . . ?
C00N C00K C00J 120.7(3) . . ?
C00O C00L C00I 118.6(3) . . ?
C00N C00M C00H 120.3(3) . . ?
C00M C00N C00K 119.5(3) . . ?
C00L C00O C00G 120.2(3) . . ?
 
_refine_diff_density_max    0.596
_refine_diff_density_min   -0.357
_refine_diff_density_rms    0.068

_shelx_res_file
;
TITL Bia_dw4400_085K_a.res in Pccn
    Bia_dw4400_155K.res
    created by SHELXL-2019/2 at 05:34:22 on 03-May-2022
REM Old TITL Bia_dw4400_085K in Pccn
REM SHELXT solution in Pccn: R1 0.089, Rweak 0.045, Alpha 0.023
REM <I/s>   0.567 for  392 systematic absences,  Orientation as input
REM Formula found by SHELXT:  Fe C38 N6 S2

CELL 0.65524 12.3623 14.7965 18.2300 90.0000 90.0000 90.0000
ZERR 14.000 0.0002 0.0003 0.0003 0.0000 0.0000 0.0000
LATT  1
SYMM 1/2-X, 1/2-Y, Z
SYMM -X, 1/2+Y, 1/2-Z
SYMM 1/2+X, -Y, 1/2-Z
SFAC FE C H N S
DISP $C  0.00244  0.00131  9.14798!source kissel
DISP $N  0.00493  0.00266 15.07095!source kissel
DISP $S  0.10506  0.10024 379.49005!source kissel
DISP $Fe  0.32649  0.69602 2544.24973!source kissel
UNIT 4 152 112 24 8
ACTA
L.S. 10
BOND
LIST 6
FMAP 2
PLAN 20
WGHT    0.036100    2.450000
FVAR       2.28254
FE01  1    0.750000    0.750000    0.589606    10.50000    0.03050    0.02906 =
         0.02327    0.00000    0.00000   -0.00075
S002  5    0.847492    0.560021    0.392308    11.00000    0.04364    0.04998 =
         0.03121   -0.00873    0.00886    0.00106
N003  4    0.725487    0.838722    0.668204    11.00000    0.03282    0.02884 =
         0.02639    0.00205   -0.00119    0.00114
N004  4    0.790428    0.665450    0.513243    11.00000    0.04055    0.03566 =
         0.02949   -0.00114    0.00242   -0.00162
N005  4    0.895595    0.802807    0.595060    11.00000    0.03297    0.03203 =
         0.02825    0.00822    0.00010   -0.00005
C006  2    0.627167    0.849274    0.709059    11.00000    0.03557    0.02581 =
         0.02905   -0.00104    0.00078    0.00392
C007  2    0.532912    0.874809    0.673288    11.00000    0.04032    0.03065 =
         0.02499    0.00109   -0.00307    0.00482
AFIX  43
H007  3    0.533527    0.886398    0.623149    11.00000   -1.20000
AFIX   0
C008  2    0.908282    0.864922    0.648741    11.00000    0.03625    0.03279 =
         0.03275    0.00509   -0.00294   -0.00294
C009  2    0.810116    0.881884    0.689178    11.00000    0.04145    0.03102 =
         0.03140   -0.00244   -0.00433   -0.00250
AFIX  43
H009  3    0.808198    0.922013    0.728420    11.00000   -1.20000
AFIX   0
C00A  2    0.625325    0.831720    0.783967    11.00000    0.03802    0.03696 =
         0.03041    0.00021   -0.00383    0.00995
AFIX  43
H00A  3    0.688393    0.814514    0.808017    11.00000   -1.20000
AFIX   0
C00B  2    0.434507    0.866344    0.788144    11.00000    0.03809    0.02811 =
         0.03339    0.00083    0.00169    0.00805
C00C  2    0.438139    0.882838    0.712938    11.00000    0.03726    0.03284 =
         0.02993    0.00135   -0.00232    0.00643
AFIX  43
H00C  3    0.375047    0.899714    0.688763    11.00000   -1.20000
AFIX   0
C00D  2    0.812715    0.622420    0.462529    11.00000    0.02931    0.03419 =
         0.02674    0.00371    0.00152   -0.00313
C00E  2    0.529633    0.839866    0.822680    11.00000    0.04331    0.04034 =
         0.02643    0.00298    0.00154    0.00976
AFIX  43
H00E  3    0.528895    0.827419    0.872682    11.00000   -1.20000
AFIX   0
C00F  2    0.332949    0.880583    0.830527    11.00000    0.04089    0.03155 =
         0.03650    0.00527    0.00410    0.01074
C00G  2    0.981868    0.782701    0.552758    11.00000    0.03766    0.04578 =
         0.03441    0.00771    0.00566   -0.00185
AFIX  43
H00G  3    0.974203    0.740693    0.515169    11.00000   -1.20000
AFIX   0
C00H  2    0.337682    0.914518    0.901602    11.00000    0.04946    0.04435 =
         0.03554    0.00372    0.00044    0.01505
AFIX  43
H00H  3    0.404568    0.927002    0.922638    11.00000   -1.20000
AFIX   0
C00I  2    1.006150    0.907623    0.661827    11.00000    0.04121    0.04462 =
         0.04697    0.00476   -0.00891   -0.01114
AFIX  43
H00I  3    1.012524    0.949900    0.699328    11.00000   -1.20000
AFIX   0
C00J  2    0.231636    0.861904    0.800437    11.00000    0.03908    0.04227 =
         0.04461    0.00240    0.00326    0.00907
AFIX  43
H00J  3    0.226493    0.838889    0.753093    11.00000   -1.20000
AFIX   0
C00K  2    0.138207    0.877634    0.841115    11.00000    0.04003    0.05410 =
         0.06030    0.01038    0.00516    0.01031
AFIX  43
H00K  3    0.070947    0.865247    0.820596    11.00000   -1.20000
AFIX   0
C00L  2    1.093985    0.886517    0.618425    11.00000    0.03352    0.06016 =
         0.05903    0.01629   -0.00693   -0.01337
AFIX  43
H00L  3    1.160400    0.914600    0.625810    11.00000   -1.20000
AFIX   0
C00M  2    0.243723    0.930037    0.941649    11.00000    0.05983    0.05251 =
         0.03916    0.00565    0.01462    0.02602
AFIX  43
H00M  3    0.248228    0.953124    0.988999    11.00000   -1.20000
AFIX   0
C00N  2    0.144319    0.911414    0.911573    11.00000    0.05047    0.06010 =
         0.05264    0.01419    0.01766    0.02431
AFIX  43
H00N  3    0.081567    0.921496    0.938493    11.00000   -1.20000
AFIX   0
C00O  2    1.081215    0.822971    0.563928    11.00000    0.03643    0.05553 =
         0.04814    0.01659    0.00697   -0.00456
AFIX  43
H00O  3    1.139724    0.807135    0.534551    11.00000   -1.20000
AFIX   0
HKLF 4


REM  Bia_dw4400_085K_a.res in Pccn
REM wR2 = 0.1549, GooF = S = 1.206, Restrained GooF = 1.206 for all data
REM R1 = 0.0887 for 4582 Fo > 4sig(Fo) and 0.1327 for all 6531 data
REM 213 parameters refined using 0 restraints

END

WGHT      0.0348      2.4887

REM Highest difference peak  0.596,  deepest hole -0.357,  1-sigma level  0.068
Q1    1   0.7562  0.7611  0.5493  11.00000  0.05    0.60
Q2    1   0.6968  0.7904  0.5885  11.00000  0.05    0.43
Q3    1   0.5743  0.8684  0.6963  11.00000  0.05    0.37
Q4    1   0.6324  0.8302  0.7418  11.00000  0.05    0.36
Q5    1   0.8238  0.5965  0.4211  11.00000  0.05    0.36
Q6    1   0.4326  0.8631  0.7520  11.00000  0.05    0.34
Q7    1   0.4754  0.8396  0.8014  11.00000  0.05    0.34
Q8    1   0.7720  0.7590  0.6309  11.00000  0.05    0.33
Q9    1   0.9021  0.5934  0.4013  11.00000  0.05    0.32
Q10   1   1.0337  0.7862  0.5756  11.00000  0.05    0.32
Q11   1   0.8716  0.8609  0.6780  11.00000  0.05    0.31
Q12   1   0.3870  0.8768  0.8100  11.00000  0.05    0.31
Q13   1   0.9439  0.8967  0.6555  11.00000  0.05    0.31
Q14   1   0.8446  0.5599  0.3484  11.00000  0.05    0.30
Q15   1   0.7543  0.6508  0.4778  11.00000  0.05    0.30
Q16   1   0.7940  0.7939  0.5845  11.00000  0.05    0.30
Q17   1   0.4821  0.8835  0.7996  11.00000  0.05    0.30
Q18   1   0.5642  0.8460  0.7903  11.00000  0.05    0.29
Q19   1   0.7958  0.6755  0.4795  11.00000  0.05    0.29
Q20   1   0.3393  0.9101  0.8587  11.00000  0.05    0.28
;
_shelx_res_checksum   16792

_shelx_hkl_file
;
   0   0   2 28070.1 1586.63   1
   0   0  -2 28364.9 1585.51   1
   0   0  -3 105.166 76.3504   1
   0   0   3 4.76028 78.7509   1
   0   0   4 299374. 16319.9   1
   0   0  -4 285792. 16318.1   1
   0   0  -5-137.884 106.919   1
   0   0   5-23.8164 123.845   1
   0   0  -6 1862.76 178.627   1
   0   0   6 1973.46 189.241   1
   0   0   8 108889. 5985.59   1
   0   0  -8 104255. 5981.43   1
   0   0  -9 13.0838 124.388   1
   0   0   9-83.1239 128.520   1
   0   0  10 126896. 6687.45   1
   0   0 -10 111838. 6678.13   1
   0   0 -11-15.7627 142.495   1
   0   0  11-33.2854 155.151   1
   0   0  12 11954.7 737.269   1
   0   0 -12 11343.6 729.307   1
   0   0 -13 291.503 174.332   1
   0   0  13 77.0102 180.230   1
   0   0 -15 164.681 180.089   1
   0   0  15-237.920 186.529   1
   0   0  16 27680.6 1644.41   1
   0   0 -17 91.1089 219.094   1
   0   0  17-143.370 230.917   1
   0   0  18 8961.51 653.546   1
   0   0 -18 10024.8 659.297   1
   0   0 -19 24.6145 212.325   1
   0   0  19 180.482 241.006   1
   0   0 -20 4583.21 405.297   1
   0   0  20 3531.48 404.292   1
   0   0 -21 421.728 274.040   1
   0   0  21 462.681 276.020   1
   0   0 -22 267.713 233.531   1
   0   0  22-278.679 256.537   1
   0   0 -23 243.954 283.036   1
   0   0  23 28.4667 277.104   1
   0   0 -24 1041.07 320.989   1
   0   0  24 840.221 309.307   1
   0   0  25 439.921 263.814   1
   0   0 -25 305.473 269.161   1
   0   0  26 4847.54 462.641   1
   0   0 -26 4147.14 443.417   1
   0   0  27-29.6583 304.647   1
   0   0 -27-112.739 306.231   1
   0   1   1 5.30729 35.8440   1
   0  -1  -1-4.86445 39.4341   1
   0  -1  -2 122132. 6709.39   1
   0   1   2 117832. 6710.95   1
   0   1   3-63.7561 97.6124   1
   0  -1   3-82.1522 68.5325   1
   0  -1  -3-5.33095 90.2582   1
   0   1  -3 69.1771 59.6138   1
   0  -1  -4 52351.9 2863.83   1
   0   1  -4 46069.3 2855.47   1
   0  -1   4 53470.3 2857.36   1
   0   1   4 52738.3 2866.33   1
   0  -1   5-13.8151 99.6447   1
   0   1   5 44.3829 126.426   1
   0  -1  -5 155.892 109.402   1
   0   1  -5 25.7348 86.3205   1
   0  -1   6 440.376 126.897   1
   0   1   6 62.7747 134.590   1
   0   1  -6 348.222 107.381   1
   0  -1  -6 391.912 130.044   1
   0  -1   7-29.9477 112.568   1
   0   1   7 155.080 137.005   1
   0   1  -7 112.684 108.559   1
   0  -1  -7-77.6980 131.593   1
   0   1   8 495.187 149.743   1
   0  -1  -8 624.647 151.335   1
   0  -1   9-25.8880 130.513   1
   0   1   9-14.7585 123.557   1
   0  -1  -9 83.2170 125.085   1
   0   1  -9 196.767 130.428   1
   0   1 -10 14064.9 873.498   1
   0  -1 -10 15278.0 885.758   1
   0  -1  10 14337.4 877.536   1
   0   1  10 14785.0 887.376   1
   0   1  11-243.807 159.111   1
   0  -1  11 126.645 146.503   1
   0  -1 -11 115.691 153.333   1
   0   1 -11-209.815 148.830   1
   0   1  12 449.483 197.757   1
   0  -1  12-17.2039 159.194   1
   0  -1 -12 177.062 165.055   1
   0   1 -12 309.497 152.292   1
   0   1  13-79.8039 184.629   1
   0  -1  13 18.5182 170.072   1
   0   1 -13 140.491 155.823   1
   0  -1 -13 188.615 175.429   1
   0   1 -14 15792.9 933.288   1
   0  -1 -14 15421.7 937.747   1
   0   1  14 13665.4 933.064   1
   0  -1  14 15617.9 937.105   1
   0   1  15-88.8573 214.680   1
   0  -1 -15 21.0388 204.728   1
   0  -1 -16 5462.74 460.996   1
   0   1 -16 5763.17 449.981   1
   0  -1  16 6021.63 461.141   1
   0   1  17 97.2630 240.903   1
   0  -1  17 70.3264 219.630   1
   0   1 -17 111.636 208.154   1
   0  -1 -17-92.7754 222.069   1
   0   1  18 631.277 233.484   1
   0  -1  18 415.945 232.581   1
   0  -1 -18 433.011 202.648   1
   0   1 -18 864.757 234.769   1
   0  -1  19-25.3936 243.114   1
   0   1 -19 48.7474 226.650   1
   0   1  20 1474.73 317.557   1
   0  -1 -20 1178.09 304.562   1
   0  -1  21-54.0902 255.331   1
   0   1  21 82.3029 263.980   1
   0   1 -21 259.864 248.300   1
   0  -1 -21 211.410 272.069   1
   0   1  22 754.411 268.147   1
   0  -1  22 250.277 255.363   1
   0  -1 -22 405.670 239.346   1
   0   1 -22 477.061 250.878   1
   0  -1  23-28.4484 284.927   1
   0   1 -23-53.9163 271.163   1
   0   1  24 3463.93 398.386   1
   0  -1 -24 2868.39 381.263   1
   0   1  25 29.1640 247.138   1
   0   1 -25-167.808 262.080   1
   0  -1  25 353.815 277.642   1
   0  -1 -25 220.493 253.136   1
   0   1 -26 2685.69 380.989   1
   0  -1  26 2294.00 375.530   1
   0  -1 -27 334.117 309.522   1
   0   1  27 264.484 302.297   1
   0   2   1-29.7908 66.9756   1
   0  -2  -1-94.8447 63.1009   1
   0  -2  -2 4920.40 285.321   1
   0   2   2 4199.88 286.797   1
   0  -2   3-31.9755 58.6679   1
   0   2   3 68.2828 96.4040   1
   0   2  -3 52.9185 54.3074   1
   0  -2  -3-18.8263 89.5550   1
   0  -2  -4 17621.8 991.453   1
   0   2  -4 16284.1 974.050   1
   0   2   4 19244.1 996.832   1
   0  -2   4 16748.4 974.030   1
   0  -2   5-5.83608 99.6333   1
   0   2   5-19.7362 113.326   1
   0   2  -5 5.54440 89.4571   1
   0  -2  -5 118.483 105.522   1
   0   2  -6 1682.30 156.656   1
   0  -2   6 1940.80 156.962   1
   0   2   7 192.685 143.925   1
   0  -2   7-44.8820 108.627   1
   0   2  -7 119.107 96.8593   1
   0  -2  -7 142.578 129.887   1
   0  -2  -8 23704.3 1426.33   1
   0   2  -8 24917.9 1413.71   1
   0  -2   8 24669.9 1414.98   1
   0   2   8 24847.7 1433.73   1
   0  -2   9-132.438 119.804   1
   0   2   9-62.5156 153.808   1
   0  -2  -9-29.3516 151.047   1
   0   2  -9 125.384 112.678   1
   0   2  10 2014.84 224.405   1
   0  -2  10 1757.90 183.072   1
   0   2 -10 1421.42 171.510   1
   0  -2 -10 1453.15 209.350   1
   0   2  11-200.160 151.536   1
   0  -2 -11-103.532 136.367   1
   0   2 -11-113.505 128.144   1
   0   2 -12 12719.1 809.192   1
   0  -2 -12 13777.7 824.491   1
   0   2  12 13243.8 828.419   1
   0  -2  12 13371.1 817.787   1
   0  -2  13-35.5738 172.317   1
   0   2 -13 135.930 151.996   1
   0  -2 -14 5465.94 436.905   1
   0   2 -14 5786.43 410.318   1
   0   2  14 5632.57 445.339   1
   0  -2  14 5232.08 411.315   1
   0  -2  15-81.9302 197.483   1
   0   2  15 45.5539 224.152   1
   0   2 -15 39.0945 187.146   1
   0  -2 -15-86.2306 207.364   1
   0   2  16 3635.85 374.039   1
   0  -2 -16 4945.52 390.849   1
   0   2 -16 4164.32 363.228   1
   0  -2  16 5153.67 389.373   1
   0   2  17 197.594 226.946   1
   0  -2  17 206.194 213.743   1
   0  -2 -17 70.6264 200.820   1
   0   2 -17 153.333 206.898   1
   0   2 -18 6011.41 468.690   1
   0  -2 -18 6659.91 487.299   1
   0  -2  18 5249.86 464.937   1
   0   2  19 52.8546 262.409   1
   0  -2  19-149.864 235.176   1
   0   2 -19 290.422 229.537   1
   0  -2  20 415.271 249.210   1
   0   2  20 162.524 254.527   1
   0  -2 -20-77.4605 255.367   1
   0   2 -20 124.773 229.285   1
   0   2  21 27.6194 256.911   1
   0  -2  21 484.039 265.893   1
   0   2 -21-358.887 248.383   1
   0  -2 -21 370.377 249.147   1
   0  -2 -22 5243.80 468.441   1
   0   2  22 4799.27 475.074   1
   0  -2  22 4136.22 452.329   1
   0   2  23 199.146 287.475   1
   0  -2  23 28.4976 263.780   1
   0   2 -23 81.0374 258.726   1
   0  -2 -23 272.836 298.677   1
   0   2  24 2273.25 320.243   1
   0   2 -24 2486.47 337.745   1
   0  -2  24 2358.51 342.122   1
   0  -2 -24 2436.62 322.856   1
   0   2  25 115.887 305.149   1
   0   2 -25 224.970 290.381   1
   0  -2  25 740.439 305.794   1
   0  -2 -25 27.4071 305.645   1
   0   2 -26 1139.36 317.092   1
   0  -2 -26 1404.63 348.948   1
   0  -2 -27 495.686 265.163   1
   0   2  27-87.2368 253.229   1
   0  -2 -28 2218.96 379.382   1
   0   2  28 1070.00 355.675   1
   0  -2 -29-135.487 305.598   1
   0   3   0-101.186 63.9586   1
   0  -3   0 58.0148 59.1994   1
   0   3   1 14.2561 78.8716   1
   0  -3  -1 30.5291 81.0693   1
   0  -3  -2 327723. 18335.3   1
   0   3   2 329269. 18335.3   1
   0   3   3 157.144 117.520   1
   0  -3  -3-14.4309 104.217   1
   0   3  -4 555269. 29947.8   1
   0  -3  -4 538308. 29970.0   1
   0   3   4 525100. 29972.7   1
   0  -3   4 522188. 29948.0   1
   0  -3   5 38.1115 74.9186   1
   0   3  -5-18.1909 72.0170   1
   0   3  -6 2446.19 194.935   1
   0  -3   6 2706.87 198.281   1
   0   3   6 3076.72 245.325   1
   0   3   7-13.7780 149.964   1
   0  -3   7 63.5001 101.878   1
   0   3  -7 22.5856 97.7641   1
   0  -3  -7-50.9354 136.561   1
   0   3  -8 104614. 5586.19   1
   0  -3  -8 91965.7 5601.18   1
   0  -3   8 100792. 5586.64   1
   0   3   8 98103.6 5608.48   1
   0   3   9 115.418 169.701   1
   0  -3  -9-61.8824 157.593   1
   0  -3 -10 9616.92 583.960   1
   0   3 -10 8816.68 545.672   1
   0   3  10 8483.22 579.561   1
   0  -3  10 8524.35 549.116   1
   0  -3  11 154.948 129.112   1
   0   3  11 18.9624 167.827   1
   0  -3 -11 71.8704 159.469   1
   0   3 -12 21610.6 1307.04   1
   0  -3  12 23030.4 1313.94   1
   0  -3  13-255.737 160.940   1
   0   3  13-42.5917 166.901   1
   0  -3 -13 40.2079 162.478   1
   0   3 -13 16.2725 156.565   1
   0   3 -14 12183.6 758.467   1
   0  -3 -14 11844.7 774.586   1
   0  -3  14 12505.9 766.347   1
   0   3  14 11516.8 780.063   1
   0   3  15-23.3441 238.289   1
   0  -3  15 79.2597 194.128   1
   0   3 -15-208.349 176.129   1
   0  -3 -15 220.495 234.676   1
   0  -3 -16 4306.57 396.943   1
   0   3  16 3807.81 394.579   1
   0  -3  17-223.065 209.116   1
   0   3  17 251.252 246.824   1
   0   3 -17 172.245 203.829   1
   0  -3 -17 478.786 247.505   1
   0   3 -18 12030.6 772.418   1
   0  -3  18 11725.2 775.806   1
   0  -3  19 24.6426 226.858   1
   0   3  19-240.109 260.794   1
   0   3 -19 47.0013 233.338   1
   0  -3 -19-25.3817 235.443   1
   0  -3  20 745.373 261.173   1
   0   3  20 1119.88 315.040   1
   0   3 -20 999.229 255.358   1
   0  -3 -20 985.969 304.062   1
   0   3  21 250.018 308.368   1
   0  -3 -21-239.241 285.070   1
   0   3 -22 1756.19 296.582   1
   0  -3  22 1630.47 305.734   1
   0   3  23-170.527 281.561   1
   0   3 -23 27.0379 265.487   1
   0  -3  23 284.698 287.579   1
   0  -3 -23-82.4180 272.164   1
   0   3  24 1378.63 345.030   1
   0   3 -24 1720.07 305.124   1
   0  -3  24 816.212 289.665   1
   0  -3 -24 1098.45 336.398   1
   0   3  26 433.111 277.379   1
   0  -3 -26 626.874 293.248   1
   0  -3 -27 108.803 326.676   1
   0   3  27 402.876 323.636   1
   0  -3 -28 405.655 315.936   1
   0   3  28 114.296 282.825   1
   0  -4   0 999999. 55333.0   1
   0   4   0 984442. 55334.1   1
   0   4   1-23.1966 91.3459   1
   0  -4  -1 149.560 89.9570   1
   0  -4  -2 317242. 17788.9   1
   0   4   2 320059. 17789.8   1
   0   4   3 62.2187 109.051   1
   0  -4  -3 24.5758 100.221   1
   0   4   4-155.763 152.040   1
   0  -4  -4-76.5850 128.228   1
   0   4   5-23.8752 138.425   1
   0   4  -5 10.1837 54.5835   1
   0  -4   5-14.3425 56.7811   1
   0  -4  -5 119.657 124.915   1
   0   4  -6 232228. 13535.4   1
   0  -4  -6 250587. 13566.4   1
   0   4   6 252329. 13569.9   1
   0  -4   6 245171. 13534.8   1
   0   4   7 29.4731 145.753   1
   0  -4  -7 218.871 131.981   1
   0   4  -7 58.9602 79.2317   1
   0  -4  -8 23790.5 1433.71   1
   0   4  -8 25923.2 1405.51   1
   0  -4   8 22987.1 1405.96   1
   0   4   8 25868.4 1442.66   1
   0   4   9-312.076 165.333   1
   0  -4   9-70.4436 105.040   1
   0  -4  -9-32.5093 151.671   1
   0   4  10 612.265 177.857   1
   0  -4 -10 803.669 174.182   1
   0  -4  11 171.392 129.171   1
   0   4  11-138.009 181.033   1
   0  -4 -11 18.6667 164.678   1
   0   4 -11-12.6039 121.808   1
   0  -4 -12 8043.45 580.395   1
   0   4 -12 9010.48 556.759   1
   0  -4  12 9424.08 563.760   1
   0   4  12 8287.59 587.554   1
   0  -4  13 177.862 165.745   1
   0   4  13-131.733 179.163   1
   0  -4 -13-103.552 173.872   1
   0   4 -13-77.6653 161.179   1
   0   4  14-298.371 206.379   1
   0  -4  14 193.630 172.462   1
   0  -4 -14-86.6160 190.501   1
   0   4 -14 16.9994 158.479   1
   0  -4  15-75.9492 168.902   1
   0   4  15 71.6423 249.275   1
   0  -4 -15 22.5388 231.504   1
   0   4 -15 147.344 182.874   1
   0  -4  16 61.1010 197.767   1
   0   4  16 642.780 274.300   1
   0  -4 -16 23.3650 244.764   1
   0   4 -16 352.749 184.121   1
   0   4  17 76.6062 261.833   1
   0  -4  17 108.618 203.138   1
   0   4 -17-62.1776 193.820   1
   0  -4 -17 510.540 254.366   1
   0   4 -18 6851.15 501.800   1
   0  -4 -18 6660.79 527.711   1
   0   4  18 6047.38 529.187   1
   0  -4  18 7521.44 511.862   1
   0   4  19 107.798 208.945   1
   0  -4  19 121.205 232.650   1
   0  -4 -19 102.507 202.933   1
   0   4 -19-91.8542 214.095   1
   0   4  20 1513.61 301.294   1
   0  -4 -20 1515.08 305.226   1
   0  -4  20 1371.94 285.101   1
   0   4 -20 1831.63 282.719   1
   0  -4 -21 79.8375 286.053   1
   0   4 -21-150.886 237.477   1
   0  -4  21-344.290 241.442   1
   0   4 -22 5508.72 460.627   1
   0  -4  22 4781.84 458.903   1
   0   4  22 5700.52 493.056   1
   0   4  23 170.526 252.946   1
   0   4 -23 700.591 281.945   1
   0  -4  23-284.007 265.548   1
   0  -4 -23 54.8814 257.215   1
   0   4 -24 773.827 277.090   1
   0   4  24 371.482 285.128   1
   0  -4 -24 684.203 288.812   1
   0   4  25 458.656 311.587   1
   0  -4 -25-81.6699 304.986   1
   0   4  26 343.889 301.812   1
   0  -4 -26 162.159 308.626   1
   0   4  27 28.4933 274.078   1
   0  -4 -28 2906.33 406.314   1
   0   4  28 2566.42 405.439   1
   0  -4 -29 421.370 329.151   1
   0   4  29-83.3332 291.819   1
   0   5   0 121.245 79.0123   1
   0  -5   0 39.1443 76.6694   1
   0   5  -1 35.7501 55.5855   1
   0   5   1-61.8251 98.1363   1
   0  -5   1-23.5060 51.0797   1
   0  -5  -1-88.5903 89.4375   1
   0  -5  -2 17430.1 1052.60   1
   0   5   2 19041.7 1057.07   1
   0  -5  -3 100.045 105.361   1
   0   5   3 29.9833 113.887   1
   0  -5  -5 95.0589 125.374   1
   0   5   5 103.070 133.253   1
   0   5   6 23012.5 1425.09   1
   0   5  -6 24077.7 1383.21   1
   0  -5   6 26219.6 1385.13   1
   0  -5  -6 22334.6 1420.66   1
   0   5   7 31.3346 152.408   1
   0  -5   7 134.022 75.8633   1
   0  -5  -8 2638.14 256.607   1
   0   5   8 2325.81 261.276   1
   0  -5   8 2695.96 183.519   1
   0   5  -8 2373.11 178.640   1
   0   5  -9 33.8265 85.9675   1
   0  -5  -9 34.0713 166.900   1
   0  -5   9-79.8248 97.5906   1
   0   5   9-54.5546 174.511   1
   0   5 -10 5908.77 399.556   1
   0  -5 -10 6700.14 450.663   1
   0  -5  10 6292.84 402.454   1
   0   5  10 6366.18 450.271   1
   0   5 -11 34.8048 119.412   1
   0  -5  11-84.3977 121.538   1
   0   5 -12 2530.02 217.996   1
   0  -5 -12 1954.15 258.942   1
   0  -5  12 2220.97 210.368   1
   0   5  12 1941.42 268.349   1
   0   5 -13 72.5155 140.489   1
   0  -5 -13-63.8858 206.749   1
   0   5  13-180.742 214.770   1
   0  -5  13 167.187 159.597   1
   0   5  14 2706.98 347.088   1
   0   5 -14 3220.94 274.613   1
   0  -5  14 3308.03 287.449   1
   0   5 -15-69.0903 166.918   1
   0  -5 -15 184.130 229.018   1
   0  -5  15 109.214 184.255   1
   0   5  15-317.273 269.483   1
   0   5  16 4836.35 439.658   1
   0  -5 -16 4465.78 424.739   1
   0  -5  16 4543.68 382.416   1
   0   5 -16 5425.32 383.708   1
   0   5  17-25.9325 254.760   1
   0  -5 -17-246.616 250.295   1
   0   5  18 1597.76 283.995   1
   0   5 -18 1109.19 235.596   1
   0  -5  18 1549.53 246.381   1
   0  -5 -18 1114.43 281.631   1
   0   5  19 81.6620 210.069   1
   0  -5 -19 180.991 229.881   1
   0   5 -19 451.334 213.534   1
   0  -5  19 451.325 231.660   1
   0   5  20 11664.1 845.664   1
   0  -5  20 13632.8 839.127   1
   0   5 -20 13367.8 837.065   1
   0  -5 -20 12067.7 842.018   1
   0   5 -21-148.985 237.729   1
   0  -5  21 209.327 235.905   1
   0   5  22 3817.83 464.206   1
   0   5 -22 5443.29 435.583   1
   0  -5  22 4940.05 446.481   1
   0  -5 -22 5187.38 472.221   1
   0   5 -23 187.005 277.557   1
   0  -5 -23 465.828 293.100   1
   0   5  23 113.612 289.681   1
   0  -5 -25 486.974 307.696   1
   0   5  25 455.999 311.874   1
   0  -5 -26 1795.47 366.251   1
   0   5  26 1421.85 362.630   1
   0   5  27 281.972 280.604   1
   0  -5 -27 399.291 303.761   1
   0  -5 -28-315.678 283.188   1
   0  -5 -29 621.156 345.191   1
   0   5  29-246.315 321.106   1
   0  -6   0 20986.9 1226.81   1
   0   6   0 22087.6 1229.13   1
   0  -6  -1 66.4543 85.0681   1
   0  -6   1-4.29027 60.0415   1
   0   6  -1-59.5068 63.3494   1
   0   6   1 79.2760 87.6904   1
   0   6   2 54187.6 3262.84   1
   0  -6  -2 58802.5 3262.93   1
   0   6  -2 58700.7 3236.91   1
   0  -6  -4 125370. 6959.75   1
   0   6   4 122603. 6962.30   1
   0   6   5-222.356 143.418   1
   0  -6  -5 25.8227 134.066   1
   0  -6  -6 122834. 6837.38   1
   0   6   6 120358. 6840.51   1
   0   6   7 182.047 158.817   1
   0  -6  -7 77.4183 155.072   1
   0   6  -7 22.0036 51.2659   1
   0  -6   7-46.6322 53.7196   1
   0   6   8 2708.47 269.461   1
   0   6  -8 2423.33 187.250   1
   0  -6   8 3480.77 199.162   1
   0  -6  -8 3134.98 270.651   1
   0   6   9 37.9885 171.719   1
   0  -6  -9-71.4141 161.835   1
   0   6  -9-77.7787 79.7601   1
   0  -6   9-22.5973 85.2506   1
   0   6  10 7888.87 562.873   1
   0   6 -10 8320.72 510.737   1
   0  -6 -10 7075.18 553.866   1
   0  -6 -11 20.0187 174.779   1
   0   6  11-445.965 194.628   1
   0  -6  11-54.2673 114.417   1
   0   6  12 4989.10 415.774   1
   0   6 -12 4811.56 346.536   1
   0  -6  12 5164.83 350.071   1
   0  -6 -12 5368.61 410.265   1
   0   6  13 69.6981 227.642   1
   0  -6 -13 262.537 216.294   1
   0   6 -13 254.939 146.356   1
   0  -6  13-183.596 139.653   1
   0   6  14 6993.11 559.257   1
   0   6 -14 7269.41 505.306   1
   0  -6  14 8058.90 513.878   1
   0  -6 -14 8610.11 564.051   1
   0   6  15-24.9062 236.219   1
   0  -6 -15-211.467 230.745   1
   0   6 -15 278.925 169.254   1
   0  -6  15 86.3260 170.709   1
   0  -6  16 3997.10 340.799   1
   0   6 -16 4308.19 337.579   1
   0  -6 -17 50.0204 221.859   1
   0  -6  17 40.4902 180.574   1
   0   6  17 26.3212 240.440   1
   0   6 -17-19.2884 182.917   1
   0   6  18 673.577 226.570   1
   0  -6 -18-102.427 203.876   1
   0  -6 -19 182.449 242.519   1
   0  -6  19 254.515 234.370   1
   0   6  19 219.695 259.936   1
   0   6 -19-21.8716 219.216   1
   0  -6 -20 2960.26 359.973   1
   0  -6  20 3112.11 343.602   1
   0   6  20 2872.31 371.952   1
   0   6 -20 2563.57 313.450   1
   0  -6 -21 53.5719 291.550   1
   0  -6  21-310.247 234.953   1
   0   6  21-84.5409 302.215   1
   0   6 -21 436.810 232.342   1
   0   6  22 1359.00 337.487   1
   0  -6 -22 1521.59 344.235   1
   0   6  23 113.458 290.400   1
   0  -6 -23 328.246 295.799   1
   0  -6 -24 54.2840 240.785   1
   0   6  25 28.3279 296.310   1
   0  -6 -25 134.350 296.205   1
   0   6  27 139.504 305.710   1
   0  -6 -27 394.665 311.775   1
   0  -6 -28 1037.75 263.927   1
   0   6  28 329.806 256.707   1
   0   7   0-73.0058 82.2698   1
   0   7   1-17.8359 107.347   1
   0   7  -1 100.160 70.0295   1
   0  -7   1 47.2650 66.8144   1
   0  -7  -1-50.3959 95.6817   1
   0   7   2 24847.1 1489.32   1
   0  -7   2 26023.9 1460.63   1
   0  -7  -2 26878.9 1491.16   1
   0   7   3-120.088 117.455   1
   0  -7  -3-33.6415 107.435   1
   0   7   4 3350.20 267.909   1
   0  -7  -4 3481.26 261.826   1
   0   7   5-74.2508 133.527   1
   0  -7  -5 83.2512 136.851   1
   0   7   6 7495.61 478.467   1
   0  -7  -6 6535.39 466.255   1
   0  -7  -7-49.1265 146.551   1
   0   7   7 261.668 151.834   1
   0   7  -8 32868.6 1846.95   1
   0   7   8 33791.8 1916.42   1
   0  -7  -8 34838.2 1914.97   1
   0  -7   8 32475.8 1847.21   1
   0   7   9 138.641 166.776   1
   0   7  -9-5.26766 69.4461   1
   0  -7   9 5.55538 72.2303   1
   0  -7  -9-93.4834 153.548   1
   0   7  10 167.476 195.774   1
   0   7 -10 7.02642 79.1473   1
   0  -7  10 275.135 93.8924   1
   0  -7 -10 177.408 185.720   1
   0   7  11-285.819 221.144   1
   0   7 -11-8.63483 98.9975   1
   0  -7  11 9.59932 101.387   1
   0  -7 -12 4663.64 391.379   1
   0   7  12 4153.66 399.924   1
   0   7  13 23.8490 238.361   1
   0   7 -13-11.9683 125.462   1
   0  -7  13 217.768 144.460   1
   0  -7 -13-67.3229 224.290   1
   0   7  14 98.6775 258.021   1
   0   7 -14 528.276 147.354   1
   0  -7  14 435.119 158.109   1
   0  -7 -14 348.345 246.354   1
   0   7  15-253.986 256.025   1
   0   7 -15-90.7192 145.118   1
   0  -7  15 64.6377 153.997   1
   0  -7 -15 23.9422 234.047   1
   0   7  16 442.985 263.275   1
   0   7 -16 83.0768 157.284   1
   0  -7  16-17.7825 166.276   1
   0  -7 -16 49.3326 244.426   1
   0   7  17-80.0309 270.610   1
   0   7 -17-72.4036 183.615   1
   0  -7  17 38.7272 185.384   1
   0  -7 -17 202.629 256.932   1
   0   7  18 1416.36 311.789   1
   0   7 -18 781.978 212.649   1
   0  -7  18 460.221 212.506   1
   0  -7 -18 1448.54 309.414   1
   0   7  19 664.448 309.549   1
   0  -7 -19 813.915 305.782   1
   0   7 -20 1355.93 244.554   1
   0   7  20 1121.71 331.857   1
   0  -7 -20 849.780 316.373   1
   0   7  21-423.378 313.482   1
   0  -7 -21 781.089 306.409   1
   0   7  22 566.538 300.772   1
   0  -7 -22 325.964 304.117   1
   0   7  24 367.371 279.526   1
   0  -7 -24 1404.10 289.569   1
   0  -7 -25 186.645 312.324   1
   0   7  26-27.9391 323.456   1
   0   7  27 496.326 322.155   1
   0  -7 -27 363.724 312.173   1
   0  -7 -28 485.705 263.796   1
   0   7  28 785.961 264.817   1
   0  -8   0 26359.9 1505.27   1
   0  -8  -1 93.3272 91.6481   1
   0  -8   1-55.4759 73.4154   1
   0   8  -1 13.1174 75.5741   1
   0   8   1 119.527 101.472   1
   0  -8   2 41117.3 2276.91   1
   0   8  -2 39893.6 2278.58   1
   0   8   3-38.9918 112.428   1
   0   8   4 490.560 145.053   1
   0  -8  -4 108.716 131.059   1
   0   8   5-173.715 140.855   1
   0  -8  -5 178.582 136.293   1
   0  -8  -6 24678.6 1488.50   1
   0   8   6 26420.6 1496.88   1
   0   8   7-165.034 158.791   1
   0  -8  -7-121.026 161.773   1
   0  -8  -8 18164.2 1073.44   1
   0   8   8 17224.9 1073.15   1
   0  -8 -10-20.4182 177.097   1
   0   8 -10-4.49386 62.7522   1
   0  -8  10 23.1551 66.2260   1
   0   8  10-21.7300 197.467   1
   0   8  11 408.888 248.162   1
   0  -8 -11 21.3474 227.655   1
   0   8 -11-26.2120 86.1201   1
   0  -8  11 89.4154 84.9035   1
   0  -8 -12 2220.31 289.785   1
   0   8 -12 2055.12 174.288   1
   0  -8  12 2084.10 182.512   1
   0   8  12 1842.41 296.635   1
   0   8  13 48.9158 216.360   1
   0  -8 -13-229.986 213.863   1
   0   8 -13-51.0571 114.737   1
   0  -8  13 109.625 125.681   1
   0  -8 -14 1779.91 246.701   1
   0   8 -14 1949.03 197.872   1
   0  -8  14 1593.83 192.095   1
   0   8 -15 216.251 144.530   1
   0  -8  15 294.458 162.019   1
   0   8  16 4585.99 446.521   1
   0   8 -16 4784.99 375.313   1
   0  -8  16 6004.96 392.770   1
   0  -8 -16 5531.48 452.917   1
   0   8  17 270.936 263.640   1
   0  -8 -17 205.625 244.333   1
   0   8 -17 16.7328 170.808   1
   0  -8  17-220.028 180.447   1
   0   8  18 7965.98 638.708   1
   0   8 -18 8651.68 587.524   1
   0  -8  18 9660.89 607.541   1
   0  -8 -18 8799.98 638.443   1
   0   8 -19-178.422 191.838   1
   0  -8 -20-53.4825 244.688   1
   0   8  20 591.842 255.158   1
   0  -8 -21 134.823 231.562   1
   0   8  21 339.494 216.556   1
   0  -8 -22 2550.05 334.223   1
   0   8  22 2321.67 337.838   1
   0  -8 -23-54.3511 287.581   1
   0   8  23-28.2360 290.021   1
   0  -8 -24 5261.99 492.943   1
   0   8  24 4919.05 493.889   1
   0  -8 -25-52.6286 314.799   1
   0   8  25-27.9602 323.182   1
   0  -8 -26 598.030 317.659   1
   0   8  26 497.807 325.728   1
   0   8  27 27.2380 249.122   1
   0  -8 -27 743.502 269.553   1
   0  -9   0-8.78474 88.7617   1
   0   9   0 93.1528 96.8694   1
   0  -9   1 42.6426 80.3009   1
   0   9  -1 44.8692 82.0216   1
   0   9   2 20095.7 1145.92   1
   0  -9   2 19492.8 1111.34   1
   0  -9  -2 19589.0 1140.25   1
   0   9  -2 19356.4 1113.38   1
   0  -9  -3-39.4745 112.163   1
   0   9   4 13404.4 831.769   1
   0  -9  -4 14014.0 831.213   1
   0  -9  -5 47.2646 146.988   1
   0   9   5 184.871 168.061   1
   0   9   6 7901.86 534.791   1
   0   9   7 19.2877 179.358   1
   0  -9  -7-54.2849 163.575   1
   0   9   9-85.9966 222.176   1
   0  -9  -9 20.1804 201.244   1
   0   9  10 2047.28 257.823   1
   0  -9 -10 2365.47 267.136   1
   0   9  11 46.8491 238.146   1
   0  -9 -11 88.0007 219.895   1
   0   9  12 2160.99 294.856   1
   0  -9 -12 2052.08 278.788   1
   0  -9  12 1564.23 132.911   1
   0   9 -12 1728.31 132.955   1
   0  -9 -13 376.792 214.587   1
   0  -9  13 76.4380 97.5171   1
   0   9  13 175.233 202.295   1
   0   9 -13-66.7705 96.5192   1
   0  -9  14 3822.81 268.037   1
   0   9 -14 3408.13 261.262   1
   0   9  15-79.1450 262.002   1
   0  -9 -15 274.968 246.622   1
   0   9  16 1160.15 300.748   1
   0   9 -16 616.242 154.849   1
   0  -9  16 635.201 167.858   1
   0  -9 -16 460.038 279.133   1
   0   9  17 383.796 310.128   1
   0   9 -17 59.5106 157.747   1
   0  -9  17-172.600 167.007   1
   0  -9 -17-285.863 286.446   1
   0   9 -18 779.971 185.232   1
   0   9  18 695.354 316.943   1
   0  -9 -18 473.933 285.962   1
   0   9  19 28.1222 296.597   1
   0  -9 -19 319.014 297.836   1
   0   9  20 622.378 324.917   1
   0  -9 -20 724.183 308.790   1
   0   9  21 1048.11 335.009   1
   0  -9 -21 674.447 319.379   1
   0   9  22 254.320 330.731   1
   0  -9 -22 353.204 314.497   1
   0   9  23-197.142 327.644   1
   0  -9 -23 322.338 311.003   1
   0   9  24 392.080 313.371   1
   0  -9 -24 132.434 296.411   1
   0   9  25 415.715 288.019   1
   0  -9 -25 182.439 265.989   1
   0  -9 -27 252.756 302.822   1
   0   9  27 349.266 296.598   1
   0 -10   0 36964.9 2117.14   1
   0  10   0 37399.9 2118.16   1
   0  10   1 96.0810 120.543   1
   0  10  -1-41.9659 83.8785   1
   0 -10  -1-67.9413 117.017   1
   0 -10   1 23.6043 87.1862   1
   0  10   2 501.558 148.927   1
   0 -10   2 291.958 73.4153   1
   0  10  -2 266.817 82.1002   1
   0 -10  -2 459.067 131.968   1
   0  10   3 180.611 153.958   1
   0  10  -3-5.96351 42.8397   1
   0 -10  -3 183.360 135.993   1
   0  10   4 889.163 182.024   1
   0 -10  -4 616.757 168.952   1
   0  10   5-177.849 175.928   1
   0 -10  -5-66.6542 161.542   1
   0 -10  -6 1997.11 232.176   1
   0  10   7-20.2075 206.303   1
   0 -10  -7-94.6828 170.309   1
   0  10   8 212.994 212.544   1
   0 -10  -8 79.8926 202.335   1
   0  10   9-334.859 193.968   1
   0 -10 -10 16262.7 973.665   1
   0  10  10 14820.6 973.961   1
   0 -10 -11 67.9633 206.942   1
   0  10  11-72.3383 213.306   1
   0 -10 -12 935.914 258.028   1
   0  10  12 548.044 254.508   1
   0 -10 -13 96.7061 208.674   1
   0  10  13-409.905 229.294   1
   0 -10 -14 124.396 237.102   1
   0  10 -14 101.691 66.3772   1
   0 -10  14 40.6121 59.9370   1
   0  10  14 183.989 243.839   1
   0 -10 -15-152.723 262.528   1
   0  10 -15 87.0311 91.0491   1
   0 -10  15-35.9978 93.5522   1
   0 -10 -16 2615.47 340.564   1
   0  10  16 2652.46 367.371   1
   0  10 -16 2065.72 194.335   1
   0  10  17-194.375 287.170   1
   0 -10 -17 577.700 287.586   1
   0  10  18 196.597 280.707   1
   0 -10 -18-26.5228 258.707   1
   0  10  19 28.2832 258.452   1
   0 -10 -19 214.217 250.954   1
   0  10  20 736.747 277.724   1
   0 -10 -20 781.799 260.352   1
   0  10  22 563.767 274.431   1
   0 -10 -22 189.573 254.542   1
   0  10  23 308.267 288.126   1
   0 -10 -23 160.250 282.375   1
   0  10  24 194.596 320.546   1
   0 -10 -24 814.690 316.193   1
   0  10  25 109.787 322.836   1
   0 -10 -25-103.164 305.723   1
   0  10  26 378.242 346.228   1
   0 -10 -26 481.722 329.264   1
   0  11   1 52.1302 135.261   1
   0 -11  -1-98.1571 122.396   1
   0 -11   1-60.4909 102.488   1
   0  11  -1-92.8705 103.503   1
   0 -11  -2 2342.03 219.579   1
   0 -11   2 2245.05 167.077   1
   0  11  -2 2197.63 170.856   1
   0  11   2 2254.77 225.310   1
   0 -11  -3 136.462 149.323   1
   0 -11   3 86.2664 44.2394   1
   0  11  -3 101.625 51.4487   1
   0  11   3 257.363 159.804   1
   0  11   4 889.864 177.713   1
   0 -11  -4 853.456 181.313   1
   0  11   5-300.085 185.444   1
   0 -11  -5 176.477 183.525   1
   0  11   6 1018.22 216.589   1
   0 -11  -6 1347.70 218.675   1
   0  11   8 3942.03 347.175   1
   0 -11  -8 3530.88 341.258   1
   0 -11  -9 65.0481 214.835   1
   0  11  10 2857.27 319.035   1
   0 -11 -10 2465.07 303.829   1
   0  11  11 223.323 239.348   1
   0 -11 -11 46.7731 226.119   1
   0  11  12 613.936 260.651   1
   0  11  13-236.027 262.143   1
   0 -11 -13 24.7846 245.055   1
   0 -11 -14 11856.7 730.227   1
   0  11  14 9636.98 724.041   1
   0  11  15-519.945 299.230   1
   0 -11 -15 25.8350 264.049   1
   0  11  16 3800.77 428.523   1
   0 -11 -16 3878.91 409.790   1
   0  11  18 226.328 235.749   1
   0 -11 -18 294.433 233.277   1
   0  11  19-28.3708 246.105   1
   0 -11 -19 161.789 232.564   1
   0  11  20 1390.40 320.517   1
   0 -11 -20 2140.96 320.166   1
   0  11  21-113.071 291.633   1
   0 -11 -21 379.819 286.087   1
   0  11  22 1125.10 327.312   1
   0 -11 -22 1097.94 308.198   1
   0  11  24-110.401 277.738   1
   0 -11 -24 388.637 277.975   1
   0  11  25 1006.35 291.746   1
   0 -11 -25 484.464 267.639   1
   0  11  26 2081.90 302.603   1
   0 -11 -26 1428.33 278.824   1
   0  12   1 13.9554 141.923   1
   0 -12  -1-13.3036 131.864   1
   0 -12   1 168.979 110.331   1
   0  12  -1 80.9002 116.393   1
   0  12   2 6060.81 441.823   1
   0 -12   2 5818.11 393.569   1
   0  12  -2 7191.51 402.224   1
   0 -12  -2 6888.15 440.676   1
   0 -12  -3-16.1304 166.695   1
   0 -12   3 9.53335 43.8950   1
   0  12  -3-45.3159 52.1290   1
   0  12   3-171.775 175.346   1
   0  12   4 760.301 189.279   1
   0 -12  -4 1151.59 196.527   1
   0  12   5-59.4152 175.734   1
   0 -12  -5-93.3602 182.567   1
   0  12   7 22.0350 207.046   1
   0 -12  -7 207.818 187.975   1
   0  12   8 276.410 212.724   1
   0 -12  -8 543.397 219.347   1
   0  12   9 479.078 226.714   1
   0 -12  -9 361.675 217.665   1
   0  12  10 3544.43 358.997   1
   0 -12 -10 2948.61 331.444   1
   0  12  11-127.993 249.186   1
   0 -12 -11-120.848 232.043   1
   0 -12 -13 329.576 265.785   1
   0  12  14 1121.80 294.657   1
   0 -12 -14 1393.83 288.590   1
   0  12  15-444.931 279.114   1
   0 -12 -15 497.825 265.793   1
   0  12  16-168.702 297.682   1
   0  12  17 453.491 301.009   1
   0 -12 -17 187.461 272.212   1
   0  12  18 568.654 250.366   1
   0 -12 -18 215.952 236.466   1
   0  12  19 199.162 280.076   1
   0 -12 -19 54.2911 253.143   1
   0  12  20 709.158 334.836   1
   0 -12 -20 516.536 297.277   1
   0  12  21 564.871 340.968   1
   0 -12 -21 161.173 302.446   1
   0  12  22 449.068 338.947   1
   0 -12 -22 899.942 320.378   1
   0  12  23 249.839 340.094   1
   0 -12 -23 26.0239 309.043   1
   0  12  25 833.922 356.201   1
   0 -12 -25 227.066 316.452   1
   0 -13   0-12.1809 127.659   1
   0  13   0-52.3454 140.085   1
   0  13   1 14.9528 155.459   1
   0 -13  -1-13.9218 142.112   1
   0 -13   1 209.672 119.624   1
   0  13  -1-152.540 116.630   1
   0  13   2 14749.3 895.589   1
   0 -13   2 13973.6 848.652   1
   0  13  -2 14739.0 853.249   1
   0 -13  -2 15966.7 896.468   1
   0  13   3 199.710 171.789   1
   0 -13  -3-51.4432 152.982   1
   0 -13  -4 5266.37 392.173   1
   0  13   4 4873.16 396.941   1
   0  13   5-62.5427 200.779   1
   0 -13  -5-273.969 201.654   1
   0  13   6 1142.47 235.266   1
   0 -13  -6 826.571 224.119   1
   0  13   7 230.325 239.574   1
   0 -13  -7 64.9860 197.506   1
   0 -13  -8 3657.50 346.533   1
   0  13   8 3789.52 364.329   1
   0  13   9 99.4386 218.546   1
   0 -13  -9 397.687 212.501   1
   0  13  10 51.2668 234.163   1
   0 -13 -10 24.1280 214.039   1
   0  13  12 4149.56 429.420   1
   0 -13 -12 4284.12 408.749   1
   0  13  13 82.3539 241.567   1
   0 -13 -13-258.280 212.875   1
   0  13  14 2089.55 356.764   1
   0 -13 -14 1630.29 323.049   1
   0  13  15 84.5530 248.639   1
   0 -13 -15-133.017 235.345   1
   0  13  16 340.592 306.029   1
   0 -13 -16 296.027 280.343   1
   0 -13 -17 297.561 290.025   1
   0 -13 -18 489.947 273.972   1
   0  13  20 539.065 312.495   1
   0  13  21 197.540 337.258   1
   0  13  22 418.501 342.515   1
   0 -13 -22 105.136 318.986   1
   0  13  23 82.5543 339.576   1
   0 -13 -23 206.225 307.557   1
   0  13  24-27.0746 333.053   1
   0 -13 -24 633.225 331.064   1
   0 -14   0 565.946 148.504   1
   0  14   0 1141.87 165.577   1
   0 -14  -1 222.263 147.440   1
   0  14   1-238.921 169.202   1
   0  14   2 511.274 188.604   1
   0 -14   2 602.342 107.410   1
   0  14  -2 609.835 119.436   1
   0 -14  -2 738.214 176.272   1
   0  14   3-57.3922 194.476   1
   0 -14  -3 108.433 179.045   1
   0  14   4 553.404 200.085   1
   0 -14  -4 234.382 175.462   1
   0  14   5 217.733 204.035   1
   0 -14  -5 516.714 202.645   1
   0  14   6 206.306 209.201   1
   0 -14  -6 671.375 215.948   1
   0  14   7-143.810 220.686   1
   0 -14  -7-22.5492 206.564   1
   0  14   8-124.392 232.573   1
   0 -14  -8-93.6742 208.961   1
   0  14   9-256.830 236.830   1
   0 -14  -9-241.842 217.897   1
   0  14  11 486.116 263.933   1
   0 -14 -11 152.668 230.633   1
   0  14  12 3743.57 405.099   1
   0 -14 -12 4539.77 406.692   1
   0  14  13 195.511 285.835   1
   0 -14 -13 132.156 266.573   1
   0  14  14 226.045 237.966   1
   0 -14 -14-53.5130 219.782   1
   0  14  15 740.992 315.286   1
   0 -14 -15 620.883 298.885   1
   0  14  16 1717.55 291.435   1
   0 -14 -16 817.774 264.730   1
   0  14  17 28.6638 313.125   1
   0 -14 -17 54.8161 296.136   1
   0  14  19-256.809 259.306   1
   0 -14 -19 189.516 242.791   1
   0  14  20 170.343 311.537   1
   0 -14 -20 293.828 263.207   1
   0  14  21 365.491 348.545   1
   0 -14 -21 657.577 321.631   1
   0  14  22 2023.23 392.852   1
   0 -14 -22 1038.03 337.244   1
   0 -14 -23 612.045 321.295   1
   0 -14 -24-75.1330 302.331   1
   0 -15   0-187.992 128.580   1
   0  15   0 148.152 149.670   1
   0 -15  -1 77.8380 150.939   1
   0  15   1 168.231 158.522   1
   0 -15  -2 1283.41 206.351   1
   0 -15   2 1239.03 137.522   1
   0  15  -2 1552.39 150.727   1
   0  15   2 1491.71 222.826   1
   0  15   3 141.522 203.567   1
   0 -15  -3 187.772 183.782   1
   0  15   5-318.431 232.527   1
   0 -15  -5-150.410 208.998   1
   0  15   6 23.8280 229.253   1
   0 -15  -6-181.585 214.789   1
   0  15   7 173.750 242.191   1
   0 -15  -7 94.5190 226.347   1
   0 -15  -8 8823.25 584.232   1
   0  15   8 6956.90 570.226   1
   0  15   9-26.4256 252.405   1
   0 -15  -9 100.355 243.021   1
   0  15  10 1651.19 317.710   1
   0 -15 -10 1645.21 291.557   1
   0  15  11-55.1953 263.600   1
   0 -15 -11-26.2250 248.105   1
   0  15  12 532.850 265.060   1
   0 -15 -12 719.484 259.295   1
   0  15  13-283.961 267.395   1
   0 -15 -13 80.9663 265.066   1
   0  15  15-57.5339 257.673   1
   0 -15 -15 549.635 255.313   1
   0  15  16 922.679 342.689   1
   0 -15 -16 964.355 319.211   1
   0  15  17 173.056 251.783   1
   0  15  18 748.698 347.487   1
   0 -15 -18 216.443 298.764   1
   0  15  19-486.039 338.911   1
   0 -15 -19 510.531 307.548   1
   0  15  20 1472.55 299.107   1
   0 -15 -20 1217.49 271.488   1
   0  15  21-27.9896 312.759   1
   0 -15 -21 574.725 302.396   1
   0  15  22 413.287 360.154   1
   0 -15 -22 309.048 308.729   1
   0 -15 -23-151.441 306.934   1
   0  15  23 53.9897 354.125   1
   0  16   0 11854.6 731.075   1
   0 -16   0 11452.5 717.148   1
   0 -16  -1-129.787 165.615   1
   0  16   1 249.054 181.602   1
   0  16   2 196.406 190.895   1
   0  16  -2 332.991 104.069   1
   0 -16  -2 471.677 183.931   1
   0 -16   2 212.940 91.3684   1
   0 -16  -3 197.600 195.451   1
   0  16   3 42.5145 213.011   1
   0  16   4 4418.04 400.208   1
   0 -16  -4 4737.03 389.899   1
   0  16   5-47.7129 212.249   1
   0 -16  -5-110.794 209.676   1
   0  16   6 4554.82 394.208   1
   0 -16  -6 3496.48 361.429   1
   0  16   7 206.298 245.999   1
   0 -16  -7 217.340 228.208   1
   0  16   8-450.910 255.289   1
   0 -16  -8 125.279 237.775   1
   0  16   9 435.295 256.757   1
   0 -16  -9-411.324 243.793   1
   0  16  10 2055.08 349.460   1
   0 -16 -10 3597.18 361.394   1
   0  16  11 225.892 280.992   1
   0 -16 -11-53.3948 258.030   1
   0  16  12 171.615 299.377   1
   0 -16 -12 243.378 253.615   1
   0  16  14 1422.34 333.329   1
   0 -16 -14 1071.13 303.003   1
   0  16  15 554.129 328.910   1
   0 -16 -15 218.907 293.629   1
   0  16  16 932.519 290.716   1
   0 -16 -16 1339.87 274.868   1
   0  16  17 174.148 336.130   1
   0 -16 -17 136.214 305.694   1
   0  16  18 461.636 269.399   1
   0 -16 -18 107.729 236.097   1
   0  16  20 1213.98 366.061   1
   0 -16 -20 26.3237 296.926   1
   0 -16 -22 178.456 279.704   1
   0  16  22 572.691 325.861   1
   0  17   0 15.9198 167.814   1
   0  17   1 114.365 191.825   1
   0 -17  -2 245.040 180.935   1
   0  17   2 723.683 223.986   1
   0 -17  -4 1191.12 254.422   1
   0  17   4 852.230 257.493   1
   0 -17  -5-347.766 211.797   1
   0  17   5 373.585 239.017   1
   0 -17  -6 2820.14 311.862   1
   0  17   6 1997.05 313.625   1
   0  17   7 482.096 247.924   1
   0 -17  -7-149.259 233.752   1
   0  17   9 365.114 271.235   1
   0 -17  -9 209.086 244.143   1
   0  17  10 1685.98 327.643   1
   0 -17 -10 1303.74 285.865   1
   0  17  11 289.635 299.669   1
   0 -17 -11 242.640 270.412   1
   0  17  13-29.4058 295.197   1
   0 -17 -13-164.359 254.155   1
   0  17  14 1886.58 330.458   1
   0 -17 -14 1840.32 311.791   1
   0  17  15-235.621 310.482   1
   0 -17 -15 329.416 279.655   1
   0  17  16 676.074 347.868   1
   0 -17 -16 54.7229 298.393   1
   0  17  17 321.018 264.026   1
   0 -17 -17 81.5051 235.213   1
   0  17  19 542.308 305.880   1
   0 -17 -19 26.6155 255.849   1
   0 -17 -21-180.029 300.314   1
   0  17  21-192.833 353.711   1
   0  18   5 25.9690 240.883   1
   0  18   6 2507.05 350.115   1
   0  18   8 825.500 307.576   1
   0 -18  -9 404.004 266.790   1
   0  18   9 202.873 281.891   1
   0 -18 -10 737.630 276.764   1
   0  18  10-29.3888 284.785   1
   0  18  12 686.762 321.634   1
   0 -18 -12 1305.32 304.301   1
   0  18  13 59.8680 312.608   1
   0 -18 -13 278.501 291.444   1
   0  18  14 1256.02 334.170   1
   0 -18 -14 389.637 276.047   1
   0 -18 -15-27.7243 251.153   1
   0  18  15 684.988 295.500   1
   0 -18 -16 1375.96 324.368   1
   0  18  16 1241.80 345.130   1
   0 -18 -18 1615.98 326.516   1
   0  18  18 1993.23 359.273   1
   0 -18 -20-156.027 278.927   1
   0  18  20 390.326 336.081   1
   1   0 -27 279.670 300.621   1
  -1   0  27 29.7985 297.935   1
  -1   0  26 5579.41 488.573   1
   1   0 -26 5111.38 474.228   1
  -1   0  25 382.685 287.789   1
   1   0 -25-194.757 290.452   1
  -1   0  24 5205.22 502.324   1
   1   0 -24 6289.12 515.716   1
   1   0 -23 216.888 277.320   1
  -1   0  23-315.279 300.363   1
   1   0 -22 265.733 264.769   1
  -1   0  22 224.978 283.197   1
  -1   0  21 494.524 272.742   1
   1   0 -21 155.510 260.175   1
  -1   0  20 3578.67 384.616   1
   1   0 -20 3911.35 377.907   1
  -1   0  19 828.310 269.918   1
   1   0 -19 24.6017 228.003   1
  -1   0  18 773.432 245.560   1
   1   0 -18 789.041 230.357   1
  -1   0  17-23.9737 228.469   1
   1   0 -17 162.155 222.335   1
  -1   0  16 15049.8 949.253   1
  -1   0  15-21.8866 212.490   1
   1   0 -15 83.8355 203.484   1
  -1   0  13-117.383 176.865   1
   1   0 -13 18.6288 153.986   1
  -1   0  12 1573.43 226.814   1
   1   0 -12 2154.18 244.830   1
  -1   0  11 16.9863 145.629   1
   1   0 -11 16.1200 139.819   1
   1   0 -10 101241. 5685.80   1
  -1   0  10 100565. 5688.12   1
  -1   0   9-198.980 155.023   1
   1   0  -9 283.606 133.845   1
  -1   0   8 1332.54 180.464   1
   1   0  -8 1069.23 165.622   1
   1   0  -6 32112.2 1790.97   1
  -1   0   6 30642.4 1791.96   1
  -1   0   5-134.554 122.199   1
   1   0  -5-96.7756 124.529   1
  -1   0   4 21959.5 1284.57   1
   1   0  -4 22956.7 1283.77   1
  -1   0   3-50.2403 76.2911   1
   1   0  -3 42.0285 77.2433   1
  -1   0   2 308757. 17667.1   1
   1   0  -2 324128. 17666.2   1
   1   0  -1 32.7029 51.7253   1
  -1   0   1-3.12422 46.9853   1
   1   0   0-45.4704 42.5077   1
  -1   0   0 114.325 45.2619   1
  -1   0  -1 41.4688 54.0938   1
   1   0   1 3.06009 53.0589   1
   1   0   2 267446. 16174.4   1
  -1   0  -2 313549. 16175.2   1
   1   0   3 15.8925 84.1777   1
  -1   0  -3-4.85965 88.8988   1
  -1   0  -4 19805.0 1168.25   1
   1   0   4 21122.7 1170.17   1
   1   0   5 232.298 118.256   1
  -1   0  -5-216.754 112.620   1
  -1   0  -6 31847.6 1777.13   1
   1   0   6 30465.4 1778.73   1
   1   0   8 965.145 158.317   1
  -1   0  -8 1377.82 158.387   1
   1   0   9 28.1271 142.424   1
  -1   0  -9 116.476 128.000   1
  -1   0 -10 96866.6 5599.26   1
   1   0  10 102337. 5606.45   1
   1   0  11 100.429 152.121   1
  -1   0 -11-15.5254 142.935   1
   1   0  12 2063.75 249.213   1
  -1   0 -12 2269.54 244.147   1
   1   0  13-97.0204 186.649   1
  -1   0 -13 144.938 191.720   1
   1   0  15-259.741 191.714   1
  -1   0 -15-82.4536 184.600   1
   1   0  16 14523.1 924.227   1
   1   0  17 119.055 202.440   1
  -1   0 -17-338.638 207.931   1
   1   0  18 989.464 270.266   1
  -1   0 -18 1339.68 261.735   1
   1   0  19 204.983 248.505   1
  -1   0 -19 244.320 225.833   1
   1   0  20 4771.85 436.708   1
  -1   0 -20 4667.74 432.280   1
   1   0  21-354.427 263.516   1
  -1   0 -21 156.307 247.096   1
   1   0  22-139.636 278.520   1
  -1   0 -22 267.190 267.052   1
   1   0  23 369.433 275.679   1
  -1   0 -23 491.398 283.711   1
   1   0  24 5295.14 473.454   1
  -1   0 -24 4411.12 456.257   1
   1   0  25 145.606 278.810   1
  -1   0 -25-56.0463 284.870   1
  -1   0 -26 7257.67 585.373   1
   1   0  26 7032.41 584.287   1
   1   0  27 325.249 302.617   1
  -1   0 -27 56.0210 299.427   1
   1  -1 -27 526.757 305.397   1
  -1   1  27-29.4617 302.963   1
   1   1 -26 506.026 292.115   1
  -1  -1  26 598.762 315.215   1
   1   1 -25 446.257 274.112   1
   1  -1 -25 970.973 317.745   1
  -1   1  25 87.7722 278.964   1
  -1  -1  25 88.8529 275.581   1
   1  -1 -24-164.814 295.163   1
  -1   1  24 348.485 305.550   1
   1   1 -23 217.396 281.488   1
  -1  -1  23 486.739 285.553   1
  -1   1  22 2987.46 356.223   1
   1   1 -22 2894.90 347.784   1
  -1  -1  22 1992.37 336.668   1
   1  -1 -22 1515.01 321.557   1
  -1   1  21 55.1622 253.897   1
   1   1 -21 180.824 272.296   1
  -1  -1  21-574.078 274.377   1
   1  -1 -21 338.730 262.081   1
  -1   1  20 350.100 251.778   1
   1  -1 -20-51.1449 234.311   1
  -1  -1  19 179.035 250.079   1
   1   1 -19 459.428 251.020   1
  -1   1  18 1594.53 279.150   1
  -1  -1  18 1108.55 276.707   1
   1   1 -18 1684.12 277.208   1
   1  -1 -18 1710.37 273.255   1
  -1  -1  17 283.042 235.251   1
  -1   1  17-146.693 227.393   1
   1  -1 -17 399.527 230.807   1
   1   1 -17-156.916 221.140   1
   1   1 -16 12971.1 795.349   1
   1  -1 -16 12137.9 799.467   1
  -1  -1  16 11981.9 798.154   1
  -1   1  15 1012.95 255.721   1
  -1  -1  15 893.488 231.474   1
   1   1 -15 1089.41 225.910   1
  -1   1  14 2183.97 296.256   1
  -1  -1  14 2309.71 278.419   1
   1   1 -14 3169.08 281.243   1
   1  -1 -14 3157.85 304.240   1
  -1   1  13 2773.91 290.299   1
  -1  -1  13 2992.87 285.949   1
   1   1 -13 3312.63 288.065   1
   1  -1 -13 2574.04 283.542   1
   1   1 -12 10913.6 694.087   1
   1  -1 -12 10724.9 699.751   1
  -1   1  12 12083.3 712.949   1
  -1  -1  12 10532.4 694.018   1
  -1   1  11 1170.34 194.027   1
  -1  -1  11 1099.73 185.885   1
   1   1 -11 1051.75 174.881   1
   1  -1 -11 1111.93 190.243   1
   1  -1 -10 27221.2 1771.78   1
   1   1 -10 32061.7 1773.45   1
  -1  -1  10 32380.0 1776.25   1
  -1   1  10 31324.4 1782.91   1
   1   1  -9 8976.30 548.980   1
   1  -1  -9 8322.75 552.785   1
  -1   1   9 8196.12 554.200   1
  -1  -1   9 9230.18 552.473   1
  -1   1   8 1214.97 174.746   1
  -1  -1   8 857.267 158.877   1
   1  -1  -8 1077.15 164.069   1
   1   1  -8 1137.85 149.133   1
  -1   1   7 672.605 141.128   1
  -1  -1   7 813.725 147.206   1
   1   1  -7 951.684 137.505   1
   1  -1  -7 616.005 137.993   1
   1   1  -6 2795.56 196.553   1
  -1  -1   6 1933.14 190.856   1
  -1   1   5 1478.26 183.160   1
   1  -1  -5 2019.70 178.756   1
   1   1  -5 1763.93 165.505   1
  -1  -1   5 1872.52 168.248   1
  -1   1   4 4009.88 268.273   1
  -1  -1   4 3946.39 259.686   1
   1  -1  -4 4317.52 267.436   1
   1   1  -4 3426.70 260.101   1
  -1   1   3 11265.7 623.371   1
  -1  -1   3 10018.9 614.138   1
   1  -1  -3 11943.1 622.369   1
   1   1  -3 9567.91 609.878   1
  -1  -1   2 18113.3 981.141   1
  -1   1   2 18100.1 987.114   1
   1  -1  -2 14966.2 985.562   1
   1   1  -2 17657.8 979.095   1
  -1   1   1 638.792 86.5912   1
  -1  -1   1 388.617 61.7719   1
   1  -1  -1 551.499 80.3107   1
   1   1  -1 560.313 63.5340   1
   1  -1   0 200307. 11158.3   1
   1   1   0 188595. 11158.9   1
  -1   1   0 203921. 11158.1   1
  -1  -1   0 206781. 11158.7   1
  -1   1  -1 470.380 55.4929   1
   1   1   1 540.512 71.2549   1
  -1  -1  -1 592.894 69.1549   1
  -1  -1  -2 12488.0 859.555   1
  -1   1  -2 16424.5 856.156   1
   1   1   2 13073.0 860.188   1
   1  -1   2 17544.9 856.934   1
   1  -1   3 10180.1 636.812   1
   1   1   3 11801.2 650.114   1
  -1  -1  -3 12020.6 645.995   1
  -1   1  -3 10792.0 636.190   1
   1  -1   4 3887.27 254.869   1
   1   1   4 4118.90 275.711   1
  -1  -1  -4 4056.87 269.811   1
  -1   1  -4 3589.21 250.506   1
  -1   1  -5 1505.30 147.750   1
  -1  -1  -5 1719.70 161.701   1
   1  -1   5 1584.28 153.082   1
   1   1   5 1703.42 162.934   1
   1  -1   6 2348.28 187.615   1
  -1   1  -6 2129.06 179.788   1
   1  -1   7 628.876 122.468   1
   1   1   7 390.170 158.196   1
   1   1   8 1021.15 145.406   1
   1  -1   8 606.540 135.989   1
  -1  -1  -8 446.448 130.045   1
  -1   1  -8 805.352 130.980   1
  -1  -1  -9 8874.72 532.514   1
  -1   1  -9 8292.60 523.700   1
   1   1   9 8262.19 534.014   1
   1  -1   9 7862.72 526.078   1
  -1   1 -10 32293.3 1750.22   1
  -1  -1 -10 26101.3 1746.85   1
   1   1  10 30773.2 1760.59   1
   1  -1  10 32551.1 1755.52   1
  -1  -1 -11 1407.45 189.062   1
  -1   1 -11 812.848 175.195   1
   1   1  11 1244.80 198.441   1
   1  -1  11 866.289 175.694   1
  -1   1 -12 10213.3 687.981   1
  -1  -1 -12 10648.1 694.784   1
   1  -1  12 11249.2 696.851   1
   1   1  12 12208.9 710.677   1
  -1  -1 -13 2344.37 266.152   1
   1   1  13 2834.52 279.128   1
  -1   1 -13 3361.08 275.951   1
   1  -1  13 3025.00 277.895   1
  -1   1 -14 3310.77 288.619   1
  -1  -1 -14 2556.10 290.614   1
   1  -1  14 2601.05 279.539   1
   1   1  14 2607.45 307.356   1
  -1   1 -15 1140.60 225.826   1
  -1  -1 -15 1411.30 232.540   1
   1  -1  15 1348.23 238.668   1
   1   1  15 1045.99 245.865   1
  -1  -1 -16 12376.1 809.925   1
  -1   1 -16 13584.6 817.579   1
   1  -1  16 12050.3 814.520   1
  -1   1 -17 354.148 217.637   1
  -1  -1 -17 68.9799 236.404   1
   1   1  17 218.403 243.219   1
   1  -1  17 629.715 225.622   1
  -1  -1 -18 1358.73 248.317   1
  -1   1 -18 1578.60 265.742   1
   1   1  18 1156.93 246.379   1
   1  -1  18 948.650 258.491   1
  -1   1 -19 218.046 224.120   1
   1  -1  19 607.493 245.610   1
  -1  -1 -20 587.041 241.493   1
   1   1  20 293.732 219.918   1
  -1  -1 -21 786.014 290.380   1
  -1   1 -21 362.299 251.344   1
   1   1  21 712.552 296.015   1
   1  -1  21 406.593 256.371   1
  -1   1 -22 2830.44 348.517   1
  -1  -1 -22 2432.04 325.414   1
   1  -1  22 2722.46 344.758   1
   1   1  22 2130.34 316.129   1
  -1   1 -23 493.290 275.965   1
   1  -1  23-28.3552 271.790   1
  -1  -1 -24 499.794 281.472   1
   1   1  24 57.5279 259.074   1
  -1   1 -25 336.010 297.518   1
  -1  -1 -25-112.322 310.679   1
   1  -1  25 29.3240 295.651   1
   1   1  25 202.760 305.398   1
  -1   1 -26 168.918 299.722   1
   1  -1  26 89.1032 284.444   1
  -1  -1 -27 664.989 330.408   1
   1   1  27 438.363 313.169   1
   1  -2 -29 511.043 274.324   1
   1  -2 -28 244.930 330.741   1
  -1   2  28 261.320 316.916   1
   1  -2 -27 1512.62 354.274   1
  -1   2  27 1660.59 356.430   1
   1   2 -26 452.296 305.092   1
   1  -2 -26 525.057 294.439   1
  -1   2  26 874.979 309.353   1
   1  -2 -25 3139.87 376.814   1
   1   2 -25 4114.31 424.640   1
  -1  -2  25 3854.82 415.524   1
  -1   2  25 2972.31 364.602   1
   1   2 -24 744.614 299.215   1
   1  -2 -24 1067.12 309.205   1
  -1  -2  24 965.857 303.414   1
  -1   2  24 492.415 293.628   1
   1  -2 -23 433.157 287.662   1
   1   2 -23 704.439 274.919   1
  -1  -2  23 916.245 293.432   1
   1  -2 -22 585.962 295.828   1
  -1   2  22-28.2688 290.524   1
   1   2 -22 105.997 253.900   1
  -1  -2  22 83.7141 256.418   1
   1  -2 -21 2315.97 341.575   1
  -1   2  21 1524.33 339.524   1
   1   2 -21 1825.31 299.700   1
  -1  -2  21 1764.60 294.654   1
   1  -2 -20 181.558 273.237   1
  -1   2  20 243.850 293.036   1
   1   2 -20 596.888 251.135   1
  -1  -2  20 498.928 261.088   1
   1  -2 -19 2217.70 313.392   1
  -1   2  19 1664.40 312.389   1
   1   2 -19 2464.20 297.189   1
  -1  -2  19 1821.25 283.886   1
   1  -2 -18 4198.48 392.259   1
  -1  -2  18 3950.85 379.740   1
   1   2 -18 3914.65 364.550   1
   1  -2 -17-214.252 232.700   1
   1   2 -17 21.8507 207.211   1
  -1  -2  17-92.4150 221.191   1
  -1   2  17 323.712 252.593   1
   1   2 -16 269.783 214.463   1
   1  -2 -16 297.253 245.517   1
  -1  -2  16 460.900 219.243   1
  -1   2  16 360.519 243.551   1
   1  -2 -15 2720.40 304.422   1
  -1   2  15 2145.43 302.196   1
   1  -2 -14 16225.8 979.822   1
   1   2 -14 15920.9 961.986   1
  -1   2  14 15040.0 977.817   1
  -1  -2  14 15848.8 969.792   1
   1   2 -13 1023.12 197.687   1
  -1  -2  13 850.058 177.163   1
   1  -2 -12 26427.3 1613.78   1
   1   2 -12 28704.2 1608.79   1
  -1   2  12 27832.4 1622.06   1
  -1  -2  12 27274.6 1608.39   1
   1  -2 -11 5793.97 435.815   1
   1   2 -11 6602.96 427.456   1
  -1   2  11 6224.20 442.911   1
   1   2 -10 308.704 128.849   1
  -1  -2  10 236.239 136.351   1
  -1   2  10 531.809 168.968   1
  -1   2   9 14194.1 894.364   1
  -1  -2   9 15387.6 880.131   1
   1  -2  -9 13366.4 885.083   1
   1   2  -9 15821.6 879.206   1
  -1   2   8 35819.3 2101.36   1
   1  -2  -8 37398.2 2100.20   1
  -1  -2   7 20680.2 1252.81   1
  -1   2   7 22363.6 1271.09   1
   1   2  -7 23099.3 1253.42   1
   1  -2  -7 20740.8 1266.83   1
  -1  -2   6 30171.5 1700.87   1
  -1   2   6 32238.4 1717.51   1
   1   2  -6 30120.7 1700.06   1
   1  -2  -6 26959.9 1711.55   1
   1   2  -5 1778.46 166.410   1
  -1  -2   5 1911.98 169.707   1
   1  -2  -5 2220.77 182.937   1
   1   2  -4 13544.0 790.668   1
  -1  -2   4 13260.7 792.715   1
  -1   2   4 13387.6 811.601   1
   1  -2  -4 15435.1 812.087   1
   1   2  -3 307526. 17346.3   1
   1  -2  -3 329281. 17360.6   1
  -1  -2   3 307017. 17347.2   1
  -1   2   3 306486. 17360.1   1
  -1   2   2 114344. 6319.68   1
  -1  -2   2 114446. 6307.73   1
   1  -2  -2 116813. 6319.29   1
   1   2  -2 108936. 6307.27   1
  -1   2   1 5744.01 351.181   1
  -1  -2   1 5906.05 337.914   1
   1  -2  -1 6046.42 348.727   1
   1   2  -1 5471.94 336.142   1
  -1   2   0 16.7160 66.8216   1
  -1  -2   0 26.4790 61.8253   1
   1  -2   0-34.3617 55.7613   1
   1   2   0 6.86331 63.2604   1
  -1   2  -1 5728.55 341.332   1
   1   2   1 6117.39 358.070   1
   1  -2   1 6063.91 342.065   1
  -1  -2  -1 5749.32 353.752   1
   1  -2   2 108133. 6173.80   1
   1   2   2 115636. 6187.05   1
  -1  -2  -2 114398. 6184.81   1
  -1   2  -2 108760. 6173.19   1
   1  -2   3 309837. 17152.9   1
  -1  -2  -3 309537. 17166.2   1
  -1   2  -3 297028. 17152.5   1
   1   2   3 322318. 17167.6   1
  -1   2  -4 13260.7 774.069   1
  -1  -2  -4 14579.6 793.529   1
   1   2   4 15514.8 799.134   1
   1  -2   4 12227.3 776.031   1
  -1  -2  -5 2578.78 209.185   1
  -1   2  -5 2340.87 173.379   1
   1  -2   5 2342.16 177.430   1
   1   2   5 2020.54 209.828   1
  -1  -2  -6 33728.6 1770.62   1
  -1   2  -6 30337.2 1751.60   1
   1   2   6 28532.4 1770.15   1
   1  -2   6 31111.7 1754.15   1
   1   2   7 21073.7 1269.06   1
   1  -2   7 20980.1 1255.92   1
  -1  -2  -7 22362.2 1269.20   1
  -1   2  -7 22763.5 1254.31   1
   1   2   8 37953.8 2081.97   1
  -1  -2  -8 34699.1 2073.71   1
  -1   2  -9 12076.5 801.837   1
   1   2   9 14775.5 836.857   1
   1  -2   9 14932.4 816.962   1
  -1  -2  -9 13401.1 825.993   1
   1  -2  10 668.448 138.594   1
   1   2  10 907.053 187.535   1
  -1  -2 -10 361.546 164.190   1
  -1   2 -10 532.184 127.154   1
  -1   2 -11 6160.36 429.492   1
  -1  -2 -11 6533.32 446.949   1
   1   2  11 6555.08 455.782   1
   1  -2  11 6684.96 438.862   1
  -1   2 -12 25473.0 1508.26   1
  -1  -2 -12 26654.6 1522.15   1
   1   2  12 25954.1 1527.68   1
   1  -2  12 25541.8 1512.04   1
   1  -2  13 1088.04 202.380   1
  -1   2 -13 896.155 181.742   1
  -1   2 -14 15661.7 927.409   1
  -1  -2 -14 15251.1 942.969   1
   1   2  14 15710.9 951.355   1
   1  -2  14 14018.3 928.481   1
   1   2  15 1688.96 250.703   1
  -1  -2 -15 2201.22 255.907   1
   1  -2  16 497.886 214.510   1
   1   2  16 47.5213 235.960   1
  -1  -2 -16 180.756 227.801   1
  -1   2 -16-308.336 198.246   1
   1  -2  17-22.7836 216.735   1
   1   2  17 321.218 215.087   1
  -1  -2 -17-46.7881 188.576   1
  -1   2 -17 390.055 213.413   1
   1   2  18 4007.62 384.637   1
  -1   2 -18 3709.14 349.140   1
   1  -2  18 4064.24 374.135   1
  -1  -2 -18 3432.72 373.949   1
   1   2  19 2230.79 290.180   1
   1  -2  19 2348.89 312.267   1
  -1   2 -19 2178.86 299.291   1
   1  -2  20 338.353 243.960   1
   1   2  20 860.941 291.694   1
  -1   2 -20 770.470 251.965   1
  -1  -2 -20 896.861 284.632   1
   1  -2  21 1425.02 300.889   1
   1   2  21 1378.41 294.811   1
  -1  -2 -21 1948.79 283.298   1
  -1   2 -21 1339.42 306.636   1
   1   2  22 56.1624 292.769   1
   1  -2  22-55.2407 265.961   1
  -1  -2 -22 777.106 297.220   1
  -1   2 -22 774.406 266.612   1
   1   2  23 370.418 278.033   1
   1  -2  23 1075.68 304.859   1
  -1   2 -23 823.978 296.459   1
  -1  -2 -23 272.250 276.475   1
   1  -2  24 376.481 271.806   1
   1   2  24 632.002 300.918   1
  -1   2 -24 581.063 275.324   1
  -1  -2 -24 689.255 317.130   1
   1  -2  25 3663.29 412.691   1
   1   2  25 3055.90 402.403   1
  -1   2 -25 2970.06 400.315   1
   1   2  26 1242.82 326.803   1
  -1  -2 -26 555.619 315.998   1
   1   2  27 1128.56 332.337   1
  -1  -2 -27 1041.78 329.061   1
   1   2  28 144.078 302.596   1
  -1  -2 -28 27.2649 302.687   1
  -1  -2 -29 54.2137 309.756   1
   1  -3 -28 2502.57 327.290   1
  -1   3  28 1804.31 323.241   1
   1  -3 -27 517.140 317.507   1
  -1   3  27 548.223 303.228   1
   1  -3 -26 2000.78 375.265   1
  -1   3  26 2836.94 397.428   1
   1  -3 -24 2070.04 347.594   1
   1   3 -24 2093.85 330.933   1
  -1  -3  24 2766.86 347.058   1
  -1   3  24 1501.19 341.153   1
  -1   3  23 486.896 254.183   1
   1  -3 -23 323.691 240.145   1
  -1  -3  23 544.583 278.372   1
   1   3 -23 134.684 251.935   1
   1   3 -22 4251.02 400.586   1
  -1  -3  22 3843.75 411.026   1
  -1   3  21 306.595 255.600   1
   1  -3 -21 1295.17 292.957   1
  -1   3  20-163.881 259.113   1
   1   3 -20 246.439 246.917   1
  -1  -3  20 285.360 242.538   1
   1  -3 -20 130.629 266.224   1
  -1   3  19 1041.44 285.837   1
   1  -3 -19 1029.82 284.008   1
   1   3 -19 448.807 233.329   1
  -1  -3  19 698.151 239.776   1
  -1  -3  18 4525.00 406.640   1
   1   3 -18 5210.70 401.831   1
   1  -3 -17 556.247 234.847   1
  -1   3  17 759.831 250.818   1
   1   3 -17 235.547 212.115   1
  -1  -3  17 520.985 220.681   1
   1  -3 -16 7200.97 489.728   1
  -1   3  16 5663.68 478.497   1
   1   3 -15-18.9915 178.256   1
   1  -3 -15 425.190 206.293   1
  -1  -3  15-20.1045 184.922   1
  -1   3  15 495.828 211.444   1
  -1   3  14 6798.82 538.710   1
  -1  -3  14 7773.54 519.519   1
   1  -3 -14 7802.60 540.397   1
   1   3 -14 7835.84 518.347   1
   1   3 -13 164.239 156.586   1
   1  -3 -13 20.4352 198.917   1
  -1   3  13-150.519 221.821   1
  -1  -3  13 225.832 168.347   1
   1   3 -12 27705.8 1616.45   1
  -1  -3  12 28114.0 1622.94   1
   1  -3 -11 18.2113 161.144   1
  -1  -3  11 130.733 142.039   1
  -1   3  11 38.3433 176.073   1
  -1   3  10 5511.01 444.574   1
  -1  -3  10 6293.73 426.915   1
   1  -3 -10 7108.83 453.439   1
   1   3 -10 6790.27 420.637   1
   1  -3  -9 31.5356 151.226   1
  -1   3   9 516.269 172.298   1
   1   3  -8 18952.6 1120.99   1
  -1  -3   8 19559.6 1125.38   1
  -1   3   8 19709.5 1147.88   1
   1  -3  -8 19512.7 1143.80   1
   1   3  -7 6815.09 398.697   1
  -1  -3   7 6302.27 400.436   1
  -1   3   7 5801.92 418.913   1
   1  -3  -7 6482.67 420.818   1
   1   3  -6 45661.3 2617.33   1
  -1  -3   6 48622.7 2619.95   1
  -1   3   6 44782.4 2640.92   1
   1  -3  -6 45784.7 2639.21   1
  -1  -3   5 25261.3 1395.32   1
   1   3  -5 23894.5 1394.02   1
   1   3  -4 22903.3 1284.34   1
   1  -3  -4 20964.5 1307.22   1
  -1   3   4 22608.0 1310.04   1
  -1  -3   4 23372.9 1285.18   1
  -1  -3   3 13773.3 800.610   1
  -1   3   3 12790.2 826.969   1
   1  -3  -3 13677.8 827.041   1
   1   3  -3 15034.0 800.823   1
  -1   3   2 10342.8 589.820   1
   1   3  -2 10032.6 566.138   1
   1  -3  -2 10453.6 588.768   1
  -1  -3   2 9408.39 565.920   1
   1  -3  -1 64362.2 3565.38   1
  -1  -3   1 62441.6 3556.09   1
   1   3  -1 63810.4 3556.75   1
  -1   3   1 64351.9 3566.25   1
   1  -3   0 151227. 8470.82   1
   1   3   0 159170. 8473.20   1
  -1   3   0 146090. 8471.97   1
  -1  -3   0 150882. 8471.03   1
   1   3   1 56150.9 3395.21   1
  -1  -3  -1 63779.7 3394.77   1
   1  -3   1 59545.8 3383.79   1
  -1   3  -1 62008.8 3384.11   1
   1   3   2 10562.2 641.430   1
  -1  -3  -2 11194.9 639.242   1
   1  -3   3 15821.2 875.565   1
  -1   3  -3 15105.5 874.421   1
  -1  -3  -3 14948.8 899.789   1
   1   3   3 16360.7 902.515   1
  -1   3  -4 22368.8 1264.24   1
  -1  -3  -4 21774.5 1288.91   1
   1  -3   4 22600.9 1266.18   1
   1   3   4 22698.6 1291.08   1
  -1   3  -5 25495.5 1417.91   1
   1  -3   5 24594.2 1418.30   1
  -1  -3  -6 48412.6 2683.29   1
  -1   3  -6 46656.5 2660.96   1
   1   3   6 48512.8 2687.48   1
   1  -3   6 46631.6 2662.36   1
   1   3   7 6493.64 428.234   1
   1  -3   7 6309.33 402.900   1
  -1  -3  -7 6338.43 420.253   1
  -1   3  -7 6659.37 400.084   1
  -1   3  -8 18960.8 1054.28   1
   1  -3   8 17648.5 1057.77   1
   1   3   8 18221.3 1079.29   1
  -1  -3  -8 17728.3 1072.81   1
   1   3   9 150.439 135.384   1
  -1  -3  -9 182.903 121.872   1
  -1   3 -10 5575.23 378.439   1
  -1  -3 -10 5890.19 415.439   1
   1   3  10 5752.23 416.265   1
   1  -3  10 5902.17 385.634   1
   1   3  11 514.903 190.668   1
   1  -3  11 14.2455 123.688   1
  -1   3 -11 13.3670 134.857   1
  -1  -3 -11 70.5865 167.441   1
  -1   3 -12 23582.7 1450.76   1
   1  -3  12 26636.3 1463.31   1
   1   3  13 300.317 208.016   1
   1  -3  13 68.0225 161.185   1
  -1  -3 -13 319.727 189.761   1
  -1   3 -13 113.558 147.369   1
  -1  -3 -14 6811.11 546.027   1
  -1   3 -14 8169.62 534.380   1
   1   3  14 9088.43 578.110   1
   1  -3  14 7824.90 537.384   1
   1  -3  15-78.9575 184.128   1
   1   3  15 187.012 198.741   1
  -1   3 -15 262.573 183.860   1
  -1  -3 -15 110.414 205.962   1
  -1  -3 -16 6563.59 500.488   1
   1   3  16 6886.22 518.247   1
   1   3  17 402.123 244.531   1
   1  -3  17 645.409 219.747   1
  -1  -3 -17 309.096 228.803   1
  -1   3 -17 298.576 211.147   1
  -1   3 -18 4835.92 391.458   1
   1  -3  18 4067.13 393.399   1
   1  -3  19 123.241 227.464   1
   1   3  19 318.431 266.740   1
  -1  -3 -19 830.141 268.195   1
  -1   3 -19 424.056 226.697   1
   1  -3  20-179.583 246.785   1
   1   3  20-135.592 272.780   1
  -1   3 -20-24.6880 240.244   1
  -1  -3 -20 490.353 250.568   1
   1   3  21 388.024 295.687   1
  -1  -3 -21 344.057 295.003   1
   1  -3  22 3816.15 385.837   1
  -1   3 -22 3360.83 386.038   1
   1  -3  23 28.3084 258.832   1
   1   3  23 484.615 309.338   1
  -1   3 -23 81.1427 262.826   1
  -1  -3 -23 271.330 298.211   1
   1  -3  24 2209.90 337.604   1
   1   3  24 2378.91 330.642   1
  -1   3 -24 2124.79 345.044   1
  -1  -3 -24 1429.28 333.218   1
   1   3  26 2008.93 363.485   1
  -1  -3 -26 3114.71 393.680   1
   1   3  27 372.171 316.706   1
  -1  -3 -27-163.578 300.536   1
   1   3  28 2163.16 363.152   1
  -1  -3 -28 2556.86 384.227   1
   1  -4 -29-26.1143 305.722   1
  -1   4  29 55.8010 280.033   1
   1  -4 -28 531.143 338.317   1
  -1   4  28 622.477 333.307   1
   1  -4 -27 26.9902 312.096   1
  -1   4  27 313.726 309.987   1
   1  -4 -26 379.953 279.678   1
  -1   4  26 115.008 278.210   1
   1  -4 -25 543.916 269.974   1
  -1   4  25 345.934 261.087   1
   1   4 -24 769.939 283.081   1
  -1   4  24 662.138 299.759   1
   1  -4 -24 542.811 311.784   1
  -1   4  23 114.514 300.167   1
   1   4 -23 1152.49 276.257   1
  -1  -4  23 661.278 272.808   1
   1  -4 -23 431.229 306.277   1
  -1   4  22 1446.13 330.436   1
  -1  -4  22 1083.63 276.884   1
   1   4 -22 1274.54 286.575   1
   1  -4 -21 641.005 298.322   1
   1   4 -21-201.081 223.352   1
  -1  -4  21 427.863 254.540   1
  -1   4  20 5551.56 507.610   1
   1   4 -20 5876.76 476.782   1
  -1  -4  20 6337.88 491.462   1
   1  -4 -20 5985.11 516.239   1
  -1   4  19 648.056 295.846   1
   1   4 -19 811.859 257.227   1
  -1  -4  19 1006.56 269.093   1
  -1   4  18 1638.05 309.060   1
   1   4 -18 2031.16 256.702   1
  -1  -4  18 1656.47 258.579   1
   1  -4 -18 1462.25 297.699   1
   1   4 -17 1193.65 233.223   1
  -1  -4  17 1168.78 242.476   1
  -1   4  16 274.934 245.142   1
   1   4 -16 295.669 197.755   1
  -1  -4  16 394.342 200.905   1
   1  -4 -16-213.642 246.077   1
  -1   4  15-24.1413 227.965   1
   1   4 -15 110.396 184.836   1
  -1  -4  15 233.130 191.347   1
   1  -4 -15 228.609 220.548   1
  -1   4  14 3105.70 292.536   1
   1   4 -14 2511.06 270.607   1
  -1  -4  14 2434.69 266.483   1
   1  -4 -14 2813.16 278.501   1
  -1   4  13 1704.81 259.754   1
   1   4 -13 2154.64 225.050   1
  -1  -4  13 2291.90 236.254   1
   1  -4 -13 1913.25 266.294   1
  -1   4  12 316.260 218.935   1
   1  -4 -12 60.0496 200.660   1
   1   4 -12 86.0387 137.886   1
  -1  -4  12 212.106 144.625   1
  -1   4  11 8544.48 617.744   1
   1   4 -11 9283.67 593.895   1
  -1  -4  11 10570.3 605.809   1
   1  -4 -11 9943.82 623.768   1
   1  -4 -10 1929.84 239.056   1
   1   4 -10 2338.93 186.916   1
  -1  -4  10 1923.18 191.416   1
  -1   4  10 2058.08 260.434   1
   1  -4  -9 115.797 131.526   1
  -1   4   9-279.771 150.433   1
  -1  -4   9-106.733 108.613   1
  -1   4   8 28408.4 1679.13   1
   1   4  -8 29506.8 1648.39   1
  -1  -4   8 28922.5 1652.90   1
   1  -4  -8 28340.5 1676.09   1
   1  -4  -7 267.393 135.857   1
   1   4  -7 14.1757 81.0102   1
  -1   4   7 297.669 146.954   1
   1   4  -6 8012.96 514.241   1
   1  -4  -6 8189.78 545.557   1
  -1   4   6 9136.50 553.738   1
  -1  -4   6 9548.09 519.075   1
  -1  -4   5 26928.7 1306.13   1
   1  -4  -5 22703.1 1336.07   1
  -1   4   5 25388.0 1340.88   1
  -1  -4   4 203568. 11385.1   1
   1   4  -4 204474. 11385.3   1
   1   4  -3 12809.8 740.094   1
  -1   4   3 12933.4 771.115   1
   1  -4  -3 13386.1 770.122   1
  -1  -4   3 13194.1 740.042   1
   1   4  -2 15540.6 854.432   1
  -1   4   2 15285.4 877.563   1
   1  -4  -2 13616.2 875.210   1
  -1  -4   2 15122.2 854.076   1
   1   4  -1 41919.0 2234.30   1
  -1  -4   1 36849.7 2230.77   1
   1  -4  -1 41271.6 2243.49   1
  -1   4   1 40329.4 2243.86   1
  -1   4   0 74.4965 75.3960   1
   1   4   0-15.1764 80.4543   1
  -1  -4   0 41.6364 70.5054   1
   1  -4   0 137.120 76.8133   1
   1  -4   1 41965.1 2247.55   1
  -1   4  -1 40145.0 2248.41   1
  -1  -4  -1 36967.2 2256.94   1
   1   4   1 39864.5 2260.46   1
  -1  -4  -2 13679.1 814.160   1
   1   4   2 14377.0 819.257   1
  -1  -4  -3 13434.7 781.253   1
   1   4   3 13112.8 782.961   1
  -1   4  -4 196077. 10778.3   1
   1  -4   4 190077. 10779.2   1
  -1  -4  -5 25243.2 1385.12   1
  -1   4  -5 22064.2 1348.38   1
   1  -4   5 25192.2 1351.22   1
   1   4   5 25372.5 1387.04   1
  -1  -4  -6 8054.82 540.768   1
  -1   4  -6 8585.92 505.618   1
   1  -4   6 8001.87 506.992   1
   1   4   7 192.189 145.726   1
   1  -4   7 256.948 91.8988   1
  -1   4  -7 289.799 85.6061   1
  -1  -4  -7 68.0470 127.513   1
  -1   4  -8 28130.7 1621.98   1
   1   4   8 29072.4 1656.50   1
   1  -4   8 28029.5 1626.95   1
  -1  -4  -8 29341.6 1652.09   1
   1   4   9 52.5205 163.616   1
   1  -4   9-71.3911 107.937   1
  -1  -4  -9-16.0506 152.585   1
   1   4  10 1941.04 250.655   1
  -1  -4 -10 2421.83 244.610   1
  -1  -4 -11 8502.92 573.589   1
  -1   4 -11 8587.62 549.101   1
   1  -4  11 9440.58 557.531   1
   1   4  11 8740.37 582.640   1
   1  -4  12 44.0839 147.812   1
   1   4  12-21.0075 206.741   1
  -1  -4 -12 213.918 201.377   1
  -1   4 -12-55.9370 139.156   1
   1   4  13 2033.36 257.420   1
   1  -4  13 2133.46 228.324   1
  -1  -4 -13 2262.83 246.597   1
  -1   4 -13 2196.59 220.904   1
   1   4  14 2901.95 306.050   1
   1  -4  14 2215.80 250.593   1
  -1  -4 -14 2510.96 309.607   1
  -1   4 -14 2374.20 256.299   1
   1   4  15 239.005 187.452   1
   1  -4  15 189.624 196.525   1
  -1  -4 -15-45.1240 178.214   1
  -1   4 -15 235.601 171.648   1
   1   4  16 321.330 261.715   1
   1  -4  16 142.643 183.446   1
  -1  -4 -16 23.4587 245.026   1
  -1   4 -16 175.854 183.720   1
   1   4  17 1277.02 270.128   1
   1  -4  17 955.439 237.732   1
  -1  -4 -17 1110.60 253.072   1
  -1   4 -17 852.151 224.857   1
   1  -4  18 1885.51 261.613   1
   1   4  18 1468.77 292.075   1
  -1  -4 -18 1091.04 277.856   1
  -1   4 -18 1322.61 249.750   1
   1   4  19 1796.55 330.420   1
   1  -4  19 1376.50 278.227   1
  -1  -4 -19 2132.72 319.201   1
  -1   4 -19 1627.75 281.868   1
  -1   4 -20 5418.72 460.606   1
  -1  -4 -20 5146.30 448.572   1
   1  -4  20 5749.27 463.442   1
   1   4  20 5901.46 470.856   1
   1  -4  21 262.882 255.273   1
  -1   4 -21 126.775 247.342   1
  -1  -4 -21-106.010 287.981   1
   1   4  22 1495.96 303.047   1
   1  -4  22 902.576 278.790   1
  -1   4 -22 862.152 277.741   1
   1   4  23 284.944 293.170   1
   1  -4  23 1188.10 299.870   1
  -1  -4 -23 894.304 299.952   1
  -1   4 -23 617.816 282.845   1
  -1   4 -24 581.640 281.753   1
   1   4  24 1257.74 334.658   1
  -1  -4 -24 492.865 316.727   1
   1   4  25 28.5683 247.078   1
  -1  -4 -25-82.5591 246.126   1
   1   4  26 426.743 320.133   1
  -1  -4 -26 1046.15 344.511   1
   1   4  27 425.104 262.855   1
  -1  -4 -27 512.384 270.190   1
   1   4  28 56.0989 321.287   1
  -1  -4 -28 716.717 347.174   1
   1   4  29 166.356 283.051   1
  -1  -4 -29-314.789 312.893   1
   1  -5 -29 51.4972 340.550   1
  -1   5  29 439.049 338.770   1
   1  -5 -27 26.6954 232.869   1
  -1   5  27-56.4450 244.787   1
   1  -5 -26 295.888 298.033   1
  -1   5  26 598.839 305.650   1
   1  -5 -25 837.841 336.131   1
  -1   5  25 687.869 320.994   1
   1   5 -23 158.778 251.297   1
  -1   5  23-57.1127 310.523   1
   1  -5 -23 618.581 318.589   1
  -1   5  22 595.627 302.886   1
   1  -5 -22 698.781 304.650   1
   1   5 -21 247.167 240.019   1
  -1  -5  21 373.321 246.691   1
  -1   5  20 2103.12 350.132   1
   1   5 -20 2061.06 286.785   1
  -1  -5  20 2261.02 301.485   1
  -1   5  19 218.035 282.218   1
   1   5 -19 903.033 231.582   1
  -1  -5  19 701.592 246.858   1
   1  -5 -19 261.272 265.184   1
  -1   5  18 401.203 284.718   1
   1   5 -18 192.505 214.083   1
  -1  -5  18 456.919 227.072   1
   1  -5 -18 306.062 259.373   1
   1  -5 -17 347.519 268.778   1
  -1   5  17 287.651 265.297   1
   1   5 -16 3886.92 327.343   1
  -1  -5  16 3835.56 335.271   1
  -1   5  16 3893.74 380.135   1
  -1   5  15 567.154 263.112   1
   1  -5 -15-186.662 243.243   1
   1   5 -15 333.192 181.826   1
  -1  -5  15 18.6671 188.391   1
  -1   5  14 4323.31 389.638   1
   1   5 -14 5416.78 363.146   1
  -1  -5  14 4424.31 359.185   1
   1  -5 -14 4411.71 389.883   1
  -1   5  13 660.519 228.027   1
   1   5 -13 443.031 157.092   1
  -1  -5  13 440.319 177.878   1
   1  -5 -13 302.566 207.464   1
  -1   5  12 2743.83 293.042   1
   1   5 -12 1958.50 205.067   1
  -1  -5  12 2408.99 226.052   1
   1  -5 -12 2045.11 278.096   1
   1   5 -11 94.9596 119.006   1
  -1  -5  11 102.055 130.333   1
   1  -5 -10 28604.4 1665.22   1
  -1   5  10 28137.1 1667.50   1
  -1   5   9-54.9385 161.562   1
   1   5  -9 17.8226 98.4156   1
  -1  -5   9 158.835 99.6551   1
   1  -5  -9-121.179 154.415   1
   1   5  -8 3254.65 225.126   1
   1  -5  -8 2969.29 265.785   1
  -1   5   8 2988.19 271.966   1
  -1  -5   8 3648.31 235.561   1
   1  -5  -7 28310.1 1576.01   1
  -1   5   7 27216.4 1576.57   1
  -1  -5   7 26501.2 1536.64   1
  -1   5   6 89190.4 4853.87   1
  -1  -5   6 81998.5 4812.61   1
   1  -5  -6 90499.2 4851.92   1
   1   5  -6 87416.5 4812.62   1
   1   5  -5 1797.76 117.327   1
  -1   5   5 1820.24 190.425   1
   1  -5  -5 1959.29 188.698   1
  -1  -5   5 1458.68 118.027   1
  -1  -5   4 73704.5 4222.52   1
   1   5  -4 77441.6 4222.81   1
  -1   5   3 2016.56 195.352   1
   1   5  -3 2171.85 142.362   1
   1  -5  -3 2232.19 191.637   1
  -1  -5   3 2334.67 141.248   1
  -1   5   2 123.104 106.225   1
  -1  -5   2 36.5849 55.7888   1
   1   5  -2 94.6420 57.6396   1
   1  -5  -2 108.546 101.472   1
   1   5  -1 26794.2 1551.60   1
  -1   5   1 27510.2 1563.47   1
   1  -5  -1 28217.9 1562.18   1
  -1  -5   1 27628.9 1549.23   1
   1   5   0 3495.84 225.953   1
  -1   5   0 3352.37 231.719   1
  -1  -5   0 3486.75 225.907   1
   1  -5   0 3407.99 229.241   1
   1   5   1 26390.7 1581.46   1
   1  -5   1 28162.2 1567.90   1
  -1   5  -1 28244.2 1569.64   1
  -1  -5  -1 27914.2 1580.01   1
   1  -5   2 44.7088 43.2119   1
   1   5   2 164.062 104.894   1
  -1   5  -2 27.1647 46.2068   1
  -1  -5  -2 176.178 103.233   1
   1   5   3 2438.45 211.077   1
  -1  -5  -3 2487.75 205.127   1
   1   5   4 74066.1 3698.98   1
  -1  -5  -4 58886.6 3686.03   1
   1  -5   5 1771.13 117.758   1
   1   5   5 1739.52 186.794   1
  -1   5  -6 86073.6 4881.85   1
  -1  -5  -6 89802.1 4921.03   1
   1   5   6 82965.2 4920.60   1
   1  -5   6 89155.7 4882.95   1
  -1   5  -7 27232.0 1480.40   1
   1   5   7 26209.2 1526.52   1
   1  -5   7 24764.2 1483.36   1
  -1  -5  -7 26477.5 1521.82   1
  -1   5  -8 3291.91 224.729   1
  -1  -5  -8 3360.82 273.171   1
   1  -5   8 3100.17 224.749   1
   1   5   8 3280.30 276.525   1
   1   5   9-237.673 173.800   1
   1  -5   9-8.98125 93.3894   1
  -1  -5  -9 184.885 154.732   1
  -1   5  -9 102.953 90.2760   1
  -1   5 -10 29389.1 1611.27   1
  -1  -5 -10 27885.8 1642.57   1
   1  -5  10 27507.6 1609.90   1
   1   5  10 26920.3 1645.39   1
   1  -5  11 96.9824 122.198   1
  -1   5 -11-57.6440 121.055   1
   1  -5  12 2087.97 215.653   1
   1   5  12 2083.30 263.961   1
  -1  -5 -12 2729.98 261.454   1
  -1   5 -12 2013.98 200.257   1
   1   5  13 477.510 240.710   1
   1  -5  13 636.782 165.150   1
  -1  -5 -13 657.509 223.932   1
  -1   5 -13 449.454 154.108   1
  -1   5 -14 4716.87 321.090   1
  -1  -5 -14 3524.72 350.836   1
   1   5  14 4414.42 371.442   1
   1  -5  14 3007.36 305.354   1
   1   5  15 170.953 248.982   1
   1  -5  15 272.947 184.480   1
  -1   5 -15 243.958 178.168   1
  -1  -5 -15-23.0354 228.937   1
  -1   5 -16 3456.39 303.549   1
  -1  -5 -16 2861.04 349.710   1
   1  -5  16 3614.54 314.285   1
   1   5  16 3479.24 369.324   1
   1   5  17 363.085 214.944   1
  -1  -5 -17 220.490 195.295   1
   1   5  18 371.668 288.426   1
   1  -5  18 66.8984 204.979   1
  -1   5 -18 345.624 217.055   1
  -1  -5 -18 577.110 268.644   1
   1   5  19 324.842 270.330   1
   1  -5  19 494.983 228.764   1
  -1   5 -19 45.4757 213.507   1
  -1  -5 -19 204.897 255.812   1
   1  -5  20 1291.91 283.544   1
   1   5  20 1155.77 282.103   1
  -1   5 -20 1093.11 265.108   1
  -1  -5 -20 1333.37 279.103   1
   1  -5  21 52.0326 234.974   1
  -1   5 -21 445.458 243.405   1
  -1   5 -22 413.647 257.604   1
  -1  -5 -22-215.284 278.425   1
   1   5  22 226.245 293.748   1
   1  -5  22 625.420 264.947   1
   1   5  23 626.449 296.526   1
  -1  -5 -23 405.906 292.979   1
  -1   5 -23 671.588 274.310   1
   1   5  25 483.001 255.468   1
  -1  -5 -25 464.963 261.330   1
   1   5  26 479.749 322.690   1
  -1  -5 -26-27.2843 316.100   1
   1   5  27 869.387 322.418   1
  -1  -5 -27 240.062 320.527   1
   1   5  29 355.028 318.874   1
  -1  -5 -29 387.186 350.098   1
  -1   6  28 55.0485 252.747   1
   1  -6 -28-155.447 262.274   1
  -1   6  27 1061.15 303.995   1
   1  -6 -27 1319.26 309.709   1
  -1   6  26 706.883 337.100   1
   1  -6 -26-79.9453 313.861   1
  -1   6  25 1737.64 366.914   1
   1  -6 -24 2388.64 385.389   1
  -1   6  23 28.5140 306.941   1
   1  -6 -23-107.336 305.615   1
  -1   6  22-113.621 298.028   1
   1  -6 -22 618.333 308.052   1
   1   6 -21 290.519 247.695   1
   1  -6 -21 134.358 287.576   1
  -1   6  21-28.1553 300.699   1
  -1  -6  21 779.415 266.199   1
  -1   6  20 8799.71 653.392   1
   1  -6 -20 9404.73 651.623   1
  -1  -6  20 9209.42 634.667   1
   1   6 -20 8248.65 617.506   1
   1   6 -19 1457.83 253.132   1
  -1   6  19 825.013 307.422   1
  -1  -6  19 815.597 259.270   1
   1  -6 -19 895.635 301.970   1
  -1   6  18 1028.13 303.354   1
   1  -6 -18 1160.02 305.078   1
  -1   6  17 3020.14 385.627   1
   1  -6 -17 3357.81 378.185   1
  -1  -6  17 3064.95 312.065   1
   1   6 -17 3487.09 310.904   1
   1   6 -16 1986.90 252.147   1
  -1  -6  16 2263.70 255.647   1
   1   6 -15 198.183 162.107   1
   1  -6 -15 285.534 207.475   1
  -1   6  15 629.159 229.682   1
  -1  -6  15 504.033 177.243   1
  -1   6  14 4548.38 409.905   1
   1  -6 -14 4352.41 395.321   1
   1   6 -14 4461.86 353.491   1
   1   6 -13 54.3212 131.159   1
   1  -6 -13 221.893 222.065   1
  -1   6  13 327.647 243.112   1
  -1  -6  13 348.253 143.035   1
  -1   6  12 1773.74 272.224   1
  -1  -6  12 2585.20 223.896   1
   1   6 -12 2213.62 208.669   1
   1  -6 -12 2298.50 271.083   1
  -1   6  11 4961.06 389.384   1
   1  -6 -11 4539.36 378.756   1
   1   6 -10 20270.7 1192.54   1
  -1  -6  10 20995.5 1194.83   1
   1  -6  -9 17753.6 1086.37   1
  -1   6   9 16922.7 1089.26   1
  -1  -6   9 18384.7 1041.06   1
   1   6  -9 18247.6 1039.63   1
  -1  -6   8 30335.6 1682.56   1
   1   6  -8 30008.9 1680.92   1
   1  -6  -8 28218.6 1724.67   1
  -1   6   8 28456.5 1728.46   1
  -1  -6   7 180.462 63.5678   1
  -1   6   7 367.130 163.558   1
   1   6  -7 231.856 67.5370   1
   1  -6  -7 189.055 156.533   1
  -1  -6   6 843.199 77.6623   1
   1  -6  -6 568.789 159.279   1
   1   6  -6 747.018 75.1520   1
  -1   6   6 955.387 176.282   1
   1  -6  -5 13553.9 795.525   1
  -1   6   5 12721.9 795.221   1
   1  -6  -4 61862.4 3458.76   1
  -1   6   4 60439.3 3459.53   1
   1   6  -3 199.419 50.6480   1
  -1  -6   3 192.006 45.5257   1
   1  -6  -2 7264.93 472.334   1
  -1   6   2 7967.01 475.321   1
   1   6  -2 7636.67 445.300   1
  -1   6   1 30183.6 1715.00   1
   1   6  -1 30376.4 1699.60   1
   1  -6  -1 30340.9 1713.14   1
  -1  -6   1 29596.4 1698.67   1
  -1   6   0-33.8647 80.5707   1
   1   6   0 40.6840 78.5399   1
  -1  -6   0-75.4350 67.5868   1
   1  -6   0-94.8815 83.5324   1
   1  -6   1 27120.7 1582.07   1
   1   6   1 28944.3 1597.68   1
  -1   6  -1 26496.4 1583.36   1
  -1  -6  -1 31202.8 1598.00   1
  -1  -6  -2 8111.19 484.177   1
  -1   6  -2 7792.13 451.349   1
   1   6   2 7545.75 486.334   1
   1   6   4 61343.0 3486.60   1
  -1  -6  -4 61882.6 3483.11   1
   1   6   5 12703.8 759.920   1
  -1  -6  -5 12210.4 752.408   1
  -1  -6  -6 339.592 160.316   1
   1   6   6 1144.13 185.005   1
  -1   6  -7 309.881 57.4362   1
  -1  -6  -7 229.282 132.873   1
   1  -6   7 217.527 63.2611   1
  -1   6  -8 28025.6 1647.47   1
  -1  -6  -8 28686.7 1692.80   1
   1   6   8 29619.1 1702.24   1
   1  -6   8 30279.0 1649.23   1
  -1  -6  -9 17444.5 1054.73   1
  -1   6  -9 17662.1 1008.10   1
   1  -6   9 17634.7 1010.14   1
   1   6   9 16830.9 1058.47   1
  -1   6 -10 22113.7 1263.63   1
   1  -6  10 21856.8 1265.96   1
  -1  -6 -11 4049.60 366.286   1
   1   6  11 4788.69 386.358   1
  -1  -6 -12 2312.83 262.039   1
   1   6  12 2467.02 285.214   1
  -1   6 -12 2251.53 208.010   1
   1  -6  12 2199.59 210.396   1
  -1   6 -13 26.9870 136.913   1
  -1  -6 -13 21.7844 200.560   1
   1  -6  13 126.925 141.278   1
   1   6  13 23.3726 205.062   1
   1   6  14 4521.42 408.042   1
  -1  -6 -14 4809.78 407.625   1
  -1   6 -14 4629.40 341.679   1
   1  -6  14 4239.25 337.026   1
  -1  -6 -15 353.922 229.707   1
  -1   6 -15 332.520 157.466   1
   1   6  15 622.651 255.806   1
   1  -6  15 446.145 175.955   1
  -1   6 -16 1922.19 242.656   1
   1  -6  16 2347.91 260.482   1
  -1  -6 -17 3650.27 371.419   1
   1   6  17 2867.59 379.261   1
   1  -6  17 3337.92 316.101   1
  -1   6 -17 3668.35 325.305   1
  -1  -6 -18 1496.18 308.948   1
   1   6  18 2202.42 330.042   1
  -1  -6 -19 1316.73 238.620   1
  -1   6 -19 1443.52 239.051   1
   1   6  19 573.460 244.240   1
   1  -6  19 1357.83 263.123   1
   1   6  20 9523.35 664.995   1
   1  -6  20 8188.54 625.086   1
  -1   6 -20 9041.44 624.069   1
  -1  -6 -20 8910.12 649.316   1
   1   6  21 926.692 321.587   1
  -1   6 -21 391.022 234.194   1
   1  -6  21 384.864 241.547   1
  -1  -6 -21 882.439 306.907   1
   1   6  22 396.394 244.599   1
  -1  -6 -22 134.607 241.860   1
   1   6  23-85.3057 292.447   1
  -1  -6 -23 621.033 308.906   1
   1   6  24 1845.24 359.328   1
  -1  -6 -24 1737.64 359.819   1
   1   6  25 1073.11 269.431   1
  -1  -6 -25 1737.85 294.992   1
   1   6  26 419.705 327.885   1
   1   6  27 859.971 330.277   1
  -1  -6 -27 1080.51 336.374   1
   1   6  28-164.003 272.001   1
  -1  -6 -28 25.8205 270.604   1
   1  -7 -28 689.266 258.062   1
  -1   7  28 705.704 258.467   1
  -1   7  26 840.518 339.423   1
   1  -7 -25 825.633 326.173   1
  -1   7  24 625.227 333.528   1
   1  -7 -24 800.941 333.622   1
  -1   7  22 3040.51 411.403   1
   1  -7 -22 4084.71 426.375   1
  -1   7  21 197.662 301.108   1
   1  -7 -21-215.444 305.683   1
   1   7 -20 248.604 204.540   1
  -1   7  20 755.914 318.820   1
   1  -7 -20 53.8313 298.261   1
  -1   7  19 304.619 296.607   1
   1  -7 -19 452.484 299.762   1
   1   7 -19-21.2126 211.337   1
  -1  -7  19 161.757 221.487   1
  -1   7  18 9508.75 730.647   1
   1   7 -18 11164.8 688.613   1
  -1  -7  18 11061.8 695.136   1
   1  -7 -18 9386.08 721.603   1
   1  -7 -17-178.926 250.469   1
   1   7 -17 239.455 182.947   1
  -1  -7  17 200.621 202.713   1
  -1   7  17-26.8554 262.556   1
   1  -7 -16-24.9275 200.762   1
   1   7 -16-118.773 165.503   1
  -1  -7  16 332.807 177.866   1
  -1   7  16 26.3076 211.168   1
   1  -7 -15-508.970 242.236   1
   1   7 -15-46.5730 153.494   1
  -1  -7  15 100.776 164.215   1
  -1   7  15 153.924 247.361   1
   1  -7 -14 352.960 260.582   1
   1   7 -14 224.368 148.631   1
  -1  -7  14 272.056 164.078   1
  -1   7  14-24.8718 261.962   1
   1  -7 -13 864.529 227.289   1
   1   7 -13 662.376 150.564   1
  -1   7  13 793.820 239.422   1
  -1  -7  13 614.290 161.643   1
   1  -7 -12 1160.57 241.907   1
  -1   7  12 1456.60 260.081   1
   1  -7 -11-20.9850 187.766   1
   1   7 -11 168.771 106.047   1
  -1  -7  11 69.4092 108.665   1
  -1   7  11 132.970 201.471   1
   1  -7 -10 977.726 226.214   1
   1   7 -10 767.317 115.778   1
  -1  -7  10 1003.76 121.579   1
  -1   7  10 885.238 235.110   1
  -1   7   9 6337.19 455.076   1
   1   7  -9 6061.51 375.496   1
   1  -7  -9 5524.82 441.026   1
  -1  -7   9 6490.23 377.831   1
  -1   7   8 6837.12 441.804   1
  -1  -7   8 6212.43 365.889   1
   1  -7  -8 5774.28 430.545   1
   1   7  -8 6011.90 364.992   1
   1   7  -7 1125.36 88.7076   1
  -1  -7   7 1141.80 88.6354   1
   1  -7  -7 1216.66 183.362   1
  -1   7   7 1268.55 186.580   1
   1  -7  -6 18737.0 1099.27   1
  -1   7   6 18145.2 1102.60   1
   1  -7  -5 2932.92 241.605   1
  -1   7   5 2499.86 240.771   1
   1  -7  -4 491.265 133.925   1
  -1   7   4 534.339 146.372   1
   1   7  -3 2954.96 189.955   1
  -1   7   3 3392.01 248.912   1
   1  -7  -3 3237.90 242.183   1
  -1  -7   3 3151.44 188.791   1
  -1  -7   2 13395.2 766.095   1
  -1   7   1 649.590 122.147   1
   1   7  -1 687.543 95.3066   1
   1  -7  -1 876.153 123.607   1
  -1  -7   1 644.487 91.0376   1
  -1   7   0 16261.8 914.266   1
   1  -7   0 14973.4 908.629   1
   1   7   0 16066.1 912.826   1
   1  -7   1 734.148 90.9925   1
  -1   7  -1 653.916 99.4568   1
   1   7   1 682.033 115.752   1
   1  -7   2 14965.2 851.281   1
  -1  -7  -3 2799.69 238.306   1
   1   7   3 3346.02 247.220   1
   1   7   4 547.841 141.627   1
  -1  -7  -4 363.972 115.748   1
   1   7   5 3354.05 264.990   1
  -1  -7  -5 3038.65 259.988   1
  -1  -7  -6 18868.9 1125.44   1
   1   7   6 19053.9 1131.58   1
  -1  -7  -7 1615.13 202.825   1
   1   7   7 1637.50 220.647   1
   1   7   8 6464.16 464.140   1
   1  -7   8 6435.23 390.986   1
  -1  -7  -8 7087.36 457.709   1
  -1   7  -8 6879.29 390.221   1
   1   7   9 6079.75 456.185   1
   1  -7   9 6173.25 377.461   1
  -1   7  -9 6379.34 377.024   1
  -1  -7  -9 6358.84 448.372   1
   1  -7  10 1133.17 124.280   1
   1   7  10 1206.82 247.225   1
  -1  -7 -10 1003.31 221.390   1
  -1   7 -10 1137.02 124.911   1
   1  -7  11-18.5861 105.848   1
   1   7  11 287.852 216.447   1
  -1  -7 -11-41.1006 207.149   1
  -1   7 -11 26.8792 99.1200   1
   1   7  12 1201.31 249.911   1
  -1  -7 -12 1806.84 251.172   1
   1   7  13 310.998 189.499   1
   1  -7  13 646.092 145.752   1
  -1   7 -13 436.572 136.065   1
  -1  -7 -13 560.613 187.417   1
   1  -7  14 272.229 145.110   1
   1   7  14 444.429 249.803   1
  -1  -7 -14 139.474 217.159   1
  -1   7 -14 218.225 142.217   1
   1  -7  15 207.703 153.456   1
   1   7  15 25.3944 261.438   1
  -1   7 -15 91.0818 151.184   1
  -1  -7 -15 48.0777 241.358   1
   1   7  16 52.1855 263.175   1
   1  -7  16 210.810 159.076   1
  -1   7 -16 66.8050 152.451   1
  -1  -7 -16 393.636 242.831   1
   1   7  17 26.6664 233.293   1
  -1  -7 -17-226.314 211.762   1
  -1   7 -17 91.1826 175.848   1
   1  -7  17 287.262 183.368   1
   1   7  18 7955.29 655.370   1
  -1   7 -18 9642.32 626.018   1
   1  -7  18 9768.50 627.333   1
  -1  -7 -18 9425.99 666.253   1
   1   7  19-27.5275 298.151   1
  -1  -7 -19 390.082 296.356   1
   1   7  20-195.146 297.989   1
   1  -7  20 189.370 184.407   1
  -1   7 -20 225.268 201.145   1
  -1  -7 -20 397.799 299.145   1
   1   7  21-56.3099 242.293   1
  -1  -7 -21 401.839 241.729   1
   1   7  22 2831.36 379.260   1
  -1  -7 -22 2798.94 366.349   1
   1   7  24-56.5097 284.812   1
  -1  -7 -24-27.0117 286.947   1
  -1  -7 -25 431.113 276.088   1
   1   7  26 415.748 332.874   1
   1   7  28 161.692 290.973   1
  -1  -7 -28 636.048 317.341   1
  -1   8  27 272.551 251.520   1
   1  -8 -27 359.946 250.804   1
  -1   8  26-110.938 289.162   1
   1  -8 -26 521.962 294.978   1
  -1   8  25 617.787 308.178   1
   1  -8 -25 633.827 312.107   1
  -1   8  24-28.3181 317.794   1
   1  -8 -24-319.248 301.637   1
  -1   8  23 85.3183 320.135   1
   1  -8 -23 106.719 299.820   1
  -1   8  22 369.616 319.861   1
   1  -8 -22 213.666 303.074   1
  -1   8  21-28.3580 299.505   1
   1  -8 -21 53.6028 293.303   1
  -1   8  20 253.385 294.594   1
   1  -8 -20 80.4674 279.565   1
   1   8 -19 506.109 198.999   1
  -1   8  18 1628.19 274.370   1
  -1  -8  18 1565.42 249.125   1
   1   8 -18 1761.12 242.641   1
   1  -8 -18 1873.36 269.458   1
  -1   8  17 217.597 261.457   1
  -1  -8  17 527.939 187.301   1
   1   8 -17 533.581 183.293   1
   1  -8 -17 258.685 260.137   1
  -1   8  16 267.253 293.138   1
  -1  -8  16 16.5292 163.644   1
   1   8 -16 250.203 155.527   1
   1  -8 -16 177.125 255.218   1
  -1   8  15 313.618 277.202   1
   1  -8 -15 98.9108 260.266   1
  -1  -8  15 237.339 154.108   1
   1   8 -15 14.0491 142.128   1
   1  -8 -14 2834.72 291.261   1
   1   8 -14 2333.16 213.268   1
  -1  -8  14 2119.89 215.417   1
  -1   8  14 2189.16 282.897   1
   1  -8 -13 116.508 250.015   1
  -1   8  13 172.601 256.475   1
   1   8 -12 8765.67 495.632   1
  -1   8  12 7527.86 565.288   1
   1  -8 -12 8688.21 570.088   1
  -1  -8  12 7173.99 494.400   1
   1  -8 -11 129.902 227.827   1
   1   8 -11 89.3193 89.5815   1
  -1  -8  11 52.9734 91.7508   1
  -1   8  11 251.676 235.529   1
  -1   8  10 4730.74 410.977   1
   1  -8 -10 5407.22 415.210   1
  -1  -8  10 5197.92 322.934   1
   1   8 -10 5392.54 323.579   1
  -1  -8   9 310.203 64.5802   1
   1   8  -9 384.880 66.5680   1
   1  -8  -8 22753.9 1307.87   1
  -1   8   8 21148.2 1307.84   1
   1  -8  -7 4387.65 336.429   1
  -1   8   7 4085.04 336.419   1
   1  -8  -6 5027.25 360.314   1
  -1   8   6 4627.03 364.062   1
   1  -8  -5 60.5627 136.933   1
  -1   8   5 96.3248 143.643   1
   1  -8  -4 8366.06 537.221   1
  -1   8   4 8580.63 542.225   1
  -1  -8   3 82.4609 47.9346   1
   1   8  -3 41.7530 52.1015   1
  -1   8   3 13.2768 123.505   1
   1   8  -2 65955.9 3803.66   1
  -1  -8   2 69625.6 3802.39   1
  -1  -8   1 16792.0 996.831   1
   1   8  -1 17625.7 999.716   1
   1  -8  -1 18398.4 1012.73   1
  -1   8   1 16909.6 1014.05   1
   1  -8   0 24.2986 89.3025   1
  -1  -8   0-8.11535 83.0398   1
  -1   8   0 121.632 96.2964   1
  -1  -8  -1 16560.1 1016.60   1
   1   8   1 18223.3 1022.80   1
  -1   8  -1 19127.2 1009.51   1
   1  -8   1 16388.8 1002.51   1
   1   8   2 66247.0 3574.70   1
  -1  -8  -2 61723.9 3567.20   1
  -1   8  -2 62922.3 3542.97   1
   1  -8   2 62977.5 3541.81   1
   1   8   3-13.4203 122.910   1
  -1  -8  -4 9090.38 552.258   1
   1   8   4 8351.41 555.734   1
   1   8   5 160.339 147.405   1
  -1  -8  -5 102.811 148.542   1
  -1  -8  -6 5467.92 384.859   1
   1   8   6 5205.37 389.323   1
  -1  -8  -7 4480.44 342.073   1
   1   8   7 3978.54 346.033   1
  -1  -8  -8 22080.4 1322.28   1
   1   8   8 22387.1 1333.11   1
   1   8  10 5343.17 414.020   1
  -1   8 -10 4834.53 304.316   1
   1  -8  10 5211.72 309.364   1
  -1  -8 -10 4933.54 401.265   1
   1   8  11 297.253 229.578   1
  -1  -8 -11 319.018 205.140   1
  -1   8 -11 93.8058 85.9847   1
   1  -8  11 42.7795 92.0685   1
  -1   8 -12 9290.45 547.041   1
   1  -8  12 8986.19 546.942   1
  -1  -8 -12 9921.24 626.526   1
   1   8  13 97.9464 195.874   1
  -1  -8 -13 46.0409 170.582   1
  -1   8 -13-72.0124 111.970   1
   1  -8  13 10.8414 122.437   1
  -1  -8 -14 2239.59 283.663   1
  -1   8 -14 2168.35 209.259   1
   1  -8  14 2286.35 215.394   1
   1   8  14 2015.59 283.777   1
  -1  -8 -15-24.4294 242.572   1
  -1   8 -15 54.5361 140.935   1
   1  -8  15 43.1314 140.577   1
   1   8  15 233.097 266.037   1
  -1  -8 -16-24.9664 255.432   1
  -1   8 -16 15.2565 153.218   1
   1  -8  16-144.808 162.612   1
   1   8  16-344.494 294.719   1
  -1  -8 -17 534.591 276.293   1
  -1   8 -17 134.632 167.836   1
   1  -8  17 124.593 178.237   1
   1   8  17 162.074 282.182   1
  -1  -8 -18 1733.15 306.094   1
  -1   8 -18 1636.79 238.198   1
   1   8  18 1891.34 328.532   1
   1  -8  18 1794.78 245.661   1
  -1   8 -19 218.869 190.882   1
  -1  -8 -20 319.432 260.492   1
   1   8  20 112.019 273.400   1
  -1  -8 -21 134.147 300.523   1
   1   8  21 592.607 322.500   1
  -1  -8 -22 215.025 301.946   1
   1   8  22 396.995 327.123   1
  -1  -8 -23 161.388 275.789   1
   1   8  23 84.8839 272.885   1
  -1  -8 -24 644.275 291.737   1
   1   8  24 477.760 293.862   1
  -1  -8 -25 1282.47 342.878   1
   1   8  25 973.750 344.634   1
  -1  -8 -26 394.152 319.839   1
   1   8  26 109.870 306.830   1
   1   8  27-135.369 236.960   1
  -1   9  27 188.243 291.117   1
   1  -9 -27-25.3411 284.762   1
  -1   9  25 167.010 236.791   1
   1  -9 -25 235.419 229.105   1
  -1   9  23 1161.60 273.738   1
   1  -9 -23 1726.26 274.743   1
  -1   9  22 2215.35 306.055   1
   1  -9 -22 1812.80 281.766   1
  -1   9  21 795.288 273.907   1
   1  -9 -21 723.923 255.918   1
  -1   9  20 169.612 281.957   1
   1  -9 -20 511.100 270.694   1
  -1   9  19 1459.81 344.202   1
   1  -9 -19 1616.46 324.987   1
  -1   9  18 2283.06 368.468   1
   1   9 -18 2488.75 261.661   1
   1  -9 -18 2748.78 366.084   1
   1  -9 -17-236.344 270.961   1
   1   9 -17 353.174 163.345   1
  -1  -9  17 95.7269 163.759   1
  -1   9  17 274.948 287.121   1
  -1   9  16 3141.99 335.734   1
   1  -9 -16 3293.80 330.384   1
  -1  -9  16 3233.77 287.213   1
   1   9 -16 3648.07 280.337   1
   1  -9 -15 226.307 255.913   1
   1   9 -15 381.163 136.109   1
  -1  -9  15 296.370 135.995   1
  -1   9  15 770.971 282.087   1
   1   9 -14-20.2834 116.477   1
  -1  -9  14 92.9060 114.203   1
   1  -9 -13 1335.44 263.404   1
   1   9 -13 1326.94 141.695   1
  -1  -9  13 1132.72 139.149   1
   1   9 -12 5850.79 379.147   1
  -1   9  12 7943.83 511.217   1
   1  -9 -12 7348.20 496.977   1
  -1  -9  12 6106.44 380.803   1
   1  -9 -11 379.199 243.407   1
  -1  -9  11 137.735 66.5300   1
   1   9 -11 198.242 67.9814   1
  -1   9  11 23.6324 242.914   1
  -1   9  10 794.730 214.087   1
   1  -9 -10 685.646 210.644   1
  -1   9   9 1585.05 240.052   1
   1  -9  -9 1720.62 237.087   1
  -1   9   7 1716.34 236.496   1
   1  -9  -7 1875.76 230.918   1
  -1   9   6 12244.6 768.766   1
   1  -9  -5 9320.39 605.642   1
  -1   9   5 9584.82 612.227   1
   1  -9  -4 5603.51 391.218   1
  -1   9   4 5649.83 396.227   1
   1   9  -3 25.6285 58.2096   1
  -1  -9   3 19.9495 54.2516   1
   1  -9  -3 176.493 124.675   1
  -1  -9   2 14694.5 816.895   1
   1  -9  -2 14778.8 844.704   1
  -1   9   2 13942.1 845.768   1
   1   9  -2 13451.3 817.552   1
  -1  -9   1 3471.03 227.607   1
   1   9  -1 3157.17 230.834   1
   1   9   0 26618.4 1545.34   1
  -1  -9   0 26467.2 1542.84   1
  -1   9   0 27433.0 1546.22   1
   1  -9   0 27427.8 1543.52   1
  -1   9  -1 3152.71 222.876   1
   1  -9   1 2926.64 211.298   1
   1  -9   2 13934.3 813.214   1
   1   9   2 14172.8 848.164   1
  -1  -9  -2 13996.7 840.953   1
  -1   9  -2 14522.2 815.934   1
  -1  -9  -3 117.930 129.830   1
  -1   9  -3 100.352 45.8849   1
   1  -9   3-10.8511 37.4381   1
  -1  -9  -4 5354.72 363.098   1
   1   9   4 4925.27 365.910   1
  -1  -9  -5 9638.31 597.138   1
   1   9   5 8782.86 596.236   1
  -1  -9  -6 12318.3 790.246   1
   1   9   6 13501.7 808.485   1
  -1  -9  -7 1440.08 219.172   1
   1   9   7 1877.28 244.307   1
  -1  -9  -9 1787.13 238.170   1
   1   9   9 1669.67 247.690   1
  -1  -9 -10 610.873 197.163   1
   1   9  10 566.762 203.224   1
  -1  -9 -11-307.977 193.838   1
   1   9  11-70.5589 197.751   1
   1   9  12 6223.00 462.028   1
  -1   9 -12 5343.64 350.165   1
  -1  -9 -12 6920.25 464.142   1
   1  -9  12 6083.36 354.949   1
   1   9  13 1402.58 246.497   1
  -1   9 -13 1095.61 127.858   1
   1  -9  13 1079.78 132.569   1
  -1  -9 -13 1324.86 239.405   1
  -1   9 -14 28.3362 106.858   1
   1  -9  14 10.2089 117.621   1
   1   9  15 290.171 258.246   1
  -1  -9 -15 223.448 243.104   1
  -1  -9 -16 4100.74 379.297   1
  -1   9 -16 3249.08 267.449   1
   1  -9  16 3616.06 291.047   1
   1   9  16 3523.03 385.163   1
  -1  -9 -17 360.298 277.971   1
  -1   9 -17 29.4540 156.606   1
   1  -9  17 260.169 169.422   1
  -1   9 -18 2495.79 250.005   1
  -1  -9 -18 2199.79 351.818   1
   1   9  18 2323.19 366.559   1
  -1  -9 -19 1433.67 319.005   1
   1   9  19 615.130 318.356   1
  -1  -9 -20 508.509 270.318   1
   1   9  20 366.333 288.100   1
  -1  -9 -21 429.509 225.372   1
   1   9  21 198.131 237.555   1
  -1  -9 -22 2038.23 340.607   1
   1   9  22 2321.97 362.584   1
  -1  -9 -23 910.380 327.864   1
   1   9  23 1465.78 349.435   1
  -1  -9 -25 345.137 287.035   1
   1   9  25 385.721 287.160   1
  -1  -9 -27 227.806 330.820   1
   1   9  27-53.4251 320.080   1
   1 -10 -26 1832.35 365.257   1
  -1  10  26 1842.47 382.953   1
   1 -10 -25 284.736 315.230   1
  -1  10  25 606.269 344.654   1
   1 -10 -24 78.6143 316.818   1
  -1  10  24 1089.52 356.529   1
   1 -10 -23 765.770 323.682   1
  -1  10  23 1184.04 338.451   1
   1 -10 -22 1196.36 333.026   1
  -1  10  22 1050.45 353.870   1
   1 -10 -20 535.849 290.714   1
  -1  10  20 795.536 312.515   1
   1 -10 -19 913.440 264.807   1
  -1  10  19 960.526 288.300   1
   1 -10 -18 564.424 264.092   1
  -1  10  18-224.293 264.774   1
   1 -10 -17 159.163 289.473   1
  -1  10  17 250.164 297.179   1
  -1  10  16 6091.06 477.311   1
   1 -10 -16 5652.01 457.567   1
   1  10 -16 4474.65 329.972   1
   1 -10 -15 230.652 236.608   1
   1  10 -15 94.1298 104.866   1
  -1 -10  15 120.027 108.923   1
  -1  10  15 81.0053 237.629   1
   1 -10 -14 1380.68 288.302   1
  -1 -10  14 780.306 110.578   1
  -1  10  14 978.960 304.361   1
   1  10 -14 1033.09 113.137   1
  -1 -10  13 35.1524 45.6197   1
   1  10 -13 25.5964 50.5776   1
  -1  10  12 1031.41 276.572   1
   1 -10 -12 902.776 269.143   1
  -1  10  11-121.847 251.367   1
   1 -10 -11 275.358 240.512   1
  -1  10  10 987.031 240.182   1
   1 -10 -10 1194.63 232.560   1
  -1  10   9 2346.04 279.751   1
  -1  10   8 323.107 214.527   1
   1 -10  -8 283.678 202.322   1
  -1  10   7 817.656 213.700   1
   1 -10  -7 1252.88 233.355   1
   1 -10  -6 8084.71 545.985   1
  -1  10   5 108.022 168.701   1
   1 -10  -5 17.0425 169.613   1
  -1  10   4-33.3355 167.748   1
   1 -10  -4-158.530 151.883   1
  -1  10   3 137.394 147.441   1
   1  10  -3 152.379 70.5518   1
  -1 -10   3 173.731 63.9604   1
   1 -10  -3 101.192 145.042   1
  -1  10   2 2336.35 220.620   1
   1  10  -2 2582.89 182.026   1
  -1 -10   2 2174.96 176.097   1
   1 -10  -2 2617.92 214.759   1
   1  10  -1 713.774 114.401   1
  -1  10   1 676.135 144.853   1
   1 -10  -1 756.616 129.598   1
  -1 -10   1 655.492 107.927   1
  -1  10   0 106.083 113.683   1
   1 -10   0 205.446 106.657   1
   1  10   1 1005.63 148.655   1
  -1 -10  -1 741.097 126.706   1
  -1  10  -1 1092.19 127.574   1
   1 -10   1 630.721 110.221   1
   1  10   2 2898.97 237.518   1
   1 -10   2 2388.71 175.801   1
  -1 -10  -2 2509.06 220.001   1
  -1  10  -2 2445.84 178.904   1
  -1 -10  -3 84.7852 135.677   1
   1 -10   3 111.709 46.4234   1
  -1  10  -3 49.2272 49.3583   1
   1  10   3 15.3746 145.514   1
  -1 -10  -4 138.459 144.907   1
   1  10   4 16.7329 155.275   1
  -1 -10  -5-149.124 147.290   1
   1  10   5-198.179 169.882   1
  -1 -10  -6 6806.58 473.384   1
  -1 -10  -7 736.487 208.509   1
   1  10   7 1020.81 233.603   1
  -1 -10  -8-39.8891 174.531   1
   1  10   8 214.929 188.071   1
   1  10   9 2108.39 272.141   1
  -1 -10 -10 1707.02 263.029   1
   1  10  10 1329.63 272.182   1
  -1 -10 -11 794.093 252.280   1
   1  10  11-24.1766 245.109   1
  -1 -10 -12 188.137 244.635   1
   1  10  12 1445.36 276.373   1
  -1  10 -14 861.768 88.8951   1
   1 -10  14 771.328 86.9795   1
  -1 -10 -15 201.729 252.551   1
  -1  10 -15 7.29558 92.4131   1
   1 -10  15-82.1129 97.6891   1
   1  10  15-214.529 260.942   1
  -1 -10 -16 4590.90 404.634   1
  -1  10 -16 3670.83 278.434   1
   1  10  16 4689.59 426.735   1
  -1 -10 -17 520.068 272.565   1
   1  10  17 110.414 287.552   1
  -1 -10 -18 844.060 291.043   1
   1  10  18 139.418 294.109   1
  -1 -10 -19 1413.34 320.467   1
   1  10  19 224.848 319.737   1
  -1 -10 -20 563.366 304.758   1
   1  10  20 622.941 325.760   1
  -1 -10 -22 1098.98 304.118   1
   1  10  22 395.462 299.586   1
  -1 -10 -23-133.536 228.507   1
   1  10  23 532.356 247.372   1
  -1 -10 -24 1035.32 316.121   1
   1  10  24 609.467 309.887   1
  -1 -10 -25 157.582 324.752   1
   1  10  25 654.846 341.594   1
  -1 -10 -26 2495.36 384.084   1
   1  10  26 2070.71 387.096   1
   1 -11 -26 452.255 254.234   1
  -1  11  26 721.168 270.589   1
   1 -11 -25 614.255 256.711   1
  -1  11  25 136.424 269.998   1
   1 -11 -24 598.084 248.978   1
  -1  11  24 637.575 263.858   1
   1 -11 -23 26.2911 214.803   1
  -1  11  23 392.934 241.571   1
   1 -11 -22 767.800 283.293   1
  -1  11  22 594.199 287.755   1
   1 -11 -21 425.900 294.012   1
  -1  11  21 710.259 321.280   1
   1 -11 -20-241.363 294.586   1
  -1  11  20 85.3800 315.959   1
   1 -11 -19 669.963 304.805   1
  -1  11  19 625.856 319.499   1
   1 -11 -18 859.363 264.230   1
  -1  11  18 1045.95 286.179   1
   1 -11 -16 4409.41 423.453   1
  -1  11  16 3441.80 423.921   1
   1 -11 -15 1331.75 251.074   1
  -1  11  15 1342.49 273.271   1
   1 -11 -14 769.742 291.084   1
  -1  11  14 538.782 291.194   1
   1 -11 -13 75.0610 219.513   1
  -1  11  13-184.766 238.619   1
  -1  11  12 3323.30 359.965   1
   1 -11 -11 1280.77 277.480   1
  -1  11  11 1502.31 286.130   1
  -1  11  10 10282.6 696.116   1
   1 -11 -10 9948.08 683.504   1
   1 -11  -9 330.419 230.418   1
  -1  11   9-186.956 233.581   1
   1 -11  -8 2985.72 312.655   1
  -1  11   8 2706.53 321.126   1
   1 -11  -6 613.863 205.895   1
  -1  11   6 121.036 192.315   1
   1 -11  -5 289.231 169.438   1
  -1  11   5 795.476 213.804   1
  -1  11   4 10009.7 672.184   1
   1 -11  -4 11128.5 674.547   1
   1 -11  -3 1902.08 200.406   1
   1  11  -3 1425.56 129.499   1
  -1  11   3 1436.06 204.983   1
  -1 -11   3 1890.12 129.181   1
  -1 -11   2 452.025 94.5726   1
  -1  11   2 386.540 152.502   1
   1 -11  -2 235.404 149.622   1
   1  11  -2 318.192 99.8731   1
   1  11  -1 2107.64 173.168   1
  -1  11   1 1765.57 195.237   1
  -1 -11   1 1968.86 168.507   1
   1 -11  -1 1729.16 192.633   1
  -1 -11  -1 1684.13 179.179   1
  -1  11  -1 1470.26 162.485   1
   1 -11   1 1297.05 149.964   1
  -1 -11  -2 138.906 134.788   1
  -1  11  -2 260.658 88.8533   1
   1 -11   2 234.851 83.8472   1
   1  11   2 149.121 148.880   1
  -1 -11  -3 1752.22 205.087   1
  -1  11  -3 1424.63 109.732   1
   1 -11   3 1570.54 108.215   1
   1  11   3 1700.99 215.497   1
  -1 -11  -4 9571.92 629.122   1
   1  11   4 10218.1 638.723   1
   1  11   5 512.228 183.849   1
  -1 -11  -5 406.761 184.177   1
   1  11   6 302.353 192.580   1
  -1 -11  -6 751.860 188.614   1
   1  11   7 318.859 214.724   1
  -1 -11  -7-238.596 196.541   1
  -1 -11  -8 3086.09 310.777   1
   1  11   8 3115.12 323.677   1
  -1 -11  -9 218.284 218.955   1
  -1 -11 -10 12050.8 728.056   1
   1  11  10 9787.33 721.105   1
   1  11  11 1715.53 263.330   1
  -1 -11 -11 1916.62 264.645   1
   1  11  12 3966.88 389.827   1
   1  11  13 524.556 270.943   1
  -1 -11 -13 517.263 251.018   1
   1  11  14 214.165 288.307   1
  -1 -11 -14 1232.31 293.940   1
   1  11  15 2015.14 348.599   1
  -1 -11 -15 1100.45 306.585   1
   1  11  16 4001.29 427.514   1
  -1 -11 -16 4101.41 410.112   1
   1  11  18 1350.12 332.955   1
  -1 -11 -18 1465.66 310.079   1
   1  11  19 622.395 324.329   1
  -1 -11 -19 536.435 292.100   1
   1  11  20-623.996 334.441   1
  -1 -11 -20 80.5229 291.417   1
   1  11  21 311.591 334.805   1
  -1 -11 -21-53.5597 300.449   1
   1  11  22-224.982 328.204   1
  -1 -11 -22 294.461 310.418   1
   1  11  23 27.8224 323.148   1
  -1 -11 -23-106.535 304.345   1
   1  11  24 768.249 306.078   1
  -1 -11 -24 659.583 297.064   1
   1  11  25 135.065 231.597   1
  -1 -11 -25-51.5339 224.139   1
   1  11  26 424.363 307.755   1
  -1 -11 -26 326.213 286.060   1
   1 -12 -25 1012.14 335.623   1
  -1  12  25 646.252 356.311   1
   1 -12 -23 235.150 296.074   1
  -1  12  23 669.153 334.424   1
  -1  12  21 170.475 235.891   1
   1 -12 -21 610.843 236.000   1
  -1  12  20-28.5097 308.327   1
   1 -12 -20 827.216 302.245   1
  -1  12  19 599.270 339.102   1
   1 -12 -19 1101.40 321.093   1
  -1  12  18 712.711 301.800   1
   1 -12 -18 1073.11 291.005   1
  -1  12  17 28.3238 267.232   1
   1 -12 -17 591.108 270.824   1
  -1  12  15 305.536 250.933   1
   1 -12 -15 796.621 258.407   1
   1 -12 -14 6361.22 502.951   1
  -1  12  14 5420.19 504.476   1
   1 -12 -13-51.2344 249.287   1
  -1  12  11 436.799 253.444   1
   1 -12 -11 195.585 236.342   1
  -1  12  10 249.514 232.327   1
   1 -12 -10 474.605 236.992   1
  -1  12   9 385.829 218.977   1
   1 -12  -9 114.665 203.877   1
   1 -12  -8 4498.72 383.179   1
  -1  12   8 4548.87 386.647   1
  -1  12   7 598.714 228.725   1
   1 -12  -7 1058.31 229.981   1
  -1  12   5 278.966 201.738   1
   1 -12  -5-94.2307 179.614   1
   1 -12  -4 26328.4 1533.69   1
  -1  12   4 25984.2 1539.48   1
   1 -12  -3 468.975 168.383   1
  -1 -12   3 329.966 78.3321   1
   1  12  -3 449.312 87.0055   1
  -1  12   3 660.032 176.239   1
   1  12  -2 6137.23 393.775   1
   1 -12  -2 6019.01 427.839   1
  -1 -12   2 6609.74 394.196   1
  -1  12   2 6095.00 436.559   1
  -1 -12   1 240.629 113.141   1
  -1  12   1 85.6045 137.158   1
   1  12  -1 159.944 125.098   1
   1 -12  -1 52.6506 136.266   1
  -1 -12   0 117.526 121.451   1
  -1  12   0 25.2441 123.100   1
   1  12   0-62.8178 127.444   1
   1 -12   0-67.7844 124.523   1
  -1 -12  -1 66.8456 139.390   1
  -1  12  -1 187.592 116.840   1
   1 -12   1 56.7207 107.819   1
   1  12   1 100.136 145.833   1
   1 -12   2 5466.17 368.596   1
   1  12   2 6559.25 427.134   1
  -1 -12  -2 6000.46 413.247   1
  -1  12  -2 6390.42 376.200   1
  -1 -12  -3 259.702 173.080   1
  -1  12  -3 332.031 59.8275   1
   1 -12   3 302.829 54.6309   1
  -1 -12  -4 24686.0 1445.49   1
   1  12   4 24378.7 1452.19   1
   1  12   5 616.120 209.969   1
  -1 -12  -5-37.3838 185.297   1
   1  12   7 752.339 229.337   1
  -1 -12  -7 1286.62 227.334   1
  -1 -12  -8 4163.07 367.232   1
   1  12   8 4505.60 384.166   1
   1  12   9 335.947 239.931   1
  -1 -12  -9 810.513 234.915   1
   1  12  10 24.8306 212.948   1
  -1 -12 -10 162.973 194.322   1
   1  12  11 562.333 256.851   1
  -1 -12 -11 215.770 229.400   1
   1  12  12 3144.16 363.214   1
  -1 -12 -12 3343.12 352.830   1
  -1 -12 -13 175.813 229.638   1
  -1 -12 -14 6241.43 491.412   1
   1  12  14 5853.72 498.506   1
   1  12  15 27.6139 289.441   1
  -1 -12 -15 182.413 274.224   1
   1  12  17 676.119 317.063   1
  -1 -12 -17 479.975 293.557   1
   1  12  18 652.171 334.392   1
  -1 -12 -18 1181.56 324.886   1
   1  12  19 454.892 316.271   1
  -1 -12 -19 295.783 299.721   1
   1  12  20 511.487 338.485   1
  -1 -12 -20 1127.21 327.273   1
   1  12  21 819.548 337.146   1
  -1 -12 -21 562.140 303.676   1
   1  12  23 469.135 349.644   1
  -1 -12 -23-79.5011 316.691   1
   1  12  25 294.105 327.694   1
  -1 -12 -25 454.620 307.395   1
   1 -13 -24 915.339 339.739   1
  -1  13  24 1357.72 371.206   1
   1 -13 -23 466.141 323.904   1
  -1  13  23 746.954 354.768   1
   1 -13 -22 420.202 308.849   1
  -1  13  22 140.269 335.484   1
  -1  13  21 283.606 285.088   1
  -1  13  20 342.633 289.531   1
   1 -13 -20 559.705 279.355   1
   1 -13 -18 616.551 269.514   1
  -1  13  17 371.927 291.721   1
   1 -13 -17 107.540 267.827   1
  -1  13  16 256.251 306.223   1
   1 -13 -16 240.736 273.387   1
  -1  13  15 619.881 293.868   1
   1 -13 -15 240.248 270.655   1
  -1  13  14 2646.72 349.403   1
   1 -13 -14 2242.94 327.406   1
  -1  13  13-164.705 293.309   1
   1 -13 -13 311.914 272.960   1
  -1  13  12 2530.70 362.022   1
   1 -13 -12 3753.33 374.800   1
  -1  13  10 821.035 260.823   1
   1 -13 -10 783.273 258.874   1
  -1  13   9 1418.59 275.402   1
   1 -13  -9 1472.19 273.392   1
  -1  13   8 3078.50 324.671   1
   1 -13  -8 2798.31 306.578   1
  -1  13   7-346.438 219.561   1
   1 -13  -7 240.316 209.667   1
  -1  13   6-88.3671 192.711   1
   1 -13  -6 62.1309 196.398   1
   1 -13  -4 1986.54 241.812   1
  -1  13   4 1580.63 241.203   1
   1 -13  -3 205.462 169.334   1
  -1 -13   3 92.4043 71.7832   1
  -1  13   3 73.5577 181.858   1
   1  13  -3 82.3604 82.4278   1
   1 -13  -2 62.5254 142.730   1
  -1 -13   2 214.533 104.506   1
   1  13  -2 71.2902 109.557   1
  -1  13   2 404.745 164.371   1
   1 -13  -1 167.530 149.336   1
  -1  13   1 91.7180 160.046   1
   1  13   0 2683.24 246.090   1
   1 -13   0 2948.08 235.213   1
  -1  13   0 3006.62 253.409   1
  -1 -13   0 2786.19 241.133   1
   1  13   1 91.4767 143.894   1
  -1 -13  -1 14.3502 147.099   1
   1 -13   1 10.0872 116.981   1
  -1  13  -1 21.9499 122.903   1
  -1 -13  -2 267.792 160.756   1
   1 -13   2 88.2627 92.4023   1
  -1  13  -2 228.130 109.057   1
   1  13   2 218.902 176.378   1
  -1  13  -3 9.63647 44.7064   1
  -1 -13  -3 68.4948 165.095   1
   1  13   3-91.5826 172.019   1
  -1 -13  -4 1378.30 213.926   1
   1  13   4 1670.54 233.806   1
  -1 -13  -6-123.570 187.672   1
   1  13   6 22.0040 210.191   1
  -1 -13  -7-21.5555 196.924   1
   1  13   7 138.186 215.250   1
  -1 -13  -8 2691.77 292.928   1
   1  13   8 2419.82 294.681   1
  -1 -13  -9 1045.39 259.931   1
   1  13   9 1661.66 284.179   1
  -1 -13 -10 790.036 225.466   1
   1  13  10 332.167 233.791   1
  -1 -13 -12 2764.88 321.104   1
   1  13  12 3187.02 347.152   1
  -1 -13 -13 488.249 266.107   1
   1  13  13 572.712 290.086   1
  -1 -13 -14 1565.15 304.732   1
   1  13  14 2352.03 353.901   1
  -1 -13 -15-53.0021 233.787   1
   1  13  15 728.676 256.604   1
  -1 -13 -16 1044.47 270.250   1
   1  13  16 651.175 296.534   1
  -1 -13 -17 457.578 284.320   1
  -1 -13 -18 512.309 312.961   1
  -1 -13 -19-161.479 297.699   1
   1  13  19 228.294 329.305   1
   1  13  20 908.831 349.048   1
  -1 -13 -21 695.067 322.869   1
   1  13  21 253.215 342.191   1
  -1 -13 -22 663.745 323.208   1
   1  13  22 1111.37 362.675   1
  -1 -13 -23 314.905 327.824   1
   1  13  23 765.731 341.996   1
  -1 -13 -24 1151.49 346.506   1
   1  13  24 940.607 362.572   1
   1 -14 -23 204.861 310.685   1
   1 -14 -22 729.595 324.262   1
  -1  14  22-111.452 343.749   1
   1 -14 -21-79.2251 267.474   1
  -1  14  21 875.662 313.066   1
   1 -14 -20 692.759 296.392   1
  -1  14  20 884.464 322.442   1
   1 -14 -19 537.009 305.171   1
  -1  14  19 517.671 328.856   1
   1 -14 -17 484.297 302.939   1
  -1  14  17 201.762 317.732   1
   1 -14 -16 322.184 249.727   1
  -1  14  16 345.240 279.924   1
   1 -14 -15 53.4085 272.726   1
  -1  14  15 285.901 316.367   1
   1 -14 -14 2820.40 347.133   1
  -1  14  14 2522.96 351.708   1
   1 -14 -13 814.882 248.896   1
  -1  14  13 1120.96 293.233   1
   1 -14 -12 4012.10 370.240   1
  -1  14  12 2510.91 369.718   1
   1 -14 -11 888.713 263.606   1
  -1  14  11 1516.74 296.096   1
   1 -14  -9 265.618 217.989   1
  -1  14   9 128.776 233.699   1
   1 -14  -8 1024.18 255.980   1
  -1  14   8 1774.17 286.220   1
   1 -14  -7 1255.33 240.675   1
  -1  14   7 1709.11 265.587   1
   1 -14  -6 5176.08 409.407   1
  -1  14   6 4783.18 422.588   1
   1 -14  -5 327.485 200.302   1
  -1  14   5 264.024 205.771   1
   1 -14  -4 3017.19 308.322   1
  -1  14   4 3323.80 320.995   1
  -1  14   3 2482.19 263.426   1
   1  14  -3 1614.88 132.879   1
   1 -14  -3 2575.38 237.933   1
  -1 -14   3 1571.84 124.543   1
  -1  14   2 2312.58 258.856   1
   1  14  -2 1872.75 186.154   1
  -1 -14   2 2252.35 181.923   1
   1 -14  -2 2483.22 241.564   1
  -1  14   1 346.233 166.615   1
   1 -14  -1 526.745 158.559   1
  -1 -14   0-67.6447 133.921   1
  -1  14   0 142.766 140.990   1
   1 -14   0 232.061 130.697   1
   1  14   0 228.402 153.252   1
   1  14   1 681.678 178.908   1
  -1 -14  -1 699.915 167.362   1
  -1  14  -2 1954.11 169.530   1
   1  14   2 1589.71 227.895   1
   1 -14   2 2031.00 164.013   1
   1  14   3 1834.56 249.471   1
  -1 -14  -3 2290.75 241.656   1
   1  14   4 2762.67 287.396   1
  -1 -14  -4 2730.32 279.382   1
   1  14   5 371.140 202.989   1
  -1 -14  -5 143.545 189.771   1
  -1 -14  -6 4591.60 376.163   1
   1  14   6 4055.29 376.287   1
   1  14   7 1314.63 265.119   1
  -1 -14  -7 1991.55 266.242   1
   1  14   8 1462.44 281.637   1
  -1 -14  -8 1090.96 258.661   1
   1  14   9 127.844 245.411   1
  -1 -14  -9-264.581 234.627   1
   1  14  11 1127.71 276.161   1
  -1 -14 -11 1541.97 289.297   1
   1  14  12 3588.72 404.363   1
  -1 -14 -12 4061.43 392.348   1
   1  14  13 695.344 297.020   1
  -1 -14 -13 420.102 260.174   1
   1  14  14 2594.65 352.765   1
  -1 -14 -14 2557.44 323.989   1
   1  14  15-85.4484 309.775   1
  -1 -14 -15 564.209 299.102   1
   1  14  16 114.512 299.610   1
  -1 -14 -16 270.011 284.828   1
   1  14  17 603.197 263.764   1
  -1 -14 -17 108.219 238.780   1
   1  14  19 171.137 314.025   1
  -1 -14 -19 595.473 316.126   1
   1  14  20 650.539 345.218   1
  -1 -14 -20 431.746 308.242   1
   1  14  21 335.276 352.510   1
  -1 -14 -21-26.7844 313.665   1
   1  14  22 495.796 348.670   1
  -1 -14 -22 554.452 328.410   1
  -1 -14 -23 412.190 325.321   1
   1 -15 -23-101.276 306.140   1
  -1  15  23-135.131 351.001   1
   1 -15 -22 1033.58 331.197   1
  -1  15  22 1351.89 372.289   1
   1 -15 -21 472.326 242.171   1
  -1  15  21 617.968 294.718   1
   1 -15 -20 823.808 315.403   1
  -1  15  20 1052.77 347.345   1
   1 -15 -19 483.303 302.945   1
  -1  15  19 258.836 335.229   1
   1 -15 -18 1485.08 304.935   1
  -1  15  18 1129.05 312.080   1
  -1  15  16 1104.56 323.845   1
   1 -15 -16 865.904 285.426   1
  -1  15  15 638.040 304.856   1
   1 -15 -15 269.954 246.473   1
   1 -15 -14 724.870 295.513   1
  -1  15  13-28.5343 291.411   1
   1 -15 -13 345.767 277.224   1
  -1  15  12 986.784 310.205   1
   1 -15 -12 1391.97 294.073   1
  -1  15  11 305.327 279.669   1
   1 -15 -11 284.347 261.627   1
   1 -15 -10 5478.50 455.654   1
  -1  15  10 4827.81 462.527   1
  -1  15   9-133.154 248.307   1
   1 -15  -9-49.5135 230.265   1
  -1  15   8 129.411 253.162   1
   1 -15  -8 192.941 234.320   1
   1 -15  -7 512.775 235.221   1
  -1  15   7 175.402 231.460   1
  -1  15   6 9282.29 639.869   1
   1 -15  -6 9216.29 630.071   1
   1 -15  -5 171.567 192.665   1
  -1  15   5 252.993 219.456   1
   1 -15  -3 1315.65 216.004   1
  -1  15   3 922.252 210.258   1
  -1  15   2 3080.85 300.070   1
   1  15  -2 2825.49 237.695   1
   1 -15  -2 2543.78 281.085   1
   1 -15  -1 170.591 151.298   1
  -1  15   1 228.211 175.774   1
   1 -15   0 5829.40 401.110   1
  -1  15   0 5830.75 410.453   1
   1  15   0 6128.21 410.623   1
  -1 -15   0 5303.55 402.477   1
  -1 -15  -1 324.411 154.045   1
   1  15   1 289.730 174.099   1
   1 -15   2 2691.06 205.524   1
   1  15   2 3408.57 298.602   1
  -1 -15  -2 3536.22 288.644   1
  -1  15  -2 2729.94 210.398   1
   1  15   3 203.963 181.915   1
  -1 -15  -3 613.620 182.011   1
   1  15   5 435.381 225.223   1
  -1 -15  -5 559.957 213.309   1
  -1 -15  -6 7825.60 569.592   1
   1  15   6 8165.97 586.542   1
   1  15   7-398.176 237.143   1
  -1 -15  -7 281.323 222.867   1
   1  15   8 77.1502 250.872   1
  -1 -15  -8 121.167 228.768   1
   1  15   9-238.034 268.616   1
  -1 -15 -10 4643.90 417.197   1
   1  15  10 4791.68 432.720   1
   1  15  11 27.5933 258.055   1
  -1 -15 -11 312.176 246.301   1
   1  15  12 842.154 308.785   1
  -1 -15 -12 766.712 277.930   1
   1  15  13 28.4053 250.238   1
  -1 -15 -13 428.000 237.658   1
   1  15  14 1578.16 344.618   1
  -1 -15 -14 809.847 297.088   1
   1  15  15 144.242 282.840   1
  -1 -15 -15 244.239 258.200   1
   1  15  16 1040.35 337.299   1
  -1 -15 -16 1309.02 308.812   1
   1  15  18 1205.91 341.621   1
  -1 -15 -18 1360.97 318.187   1
   1  15  19 199.308 248.191   1
  -1 -15 -19 379.912 238.606   1
   1  15  20 450.290 301.278   1
  -1 -15 -20 862.200 286.456   1
   1  15  21 750.306 334.828   1
  -1 -15 -21 369.464 300.097   1
   1  15  22 1204.83 378.643   1
  -1 -15 -22 979.895 325.574   1
   1  15  23 214.836 353.961   1
  -1 -15 -23 352.063 316.314   1
  -1  16  22 492.001 331.348   1
   1 -16 -22 152.837 276.251   1
  -1  16  20 906.169 365.856   1
   1 -16 -20 1191.57 331.962   1
  -1  16  18 695.802 351.362   1
   1 -16 -18 243.359 302.244   1
  -1  16  17 58.4167 255.877   1
   1 -16 -17 408.510 241.968   1
  -1  16  16 1466.31 359.070   1
   1 -16 -16 956.913 306.939   1
  -1  16  15 557.259 326.021   1
   1 -16 -15 382.452 294.095   1
  -1  16  14 1053.34 313.166   1
   1 -16 -14 654.007 280.961   1
  -1  16  12 374.970 268.595   1
   1 -16 -12 161.039 232.561   1
  -1  16  11 227.890 268.684   1
   1 -16 -11 662.495 275.530   1
  -1  16  10 3587.33 399.068   1
   1 -16 -10 3126.95 369.451   1
  -1  16   9 522.021 254.255   1
   1 -16  -9 178.963 233.688   1
  -1  16   8 616.125 271.320   1
   1 -16  -8 823.363 260.989   1
  -1  16   7 208.101 258.446   1
   1 -16  -7 145.150 217.153   1
  -1  16   6 776.840 260.137   1
   1 -16  -6-23.2993 221.714   1
  -1  16   5 264.684 241.623   1
   1 -16  -5 22.2330 222.314   1
  -1  16   4-297.871 227.752   1
   1 -16  -4-105.033 210.665   1
  -1  16   3 194.548 209.484   1
   1 -16  -3 58.7999 188.207   1
  -1  16   2 571.796 210.313   1
   1  16  -2 433.014 120.984   1
  -1 -16   2 347.830 111.968   1
   1 -16  -2 592.737 187.592   1
  -1  16   1-18.0525 186.579   1
   1  16  -1 117.323 142.949   1
  -1 -16   1 11.8575 127.197   1
   1 -16  -1 97.7542 164.601   1
   1  16   0 31.5114 162.275   1
  -1  16   0 91.3508 152.607   1
  -1 -16   0 117.307 142.490   1
   1 -16   0 182.243 142.636   1
  -1 -16  -1 250.130 167.988   1
   1  16   1 269.578 183.257   1
  -1 -16  -2 555.134 192.322   1
   1 -16   2 266.955 88.8699   1
  -1  16  -2 248.759 98.7338   1
   1  16   2 336.361 197.138   1
  -1 -16  -3 162.191 193.460   1
   1  16   3 213.002 201.773   1
  -1 -16  -4-128.577 204.191   1
   1  16   4 136.233 199.745   1
  -1 -16  -5 314.846 219.780   1
   1  16   5 908.961 248.353   1
  -1 -16  -6 70.4316 223.705   1
   1  16   6-99.8827 229.867   1
  -1 -16  -7 679.491 247.955   1
   1  16   7 206.913 247.720   1
  -1 -16  -8 1150.14 264.368   1
   1  16   8 213.183 259.840   1
  -1 -16  -9 179.418 242.081   1
   1  16   9 163.854 257.903   1
  -1 -16 -10 2956.07 345.514   1
   1  16  10 3509.95 382.370   1
  -1 -16 -11 265.833 259.626   1
   1  16  11 226.454 271.352   1
  -1 -16 -12 809.797 288.316   1
   1  16  12 28.6598 294.160   1
  -1 -16 -14 849.063 304.194   1
   1  16  14 1249.83 327.782   1
  -1 -16 -15 523.226 279.543   1
   1  16  15 465.565 303.779   1
  -1 -16 -16 1018.15 313.938   1
   1  16  16 813.763 337.121   1
  -1 -16 -17 27.5279 236.008   1
   1  16  17 665.146 276.813   1
  -1 -16 -18 438.683 303.126   1
   1  16  18 86.0338 328.049   1
  -1 -16 -20 983.653 312.797   1
   1  16  20 1485.19 346.027   1
  -1 -16 -22 354.876 253.619   1
   1  16  22 54.2060 295.247   1
  -1  17  21 27.6110 356.852   1
   1 -17 -21 334.183 315.047   1
  -1  17  19 28.5902 343.181   1
   1 -17 -19 293.871 307.432   1
  -1  17  17 234.410 347.908   1
   1 -17 -17 464.957 311.612   1
  -1  17  16 472.216 309.040   1
   1 -17 -16 412.382 288.579   1
  -1  17  15 651.966 300.384   1
   1 -17 -15 1352.26 281.679   1
  -1  17  14-207.628 296.422   1
   1 -17 -14 165.769 271.282   1
  -1  17  13-88.7976 288.018   1
   1 -17 -13 55.1086 257.504   1
  -1  17  11 233.254 274.072   1
   1 -17 -11 189.908 242.912   1
  -1  17  10 575.691 298.078   1
   1 -17 -10 401.510 277.924   1
  -1  17   9 565.404 287.986   1
   1 -17  -9 395.346 266.978   1
  -1  17   7 162.043 248.129   1
   1 -17  -7 523.858 239.640   1
  -1  17   6 3295.54 365.567   1
   1 -17  -6 3153.56 345.156   1
  -1  17   5 478.179 244.248   1
   1 -17  -5 115.121 205.365   1
  -1  17   4 2890.42 326.664   1
   1 -17  -4 2764.63 297.327   1
  -1  17   2 779.996 219.535   1
  -1  17   1 608.854 194.417   1
   1  17   0 310.816 177.683   1
  -1  17   0 62.0015 167.153   1
   1  17   1 544.154 195.096   1
   1  17   2 1661.30 248.835   1
  -1 -17  -2 1021.98 214.268   1
  -1 -17  -4 2020.42 272.115   1
   1  17   4 2088.93 283.430   1
  -1 -17  -5 543.747 234.468   1
   1  17   5 645.688 247.152   1
  -1 -17  -6 3446.05 356.942   1
   1  17   6 3384.88 359.838   1
  -1 -17  -7 456.363 248.552   1
   1  17   7 213.748 257.101   1
  -1 -17  -8 338.453 251.463   1
   1  17   8 713.343 279.186   1
  -1 -17  -9 185.406 254.806   1
   1  17   9-364.699 280.390   1
  -1 -17 -10 538.910 263.040   1
   1  17  10 199.669 277.721   1
  -1 -17 -11 900.782 287.196   1
   1  17  11-259.972 299.066   1
  -1 -17 -13 472.971 271.307   1
   1  17  13 673.579 316.803   1
  -1 -17 -14 446.224 276.715   1
   1  17  14 410.877 291.729   1
  -1 -17 -15 670.974 298.495   1
   1  17  15 1200.80 352.989   1
  -1 -17 -16 807.521 279.157   1
   1  17  16 408.273 288.366   1
  -1 -17 -17-137.263 293.998   1
   1  17  17-202.874 334.573   1
  -1 -17 -19 79.9316 225.207   1
   1  17  19 255.287 279.901   1
  -1 -17 -21 434.831 309.039   1
   1  17  21 328.430 359.214   1
  -1  18  20 27.9719 340.665   1
   1 -18 -20-181.306 286.538   1
  -1  18  18 1883.20 390.787   1
   1 -18 -18 215.425 303.615   1
  -1  18  16-267.115 312.852   1
   1 -18 -16 193.063 273.233   1
  -1  18  15 209.307 330.967   1
   1 -18 -15 222.188 294.146   1
  -1  18  14 750.858 340.030   1
   1 -18 -14 390.445 293.894   1
  -1  18  13 691.472 328.193   1
   1 -18 -13-55.8285 283.001   1
  -1  18  12 839.771 310.779   1
   1 -18 -12 306.233 270.105   1
  -1  18  10-177.117 284.270   1
   1 -18 -10 628.381 276.309   1
  -1  18   9 116.650 278.512   1
   1 -18  -9 511.776 243.567   1
   1 -18  -8 2454.00 353.798   1
  -1  18   8 7081.35 461.457   1
  -1  18   6 1064.93 286.671   1
   1  18   5 519.099 242.481   1
   1  18   6 618.764 272.785   1
   1  18   8 8574.23 642.589   1
  -1 -18  -9 163.278 247.374   1
   1  18   9 57.6268 263.961   1
  -1 -18 -10-82.7547 253.467   1
   1  18  10 496.380 307.339   1
  -1 -18 -12 644.540 289.046   1
   1  18  12 1156.21 330.421   1
  -1 -18 -13 84.2506 251.847   1
   1  18  13-29.7079 300.091   1
  -1 -18 -14 645.304 273.559   1
   1  18  14 474.637 293.609   1
  -1 -18 -15 167.608 291.161   1
   1  18  15 177.216 325.115   1
  -1 -18 -16-55.1278 245.861   1
   1  18  16 176.339 306.172   1
  -1 -18 -18 428.560 250.262   1
   1  18  18 1980.87 334.693   1
  -1 -18 -20-25.8450 283.461   1
   1  18  20 748.816 339.240   1
   2   0 -27 1081.13 325.119   1
  -2   0  27-151.561 286.619   1
   2   0 -25 27.6228 299.950   1
  -2   0  25 565.165 317.566   1
   2   0 -24 821.797 311.591   1
  -2   0  24-117.490 294.865   1
   2   0 -23 568.182 284.718   1
  -2   0  23 86.6842 290.004   1
   2   0 -22 639.263 280.343   1
  -2   0  22 652.288 303.405   1
   2   0 -21-26.1408 254.963   1
  -2   0  21-83.1810 269.817   1
   2   0 -20 1481.80 266.997   1
  -2   0  20 1241.83 276.403   1
   2   0 -18 3999.95 365.263   1
  -2   0  18 3172.34 379.059   1
   2   0 -17 115.378 219.452   1
  -2   0  17 122.280 229.209   1
  -2   0  16 4196.24 386.660   1
   2   0 -15 337.484 203.873   1
  -2   0  15 179.071 204.978   1
   2   0 -13-94.3725 175.993   1
  -2   0  13-40.1344 183.824   1
   2   0 -12 13966.2 853.431   1
  -2   0  12 13683.8 857.595   1
   2   0 -11 16.5351 144.665   1
  -2   0  11 70.3549 163.162   1
   2   0 -10 38649.4 2221.37   1
  -2   0  10 38723.6 2225.57   1
  -2   0   9-164.967 159.390   1
   2   0  -9 310.384 140.167   1
  -2   0   8 1230.88 178.375   1
   2   0  -8 1235.86 172.433   1
  -2   0   7-123.228 145.719   1
   2   0  -7-69.7362 134.445   1
  -2   0   5 196.454 131.280   1
   2   0  -5-72.1506 118.034   1
  -2   0   4 1221.29 161.248   1
   2   0  -4 934.856 145.374   1
  -2   0   3-182.862 116.441   1
   2   0  -3-6.82868 109.278   1
   2   0  -2 81701.5 4665.76   1
  -2   0   2 84926.6 4667.21   1
   2   0  -1 131.978 85.9227   1
  -2   0   1 107.380 88.7215   1
   2   0   0 102527. 5746.02   1
  -2   0   0 102896. 5746.21   1
  -2   0  -1 21.2767 80.6481   1
   2   0   1 93.4502 91.3444   1
  -2   0  -2 85028.8 4835.49   1
   2   0   2 87666.0 4836.74   1
  -2   0  -3-39.4834 91.4485   1
   2   0   3-173.342 105.798   1
  -2   0  -4 615.021 137.631   1
   2   0   4 1470.61 161.979   1
   2   0   5 36.8556 111.904   1
  -2   0  -5 51.2774 103.799   1
   2   0   7-137.350 136.309   1
  -2   0  -7 85.8922 126.294   1
   2   0   8 1361.66 167.401   1
  -2   0  -8 1073.15 160.224   1
   2   0   9 56.7220 140.176   1
  -2   0  -9-13.2309 127.567   1
  -2   0 -10 39511.6 2262.40   1
   2   0  10 39438.8 2264.84   1
   2   0  11 288.842 159.824   1
  -2   0 -11 47.3655 154.248   1
   2   0  12 14803.9 891.419   1
  -2   0 -12 14063.2 881.073   1
   2   0  13 197.147 190.976   1
  -2   0 -13-236.224 180.034   1
   2   0  15-66.2150 200.092   1
  -2   0 -15 223.050 199.150   1
   2   0  16 3831.83 361.097   1
   2   0  17-48.0198 233.217   1
  -2   0 -17-204.097 218.260   1
  -2   0 -18 5215.97 429.999   1
   2   0  18 4425.71 417.441   1
   2   0  19 205.997 261.413   1
  -2   0 -19 489.811 248.707   1
   2   0  20 928.586 272.575   1
  -2   0 -20 1638.40 278.314   1
   2   0  21 27.2005 243.922   1
  -2   0 -21-25.8815 238.858   1
   2   0  22 1057.91 303.227   1
  -2   0 -22 853.540 295.116   1
   2   0  23-227.243 278.924   1
  -2   0 -23 299.416 272.622   1
   2   0  24 317.860 252.827   1
  -2   0 -24 386.596 269.414   1
   2   0  25 320.691 314.564   1
  -2   0 -25 701.605 314.491   1
   2   0  26 58.6290 280.359   1
  -2   0 -26 453.862 312.437   1
   2   0  27 29.3813 269.782   1
  -2   0 -27 28.3329 285.594   1
   2  -1 -27 714.802 317.893   1
  -2   1  27 774.630 325.142   1
   2  -1 -26 1184.87 333.741   1
   2   1 -26 139.485 273.425   1
  -2   1  26 920.399 319.415   1
  -2  -1  26 640.145 308.248   1
   2   1 -25 1386.53 303.595   1
   2  -1 -25 770.133 329.245   1
  -2   1  25 1416.63 335.443   1
  -2  -1  25 990.537 295.678   1
   2   1 -24 1563.80 304.870   1
   2  -1 -24 1890.12 354.658   1
  -2  -1  24 2332.56 330.939   1
  -2   1  24 1227.31 338.358   1
   2  -1 -23 1004.81 313.718   1
   2   1 -23 297.256 248.567   1
  -2   1  23 981.419 322.790   1
  -2  -1  23 376.473 264.000   1
   2  -1 -22 695.728 294.115   1
   2   1 -22 450.887 251.197   1
  -2   1  22 454.461 300.078   1
  -2  -1  22 396.327 249.157   1
   2   1 -21 1426.40 284.911   1
   2  -1 -21 1553.51 311.768   1
  -2   1  21 1753.84 332.166   1
  -2  -1  21 1931.87 312.067   1
   2  -1 -20 3831.10 388.576   1
  -2   1  20 3922.86 394.658   1
   2  -1 -19 850.793 240.899   1
   2   1 -19 881.337 264.378   1
  -2   1  19 689.617 241.937   1
  -2  -1  19 1038.57 271.427   1
   2   1 -18 260.327 216.940   1
  -2   1  18 282.922 253.282   1
  -2  -1  18-25.0047 226.818   1
   2   1 -17 7145.60 512.955   1
   2  -1 -17 6369.52 514.610   1
  -2   1  17 7508.68 543.759   1
  -2  -1  17 6919.90 526.162   1
   2   1 -16 4164.56 355.547   1
  -2  -1  16 3997.08 367.534   1
   2  -1 -16 3821.12 354.315   1
  -2   1  15 2902.22 325.985   1
   2  -1 -15 2905.85 330.753   1
   2   1 -15 2926.61 308.304   1
  -2  -1  15 3169.71 327.441   1
   2  -1 -14 20951.6 1195.97   1
  -2   1  14 18497.1 1188.65   1
   2   1 -13 5264.69 391.375   1
  -2   1  12 12032.7 788.839   1
  -2  -1  12 12802.6 785.045   1
   2  -1 -12 12406.5 789.026   1
   2   1 -12 12930.0 781.218   1
  -2   1  11 13307.4 797.467   1
  -2  -1  11 12386.2 787.096   1
   2  -1 -11 12623.3 787.908   1
   2   1 -11 12588.9 787.044   1
  -2   1  10 5771.44 420.608   1
   2   1 -10 6018.30 409.926   1
  -2  -1  10 6494.29 416.676   1
   2  -1 -10 5636.79 414.447   1
  -2   1   9 1164.10 190.392   1
   2  -1  -9 931.956 175.332   1
  -2  -1   9 1478.70 174.475   1
   2   1  -9 1463.67 171.943   1
   2   1  -8 17112.3 962.806   1
  -2  -1   8 15643.4 963.422   1
  -2   1   8 15698.9 971.798   1
   2  -1  -8 16525.1 970.641   1
  -2   1   7 20468.7 1164.14   1
   2  -1  -7 19209.4 1156.58   1
   2   1  -6 6998.65 450.222   1
   2  -1  -6 7294.32 462.121   1
  -2  -1   6 7346.10 456.660   1
  -2   1   6 7092.75 467.393   1
   2  -1  -5 647.843 144.441   1
   2   1  -5 665.696 130.892   1
  -2   1   5 525.427 151.978   1
  -2  -1   5 756.879 143.366   1
   2  -1  -4 589.770 143.820   1
   2   1  -4 820.070 126.908   1
  -2   1   4 885.311 158.306   1
  -2  -1   4 652.280 132.853   1
  -2  -1   3 22181.7 1337.74   1
  -2   1   3 23998.9 1346.23   1
   2  -1  -3 23506.7 1342.66   1
   2   1  -3 24279.6 1336.91   1
  -2  -1   2 2864.01 194.118   1
  -2   1   2 2533.27 201.493   1
   2   1  -2 2635.72 188.167   1
   2  -1  -2 2188.65 194.314   1
  -2   1   1 11746.0 686.347   1
   2   1  -1 13221.0 685.870   1
   2  -1  -1 13736.3 687.847   1
  -2  -1   0 80.5470 88.7634   1
  -2   1   0-41.5469 101.988   1
   2   1   0-37.2917 87.6433   1
   2  -1   0-20.0961 98.4410   1
   2   1   1 13736.1 796.566   1
   2  -1   1 13683.5 791.822   1
  -2   1  -1 14053.5 792.149   1
  -2  -1  -1 13594.9 795.063   1
   2  -1   2 3001.35 200.437   1
  -2   1  -2 3246.37 192.894   1
  -2  -1  -2 2197.16 206.504   1
   2   1   2 2400.84 209.809   1
  -2  -1  -3 22847.1 1313.42   1
  -2   1  -3 21911.4 1307.37   1
   2   1   3 23531.7 1318.08   1
   2  -1   3 23743.4 1308.58   1
  -2   1  -4 1055.77 115.448   1
  -2  -1  -4 603.234 135.000   1
   2   1   4 814.327 143.289   1
   2  -1   4 970.682 126.013   1
  -2  -1  -5 524.248 132.268   1
  -2   1  -5 658.815 114.559   1
   2   1   5 621.075 153.786   1
   2  -1   5 680.548 123.898   1
   2  -1   6 6845.56 436.512   1
  -2   1  -6 6973.32 433.057   1
   2   1   7 19928.5 1170.40   1
  -2  -1  -7 20027.6 1166.27   1
   2   1   8 16552.0 948.798   1
   2  -1   8 15923.7 937.077   1
  -2   1  -8 15229.9 932.985   1
  -2  -1  -8 15845.9 941.201   1
   2   1   9 989.067 176.733   1
   2  -1   9 1229.13 153.458   1
  -2   1  -9 923.190 141.355   1
  -2  -1  -9 1173.58 172.894   1
  -2  -1 -10 6146.50 414.855   1
  -2   1 -10 5834.62 403.692   1
   2   1  10 6068.98 420.701   1
   2  -1  10 5907.24 407.834   1
   2  -1  11 11757.0 763.955   1
   2   1  11 14248.8 783.693   1
  -2   1 -11 11341.1 760.192   1
  -2  -1 -11 12669.9 767.284   1
   2  -1  12 11559.3 729.497   1
   2   1  12 11878.1 738.783   1
  -2  -1 -12 11451.7 727.445   1
  -2   1 -12 11419.6 725.652   1
  -2   1 -13 5332.48 380.597   1
   2  -1  13 4448.79 377.708   1
  -2  -1 -14 19043.0 1185.26   1
   2   1  14 18752.9 1186.35   1
   2  -1  14 20879.2 1186.32   1
   2   1  15 2173.67 315.987   1
   2  -1  15 2964.33 313.701   1
  -2   1 -15 2882.90 295.783   1
  -2  -1 -15 2942.70 307.254   1
   2  -1  16 3922.47 384.073   1
  -2   1 -16 4096.42 374.810   1
  -2  -1 -16 5059.45 389.176   1
  -2  -1 -17 6899.62 500.118   1
  -2   1 -17 5386.88 475.893   1
   2   1  17 6915.38 514.494   1
   2  -1  17 7013.54 508.340   1
   2   1  18 227.421 219.739   1
   2  -1  18 415.798 237.436   1
  -2  -1 -18 479.138 209.577   1
  -2   1 -18-23.3467 224.601   1
   2  -1  19 686.471 234.908   1
  -2   1 -19 580.201 239.451   1
   2   1  20 3962.07 397.243   1
  -2  -1 -20 2897.73 377.439   1
   2  -1  21 1729.24 305.825   1
   2   1  21 1451.20 326.340   1
  -2   1 -21 2118.07 309.038   1
  -2  -1 -21 1586.53 301.416   1
   2  -1  22 526.806 280.445   1
   2   1  22 83.6674 244.391   1
  -2   1 -22 159.566 271.336   1
  -2  -1 -22 878.652 257.760   1
   2  -1  23 341.136 269.578   1
  -2   1 -23 326.602 263.064   1
   2   1  24 1986.30 342.458   1
  -2  -1 -24 1652.02 326.364   1
   2   1  25 1278.15 310.136   1
   2  -1  25 1580.73 342.947   1
  -2   1 -25 1523.65 336.176   1
  -2  -1 -25 472.923 293.065   1
   2  -1  26 855.628 297.941   1
   2   1  26 553.344 321.028   1
  -2  -1 -26 952.624 340.005   1
  -2   1 -26 1234.13 319.287   1
   2   1  27-29.0638 275.306   1
  -2  -1 -27 508.075 290.843   1
  -2   2  28 117.150 259.184   1
   2  -2 -28 594.365 269.022   1
  -2   2  27 29.3821 275.423   1
   2  -2 -27 299.782 289.099   1
  -2   2  26 411.285 308.963   1
   2  -2 -26 520.219 305.049   1
  -2   2  25-175.693 299.425   1
  -2  -2  25 887.531 335.992   1
   2  -2 -25 684.578 321.568   1
   2   2 -25-27.8110 289.101   1
  -2   2  24 1309.65 334.878   1
   2  -2 -24 1528.97 321.438   1
  -2  -2  23 961.861 311.576   1
  -2   2  23 691.538 313.857   1
   2  -2 -23 922.940 318.847   1
   2   2 -23 619.606 285.184   1
  -2  -2  22 879.358 284.633   1
   2  -2 -22 1532.00 318.288   1
   2   2 -22 1476.26 291.768   1
  -2   2  21 1288.02 302.180   1
  -2  -2  21 1927.35 307.942   1
   2  -2 -21 2191.44 329.304   1
   2   2 -21 1567.84 278.979   1
  -2  -2  20-26.6158 249.974   1
  -2   2  20 82.3309 234.600   1
   2   2 -20 74.8107 229.570   1
   2  -2 -20-310.406 239.948   1
   2  -2 -19 1614.51 287.369   1
   2   2 -19 2725.16 308.869   1
  -2   2  19 1821.59 302.547   1
  -2  -2  19 1925.24 299.852   1
  -2  -2  18 6095.85 471.338   1
   2   2 -18 5843.16 462.290   1
  -2   2  17 4266.29 425.732   1
  -2  -2  17 4385.35 398.182   1
   2  -2 -17 5078.91 419.872   1
   2   2 -17 5140.13 404.445   1
  -2   2  16 7854.38 600.216   1
   2   2 -16 8963.09 596.928   1
  -2  -2  16 9322.68 613.933   1
   2  -2 -16 8675.98 597.512   1
   2  -2 -15 3161.67 325.883   1
  -2   2  15 2288.92 323.645   1
   2  -2 -14 1078.59 200.826   1
   2   2 -14 777.267 201.729   1
  -2  -2  14 601.893 217.018   1
  -2   2  14 603.293 190.183   1
  -2   2  13 11788.6 833.878   1
  -2  -2  13 13235.9 828.663   1
  -2   2  12 19949.3 1210.85   1
   2   2 -12 20519.5 1191.55   1
  -2  -2  12 19943.1 1195.04   1
   2  -2 -12 19783.4 1207.25   1
   2  -2 -11 307.070 189.368   1
  -2   2  11-37.8704 192.961   1
   2   2 -11 60.8805 137.330   1
  -2   2  10 12949.0 829.314   1
  -2  -2  10 13687.5 814.641   1
   2  -2 -10 12460.9 822.287   1
   2   2 -10 14139.5 809.719   1
   2   2  -9 11221.0 657.098   1
  -2  -2   9 12209.3 666.408   1
   2  -2  -9 10482.1 668.888   1
  -2   2   8 197.917 164.184   1
   2   2  -8 101.393 114.635   1
  -2  -2   8 477.290 122.474   1
   2  -2  -8 529.154 161.896   1
  -2   2   7 2020.94 206.469   1
   2  -2  -7 1711.99 191.774   1
   2   2  -7 1484.56 163.855   1
  -2   2   6 201.966 150.831   1
  -2  -2   6 173.583 109.063   1
   2  -2  -6 165.858 143.751   1
   2   2  -6 318.156 111.106   1
   2   2  -5 15001.9 924.111   1
  -2  -2   5 16799.7 927.315   1
  -2  -2   4 3495.07 232.023   1
   2   2  -4 3123.52 227.444   1
   2  -2  -4 3125.48 244.431   1
  -2   2   4 3209.84 247.172   1
  -2  -2   3 11085.3 632.303   1
   2   2  -3 11146.0 631.154   1
   2  -2  -3 9503.35 645.139   1
  -2   2   3 11417.8 653.560   1
  -2  -2   2 5100.26 306.043   1
   2   2  -2 4703.60 303.834   1
  -2   2   2 5286.01 323.471   1
   2  -2  -2 4454.36 317.970   1
  -2   2   1 43456.0 2756.13   1
   2   2  -1 50657.3 2754.97   1
  -2  -2   1 50990.1 2755.32   1
   2  -2  -1 50915.9 2758.98   1
   2  -2   0 767.832 106.961   1
  -2   2   0 765.002 108.958   1
  -2  -2   0 911.841 112.750   1
   2   2   0 999.036 120.897   1
   2   2   1 52501.5 2940.19   1
  -2   2  -1 49697.6 2932.69   1
  -2  -2  -1 54962.8 2939.81   1
   2  -2   1 52545.8 2932.31   1
   2  -2   2 5168.62 312.853   1
  -2  -2  -2 4979.20 323.216   1
   2   2   2 5190.41 325.951   1
  -2   2  -2 4764.82 311.287   1
   2   2   3 11217.4 650.548   1
   2  -2   3 11261.2 632.482   1
  -2   2  -3 10689.2 631.944   1
  -2  -2  -3 10208.1 647.521   1
   2  -2   4 3049.72 237.272   1
   2   2   4 3593.04 262.720   1
  -2   2  -4 3376.61 235.828   1
  -2  -2  -4 3873.46 258.541   1
   2  -2   5 17610.8 1048.07   1
  -2   2  -5 18797.6 1048.81   1
   2   2   6 118.417 127.968   1
   2  -2   6 191.388 119.586   1
  -2  -2  -6 155.213 125.475   1
  -2   2  -6 127.603 103.087   1
   2  -2   7 1781.24 174.780   1
   2   2   7 1707.78 180.198   1
  -2   2  -7 1545.52 163.072   1
  -2  -2  -7 1500.70 173.312   1
   2   2   8 247.565 144.748   1
  -2  -2  -8 475.128 141.470   1
  -2   2  -9 10631.5 658.945   1
  -2  -2  -9 10997.8 672.232   1
   2   2   9 11037.9 680.587   1
   2  -2   9 10712.5 664.336   1
  -2  -2 -10 13063.7 778.569   1
  -2   2 -10 12168.2 760.725   1
   2   2  10 13433.6 785.610   1
   2  -2  10 12178.8 769.643   1
   2   2  11 203.322 149.553   1
   2  -2  11 263.629 151.788   1
  -2  -2 -11 85.7434 140.149   1
  -2   2 -11 28.7508 145.420   1
   2   2  12 20529.1 1198.03   1
   2  -2  12 18710.7 1179.09   1
  -2   2 -12 20932.3 1178.26   1
  -2  -2 -12 19300.3 1185.11   1
  -2   2 -13 11701.1 743.307   1
  -2  -2 -13 11319.4 761.871   1
   2  -2  13 12648.3 756.924   1
   2   2  13 12119.4 777.301   1
   2   2  14 440.680 218.290   1
   2  -2  14 506.198 197.550   1
  -2  -2 -14 854.946 226.236   1
  -2   2 -14 362.518 184.225   1
   2   2  15 2439.50 311.086   1
  -2  -2 -15 2712.50 299.300   1
  -2  -2 -16 9334.79 647.901   1
  -2   2 -16 9811.35 640.937   1
   2  -2  16 8944.41 639.684   1
   2   2  16 9734.10 658.102   1
   2  -2  17 3515.00 363.660   1
  -2  -2 -17 4512.59 359.408   1
   2   2  17 3892.91 363.038   1
  -2   2 -17 3474.60 356.618   1
  -2   2 -18 5867.27 436.949   1
   2  -2  18 4859.89 436.163   1
   2  -2  19 1754.44 289.150   1
   2   2  19 2345.01 345.076   1
  -2   2 -19 2456.81 300.643   1
   2  -2  20 337.643 240.732   1
   2   2  20 485.837 268.948   1
  -2   2 -20 197.973 239.019   1
  -2  -2 -20 51.2120 247.862   1
   2  -2  21 1611.09 286.974   1
   2   2  21 1404.08 297.487   1
  -2   2 -21 1391.09 275.842   1
  -2  -2 -21 1698.83 298.387   1
   2  -2  22 1635.19 320.128   1
   2   2  22 1621.60 341.022   1
  -2  -2 -22 1700.95 329.727   1
  -2   2 -22 1885.64 307.489   1
   2   2  23 85.0755 255.227   1
   2  -2  23 568.576 284.928   1
  -2  -2 -23 678.346 263.767   1
  -2   2 -23 761.675 284.253   1
   2   2  24 1637.26 337.386   1
   2  -2  24 1766.73 325.746   1
  -2   2 -24 2205.50 331.942   1
  -2  -2 -24 2058.94 351.946   1
   2  -2  25-117.520 290.860   1
   2   2  25 346.948 319.648   1
  -2   2 -25 743.294 314.392   1
  -2  -2 -25 193.151 297.451   1
   2   2  26 578.105 274.626   1
  -2  -2 -26 27.7873 280.594   1
   2   2  27-86.3280 312.065   1
  -2  -2 -27 167.008 317.011   1
   2   2  28 686.556 292.046   1
  -2  -2 -28 826.203 309.686   1
   2  -3 -29 657.642 344.008   1
  -2   3  29 313.846 327.189   1
   2  -3 -28 320.490 316.153   1
  -2   3  28 345.737 322.030   1
   2  -3 -26 516.525 262.657   1
  -2   3  26 58.1563 264.099   1
   2   3 -25 669.942 306.107   1
   2  -3 -24 736.473 253.937   1
   2   3 -24 956.450 292.201   1
  -2  -3  24 422.835 309.461   1
  -2   3  24 318.785 245.563   1
   2  -3 -23 108.722 238.833   1
   2   3 -23 429.452 279.382   1
  -2   3  23 316.344 241.807   1
  -2  -3  23 147.704 287.115   1
   2   3 -22 156.885 257.192   1
  -2  -3  22 714.089 276.344   1
  -2   3  21 786.950 273.253   1
   2  -3 -20 311.952 272.184   1
   2   3 -20 541.517 233.338   1
  -2  -3  20 158.908 255.030   1
  -2   3  20 1021.95 299.670   1
  -2   3  19 3268.84 391.909   1
   2  -3 -19 3732.35 388.732   1
   2   3 -19 3410.57 368.015   1
  -2  -3  19 4231.21 383.659   1
   2  -3 -18 4087.94 389.179   1
   2   3 -18 3680.62 358.549   1
  -2  -3  18 4162.57 386.942   1
  -2   3  18 4140.23 400.247   1
  -2   3  17 460.571 220.910   1
   2   3 -17 693.140 222.818   1
  -2  -3  17 301.762 220.198   1
   2  -3 -17 746.210 215.190   1
  -2   3  16 297.070 246.706   1
   2   3 -16 287.964 196.932   1
  -2  -3  16 175.688 221.312   1
   2  -3 -16 210.796 249.655   1
  -2   3  15 596.807 234.551   1
   2  -3 -15 225.804 228.781   1
   2   3 -15 330.013 180.036   1
  -2  -3  15 145.076 212.737   1
  -2   3  14 12893.3 868.701   1
   2   3 -14 13785.4 844.835   1
  -2  -3  14 13324.4 849.660   1
   2  -3 -14 14502.7 869.441   1
  -2   3  13-131.107 197.098   1
   2  -3 -13 62.5160 185.461   1
   2   3 -13 203.672 158.734   1
  -2  -3  13 272.730 183.763   1
  -2  -3  12 5504.42 388.045   1
   2   3 -12 4611.61 367.623   1
   2  -3 -11 2940.83 286.032   1
  -2  -3  11 2977.68 265.571   1
  -2   3  11 2869.11 292.438   1
  -2   3  10 5263.68 441.857   1
   2   3 -10 5814.65 408.260   1
  -2  -3  10 7117.33 426.325   1
   2  -3 -10 6899.19 448.520   1
   2   3  -9 689.908 134.880   1
  -2   3   9 431.259 148.155   1
   2  -3  -9 657.377 161.907   1
   2  -3  -8 14846.9 921.355   1
  -2   3   8 15668.0 927.266   1
  -2   3   7 162.039 161.926   1
   2  -3  -7 13.9055 146.731   1
  -2  -3   7 191.437 96.4668   1
   2   3  -7 83.8568 91.5277   1
   2   3  -6 9470.15 568.862   1
  -2  -3   6 9301.37 573.068   1
  -2   3   6 10081.3 599.344   1
   2  -3  -6 9253.82 592.773   1
   2   3  -5 246.631 97.7197   1
   2  -3  -5 22.8084 137.671   1
  -2  -3   5 103.565 104.159   1
  -2   3   5 109.384 150.135   1
  -2  -3   4 9800.83 581.633   1
   2   3  -4 9914.55 579.688   1
  -2  -3   3 181.622 89.4205   1
   2  -3  -3 425.259 135.390   1
   2   3  -3 93.7764 93.7255   1
  -2   3   3 336.704 144.594   1
   2  -3  -2 217041. 12252.9   1
  -2  -3   2 204252. 12242.8   1
  -2   3   2 228367. 12256.9   1
   2   3  -2 231033. 12244.5   1
   2  -3  -1 31649.5 1775.49   1
  -2  -3   1 30191.6 1769.02   1
  -2   3   1 31997.5 1777.03   1
   2   3  -1 31698.5 1772.29   1
   2  -3   0 124.306 84.9068   1
  -2   3   0 77.6195 94.3260   1
  -2  -3   0-24.2755 96.6205   1
   2   3   0-62.7280 100.545   1
   2   3   1 30350.1 1779.25   1
  -2   3  -1 32584.4 1771.36   1
   2  -3   1 31917.1 1770.30   1
  -2  -3  -1 30019.0 1778.36   1
   2   3   2 231686. 12581.9   1
  -2   3  -2 223283. 12566.4   1
  -2  -3  -2 229786. 12577.8   1
   2  -3   2 220212. 12566.2   1
  -2  -3  -3 70.0737 112.978   1
  -2   3  -3 40.4299 75.8030   1
   2  -3   3 47.2737 80.8653   1
  -2   3  -4 10410.9 608.493   1
   2  -3   4 10464.7 610.487   1
   2  -3   5 298.200 99.1965   1
  -2  -3  -5 257.020 136.725   1
   2   3   5 81.1016 142.638   1
  -2   3  -5 188.583 94.0831   1
   2   3   6 9788.54 600.596   1
   2  -3   6 9511.38 574.228   1
  -2   3  -6 9257.18 569.365   1
  -2  -3  -6 10127.1 595.732   1
   2  -3   7 310.284 103.006   1
   2   3   7 56.5327 153.965   1
  -2  -3  -7 171.312 145.654   1
  -2   3  -7-33.3424 92.1084   1
   2   3   8 15872.0 907.023   1
  -2  -3  -8 14059.5 896.421   1
   2   3   9 648.545 149.810   1
   2  -3   9 769.181 138.805   1
  -2   3  -9 1001.01 128.122   1
  -2  -3  -9 925.825 156.437   1
   2  -3  10 5383.04 387.977   1
   2   3  10 6605.56 433.209   1
   2   3  11 3247.08 297.693   1
   2  -3  11 3045.81 256.216   1
  -2  -3 -11 3854.54 296.270   1
  -2   3 -11 2781.74 247.035   1
  -2   3 -12 5045.46 385.344   1
   2  -3  12 6090.53 403.696   1
   2   3  13 130.139 200.709   1
   2  -3  13 87.1666 159.695   1
  -2  -3 -13-19.9443 187.794   1
  -2   3 -13 48.5078 150.393   1
  -2  -3 -14 14543.4 848.053   1
  -2   3 -14 11667.1 814.766   1
   2   3  14 14671.3 860.117   1
   2  -3  14 13223.9 831.198   1
   2   3  15 237.250 250.722   1
   2  -3  15 503.210 200.811   1
  -2  -3 -15 282.627 232.598   1
  -2   3 -15 567.762 194.633   1
   2  -3  16 191.414 194.799   1
   2   3  16 441.123 262.702   1
  -2  -3 -16 295.787 233.648   1
  -2   3 -16 181.984 190.431   1
   2   3  17 228.281 225.111   1
   2  -3  17 134.784 218.704   1
  -2   3 -17-85.6254 197.184   1
  -2  -3 -17 261.217 193.271   1
  -2   3 -18 4696.07 363.176   1
   2   3  18 3429.09 386.702   1
   2  -3  18 3847.41 358.355   1
  -2  -3 -18 3810.89 379.525   1
  -2   3 -19 4207.38 380.430   1
   2  -3  19 4018.71 385.754   1
  -2  -3 -19 4327.24 415.565   1
   2  -3  20 154.156 247.732   1
   2   3  20 408.126 239.902   1
  -2  -3 -20 541.551 229.397   1
  -2   3 -20 589.374 255.936   1
   2   3  21 1632.62 327.460   1
  -2  -3 -21 1364.74 314.075   1
   2  -3  22 469.450 250.888   1
  -2   3 -22 158.628 258.429   1
   2   3  23 510.359 285.089   1
   2  -3  23 510.117 276.921   1
  -2  -3 -23 677.948 300.498   1
  -2   3 -23 109.334 278.999   1
   2   3  24 543.387 319.954   1
   2  -3  24 927.581 293.047   1
  -2   3 -24 533.807 291.865   1
  -2  -3 -24 519.802 314.063   1
   2   3  26 372.970 325.604   1
  -2  -3 -26 771.654 338.603   1
  -2  -3 -27-110.137 266.154   1
   2   3  28 565.028 318.325   1
  -2  -3 -28 706.611 334.289   1
   2   3  29 139.721 305.443   1
  -2  -3 -29 239.909 318.101   1
   2  -4 -29 25.8983 273.595   1
  -2   4  29-253.003 264.725   1
   2  -4 -28 131.809 307.366   1
  -2   4  28 284.525 306.481   1
   2  -4 -27 106.838 316.072   1
  -2   4  27 516.716 329.525   1
   2  -4 -26 889.397 332.451   1
  -2   4  26 778.955 334.565   1
   2  -4 -25 1141.22 339.144   1
  -2   4  25 1010.63 343.870   1
   2  -4 -24 653.784 330.489   1
   2   4 -24 524.340 280.701   1
  -2   4  24 1153.55 348.542   1
   2  -4 -23 216.680 305.499   1
   2   4 -23 1097.66 277.407   1
  -2   4  23 86.2672 317.455   1
  -2  -4  23 804.911 291.200   1
   2   4 -22 1817.61 306.223   1
  -2   4  22 1599.24 341.485   1
  -2  -4  22 1474.00 312.935   1
   2   4 -21 701.062 251.184   1
   2  -4 -21 983.335 310.216   1
  -2  -4  21 470.295 270.869   1
  -2   4  20 194.643 273.592   1
   2  -4 -20 261.472 271.860   1
   2   4 -20 723.003 245.608   1
  -2  -4  20 26.6409 242.726   1
   2   4 -19 3806.37 365.735   1
   2  -4 -19 3175.77 356.563   1
  -2  -4  19 4207.73 382.825   1
  -2   4  19 4063.96 375.687   1
  -2   4  18 825.646 274.438   1
   2  -4 -18 425.943 245.420   1
   2   4 -18 132.876 204.761   1
  -2  -4  18 798.543 241.369   1
   2   4 -17 126.506 199.818   1
  -2  -4  17 319.330 219.722   1
   2  -4 -16 8003.98 570.073   1
  -2   4  16 7987.67 578.610   1
  -2   4  15 11257.4 774.555   1
   2   4 -15 12493.8 748.657   1
  -2  -4  15 11784.3 755.215   1
   2  -4 -15 11294.5 770.506   1
  -2   4  14 1429.25 245.212   1
   2  -4 -14 1027.37 239.186   1
   2   4 -14 1288.36 195.624   1
  -2  -4  14 1104.28 217.296   1
  -2   4  13 8348.41 611.713   1
  -2  -4  13 9514.70 582.442   1
   2  -4 -13 9487.92 616.234   1
   2   4 -13 8133.84 570.682   1
  -2   4  12 9575.20 689.805   1
  -2  -4  12 11734.9 676.654   1
   2  -4 -12 10041.7 689.000   1
   2   4 -12 10598.2 657.921   1
  -2  -4  11 3712.57 292.906   1
   2   4 -11 3934.53 287.793   1
  -2   4  10 8391.05 584.240   1
  -2  -4  10 10219.7 573.028   1
   2   4 -10 8440.40 555.505   1
   2  -4 -10 8978.26 585.842   1
   2  -4  -9 34520.2 1950.44   1
  -2   4   9 32773.9 1949.96   1
   2  -4  -8 143.984 152.779   1
   2   4  -8 215.349 103.015   1
  -2   4   8 33.6199 155.040   1
  -2  -4   8 481.205 109.089   1
   2  -4  -7 14.6979 150.200   1
   2   4  -7 247.169 96.0303   1
  -2   4   7-62.3294 155.888   1
   2  -4  -6 22129.4 1435.01   1
  -2  -4   6 25150.9 1416.28   1
   2   4  -6 25526.4 1415.51   1
  -2   4   6 25937.3 1445.84   1
   2   4  -5 78690.2 4180.53   1
  -2  -4   5 73651.3 4179.90   1
   2  -4  -5 70185.5 4205.24   1
  -2   4   5 72469.2 4206.79   1
  -2  -4   4 45712.3 2529.65   1
   2   4  -4 44177.2 2528.75   1
   2  -4  -3 40871.8 2288.42   1
  -2   4   3 39931.5 2289.60   1
  -2  -4   3 40187.4 2268.75   1
   2   4  -3 40221.8 2268.60   1
   2  -4  -2 6054.24 434.325   1
   2   4  -2 7405.78 421.529   1
  -2   4   2 7281.98 443.870   1
  -2  -4   2 7064.05 417.199   1
   2  -4  -1 26965.4 1478.49   1
   2   4  -1 26230.6 1471.79   1
  -2   4   1 23880.1 1478.52   1
  -2  -4   1 26357.6 1471.61   1
   2   4   0 12460.1 699.518   1
  -2   4   0 10314.5 695.040   1
  -2  -4   0 12105.3 698.205   1
   2  -4   0 13079.0 698.617   1
   2   4   1 28485.7 1522.23   1
  -2   4  -1 26533.5 1507.46   1
  -2  -4  -1 24734.5 1513.13   1
   2  -4   1 27019.4 1506.54   1
   2  -4   2 6161.49 394.456   1
   2   4   2 7419.24 422.174   1
  -2  -4  -2 6959.45 415.930   1
  -2   4  -2 6583.48 396.046   1
   2   4   3 42307.3 2199.32   1
   2  -4   3 39911.5 2176.79   1
  -2   4  -3 35804.7 2174.27   1
  -2  -4  -3 38526.7 2193.54   1
   2   4   4 45907.2 2524.76   1
  -2   4  -4 43726.9 2496.47   1
  -2  -4  -4 44844.5 2517.59   1
   2  -4   4 44142.2 2496.93   1
   2   4   5 78804.6 4190.24   1
  -2  -4  -5 78188.2 4186.49   1
  -2   4  -5 71948.8 4159.89   1
   2  -4   5 72477.6 4162.88   1
   2   4   6 25617.8 1444.97   1
   2  -4   6 24888.8 1412.92   1
  -2   4  -6 25159.5 1410.97   1
  -2  -4  -6 23225.3 1437.82   1
  -2  -4  -7 265.275 143.371   1
  -2   4  -7 210.222 83.7934   1
   2   4   7 225.075 155.617   1
   2  -4   7 31.8917 87.5268   1
  -2  -4  -8 180.674 137.206   1
  -2   4  -8 316.028 92.5564   1
   2  -4   8 252.955 102.410   1
   2   4   8 194.678 146.570   1
  -2  -4  -9 32419.4 1906.63   1
   2   4   9 33559.2 1913.05   1
   2  -4  10 8254.00 531.014   1
   2   4  10 9076.91 576.612   1
  -2  -4 -10 9071.66 565.377   1
  -2   4 -10 8128.98 526.389   1
  -2   4 -11 3435.07 265.492   1
   2  -4  11 3574.40 271.984   1
  -2   4 -12 10406.1 618.852   1
   2   4  12 9413.49 660.348   1
   2  -4  12 9675.59 624.787   1
  -2  -4 -12 9747.85 652.673   1
  -2  -4 -13 8940.70 566.805   1
  -2   4 -13 7715.87 532.165   1
   2   4  13 8079.27 577.648   1
   2  -4  13 8073.16 541.102   1
   2  -4  14 1317.79 211.655   1
   2   4  14 950.500 236.533   1
  -2  -4 -14 1197.36 218.740   1
  -2   4 -14 1219.59 192.967   1
  -2   4 -15 11000.4 715.564   1
  -2  -4 -15 11034.2 739.551   1
   2   4  15 10789.9 746.227   1
   2  -4  15 12199.9 731.803   1
  -2  -4 -16 8817.42 618.986   1
   2   4  16 8630.13 626.213   1
   2  -4  17 109.350 205.227   1
  -2   4 -17 541.631 198.898   1
   2  -4  18 807.008 222.537   1
   2   4  18 420.753 239.378   1
  -2   4 -18 395.924 208.985   1
  -2  -4 -18 398.114 233.085   1
  -2   4 -19 4150.04 361.888   1
   2  -4  19 3146.53 357.542   1
   2   4  19 3329.14 395.895   1
  -2  -4 -19 3471.83 391.209   1
   2  -4  20 380.762 236.133   1
   2   4  20 164.403 231.419   1
  -2  -4 -20 441.206 227.100   1
  -2   4 -20 292.721 224.119   1
   2   4  21 834.024 312.804   1
   2  -4  21 105.940 247.575   1
  -2   4 -21 735.797 263.457   1
  -2  -4 -21 579.480 287.803   1
   2   4  22 1123.53 303.262   1
   2  -4  22 1561.99 284.050   1
  -2   4 -22 1480.12 289.715   1
   2   4  23 651.750 307.495   1
   2  -4  23 394.876 274.704   1
  -2  -4 -23 731.194 299.434   1
  -2   4 -23 1013.08 298.374   1
   2   4  24 598.616 305.970   1
  -2  -4 -24 653.935 303.415   1
   2   4  25 858.122 309.188   1
  -2  -4 -25 545.143 297.575   1
   2   4  26 1253.52 338.086   1
  -2  -4 -26 762.331 318.517   1
   2   4  27 479.792 285.364   1
  -2  -4 -27 762.486 314.099   1
   2   4  28 139.299 324.612   1
  -2  -4 -28-81.0218 328.888   1
   2   4  29 385.303 248.622   1
  -2  -4 -29 1049.45 293.387   1
   2  -5 -29 611.812 345.114   1
  -2   5  29 193.845 328.573   1
   2  -5 -27-26.4399 298.093   1
  -2   5  27 56.6443 310.504   1
   2  -5 -26 535.047 300.461   1
  -2   5  26 285.773 303.300   1
   2  -5 -25 242.973 272.695   1
  -2   5  25 401.958 284.981   1
   2   5 -23 403.269 271.432   1
   2  -5 -23 540.662 280.350   1
  -2   5  23-114.904 278.670   1
   2  -5 -22 591.462 300.954   1
  -2   5  22 257.153 293.846   1
   2  -5 -21 665.296 299.015   1
   2   5 -21 424.416 255.065   1
  -2   5  21 622.880 307.405   1
  -2  -5  21 494.751 257.390   1
   2   5 -20 6654.28 529.889   1
  -2   5  20 7247.49 589.428   1
  -2  -5  20 7538.41 552.331   1
   2  -5 -20 7474.29 567.765   1
  -2   5  19 357.654 291.559   1
   2  -5 -19 464.880 276.517   1
   2   5 -19 932.199 233.550   1
  -2  -5  19 278.619 250.519   1
   2  -5 -18 3316.37 343.376   1
   2   5 -18 3823.12 343.228   1
  -2  -5  18 4019.13 372.967   1
  -2   5  18 3125.65 353.479   1
   2  -5 -17 397.927 251.601   1
  -2   5  17 579.070 268.914   1
  -2   5  16 4946.84 434.914   1
  -2  -5  16 5284.20 396.302   1
   2  -5 -16 4650.77 409.877   1
  -2   5  15 49.6364 203.174   1
   2  -5 -15 47.2862 205.074   1
   2   5 -15-17.9307 180.746   1
  -2  -5  15 59.9697 201.072   1
  -2   5  14 4436.85 416.366   1
   2   5 -14 4395.55 350.517   1
  -2  -5  14 5014.46 372.941   1
   2  -5 -14 4910.96 415.679   1
  -2   5  13 1175.53 244.182   1
   2   5 -13 679.345 154.925   1
  -2  -5  13 726.218 180.129   1
   2  -5 -13 553.253 224.588   1
  -2   5  12 22.0747 188.142   1
   2  -5 -12 148.320 195.059   1
   2   5 -12 14.1369 137.887   1
  -2  -5  12-15.3601 153.181   1
  -2   5  11 2882.71 315.133   1
   2  -5 -11 3351.88 320.580   1
  -2  -5  11 3961.96 283.084   1
   2   5 -11 3291.03 266.097   1
  -2   5  10 2853.28 287.488   1
   2   5 -10 3023.62 233.056   1
  -2  -5  10 2911.41 235.298   1
   2  -5 -10 3369.07 285.739   1
   2  -5  -9-72.1696 127.784   1
  -2   5   9 18.8112 135.505   1
  -2   5   8 21843.1 1348.41   1
   2   5  -8 22767.8 1310.57   1
   2  -5  -8 22347.0 1347.05   1
  -2  -5   8 23651.4 1313.69   1
   2  -5  -7 10132.2 645.674   1
  -2   5   7 9411.29 643.127   1
  -2  -5   7 10630.3 607.732   1
  -2   5   6 2986.62 262.231   1
   2   5  -6 2976.11 208.851   1
   2  -5  -6 3114.14 258.004   1
  -2  -5   6 2978.86 207.022   1
  -2   5   5 2974.30 241.463   1
  -2  -5   5 2387.02 182.103   1
   2  -5  -5 2884.81 235.991   1
   2   5  -5 2544.03 182.027   1
  -2   5   4 8713.53 546.080   1
  -2  -5   4 8687.73 512.460   1
   2   5  -4 8557.19 511.513   1
   2  -5  -4 8915.82 542.614   1
  -2  -5   3 14260.7 810.615   1
   2   5  -3 13913.3 811.402   1
   2  -5  -2 616.101 117.800   1
  -2   5   2 483.032 122.877   1
  -2  -5   2 530.504 87.2411   1
   2   5  -2 466.075 85.1309   1
   2   5  -1 17849.7 1002.88   1
  -2  -5   1 17702.7 999.827   1
  -2   5   1 17516.7 1011.17   1
   2  -5  -1 16492.3 1006.34   1
  -2   5   0 22.0025 82.8835   1
   2  -5   0 102.428 82.4806   1
  -2  -5   0-13.7173 80.8559   1
   2   5   0 133.859 97.5976   1
  -2   5  -1 17590.3 1023.36   1
   2   5   1 18007.2 1037.64   1
   2  -5   1 18155.5 1023.86   1
  -2  -5  -1 17870.3 1035.30   1
   2   5   2 531.014 130.542   1
   2  -5   2 655.370 83.7386   1
  -2   5  -2 608.280 82.0660   1
  -2  -5  -2 575.530 116.923   1
  -2   5  -3 13761.0 778.059   1
   2  -5   3 13338.9 778.193   1
   2   5   4 9074.91 573.208   1
  -2   5  -4 9567.36 538.546   1
  -2  -5  -4 8741.52 568.968   1
   2   5   5 2832.49 242.840   1
  -2   5  -5 2933.04 185.265   1
  -2  -5  -5 2521.14 228.200   1
   2  -5   5 2753.57 190.130   1
   2  -5   6 2770.69 192.584   1
   2   5   6 3018.81 254.530   1
  -2  -5  -6 3173.77 252.229   1
  -2   5  -6 2743.16 191.151   1
   2   5   7 9698.28 657.925   1
   2  -5   7 10480.2 617.387   1
  -2  -5  -7 10156.6 653.250   1
  -2   5  -7 10869.2 614.525   1
   2  -5   8 21470.7 1279.32   1
   2   5   8 22773.9 1321.41   1
  -2  -5  -8 23401.9 1318.34   1
  -2   5  -8 22426.3 1278.06   1
   2   5   9-36.7371 177.129   1
   2  -5   9-68.3859 96.8425   1
   2   5  10 2541.73 286.994   1
  -2  -5 -10 2778.26 274.638   1
  -2   5 -11 2968.91 250.953   1
   2  -5  11 3210.06 258.163   1
   2   5  11 3482.37 327.090   1
  -2  -5 -11 3782.54 318.021   1
   2   5  12 286.737 234.472   1
   2  -5  12 143.222 147.974   1
  -2   5 -12 79.2157 129.944   1
  -2  -5 -12 281.666 208.939   1
   2   5  13 1120.09 214.764   1
   2  -5  13 802.300 173.674   1
  -2  -5 -13 926.658 195.685   1
  -2   5 -13 1226.09 174.815   1
  -2  -5 -14 5053.38 419.574   1
  -2   5 -14 5087.81 372.503   1
   2   5  14 4818.44 428.400   1
   2  -5  14 5106.77 383.096   1
   2   5  15 618.885 255.839   1
   2  -5  15 129.302 188.889   1
  -2  -5 -15 566.237 244.368   1
  -2   5 -15 105.785 180.359   1
  -2  -5 -16 3582.31 358.203   1
  -2   5 -16 5069.76 372.876   1
   2  -5  16 4405.80 373.144   1
   2   5  16 4581.01 378.064   1
   2   5  17 286.691 266.231   1
  -2  -5 -17 416.856 249.532   1
  -2   5 -18 4558.33 371.231   1
  -2  -5 -18 4577.78 400.185   1
   2  -5  18 3731.03 377.178   1
   2   5  18 4312.03 408.235   1
   2   5  19 624.011 296.009   1
   2  -5  19 119.034 218.436   1
  -2   5 -19 479.797 227.274   1
  -2  -5 -19 334.193 273.331   1
  -2   5 -20 7700.59 551.194   1
  -2  -5 -20 7385.19 563.245   1
   2   5  20 6342.40 559.466   1
   2  -5  20 7657.92 555.926   1
   2  -5  21 365.497 248.908   1
   2   5  21 418.579 286.668   1
  -2   5 -21 680.700 251.043   1
  -2  -5 -21-105.672 273.675   1
  -2  -5 -22 666.528 288.318   1
   2   5  23 198.173 296.210   1
  -2  -5 -23 108.098 292.643   1
   2   5  25-56.8646 299.880   1
  -2  -5 -25 406.088 299.105   1
   2   5  26 452.090 317.751   1
  -2  -5 -26 593.608 298.326   1
   2   5  27 474.591 306.104   1
  -2  -5 -27 215.324 307.635   1
   2   5  29-216.826 288.937   1
  -2  -5 -29 800.264 320.695   1
   2  -6 -28 436.435 290.555   1
  -2   6  28-165.782 286.239   1
   2  -6 -27 574.924 252.787   1
  -2   6  27 364.166 270.148   1
   2  -6 -26 1060.08 261.204   1
  -2   6  26 283.230 237.839   1
  -2   6  25 85.5987 240.309   1
   2  -6 -24 1106.50 274.383   1
   2  -6 -23 2832.57 326.856   1
  -2   6  23 2609.41 335.746   1
   2  -6 -22 2768.95 341.969   1
  -2   6  22 2344.83 335.657   1
   2  -6 -21 320.159 290.853   1
   2   6 -21 965.029 241.517   1
  -2  -6  21 345.658 242.821   1
  -2   6  21 425.967 288.997   1
   2   6 -20 330.509 233.625   1
  -2  -6  20 356.529 253.563   1
  -2   6  19 1193.10 320.486   1
   2   6 -19 1300.81 249.735   1
  -2  -6  19 919.470 257.456   1
   2  -6 -19 1430.75 307.626   1
  -2   6  18 1389.10 297.900   1
   2   6 -18 1991.74 266.064   1
  -2  -6  18 2104.15 268.812   1
   2  -6 -18 1585.43 286.732   1
  -2   6  17-320.087 259.563   1
   2   6 -17 219.117 188.004   1
  -2  -6  17-64.5147 206.865   1
   2  -6 -17-125.920 253.319   1
   2   6 -16 1731.18 234.029   1
  -2  -6  16 1226.06 229.706   1
  -2   6  15-25.3031 201.732   1
   2   6 -15-51.8338 168.905   1
  -2  -6  15 18.5937 190.597   1
   2  -6 -15-96.3449 198.455   1
   2   6 -14 589.558 172.163   1
  -2  -6  14 853.204 185.003   1
   2  -6 -14 560.210 253.688   1
  -2   6  13 118.254 219.969   1
   2  -6 -13-136.137 210.504   1
   2   6 -13 350.081 158.531   1
  -2  -6  13-108.757 164.782   1
   2  -6 -12 2703.41 286.618   1
   2   6 -12 2942.91 241.484   1
  -2  -6  12 2591.86 245.371   1
  -2   6  12 2682.26 290.454   1
  -2   6  11 674.256 211.529   1
   2  -6 -11 667.380 207.523   1
   2   6 -11 329.914 124.304   1
  -2  -6  11 324.481 136.920   1
   2  -6  -9 544.707 160.393   1
   2   6  -9 676.503 114.140   1
  -2  -6   9 831.701 125.154   1
  -2   6   9 391.973 164.503   1
  -2   6   8 4149.58 332.852   1
   2   6  -8 4093.96 263.411   1
  -2  -6   8 3681.12 262.861   1
   2  -6  -8 3975.86 330.791   1
   2   6  -7 2568.09 187.542   1
   2  -6  -7 2196.81 231.904   1
  -2  -6   7 2612.59 187.298   1
  -2   6   7 2640.39 246.802   1
  -2  -6   6 89370.4 4796.15   1
  -2   6   6 85212.8 4834.02   1
   2   6  -6 82711.7 4792.59   1
   2  -6  -6 84747.0 4831.26   1
  -2   6   5 2635.38 235.782   1
  -2  -6   5 2326.91 171.844   1
   2  -6  -5 2296.05 224.617   1
   2   6  -5 2539.80 173.346   1
   2  -6  -4 35996.1 2015.95   1
   2   6  -4 33960.4 1988.07   1
  -2  -6   4 36032.1 1985.96   1
  -2   6   4 35221.2 2019.24   1
   2   6  -3 5338.08 340.588   1
  -2  -6   3 6005.06 340.533   1
   2  -6  -3 5541.88 372.237   1
  -2   6   3 5117.28 376.791   1
   2   6  -2 9977.67 600.740   1
  -2  -6   2 10483.7 598.918   1
  -2   6   1 373.704 129.397   1
   2   6  -1 449.373 95.2670   1
  -2  -6   1 253.043 87.6027   1
   2  -6  -1 383.172 110.890   1
   2   6   0 22260.9 1244.61   1
   2  -6   0 21589.9 1241.08   1
  -2   6   0 21081.3 1243.65   1
  -2  -6   0 21751.4 1242.24   1
   2   6   1 645.033 118.600   1
  -2  -6  -1 543.552 110.094   1
  -2   6  -1 340.681 85.5515   1
   2  -6   1 327.682 87.4076   1
  -2   6  -2 9137.39 537.402   1
   2   6   3 5051.30 364.784   1
   2  -6   3 5504.10 329.315   1
  -2   6  -3 5800.32 329.262   1
  -2  -6  -3 5016.06 358.509   1
   2   6   4 32347.5 1959.72   1
  -2  -6  -4 33359.1 1958.13   1
   2  -6   4 35167.4 1925.60   1
   2   6   5 3152.60 251.889   1
  -2   6  -5 2856.40 180.547   1
   2  -6   5 2926.95 184.985   1
   2  -6   6 80942.9 4698.41   1
   2   6   6 85589.8 4744.84   1
  -2  -6  -6 88508.8 4740.87   1
  -2   6  -6 84999.7 4697.60   1
   2  -6   7 2666.54 181.007   1
   2   6   7 2981.47 246.834   1
  -2   6  -7 2487.14 177.522   1
  -2  -6  -7 2464.11 233.136   1
   2   6   8 4737.61 349.659   1
   2  -6   8 4302.74 284.776   1
  -2  -6  -9 178.091 136.829   1
  -2   6  -9 396.627 102.530   1
   2  -6   9 375.504 105.830   1
   2  -6  10 10484.1 619.847   1
  -2   6 -10 9929.11 615.264   1
   2   6  11 434.908 226.695   1
  -2  -6 -11 198.146 195.714   1
   2   6  12 3147.31 320.754   1
  -2   6 -12 2686.95 231.959   1
   2  -6  12 2751.78 242.920   1
  -2  -6 -12 2948.81 298.889   1
   2  -6  13 29.0940 148.501   1
   2   6  13-258.053 198.749   1
  -2   6 -13 97.5034 136.474   1
  -2  -6 -13 172.776 187.329   1
   2   6  14 218.608 261.338   1
   2  -6  14 304.927 162.112   1
  -2   6 -14 428.587 164.272   1
  -2  -6 -14 561.655 241.851   1
   2  -6  15-35.0155 171.938   1
   2   6  15-100.568 210.437   1
  -2  -6 -15-46.5644 189.386   1
  -2   6 -15-50.0966 169.065   1
   2  -6  16 1476.49 230.085   1
  -2   6 -16 1779.20 244.739   1
   2  -6  17 204.135 209.418   1
   2   6  17-26.4234 210.832   1
  -2  -6 -17 24.8410 210.626   1
  -2   6 -17 431.975 201.861   1
   2   6  18 2123.28 343.384   1
  -2  -6 -18 1836.73 325.593   1
   2   6  19 1258.47 272.655   1
   2  -6  19 1552.03 260.521   1
  -2  -6 -19 1217.38 256.282   1
  -2   6 -19 981.120 233.752   1
   2  -6  20 1074.57 248.076   1
  -2   6 -20 521.530 250.916   1
   2   6  21 727.897 235.510   1
  -2   6 -21 595.356 246.906   1
  -2  -6 -21 79.4434 206.668   1
   2   6  22 2025.98 374.713   1
  -2  -6 -22 2693.15 367.347   1
   2   6  23 3023.18 363.524   1
  -2  -6 -23 2938.61 352.200   1
   2   6  24-56.5813 307.372   1
  -2  -6 -24 161.999 309.044   1
   2   6  25 254.237 282.371   1
  -2  -6 -25-26.8767 280.605   1
   2   6  26 196.022 320.315   1
  -2  -6 -26 320.672 317.100   1
   2   6  27 552.093 313.151   1
  -2  -6 -27 850.987 321.957   1
   2   6  28-271.332 300.721   1
  -2  -6 -28 472.586 333.018   1
   2  -7 -28-25.2926 241.575   1
  -2   7  28 54.4852 265.692   1
  -2   7  26 56.1106 251.606   1
   2  -7 -25 159.529 255.903   1
   2  -7 -24 295.256 251.626   1
  -2   7  24 28.4824 243.636   1
   2  -7 -23 295.753 234.661   1
  -2   7  23-28.6123 226.674   1
   2  -7 -22 1316.42 288.779   1
  -2   7  22 1315.48 303.909   1
   2  -7 -21 1923.71 332.364   1
  -2   7  21 1850.69 345.522   1
   2   7 -20 4216.34 372.149   1
   2  -7 -20 4711.18 438.393   1
  -2   7  19 531.093 313.966   1
   2   7 -19 1000.68 239.452   1
  -2  -7  19 622.900 239.849   1
   2  -7 -19 1283.17 309.824   1
   2  -7 -18 2194.79 280.758   1
  -2   7  18 1623.31 276.592   1
   2  -7 -17 3543.41 379.217   1
   2   7 -17 3905.90 331.326   1
  -2  -7  17 3977.59 337.759   1
  -2   7  17 2972.33 389.856   1
  -2  -7  16 2467.36 257.944   1
   2   7 -16 2651.64 258.832   1
   2  -7 -16 2371.28 322.939   1
  -2  -7  15 1340.33 200.804   1
   2   7 -15 1284.80 194.764   1
  -2   7  14 150.329 252.079   1
   2  -7 -14 285.905 235.120   1
  -2  -7  14 360.205 160.490   1
   2   7 -14 355.359 152.775   1
  -2   7  13 5210.71 460.525   1
   2   7 -13 5912.46 383.588   1
   2  -7 -13 5413.23 456.681   1
  -2  -7  13 5216.95 386.461   1
   2  -7 -12 470.576 208.930   1
  -2  -7  12 602.411 147.614   1
  -2   7  12 467.636 221.058   1
   2   7 -12 529.171 136.082   1
  -2   7  11 8237.89 594.085   1
   2  -7 -11 9376.86 602.699   1
   2   7 -10 1687.31 155.635   1
   2  -7 -10 2013.35 236.278   1
  -2  -7  10 1603.96 158.706   1
  -2   7  10 1415.56 221.219   1
   2   7  -9 5209.09 310.757   1
  -2  -7   9 4274.97 307.060   1
  -2  -7   8 53549.6 3030.61   1
   2  -7  -8 55762.0 3080.23   1
   2   7  -8 53331.6 3030.97   1
  -2   7   8 54290.3 3083.07   1
  -2   7   7 16804.9 1046.09   1
   2   7  -7 18516.5 994.551   1
  -2  -7   7 16746.5 993.488   1
   2  -7  -7 16364.6 1040.77   1
  -2   7   6 3101.30 288.207   1
   2  -7  -6 3284.29 282.486   1
  -2  -7   6 3183.72 220.877   1
   2   7  -6 3834.99 224.320   1
  -2  -7   5 544.713 77.9036   1
   2   7  -5 565.504 78.0777   1
   2  -7  -5 337.680 142.731   1
   2   7  -4 49804.8 2760.30   1
  -2  -7   4 49735.8 2759.02   1
   2  -7  -4 46851.6 2791.16   1
  -2   7   4 48095.8 2795.45   1
   2   7  -3 14579.4 804.618   1
   2  -7  -3 13418.7 830.207   1
  -2   7   3 14321.5 836.651   1
  -2  -7   3 13386.1 801.155   1
  -2  -7   2 45.7604 70.5680   1
   2   7  -2 69.3667 82.2849   1
   2   7  -1 18277.6 1071.06   1
  -2   7   1 20277.9 1082.81   1
   2  -7  -1 17937.4 1073.60   1
  -2  -7   1 18061.3 1065.82   1
   2  -7   0 24.8484 89.8427   1
  -2   7   0 45.0040 96.3630   1
   2   7   0 36.6253 84.0957   1
  -2  -7  -1 16369.6 1000.72   1
   2   7   1 16693.7 1006.19   1
   2  -7   1 17144.7 991.965   1
  -2   7  -1 18375.3 994.562   1
   2   7   2-34.2008 117.004   1
   2  -7   2 130.069 73.7701   1
  -2  -7  -2 191.200 108.367   1
   2   7   3 14516.9 850.655   1
   2  -7   3 13613.3 812.044   1
  -2  -7  -3 13995.5 845.469   1
  -2   7  -3 14848.7 813.787   1
   2  -7   4 48702.6 2675.27   1
  -2   7  -4 47252.0 2674.31   1
  -2  -7  -4 49391.6 2714.13   1
   2   7   4 44321.6 2713.08   1
   2  -7   5 609.119 67.1664   1
   2   7   5 608.900 158.372   1
  -2   7  -5 753.493 66.7329   1
  -2  -7  -5 395.080 136.210   1
  -2  -7  -6 3848.09 276.629   1
  -2   7  -6 2917.64 196.006   1
   2  -7   6 3379.32 197.231   1
   2   7   6 3324.13 275.386   1
   2   7   7 18187.5 1043.12   1
   2  -7   7 17015.0 979.457   1
   2  -7   8 50838.8 3053.65   1
  -2   7  -8 56215.7 3051.97   1
  -2  -7  -8 56626.0 3105.35   1
   2   7   8 57088.0 3112.30   1
  -2   7  -9 4459.68 307.441   1
   2  -7   9 5448.76 314.371   1
  -2  -7 -10 1372.77 235.873   1
  -2   7 -10 1579.15 145.975   1
   2   7  10 1925.89 258.856   1
   2  -7  10 1464.58 147.757   1
   2  -7  11 10978.9 625.415   1
   2   7  11 10585.0 689.670   1
  -2  -7 -11 9718.35 673.455   1
  -2   7 -11 9900.33 621.451   1
   2   7  12 255.424 234.983   1
  -2  -7 -12 790.081 226.212   1
   2  -7  13 5155.33 366.705   1
   2   7  13 4737.99 421.706   1
  -2   7 -13 5103.66 361.686   1
  -2  -7 -13 5822.20 420.033   1
   2  -7  14 236.179 149.839   1
   2   7  14 750.420 268.178   1
  -2   7 -14 453.390 146.942   1
  -2  -7 -14 365.507 231.351   1
   2  -7  15 1406.45 212.687   1
  -2   7 -15 2077.85 214.311   1
   2   7  16 2181.96 337.832   1
   2  -7  16 2510.24 258.236   1
  -2   7 -16 2667.00 255.664   1
  -2  -7 -16 1913.33 307.610   1
   2   7  17 3072.98 379.396   1
   2  -7  17 3552.01 325.328   1
  -2   7 -17 3976.60 324.069   1
  -2  -7 -17 3654.82 377.762   1
   2  -7  18 2169.65 267.837   1
   2   7  18 1955.30 324.400   1
  -2   7 -18 2046.77 262.299   1
  -2  -7 -18 2112.04 319.424   1
   2   7  19 800.076 311.188   1
   2  -7  19 557.393 244.285   1
  -2   7 -19 690.554 232.947   1
  -2  -7 -20 4003.74 365.179   1
  -2   7 -20 3787.35 353.736   1
   2   7  20 3485.06 363.802   1
   2   7  21 2216.87 382.450   1
  -2  -7 -21 2519.79 363.241   1
   2   7  22 1238.64 307.676   1
  -2  -7 -22 802.483 301.730   1
   2   7  23-28.1852 306.218   1
  -2  -7 -23-53.7458 296.209   1
   2   7  24 366.644 310.062   1
  -2  -7 -24 134.253 308.136   1
  -2  -7 -25 26.6574 257.017   1
   2   7  26-443.358 324.318   1
   2   7  28 294.167 320.775   1
  -2  -7 -28 542.985 344.634   1
  -2   8  27 355.350 243.166   1
   2  -8 -27 305.519 233.290   1
  -2   8  26 833.139 255.290   1
   2  -8 -26 233.489 236.868   1
  -2   8  25 28.1035 234.962   1
   2  -8 -25 500.744 235.555   1
  -2   8  24 198.288 250.970   1
   2  -8 -24 293.413 243.424   1
  -2   8  23 285.181 289.892   1
   2  -8 -23-241.084 273.434   1
  -2   8  21 313.790 328.789   1
   2  -8 -21 53.4985 296.039   1
   2  -8 -20 426.006 306.796   1
  -2   8  20 227.215 304.561   1
  -2   8  18 7054.64 602.924   1
   2   8 -18 8735.78 553.129   1
   2  -8 -18 6899.05 586.468   1
  -2  -8  18 8732.70 562.320   1
   2  -8 -17 513.226 282.040   1
  -2   8  17 328.599 291.503   1
   2   8 -17 717.207 195.125   1
  -2  -8  17 261.975 187.215   1
  -2   8  16 1800.06 280.201   1
   2  -8 -16 1645.83 268.294   1
  -2  -8  16 1713.68 224.537   1
   2   8 -16 2021.92 222.313   1
   2   8 -15-44.8672 146.838   1
  -2  -8  15 233.010 157.208   1
  -2   8  15 52.5926 262.972   1
   2  -8 -14 631.847 226.012   1
   2   8 -14 161.100 147.112   1
  -2  -8  14 363.682 146.642   1
  -2   8  14 869.569 250.483   1
   2  -8 -13 70.8029 225.271   1
  -2  -8  13 207.661 133.124   1
  -2   8  13 323.110 244.406   1
   2   8 -13 298.629 132.557   1
   2  -8 -12 4864.26 430.146   1
  -2   8  12 5555.12 452.051   1
   2  -8 -11 1385.60 266.846   1
   2   8 -11 1170.21 143.227   1
  -2  -8  11 1332.26 150.045   1
  -2   8  11 1480.78 280.159   1
  -2   8  10 2399.44 310.525   1
   2  -8 -10 2488.51 312.339   1
   2   8 -10 3097.00 207.812   1
  -2  -8  10 2680.67 204.658   1
  -2   8   9 381.754 203.733   1
   2   8  -9 297.551 84.6174   1
  -2  -8   9 295.674 85.3716   1
   2  -8  -9 261.645 184.134   1
   2   8  -8 6809.23 391.156   1
  -2  -8   8 6130.55 390.656   1
   2  -8  -8 6724.01 465.387   1
  -2   8   8 6624.25 475.050   1
   2   8  -7 5927.95 353.965   1
  -2  -8   7 5672.57 349.259   1
   2  -8  -7 6445.16 425.408   1
  -2   8   7 5827.30 425.868   1
  -2   8   6 8898.70 606.130   1
   2   8  -6 9426.99 545.233   1
  -2  -8   6 9726.40 544.424   1
   2  -8  -6 8449.18 600.064   1
   2  -8  -5 139.791 152.736   1
  -2   8   5 283.145 160.696   1
  -2  -8   5 291.410 64.3192   1
   2   8  -5 338.683 67.8629   1
   2   8  -4 2459.43 178.390   1
   2  -8  -4 2501.41 229.292   1
  -2   8   4 2338.67 236.449   1
  -2  -8   4 2879.60 177.859   1
   2   8  -3 857.859 106.390   1
  -2   8   3 843.577 146.199   1
  -2  -8   3 974.177 97.4766   1
   2  -8  -2 2886.68 228.177   1
  -2  -8   2 2639.09 198.014   1
  -2   8   2 3095.35 238.645   1
   2   8  -2 2993.48 204.187   1
   2   8  -1 2997.95 224.425   1
  -2  -8   1 3265.41 221.515   1
   2  -8   0 1890.39 160.976   1
  -2   8   0 1808.69 167.780   1
  -2  -8   0 1690.95 161.813   1
   2  -8   1 2868.27 212.808   1
  -2   8  -1 3059.59 216.695   1
  -2  -8  -2 2661.46 222.925   1
   2  -8   2 2939.18 191.503   1
  -2   8  -2 2607.88 191.172   1
   2   8   2 2596.46 220.959   1
   2   8   3 1274.18 158.548   1
  -2   8  -3 1056.12 96.2476   1
   2   8   4 2527.11 242.341   1
  -2  -8  -4 2805.29 237.067   1
  -2   8  -4 2559.47 166.245   1
   2  -8   4 2709.42 167.718   1
  -2  -8  -5 299.619 138.882   1
   2   8   5 679.179 162.590   1
   2   8   6 8816.95 575.857   1
  -2  -8  -7 6668.12 453.043   1
   2   8   7 6329.73 461.354   1
   2  -8   8 6517.22 382.682   1
   2   8   8 6906.78 477.860   1
  -2  -8  -8 6468.55 461.588   1
  -2   8  -8 6644.22 382.714   1
  -2   8  -9 346.026 75.0163   1
  -2  -8  -9 348.752 189.764   1
   2  -8   9 329.505 71.5875   1
   2   8  10 2702.16 302.477   1
  -2  -8 -10 3141.73 290.779   1
  -2   8 -10 2580.41 190.915   1
   2  -8  10 2705.81 191.528   1
  -2   8 -11 1616.97 148.663   1
  -2  -8 -11 1817.41 254.984   1
   2   8  11 1656.35 263.832   1
   2  -8  11 1535.40 149.951   1
  -2  -8 -12 5633.01 413.024   1
  -2   8 -12 4499.30 321.091   1
   2   8  12 5411.47 418.741   1
   2  -8  12 4450.56 323.716   1
  -2  -8 -13 452.748 193.955   1
   2   8  13 248.142 204.760   1
  -2  -8 -14 681.710 258.926   1
  -2   8 -14 242.171 132.538   1
   2   8  14 584.907 276.552   1
   2  -8  14-79.0152 140.686   1
  -2   8 -15 187.569 149.051   1
  -2  -8 -15-48.7028 237.111   1
   2   8  15 130.626 251.444   1
   2  -8  15 236.387 156.880   1
  -2   8 -16 1621.07 207.467   1
  -2  -8 -16 1898.04 291.760   1
   2   8  16 1756.45 308.423   1
   2  -8  16 1673.57 218.719   1
  -2   8 -17 554.639 187.210   1
  -2  -8 -17 921.449 293.166   1
   2  -8  17 596.341 190.074   1
   2   8  17 1026.61 308.638   1
   2   8  18 7026.69 588.486   1
   2  -8  18 8565.79 552.121   1
  -2  -8 -18 7366.63 578.817   1
  -2   8 -18 8392.27 545.758   1
  -2   8 -19 487.466 206.526   1
   2   8  20-279.872 301.368   1
  -2  -8 -20 1242.53 314.557   1
   2   8  21 730.447 256.582   1
  -2  -8 -21-26.5628 224.377   1
   2   8  23 197.147 318.646   1
  -2  -8 -23 482.950 312.708   1
   2   8  24 392.689 252.040   1
  -2  -8 -24 693.510 256.594   1
   2   8  25 222.594 332.600   1
  -2  -8 -25 237.806 331.722   1
   2   8  26 191.945 290.180   1
  -2  -8 -26-78.7044 279.766   1
   2   8  27 188.497 305.322   1
   2  -9 -27 476.698 306.505   1
  -2   9  27 754.829 320.848   1
   2  -9 -25 1592.27 343.554   1
  -2   9  25 1587.80 343.847   1
   2  -9 -23 399.776 318.699   1
  -2   9  23 1164.68 351.454   1
   2  -9 -22-187.472 302.973   1
  -2   9  22 171.314 328.951   1
   2  -9 -21 1045.18 299.826   1
  -2   9  21 1000.27 330.986   1
   2  -9 -20 186.861 223.564   1
  -2   9  20 113.989 226.567   1
   2  -9 -19 291.338 273.853   1
  -2   9  19 28.3151 298.034   1
   2  -9 -18 1181.17 318.632   1
   2   9 -18 1010.78 201.533   1
  -2   9  18 870.487 316.838   1
   2  -9 -17 1140.75 246.148   1
   2   9 -17 857.333 182.314   1
  -2  -9  17 782.237 191.933   1
  -2   9  17 830.614 241.823   1
   2  -9 -16 459.567 280.171   1
   2   9 -16 102.315 148.453   1
  -2  -9  16 148.728 148.163   1
  -2   9  16 544.821 308.406   1
  -2   9  15 3503.32 355.444   1
  -2  -9  15 3102.19 278.277   1
   2   9 -15 3559.96 278.235   1
   2  -9 -15 3850.36 349.870   1
  -2   9  13 3431.58 379.961   1
   2  -9 -13 3932.93 379.081   1
  -2  -9  13 4209.55 273.748   1
   2   9 -13 3364.82 266.363   1
   2  -9 -12 702.628 242.893   1
   2   9 -12 624.231 116.286   1
  -2  -9  12 582.853 119.373   1
  -2   9  12 493.602 238.661   1
  -2   9  11 906.402 246.737   1
   2   9 -11 1032.34 119.370   1
   2  -9 -11 792.048 230.460   1
  -2  -9  11 1023.72 118.768   1
   2   9 -10 5860.73 362.409   1
   2  -9 -10 6206.75 456.548   1
  -2  -9  10 6102.74 362.188   1
  -2   9  10 5441.68 457.813   1
   2   9  -9 958.512 95.0666   1
  -2  -9   9 869.097 88.8572   1
   2  -9  -9 1188.97 241.785   1
  -2  -9   8 13836.6 791.565   1
   2   9  -8 14072.6 793.384   1
  -2   9   7 30273.7 1728.36   1
   2   9  -7 30540.4 1652.23   1
  -2  -9   7 28042.8 1649.90   1
   2  -9  -7 32423.1 1726.67   1
  -2   9   6 1260.41 205.876   1
   2   9  -6 1238.20 89.7330   1
  -2  -9   6 1042.44 83.5198   1
   2  -9  -5 7493.77 460.507   1
  -2   9   5 7291.20 466.991   1
  -2  -9   5 7178.07 385.962   1
   2   9  -4 17075.6 983.505   1
  -2   9   4 17704.5 1036.13   1
  -2  -9   4 17370.6 980.815   1
   2  -9  -4 16727.8 1028.33   1
   2   9  -3 18552.3 1109.82   1
  -2  -9   3 19353.2 1106.93   1
   2  -9  -3 21342.7 1147.06   1
   2   9  -2 22924.9 1364.20   1
  -2   9   2 24350.6 1389.77   1
  -2  -9   2 24232.1 1361.43   1
   2  -9  -2 24296.4 1385.38   1
   2   9  -1 4468.88 298.044   1
   2  -9  -1 4288.62 301.049   1
  -2   9   1 4725.33 318.382   1
  -2  -9   1 4161.07 287.546   1
   2  -9   0-9.81560 93.3811   1
  -2   9   0 333.040 111.046   1
   2  -9   1 4077.28 262.978   1
  -2  -9  -1 4029.98 281.298   1
   2   9   1 4325.39 291.806   1
  -2  -9  -2 24259.1 1392.63   1
   2   9   2 23359.7 1395.35   1
  -2   9  -2 23587.8 1369.77   1
   2  -9   2 24705.2 1368.99   1
  -2   9  -3 18711.7 1103.70   1
   2  -9   3 19429.2 1102.94   1
  -2  -9  -3 21401.6 1147.61   1
   2  -9   4 17705.4 955.594   1
   2   9   4 18272.9 1019.13   1
  -2   9  -4 15965.9 954.386   1
  -2  -9  -5 7664.46 492.069   1
   2   9   5 7004.00 491.448   1
  -2  -9  -6 1519.55 199.047   1
   2   9   6 1079.01 204.936   1
   2   9   7 30354.1 1820.52   1
  -2  -9  -7 31839.1 1815.36   1
   2   9   9 1097.68 235.541   1
  -2  -9  -9 883.167 207.861   1
  -2  -9 -10 6576.41 472.297   1
   2   9  10 5545.49 476.819   1
   2   9  11 1112.65 263.177   1
  -2   9 -11 1092.92 103.347   1
   2  -9  11 1006.87 101.327   1
  -2  -9 -11 851.207 234.191   1
   2   9  12 641.228 214.129   1
  -2  -9 -12 382.077 186.835   1
  -2   9 -12 516.625 97.6217   1
   2  -9  12 346.162 96.4045   1
  -2  -9 -13 3175.26 351.709   1
   2   9  13 4070.69 376.923   1
   2  -9  13 3232.55 248.774   1
  -2   9 -13 3744.92 253.568   1
   2  -9  14 4708.99 305.531   1
  -2   9 -14 3921.30 301.317   1
   2   9  15 3391.07 372.173   1
  -2   9 -15 3919.00 277.049   1
  -2  -9 -15 4246.68 367.952   1
   2  -9  15 3043.08 280.708   1
   2   9  16-53.8911 257.535   1
  -2   9 -16 13.8099 137.437   1
   2  -9  16 143.968 150.867   1
  -2  -9 -17 724.207 296.646   1
   2   9  17 1065.53 327.967   1
  -2   9 -17 911.741 181.458   1
   2  -9  17 986.396 189.209   1
  -2  -9 -18 888.229 303.208   1
   2   9  18 803.427 314.323   1
  -2  -9 -19-105.385 208.016   1
   2   9  19-167.691 219.115   1
  -2  -9 -20 238.474 288.926   1
   2   9  20-224.675 309.004   1
  -2  -9 -21 1520.73 333.648   1
   2   9  21 1547.07 343.214   1
  -2  -9 -22-80.2542 245.000   1
   2   9  22 112.477 254.187   1
  -2  -9 -23 400.445 292.932   1
   2   9  23 364.719 298.790   1
  -2  -9 -25 1337.89 299.556   1
   2   9  25 1102.87 291.264   1
  -2  -9 -27-179.234 327.360   1
   2   9  27 26.5304 324.049   1
   2 -10 -26 151.472 322.668   1
  -2  10  26 706.178 353.407   1
   2 -10 -25 489.352 330.551   1
  -2  10  25 359.052 340.591   1
   2 -10 -24 314.335 312.269   1
  -2  10  24 195.878 328.941   1
   2 -10 -23 1619.16 338.295   1
  -2  10  23 2316.45 354.952   1
   2 -10 -22 346.972 224.393   1
  -2  10  22 427.154 250.731   1
   2 -10 -20 989.259 315.568   1
  -2  10  20 1028.31 334.899   1
   2 -10 -19 1013.23 293.303   1
  -2  10  19 1168.24 325.798   1
   2 -10 -18 317.256 265.520   1
  -2  10  18 396.100 273.496   1
   2 -10 -17-209.541 278.775   1
  -2  10  17 196.261 302.929   1
   2 -10 -16 2661.16 321.694   1
  -2  10  16 2348.84 339.416   1
   2  10 -16 2531.46 228.343   1
   2 -10 -15-25.4306 254.698   1
   2  10 -15 20.8597 116.192   1
  -2 -10  15 95.1728 124.975   1
  -2  10  15-135.962 274.680   1
   2 -10 -14-50.1195 254.922   1
  -2 -10  14 204.154 111.927   1
  -2  10  14 26.6471 261.242   1
   2  10 -14 225.756 109.805   1
  -2 -10  13 21.1615 93.3935   1
   2  10 -13 91.7172 92.7175   1
  -2 -10  12 2988.68 207.511   1
   2 -10 -12 3575.91 327.995   1
  -2  10  12 3017.81 328.541   1
   2  10 -12 3275.75 209.652   1
   2 -10 -11 554.833 196.956   1
  -2  10  11 147.592 219.795   1
   2 -10 -10 4196.43 365.480   1
  -2  10  10 4323.82 381.833   1
  -2  10   9 91.3784 231.302   1
  -2  10   8-21.8779 194.761   1
   2 -10  -8-245.032 179.805   1
   2 -10  -6 8511.34 568.139   1
   2 -10  -5 3170.64 281.633   1
  -2  10   5 2673.66 290.774   1
   2  10  -5 3150.90 192.395   1
   2  10  -4 5656.03 352.119   1
  -2  10   4 6156.58 423.789   1
   2 -10  -4 6225.33 418.670   1
  -2  10   3 1023.81 175.546   1
   2  10  -3 555.936 100.748   1
   2 -10  -3 652.403 156.875   1
  -2 -10   3 806.343 99.1421   1
   2 -10  -2 4118.29 300.841   1
  -2  10   2 4127.47 304.023   1
  -2 -10   2 3989.40 267.342   1
   2  10  -2 3674.36 269.671   1
   2 -10  -1 3195.26 236.386   1
  -2  10   1 2752.78 241.128   1
   2  10  -1 2675.99 219.229   1
  -2 -10   1 2832.70 213.355   1
   2  10   1 2997.88 246.380   1
   2 -10   1 3056.71 218.684   1
  -2  10  -1 2691.53 220.774   1
   2 -10   2 3678.60 257.468   1
   2  10   2 4312.80 304.728   1
  -2  10  -2 4176.78 263.912   1
  -2 -10  -2 3725.80 292.387   1
   2 -10   3 755.835 89.0182   1
   2  10   3 525.275 157.681   1
  -2  10  -3 825.579 95.1203   1
  -2 -10  -4 5714.92 430.119   1
   2  10   4 7294.48 455.840   1
  -2 -10  -5 2606.26 257.706   1
   2  10   5 3039.67 278.088   1
  -2 -10  -6 8312.98 557.047   1
  -2 -10  -8 79.6104 177.590   1
   2  10   8 108.571 193.216   1
   2  10   9 430.414 210.438   1
  -2 -10 -10 4769.50 399.460   1
   2  10  10 4966.11 415.117   1
  -2 -10 -11 1250.79 258.839   1
   2  10  11 441.642 259.034   1
  -2 -10 -12 3367.83 349.669   1
   2  10  12 2794.25 362.936   1
  -2  10 -13 58.9392 48.6583   1
   2 -10  13 44.6805 43.7988   1
   2  10  14 396.194 254.721   1
  -2 -10 -14-74.2001 225.421   1
  -2  10 -14 18.6604 84.8112   1
   2 -10  14 183.153 87.1756   1
   2  10  15-215.030 226.387   1
   2 -10  15 171.117 109.625   1
  -2 -10 -15 101.088 210.250   1
  -2  10 -15 109.009 113.638   1
  -2 -10 -16 3403.82 354.207   1
   2  10  16 2944.68 359.846   1
  -2  10 -16 2222.01 213.987   1
  -2 -10 -17 495.366 285.046   1
   2  10  17 469.875 311.194   1
  -2 -10 -18 78.9170 277.339   1
   2  10  18 111.687 300.602   1
  -2 -10 -19 714.439 256.746   1
   2  10  19 477.260 273.388   1
  -2 -10 -20 690.463 272.229   1
   2  10  20 196.964 272.436   1
  -2 -10 -22 881.980 323.032   1
   2  10  22-309.275 319.029   1
  -2 -10 -23 1910.50 315.356   1
   2  10  23 2040.62 330.217   1
  -2 -10 -24 367.543 294.492   1
   2  10  24 526.031 313.111   1
  -2 -10 -25 492.926 322.127   1
   2  10  25 491.189 340.602   1
  -2 -10 -26 385.061 307.235   1
   2  10  26-53.4904 293.891   1
   2 -11 -25 152.624 235.499   1
  -2  11  25 546.153 254.616   1
   2 -11 -24 2516.30 349.022   1
  -2  11  24 1775.51 337.564   1
   2 -11 -23 579.859 316.494   1
  -2  11  23 393.017 328.753   1
   2 -11 -22 665.379 309.182   1
  -2  11  22 765.573 350.548   1
   2 -11 -21 401.093 284.755   1
  -2  11  21-85.6768 295.284   1
   2 -11 -19 615.379 299.485   1
  -2  11  19-114.453 326.247   1
   2 -11 -18 586.421 268.422   1
  -2  11  18 599.068 294.854   1
   2 -11 -16 209.157 246.365   1
  -2  11  16 168.172 264.729   1
   2 -11 -15-25.7881 271.313   1
  -2  11  15-55.1976 303.667   1
   2 -11 -14 9944.13 689.270   1
  -2  11  14 9910.73 699.184   1
  -2  11  13 26.6202 225.523   1
   2 -11 -12 1577.86 250.648   1
  -2  11  12 909.867 263.750   1
   2 -11 -11-212.486 203.612   1
  -2  11  11 404.804 234.689   1
   2 -11 -10 5009.87 411.557   1
   2 -11  -9 154.450 222.970   1
  -2  11   9 70.9569 238.498   1
   2 -11  -8 63.5948 207.301   1
  -2  11   8 159.328 211.211   1
   2 -11  -7-81.1648 186.790   1
  -2  11   7 87.0688 209.376   1
   2 -11  -6 250.782 182.226   1
  -2  11   6 20.6883 189.146   1
   2 -11  -5 382.262 182.207   1
  -2  11   5 195.219 169.574   1
   2  11  -4 53.5655 74.2126   1
  -2 -11   4 135.569 67.1893   1
   2 -11  -4-102.050 159.418   1
  -2  11   4 237.684 189.767   1
  -2 -11   3 1749.23 143.035   1
   2 -11  -3 1784.70 208.213   1
   2  11  -3 1748.25 153.143   1
  -2  11   3 1328.72 202.875   1
   2  11  -2 20287.3 1183.55   1
   2 -11  -2 19915.6 1201.58   1
  -2 -11   2 20420.4 1177.09   1
  -2  11   2 21393.0 1212.35   1
  -2  11   1 3703.48 313.031   1
   2 -11  -1 4484.28 307.920   1
  -2 -11   0 104.818 123.785   1
  -2  11   0 24.6808 128.362   1
   2 -11   0 136.495 118.562   1
   2  11   0 12.7900 128.435   1
  -2 -11  -1 3824.62 275.206   1
   2  11   1 3626.76 281.992   1
  -2  11  -1 3431.15 261.873   1
   2 -11   1 3125.34 249.915   1
   2  11   2 20768.3 1172.29   1
   2 -11   2 19957.6 1131.62   1
  -2 -11  -2 19068.9 1159.97   1
  -2  11  -2 19272.4 1132.15   1
  -2 -11  -3 1794.00 209.484   1
   2 -11   3 1403.47 124.961   1
  -2  11  -3 1811.74 133.180   1
   2  11   3 1332.39 215.106   1
  -2 -11  -4 16.6591 149.157   1
   2  11   4 274.196 175.562   1
  -2 -11  -5 727.949 196.228   1
   2  11   5 331.006 198.102   1
  -2 -11  -7 177.607 188.581   1
   2  11   7 344.837 199.922   1
  -2 -11  -8 331.519 194.404   1
   2  11   8 45.0467 194.521   1
  -2 -11  -9-42.9299 191.985   1
  -2 -11 -10 4821.23 380.621   1
   2  11  10 3797.07 375.759   1
  -2 -11 -11 139.767 195.498   1
   2  11  11 402.367 213.546   1
  -2 -11 -13 419.259 233.753   1
   2  11  13 79.0836 249.797   1
  -2 -11 -14 10790.6 710.410   1
   2  11  14 9583.62 708.288   1
  -2 -11 -15 540.508 273.940   1
   2  11  15 54.4850 281.464   1
  -2 -11 -16 260.348 285.492   1
   2  11  16-55.2766 294.781   1
  -2 -11 -18 767.275 288.858   1
   2  11  18 224.810 306.631   1
  -2 -11 -19-265.575 235.943   1
   2  11  19-197.178 268.082   1
  -2 -11 -21 534.025 280.659   1
   2  11  21 225.024 311.898   1
  -2 -11 -22 2021.19 366.820   1
   2  11  22 1680.54 375.443   1
  -2 -11 -23 579.472 312.659   1
   2  11  23 472.852 340.002   1
  -2 -11 -24 1772.14 302.572   1
   2  11  24 2387.23 333.365   1
  -2 -11 -25 205.626 296.038   1
   2  11  25 350.247 305.169   1
   2 -12 -25 526.101 317.626   1
  -2  12  25 243.013 347.704   1
   2 -12 -23 521.475 260.216   1
  -2  12  23 418.551 274.028   1
   2 -12 -21 266.521 309.371   1
  -2  12  21 797.939 347.196   1
   2 -12 -20 134.042 273.321   1
  -2  12  20 286.727 297.719   1
   2 -12 -19 1933.18 334.750   1
  -2  12  19 1838.42 342.092   1
   2 -12 -18 563.533 297.792   1
  -2  12  18 688.943 337.305   1
  -2  12  17 657.172 291.540   1
   2 -12 -15 235.242 282.879   1
  -2  12  15 1234.22 320.132   1
   2 -12 -14 1237.62 275.232   1
   2 -12 -13 2281.24 284.132   1
  -2  12  13 1196.84 271.958   1
  -2  12  12 3278.96 372.967   1
   2 -12 -12 4318.81 365.145   1
   2 -12 -11 1283.73 240.298   1
  -2  12  11 1170.95 262.935   1
   2 -12 -10 3132.33 333.368   1
  -2  12  10 2984.62 343.377   1
   2 -12  -9 10486.6 687.765   1
  -2  12   9 9832.32 695.924   1
   2 -12  -8-66.0322 208.754   1
  -2  12   8-47.2466 228.311   1
   2 -12  -7 2831.33 297.008   1
  -2  12   7 2878.45 312.914   1
   2 -12  -5 1295.98 219.563   1
  -2  12   5 1577.78 241.237   1
  -2 -12   4 1653.62 122.584   1
   2 -12  -4 1406.83 211.538   1
   2  12  -4 1425.95 124.480   1
   2 -12  -3 2427.14 246.344   1
  -2 -12   3 2269.68 175.422   1
  -2  12   3 2456.01 258.263   1
   2  12  -3 1942.00 176.718   1
  -2 -12   2 1931.57 192.043   1
  -2  12   2 2619.67 252.319   1
   2  12  -2 2412.17 202.385   1
   2 -12  -2 2808.32 243.118   1
  -2  12   1 2578.80 240.720   1
   2 -12  -1 2250.90 223.475   1
   2  12   0 18798.8 1146.64   1
  -2  12   0 20200.3 1145.18   1
   2 -12   0 19694.9 1140.80   1
  -2 -12   0 19239.7 1140.86   1
  -2 -12  -1 2541.92 229.214   1
   2  12   1 2663.89 244.870   1
  -2 -12  -2 2496.77 239.902   1
   2 -12   2 2650.19 194.572   1
  -2  12  -2 2441.42 192.222   1
   2  12   2 2353.07 243.535   1
  -2 -12  -3 2333.46 235.744   1
  -2  12  -3 2184.15 163.598   1
   2  12   3 2578.36 259.867   1
   2 -12   3 2167.38 161.284   1
   2  12   4 1762.56 229.783   1
  -2 -12  -4 1318.89 216.715   1
   2  12   5 1544.59 231.710   1
  -2 -12  -5 1250.64 220.546   1
  -2 -12  -6 7518.29 521.853   1
   2  12   6 7312.84 530.016   1
   2  12   7 3059.56 316.469   1
  -2 -12  -7 2379.16 288.333   1
   2  12   8-117.158 225.915   1
  -2 -12  -8 64.6632 213.066   1
  -2 -12  -9 11566.9 743.266   1
   2  12   9 10973.2 745.686   1
   2  12  10 2585.78 317.387   1
  -2 -12 -10 3261.94 320.779   1
   2  12  11 1930.63 297.438   1
  -2 -12 -11 1947.10 270.458   1
   2  12  12 4156.59 384.333   1
  -2 -12 -12 2912.79 350.220   1
  -2 -12 -13 1846.62 305.020   1
   2  12  14 764.153 294.851   1
  -2 -12 -14 539.331 263.508   1
   2  12  15 1411.72 321.223   1
  -2 -12 -15 1014.77 297.933   1
   2  12  17 619.356 304.495   1
  -2 -12 -17 635.483 277.501   1
   2  12  18-169.421 280.592   1
  -2 -12 -18 558.483 259.042   1
   2  12  19 1525.95 296.551   1
  -2 -12 -19 1950.26 274.971   1
   2  12  20 169.325 269.859   1
  -2 -12 -20 294.490 262.608   1
   2  12  21 112.469 317.421   1
  -2 -12 -21 960.469 313.363   1
   2  12  23 358.772 334.699   1
  -2 -12 -23 785.535 329.629   1
   2  12  25 372.071 245.550   1
  -2 -12 -25 381.954 237.125   1
   2 -13 -24 1061.51 338.337   1
  -2  13  24 1304.71 372.074   1
   2 -13 -23 205.973 303.323   1
  -2  13  23-332.450 339.343   1
   2 -13 -22 52.4178 232.562   1
  -2  13  22 168.522 259.935   1
  -2  13  21-198.648 320.680   1
   2 -13 -20 1125.88 315.221   1
  -2  13  20 830.189 357.948   1
   2 -13 -19-215.243 243.213   1
  -2  13  19 259.157 256.831   1
   2 -13 -18 431.196 300.640   1
   2 -13 -17 295.835 255.235   1
  -2  13  17 57.6200 262.680   1
   2 -13 -16 1151.48 304.193   1
  -2  13  16 401.559 324.824   1
   2 -13 -15 1591.51 323.151   1
  -2  13  15 1052.78 334.100   1
   2 -13 -14 1942.16 322.558   1
  -2  13  14 2195.69 334.997   1
   2 -13 -13 129.348 240.653   1
  -2  13  13 111.017 263.282   1
   2 -13 -12 2388.85 320.034   1
  -2  13  12 2673.71 341.523   1
   2 -13 -10 2162.20 298.057   1
  -2  13  10 1147.26 302.171   1
   2 -13  -9 2382.38 296.310   1
  -2  13   9 2405.65 307.110   1
   2 -13  -8 1209.65 246.668   1
  -2  13   8 1078.00 257.128   1
   2 -13  -7 2154.69 278.868   1
  -2  13   7 2190.73 294.722   1
   2 -13  -6 440.519 199.279   1
  -2  13   6-45.1276 207.517   1
  -2  13   4 3292.62 288.492   1
  -2 -13   4 2391.08 159.537   1
   2  13  -4 2301.87 163.377   1
   2 -13  -4 3116.52 269.496   1
   2  13  -3 1212.16 137.760   1
  -2 -13   3 1376.63 140.752   1
   2 -13  -3 1193.66 219.803   1
   2  13  -2 14267.9 906.736   1
  -2  13   2 16275.9 946.861   1
  -2 -13   2 15800.0 903.681   1
   2 -13  -2 15681.4 932.947   1
   2  13  -1 3628.32 273.480   1
   2 -13  -1 3646.75 287.029   1
  -2 -13   1 3395.67 269.017   1
  -2  13   1 3169.98 292.005   1
  -2 -13   0 268.472 140.308   1
  -2  13   0 318.439 146.693   1
   2 -13   0-76.7707 130.272   1
   2  13   0 57.7546 150.890   1
  -2 -13  -1 3187.14 289.307   1
   2  13   1 3818.67 300.889   1
   2 -13   2 15055.8 879.682   1
   2  13   2 15489.3 927.580   1
  -2 -13  -2 16034.7 923.856   1
  -2  13  -2 14612.6 881.155   1
  -2 -13  -3 1032.07 202.983   1
  -2  13  -3 1226.90 114.151   1
   2  13   3 1535.92 229.666   1
   2 -13   3 1178.70 111.110   1
   2  13   4 2911.64 292.982   1
  -2 -13  -4 2574.87 284.188   1
   2  13   6-157.056 214.816   1
  -2 -13  -6 228.570 198.949   1
   2  13   7 2457.79 291.161   1
  -2 -13  -7 2060.06 269.311   1
   2  13   8 1599.14 268.021   1
  -2 -13  -8 1129.92 242.034   1
   2  13   9 2302.48 305.532   1
  -2 -13  -9 2545.04 294.036   1
   2  13  10 2364.90 303.533   1
  -2 -13 -10 2239.85 295.210   1
   2  13  11 157.818 254.143   1
  -2 -13 -11 421.311 235.609   1
   2  13  12 2634.51 360.518   1
  -2 -13 -12 2779.15 352.258   1
   2  13  13 464.858 293.307   1
  -2 -13 -13 231.354 269.521   1
   2  13  14 970.691 315.923   1
  -2 -13 -14 2109.79 323.636   1
   2  13  16-28.2307 271.848   1
  -2 -13 -16 822.261 264.887   1
  -2 -13 -17-133.287 259.498   1
  -2 -13 -18 53.5889 260.743   1
   2  13  19 481.843 302.998   1
  -2 -13 -19 295.359 283.295   1
   2  13  20 28.2607 308.716   1
   2  13  21-56.1254 328.462   1
  -2 -13 -21 637.262 315.702   1
   2  13  22-166.604 335.178   1
  -2 -13 -22 78.7434 311.622   1
   2  13  23 163.884 332.661   1
  -2 -13 -23 494.080 320.432   1
   2  13  24 267.842 329.270   1
  -2 -13 -24 205.037 312.837   1
   2 -14 -23 635.305 321.228   1
  -2  14  23 301.971 347.777   1
   2 -14 -22 1243.84 302.143   1
  -2  14  22 586.180 314.243   1
   2 -14 -21 500.910 277.718   1
  -2  14  21-28.2820 301.338   1
   2 -14 -20 346.663 303.898   1
  -2  14  20 400.442 340.207   1
   2 -14 -19 457.907 255.184   1
  -2  14  19 28.7942 249.401   1
   2 -14 -17 541.218 268.989   1
  -2  14  17 840.967 305.647   1
   2 -14 -16 1323.62 290.057   1
  -2  14  16 1274.49 322.383   1
   2 -14 -15 833.538 299.551   1
  -2  14  15 1211.29 336.966   1
   2 -14 -14 186.595 279.495   1
  -2  14  14 142.944 296.177   1
   2 -14 -13 1080.55 296.530   1
  -2  14  13 1498.48 326.581   1
   2 -14 -12 2831.22 360.718   1
  -2  14  12 3456.20 401.324   1
   2 -14 -11 229.711 269.148   1
  -2  14  11 438.332 280.827   1
   2 -14  -9 706.380 260.525   1
  -2  14   9 365.584 274.257   1
   2 -14  -8 188.981 219.967   1
  -2  14   8 227.874 240.383   1
   2 -14  -7 227.403 204.019   1
  -2  14   7-24.4787 220.777   1
   2 -14  -6 825.205 229.734   1
  -2  14   6 1246.86 245.811   1
   2 -14  -5 372.034 202.097   1
  -2  14   5 653.290 225.850   1
   2 -14  -4 1051.22 217.944   1
  -2  14   4 1158.35 244.244   1
   2  14  -3-102.368 96.8966   1
   2 -14  -3 54.3718 168.971   1
  -2  14   3-82.2727 184.462   1
  -2 -14   3-7.43324 92.5091   1
   2  14  -2 1365.51 165.168   1
   2 -14  -2 1701.63 211.669   1
  -2  14   2 1427.62 227.240   1
  -2 -14   2 1250.00 157.236   1
   2  14  -1 145.618 139.132   1
  -2 -14   1 296.459 137.084   1
   2 -14  -1 91.8367 147.524   1
  -2  14   1 535.432 177.251   1
   2  14   0 3406.21 272.773   1
   2 -14   0 3298.91 258.381   1
  -2 -14   0 2939.14 264.512   1
  -2  14   0 2974.75 269.469   1
  -2 -14  -1 332.439 164.981   1
   2  14   1 439.932 176.156   1
  -2 -14  -2 1107.20 208.377   1
   2 -14   2 1309.21 139.794   1
  -2  14  -2 1182.49 141.691   1
   2  14   2 1308.46 229.986   1
  -2 -14  -3 167.401 165.083   1
  -2  14  -3 97.4154 65.5744   1
   2  14   3 237.907 183.975   1
   2 -14   3 69.5337 62.2545   1
   2  14   5 399.905 213.607   1
  -2 -14  -5 830.895 202.426   1
   2  14   6 673.935 231.730   1
  -2 -14  -6 1043.29 225.702   1
   2  14   7 193.172 232.854   1
  -2 -14  -7-295.206 206.411   1
   2  14   8 399.555 235.427   1
  -2 -14  -8 70.4748 211.592   1
   2  14   9 51.4235 244.510   1
  -2 -14  -9 193.285 235.736   1
   2  14  11 107.929 286.917   1
  -2 -14 -11 328.859 248.171   1
   2  14  12 3514.15 385.426   1
  -2 -14 -12 2111.66 332.905   1
   2  14  13 1141.90 299.039   1
  -2 -14 -13 1436.19 275.680   1
   2  14  14 225.174 257.850   1
  -2 -14 -14-343.350 216.992   1
   2  14  15 538.486 298.435   1
  -2 -14 -15 692.255 271.737   1
   2  14  16 996.248 336.201   1
  -2 -14 -16 2336.70 332.671   1
   2  14  17 627.942 333.090   1
  -2 -14 -17 864.153 312.925   1
  -2 -14 -18 540.569 308.269   1
   2  14  19 454.667 334.162   1
   2  14  20 620.969 342.938   1
  -2 -14 -20 427.015 317.195   1
   2  14  21-195.663 338.931   1
  -2 -14 -21 343.945 319.867   1
   2  14  22 1375.45 365.097   1
  -2 -14 -22 758.769 326.653   1
  -2 -14 -23 567.812 324.880   1
   2 -15 -23 501.491 312.405   1
  -2  15  23 704.813 367.657   1
   2 -15 -22 435.171 286.180   1
  -2  15  22 166.140 329.707   1
   2 -15 -21 52.1982 271.898   1
  -2  15  21 56.2794 307.406   1
   2 -15 -20 740.971 310.390   1
  -2  15  20 1084.53 371.572   1
   2 -15 -19-80.4829 262.880   1
  -2  15  19 288.175 304.989   1
   2 -15 -18 432.462 283.909   1
  -2  15  18 522.692 349.941   1
   2 -15 -16 844.913 262.831   1
  -2  15  16 991.793 284.532   1
   2 -15 -15 707.460 263.762   1
  -2  15  15 786.503 316.852   1
   2 -15 -14 460.224 275.455   1
  -2  15  14 550.804 314.455   1
   2 -15 -13 349.027 272.677   1
  -2  15  13 115.073 290.904   1
   2 -15 -12-159.219 223.919   1
  -2  15  12 824.518 271.299   1
   2 -15 -11 1751.14 298.922   1
  -2  15  11 1120.43 287.555   1
   2 -15 -10 1049.04 278.676   1
  -2  15  10 1432.50 315.371   1
   2 -15  -8 3008.30 333.816   1
  -2  15   8 2729.13 339.986   1
   2 -15  -7 1078.19 253.369   1
  -2  15   7 763.258 266.387   1
   2 -15  -6 112.638 205.788   1
  -2  15   6-73.6907 220.279   1
   2 -15  -5-150.190 218.558   1
  -2  15   5 165.561 227.502   1
  -2 -15   3 1480.46 140.883   1
   2 -15  -3 2040.58 246.893   1
  -2  15   3 1586.96 257.118   1
   2  15  -3 1533.60 148.448   1
   2  15  -2 998.805 161.824   1
  -2 -15   2 1274.65 154.956   1
   2 -15  -2 938.563 196.074   1
  -2  15   2 1484.70 227.655   1
   2  15  -1 5611.45 396.692   1
   2 -15  -1 5483.12 409.730   1
  -2  15   1 5442.25 412.768   1
  -2 -15   1 6196.17 390.373   1
   2  15   0 287.272 158.229   1
  -2 -15   0 134.964 153.834   1
   2 -15   0 140.264 149.698   1
  -2  15   0-106.125 151.965   1
  -2 -15  -1 6113.42 424.972   1
   2  15   1 5740.53 426.958   1
  -2 -15  -2 1014.07 211.098   1
   2 -15   2 1305.18 135.607   1
  -2  15  -2 841.777 133.108   1
   2  15   2 1162.93 223.337   1
   2  15   3 2121.62 280.567   1
  -2 -15  -3 2176.69 269.876   1
   2  15   4 3351.13 335.860   1
  -2 -15  -4 3627.62 325.780   1
   2  15   5 139.005 216.066   1
  -2 -15  -5-303.326 208.988   1
   2  15   6 797.791 252.109   1
  -2 -15  -6-203.484 200.892   1
   2  15   7 526.109 236.601   1
  -2 -15  -7 1172.20 243.966   1
   2  15   8 3668.94 372.827   1
  -2 -15  -8 2950.75 344.744   1
   2  15  10 731.782 273.260   1
  -2 -15 -10 964.481 263.934   1
   2  15  11 1324.62 310.233   1
  -2 -15 -11 1654.70 293.607   1
   2  15  12 195.988 268.786   1
  -2 -15 -12 78.6876 270.055   1
   2  15  13 226.288 248.258   1
  -2 -15 -13 53.0904 229.702   1
   2  15  14-85.5453 293.795   1
  -2 -15 -14 537.251 269.959   1
   2  15  15 515.612 317.894   1
  -2 -15 -15 134.939 286.117   1
   2  15  16 861.568 318.171   1
  -2 -15 -16 1465.80 321.422   1
   2  15  18 343.786 267.773   1
  -2 -15 -18 351.731 229.344   1
   2  15  19 370.141 303.591   1
  -2 -15 -19 295.285 269.478   1
   2  15  20 1576.84 358.366   1
  -2 -15 -20 1890.48 330.761   1
   2  15  21 332.685 328.970   1
  -2 -15 -21 210.659 293.192   1
   2  15  22 54.4318 320.799   1
  -2 -15 -22 311.884 292.719   1
   2  15  23 266.257 323.351   1
  -2 -15 -23-25.5403 280.576   1
   2 -16 -22 404.123 258.986   1
  -2  16  22-219.607 309.571   1
   2 -16 -21 464.525 310.354   1
  -2  16  21 502.985 359.178   1
   2 -16 -20 104.997 274.535   1
  -2  16  20 568.624 330.134   1
   2 -16 -19-586.576 310.664   1
  -2  16  19 662.094 349.536   1
   2 -16 -18 835.498 264.689   1
  -2  16  18 989.643 300.140   1
   2 -16 -17 135.746 291.148   1
  -2  16  17-146.645 330.666   1
   2 -16 -15 766.508 298.094   1
  -2  16  15 382.919 307.949   1
   2 -16 -14 956.429 300.105   1
  -2  16  14 1088.20 329.664   1
   2 -16 -13 108.730 263.903   1
  -2  16  13-58.5394 297.538   1
   2 -16 -12 512.048 283.658   1
  -2  16  12 174.126 302.961   1
   2 -16 -11 850.027 276.601   1
  -2  16  11 488.511 295.805   1
   2 -16 -10 261.461 251.315   1
  -2  16  10 565.895 281.813   1
   2 -16  -9 562.778 248.136   1
  -2  16   9 750.250 272.796   1
   2 -16  -8 473.924 232.828   1
  -2  16   8 217.605 268.447   1
   2 -16  -7 918.834 246.545   1
  -2  16   7 927.468 278.082   1
   2 -16  -6 2725.28 312.955   1
  -2  16   6 2852.02 335.456   1
   2 -16  -5 2171.58 273.363   1
  -2  16   5 1674.59 303.487   1
   2 -16  -4 1668.02 246.897   1
  -2  16   4 2162.31 293.620   1
   2 -16  -3 220.095 193.583   1
  -2  16   3 221.799 228.931   1
   2  16  -3 149.187 81.8059   1
   2 -16  -2 1315.85 228.990   1
   2  16  -2 1547.27 181.506   1
  -2  16   2 1492.98 243.192   1
  -2 -16   1 930.311 172.292   1
   2 -16  -1 983.182 197.889   1
   2  16  -1 1207.05 188.932   1
  -2  16   1 975.813 210.250   1
   2  16   0 3438.07 312.178   1
  -2  16   0 3598.54 304.274   1
  -2 -16   0 4480.74 313.447   1
   2 -16   0 3827.90 308.412   1
  -2 -16  -1 1385.58 223.257   1
   2  16   1 1476.52 225.961   1
  -2  16  -2 1487.04 149.426   1
  -2 -16  -2 1512.96 234.288   1
   2  16   2 1180.68 235.874   1
  -2 -16  -4 2289.64 283.326   1
   2  16   4 1748.43 280.353   1
  -2 -16  -5 1759.14 270.686   1
   2  16   5 1904.34 285.436   1
  -2 -16  -6 3543.13 347.130   1
   2  16   6 3384.62 366.291   1
  -2 -16  -7 776.401 246.830   1
   2  16   7 1088.47 267.323   1
  -2 -16  -9 638.148 253.210   1
   2  16   9 654.165 274.762   1
  -2 -16 -10 574.684 264.715   1
   2  16  10 583.152 281.166   1
  -2 -16 -11 636.311 258.647   1
   2  16  11 789.143 283.803   1
  -2 -16 -12 107.285 265.802   1
   2  16  12 627.147 316.448   1
  -2 -16 -13 352.977 255.570   1
   2  16  13 546.644 286.718   1
  -2 -16 -14 246.139 286.575   1
   2  16  14 1100.95 327.492   1
  -2 -16 -15 438.320 287.414   1
   2  16  15 609.387 304.278   1
  -2 -16 -17 354.123 295.547   1
   2  16  17 636.527 332.797   1
  -2 -16 -18 1056.93 328.146   1
   2  16  18 487.868 348.683   1
  -2 -16 -19 375.436 303.856   1
   2  16  19 738.148 345.038   1
  -2 -16 -20 663.204 309.066   1
   2  16  20 195.760 318.895   1
  -2 -16 -21 261.922 275.551   1
   2  16  21 356.935 306.328   1
  -2 -16 -22 231.759 258.452   1
   2  16  22 376.212 280.442   1
  -2  17  21-222.631 358.357   1
   2 -17 -21-254.551 300.176   1
  -2  17  20 141.530 272.288   1
   2 -17 -20-26.0106 241.283   1
  -2  17  19 432.018 347.933   1
   2 -17 -19 105.801 290.841   1
  -2  17  18 1193.86 351.745   1
   2 -17 -18 725.143 309.835   1
  -2  17  17 235.489 279.122   1
   2 -17 -17 434.276 256.237   1
  -2  17  16 801.028 323.322   1
   2 -17 -16 574.309 278.208   1
  -2  17  15 268.255 321.189   1
  -2  17  14 835.730 326.727   1
   2 -17 -14 769.945 289.898   1
  -2  17  13 178.781 289.465   1
   2 -17 -13 192.106 254.769   1
  -2  17  11 1910.42 341.017   1
   2 -17 -11 973.038 303.883   1
  -2  17  10 29.1131 270.549   1
   2 -17 -10 533.876 267.280   1
  -2  17   9 488.545 276.929   1
   2 -17  -9 628.917 251.083   1
   2 -17  -8 3688.36 393.043   1
  -2  17   8 5255.67 437.013   1
  -2  17   7 83.1593 267.255   1
   2 -17  -7-74.6395 228.445   1
  -2  17   6-189.276 256.671   1
   2 -17  -6 528.794 224.915   1
  -2  17   5 315.437 242.897   1
   2 -17  -5 138.610 213.547   1
  -2  17   4 2656.18 319.174   1
   2 -17  -4 2618.28 303.388   1
  -2  17   2 83.6638 200.771   1
  -2  17   1 915.724 206.810   1
   2  17   0 189.965 178.053   1
   2  17   1 1184.84 234.017   1
   2  17   2 383.351 224.202   1
   2  17   3 45.6998 226.027   1
  -2 -17  -3 235.499 197.763   1
   2  17   4 3037.52 338.709   1
  -2 -17  -4 2580.35 305.529   1
   2  17   5-25.1648 222.024   1
  -2 -17  -5 142.122 211.871   1
   2  17   6 261.039 258.692   1
  -2 -17  -6 393.230 242.564   1
   2  17   7 134.532 255.168   1
  -2 -17  -7-25.3324 224.111   1
  -2 -17  -8 4907.88 422.138   1
   2  17   8 4549.42 434.811   1
   2  17   9 112.464 275.806   1
  -2 -17  -9 662.374 249.902   1
   2  17  10 485.451 269.706   1
  -2 -17 -10 296.011 256.104   1
   2  17  11 751.073 289.273   1
  -2 -17 -11 762.393 272.435   1
   2  17  12 729.184 322.876   1
  -2 -17 -12 137.282 286.937   1
   2  17  13 732.594 292.760   1
  -2 -17 -13-27.5837 244.662   1
   2  17  14 146.740 316.239   1
  -2 -17 -14 690.846 309.832   1
   2  17  16 204.429 337.825   1
  -2 -17 -16 826.278 300.219   1
   2  17  17 347.672 340.380   1
  -2 -17 -17 409.983 314.065   1
   2  17  18 687.157 312.882   1
  -2 -17 -18 1112.13 291.998   1
   2  17  19 507.636 298.812   1
  -2 -17 -19 80.6071 245.902   1
   2  17  20 1163.30 361.741   1
  -2 -17 -20 556.526 301.378   1
   2  17  21 217.403 350.691   1
  -2 -17 -21 464.302 306.381   1
  -2  18  20-28.1462 361.841   1
   2 -18 -20 334.293 308.230   1
  -2  18  18 321.438 340.210   1
   2 -18 -18 186.804 285.436   1
  -2  18  16 716.905 352.325   1
   2 -18 -16 657.457 318.412   1
  -2  18  15 331.185 338.477   1
   2 -18 -15 717.883 302.033   1
  -2  18  14-121.019 330.498   1
   2 -18 -14 138.663 293.467   1
  -2  18  13 455.873 327.912   1
   2 -18 -13 360.439 280.965   1
  -2  18  12 273.118 292.602   1
   2 -18 -12-110.709 255.455   1
  -2  18  10 1081.55 326.615   1
   2 -18 -10 871.155 278.451   1
  -2  18   9-238.917 284.607   1
   2 -18  -9 26.7881 241.559   1
  -2  18   8 354.682 304.220   1
  -2  18   6 3071.76 370.310   1
   2  18   5 786.327 267.256   1
   2  18   6 2769.23 356.028   1
   2  18   7 111.610 264.037   1
   2  18   8 655.444 294.692   1
  -2 -18  -8 187.080 250.079   1
   2  18   9 434.567 289.267   1
  -2 -18  -9 652.450 270.465   1
   2  18  10 762.338 313.264   1
  -2 -18 -10 632.993 282.998   1
   2  18  12 267.366 300.140   1
  -2 -18 -12-27.9671 269.079   1
   2  18  13 178.492 277.656   1
  -2 -18 -13 308.152 262.799   1
   2  18  15 295.129 279.252   1
  -2 -18 -15 418.762 246.421   1
   2  18  16 555.728 342.331   1
  -2 -18 -16 111.264 293.738   1
   2  18  17 838.717 324.629   1
  -2 -18 -17 247.679 291.588   1
   2  18  18 313.345 308.042   1
  -2 -18 -18 163.328 263.983   1
   2  18  19 644.840 363.715   1
  -2 -18 -19-239.181 301.295   1
   2  18  20 219.750 341.290   1
  -2 -18 -20-52.0915 298.631   1
  -3   0  27 555.444 343.910   1
   3   0 -27 745.590 321.805   1
  -3   0  25 981.192 334.885   1
   3   0 -25 794.044 315.656   1
  -3   0  24 1715.54 353.670   1
   3   0 -24 1438.80 322.701   1
  -3   0  22 28.8501 239.233   1
   3   0 -22 106.351 236.529   1
  -3   0  21 704.530 288.540   1
   3   0 -21-156.688 270.166   1
  -3   0  20-27.5460 273.496   1
   3   0 -20 76.5329 249.936   1
  -3   0  18 752.017 263.617   1
   3   0 -18 1446.71 267.216   1
  -3   0  17 199.828 250.314   1
   3   0 -17 116.635 226.632   1
  -3   0  16 24.0367 221.836   1
  -3   0  15-184.259 208.207   1
   3   0 -15 193.459 182.656   1
  -3   0  14 1252.49 241.479   1
   3   0 -14 840.588 205.607   1
  -3   0  12 8187.40 540.438   1
   3   0 -12 7456.30 527.120   1
  -3   0  11-260.247 169.530   1
   3   0 -11-17.2582 166.945   1
  -3   0  10 4585.94 356.219   1
   3   0 -10 4703.24 350.466   1
  -3   0   9 16.3949 139.733   1
   3   0  -9 29.8065 134.725   1
  -3   0   8 25059.5 1417.97   1
   3   0  -8 23447.8 1406.01   1
  -3   0   7-14.0920 144.751   1
   3   0  -7-50.7433 135.029   1
   3   0  -6 8781.61 571.543   1
  -3   0   6 9732.06 579.488   1
   3   0  -4 12484.3 734.967   1
  -3   0   4 12154.6 736.533   1
   3   0  -3 69.7227 131.182   1
  -3   0   3-45.9530 133.362   1
   3   0  -2 96191.1 5368.63   1
  -3   0   2 95258.8 5369.00   1
   3   0  -1 144.577 114.563   1
  -3   0   1 125.799 121.037   1
   3   0   0-135.693 112.184   1
  -3   0   0 69.5392 119.495   1
   3   0   1 62.6230 118.607   1
  -3   0  -1-70.6735 113.946   1
  -3   0  -2 98430.6 5549.46   1
   3   0   2 99562.7 5552.06   1
  -3   0  -3-8.68990 117.175   1
   3   0   3 178.966 120.368   1
  -3   0  -4 12283.6 739.627   1
   3   0   4 12594.4 744.568   1
  -3   0  -6 10200.5 614.830   1
   3   0   6 9818.02 617.837   1
  -3   0  -7-11.9366 125.648   1
   3   0   7-142.506 134.753   1
   3   0   8 25172.3 1412.15   1
  -3   0  -8 23325.3 1403.69   1
  -3   0  -9 209.037 134.428   1
   3   0   9-59.4872 140.417   1
   3   0  10 4398.68 325.357   1
  -3   0 -10 4059.29 317.310   1
  -3   0 -11 32.5618 143.715   1
   3   0  11 156.640 151.474   1
  -3   0 -12 8484.15 537.193   1
   3   0  12 7515.90 544.395   1
  -3   0 -14 1473.42 236.225   1
   3   0  15-44.8476 202.777   1
  -3   0 -15 227.888 196.539   1
   3   0  16 607.261 240.824   1
  -3   0 -16 194.744 217.744   1
   3   0  17 218.439 239.740   1
  -3   0 -17 248.613 231.551   1
   3   0  18 1488.78 278.114   1
  -3   0 -18 1011.37 250.103   1
   3   0  20 53.3810 249.225   1
  -3   0 -20 456.744 255.629   1
   3   0  21-82.0383 269.840   1
  -3   0 -21-208.446 257.690   1
   3   0  22 502.619 285.071   1
  -3   0 -22-292.380 283.472   1
   3   0  24 689.661 290.918   1
  -3   0 -24 1100.51 301.467   1
   3   0  25 291.098 269.394   1
  -3   0 -25 419.277 263.908   1
  -3   0 -27 538.190 328.243   1
   3  -1 -28 1195.21 344.915   1
  -3   1  27 640.397 332.950   1
   3  -1 -27 737.010 316.340   1
  -3  -1  26 277.984 294.811   1
  -3   1  26 120.964 316.748   1
   3  -1 -26 545.477 301.111   1
   3   1 -26 251.702 288.934   1
  -3  -1  25 678.977 305.370   1
  -3   1  25 958.642 337.517   1
   3   1 -25 442.090 282.655   1
   3  -1 -25 300.641 296.992   1
  -3   1  24 1360.55 345.611   1
  -3  -1  24 1677.27 317.565   1
   3  -1 -24 1280.39 332.142   1
   3   1 -24 1393.36 305.236   1
  -3   1  23 1318.50 338.455   1
  -3  -1  23 1249.43 320.858   1
   3   1 -23 1315.27 305.799   1
   3  -1 -23 2104.57 348.546   1
  -3   1  22 172.806 269.702   1
  -3  -1  22 525.814 304.759   1
   3  -1 -22 906.580 282.862   1
   3   1 -22 661.652 285.070   1
  -3  -1  21 425.413 266.178   1
  -3   1  21 508.072 261.654   1
   3   1 -21 621.332 253.110   1
   3  -1 -21 236.324 244.189   1
  -3  -1  20 823.331 289.225   1
  -3   1  20 910.341 303.433   1
   3   1 -20 480.449 258.425   1
   3  -1 -20 412.084 285.094   1
  -3  -1  19 3623.81 373.036   1
  -3   1  19 3015.83 368.787   1
   3   1 -19 3878.19 368.257   1
   3  -1 -19 3242.30 354.883   1
  -3  -1  18 975.384 272.557   1
  -3   1  18 1098.32 283.676   1
   3   1 -18 1592.88 263.244   1
  -3  -1  17-49.4449 227.034   1
  -3   1  17-76.0084 217.247   1
   3  -1 -17 47.4193 192.877   1
   3   1 -17-206.040 206.435   1
  -3  -1  16 2656.17 321.398   1
   3  -1 -16 2905.61 330.391   1
   3   1 -16 3382.45 314.037   1
  -3  -1  15 3035.22 308.669   1
  -3   1  15 2041.01 310.731   1
   3   1 -15 3187.42 300.862   1
   3  -1 -15 2315.09 308.574   1
  -3   1  14-112.273 235.309   1
   3  -1 -14 105.452 221.882   1
  -3   1  13 1778.81 271.032   1
   3  -1 -13 2149.57 270.084   1
   3   1 -13 1904.78 235.964   1
  -3  -1  12 11911.8 736.346   1
  -3   1  12 11135.0 739.991   1
   3   1 -12 11342.4 727.694   1
   3  -1 -12 11776.5 737.321   1
  -3  -1  11 36.3657 177.761   1
  -3   1  11 76.6933 175.621   1
   3   1 -11-49.6592 149.266   1
   3  -1 -11-214.995 173.163   1
  -3   1  10 5731.69 391.603   1
  -3  -1  10 5527.05 390.168   1
   3  -1 -10 5203.14 377.845   1
   3   1 -10 4616.75 368.276   1
  -3   1   9 3879.66 310.906   1
  -3  -1   9 4170.50 312.900   1
   3   1  -9 3475.44 292.375   1
   3  -1  -9 3674.89 300.941   1
  -3   1   8 882.836 183.412   1
  -3  -1   8 1016.98 170.395   1
   3   1  -8 1214.47 160.261   1
  -3  -1   7 670.001 157.091   1
  -3   1   7 914.710 163.525   1
   3   1  -7 1066.01 159.364   1
   3  -1  -7 846.974 155.481   1
  -3   1   6 9093.45 560.183   1
   3  -1  -6 8458.15 549.394   1
  -3   1   5 10262.7 626.530   1
   3  -1  -5 9880.72 618.619   1
  -3  -1   4 2516.88 204.191   1
   3   1  -4 2007.69 197.622   1
   3   1  -3 57.8198 109.543   1
   3  -1  -3 157.257 124.983   1
  -3  -1   3 289.114 112.193   1
  -3   1   3 166.242 123.849   1
   3   1  -2 28647.5 1572.97   1
   3  -1  -2 25909.8 1575.03   1
  -3  -1   2 27090.5 1572.68   1
  -3   1   2 28750.2 1577.88   1
   3  -1  -1 68620.2 3883.36   1
   3   1  -1 70726.2 3883.48   1
  -3   1   1 70755.1 3884.36   1
  -3  -1   1 66274.1 3883.25   1
   3  -1   0 60197.0 3233.94   1
  -3  -1   0 56102.8 3234.91   1
  -3   1   0 57324.8 3233.57   1
   3   1   0 56069.2 3234.60   1
  -3   1  -1 72716.2 4021.68   1
  -3  -1  -1 68178.9 4021.08   1
   3   1   1 72043.5 4025.09   1
   3  -1   1 73384.6 4021.14   1
   3  -1   2 28148.1 1610.10   1
  -3  -1  -2 28457.7 1612.24   1
  -3   1  -2 27611.8 1607.66   1
   3   1   2 28745.2 1613.05   1
  -3   1  -3 49.7557 110.768   1
  -3  -1  -3 109.875 108.097   1
   3   1   3 226.884 115.505   1
   3  -1   3 128.299 108.993   1
  -3   1  -4 1867.75 182.381   1
   3  -1   4 2151.79 191.277   1
  -3   1  -5 9366.60 566.806   1
  -3  -1  -5 10628.6 576.692   1
   3  -1   5 9233.25 571.432   1
  -3  -1  -6 8261.29 532.868   1
   3   1   6 8852.29 540.195   1
  -3  -1  -7 891.694 154.160   1
  -3   1  -7 1097.27 148.589   1
   3   1   7 1051.52 176.016   1
   3  -1   7 769.165 144.690   1
  -3  -1  -8 607.865 146.204   1
  -3   1  -8 655.481 132.722   1
   3  -1   8 452.003 141.879   1
   3   1   8 779.743 161.758   1
   3   1   9 2933.13 275.518   1
   3  -1   9 3341.92 263.531   1
  -3   1  -9 3461.17 256.904   1
  -3  -1  -9 2958.78 269.473   1
   3   1  10 5220.29 378.049   1
   3  -1  10 5390.00 366.739   1
  -3  -1 -10 4666.17 365.782   1
  -3   1 -10 5158.56 360.681   1
  -3  -1 -11 202.811 149.114   1
  -3   1 -11-125.091 134.468   1
   3  -1  11 200.424 143.629   1
   3   1  11-54.2765 153.290   1
   3   1  12 11081.0 738.410   1
  -3  -1 -12 12037.6 734.655   1
  -3   1 -12 11861.8 731.812   1
   3  -1  13 2255.34 252.931   1
   3   1  14 304.725 219.592   1
  -3  -1 -14 60.4979 187.750   1
   3  -1  15 2788.44 311.891   1
   3   1  15 2823.80 293.636   1
  -3   1 -15 2721.60 301.088   1
  -3  -1 -15 2097.76 265.425   1
   3  -1  16 2697.06 301.010   1
  -3  -1 -16 2999.72 321.411   1
  -3   1 -16 2755.62 289.271   1
   3  -1  17 214.498 225.374   1
   3   1  17 493.649 260.570   1
  -3   1 -17 222.114 208.574   1
  -3  -1 -17 160.115 219.452   1
   3  -1  18 1392.18 279.792   1
   3   1  18 1643.63 297.867   1
  -3   1 -18 1623.32 276.702   1
  -3  -1 -18 1653.95 278.381   1
   3  -1  19 3093.27 366.862   1
   3   1  19 3692.51 387.400   1
  -3  -1 -19 3334.23 367.616   1
  -3   1 -19 3371.15 354.932   1
   3   1  20 647.000 279.659   1
   3  -1  20 291.002 277.238   1
  -3   1 -20 729.928 268.567   1
  -3  -1 -20 484.387 283.119   1
   3  -1  21-108.744 273.189   1
   3   1  21 741.290 290.256   1
  -3   1 -21 1063.23 276.431   1
  -3  -1 -21 340.897 256.762   1
   3  -1  22 612.448 292.132   1
   3   1  22 419.913 248.767   1
  -3  -1 -22 745.663 256.838   1
  -3   1 -22 1114.08 284.557   1
   3  -1  23 1503.22 313.914   1
   3   1  23 993.526 280.790   1
  -3   1 -23 1190.86 298.075   1
  -3  -1 -23 1080.04 289.890   1
   3  -1  24 490.535 271.326   1
   3   1  24 1146.46 322.373   1
  -3   1 -24 1108.97 284.248   1
  -3  -1 -24 1041.78 319.081   1
   3   1  25 404.465 309.878   1
   3  -1  25-29.3257 247.761   1
  -3  -1 -25 304.876 302.820   1
  -3   1 -25-140.667 262.981   1
   3  -1  26 88.8074 273.711   1
   3   1  26 436.323 298.008   1
  -3   1 -26-28.4470 295.632   1
  -3  -1 -26 696.703 310.883   1
   3   1  27 407.396 269.000   1
  -3  -1 -27 474.660 293.051   1
  -3  -1 -28 783.769 337.194   1
  -3   2  28 479.042 344.916   1
   3  -2 -28 241.082 325.346   1
  -3   2  27 418.249 332.846   1
   3  -2 -27-134.636 309.278   1
  -3   2  26 1518.89 349.835   1
   3  -2 -26 679.088 326.412   1
  -3  -2  25 1992.18 359.079   1
   3   2 -25 1875.81 345.448   1
  -3   2  24 1356.66 348.299   1
   3  -2 -24 1304.75 333.981   1
  -3   2  23 787.462 316.811   1
  -3  -2  23 752.149 293.291   1
   3  -2 -23 647.670 301.780   1
   3   2 -23-80.8403 247.581   1
  -3  -2  22 559.192 286.849   1
   3   2 -22 764.514 280.916   1
  -3   2  21 28.2674 260.209   1
  -3  -2  21 344.471 277.381   1
   3  -2 -21 26.3827 249.671   1
  -3   2  20 2107.41 346.972   1
   3  -2 -20 1686.83 330.811   1
  -3  -2  19 641.519 263.167   1
  -3   2  19 597.222 258.112   1
   3  -2 -19 761.882 249.669   1
   3   2 -19 265.228 243.520   1
  -3  -2  18-102.344 242.660   1
   3   2 -18 210.178 231.379   1
  -3   2  17 25.6712 211.584   1
  -3  -2  17 147.438 227.434   1
   3  -2 -17 120.569 206.818   1
   3   2 -17 134.528 204.368   1
  -3   2  16 1714.84 303.223   1
  -3  -2  16 2138.00 283.787   1
   3   2 -16 1800.33 258.409   1
   3  -2 -16 2076.91 301.120   1
  -3   2  15 8272.91 562.491   1
  -3  -2  15 6576.31 529.260   1
   3  -2 -15 7302.43 542.845   1
   3   2 -15 8015.40 533.360   1
  -3   2  14 10443.4 704.735   1
   3  -2 -14 10727.3 699.521   1
  -3   2  13 1536.10 249.735   1
  -3  -2  13 1671.34 232.787   1
   3  -2 -13 1881.18 244.798   1
   3   2 -13 1868.17 227.125   1
  -3  -2  12 1106.88 207.097   1
   3   2 -12 852.612 185.943   1
  -3   2  11 7880.90 528.413   1
   3  -2 -11 7096.17 510.878   1
   3   2 -11 7701.34 500.888   1
  -3  -2  10 10267.0 625.712   1
  -3   2  10 10020.1 639.577   1
   3  -2 -10 9971.98 636.352   1
   3   2 -10 9101.37 611.032   1
  -3  -2   9 1948.81 209.419   1
  -3   2   9 2329.06 255.130   1
   3   2  -9 2197.55 200.006   1
   3  -2  -9 1797.67 235.612   1
  -3  -2   8 5244.31 356.144   1
  -3   2   8 4701.69 366.036   1
   3  -2  -8 4718.35 360.972   1
   3   2  -8 5207.51 347.959   1
  -3  -2   7 5641.09 376.980   1
  -3   2   7 5104.37 396.338   1
   3   2  -7 6188.34 372.545   1
   3  -2  -7 4984.28 387.602   1
  -3   2   6 71.3546 134.687   1
   3  -2  -6-12.7878 120.984   1
   3   2  -5 1268.86 146.928   1
   3  -2  -5 1131.49 142.463   1
  -3   2   5 1088.99 150.721   1
  -3  -2   5 1195.71 150.723   1
   3   2  -4 3522.56 255.127   1
  -3  -2   4 3579.19 253.879   1
  -3  -2   3 24546.2 1554.03   1
   3   2  -3 29705.1 1559.30   1
   3  -2  -3 26395.7 1568.20   1
  -3   2   3 29361.6 1572.23   1
   3   2  -2 13185.6 713.877   1
  -3   2   2 12422.3 719.807   1
  -3  -2   2 13364.6 717.638   1
   3  -2  -1 31965.8 1915.49   1
  -3   2   1 34071.2 1916.63   1
   3   2  -1 34234.8 1915.89   1
  -3  -2   1 34789.8 1916.82   1
   3  -2   0-75.6065 110.410   1
  -3   2   0 78.3485 109.068   1
  -3  -2   0 120.340 123.626   1
   3   2   0 82.9683 125.143   1
   3  -2   1 31663.8 1897.33   1
  -3   2  -1 31346.7 1897.58   1
  -3  -2  -1 35984.9 1903.30   1
   3   2   1 35583.0 1904.58   1
   3  -2   2 12372.0 748.516   1
  -3   2  -2 13265.7 750.387   1
  -3  -2  -2 13135.4 756.117   1
   3   2   2 12152.2 755.759   1
   3  -2   3 31156.2 1709.55   1
  -3   2  -3 30560.1 1706.42   1
  -3  -2  -3 29008.2 1714.49   1
   3   2   3 28810.8 1718.39   1
  -3   2  -4 3265.77 233.348   1
   3  -2   4 3087.27 236.364   1
  -3  -2  -5 932.911 154.001   1
  -3   2  -5 1247.56 138.489   1
   3   2   5 1350.48 167.413   1
   3  -2   5 933.276 138.120   1
   3  -2   6 126.097 111.554   1
  -3  -2  -6 210.641 116.787   1
   3   2   6 13.3612 122.812   1
  -3   2  -6 57.9100 107.287   1
   3   2   7 6437.54 421.477   1
  -3  -2  -7 5770.30 410.169   1
   3  -2   8 4661.60 326.817   1
   3   2   8 4940.63 345.508   1
  -3   2  -8 4671.70 317.515   1
  -3  -2  -8 4109.83 330.088   1
   3   2   9 1510.77 212.789   1
   3  -2   9 2133.90 193.993   1
  -3   2  -9 1532.46 177.317   1
  -3  -2  -9 2053.06 218.310   1
   3   2  10 9817.64 620.676   1
   3  -2  10 9320.78 599.859   1
  -3  -2 -10 9822.61 611.916   1
  -3   2 -10 9263.94 597.344   1
   3  -2  11 7510.90 513.377   1
   3   2  11 7767.21 535.144   1
  -3  -2 -11 8227.82 525.809   1
  -3   2 -11 7846.01 510.232   1
   3  -2  12 585.358 169.165   1
   3  -2  13 1633.29 227.001   1
   3   2  13 2150.37 267.010   1
   3   2  14 9644.89 681.274   1
   3  -2  14 9979.43 678.123   1
  -3   2 -14 11004.8 678.440   1
  -3  -2 -14 10707.7 678.433   1
  -3   2 -15 8579.89 540.756   1
   3   2  15 6549.01 549.137   1
   3  -2  15 8247.27 549.106   1
  -3  -2 -15 7491.36 546.756   1
   3   2  16 3264.58 345.080   1
   3  -2  16 2521.74 311.584   1
  -3  -2 -16 2628.40 313.498   1
  -3   2 -16 2776.26 292.706   1
   3   2  17 250.819 253.662   1
   3  -2  17 211.916 209.810   1
  -3   2 -17 260.426 198.119   1
  -3  -2 -17 162.488 232.810   1
   3  -2  18-98.0061 231.812   1
  -3   2 -18-22.9995 212.822   1
   3  -2  19 456.779 246.809   1
   3   2  19 586.035 277.183   1
  -3   2 -19 697.449 244.071   1
   3   2  20 1167.64 297.746   1
  -3  -2 -20 2181.90 298.337   1
   3  -2  21 351.336 259.070   1
   3   2  21 220.668 230.503   1
  -3   2 -21-25.7632 250.458   1
  -3  -2 -21 368.548 233.882   1
   3  -2  22 1303.65 297.716   1
  -3   2 -22 1190.14 291.984   1
   3  -2  23 425.369 295.197   1
   3   2  23 879.450 320.733   1
  -3   2 -23-326.063 257.482   1
  -3  -2 -23 269.783 290.239   1
   3   2  24 1085.92 324.290   1
  -3  -2 -24 1033.49 324.311   1
   3  -2  25 1062.95 302.943   1
  -3   2 -25 1188.90 311.677   1
   3   2  26 894.707 325.894   1
  -3  -2 -26 1243.15 330.882   1
   3   2  27 518.376 328.001   1
  -3  -2 -27 991.211 342.791   1
   3   2  28-57.0883 291.556   1
  -3  -2 -28-302.403 301.574   1
  -3   3  29 320.898 321.596   1
   3  -3 -29 390.970 335.562   1
  -3   3  28 561.693 339.853   1
   3  -3 -28 1057.18 341.028   1
  -3   3  26 266.011 326.772   1
   3  -3 -26 619.278 325.996   1
  -3   3  25 294.227 315.882   1
   3  -3 -25 568.346 315.781   1
  -3  -3  24 120.680 282.578   1
  -3   3  24 468.387 315.091   1
   3   3 -24 83.3047 278.744   1
   3  -3 -24 649.963 299.097   1
  -3  -3  23 178.272 277.343   1
  -3   3  23 406.515 255.870   1
   3   3 -23 868.641 291.558   1
   3  -3 -23 296.803 260.658   1
  -3  -3  22 816.672 294.889   1
  -3   3  22 1263.66 300.818   1
   3   3 -22 1744.51 299.872   1
   3  -3 -22 669.850 270.858   1
  -3  -3  21 397.164 274.895   1
  -3   3  21 56.6805 290.592   1
   3   3 -21 51.3947 244.985   1
   3  -3 -21 79.5148 281.666   1
  -3   3  20 1004.67 312.864   1
  -3  -3  20 913.160 282.347   1
   3  -3 -20 678.450 281.227   1
   3   3 -20 842.349 254.718   1
  -3   3  19 464.771 250.103   1
  -3  -3  19 320.409 244.308   1
   3  -3 -19 616.071 242.708   1
   3   3 -19 215.109 216.081   1
  -3   3  18 694.864 284.363   1
  -3  -3  18 821.346 254.565   1
   3  -3 -18 803.223 283.909   1
   3   3 -18 1125.58 241.493   1
  -3  -3  17 49.1281 225.168   1
   3   3 -17 263.720 200.457   1
  -3   3  16 958.582 276.431   1
  -3  -3  16 842.778 256.414   1
   3   3 -16 942.411 228.601   1
   3  -3 -16 1164.51 261.532   1
  -3   3  15 1659.79 287.823   1
   3  -3 -15 1101.01 276.710   1
  -3  -3  14 272.611 206.036   1
  -3   3  14 352.544 225.553   1
   3  -3 -14 220.789 215.406   1
   3   3 -14 281.185 185.955   1
  -3   3  13 585.900 227.591   1
  -3  -3  13 782.683 211.865   1
   3  -3 -13 1206.34 222.765   1
   3   3 -13 778.284 188.656   1
  -3  -3  12 13182.4 790.174   1
  -3   3  12 11984.4 795.295   1
   3  -3 -12 13071.7 796.056   1
   3   3 -12 11860.2 774.372   1
  -3  -3  11 2572.34 239.119   1
  -3   3  11 1696.05 255.006   1
   3  -3 -11 2326.25 257.291   1
  -3  -3  10 1757.91 202.043   1
  -3   3  10 1796.99 240.397   1
   3   3 -10 2237.74 197.777   1
   3  -3 -10 1835.63 229.682   1
  -3   3   9 8266.48 552.603   1
   3  -3  -9 7657.15 544.152   1
   3   3  -9 9241.31 536.137   1
   3   3  -8 2601.90 221.652   1
   3  -3  -8 2576.11 243.859   1
  -3   3   8 2678.02 252.495   1
  -3  -3   8 2557.25 226.927   1
   3  -3  -7 1886.32 214.570   1
  -3   3   7 2086.76 230.834   1
  -3  -3   6 12942.0 775.423   1
   3   3  -6 12943.7 775.408   1
   3  -3  -6 13014.3 792.017   1
  -3   3   6 13523.6 799.794   1
  -3  -3   5 24121.2 1376.42   1
   3   3  -5 23580.5 1375.40   1
   3  -3  -5 24759.0 1390.48   1
  -3   3   5 23428.6 1397.58   1
  -3  -3   4 13026.7 787.182   1
   3   3  -4 12855.7 786.026   1
   3  -3  -4 14293.8 804.601   1
  -3   3   4 13855.8 810.565   1
  -3  -3   3 13774.0 783.265   1
   3   3  -3 12854.2 779.442   1
   3   3  -2 20036.3 1126.80   1
  -3  -3   2 19936.5 1127.92   1
  -3   3   2 19531.9 1136.26   1
   3  -3  -2 18653.4 1133.76   1
   3  -3  -1 4060.67 282.234   1
   3   3  -1 3919.87 278.610   1
  -3   3   1 4538.23 285.351   1
  -3  -3   1 3750.16 275.689   1
   3  -3   0 5646.43 361.529   1
  -3  -3   0 5604.93 364.820   1
  -3   3   0 5648.37 361.051   1
   3   3   0 5722.57 368.968   1
  -3   3  -1 4196.68 267.406   1
  -3  -3  -1 3645.53 271.544   1
   3  -3   1 4246.30 264.295   1
   3  -3   2 17596.0 1030.01   1
  -3  -3  -2 17320.1 1039.13   1
  -3   3  -2 18271.4 1030.56   1
   3   3   2 18204.0 1043.33   1
  -3   3  -3 14040.7 825.062   1
   3  -3   3 14265.9 827.768   1
  -3   3  -4 12670.8 771.602   1
  -3  -3  -4 13873.1 791.809   1
   3  -3   4 12216.8 772.346   1
   3   3   4 14638.5 794.945   1
   3   3   5 23969.2 1337.79   1
  -3  -3  -5 22892.2 1331.05   1
  -3   3  -5 22793.6 1314.44   1
   3  -3   5 22296.6 1315.68   1
   3   3   6 12435.4 792.319   1
  -3  -3  -6 12432.8 785.328   1
  -3   3  -6 12985.6 763.887   1
   3  -3   6 13847.0 772.416   1
  -3  -3  -7 2313.06 222.563   1
   3   3   7 2009.90 229.589   1
   3  -3   8 2591.38 206.487   1
  -3  -3  -8 2124.28 215.929   1
  -3   3  -8 2359.98 198.846   1
   3   3   8 1963.54 224.989   1
   3   3   9 8420.51 552.989   1
   3  -3   9 8529.20 535.363   1
  -3   3  -9 8875.65 531.663   1
  -3  -3  -9 8218.46 549.829   1
  -3   3 -10 1720.66 185.922   1
  -3  -3 -10 1818.72 215.238   1
   3   3  10 1563.15 221.625   1
   3  -3  10 1658.47 192.457   1
  -3   3 -11 1968.82 199.539   1
  -3  -3 -11 1485.95 225.253   1
   3  -3  11 2024.08 217.662   1
   3   3  11 2079.67 244.872   1
   3   3  12 10746.5 723.996   1
   3  -3  12 11721.6 713.747   1
  -3   3 -12 12169.8 708.108   1
  -3  -3 -12 10617.5 715.446   1
   3   3  13 888.947 232.861   1
   3  -3  13 951.686 192.364   1
  -3   3 -13 586.382 183.908   1
   3  -3  14 408.630 204.697   1
   3   3  14 114.354 233.173   1
  -3  -3 -14 317.500 223.835   1
  -3   3 -14 377.689 176.316   1
   3   3  15 1010.64 266.141   1
  -3  -3 -15 418.476 241.505   1
   3  -3  16 1130.73 230.750   1
   3   3  16 766.536 267.632   1
  -3   3 -16 689.987 221.181   1
  -3  -3 -16 1531.63 265.926   1
   3   3  17 712.862 266.529   1
   3  -3  17 160.621 224.833   1
  -3   3 -17 278.714 209.337   1
  -3  -3 -17 898.720 256.419   1
   3  -3  18 1106.77 254.669   1
   3   3  18 1369.75 304.688   1
  -3  -3 -18 1015.83 288.007   1
  -3   3 -18 1111.13 237.238   1
   3  -3  19 424.078 250.993   1
  -3  -3 -19 75.4466 255.714   1
  -3   3 -19 451.878 248.379   1
   3   3  20 847.873 263.694   1
   3  -3  20 441.000 254.526   1
  -3   3 -20 1409.92 277.129   1
  -3  -3 -20 542.309 252.272   1
   3  -3  21 241.410 259.409   1
   3   3  21 110.819 253.275   1
  -3   3 -21 25.5906 242.303   1
  -3  -3 -21 343.323 255.412   1
   3  -3  22 718.012 287.721   1
   3   3  22 1152.14 319.354   1
  -3  -3 -22 1361.25 323.981   1
  -3   3 -22 926.663 286.033   1
   3  -3  23 483.416 287.223   1
   3   3  23 255.172 301.748   1
  -3   3 -23 818.461 292.651   1
  -3  -3 -23 323.185 302.709   1
   3   3  24 370.231 257.596   1
   3  -3  24 815.040 300.913   1
  -3  -3 -24 216.778 243.228   1
  -3   3 -24 223.695 284.995   1
   3   3  25 28.5753 296.368   1
  -3  -3 -25 574.623 317.737   1
   3   3  26 314.332 314.409   1
  -3  -3 -26-246.393 308.659   1
   3   3  28 648.089 315.001   1
  -3  -3 -28 515.170 326.459   1
   3   3  29 499.732 325.569   1
  -3  -3 -29 644.560 352.422   1
  -3   4  29 28.6987 284.388   1
   3  -4 -29-230.766 266.123   1
  -3   4  28 115.570 259.186   1
   3  -4 -28 130.007 244.287   1
  -3   4  27 348.623 259.120   1
   3  -4 -27-264.528 244.750   1
  -3   4  26 756.768 269.625   1
   3  -4 -26 160.548 231.246   1
  -3   4  25 582.636 276.422   1
   3  -4 -25 457.788 261.810   1
  -3  -4  23-88.2620 277.038   1
  -3   4  23 115.697 309.654   1
   3   4 -23-54.4345 259.405   1
   3  -4 -23 431.517 293.062   1
  -3   4  22-143.761 309.176   1
  -3  -4  22 515.281 269.799   1
   3   4 -22 264.712 260.809   1
  -3  -4  20 3847.17 380.493   1
  -3   4  20 3111.54 376.590   1
   3  -4 -20 3735.42 377.377   1
   3   4 -20 3069.83 345.987   1
  -3  -4  19 1474.19 281.876   1
  -3   4  19 1295.76 337.183   1
   3   4 -19 807.478 258.246   1
   3  -4 -19 1218.52 312.326   1
  -3   4  18 5585.37 473.748   1
  -3  -4  18 6576.04 483.632   1
   3   4 -18 6210.12 466.159   1
   3  -4 -18 5768.10 473.035   1
  -3  -4  17 1591.20 270.503   1
  -3   4  17 1792.75 315.512   1
   3  -4 -17 1560.23 305.588   1
   3   4 -17 1778.09 260.674   1
  -3   4  16 1436.99 259.347   1
  -3  -4  16 1638.17 258.292   1
   3  -4 -16 1301.34 247.203   1
   3   4 -16 1485.64 241.554   1
  -3  -4  15 869.669 222.304   1
  -3   4  15 597.052 243.941   1
   3   4 -15 623.982 194.092   1
   3  -4 -15 350.385 234.947   1
  -3  -4  14 17465.6 937.122   1
   3   4 -14 14905.6 913.806   1
   3  -4 -14 15201.4 945.289   1
  -3  -4  13 203.693 172.306   1
  -3   4  13 462.395 247.381   1
   3   4 -13 291.505 169.676   1
   3  -4 -13 65.0895 216.319   1
  -3  -4  12 274.425 175.557   1
  -3   4  12-177.129 215.541   1
   3   4 -12 79.8230 149.700   1
   3  -4 -12 249.274 206.795   1
  -3  -4  11 14275.4 855.813   1
   3   4 -11 13756.3 845.982   1
  -3  -4  10 5300.56 357.128   1
  -3   4  10 4547.22 392.899   1
   3   4 -10 4896.94 353.871   1
   3  -4 -10 5222.08 387.772   1
   3  -4  -9 195.439 146.613   1
  -3  -4   9 184.332 116.443   1
  -3   4   9 37.8179 148.908   1
  -3  -4   8 5257.61 362.640   1
   3   4  -8 5971.53 364.153   1
   3  -4  -8 5408.87 386.873   1
  -3   4   8 4678.15 387.610   1
   3  -4  -7 9479.03 625.932   1
  -3   4   7 10394.3 637.674   1
  -3  -4   6 6950.66 451.107   1
   3   4  -6 7191.90 450.152   1
   3  -4  -6 7264.55 484.055   1
  -3   4   6 7860.62 493.611   1
  -3  -4   5 6980.42 448.536   1
   3   4  -5 7285.99 449.480   1
   3  -4  -5 6948.39 469.080   1
  -3   4   5 8023.57 480.801   1
  -3  -4   4 17090.4 984.472   1
   3   4  -4 16939.5 982.765   1
   3  -4  -4 17061.7 1002.55   1
  -3   4   4 16788.4 1008.50   1
   3   4  -3 16810.8 914.528   1
  -3  -4   3 16131.7 914.248   1
   3  -4  -3 14937.2 927.879   1
  -3   4   3 14283.2 931.472   1
  -3  -4   2 11056.0 685.327   1
   3   4  -2 12216.4 688.648   1
   3  -4  -1 16958.5 984.320   1
  -3   4   1 16671.6 985.552   1
  -3  -4   1 16440.6 978.974   1
   3   4  -1 17520.3 983.890   1
   3  -4   0-16.2851 109.986   1
  -3   4   0-33.4528 108.320   1
  -3  -4   0 105.375 110.463   1
   3   4   0-81.6574 120.357   1
   3   4   1 16885.6 974.698   1
  -3   4  -1 17108.8 963.529   1
  -3  -4  -1 15950.8 971.238   1
   3  -4   1 16539.6 962.119   1
  -3   4  -2 11117.3 637.673   1
   3  -4   2 10368.1 635.826   1
   3  -4   3 14416.0 874.402   1
   3   4   3 15463.1 895.811   1
  -3  -4  -3 14788.9 888.587   1
  -3   4  -3 15679.7 875.739   1
  -3   4  -4 15728.0 939.726   1
  -3  -4  -4 16916.0 961.503   1
   3   4   4 16530.5 964.025   1
   3  -4   4 16191.9 941.385   1
   3   4   5 7373.02 486.353   1
  -3  -4  -5 7377.86 478.885   1
  -3   4  -5 7494.38 454.361   1
   3  -4   5 7374.69 457.520   1
  -3  -4  -6 6447.89 465.362   1
  -3   4  -6 7200.17 444.199   1
   3   4   7 10228.7 683.835   1
  -3   4  -7 11232.1 652.726   1
  -3  -4  -7 9779.15 677.141   1
   3  -4   7 11663.8 656.321   1
   3   4   8 5917.07 399.557   1
  -3  -4  -8 4984.19 384.401   1
  -3   4  -9 188.950 105.108   1
  -3  -4  -9 201.991 159.765   1
   3  -4   9 94.3192 107.067   1
   3   4   9-71.8575 167.184   1
   3   4  10 5021.76 374.231   1
   3  -4  10 4922.62 341.996   1
  -3   4 -10 4854.49 333.713   1
  -3  -4 -10 4465.38 358.261   1
   3  -4  11 12475.8 789.581   1
  -3   4 -11 13400.7 785.045   1
   3  -4  12 125.959 146.775   1
   3   4  12 21.2001 187.021   1
  -3   4 -12-14.7233 138.273   1
  -3  -4 -12-157.337 180.582   1
   3   4  13 22.3865 174.301   1
   3  -4  13 172.989 173.759   1
  -3   4 -13 128.710 160.233   1
  -3  -4 -13 166.178 167.419   1
  -3   4 -14 13737.2 855.721   1
   3   4  14 13166.8 884.421   1
   3  -4  14 15130.1 872.580   1
  -3  -4 -14 13545.8 878.963   1
   3  -4  15 1134.79 220.021   1
   3   4  15 589.064 234.916   1
  -3  -4 -15 606.102 207.495   1
  -3   4 -15 1091.76 203.095   1
   3   4  16 1056.15 236.169   1
  -3  -4 -16 1440.25 226.613   1
   3   4  17 1420.61 269.400   1
   3  -4  17 1861.53 267.611   1
  -3  -4 -17 1414.38 259.916   1
  -3   4 -17 1606.97 241.895   1
  -3  -4 -18 6142.17 488.171   1
  -3   4 -18 6417.69 472.023   1
   3   4  18 5707.46 501.727   1
   3  -4  18 5983.41 472.983   1
   3   4  19 1383.75 315.791   1
   3  -4  19 1203.60 270.488   1
  -3  -4 -19 1293.31 301.708   1
  -3   4 -19 1032.62 256.894   1
   3   4  20 3164.30 392.075   1
   3  -4  20 3637.57 365.408   1
  -3   4 -20 3715.20 367.071   1
  -3  -4 -20 3869.09 385.892   1
   3  -4  22-109.994 255.070   1
   3   4  22 281.348 295.418   1
  -3   4 -22 211.717 263.334   1
  -3  -4 -22-240.322 287.436   1
   3   4  23 198.254 299.424   1
   3  -4  23 199.004 273.785   1
  -3  -4 -23 537.443 299.637   1
  -3   4 -23 27.3256 264.407   1
  -3  -4 -24-26.9795 238.010   1
   3   4  25 567.942 313.654   1
  -3  -4 -25 625.159 321.436   1
   3   4  26 538.398 313.942   1
  -3  -4 -26 596.874 313.669   1
   3   4  27 225.540 269.846   1
  -3  -4 -27 403.633 283.640   1
   3   4  28-361.617 320.603   1
  -3  -4 -28 26.7391 333.253   1
   3   4  29-191.348 292.814   1
  -3  -4 -29 924.798 327.116   1
   3  -5 -28 794.922 343.113   1
  -3   5  28 940.872 356.963   1
   3  -5 -27 1254.96 356.907   1
  -3   5  27 660.932 341.835   1
   3  -5 -25 588.402 316.858   1
  -3   5  25 781.636 325.248   1
   3  -5 -24 1020.99 319.810   1
  -3   5  24 608.238 304.572   1
   3  -5 -23 645.446 258.823   1
  -3   5  23 490.892 260.196   1
   3   5 -22 3269.72 368.633   1
   3  -5 -22 2845.20 375.250   1
  -3  -5  22 3935.52 393.554   1
  -3   5  22 3390.69 389.982   1
   3   5 -21 356.398 249.595   1
   3  -5 -21 80.1492 293.589   1
  -3  -5  21-163.615 261.255   1
  -3   5  21 427.230 296.867   1
   3  -5 -20 898.731 292.418   1
   3   5 -20 514.033 236.763   1
  -3  -5  20 445.830 251.720   1
  -3   5  20-112.710 287.513   1
   3   5 -19 304.781 230.008   1
   3  -5 -19-26.1193 241.968   1
  -3  -5  19 376.949 240.327   1
  -3   5  19 249.732 252.445   1
  -3   5  18 9053.06 641.117   1
  -3  -5  18 9326.23 607.793   1
   3   5 -18 8925.42 596.265   1
   3   5 -17 1826.74 261.332   1
   3  -5 -17 1555.01 259.013   1
  -3  -5  17 2140.97 285.151   1
  -3   5  17 2271.22 304.168   1
   3   5 -15 662.118 203.243   1
   3  -5 -15 522.758 262.692   1
  -3   5  15 658.526 279.669   1
  -3  -5  15 787.293 218.058   1
   3  -5 -14 529.247 229.799   1
   3   5 -14 530.927 188.434   1
  -3   5  14 368.004 236.115   1
  -3  -5  14 621.800 206.382   1
   3  -5 -13 177.568 204.963   1
   3   5 -13 131.660 165.681   1
  -3   5  13 331.387 212.380   1
  -3  -5  13-52.5419 161.784   1
  -3   5  12 5435.55 442.212   1
  -3  -5  12 5800.18 406.877   1
   3   5 -12 5668.73 395.283   1
   3  -5 -12 5330.11 428.028   1
   3  -5 -11 1448.10 251.403   1
   3   5 -11 1526.66 187.173   1
  -3  -5  11 1529.58 191.071   1
  -3   5  11 2023.87 277.517   1
   3   5 -10 7554.18 494.221   1
  -3  -5  10 7907.57 499.412   1
  -3  -5   9 2198.98 212.199   1
   3   5  -9 2447.72 213.689   1
  -3   5   9 2555.57 279.611   1
   3  -5  -9 2927.99 278.115   1
  -3   5   8 1167.14 201.149   1
   3  -5  -8 608.629 185.353   1
   3  -5  -7 32.4307 157.790   1
  -3  -5   7-118.761 103.719   1
  -3   5   7 174.254 170.337   1
  -3  -5   6 14788.2 833.269   1
   3   5  -6 14287.7 832.361   1
  -3   5   6 14347.1 867.354   1
   3  -5  -6 12867.2 856.881   1
  -3  -5   5 7789.66 492.610   1
   3  -5  -5 7702.21 517.844   1
   3   5  -5 8320.53 493.218   1
  -3   5   5 8614.19 531.203   1
   3  -5  -4 14612.7 906.186   1
   3   5  -4 15736.9 887.926   1
  -3   5   4 16736.7 920.405   1
  -3  -5   4 14395.4 886.952   1
  -3   5   3 1110.36 166.983   1
  -3  -5   3 675.100 113.479   1
   3  -5  -3 892.651 151.195   1
   3   5  -3 663.480 116.796   1
  -3  -5   2 10361.1 634.922   1
   3   5  -2 11130.7 639.818   1
  -3  -5   1 390.092 113.579   1
   3   5  -1 277.979 112.717   1
   3  -5  -1 279.344 112.472   1
  -3   5   1 278.528 130.191   1
   3   5   0 954.392 124.457   1
  -3  -5   0 827.190 121.350   1
  -3   5   0 869.429 130.360   1
   3  -5   0 907.215 127.547   1
  -3   5  -1 32.5288 87.5336   1
   3  -5   1 246.389 92.4694   1
   3  -5   2 10248.4 600.272   1
  -3   5  -2 10019.4 599.431   1
   3  -5   3 1217.08 128.982   1
  -3  -5  -3 1191.86 149.738   1
   3   5   3 1087.12 153.472   1
  -3   5  -3 1125.67 130.775   1
   3   5   4 14323.8 866.747   1
  -3  -5  -4 13082.3 861.227   1
  -3   5  -4 15370.5 840.120   1
   3  -5   5 8431.49 485.132   1
   3   5   5 8565.01 524.898   1
  -3   5  -5 7326.95 481.023   1
  -3  -5  -5 8174.66 514.438   1
   3  -5   6 15185.5 849.410   1
  -3  -5  -6 13350.1 872.242   1
   3   5   6 14708.5 881.126   1
   3  -5   7 9.15771 96.0119   1
   3   5   7 65.8646 155.425   1
  -3  -5  -7 123.246 150.619   1
  -3   5  -7 61.1195 93.1522   1
  -3   5  -8 592.252 113.018   1
  -3  -5  -8 743.484 183.374   1
   3  -5   8 727.043 116.886   1
   3   5   8 688.394 197.797   1
  -3  -5  -9 2291.50 240.808   1
   3   5   9 2347.87 240.936   1
   3  -5  10 7465.80 500.543   1
  -3   5 -10 8372.86 500.920   1
  -3  -5 -11 1745.04 229.310   1
  -3   5 -11 1332.49 164.411   1
   3  -5  11 1083.71 175.599   1
   3   5  11 1311.89 235.989   1
   3  -5  12 4921.64 377.100   1
   3   5  12 5991.27 429.605   1
   3  -5  13 49.7713 159.208   1
   3   5  13-161.709 196.883   1
  -3   5 -13 138.481 142.003   1
  -3  -5 -13-127.985 183.409   1
   3   5  14 289.916 217.348   1
   3  -5  14 303.381 174.452   1
  -3  -5 -14 533.370 206.447   1
  -3   5 -14 531.318 170.413   1
   3   5  15 473.834 264.085   1
   3  -5  15 462.804 190.595   1
  -3  -5 -15 688.003 246.766   1
  -3   5 -15 303.988 175.815   1
  -3   5 -16 5019.36 400.597   1
   3  -5  16 5233.70 407.467   1
   3   5  17 1675.29 320.766   1
   3  -5  17 1930.22 275.357   1
  -3  -5 -17 2768.63 326.209   1
  -3   5 -17 2310.60 267.338   1
  -3  -5 -18 7798.58 593.147   1
  -3   5 -18 8936.59 584.907   1
   3  -5  18 8751.64 595.316   1
   3   5  18 8023.44 615.149   1
   3   5  19 218.891 260.569   1
   3  -5  19 385.515 238.846   1
  -3   5 -19 736.147 247.858   1
  -3  -5 -19 358.658 259.333   1
   3   5  20 359.163 301.555   1
   3  -5  20 327.642 237.079   1
  -3   5 -20-72.2947 239.640   1
  -3  -5 -20 418.400 284.938   1
   3   5  21 279.003 275.215   1
   3  -5  21 788.959 254.254   1
  -3   5 -21 126.666 237.496   1
  -3  -5 -21 185.877 261.416   1
  -3  -5 -22 3336.82 380.640   1
   3   5  23 282.727 311.473   1
   3   5  24 932.772 274.335   1
  -3  -5 -24 429.578 240.956   1
   3   5  25 620.866 315.068   1
  -3  -5 -25 755.581 325.094   1
   3   5  27 250.888 273.330   1
  -3  -5 -27 957.388 300.695   1
   3   5  28 603.657 327.544   1
  -3  -5 -28 919.770 358.351   1
   3   5  29 322.892 272.998   1
  -3  -5 -29 337.828 277.194   1
  -3   6  28 223.354 329.424   1
   3  -6 -28-126.966 312.820   1
  -3   6  27 733.405 331.883   1
   3  -6 -27 284.888 320.671   1
  -3   6  26 256.233 323.205   1
   3  -6 -26 683.483 320.330   1
  -3   6  25 716.500 340.509   1
   3  -6 -24 614.649 333.309   1
  -3   6  22 287.314 250.639   1
   3  -6 -22-321.935 248.231   1
  -3   6  21 628.148 306.259   1
  -3  -6  21 1411.51 282.567   1
   3  -6 -21 1311.21 315.344   1
   3   6 -21 1811.35 279.978   1
  -3  -6  20 2607.70 333.265   1
   3   6 -20 3300.49 327.437   1
  -3  -6  19 341.445 222.599   1
  -3   6  19 782.583 261.249   1
   3  -6 -19 683.485 261.427   1
   3   6 -19 1171.92 240.101   1
  -3  -6  18 5224.88 442.825   1
  -3   6  18 5730.92 498.836   1
   3  -6 -18 5686.62 491.551   1
   3   6 -18 6037.01 449.417   1
   3  -6 -17 1471.45 267.871   1
  -3   6  17 1704.09 288.165   1
   3   6 -16 503.163 190.968   1
   3  -6 -16 421.856 264.702   1
  -3   6  16 1058.54 301.787   1
  -3  -6  16 349.036 190.272   1
   3  -6 -15-24.1716 240.519   1
   3   6 -15-307.609 170.773   1
  -3  -6  15 57.5333 176.096   1
  -3   6  15 438.337 259.354   1
   3   6 -14 1300.12 199.523   1
   3  -6 -14 1126.74 213.712   1
  -3   6  14 1327.48 233.533   1
  -3  -6  14 1429.99 217.500   1
  -3  -6  13 4916.58 341.535   1
  -3   6  13 4047.87 379.446   1
   3   6 -13 4236.62 329.339   1
   3  -6 -13 3611.02 363.194   1
   3  -6 -12 700.313 195.776   1
   3   6 -12 562.083 169.759   1
  -3  -6  12 1326.76 183.732   1
  -3   6  12 1074.70 215.951   1
  -3   6  11 1839.34 259.876   1
   3  -6 -11 1659.43 248.535   1
  -3  -6  11 2064.06 210.058   1
   3   6 -11 2340.35 203.127   1
   3   6 -10 131.727 121.228   1
   3  -6 -10 281.235 198.291   1
  -3   6  10-171.645 222.313   1
  -3  -6  10 221.469 132.683   1
   3  -6  -9 458.338 184.224   1
  -3   6   9 469.262 191.004   1
  -3  -6   8 34746.1 1978.89   1
   3   6  -8 34522.6 1977.04   1
   3  -6  -8 33476.0 2009.29   1
  -3   6   8 36406.5 2019.84   1
  -3  -6   7 40736.7 2177.40   1
   3  -6  -7 37038.8 2205.58   1
   3   6  -7 37273.7 2173.83   1
  -3   6   7 37402.5 2211.20   1
   3  -6  -6 9119.90 563.498   1
  -3   6   6 9262.37 576.245   1
  -3  -6   6 8100.38 527.069   1
   3   6  -6 8966.57 529.674   1
   3  -6  -5 3259.39 278.144   1
  -3   6   5 3821.64 290.033   1
  -3  -6   5 3236.66 238.577   1
   3   6  -5 3603.50 242.437   1
   3  -6  -4 17415.6 1048.75   1
  -3   6   4 18814.7 1060.96   1
  -3  -6   4 17227.7 1027.18   1
   3   6  -4 18052.9 1029.50   1
   3  -6  -3 6508.78 438.022   1
   3   6  -3 6715.43 420.226   1
  -3   6   3 6689.40 447.503   1
  -3  -6   3 6988.14 419.458   1
   3  -6  -2 14322.4 827.625   1
   3   6  -2 14212.3 813.387   1
  -3  -6   2 13219.5 810.384   1
  -3   6   2 13826.2 830.387   1
   3   6  -1 2113.20 186.756   1
  -3  -6   1 2106.45 180.180   1
   3   6   0-62.1501 108.817   1
  -3   6   0-97.6387 97.4264   1
   3  -6   0-9.19632 88.9379   1
  -3  -6   0-86.4974 104.662   1
  -3   6  -1 1967.55 173.429   1
   3  -6   1 2182.81 176.434   1
   3   6   2 13914.6 813.857   1
  -3  -6  -2 13438.4 809.126   1
  -3   6  -2 13398.0 790.608   1
   3   6   3 7614.16 466.730   1
  -3  -6  -3 6901.85 456.888   1
   3  -6   3 6786.96 432.087   1
  -3   6  -3 7246.10 432.652   1
  -3  -6  -4 18191.2 1066.64   1
   3  -6   4 18433.6 1041.82   1
   3   6   4 17376.4 1069.76   1
   3   6   5 3278.68 274.768   1
  -3  -6  -5 3346.19 271.392   1
  -3   6  -5 3176.63 225.052   1
   3  -6   5 3364.13 225.167   1
   3   6   6 7892.24 544.127   1
  -3  -6  -6 8460.42 543.534   1
  -3   6  -6 8529.25 501.534   1
   3  -6   6 8400.20 505.937   1
   3   6   7 36392.2 2124.49   1
  -3   6  -7 36724.3 2086.31   1
  -3  -6  -7 36833.8 2120.15   1
   3  -6   7 37123.8 2088.60   1
   3   6   8 32124.6 1956.91   1
   3  -6   8 35894.4 1921.26   1
  -3  -6  -8 31256.5 1948.76   1
  -3   6  -8 33864.5 1916.12   1
   3  -6   9 301.047 105.696   1
   3   6   9 19.5068 178.412   1
  -3   6  -9 199.594 106.286   1
   3   6  10 41.1005 155.276   1
  -3  -6 -10-133.353 151.386   1
   3  -6  11 2015.01 195.849   1
   3   6  11 1680.94 245.209   1
   3   6  12 522.045 197.893   1
   3  -6  12 1134.77 170.235   1
  -3   6 -12 884.446 152.833   1
  -3  -6 -12 693.696 194.222   1
   3  -6  13 4694.74 345.129   1
   3   6  13 4565.49 391.444   1
  -3  -6 -13 4843.03 379.664   1
  -3   6 -13 4197.03 333.031   1
  -3   6 -14 1105.83 196.879   1
  -3  -6 -14 1469.58 253.218   1
   3  -6  14 1199.02 196.794   1
   3   6  14 1040.12 273.827   1
  -3  -6 -15 233.425 247.962   1
  -3   6 -15-86.3032 170.619   1
   3  -6  15-128.400 179.706   1
   3   6  15 177.197 256.782   1
  -3  -6 -16 382.949 240.857   1
  -3   6 -16 804.245 188.351   1
   3   6  16 415.179 280.073   1
   3  -6  16 783.929 201.210   1
  -3  -6 -17 562.713 198.810   1
   3   6  17 1389.31 246.047   1
   3   6  18 5621.09 486.111   1
  -3  -6 -18 5900.87 484.434   1
  -3   6 -18 5526.32 440.689   1
   3  -6  18 5937.72 449.969   1
  -3   6 -19 741.653 220.677   1
  -3  -6 -19 180.574 278.855   1
   3   6  19 441.135 295.667   1
   3  -6  19 375.764 227.871   1
  -3   6 -20 2413.64 302.792   1
   3  -6  20 2579.90 308.488   1
  -3  -6 -21 1487.84 340.032   1
  -3   6 -21 1577.13 278.794   1
   3   6  21 1512.27 338.774   1
  -3  -6 -22 133.381 250.666   1
   3   6  22 168.988 268.497   1
  -3  -6 -24 480.582 299.035   1
   3   6  24 646.995 310.519   1
  -3  -6 -25 642.736 295.518   1
   3   6  25 560.449 294.996   1
  -3  -6 -26 1117.21 342.768   1
   3   6  26 528.748 329.596   1
  -3  -6 -27 446.374 252.708   1
   3   6  27-137.776 229.339   1
  -3  -6 -28 545.487 343.371   1
  -3   7  28-82.5506 286.669   1
   3  -7 -28 175.051 287.655   1
  -3   7  27 445.905 307.044   1
   3  -7 -27 946.004 302.442   1
  -3   7  26 761.387 318.599   1
  -3   7  24 1258.31 351.658   1
   3  -7 -24 877.776 328.257   1
  -3   7  23 373.523 332.213   1
   3  -7 -23 988.569 332.805   1
  -3   7  22 1752.07 330.603   1
   3  -7 -22 1794.80 318.778   1
  -3   7  21 171.600 269.362   1
   3  -7 -21 107.183 260.255   1
  -3   7  20 1192.58 328.593   1
   3  -7 -20 507.156 312.372   1
   3   7 -20 1059.10 235.345   1
  -3  -7  19 1249.56 258.837   1
  -3   7  19 1069.21 282.026   1
   3   7 -19 1050.09 232.956   1
   3  -7 -19 925.496 272.008   1
  -3  -7  18 2272.70 282.569   1
  -3   7  18 2002.14 340.821   1
   3  -7 -18 1407.66 329.164   1
   3   7 -18 1667.87 254.297   1
   3  -7 -17 3925.16 385.928   1
   3   7 -17 4756.93 360.248   1
  -3   7  17 3914.48 397.657   1
  -3  -7  17 3727.34 353.453   1
   3  -7 -16 9336.42 717.421   1
  -3   7  16 9696.03 740.053   1
   3   7 -16 11336.6 686.850   1
  -3  -7  16 11380.3 693.001   1
  -3  -7  15 794.052 199.623   1
   3   7 -15 742.963 192.530   1
   3   7 -14 207.121 156.306   1
  -3  -7  14-16.6539 165.190   1
  -3   7  14 562.243 215.356   1
   3  -7 -14-71.7989 183.028   1
   3   7 -13 1361.93 194.590   1
  -3  -7  13 1339.61 196.226   1
  -3   7  13 1711.47 258.063   1
   3  -7 -13 2136.45 264.193   1
   3   7 -12-53.5041 138.232   1
  -3  -7  12-68.4098 145.900   1
  -3   7  12 23.9813 199.460   1
   3  -7 -12 269.357 186.110   1
   3   7 -11 109.092 119.056   1
  -3  -7  11 49.7146 131.031   1
  -3   7  11 277.078 217.013   1
   3  -7 -11 410.524 216.561   1
  -3   7  10 22584.0 1457.05   1
   3  -7 -10 26394.6 1463.32   1
  -3  -7   9 248.486 120.406   1
   3   7  -9 101.055 102.917   1
   3   7  -8 9.22948 101.189   1
   3  -7  -8 37.6551 148.042   1
  -3  -7   8-28.5758 96.8300   1
  -3   7   8 120.538 163.929   1
  -3   7   7-76.0690 164.949   1
  -3  -7   7 17.6280 89.9773   1
   3  -7  -7 17.7468 167.079   1
   3   7  -7 52.1060 88.2854   1
   3   7  -6 43001.9 2506.63   1
  -3  -7   6 43906.5 2508.75   1
  -3   7   6 47848.0 2553.00   1
   3  -7  -6 45148.1 2543.26   1
   3   7  -5 15501.2 888.788   1
  -3  -7   5 15253.1 883.083   1
  -3   7   5 15128.8 923.662   1
   3  -7  -5 14668.4 916.262   1
   3  -7  -4 12073.6 764.538   1
  -3  -7   4 12261.2 738.324   1
   3   7  -4 13149.5 741.601   1
  -3   7   4 12803.9 774.489   1
   3  -7  -3 4547.40 328.025   1
   3   7  -3 4728.72 306.605   1
  -3   7   3 5025.97 343.375   1
  -3  -7   3 4467.04 302.015   1
   3  -7  -2 1089.09 160.832   1
  -3  -7   2 1218.76 132.140   1
  -3   7   2 1322.50 170.386   1
  -3  -7   1 4074.07 286.977   1
   3   7  -1 4436.98 297.072   1
   3  -7   0 64532.2 3643.99   1
  -3   7   0 64806.2 3646.69   1
  -3  -7  -1 4273.29 299.251   1
   3   7   1 4768.39 305.171   1
   3  -7   1 4162.45 281.084   1
  -3   7  -1 3880.77 280.394   1
   3   7   2 1003.77 159.424   1
   3  -7   2 1105.14 116.748   1
  -3  -7  -2 1288.27 152.976   1
   3   7   3 5226.62 343.281   1
  -3   7  -3 4962.68 301.751   1
  -3  -7  -3 4715.10 328.391   1
   3  -7   3 4205.09 297.999   1
   3   7   4 11565.9 780.882   1
   3  -7   4 13353.3 751.643   1
  -3   7  -4 13020.2 748.223   1
  -3  -7  -4 12981.3 780.851   1
   3   7   5 15273.6 931.754   1
  -3  -7  -5 14182.6 923.727   1
  -3   7  -5 16042.7 890.362   1
   3  -7   5 15405.9 890.210   1
   3   7   6 43041.7 2470.61   1
  -3  -7  -6 41888.7 2464.25   1
  -3   7  -6 43044.4 2425.59   1
   3  -7   6 43517.1 2428.61   1
  -3   7  -7-76.4753 80.3619   1
  -3  -7  -7-16.9612 159.683   1
   3   7   7 328.090 181.368   1
   3  -7   7 65.9934 85.9826   1
  -3   7  -8-59.2825 84.2573   1
  -3  -7  -8-143.099 175.639   1
   3   7   8-19.2670 199.508   1
   3  -7   8 80.0441 91.7695   1
  -3   7  -9 84.4383 93.4254   1
   3  -7   9-8.95454 96.4130   1
   3  -7  10 23434.3 1463.60   1
   3   7  10 26637.1 1518.01   1
  -3  -7 -10 26946.9 1511.73   1
  -3   7 -10 26258.5 1462.82   1
  -3  -7 -11-415.489 225.293   1
   3   7  11 449.259 236.330   1
  -3  -7 -12 280.885 222.381   1
  -3   7 -12 12.0976 126.036   1
   3  -7  12-13.0228 133.219   1
   3   7  12-70.3560 236.900   1
  -3   7 -13 1457.45 188.639   1
  -3  -7 -13 2178.27 265.955   1
   3  -7  13 1662.30 197.711   1
   3   7  13 1442.95 264.918   1
   3  -7  14 332.329 159.784   1
   3   7  14 428.188 234.631   1
  -3  -7 -14 462.409 217.050   1
  -3   7 -14-14.9559 147.513   1
   3  -7  15 600.914 173.860   1
  -3   7 -15 754.424 175.301   1
  -3  -7 -16 10068.9 695.133   1
  -3   7 -16 10684.6 660.209   1
   3   7  16 9243.94 703.365   1
   3  -7  16 10431.7 665.198   1
   3   7  17 3743.45 416.463   1
  -3   7 -17 3729.80 338.520   1
   3  -7  17 4138.15 346.406   1
  -3  -7 -17 4218.45 395.120   1
   3   7  18 1233.85 322.337   1
  -3  -7 -18 1686.34 315.557   1
   3   7  19 858.092 254.810   1
   3  -7  19 1188.20 246.944   1
  -3  -7 -19 1119.94 258.262   1
  -3   7 -19 1166.07 228.466   1
   3   7  20 1338.51 332.282   1
  -3  -7 -20 816.988 315.165   1
  -3   7 -20 1167.20 240.886   1
   3   7  21 392.831 245.086   1
  -3  -7 -21 79.7647 221.494   1
   3   7  22 2562.01 380.756   1
  -3  -7 -22 2584.42 379.818   1
   3   7  23 646.812 283.345   1
  -3  -7 -23 798.999 275.978   1
   3   7  24 1119.63 340.655   1
  -3  -7 -24 825.851 333.041   1
   3   7  26 607.087 331.791   1
  -3  -7 -26 1368.32 347.475   1
   3   7  27 843.638 304.777   1
  -3  -7 -27 310.966 305.479   1
   3   7  28 426.647 306.875   1
  -3  -7 -28 1022.91 351.023   1
   3  -8 -27 50.4265 284.320   1
  -3   8  27 165.026 292.229   1
   3  -8 -26 1054.14 320.010   1
  -3   8  26 1255.31 338.794   1
   3  -8 -25 443.999 311.473   1
  -3   8  25 141.016 324.302   1
   3  -8 -24 977.484 334.394   1
  -3   8  24 596.938 343.967   1
   3  -8 -23 798.055 316.233   1
  -3   8  23 572.597 326.164   1
   3  -8 -21 107.214 281.031   1
  -3   8  21 229.141 303.233   1
   3  -8 -20 5928.87 502.975   1
  -3   8  20 5281.13 503.589   1
   3  -8 -19 265.879 214.380   1
   3   8 -19 386.218 209.057   1
  -3   8  19-84.9397 232.769   1
   3  -8 -18 1105.48 313.393   1
   3   8 -18 1207.35 222.723   1
  -3  -8  18 839.367 227.860   1
  -3   8  18 1177.51 340.660   1
   3  -8 -17 725.613 244.092   1
   3   8 -17 1069.84 210.788   1
  -3  -8  17 856.895 207.569   1
  -3   8  17 553.456 252.334   1
   3  -8 -16 2243.17 320.938   1
   3   8 -16 2369.39 253.203   1
  -3  -8  16 2138.96 251.534   1
  -3   8  16 2559.39 347.337   1
   3  -8 -15 2370.85 310.438   1
  -3  -8  15 1903.91 233.791   1
  -3   8  15 2026.40 328.619   1
   3   8 -15 2298.33 235.250   1
  -3  -8  14 2609.26 258.295   1
   3   8 -14 3313.83 265.768   1
   3   8 -13 871.754 172.036   1
   3  -8 -13 901.358 241.810   1
  -3  -8  13 1017.70 170.101   1
  -3   8  13 988.918 259.881   1
   3  -8 -12 7381.97 546.449   1
  -3   8  12 7794.49 564.278   1
   3   8 -12 7543.75 487.036   1
  -3  -8  12 7631.61 492.672   1
   3  -8 -11 2110.30 290.041   1
  -3   8  11 2090.84 316.033   1
  -3  -8  10 2386.11 207.312   1
   3   8 -10 2396.43 201.555   1
   3  -8 -10 2780.26 285.222   1
  -3   8  10 2219.42 293.552   1
  -3  -8   9-37.6226 98.9581   1
  -3   8   9 87.6533 214.688   1
   3  -8  -9-40.9590 199.735   1
   3   8  -9 83.1493 105.049   1
  -3  -8   8 37094.3 2021.00   1
   3   8  -8 34128.8 2019.42   1
  -3   8   7 456.403 190.225   1
  -3  -8   7 112.605 86.3105   1
   3  -8  -7 314.507 175.706   1
   3   8  -7 124.680 98.8508   1
   3   8  -6 4729.31 301.100   1
   3  -8  -6 4534.80 351.982   1
  -3  -8   6 4508.53 297.875   1
  -3   8   6 4788.97 362.944   1
  -3   8   5 2037.48 233.797   1
   3   8  -5 2540.07 175.468   1
   3  -8  -5 2225.17 228.148   1
  -3  -8   5 2004.12 171.606   1
   3  -8  -4 7782.26 478.943   1
  -3  -8   4 6954.06 440.193   1
   3   8  -4 6712.48 439.726   1
  -3   8   4 7862.92 485.936   1
   3  -8  -3 2292.75 234.099   1
   3   8  -3 3178.66 216.196   1
  -3  -8   3 2682.26 201.951   1
  -3   8   3 2673.89 247.159   1
  -3   8   2 1764.90 185.640   1
  -3  -8   2 1449.37 147.937   1
   3  -8  -2 1826.19 177.442   1
   3   8  -2 1596.59 164.528   1
   3  -8  -1 11.6650 110.089   1
  -3  -8   0 65.1550 109.983   1
   3   8   1 152.212 129.908   1
  -3  -8  -1 126.850 106.625   1
  -3   8  -1 219.937 101.203   1
   3  -8   1-9.23115 97.7117   1
  -3  -8  -2 1753.12 180.437   1
   3   8   2 1949.17 189.834   1
  -3   8  -2 1469.86 149.437   1
   3  -8   2 1490.41 145.772   1
  -3   8  -3 2800.35 203.045   1
   3   8   3 3068.44 244.676   1
   3  -8   3 2610.47 199.365   1
   3   8   4 6975.62 503.294   1
   3  -8   4 8052.17 464.758   1
  -3  -8  -4 6842.80 496.074   1
  -3   8  -4 8176.79 464.059   1
   3   8   5 2347.24 243.612   1
   3  -8   5 2540.19 169.387   1
  -3  -8  -5 2143.83 233.789   1
  -3   8  -5 2088.66 163.706   1
   3  -8   6 5117.56 295.603   1
   3   8   6 4057.01 354.869   1
  -3   8  -6 4569.22 292.348   1
  -3  -8  -6 4620.15 352.344   1
   3   8   7 228.580 172.868   1
   3  -8   7 128.591 77.6343   1
  -3   8  -7 182.466 72.6544   1
  -3  -8  -7 106.033 164.157   1
   3  -8   8 33773.4 1882.73   1
  -3   8  -8 32797.2 1881.88   1
  -3   8  -9-63.4748 80.0817   1
  -3  -8  -9 97.5017 195.312   1
   3  -8   9 60.0086 86.3038   1
   3   8  10 2811.39 294.842   1
  -3  -8 -10 2835.44 288.465   1
  -3   8 -10 2170.66 184.459   1
   3  -8  10 2181.81 188.231   1
   3  -8  11 1952.34 186.043   1
  -3   8 -11 2105.74 181.962   1
  -3  -8 -11 2569.07 268.108   1
   3   8  12 7377.20 572.796   1
  -3  -8 -12 8436.26 569.683   1
   3  -8  13 910.882 165.121   1
   3   8  13 1179.49 287.649   1
  -3  -8 -13 708.953 253.186   1
  -3   8 -13 710.057 146.476   1
  -3   8 -14 3341.22 264.352   1
   3  -8  14 2928.08 263.722   1
   3  -8  15 2333.71 232.338   1
   3   8  15 2277.44 333.172   1
  -3   8 -15 2264.87 229.919   1
  -3  -8 -15 1985.09 308.076   1
   3  -8  16 1620.93 235.629   1
   3   8  16 1291.25 293.192   1
  -3  -8 -16 2090.11 299.085   1
   3   8  17 982.395 318.790   1
   3  -8  17 883.549 205.732   1
  -3  -8 -17 889.121 287.707   1
  -3   8 -17 671.530 202.185   1
   3   8  18 663.729 299.352   1
   3  -8  18 1099.05 218.582   1
  -3   8 -18 861.746 213.149   1
  -3  -8 -18 981.444 262.087   1
   3   8  19 27.8041 295.574   1
  -3  -8 -19 367.497 292.625   1
  -3  -8 -20 5706.85 474.277   1
   3   8  20 5312.99 482.879   1
   3   8  21 759.103 317.331   1
  -3  -8 -21-159.491 293.896   1
   3   8  23 531.973 338.954   1
  -3  -8 -23 1061.06 332.160   1
   3   8  24 584.107 269.714   1
  -3  -8 -24-79.3841 245.775   1
   3   8  25 718.595 334.242   1
  -3  -8 -25 632.708 330.581   1
  -3  -8 -26 1014.38 262.691   1
   3   8  27 26.8578 317.881   1
  -3   9  27 271.247 313.725   1
   3  -9 -27 149.034 302.697   1
  -3   9  26 606.560 342.071   1
   3  -9 -26 837.888 337.613   1
  -3   9  25 1481.15 363.106   1
   3  -9 -25 620.421 323.880   1
  -3   9  24 594.499 325.751   1
   3  -9 -24 183.320 298.485   1
  -3   9  23 712.564 292.345   1
   3  -9 -23 688.036 267.318   1
  -3   9  22 801.446 310.023   1
   3  -9 -22 1012.83 292.456   1
  -3   9  21 1289.15 355.319   1
   3  -9 -21 535.747 315.469   1
  -3   9  20-114.519 266.944   1
   3  -9 -20-80.2911 251.407   1
  -3   9  19 284.562 303.684   1
   3  -9 -19 160.207 285.525   1
   3   9 -17 2418.13 266.969   1
   3  -9 -17 3270.20 377.036   1
  -3  -9  17 2795.68 277.575   1
  -3   9  17 2629.28 379.474   1
   3  -9 -16 4283.27 401.267   1
  -3  -9  16 4688.30 359.834   1
  -3   9  16 4357.86 409.959   1
   3   9 -16 4860.75 353.660   1
   3   9 -15 1587.02 201.534   1
  -3  -9  15 1535.91 196.143   1
  -3   9  15 1192.93 299.871   1
   3  -9 -15 1927.02 298.419   1
   3   9 -14 173.837 141.731   1
   3  -9 -14 223.475 257.992   1
  -3  -9  14 600.804 147.965   1
  -3   9  14 557.712 281.835   1
  -3   9  13 3422.55 363.255   1
   3   9 -13 2442.61 229.029   1
  -3  -9  13 2898.80 235.268   1
   3  -9 -13 2593.47 329.530   1
   3  -9 -12 3157.78 348.092   1
  -3   9  12 3252.79 366.964   1
  -3  -9  11 14867.6 861.188   1
   3   9 -11 14934.1 861.940   1
   3  -9 -11 14339.2 919.837   1
  -3   9  11 13465.4 927.910   1
  -3  -9  10 9888.57 571.794   1
   3   9 -10 9692.87 569.374   1
   3  -9 -10 8967.00 637.369   1
  -3   9  10 8019.46 635.604   1
  -3  -9   9 5472.53 354.542   1
  -3   9   9 4916.30 433.813   1
   3  -9  -9 4686.30 420.514   1
   3   9  -8 209.152 98.6446   1
  -3  -9   8 183.841 91.9401   1
  -3   9   8-21.7150 206.677   1
   3  -9  -8 303.518 201.164   1
   3   9  -7 1170.27 120.924   1
   3  -9  -7 960.496 206.143   1
  -3   9   7 1159.66 222.230   1
  -3  -9   7 941.256 113.839   1
   3   9  -6 26349.5 1480.73   1
  -3  -9   6 25710.9 1477.18   1
  -3   9   6 25710.8 1531.29   1
  -3   9   5 130.208 165.480   1
   3   9  -5 157.301 93.8465   1
   3  -9  -5-68.1558 153.643   1
  -3  -9   5-7.36965 81.7126   1
  -3  -9   4 3277.18 249.074   1
   3   9  -4 4064.46 262.360   1
   3  -9  -4 3945.80 309.699   1
   3  -9  -3 18561.8 1029.23   1
   3   9  -3 18371.1 1002.85   1
  -3   9   3 18083.7 1033.74   1
  -3  -9   3 15036.6 995.812   1
   3   9  -2 5868.23 382.249   1
  -3   9   2 6097.33 406.580   1
  -3  -9   2 5158.66 373.963   1
   3  -9  -2 6639.97 400.418   1
  -3   9   1 9988.30 618.207   1
   3  -9  -1 9970.52 613.365   1
   3   9   0 16015.2 941.847   1
  -3  -9   0 15705.5 933.705   1
  -3  -9  -1 10380.7 635.916   1
  -3   9  -1 9547.92 623.987   1
   3   9   1 10512.1 641.060   1
   3  -9   1 11037.8 624.358   1
  -3  -9  -2 5828.00 381.021   1
  -3   9  -2 5524.88 354.955   1
   3  -9   2 5348.09 352.658   1
   3   9   2 5616.01 383.051   1
  -3  -9  -3 17237.6 1080.50   1
  -3   9  -3 18293.5 1053.42   1
   3  -9   3 18813.2 1051.75   1
   3   9   4 3981.49 322.493   1
   3  -9   4 4334.60 267.200   1
  -3  -9  -4 3727.18 310.501   1
  -3   9  -4 4060.19 264.446   1
   3  -9   5 22.1087 69.5448   1
   3   9   5 17.8243 164.546   1
  -3  -9  -5 148.653 157.807   1
  -3   9  -5 114.292 71.6802   1
   3  -9   6 26744.7 1453.36   1
  -3  -9  -6 23570.4 1506.04   1
  -3   9  -6 25289.7 1451.06   1
   3   9   6 25677.6 1516.23   1
  -3   9  -7 1109.15 95.0695   1
   3  -9   7 1100.92 97.2840   1
   3  -9   8 91.7730 63.9518   1
   3   9   8 146.516 193.246   1
   3   9   9 5811.47 450.243   1
  -3   9  -9 5370.48 330.810   1
   3  -9   9 5476.55 332.484   1
  -3  -9  -9 5549.27 425.936   1
   3   9  10 9030.88 616.901   1
  -3   9 -10 8833.85 526.669   1
   3  -9  10 9061.70 529.447   1
  -3  -9 -10 8667.63 604.082   1
  -3   9 -11 14579.3 819.640   1
   3   9  11 14854.1 911.970   1
   3  -9  11 12799.6 819.381   1
  -3  -9 -11 16107.9 903.569   1
   3   9  12 2794.83 349.383   1
  -3   9 -12 2974.66 230.234   1
   3  -9  12 3197.04 231.924   1
  -3  -9 -12 3316.69 338.326   1
   3   9  13 2444.88 327.727   1
  -3   9 -13 2959.35 231.273   1
   3  -9  13 2864.94 233.581   1
  -3  -9 -13 3488.93 333.931   1
   3   9  14 260.631 263.570   1
  -3  -9 -14 479.440 236.867   1
   3  -9  15 1679.35 191.485   1
  -3  -9 -15 1565.82 284.925   1
  -3   9 -15 1779.88 191.829   1
   3   9  16 4586.53 448.146   1
  -3  -9 -16 5247.44 443.408   1
  -3   9 -16 4739.32 367.933   1
   3  -9  16 5484.93 375.230   1
   3   9  17 2563.67 360.164   1
  -3   9 -17 2316.92 255.592   1
  -3  -9 -17 3111.90 356.400   1
   3   9  19 1116.84 322.531   1
  -3  -9 -19 26.4763 290.231   1
   3   9  20 421.158 248.087   1
  -3  -9 -20 106.183 221.232   1
   3   9  21 815.240 330.412   1
  -3  -9 -21 265.588 314.254   1
   3   9  22 1262.36 327.722   1
  -3  -9 -22 1352.04 306.691   1
   3   9  23 808.400 305.147   1
  -3  -9 -23 184.655 298.626   1
   3   9  24 442.608 324.634   1
  -3  -9 -24 369.046 312.803   1
   3   9  25 355.891 267.327   1
  -3  -9 -25 443.576 263.403   1
   3   9  26 513.274 338.721   1
  -3  -9 -26 693.297 336.840   1
   3   9  27-79.4092 232.300   1
  -3  -9 -27 302.795 236.482   1
  -3  10  26 901.894 357.543   1
   3 -10 -26 550.035 327.058   1
  -3  10  24 955.076 269.872   1
   3 -10 -24 1271.91 266.852   1
  -3  10  22 600.294 343.266   1
   3 -10 -22 662.573 318.533   1
  -3  10  21-114.726 275.529   1
   3 -10 -21 533.608 270.939   1
  -3  10  20 2064.57 365.458   1
   3 -10 -20 1553.50 317.868   1
  -3  10  19 944.835 313.019   1
   3 -10 -19 508.009 292.657   1
  -3  10  18 113.763 287.737   1
   3 -10 -18 453.197 280.379   1
  -3  10  17-84.6576 272.728   1
   3 -10 -17-52.8882 248.985   1
   3  10 -16 211.580 147.481   1
  -3  10  16-55.7936 314.771   1
   3 -10 -16 522.742 295.449   1
   3  10 -15 2516.06 219.536   1
  -3 -10  15 2060.59 220.366   1
  -3  10  15 2365.96 348.785   1
   3 -10 -15 2365.19 332.600   1
  -3  10  14 8890.96 655.442   1
   3 -10 -14 9594.77 656.141   1
  -3  10  13-105.857 242.376   1
  -3 -10  13-10.1990 118.850   1
   3 -10 -13-24.7096 223.963   1
   3  10 -13-40.5125 115.555   1
  -3 -10  12 6714.94 428.573   1
   3  10 -12 7088.27 430.092   1
  -3  10  12 6478.07 528.811   1
   3 -10 -12 6917.21 520.176   1
  -3  10  11-250.881 256.621   1
  -3 -10  11 54.1644 96.9363   1
   3 -10 -11-140.514 237.561   1
   3  10 -11 24.1816 100.422   1
   3  10 -10 10000.1 577.012   1
   3 -10 -10 9287.78 651.775   1
  -3  10  10 8669.36 659.614   1
  -3 -10  10 9815.85 573.182   1
   3  10  -9-19.4619 85.7409   1
  -3 -10   9 18.4877 83.1452   1
  -3  10   9 210.699 247.736   1
   3  10  -8 8414.83 485.149   1
  -3  10   8 8352.33 578.008   1
  -3 -10   8 7907.67 483.398   1
   3 -10  -8 8071.77 568.598   1
   3  10  -7 8843.13 481.272   1
  -3 -10   7 7345.81 477.016   1
   3  10  -6 1413.00 126.470   1
  -3  10   6 822.639 218.207   1
  -3 -10   6 1079.77 117.319   1
   3 -10  -6 1040.45 223.424   1
  -3  10   5-97.8761 172.737   1
   3  10  -5 15.2821 91.3641   1
  -3 -10   5 100.060 82.7131   1
   3 -10  -5 320.609 169.770   1
   3  10  -4 16854.6 926.211   1
  -3 -10   4 15055.4 919.506   1
   3 -10  -4 15327.4 959.603   1
  -3  10   4 16738.0 978.447   1
   3  10  -3 5184.30 330.571   1
  -3 -10   3 4659.72 323.681   1
   3 -10  -3 5135.28 369.106   1
  -3  10   3 4936.33 378.320   1
   3 -10  -2 20163.9 1212.68   1
  -3  10   2 21164.9 1222.53   1
   3  10  -1 2322.80 213.111   1
  -3  10   1 2994.85 232.815   1
   3 -10  -1 2747.86 224.312   1
  -3 -10   1 2178.54 201.441   1
  -3 -10   0-23.9924 124.872   1
   3  10   0 245.117 124.247   1
   3 -10   0 106.456 123.620   1
  -3  10   0 113.376 125.226   1
   3  10   1 2759.78 246.921   1
  -3 -10  -1 3081.07 247.099   1
  -3 -10  -2 20919.4 1152.13   1
  -3  10  -2 19628.7 1127.46   1
   3  10   2 18741.4 1152.81   1
   3 -10   2 18853.2 1126.89   1
   3  10   3 4873.88 368.133   1
  -3  10  -3 5548.86 327.690   1
  -3 -10  -3 4757.35 360.529   1
   3 -10   3 4819.01 320.503   1
   3  10   4 14336.2 928.017   1
   3 -10   4 15067.2 879.143   1
  -3  10  -4 15822.1 879.274   1
  -3 -10  -4 15090.5 927.551   1
   3 -10   5-37.4247 64.2302   1
   3  10   5 37.4584 180.154   1
  -3  10  -5-27.7427 63.9923   1
  -3 -10  -5 259.280 168.580   1
  -3 -10  -6 1536.17 219.663   1
   3  10   7 7422.38 525.040   1
  -3 -10  -8 8442.79 581.566   1
   3  10   8 8540.75 589.664   1
   3  10   9 23.0703 238.893   1
  -3 -10 -10 8964.84 583.845   1
   3  10  10 7681.27 583.899   1
  -3 -10 -11 203.968 236.122   1
  -3  10 -11 66.7911 50.0921   1
   3 -10  11 79.8286 45.5844   1
   3  10  11-123.827 253.876   1
  -3 -10 -12 6503.54 445.802   1
  -3  10 -12 5277.73 334.930   1
   3  10  12 6775.52 462.721   1
   3 -10  12 5383.00 335.983   1
  -3 -10 -13 429.625 239.577   1
  -3  10 -13-41.5983 90.8806   1
   3 -10  13 93.0737 93.4912   1
   3  10  13-25.9766 257.927   1
  -3  10 -14 7742.54 516.829   1
   3 -10  14 8424.59 521.910   1
  -3  10 -15 2434.01 202.729   1
   3 -10  15 1948.53 200.927   1
  -3 -10 -15 2278.09 290.363   1
   3  10  15 2248.15 318.085   1
  -3 -10 -16 1125.32 294.316   1
   3  10  16-110.091 303.281   1
  -3 -10 -18 684.400 261.321   1
   3  10  18 698.290 275.120   1
  -3 -10 -19 265.264 293.039   1
   3  10  19 701.867 323.457   1
  -3 -10 -20 1566.50 296.064   1
   3  10  20 1800.48 317.967   1
  -3 -10 -21-26.5152 278.416   1
   3  10  21 112.365 302.954   1
  -3 -10 -22 475.408 316.568   1
   3  10  22-167.629 317.254   1
  -3 -10 -24 1149.20 332.539   1
   3  10  24 1152.06 345.823   1
  -3 -10 -26 936.782 301.797   1
   3  10  26 586.481 297.466   1
   3 -11 -25 151.232 273.076   1
  -3  11  25 274.185 301.359   1
   3 -11 -24-231.225 311.697   1
  -3  11  24-167.000 331.135   1
   3 -11 -23 990.295 325.172   1
  -3  11  23 621.082 347.305   1
   3 -11 -22 1318.46 260.433   1
  -3  11  22 1451.60 291.041   1
   3 -11 -21 585.395 304.693   1
  -3  11  21 343.521 327.091   1
   3 -11 -19 1528.09 318.992   1
  -3  11  19 1809.89 352.347   1
   3 -11 -18 2031.86 325.957   1
  -3  11  18 1720.22 339.405   1
   3 -11 -17 559.634 296.890   1
  -3  11  17 540.746 321.248   1
   3 -11 -16 2060.37 308.177   1
  -3  11  16 1862.36 318.619   1
   3 -11 -15 182.669 231.530   1
  -3  11  15-27.8838 246.027   1
   3 -11 -14 642.525 259.491   1
   3  11 -14 174.347 110.444   1
  -3  11  14 302.127 262.138   1
   3  11 -13 1609.33 146.479   1
  -3  11  13 1860.60 308.377   1
  -3 -11  13 1628.22 137.405   1
   3  11 -12 14502.8 836.354   1
  -3 -11  12 14700.0 834.328   1
  -3  11  11 205.754 256.729   1
   3  11 -11 385.671 61.0896   1
  -3 -11  11 355.366 52.7444   1
   3 -11 -11 456.910 244.284   1
   3 -11 -10 1281.54 253.948   1
  -3  11   9 5714.29 453.358   1
   3 -11  -9 5315.81 436.738   1
   3  11  -8 85.9133 51.5171   1
  -3 -11   8 14.9038 39.6884   1
   3 -11  -8-21.6345 214.808   1
  -3  11   8-163.497 216.658   1
   3 -11  -7 3207.98 317.884   1
  -3 -11   7 3079.58 200.793   1
  -3  11   7 3923.91 331.539   1
  -3 -11   6 2718.70 187.319   1
   3  11  -6 2826.61 193.031   1
   3  11  -5 2091.53 169.937   1
  -3  11   5 1732.52 262.229   1
  -3 -11   5 2325.78 166.712   1
   3 -11  -5 2265.30 245.568   1
   3  11  -4 5702.88 340.391   1
  -3  11   4 5060.87 400.529   1
  -3 -11   4 4792.09 333.756   1
   3 -11  -4 5513.47 398.789   1
  -3  11   3 474.821 191.653   1
   3  11  -3 68.6866 109.023   1
  -3 -11   3 173.139 100.251   1
   3 -11  -3 246.215 163.649   1
  -3  11   2 8358.99 569.584   1
   3 -11  -2 9200.88 567.695   1
   3  11  -1 1453.38 179.253   1
  -3 -11   1 1703.06 171.777   1
   3 -11  -1 1612.79 189.445   1
  -3  11   1 1262.28 196.374   1
  -3 -11   0 1787.82 190.091   1
   3  11   0 1699.92 193.619   1
   3 -11   0 1965.36 191.666   1
  -3  11   0 1680.79 192.520   1
   3  11   1 1595.46 189.358   1
  -3 -11  -1 1278.83 184.006   1
   3  11   2 8914.38 578.670   1
  -3 -11  -2 8823.22 573.138   1
  -3  11  -2 9097.83 543.880   1
   3 -11   2 8758.59 543.640   1
  -3 -11  -3 128.564 154.926   1
   3  11   3 488.378 178.712   1
  -3  11  -3 121.803 99.2826   1
   3 -11   3 178.018 98.1763   1
   3  11   4 5561.50 413.234   1
  -3 -11  -4 4801.65 395.783   1
   3 -11   4 5244.14 335.403   1
  -3  11  -4 5854.61 337.744   1
  -3  11  -5 2086.50 140.089   1
   3 -11   5 2169.85 139.802   1
   3  11   7 3759.01 341.397   1
  -3 -11  -7 3146.14 318.140   1
   3  11   8-530.830 252.115   1
  -3 -11  -8 442.989 213.082   1
  -3 -11  -9 4818.10 398.285   1
  -3 -11 -10 1467.46 243.827   1
   3  11  10 1111.31 253.588   1
  -3 -11 -11 139.385 237.621   1
   3  11  11 683.531 269.275   1
  -3 -11 -13 2577.65 286.905   1
   3  11  13 1521.04 284.633   1
  -3 -11 -14 849.208 270.590   1
   3  11  14 866.118 277.546   1
  -3 -11 -15-76.6176 274.603   1
   3  11  15 522.720 310.883   1
  -3 -11 -16 2601.43 336.497   1
   3  11  16 2164.96 352.276   1
  -3 -11 -17 1315.11 254.063   1
   3  11  17 894.380 254.874   1
  -3 -11 -18 1991.84 342.421   1
   3  11  18 2048.24 360.199   1
  -3 -11 -19 1540.98 331.700   1
   3  11  19 901.780 334.453   1
  -3 -11 -21 423.191 284.053   1
   3  11  21 112.153 286.017   1
  -3 -11 -22 1524.12 344.200   1
   3  11  22 1696.91 357.007   1
  -3 -11 -23 550.468 293.095   1
   3  11  23 551.333 309.136   1
  -3 -11 -24 51.8258 262.449   1
   3  11  24 272.364 287.788   1
  -3 -11 -25 585.625 326.212   1
   3  11  25 857.607 350.274   1
   3 -12 -25 545.925 313.357   1
  -3  12  25 217.398 339.274   1
   3 -12 -24 1116.14 279.057   1
   3 -12 -23 542.449 289.083   1
  -3  12  23 224.031 320.752   1
   3 -12 -22 444.959 309.840   1
  -3  12  22 454.282 344.138   1
   3 -12 -21 714.566 245.987   1
  -3  12  21 800.686 282.656   1
   3 -12 -20 213.523 299.524   1
  -3  12  20 804.833 361.073   1
   3 -12 -18 107.101 293.686   1
  -3  12  18 230.894 320.509   1
  -3  12  17 948.199 297.423   1
   3 -12 -16 399.032 233.377   1
  -3  12  16-371.194 267.506   1
   3 -12 -15 1159.81 294.858   1
  -3  12  15 1018.68 325.882   1
   3 -12 -14 6949.07 550.623   1
   3 -12 -13 2177.51 312.941   1
  -3  12  13 1761.63 335.381   1
   3 -12 -12-125.684 228.041   1
  -3  12  12 594.109 273.538   1
   3 -12 -10 3483.96 358.664   1
  -3  12  10 4432.07 400.731   1
   3 -12  -9 92.6228 210.616   1
  -3  12   9 250.057 239.571   1
   3 -12  -8 178.560 207.656   1
  -3  12   8 48.3912 221.689   1
   3 -12  -7 2657.81 302.173   1
  -3  12   7 2637.11 320.610   1
  -3  12   6 202.408 197.364   1
   3 -12  -6 204.315 202.478   1
   3  12  -6 69.4288 64.1444   1
   3  12  -5 2387.94 178.303   1
   3  12  -4 2878.09 211.271   1
  -3 -12   4 2531.78 205.192   1
   3 -12  -4 2668.13 276.414   1
  -3  12   4 3193.95 304.293   1
   3  12  -3 2282.03 196.036   1
  -3  12   3 2062.67 263.364   1
  -3 -12   3 2111.47 186.781   1
   3 -12  -3 2107.14 239.909   1
  -3  12   2 20023.4 1212.65   1
   3 -12  -2 20608.5 1205.21   1
  -3  12   1 664.498 179.754   1
   3  12  -1 728.371 157.066   1
  -3 -12   1 781.718 145.342   1
   3 -12  -1 1272.67 181.752   1
   3 -12   0 39.5157 135.018   1
  -3 -12   0-13.4877 136.538   1
  -3  12   0-112.363 153.434   1
   3  12   0-29.2401 151.089   1
   3 -12   1 734.837 138.610   1
  -3  12  -1 683.447 141.400   1
   3  12   1 798.680 178.870   1
   3  12   2 19349.8 1178.82   1
  -3  12  -2 18522.9 1144.44   1
   3 -12   2 21109.0 1144.21   1
  -3  12  -3 2137.32 176.238   1
   3  12   3 2472.59 259.916   1
  -3 -12  -3 1897.05 236.713   1
   3 -12   3 2162.50 175.356   1
  -3  12  -4 2632.19 189.386   1
  -3 -12  -4 2670.08 281.850   1
   3 -12   4 2879.20 191.328   1
   3  12   4 3370.42 299.442   1
   3  12   6 331.117 214.572   1
  -3 -12  -6 80.5950 189.526   1
   3  12   7 2770.97 309.793   1
  -3 -12  -7 2742.30 288.884   1
   3  12   8 238.718 219.853   1
  -3 -12  -8 21.7898 199.158   1
   3  12   9 98.3392 204.503   1
  -3 -12  -9 22.5262 197.640   1
   3  12  10 4626.65 397.266   1
  -3 -12 -10 3685.12 370.851   1
   3  12  12 186.838 282.341   1
  -3 -12 -12 364.332 257.509   1
  -3 -12 -13 1709.41 304.437   1
  -3 -12 -14 7811.15 577.470   1
   3  12  14 7628.09 594.682   1
   3  12  15 1306.16 284.498   1
  -3 -12 -15 494.376 227.810   1
   3  12  16 167.962 258.520   1
   3  12  17 1124.70 325.375   1
  -3 -12 -17 744.491 301.116   1
   3  12  18 762.905 333.494   1
  -3 -12 -18 266.035 297.110   1
   3  12  20 844.325 246.354   1
  -3 -12 -20-26.5136 212.356   1
   3  12  21 363.203 306.372   1
  -3 -12 -21 1106.92 307.454   1
   3  12  22 359.607 334.611   1
  -3 -12 -22 419.262 317.983   1
   3  12  23 356.218 318.883   1
  -3 -12 -23 364.494 299.646   1
   3  12  24 836.655 271.553   1
  -3 -12 -24 1613.76 279.218   1
   3  12  25 821.036 343.347   1
  -3 -12 -25 552.254 314.583   1
  -3  13  24 465.862 350.802   1
   3 -13 -24-474.835 316.103   1
  -3  13  22 845.688 332.333   1
  -3  13  20 1149.69 329.502   1
   3 -13 -20 797.490 290.558   1
   3 -13 -19 374.302 300.098   1
   3 -13 -18 590.833 307.626   1
  -3  13  17 927.091 275.006   1
   3 -13 -17 1047.14 259.938   1
  -3  13  16 779.600 311.283   1
   3 -13 -16 856.062 278.004   1
  -3  13  14-284.239 308.835   1
   3 -13 -14-394.875 268.287   1
  -3  13  13 533.152 298.415   1
   3 -13 -13 25.9875 260.092   1
  -3  13  12 5578.21 479.187   1
   3 -13 -12 5702.73 458.758   1
  -3  13  11 1841.64 315.754   1
   3 -13 -11 2256.15 311.141   1
  -3  13  10 1457.60 291.164   1
   3 -13 -10 1026.70 258.101   1
  -3  13   9 103.171 250.411   1
   3 -13  -9-142.527 242.483   1
  -3  13   8 902.561 270.765   1
   3 -13  -8 667.621 234.034   1
  -3  13   7 316.765 230.199   1
   3 -13  -7 88.5079 200.826   1
  -3  13   6 2402.52 296.249   1
   3 -13  -6 2074.89 272.473   1
   3  13  -5 1847.74 157.777   1
  -3 -13   5 2121.66 154.279   1
  -3  13   4 8213.40 569.764   1
   3  13  -4 8526.35 505.437   1
  -3 -13   4 8162.82 497.625   1
   3 -13  -4 7960.52 561.993   1
  -3  13   3 6185.15 435.894   1
   3  13  -3 5000.58 365.793   1
  -3 -13   3 5924.93 362.475   1
   3 -13  -3 5377.21 408.523   1
  -3  13   2 5002.00 377.468   1
   3 -13  -2 4479.22 362.716   1
  -3 -13   2 5200.19 330.836   1
   3  13  -2 4447.87 339.958   1
   3 -13  -1 2256.92 226.051   1
  -3 -13   1 2408.83 220.507   1
   3  13  -1 2393.06 232.708   1
  -3  13   1 2274.21 243.418   1
  -3 -13   0 23508.0 1356.29   1
   3  13   0 21733.8 1362.39   1
  -3  13   0 23647.0 1357.99   1
   3 -13   0 23656.3 1354.00   1
  -3 -13  -1 2121.19 233.963   1
   3 -13   1 2570.03 216.091   1
  -3  13  -1 1783.44 208.485   1
   3  13   1 2278.17 234.243   1
  -3 -13  -2 4397.50 343.649   1
  -3  13  -2 4556.59 306.548   1
   3 -13   2 4311.26 300.677   1
   3  13   2 4029.62 355.859   1
  -3 -13  -3 6326.21 424.239   1
   3  13   3 5858.28 434.057   1
  -3  13  -3 5493.26 360.202   1
   3 -13   3 5619.88 360.944   1
  -3  13  -4 5882.55 382.150   1
   3 -13   4 7209.35 386.220   1
   3  13   5 2174.85 286.379   1
  -3 -13  -5 2302.20 264.377   1
   3  13   6 2857.72 312.412   1
  -3 -13  -6 3284.32 312.203   1
   3  13   7-451.185 245.893   1
  -3 -13  -7 369.402 208.036   1
   3  13   8 589.379 245.495   1
  -3 -13  -8 449.675 227.955   1
   3  13   9 50.5836 238.831   1
  -3 -13  -9 232.591 220.723   1
   3  13  11 2236.16 344.334   1
  -3 -13 -11 2991.22 337.586   1
  -3 -13 -12 6340.72 518.158   1
   3  13  12 7012.96 549.486   1
   3  13  13 634.938 310.139   1
  -3 -13 -13 794.736 275.811   1
   3  13  14 222.883 300.458   1
  -3 -13 -14 677.510 279.075   1
   3  13  16 875.578 335.255   1
  -3 -13 -16 1197.33 315.945   1
  -3 -13 -17 986.936 291.821   1
  -3 -13 -18 720.137 275.757   1
   3  13  19 367.419 251.804   1
  -3 -13 -19 159.639 219.674   1
   3  13  20 786.039 313.056   1
   3  13  22 799.614 348.201   1
  -3 -13 -22 497.237 317.430   1
   3  13  24 320.363 253.262   1
  -3 -13 -24-50.5418 235.679   1
  -3  14  23 82.9063 350.485   1
   3 -14 -23 25.1769 304.817   1
  -3  14  22 588.890 286.986   1
   3 -14 -22 179.906 247.492   1
  -3  14  21 1168.02 368.787   1
   3 -14 -21 834.965 322.918   1
  -3  14  20 775.993 277.210   1
   3 -14 -20 1031.55 267.443   1
  -3  14  19 260.995 335.442   1
   3 -14 -19 213.450 292.806   1
  -3  14  18 1134.43 349.287   1
   3 -14 -18 778.910 298.041   1
  -3  14  17 1574.77 296.750   1
   3 -14 -17 1750.45 280.847   1
  -3  14  16 1137.11 324.387   1
   3 -14 -16 53.8153 264.027   1
  -3  14  15-203.357 295.929   1
   3 -14 -15 214.503 266.215   1
  -3  14  13 228.638 280.362   1
   3 -14 -13 790.617 253.515   1
  -3  14  12 84.6241 251.593   1
   3 -14 -12-78.0415 226.923   1
  -3  14  11 2219.93 349.426   1
   3 -14 -11 2298.77 330.545   1
  -3  14  10 354.568 256.175   1
   3 -14 -10-150.147 223.837   1
  -3  14   9 454.016 243.258   1
   3 -14  -9 170.742 219.361   1
  -3  14   8 5239.23 428.435   1
   3 -14  -8 4376.95 402.422   1
   3 -14  -7 114.142 215.973   1
  -3  14   7-50.8155 240.954   1
   3 -14  -6-65.7725 193.486   1
  -3  14   6 323.574 232.671   1
   3 -14  -5-231.856 200.557   1
  -3  14   5-47.6964 231.695   1
   3  14  -4 608.966 112.349   1
  -3 -14   4 482.566 103.106   1
   3 -14  -3 1950.90 241.660   1
  -3 -14   3 1687.51 168.719   1
   3  14  -3 1280.58 170.949   1
  -3  14   3 1801.32 255.100   1
   3  14  -2 7153.47 474.665   1
  -3 -14   2 6757.51 469.108   1
  -3  14   2 7735.30 503.578   1
   3 -14  -2 7301.67 490.434   1
  -3  14   1 7846.00 552.761   1
  -3 -14   1 8759.34 535.935   1
   3 -14  -1 8251.14 547.342   1
   3  14  -1 8306.72 538.063   1
   3  14   0-66.1901 153.996   1
  -3  14   0 76.8296 160.506   1
   3 -14   0 115.032 148.718   1
  -3 -14   0 287.972 142.821   1
  -3  14  -1 8641.29 544.547   1
   3  14   1 7736.55 573.018   1
   3 -14   1 8971.04 545.975   1
  -3 -14  -1 8967.21 567.836   1
  -3  14  -2 7437.35 491.586   1
  -3 -14  -2 7981.00 529.000   1
   3  14   2 8181.13 551.298   1
   3 -14   2 8017.61 489.866   1
  -3 -14  -3 1770.54 220.720   1
  -3  14  -3 1539.89 144.083   1
   3  14   3 1567.60 236.936   1
   3 -14   3 1315.46 139.637   1
  -3 -14  -4 857.918 202.325   1
   3  14   4 434.890 208.968   1
  -3 -14  -5 167.231 198.236   1
   3  14   5-250.522 219.581   1
  -3 -14  -6 368.581 202.861   1
   3  14   6-47.8087 217.453   1
  -3 -14  -7 404.356 214.975   1
   3  14   7 49.5214 228.903   1
   3  14   8 4042.87 388.379   1
  -3 -14  -8 4230.56 380.385   1
  -3 -14  -9 169.330 228.139   1
   3  14   9 627.769 259.403   1
  -3 -14 -10 297.789 257.507   1
   3  14  10-187.274 270.840   1
  -3 -14 -11 2504.64 338.378   1
   3  14  11 2782.31 364.893   1
  -3 -14 -12 309.629 264.240   1
   3  14  12 138.166 290.431   1
  -3 -14 -13 1126.83 293.838   1
   3  14  13 1256.89 306.231   1
  -3 -14 -15-453.858 280.375   1
   3  14  15 312.101 275.506   1
  -3 -14 -16 1392.20 309.641   1
   3  14  16 1680.63 336.437   1
  -3 -14 -17 2223.12 344.931   1
   3  14  17 1880.59 366.006   1
  -3 -14 -18 721.496 303.032   1
   3  14  18 1136.58 331.845   1
  -3 -14 -19 159.467 296.140   1
   3  14  19 84.6958 328.494   1
  -3 -14 -21 1026.40 333.988   1
   3  14  21 1082.52 354.532   1
  -3 -14 -22 544.396 285.555   1
   3  14  22 629.713 329.138   1
  -3 -14 -23-101.788 238.465   1
  -3  15  22 641.335 275.118   1
   3 -15 -22 126.855 224.684   1
  -3  15  21 424.224 361.295   1
   3 -15 -21 388.188 315.036   1
  -3  15  20 516.815 262.732   1
   3 -15 -20 367.792 239.353   1
  -3  15  19 784.456 358.404   1
   3 -15 -19 239.183 299.295   1
  -3  15  18 788.654 352.442   1
   3 -15 -18 187.869 290.542   1
  -3  15  17 352.487 275.870   1
   3 -15 -17-242.806 248.356   1
  -3  15  16 500.537 286.721   1
   3 -15 -16 324.578 249.360   1
  -3  15  15 323.684 293.517   1
   3 -15 -15 405.228 255.781   1
  -3  15  14 410.505 274.145   1
   3 -15 -14 349.861 238.995   1
  -3  15  13 873.710 286.427   1
   3 -15 -13 480.925 250.562   1
  -3  15  12-115.295 291.340   1
   3 -15 -12 449.499 263.874   1
  -3  15  11 427.852 275.421   1
   3 -15 -11 1119.99 272.290   1
  -3  15  10 953.490 305.151   1
   3 -15 -10 793.363 271.461   1
  -3  15   8 1245.47 294.840   1
   3 -15  -8 851.058 255.186   1
  -3  15   7 828.977 278.253   1
   3 -15  -7 776.965 250.726   1
  -3  15   6 3051.55 345.742   1
   3 -15  -6 2818.38 308.949   1
  -3  15   5 1739.15 272.718   1
   3 -15  -5 1251.52 240.711   1
   3 -15  -4 523.617 199.985   1
  -3 -15   4 354.782 95.6686   1
  -3  15   4 368.442 216.021   1
   3  15  -4 260.347 98.0232   1
   3 -15  -3-138.387 182.025   1
  -3 -15   3 39.4780 115.417   1
  -3  15   3 322.049 197.673   1
   3  15  -3 84.9942 122.056   1
   3 -15  -2 275.182 178.037   1
  -3 -15   2 86.8842 128.997   1
  -3  15   2 337.985 198.564   1
   3  15  -2 199.543 142.818   1
   3 -15  -1 16.8208 162.947   1
  -3 -15   1-14.4080 142.444   1
  -3  15   1-71.9636 178.641   1
   3  15  -1 231.919 158.171   1
  -3  15   0 8213.35 548.908   1
  -3 -15   0 8273.06 551.764   1
   3 -15   0 8865.84 545.396   1
   3  15   0 7970.92 559.334   1
   3  15   1 208.699 172.712   1
  -3  15  -1 133.579 145.217   1
   3 -15   1 241.035 138.454   1
  -3 -15  -1 140.187 173.135   1
   3  15   2-20.3878 188.634   1
  -3 -15  -2-56.3759 180.334   1
  -3  15  -2-53.4181 123.285   1
   3 -15   2 81.2901 116.876   1
  -3  15  -3 114.799 92.4754   1
   3 -15   3 96.4499 91.0658   1
   3  15   4 68.3966 214.790   1
  -3 -15  -4 210.242 204.737   1
   3  15   5 881.325 238.858   1
  -3 -15  -5 1318.45 235.788   1
   3  15   6 2918.08 337.188   1
  -3 -15  -6 2998.34 322.166   1
   3  15   7 357.607 248.078   1
  -3 -15  -7 520.259 240.653   1
   3  15   8 1152.01 292.000   1
  -3 -15  -8 976.459 260.530   1
   3  15   9 2466.08 338.580   1
  -3 -15  -9 3424.96 341.677   1
   3  15  10 1419.05 303.570   1
  -3 -15 -10 1533.83 277.312   1
   3  15  11 914.069 297.302   1
  -3 -15 -11 756.594 277.291   1
   3  15  12 364.842 283.666   1
  -3 -15 -12 26.4317 256.216   1
   3  15  14 714.305 271.154   1
  -3 -15 -14 831.137 251.811   1
   3  15  15 114.662 265.965   1
  -3 -15 -15 565.145 251.037   1
   3  15  16 831.658 309.076   1
  -3 -15 -16 646.219 273.297   1
   3  15  17 628.918 311.370   1
  -3 -15 -17 214.996 257.642   1
   3  15  18 739.092 324.360   1
  -3 -15 -18 295.232 270.189   1
   3  15  19 395.091 312.788   1
  -3 -15 -19 320.714 283.508   1
   3  15  20 307.508 286.083   1
  -3 -15 -20 26.4789 265.337   1
   3  15  21 358.712 278.339   1
  -3 -15 -21 52.1852 237.352   1
   3  15  22 569.819 278.984   1
  -3 -15 -22 230.685 238.161   1
  -3  16  21 708.736 378.186   1
   3 -16 -21 408.244 302.558   1
  -3  16  20-57.3105 287.692   1
   3 -16 -20 286.505 270.876   1
   3 -16 -19 290.700 284.401   1
  -3  16  18 263.684 338.870   1
   3 -16 -18 775.035 318.698   1
  -3  16  17 325.026 334.709   1
   3 -16 -17 296.965 301.744   1
  -3  16  15 238.260 298.701   1
   3 -16 -15 326.300 278.591   1
  -3  16  14 29.7669 302.591   1
   3 -16 -14 27.1750 270.992   1
  -3  16  13-88.9428 311.923   1
   3 -16 -13-27.0144 277.482   1
  -3  16  12-29.5557 290.265   1
   3 -16 -12 214.470 255.512   1
  -3  16  11 87.7708 302.352   1
   3 -16 -11-159.145 255.148   1
  -3  16  10-174.278 279.393   1
   3 -16 -10 156.493 240.098   1
  -3  16   9 459.954 284.704   1
   3 -16  -9 662.571 247.768   1
  -3  16   7 221.414 260.087   1
   3 -16  -7 121.650 228.679   1
  -3  16   6-52.9321 256.953   1
   3 -16  -6 118.536 227.516   1
  -3  16   5 454.178 250.867   1
   3 -16  -5 68.5422 215.502   1
   3 -16  -4 4430.55 376.502   1
  -3  16   4 4159.51 385.523   1
   3  16  -3 80.0636 124.067   1
   3 -16  -2 1127.99 216.311   1
   3  16  -2 980.041 183.012   1
  -3  16   2 1199.21 228.600   1
   3  16  -1 15.9249 178.358   1
  -3  16   1 74.4872 188.540   1
   3 -16  -1 156.909 170.462   1
  -3 -16   1 29.6959 155.337   1
   3  16   0 35.9632 167.730   1
  -3  16   0 176.955 162.947   1
   3 -16   0 260.866 163.113   1
  -3 -16   0-67.1224 162.644   1
   3  16   1 137.903 204.579   1
  -3  16  -1 54.1314 138.110   1
   3 -16   1 418.204 147.835   1
  -3 -16  -1-92.1227 183.523   1
  -3 -16  -2 873.823 205.930   1
   3  16   2 804.184 220.483   1
  -3  16  -2 889.036 141.367   1
   3  16   3-67.3751 214.752   1
  -3 -16  -3 442.792 228.468   1
   3  16   4 3421.77 358.245   1
  -3 -16  -4 3833.46 344.171   1
   3  16   5 344.443 240.203   1
  -3 -16  -5 69.3256 220.469   1
   3  16   6-50.9433 240.609   1
  -3 -16  -6 406.983 231.048   1
   3  16   7 262.330 261.582   1
  -3 -16  -7 345.179 242.153   1
   3  16   9 247.317 272.729   1
  -3 -16  -9 335.107 243.826   1
   3  16  10 642.832 282.315   1
  -3 -16 -10 314.520 257.509   1
   3  16  11 566.752 286.405   1
  -3 -16 -11-132.722 243.919   1
   3  16  12 543.613 324.124   1
  -3 -16 -12 589.803 287.087   1
   3  16  13 57.5832 288.384   1
  -3 -16 -13-188.972 261.518   1
   3  16  14 606.727 284.249   1
  -3 -16 -14 352.207 245.644   1
   3  16  15 28.8888 318.167   1
  -3 -16 -15 433.971 270.841   1
   3  16  16 893.367 328.580   1
  -3 -16 -16 597.849 300.736   1
   3  16  17 401.163 334.613   1
  -3 -16 -17 54.2898 296.228   1
   3  16  18 483.660 336.418   1
  -3 -16 -18 322.969 299.054   1
   3  16  19 789.267 350.711   1
  -3 -16 -19-53.3453 300.288   1
   3  16  20 862.411 357.350   1
  -3 -16 -20-262.879 303.212   1
   3  16  21 876.003 363.521   1
  -3 -16 -21 568.184 320.620   1
  -3  17  21-84.7458 348.088   1
   3 -17 -21 326.363 287.932   1
  -3  17  20 372.355 355.530   1
   3 -17 -20 412.066 296.558   1
  -3  17  19 379.061 278.911   1
   3 -17 -19 183.449 242.335   1
  -3  17  18 857.919 346.648   1
   3 -17 -18 797.738 302.792   1
  -3  17  17 209.555 355.952   1
   3 -17 -17-161.405 290.647   1
  -3  17  16 1026.30 366.765   1
   3 -17 -16 813.627 301.063   1
  -3  17  14 578.181 340.547   1
   3 -17 -14 81.9644 270.564   1
  -3  17  13 212.866 291.165   1
   3 -17 -13 491.306 254.633   1
  -3  17  12 817.845 322.814   1
   3 -17 -12-108.721 268.595   1
  -3  17  11 423.951 295.433   1
   3 -17 -11 349.134 266.326   1
  -3  17  10 1029.11 332.979   1
   3 -17 -10 1197.89 294.882   1
  -3  17   9 1492.75 343.379   1
   3 -17  -9 2046.31 322.092   1
  -3  17   8 203.705 275.511   1
   3 -17  -8 542.870 246.128   1
  -3  17   7 875.265 280.787   1
   3 -17  -7 303.463 241.210   1
  -3  17   6 3422.84 376.353   1
   3 -17  -6 3050.89 351.493   1
  -3  17   5 4622.58 413.515   1
   3 -17  -5 3795.59 380.812   1
  -3  17   4 172.131 231.558   1
   3 -17  -4 22.6360 212.646   1
  -3  17   3 1523.61 261.980   1
   3 -17  -3 1064.83 243.635   1
  -3  17   2-42.5514 200.800   1
  -3  17   1 649.614 202.302   1
   3  17   1 184.332 196.815   1
   3  17   3 1453.28 262.774   1
  -3 -17  -3 1248.25 251.941   1
   3  17   4 172.190 241.018   1
  -3 -17  -4-22.9793 204.986   1
  -3 -17  -5 4351.33 385.490   1
   3  17   5 3811.95 407.403   1
  -3 -17  -6 3927.24 367.060   1
   3  17   6 3092.11 361.386   1
  -3 -17  -8 25.9466 239.579   1
   3  17   8 720.968 293.461   1
  -3 -17  -9 1346.62 292.740   1
   3  17   9 1947.67 327.254   1
  -3 -17 -10 1767.37 291.449   1
   3  17  10 1287.28 318.107   1
  -3 -17 -11 243.405 261.468   1
   3  17  11 28.8903 264.017   1
  -3 -17 -12 163.478 262.086   1
   3  17  12-116.259 293.595   1
  -3 -17 -13 929.941 295.568   1
   3  17  13 350.020 309.020   1
  -3 -17 -14 604.551 255.388   1
   3  17  14 233.460 271.078   1
  -3 -17 -16 1231.71 320.654   1
   3  17  16 927.340 358.108   1
   3  17  17 201.517 326.413   1
  -3 -17 -18 188.318 269.173   1
   3  17  18 285.064 290.069   1
  -3 -17 -19 159.066 226.718   1
   3  17  19 84.4098 255.777   1
  -3 -17 -20 52.2386 241.710   1
   3  17  20-248.765 285.096   1
   3  17  21-54.0730 301.183   1
  -3  18  20 1154.86 393.885   1
  -3  18  19 466.946 358.556   1
   3 -18 -19-129.519 284.075   1
  -3  18  18 29.7152 316.966   1
   3 -18 -18 237.305 278.054   1
  -3  18  17-361.923 303.065   1
   3 -18 -17-508.256 272.469   1
  -3  18  16 152.607 296.347   1
   3 -18 -16 27.0622 244.673   1
  -3  18  15 184.690 298.925   1
   3 -18 -15 81.8914 255.830   1
  -3  18  13 407.633 342.177   1
   3 -18 -13 468.903 282.632   1
  -3  18  12-125.370 304.987   1
   3 -18 -12 27.5624 247.840   1
  -3  18  11 93.7502 321.011   1
  -3  18  10 1023.10 332.366   1
  -3  18   9 487.116 304.806   1
  -3  18   8 385.323 296.350   1
  -3  18   7 28.9054 266.770   1
   3  18   7 195.966 271.382   1
   3  18   8 313.764 265.155   1
   3  18   9 57.8677 285.414   1
  -3 -18  -9 108.758 249.698   1
   3  18  10 613.994 315.897   1
  -3 -18 -10 1181.76 299.630   1
   3  18  11 589.540 318.977   1
  -3 -18 -11 583.637 279.064   1
   3  18  12 29.5701 284.603   1
  -3 -18 -12 306.767 256.256   1
   3  18  13 355.761 333.239   1
  -3 -18 -13 866.798 310.181   1
   3  18  15-88.2924 319.758   1
  -3 -18 -15-27.7327 275.362   1
   3  18  16 204.182 330.606   1
  -3 -18 -16 54.9874 297.683   1
   3  18  17 317.609 310.359   1
  -3 -18 -17 434.685 280.975   1
   3  18  18 170.668 295.724   1
  -3 -18 -18-134.240 249.032   1
   3  18  19 306.977 343.399   1
  -3 -18 -19 26.4575 281.182   1
   3  18  20 81.9148 354.118   1
  -3 -18 -20 26.0262 304.223   1
   4   0 -27-111.175 273.590   1
  -4   0  26 151.425 291.684   1
   4   0 -26 361.462 283.029   1
  -4   0  25 60.7033 310.747   1
   4   0 -25 387.131 297.399   1
  -4   0  24 1537.56 348.092   1
   4   0 -24 2087.13 350.024   1
  -4   0  23 510.413 285.417   1
   4   0 -23-298.320 245.813   1
  -4   0  22 3577.10 419.608   1
   4   0 -22 4205.41 409.286   1
  -4   0  21 351.643 264.248   1
   4   0 -21-104.639 254.028   1
  -4   0  20 1347.63 315.956   1
   4   0 -20 1100.94 294.065   1
  -4   0  19-195.874 246.163   1
   4   0 -19 149.884 212.266   1
  -4   0  18 2912.44 353.708   1
   4   0 -18 2988.70 338.596   1
  -4   0  17-52.7766 253.391   1
   4   0 -17 353.134 242.957   1
  -4   0  16 2625.10 339.422   1
  -4   0  15 24.5220 215.758   1
   4   0 -15 109.355 213.338   1
  -4   0  14-376.276 223.155   1
   4   0 -14 41.9319 191.184   1
  -4   0  13 112.463 227.248   1
   4   0 -13-220.337 199.363   1
   4   0 -12 18081.8 1137.80   1
  -4   0  12 19881.2 1160.70   1
  -4   0  11 322.356 192.082   1
   4   0 -11-417.089 180.557   1
   4   0 -10 10336.3 673.985   1
  -4   0  10 10933.7 686.083   1
  -4   0   9 52.7016 176.699   1
   4   0  -9-80.8755 170.505   1
   4   0  -8 43128.0 2625.19   1
  -4   0   8 49458.3 2637.61   1
  -4   0   7 242.360 159.963   1
   4   0  -7 254.745 146.614   1
  -4   0   6 30398.2 1708.56   1
   4   0  -6 28810.6 1702.20   1
  -4   0   5-77.8664 131.725   1
   4   0  -5-86.1144 129.758   1
  -4   0   4 33126.9 1963.92   1
   4   0  -4 35499.7 1962.65   1
  -4   0   0 827.966 153.908   1
   4   0   0 747.837 143.571   1
  -4   0  -1 113.567 118.763   1
   4   0   1-40.8338 120.462   1
  -4   0  -4 32070.6 1849.51   1
   4   0   4 32569.9 1854.16   1
  -4   0  -5-71.9322 116.405   1
   4   0   5 162.659 126.936   1
  -4   0  -6 28450.7 1720.90   1
   4   0   6 31606.4 1729.70   1
  -4   0  -7 124.815 141.116   1
   4   0   7 101.160 147.345   1
   4   0   8 48982.3 2674.68   1
  -4   0  -8 44799.0 2667.23   1
  -4   0  -9-90.0463 142.675   1
   4   0   9 32.6967 152.793   1
   4   0  10 10458.5 668.265   1
  -4   0 -10 10442.4 659.871   1
  -4   0 -11 67.9978 141.410   1
   4   0  11 18.0630 156.688   1
   4   0  12 20135.6 1262.27   1
  -4   0 -12 22013.9 1260.77   1
   4   0  13 61.0867 213.728   1
  -4   0 -13-438.892 208.047   1
  -4   0 -14 219.664 188.856   1
   4   0  15 44.8155 189.848   1
   4   0  16 2680.61 318.741   1
  -4   0 -16 2313.75 297.314   1
   4   0  17 223.207 227.223   1
  -4   0 -17 22.9589 203.198   1
   4   0  18 3048.54 359.817   1
  -4   0 -18 3365.81 349.660   1
   4   0  19 735.211 268.303   1
  -4   0 -19 269.434 253.051   1
   4   0  20 1107.87 293.903   1
  -4   0 -20 883.447 280.697   1
   4   0  21 221.312 245.656   1
  -4   0 -21 182.405 267.329   1
   4   0  22 3562.96 398.543   1
  -4   0 -22 4167.22 396.997   1
   4   0  23 28.4737 264.121   1
  -4   0 -23 54.3629 266.307   1
   4   0  24 1498.87 315.396   1
  -4   0 -24 1758.45 328.301   1
   4   0  25 29.0230 290.196   1
  -4   0 -25 304.802 309.342   1
   4   0  26 671.311 316.888   1
  -4   0 -26 224.505 308.089   1
  -4   0 -27 759.892 333.738   1
   4  -1 -28 436.526 322.828   1
  -4   1  27 658.516 310.019   1
   4  -1 -27 384.395 295.284   1
  -4   1  26 1025.99 286.483   1
   4  -1 -26 1044.42 287.001   1
  -4  -1  25 1029.30 316.509   1
   4   1 -25 1088.88 314.442   1
  -4  -1  24 1837.04 330.320   1
  -4   1  24 1490.40 361.561   1
   4   1 -24 1659.17 310.920   1
   4  -1 -24 1683.22 341.696   1
  -4   1  23 150.907 311.267   1
   4  -1 -23-188.537 282.811   1
  -4  -1  22 617.453 280.000   1
   4   1 -22 883.993 273.852   1
  -4  -1  21-116.029 266.633   1
  -4   1  21 146.817 300.610   1
   4   1 -21 419.140 276.415   1
   4  -1 -21 419.443 285.078   1
  -4  -1  20-28.3416 246.889   1
  -4   1  20 399.558 252.826   1
   4   1 -20 230.253 235.291   1
   4  -1 -20 333.673 233.630   1
  -4   1  19-27.9317 283.998   1
   4  -1 -19 225.942 260.027   1
  -4  -1  18 1526.09 299.787   1
   4   1 -18 769.696 255.927   1
  -4  -1  17 1693.49 286.918   1
  -4   1  17 972.390 272.775   1
   4   1 -17 1348.04 263.600   1
   4  -1 -17 1433.42 262.009   1
  -4  -1  16 897.481 271.798   1
   4   1 -16 989.513 251.431   1
   4  -1 -16 1341.50 243.416   1
  -4  -1  15 17492.7 1026.69   1
  -4   1  15 16400.8 1026.25   1
   4   1 -15 16312.1 1007.34   1
   4  -1 -15 15013.4 1004.64   1
  -4   1  14 22264.4 1409.36   1
  -4  -1  14 24300.0 1407.36   1
   4  -1 -14 23077.1 1401.85   1
   4   1 -14 23746.1 1397.17   1
  -4   1  13 7310.48 541.401   1
   4  -1 -13 7724.82 528.229   1
  -4  -1  12 2557.01 282.470   1
   4   1 -12 2845.29 273.429   1
  -4  -1  11 2580.51 263.272   1
  -4   1  11 2670.48 279.124   1
   4   1 -11 2106.08 248.307   1
   4  -1 -11 2005.71 248.782   1
  -4  -1  10 8110.45 538.049   1
  -4   1  10 8252.86 558.199   1
   4   1 -10 8168.38 536.913   1
   4  -1 -10 7703.28 540.342   1
  -4   1   9 55.2685 149.398   1
  -4  -1   9 351.884 171.162   1
   4  -1  -9 333.956 144.136   1
   4   1  -9 187.729 151.366   1
  -4   1   8 1475.18 205.502   1
  -4  -1   8 2045.63 213.687   1
   4  -1  -8 2185.43 211.807   1
   4   1  -8 1723.40 193.848   1
  -4   1   7 920.043 190.617   1
  -4  -1   7 1538.61 182.427   1
   4  -1  -7 1325.69 188.269   1
   4   1  -7 1116.35 168.272   1
   4   1  -6 1600.32 176.467   1
   4  -1  -6 1469.39 198.578   1
  -4  -1   6 1887.20 184.858   1
  -4   1   6 1677.34 210.192   1
  -4  -1   5 5615.69 409.974   1
   4   1  -5 6291.65 411.539   1
  -4   1   5 6053.02 429.947   1
   4  -1  -4 8666.67 567.962   1
   4   1  -4 9448.75 566.770   1
  -4  -1   4 9056.60 567.281   1
  -4   1   4 9716.94 575.491   1
   4  -1  -3 37718.1 2181.18   1
  -4   1   3 38817.6 2183.24   1
   4  -1   0 78.6907 113.888   1
  -4   1   0-20.4065 115.047   1
  -4   1  -1 10362.8 627.441   1
   4  -1   1 10328.5 627.395   1
  -4   1  -2 57936.8 3324.81   1
   4  -1   2 59888.8 3326.87   1
  -4  -1  -3 40046.8 2244.73   1
   4   1   3 38654.9 2243.76   1
  -4  -1  -4 9542.35 613.229   1
   4   1   4 10465.6 618.128   1
  -4   1  -5 5960.18 385.235   1
  -4  -1  -5 5666.28 386.576   1
   4  -1   5 5668.66 382.436   1
   4   1   5 5470.63 391.759   1
  -4  -1  -6 1523.24 183.489   1
  -4   1  -6 1561.41 175.184   1
   4  -1   6 1952.92 186.277   1
   4   1   6 1590.34 201.138   1
  -4  -1  -7 1266.55 183.137   1
  -4   1  -7 1101.64 166.541   1
   4   1   7 1209.23 190.675   1
   4  -1   7 1129.03 172.351   1
   4  -1   8 2116.92 205.811   1
   4   1   8 1400.22 212.049   1
  -4  -1  -8 1361.54 194.018   1
  -4   1  -8 2104.22 195.134   1
  -4   1  -9 58.3652 135.573   1
  -4  -1  -9 467.025 158.031   1
   4  -1   9 251.585 142.628   1
   4   1   9 426.331 160.921   1
   4   1  10 7571.52 526.421   1
   4  -1  10 7947.06 518.691   1
  -4  -1 -10 7763.67 521.630   1
  -4   1 -10 7772.30 508.312   1
  -4  -1 -11 1620.93 221.232   1
  -4   1 -11 1725.11 209.095   1
   4   1  11 1854.44 224.587   1
   4  -1  11 2336.97 241.448   1
  -4   1 -12 2232.31 231.699   1
   4   1  13 7697.72 546.215   1
  -4  -1 -13 8063.89 542.709   1
   4   1  14 21896.1 1323.86   1
   4  -1  14 22278.4 1324.01   1
  -4  -1 -14 21770.7 1317.17   1
   4  -1  15 15297.4 961.538   1
   4   1  15 15461.1 966.915   1
   4  -1  16 675.090 230.144   1
   4   1  16 1231.42 276.003   1
  -4   1 -16 1103.72 231.631   1
  -4  -1 -16 874.209 237.208   1
   4   1  17 1158.28 243.266   1
   4  -1  17 1708.83 265.808   1
  -4   1 -17 1266.08 247.375   1
   4  -1  18 1890.26 288.504   1
  -4   1 -18 1732.82 288.032   1
   4   1  19 397.699 269.504   1
  -4  -1 -19 836.253 273.324   1
   4  -1  20 295.017 253.326   1
   4   1  20 355.140 278.477   1
  -4   1 -20 300.867 246.962   1
  -4  -1 -20-176.149 265.980   1
   4  -1  21 27.5449 271.075   1
   4   1  21-111.113 273.980   1
  -4  -1 -21 260.681 275.857   1
  -4   1 -21-51.9127 254.872   1
   4  -1  22 224.045 281.196   1
  -4   1 -22 266.772 277.572   1
  -4  -1 -22 1013.21 315.288   1
   4   1  23 28.4078 290.235   1
  -4  -1 -23 1222.85 322.988   1
   4  -1  24 1070.17 332.251   1
   4   1  24 2038.36 349.447   1
  -4   1 -24 1628.40 335.747   1
   4  -1  25 817.847 316.534   1
   4   1  25 1154.69 323.173   1
  -4   1 -25 976.751 328.070   1
  -4  -1 -25 1485.52 331.559   1
   4   1  26 837.682 287.742   1
  -4  -1 -26 470.481 264.851   1
   4   1  27 376.183 278.060   1
  -4  -1 -27 722.933 295.242   1
  -4   2  28 263.948 314.790   1
   4  -2 -28 215.170 309.143   1
  -4   2  26 150.526 264.918   1
   4  -2 -26 81.4860 252.657   1
  -4  -2  25 60.4100 311.526   1
  -4   2  25 364.383 293.464   1
   4   2 -25 28.1178 300.422   1
   4  -2 -25-135.439 264.208   1
  -4  -2  24-120.021 272.672   1
  -4   2  24-242.148 313.431   1
   4   2 -24 305.644 285.394   1
   4  -2 -24 135.096 302.027   1
  -4  -2  23 593.119 297.293   1
  -4   2  23-90.3123 313.869   1
   4   2 -23 27.3533 259.716   1
   4  -2 -23 429.714 307.161   1
  -4  -2  22 1629.80 318.031   1
  -4   2  22 1860.66 304.944   1
   4   2 -22 1851.43 321.440   1
   4  -2 -22 1167.86 268.947   1
  -4  -2  21-28.5732 263.719   1
  -4   2  21-260.580 302.831   1
   4   2 -21 445.860 258.121   1
   4  -2 -21-26.3281 276.462   1
  -4  -2  20 751.856 287.975   1
  -4   2  20 1567.23 287.799   1
   4  -2 -20 647.635 254.833   1
   4   2 -20 1098.86 264.678   1
  -4   2  19 1481.51 322.308   1
  -4  -2  19 2000.63 312.585   1
   4   2 -19 1439.21 287.780   1
  -4  -2  18 156.935 256.265   1
   4  -2 -18-124.486 235.551   1
   4   2 -18 144.009 234.630   1
  -4   2  17 555.003 232.762   1
  -4  -2  17-50.4478 238.304   1
   4  -2 -17-169.713 199.418   1
   4   2 -17 578.326 230.947   1
  -4   2  16 2694.18 319.108   1
  -4  -2  16 2762.52 323.268   1
   4  -2 -16 2636.03 309.767   1
   4   2 -16 3399.48 321.304   1
  -4  -2  15 11620.6 704.982   1
  -4   2  15 9679.39 698.460   1
   4  -2 -15 10037.1 688.049   1
   4   2 -15 10182.2 680.452   1
  -4   2  14 6267.55 506.103   1
  -4  -2  14 7049.13 513.993   1
   4   2 -14 7541.88 502.606   1
   4  -2 -14 6844.55 499.924   1
  -4   2  13 344.709 240.120   1
  -4  -2  13 354.402 210.706   1
   4  -2 -13 610.768 226.364   1
   4   2 -13 692.810 210.232   1
  -4  -2  12 10487.5 655.078   1
  -4   2  12 8834.68 653.048   1
   4   2 -12 10423.8 651.265   1
   4  -2 -12 10064.0 655.368   1
   4   2 -11-137.497 160.005   1
  -4   2  10 18008.2 1067.53   1
  -4  -2  10 17834.9 1050.43   1
   4  -2 -10 16358.1 1048.83   1
   4   2 -10 17555.7 1045.41   1
   4  -2  -9 977.403 177.939   1
   4   2  -9 1520.10 182.986   1
  -4   2   9 1158.21 201.082   1
  -4  -2   9 1687.20 194.545   1
   4  -2  -8 292.748 161.027   1
   4   2  -8 394.028 133.766   1
  -4   2   8 377.216 176.401   1
  -4  -2   8 404.363 147.516   1
   4  -2  -7 16265.7 975.701   1
  -4   2   7 17129.4 986.321   1
   4   2  -7 16036.4 967.383   1
  -4  -2   7 15988.8 970.092   1
   4  -2  -6 20395.7 1254.55   1
  -4  -2   6 21487.2 1249.36   1
  -4   2   6 21289.3 1263.32   1
   4   2  -6 22352.0 1248.83   1
   4   2  -5 928.769 143.163   1
   4  -2  -5 1080.71 168.789   1
  -4  -2   5 979.287 154.693   1
  -4   2   5 1173.42 180.173   1
   4  -2  -4 41797.0 2372.26   1
  -4   2   4 41361.0 2376.22   1
   4  -2  -3 1523.90 172.641   1
  -4   2   3 1232.95 177.559   1
   4  -2   0 75195.3 4158.57   1
  -4   2   0 72535.7 4158.03   1
  -4   2  -1 37271.2 2089.63   1
   4  -2   1 36147.0 2088.95   1
   4  -2   2 20322.8 1159.56   1
  -4  -2  -2 18659.5 1163.78   1
  -4   2  -2 19487.0 1157.93   1
   4   2   2 21435.5 1167.16   1
  -4  -2  -3 1447.91 182.155   1
   4   2   3 1737.95 187.186   1
  -4  -2  -4 40914.4 2314.95   1
   4   2   4 40204.4 2316.72   1
  -4  -2  -5 1387.31 163.647   1
  -4   2  -5 1496.02 167.469   1
   4  -2   5 867.263 150.053   1
   4   2   5 1404.92 171.586   1
  -4  -2  -6 20669.9 1251.69   1
  -4   2  -6 22277.6 1244.71   1
   4  -2   6 21032.9 1245.03   1
   4   2   6 21386.3 1254.58   1
  -4   2  -7 17403.9 980.509   1
  -4  -2  -7 15805.0 992.496   1
   4  -2   7 17459.2 988.662   1
   4   2   7 15491.3 996.485   1
   4  -2   8 395.682 138.867   1
   4   2   8 684.597 184.458   1
  -4  -2  -8 583.886 172.117   1
  -4   2  -8 296.979 135.503   1
  -4  -2  -9 1337.50 191.227   1
  -4   2  -9 1622.46 177.774   1
   4  -2   9 1165.06 174.673   1
   4   2   9 1117.86 205.810   1
   4   2  10 17563.4 1038.63   1
  -4   2 -10 16377.6 1021.86   1
  -4  -2 -10 17698.5 1034.43   1
  -4   2 -11 110.634 138.262   1
   4  -2  11-184.401 171.121   1
   4   2  12 9675.13 649.746   1
   4  -2  12 9254.36 632.226   1
  -4  -2 -12 10385.0 641.772   1
  -4   2 -13 378.534 181.259   1
  -4  -2 -13 260.845 217.321   1
   4   2  13 278.992 218.625   1
   4  -2  13 518.595 217.847   1
   4   2  14 6097.74 478.459   1
  -4  -2 -14 6977.97 480.048   1
   4  -2  15 9991.20 681.481   1
   4   2  15 10325.4 697.187   1
   4  -2  16 2713.86 321.201   1
   4   2  16 2578.61 322.628   1
  -4   2 -16 3225.48 310.605   1
  -4  -2 -16 3256.40 318.046   1
   4  -2  17-48.1753 229.048   1
  -4   2 -17-110.848 199.959   1
  -4  -2 -17-141.574 192.624   1
   4   2  18 813.287 281.039   1
   4  -2  18 472.193 251.940   1
  -4  -2 -18 557.226 248.755   1
  -4   2 -18 207.977 214.412   1
   4  -2  19 1554.11 291.394   1
   4   2  19 1551.48 312.449   1
  -4   2 -19 1721.55 277.595   1
  -4  -2 -19 2380.80 316.152   1
   4  -2  20 773.248 268.527   1
   4   2  20 137.436 289.887   1
  -4   2 -20 902.377 247.950   1
  -4  -2 -20 1062.58 289.666   1
   4  -2  21 273.186 258.132   1
   4   2  21 111.527 275.294   1
  -4  -2 -21 522.900 279.616   1
  -4   2 -21 51.8776 231.078   1
   4   2  22 1352.78 320.570   1
   4  -2  22 1869.92 313.388   1
  -4   2 -22 1230.62 301.806   1
  -4  -2 -22 1413.46 308.500   1
   4  -2  23 28.5396 280.266   1
   4   2  23 226.960 271.003   1
  -4   2 -23 27.2448 276.403   1
  -4  -2 -23 27.1177 258.430   1
   4  -2  24 522.398 298.923   1
   4   2  24 114.411 246.211   1
  -4   2 -24-110.845 281.343   1
  -4  -2 -24 326.819 250.980   1
   4   2  25 258.154 283.632   1
  -4   2 -25 1015.92 318.824   1
  -4  -2 -25 327.821 292.619   1
   4   2  26 486.850 301.393   1
  -4  -2 -26-191.981 305.608   1
   4   2  28 284.147 317.342   1
  -4  -2 -28 190.739 315.729   1
  -4   3  29-28.4933 256.211   1
   4  -3 -29-52.2283 279.003   1
  -4   3  28 436.454 261.956   1
   4  -3 -28 396.930 276.635   1
  -4   3  27 207.272 268.374   1
   4  -3 -27-186.978 247.765   1
  -4   3  26 1262.03 329.728   1
   4  -3 -26 1420.05 314.780   1
  -4   3  25 512.264 334.366   1
   4  -3 -25 161.320 302.090   1
  -4   3  24 1235.99 357.079   1
   4  -3 -24 645.343 322.730   1
  -4  -3  23 500.318 292.440   1
  -4   3  23-297.409 285.649   1
   4   3 -23 548.337 277.781   1
   4  -3 -23 160.339 268.475   1
  -4  -3  22 604.943 283.770   1
  -4   3  22 527.930 302.715   1
   4   3 -22 348.717 260.817   1
   4  -3 -22 213.296 266.845   1
  -4  -3  21 2737.94 357.818   1
   4   3 -21 3005.69 353.085   1
   4  -3 -20 4147.81 388.951   1
  -4   3  20 3725.46 405.386   1
  -4  -3  19 239.041 261.179   1
  -4   3  19 251.705 286.421   1
   4   3 -19 245.774 236.831   1
   4  -3 -19 282.133 276.450   1
  -4  -3  18 461.267 236.329   1
  -4   3  18 27.2951 280.136   1
   4   3 -18 189.665 217.596   1
   4  -3 -18 302.093 250.352   1
  -4  -3  17 1109.06 259.180   1
  -4   3  17 1039.34 253.204   1
   4   3 -17 1093.93 249.461   1
   4   3 -16 10257.8 669.463   1
   4  -3 -16 9183.12 671.729   1
  -4  -3  16 10599.7 689.085   1
  -4   3  16 10012.3 687.098   1
   4  -3 -15 6677.40 483.980   1
   4   3 -15 6438.50 472.990   1
  -4  -3  15 6457.54 484.654   1
  -4   3  15 5962.16 487.801   1
  -4   3  14 753.674 212.253   1
   4  -3 -14 985.659 208.278   1
  -4   3  13-46.8208 234.564   1
  -4  -3  13 240.579 188.411   1
   4  -3 -13 302.032 223.951   1
   4   3 -13 18.7659 175.945   1
   4   3 -12 4119.72 376.936   1
   4  -3 -12 5473.00 404.498   1
  -4   3  12 5684.75 421.482   1
  -4  -3  12 5171.75 390.917   1
   4  -3 -11 6670.99 478.394   1
  -4   3  11 5647.48 473.796   1
  -4  -3  11 6575.09 447.304   1
  -4  -3  10 330.549 163.111   1
  -4   3  10 765.051 214.939   1
   4   3 -10 559.377 168.036   1
   4  -3 -10 880.527 202.124   1
  -4   3   9 279.316 201.560   1
   4   3  -9 87.2611 128.303   1
   4  -3  -9 513.960 184.385   1
  -4   3   8 2264.20 254.144   1
  -4  -3   8 2628.28 228.584   1
   4  -3  -8 2260.24 234.101   1
   4   3  -8 2552.77 220.673   1
  -4   3   7 8206.93 549.383   1
   4  -3  -7 7994.01 537.453   1
   4   3  -7 8638.91 520.636   1
  -4  -3   7 8153.37 524.535   1
  -4   3   6 20560.8 1263.79   1
  -4  -3   6 20865.7 1244.71   1
   4   3  -6 22164.4 1245.19   1
   4  -3  -6 21943.2 1259.28   1
  -4  -3   5 228.461 115.060   1
   4   3  -5 190.145 113.884   1
  -4   3   5 254.980 152.641   1
   4  -3  -5 223.117 137.779   1
   4  -3  -4 20477.2 1197.66   1
  -4   3   4 20415.9 1203.64   1
   4  -3  -3 1936.60 195.908   1
  -4   3   3 2024.49 203.127   1
  -4   3   2 6693.68 454.877   1
   4  -3  -2 7469.47 453.483   1
  -4   3  -1 5977.74 379.996   1
   4  -3   1 5688.55 376.546   1
   4   3   2 7810.25 482.111   1
  -4  -3  -2 7896.18 482.295   1
   4  -3   2 7249.91 466.698   1
  -4   3  -2 7139.53 465.394   1
  -4  -3  -3 1758.47 203.478   1
  -4   3  -3 1709.41 171.662   1
   4  -3   3 2119.46 183.392   1
   4   3   3 1491.31 203.343   1
  -4  -3  -4 20335.9 1184.90   1
   4   3   4 20130.8 1189.51   1
  -4  -3  -5 80.6614 126.063   1
   4   3   5 323.014 144.541   1
   4  -3   6 21795.7 1301.72   1
   4   3   6 22937.8 1322.74   1
  -4  -3  -6 23868.1 1321.52   1
  -4   3  -6 21917.4 1300.69   1
   4  -3   7 8236.56 530.940   1
   4   3   7 8181.08 553.791   1
  -4   3  -7 9003.63 526.202   1
  -4  -3  -7 8309.35 547.403   1
   4   3   8 2342.13 249.301   1
  -4   3  -8 2447.75 209.564   1
  -4  -3  -8 2144.41 236.702   1
   4  -3   9 390.454 142.260   1
   4   3   9 365.411 167.609   1
  -4   3  -9 431.709 135.608   1
  -4  -3  -9 452.851 158.798   1
   4   3  10 511.248 153.838   1
   4  -3  10 278.468 156.930   1
  -4  -3 -10 622.107 146.582   1
   4  -3  11 5833.91 416.844   1
  -4   3 -11 6035.62 409.025   1
   4   3  12 5444.99 421.668   1
   4  -3  12 5062.66 389.320   1
  -4   3 -12 5288.00 382.349   1
  -4  -3 -12 5327.23 406.712   1
   4  -3  13 241.540 177.738   1
   4   3  13 241.938 211.298   1
  -4  -3 -13 102.701 191.259   1
  -4   3 -13 139.565 165.337   1
   4  -3  14 887.752 205.236   1
   4   3  14 1213.93 262.330   1
  -4   3 -14 443.115 194.596   1
  -4  -3 -14 770.427 230.633   1
   4  -3  15 7135.94 493.225   1
   4   3  15 6338.35 496.603   1
   4   3  16 8485.74 629.100   1
   4  -3  16 8555.05 608.838   1
  -4   3 -16 8373.87 598.249   1
  -4  -3 -16 10105.6 630.973   1
   4  -3  17 918.357 240.030   1
  -4   3 -17 1244.79 236.744   1
   4  -3  18 366.762 236.713   1
   4   3  18 106.076 268.818   1
  -4   3 -18-250.293 221.361   1
   4  -3  19 433.187 239.008   1
  -4   3 -19 119.266 233.530   1
  -4  -3 -19 599.522 275.605   1
   4   3  20 4809.93 466.799   1
   4  -3  21 3551.31 365.122   1
  -4   3 -21 3104.79 356.084   1
   4   3  22-253.788 275.640   1
   4  -3  22 306.458 280.223   1
  -4   3 -22 186.601 273.797   1
  -4  -3 -22-160.067 261.363   1
   4  -3  23 228.349 283.696   1
   4   3  23 84.9925 248.178   1
  -4   3 -23 218.191 275.224   1
  -4  -3 -23 378.692 242.265   1
   4   3  24 1054.13 292.111   1
  -4  -3 -24 867.401 297.710   1
   4   3  25 142.525 307.726   1
  -4  -3 -25 352.603 306.118   1
   4   3  26 1760.05 362.150   1
  -4  -3 -26 1623.06 359.715   1
   4   3  27 338.716 307.986   1
  -4  -3 -27 81.2691 301.447   1
   4   3  28-168.212 255.508   1
  -4  -3 -28 376.005 260.219   1
  -4  -3 -29 344.962 326.521   1
  -4   4  29 563.994 332.707   1
   4  -4 -29 384.548 327.896   1
  -4   4  28 57.7669 321.757   1
  -4   4  27 265.390 336.447   1
   4  -4 -27 446.724 330.733   1
  -4   4  25 209.556 329.975   1
   4  -4 -25-240.212 300.410   1
  -4   4  24 653.601 279.794   1
   4  -4 -24 400.193 250.965   1
  -4  -4  23 1254.84 305.596   1
  -4   4  23 1414.15 340.218   1
   4   4 -23 1015.10 302.419   1
   4  -4 -23 883.431 304.196   1
  -4   4  22 1290.98 336.579   1
  -4  -4  22 1455.27 301.418   1
   4   4 -22 964.635 277.370   1
  -4  -4  21-55.4748 259.665   1
   4  -4 -21 370.998 231.668   1
   4   4 -21 442.728 249.798   1
  -4   4  20 1024.70 328.319   1
  -4  -4  20 1585.59 287.201   1
   4  -4 -20 866.172 312.945   1
   4   4 -20 1084.47 274.970   1
  -4   4  19 2524.67 308.728   1
  -4  -4  19 2568.26 310.940   1
   4  -4 -19 1654.96 277.103   1
   4   4 -19 2020.87 301.196   1
  -4   4  18 1432.74 328.447   1
  -4  -4  18 1771.85 281.696   1
   4  -4 -18 2513.85 332.329   1
   4   4 -18 2130.37 280.817   1
  -4   4  17 672.238 268.448   1
  -4  -4  17 478.490 243.295   1
   4  -4 -17 721.837 261.328   1
   4   4 -17 246.826 214.636   1
  -4  -4  16 8595.61 598.879   1
   4   4 -16 8525.55 595.477   1
  -4  -4  15 173.539 207.894   1
  -4   4  15 178.565 218.900   1
   4  -4 -15 188.813 206.098   1
   4   4 -15 142.498 191.414   1
  -4   4  14 1952.82 307.910   1
  -4  -4  14 2461.72 276.377   1
   4   4 -14 2717.49 279.338   1
   4  -4 -14 2743.81 304.490   1
   4  -4 -13 4326.07 386.269   1
   4   4 -13 3960.15 352.368   1
  -4   4  13 4320.04 411.872   1
  -4  -4  13 5125.72 376.686   1
  -4   4  12 1220.82 246.979   1
  -4  -4  12 944.301 195.755   1
   4  -4 -12 911.469 216.928   1
   4   4 -12 906.040 193.859   1
  -4   4  11 552.048 227.792   1
  -4  -4  11 981.370 179.650   1
   4  -4 -11 426.623 204.367   1
   4   4 -11 369.946 168.780   1
   4   4 -10 4657.34 342.642   1
  -4  -4  10 4710.96 345.894   1
  -4  -4   9 6821.15 459.146   1
  -4   4   9 7442.10 502.093   1
   4  -4  -9 6864.46 484.459   1
   4  -4  -8 346.957 172.058   1
  -4  -4   8 373.257 129.020   1
  -4   4   8 273.691 186.526   1
   4   4  -8 622.140 129.278   1
   4  -4  -7 5592.66 386.393   1
  -4   4   7 5321.80 396.777   1
   4   4  -7 4871.24 348.174   1
   4  -4  -6 45107.4 2626.88   1
  -4   4   6 47737.3 2635.70   1
   4   4  -6 45698.5 2611.01   1
  -4  -4   6 45730.5 2612.48   1
  -4   4   5 18344.5 1015.62   1
   4  -4  -5 15645.2 1002.08   1
  -4   4   4 18684.1 1133.38   1
   4  -4  -4 19638.3 1130.78   1
  -4   4   3 649.396 152.691   1
   4  -4  -3 341.168 128.144   1
   4  -4  -2 7706.28 501.182   1
  -4   4   2 8188.67 507.592   1
  -4   4   1 67.6032 124.851   1
   4  -4  -1-54.5594 122.395   1
   4  -4   1 59.2314 107.952   1
  -4   4  -1 237.145 116.352   1
  -4  -4  -1-23.0027 126.867   1
   4   4   1 71.2420 128.145   1
   4   4   2 8894.95 532.314   1
  -4   4  -2 8661.72 516.269   1
   4  -4   2 7614.89 514.522   1
  -4  -4  -2 8239.05 526.739   1
   4  -4   3 347.385 113.620   1
  -4  -4  -3 479.538 133.406   1
   4   4   3 228.847 134.407   1
  -4   4  -3 540.331 114.320   1
   4  -4   4 19732.9 1098.43   1
  -4   4  -4 18831.1 1092.37   1
  -4  -4  -4 17895.2 1105.33   1
   4   4   4 18757.9 1117.02   1
  -4  -4  -5 16710.3 1012.71   1
   4   4   5 17334.3 1016.75   1
  -4  -4  -6 47773.7 2762.56   1
   4   4   6 49170.1 2768.77   1
  -4   4  -7 5100.04 323.274   1
  -4  -4  -7 4067.76 330.423   1
   4  -4   7 4586.24 321.529   1
   4   4   7 4582.40 344.059   1
  -4  -4  -8 82.1211 162.301   1
   4   4   8 126.826 185.145   1
   4  -4   8 461.605 134.648   1
   4   4   9 6411.26 466.190   1
   4  -4   9 6622.53 433.188   1
  -4  -4  -9 6028.78 451.846   1
  -4   4  -9 6749.21 425.424   1
   4  -4  10 3750.64 315.224   1
  -4   4 -10 4839.20 321.369   1
   4  -4  11 402.217 149.304   1
   4   4  11 538.086 197.688   1
  -4   4 -11 423.607 146.957   1
  -4  -4 -11 369.054 180.826   1
   4  -4  12 1103.85 187.087   1
   4   4  12 997.283 235.591   1
  -4  -4 -12 870.022 214.670   1
  -4   4 -12 980.034 188.939   1
   4   4  13 4263.67 381.071   1
   4  -4  13 4640.26 352.295   1
  -4   4 -13 4896.28 356.701   1
  -4  -4 -13 3887.02 364.111   1
  -4  -4 -14 2205.76 294.407   1
  -4   4 -14 2153.06 248.925   1
   4   4  14 1847.97 297.176   1
   4  -4  14 2367.90 264.870   1
  -4  -4 -15 523.595 233.433   1
   4   4  15 24.4953 260.223   1
  -4   4 -16 9148.39 607.754   1
   4  -4  16 8758.49 611.277   1
   4   4  17 210.441 245.503   1
   4  -4  17 344.658 231.906   1
  -4  -4 -17-48.2163 227.823   1
  -4   4 -17 342.325 207.095   1
   4  -4  18 726.048 256.354   1
   4   4  18 1094.64 275.820   1
  -4   4 -18 1798.00 258.419   1
  -4  -4 -18 1507.10 283.099   1
   4   4  19 1412.83 316.103   1
   4  -4  19 2442.21 313.972   1
  -4   4 -19 1422.10 276.503   1
  -4  -4 -19 2298.70 313.575   1
   4  -4  20 443.132 239.821   1
   4   4  20 1217.66 307.560   1
  -4  -4 -20 1262.61 302.617   1
  -4   4 -20 1040.57 263.098   1
   4   4  21 533.014 314.196   1
  -4  -4 -21 1339.32 325.476   1
   4   4  22 620.712 309.715   1
   4  -4  22 666.707 271.534   1
  -4   4 -22 1434.21 279.328   1
  -4  -4 -22 1146.44 314.946   1
   4   4  23 1187.52 296.033   1
  -4   4 -23 1666.00 311.390   1
  -4  -4 -23 1159.89 289.320   1
   4   4  25 509.633 311.949   1
  -4  -4 -25 942.314 328.476   1
   4   4  26 534.531 316.992   1
  -4  -4 -26 26.7874 310.475   1
   4   4  27 446.518 287.523   1
  -4  -4 -27 588.788 285.239   1
   4   4  29-136.078 314.282   1
  -4  -4 -29 547.946 342.052   1
  -4   5  28-85.4816 298.260   1
   4  -5 -28 487.694 316.439   1
  -4   5  27 174.913 275.967   1
   4  -5 -27 181.709 276.458   1
  -4   5  26-88.4341 256.410   1
   4  -5 -26 52.5316 236.803   1
  -4   5  25 58.8545 309.605   1
   4  -5 -25 52.8227 282.186   1
  -4   5  24 146.810 326.241   1
   4  -5 -24 1092.88 328.505   1
  -4   5  23-29.3995 306.881   1
   4  -5 -23 106.733 291.492   1
  -4   5  22 873.638 286.397   1
  -4  -5  22 1384.87 302.228   1
   4  -5 -22 881.025 270.888   1
  -4   5  21 840.090 337.869   1
   4  -5 -21 1036.93 321.440   1
  -4  -5  20 2142.24 314.019   1
   4   5 -20 2638.84 313.444   1
  -4   5  19 423.606 310.060   1
  -4  -5  19 330.776 249.281   1
   4  -5 -19 312.149 299.179   1
   4   5 -19 191.570 230.945   1
  -4  -5  18 7904.66 523.659   1
  -4   5  18 6125.75 527.901   1
   4   5 -18 6427.84 503.299   1
   4  -5 -18 6026.86 514.407   1
   4  -5 -17 427.714 254.795   1
   4   5 -17 592.204 219.627   1
  -4  -5  17 255.643 218.577   1
  -4   5  17 489.617 264.011   1
   4  -5 -16 147.676 249.341   1
   4   5 -16 166.707 203.475   1
  -4   5  16 266.033 264.318   1
  -4  -5  16 154.899 199.749   1
   4  -5 -15 3669.34 373.421   1
  -4   5  15 3450.18 384.708   1
   4   5 -14 1403.02 220.410   1
   4  -5 -14 1048.23 276.993   1
  -4  -5  14 1090.35 219.164   1
  -4   5  14 1386.14 301.551   1
   4  -5 -13 10935.5 720.181   1
  -4   5  13 9760.40 719.830   1
   4   5 -13 10961.9 693.201   1
  -4  -5  13 11442.0 700.953   1
   4  -5 -12 14678.6 959.617   1
  -4  -5  12 16054.8 943.154   1
  -4   5  12 13558.8 962.911   1
   4   5 -12 16836.2 939.773   1
   4   5 -11 1861.07 210.048   1
  -4  -5  11 1774.71 207.721   1
  -4   5  11 1747.54 261.098   1
   4  -5 -11 1314.39 238.984   1
   4   5 -10 229.394 146.542   1
  -4  -5  10 147.648 147.747   1
  -4   5  10 239.076 221.062   1
   4  -5 -10-119.849 194.513   1
   4   5  -9 79.6720 121.112   1
   4  -5  -9 303.394 193.836   1
  -4  -5   9 177.046 124.193   1
  -4   5   9 377.392 211.140   1
   4  -5  -8 66763.5 3998.04   1
  -4  -5   8 69644.1 3981.35   1
  -4   5   8 75491.9 4016.52   1
   4   5  -8 71124.0 3980.15   1
   4  -5  -7 561.338 164.870   1
  -4  -5   7 557.415 136.947   1
  -4   5   7 192.113 171.416   1
  -4  -5   6 10157.0 648.523   1
   4   5  -6 10706.1 646.215   1
   4  -5  -6 11171.5 673.210   1
  -4   5   6 11014.9 682.835   1
   4  -5  -5 3782.25 287.508   1
  -4   5   5 3194.32 290.933   1
   4  -5  -4 29811.2 1744.74   1
  -4   5   4 30713.4 1751.28   1
   4  -5  -3 16213.1 949.636   1
  -4   5   3 15686.8 952.705   1
   4  -5  -2 86646.0 4784.72   1
  -4   5   2 83174.7 4785.35   1
   4  -5  -1 9257.52 549.491   1
  -4   5   1 8485.26 550.186   1
  -4  -5   0 79.8915 117.356   1
   4   5   0 117.953 110.371   1
  -4  -5  -1 8957.06 566.349   1
   4   5   1 9324.30 572.153   1
   4  -5   2 85400.3 4649.16   1
  -4   5  -2 83182.1 4650.62   1
  -4  -5  -2 80801.2 4659.55   1
   4   5   2 80371.3 4662.23   1
   4  -5   3 15918.1 927.761   1
  -4  -5  -3 14941.5 939.218   1
   4   5   3 16330.1 950.803   1
  -4   5  -3 16237.1 928.721   1
  -4  -5  -4 28032.4 1706.28   1
   4   5   4 28320.2 1709.00   1
  -4   5  -4 31265.1 1687.11   1
   4   5   5 3870.13 304.677   1
   4  -5   5 3780.24 260.702   1
  -4   5  -5 3208.49 252.311   1
  -4  -5  -5 3865.71 296.749   1
   4   5   6 10693.3 633.250   1
  -4  -5  -6 9014.17 617.258   1
   4   5   7 338.717 184.027   1
  -4  -5  -7 794.507 180.941   1
   4  -5   8 71344.7 3935.38   1
   4   5   8 68311.8 3959.48   1
  -4  -5  -8 70436.0 3955.71   1
  -4   5  -8 68503.5 3932.16   1
   4  -5   9 286.885 136.710   1
  -4   5  -9 341.243 129.914   1
   4  -5  10 294.075 131.093   1
   4   5  10 122.404 163.629   1
  -4   5 -10 242.719 120.571   1
  -4  -5 -10 153.001 147.143   1
   4   5  11 1583.61 252.035   1
   4  -5  11 1506.44 189.279   1
  -4   5 -11 1843.46 190.317   1
  -4  -5 -11 1616.98 246.340   1
   4  -5  12 14603.3 893.220   1
   4   5  12 14165.1 918.275   1
  -4   5 -12 14408.2 887.278   1
  -4  -5 -12 15650.7 916.292   1
   4   5  13 10566.3 733.789   1
   4  -5  13 10574.8 698.057   1
  -4   5 -13 12231.6 699.577   1
  -4  -5 -13 10359.0 720.521   1
   4   5  14 1125.11 282.247   1
   4  -5  14 1107.02 203.420   1
   4  -5  15 4670.66 365.572   1
  -4  -5 -15 4236.49 395.146   1
  -4   5 -15 5116.39 360.084   1
   4   5  16 233.544 267.170   1
  -4  -5 -16 47.7513 237.162   1
   4  -5  17 963.248 227.464   1
   4   5  17 745.779 291.325   1
  -4  -5 -17 877.725 274.415   1
  -4   5 -17 689.007 202.194   1
  -4  -5 -18 7602.15 561.478   1
  -4   5 -18 6838.31 526.061   1
   4   5  18 7090.05 577.364   1
   4  -5  18 7604.05 539.338   1
   4  -5  19 74.0468 224.920   1
   4   5  19 383.019 274.624   1
  -4  -5 -19 76.2792 254.137   1
  -4   5 -19-164.322 223.718   1
   4  -5  20 2078.67 308.610   1
  -4   5 -20 1872.60 304.003   1
   4   5  21 28.1226 274.227   1
   4  -5  21 614.117 251.388   1
  -4   5 -21-153.243 239.933   1
  -4  -5 -21 817.590 279.115   1
  -4   5 -22 1349.60 292.582   1
  -4  -5 -22 1201.58 322.042   1
   4   5  23 817.812 313.609   1
   4   5  24 508.296 256.172   1
  -4  -5 -24-53.6248 232.143   1
   4   5  25 196.770 296.826   1
  -4  -5 -25 427.346 303.167   1
   4   5  26 334.389 325.302   1
  -4  -5 -26 636.224 338.192   1
   4   5  27-110.330 280.976   1
  -4  -5 -27 26.4232 288.649   1
   4   5  28-27.2628 274.265   1
  -4  -5 -28 208.673 299.085   1
  -4   6  28 311.095 340.828   1
   4  -6 -28 327.184 349.943   1
  -4   6  26 262.789 319.033   1
   4  -6 -26 909.808 330.081   1
   4  -6 -24 1166.12 302.292   1
  -4   6  23 989.415 344.684   1
   4  -6 -23 506.607 329.097   1
  -4   6  22 1164.04 325.053   1
   4  -6 -22 1679.46 321.278   1
  -4   6  21 404.563 301.798   1
  -4  -6  21 324.886 213.860   1
   4  -6 -21-133.058 289.289   1
   4   6 -21 128.080 252.851   1
  -4   6  20 660.256 307.106   1
  -4  -6  20 182.322 229.045   1
   4  -6 -20 264.296 292.782   1
   4   6 -20 147.754 228.400   1
  -4   6  19 538.163 292.703   1
  -4  -6  19 173.597 231.536   1
   4  -6 -19 733.672 282.230   1
   4   6 -19 495.700 234.814   1
  -4  -6  18 2321.72 303.712   1
  -4   6  18 2013.19 336.161   1
   4  -6 -18 2378.11 331.770   1
   4   6 -18 2169.53 284.815   1
  -4  -6  17 898.943 235.669   1
  -4   6  17 1320.44 327.879   1
   4   6 -17 838.861 226.139   1
   4  -6 -17 1169.56 307.449   1
  -4   6  16 4463.58 435.779   1
   4  -6 -16 4665.78 423.702   1
   4   6 -15 19.1824 168.293   1
  -4  -6  15 60.1532 170.392   1
  -4   6  14 9625.55 670.864   1
   4   6 -14 9187.69 622.892   1
  -4  -6  14 9679.08 631.049   1
   4  -6 -14 9900.65 665.893   1
  -4   6  13 3180.98 378.367   1
  -4  -6  13 3391.78 308.828   1
   4  -6 -13 3663.77 364.582   1
   4   6 -13 3576.92 298.523   1
  -4  -6  12 178.504 154.534   1
   4  -6 -12 44.5132 208.714   1
   4   6 -12 189.292 155.165   1
  -4   6  12 241.118 234.804   1
   4   6 -11 4369.29 322.919   1
  -4  -6  11 3966.22 319.551   1
   4  -6 -11 4460.73 380.772   1
  -4   6  11 4136.48 386.871   1
  -4  -6  10-196.776 138.432   1
   4  -6 -10-82.2502 158.352   1
  -4   6  10 89.5649 178.593   1
   4   6 -10-122.825 136.203   1
   4   6  -9 8021.46 510.129   1
  -4  -6   9 7990.66 513.528   1
  -4   6   8 8527.40 570.974   1
  -4  -6   8 8325.12 528.834   1
   4   6  -8 8307.95 528.401   1
   4  -6  -8 8469.11 559.602   1
  -4   6   7 1156.54 214.915   1
  -4  -6   7 1629.56 160.075   1
   4  -6  -7 1236.25 192.549   1
   4   6  -7 1296.54 144.725   1
  -4   6   6 24165.1 1423.41   1
   4  -6  -6 23952.4 1413.35   1
  -4   6   5 6476.79 441.226   1
   4  -6  -5 5994.78 429.633   1
   4  -6  -4 1965.36 209.148   1
  -4   6   4 1649.02 211.869   1
  -4   6   3 9107.94 547.611   1
   4  -6  -3 7878.11 537.029   1
  -4   6   2 316.390 143.504   1
   4  -6  -2 569.477 137.411   1
  -4   6   1 2694.80 227.486   1
   4  -6  -1 2935.27 223.231   1
  -4  -6   1 2573.36 209.554   1
   4   6  -1 2533.51 211.084   1
  -4   6   0 6024.86 393.655   1
   4   6   0 6627.29 407.384   1
   4  -6   0 5724.82 388.514   1
  -4  -6   0 5760.29 397.099   1
   4   6   1 2941.60 239.887   1
  -4  -6  -1 2756.60 231.487   1
   4  -6   2 654.423 115.882   1
  -4  -6  -2 776.128 151.777   1
   4   6   2 726.892 158.228   1
  -4   6  -2 351.653 110.477   1
  -4   6  -3 8428.45 525.069   1
   4  -6   3 8573.52 525.501   1
  -4  -6  -3 8821.23 548.470   1
   4   6   3 8533.26 549.005   1
   4  -6   4 1985.48 173.566   1
   4   6   4 1799.16 204.760   1
  -4  -6  -4 1649.15 198.732   1
   4   6   5 5544.02 408.948   1
  -4   6  -5 6021.01 376.726   1
  -4  -6  -5 5899.25 405.650   1
   4  -6   5 5734.52 375.328   1
   4   6   6 22010.1 1352.76   1
  -4   6  -6 23920.9 1324.55   1
  -4  -6  -6 21149.0 1343.34   1
   4  -6   6 23850.7 1325.04   1
  -4  -6  -7 1366.62 185.642   1
   4   6   7 1456.12 199.849   1
   4   6   8 8655.64 573.478   1
  -4  -6  -8 8440.47 565.747   1
   4  -6   9 9019.47 514.810   1
   4   6   9 8093.70 553.623   1
  -4   6  -9 7354.98 499.294   1
  -4  -6  -9 7819.17 541.860   1
  -4  -6 -10 118.249 185.993   1
  -4   6 -10-48.4166 124.576   1
   4   6  10-232.342 203.170   1
   4  -6  10 104.621 130.126   1
   4   6  11 3938.51 359.171   1
   4  -6  11 4177.94 314.615   1
  -4   6 -11 4134.22 307.273   1
  -4  -6 -11 4365.74 355.393   1
  -4  -6 -12 254.795 219.538   1
  -4   6 -12 358.060 145.219   1
   4   6  12 319.875 238.534   1
   4  -6  12 197.792 149.885   1
   4  -6  13 3412.84 295.420   1
  -4  -6 -13 4095.51 370.197   1
  -4   6 -13 3182.03 288.411   1
   4   6  13 3662.21 379.957   1
  -4  -6 -14 8487.43 655.246   1
  -4   6 -14 9954.52 619.249   1
   4  -6  14 10266.0 632.042   1
   4   6  14 9327.77 673.413   1
  -4   6 -15-125.552 160.901   1
   4  -6  15-19.4240 179.315   1
   4  -6  16 4882.87 389.705   1
  -4  -6 -16 5112.16 429.178   1
  -4   6 -16 5013.11 376.637   1
   4   6  16 4131.49 436.449   1
  -4  -6 -17 1111.67 274.941   1
  -4   6 -17 1186.40 224.716   1
   4  -6  17 1374.17 235.052   1
   4   6  17 644.174 274.706   1
  -4  -6 -18 1557.19 267.413   1
  -4   6 -18 2682.34 291.836   1
   4  -6  18 2420.72 296.866   1
   4   6  18 2392.30 300.236   1
  -4  -6 -19 458.256 263.715   1
  -4   6 -19 324.298 221.467   1
   4   6  19 111.026 266.980   1
   4  -6  19 385.657 236.310   1
  -4  -6 -20 888.393 301.783   1
  -4   6 -20 411.484 243.002   1
   4  -6  20 657.523 247.633   1
   4   6  20 363.618 307.247   1
  -4   6 -21 479.900 243.287   1
  -4  -6 -21 395.973 281.738   1
   4   6  21 225.345 294.764   1
  -4  -6 -22 1146.79 256.111   1
   4   6  22 872.332 251.157   1
  -4  -6 -23 481.502 323.050   1
  -4  -6 -24 746.326 323.930   1
   4   6  24 252.758 310.843   1
  -4  -6 -25 185.379 224.764   1
   4   6  25 306.857 229.500   1
  -4  -6 -26 895.468 338.682   1
   4   6  26 551.917 321.016   1
  -4  -6 -28 513.692 263.149   1
   4   6  28 295.602 247.145   1
  -4   7  27 625.060 353.555   1
   4  -7 -27 151.685 326.788   1
  -4   7  26 722.270 359.680   1
   4  -7 -25 77.8911 306.376   1
  -4   7  24 900.098 263.100   1
   4  -7 -24 1237.38 259.698   1
  -4   7  23-29.0041 310.679   1
   4  -7 -23 424.714 311.471   1
  -4   7  21 2777.08 354.984   1
   4  -7 -21 3194.25 344.892   1
   4  -7 -20 3496.95 420.358   1
   4   7 -20 4236.82 377.376   1
  -4   7  20 4319.60 452.834   1
  -4  -7  19 313.043 243.094   1
   4   7 -19 184.324 208.709   1
   4   7 -18 1095.35 244.888   1
  -4  -7  18 1420.22 249.190   1
  -4   7  18 1663.22 337.395   1
   4  -7 -18 1302.06 310.641   1
  -4   7  17 859.071 311.051   1
   4  -7 -17 1028.03 298.865   1
   4   7 -16 430.535 191.073   1
  -4  -7  16 183.177 183.229   1
   4  -7 -16 328.474 255.929   1
   4   7 -15 1158.93 220.516   1
   4  -7 -15 1460.26 262.614   1
  -4  -7  15 1605.54 219.092   1
  -4   7  15 1468.52 290.666   1
   4  -7 -14 8552.64 595.496   1
  -4  -7  14 7891.78 545.563   1
  -4   7  14 7482.15 596.455   1
   4   7 -14 8789.69 548.133   1
   4   7 -13 865.125 184.399   1
  -4  -7  13 638.825 188.007   1
   4  -7 -13 376.136 244.223   1
   4   7 -12 495.379 155.295   1
   4  -7 -12 455.373 245.014   1
  -4  -7  12 539.060 170.427   1
  -4   7  12 123.425 265.922   1
   4  -7 -11 7260.15 528.973   1
  -4   7  11 7375.66 541.628   1
   4   7 -11 7569.89 486.324   1
  -4  -7  11 7318.90 484.517   1
   4  -7 -10 19887.3 1244.00   1
  -4  -7  10 20835.1 1211.43   1
  -4   7  10 19851.3 1251.59   1
   4   7 -10 21371.3 1209.11   1
   4   7  -9 295.168 135.629   1
  -4   7   9 244.349 211.122   1
   4  -7  -9 303.873 189.468   1
  -4  -7   9 519.861 139.488   1
  -4  -7   8 3214.66 249.069   1
   4   7  -8 3249.78 248.102   1
   4  -7  -7 8137.58 548.718   1
  -4   7   7 8017.81 560.682   1
  -4   7   6 137.631 180.697   1
   4  -7  -6 139.063 166.207   1
  -4   7   5 948.060 188.594   1
   4  -7  -5 612.333 167.226   1
   4  -7  -4 8466.60 574.142   1
  -4   7   4 9665.33 590.210   1
   4  -7  -3 378.341 143.715   1
  -4   7   3 517.896 159.424   1
  -4   7   2 30980.5 1781.83   1
   4  -7  -2 31226.4 1778.58   1
  -4  -7   2 30526.0 1769.78   1
   4   7  -1 4987.30 352.033   1
  -4   7   1 5521.08 358.263   1
  -4  -7   1 4642.52 342.850   1
  -4   7   0 59.4561 105.517   1
   4  -7   0-126.894 104.590   1
   4   7   0-78.1233 131.830   1
   4   7   1 5579.17 367.289   1
  -4  -7  -1 4840.11 346.089   1
   4   7   2 29109.0 1771.95   1
  -4  -7  -2 32365.2 1773.90   1
   4   7   3 826.914 156.348   1
  -4  -7  -3 542.869 142.186   1
  -4   7  -3 403.442 108.647   1
   4  -7   3 410.407 103.905   1
   4   7   4 10301.0 634.093   1
  -4   7  -4 10452.4 600.775   1
   4  -7   4 9614.29 598.854   1
  -4  -7  -4 9351.33 621.300   1
   4   7   5 661.005 172.884   1
  -4   7  -5 713.422 114.784   1
  -4  -7  -5 820.983 164.187   1
   4  -7   5 717.304 118.070   1
   4  -7   6 326.659 105.500   1
  -4  -7  -6 83.3594 144.586   1
   4   7   6 127.627 158.956   1
  -4   7  -6 150.046 101.329   1
   4   7   7 8183.96 599.109   1
  -4   7  -7 8794.69 554.205   1
  -4  -7  -7 8442.02 597.792   1
   4   7   9 271.035 202.471   1
  -4  -7  -9 253.654 203.785   1
   4   7  10 19137.5 1196.12   1
   4  -7  10 20337.6 1148.71   1
  -4  -7 -10 20649.1 1192.15   1
  -4   7 -10 18715.6 1140.18   1
   4  -7  11 7147.29 470.063   1
   4   7  11 7289.57 529.021   1
  -4   7 -11 7369.09 462.305   1
  -4  -7 -11 6643.84 508.759   1
  -4  -7 -12 130.834 207.911   1
  -4   7 -12 455.486 142.315   1
   4  -7  12 470.168 159.624   1
   4   7  12 374.762 242.522   1
   4   7  13 803.791 261.239   1
   4  -7  13 575.987 167.067   1
  -4   7 -14 9265.11 569.317   1
   4  -7  14 8020.55 568.799   1
  -4   7 -15 976.373 193.655   1
  -4  -7 -15 1487.61 288.845   1
   4   7  15 1456.71 304.618   1
   4  -7  15 1413.06 214.000   1
  -4   7 -16 146.573 169.095   1
  -4  -7 -16-146.776 252.576   1
   4   7  16 481.896 283.561   1
   4  -7  16 395.315 187.383   1
  -4   7 -17 875.417 219.889   1
  -4  -7 -17 374.405 219.220   1
   4   7  17 892.480 269.462   1
   4  -7  17 672.513 216.136   1
  -4  -7 -18 1372.38 291.021   1
  -4   7 -18 1279.72 249.286   1
   4   7  18 1397.80 313.555   1
   4  -7  18 1109.10 252.206   1
  -4   7 -19 292.464 202.380   1
   4  -7  19 281.866 211.245   1
  -4  -7 -20 3825.19 398.696   1
  -4   7 -20 4244.60 380.173   1
   4   7  20 3733.27 417.494   1
  -4  -7 -21 3339.44 371.739   1
   4   7  21 2783.90 367.621   1
  -4  -7 -22-79.8043 312.436   1
  -4  -7 -23-79.8790 266.211   1
   4   7  23 392.752 274.956   1
  -4  -7 -24 952.970 322.435   1
   4   7  24 586.257 319.283   1
  -4  -7 -25 761.018 332.962   1
   4   7  25 802.262 334.283   1
  -4  -7 -26 1067.29 266.984   1
   4   7  26 901.134 259.799   1
  -4  -7 -27 541.558 338.919   1
   4   7  27 754.965 337.369   1
  -4   8  27 364.386 347.821   1
   4  -8 -27 348.894 310.678   1
  -4   8  25 373.328 331.933   1
   4  -8 -25-359.998 290.409   1
  -4   8  23 57.7620 310.007   1
   4  -8 -23 396.170 300.084   1
  -4   8  22 1508.98 365.767   1
   4  -8 -22 1910.22 338.926   1
  -4   8  21-28.9320 264.612   1
   4  -8 -21 478.821 252.602   1
  -4   8  20 779.790 337.140   1
   4  -8 -20 902.629 308.985   1
   4  -8 -19 264.465 248.877   1
  -4   8  19 515.379 287.813   1
   4   8 -19 133.869 205.477   1
   4   8 -18 548.215 204.658   1
  -4  -8  18 429.258 204.884   1
   4  -8 -17 622.646 295.886   1
  -4  -8  17 462.657 207.482   1
   4   8 -17 1151.60 221.669   1
  -4   8  17 251.958 308.664   1
  -4   8  16 6097.31 484.546   1
  -4  -8  16 4784.02 398.953   1
   4   8 -16 5897.31 410.754   1
   4  -8 -16 4549.89 451.942   1
   4  -8 -15 175.664 245.372   1
  -4  -8  15 125.231 174.183   1
   4   8 -15-122.011 175.419   1
  -4   8  15 460.601 273.168   1
   4   8 -14 3930.90 322.354   1
  -4  -8  14 4416.79 330.576   1
   4  -8 -14 3291.85 377.080   1
  -4   8  14 4350.98 402.151   1
   4  -8 -13-143.849 246.849   1
  -4  -8  13 172.371 163.391   1
   4   8 -13 122.846 154.942   1
  -4   8  13 336.660 260.575   1
   4   8 -12 2980.31 242.541   1
  -4  -8  12 2556.32 241.193   1
  -4   8  12 2349.36 325.250   1
   4  -8 -11 1353.49 256.069   1
  -4  -8  11 1421.32 194.252   1
  -4   8  11 1273.06 262.644   1
   4   8 -11 1793.07 195.364   1
   4  -8 -10 38135.0 2197.74   1
   4   8 -10 38286.2 2159.84   1
  -4  -8  10 38481.6 2161.88   1
  -4   8  10 35185.1 2202.08   1
  -4   8   9 481.415 222.602   1
   4  -8  -9 752.052 226.174   1
  -4  -8   9 505.002 136.818   1
   4   8  -9 710.116 140.739   1
   4  -8  -8-119.768 175.163   1
  -4   8   8 331.975 195.285   1
  -4   8   6 52411.8 2887.85   1
   4  -8  -6 48398.4 2872.48   1
  -4   8   5 1453.94 223.240   1
   4  -8  -5 1277.62 197.329   1
  -4   8   4 16415.9 993.194   1
   4  -8  -3 1128.19 169.804   1
  -4   8   3 987.563 179.133   1
   4  -8  -2 5221.40 339.919   1
   4   8  -2 3999.44 310.710   1
  -4  -8   2 4427.97 317.374   1
  -4   8   2 4668.47 341.779   1
   4  -8  -1 1277.24 159.877   1
   4   8  -1 1291.90 155.756   1
  -4  -8   1 1010.36 137.151   1
  -4  -8   0 30057.4 1786.72   1
  -4   8   0 31853.4 1788.63   1
   4  -8   0 31464.6 1785.86   1
  -4   8  -1 1360.19 153.496   1
   4  -8   1 1154.96 152.218   1
  -4  -8  -1 1397.59 167.708   1
   4   8   1 1246.45 182.509   1
  -4  -8  -2 5302.04 355.748   1
   4   8   2 4731.66 356.449   1
   4   8   3 767.448 170.083   1
  -4   8  -3 755.385 122.123   1
   4  -8   3 1037.39 132.578   1
   4   8   4 14876.3 897.298   1
  -4   8  -4 14893.8 861.676   1
   4  -8   4 14738.6 861.204   1
  -4  -8  -4 14003.1 886.167   1
  -4   8  -5 1488.20 151.312   1
   4   8   5 1209.64 206.496   1
   4  -8   5 1760.29 160.974   1
  -4  -8  -5 1583.19 195.190   1
   4  -8   6 49479.2 2803.99   1
  -4  -8  -6 49182.8 2838.85   1
  -4   8  -6 50703.6 2806.35   1
   4   8   6 48359.4 2845.36   1
  -4   8  -7 8084.24 507.032   1
   4  -8   7 8519.37 510.203   1
   4   8   8 206.819 196.654   1
  -4  -8  -8 405.990 186.885   1
  -4   8  -8 9.28469 96.2547   1
   4  -8   8 19.3723 109.119   1
  -4   8  -9 670.483 119.232   1
  -4  -8  -9 462.735 219.729   1
   4   8   9 367.740 233.324   1
   4  -8   9 564.521 124.922   1
   4   8  10 37691.7 2170.78   1
  -4  -8 -10 36617.1 2158.84   1
  -4  -8 -11 1466.95 265.415   1
  -4   8 -11 1597.86 162.274   1
   4   8  11 1443.04 282.018   1
   4  -8  11 1252.50 168.956   1
   4   8  12 2405.61 318.097   1
   4  -8  12 2418.95 224.877   1
   4   8  13 324.976 236.744   1
   4  -8  13 219.440 153.398   1
  -4  -8 -13 185.177 209.529   1
  -4   8 -13 136.292 134.873   1
   4  -8  14 3120.31 283.964   1
  -4  -8 -14 3646.55 331.038   1
   4   8  14 2922.79 337.437   1
  -4   8 -14 3404.33 277.361   1
   4   8  15 665.801 284.205   1
   4  -8  15 412.623 171.804   1
  -4   8 -15 32.3210 152.916   1
  -4  -8 -15-170.163 242.136   1
   4   8  16 4565.07 477.501   1
  -4  -8 -16 5559.04 483.232   1
  -4   8 -16 6162.51 414.765   1
   4  -8  16 5370.52 414.663   1
   4   8  17 791.590 259.013   1
   4  -8  17 793.845 208.770   1
  -4   8 -17 724.105 207.321   1
  -4  -8 -17 654.508 237.099   1
  -4   8 -18 651.068 213.361   1
   4   8  19 363.261 299.836   1
  -4  -8 -19 388.819 286.481   1
   4   8  20 900.723 260.097   1
  -4  -8 -20 526.606 246.755   1
   4   8  21-140.365 324.608   1
  -4  -8 -21 451.308 302.484   1
   4   8  22 812.300 299.671   1
  -4  -8 -22 1704.49 311.939   1
   4   8  23 27.9477 314.904   1
  -4  -8 -23 794.033 313.184   1
   4   8  25 27.3955 296.108   1
  -4  -8 -25 259.876 277.241   1
   4   8  27 106.363 225.566   1
  -4  -8 -27 304.935 238.343   1
  -4   9  26 536.355 356.016   1
   4  -9 -26 751.970 332.878   1
  -4   9  25 483.457 330.514   1
   4  -9 -25 330.684 289.586   1
  -4   9  24 1002.10 291.469   1
   4  -9 -24 518.233 257.115   1
  -4   9  23 775.595 347.519   1
   4  -9 -23 341.235 312.113   1
  -4   9  22 405.046 308.670   1
   4  -9 -22 607.906 285.947   1
  -4   9  20 2691.12 375.088   1
   4  -9 -20 1701.02 337.055   1
  -4   9  19 201.297 315.923   1
   4  -9 -19 79.5900 287.798   1
  -4   9  18 142.975 236.386   1
   4  -9 -18-263.736 216.646   1
   4   9 -17 1490.96 231.612   1
  -4   9  17 1331.96 330.057   1
   4  -9 -17 1071.42 297.367   1
   4   9 -16-213.102 172.805   1
  -4  -9  16-54.2751 171.569   1
   4  -9 -16 128.995 270.892   1
   4   9 -15-16.4981 160.548   1
   4  -9 -15-279.838 279.911   1
  -4  -9  15 84.3658 164.945   1
  -4   9  15-82.4599 304.584   1
   4  -9 -14 5235.51 466.419   1
  -4  -9  14 5102.16 384.258   1
  -4   9  14 4963.93 473.897   1
   4   9 -14 5897.78 384.885   1
  -4  -9  13 2506.17 241.678   1
   4   9 -13 2688.40 240.983   1
  -4   9  12 645.693 233.335   1
   4   9 -12 425.019 149.109   1
   4  -9 -12 666.006 209.994   1
  -4  -9  12 435.336 148.345   1
  -4   9  11 727.859 271.912   1
  -4  -9  11 873.720 153.862   1
   4  -9 -11 647.039 264.252   1
   4   9 -11 524.404 149.163   1
  -4   9  10 5732.35 505.295   1
  -4  -9  10 6972.25 452.968   1
   4   9 -10 7665.83 454.787   1
   4  -9 -10 6927.14 512.167   1
  -4   9   9 732.709 226.641   1
   4  -9  -9 1506.53 222.901   1
  -4   9   8 2655.09 284.640   1
   4  -9  -8 2125.01 262.136   1
  -4   9   6 191.612 200.234   1
   4  -9  -6 432.248 195.791   1
  -4   9   5 1390.25 223.752   1
   4  -9  -5 1403.67 212.768   1
   4  -9  -4 15640.6 947.983   1
  -4   9   3 707.135 185.149   1
   4  -9  -3 686.556 172.871   1
   4   9  -3 1014.62 143.110   1
  -4  -9   3 722.921 136.889   1
   4  -9  -2 2514.33 251.634   1
   4   9  -2 2925.71 244.492   1
  -4  -9   2 2705.53 232.973   1
   4  -9  -1 13.8028 124.442   1
  -4   9   1-161.312 139.734   1
  -4  -9   1 38.2714 123.567   1
   4   9  -1 134.202 136.989   1
   4  -9   0 12.6627 108.599   1
   4   9   0 114.331 127.154   1
  -4  -9   0 107.344 121.649   1
  -4   9   0-13.1942 126.055   1
   4   9   1 45.5911 146.982   1
  -4  -9  -1-28.0158 123.376   1
   4  -9   1 163.931 126.186   1
  -4   9  -1 230.524 121.400   1
  -4  -9  -2 2715.04 240.710   1
   4   9   2 2855.90 258.452   1
  -4  -9  -3 1169.95 182.006   1
  -4   9  -3 890.285 133.457   1
   4  -9   3 898.970 130.842   1
   4   9   4 13490.8 864.031   1
  -4   9  -4 14295.3 827.536   1
   4  -9   4 14536.1 826.065   1
  -4  -9  -4 13153.2 854.300   1
   4   9   5 1204.79 218.987   1
  -4  -9  -5 1469.69 209.048   1
   4  -9   5 1596.27 144.586   1
  -4   9  -5 1295.94 138.964   1
   4  -9   6 421.131 103.652   1
  -4   9  -6 405.180 104.576   1
   4  -9   7 10675.2 676.635   1
   4   9   7 11270.2 737.882   1
  -4  -9  -7 11360.7 732.815   1
  -4   9  -7 12130.9 673.717   1
   4   9   8 2621.60 288.891   1
   4  -9   8 2473.04 186.921   1
  -4  -9  -8 2135.28 271.554   1
  -4   9  -8 2132.44 181.462   1
   4   9   9 826.381 250.919   1
   4  -9   9 1320.39 144.960   1
  -4   9  -9 1380.51 140.083   1
  -4  -9  -9 1531.79 260.754   1
   4   9  10 5670.37 489.794   1
   4  -9  10 6786.41 406.623   1
  -4  -9 -10 6450.36 493.822   1
  -4   9 -10 6226.03 406.802   1
   4  -9  11 779.522 131.440   1
   4   9  11 311.143 238.483   1
  -4  -9 -12 483.400 189.533   1
   4   9  12 597.212 233.269   1
  -4   9 -13 1964.90 203.089   1
   4  -9  13 2033.96 205.634   1
   4  -9  14 5064.57 370.415   1
  -4  -9 -14 5362.19 439.805   1
  -4   9 -14 5262.13 361.297   1
   4   9  14 4415.45 448.344   1
   4   9  15-215.401 210.226   1
   4  -9  15 61.9470 160.363   1
  -4  -9 -15 98.7991 200.232   1
  -4   9 -15-14.9293 149.199   1
   4  -9  16 84.5530 174.422   1
  -4   9 -16 194.813 173.138   1
  -4  -9 -16 351.171 271.028   1
   4   9  17 1542.55 311.912   1
  -4   9 -17 1268.25 214.320   1
  -4  -9 -17 1478.72 286.792   1
   4   9  18 27.8968 299.170   1
  -4  -9 -18 25.8514 270.910   1
   4   9  19 168.687 301.242   1
  -4  -9 -19 314.336 301.602   1
   4   9  20 2699.53 359.321   1
  -4  -9 -20 2354.49 346.655   1
   4   9  22 699.230 288.756   1
  -4  -9 -22 370.973 266.422   1
   4   9  23 1055.96 339.543   1
  -4  -9 -23 26.3057 306.304   1
   4   9  24 1348.04 287.885   1
  -4  -9 -24 1640.61 296.455   1
   4   9  25 569.325 330.380   1
  -4  -9 -25 1156.78 333.942   1
   4   9  26 613.938 254.267   1
  -4  -9 -26 458.608 244.584   1
  -4  10  26 1002.68 338.627   1
   4 -10 -26 24.7121 293.114   1
  -4  10  25 675.084 266.128   1
   4 -10 -25 502.802 227.139   1
  -4  10  24 652.998 344.008   1
   4 -10 -24 231.070 307.102   1
  -4  10  23 632.765 348.044   1
   4 -10 -23 493.894 306.844   1
  -4  10  22 2709.26 356.158   1
   4 -10 -22 2578.36 328.796   1
  -4  10  21 695.876 348.707   1
   4 -10 -21 423.374 311.264   1
  -4  10  20 550.393 262.805   1
   4 -10 -20 504.959 241.392   1
  -4  10  19 868.721 340.634   1
   4 -10 -19 185.988 296.710   1
  -4  10  18 2415.98 377.652   1
   4 -10 -18 2756.66 354.279   1
   4  10 -16 971.605 188.493   1
   4 -10 -16 834.325 260.266   1
  -4  10  16 622.680 274.369   1
  -4 -10  15-15.3796 160.218   1
   4  10 -15 195.464 148.631   1
   4 -10 -15-283.029 263.732   1
  -4  10  15-251.448 269.368   1
  -4 -10  14 496.330 157.500   1
   4  10 -14 265.223 154.266   1
   4 -10 -14 405.049 219.363   1
  -4  10  14 384.940 258.486   1
  -4 -10  13 1367.60 190.229   1
   4 -10 -13 1688.85 263.707   1
   4  10 -13 1743.48 182.318   1
  -4  10  13 1295.13 268.195   1
  -4 -10  12 12624.9 729.564   1
   4  10 -12 11373.9 726.347   1
   4 -10 -11 4016.54 369.227   1
  -4  10  11 4360.37 393.399   1
  -4  10  10 1686.11 319.818   1
  -4 -10  10 2664.66 209.626   1
   4  10  -9 4825.13 310.426   1
  -4  10   9 3652.41 394.672   1
  -4 -10   9 4268.14 303.445   1
   4 -10  -9 4253.68 393.060   1
  -4  10   8 1763.01 303.580   1
   4  10  -8 2286.11 195.252   1
   4 -10  -8 1865.81 276.774   1
  -4 -10   8 2092.83 182.802   1
  -4 -10   7 1027.20 138.393   1
   4  10  -7 1320.59 150.065   1
  -4 -10   6 3445.20 251.306   1
   4  10  -6 3292.08 253.677   1
   4 -10  -5 131.180 170.374   1
  -4  10   5 41.3973 191.096   1
  -4  10   4 3190.21 308.446   1
   4 -10  -4 3551.59 303.549   1
   4 -10  -3 4993.95 383.250   1
  -4 -10   3 5888.82 364.327   1
   4  10  -3 5256.87 365.610   1
  -4  10   3 4804.32 388.521   1
   4 -10  -2 5081.89 370.913   1
  -4 -10   2 5174.73 354.998   1
   4  10  -2 5349.42 361.728   1
  -4  10   2 4935.97 375.083   1
   4 -10  -1 622.171 154.490   1
   4  10  -1 392.353 154.522   1
  -4 -10   1 454.572 138.961   1
  -4  10   1 555.416 158.020   1
   4 -10   0 10853.2 677.333   1
   4  10   0 11423.7 690.013   1
  -4  10   0 10820.7 680.892   1
  -4 -10   0 11060.9 680.632   1
   4 -10   1 436.610 127.379   1
  -4  10  -1 278.658 129.171   1
   4  10   1 222.590 155.820   1
  -4 -10  -1 572.675 146.784   1
   4  10   2 4690.88 362.314   1
  -4 -10  -2 4656.09 348.729   1
   4  10   3 4211.14 369.667   1
  -4  10  -3 5459.68 345.042   1
   4 -10   3 5007.21 334.906   1
  -4 -10  -3 5172.07 375.326   1
   4  10   4 3432.74 297.734   1
  -4  10  -4 3290.10 239.685   1
   4 -10   4 3114.67 238.581   1
  -4 -10  -4 2936.25 289.418   1
   4  10   5-136.529 193.684   1
  -4  10  -5 142.298 99.1428   1
   4 -10   5 51.9220 99.9328   1
  -4 -10  -5 72.8120 198.160   1
  -4  10  -6 3864.70 255.393   1
  -4 -10  -6 3044.71 326.588   1
   4 -10   6 3822.45 252.602   1
   4 -10   7 1212.25 129.679   1
   4  10   7 962.107 231.738   1
  -4 -10  -7 1289.25 231.622   1
  -4  10  -7 1227.52 124.354   1
   4 -10   8 2034.06 161.689   1
  -4 -10  -8 2141.13 249.111   1
  -4  10  -8 2064.04 156.462   1
   4  10   8 1556.56 256.950   1
   4 -10   9 4280.17 285.564   1
  -4  10  -9 4725.12 284.720   1
   4  10  10 2027.31 316.868   1
   4 -10  10 2480.51 183.345   1
   4 -10  11 4928.82 319.214   1
  -4 -10 -11 4835.58 401.393   1
   4  10  11 4639.36 404.243   1
  -4  10 -11 4878.24 313.071   1
   4 -10  12 10458.5 633.651   1
  -4  10 -12 10684.7 634.266   1
  -4  10 -13 1480.12 166.062   1
  -4 -10 -13 1547.44 284.602   1
   4  10  13 2030.84 311.328   1
   4 -10  13 1704.44 175.791   1
   4  10  14-80.6026 264.023   1
  -4 -10 -14 418.598 232.054   1
   4  10  15-217.552 299.208   1
  -4  10 -15 12.6076 133.163   1
  -4 -10 -15 25.0274 259.680   1
   4  10  16 385.252 257.438   1
  -4 -10 -16 966.825 262.489   1
   4  10  18 3485.27 381.556   1
  -4 -10 -18 2433.02 337.090   1
   4  10  19 169.209 304.975   1
  -4 -10 -19 289.673 292.092   1
   4  10  20 308.940 293.949   1
  -4 -10 -20 689.302 286.257   1
   4  10  21-27.9837 301.385   1
  -4 -10 -21 371.827 296.529   1
   4  10  22 2424.93 377.327   1
  -4 -10 -22 2529.54 367.795   1
   4  10  23 248.555 292.850   1
  -4 -10 -23-52.2213 274.742   1
   4  10  24 517.682 335.990   1
  -4 -10 -24 541.801 318.296   1
   4  10  25-26.8099 271.423   1
  -4 -10 -25 178.450 267.186   1
   4  10  26 659.789 343.071   1
  -4 -10 -26 956.460 341.800   1
   4 -11 -25-99.2492 305.871   1
  -4  11  25 944.636 364.540   1
   4 -11 -23 721.981 255.326   1
  -4  11  23 256.883 262.932   1
   4 -11 -21 712.369 248.601   1
  -4  11  21-57.8639 258.835   1
   4 -11 -20 1088.86 330.007   1
  -4  11  20-231.761 342.240   1
   4 -11 -19 292.779 253.308   1
  -4  11  19 493.522 285.216   1
   4 -11 -18 1435.05 316.993   1
  -4  11  18 2262.38 360.742   1
   4 -11 -17 52.9343 276.344   1
  -4  11  17 202.182 313.288   1
   4 -11 -15 1535.88 315.967   1
  -4  11  15 1018.90 327.673   1
  -4  11  14 5528.88 507.545   1
   4 -11 -14 5831.65 493.130   1
   4  11 -13 4299.58 308.754   1
  -4 -11  13 4272.88 303.493   1
  -4  11  13 4548.21 433.623   1
   4  11 -12 8005.69 465.050   1
  -4 -11  12 6987.71 454.685   1
  -4  11  12 6836.36 543.376   1
   4 -11 -12 6949.61 532.112   1
  -4  11  11-26.4144 256.561   1
  -4 -11  11 36.3604 108.699   1
   4  11 -11 182.093 108.155   1
  -4  11  10-25.8295 233.129   1
   4 -11 -10 140.937 217.062   1
  -4 -11  10 207.761 106.753   1
   4  11 -10 263.326 112.080   1
  -4  11   9-151.520 223.401   1
   4  11  -9 17.6894 106.457   1
  -4 -11   9-42.1410 98.6825   1
   4 -11  -9-22.7336 192.600   1
   4  11  -8 20444.9 1121.68   1
  -4 -11   8 19592.9 1117.37   1
  -4  11   8 18176.6 1187.06   1
   4 -11  -8 17279.2 1172.25   1
  -4  11   7-71.8881 242.067   1
   4  11  -7-9.50212 108.432   1
  -4 -11   7 156.515 102.472   1
   4 -11  -7-63.3768 207.451   1
   4  11  -6 9757.33 574.479   1
  -4  11   6 8969.82 636.291   1
   4 -11  -6 9171.78 624.152   1
  -4 -11   6 9076.35 563.660   1
  -4  11   4 12100.4 733.104   1
   4 -11  -4 10535.3 715.516   1
  -4  11   3 1057.54 209.914   1
   4  11  -3 1108.61 164.875   1
   4 -11  -3 1152.01 194.211   1
  -4 -11   3 1238.02 154.859   1
   4  11  -2 14402.0 871.255   1
   4 -11  -2 15268.8 889.055   1
  -4  11   2 14598.5 893.169   1
  -4 -11   2 14048.0 862.734   1
   4 -11  -1 575.678 158.673   1
  -4 -11   1 222.951 138.239   1
   4  11  -1 262.669 158.256   1
  -4  11   1 354.586 165.306   1
   4 -11   0-13.8604 123.796   1
  -4 -11   0-84.6075 129.310   1
   4  11   0-263.561 150.656   1
  -4  11   0-145.386 133.994   1
   4 -11   1 391.496 131.169   1
   4  11   1 421.898 175.106   1
  -4  11  -1 264.031 145.004   1
  -4 -11  -1 332.927 143.797   1
   4  11   2 13512.2 840.816   1
   4 -11   2 14596.7 813.490   1
  -4 -11  -2 12446.7 829.352   1
  -4  11  -2 13436.1 815.414   1
  -4 -11  -3 1132.03 204.914   1
   4  11   3 865.802 199.000   1
  -4  11  -4 11898.3 697.873   1
  -4 -11  -4 11764.9 743.278   1
   4 -11   4 11653.0 696.102   1
   4  11   4 11222.9 745.690   1
   4 -11   5 216.694 99.9853   1
  -4  11  -5 282.670 98.6768   1
   4  11   6 9088.97 610.235   1
  -4  11  -6 8755.42 525.674   1
  -4 -11  -6 8832.19 600.793   1
   4 -11   6 8956.15 526.483   1
  -4 -11  -7 41.0124 183.398   1
  -4  11  -7-20.1514 72.2793   1
   4 -11   7 72.5942 75.8643   1
   4  11   7-66.5949 205.906   1
  -4 -11  -8 17699.1 975.142   1
  -4  11  -8 14050.2 873.080   1
   4  11   8 16045.1 975.701   1
   4 -11   8 16578.0 875.770   1
  -4 -11  -9-599.196 210.573   1
  -4 -11 -10 183.237 227.030   1
   4  11  10 74.7483 242.562   1
  -4  11 -12 4858.01 290.514   1
   4 -11  12 4612.89 288.895   1
   4 -11  13 2915.54 201.683   1
   4  11  13 3865.97 355.676   1
  -4 -11 -13 3712.60 335.099   1
  -4  11 -13 2925.88 202.731   1
   4  11  14 5762.23 480.009   1
  -4 -11 -14 6572.23 462.068   1
  -4 -11 -15 914.860 270.824   1
   4  11  15 1155.48 298.327   1
  -4 -11 -17-156.912 276.207   1
   4  11  17 140.683 297.744   1
  -4 -11 -18 1369.51 270.428   1
   4  11  18 1327.58 284.351   1
  -4 -11 -19 291.179 300.277   1
   4  11  19 197.308 324.501   1
  -4 -11 -20 664.809 274.534   1
   4  11  20 504.859 278.571   1
  -4 -11 -21 237.823 287.256   1
   4  11  21 111.769 310.329   1
  -4 -11 -23-25.8859 253.672   1
   4  11  23-191.769 262.346   1
  -4 -11 -25-50.5174 237.797   1
   4  11  25 26.5109 251.406   1
  -4  12  24 140.016 298.173   1
   4 -12 -24 174.835 267.491   1
  -4  12  23 1111.77 380.324   1
   4 -12 -23 686.517 318.716   1
  -4  12  22 832.780 262.341   1
   4 -12 -22 699.497 245.199   1
  -4  12  21 115.286 335.904   1
   4 -12 -21 157.574 300.687   1
  -4  12  20 348.665 258.733   1
   4 -12 -20 105.874 234.463   1
  -4  12  18-262.087 333.112   1
   4 -12 -18 773.171 315.926   1
  -4  12  17 1454.03 335.015   1
  -4  12  16 1910.61 320.655   1
   4 -12 -16 1880.93 299.571   1
  -4  12  15 28.7272 249.403   1
   4 -12 -15 341.769 234.102   1
   4 -12 -14 806.183 265.407   1
  -4  12  13 392.612 308.478   1
   4 -12 -13 1179.46 306.271   1
  -4  12  12 11015.5 686.267   1
   4 -12 -12 11197.9 670.573   1
   4 -12 -11 221.845 245.308   1
   4  12 -11 45.6147 78.9422   1
  -4 -12  11 86.9001 69.5921   1
  -4  12  11 108.537 259.815   1
   4 -12 -10 216.142 210.834   1
   4  12 -10 342.438 91.8130   1
  -4 -12  10 294.729 75.4254   1
  -4  12  10 507.230 245.136   1
   4 -12  -9 116.275 209.666   1
  -4  12   9 26.1696 242.135   1
  -4 -12   9-54.3887 80.5779   1
   4  12  -9 117.118 89.7602   1
  -4  12   8 76.9083 222.373   1
   4  12  -8 36.7552 90.7341   1
  -4 -12   8 61.1004 88.2059   1
   4 -12  -8 67.8266 207.082   1
  -4  12   7 1338.46 281.944   1
   4  12  -7 1826.28 162.763   1
  -4 -12   7 1488.14 149.682   1
   4 -12  -7 2118.01 267.673   1
  -4  12   6 164.760 211.788   1
   4  12  -6 140.791 112.397   1
  -4 -12   6 169.925 99.3148   1
   4 -12  -6 42.2698 189.186   1
   4  12  -5 2686.02 201.199   1
  -4  12   5 2277.19 277.489   1
  -4 -12   5 1959.62 190.359   1
   4 -12  -5 1965.83 265.099   1
  -4  12   4 9355.07 616.652   1
   4 -12  -4 8783.93 602.577   1
  -4  12   3 846.489 211.812   1
  -4 -12   3 674.750 143.428   1
   4  12  -3 939.229 161.981   1
   4 -12  -3 964.590 205.518   1
  -4  12   2 1728.45 231.723   1
   4  12  -2 1451.60 186.704   1
  -4 -12   2 1312.90 178.709   1
   4 -12  -2 1808.24 223.578   1
   4 -12  -1 2042.90 221.624   1
   4  12  -1 2027.31 225.610   1
  -4 -12   1 2159.78 215.024   1
  -4  12   1 2041.06 240.303   1
   4  12   0 13471.2 829.315   1
   4 -12   0 14150.2 822.772   1
  -4  12   0 12727.7 821.567   1
  -4 -12   0 13582.0 823.678   1
  -4 -12  -1 1951.52 229.240   1
   4  12   1 2116.13 250.445   1
   4 -12   1 2442.83 216.147   1
  -4  12  -1 2099.60 217.569   1
   4  12   2 1704.61 234.475   1
  -4  12  -2 1841.02 188.399   1
  -4 -12  -2 2069.51 224.229   1
   4 -12   2 1416.33 181.201   1
   4  12   3 1295.62 231.305   1
  -4 -12  -3 930.379 204.371   1
  -4  12  -4 9042.33 561.819   1
   4 -12   4 9499.92 562.629   1
   4 -12   5 2205.36 172.760   1
   4  12   5 2085.43 278.808   1
  -4  12  -5 2215.25 175.640   1
  -4 -12  -5 2257.06 263.078   1
   4  12   6-154.967 220.834   1
   4 -12   6 171.745 67.3892   1
  -4  12  -6 57.9321 65.7697   1
  -4 -12  -6 163.934 203.086   1
   4  12   7 1435.96 256.921   1
  -4 -12  -8-66.5024 191.244   1
   4  12   8 312.745 220.398   1
  -4 -12  -9-91.4988 221.176   1
   4  12   9 423.466 256.476   1
  -4 -12 -10 400.893 233.237   1
   4  12  10-154.630 245.691   1
  -4 -12 -11 360.697 211.806   1
   4  12  11 317.413 238.598   1
  -4 -12 -12 10420.9 724.159   1
   4  12  12 10396.8 735.113   1
  -4 -12 -13 1024.12 276.335   1
  -4 -12 -14 1194.91 260.994   1
   4  12  14 1019.39 273.369   1
   4  12  16 2537.46 369.934   1
  -4 -12 -17 1239.75 261.136   1
   4  12  17 877.468 267.226   1
  -4 -12 -18 503.737 298.277   1
   4  12  18 537.183 328.592   1
  -4 -12 -19-186.587 288.596   1
   4  12  19 478.434 314.650   1
  -4 -12 -20 450.376 239.660   1
   4  12  20 252.478 244.810   1
  -4 -12 -21 367.828 305.780   1
   4  12  21 334.228 340.730   1
  -4 -12 -22 207.988 290.435   1
   4  12  22 1019.09 331.102   1
  -4 -12 -23 256.485 252.065   1
   4  12  23 705.505 273.010   1
  -4 -12 -24 227.742 306.544   1
   4  12  24 159.959 338.729   1
   4 -13 -24 963.526 312.105   1
  -4  13  24 279.308 337.648   1
   4 -13 -23 201.173 279.559   1
  -4  13  23 366.893 319.639   1
  -4  13  22 602.827 363.644   1
   4 -13 -21 260.472 268.191   1
  -4  13  21 433.371 316.163   1
   4 -13 -20 1289.40 325.862   1
  -4  13  20 1488.97 373.228   1
   4 -13 -19 425.034 308.451   1
   4 -13 -17 266.964 227.625   1
  -4  13  17-58.7243 255.493   1
   4 -13 -16 2984.48 350.288   1
  -4  13  16 2930.09 379.671   1
   4 -13 -15 477.208 250.763   1
  -4  13  15 379.124 286.738   1
   4 -13 -14 3733.32 355.403   1
  -4  13  14 2864.57 359.816   1
   4 -13 -13 597.843 275.188   1
  -4  13  13 973.066 311.583   1
   4 -13 -12 25.5560 258.716   1
  -4  13  12-170.520 294.304   1
   4 -13 -11-125.566 243.331   1
  -4  13  11 418.947 269.355   1
   4 -13  -9 478.908 234.237   1
  -4  13   9 135.856 252.681   1
   4  13  -8 1929.78 131.043   1
  -4  13   8 2275.70 308.140   1
   4 -13  -8 2189.63 283.608   1
  -4 -13   8 1915.40 127.009   1
   4  13  -7 3975.14 258.312   1
  -4 -13   7 3897.57 253.278   1
  -4  13   7 4174.77 392.555   1
   4 -13  -7 3941.67 366.526   1
  -4 -13   6 634.964 108.825   1
   4  13  -6 440.708 110.445   1
  -4  13   5-69.3133 204.394   1
   4 -13  -5-21.0371 195.140   1
  -4 -13   5 27.7619 109.540   1
   4  13  -5 90.1888 114.898   1
  -4  13   3 143.510 196.380   1
   4  13  -3 300.136 136.754   1
   4 -13  -3 208.300 187.777   1
  -4 -13   3 325.164 133.106   1
  -4  13   2 3072.45 318.071   1
   4  13  -2 3778.88 294.125   1
  -4 -13   2 3432.95 279.083   1
   4 -13  -2 4069.32 318.779   1
   4 -13  -1 214.298 160.090   1
  -4 -13   1 478.058 162.398   1
   4  13  -1 502.448 168.280   1
  -4  13   1 616.149 183.940   1
   4 -13   0 225.794 166.045   1
  -4 -13   0 31.2100 158.430   1
   4  13   0 169.045 166.114   1
  -4  13   0 47.0197 163.727   1
   4 -13   1 744.079 156.927   1
   4  13   1 614.972 199.761   1
  -4 -13  -1 449.994 182.575   1
  -4  13  -1 582.881 162.756   1
  -4 -13  -2 3394.34 314.460   1
   4  13   2 3974.80 330.223   1
   4 -13   2 3630.41 277.787   1
  -4  13  -2 3664.17 280.674   1
   4 -13   3 83.5726 117.268   1
  -4  13  -4 222.933 112.695   1
   4 -13   4 248.751 109.299   1
   4  13   4 425.183 224.992   1
   4 -13   5 27.7720 78.2781   1
  -4 -13  -5-247.355 184.861   1
  -4  13  -5 117.228 75.6147   1
   4  13   5-22.2954 204.727   1
  -4 -13  -6 771.439 223.897   1
   4  13   6 698.158 238.146   1
  -4 -13  -7 4320.11 361.681   1
   4  13   7 3655.29 379.728   1
  -4 -13  -8 2344.25 291.364   1
   4  13   8 2816.66 337.787   1
  -4 -13  -9-47.0381 207.499   1
   4  13   9 181.368 248.072   1
  -4 -13 -10 482.540 214.512   1
   4  13  10 475.404 247.656   1
  -4 -13 -11 516.913 235.896   1
   4  13  11 375.746 266.496   1
  -4 -13 -12 550.249 268.519   1
   4  13  12 163.643 289.355   1
  -4 -13 -13 608.593 268.373   1
   4  13  13 417.620 303.329   1
  -4 -13 -14 4213.76 391.194   1
   4  13  14 3754.69 414.011   1
  -4 -13 -15 393.566 240.317   1
   4  13  15 706.855 265.935   1
  -4 -13 -16 4045.86 399.754   1
   4  13  16 3238.13 405.870   1
  -4 -13 -17 53.3174 292.806   1
  -4 -13 -19 398.874 243.193   1
   4  13  19 28.1765 236.104   1
   4  13  20 979.697 337.776   1
  -4 -13 -21 130.560 303.365   1
   4  13  21 138.502 330.957   1
  -4 -13 -22 670.364 266.664   1
   4  13  22 436.881 291.741   1
  -4 -13 -23 25.4585 271.550   1
   4  13  23 214.799 298.637   1
  -4 -13 -24 601.285 324.706   1
   4  13  24-210.799 343.676   1
   4 -14 -23 199.168 254.291   1
  -4  14  23 112.698 308.462   1
   4 -14 -21 77.2050 235.697   1
  -4  14  21-28.9222 290.913   1
   4 -14 -19 52.8993 289.072   1
  -4  14  19 293.880 318.236   1
   4 -14 -18 878.821 237.436   1
  -4  14  18 118.351 250.898   1
   4 -14 -17 320.761 267.209   1
  -4  14  17-148.512 303.889   1
  -4  14  16 1575.71 351.977   1
   4 -14 -15 533.589 277.304   1
  -4  14  15 534.111 311.762   1
   4 -14 -14 53.0727 227.459   1
  -4  14  14 649.477 287.104   1
   4 -14 -13 289.392 264.120   1
  -4  14  13-117.104 291.365   1
   4 -14 -12 2511.37 320.924   1
  -4  14  12 1545.23 342.704   1
   4 -14 -11 841.827 277.956   1
  -4  14  11 1264.33 323.491   1
   4 -14 -10 3641.65 376.225   1
  -4  14  10 4164.17 418.866   1
   4 -14  -8 529.660 231.248   1
  -4  14   8 514.264 262.579   1
   4 -14  -7 516.609 236.245   1
  -4  14   7 260.015 261.932   1
  -4 -14   6 2266.43 177.942   1
   4 -14  -6 2292.06 296.046   1
  -4  14   6 2879.33 326.996   1
   4  14  -6 2665.55 185.612   1
   4  14  -5 3063.70 254.812   1
  -4  14   5 4253.34 369.599   1
  -4 -14   5 3799.36 250.543   1
   4 -14  -5 3342.00 330.806   1
  -4  14   4 2915.06 320.377   1
   4 -14  -4 2854.78 303.140   1
   4  14  -3 440.455 151.456   1
   4  14  -2 164.476 152.409   1
   4 -14  -2 501.051 188.699   1
  -4  14   2 376.811 204.480   1
   4 -14  -1-137.059 162.595   1
   4  14  -1 198.021 159.967   1
  -4  14   1 327.743 169.859   1
   4  14   0 4156.37 320.550   1
  -4  14   0 3675.93 307.672   1
   4 -14   0 3308.87 295.884   1
  -4 -14  -1 88.0502 150.413   1
  -4  14  -1 382.837 155.187   1
   4  14   1 572.078 180.546   1
   4 -14   1 382.732 142.649   1
  -4 -14  -2 821.395 194.765   1
   4 -14   2 489.925 139.115   1
   4  14   2 690.933 215.400   1
  -4  14  -2 297.425 149.711   1
  -4  14  -3 428.232 129.725   1
   4 -14   3 360.132 116.675   1
  -4  14  -4 3051.17 218.755   1
   4  14   4 2665.99 313.265   1
  -4 -14  -4 2850.54 300.324   1
   4 -14   4 3154.86 220.401   1
  -4 -14  -5 2820.73 308.632   1
   4  14   5 2867.17 328.566   1
  -4 -14  -6 2788.02 301.029   1
   4  14   6 2322.98 308.981   1
   4  14   7 278.258 242.517   1
  -4 -14  -7 183.456 229.529   1
   4  14   8 983.895 265.559   1
  -4 -14  -8 685.140 246.984   1
   4  14  10 5521.38 470.154   1
  -4 -14 -10 4933.57 443.975   1
   4  14  11 1012.85 301.254   1
  -4 -14 -11 1385.91 284.416   1
   4  14  12 2013.06 356.052   1
  -4 -14 -12 1805.87 311.535   1
   4  14  13 563.961 308.699   1
  -4 -14 -13 208.997 259.607   1
   4  14  14 426.125 312.683   1
  -4 -14 -14-52.8197 255.950   1
   4  14  15 1024.94 333.521   1
  -4 -14 -15 452.820 278.605   1
   4  14  16 2021.75 322.436   1
  -4 -14 -16 2140.69 300.486   1
   4  14  18 935.077 330.492   1
  -4 -14 -18 1228.44 304.639   1
   4  14  19 901.031 350.755   1
  -4 -14 -19 450.622 304.600   1
   4  14  20 195.155 336.422   1
  -4 -14 -20 656.297 313.109   1
   4  14  21 302.475 304.522   1
  -4 -14 -21 233.377 266.744   1
   4  14  22 757.432 301.066   1
  -4 -14 -22 281.787 261.372   1
  -4 -14 -23 529.925 322.240   1
   4 -15 -22-75.2912 279.660   1
  -4  15  22 398.032 347.307   1
   4 -15 -20 1010.70 321.852   1
  -4  15  20 233.234 361.571   1
   4 -15 -18 689.009 235.202   1
  -4  15  18 745.653 282.914   1
   4 -15 -17-53.3456 255.962   1
  -4  15  17 90.0857 306.521   1
   4 -15 -16 214.115 270.525   1
  -4  15  16 120.517 312.134   1
   4 -15 -15 481.986 252.187   1
  -4  15  15 1055.30 312.885   1
   4 -15 -14 1414.96 297.343   1
  -4  15  14 902.419 310.824   1
   4 -15 -12 739.023 266.678   1
  -4  15  12 659.549 304.730   1
   4 -15 -11 287.025 263.604   1
  -4  15  11 355.473 311.538   1
   4 -15 -10 411.075 261.916   1
  -4  15  10 1227.25 307.368   1
   4 -15  -9 456.034 254.198   1
  -4  15   9 341.946 284.438   1
   4 -15  -8 4054.97 378.790   1
  -4  15   8 2991.25 386.318   1
   4 -15  -7-24.2219 237.305   1
  -4  15   7 80.1810 262.436   1
   4 -15  -6 305.171 226.006   1
  -4  15   6 25.6813 237.807   1
  -4  15   5 73.7267 239.758   1
   4 -15  -5 271.486 222.726   1
   4  15  -5 74.1052 108.590   1
  -4  15   4-187.091 223.219   1
   4 -15  -4 582.550 206.974   1
  -4 -15   3 436.353 141.789   1
   4  15  -3 507.475 151.552   1
   4 -15  -2 3214.68 317.936   1
   4  15  -2 3398.46 294.199   1
  -4 -15   2 3810.88 282.488   1
  -4  15   2 3410.50 328.141   1
  -4 -15   1 300.019 160.010   1
   4 -15  -1 231.008 177.354   1
  -4  15   1 75.2438 181.090   1
   4  15  -1-104.983 176.521   1
  -4 -15   0 34.3354 162.411   1
   4 -15   0-48.1609 156.923   1
  -4  15   0 16.9026 166.711   1
   4  15   0-18.9983 184.019   1
  -4 -15  -1 73.5958 181.720   1
  -4  15  -1 258.070 161.234   1
   4  15   1 40.6983 204.464   1
   4 -15   1 231.153 144.694   1
  -4  15  -2 2929.92 270.840   1
   4 -15   2 3761.49 267.131   1
  -4 -15  -3 431.807 210.776   1
  -4  15  -3 204.294 124.607   1
   4  15   3 248.452 200.278   1
   4 -15   3 216.254 120.143   1
  -4 -15  -4-107.349 197.146   1
   4  15   4 188.602 228.887   1
  -4  15  -4 44.8923 77.1641   1
   4  15   5 121.989 223.721   1
  -4 -15  -5 267.655 209.767   1
   4  15   6-176.379 253.639   1
  -4 -15  -6-184.246 223.818   1
   4  15   7 25.8943 243.233   1
  -4 -15  -7 142.124 224.681   1
   4  15   9 654.693 267.998   1
  -4 -15  -9 668.881 233.309   1
   4  15  10 1022.37 299.504   1
  -4 -15 -10 177.973 246.403   1
   4  15  11 393.019 291.868   1
  -4 -15 -11-233.741 247.479   1
   4  15  12 737.686 311.031   1
  -4 -15 -12 605.670 273.553   1
   4  15  13 1510.89 335.472   1
  -4 -15 -13 1145.82 307.756   1
   4  15  14 1029.54 345.816   1
  -4 -15 -14 1476.74 318.329   1
   4  15  15 629.725 325.142   1
  -4 -15 -15 1053.44 301.006   1
   4  15  16 200.477 332.789   1
  -4 -15 -16 781.768 309.863   1
   4  15  17 827.635 330.114   1
  -4 -15 -17 617.150 284.518   1
   4  15  18 822.329 312.356   1
  -4 -15 -18 773.176 281.253   1
   4  15  20 332.398 284.271   1
  -4 -15 -20 182.653 255.448   1
   4  15  22 107.154 339.078   1
  -4 -15 -22 355.864 315.189   1
  -4  16  21 86.2330 344.929   1
   4 -16 -21-202.565 273.104   1
  -4  16  20 848.377 384.861   1
   4 -16 -20 51.5815 304.153   1
  -4  16  19 267.464 339.684   1
   4 -16 -19 471.457 286.904   1
  -4  16  17 395.153 289.545   1
   4 -16 -17 562.258 245.468   1
  -4  16  16 397.771 295.039   1
   4 -16 -16 350.271 237.928   1
  -4  16  15 552.696 305.898   1
   4 -16 -15 54.0617 242.217   1
  -4  16  14 1413.42 371.352   1
   4 -16 -14 1298.25 319.553   1
  -4  16  13 276.173 320.455   1
   4 -16 -13 107.938 274.487   1
  -4  16  11-30.0533 289.788   1
   4 -16 -11 160.242 238.248   1
  -4  16  10 2095.75 346.265   1
   4 -16 -10 1427.91 298.766   1
  -4  16   9 231.272 286.767   1
   4 -16  -9 286.847 249.497   1
  -4  16   8 508.286 280.384   1
   4 -16  -8 204.586 250.125   1
  -4  16   7 1038.75 288.622   1
   4 -16  -7 324.596 242.195   1
  -4  16   6 3649.28 381.983   1
   4 -16  -6 3593.62 366.398   1
  -4  16   5 1140.92 266.011   1
   4 -16  -5 1145.50 251.730   1
  -4  16   4 460.057 240.675   1
   4 -16  -4 446.978 215.448   1
   4  16  -3-26.9869 150.224   1
   4 -16  -3 255.658 199.234   1
  -4  16   3 273.623 218.938   1
   4 -16  -2 258.892 187.372   1
  -4  16   2 128.043 203.176   1
   4  16  -2 207.923 165.337   1
  -4 -16   1-16.4282 166.299   1
   4 -16  -1-91.9086 182.106   1
  -4  16   1 115.590 195.835   1
   4  16  -1-71.7855 179.353   1
  -4 -16   0 160.444 177.527   1
   4 -16   0 199.726 177.622   1
   4  16   0 275.811 209.398   1
  -4  16   0-87.3744 168.239   1
   4  16   1 190.512 202.658   1
  -4  16  -1 15.4199 159.671   1
  -4 -16  -1-172.403 187.671   1
  -4 -16  -2 345.475 200.650   1
  -4  16  -2 319.630 143.590   1
   4  16   2 179.561 202.472   1
  -4 -16  -3 576.466 210.023   1
   4  16   3 235.709 227.416   1
  -4 -16  -4 846.006 236.134   1
   4  16   4 319.292 246.656   1
  -4 -16  -5 1476.15 256.056   1
   4  16   5 1221.30 278.240   1
  -4 -16  -6 3311.02 335.434   1
   4  16   6 3290.44 363.797   1
  -4 -16  -8 683.735 242.375   1
   4  16   8 82.2155 259.013   1
  -4 -16  -9 721.633 279.037   1
   4  16   9-111.599 284.177   1
  -4 -16 -10 2360.94 315.492   1
   4  16  10 1725.65 339.596   1
  -4 -16 -11 26.6212 250.664   1
   4  16  11 142.626 266.614   1
  -4 -16 -13 298.641 290.841   1
   4  16  13 115.207 304.420   1
  -4 -16 -14 1059.28 300.822   1
   4  16  14 1531.53 356.429   1
  -4 -16 -15 379.673 293.899   1
   4  16  15 115.540 319.264   1
  -4 -16 -16 648.712 303.669   1
   4  16  16 776.944 334.400   1
  -4 -16 -17 563.946 306.221   1
   4  16  17 257.231 335.414   1
  -4 -16 -19 131.949 306.037   1
   4  16  19-307.266 343.640   1
  -4 -16 -21 333.798 294.492   1
   4  16  21 595.943 349.949   1
  -4  17  20 952.371 383.457   1
   4 -17 -20-359.555 290.742   1
  -4  17  19 532.807 374.960   1
   4 -17 -19 494.734 302.794   1
  -4  17  18-60.1360 334.369   1
  -4  17  17 700.346 349.990   1
   4 -17 -17-53.5608 273.780   1
  -4  17  16 369.014 349.623   1
   4 -17 -16 351.385 290.557   1
  -4  17  15 1268.91 370.416   1
   4 -17 -15 652.894 308.879   1
  -4  17  14 185.202 339.609   1
   4 -17 -14 493.708 281.281   1
  -4  17  13 246.997 291.929   1
   4 -17 -13 384.181 256.444   1
  -4  17  12 704.411 337.407   1
   4 -17 -12 1124.40 306.224   1
  -4  17  10 240.230 295.637   1
   4 -17 -10 81.2079 258.685   1
  -4  17   9 354.388 291.441   1
   4 -17  -9 668.172 262.875   1
  -4  17   8 1497.10 311.041   1
   4 -17  -8 920.080 267.975   1
  -4  17   6 815.912 280.858   1
   4 -17  -6 600.842 231.923   1
  -4  17   5 26.2155 241.135   1
   4 -17  -5 458.102 235.048   1
  -4  17   4 502.348 249.028   1
   4 -17  -4 417.875 222.658   1
  -4  17   3 1225.25 238.226   1
   4  17   2 278.473 224.794   1
   4  17   3 487.435 232.326   1
  -4 -17  -3 1428.43 241.736   1
   4  17   4 356.018 237.665   1
  -4 -17  -4 259.644 217.392   1
   4  17   5 471.869 251.320   1
  -4 -17  -5 317.389 230.309   1
   4  17   6 458.167 270.017   1
  -4 -17  -6 476.902 256.477   1
   4  17   7 248.099 265.352   1
  -4 -17  -7 128.407 233.593   1
   4  17   8 1906.46 326.306   1
  -4 -17  -8 1154.32 278.788   1
   4  17   9-28.4503 267.845   1
  -4 -17  -9 53.2441 242.556   1
   4  17  10 862.053 301.688   1
  -4 -17 -10 513.811 272.272   1
   4  17  12 728.449 290.062   1
  -4 -17 -12 683.836 267.847   1
   4  17  13 496.528 303.440   1
  -4 -17 -13 109.574 245.475   1
   4  17  14 379.332 316.704   1
  -4 -17 -14 684.140 302.065   1
   4  17  15 203.408 332.491   1
  -4 -17 -15 899.737 309.581   1
   4  17  16 86.5810 325.765   1
  -4 -17 -16 460.335 304.663   1
   4  17  18 310.265 322.918   1
  -4 -17 -18-26.6108 286.006   1
   4  17  19 27.8021 326.509   1
   4  17  20 1148.84 355.566   1
  -4 -17 -20 181.273 292.097   1
  -4  18  19 203.210 369.321   1
  -4  18  18 798.604 374.724   1
  -4  18  17 450.785 358.212   1
  -4  18  16 943.631 366.650   1
   4 -18 -16 163.550 265.822   1
  -4  18  15 122.971 309.269   1
   4 -18 -15 82.5780 254.095   1
  -4  18  14 464.281 322.937   1
   4 -18 -14 221.707 260.889   1
  -4  18  13 1422.32 366.393   1
   4 -18 -13 27.8783 246.739   1
  -4  18  12 309.468 313.736   1
  -4  18  11 122.998 297.233   1
  -4  18  10 974.335 313.599   1
  -4  18   9 270.155 293.138   1
  -4  18   8 383.273 292.213   1
   4  18   7 368.578 273.488   1
   4  18   8 288.218 275.751   1
   4  18   9-29.1500 279.082   1
   4  18  11-147.686 278.272   1
  -4 -18 -11 497.879 269.351   1
   4  18  12-29.5776 312.455   1
  -4 -18 -12 249.340 284.628   1
   4  18  13 29.5297 299.702   1
  -4 -18 -13 304.405 273.717   1
   4  18  14 470.183 323.379   1
  -4 -18 -14 275.774 266.646   1
   4  18  15 350.148 342.707   1
  -4 -18 -15 357.474 290.529   1
   4  18  17 142.784 329.776   1
  -4 -18 -17 647.781 306.173   1
   4  18  18-84.5331 298.788   1
   4  18  19 27.6944 265.267   1
  -4 -18 -19 261.479 246.902   1
   5   0 -27 193.807 318.118   1
  -5   0  26 237.930 277.712   1
   5   0 -26 333.240 286.837   1
  -5   0  24 29.6986 303.798   1
   5   0 -24 82.7296 305.052   1
  -5   0  23 296.099 260.753   1
   5   0 -23 136.681 252.562   1
  -5   0  21 492.255 285.050   1
   5   0 -21-159.773 260.983   1
  -5   0  20-56.8739 249.465   1
   5   0 -20 52.2811 240.636   1
  -5   0  19 83.5330 265.367   1
   5   0 -19 102.342 250.151   1
  -5   0  18 1983.89 330.390   1
   5   0 -18 2946.02 329.924   1
  -5   0  17-26.4339 243.956   1
   5   0 -17 24.2782 230.232   1
  -5   0  16 2076.70 287.152   1
  -5   0  15-322.302 265.875   1
   5   0 -15 318.637 239.912   1
  -5   0  14 1095.12 246.121   1
   5   0 -14 1030.53 217.093   1
  -5   0  13-91.0767 223.625   1
   5   0 -13-84.2993 214.733   1
  -5   0  12 10646.1 743.187   1
   5   0 -12 12287.9 741.305   1
   5   0 -10 1045.53 202.186   1
  -5   0  10 981.867 212.253   1
   5   0  -9 139.041 174.360   1
  -5   0   9 223.033 172.695   1
  -5   0   8 17932.2 1070.32   1
   5   0  -8 17613.9 1064.39   1
  -5   0   7 115.795 166.422   1
   5   0  -7 15.6709 153.567   1
   5   0  -6 192.340 135.472   1
  -5   0   6 140.634 136.625   1
   5   0  -5 13.9998 132.201   1
  -5   0   5 159.210 136.006   1
   5   0  -4 41895.5 2360.32   1
  -5   0   4 40796.5 2361.36   1
   5   0  -3-90.2441 120.560   1
  -5   0   3-66.5125 120.329   1
   5   0  -2 65435.5 3689.86   1
  -5   0   2 65139.3 3691.22   1
   5   0  -1-159.211 124.253   1
  -5   0   1 101.641 125.609   1
   5   0   0-24.6935 120.962   1
  -5   0   0 12.6746 125.565   1
   5   0   1 75.2541 143.319   1
  -5   0  -1-88.8941 138.220   1
   5   0   2 66551.8 3733.55   1
  -5   0  -2 65489.9 3731.07   1
  -5   0  -3 12.9841 129.196   1
   5   0   3-27.1364 130.816   1
  -5   0  -4 41298.8 2284.03   1
   5   0   4 38527.6 2281.20   1
  -5   0  -5-83.7145 114.961   1
   5   0   5 157.930 122.370   1
  -5   0  -6 203.162 144.859   1
   5   0   6 30.4521 153.616   1
  -5   0  -7 44.8145 139.256   1
   5   0   7-65.1402 150.675   1
  -5   0  -8 18354.6 1119.10   1
   5   0   8 19184.4 1123.10   1
  -5   0  -9-135.342 146.773   1
   5   0   9 321.167 160.468   1
  -5   0 -10 882.026 180.757   1
   5   0  10 1066.50 187.131   1
  -5   0 -11-107.097 165.580   1
   5   0  11 39.1754 170.881   1
   5   0  12 11082.5 717.710   1
   5   0  13 210.270 234.703   1
  -5   0 -13 19.8623 203.247   1
   5   0  14 1302.09 265.430   1
  -5   0 -14 1181.81 246.366   1
   5   0  15 45.9004 237.180   1
   5   0  16 2144.64 304.222   1
  -5   0 -16 2071.86 273.285   1
   5   0  17-124.093 237.148   1
   5   0  19-80.4898 273.362   1
  -5   0 -19 271.798 257.463   1
   5   0  20 27.2591 237.225   1
  -5   0 -20 228.115 229.239   1
   5   0  21-166.570 259.455   1
  -5   0 -21 51.8674 245.354   1
   5   0  23 286.341 301.775   1
  -5   0 -23 352.178 296.470   1
   5   0  24 836.056 313.539   1
  -5   0 -24 469.793 307.773   1
   5   0  25 377.638 301.006   1
  -5   0 -25 665.714 313.031   1
   5   0  26 698.866 319.666   1
  -5   0 -26 444.975 317.260   1
  -5   1  26 532.769 336.937   1
   5  -1 -26 659.327 323.219   1
   5   1 -26 532.850 317.817   1
  -5   1  25 476.383 271.404   1
  -5  -1  25 447.452 305.871   1
   5  -1 -25 494.593 270.644   1
   5   1 -25 55.8761 296.978   1
  -5   1  24 1222.39 335.385   1
  -5  -1  24 832.144 295.549   1
   5   1 -24 805.081 292.644   1
   5  -1 -24 1370.68 324.092   1
  -5  -1  23 411.803 307.826   1
  -5   1  23 563.281 308.397   1
   5   1 -23 357.016 301.353   1
   5  -1 -23 272.539 303.868   1
  -5  -1  22 5886.75 509.007   1
  -5   1  22 6046.88 520.160   1
   5  -1 -22 6260.95 507.732   1
   5   1 -22 5925.19 499.036   1
  -5  -1  21 171.870 258.076   1
  -5   1  21 670.117 274.775   1
   5   1 -21 26.5979 261.086   1
   5  -1 -21 319.747 253.203   1
  -5  -1  20 196.454 283.945   1
  -5   1  20 487.407 313.042   1
   5   1 -20 338.701 268.084   1
   5  -1 -20 157.378 283.852   1
  -5  -1  19 630.811 289.427   1
  -5   1  19 113.113 298.394   1
   5   1 -19 50.8522 255.013   1
   5  -1 -19 231.009 269.326   1
  -5   1  18 2240.64 339.944   1
   5  -1 -18 1982.78 307.495   1
  -5  -1  17 155.494 253.952   1
   5   1 -17 48.0678 224.111   1
  -5  -1  16 3184.87 337.323   1
   5   1 -16 3185.43 322.694   1
   5  -1 -16 3210.67 340.289   1
  -5  -1  15 363.002 246.825   1
  -5   1  15 101.120 247.978   1
   5   1 -15 22.4275 229.267   1
   5  -1 -15 415.569 235.013   1
   5   1 -14 4079.04 349.143   1
  -5  -1  14 4332.30 368.048   1
  -5   1  14 3614.19 366.747   1
   5  -1 -14 3500.57 343.428   1
  -5   1  13-46.8462 217.322   1
  -5  -1  13-44.2954 192.163   1
   5  -1 -13 279.274 204.272   1
   5   1 -13 165.451 189.962   1
  -5   1  12 58145.9 3431.28   1
   5  -1 -12 61617.7 3427.92   1
  -5  -1  11 2529.36 281.205   1
   5   1 -11 2158.71 265.811   1
  -5  -1  10 666.778 210.543   1
  -5   1  10 446.765 203.525   1
   5  -1 -10-37.7320 179.135   1
   5   1 -10 178.311 184.158   1
  -5  -1   9 1886.85 227.704   1
  -5   1   9 1597.18 215.364   1
   5   1  -9 1816.04 221.367   1
   5   1  -8 1270.70 178.741   1
  -5  -1   8 1356.91 190.551   1
  -5   1   8 1165.64 201.945   1
   5  -1  -8 1376.30 193.761   1
   5   1  -7 1274.99 179.331   1
  -5  -1   7 1297.11 187.028   1
  -5   1   7 1396.27 205.272   1
   5  -1  -7 1258.61 190.028   1
  -5  -1   6 1912.55 201.566   1
  -5   1   6 2181.11 213.085   1
   5   1  -6 1722.67 192.203   1
   5  -1  -6 1957.05 202.135   1
   5  -1  -5 4139.44 312.590   1
   5   1  -5 3889.15 297.832   1
  -5   1   5 4063.51 317.039   1
  -5  -1   5 3896.87 298.519   1
   5  -1  -4 51849.6 3023.86   1
   5   1  -4 52746.7 3025.07   1
  -5  -1   4 55138.7 3026.55   1
  -5   1   4 53444.1 3027.52   1
   5  -1  -3 7255.37 466.212   1
   5   1  -3 7088.80 470.357   1
  -5   1   3 7060.39 466.473   1
  -5  -1   3 7398.31 474.435   1
   5  -1  -2 23251.4 1385.83   1
   5   1  -2 24714.0 1386.14   1
  -5  -1   2 24639.7 1390.85   1
  -5   1   2 22874.9 1388.48   1
   5  -1  -1 13161.8 763.153   1
  -5  -1   1 12283.5 762.287   1
  -5   1   1 12994.3 766.865   1
   5   1  -1 12067.5 759.232   1
  -5  -1   0 17886.7 1126.28   1
  -5   1   0 19802.7 1128.69   1
   5   1   0 18690.4 1128.56   1
   5  -1   0 20287.6 1126.40   1
  -5  -1  -1 12638.2 804.289   1
  -5   1  -1 13660.4 805.820   1
   5   1   1 14099.1 808.123   1
   5  -1   1 13014.1 801.432   1
  -5   1  -2 24149.4 1413.90   1
  -5  -1  -2 23834.0 1415.19   1
   5   1   2 24891.4 1420.18   1
   5  -1   2 24704.9 1416.17   1
   5  -1   3 6885.91 442.467   1
  -5  -1  -3 5671.12 443.426   1
   5   1   3 6789.44 448.383   1
  -5   1  -3 7287.02 442.478   1
  -5  -1  -4 52692.1 3107.57   1
  -5   1  -4 55236.4 3107.88   1
   5  -1   4 56596.4 3110.34   1
   5   1   4 54517.2 3110.23   1
  -5  -1  -5 3888.40 287.453   1
  -5   1  -5 3649.59 281.250   1
   5  -1   5 3821.25 284.345   1
   5   1   5 3103.74 285.352   1
  -5  -1  -6 2281.85 227.578   1
  -5   1  -6 2694.01 233.349   1
   5   1   6 2471.22 236.603   1
   5  -1   6 2724.84 237.303   1
  -5   1  -7 1227.12 169.287   1
  -5  -1  -7 950.363 162.062   1
   5   1   7 1098.91 172.275   1
   5  -1   7 1247.31 175.003   1
  -5  -1  -8 1559.76 209.249   1
  -5   1  -8 1277.87 170.663   1
   5   1   8 1102.90 193.843   1
   5  -1   8 1239.77 179.349   1
   5  -1   9 1742.99 214.058   1
   5   1   9 1803.83 237.808   1
  -5  -1  -9 1735.37 223.010   1
  -5   1  -9 2021.90 214.034   1
  -5  -1 -10 371.790 168.116   1
  -5   1 -10 270.845 159.675   1
   5   1  10 479.805 182.078   1
   5  -1  10 254.103 155.803   1
  -5   1 -11 1305.86 205.537   1
   5  -1  11 1939.19 224.871   1
   5   1  12 50846.6 3079.97   1
  -5  -1 -12 56845.0 3083.83   1
  -5   1 -13 154.650 174.753   1
  -5  -1 -13 223.329 177.110   1
   5  -1  13-225.350 192.403   1
   5   1  13-86.0278 190.786   1
   5   1  14 3626.29 348.364   1
   5  -1  14 3446.52 354.283   1
  -5   1 -14 4209.32 351.431   1
  -5  -1 -14 4377.44 350.568   1
   5  -1  15 428.059 229.187   1
   5   1  15 46.7067 240.025   1
  -5  -1 -15-131.276 223.048   1
  -5   1 -15 317.219 218.721   1
   5   1  16 2443.69 323.592   1
   5  -1  16 2884.89 318.931   1
  -5  -1 -16 2644.92 325.733   1
  -5   1 -16 2963.19 302.968   1
   5  -1  17 244.841 213.872   1
   5   1  17 150.751 232.147   1
   5   1  18 2009.20 314.650   1
   5  -1  18 2146.92 320.755   1
  -5   1 -18 2237.05 305.718   1
  -5  -1 -18 1989.15 308.300   1
   5   1  19 513.793 287.798   1
   5  -1  19 79.8546 241.896   1
  -5   1 -19 367.859 225.289   1
  -5  -1 -19 348.248 271.313   1
   5   1  20 219.171 261.361   1
   5  -1  20 325.191 257.932   1
  -5   1 -20 731.558 264.756   1
  -5  -1 -20 305.445 272.321   1
   5  -1  21 557.726 279.311   1
   5   1  21 417.593 252.350   1
  -5   1 -21 360.793 260.987   1
  -5  -1 -21 103.944 226.807   1
  -5   1 -22 6109.42 493.374   1
  -5  -1 -22 5636.02 474.369   1
   5  -1  22 5271.54 484.607   1
   5   1  22 5606.25 488.258   1
   5  -1  23 172.206 262.718   1
   5   1  23 57.3106 260.264   1
  -5   1 -23 54.5433 265.300   1
  -5  -1 -23 891.569 268.184   1
   5  -1  24 492.225 278.543   1
   5   1  24 1005.26 302.239   1
  -5   1 -24 388.932 264.965   1
  -5  -1 -24 903.330 300.931   1
   5  -1  25 58.5281 286.200   1
   5   1  25-86.4743 288.831   1
  -5   1 -25 503.354 294.913   1
   5   1  26 692.101 290.799   1
  -5   1 -26 646.684 311.788   1
  -5  -1 -26 743.159 298.817   1
  -5   2  28 201.554 296.348   1
   5  -2 -28-106.853 290.756   1
  -5   2  27 234.022 326.094   1
   5  -2 -27 566.777 326.103   1
  -5   2  26 2357.47 383.829   1
   5  -2 -26 2228.76 389.922   1
  -5   2  25 623.303 290.090   1
  -5  -2  25 419.946 292.464   1
   5  -2 -25 736.551 295.545   1
   5   2 -25 590.984 304.770   1
  -5   2  24 2652.19 367.881   1
  -5  -2  24 2109.47 331.354   1
   5  -2 -24 1935.09 340.425   1
   5   2 -24 1449.26 322.213   1
  -5   2  23 534.527 318.768   1
   5  -2 -23 1221.92 326.202   1
  -5   2  22 800.061 296.813   1
  -5  -2  22 1012.47 287.472   1
   5  -2 -22 618.788 274.382   1
   5   2 -22 1300.05 282.404   1
  -5  -2  21 170.208 276.716   1
   5   2 -21 26.5641 265.523   1
   5  -2 -20 5946.98 473.270   1
   5   2 -20 4932.02 457.287   1
  -5   2  20 4977.13 481.498   1
  -5  -2  20 4410.00 448.556   1
  -5   2  19 1860.61 335.223   1
  -5  -2  19 1378.42 321.757   1
   5   2 -19 1442.49 297.733   1
  -5  -2  18 1049.97 294.748   1
   5  -2 -18 1312.63 252.525   1
  -5   2  17 246.808 231.684   1
  -5  -2  17-228.781 237.032   1
   5  -2 -17 172.591 212.069   1
   5   2 -17 190.202 218.370   1
  -5  -2  16 5989.17 472.078   1
  -5   2  16 5316.76 464.299   1
   5   2 -16 6034.98 458.827   1
   5  -2 -16 6099.90 455.443   1
  -5   2  15 103.827 262.194   1
  -5  -2  15 23.5744 226.759   1
   5  -2 -15-209.906 233.584   1
   5   2 -15 110.278 213.138   1
  -5  -2  14 11352.9 794.113   1
  -5   2  14 12491.0 818.994   1
   5   2 -14 12769.0 795.904   1
   5  -2 -14 12807.0 807.739   1
  -5   2  13 14805.9 960.657   1
  -5  -2  13 14917.7 949.080   1
   5  -2 -13 15197.6 950.689   1
   5   2 -13 15561.8 944.483   1
  -5   2  12 46.1776 198.656   1
  -5  -2  12 410.419 207.412   1
   5  -2 -12 63.1625 174.163   1
   5   2 -12 57.6953 174.455   1
  -5   2  11 5736.99 462.109   1
   5  -2 -11 6302.72 458.840   1
   5   2 -11 6915.49 459.906   1
  -5  -2  10 7440.12 503.509   1
   5   2 -10 7340.84 509.073   1
   5   2  -9 1567.48 218.777   1
   5  -2  -9 1642.97 195.732   1
  -5  -2   9 1821.91 215.489   1
  -5   2   9 2088.60 222.680   1
  -5   2   8 3484.72 330.588   1
   5  -2  -8 4612.29 336.262   1
  -5  -2   8 4358.80 331.578   1
   5   2  -8 4642.26 326.754   1
  -5  -2   7 2326.44 231.849   1
  -5   2   7 2886.75 264.013   1
   5  -2  -7 2557.46 253.945   1
   5   2  -7 2711.90 237.233   1
  -5  -2   6 2306.26 216.506   1
  -5   2   6 2697.95 245.552   1
   5  -2  -6 2097.14 224.995   1
   5   2  -6 2057.05 208.223   1
   5  -2  -5 29711.9 1685.78   1
   5   2  -5 28644.5 1678.30   1
  -5   2   5 29885.2 1690.46   1
  -5  -2   5 28307.3 1678.05   1
   5   2  -4 1967.29 204.405   1
   5  -2  -4 2422.72 216.221   1
  -5  -2   4 2153.20 205.241   1
  -5   2   4 1931.75 217.855   1
   5   2  -3 53024.6 2845.37   1
   5  -2  -3 48513.5 2846.04   1
  -5   2   3 50411.0 2848.01   1
  -5  -2   3 48195.2 2846.54   1
   5  -2  -2 4515.82 342.956   1
  -5   2   2 5423.50 353.863   1
   5   2  -2 4773.88 349.850   1
  -5  -2   2 5212.31 352.762   1
   5  -2  -1 12.4333 112.102   1
   5   2  -1-88.6053 126.779   1
  -5   2   1 12.8983 123.201   1
  -5  -2   1-38.5356 124.139   1
   5  -2   0-12.1728 140.714   1
  -5   2   0-37.9858 148.483   1
  -5  -2   0-128.251 148.970   1
   5   2   0 25.7899 152.634   1
  -5   2  -1 125.585 133.764   1
  -5  -2  -1 228.989 136.528   1
   5  -2   1-97.7192 138.049   1
   5   2   1 125.359 148.620   1
   5   2   2 4833.96 341.238   1
  -5   2  -2 4674.10 331.225   1
  -5  -2  -2 4404.92 338.308   1
   5  -2   2 4782.12 331.688   1
   5   2   3 49443.4 2944.90   1
  -5   2  -3 54677.7 2942.55   1
  -5  -2  -3 50488.5 2944.42   1
   5  -2   3 52361.4 2942.26   1
   5   2   4 1772.58 218.293   1
   5  -2   4 1968.06 216.146   1
  -5   2  -4 2334.66 212.668   1
  -5  -2  -5 29368.2 1682.16   1
  -5   2  -5 29482.2 1674.85   1
   5   2   5 26409.7 1680.07   1
   5  -2   5 30642.3 1677.86   1
  -5   2  -6 2304.62 218.666   1
   5   2   6 2672.02 247.875   1
   5  -2   6 2422.83 222.642   1
  -5  -2  -6 2081.82 222.908   1
  -5   2  -7 2567.84 228.429   1
  -5  -2  -7 2515.59 245.876   1
   5  -2   7 3123.74 242.295   1
  -5   2  -8 4344.98 326.442   1
  -5  -2  -8 4469.35 346.404   1
   5  -2   8 4262.84 334.781   1
   5   2   8 4740.61 353.867   1
   5  -2   9 2421.54 229.474   1
   5   2   9 1934.02 233.347   1
  -5   2  -9 2059.64 219.657   1
  -5  -2  -9 2134.13 228.299   1
  -5   2 -10 7806.10 517.174   1
  -5   2 -11 6357.84 446.551   1
  -5  -2 -11 6684.46 458.670   1
   5  -2  11 6366.63 456.150   1
   5   2  11 6073.74 461.564   1
   5  -2  12-57.8615 192.117   1
   5   2  12 105.223 174.709   1
  -5  -2 -12 336.666 163.402   1
  -5   2 -12 178.095 177.044   1
  -5  -2 -13 14924.5 932.032   1
   5   2  13 15013.0 940.146   1
  -5  -2 -14 11509.4 777.870   1
  -5   2 -14 13079.7 774.763   1
   5   2  14 12164.4 793.626   1
   5  -2  14 11414.4 774.733   1
   5   2  15 356.327 244.785   1
   5  -2  15 507.787 231.218   1
  -5  -2 -15 22.2383 211.737   1
  -5   2 -15 62.2594 205.042   1
  -5   2 -16 6132.68 460.262   1
  -5  -2 -16 5585.38 469.050   1
   5   2  16 6282.48 485.607   1
   5  -2  16 6109.78 470.243   1
   5  -2  17 24.1294 228.352   1
  -5   2 -17-226.845 224.318   1
   5  -2  18 1699.49 280.217   1
   5   2  18 1449.11 329.711   1
  -5   2 -18 1511.61 261.077   1
  -5  -2 -18 1688.75 294.709   1
   5   2  19 1170.87 314.003   1
  -5  -2 -19 1502.27 298.518   1
   5   2  20 5009.18 465.166   1
   5  -2  20 5115.19 459.106   1
  -5  -2 -20 5544.64 455.208   1
  -5   2 -20 5415.61 443.880   1
   5  -2  21 361.268 265.839   1
  -5   2 -21 179.848 255.518   1
   5  -2  22 906.189 297.626   1
   5   2  22 1670.11 277.635   1
  -5  -2 -22 1216.36 273.434   1
  -5   2 -22 695.664 308.251   1
   5   2  23 1057.87 279.552   1
  -5  -2 -23 1561.46 289.822   1
   5  -2  24 1602.65 314.165   1
   5   2  24 1486.27 299.453   1
  -5   2 -24 2483.10 327.764   1
  -5  -2 -24 1524.05 302.443   1
   5   2  25 429.390 269.993   1
  -5   2 -25 451.165 290.673   1
  -5  -2 -25 27.3310 271.254   1
   5   2  26 2656.85 360.007   1
  -5  -2 -26 1361.93 336.852   1
   5   2  27 312.016 296.051   1
  -5  -2 -27 623.200 325.189   1
  -5  -2 -28 54.1115 330.449   1
   5  -3 -29-103.576 300.265   1
  -5   3  29 139.560 252.318   1
   5  -3 -27 213.362 318.164   1
  -5   3  27 29.0221 331.704   1
   5  -3 -25 27.0559 248.507   1
  -5   3  25 207.098 241.493   1
   5  -3 -24-270.472 316.146   1
   5   3 -24 27.9499 275.673   1
  -5   3  24-29.7967 310.403   1
  -5  -3  24 178.422 277.905   1
   5  -3 -23-162.039 281.933   1
   5   3 -23 330.838 291.782   1
  -5  -3  23 88.0280 298.935   1
  -5   3  23 119.046 306.343   1
   5  -3 -22 26.8008 282.576   1
   5   3 -22 54.0901 273.836   1
  -5   3  22 178.782 311.700   1
  -5  -3  22 201.636 273.231   1
   5  -3 -21 239.252 274.650   1
   5   3 -21 290.935 245.265   1
  -5   3  21 384.158 295.777   1
  -5  -3  21 281.661 251.076   1
   5  -3 -20 2720.34 366.960   1
   5   3 -20 2887.52 341.830   1
  -5   3  20 3205.62 404.822   1
  -5  -3  20 2417.33 339.187   1
   5  -3 -19 644.270 263.139   1
  -5   3  19 405.910 294.409   1
   5  -3 -18 354.448 224.256   1
   5   3 -18 218.536 230.548   1
  -5   3  18 227.832 222.650   1
  -5  -3  18-25.8737 236.624   1
   5   3 -17 656.543 241.086   1
   5  -3 -17 594.939 231.108   1
  -5   3  17 613.931 251.713   1
  -5  -3  17 474.984 244.347   1
   5   3 -16 2253.20 269.224   1
  -5  -3  16 1537.89 266.752   1
   5  -3 -15 329.640 223.979   1
   5   3 -15 453.637 218.539   1
  -5   3  15 424.307 270.028   1
  -5  -3  15 483.197 228.651   1
   5   3 -14 124.283 206.279   1
   5  -3 -14-22.8423 231.376   1
  -5   3  14-127.822 282.403   1
  -5  -3  14 506.695 215.508   1
   5  -3 -13 1420.56 225.755   1
  -5   3  13 1360.28 235.533   1
   5  -3 -12 4590.80 392.718   1
  -5  -3  12 4699.16 387.404   1
  -5   3  12 4434.70 409.675   1
   5   3 -12 5271.69 377.731   1
   5   3 -11 53.7086 168.550   1
   5  -3 -11 62.0066 196.009   1
  -5  -3  11-37.6595 166.577   1
  -5   3  11 22.6897 215.172   1
   5  -3 -10 25610.0 1507.44   1
  -5  -3  10 25533.1 1497.59   1
  -5   3  10 25033.2 1516.51   1
   5   3 -10 25517.4 1493.47   1
   5   3  -9 2110.43 228.965   1
  -5   3   9 1754.43 255.934   1
   5  -3  -9 2272.59 245.624   1
   5   3  -8 181.526 137.685   1
  -5  -3   8 15.5227 130.942   1
  -5   3   8 370.584 176.949   1
   5  -3  -8 72.3295 157.030   1
   5   3  -7 787.260 149.863   1
  -5  -3   7 710.946 157.694   1
   5  -3  -6 54043.1 3157.15   1
  -5  -3   6 54039.5 3149.43   1
  -5   3   6 57284.2 3164.36   1
   5   3  -6 56735.9 3150.57   1
   5   3  -5 264.808 125.262   1
  -5  -3   5 314.340 137.747   1
  -5   3   5-16.4143 165.685   1
   5  -3  -5-61.9007 157.553   1
   5   3  -4 459.943 132.936   1
   5  -3  -4 349.777 132.412   1
  -5  -3   4 347.169 129.592   1
  -5   3   4 370.480 135.947   1
  -5  -3   3 1469.94 166.005   1
   5   3  -3 1497.09 169.375   1
  -5   3   3 1414.41 186.826   1
   5  -3  -3 1377.95 182.344   1
   5  -3  -2 9344.79 584.038   1
   5   3  -2 9301.63 584.049   1
  -5   3   2 8968.12 587.040   1
  -5  -3   2 9804.46 588.489   1
   5  -3  -1 37177.1 2074.62   1
   5   3  -1 37032.4 2074.89   1
  -5   3   1 36915.7 2077.32   1
  -5  -3   1 33970.6 2071.27   1
   5  -3   0 92508.0 5166.19   1
  -5  -3   0 90117.0 5170.63   1
  -5   3   0 92692.8 5168.55   1
   5   3   0 91730.5 5173.65   1
  -5  -3  -1 36985.0 2145.16   1
  -5   3  -1 37415.2 2141.50   1
   5   3   1 37668.4 2150.27   1
   5  -3   1 37766.7 2139.77   1
  -5   3  -2 9258.00 547.675   1
   5  -3   2 9227.37 545.714   1
  -5  -3  -2 8829.44 554.189   1
   5  -3   3 1649.47 179.438   1
   5   3   3 1616.47 181.551   1
  -5   3  -3 1871.89 178.478   1
  -5  -3  -3 1677.23 180.213   1
   5  -3   4 317.990 136.117   1
  -5  -3  -4 380.377 147.099   1
  -5   3  -4 637.185 126.469   1
   5   3   4 258.820 150.622   1
   5   3   5 32.4686 130.099   1
   5  -3   5 173.698 124.495   1
  -5  -3  -5 227.324 117.746   1
  -5   3  -5 117.340 127.108   1
  -5   3  -6 57323.1 3151.06   1
  -5  -3  -6 53003.3 3155.51   1
   5   3   6 56831.1 3169.02   1
   5  -3   6 54952.8 3149.49   1
   5   3   7 838.051 190.587   1
   5  -3   7 724.130 149.217   1
  -5  -3  -7 494.486 174.847   1
  -5   3  -7 651.276 146.057   1
  -5  -3  -8-281.659 169.029   1
[truncated: 809,620 more chars]
