# Supplementary material for: Structural insight into the cooperativity of spin crossover compounds
Source: Acta Crystallogr B Struct Sci Cryst Eng Mater. 2023 Aug 11;79(Pt 5):354–67. doi: 10.1107/S2052520623005814 (PMC10552598; doi:10.1107/S2052520623005814)
Supplement: Supplementary file 5 [file b-79-00354-sup5.zip › Bia_Portho_160K.cif]

data_Bia_dw4400_160K
 
_audit_creation_method            'SHELXL-2019/2'
_shelx_SHELXL_version_number      '2019/2'
_chemical_name_systematic         ?
_chemical_name_common             ?
_chemical_melting_point           ?
_chemical_formula_moiety          ?
_chemical_formula_sum
 'C10.86 H8 Fe0.29 N1.71 S0.57' 
_chemical_formula_weight          196.75

loop_
 _atom_type_symbol
 _atom_type_description
 _atom_type_scat_dispersion_real
 _atom_type_scat_dispersion_imag
 _atom_type_scat_source
 'Fe'  'Fe'   0.3265   0.6960
 'International Tables Vol C Tables 4.2.6.8 and 6.1.1.4'
 'C'  'C'   0.0024   0.0013
 'International Tables Vol C Tables 4.2.6.8 and 6.1.1.4'
 'H'  'H'   0.0000   0.0000
 'International Tables Vol C Tables 4.2.6.8 and 6.1.1.4'
 'N'  'N'   0.0049   0.0027
 'International Tables Vol C Tables 4.2.6.8 and 6.1.1.4'
 'S'  'S'   0.1051   0.1002
 'International Tables Vol C Tables 4.2.6.8 and 6.1.1.4'
 
_space_group_crystal_system       orthorhombic
_space_group_IT_number            56
_space_group_name_H-M_alt         'P c c n'
_space_group_name_Hall            '-P 2ab 2ac'
 
_shelx_space_group_comment
;
The symmetry employed for this shelxl refinement is uniquely defined
by the following loop, which should always be used as a source of
symmetry information in preference to the above space-group names.
They are only intended as comments.
;
 
loop_
 _space_group_symop_operation_xyz
 'x, y, z'
 '-x+1/2, -y+1/2, z'
 '-x, y+1/2, -z+1/2'
 'x+1/2, -y, -z+1/2'
 '-x, -y, -z'
 'x-1/2, y-1/2, -z'
 'x, -y-1/2, z-1/2'
 '-x-1/2, y, z-1/2'
 
_cell_length_a                    12.3654(3)
_cell_length_b                    14.8067(3)
_cell_length_c                    18.2260(3)
_cell_angle_alpha                 90
_cell_angle_beta                  90
_cell_angle_gamma                 90
_cell_volume                      3337.01(12)
_cell_formula_units_Z             14
_cell_measurement_temperature     160(2)
_cell_measurement_reflns_used     4703
_cell_measurement_theta_min       1.963
_cell_measurement_theta_max       25.22
 
_exptl_crystal_description        irregular
_exptl_crystal_colour             ?
_exptl_crystal_density_meas       ?
_exptl_crystal_density_method     ?
_exptl_crystal_density_diffrn     1.371          
_exptl_crystal_F_000              1424
_exptl_transmission_factor_min    ?
_exptl_transmission_factor_max    ?
_exptl_crystal_size_max           ?
_exptl_crystal_size_mid           ?
_exptl_crystal_size_min           ?
_exptl_absorpt_coefficient_mu     0.451
_shelx_estimated_absorpt_T_min    ?
_shelx_estimated_absorpt_T_max    ?
_exptl_absorpt_correction_type    ?
_exptl_absorpt_correction_T_min   ?
_exptl_absorpt_correction_T_max   ?
_exptl_absorpt_process_details    ?
_exptl_absorpt_special_details    ?
_diffrn_ambient_temperature       293(2)
_diffrn_radiation_wavelength      0.65524
_diffrn_radiation_type            Synchrotron
_diffrn_source                    ?
_diffrn_measurement_device_type   '4-circle diffractometer'
_diffrn_measurement_method        ?
_diffrn_detector_area_resol_mean  ?
_diffrn_reflns_number             34231
_diffrn_reflns_av_unetI/netI      0.0615
_diffrn_reflns_av_R_equivalents   0.0799
_diffrn_reflns_limit_h_min        -19
_diffrn_reflns_limit_h_max        19
_diffrn_reflns_limit_k_min        -18
_diffrn_reflns_limit_k_max        18
_diffrn_reflns_limit_l_min        -29
_diffrn_reflns_limit_l_max        29
_diffrn_reflns_theta_min          1.978
_diffrn_reflns_theta_max          32.984
_diffrn_reflns_theta_full         23.150
_diffrn_measured_fraction_theta_max   0.815
_diffrn_measured_fraction_theta_full  0.985
_diffrn_reflns_Laue_measured_fraction_max    0.815
_diffrn_reflns_Laue_measured_fraction_full   0.985
_diffrn_reflns_point_group_measured_fraction_max   0.815
_diffrn_reflns_point_group_measured_fraction_full  0.985
_reflns_number_total              6541
_reflns_number_gt                 4593
_reflns_threshold_expression      'I > 2\s(I)'
_reflns_Friedel_coverage          0.000
_reflns_Friedel_fraction_max      .
_reflns_Friedel_fraction_full     .
 
_reflns_special_details
;
 Reflections were merged by SHELXL according to the crystal
 class for the calculation of statistics and refinement.
 
 _reflns_Friedel_fraction is defined as the number of unique
 Friedel pairs measured divided by the number that would be
 possible theoretically, ignoring centric projections and
 systematic absences.
;
 
_computing_data_collection        ?
_computing_cell_refinement        ?
_computing_data_reduction         ?
_computing_structure_solution     ?
_computing_structure_refinement 'SHELXL-2019/2 (Sheldrick, 2019)'
_computing_molecular_graphics     ?
_computing_publication_material   ?
_refine_special_details           ?
_refine_ls_structure_factor_coef  Fsqd
_refine_ls_matrix_type            full
_refine_ls_weighting_scheme       calc
_refine_ls_weighting_details
'w=1/[\s^2^(Fo^2^)+(0.0373P)^2^+2.4814P] where P=(Fo^2^+2Fc^2^)/3'
_atom_sites_solution_primary      ?
_atom_sites_solution_secondary    ?
_atom_sites_solution_hydrogens    geom
_refine_ls_hydrogen_treatment     constr
_refine_ls_extinction_method      none
_refine_ls_extinction_coef        .
_refine_ls_number_reflns          6541
_refine_ls_number_parameters      213
_refine_ls_number_restraints      0
_refine_ls_R_factor_all           0.1352
_refine_ls_R_factor_gt            0.0919
_refine_ls_wR_factor_ref          0.1590
_refine_ls_wR_factor_gt           0.1452
_refine_ls_goodness_of_fit_ref    1.216
_refine_ls_restrained_S_all       1.216
_refine_ls_shift/su_max           0.000
_refine_ls_shift/su_mean          0.000
 
loop_
 _atom_site_label
 _atom_site_type_symbol
 _atom_site_fract_x
 _atom_site_fract_y
 _atom_site_fract_z
 _atom_site_U_iso_or_equiv
 _atom_site_adp_type
 _atom_site_occupancy
 _atom_site_site_symmetry_order  
 _atom_site_calc_flag
 _atom_site_refinement_flags_posn
 _atom_site_refinement_flags_adp
 _atom_site_refinement_flags_occupancy
 _atom_site_disorder_assembly
 _atom_site_disorder_group
Fe01 Fe 0.750000 0.750000 0.58955(3) 0.02864(12) Uani 1 2 d S T P . .
S002 S 0.84752(6) 0.56001(6) 0.39233(4) 0.04320(19) Uani 1 1 d . . . . .
N003 N 0.72554(16) 0.83872(15) 0.66813(11) 0.0299(4) Uani 1 1 d . . . . .
N004 N 0.79048(18) 0.66551(15) 0.51309(12) 0.0361(5) Uani 1 1 d . . . . .
N005 N 0.89564(17) 0.80275(15) 0.59501(11) 0.0325(4) Uani 1 1 d . . . . .
C006 C 0.6272(2) 0.84923(17) 0.70903(13) 0.0305(5) Uani 1 1 d . . . . .
C007 C 0.5327(2) 0.87483(18) 0.67309(13) 0.0336(5) Uani 1 1 d . . . . .
H007 H 0.533221 0.886365 0.622930 0.040 Uiso 1 1 calc R U . . .
C008 C 0.9085(2) 0.86447(18) 0.64880(14) 0.0347(6) Uani 1 1 d . . . . .
C009 C 0.8101(2) 0.88176(18) 0.68919(14) 0.0355(6) Uani 1 1 d . . . . .
H009 H 0.808106 0.921968 0.728370 0.043 Uiso 1 1 calc R U . . .
C00A C 0.6254(2) 0.83186(19) 0.78375(14) 0.0363(6) Uani 1 1 d . . . . .
H00A H 0.688436 0.814593 0.807730 0.044 Uiso 1 1 calc R U . . .
C00B C 0.4347(2) 0.86623(18) 0.78826(14) 0.0344(5) Uani 1 1 d . . . . .
C00C C 0.4382(2) 0.88285(18) 0.71301(14) 0.0340(5) Uani 1 1 d . . . . .
H00C H 0.375072 0.899837 0.688965 0.041 Uiso 1 1 calc R U . . .
C00D C 0.8130(2) 0.62235(18) 0.46244(13) 0.0314(5) Uani 1 1 d . . . . .
C00E C 0.5299(2) 0.8401(2) 0.82274(14) 0.0381(6) Uani 1 1 d . . . . .
H00E H 0.529389 0.828066 0.872808 0.046 Uiso 1 1 calc R U . . .
C00F C 0.3333(2) 0.88071(19) 0.83069(15) 0.0387(6) Uani 1 1 d . . . . .
C00G C 0.9819(2) 0.7828(2) 0.55296(15) 0.0412(6) Uani 1 1 d . . . . .
H00G H 0.974275 0.740693 0.515440 0.049 Uiso 1 1 calc R U . . .
C00H C 0.3380(3) 0.9149(2) 0.90172(15) 0.0438(7) Uani 1 1 d . . . . .
H00H H 0.404782 0.927678 0.922765 0.053 Uiso 1 1 calc R U . . .
C00I C 1.0063(2) 0.9077(2) 0.66174(18) 0.0458(7) Uani 1 1 d . . . . .
H00I H 1.012618 0.950235 0.699022 0.055 Uiso 1 1 calc R U . . .
C00J C 0.2320(2) 0.8622(2) 0.80058(17) 0.0444(7) Uani 1 1 d . . . . .
H00J H 0.227085 0.839300 0.753173 0.053 Uiso 1 1 calc R U . . .
C00K C 0.1381(3) 0.8776(2) 0.8411(2) 0.0533(8) Uani 1 1 d . . . . .
H00K H 0.070912 0.865018 0.820584 0.064 Uiso 1 1 calc R U . . .
C00L C 1.0938(3) 0.8864(2) 0.61839(19) 0.0532(8) Uani 1 1 d . . . . .
H00L H 1.160280 0.914367 0.625786 0.064 Uiso 1 1 calc R U . . .
C00M C 0.2439(3) 0.9300(2) 0.94154(17) 0.0531(8) Uani 1 1 d . . . . .
H00M H 0.248180 0.952763 0.989003 0.064 Uiso 1 1 calc R U . . .
C00N C 0.1447(3) 0.9116(2) 0.91129(19) 0.0560(9) Uani 1 1 d . . . . .
H00N H 0.081986 0.921945 0.938174 0.067 Uiso 1 1 calc R U . . .
C00O C 1.0812(2) 0.8229(2) 0.56385(18) 0.0490(8) Uani 1 1 d . . . . .
H00O H 1.139593 0.807029 0.534398 0.059 Uiso 1 1 calc R U . . .
 
loop_
 _atom_site_aniso_label
 _atom_site_aniso_U_11
 _atom_site_aniso_U_22
 _atom_site_aniso_U_33
 _atom_site_aniso_U_23
 _atom_site_aniso_U_13
 _atom_site_aniso_U_12
Fe01 0.0318(2) 0.0300(3) 0.0241(2) 0.000 0.000 -0.0008(2)
S002 0.0459(4) 0.0520(4) 0.0317(3) -0.0088(3) 0.0088(3) 0.0012(3)
N003 0.0348(11) 0.0286(11) 0.0265(9) 0.0007(8) -0.0017(8) 0.0012(8)
N004 0.0409(12) 0.0376(13) 0.0299(10) -0.0010(9) 0.0020(9) -0.0015(10)
N005 0.0353(11) 0.0340(12) 0.0283(10) 0.0080(9) 0.0007(8) -0.0003(9)
C006 0.0363(12) 0.0262(13) 0.0291(11) -0.0003(10) 0.0001(9) 0.0024(10)
C007 0.0419(14) 0.0315(14) 0.0273(11) 0.0007(10) -0.0030(10) 0.0032(11)
C008 0.0367(13) 0.0327(14) 0.0348(13) 0.0047(10) -0.0036(10) -0.0036(11)
C009 0.0453(15) 0.0315(14) 0.0298(12) -0.0037(10) -0.0031(10) -0.0028(11)
C00A 0.0398(13) 0.0384(15) 0.0306(12) 0.0002(11) -0.0041(10) 0.0096(11)
C00B 0.0402(14) 0.0295(13) 0.0334(12) 0.0007(10) 0.0002(10) 0.0077(11)
C00C 0.0384(13) 0.0329(14) 0.0307(12) 0.0017(10) -0.0035(10) 0.0062(10)
C00D 0.0324(12) 0.0347(14) 0.0271(11) 0.0034(10) 0.0011(9) -0.0021(10)
C00E 0.0447(15) 0.0428(16) 0.0268(11) 0.0028(11) 0.0027(10) 0.0098(12)
C00F 0.0450(15) 0.0326(14) 0.0384(14) 0.0063(11) 0.0054(11) 0.0135(11)
C00G 0.0400(14) 0.0465(16) 0.0370(14) 0.0085(12) 0.0064(11) -0.0011(12)
C00H 0.0509(16) 0.0441(17) 0.0364(14) 0.0028(12) 0.0005(12) 0.0158(13)
C00I 0.0401(15) 0.0480(17) 0.0494(16) 0.0044(14) -0.0104(13) -0.0106(13)
C00J 0.0443(17) 0.0430(17) 0.0460(15) 0.0023(13) 0.0033(12) 0.0099(13)
C00K 0.0413(16) 0.056(2) 0.062(2) 0.0096(17) 0.0062(15) 0.0102(14)
C00L 0.0370(15) 0.063(2) 0.060(2) 0.0143(17) -0.0096(14) -0.0137(14)
C00M 0.063(2) 0.057(2) 0.0392(14) 0.0062(14) 0.0112(14) 0.0281(17)
C00N 0.0520(18) 0.061(2) 0.0547(18) 0.0136(16) 0.0159(15) 0.0268(16)
C00O 0.0360(14) 0.060(2) 0.0509(17) 0.0181(15) 0.0071(12) -0.0038(14)
 
_geom_special_details
;
 All esds (except the esd in the dihedral angle between two l.s. planes)
 are estimated using the full covariance matrix.  The cell esds are taken
 into account individually in the estimation of esds in distances, angles
 and torsion angles; correlations between esds in cell parameters are only
 used when they are defined by crystal symmetry.  An approximate (isotropic)
 treatment of cell esds is used for estimating esds involving l.s. planes.
;
 
loop_
 _geom_bond_atom_site_label_1
 _geom_bond_atom_site_label_2
 _geom_bond_distance
 _geom_bond_site_symmetry_2
 _geom_bond_publ_flag
Fe01 N004 1.938(2) . ?
Fe01 N004 1.938(2) 2_665 ?
Fe01 N005 1.965(2) 2_665 ?
Fe01 N005 1.965(2) . ?
Fe01 N003 1.967(2) 2_665 ?
Fe01 N003 1.967(2) . ?
S002 C00D 1.633(3) . ?
N003 C009 1.283(3) . ?
N003 C006 1.435(3) . ?
N004 C00D 1.157(3) . ?
N005 C00G 1.347(3) . ?
N005 C008 1.350(3) . ?
C006 C00A 1.386(3) . ?
C006 C007 1.392(3) . ?
C007 C00C 1.382(4) . ?
C008 C00I 1.389(4) . ?
C008 C009 1.445(4) . ?
C00A C00E 1.384(4) . ?
C00B C00E 1.389(4) . ?
C00B C00C 1.394(3) . ?
C00B C00F 1.489(4) . ?
C00F C00H 1.391(4) . ?
C00F C00J 1.394(4) . ?
C00G C00O 1.378(4) . ?
C00H C00M 1.390(4) . ?
C00I C00L 1.376(5) . ?
C00J C00K 1.395(4) . ?
C00K C00N 1.377(5) . ?
C00L C00O 1.377(5) . ?
C00M C00N 1.372(5) . ?
 
loop_
 _geom_angle_atom_site_label_1
 _geom_angle_atom_site_label_2
 _geom_angle_atom_site_label_3
 _geom_angle
 _geom_angle_site_symmetry_1
 _geom_angle_site_symmetry_3
 _geom_angle_publ_flag
N004 Fe01 N004 88.07(13) . 2_665 ?
N004 Fe01 N005 90.95(9) . 2_665 ?
N004 Fe01 N005 93.23(9) 2_665 2_665 ?
N004 Fe01 N005 93.23(9) . . ?
N004 Fe01 N005 90.95(9) 2_665 . ?
N005 Fe01 N005 174.19(12) 2_665 . ?
N004 Fe01 N003 93.02(9) . 2_665 ?
N004 Fe01 N003 173.85(9) 2_665 2_665 ?
N005 Fe01 N003 80.71(9) 2_665 2_665 ?
N005 Fe01 N003 95.03(8) . 2_665 ?
N004 Fe01 N003 173.85(9) . . ?
N004 Fe01 N003 93.02(9) 2_665 . ?
N005 Fe01 N003 95.03(8) 2_665 . ?
N005 Fe01 N003 80.71(9) . . ?
N003 Fe01 N003 86.53(12) 2_665 . ?
C009 N003 C006 118.8(2) . . ?
C009 N003 Fe01 115.11(18) . . ?
C006 N003 Fe01 125.53(16) . . ?
C00D N004 Fe01 172.9(2) . . ?
C00G N005 C008 118.0(2) . . ?
C00G N005 Fe01 127.6(2) . . ?
C008 N005 Fe01 114.43(17) . . ?
C00A C006 C007 119.9(2) . . ?
C00A C006 N003 120.3(2) . . ?
C007 C006 N003 119.8(2) . . ?
C00C C007 C006 119.0(2) . . ?
N005 C008 C00I 122.5(3) . . ?
N005 C008 C009 113.0(2) . . ?
C00I C008 C009 124.4(3) . . ?
N003 C009 C008 116.5(2) . . ?
C00E C00A C006 120.2(2) . . ?
C00E C00B C00C 117.9(2) . . ?
C00E C00B C00F 121.2(2) . . ?
C00C C00B C00F 120.8(2) . . ?
C007 C00C C00B 121.9(2) . . ?
N004 C00D S002 178.4(3) . . ?
C00A C00E C00B 121.0(2) . . ?
C00H C00F C00J 118.4(3) . . ?
C00H C00F C00B 120.0(3) . . ?
C00J C00F C00B 121.6(3) . . ?
N005 C00G C00O 122.0(3) . . ?
C00M C00H C00F 120.6(3) . . ?
C00L C00I C008 118.8(3) . . ?
C00F C00J C00K 120.5(3) . . ?
C00N C00K C00J 120.2(3) . . ?
C00I C00L C00O 118.8(3) . . ?
C00N C00M C00H 120.4(3) . . ?
C00M C00N C00K 119.9(3) . . ?
C00L C00O C00G 120.0(3) . . ?
 
_refine_diff_density_max    0.543
_refine_diff_density_min   -0.368
_refine_diff_density_rms    0.066

_shelx_res_file
;
TITL Bia_dw4400_085K_a.res in Pccn
    Bia_dw4400_160K.res
    created by SHELXL-2019/2 at 05:34:23 on 03-May-2022
REM Old TITL Bia_dw4400_085K in Pccn
REM SHELXT solution in Pccn: R1 0.089, Rweak 0.045, Alpha 0.023
REM <I/s>   0.567 for  392 systematic absences,  Orientation as input
REM Formula found by SHELXT:  Fe C38 N6 S2

CELL 0.65524 12.3654 14.8067 18.2260 90.0000 90.0000 90.0000
ZERR 14.000 0.0003 0.0003 0.0003 0.0000 0.0000 0.0000
LATT  1
SYMM 1/2-X, 1/2-Y, Z
SYMM -X, 1/2+Y, 1/2-Z
SYMM 1/2+X, -Y, 1/2-Z
SFAC FE C H N S
DISP $C  0.00244  0.00131  9.14798!source kissel
DISP $N  0.00493  0.00266 15.07095!source kissel
DISP $S  0.10506  0.10024 379.49005!source kissel
DISP $Fe  0.32649  0.69602 2544.24973!source kissel
UNIT 4 152 112 24 8
ACTA
L.S. 10
BOND
LIST 6
FMAP 2
PLAN 20
WGHT    0.037300    2.481400
FVAR       2.25986
FE01  1    0.750000    0.750000    0.589545    10.50000    0.03178    0.03004 =
         0.02410    0.00000    0.00000   -0.00077
S002  5    0.847518    0.560006    0.392325    11.00000    0.04586    0.05199 =
         0.03175   -0.00881    0.00884    0.00117
N003  4    0.725539    0.838723    0.668130    11.00000    0.03476    0.02856 =
         0.02647    0.00072   -0.00172    0.00117
N004  4    0.790480    0.665512    0.513087    11.00000    0.04086    0.03757 =
         0.02987   -0.00103    0.00199   -0.00155
N005  4    0.895638    0.802750    0.595010    11.00000    0.03533    0.03395 =
         0.02835    0.00803    0.00066   -0.00030
C006  2    0.627215    0.849225    0.709026    11.00000    0.03629    0.02621 =
         0.02915   -0.00027    0.00009    0.00242
C007  2    0.532738    0.874826    0.673086    11.00000    0.04189    0.03152 =
         0.02732    0.00069   -0.00300    0.00316
AFIX  43
H007  3    0.533221    0.886365    0.622930    11.00000   -1.20000
AFIX   0
C008  2    0.908473    0.864466    0.648803    11.00000    0.03667    0.03273 =
         0.03478    0.00469   -0.00357   -0.00364
C009  2    0.810063    0.881765    0.689189    11.00000    0.04526    0.03146 =
         0.02981   -0.00375   -0.00312   -0.00275
AFIX  43
H009  3    0.808106    0.921968    0.728370    11.00000   -1.20000
AFIX   0
C00A  2    0.625352    0.831858    0.783747    11.00000    0.03976    0.03843 =
         0.03061    0.00018   -0.00411    0.00958
AFIX  43
H00A  3    0.688436    0.814593    0.807730    11.00000   -1.20000
AFIX   0
C00B  2    0.434703    0.866231    0.788263    11.00000    0.04017    0.02950 =
         0.03339    0.00071    0.00022    0.00773
C00C  2    0.438212    0.882849    0.713010    11.00000    0.03844    0.03289 =
         0.03074    0.00174   -0.00350    0.00620
AFIX  43
H00C  3    0.375072    0.899837    0.688965    11.00000   -1.20000
AFIX   0
C00D  2    0.813020    0.622349    0.462441    11.00000    0.03243    0.03474 =
         0.02711    0.00342    0.00108   -0.00206
C00E  2    0.529857    0.840149    0.822736    11.00000    0.04471    0.04279 =
         0.02677    0.00285    0.00265    0.00977
AFIX  43
H00E  3    0.529389    0.828066    0.872808    11.00000   -1.20000
AFIX   0
C00F  2    0.333282    0.880705    0.830692    11.00000    0.04499    0.03263 =
         0.03838    0.00631    0.00536    0.01346
C00G  2    0.981917    0.782785    0.552956    11.00000    0.04004    0.04646 =
         0.03697    0.00853    0.00638   -0.00110
AFIX  43
H00G  3    0.974275    0.740693    0.515440    11.00000   -1.20000
AFIX   0
C00H  2    0.338007    0.914855    0.901725    11.00000    0.05086    0.04405 =
         0.03643    0.00285    0.00055    0.01579
AFIX  43
H00H  3    0.404782    0.927678    0.922765    11.00000   -1.20000
AFIX   0
C00I  2    1.006333    0.907676    0.661738    11.00000    0.04008    0.04800 =
         0.04940    0.00438   -0.01036   -0.01057
AFIX  43
H00I  3    1.012618    0.950235    0.699022    11.00000   -1.20000
AFIX   0
C00J  2    0.232034    0.862155    0.800583    11.00000    0.04427    0.04300 =
         0.04597    0.00233    0.00328    0.00988
AFIX  43
H00J  3    0.227085    0.839300    0.753173    11.00000   -1.20000
AFIX   0
C00K  2    0.138124    0.877631    0.841060    11.00000    0.04129    0.05649 =
         0.06205    0.00959    0.00620    0.01019
AFIX  43
H00K  3    0.070912    0.865018    0.820584    11.00000   -1.20000
AFIX   0
C00L  2    1.093836    0.886383    0.618390    11.00000    0.03697    0.06252 =
         0.06002    0.01433   -0.00963   -0.01367
AFIX  43
H00L  3    1.160280    0.914367    0.625786    11.00000   -1.20000
AFIX   0
C00M  2    0.243902    0.929987    0.941538    11.00000    0.06347    0.05672 =
         0.03919    0.00618    0.01122    0.02811
AFIX  43
H00M  3    0.248180    0.952763    0.989003    11.00000   -1.20000
AFIX   0
C00N  2    0.144690    0.911552    0.911292    11.00000    0.05203    0.06116 =
         0.05473    0.01356    0.01585    0.02685
AFIX  43
H00N  3    0.081986    0.921945    0.938174    11.00000   -1.20000
AFIX   0
C00O  2    1.081173    0.822857    0.563849    11.00000    0.03603    0.06013 =
         0.05088    0.01807    0.00712   -0.00376
AFIX  43
H00O  3    1.139593    0.807029    0.534398    11.00000   -1.20000
AFIX   0
HKLF 4


REM  Bia_dw4400_085K_a.res in Pccn
REM wR2 = 0.1590, GooF = S = 1.216, Restrained GooF = 1.216 for all data
REM R1 = 0.0919 for 4593 Fo > 4sig(Fo) and 0.1352 for all 6541 data
REM 213 parameters refined using 0 restraints

END

WGHT      0.0379      2.4639

REM Highest difference peak  0.543,  deepest hole -0.368,  1-sigma level  0.066
Q1    1   0.7500  0.7500  0.5474  10.50000  0.05    0.54
Q2    1   0.4393  0.8661  0.7513  11.00000  0.05    0.41
Q3    1   0.6158  0.8275  0.7463  11.00000  0.05    0.41
Q4    1   0.8245  0.5955  0.4238  11.00000  0.05    0.37
Q5    1   0.5793  0.8722  0.6954  11.00000  0.05    0.36
Q6    1   0.7762  0.7624  0.6288  11.00000  0.05    0.36
Q7    1   0.6960  0.7930  0.5889  11.00000  0.05    0.35
Q8    1   0.7361  0.8379  0.6298  11.00000  0.05    0.33
Q9    1   0.9482  0.8924  0.6616  11.00000  0.05    0.33
Q10   1   0.4778  0.8416  0.8009  11.00000  0.05    0.33
Q11   1   0.5766  0.8462  0.7994  11.00000  0.05    0.32
Q12   1   0.8950  0.6019  0.3904  11.00000  0.05    0.32
Q13   1   0.7876  0.8038  0.5784  11.00000  0.05    0.32
Q14   1   0.3835  0.8689  0.8072  11.00000  0.05    0.30
Q15   1   0.6780  0.8481  0.6846  11.00000  0.05    0.29
Q16   1   0.8660  0.8658  0.6775  11.00000  0.05    0.29
Q17   1   0.2875  0.8945  0.8042  11.00000  0.05    0.29
Q18   1   0.7768  0.8323  0.6903  11.00000  0.05    0.29
Q19   1   0.9382  0.8147  0.5685  11.00000  0.05    0.28
Q20   1   0.3338  0.8818  0.8709  11.00000  0.05    0.27
;
_shelx_res_checksum   51744

_shelx_hkl_file
;
   0   0   2 26463.0 1495.03   1
   0   0  -2 27177.6 1493.52   1
   0   0  -3 38.4295 74.3520   1
   0   0   3 18.8541 79.1280   1
   0   0   4 297818. 16016.8   1
   0   0  -4 282307. 16014.2   1
   0   0  -5 55.9508 90.7899   1
   0   0   5 102.993 102.337   1
   0   0   6 2123.03 188.629   1
   0   0  -6 2118.28 178.494   1
   0   0   8 108528. 5839.70   1
   0   0  -8 101706. 5834.18   1
   0   0  -9 12.6837 115.075   1
   0   0   9 54.6087 128.247   1
   0   0  10 118863. 6309.11   1
   0   0 -10 108396. 6299.33   1
   0   0 -11-76.5678 132.436   1
   0   0  11 16.4432 140.691   1
   0   0  12 12203.8 749.787   1
   0   0 -12 12062.6 740.224   1
   0   0 -13-17.7680 168.388   1
   0   0  13 57.2624 181.291   1
   0   0 -15-200.697 165.743   1
   0   0  15-64.3315 183.128   1
   0   0  16 27086.1 1588.04   1
   0   0 -17-154.652 210.755   1
   0   0  17 164.108 225.094   1
   0   0  18 9591.10 656.742   1
   0   0 -18 9957.54 652.147   1
   0   0 -19 213.406 199.531   1
   0   0  19 326.720 213.187   1
   0   0 -20 3717.35 368.604   1
   0   0  20 3943.60 387.628   1
   0   0 -21 753.499 265.109   1
   0   0  21 320.850 261.178   1
   0   0 -22 77.0865 231.995   1
   0   0  22 27.3039 221.294   1
   0   0 -23 104.648 240.982   1
   0   0  23 306.216 252.775   1
   0   0 -24 769.639 283.287   1
   0   0  24 253.462 284.891   1
   0   0  25 284.202 249.933   1
   0   0 -25 162.315 258.914   1
   0   0  26 3868.46 412.566   1
   0   0 -26 4117.18 423.791   1
   0   0  27 287.353 285.584   1
   0   0 -27 548.789 308.173   1
   0   1   1-12.9289 33.3754   1
   0  -1  -1-2.33260 36.0916   1
   0  -1  -2 121405. 6661.48   1
   0   1   2 119231. 6663.20   1
   0  -1   3-11.1017 57.6336   1
   0   1   3 5.73480 96.6592   1
   0   1  -3 33.5073 54.1492   1
   0  -1  -3 10.2962 90.4394   1
   0  -1  -4 52683.9 2842.50   1
   0   1  -4 47057.9 2835.50   1
   0  -1   4 54332.5 2837.37   1
   0   1   4 50473.5 2844.16   1
   0   1   5 141.113 107.578   1
   0  -1   5 20.4649 89.2957   1
   0  -1  -5-71.5890 95.2030   1
   0   1  -5 31.1321 81.1286   1
   0  -1   6 525.725 115.395   1
   0   1   6 250.510 133.159   1
   0   1  -6 283.767 105.675   1
   0  -1  -6 617.344 123.060   1
   0   1   7-164.851 127.542   1
   0  -1   7-9.83416 106.560   1
   0  -1  -7-181.564 114.726   1
   0   1  -7-54.6332 104.026   1
   0   1   8 566.736 160.191   1
   0  -1  -8 799.386 146.209   1
   0   1   9-14.5330 124.727   1
   0  -1   9 76.6594 113.998   1
   0   1  -9 11.9274 109.300   1
   0  -1  -9 215.280 127.285   1
   0   1 -10 15424.5 895.043   1
   0  -1 -10 15138.6 900.485   1
   0  -1  10 14897.7 898.409   1
   0   1  10 15374.8 907.284   1
   0   1  11 34.3623 158.920   1
   0  -1  11 125.537 136.159   1
   0   1 -11 87.4377 126.795   1
   0  -1 -11 128.297 144.528   1
   0  -1  12 136.483 160.613   1
   0   1  12 18.5293 180.186   1
   0  -1 -12-258.230 166.356   1
   0   1 -12 31.7636 144.770   1
   0  -1  13-128.634 166.955   1
   0   1  13 434.858 182.535   1
   0   1 -13 394.418 161.699   1
   0  -1 -13 36.7582 162.930   1
   0   1 -14 14863.3 881.828   1
   0  -1 -14 14848.8 885.358   1
   0   1  14 14130.8 887.699   1
   0  -1  14 14074.4 885.177   1
   0   1  15 220.333 210.508   1
   0  -1 -15 205.596 179.107   1
   0   1 -16 5361.62 416.590   1
   0  -1 -16 5802.97 424.055   1
   0  -1  16 4758.77 414.652   1
   0  -1  17 481.442 224.106   1
   0   1  17 311.243 237.384   1
   0   1 -17 64.6624 202.724   1
   0  -1 -17-45.0101 220.002   1
   0   1  18 272.552 206.888   1
   0  -1  18-47.7095 201.999   1
   0  -1 -18 69.9122 200.582   1
   0   1 -18 225.128 190.651   1
   0  -1  19 322.627 233.469   1
   0   1 -19 163.860 205.489   1
   0   1  20 1464.84 300.755   1
   0  -1 -20 1406.69 275.500   1
   0  -1  21 185.562 249.113   1
   0   1  21-268.767 247.999   1
   0  -1 -21 303.350 262.350   1
   0   1 -21 324.215 254.997   1
   0  -1  22 761.747 249.695   1
   0   1  22 521.416 235.976   1
   0  -1 -22 180.447 222.992   1
   0   1 -22 332.509 228.754   1
   0  -1  23 611.108 264.621   1
   0   1 -23 156.752 263.727   1
   0   1  24 2366.78 344.615   1
   0  -1 -24 2013.18 330.374   1
   0   1  25 283.422 245.449   1
   0   1 -25 435.274 262.658   1
   0  -1  25 114.353 257.183   1
   0  -1 -25 134.078 241.868   1
   0   1 -26 3325.76 379.907   1
   0  -1  26 2885.70 374.505   1
   0  -1 -27 406.373 305.582   1
   0   1  27 56.8820 288.749   1
   0   2   1 116.224 63.8793   1
   0  -2  -1 58.7711 51.1279   1
   0  -2  -2 4899.90 283.242   1
   0   2   2 4277.91 286.644   1
   0   2   3 60.7930 102.094   1
   0  -2   3 134.834 55.4182   1
   0  -2  -3-6.06178 85.1294   1
   0   2  -3-4.90825 48.9353   1
   0   2  -4 15744.2 937.253   1
   0  -2  -4 17066.4 954.216   1
   0  -2   4 16747.0 938.083   1
   0   2   4 18143.2 959.462   1
   0   2   5-49.0125 108.767   1
   0  -2   5 207.526 94.1720   1
   0   2  -5-21.5051 80.9918   1
   0  -2  -5 53.0266 98.3838   1
   0   2  -6 1337.75 138.230   1
   0  -2   6 1646.13 139.897   1
   0  -2   7 8.87594 91.0576   1
   0   2   7 63.5839 132.648   1
   0  -2  -7-46.0665 117.702   1
   0   2  -7-33.0437 85.0665   1
   0  -2  -8 25284.2 1383.14   1
   0   2  -8 23592.6 1368.02   1
   0  -2   8 22854.8 1369.98   1
   0   2   8 25265.6 1388.79   1
   0   2   9 92.5684 137.400   1
   0  -2   9-23.8375 110.636   1
   0   2  -9 210.596 107.083   1
   0  -2  -9 212.663 131.836   1
   0  -2  10 1595.42 174.492   1
   0   2  10 1384.13 198.471   1
   0   2 -10 1658.26 166.505   1
   0  -2 -10 2106.26 208.997   1
   0   2  11 89.7134 149.816   1
   0  -2 -11 33.4908 137.430   1
   0   2 -11 138.290 115.842   1
   0   2 -12 12367.8 766.422   1
   0  -2 -12 13069.2 777.104   1
   0  -2  12 12060.3 774.352   1
   0   2  12 13560.8 786.197   1
   0  -2  13 140.744 159.012   1
   0   2 -13 346.673 164.076   1
   0   2 -14 5680.71 393.920   1
   0  -2 -14 5707.90 412.754   1
   0  -2  14 5230.56 393.402   1
   0   2  14 5018.81 416.729   1
   0  -2  15-362.006 184.235   1
   0   2  15 293.618 231.741   1
   0   2 -15 245.888 178.903   1
   0  -2 -15 252.818 212.898   1
   0   2 -16 4459.71 357.414   1
   0  -2 -16 4648.64 368.043   1
   0   2  16 4332.95 376.480   1
   0  -2  16 3936.38 359.855   1
   0   2  17-195.254 207.936   1
   0  -2  17-178.725 206.787   1
   0  -2 -17-206.080 185.857   1
   0   2 -17-168.695 187.395   1
   0  -2 -18 6013.80 458.054   1
   0   2 -18 6455.17 450.569   1
   0  -2  18 4994.90 437.555   1
   0   2  19 439.220 264.590   1
   0  -2  19 73.6199 220.513   1
   0   2 -19-138.281 215.066   1
   0  -2  20 152.622 236.846   1
   0   2  20 105.547 238.862   1
   0  -2 -20-24.8907 236.992   1
   0   2 -20 167.586 217.778   1
   0   2  21 107.880 214.858   1
   0  -2  21-52.6235 233.135   1
   0   2 -21 197.844 220.258   1
   0  -2 -21 483.136 219.574   1
   0  -2 -22 5431.35 432.192   1
   0  -2  22 4194.08 424.281   1
   0   2  22 4893.01 435.395   1
   0   2 -22 4452.79 414.696   1
   0   2  23-27.8565 275.132   1
   0  -2  23 55.2603 250.992   1
   0  -2 -23 655.141 282.936   1
   0   2 -23 262.895 253.833   1
   0   2 -24 2928.04 334.748   1
   0  -2  24 2937.22 325.729   1
   0  -2 -24 2088.65 311.688   1
   0   2  25-311.049 277.965   1
   0  -2  25 344.374 281.518   1
   0  -2 -25-265.780 273.814   1
   0   2 -26 1054.07 305.943   1
   0   2  26 1410.36 328.529   1
   0  -2 -26 1637.18 337.101   1
   0  -2 -27 696.868 276.397   1
   0   2  27 140.896 237.549   1
   0  -2 -28 2531.84 358.841   1
   0   2  28 1511.44 345.445   1
   0  -2 -29-26.4195 295.412   1
   0   3   0 21.9021 59.3594   1
   0  -3   0 36.4439 55.1691   1
   0   3   1-18.8049 81.5854   1
   0  -3  -1 59.0003 74.0923   1
   0  -3  -2 334654. 18120.6   1
   0   3   2 320673. 18121.3   1
   0   3   3 38.8753 107.599   1
   0  -3  -3 7.03594 98.7693   1
   0  -3  -4 519871. 28929.7   1
   0   3  -4 550593. 28910.0   1
   0  -3   4 505679. 28910.1   1
   0   3   4 498378. 28932.0   1
   0  -3   5-103.741 71.6394   1
   0   3  -5-30.8832 63.9212   1
   0   3  -6 2434.86 190.213   1
   0  -3   6 2909.09 194.123   1
   0   3   6 2857.82 234.391   1
   0  -3   7 39.4105 95.7837   1
   0   3   7 109.094 144.317   1
   0  -3  -7-12.3454 127.148   1
   0   3  -7 51.4405 89.4251   1
   0   3  -8 100185. 5426.20   1
   0  -3  -8 93385.4 5440.99   1
   0  -3   8 96974.6 5427.48   1
   0   3   8 99423.5 5448.73   1
   0   3   9 130.176 159.223   1
   0  -3  -9-104.636 146.568   1
   0   3 -10 8997.89 510.122   1
   0  -3 -10 7738.86 530.112   1
   0  -3  10 7933.47 508.548   1
   0   3  10 8056.26 537.874   1
   0  -3  11-41.8071 132.381   1
   0   3  11-18.7002 174.087   1
   0  -3 -11 244.170 172.429   1
   0   3 -12 20321.8 1225.15   1
   0  -3  12 22182.9 1235.67   1
   0   3  13 63.1745 159.521   1
   0  -3  13 117.205 147.092   1
   0  -3 -13-39.1454 154.773   1
   0   3 -13 47.2315 144.213   1
   0   3 -14 12537.5 750.737   1
   0  -3 -14 11401.5 757.775   1
   0   3  14 11686.3 768.590   1
   0  -3  14 13067.2 760.409   1
   0   3  15 23.1230 221.058   1
   0  -3  15-135.279 179.480   1
   0   3 -15-18.2312 174.291   1
   0  -3 -15 150.627 206.604   1
   0   3  16 3701.87 364.206   1
   0  -3 -16 3789.34 358.511   1
   0  -3  17-109.335 195.606   1
   0   3  17-49.6364 233.740   1
   0   3 -17-329.168 196.371   1
   0  -3 -17 69.8369 225.998   1
   0   3 -18 11928.1 741.120   1
   0  -3  18 11386.0 747.782   1
   0  -3  19 96.4034 223.317   1
   0   3  19-130.823 218.337   1
   0  -3 -19 122.976 207.562   1
   0   3 -19-158.743 211.576   1
   0  -3  20 251.098 238.532   1
   0   3  20 854.138 270.980   1
   0   3 -20 495.596 224.027   1
   0  -3 -20 1078.39 273.727   1
   0   3  21-379.741 272.508   1
   0  -3 -21 613.226 275.163   1
   0   3 -22 1173.27 268.817   1
   0  -3  22 1687.71 291.630   1
   0   3  23-27.8957 250.311   1
   0   3 -23 236.348 256.204   1
   0  -3  23 303.515 265.217   1
   0  -3 -23 392.903 237.946   1
   0   3 -24 782.535 283.072   1
   0  -3  24 1441.66 283.725   1
   0  -3 -24 1028.76 306.817   1
   0   3  26 532.723 251.415   1
   0  -3 -26 609.887 249.412   1
   0  -3 -27 344.674 296.067   1
   0   3  27 306.541 294.387   1
   0  -3 -28 52.6294 282.675   1
   0   3  28 442.386 280.748   1
   0  -4   0 999999. 54483.2   1
   0   4   0 971323. 54484.8   1
   0   4   1-11.5230 85.6880   1
   0  -4  -1 41.4678 79.8029   1
   0  -4  -2 297449. 16489.7   1
   0   4   2 298885. 16491.2   1
   0   4   3 70.6219 118.836   1
   0  -4  -3-23.8443 103.432   1
   0   4   4 41.2521 121.741   1
   0  -4  -4-130.040 112.725   1
   0   4  -5-29.7048 49.4208   1
   0  -4   5-10.4387 51.5439   1
   0  -4  -6 238994. 13026.6   1
   0   4  -6 218877. 12999.7   1
   0  -4   6 242523. 13000.5   1
   0   4   6 254953. 13033.7   1
   0   4  -7 6.30281 75.9489   1
   0  -4  -7 185.540 131.542   1
   0   4  -8 25936.4 1368.00   1
   0  -4  -8 23123.1 1392.79   1
   0  -4   8 22870.9 1368.22   1
   0   4   8 24491.6 1400.38   1
   0   4   9-51.1816 162.393   1
   0  -4   9-49.2605 97.1978   1
   0  -4  -9 220.900 162.780   1
   0   4  10 876.718 178.786   1
   0  -4 -10 593.287 167.276   1
   0   4  11 77.7574 173.356   1
   0  -4  11 12.8591 107.308   1
   0   4 -11 121.230 112.332   1
   0  -4 -11-235.610 164.415   1
   0   4 -12 7668.15 513.530   1
   0  -4 -12 8779.18 553.812   1
   0  -4  12 9565.98 528.855   1
   0   4  12 6944.84 545.827   1
   0  -4  13 205.538 154.714   1
   0   4  13-86.8146 162.112   1
   0  -4 -13-20.1658 147.931   1
   0   4 -13 14.8953 143.023   1
   0   4  14-159.047 200.603   1
   0  -4  14-34.5278 159.608   1
   0  -4 -14 84.4461 179.159   1
   0   4 -14-48.6915 146.542   1
   0   4  15 331.112 233.532   1
   0  -4  15 261.310 169.602   1
   0   4 -15 210.282 165.989   1
   0  -4 -15-109.998 204.077   1
   0  -4  16 19.9715 180.046   1
   0   4  16 196.010 245.589   1
   0  -4 -16 411.234 240.500   1
   0   4 -16 488.102 180.867   1
   0   4  17 327.856 239.540   1
   0  -4  17-127.565 189.137   1
   0  -4 -17-118.273 238.070   1
   0   4 -17-119.942 182.659   1
   0  -4 -18 5420.88 478.883   1
   0   4 -18 7222.29 474.688   1
   0  -4  18 7076.73 478.153   1
   0   4  18 5820.25 495.903   1
   0  -4  19 235.799 212.000   1
   0   4  19-79.2686 220.642   1
   0   4 -19 312.201 211.028   1
   0  -4 -19 124.202 220.011   1
   0   4  20 1102.34 257.443   1
   0  -4 -20 1565.67 267.607   1
   0  -4  20 1084.04 244.899   1
   0   4 -20 1101.67 242.578   1
   0  -4 -21-205.314 252.469   1
   0   4 -21 635.305 240.406   1
   0  -4  21 231.160 225.368   1
   0   4 -22 4918.84 418.875   1
   0  -4  22 4764.79 421.751   1
   0   4  22 5249.71 456.940   1
   0   4  23 195.243 258.537   1
   0   4 -23 183.779 246.706   1
   0  -4  23-82.4719 256.574   1
   0  -4 -23 183.198 261.935   1
   0   4 -24 430.840 253.040   1
   0   4  24 279.745 247.664   1
   0  -4 -24 315.563 235.816   1
   0   4  25 167.979 286.747   1
   0  -4 -25 78.9018 286.615   1
   0   4  26 27.8293 288.554   1
   0  -4 -26 499.901 298.267   1
   0   4  27 193.098 227.811   1
   0  -4 -28 1869.85 357.150   1
   0   4  28 2157.31 354.365   1
   0  -4 -29-128.308 308.420   1
   0   4  29 322.747 299.821   1
   0   5   0 20.7739 74.3494   1
   0  -5   0-14.2547 69.5813   1
   0   5   1 6.80218 97.0977   1
   0   5  -1-17.6791 52.9130   1
   0  -5  -1-42.9850 87.2292   1
   0  -5   1 13.0791 51.1301   1
   0  -5  -2 18391.2 1120.83   1
   0   5   2 21432.3 1128.79   1
   0  -5  -3 96.5571 105.374   1
   0   5   3-9.96773 115.469   1
   0  -5  -5-149.803 116.483   1
   0   5   5 38.2462 115.989   1
   0   5   6 22134.6 1399.07   1
   0   5  -6 22766.5 1359.36   1
   0  -5   6 26797.0 1360.56   1
   0  -5  -6 24037.9 1396.70   1
   0  -5  -7-98.9996 142.908   1
   0  -5   7-5.41285 61.7993   1
   0   5   7-169.589 146.126   1
   0   5   8 2839.69 247.962   1
   0  -5   8 2433.05 169.296   1
   0  -5  -8 2927.90 238.801   1
   0   5  -9-81.4524 85.9594   1
   0  -5  -9-82.7010 152.593   1
   0  -5   9-78.1474 88.9827   1
   0   5   9 71.5604 162.333   1
   0  -5 -10 6466.66 437.412   1
   0   5 -10 6363.91 400.458   1
   0   5  10 6551.32 446.609   1
   0  -5  10 6345.26 403.421   1
   0   5 -11-88.9079 108.277   1
   0  -5  11-153.721 112.753   1
   0  -5 -12 1939.97 241.864   1
   0   5  12 2426.97 259.485   1
   0  -5  12 1857.40 198.477   1
   0   5 -12 2298.03 201.839   1
   0  -5 -13-228.135 185.277   1
   0   5 -13-111.763 125.069   1
   0  -5  13-282.660 148.071   1
   0   5  13-245.616 197.437   1
   0  -5 -14 2531.70 287.186   1
   0   5 -14 2641.87 240.863   1
   0  -5  14 2861.66 252.942   1
   0   5  14 2958.50 307.817   1
   0   5 -15 83.5385 165.883   1
   0  -5 -15-67.4078 235.684   1
   0  -5  15 160.066 173.716   1
   0   5  15 48.3278 239.392   1
   0  -5 -16 3744.66 374.812   1
   0   5  16 4017.02 394.092   1
   0  -5  16 4553.95 336.120   1
   0   5 -16 4232.98 331.716   1
   0   5  17 665.718 266.871   1
   0  -5 -17 311.967 230.374   1
   0   5  18 1335.65 283.980   1
   0   5 -18 1138.39 223.350   1
   0  -5  18 1503.29 236.633   1
   0  -5 -18 1426.46 272.764   1
   0   5  19-26.6809 245.599   1
   0  -5 -19-150.385 237.628   1
   0   5 -19 372.201 202.045   1
   0  -5  19 253.175 212.878   1
   0   5  20 10933.4 791.815   1
   0  -5  20 13366.1 797.580   1
   0   5 -20 12164.2 784.903   1
   0  -5 -20 12531.0 791.637   1
   0   5 -21 169.044 224.828   1
   0  -5  21 633.178 228.588   1
   0  -5 -22 4499.14 439.717   1
   0   5 -22 5199.94 402.283   1
   0  -5  22 4481.13 410.852   1
   0   5  22 4250.95 441.631   1
   0   5 -23 286.276 248.342   1
   0  -5 -23 209.080 287.161   1
   0   5  23 473.669 289.046   1
   0  -5 -25 182.988 248.901   1
   0   5  25 27.8361 253.199   1
   0  -5 -26 961.258 324.141   1
   0   5  26 2407.23 357.883   1
   0  -5 -27-311.369 286.433   1
   0   5  27 354.779 292.830   1
   0  -5 -28 102.504 246.637   1
   0  -5 -29 25.1917 303.820   1
   0   5  29 450.053 302.303   1
   0  -6   0 19096.9 1137.67   1
   0   6   0 21268.4 1139.47   1
   0  -6   1 29.3687 58.7383   1
   0  -6  -1 64.3119 77.8690   1
   0   6   1 70.2809 85.6583   1
   0   6  -1-9.08572 61.9715   1
   0   6   2 56001.3 3162.79   1
   0  -6  -2 55123.1 3158.69   1
   0   6  -2 57281.5 3137.05   1
   0  -6  -4 123480. 6781.57   1
   0   6   4 120493. 6785.14   1
   0   6   5 54.8310 126.546   1
   0  -6  -5-212.169 118.924   1
   0  -6  -6 114873. 6366.67   1
   0   6   6 113806. 6371.19   1
   0   6   7-179.090 146.281   1
   0  -6  -7-75.1873 138.058   1
   0   6  -7 129.206 52.2536   1
   0  -6   7-3.74143 46.0979   1
   0   6   8 3102.40 252.652   1
   0   6  -8 2435.24 176.676   1
   0  -6   8 2967.40 182.670   1
   0  -6  -8 2801.61 243.637   1
   0   6   9-18.6913 130.925   1
   0  -6  -9 173.293 132.163   1
   0   6  -9-13.7616 68.3050   1
   0  -6   9 21.7476 76.5800   1
   0   6  10 6763.44 526.172   1
   0   6 -10 8090.75 478.245   1
   0  -6  10 8501.85 480.366   1
   0  -6 -10 7537.14 526.475   1
   0  -6 -11 292.086 179.599   1
   0   6  11-146.688 179.770   1
   0  -6  11-94.7371 105.946   1
   0   6  12 5171.91 408.857   1
   0   6 -12 5138.23 354.556   1
   0  -6  12 5452.91 356.902   1
   0  -6 -12 5719.92 406.802   1
   0   6  13 206.893 219.771   1
   0  -6 -13 362.752 216.010   1
   0   6 -13-26.0244 126.804   1
   0  -6  13-123.159 132.797   1
   0   6  14 7686.11 561.543   1
   0   6 -14 7672.39 505.042   1
   0  -6  14 8204.21 512.868   1
   0  -6 -14 8096.22 556.102   1
   0   6  15 74.0123 243.907   1
   0  -6 -15-206.836 231.765   1
   0   6 -15 79.5624 151.831   1
   0  -6  15 200.736 163.379   1
   0  -6  16 4221.91 325.938   1
   0   6 -16 3974.26 320.799   1
   0   6  17-25.9796 232.979   1
   0  -6  17-98.1584 184.178   1
   0   6 -17 280.893 187.542   1
   0  -6 -17 535.501 241.742   1
   0   6  18 529.810 245.181   1
   0  -6 -18 596.839 228.819   1
   0   6  19-80.7271 216.153   1
   0  -6  19 44.6735 206.551   1
   0   6 -19 106.384 196.299   1
   0  -6 -19 252.701 197.954   1
   0   6  20 2205.71 324.434   1
   0  -6  20 2601.46 301.514   1
   0   6 -20 2608.63 290.500   1
   0  -6 -20 3015.71 331.537   1
   0   6  21 465.974 278.586   1
   0  -6  21 99.6076 223.227   1
   0   6 -21-165.368 203.266   1
   0  -6 -21 103.355 259.074   1
   0   6  22 1133.25 322.612   1
   0  -6 -22 1327.00 320.840   1
   0   6  23-111.268 283.249   1
   0  -6 -23-52.1659 282.300   1
   0   6  24-305.437 253.218   1
   0  -6 -24 26.0842 251.635   1
   0   6  25 110.639 255.215   1
   0  -6 -25 155.801 256.286   1
   0   6  27 809.623 315.469   1
   0  -6 -27 743.795 320.247   1
   0  -6 -28 556.030 251.511   1
   0   6  28 771.217 247.423   1
   0   7   0 14.4555 76.4849   1
   0  -7   1-56.3383 63.3846   1
   0  -7  -1 24.5038 91.7682   1
   0   7   1 8.80115 99.3453   1
   0   7  -1-11.0158 64.3591   1
   0  -7   2 24388.5 1368.00   1
   0   7   2 22779.8 1393.16   1
   0  -7  -2 26963.7 1396.05   1
   0   7   3 141.835 125.291   1
   0  -7  -3-108.979 106.857   1
   0   7   4 2780.87 233.739   1
   0  -7  -4 3285.60 234.723   1
   0   7   5-116.883 130.197   1
   0  -7  -5-161.770 132.681   1
   0   7   6 6226.84 424.725   1
   0  -7  -6 6379.43 418.196   1
   0  -7  -7 127.197 150.751   1
   0   7   7 34.3329 160.224   1
   0   7  -8 28600.8 1689.94   1
   0   7   8 35526.9 1761.86   1
   0  -7  -8 33721.9 1752.04   1
   0  -7   8 31114.3 1691.44   1
   0   7   9 39.0344 159.601   1
   0   7  -9-5.14485 64.0103   1
   0  -7   9 21.3587 65.5783   1
   0  -7  -9 217.993 145.445   1
   0   7  10-20.6534 192.273   1
   0   7 -10 82.6677 75.7312   1
   0  -7  10 115.925 81.4476   1
   0  -7 -10-268.506 179.363   1
   0   7 -11-8.37629 88.6384   1
   0  -7  11 63.6884 93.1666   1
   0  -7 -11 302.225 191.367   1
   0   7  12 4126.11 364.143   1
   0  -7 -12 4123.14 356.836   1
   0   7  13 330.293 236.099   1
   0   7 -13 34.9014 118.791   1
   0  -7  13 49.3163 124.918   1
   0  -7 -13 197.028 216.917   1
   0   7  14 585.919 234.940   1
   0   7 -14 237.029 133.735   1
   0  -7  14 265.239 142.749   1
   0  -7 -14 204.103 202.861   1
   0   7  15 452.726 240.721   1
   0   7 -15 176.444 145.216   1
   0  -7  15 155.116 143.521   1
   0  -7 -15 163.952 208.141   1
   0   7  16 438.364 235.935   1
   0   7 -16 210.373 150.809   1
   0  -7  16 136.924 157.985   1
   0  -7 -16 216.759 220.409   1
   0   7 -17 140.800 169.502   1
   0  -7  17 37.2740 179.088   1
   0  -7 -17-172.586 236.326   1
   0   7  18 481.907 266.823   1
   0   7 -18 969.474 205.354   1
   0  -7  18 825.481 205.077   1
   0  -7 -18 1130.59 267.321   1
   0   7  19 271.194 285.886   1
   0  -7 -19 305.512 269.396   1
   0   7  20 1423.37 316.696   1
   0   7 -20 1121.87 222.855   1
   0  -7  20 926.384 244.813   1
   0  -7 -20 1566.61 303.261   1
   0   7  21 743.161 312.874   1
   0  -7 -21 466.311 282.730   1
   0   7  22 83.1198 281.831   1
   0  -7 -22 676.354 287.501   1
   0   7  24 497.458 226.572   1
   0  -7 -24 726.682 224.067   1
   0  -7 -25 103.082 270.817   1
   0   7  26 217.272 303.914   1
   0   7  27-160.020 287.196   1
   0  -7 -27-25.3381 295.644   1
   0  -7 -28 547.977 261.972   1
   0   7  28 367.048 232.833   1
   0  -8   0 27503.8 1549.28   1
   0  -8  -1 91.1741 86.0614   1
   0  -8   1 29.8752 65.3627   1
   0   8   1 49.2767 85.7107   1
   0   8  -1 32.1276 70.3995   1
   0  -8   2 37987.3 2193.76   1
   0   8  -2 41139.7 2196.14   1
   0   8   3 12.8186 119.595   1
   0   8   4 213.396 130.358   1
   0  -8  -4 264.292 119.753   1
   0   8   5-31.1424 136.541   1
   0  -8  -5-159.127 125.226   1
   0  -8  -6 23986.5 1382.77   1
   0   8   6 23816.1 1386.33   1
   0   8   7 36.1415 136.439   1
   0  -8  -7 84.0148 137.439   1
   0  -8  -8 16480.7 984.916   1
   0   8   8 16434.3 995.655   1
   0  -8 -10 139.283 183.552   1
   0   8 -10 13.1598 57.7947   1
   0  -8  10 140.434 63.1808   1
   0   8  10-85.8590 198.463   1
   0   8  11-134.595 212.594   1
   0  -8 -11 20.8015 199.297   1
   0   8 -11 6.48141 79.5858   1
   0  -8  11-39.7416 79.3873   1
   0  -8 -12 1993.01 262.083   1
   0   8 -12 2129.99 165.287   1
   0  -8  12 1923.74 168.865   1
   0   8  12 1682.00 260.731   1
   0   8  13-266.183 198.478   1
   0   8 -13-150.074 105.344   1
   0  -8  13 135.840 110.410   1
   0  -8 -13-22.4644 169.587   1
   0   8  14 1796.54 263.441   1
   0  -8 -14 1253.92 240.564   1
   0   8 -14 1992.24 183.344   1
   0  -8  14 1603.73 177.691   1
   0   8 -15 212.018 133.484   1
   0  -8  15-13.9746 141.579   1
   0   8  16 4445.84 422.778   1
   0   8 -16 4602.82 344.191   1
   0  -8  16 5071.57 351.910   1
   0  -8 -16 5018.07 414.937   1
   0   8  17-239.622 252.970   1
   0  -8 -17 49.9373 241.881   1
   0   8 -17 180.499 159.381   1
   0  -8  17 311.442 173.248   1
   0   8  18 8421.92 607.908   1
   0   8 -18 8556.65 549.586   1
   0  -8  18 7471.06 548.486   1
   0  -8 -18 8939.60 601.652   1
   0   8 -19-136.107 183.608   1
   0  -8 -20 335.406 248.033   1
   0   8  20 411.141 267.874   1
   0  -8 -21 51.8777 229.029   1
   0   8  21-193.060 244.134   1
   0  -8 -22 1948.71 266.086   1
   0   8  22 1744.11 268.878   1
   0  -8 -23 181.513 245.448   1
   0   8  23 221.385 253.086   1
   0  -8 -24 4851.66 437.115   1
   0   8  24 4204.48 439.974   1
   0  -8 -25 178.901 292.649   1
   0   8  25 190.759 305.841   1
   0  -8 -26 531.600 307.362   1
   0   8  26 187.760 300.126   1
   0   8  27 315.945 264.164   1
   0  -8 -27 400.106 268.134   1
   0  -9   0-8.55204 87.9013   1
   0   9   0-18.3665 86.0684   1
   0  -9   1 61.4262 72.0043   1
   0   9  -1 22.0196 78.3865   1
   0   9   2 18295.7 1106.16   1
   0  -9   2 18399.6 1078.61   1
   0  -9  -2 20528.2 1108.93   1
   0   9  -2 19829.5 1080.05   1
   0  -9  -3 77.0151 115.959   1
   0   9   4 12808.5 757.197   1
   0  -9  -4 12339.7 751.707   1
   0  -9  -5-76.8362 148.838   1
   0   9   5-33.1498 140.296   1
   0   9   6 7791.39 517.664   1
   0   9   7 247.857 180.015   1
   0  -9  -7 17.6448 167.722   1
   0   9   9 21.2378 198.646   1
   0  -9  -9-177.040 187.300   1
   0   9  10 1824.73 250.154   1
   0  -9 -10 2061.52 234.919   1
   0   9  11-115.887 217.220   1
   0  -9 -11 709.264 233.833   1
   0   9  12 1633.29 265.943   1
   0  -9 -12 1849.50 256.161   1
   0  -9  12 1683.22 124.035   1
   0   9 -12 1363.06 121.463   1
   0  -9 -13-92.1798 181.629   1
   0  -9  13 52.4509 92.9613   1
   0   9  13-173.454 193.422   1
   0   9 -13-14.4412 89.6973   1
   0  -9  14 3130.96 239.110   1
   0   9 -14 3440.39 238.239   1
   0   9  15-182.153 247.696   1
   0  -9 -15 121.704 236.204   1
   0   9  16 212.336 264.216   1
   0   9 -16 436.401 134.322   1
   0  -9  16 662.301 161.108   1
   0   9  17 350.116 287.100   1
   0   9 -17-58.1443 137.078   1
   0  -9  17 165.799 155.413   1
   0  -9 -17 479.705 268.220   1
   0   9 -18 307.986 168.070   1
   0   9  18 571.835 293.551   1
   0  -9 -18 893.826 286.951   1
   0   9  19 246.925 283.083   1
   0  -9 -19-51.4319 261.366   1
   0   9  20 935.144 313.957   1
   0  -9 -20 776.435 275.443   1
   0   9  21-82.8190 287.437   1
   0  -9 -21 25.9546 271.224   1
   0   9  22 55.2946 305.192   1
   0  -9 -22 544.743 298.695   1
   0   9  23 192.678 305.502   1
   0  -9 -23 180.761 299.679   1
   0   9  24 628.336 308.795   1
   0  -9 -24 256.044 295.299   1
   0   9  25 539.771 293.227   1
   0  -9 -25-126.497 274.437   1
   0  -9 -27 369.814 266.405   1
   0   9  27-207.742 262.921   1
   0 -10   0 36809.2 2087.51   1
   0  10   0 37440.8 2088.63   1
   0  10   1-11.8305 115.595   1
   0  10  -1 32.9001 85.7359   1
   0 -10   1 91.5319 77.1736   1
   0 -10  -1 187.404 112.526   1
   0  10   2 362.872 129.784   1
   0 -10   2 281.158 72.2134   1
   0  10  -2 300.356 80.9973   1
   0 -10  -2 561.568 132.620   1
   0  10   3 14.9219 126.278   1
   0  10  -3-5.73269 41.3207   1
   0 -10  -3 235.026 130.444   1
   0  10   4 1076.32 178.073   1
   0 -10  -4 874.822 172.344   1
   0  10   5 246.478 161.711   1
   0 -10  -5-16.2727 142.303   1
   0 -10  -6 2142.36 227.602   1
   0  10   7 59.9702 177.008   1
   0 -10  -7 129.460 176.118   1
   0  10   8 379.193 212.936   1
   0 -10  -8-97.4831 195.553   1
   0  10   9-220.865 197.338   1
   0 -10 -10 16617.0 996.892   1
   0  10  10 16044.4 1002.55   1
   0 -10 -11 465.675 205.186   1
   0  10  11 95.4827 226.325   1
   0 -10 -12 1076.51 248.014   1
   0  10  12 739.623 257.471   1
   0 -10 -13 70.8534 174.060   1
   0  10  13 608.135 204.180   1
   0  10 -14 71.9617 59.3821   1
   0 -10 -14 363.429 231.152   1
   0 -10  14 21.8290 55.8542   1
   0  10  14 259.214 244.596   1
   0  10 -15 56.6614 89.3875   1
   0 -10 -15 321.532 247.518   1
   0 -10  15 128.660 92.2004   1
   0  10  15-26.4213 269.575   1
   0  10  16 2793.32 335.495   1
   0 -10 -16 2717.48 323.189   1
   0  10  17 81.5372 245.444   1
   0 -10 -17-280.199 229.485   1
   0  10  18 219.150 234.371   1
   0 -10 -18-256.599 231.662   1
   0  10  19-439.856 223.820   1
   0 -10 -19-25.8417 203.414   1
   0  10  20 469.325 222.796   1
   0 -10 -20 337.208 208.832   1
   0  10  22 331.311 226.554   1
   0 -10 -22-25.8451 197.245   1
   0  10  23-27.3801 229.138   1
   0 -10 -23-51.3562 218.507   1
   0  10  24 379.641 273.591   1
   0 -10 -24-25.4068 254.855   1
   0  10  25 400.771 287.725   1
   0 -10 -25 250.377 276.063   1
   0  10  26 340.390 308.562   1
   0 -10 -26-271.651 303.602   1
   0  11   1 38.1341 120.475   1
   0 -11  -1 83.0802 115.905   1
   0 -11   1 8.45779 91.2328   1
   0  11  -1 9.01911 92.8857   1
   0  11   2 2112.58 200.252   1
   0 -11   2 1878.54 147.987   1
   0  11  -2 1808.78 150.814   1
   0 -11  -2 2316.55 197.577   1
   0 -11  -3 59.1759 137.396   1
   0  11   3-222.485 156.783   1
   0  11  -3 26.3922 46.4520   1
   0 -11   3 15.2516 40.9323   1
   0  11   4 829.718 177.756   1
   0 -11  -4 417.528 157.054   1
   0  11   5 130.080 170.514   1
   0 -11  -5 241.617 160.624   1
   0  11   6 969.231 198.938   1
   0 -11  -6 1118.80 190.335   1
   0 -11  -8 4068.97 328.428   1
   0  11   8 3354.70 325.488   1
   0 -11  -9-42.4723 203.032   1
   0  11  10 2565.35 301.101   1
   0 -11 -10 2652.13 288.130   1
   0  11  11 49.0868 208.285   1
   0 -11 -11 45.7056 195.003   1
   0  11  12 807.162 260.168   1
   0  11  13-129.281 239.124   1
   0 -11 -13-120.723 214.888   1
   0 -11 -14 10388.0 660.535   1
   0  11  14 8832.40 656.714   1
   0  11  15-80.3495 275.311   1
   0 -11 -15-75.2371 259.242   1
   0  11  16 4696.82 438.398   1
   0 -11 -16 4551.52 418.687   1
   0  11  18 329.884 236.715   1
   0 -11 -18 620.047 219.065   1
   0  11  19 248.714 261.248   1
   0 -11 -19 337.310 246.978   1
   0  11  20 1302.91 314.986   1
   0 -11 -20 1324.22 302.363   1
   0  11  21-27.6796 294.763   1
   0 -11 -21 491.978 276.747   1
   0  11  22 741.771 308.726   1
   0 -11 -22 1416.16 313.572   1
   0  11  24 322.313 305.804   1
   0 -11 -24 176.077 270.236   1
   0  11  25 210.812 281.394   1
   0 -11 -25 74.5121 253.955   1
   0  11  26 2113.94 311.510   1
   0 -11 -26 1882.32 298.244   1
   0  12   1 82.2844 140.425   1
   0 -12  -1 38.1995 127.143   1
   0 -12   1 36.7856 102.666   1
   0  12  -1-117.615 107.844   1
   0  12   2 6379.62 419.143   1
   0 -12   2 5854.08 371.902   1
   0  12  -2 6387.64 374.608   1
   0 -12  -2 6102.42 411.610   1
   0 -12   3-34.6121 42.5918   1
   0  12  -3-6.88018 49.0614   1
   0  12   3 117.570 157.410   1
   0 -12  -3 93.8200 149.812   1
   0  12   4 528.276 179.084   1
   0 -12  -4 915.577 177.553   1
   0  12   5-19.4834 181.000   1
   0 -12  -5-127.188 158.836   1
   0  12   7-21.7422 194.568   1
   0 -12  -7 303.968 176.376   1
   0  12   8 454.571 203.899   1
   0 -12  -8 360.161 185.504   1
   0  12   9 259.881 198.428   1
   0 -12  -9 44.0697 186.641   1
   0  12  10 2591.38 318.602   1
   0 -12 -10 3078.51 313.876   1
   0  12  11 125.713 242.450   1
   0 -12 -11-188.022 222.258   1
   0 -12 -13 49.2068 242.741   1
   0  12  14 482.071 235.943   1
   0 -12 -14 601.237 229.228   1
   0  12  15 325.392 278.182   1
   0 -12 -15-202.847 259.637   1
   0  12  16 794.958 291.842   1
   0  12  17 55.0743 242.495   1
   0 -12 -17-77.5496 239.521   1
   0  12  18 996.795 265.551   1
   0 -12 -18 129.901 212.953   1
   0  12  19-166.735 273.644   1
   0 -12 -19-26.0113 249.795   1
   0  12  20 222.151 307.478   1
   0 -12 -20 363.303 286.007   1
   0  12  21-303.368 305.932   1
   0 -12 -21 180.815 286.541   1
   0  12  22 1175.46 331.498   1
   0 -12 -22 589.074 304.285   1
   0  12  23 621.467 325.601   1
   0 -12 -23 278.204 296.040   1
   0  12  25 909.096 324.825   1
   0 -12 -25-172.299 292.706   1
   0 -13   0-178.608 122.715   1
   0  13   0 12.6907 124.793   1
   0  13   1-131.504 149.899   1
   0 -13  -1-108.459 136.179   1
   0 -13   1 88.2098 105.350   1
   0  13  -1 10.5095 113.543   1
   0  13   2 14714.6 873.684   1
   0 -13   2 14075.9 832.191   1
   0  13  -2 14271.8 834.813   1
   0 -13  -2 16162.3 875.273   1
   0  13  -3-46.5516 43.1480   1
   0  13   3-88.6390 165.036   1
   0 -13  -3 16.5439 146.449   1
   0 -13  -4 4435.37 346.717   1
   0  13   4 4613.05 361.650   1
   0  13   5-285.056 205.893   1
   0 -13  -5-56.9154 175.997   1
   0  13   6 688.992 209.591   1
   0 -13  -6 381.560 188.282   1
   0  13   7-157.956 203.277   1
   0 -13  -7-21.0477 187.757   1
   0 -13  -8 3727.59 333.064   1
   0  13   8 3594.22 338.716   1
   0  13   9 73.0115 216.493   1
   0 -13  -9-22.7218 194.397   1
   0  13  10 175.627 203.944   1
   0 -13 -10-187.454 203.161   1
   0 -13 -12 4564.58 394.728   1
   0  13  12 3211.72 392.334   1
   0  13  13-26.7685 232.718   1
   0 -13 -13-75.0177 209.869   1
   0  13  14 1358.10 301.593   1
   0 -13 -14 533.111 267.128   1
   0  13  15-27.3816 223.249   1
   0 -13 -15 102.755 212.541   1
   0  13  16 55.2980 287.194   1
   0 -13 -16 440.418 266.171   1
   0 -13 -17 338.513 265.775   1
   0 -13 -18 599.974 226.810   1
   0  13  20 720.436 321.949   1
   0  13  21 686.947 322.276   1
   0 -13 -21 668.694 296.246   1
   0  13  22 353.340 314.369   1
   0 -13 -22 304.994 290.540   1
   0  13  23 267.622 319.545   1
   0 -13 -23 100.120 280.043   1
   0  13  24-288.343 309.369   1
   0 -13 -24 123.381 277.249   1
   0 -14   0 921.528 149.977   1
   0  14   0 1009.64 159.397   1
   0 -14  -1-43.4887 140.982   1
   0  14   1 139.102 157.376   1
   0  14   2 516.346 183.972   1
   0 -14   2 656.101 108.513   1
   0  14  -2 675.634 110.956   1
   0 -14  -2 638.976 162.176   1
   0  14   3 18.7342 170.993   1
   0 -14  -3 296.282 163.208   1
   0  14   4 40.1814 177.790   1
   0 -14  -4 579.410 175.260   1
   0  14   5 106.328 189.179   1
   0 -14  -5-158.798 173.018   1
   0  14   6 514.359 202.497   1
   0 -14  -6 647.368 202.642   1
   0  14   7 93.2757 217.154   1
   0 -14  -7 130.857 194.592   1
   0  14   8 145.186 224.354   1
   0 -14  -8 452.642 205.538   1
   0  14   9 249.737 228.721   1
   0 -14  -9-186.992 213.058   1
   0  14  11 157.549 233.146   1
   0 -14 -11 147.507 222.643   1
   0 -14 -12 4360.64 381.028   1
   0  14  12 3853.20 380.770   1
   0  14  13 81.4933 274.597   1
   0 -14 -13 229.137 246.699   1
   0  14  14-110.099 256.263   1
   0 -14 -14 257.656 232.665   1
   0  14  15 499.643 296.436   1
   0 -14 -15 233.933 259.763   1
   0  14  16 699.045 267.269   1
   0 -14 -16 574.871 244.059   1
   0  14  17 140.272 303.612   1
   0 -14 -17-26.1746 264.464   1
   0  14  19 222.791 248.278   1
   0 -14 -19 364.698 234.613   1
   0  14  20 221.228 299.327   1
   0 -14 -20 25.8335 262.594   1
   0  14  21 628.732 335.978   1
   0 -14 -21 970.629 311.870   1
   0  14  22 754.508 324.683   1
   0 -14 -22 856.329 301.813   1
   0 -14 -23 99.4100 281.870   1
   0 -14 -24 390.987 270.925   1
   0  14  24 51.6375 283.903   1
   0 -15   0 250.433 135.671   1
   0  15   0 142.428 145.710   1
   0 -15  -1 214.175 146.943   1
   0  15   1 162.880 150.939   1
   0 -15  -2 1594.76 201.136   1
   0 -15   2 1310.43 128.752   1
   0  15   2 1103.03 205.863   1
   0  15  -2 1323.13 133.492   1
   0  15   3 98.2377 184.552   1
   0 -15  -3-55.0532 170.040   1
   0  15   5-22.2607 200.624   1
   0 -15  -5-248.572 198.177   1
   0  15   6 397.147 222.841   1
   0 -15  -6 151.998 199.394   1
   0  15   7 72.8326 226.000   1
   0 -15  -7 22.6116 198.627   1
   0 -15  -8 7720.25 517.234   1
   0  15   8 6225.11 508.641   1
   0  15   9 77.4954 241.238   1
   0 -15  -9 288.932 220.252   1
   0  15  10 1745.95 318.928   1
   0 -15 -10 2688.40 310.548   1
   0  15  11-26.9738 260.122   1
   0 -15 -11 150.946 235.807   1
   0  15  12 1013.62 283.554   1
   0 -15 -12 946.027 250.305   1
   0  15  13-110.931 234.045   1
   0 -15 -13 25.8828 212.281   1
   0  15  15 591.392 283.286   1
   0 -15 -15 288.740 247.675   1
   0  15  16 1325.96 315.892   1
   0 -15 -16 1315.72 304.937   1
   0  15  17 337.818 261.513   1
   0  15  18 392.638 319.108   1
   0 -15 -18 549.663 296.599   1
   0  15  19 194.890 290.958   1
   0 -15 -19-51.9801 252.755   1
   0  15  20 2064.73 314.200   1
   0 -15 -20 1182.43 270.525   1
   0  15  21 162.515 308.586   1
   0 -15 -21-280.026 269.407   1
   0  15  22 665.750 341.139   1
   0 -15 -22 175.248 298.789   1
   0 -15 -23 394.076 295.776   1
   0  15  23 286.507 325.337   1
   0  16   0 10640.7 673.578   1
   0 -16   0 11197.2 669.948   1
   0 -16  -1 79.6388 148.983   1
   0  16   1 51.3968 163.827   1
   0  16   2 265.583 175.864   1
   0  16  -2 271.997 95.6748   1
   0 -16  -2 88.9625 158.426   1
   0 -16   2 251.071 88.3618   1
   0 -16  -3 135.221 186.684   1
   0  16   3-41.1530 198.007   1
   0  16   4 3706.24 344.849   1
   0 -16  -4 3894.35 335.920   1
   0  16   5 46.3221 198.702   1
   0 -16  -5 43.2941 199.202   1
   0  16   6 3179.75 329.647   1
   0 -16  -6 3177.97 318.049   1
   0  16   7 25.1686 234.420   1
   0 -16  -7 257.423 214.480   1
   0  16   8-155.568 236.435   1
   0 -16  -8-96.5645 205.529   1
   0  16   9-26.5868 241.278   1
   0 -16  -9-198.111 217.617   1
   0  16  10 2388.41 344.777   1
   0 -16 -10 2882.79 322.893   1
   0  16  11 386.244 279.886   1
   0 -16 -11-102.829 242.090   1
   0  16  12 446.888 285.657   1
   0 -16 -12 312.417 256.108   1
   0  16  14 991.666 271.946   1
   0 -16 -14 1030.93 252.332   1
   0  16  15-85.1754 291.836   1
   0 -16 -15-52.9953 263.557   1
   0  16  16 766.281 287.259   1
   0 -16 -16 1137.87 271.100   1
   0  16  17 113.050 303.394   1
   0 -16 -17 210.887 274.117   1
   0  16  18 645.084 282.539   1
   0 -16 -18-104.649 229.542   1
   0  16  20 846.710 308.879   1
   0 -16 -20 128.274 271.245   1
   0 -16 -22 323.117 287.448   1
   0  16  22 500.017 333.469   1
   0  17   0 197.685 156.382   1
   0  17   1 72.0375 180.227   1
   0 -17  -2 703.077 183.316   1
   0  17   2 557.158 204.855   1
   0 -17  -4 949.628 224.182   1
   0  17   4 641.799 237.122   1
   0 -17  -5 520.843 201.696   1
   0  17   5 434.014 229.557   1
   0 -17  -6 1768.54 264.920   1
   0  17   6 1480.21 280.391   1
   0  17   7 207.821 245.669   1
   0 -17  -7-48.5860 215.043   1
   0  17   9 27.3510 252.917   1
   0 -17  -9 177.978 221.683   1
   0  17  10 1752.70 307.261   1
   0 -17 -10 1345.66 273.794   1
   0  17  11 930.001 300.342   1
   0 -17 -11 550.545 266.335   1
   0  17  13 514.884 295.675   1
   0 -17 -13 426.056 269.749   1
   0  17  14 2150.09 340.216   1
   0 -17 -14 1948.86 305.019   1
   0  17  15-372.280 267.605   1
   0 -17 -15-186.742 238.976   1
   0  17  16-199.600 309.252   1
   0 -17 -16-159.435 282.834   1
   0  17  17 225.992 270.079   1
   0 -17 -17-79.4880 226.092   1
   0  17  19-82.5922 247.342   1
   0 -17 -19 129.946 225.932   1
   0 -17 -21-275.912 272.425   1
   0  17  21 79.7287 313.689   1
   0  18   5 100.326 237.761   1
   0  18   6 2711.69 328.158   1
   0  18   8-27.5287 258.583   1
   0 -18  -9 289.737 241.561   1
   0  18   9 476.118 266.817   1
   0 -18 -10 454.082 245.554   1
   0  18  10 312.305 260.280   1
   0  18  12 1499.23 335.836   1
   0 -18 -12 841.452 272.359   1
   0  18  13 202.259 307.452   1
   0 -18 -13 81.6370 266.380   1
   0  18  14 317.545 299.229   1
   0 -18 -14 706.915 271.427   1
   0  18  15-172.401 274.101   1
   0 -18 -15 108.320 232.932   1
   0 -18 -16 1021.57 290.787   1
   0  18  16 1169.29 320.045   1
   0 -18 -18 1812.65 281.965   1
   0  18  18 1087.02 293.613   1
   0 -18 -20 25.3512 238.135   1
   0  18  20 53.7150 274.495   1
   1   0 -27-245.652 264.890   1
  -1   0  27 431.107 269.381   1
  -1   0  26 4324.95 446.746   1
   1   0 -26 6239.80 471.615   1
   1   0 -25 189.757 292.273   1
  -1   0  25 370.147 285.846   1
   1   0 -24 4284.77 420.637   1
  -1   0  24 4086.08 426.994   1
   1   0 -23-184.664 256.541   1
  -1   0  23 305.627 270.755   1
   1   0 -22 155.293 246.603   1
  -1   0  22 245.308 255.104   1
  -1   0  21 26.7043 238.605   1
   1   0 -21 478.914 226.384   1
   1   0 -20 3766.70 353.038   1
  -1   0  20 3520.71 363.456   1
  -1   0  19 101.259 212.192   1
   1   0 -19 332.456 207.866   1
  -1   0  18 464.596 203.149   1
   1   0 -18 1078.52 218.645   1
  -1   0  17-94.1998 208.469   1
   1   0 -17-44.1284 178.309   1
  -1   0  16 13488.7 848.690   1
  -1   0  15 321.110 201.548   1
   1   0 -15 181.210 192.142   1
  -1   0  13-114.461 156.455   1
   1   0 -13 125.626 146.752   1
  -1   0  12 1843.93 224.718   1
   1   0 -12 2164.72 218.795   1
  -1   0  11 132.980 143.853   1
   1   0 -11 77.8569 129.322   1
   1   0 -10 94583.8 5398.56   1
  -1   0  10 99277.8 5404.83   1
  -1   0   9 13.9587 133.387   1
   1   0  -9 261.595 129.800   1
  -1   0   8 1570.54 184.260   1
   1   0  -8 1706.56 177.977   1
   1   0  -6 31571.5 1788.90   1
  -1   0   6 31957.9 1792.43   1
  -1   0   5 173.298 125.080   1
   1   0  -5 308.638 122.360   1
  -1   0   4 20812.7 1218.74   1
   1   0  -4 22203.7 1217.48   1
  -1   0   3 10.8278 81.9466   1
   1   0  -3 20.4394 73.5098   1
  -1   0   2 319564. 18050.0   1
   1   0  -2 333433. 18049.6   1
  -1   0   1 3.05550 47.9746   1
   1   0  -1 17.4100 47.4927   1
   1   0   0-14.6382 40.0407   1
  -1   0   0-92.5227 41.9589   1
  -1   0  -1 5.62450 42.8210   1
   1   0   1-8.79309 46.0540   1
   1   0   2 273258. 15988.9   1
  -1   0  -2 306061. 15989.5   1
   1   0   3 10.4357 92.8560   1
  -1   0  -3-143.950 90.1776   1
  -1   0  -4 21997.7 1205.55   1
   1   0   4 20680.4 1206.94   1
   1   0   5-157.776 108.178   1
  -1   0  -5-50.7553 104.651   1
  -1   0  -6 30705.8 1674.92   1
   1   0   6 28597.7 1677.42   1
   1   0   8 1233.28 158.855   1
  -1   0  -8 1338.13 153.806   1
   1   0   9 27.3879 133.162   1
  -1   0  -9-24.8062 119.342   1
  -1   0 -10 90150.4 5297.63   1
   1   0  10 100997. 5308.38   1
   1   0  11 199.477 149.712   1
  -1   0 -11-180.515 139.390   1
   1   0  12 1953.24 228.778   1
  -1   0 -12 1514.36 216.535   1
   1   0  13-19.1472 161.166   1
  -1   0 -13 140.267 169.096   1
   1   0  15 256.260 198.062   1
  -1   0 -15 79.9641 173.999   1
   1   0  16 14234.1 889.613   1
   1   0  17-70.7434 196.459   1
  -1   0 -17-263.911 195.877   1
   1   0  18 981.454 260.563   1
  -1   0 -18 1033.29 245.060   1
   1   0  19 203.149 215.910   1
  -1   0 -19 285.909 215.524   1
   1   0  20 4385.74 408.434   1
  -1   0 -20 4011.43 388.059   1
   1   0  21-294.315 231.394   1
  -1   0 -21 151.395 217.064   1
   1   0  22 27.2152 251.337   1
  -1   0 -22 437.610 260.396   1
   1   0  23 111.069 251.359   1
  -1   0 -23 104.921 228.694   1
   1   0  24 4296.41 421.089   1
  -1   0 -24 3964.54 412.002   1
   1   0  25 28.5334 259.018   1
  -1   0 -25 295.982 252.353   1
  -1   0 -26 5818.97 490.476   1
   1   0  26 5229.67 486.905   1
   1   0  27 143.719 279.045   1
  -1   0 -27 545.009 270.118   1
   1  -1 -27 459.804 279.751   1
  -1   1  27 255.899 269.017   1
   1   1 -26 466.379 267.494   1
  -1  -1  26 231.079 263.394   1
   1  -1 -25 486.041 293.301   1
   1   1 -25 81.5961 239.629   1
  -1  -1  25 686.110 273.347   1
  -1   1  25 141.736 278.575   1
   1  -1 -24-133.538 289.558   1
  -1   1  24 337.408 285.771   1
   1   1 -23 714.042 283.860   1
  -1  -1  23 360.830 273.773   1
  -1   1  22 1752.93 298.934   1
   1   1 -22 2270.80 307.492   1
  -1  -1  22 1874.90 316.858   1
   1  -1 -22 1809.60 297.504   1
  -1   1  21 188.494 237.393   1
   1   1 -21 25.1454 243.752   1
  -1  -1  21 502.921 261.378   1
   1  -1 -21 151.578 226.127   1
  -1   1  20-52.6655 219.960   1
   1  -1 -20 419.751 229.523   1
  -1  -1  19 973.984 256.660   1
   1   1 -19 257.662 217.786   1
  -1  -1  18 962.716 252.394   1
  -1   1  18 1118.60 239.795   1
   1  -1 -18 1047.97 230.110   1
   1   1 -18 677.103 220.207   1
  -1   1  17 95.8437 196.539   1
  -1  -1  17 184.580 213.813   1
   1   1 -17-259.742 210.510   1
   1  -1 -17 202.331 183.863   1
   1   1 -16 11126.0 715.455   1
   1  -1 -16 11318.2 719.998   1
  -1  -1  16 11174.2 724.405   1
  -1  -1  15 1003.31 204.747   1
  -1   1  15 833.685 219.728   1
   1  -1 -15 1362.79 226.096   1
   1   1 -15 1233.47 217.711   1
  -1   1  14 2408.13 269.361   1
  -1  -1  14 2343.46 260.372   1
   1   1 -14 2549.22 246.461   1
   1  -1 -14 2414.60 264.136   1
   1  -1 -13 3359.40 285.481   1
  -1  -1  13 2879.40 277.726   1
  -1   1  13 3050.37 290.916   1
   1   1 -13 2803.98 270.077   1
   1   1 -12 10625.9 692.039   1
   1  -1 -12 11737.8 700.895   1
  -1   1  12 12272.4 712.757   1
  -1  -1  12 10828.5 697.946   1
  -1   1  11 992.340 175.568   1
  -1  -1  11 996.017 164.184   1
   1   1 -11 1084.35 173.489   1
   1  -1 -11 980.886 165.662   1
   1   1 -10 30528.4 1665.93   1
   1  -1 -10 25283.3 1663.73   1
  -1  -1  10 30419.9 1669.07   1
  -1   1  10 30813.0 1676.49   1
   1   1  -9 7873.03 504.529   1
   1  -1  -9 8244.05 513.721   1
  -1   1   9 8209.22 517.075   1
  -1  -1   9 8268.90 510.047   1
  -1   1   8 982.041 160.215   1
  -1  -1   8 733.628 140.136   1
   1  -1  -8 969.883 151.558   1
   1   1  -8 808.709 131.998   1
  -1   1   7 723.161 140.871   1
  -1  -1   7 747.175 130.035   1
   1  -1  -7 575.353 131.559   1
   1   1  -7 316.135 117.827   1
   1   1  -6 2507.03 191.408   1
  -1  -1   6 2587.86 197.934   1
  -1   1   5 2061.26 180.799   1
   1  -1  -5 1883.67 173.545   1
   1   1  -5 1544.56 156.160   1
  -1  -1   5 1823.44 162.804   1
  -1   1   4 4239.21 256.304   1
  -1  -1   4 3633.04 245.333   1
   1  -1  -4 3941.46 253.507   1
   1   1  -4 3246.88 243.514   1
  -1   1   3 10802.5 593.299   1
  -1  -1   3 9807.37 583.807   1
   1  -1  -3 10931.4 590.909   1
   1   1  -3 9430.06 582.048   1
  -1   1   2 17842.7 970.886   1
  -1  -1   2 17350.0 964.250   1
   1   1  -2 18276.9 963.966   1
   1  -1  -2 14857.2 969.805   1
  -1   1   1 499.156 67.5385   1
  -1  -1   1 348.741 58.7399   1
   1  -1  -1 456.017 68.4554   1
   1   1  -1 428.830 54.1542   1
   1  -1   0 199767. 10368.4   1
  -1   1   0 200549. 10368.3   1
  -1  -1   0 200101. 10368.4   1
   1  -1   1 407.698 52.3191   1
  -1  -1  -1 490.648 70.4806   1
   1   1   1 597.957 69.9635   1
  -1   1  -1 374.761 53.3432   1
  -1  -1  -2 12915.4 821.956   1
  -1   1  -2 15153.1 818.376   1
   1  -1   2 16403.0 819.223   1
   1   1   2 13205.2 823.175   1
   1   1   3 11173.2 632.282   1
   1  -1   3 10176.2 621.475   1
  -1  -1  -3 12538.3 630.672   1
  -1   1  -3 10367.5 620.231   1
   1  -1   4 3854.51 260.468   1
   1   1   4 4015.06 277.350   1
  -1   1  -4 4115.35 258.577   1
  -1  -1  -4 4446.05 273.722   1
   1  -1   5 1530.09 150.814   1
  -1  -1  -5 1976.23 162.828   1
  -1   1  -5 1559.65 147.301   1
   1   1   5 1709.97 162.870   1
   1  -1   6 2684.65 195.499   1
  -1   1  -6 2452.20 187.759   1
   1  -1   7 883.491 123.021   1
   1   1   7 604.289 141.267   1
   1   1   8 719.714 142.096   1
   1  -1   8 588.559 130.588   1
  -1  -1  -8 680.913 132.731   1
  -1   1  -8 961.631 125.121   1
  -1   1  -9 7436.97 499.811   1
   1  -1   9 8091.58 513.500   1
   1   1   9 8304.66 517.972   1
  -1  -1  -9 9007.16 515.210   1
  -1   1 -10 31290.2 1712.59   1
  -1  -1 -10 25893.4 1711.09   1
   1   1  10 31412.0 1725.20   1
   1  -1  10 32297.5 1719.53   1
   1  -1  11 838.214 157.017   1
   1   1  11 1109.84 177.140   1
  -1   1 -11 816.082 151.735   1
  -1  -1 -11 977.204 166.870   1
  -1   1 -12 11716.0 702.745   1
  -1  -1 -12 10526.8 701.777   1
   1   1  12 12096.8 719.610   1
   1  -1  12 11704.4 710.367   1
  -1   1 -13 2916.39 264.916   1
   1  -1  13 3475.43 284.063   1
   1   1  13 3272.23 290.795   1
  -1  -1 -13 3013.53 276.665   1
   1  -1  14 2543.10 268.992   1
   1   1  14 2169.96 267.758   1
  -1  -1 -14 2091.83 269.728   1
  -1   1 -14 2606.79 250.430   1
   1   1  15 810.876 216.239   1
   1  -1  15 1602.75 227.702   1
  -1   1 -15 1418.67 224.090   1
  -1  -1 -15 959.826 198.342   1
  -1  -1 -16 11638.4 734.063   1
  -1   1 -16 12372.0 734.325   1
   1  -1  16 10337.6 726.230   1
   1  -1  17-369.867 209.221   1
  -1  -1 -17 22.3750 208.770   1
  -1   1 -17 86.3233 181.635   1
   1  -1  18 1157.64 258.283   1
   1   1  18 1196.28 251.062   1
  -1  -1 -18 1418.39 253.976   1
  -1   1 -18 1354.91 248.860   1
   1  -1  19 400.331 218.183   1
  -1   1 -19 235.423 202.146   1
   1   1  20 448.622 245.559   1
  -1  -1 -20 372.301 239.372   1
   1  -1  21 371.232 232.285   1
   1   1  21 80.9259 262.270   1
  -1   1 -21 374.876 226.211   1
  -1  -1 -21 305.029 253.329   1
   1  -1  22 1927.65 305.173   1
   1   1  22 2686.04 311.526   1
  -1   1 -22 2359.67 316.782   1
   1  -1  23 472.376 251.065   1
  -1   1 -23-52.4083 226.227   1
   1   1  24 253.611 256.749   1
  -1  -1 -24 823.212 276.076   1
   1   1  25 568.693 286.834   1
   1  -1  25-86.0506 255.274   1
  -1  -1 -25-26.7645 266.832   1
  -1   1 -25 162.135 259.571   1
   1  -1  26 231.024 275.958   1
  -1   1 -26 355.874 292.669   1
   1   1  27 171.165 287.894   1
  -1  -1 -27 241.811 287.532   1
   1  -2 -29 656.535 284.108   1
   1  -2 -28 770.919 317.096   1
  -1   2  28 195.935 297.942   1
   1  -2 -27 1394.28 324.265   1
  -1   2  27 845.026 306.558   1
   1   2 -26 991.933 300.277   1
   1  -2 -26 538.120 267.259   1
  -1   2  26 480.137 265.870   1
   1  -2 -25 2652.48 344.797   1
   1   2 -25 2429.65 349.697   1
  -1   2  25 2933.08 342.160   1
  -1  -2  25 2702.45 368.117   1
   1  -2 -24 878.957 291.621   1
   1   2 -24 860.230 273.660   1
  -1   2  24 140.294 277.204   1
  -1  -2  24 197.820 253.671   1
  -1   2  23 583.363 292.745   1
   1   2 -23 395.654 252.158   1
  -1  -2  23 498.737 243.813   1
   1  -2 -23 632.843 288.227   1
  -1   2  22 468.078 274.386   1
   1   2 -22 77.3363 244.380   1
  -1  -2  22 405.816 238.872   1
   1  -2 -22 335.799 265.060   1
  -1   2  21 1273.61 292.721   1
   1   2 -21 974.382 267.011   1
  -1  -2  21 1761.94 282.947   1
  -1   2  20 398.135 271.556   1
   1   2 -20 290.105 221.350   1
  -1  -2  20 50.9251 224.625   1
   1  -2 -20 797.022 241.071   1
  -1   2  19 2490.34 308.008   1
   1   2 -19 2001.93 271.288   1
  -1  -2  19 1471.48 271.477   1
   1  -2 -19 2089.96 289.483   1
  -1  -2  18 2734.47 316.376   1
   1   2 -18 3314.78 318.931   1
  -1  -2  17 22.5691 204.302   1
  -1   2  17 24.3250 225.960   1
   1  -2 -17 137.290 222.091   1
   1   2 -17 148.145 194.341   1
  -1   2  16 117.114 233.574   1
  -1  -2  16 64.3558 209.650   1
   1   2 -16 241.350 194.947   1
   1  -2 -16 176.324 210.883   1
  -1   2  15 1579.14 259.077   1
   1  -2 -15 1522.41 250.019   1
   1   2 -14 15111.1 899.732   1
   1  -2 -14 14690.6 910.445   1
  -1  -2  14 14817.0 904.715   1
  -1   2  14 14946.1 917.404   1
  -1  -2  13 1064.10 181.901   1
   1   2 -13 1180.73 181.820   1
   1  -2 -12 26325.1 1530.10   1
   1   2 -12 27386.0 1520.76   1
  -1  -2  12 26466.8 1523.11   1
  -1   2  12 25220.3 1534.34   1
   1   2 -11 6132.04 412.563   1
   1  -2 -11 6425.39 429.068   1
  -1   2  11 6166.91 430.103   1
  -1   2  10 610.680 162.777   1
  -1  -2  10 628.486 131.075   1
   1  -2 -10 777.255 162.287   1
   1   2 -10 741.235 129.975   1
  -1   2   9 13708.0 841.289   1
  -1  -2   9 15019.8 829.699   1
   1   2  -9 13471.5 820.711   1
   1  -2  -9 13971.1 836.588   1
  -1   2   8 33334.9 1947.63   1
   1  -2  -8 35222.5 1947.33   1
  -1   2   7 22458.7 1257.83   1
  -1  -2   7 21530.6 1240.77   1
   1  -2  -7 20109.0 1252.18   1
   1   2  -7 22852.3 1239.64   1
   1   2  -6 29505.2 1726.04   1
  -1  -2   6 31536.4 1726.91   1
  -1   2   6 32010.0 1742.10   1
   1  -2  -6 29990.9 1739.08   1
   1   2  -5 1639.75 158.472   1
  -1  -2   5 2209.26 162.524   1
  -1   2   5 2083.75 180.323   1
   1  -2  -5 2251.14 177.313   1
   1   2  -4 13546.3 760.425   1
  -1  -2   4 12956.0 761.567   1
  -1   2   4 12919.1 779.661   1
   1  -2  -4 14255.0 778.427   1
   1   2  -3 277014. 16189.6   1
   1  -2  -3 321506. 16202.3   1
  -1  -2   3 289351. 16189.6   1
  -1   2   3 301123. 16202.5   1
  -1   2   2 109668. 6096.33   1
  -1  -2   2 113973. 6086.04   1
   1  -2  -2 112802. 6095.80   1
   1   2  -2 105007. 6085.55   1
  -1   2   1 5477.88 337.355   1
  -1  -2   1 5673.50 324.807   1
   1  -2  -1 5520.17 334.214   1
   1   2  -1 5674.95 324.163   1
  -1   2   0-70.5559 53.4866   1
  -1  -2   0-38.5617 58.5829   1
   1  -2   0 12.3478 53.3531   1
   1   2   0 135.399 59.9528   1
  -1   2  -1 5787.89 326.131   1
   1   2   1 6264.62 340.613   1
   1  -2   1 5578.07 325.880   1
  -1  -2  -1 5305.44 337.411   1
   1  -2   2 108275. 6076.24   1
   1   2   2 109536. 6088.64   1
  -1  -2  -2 113315. 6086.90   1
  -1   2  -2 109928. 6075.72   1
   1  -2   3 310900. 16970.9   1
  -1  -2  -3 309439. 16983.5   1
  -1   2  -3 295963. 16969.7   1
   1   2   3 322226. 16984.6   1
  -1   2  -4 13613.7 777.036   1
  -1  -2  -4 14972.6 793.484   1
   1   2   4 15035.1 797.106   1
   1  -2   4 12392.7 779.287   1
  -1  -2  -5 1996.88 182.828   1
  -1   2  -5 1970.08 157.973   1
   1  -2   5 2157.85 161.633   1
   1   2   5 2455.18 194.610   1
  -1   2  -6 28543.3 1662.61   1
  -1  -2  -6 32662.2 1679.58   1
   1   2   6 29026.2 1682.09   1
   1  -2   6 29161.2 1666.25   1
   1   2   7 20574.8 1211.08   1
   1  -2   7 21393.1 1199.48   1
   1   2   8 35908.3 1950.34   1
  -1  -2  -8 32883.5 1942.06   1
  -1  -2  -9 14377.9 833.462   1
  -1   2  -9 12371.0 811.763   1
   1  -2   9 14572.5 821.560   1
   1   2   9 15593.4 845.945   1
   1   2  10 771.914 172.059   1
   1  -2  10 677.732 134.147   1
  -1   2 -10 785.383 127.659   1
  -1  -2 -10 697.061 157.503   1
  -1  -2 -11 5922.15 421.259   1
  -1   2 -11 5896.04 406.759   1
   1   2  11 6153.90 433.692   1
   1  -2  11 6979.93 418.316   1
  -1  -2 -12 25759.0 1440.63   1
  -1   2 -12 23109.8 1426.10   1
   1   2  12 25418.5 1448.96   1
   1  -2  12 25272.8 1434.14   1
   1  -2  13 1142.54 193.601   1
  -1   2 -13 1144.36 185.009   1
  -1  -2 -14 15758.2 904.951   1
  -1   2 -14 14901.5 886.701   1
   1   2  14 14081.6 905.117   1
   1  -2  14 14157.7 893.193   1
   1   2  15 1572.86 247.085   1
  -1  -2 -15 2280.62 253.259   1
   1  -2  16 300.440 213.003   1
   1   2  16-46.8525 224.925   1
  -1   2 -16 160.286 198.067   1
  -1  -2 -16-350.814 219.802   1
   1  -2  17 293.914 204.439   1
   1   2  17 439.702 213.776   1
  -1   2 -17 63.4785 191.378   1
  -1  -2 -17 91.0757 190.353   1
   1  -2  18 3546.37 333.109   1
   1   2  18 3108.93 359.001   1
  -1   2 -18 3559.55 324.672   1
  -1  -2 -18 3627.61 346.841   1
   1   2  19 1820.99 289.816   1
   1  -2  19 2486.27 303.477   1
  -1   2 -19 2831.50 298.480   1
   1   2  20 799.664 279.565   1
   1  -2  20 763.768 239.893   1
  -1  -2 -20 624.887 268.468   1
  -1   2 -20 335.833 221.227   1
   1   2  21 1654.85 296.014   1
   1  -2  21 1415.75 283.641   1
  -1  -2 -21 1763.28 285.895   1
  -1   2 -21 1562.33 281.306   1
   1   2  22 523.250 276.682   1
   1  -2  22-27.0735 236.655   1
  -1  -2 -22-181.732 259.814   1
  -1   2 -22 178.717 239.350   1
   1  -2  23 250.023 273.565   1
   1   2  23 360.810 268.247   1
  -1   2 -23 209.288 255.582   1
  -1  -2 -23 498.601 274.835   1
   1   2  24 224.405 265.709   1
   1  -2  24 935.174 277.139   1
  -1   2 -24 347.009 256.880   1
  -1  -2 -24 662.314 276.403   1
   1   2  25 3226.59 386.582   1
   1  -2  25 2994.43 382.901   1
  -1  -2 -25 3488.25 389.603   1
  -1   2 -25 3446.31 383.841   1
   1   2  26 481.214 279.704   1
  -1  -2 -26 587.025 281.411   1
   1   2  27 1327.31 318.013   1
  -1  -2 -27 1435.83 323.821   1
   1   2  28 279.920 274.499   1
  -1  -2 -28-371.472 264.449   1
  -1  -2 -29 158.335 306.194   1
   1  -3 -28 2338.37 327.255   1
  -1   3  28 1906.02 301.621   1
   1  -3 -27 53.0835 296.683   1
  -1   3  27 502.049 298.623   1
   1  -3 -26 1491.27 338.511   1
  -1   3  26 2157.85 355.170   1
   1   3 -24 2416.15 317.642   1
   1  -3 -24 2176.77 315.539   1
  -1  -3  24 1955.52 326.330   1
  -1   3  24 2572.06 325.439   1
  -1   3  23 640.002 234.721   1
   1   3 -23 315.222 245.737   1
  -1  -3  23 387.232 249.025   1
   1  -3 -23 708.840 241.115   1
   1   3 -22 3835.84 368.832   1
  -1  -3  22 4033.30 384.350   1
  -1   3  21 817.251 274.576   1
   1  -3 -21 408.534 259.613   1
  -1   3  20 214.007 251.954   1
   1   3 -20 23.9553 216.404   1
  -1  -3  20 75.4615 231.583   1
   1  -3 -20 276.040 244.146   1
  -1   3  19 734.032 257.418   1
   1  -3 -19 368.253 252.431   1
   1   3 -19 458.896 226.745   1
  -1  -3  19 748.825 234.578   1
  -1  -3  18 4782.06 379.277   1
   1   3 -18 4187.15 366.159   1
   1  -3 -17 557.958 230.185   1
  -1   3  17 989.461 253.817   1
   1   3 -17 270.802 202.648   1
  -1  -3  17 833.874 210.008   1
   1  -3 -16 6763.14 486.294   1
  -1   3  16 6568.70 492.555   1
   1  -3 -15 281.191 187.142   1
   1   3 -15 368.938 177.977   1
  -1  -3  15-78.2007 182.497   1
  -1   3  15-115.425 180.297   1
  -1   3  14 7135.97 505.590   1
  -1  -3  14 6995.68 485.545   1
   1   3 -14 7731.63 487.418   1
   1  -3 -14 6918.88 496.047   1
   1   3 -13 270.295 147.138   1
   1  -3 -13-178.565 191.023   1
  -1  -3  13 356.446 154.863   1
  -1   3  13-127.025 193.092   1
  -1  -3  12 28360.6 1622.42   1
   1   3 -12 28223.8 1619.02   1
   1  -3 -11 17.7212 149.973   1
  -1  -3  11 70.9548 118.095   1
  -1   3  11-18.9516 153.596   1
  -1   3  10 5927.50 435.340   1
  -1  -3  10 5856.40 402.027   1
   1  -3 -10 6320.58 433.798   1
   1   3 -10 6821.36 403.706   1
   1  -3  -9-169.314 140.756   1
  -1   3   9-33.0245 151.339   1
   1   3  -8 18304.3 1050.10   1
  -1  -3   8 19238.1 1054.46   1
  -1   3   8 17840.9 1071.50   1
   1  -3  -8 17674.2 1067.51   1
   1   3  -7 6329.37 366.861   1
  -1  -3   7 5642.44 367.394   1
  -1   3   7 5989.85 391.878   1
   1  -3  -7 5851.18 387.433   1
   1   3  -6 43715.2 2498.44   1
  -1  -3   6 47613.0 2499.99   1
  -1   3   6 44245.8 2521.76   1
   1  -3  -6 42494.9 2515.10   1
  -1  -3   5 24175.2 1286.47   1
   1   3  -5 21551.4 1286.86   1
   1   3  -4 22634.8 1255.65   1
   1  -3  -4 21239.5 1275.45   1
  -1   3   4 22835.3 1279.45   1
  -1  -3   4 22624.7 1255.60   1
  -1  -3   3 14386.6 802.089   1
  -1   3   3 12866.9 824.725   1
   1  -3  -3 14747.5 824.870   1
   1   3  -3 14505.0 801.364   1
  -1   3   2 9577.91 574.934   1
   1   3  -2 9952.49 553.783   1
   1  -3  -2 10515.6 573.621   1
  -1  -3   2 9472.26 554.304   1
   1  -3  -1 64279.0 3451.81   1
  -1  -3   1 61182.8 3443.44   1
   1   3  -1 63018.1 3443.83   1
  -1   3   1 60222.1 3452.23   1
   1  -3   0 145951. 7934.61   1
   1   3   0 152403. 7936.20   1
  -1   3   0 129621. 7933.66   1
  -1  -3   0 147372. 7934.03   1
   1   3   1 57749.4 3346.52   1
  -1  -3  -1 61011.0 3346.06   1
   1  -3   1 59355.1 3336.12   1
  -1   3  -1 61975.3 3336.33   1
   1   3   2 10797.6 611.474   1
  -1  -3  -2 10176.8 606.998   1
   1  -3   3 15403.7 830.932   1
  -1   3  -3 13964.0 829.676   1
  -1  -3  -3 15952.2 854.096   1
   1   3   3 15116.5 854.188   1
  -1  -3  -4 23095.7 1275.25   1
  -1   3  -4 22687.1 1253.08   1
   1   3   4 23225.4 1277.82   1
   1  -3   4 21582.3 1254.43   1
  -1   3  -5 24675.5 1383.04   1
   1  -3   5 24741.3 1385.08   1
  -1  -3  -6 48111.9 2586.27   1
  -1   3  -6 45841.1 2565.59   1
   1   3   6 46594.0 2591.09   1
   1  -3   6 44792.8 2568.39   1
   1   3   7 6528.64 406.040   1
   1  -3   7 5784.70 375.647   1
  -1   3  -7 5936.25 372.315   1
  -1  -3  -7 6497.79 399.365   1
   1  -3   8 17744.3 1040.25   1
   1   3   8 19159.6 1063.26   1
  -1  -3  -8 17763.8 1055.37   1
  -1   3  -8 18152.0 1035.50   1
   1   3   9 97.6841 146.268   1
  -1  -3  -9 264.330 139.242   1
  -1  -3 -10 5830.23 413.549   1
  -1   3 -10 6225.86 385.520   1
   1  -3  10 5758.13 392.377   1
   1   3  10 6406.85 426.104   1
   1   3  11 18.8541 166.033   1
   1  -3  11-42.1046 119.426   1
  -1  -3 -11 239.744 154.226   1
  -1   3 -11-64.7185 126.658   1
  -1   3 -12 24943.1 1483.20   1
   1  -3  12 27055.3 1495.50   1
   1   3  13 359.548 203.162   1
   1  -3  13 235.043 147.817   1
  -1   3 -13 330.187 147.424   1
  -1  -3 -13 135.430 184.741   1
  -1   3 -14 6921.09 473.819   1
  -1  -3 -14 6481.39 487.287   1
   1   3  14 6948.14 503.039   1
   1  -3  14 7928.35 488.664   1
   1  -3  15 508.867 194.799   1
   1   3  15 92.0184 206.674   1
  -1   3 -15 146.198 164.416   1
  -1  -3 -15 321.247 202.135   1
  -1  -3 -16 7130.35 499.206   1
   1   3  16 6691.97 505.821   1
   1  -3  17 638.365 226.917   1
   1   3  17 447.125 250.184   1
  -1   3 -17 683.409 206.504   1
  -1  -3 -17 555.476 235.669   1
  -1   3 -18 4272.96 354.121   1
   1  -3  18 3977.07 363.643   1
   1  -3  19 265.322 224.780   1
  -1   3 -19 522.757 208.499   1
  -1  -3 -19 172.136 244.297   1
   1  -3  20 300.553 230.211   1
   1   3  20-26.8599 216.667   1
  -1  -3 -20 125.895 211.614   1
  -1   3 -20 521.240 237.323   1
   1   3  21-354.522 276.650   1
  -1  -3 -21 128.364 269.305   1
   1  -3  22 3284.18 367.430   1
  -1   3 -22 3450.26 356.500   1
   1  -3  23 415.452 256.684   1
   1   3  23 640.403 287.815   1
  -1  -3 -23 655.569 282.493   1
  -1   3 -23 156.535 251.752   1
   1   3  24 1734.70 321.403   1
   1  -3  24 2262.86 327.373   1
  -1   3 -24 2083.72 316.531   1
  -1  -3 -24 2430.76 330.688   1
   1   3  26 1657.33 336.088   1
  -1  -3 -26 2620.57 359.217   1
   1   3  27 83.9203 266.305   1
  -1  -3 -27 79.0109 260.395   1
   1   3  28 2294.89 363.350   1
  -1  -3 -28 2436.32 373.920   1
   1  -4 -29 892.996 315.732   1
  -1   4  29-80.6326 279.767   1
   1  -4 -28 441.528 316.967   1
  -1   4  28 1091.82 327.940   1
   1  -4 -27 131.495 275.853   1
  -1   4  27 27.6135 295.820   1
   1  -4 -26 396.131 232.663   1
  -1   4  26 500.471 241.679   1
   1  -4 -25 238.399 261.225   1
  -1   4  25 307.030 270.696   1
   1   4 -24 963.744 262.253   1
  -1   4  24 501.710 286.092   1
   1  -4 -24 238.114 279.779   1
  -1   4  23 361.446 288.923   1
   1   4 -23 469.984 262.052   1
  -1  -4  23 802.587 263.418   1
   1  -4 -23 1206.73 306.730   1
  -1  -4  22 989.832 271.472   1
   1   4 -22 1267.28 272.057   1
   1  -4 -21-51.3202 263.855   1
   1   4 -21 367.467 223.443   1
  -1  -4  21 77.3950 226.160   1
  -1   4  20 5340.59 483.278   1
   1   4 -20 6171.35 448.227   1
  -1  -4  20 5376.85 451.305   1
   1  -4 -20 5885.17 471.576   1
  -1   4  19 1004.71 275.645   1
   1   4 -19 1534.37 252.880   1
  -1  -4  19 806.426 233.422   1
   1  -4 -19 942.408 267.224   1
  -1   4  18 1470.34 288.973   1
   1   4 -18 1395.51 226.522   1
  -1  -4  18 1444.70 240.919   1
   1  -4 -18 1624.27 269.574   1
   1   4 -17 936.105 211.119   1
  -1  -4  17 919.222 215.782   1
  -1   4  16-267.682 236.713   1
   1   4 -16 57.3051 179.124   1
  -1  -4  16 181.141 189.150   1
   1  -4 -16 434.997 224.569   1
  -1   4  15 235.981 225.639   1
   1   4 -15 267.923 168.108   1
  -1  -4  15 413.980 182.485   1
   1  -4 -15 154.724 221.245   1
  -1   4  14 2591.73 284.977   1
   1   4 -14 2669.76 248.389   1
  -1  -4  14 2481.38 253.090   1
   1  -4 -14 2684.74 279.897   1
  -1   4  13 1699.90 246.391   1
   1   4 -13 2030.49 197.999   1
  -1  -4  13 1979.41 210.953   1
   1  -4 -13 1367.97 227.011   1
  -1   4  12 187.042 199.969   1
   1  -4 -12 97.1675 184.577   1
   1   4 -12-55.6780 135.358   1
  -1  -4  12-44.0429 138.826   1
  -1   4  11 9192.35 582.724   1
   1   4 -11 8672.26 542.998   1
  -1  -4  11 8897.60 552.070   1
   1  -4 -11 8942.19 575.533   1
  -1   4  10 1891.55 229.422   1
   1   4 -10 1757.45 157.279   1
  -1  -4  10 1496.70 159.787   1
   1  -4 -10 1521.20 207.736   1
   1  -4  -9-16.1521 121.501   1
  -1   4   9 208.002 130.386   1
  -1  -4   9-61.8606 101.930   1
  -1   4   8 27924.0 1595.15   1
   1   4  -8 28566.1 1564.10   1
  -1  -4   8 27181.4 1565.35   1
   1  -4  -8 26955.4 1588.95   1
   1  -4  -7 82.4631 122.338   1
   1   4  -7 144.605 78.3264   1
  -1   4   7 413.241 145.925   1
   1   4  -6 7674.09 498.989   1
   1  -4  -6 8610.00 528.298   1
  -1   4   6 8806.39 533.201   1
  -1  -4   6 9325.03 501.729   1
  -1  -4   5 25368.1 1261.06   1
   1  -4  -5 24326.4 1293.39   1
  -1   4   5 23818.2 1293.36   1
  -1  -4   4 199704. 11152.6   1
   1   4  -4 203851. 11152.9   1
   1   4  -3 12247.5 699.737   1
  -1   4   3 12226.8 729.513   1
   1  -4  -3 12877.3 728.887   1
  -1  -4   3 12632.0 700.106   1
   1   4  -2 14818.4 810.530   1
  -1   4   2 13677.1 831.189   1
   1  -4  -2 13785.8 830.704   1
  -1  -4   2 14631.9 810.351   1
   1   4  -1 38895.9 2143.83   1
  -1  -4   1 35987.6 2140.89   1
   1  -4  -1 41463.0 2152.20   1
  -1   4   1 39777.0 2152.40   1
  -1   4   0 28.7304 72.5862   1
   1   4   0 104.218 81.8634   1
  -1  -4   0-50.1201 75.6029   1
   1  -4   0 116.187 70.7703   1
   1  -4   1 40490.2 2225.85   1
  -1   4  -1 39712.9 2226.26   1
  -1  -4  -1 39207.8 2235.47   1
   1   4   1 40918.4 2237.91   1
  -1  -4  -2 13471.6 783.689   1
   1   4   2 13760.6 785.277   1
  -1  -4  -3 12710.1 726.105   1
   1   4   3 12241.4 728.076   1
  -1   4  -4 197742. 10850.9   1
   1  -4   4 194806. 10851.8   1
  -1  -4  -5 24344.2 1270.89   1
   1   4   5 24564.8 1276.39   1
   1  -4   5 23874.8 1241.25   1
   1   4   6 9533.47 520.061   1
  -1   4  -6 8065.84 479.407   1
  -1  -4  -6 8047.92 512.081   1
   1  -4   6 8029.05 481.550   1
   1  -4   7 91.1179 77.6358   1
  -1  -4  -7 26.2317 109.100   1
  -1   4  -7 139.025 73.7027   1
  -1   4  -8 27742.2 1520.37   1
   1  -4   8 25726.2 1524.90   1
   1   4   8 27425.2 1552.25   1
  -1  -4  -8 27095.7 1545.85   1
   1  -4   9 40.4195 104.249   1
   1   4   9-85.7811 159.699   1
  -1  -4  -9 46.4308 144.068   1
   1   4  10 2396.65 242.572   1
  -1  -4 -10 1841.26 220.538   1
  -1   4 -11 9258.49 579.305   1
  -1  -4 -11 9914.53 607.203   1
   1  -4  11 9476.30 583.549   1
   1   4  11 9712.87 616.185   1
   1  -4  12-72.6406 132.426   1
   1   4  12-42.0222 203.459   1
  -1  -4 -12 92.9212 181.471   1
  -1   4 -12 40.7056 131.112   1
   1  -4  13 1394.21 197.103   1
   1   4  13 1459.52 220.597   1
  -1   4 -13 2032.58 192.687   1
  -1  -4 -13 1792.94 221.063   1
   1   4  14 2451.78 292.768   1
   1  -4  14 2197.95 235.734   1
  -1   4 -14 2687.11 236.244   1
  -1  -4 -14 2174.79 274.527   1
   1   4  15 258.675 192.654   1
   1  -4  15 112.865 176.293   1
  -1   4 -15 529.519 171.326   1
  -1  -4 -15-65.6481 181.948   1
   1   4  16-24.3592 245.321   1
   1  -4  16 642.589 187.141   1
  -1  -4 -16-159.400 220.691   1
  -1   4 -16 75.6999 175.589   1
   1   4  17 605.674 255.896   1
   1  -4  17 1065.91 221.328   1
  -1   4 -17 804.154 206.622   1
  -1  -4 -17 916.710 251.010   1
   1  -4  18 1726.39 253.079   1
   1   4  18 1583.28 275.787   1
  -1  -4 -18 1837.16 257.413   1
  -1   4 -18 1759.63 253.890   1
   1  -4  19 1156.95 264.878   1
  -1  -4 -19 1191.50 284.936   1
  -1   4 -19 1717.96 254.525   1
  -1  -4 -20 4945.60 431.436   1
  -1   4 -20 5976.88 436.308   1
   1   4  20 5167.09 434.894   1
   1  -4  20 5304.62 440.822   1
   1  -4  21 103.113 236.839   1
  -1  -4 -21 283.643 270.115   1
  -1   4 -21 145.817 226.941   1
   1  -4  22 1096.27 269.082   1
   1   4  22 1189.64 300.331   1
  -1   4 -22 1460.53 270.261   1
   1  -4  23 412.794 265.297   1
   1   4  23 918.644 271.180   1
  -1   4 -23 234.844 242.951   1
  -1  -4 -23 209.561 241.649   1
  -1   4 -24 350.213 260.668   1
   1   4  24 697.408 303.073   1
  -1  -4 -24 974.019 311.924   1
   1   4  25 111.860 226.422   1
  -1  -4 -25 421.508 239.434   1
   1   4  26 837.448 313.907   1
  -1  -4 -26 26.2470 292.000   1
   1   4  27 304.572 279.375   1
  -1  -4 -27 416.889 287.389   1
   1   4  28 300.947 306.946   1
  -1  -4 -28 360.579 293.531   1
   1   4  29 268.347 282.320   1
  -1  -4 -29 536.989 309.359   1
   1  -5 -29 226.280 315.926   1
  -1   5  29-79.3563 301.826   1
   1  -5 -27 156.050 248.112   1
  -1   5  27-81.9528 229.901   1
   1  -5 -26 576.133 300.619   1
  -1   5  26 275.803 279.116   1
   1  -5 -25 526.521 300.327   1
  -1   5  25 499.553 307.675   1
   1   5 -23 539.963 248.886   1
  -1   5  23 668.338 294.277   1
   1  -5 -23 521.915 282.261   1
  -1   5  22 304.804 268.548   1
   1  -5 -22 103.888 260.595   1
   1   5 -21 504.949 229.805   1
  -1  -5  21-25.6026 231.565   1
  -1   5  20 1113.34 283.213   1
   1   5 -20 1337.21 246.647   1
  -1  -5  20 1613.90 267.006   1
   1  -5 -20 1321.70 273.483   1
  -1   5  19 480.282 255.723   1
   1   5 -19 593.541 203.057   1
  -1  -5  19 743.189 231.518   1
   1  -5 -19 325.217 243.059   1
  -1   5  18 365.507 251.417   1
   1   5 -18 395.716 189.023   1
  -1  -5  18 396.051 204.326   1
   1  -5 -18 220.754 236.301   1
  -1   5  17-178.251 248.843   1
   1  -5 -17 502.846 235.468   1
  -1   5  16 3157.96 344.580   1
   1   5 -16 2829.90 277.266   1
  -1  -5  16 2790.64 282.583   1
   1  -5 -16 3167.49 327.093   1
  -1   5  15 216.881 243.958   1
   1  -5 -15 180.512 223.979   1
   1   5 -15 17.0779 157.903   1
  -1  -5  15-72.0604 174.104   1
   1   5 -14 4393.12 326.497   1
   1  -5 -14 3513.95 350.311   1
  -1  -5  14 5000.89 339.472   1
  -1   5  14 4146.57 370.278   1
   1  -5 -13 713.724 200.215   1
  -1   5  13 694.848 210.575   1
   1   5 -13 474.540 149.656   1
  -1  -5  13 713.307 161.511   1
  -1  -5  12 2388.99 209.645   1
  -1   5  12 1910.01 272.946   1
   1   5 -12 1737.85 188.451   1
   1   5 -11 46.2004 98.0112   1
  -1  -5  11-73.6841 125.272   1
   1  -5 -10 25222.1 1511.25   1
  -1   5  10 26951.3 1519.85   1
  -1   5   9 18.1496 150.162   1
   1   5  -9-26.0665 88.1345   1
  -1  -5   9 37.4962 98.1423   1
   1  -5  -9-152.162 135.778   1
   1   5  -8 3481.39 223.112   1
   1  -5  -8 3041.98 261.855   1
  -1   5   8 2674.25 266.137   1
  -1  -5   8 3501.45 224.628   1
   1  -5  -7 24608.2 1467.97   1
  -1   5   7 25667.3 1474.78   1
  -1  -5   7 25955.3 1437.11   1
  -1   5   6 83021.4 4703.54   1
  -1  -5   6 80140.6 4667.81   1
   1  -5  -6 88662.3 4702.87   1
   1   5  -6 87161.1 4667.76   1
   1   5  -5 1975.59 118.372   1
  -1   5   5 2046.30 189.385   1
   1  -5  -5 1654.75 177.418   1
  -1  -5   5 1487.09 117.296   1
  -1  -5   4 68636.0 3927.79   1
   1   5  -4 73320.1 3928.10   1
  -1   5   3 2411.57 194.143   1
   1   5  -3 2311.67 142.963   1
   1  -5  -3 2336.09 188.600   1
  -1  -5   3 2282.44 142.629   1
  -1   5   2 146.248 106.748   1
  -1  -5   2 50.4124 47.0757   1
   1   5  -2 37.6509 50.8590   1
   1  -5  -2-88.4413 97.9583   1
   1   5  -1 26968.3 1497.19   1
  -1   5   1 25570.1 1506.86   1
   1  -5  -1 27672.4 1506.12   1
  -1  -5   1 26775.2 1494.99   1
   1   5   0 2798.93 194.298   1
  -1   5   0 3056.04 199.412   1
  -1  -5   0 3094.41 195.455   1
   1  -5   0 2876.12 197.363   1
   1   5   1 26393.6 1538.59   1
   1  -5   1 27265.9 1526.59   1
  -1   5  -1 28341.0 1528.25   1
  -1  -5  -1 26963.2 1536.97   1
   1  -5   2 10.2811 41.8164   1
   1   5   2-16.9622 102.476   1
  -1   5  -2 13.2788 43.8801   1
  -1  -5  -2-77.4256 98.4919   1
   1   5   3 2667.52 202.947   1
  -1  -5  -3 2254.85 190.003   1
   1   5   4 73014.6 4005.33   1
  -1  -5  -4 70625.9 3999.81   1
   1  -5   5 1771.48 114.677   1
   1   5   5 1841.06 183.393   1
  -1   5  -6 77486.5 4619.41   1
   1   5   6 84022.6 4656.76   1
   1  -5   6 87728.6 4621.05   1
  -1  -5  -6 89401.3 4655.69   1
  -1   5  -7 26459.6 1470.73   1
   1   5   7 26079.1 1513.01   1
   1  -5   7 26464.8 1474.72   1
  -1  -5  -7 25464.4 1506.54   1
  -1   5  -8 3261.82 203.502   1
  -1  -5  -8 2696.70 233.119   1
   1  -5   8 2769.96 205.605   1
   1   5   8 2792.11 244.703   1
   1   5   9-343.037 174.466   1
   1  -5   9 44.3534 87.1678   1
  -1   5  -9 16.5384 80.2535   1
  -1  -5  -9-64.9368 144.778   1
  -1   5 -10 28524.1 1557.75   1
  -1  -5 -10 26731.8 1587.48   1
   1  -5  10 27343.0 1558.95   1
   1   5  10 26540.1 1591.91   1
   1  -5  11-72.1322 116.192   1
  -1   5 -11 156.976 111.316   1
   1  -5  12 1842.66 192.444   1
   1   5  12 2252.40 234.324   1
  -1   5 -12 2150.61 186.737   1
  -1  -5 -12 1654.03 206.449   1
   1  -5  13 661.865 159.213   1
   1   5  13 918.622 234.990   1
  -1   5 -13 409.313 151.098   1
  -1  -5 -13 450.599 212.870   1
  -1   5 -14 4795.02 318.943   1
  -1  -5 -14 4173.87 352.139   1
   1  -5  14 3413.03 311.667   1
   1   5  14 3945.28 358.842   1
  -1   5 -15 286.404 167.954   1
  -1  -5 -15 111.729 204.981   1
   1   5  15 168.152 214.531   1
   1  -5  15 232.258 172.296   1
  -1   5 -16 3042.91 275.676   1
  -1  -5 -16 2642.49 326.339   1
   1  -5  16 3171.44 282.369   1
   1   5  16 3158.32 346.893   1
  -1  -5 -17 500.913 201.443   1
   1   5  17-204.965 213.935   1
  -1   5 -18 165.009 195.818   1
  -1  -5 -18 97.8500 237.167   1
   1  -5  18 306.184 205.759   1
   1   5  18 288.900 258.312   1
  -1  -5 -19 1101.92 287.248   1
  -1   5 -19 435.675 207.334   1
   1  -5  19 693.441 230.482   1
   1   5  19 294.914 261.764   1
  -1   5 -20 1099.16 239.926   1
   1   5  20 1143.93 247.948   1
   1  -5  20 607.935 247.653   1
  -1   5 -21-359.212 223.185   1
   1  -5  21-25.4129 207.480   1
  -1   5 -22 276.527 225.286   1
  -1  -5 -22 469.568 277.460   1
   1   5  22-27.7117 278.246   1
   1  -5  22 395.476 240.263   1
   1   5  23 305.875 250.248   1
  -1  -5 -23 654.009 248.426   1
  -1   5 -23 234.871 249.992   1
   1   5  25 834.185 273.574   1
  -1  -5 -25 26.1860 257.218   1
   1   5  26 553.632 290.180   1
  -1  -5 -26 26.0245 272.858   1
   1   5  27 328.692 288.976   1
  -1  -5 -27 386.506 308.580   1
   1   5  29-422.819 292.676   1
  -1  -5 -29 300.799 312.182   1
  -1   6  28 265.746 227.495   1
   1  -6 -28 25.2761 234.878   1
  -1   6  27 1242.63 306.009   1
   1  -6 -27 925.566 313.006   1
  -1   6  26 683.420 311.387   1
   1  -6 -26 700.595 314.578   1
  -1   6  25 1762.45 343.638   1
   1  -6 -24 1437.29 312.880   1
  -1   6  23 389.178 282.018   1
   1  -6 -23-130.205 271.708   1
  -1   6  22 83.2271 264.660   1
   1  -6 -22 25.9816 263.025   1
   1   6 -21 448.605 225.301   1
   1  -6 -21 206.611 249.889   1
  -1   6  21 771.385 272.512   1
  -1  -6  21 532.875 245.052   1
  -1   6  20 7454.69 577.540   1
   1  -6 -20 7336.29 574.742   1
  -1  -6  20 7898.14 560.513   1
   1   6 -20 8926.41 555.685   1
   1   6 -19 1204.37 238.164   1
   1  -6 -19 1059.54 267.088   1
  -1  -6  19 734.764 230.476   1
  -1   6  19 834.386 290.259   1
  -1   6  18 1267.24 283.900   1
   1  -6 -18 1165.39 270.789   1
   1   6 -17 3048.59 284.487   1
   1  -6 -17 2863.81 345.010   1
  -1  -6  17 2999.21 296.348   1
  -1   6  17 3614.55 361.363   1
   1   6 -16 1633.35 223.057   1
  -1  -6  16 2094.94 231.608   1
   1   6 -15 240.459 157.288   1
   1  -6 -15 621.395 226.635   1
  -1   6  15 737.612 237.502   1
  -1  -6  15 189.863 161.664   1
  -1   6  14 4554.70 359.530   1
   1  -6 -14 3729.90 340.387   1
  -1  -6  14 4554.92 327.272   1
   1   6 -14 4054.27 308.829   1
   1   6 -13 79.0888 130.747   1
   1  -6 -13 237.126 209.733   1
  -1   6  13 23.0258 221.183   1
  -1  -6  13 157.855 130.047   1
   1   6 -12 1779.30 177.475   1
   1  -6 -12 2109.03 248.291   1
  -1   6  12 1723.21 248.957   1
  -1  -6  12 1806.23 187.597   1
  -1   6  11 4393.81 345.291   1
   1  -6 -11 3768.89 330.450   1
   1   6 -10 20327.0 1149.09   1
  -1  -6  10 19878.1 1149.52   1
   1  -6  -9 17232.6 1032.52   1
  -1   6   9 17311.1 1037.79   1
  -1  -6   9 17856.2 988.620   1
   1   6  -9 16831.0 987.043   1
  -1  -6   8 29842.5 1643.99   1
   1   6  -8 29565.8 1641.67   1
   1  -6  -8 27551.3 1678.46   1
  -1   6   8 29027.4 1686.62   1
  -1  -6   7 169.315 58.3305   1
  -1   6   7 66.1629 154.953   1
   1   6  -7 217.448 63.9055   1
   1  -6  -7 15.3928 150.288   1
  -1  -6   6 661.478 65.9171   1
   1  -6  -6 653.536 138.419   1
   1   6  -6 596.570 64.2373   1
  -1   6   6 929.285 159.725   1
   1  -6  -5 12427.8 747.179   1
  -1   6   5 12621.6 751.620   1
   1  -6  -4 59484.6 3258.47   1
  -1   6   4 56874.4 3258.99   1
   1   6  -3 192.310 45.1398   1
  -1  -6   3 189.843 41.4434   1
  -1   6   2 8254.65 456.218   1
   1  -6  -2 7174.99 449.481   1
  -1  -6   2 6707.50 426.689   1
   1   6  -2 8175.36 430.524   1
  -1   6   1 30826.1 1698.60   1
   1   6  -1 29537.5 1684.68   1
   1  -6  -1 31227.2 1696.66   1
  -1  -6   1 29704.9 1684.09   1
  -1   6   0 26.2663 75.2734   1
   1   6   0 13.3381 80.7030   1
   1  -6   0-43.2837 72.4656   1
  -1  -6   0 103.777 69.7680   1
   1  -6   1 26408.4 1527.94   1
  -1  -6  -1 28387.6 1539.22   1
   1   6   1 29391.1 1543.60   1
  -1   6  -1 26453.0 1528.59   1
  -1   6  -2 7993.01 451.273   1
  -1  -6  -2 7752.14 475.902   1
   1   6   2 7820.61 480.584   1
   1   6   4 59449.7 3315.56   1
  -1  -6  -4 58933.5 3310.25   1
   1   6   5 12480.5 742.139   1
  -1  -6  -5 12280.4 735.763   1
   1   6   6 763.336 150.960   1
  -1  -6  -6 420.827 131.040   1
   1  -6   7 127.037 57.5718   1
   1   6   7 16.3642 126.854   1
  -1   6  -7 250.509 51.0108   1
  -1  -6  -7 117.873 118.356   1
  -1   6  -8 24973.0 1490.58   1
  -1  -6  -8 28672.0 1539.02   1
   1  -6   8 26837.3 1493.89   1
   1   6   8 29682.3 1547.66   1
  -1   6  -9 16923.9 977.230   1
  -1  -6  -9 17333.6 1021.97   1
   1   6   9 17323.4 1029.47   1
   1  -6   9 17381.0 980.437   1
  -1   6 -10 20875.4 1191.45   1
   1  -6  10 21062.6 1193.71   1
  -1  -6 -11 3719.95 328.864   1
   1   6  11 4167.35 352.824   1
  -1   6 -12 2279.82 190.970   1
   1   6  12 1855.92 259.703   1
   1  -6  12 2050.15 193.228   1
  -1  -6 -12 1998.17 256.102   1
   1  -6  13 55.2196 134.249   1
   1   6  13 91.8896 185.257   1
  -1  -6 -13 126.788 174.542   1
  -1   6 -13 312.086 132.686   1
  -1  -6 -14 5153.23 405.779   1
  -1   6 -14 4739.30 344.819   1
   1  -6  14 5010.49 347.924   1
   1   6  14 4253.74 408.535   1
   1  -6  15 302.946 161.074   1
   1   6  15 392.483 235.078   1
  -1   6 -15 491.887 146.708   1
  -1  -6 -15 412.355 225.745   1
   1  -6  16 2198.31 243.012   1
  -1   6 -16 2120.42 230.936   1
   1   6  17 2935.90 349.748   1
  -1   6 -17 3364.60 297.287   1
   1  -6  17 3273.35 306.928   1
  -1  -6 -17 3312.78 341.986   1
  -1  -6 -18 1534.71 289.679   1
   1   6  18 1674.25 311.335   1
  -1  -6 -19 1312.84 255.175   1
  -1   6 -19 763.993 210.081   1
   1  -6  19 1097.07 224.349   1
   1   6  19 1054.52 258.778   1
   1   6  20 8738.14 609.122   1
  -1   6 -20 9146.75 574.291   1
   1  -6  20 7232.59 568.611   1
  -1  -6 -20 7619.38 586.441   1
   1   6  21 717.656 301.416   1
  -1   6 -21 403.213 221.408   1
   1  -6  21 248.855 217.431   1
  -1  -6 -21 701.045 286.488   1
   1   6  22 110.942 246.935   1
  -1  -6 -22 261.005 257.178   1
   1   6  23 222.074 272.594   1
  -1  -6 -23 313.280 261.107   1
   1   6  24 2187.45 346.265   1
  -1  -6 -24 1331.71 327.680   1
   1   6  25 1132.66 281.745   1
  -1  -6 -25 1040.03 280.623   1
   1   6  26-82.3110 284.139   1
   1   6  27 947.990 321.361   1
  -1  -6 -27 1247.97 329.278   1
   1   6  28 292.998 229.282   1
  -1  -6 -28 50.1169 216.297   1
   1  -7 -28 224.198 251.857   1
  -1   7  28 838.393 259.543   1
  -1   7  26 704.055 322.821   1
   1  -7 -25 103.723 292.739   1
  -1   7  24 551.518 304.448   1
   1  -7 -24 363.991 299.473   1
  -1   7  22 2774.27 364.553   1
   1  -7 -22 2441.65 340.733   1
  -1   7  21 165.732 281.581   1
   1  -7 -21 336.532 273.803   1
   1   7 -20 265.447 196.274   1
  -1   7  20 329.466 281.283   1
   1  -7 -20 513.663 270.551   1
  -1   7  19 352.571 286.495   1
   1  -7 -19 152.467 265.567   1
   1   7 -19-83.2289 199.381   1
  -1  -7  19-21.8939 193.814   1
  -1   7  18 9143.94 695.045   1
   1   7 -18 11203.4 652.187   1
  -1  -7  18 10197.6 649.355   1
   1  -7 -18 8790.38 678.444   1
   1  -7 -17 73.7750 240.194   1
   1   7 -17 397.419 173.846   1
  -1  -7  17 342.256 185.624   1
  -1   7  17 288.207 253.170   1
   1  -7 -16 529.198 227.996   1
   1   7 -16-16.6352 163.858   1
  -1  -7  16 192.751 162.741   1
  -1   7  16 716.968 236.681   1
   1  -7 -15 140.680 198.417   1
   1   7 -15 121.747 140.036   1
  -1  -7  15-47.9123 155.631   1
  -1   7  15-375.859 217.826   1
   1  -7 -14 91.3003 235.049   1
   1   7 -14-96.2340 134.267   1
  -1  -7  14 273.734 143.879   1
  -1   7  14-121.895 234.084   1
   1  -7 -13 507.634 221.839   1
   1   7 -13 502.137 132.503   1
  -1   7  13 282.966 228.304   1
  -1  -7  13 461.186 137.439   1
   1  -7 -12 1276.77 224.338   1
  -1   7  12 1137.21 231.039   1
   1  -7 -11 20.3930 185.894   1
   1   7 -11-37.0454 96.0922   1
  -1  -7  11 179.947 95.3329   1
  -1   7  11-218.037 195.412   1
   1  -7 -10 719.076 211.847   1
   1   7 -10 1052.35 117.737   1
  -1  -7  10 1041.97 116.509   1
  -1   7  10 1145.04 225.899   1
  -1   7   9 6082.76 426.711   1
   1   7  -9 5613.40 352.733   1
   1  -7  -9 5860.71 416.953   1
  -1  -7   9 6164.81 355.830   1
  -1   7   8 5843.61 418.069   1
  -1  -7   8 6200.68 349.461   1
   1  -7  -8 6267.44 415.855   1
   1   7  -8 5634.38 347.298   1
  -1  -7   7 1194.55 85.7606   1
  -1   7   7 1131.90 168.070   1
   1   7  -7 1034.96 85.1348   1
  -1   7   6 19050.4 1120.35   1
   1  -7  -6 19131.0 1116.15   1
  -1   7   5 2402.78 228.124   1
   1  -7  -5 2699.74 229.674   1
   1  -7  -4 627.769 136.251   1
  -1   7   4 457.440 142.556   1
   1   7  -3 3128.68 187.451   1
  -1  -7   3 3106.64 184.765   1
   1  -7  -3 2960.23 231.562   1
  -1   7   3 2984.97 237.447   1
  -1  -7   2 13361.2 754.873   1
   1   7  -1 633.382 87.4177   1
  -1  -7   1 640.335 83.7006   1
   1  -7  -1 750.731 107.621   1
  -1   7   1 816.725 111.188   1
  -1   7   0 15656.4 920.688   1
   1   7   0 16623.5 922.829   1
   1  -7   1 544.340 85.2321   1
  -1   7  -1 825.793 91.5082   1
   1   7   1 597.250 105.627   1
   1  -7   2 14057.5 792.225   1
  -1  -7  -3 3068.50 231.452   1
   1   7   3 3350.16 235.882   1
   1   7   4 386.245 124.889   1
  -1  -7  -4 483.114 123.907   1
   1   7   5 2923.28 242.296   1
  -1  -7  -5 2757.12 230.461   1
  -1  -7  -6 18012.7 1050.89   1
   1   7   6 17805.3 1055.68   1
  -1  -7  -7 702.351 166.233   1
   1   7   7 1442.64 187.198   1
   1   7   8 6943.78 449.522   1
   1  -7   8 6350.59 368.727   1
  -1  -7  -8 6995.56 438.330   1
  -1   7  -8 6235.32 368.679   1
   1   7   9 6046.70 426.549   1
   1  -7   9 5922.22 353.900   1
  -1   7  -9 6008.23 353.994   1
  -1  -7  -9 5793.94 414.548   1
   1  -7  10 1005.91 112.854   1
   1   7  10 1074.83 221.444   1
  -1   7 -10 975.791 113.045   1
  -1  -7 -10 930.493 196.176   1
   1   7  11 349.497 228.865   1
   1  -7  11 54.5531 96.9988   1
  -1  -7 -11 554.052 197.410   1
  -1   7 -11 145.777 93.5783   1
   1   7  12 976.180 232.706   1
  -1  -7 -12 1126.86 235.395   1
   1  -7  13 570.411 141.662   1
   1   7  13 376.112 208.595   1
  -1   7 -13 431.813 123.114   1
  -1  -7 -13 435.384 193.418   1
   1  -7  14 336.008 140.799   1
   1   7  14 121.359 203.999   1
  -1  -7 -14 203.005 197.426   1
  -1   7 -14 118.698 135.513   1
   1  -7  15 124.625 148.348   1
   1   7  15 125.019 234.377   1
  -1  -7 -15-93.3717 232.198   1
  -1   7 -15 102.688 142.721   1
   1   7  16-180.327 249.485   1
   1  -7  16 102.535 152.446   1
  -1   7 -16 275.289 161.421   1
  -1  -7 -16-143.761 236.893   1
   1   7  17-52.7285 243.164   1
  -1  -7 -17-245.220 237.964   1
  -1   7 -17 194.797 170.402   1
   1  -7  17 111.430 168.485   1
   1   7  18 8727.96 636.811   1
  -1   7 -18 9239.52 607.049   1
  -1  -7 -18 9702.28 625.932   1
   1  -7  18 8931.39 603.275   1
   1   7  19-326.972 276.633   1
  -1  -7 -19-432.365 272.780   1
  -1  -7 -20 103.235 274.080   1
   1  -7  20-160.391 156.594   1
   1   7  20 550.000 288.428   1
  -1   7 -20 109.432 185.753   1
   1   7  21 359.667 265.709   1
  -1  -7 -21 312.180 242.861   1
   1   7  22 2745.05 343.839   1
  -1  -7 -22 3052.90 340.184   1
   1   7  24 550.952 295.065   1
  -1  -7 -24 337.726 293.781   1
  -1  -7 -25 129.014 216.653   1
   1   7  26 1113.93 324.679   1
   1   7  28 341.344 250.343   1
  -1  -7 -28 444.362 249.411   1
  -1   8  27-210.853 266.700   1
   1  -8 -27 1002.65 295.384   1
  -1   8  26 321.564 293.506   1
   1  -8 -26-25.4184 295.348   1
  -1   8  25 1004.83 317.253   1
   1  -8 -25 849.259 314.278   1
  -1   8  24 328.627 297.400   1
   1  -8 -24-129.750 295.206   1
  -1   8  23 331.064 306.460   1
   1  -8 -23 259.850 294.651   1
  -1   8  22-166.224 302.508   1
   1  -8 -22-207.413 284.996   1
  -1   8  21-249.120 287.840   1
   1  -8 -21 570.013 280.085   1
  -1   8  20 468.087 290.861   1
   1  -8 -20-489.962 272.891   1
   1   8 -19 830.334 207.932   1
   1  -8 -18 1693.60 265.323   1
  -1  -8  18 1123.20 214.091   1
  -1   8  18 1025.84 273.381   1
   1   8 -18 2013.69 226.947   1
   1  -8 -17 199.134 211.439   1
  -1  -8  17 454.701 177.979   1
  -1   8  17 212.234 223.385   1
   1   8 -17 403.679 168.614   1
   1  -8 -16 146.531 245.804   1
  -1  -8  16-15.8566 151.625   1
  -1   8  16 130.028 250.779   1
   1   8 -16 61.2928 145.892   1
   1  -8 -15 167.063 230.213   1
  -1  -8  15 42.5977 140.221   1
  -1   8  15-25.4341 245.326   1
   1   8 -15 207.115 137.738   1
   1  -8 -14 2278.07 258.171   1
  -1  -8  14 2191.79 196.639   1
   1   8 -14 2023.41 195.170   1
  -1   8  14 1640.68 265.417   1
   1  -8 -13-113.050 229.322   1
  -1   8  13 96.6576 243.194   1
   1   8 -12 9177.34 506.134   1
  -1   8  12 7121.50 570.261   1
   1  -8 -12 7840.61 565.266   1
  -1  -8  12 8232.25 506.445   1
   1  -8 -11 147.290 208.070   1
   1   8 -11 72.9585 82.2530   1
  -1  -8  11 52.1716 85.0587   1
  -1   8  11 450.091 238.607   1
  -1   8  10 4955.53 385.905   1
   1  -8 -10 5276.27 377.944   1
  -1  -8  10 4914.94 295.398   1
   1   8 -10 4660.50 295.198   1
  -1  -8   9 530.052 63.6926   1
   1   8  -9 430.975 64.3909   1
   1  -8  -8 20401.6 1211.65   1
  -1   8   8 20811.8 1218.78   1
   1  -8  -7 4505.38 320.414   1
  -1   8   7 3564.51 312.808   1
   1  -8  -6 5032.44 366.610   1
  -1   8   6 5254.79 368.643   1
   1  -8  -5 14.7029 127.157   1
  -1   8   5 63.0341 146.365   1
   1  -8  -4 7984.78 486.617   1
  -1   8   4 7386.63 491.586   1
  -1  -8   3 69.7382 42.2579   1
   1   8  -3 89.3863 52.6028   1
  -1   8   3 194.708 113.530   1
   1   8  -2 59542.3 3418.88   1
  -1  -8   2 63391.8 3417.23   1
  -1  -8   1 17292.2 966.734   1
   1   8  -1 17244.3 969.374   1
   1  -8  -1 16644.5 978.802   1
  -1   8   1 16792.8 981.284   1
   1  -8   0-39.6097 85.8805   1
  -1  -8   0 39.0834 83.8793   1
  -1   8   0-50.5363 85.7605   1
  -1  -8  -1 15796.3 950.082   1
   1  -8   1 16621.1 939.403   1
  -1   8  -1 17201.8 941.872   1
   1   8   1 16339.6 956.325   1
   1  -8   2 62814.4 3409.46   1
   1   8   2 64558.2 3437.96   1
  -1  -8  -2 61773.1 3432.14   1
  -1   8  -2 58750.0 3409.05   1
   1   8   3-52.2460 115.350   1
  -1  -8  -4 7304.26 500.404   1
   1   8   4 9176.48 517.988   1
   1   8   5-173.293 138.387   1
  -1  -8  -5 212.604 125.778   1
  -1  -8  -6 4383.08 330.010   1
   1   8   6 4491.59 339.596   1
  -1  -8  -7 3971.62 318.978   1
   1   8   7 4148.34 325.066   1
  -1  -8  -8 21199.2 1248.03   1
   1   8   8 21377.7 1259.70   1
   1   8  10 4895.28 382.171   1
  -1   8 -10 4400.29 271.691   1
  -1  -8 -10 5017.03 373.161   1
   1  -8  10 4539.07 275.009   1
   1   8  11 134.792 215.237   1
  -1  -8 -11 41.2757 200.269   1
  -1   8 -11 6.51156 78.3637   1
   1  -8  11 6.86505 82.2779   1
   1   8  12 7451.52 578.373   1
  -1   8 -12 8353.29 504.317   1
  -1  -8 -12 7887.75 569.012   1
   1  -8  12 8908.22 503.984   1
   1   8  13 72.2002 195.663   1
  -1  -8 -13 178.722 192.196   1
  -1   8 -13 29.9901 107.698   1
   1  -8  13 62.8191 116.385   1
  -1  -8 -14 2221.38 248.122   1
   1  -8  14 2427.51 206.216   1
  -1   8 -14 1585.53 195.901   1
   1   8  14 2306.56 259.878   1
   1   8  15 229.737 234.486   1
  -1   8 -15 132.496 133.613   1
   1  -8  15 55.5340 133.569   1
  -1  -8 -15 332.628 214.142   1
   1   8  16 261.550 254.396   1
  -1   8 -16-163.158 149.087   1
   1  -8  16 186.440 147.991   1
  -1  -8 -16 413.415 246.711   1
   1   8  17 614.049 288.574   1
  -1   8 -17 720.109 173.516   1
   1  -8  17 360.698 175.390   1
  -1  -8 -17 24.8238 255.452   1
   1   8  18 1708.79 325.437   1
  -1   8 -18 2021.07 236.938   1
   1  -8  18 1764.35 237.775   1
  -1  -8 -18 1442.17 296.780   1
  -1   8 -19 58.0379 185.775   1
   1   8  20 193.304 238.803   1
  -1  -8 -20-103.678 215.066   1
   1   8  21 388.084 295.500   1
  -1  -8 -21 312.683 283.114   1
   1   8  22 221.320 292.264   1
  -1  -8 -22-25.9921 285.103   1
   1   8  23 660.241 284.888   1
  -1  -8 -23 259.483 269.336   1
   1   8  24 410.858 240.622   1
  -1  -8 -24-206.576 226.265   1
   1   8  25 190.385 299.088   1
  -1  -8 -25 588.530 302.769   1
   1   8  26 322.199 309.381   1
  -1  -8 -26 151.544 301.708   1
   1   8  27 237.737 241.136   1
   1  -9 -27 271.792 247.643   1
  -1   9  27 259.953 253.738   1
   1  -9 -25 127.462 240.152   1
  -1   9  25 565.309 264.044   1
   1  -9 -23 827.819 263.781   1
  -1   9  23 1126.48 284.794   1
   1  -9 -22 1708.22 292.329   1
  -1   9  22 2213.27 312.273   1
   1  -9 -21 622.159 226.556   1
  -1   9  21-27.7154 216.281   1
   1  -9 -20-25.8656 216.742   1
  -1   9  20 469.849 237.994   1
   1  -9 -19 925.713 280.058   1
  -1   9  19 908.052 286.273   1
   1  -9 -18 2089.89 337.150   1
   1   9 -18 2715.62 262.794   1
  -1   9  18 3049.57 369.411   1
   1  -9 -17 251.630 275.712   1
   1   9 -17 208.877 151.399   1
  -1  -9  17 139.919 146.736   1
  -1   9  17 215.133 275.558   1
  -1   9  16 3328.02 342.312   1
   1  -9 -16 3095.81 325.804   1
  -1  -9  16 3022.28 263.684   1
   1   9 -16 3451.54 256.601   1
   1  -9 -15-48.5458 227.537   1
   1   9 -15 313.287 127.216   1
  -1  -9  15 229.294 127.802   1
   1   9 -14 119.017 106.812   1
  -1  -9  14 212.876 105.747   1
   1  -9 -13 1638.63 233.018   1
   1   9 -13 1238.08 133.652   1
  -1  -9  13 1317.26 138.587   1
  -1   9  13 1160.76 230.688   1
   1   9 -12 6152.22 378.977   1
  -1   9  12 5913.96 481.373   1
   1  -9 -12 7515.51 493.266   1
  -1  -9  12 6378.92 379.685   1
   1  -9 -11 86.5973 201.124   1
  -1  -9  11 85.4438 60.5989   1
   1   9 -11 88.9826 61.2194   1
  -1   9  11 185.283 209.151   1
  -1   9  10 356.158 190.543   1
   1  -9 -10 894.433 192.335   1
  -1   9   9 1064.33 219.025   1
   1  -9  -9 1710.09 213.910   1
  -1   9   7 1415.78 204.207   1
   1  -9  -7 1214.50 190.068   1
  -1   9   6 12042.6 746.355   1
   1  -9  -5 8735.67 555.941   1
  -1   9   5 8905.94 559.976   1
   1  -9  -4 5099.17 351.911   1
  -1   9   4 4793.77 356.979   1
   1   9  -3 139.286 55.1272   1
  -1  -9   3 38.8583 54.2551   1
   1  -9  -3 52.1171 124.650   1
  -1  -9   2 14407.2 812.789   1
   1  -9  -2 14002.1 836.596   1
  -1   9   2 13418.7 839.066   1
   1   9  -2 14830.6 816.506   1
  -1  -9   1 3190.47 198.334   1
   1   9  -1 2494.89 200.414   1
   1   9   0 26027.6 1461.12   1
  -1  -9   0 23203.5 1454.67   1
  -1   9   0 28003.1 1461.93   1
   1  -9   0 26272.1 1457.38   1
  -1   9  -1 3170.43 211.208   1
   1  -9   1 2768.38 204.190   1
   1  -9   2 14119.4 787.645   1
   1   9   2 13977.1 819.669   1
  -1  -9  -2 13683.3 813.746   1
  -1   9  -2 13647.9 787.824   1
  -1  -9  -3-51.1635 109.748   1
  -1   9  -3-33.3741 40.3698   1
   1  -9   3 113.832 36.6215   1
  -1  -9  -4 5226.54 345.753   1
   1   9   4 4664.09 347.035   1
  -1  -9  -5 7975.06 541.951   1
   1   9   5 9430.21 555.912   1
  -1  -9  -6 11071.2 713.359   1
   1   9   6 12380.1 730.752   1
  -1  -9  -7 1904.30 214.351   1
   1   9   7 1829.31 229.712   1
  -1  -9  -9 1459.81 209.509   1
   1   9   9 1878.66 234.739   1
  -1  -9 -10 940.356 184.772   1
   1   9  10 623.487 191.882   1
  -1  -9 -11 213.646 171.360   1
   1   9  11 438.891 206.695   1
   1   9  12 6879.57 464.000   1
  -1   9 -12 5920.26 352.997   1
  -1  -9 -12 6096.71 442.890   1
   1  -9  12 5800.68 354.574   1
  -1   9 -13 1168.77 125.683   1
   1  -9  13 1395.72 130.951   1
  -1  -9 -13 1240.97 209.110   1
  -1   9 -14-9.25318 97.5690   1
   1  -9  14-19.3542 110.242   1
   1   9  15 156.180 218.080   1
  -1  -9 -15 217.666 199.785   1
  -1  -9 -16 3382.73 347.010   1
  -1   9 -16 3223.86 256.195   1
   1  -9  16 3586.45 266.420   1
   1   9  16 2896.43 352.271   1
  -1  -9 -17 251.297 255.399   1
   1   9  17-27.0156 258.862   1
  -1   9 -17-57.7613 147.920   1
   1  -9  17 183.343 148.940   1
  -1   9 -18 1561.78 213.101   1
  -1  -9 -18 2015.41 318.250   1
   1   9  18 2462.29 342.855   1
  -1  -9 -19 723.607 283.681   1
   1   9  19 909.580 308.993   1
  -1  -9 -20 493.904 273.714   1
   1   9  20 138.361 289.211   1
  -1  -9 -21 156.188 234.769   1
   1   9  21 304.695 250.380   1
  -1  -9 -22 2464.03 301.692   1
   1   9  22 2209.30 316.289   1
  -1  -9 -23 309.991 288.545   1
   1   9  23 958.885 312.030   1
  -1  -9 -25 506.629 282.340   1
   1   9  25 296.872 292.926   1
  -1  -9 -27 293.599 292.688   1
   1   9  27 442.779 297.838   1
   1 -10 -26 2032.87 340.983   1
  -1  10  26 1334.18 338.216   1
   1 -10 -25 529.812 288.629   1
  -1  10  25 426.270 306.496   1
   1 -10 -24 843.677 300.611   1
  -1  10  24 1322.92 326.681   1
  -1  10  23 273.298 301.417   1
   1 -10 -23 463.031 291.078   1
  -1  10  22 965.556 321.085   1
   1 -10 -22 644.998 297.601   1
  -1  10  20 776.102 300.187   1
   1 -10 -20-259.084 265.046   1
  -1  10  19 911.297 285.385   1
   1 -10 -19 645.927 254.784   1
  -1  10  18-329.707 236.969   1
   1 -10 -18 384.877 217.739   1
  -1  10  17 190.248 277.097   1
   1 -10 -17 330.491 259.739   1
  -1  10  16 4131.65 411.676   1
   1 -10 -16 4865.21 407.538   1
   1  10 -16 4380.65 299.044   1
   1  10 -15 33.2270 96.0236   1
  -1 -10  15 132.357 101.802   1
  -1  10  15 368.595 207.815   1
   1 -10 -14 1377.30 262.355   1
  -1 -10  14 885.142 102.846   1
  -1  10  14 1417.00 290.580   1
   1  10 -14 902.347 103.962   1
  -1 -10  13 13.7000 42.5054   1
   1  10 -13 28.1888 47.2902   1
   1 -10 -12 871.891 238.410   1
  -1  10  12 146.880 238.255   1
   1 -10 -11 266.583 217.648   1
  -1  10  11 118.996 225.804   1
   1 -10 -10 1263.78 218.904   1
  -1  10  10 1468.89 236.766   1
  -1  10   9 1696.68 239.137   1
   1 -10  -8-19.6281 173.301   1
  -1  10   8 105.226 180.064   1
   1 -10  -7 763.571 191.843   1
  -1  10   7 1218.48 227.050   1
   1 -10  -6 6882.64 468.320   1
   1 -10  -5-49.2734 134.717   1
  -1  10   5 140.689 145.930   1
   1 -10  -4 121.720 142.594   1
  -1  10   4-130.721 159.226   1
  -1 -10   3 117.308 57.6622   1
   1 -10  -3 250.767 123.425   1
  -1  10   3 194.612 129.177   1
   1  10  -3 253.743 65.6352   1
   1  10  -2 2504.92 177.390   1
  -1  10   2 2473.01 221.023   1
   1 -10  -2 2735.66 214.792   1
  -1 -10   2 2348.19 174.249   1
  -1  10   1 1156.21 137.976   1
   1 -10  -1 996.699 139.704   1
  -1 -10   1 956.910 114.065   1
  -1  10   0 10.2510 101.962   1
   1 -10   0-57.5642 96.5671   1
   1  10   1 576.991 139.374   1
  -1 -10  -1 874.730 126.634   1
  -1  10  -1 745.155 115.417   1
   1 -10   1 798.010 105.878   1
   1  10   2 2300.83 218.661   1
   1 -10   2 2552.02 172.631   1
  -1 -10  -2 2523.85 213.795   1
  -1  10  -2 2565.85 175.625   1
  -1 -10  -3 301.786 125.554   1
   1 -10   3 171.276 45.4806   1
  -1  10  -3 86.0494 45.6124   1
   1  10   3 30.3888 138.698   1
  -1 -10  -4-89.5942 140.578   1
   1  10   4 49.6005 137.578   1
  -1 -10  -5-48.2546 142.745   1
   1  10   5 160.227 154.781   1
  -1 -10  -6 6875.67 465.576   1
  -1 -10  -7 988.630 206.799   1
   1  10   7 944.923 201.867   1
  -1 -10  -8 19.3609 164.515   1
   1  10   8 337.829 191.732   1
   1  10   9 2004.88 267.576   1
  -1 -10 -10 807.470 231.994   1
   1  10  10 1787.59 276.057   1
  -1 -10 -11 374.487 218.006   1
   1  10  11 237.507 235.420   1
  -1 -10 -12 753.903 234.867   1
   1  10  12 416.873 234.156   1
  -1 -10 -14 1660.88 249.693   1
   1  10  14 1530.04 266.113   1
  -1 -10 -15 122.991 224.220   1
   1 -10  15 29.0400 89.8423   1
   1  10  15 52.9836 240.327   1
  -1  10 -15-14.1761 87.3741   1
  -1  10 -16 3704.45 274.219   1
   1  10  16 4311.06 391.833   1
  -1 -10 -17 585.085 259.151   1
   1  10  17 54.5978 259.356   1
  -1 -10 -18-25.7570 249.415   1
   1  10  18 27.5568 272.966   1
  -1 -10 -19 986.488 285.561   1
   1  10  19 858.604 309.020   1
  -1 -10 -20 547.188 288.776   1
   1  10  20 1553.84 325.157   1
  -1 -10 -22 1189.64 301.791   1
   1  10  22 1180.16 319.429   1
  -1 -10 -23 693.679 264.055   1
   1  10  23 300.181 266.830   1
  -1 -10 -24 711.953 245.519   1
   1  10  24 378.883 245.049   1
  -1 -10 -25-50.1215 272.760   1
   1  10  25 454.197 300.324   1
  -1 -10 -26 1724.17 339.692   1
   1  10  26 1257.75 347.055   1
   1 -11 -26 24.5016 266.013   1
  -1  11  26 799.898 286.563   1
   1 -11 -25 324.238 260.487   1
  -1  11  25 421.382 294.719   1
   1 -11 -24 405.553 257.591   1
  -1  11  24 776.968 280.787   1
   1 -11 -23 256.617 234.726   1
  -1  11  23 460.988 239.593   1
   1 -11 -22-25.7953 207.856   1
  -1  11  22 246.812 229.554   1
   1 -11 -21 361.889 257.469   1
  -1  11  21 138.291 267.067   1
   1 -11 -20 492.761 272.062   1
  -1  11  20 360.823 303.328   1
   1 -11 -19 285.103 269.250   1
  -1  11  19 527.195 312.960   1
   1 -11 -18 594.119 255.204   1
  -1  11  18 828.818 285.538   1
   1 -11 -16 4136.19 415.782   1
  -1  11  16 4400.09 426.395   1
   1 -11 -15 1251.62 248.817   1
  -1  11  15 1419.79 269.054   1
   1 -11 -14 738.025 262.644   1
  -1  11  14 52.5618 260.764   1
   1 -11 -13-24.0946 192.900   1
  -1  11  13 25.7378 189.490   1
  -1  11  12 2939.61 329.799   1
   1 -11 -11 1393.31 261.180   1
  -1  11  11 1121.74 261.925   1
   1 -11 -10 10849.5 680.870   1
  -1  11  10 9817.02 680.220   1
   1 -11  -9 21.2826 206.092   1
   1 -11  -8 2142.13 266.642   1
  -1  11   8 2136.70 270.558   1
   1 -11  -6 460.202 170.801   1
  -1  11   6 433.759 210.466   1
   1 -11  -5 432.455 178.078   1
  -1  11   5-37.1436 165.513   1
  -1  11   4 9101.68 569.306   1
   1 -11  -4 8661.39 562.675   1
   1 -11  -3 1614.00 189.472   1
   1  11  -3 1543.16 120.564   1
  -1  11   3 1482.83 193.182   1
  -1 -11   3 1585.15 117.186   1
  -1 -11   2 277.676 88.1757   1
  -1  11   2 403.742 145.197   1
   1 -11  -2 257.415 140.023   1
   1  11  -2 537.576 96.8052   1
  -1 -11   1 1718.36 145.695   1
   1 -11  -1 1728.81 169.039   1
   1  11  -1 1669.34 158.521   1
  -1  11   1 1350.19 172.484   1
  -1  11  -1 1674.25 154.307   1
   1  11   1 1970.33 191.571   1
  -1 -11  -1 2086.11 184.706   1
  -1 -11  -2 337.688 134.903   1
  -1  11  -2 293.922 83.3841   1
   1 -11   2 180.537 79.2284   1
   1  11   2 440.000 153.440   1
  -1 -11  -3 1867.01 189.132   1
  -1  11  -3 1377.43 102.881   1
   1 -11   3 1424.19 101.159   1
   1  11   3 1752.35 193.110   1
  -1 -11  -4 8456.31 534.696   1
   1  11   4 8196.57 542.157   1
   1  11   5 447.459 183.980   1
  -1 -11  -5 326.570 147.712   1
   1  11   6 811.804 194.366   1
  -1 -11  -6 584.652 191.689   1
   1  11   7 125.266 203.221   1
  -1 -11  -7 443.242 199.453   1
   1  11   8 2579.62 269.972   1
  -1 -11  -8 2389.45 266.544   1
  -1 -11  -9 127.293 206.855   1
  -1 -11 -10 9774.46 652.626   1
   1  11  10 10102.3 665.354   1
   1  11  11 1494.10 243.735   1
  -1 -11 -11 1524.04 238.110   1
   1  11  12 4140.51 379.896   1
   1  11  13 233.172 253.528   1
  -1 -11 -13 360.526 241.513   1
   1  11  14-555.204 280.413   1
  -1 -11 -14-147.210 245.735   1
   1  11  15 1722.06 316.235   1
  -1 -11 -15 1324.73 283.410   1
   1  11  16 4010.78 384.321   1
  -1 -11 -16 3531.66 378.165   1
   1  11  18 1052.97 297.156   1
  -1 -11 -18 1011.86 274.134   1
   1  11  19-27.7755 277.902   1
  -1 -11 -19 104.227 257.596   1
   1  11  20 527.050 296.689   1
  -1 -11 -20-234.294 262.583   1
   1  11  21 27.6075 297.849   1
  -1 -11 -21 233.131 276.132   1
   1  11  22 1011.72 327.259   1
  -1 -11 -22 669.687 295.620   1
   1  11  23 380.521 308.268   1
  -1 -11 -23 280.627 299.039   1
   1  11  24 537.148 308.086   1
  -1 -11 -24 453.164 288.517   1
   1  11  25 738.541 273.878   1
  -1 -11 -25 247.711 240.797   1
   1  11  26 594.670 267.843   1
  -1 -11 -26 1067.35 260.450   1
   1 -12 -25 590.625 301.526   1
  -1  12  25 51.9887 315.056   1
   1 -12 -23 458.471 302.073   1
  -1  12  23 242.460 298.998   1
  -1  12  21 302.836 261.039   1
   1 -12 -21 25.8790 229.782   1
  -1  12  20 860.207 284.440   1
   1 -12 -20 984.835 274.156   1
  -1  12  19 417.366 296.995   1
   1 -12 -19 467.713 283.206   1
  -1  12  18 1390.03 329.678   1
   1 -12 -18 1401.36 301.124   1
  -1  12  17 857.871 248.239   1
   1 -12 -17 491.135 224.132   1
  -1  12  15 707.502 237.041   1
   1 -12 -15 355.074 216.524   1
   1 -12 -14 5550.41 455.094   1
  -1  12  14 4882.42 462.449   1
   1 -12 -13-245.762 218.491   1
  -1  12  11 201.072 231.294   1
   1 -12 -11-281.359 224.173   1
  -1  12  10-73.2229 231.985   1
   1 -12 -10 364.255 216.878   1
  -1  12   9 424.787 220.010   1
   1 -12  -9 285.995 195.661   1
   1 -12  -8 5290.93 376.864   1
  -1  12   8 3611.36 361.533   1
  -1  12   7 977.985 224.144   1
   1 -12  -7 809.377 208.289   1
  -1  12   5 58.5472 175.367   1
   1 -12  -5 72.6547 171.794   1
  -1  12   4 23037.1 1365.09   1
   1 -12  -4 23652.4 1359.98   1
   1 -12  -3 237.336 150.927   1
  -1 -12   3 598.139 78.2896   1
  -1  12   3 556.527 164.986   1
   1  12  -3 553.078 85.8243   1
   1  12  -2 5566.77 372.348   1
   1 -12  -2 6804.56 413.981   1
  -1 -12   2 6003.72 369.584   1
  -1  12   2 6338.86 413.381   1
  -1 -12   1-9.77233 102.294   1
  -1  12   1 68.9196 133.890   1
   1  12  -1 304.635 115.171   1
   1 -12  -1 77.4724 118.127   1
  -1 -12   0-126.784 119.567   1
  -1  12   0-36.3612 126.656   1
   1  12   0 37.3887 125.917   1
   1 -12   0 111.096 111.371   1
  -1 -12  -1 117.656 125.373   1
  -1  12  -1 49.8129 106.073   1
   1 -12   1 309.060 104.197   1
   1  12   1 254.894 147.238   1
   1 -12   2 5625.06 357.957   1
   1  12   2 5947.45 401.834   1
  -1 -12  -2 6118.86 401.560   1
  -1  12  -2 6072.39 361.786   1
  -1 -12  -3 237.267 155.163   1
  -1  12  -3 421.419 57.6162   1
   1  12   3 290.474 167.747   1
   1 -12   3 347.353 52.2347   1
  -1 -12  -4 24152.5 1355.44   1
   1  12   4 22283.7 1354.17   1
   1  12   5 19.5722 177.128   1
  -1 -12  -5-54.5290 169.196   1
   1  12   7 523.268 223.505   1
  -1 -12  -7 1131.65 214.024   1
  -1 -12  -8 3884.54 339.587   1
   1  12   8 4415.93 362.175   1
   1  12   9 709.249 244.132   1
  -1 -12  -9 855.248 232.823   1
   1  12  10 146.945 199.834   1
  -1 -12 -10 476.652 201.647   1
   1  12  11 353.483 242.737   1
  -1 -12 -11 374.343 233.092   1
   1  12  12 2147.90 310.290   1
  -1 -12 -12 2759.10 313.197   1
  -1 -12 -13 98.1547 190.372   1
  -1 -12 -14 6082.40 457.081   1
   1  12  14 4952.76 460.218   1
   1  12  15 354.639 283.529   1
  -1 -12 -15 279.997 262.196   1
   1  12  17 166.490 284.347   1
  -1 -12 -17 233.661 265.572   1
   1  12  18 667.688 319.123   1
  -1 -12 -18 1043.62 282.638   1
   1  12  19 166.851 275.127   1
  -1 -12 -19 573.765 283.470   1
   1  12  20 802.914 298.153   1
  -1 -12 -20 1090.41 294.562   1
   1  12  21 521.357 294.809   1
  -1 -12 -21 51.6617 269.363   1
   1  12  23 539.307 315.447   1
  -1 -12 -23 506.044 294.012   1
   1  12  25 442.820 319.775   1
  -1 -12 -25 561.729 292.412   1
  -1  13  24 392.893 309.777   1
   1 -13 -24 346.946 283.899   1
  -1  13  23 533.937 318.977   1
   1 -13 -23 302.701 282.070   1
  -1  13  22 487.791 326.705   1
   1 -13 -22 460.889 292.411   1
  -1  13  21 356.032 292.498   1
  -1  13  20 470.220 247.179   1
   1 -13 -20 389.617 220.466   1
   1 -13 -18 755.200 282.519   1
  -1  13  17 278.943 257.355   1
   1 -13 -17-468.207 243.868   1
  -1  13  16 610.824 302.421   1
   1 -13 -16 284.812 271.129   1
  -1  13  15 275.321 243.039   1
   1 -13 -15 333.963 229.714   1
  -1  13  14 1443.09 304.537   1
   1 -13 -14 1981.76 293.294   1
  -1  13  13-188.070 273.024   1
   1 -13 -13 200.108 252.231   1
  -1  13  12 2769.98 337.175   1
   1 -13 -12 3218.22 328.954   1
  -1  13  10 855.350 239.735   1
   1 -13 -10 725.336 223.538   1
  -1  13   9 951.936 237.225   1
   1 -13  -9 953.484 230.948   1
  -1  13   8 2612.59 297.860   1
   1 -13  -8 2608.14 286.639   1
  -1  13   7-45.2176 205.663   1
   1 -13  -7-147.317 195.973   1
  -1  13   6-151.145 193.037   1
   1 -13  -6 200.654 184.640   1
   1 -13  -4 1169.40 191.048   1
  -1  13   4 1148.99 200.569   1
  -1 -13   3 14.3446 67.0359   1
   1 -13  -3 16.7318 167.091   1
  -1  13   3 213.795 158.902   1
   1  13  -3 58.2411 71.0110   1
   1 -13  -2 306.911 142.558   1
  -1 -13   2 234.110 94.5988   1
   1  13  -2 69.4439 99.2654   1
  -1  13   2 179.628 150.608   1
   1 -13  -1-95.8801 134.597   1
  -1  13   1 29.4494 148.206   1
   1  13   0 2475.19 232.305   1
   1 -13   0 2741.35 222.591   1
  -1  13   0 3139.99 238.938   1
  -1 -13   0 2771.66 226.148   1
   1  13   1-45.2368 147.039   1
  -1 -13  -1-70.0230 137.990   1
   1 -13   1 109.525 104.753   1
  -1  13  -1 327.526 121.395   1
  -1 -13  -2 108.142 148.770   1
   1 -13   2 101.501 89.2168   1
  -1  13  -2 131.768 93.4670   1
   1  13   2 66.7534 164.080   1
  -1  13  -3 100.519 45.2712   1
   1  13   3-108.757 167.613   1
  -1 -13  -3-100.552 157.816   1
   1  13   4 1477.42 231.290   1
  -1 -13  -4 1634.47 215.048   1
   1  13   6 239.276 200.137   1
  -1 -13  -6 442.508 189.479   1
   1  13   7 22.7621 205.503   1
  -1 -13  -7-84.1947 189.574   1
  -1 -13  -8 3264.12 294.673   1
   1  13   8 2107.14 286.295   1
   1  13   9 612.530 239.684   1
  -1 -13  -9 1338.15 228.272   1
   1  13  10 454.500 239.922   1
  -1 -13 -10 702.003 223.167   1
   1  13  12 2568.27 323.937   1
  -1 -13 -12 2755.92 305.539   1
   1  13  13 80.8571 276.539   1
  -1 -13 -13-226.016 249.304   1
   1  13  14 1202.59 284.193   1
  -1 -13 -14 1452.67 281.341   1
   1  13  15 441.632 231.236   1
  -1 -13 -15 309.722 216.346   1
   1  13  16 666.581 280.758   1
  -1 -13 -16 312.298 260.678   1
  -1 -13 -17 339.459 278.399   1
   1  13  18 502.149 320.232   1
  -1 -13 -18 758.538 290.424   1
   1  13  19 83.3904 302.993   1
  -1 -13 -19 260.469 291.404   1
   1  13  20 165.411 301.986   1
   1  13  21-164.262 296.364   1
  -1 -13 -21 411.554 285.883   1
   1  13  22 623.632 326.413   1
  -1 -13 -22 1119.10 297.334   1
   1  13  23 214.000 312.686   1
  -1 -13 -23 150.306 281.608   1
   1  13  24 1337.68 348.981   1
  -1 -13 -24 1033.26 313.539   1
   1 -14 -23 24.9534 275.017   1
   1 -14 -22 660.406 296.625   1
  -1  14  22 268.739 325.769   1
   1 -14 -21 231.752 277.004   1
  -1  14  21 736.596 319.295   1
  -1  14  20 523.404 254.476   1
   1 -14 -20 676.201 240.501   1
  -1  14  19 278.135 309.400   1
   1 -14 -19 548.143 290.936   1
  -1  14  17 588.975 293.521   1
   1 -14 -17 26.1424 264.614   1
  -1  14  16 727.991 281.210   1
   1 -14 -16-52.1797 261.588   1
  -1  14  15 362.384 281.258   1
   1 -14 -15 363.701 276.590   1
  -1  14  14 2156.28 312.321   1
   1 -14 -14 2755.73 300.014   1
  -1  14  13 820.032 266.209   1
   1 -14 -13 559.840 239.806   1
  -1  14  12 3096.88 370.534   1
   1 -14 -12 3308.14 351.591   1
  -1  14  11 1083.63 280.708   1
   1 -14 -11 934.368 258.725   1
  -1  14   9 301.848 229.162   1
   1 -14  -9 210.472 212.607   1
  -1  14   8 999.108 240.179   1
   1 -14  -8 1042.43 237.940   1
  -1  14   7 986.012 240.512   1
   1 -14  -7 1221.65 227.554   1
  -1  14   6 3814.39 359.973   1
   1 -14  -6 4403.62 357.631   1
   1 -14  -5 180.228 177.270   1
  -1  14   5-85.2538 193.838   1
   1 -14  -4 2739.53 272.818   1
  -1  14   4 3057.52 288.748   1
  -1  14   3 2458.49 235.570   1
   1  14  -3 1364.20 117.262   1
   1 -14  -3 2187.25 226.059   1
  -1 -14   3 1502.63 114.631   1
  -1  14   2 1761.96 226.082   1
   1  14  -2 1867.65 167.105   1
  -1 -14   2 1919.84 163.481   1
   1 -14  -2 2162.53 218.609   1
  -1  14   1 518.489 159.170   1
   1 -14  -1 258.028 140.926   1
  -1 -14   0 91.0561 130.921   1
  -1  14   0 149.906 137.426   1
   1 -14   0-89.3848 132.473   1
   1  14   0-55.9881 135.831   1
  -1 -14  -1 723.501 153.224   1
   1  14   1 571.334 165.885   1
   1  14   2 2002.87 237.628   1
  -1  14  -2 1901.14 167.574   1
  -1 -14  -2 2488.79 225.389   1
   1 -14   2 2137.20 163.952   1
   1  14   3 1887.51 247.528   1
  -1 -14  -3 2253.40 238.653   1
   1  14   4 3080.96 290.924   1
  -1 -14  -4 2236.17 259.169   1
   1  14   5 496.770 200.130   1
  -1 -14  -5-361.140 189.299   1
  -1 -14  -6 4603.52 361.359   1
   1  14   6 4104.00 364.530   1
   1  14   7 780.401 224.447   1
  -1 -14  -7 1337.45 223.328   1
   1  14   8 1029.47 247.258   1
  -1 -14  -8 1341.62 239.824   1
   1  14   9 50.5652 234.815   1
  -1 -14  -9-117.313 214.894   1
   1  14  11 928.407 270.030   1
  -1 -14 -11 1580.89 250.853   1
   1  14  12 2347.61 358.504   1
  -1 -14 -12 3880.62 360.887   1
   1  14  13 547.849 268.250   1
  -1 -14 -13 741.795 241.358   1
   1  14  14 2683.56 349.140   1
  -1 -14 -14 2822.46 334.340   1
   1  14  15 557.741 294.939   1
  -1 -14 -15 26.1102 267.262   1
   1  14  16 111.921 252.100   1
  -1 -14 -16 157.251 247.941   1
   1  14  17 195.825 255.026   1
  -1 -14 -17-26.1882 217.946   1
   1  14  19 582.693 311.936   1
  -1 -14 -19 416.884 283.277   1
   1  14  20 743.418 324.591   1
  -1 -14 -20 698.079 296.752   1
   1  14  21-109.171 310.574   1
  -1 -14 -21 409.227 282.947   1
   1  14  22 808.018 333.597   1
  -1 -14 -22 252.071 288.082   1
  -1 -14 -23 371.554 280.769   1
   1 -15 -23 271.744 283.570   1
  -1  15  23-208.656 316.432   1
   1 -15 -22 630.350 307.422   1
  -1  15  22 985.313 336.652   1
   1 -15 -21 358.039 261.399   1
  -1  15  21 487.505 289.524   1
   1 -15 -20 1010.71 282.115   1
  -1  15  20 357.167 289.127   1
   1 -15 -19 261.896 289.695   1
  -1  15  19 416.577 319.306   1
  -1  15  18 1006.13 269.743   1
   1 -15 -18 1476.30 256.010   1
  -1  15  16 478.659 272.103   1
   1 -15 -16 633.343 258.472   1
  -1  15  15 56.1967 273.361   1
   1 -15 -15 236.934 259.326   1
   1 -15 -14 1256.87 308.024   1
  -1  15  13 472.392 286.496   1
   1 -15 -13 724.048 268.374   1
  -1  15  12 658.860 276.191   1
   1 -15 -12 843.066 264.405   1
  -1  15  11 621.773 281.658   1
   1 -15 -11 150.841 233.790   1
   1 -15 -10 4627.84 406.144   1
  -1  15  10 4374.00 419.147   1
  -1  15   9 284.138 236.919   1
   1 -15  -9 652.328 233.461   1
  -1  15   8 627.968 256.225   1
   1 -15  -8 23.4859 213.635   1
   1 -15  -7 113.986 198.197   1
  -1  15   7-24.2519 220.551   1
  -1  15   6 8100.80 572.638   1
   1 -15  -6 8218.83 555.147   1
   1 -15  -5-461.484 194.376   1
  -1  15   5 645.799 207.772   1
   1 -15  -3 387.161 165.276   1
  -1  15   3 354.908 164.876   1
   1  15  -2 2618.52 211.438   1
  -1  15   2 2554.73 269.269   1
   1 -15  -2 2890.69 260.484   1
  -1 -15   2 3275.70 214.657   1
   1 -15  -1 321.355 153.552   1
  -1  15   1 330.356 158.932   1
   1 -15   0 5629.12 371.170   1
  -1  15   0 4824.04 369.041   1
   1  15   0 5399.53 370.049   1
  -1 -15   0 5344.59 368.804   1
  -1 -15  -1 388.380 155.800   1
   1  15   1 234.370 166.082   1
   1  15   2 3272.93 275.515   1
   1 -15   2 2566.37 191.578   1
  -1 -15  -2 3310.00 265.506   1
  -1  15  -2 2395.27 190.896   1
  -1 -15  -3 556.281 177.602   1
   1  15   3 259.009 178.269   1
  -1 -15  -5 104.828 180.374   1
   1  15   5 22.4789 199.996   1
  -1 -15  -6 9391.87 592.720   1
   1  15   6 7713.92 586.686   1
  -1 -15  -7 273.758 209.327   1
   1  15   7 439.931 236.952   1
  -1 -15  -8 424.387 236.071   1
   1  15   8-100.999 234.684   1
  -1 -15  -9 169.753 233.873   1
   1  15   9-25.9617 249.838   1
  -1 -15 -10 4739.96 401.187   1
   1  15  10 4383.67 409.067   1
  -1 -15 -11 126.491 215.069   1
   1  15  11 379.037 251.202   1
  -1 -15 -12 951.060 265.453   1
   1  15  12 852.177 288.486   1
  -1 -15 -13 597.186 233.100   1
   1  15  13 138.831 248.529   1
  -1 -15 -14 1205.16 291.395   1
   1  15  14 727.928 295.384   1
  -1 -15 -15 420.242 223.194   1
   1  15  15 309.041 241.865   1
  -1 -15 -16 737.284 283.686   1
   1  15  16 645.254 314.052   1
  -1 -15 -18 969.256 281.274   1
   1  15  18 1312.61 303.078   1
  -1 -15 -19-26.0100 222.565   1
   1  15  19-138.926 261.606   1
  -1 -15 -20 1209.09 294.464   1
   1  15  20 798.237 325.117   1
  -1 -15 -21 152.265 288.248   1
   1  15  21 731.680 336.548   1
  -1 -15 -22 947.473 318.230   1
   1  15  22 1252.65 346.372   1
  -1 -15 -23 415.302 306.332   1
   1  15  23 626.496 337.697   1
  -1  16  22 78.9734 332.125   1
   1 -16 -22 248.809 287.027   1
  -1  16  20 955.979 353.187   1
   1 -16 -20 1314.53 305.163   1
  -1  16  18 168.016 304.516   1
   1 -16 -18 422.206 290.823   1
  -1  16  17-28.2045 263.170   1
   1 -16 -17 159.434 234.033   1
  -1  16  16 991.661 324.979   1
   1 -16 -16 1094.06 299.245   1
  -1  16  15 283.296 276.657   1
   1 -16 -15 373.566 270.204   1
  -1  16  14 565.471 259.220   1
   1 -16 -14 452.558 233.089   1
  -1  16  12 473.791 260.131   1
   1 -16 -12-131.143 229.324   1
  -1  16  11 55.0627 242.026   1
   1 -16 -11 284.912 225.965   1
  -1  16  10 3820.22 380.518   1
   1 -16 -10 3516.58 358.009   1
  -1  16   9 106.321 241.708   1
   1 -16  -9-124.911 221.117   1
  -1  16   8 1036.94 262.959   1
   1 -16  -8 1242.17 247.061   1
  -1  16   7-25.1506 230.647   1
   1 -16  -7 425.349 218.269   1
  -1  16   6 97.0379 221.468   1
   1 -16  -6 342.577 223.810   1
  -1  16   5 278.506 217.160   1
   1 -16  -5 21.7989 205.820   1
  -1  16   4 242.577 210.240   1
   1 -16  -4 412.224 210.239   1
  -1  16   3-62.2527 194.923   1
   1 -16  -3 115.346 179.773   1
   1  16  -2 397.831 110.695   1
  -1  16   2 655.876 191.404   1
  -1 -16   2 458.775 107.635   1
   1 -16  -2 247.443 167.708   1
   1  16  -1 100.576 136.264   1
  -1  16   1 223.487 167.530   1
   1 -16  -1 354.849 160.469   1
  -1 -16   1 163.183 127.037   1
   1  16   0 45.8497 150.928   1
  -1  16   0 117.163 147.546   1
  -1 -16   0 158.010 143.589   1
   1 -16   0 152.822 140.253   1
  -1 -16  -1 114.153 155.954   1
   1  16   1 297.032 165.951   1
  -1  16  -2 333.381 94.6475   1
   1  16   2 251.273 183.072   1
  -1 -16  -2 556.509 167.553   1
   1  16   3 20.8992 172.458   1
  -1 -16  -3 135.847 176.947   1
   1  16   4 88.5896 198.685   1
  -1 -16  -4 227.408 187.756   1
   1  16   5 93.0625 205.433   1
  -1 -16  -5 43.5063 186.143   1
   1  16   6-218.510 225.230   1
  -1 -16  -6-181.621 202.247   1
   1  16   7 100.900 229.752   1
  -1 -16  -7 352.783 214.775   1
   1  16   8 337.762 238.741   1
  -1 -16  -8 363.394 227.874   1
   1  16   9 425.907 246.141   1
  -1 -16  -9-173.810 220.391   1
   1  16  10 3447.61 356.771   1
  -1 -16 -10 3192.56 336.769   1
   1  16  11 606.939 254.539   1
  -1 -16 -11 334.753 233.302   1
   1  16  12 139.586 280.005   1
  -1 -16 -12 182.462 253.099   1
   1  16  14 1128.47 286.897   1
  -1 -16 -14 952.165 269.194   1
   1  16  15 198.114 298.551   1
  -1 -16 -15 132.556 260.637   1
   1  16  16 395.754 293.048   1
  -1 -16 -16 132.445 263.296   1
   1  16  17 28.2099 268.560   1
  -1 -16 -17 131.908 239.371   1
   1  16  18 420.499 322.377   1
  -1 -16 -18-52.3550 273.693   1
   1  16  20 1093.08 294.510   1
  -1 -16 -20 1713.36 291.975   1
   1  16  22 105.330 305.411   1
  -1 -16 -22-73.8558 257.260   1
   1 -17 -21 200.909 283.613   1
  -1  17  21 478.529 328.196   1
   1 -17 -19 208.622 272.705   1
  -1  17  19 165.538 295.711   1
   1 -17 -17-53.2533 269.219   1
  -1  17  17 480.452 330.355   1
   1 -17 -16 992.490 258.885   1
  -1  17  16 540.987 274.377   1
   1 -17 -15 781.004 263.731   1
  -1  17  15 629.130 296.535   1
   1 -17 -14 26.9520 251.471   1
  -1  17  14 85.8874 286.448   1
   1 -17 -13 403.268 271.735   1
  -1  17  13 514.215 289.720   1
   1 -17 -11 317.840 240.754   1
  -1  17  11 225.189 261.259   1
   1 -17 -10 444.240 253.300   1
  -1  17  10-55.5941 264.255   1
   1 -17  -9 206.097 237.052   1
  -1  17   9-218.669 247.961   1
   1 -17  -7-122.246 215.103   1
  -1  17   7 650.887 247.585   1
   1 -17  -6 3400.71 347.433   1
  -1  17   6 4081.85 364.076   1
   1 -17  -5 678.631 210.231   1
  -1  17   5 363.099 227.250   1
   1 -17  -4 2483.01 265.065   1
  -1  17   4 1917.92 278.717   1
  -1  17   2 1099.70 220.832   1
  -1  17   1 549.986 185.196   1
   1  17   0 157.663 148.757   1
  -1  17   0-149.600 149.081   1
   1  17   1 763.981 191.316   1
  -1 -17  -2 1208.50 211.540   1
   1  17   2 1066.07 222.712   1
   1  17   4 1667.42 256.913   1
  -1 -17  -4 1894.49 240.449   1
   1  17   5 389.479 234.608   1
  -1 -17  -5 135.770 192.490   1
  -1 -17  -6 4004.79 339.068   1
   1  17   6 2780.96 337.129   1
   1  17   7 104.433 230.209   1
  -1 -17  -7 316.388 225.291   1
   1  17   8-80.2449 243.947   1
  -1 -17  -8 349.827 236.942   1
   1  17   9-27.3132 241.301   1
  -1 -17  -9 331.820 227.797   1
   1  17  10 360.930 257.382   1
  -1 -17 -10 337.505 241.880   1
   1  17  11 168.708 274.372   1
  -1 -17 -11 341.926 248.576   1
   1  17  13 57.1650 288.007   1
  -1 -17 -13 426.969 262.042   1
   1  17  14 257.740 264.225   1
  -1 -17 -14 26.7465 225.828   1
   1  17  15 457.609 314.646   1
  -1 -17 -15 641.308 289.820   1
   1  17  16 313.651 263.244   1
  -1 -17 -16 452.153 236.382   1
   1  17  17 508.749 328.243   1
  -1 -17 -17 581.112 294.560   1
   1  17  19 441.560 299.744   1
  -1 -17 -19 257.766 246.603   1
   1  17  21 425.330 327.701   1
  -1 -17 -21 223.542 275.630   1
   1 -18 -20-152.025 263.812   1
  -1  18  20 161.202 295.620   1
   1 -18 -18 815.650 296.995   1
  -1  18  18 1645.70 354.509   1
   1 -18 -16 296.477 270.960   1
  -1  18  16 457.389 318.775   1
   1 -18 -15 515.853 274.938   1
  -1  18  15 1210.03 335.319   1
   1 -18 -14-109.207 270.535   1
  -1  18  14 405.149 308.459   1
   1 -18 -13 272.979 277.348   1
  -1  18  13 608.604 308.657   1
   1 -18 -12 517.376 267.614   1
  -1  18  12 375.924 291.526   1
   1 -18 -10-107.225 241.012   1
  -1  18  10 512.766 283.473   1
   1 -18  -9 26.3968 237.204   1
  -1  18   9 168.540 253.647   1
   1 -18  -8 5485.63 472.919   1
  -1  18   8 7396.53 515.105   1
  -1  18   6 393.493 253.344   1
  -1  18   5 178.055 243.897   1
   1  18   5 530.996 233.425   1
   1  18   6 446.256 242.798   1
  -1 -18  -8 6899.84 506.470   1
   1  18   8 5941.51 523.553   1
   1  18   9-84.3899 263.092   1
  -1 -18  -9 707.652 250.158   1
   1  18  10 342.502 275.869   1
  -1 -18 -10 345.395 260.134   1
   1  18  12 723.015 312.536   1
  -1 -18 -12 1240.83 290.204   1
   1  18  13 231.793 295.928   1
  -1 -18 -13 297.372 256.060   1
   1  18  14 781.388 282.500   1
  -1 -18 -14 810.111 262.976   1
   1  18  15-316.800 294.944   1
  -1 -18 -15 457.133 267.487   1
   1  18  16 514.768 318.685   1
  -1 -18 -16 133.362 254.431   1
   1  18  18 2147.21 340.551   1
  -1 -18 -18 962.639 285.906   1
   1  18  20 294.938 274.560   1
  -1 -18 -20-176.281 246.940   1
   2   0 -27 458.876 292.444   1
  -2   0  27 29.0531 279.896   1
   2   0 -25 592.830 294.165   1
  -2   0  25 57.2416 288.641   1
   2   0 -24-26.7755 268.006   1
  -2   0  24 339.260 290.687   1
   2   0 -23 554.658 283.419   1
  -2   0  23-445.977 276.675   1
   2   0 -22 1298.95 293.184   1
  -2   0  22 465.295 272.222   1
   2   0 -21 127.351 245.939   1
  -2   0  21 348.723 253.989   1
   2   0 -20 1541.83 268.749   1
  -2   0  20 1517.74 279.505   1
  -2   0  18 4479.14 404.063   1
   2   0 -18 5056.86 406.921   1
  -2   0  17 94.8710 217.404   1
   2   0 -17 224.465 211.032   1
  -2   0  16 3113.56 309.795   1
   2   0 -15 287.597 202.308   1
  -2   0  15-108.510 197.402   1
   2   0 -13 256.973 163.959   1
  -2   0  13 78.0739 169.494   1
   2   0 -12 14444.0 850.233   1
  -2   0  12 13640.8 852.239   1
   2   0 -11 16.0809 142.701   1
  -2   0  11-85.5539 146.797   1
   2   0 -10 37809.3 2163.24   1
  -2   0  10 38462.5 2166.89   1
  -2   0   9-43.6372 130.702   1
   2   0  -9 123.660 123.161   1
  -2   0   8 835.203 158.750   1
   2   0  -8 725.887 147.201   1
  -2   0   7 382.609 135.958   1
   2   0  -7 226.291 125.985   1
  -2   0   5 37.7562 111.550   1
   2   0  -5-35.1781 104.520   1
  -2   0   4 906.599 134.753   1
   2   0  -4 928.170 126.738   1
  -2   0   3-218.142 108.242   1
   2   0  -3 53.6041 102.299   1
   2   0  -2 81808.7 4604.63   1
  -2   0   2 84241.3 4605.94   1
   2   0  -1-15.4676 80.4287   1
  -2   0   1-10.4230 87.2879   1
   2   0   0 97985.6 5453.35   1
  -2   0   0 98850.5 5453.40   1
  -2   0  -1 50.8411 68.3147   1
   2   0   1-129.855 76.9229   1
  -2   0  -2 82104.5 4544.03   1
   2   0   2 81685.7 4544.36   1
  -2   0  -3-63.9846 82.1526   1
   2   0   3-53.3069 90.2451   1
  -2   0  -4 795.441 127.692   1
   2   0   4 917.757 135.215   1
   2   0   5-126.577 111.385   1
  -2   0  -5-133.915 106.713   1
   2   0   7 113.528 128.149   1
  -2   0  -7-42.5883 117.924   1
   2   0   8 1001.86 152.569   1
  -2   0  -8 937.812 141.537   1
   2   0   9 181.530 124.583   1
  -2   0  -9-25.4062 123.068   1
  -2   0 -10 36708.2 2104.90   1
   2   0  10 37656.1 2112.11   1
   2   0  11 49.7931 135.897   1
  -2   0 -11-289.839 145.368   1
   2   0  12 14576.2 846.146   1
  -2   0 -12 13269.7 832.664   1
   2   0  13 77.1196 187.089   1
  -2   0 -13-69.7977 159.055   1
   2   0  15-22.0070 207.197   1
  -2   0 -15 117.188 192.317   1
   2   0  16 3688.60 347.361   1
   2   0  17 23.6298 217.996   1
  -2   0 -17 153.939 208.470   1
   2   0  18 3776.44 364.676   1
  -2   0 -18 3524.63 347.635   1
   2   0  19 25.4288 238.441   1
  -2   0 -19 237.925 230.033   1
   2   0  20 1340.44 272.173   1
  -2   0 -20 1276.69 253.670   1
   2   0  21 269.736 244.932   1
  -2   0 -21 455.090 251.748   1
   2   0  22 743.790 278.605   1
  -2   0 -22 854.604 274.214   1
   2   0  23-307.628 257.334   1
  -2   0 -23 316.925 241.881   1
   2   0  24 141.286 257.623   1
  -2   0 -24 53.3579 249.526   1
   2   0  25 370.276 283.530   1
  -2   0 -25 80.8742 282.474   1
   2   0  26 287.277 263.106   1
  -2   0 -26-189.961 252.610   1
   2   0  27-316.771 261.879   1
  -2   0 -27 435.282 281.193   1
  -2   1  27 714.628 299.255   1
   2  -1 -27 429.173 290.481   1
  -2   1  26 828.312 305.819   1
  -2  -1  26 1051.92 295.502   1
   2  -1 -26 645.373 310.271   1
   2   1 -26 624.461 264.771   1
  -2  -1  25 864.186 280.550   1
  -2   1  25 1588.46 329.133   1
   2   1 -25 1838.09 300.875   1
   2  -1 -25 1263.76 320.172   1
  -2  -1  24 937.638 269.759   1
  -2   1  24 1604.70 322.256   1
   2  -1 -24 1763.38 322.078   1
   2   1 -24 1417.90 296.393   1
  -2   1  23 780.232 289.219   1
  -2  -1  23 195.184 243.831   1
   2  -1 -23 741.002 288.094   1
   2   1 -23 316.363 257.192   1
  -2   1  22 714.262 285.381   1
  -2  -1  22 273.057 231.574   1
   2   1 -22 388.088 230.209   1
   2  -1 -22 835.630 287.352   1
  -2   1  21 1429.92 305.962   1
  -2  -1  21 1332.19 271.109   1
   2   1 -21 1643.31 275.221   1
   2  -1 -21 1769.04 306.722   1
  -2   1  20 2980.25 362.309   1
   2  -1 -20 3625.94 351.254   1
  -2  -1  19 376.773 249.582   1
  -2   1  19 874.196 235.588   1
   2   1 -19 1263.75 256.450   1
   2  -1 -19 632.960 228.684   1
  -2   1  18 224.355 218.437   1
  -2  -1  18 193.937 214.605   1
   2   1 -18-161.191 203.339   1
   2  -1 -17 5748.02 454.620   1
   2   1 -17 6725.31 453.637   1
  -2   1  17 5687.51 468.195   1
  -2  -1  17 5654.44 446.648   1
   2  -1 -16 4066.98 351.915   1
  -2  -1  16 4293.99 358.403   1
   2   1 -16 4322.22 353.732   1
   2   1 -15 2685.95 282.445   1
   2  -1 -15 3025.64 290.071   1
  -2   1  15 3035.33 302.807   1
  -2  -1  15 2351.55 297.479   1
  -2   1  14 20106.7 1196.25   1
   2  -1 -14 19896.7 1185.46   1
   2   1 -13 4601.95 346.351   1
  -2   1  12 11488.5 730.757   1
  -2  -1  12 12209.5 724.185   1
   2   1 -12 11791.5 719.453   1
   2  -1 -12 11193.6 723.407   1
  -2   1  11 12341.0 754.925   1
  -2  -1  11 11581.3 741.774   1
   2   1 -11 12464.7 745.466   1
   2  -1 -11 12490.8 749.732   1
  -2   1  10 5438.21 385.988   1
   2  -1 -10 4751.78 376.668   1
   2   1 -10 5636.09 377.788   1
   2   1  -9 1045.25 160.878   1
   2  -1  -9 1606.70 175.449   1
  -2  -1   9 1089.65 159.713   1
  -2   1   9 1383.57 184.342   1
   2   1  -8 16191.2 905.790   1
   2  -1  -8 15182.2 910.206   1
  -2  -1   8 15601.2 908.993   1
  -2   1   8 14826.6 912.067   1
   2  -1  -7 20527.7 1137.26   1
  -2   1   7 18706.0 1138.08   1
   2   1  -6 7391.68 421.737   1
   2  -1  -6 6069.74 426.038   1
  -2   1   6 6580.94 434.820   1
  -2  -1   6 6909.66 425.392   1
   2  -1  -5 479.045 118.928   1
   2   1  -5 687.801 122.401   1
  -2   1   5 731.281 132.902   1
  -2  -1   5 653.910 125.225   1
   2   1  -4 704.613 125.370   1
   2  -1  -4 808.902 141.124   1
  -2   1   4 1164.34 149.196   1
  -2  -1   4 791.750 126.790   1
   2  -1  -3 22386.5 1306.94   1
   2   1  -3 23961.1 1301.27   1
  -2   1   3 22653.2 1309.07   1
  -2  -1   3 23170.9 1302.55   1
   2  -1  -2 2393.71 194.701   1
   2   1  -2 2958.04 190.387   1
  -2   1   2 2815.82 201.827   1
  -2  -1   2 2613.94 189.670   1
   2  -1  -1 12792.1 642.042   1
   2   1  -1 13328.5 639.247   1
   2  -1   0 97.3104 90.0132   1
  -2   1   0-15.0500 82.2285   1
  -2  -1   0 5.18303 80.0599   1
   2   1   0-15.2941 77.8277   1
   2  -1   1 13155.5 761.004   1
  -2   1  -1 13749.7 762.965   1
  -2  -1  -1 13742.2 765.748   1
   2   1   1 13010.4 765.519   1
   2  -1   2 2613.33 170.162   1
  -2   1  -2 2708.84 167.252   1
  -2  -1  -2 1972.69 181.552   1
   2   1   2 1936.10 180.092   1
  -2  -1  -3 23152.6 1281.02   1
  -2   1  -3 21600.3 1276.20   1
   2  -1   3 22942.9 1276.74   1
   2   1   3 23163.7 1284.12   1
  -2   1  -4 852.279 104.304   1
  -2  -1  -4 677.871 109.100   1
   2   1   4 476.045 116.578   1
   2  -1   4 718.531 105.922   1
  -2  -1  -5 490.399 121.166   1
  -2   1  -5 345.373 99.8621   1
   2   1   5 453.647 128.167   1
   2  -1   5 591.824 112.485   1
   2  -1   6 7056.42 423.758   1
  -2   1  -6 6557.68 416.012   1
   2   1   7 20637.0 1185.70   1
  -2  -1  -7 20457.5 1181.17   1
   2   1   8 15940.9 902.603   1
   2  -1   8 16045.0 895.628   1
  -2   1  -8 14486.1 887.847   1
  -2  -1  -8 14912.5 894.460   1
   2   1   9 1150.71 169.242   1
   2  -1   9 776.430 137.278   1
  -2  -1  -9 1126.94 156.355   1
  -2   1  -9 1089.83 138.818   1
  -2  -1 -10 6470.38 418.223   1
  -2   1 -10 6323.60 410.082   1
   2  -1  10 5936.04 416.875   1
   2   1  10 6632.91 426.754   1
   2   1  11 13480.1 753.084   1
   2  -1  11 12151.7 738.215   1
  -2   1 -11 10941.6 731.555   1
  -2  -1 -11 12416.8 743.166   1
   2  -1  12 11791.4 712.746   1
   2   1  12 11804.5 717.411   1
  -2  -1 -12 11057.9 707.068   1
  -2   1 -12 11298.7 702.355   1
  -2   1 -13 4646.23 349.077   1
   2  -1  13 4868.18 371.191   1
  -2  -1 -14 20596.4 1170.19   1
   2  -1  14 19178.3 1170.10   1
   2   1  14 19276.0 1177.14   1
   2   1  15 2431.30 309.831   1
   2  -1  15 3105.72 293.657   1
  -2   1 -15 2776.95 275.574   1
  -2  -1 -15 2386.57 284.698   1
   2  -1  16 3225.73 334.331   1
  -2   1 -16 3738.00 326.966   1
  -2  -1 -16 3839.15 333.048   1
  -2   1 -17 6322.18 477.524   1
  -2  -1 -17 6775.70 482.901   1
   2   1  17 6757.26 498.789   1
   2  -1  17 6627.74 494.225   1
   2  -1  18 24.1346 226.758   1
   2   1  18 223.921 206.501   1
  -2  -1 -18-185.811 185.448   1
  -2   1 -18 407.473 217.413   1
   2  -1  19 352.115 211.714   1
  -2   1 -19 799.548 218.238   1
   2   1  20 2805.35 334.434   1
  -2  -1 -20 2250.95 322.889   1
   2  -1  21 1392.72 288.988   1
   2   1  21 1437.67 284.268   1
  -2   1 -21 1561.13 286.332   1
  -2  -1 -21 1928.31 277.517   1
   2  -1  22 301.488 259.941   1
   2   1  22 607.809 244.730   1
  -2   1 -22 697.863 258.858   1
  -2  -1 -22-129.866 242.044   1
   2  -1  23 167.397 241.219   1
  -2   1 -23 448.101 254.732   1
   2   1  24 1750.84 298.521   1
  -2  -1 -24 1627.36 294.379   1
   2  -1  25 343.526 289.614   1
   2   1  25 1188.77 295.161   1
  -2  -1 -25 777.570 295.871   1
  -2   1 -25 1274.10 308.611   1
   2  -1  26 1507.42 300.701   1
   2   1  26 568.855 305.916   1
  -2  -1 -26 1399.77 316.184   1
  -2   1 -26 875.003 274.284   1
   2   1  27 599.416 240.916   1
  -2  -1 -27 80.7249 253.988   1
  -2   2  28 168.565 249.443   1
   2  -2 -28 1924.00 299.624   1
  -2   2  27 28.2473 266.582   1
   2  -2 -27 186.228 292.786   1
  -2   2  26 339.200 295.456   1
   2  -2 -26-80.1773 290.760   1
  -2   2  25 225.774 293.570   1
  -2  -2  25 145.612 273.218   1
   2  -2 -25-53.4874 282.763   1
   2   2 -25 595.240 287.073   1
  -2   2  24 1319.65 316.113   1
   2  -2 -24 2025.21 336.229   1
  -2  -2  23 895.190 283.960   1
  -2   2  23 27.8607 278.441   1
   2   2 -23 920.334 283.054   1
   2  -2 -23 502.759 294.381   1
  -2   2  22 1294.30 298.317   1
  -2  -2  22 1556.14 287.301   1
   2   2 -22 1644.81 287.460   1
   2  -2 -22 759.164 292.003   1
  -2   2  21 1572.21 298.648   1
  -2  -2  21 1351.85 273.812   1
   2   2 -21 1402.71 276.140   1
   2  -2 -21 1181.76 287.726   1
  -2  -2  20-25.6817 231.368   1
  -2   2  20 186.112 244.149   1
   2   2 -20 218.906 222.316   1
   2  -2 -20 50.3654 236.089   1
   2  -2 -19 1843.46 266.538   1
   2   2 -19 1763.01 266.361   1
  -2  -2  19 2502.66 293.029   1
  -2   2  19 1635.32 261.968   1
  -2  -2  18 6458.07 464.977   1
   2   2 -18 5740.61 453.666   1
   2   2 -17 4397.47 355.697   1
  -2   2  17 4147.28 387.367   1
  -2  -2  17 3924.54 363.082   1
   2  -2 -17 4271.75 377.871   1
  -2   2  16 7146.94 556.268   1
   2   2 -16 8931.97 560.228   1
  -2  -2  16 8218.27 560.123   1
   2  -2 -16 8546.43 560.756   1
   2  -2 -15 2327.68 282.386   1
  -2   2  15 2147.52 292.825   1
   2  -2 -14 735.303 185.617   1
   2   2 -14 940.295 188.607   1
  -2  -2  14 466.112 202.418   1
  -2   2  14 371.587 199.598   1
  -2   2  13 10887.9 734.406   1
  -2  -2  13 11502.8 721.183   1
   2  -2 -13 12329.5 735.560   1
  -2   2  12 19869.3 1164.45   1
   2   2 -12 19461.7 1143.06   1
  -2  -2  12 19610.6 1146.92   1
   2  -2 -12 19242.4 1154.49   1
   2  -2 -11 121.469 162.931   1
  -2   2  11 222.766 177.749   1
   2   2 -11 192.606 124.032   1
  -2   2  10 13550.3 802.047   1
  -2  -2  10 13408.2 780.492   1
   2  -2 -10 12288.8 793.468   1
   2   2 -10 12967.1 778.268   1
  -2   2   9 8881.34 634.093   1
   2   2  -9 11515.7 626.020   1
  -2  -2   9 10343.8 624.216   1
   2  -2  -9 10108.7 632.612   1
  -2   2   8 193.423 153.814   1
   2   2  -8 482.784 106.118   1
  -2  -2   8 493.755 108.729   1
   2  -2  -8 166.603 141.591   1
  -2   2   7 1708.99 190.018   1
   2  -2  -7 1501.16 180.682   1
  -2  -2   7 1205.61 158.058   1
   2   2  -7 1440.10 150.212   1
  -2   2   6 110.233 138.344   1
   2  -2  -6-11.5502 126.624   1
   2   2  -6 182.031 101.112   1
   2   2  -5 13721.9 853.383   1
  -2  -2   5 15806.9 853.935   1
  -2  -2   4 3272.98 221.548   1
   2   2  -4 3136.29 216.522   1
   2  -2  -4 2999.48 233.800   1
  -2   2   4 3372.17 240.809   1
  -2  -2   3 10390.5 608.107   1
   2   2  -3 10621.3 608.139   1
   2  -2  -3 9608.76 622.119   1
  -2   2   3 11901.8 630.020   1
  -2  -2   2 5253.14 298.268   1
   2   2  -2 5237.89 298.917   1
  -2   2   2 4346.90 310.912   1
   2  -2  -2 4235.03 310.983   1
   2  -2  -1 50200.3 2826.23   1
  -2   2   1 50237.4 2826.95   1
   2   2  -1 51120.8 2822.29   1
  -2  -2   1 51267.2 2823.26   1
   2  -2   0 897.299 101.633   1
  -2   2   0 875.603 112.171   1
  -2  -2   0 1046.17 110.565   1
   2   2   0 944.768 110.094   1
   2  -2   1 53693.1 2895.16   1
  -2  -2  -1 54188.7 2901.80   1
   2   2   1 52710.3 2902.02   1
  -2   2  -1 48493.3 2895.30   1
   2  -2   2 4556.49 291.886   1
   2   2   2 4680.67 304.410   1
  -2  -2  -2 5181.72 302.853   1
  -2   2  -2 4777.14 292.125   1
  -2   2  -3 10150.6 580.869   1
  -2  -2  -3 9683.84 593.882   1
   2  -2   3 10519.8 581.706   1
   2   2   3 9740.30 596.536   1
   2   2   4 3513.45 260.822   1
  -2  -2  -4 4074.59 259.103   1
  -2   2  -4 3385.16 229.506   1
   2  -2   4 3264.07 233.970   1
  -2   2  -5 17783.7 1016.12   1
   2  -2   5 17957.5 1019.01   1
  -2  -2  -6 220.890 110.223   1
  -2   2  -6 220.965 96.9413   1
   2  -2   6 137.584 103.316   1
   2   2   6 58.8015 116.851   1
  -2   2  -7 1448.00 150.898   1
  -2  -2  -7 1707.43 175.498   1
   2   2   7 1646.85 177.673   1
   2  -2   7 1626.16 162.570   1
  -2  -2  -8 183.629 108.960   1
   2   2   8 171.700 118.101   1
   2   2   9 10232.6 655.726   1
   2  -2   9 10814.1 645.312   1
  -2  -2  -9 10256.2 647.172   1
  -2   2  -9 11282.3 641.522   1
   2  -2  10 12142.2 753.825   1
   2   2  10 13463.4 772.522   1
  -2   2 -10 13064.7 750.502   1
  -2  -2 -10 11908.3 758.289   1
   2   2  11 288.702 144.767   1
   2  -2  11 196.446 148.600   1
  -2  -2 -11 215.460 117.024   1
  -2   2 -11 387.987 142.118   1
  -2   2 -12 18504.6 1136.40   1
   2  -2  12 21548.2 1151.48   1
   2   2  12 19878.9 1161.23   1
  -2  -2 -12 18553.5 1148.10   1
  -2  -2 -13 11256.5 727.371   1
  -2   2 -13 11499.3 708.153   1
   2   2  13 11433.8 734.147   1
   2  -2  13 12132.5 721.083   1
   2  -2  14 386.829 176.963   1
   2   2  14 522.502 208.858   1
  -2   2 -14 561.623 171.224   1
  -2  -2 -14 412.617 192.038   1
   2   2  15 2306.32 297.099   1
  -2  -2 -15 2691.13 275.666   1
  -2   2 -16 8843.93 567.409   1
  -2  -2 -16 8438.85 570.011   1
   2  -2  16 8291.57 570.272   1
   2   2  16 7868.99 578.373   1
  -2  -2 -17 4261.32 353.655   1
  -2   2 -17 4467.52 357.755   1
   2   2  17 3780.22 361.327   1
   2  -2  17 4213.85 358.118   1
  -2   2 -18 5919.85 442.075   1
   2  -2  18 5920.12 448.096   1
   2  -2  19 2434.40 292.349   1
   2   2  19 2230.92 322.718   1
  -2   2 -19 1927.84 269.222   1
   2  -2  20 412.261 237.992   1
   2   2  20-26.6851 242.419   1
  -2   2 -20 483.219 223.726   1
  -2  -2 -20 74.7552 210.096   1
   2  -2  21 1699.05 284.649   1
   2   2  21 1526.95 295.961   1
  -2   2 -21 1852.59 284.269   1
  -2  -2 -21 2039.68 311.584   1
   2  -2  22 979.627 282.313   1
   2   2  22 1468.96 301.023   1
  -2  -2 -22 1974.38 301.962   1
  -2   2 -22 1776.92 293.350   1
   2   2  23 672.415 244.194   1
   2  -2  23 194.674 243.051   1
  -2  -2 -23 369.508 227.863   1
  -2   2 -23 998.167 264.058   1
   2   2  24 1633.86 321.486   1
   2  -2  24 1557.25 303.236   1
  -2  -2 -24 1303.36 312.333   1
  -2   2 -24 2118.27 298.867   1
   2  -2  25 57.7424 266.962   1
   2   2  25 28.2589 279.981   1
  -2  -2 -25 186.594 269.901   1
  -2   2 -25 136.147 271.951   1
   2   2  26-56.4519 266.824   1
  -2  -2 -26 667.741 292.427   1
   2   2  27 451.277 307.983   1
  -2  -2 -27 532.817 303.789   1
   2   2  28 700.296 270.986   1
  -2  -2 -28 343.931 253.385   1
   2  -3 -29 513.532 311.660   1
  -2   3  29-191.538 297.274   1
   2  -3 -28 312.946 288.054   1
  -2   3  28 27.7003 282.198   1
   2  -3 -26 371.813 255.081   1
  -2   3  26 280.281 233.914   1
   2   3 -25 327.236 276.106   1
   2   3 -24 531.533 261.234   1
   2  -3 -24 425.543 263.028   1
  -2  -3  24 491.377 272.120   1
  -2   3  24-56.0298 250.500   1
   2  -3 -23 211.812 243.808   1
   2   3 -23 78.3141 252.426   1
  -2   3  23 167.121 237.842   1
  -2  -3  23 224.883 265.392   1
   2   3 -22 101.691 237.043   1
  -2  -3  22 711.921 262.051   1
   2  -3 -21 1160.21 242.024   1
  -2   3  21 926.049 241.918   1
   2  -3 -20 304.031 233.266   1
   2   3 -20 695.332 240.076   1
  -2  -3  20 331.286 238.958   1
  -2   3  20-53.5138 245.122   1
  -2   3  19 3990.37 384.356   1
   2  -3 -19 4275.18 374.160   1
   2   3 -19 3074.57 345.638   1
  -2  -3  19 3596.77 356.936   1
   2  -3 -18 3641.23 363.700   1
   2   3 -18 3874.97 339.806   1
  -2   3  18 3920.66 376.106   1
  -2  -3  18 3305.47 340.225   1
  -2   3  17 449.546 219.743   1
   2   3 -17 169.137 199.179   1
  -2  -3  17 201.203 204.301   1
   2  -3 -17 653.762 210.230   1
  -2   3  16 411.497 240.237   1
   2   3 -16 200.507 182.705   1
  -2  -3  16 402.666 205.895   1
   2  -3 -16 588.326 213.139   1
  -2   3  15-116.722 234.114   1
   2  -3 -15 21.8134 215.303   1
   2   3 -15 132.461 183.359   1
  -2  -3  15 340.021 181.128   1
  -2   3  14 13172.0 809.097   1
   2   3 -14 12656.4 785.500   1
  -2  -3  14 12765.6 790.524   1
   2  -3 -14 12676.4 799.624   1
  -2   3  13-42.8294 186.647   1
   2  -3 -13-280.328 185.962   1
   2   3 -13 66.1565 148.954   1
  -2  -3  13 192.463 166.181   1
  -2  -3  12 4653.65 350.106   1
   2   3 -12 4784.06 345.341   1
   2  -3 -11 2357.41 253.915   1
  -2  -3  11 2777.26 234.397   1
  -2   3  11 2815.88 276.258   1
  -2   3  10 5377.70 424.391   1
   2   3 -10 6564.33 398.898   1
  -2  -3  10 6018.31 398.881   1
   2  -3 -10 5919.94 416.862   1
   2   3  -9 647.964 124.825   1
  -2   3   9 997.940 167.846   1
   2  -3  -9 584.416 156.751   1
   2  -3  -8 16348.4 968.121   1
  -2   3   8 16477.7 972.184   1
  -2   3   7 14.4208 139.703   1
   2  -3  -7 188.167 134.002   1
  -2  -3   7 134.774 87.8450   1
   2   3  -7-9.15488 86.6662   1
  -2  -3   6 9873.93 553.892   1
  -2   3   6 8972.93 576.716   1
   2   3  -6 9691.77 552.457   1
   2  -3  -6 8299.96 569.739   1
   2   3  -5 137.338 81.6822   1
   2  -3  -5 100.014 132.255   1
  -2  -3   5 43.4280 92.2264   1
  -2   3   5 353.971 147.854   1
  -2  -3   4 10084.4 582.117   1
   2   3  -4 9981.44 580.773   1
  -2  -3   3 153.091 88.3438   1
   2  -3  -3 259.705 129.423   1
   2   3  -3 270.934 91.6188   1
  -2   3   3 361.581 138.762   1
   2  -3  -2 226238. 11432.4   1
  -2  -3   2 186963. 11421.0   1
  -2   3   2 217869. 11432.9   1
   2   3  -2 206231. 11421.4   1
   2  -3  -1 31585.8 1713.04   1
  -2  -3   1 30611.4 1706.36   1
  -2   3   1 29345.7 1712.46   1
   2   3  -1 30501.6 1707.21   1
   2  -3   0-94.2540 84.0608   1
  -2   3   0-23.3932 85.0865   1
  -2  -3   0 81.6165 89.9711   1
   2   3   0 60.3845 92.8041   1
   2   3   1 30769.7 1741.65   1
  -2   3  -1 30671.2 1733.71   1
   2  -3   1 32625.9 1734.10   1
  -2  -3  -1 29692.7 1740.63   1
   2   3   2 229736. 11841.7   1
  -2   3  -2 209863. 11826.8   1
  -2  -3  -2 217358. 11837.0   1
   2  -3   2 207086. 11826.3   1
  -2  -3  -3 289.059 119.161   1
   2   3   3 146.269 123.336   1
  -2   3  -3 154.242 70.0600   1
   2  -3   3 184.904 76.5606   1
  -2   3  -4 9733.09 586.522   1
   2  -3   4 10685.7 588.948   1
   2  -3   5 179.205 92.5943   1
  -2  -3  -5 330.246 130.780   1
   2   3   5 218.883 139.879   1
  -2   3  -5 80.0631 81.9670   1
   2  -3   6 8719.06 516.735   1
   2   3   6 8667.30 537.187   1
  -2   3  -6 8452.14 510.682   1
  -2  -3  -6 9005.27 533.666   1
   2   3   7 166.751 138.402   1
   2  -3   7 246.888 104.176   1
  -2  -3  -7 25.6546 126.768   1
  -2   3  -7 91.2967 95.9847   1
   2   3   8 15662.5 884.174   1
  -2  -3  -8 14084.9 872.736   1
   2  -3   9 574.761 120.781   1
   2   3   9 638.036 146.924   1
  -2  -3  -9 857.486 140.336   1
  -2   3  -9 646.796 108.541   1
   2   3  10 6118.25 428.955   1
   2  -3  10 6137.40 399.718   1
   2   3  11 2275.54 255.418   1
   2  -3  11 2552.25 221.498   1
  -2   3 -11 2789.56 220.094   1
  -2  -3 -11 2853.72 253.358   1
  -2   3 -12 5127.22 362.819   1
   2  -3  12 5407.26 378.517   1
   2  -3  13 138.056 160.636   1
   2   3  13 106.269 200.086   1
  -2   3 -13-15.7347 147.133   1
  -2  -3 -13-192.253 184.985   1
  -2   3 -14 13243.6 784.482   1
  -2  -3 -14 12870.1 804.979   1
   2   3  14 12867.9 813.926   1
   2  -3  14 12286.8 788.625   1
   2   3  15-116.788 247.797   1
   2  -3  15 277.594 174.003   1
  -2  -3 -15 190.483 210.310   1
  -2   3 -15 238.255 179.242   1
   2   3  16 121.163 229.908   1
   2  -3  16-62.8838 179.176   1
  -2   3 -16 411.292 185.108   1
  -2  -3 -16 308.682 199.832   1
   2   3  17 149.658 187.733   1
   2  -3  17 177.630 196.137   1
  -2   3 -17 270.135 186.801   1
  -2  -3 -17-92.0961 185.580   1
  -2   3 -18 4221.46 345.845   1
   2   3  18 3450.94 375.176   1
   2  -3  18 3907.56 344.852   1
  -2  -3 -18 3647.99 361.609   1
  -2   3 -19 4243.99 357.329   1
   2  -3  19 3106.77 352.148   1
  -2  -3 -19 4051.83 373.064   1
   2   3  20 215.102 227.738   1
   2  -3  20 127.222 239.194   1
  -2   3 -20 526.480 241.973   1
  -2  -3 -20-100.412 224.068   1
   2   3  21 547.964 285.328   1
  -2  -3 -21 973.181 279.013   1
   2  -3  22-162.152 235.370   1
  -2   3 -22 688.853 259.161   1
   2   3  23 671.981 284.934   1
   2  -3  23 193.962 251.828   1
  -2  -3 -23-26.3676 263.726   1
  -2   3 -23 314.831 261.894   1
   2   3  24 534.565 281.546   1
   2  -3  24 56.8245 257.797   1
  -2   3 -24 510.178 257.927   1
  -2  -3 -24 238.909 277.013   1
   2   3  26 699.215 311.022   1
  -2  -3 -26-158.934 291.757   1
  -2  -3 -27 1133.37 265.392   1
   2   3  28 110.624 294.122   1
  -2  -3 -28 940.016 328.987   1
   2   3  29-300.326 276.469   1
  -2  -3 -29 25.7493 287.089   1
   2  -4 -29 176.974 289.775   1
  -2   4  29-296.487 268.619   1
   2  -4 -28 514.798 310.628   1
  -2   4  28 82.0473 298.937   1
   2  -4 -27 1200.26 312.818   1
  -2   4  27 248.476 313.841   1
   2  -4 -26 1529.00 339.138   1
  -2   4  26 1611.06 329.465   1
   2  -4 -25 689.098 303.899   1
  -2   4  25 558.108 303.454   1
   2  -4 -24 610.307 290.348   1
   2   4 -24 596.989 256.830   1
  -2   4  24 753.939 305.316   1
   2  -4 -23 790.995 300.382   1
   2   4 -23 421.202 254.948   1
  -2  -4  23 700.472 276.187   1
  -2   4  23 528.635 294.737   1
   2   4 -22 1039.34 262.125   1
  -2   4  22 884.449 310.655   1
  -2  -4  22 1091.21 276.461   1
   2   4 -21 194.667 216.685   1
   2  -4 -21 336.474 265.709   1
  -2  -4  21 26.4900 230.492   1
  -2   4  20 673.206 288.229   1
   2  -4 -20 535.346 275.402   1
   2   4 -20 585.707 233.338   1
  -2  -4  20 535.729 244.927   1
  -2   4  19 2941.10 359.403   1
   2   4 -19 3992.68 352.305   1
   2  -4 -19 4313.38 381.244   1
  -2  -4  19 3767.43 360.514   1
  -2   4  18 181.942 232.921   1
   2  -4 -18 510.489 215.915   1
   2   4 -18 903.975 222.594   1
  -2  -4  18 417.682 214.380   1
   2   4 -17 677.212 193.944   1
  -2  -4  17 525.558 203.804   1
   2  -4 -16 8724.41 550.798   1
  -2   4  16 6602.38 541.126   1
  -2   4  15 9694.20 717.785   1
   2   4 -15 11795.2 698.609   1
  -2  -4  15 12014.0 706.528   1
   2  -4 -15 10720.0 717.803   1
  -2   4  14 1492.11 254.147   1
   2  -4 -14 1137.57 226.404   1
   2   4 -14 951.317 172.193   1
  -2  -4  14 912.955 200.434   1
  -2   4  13 8265.79 566.243   1
  -2  -4  13 7651.90 533.629   1
   2  -4 -13 9442.68 565.609   1
   2   4 -13 8091.18 528.108   1
  -2   4  12 8838.07 617.204   1
  -2  -4  12 10423.4 603.265   1
   2  -4 -12 8972.09 611.013   1
   2   4 -12 9666.44 591.792   1
  -2  -4  11 3662.46 271.311   1
   2   4 -11 3508.99 265.973   1
  -2   4  10 8848.87 553.960   1
  -2  -4  10 9634.64 535.932   1
   2   4 -10 7616.18 521.370   1
   2  -4 -10 8356.01 546.002   1
   2  -4  -9 32100.6 1836.76   1
  -2   4   9 32031.9 1841.79   1
   2  -4  -8 353.778 151.989   1
   2   4  -8 210.644 99.9804   1
  -2   4   8 164.825 161.465   1
  -2  -4   8 231.101 99.3635   1
   2  -4  -7-85.3252 144.651   1
   2   4  -7 192.809 89.8657   1
  -2   4   7 152.436 151.738   1
   2  -4  -6 25015.6 1431.16   1
  -2  -4   6 25201.8 1408.90   1
   2   4  -6 24998.9 1406.72   1
  -2   4   6 24373.7 1433.77   1
   2   4  -5 76795.9 4061.72   1
  -2  -4   5 71354.5 4061.02   1
   2  -4  -5 69433.7 4082.71   1
  -2   4   5 73317.2 4085.89   1
  -2  -4   4 42110.2 2439.44   1
   2   4  -4 45600.1 2440.82   1
   2  -4  -3 40188.8 2254.15   1
  -2   4   3 40032.2 2255.72   1
  -2  -4   3 40588.0 2238.03   1
   2   4  -3 39737.9 2236.77   1
   2   4  -2 7082.69 403.592   1
  -2   4   2 7402.02 424.215   1
  -2  -4   2 6932.61 401.562   1
   2  -4  -1 26297.4 1478.47   1
   2   4  -1 25810.8 1471.47   1
  -2  -4   1 27178.9 1471.80   1
  -2   4   1 25418.3 1479.41   1
   2   4   0 13165.6 722.209   1
  -2   4   0 11249.0 718.384   1
  -2  -4   0 12989.7 721.484   1
   2  -4   0 12863.8 718.971   1
   2   4   1 26270.7 1439.08   1
  -2   4  -1 25715.6 1426.78   1
  -2  -4  -1 23869.4 1433.20   1
   2  -4   1 25831.2 1425.82   1
   2  -4   2 5809.68 371.241   1
   2   4   2 7076.76 396.269   1
  -2   4  -2 5947.56 372.066   1
  -2  -4  -2 7443.91 394.546   1
   2   4   3 41433.5 2138.32   1
   2  -4   3 35593.4 2115.38   1
  -2  -4  -3 38521.6 2133.08   1
  -2   4  -3 38455.8 2115.17   1
   2  -4   4 46655.6 2508.82   1
   2   4   4 46349.2 2534.03   1
  -2  -4  -4 44159.3 2527.66   1
  -2   4  -4 43465.1 2507.97   1
   2  -4   5 71013.2 4042.49   1
   2   4   5 76281.8 4067.65   1
  -2   4  -5 71613.9 4040.26   1
  -2  -4  -5 75678.7 4064.62   1
   2   4   6 25587.4 1416.44   1
   2  -4   6 25240.3 1388.39   1
  -2   4  -6 24287.4 1385.50   1
  -2  -4  -6 23419.7 1408.79   1
   2  -4   7 79.1782 79.8753   1
   2   4   7 73.6678 141.178   1
  -2   4  -7-7.44127 67.2199   1
  -2  -4  -7 94.4474 128.451   1
   2   4   8 319.359 146.105   1
   2  -4   8 331.975 98.7445   1
  -2   4  -8 306.302 88.5392   1
  -2  -4  -8 505.717 145.531   1
  -2  -4  -9 29048.1 1730.59   1
   2   4   9 31677.7 1741.38   1
   2   4  10 9320.26 555.612   1
   2  -4  10 7903.88 515.244   1
  -2  -4 -10 8509.57 543.831   1
  -2   4 -10 8256.56 511.543   1
  -2   4 -11 3853.50 270.212   1
   2  -4  11 3551.66 270.647   1
  -2   4 -12 9584.07 592.308   1
   2   4  12 10022.2 638.765   1
   2  -4  12 9665.31 602.176   1
  -2  -4 -12 9477.38 627.534   1
  -2  -4 -13 8323.07 520.893   1
  -2   4 -13 7189.14 485.864   1
   2  -4  13 7690.11 500.135   1
   2   4  13 6995.82 523.690   1
   2  -4  14 944.788 185.209   1
   2   4  14 1190.96 219.389   1
  -2  -4 -14 1541.96 207.521   1
  -2   4 -14 1326.06 180.091   1
  -2  -4 -15 10871.6 690.415   1
  -2   4 -15 10168.6 665.802   1
   2  -4  15 11531.2 683.233   1
   2   4  15 10165.6 702.657   1
  -2  -4 -16 7901.33 570.491   1
   2   4  16 8686.15 593.461   1
   2  -4  17 758.916 211.065   1
  -2   4 -17 527.067 182.752   1
   2   4  18 465.626 242.401   1
   2  -4  18 389.095 202.310   1
  -2   4 -18 556.809 197.897   1
  -2  -4 -18 193.042 235.248   1
   2   4  19 3438.57 386.320   1
   2  -4  19 3745.68 348.310   1
  -2   4 -19 3455.48 332.212   1
  -2  -4 -19 3568.16 359.348   1
   2  -4  20-25.0077 220.252   1
   2   4  20 135.291 209.869   1
  -2  -4 -20 176.847 210.254   1
  -2   4 -20-47.2774 219.569   1
   2   4  21 330.255 285.312   1
   2  -4  21 285.154 237.891   1
  -2  -4 -21 333.715 271.577   1
  -2   4 -21 611.866 234.017   1
   2   4  22 1085.11 271.180   1
   2  -4  22 696.496 260.522   1
  -2   4 -22 1521.97 269.149   1
   2  -4  23 886.109 271.026   1
   2   4  23 643.413 303.746   1
  -2   4 -23 1046.59 273.901   1
  -2  -4 -23 764.018 297.766   1
   2   4  24 812.986 279.919   1
  -2  -4 -24 1084.50 273.945   1
   2   4  25 223.526 290.518   1
  -2  -4 -25 711.400 288.739   1
   2   4  26 1608.61 317.103   1
  -2  -4 -26 919.055 304.638   1
   2   4  27 607.628 280.545   1
  -2  -4 -27 234.639 290.584   1
   2   4  28 519.418 299.467   1
  -2  -4 -28 206.080 303.764   1
   2   4  29-26.8906 255.976   1
  -2  -4 -29-76.0504 276.656   1
   2  -5 -29 374.081 310.683   1
  -2   5  29-106.001 295.950   1
   2  -5 -27 413.453 278.510   1
  -2   5  27 27.2853 265.072   1
   2  -5 -26 444.188 256.823   1
  -2   5  26 633.490 269.993   1
   2  -5 -25 184.284 231.843   1
  -2   5  25 443.851 247.947   1
   2   5 -23 264.083 236.232   1
   2  -5 -23 394.815 242.905   1
  -2   5  23 333.412 240.979   1
   2  -5 -22 392.820 255.818   1
  -2   5  22 691.586 272.279   1
   2  -5 -21 467.067 272.579   1
   2   5 -21 834.009 250.287   1
  -2  -5  21 25.9421 239.771   1
  -2   5  21 274.129 274.650   1
   2   5 -20 7915.18 523.799   1
  -2   5  20 6811.73 549.596   1
  -2  -5  20 6592.64 516.457   1
   2  -5 -20 6919.62 542.182   1
  -2   5  19 454.294 277.068   1
   2  -5 -19 276.605 260.340   1
   2   5 -19 513.929 219.289   1
  -2  -5  19 333.244 224.156   1
  -2   5  18 3627.70 375.034   1
   2   5 -18 3884.40 346.231   1
  -2  -5  18 4138.94 359.114   1
   2  -5 -18 4815.56 387.456   1
   2  -5 -17 360.545 220.456   1
  -2   5  17 334.417 233.032   1
   2  -5 -16 4190.86 384.861   1
   2   5 -16 3715.28 322.577   1
  -2  -5  16 4965.99 352.620   1
  -2   5  16 3833.29 385.431   1
  -2   5  15 170.144 191.246   1
   2  -5 -15 90.9051 179.992   1
   2   5 -15 299.391 180.636   1
  -2  -5  15 206.644 182.979   1
   2  -5 -14 3775.72 378.282   1
   2   5 -14 4546.59 331.698   1
  -2   5  14 3904.63 393.596   1
  -2   5  13 1312.84 225.645   1
   2   5 -13 697.001 144.909   1
  -2  -5  13 1040.67 166.495   1
   2  -5 -13 760.248 195.670   1
  -2   5  12 325.213 193.900   1
   2  -5 -12 20.2208 174.942   1
   2   5 -12 41.6156 133.014   1
  -2  -5  12 87.6528 135.472   1
  -2   5  11 3720.46 332.537   1
   2   5 -11 3203.63 255.637   1
  -2  -5  11 3757.37 273.180   1
   2  -5 -11 3603.69 313.908   1
   2   5 -10 2753.71 223.682   1
   2  -5 -10 2795.42 275.472   1
  -2  -5  10 3299.55 232.345   1
  -2   5  10 3410.86 296.382   1
   2  -5  -9 189.445 144.196   1
  -2   5   9 240.289 153.374   1
   2  -5  -8 21817.1 1327.83   1
  -2  -5   8 23893.8 1303.31   1
   2   5  -8 22768.0 1300.51   1
  -2   5   8 22643.6 1335.13   1
   2  -5  -7 9895.41 612.368   1
  -2  -5   7 10516.9 584.356   1
  -2   5   7 8938.73 612.107   1
   2  -5  -6 3081.31 237.047   1
  -2  -5   6 2988.87 198.018   1
   2   5  -6 2883.19 200.719   1
  -2   5   6 2760.31 244.236   1
   2   5  -5 2202.74 170.982   1
  -2  -5   5 2515.86 173.324   1
  -2   5   5 3083.90 227.410   1
   2  -5  -5 2798.97 218.241   1
  -2   5   4 8972.69 534.302   1
  -2  -5   4 8735.12 501.461   1
   2   5  -4 8609.70 500.672   1
   2  -5  -4 8154.45 526.947   1
  -2  -5   3 14409.7 773.956   1
   2   5  -3 12861.3 772.156   1
   2  -5  -2 575.334 109.100   1
  -2   5   2 772.729 115.696   1
  -2  -5   2 409.766 79.7211   1
   2   5  -2 534.365 80.2279   1
   2   5  -1 17849.0 1003.38   1
  -2  -5   1 17250.0 1001.32   1
  -2   5   1 17827.6 1011.62   1
   2  -5  -1 17861.7 1009.44   1
  -2   5   0 77.5745 75.9280   1
   2  -5   0 95.0879 78.2011   1
  -2  -5   0 107.570 80.1347   1
   2   5   0 22.6125 95.6321   1
  -2   5  -1 17218.0 967.887   1
   2   5   1 17012.3 980.144   1
   2  -5   1 17359.7 967.624   1
  -2  -5  -1 16621.3 976.840   1
   2   5   2 579.986 122.734   1
   2  -5   2 568.144 74.1022   1
  -2   5  -2 403.909 73.9581   1
  -2  -5  -2 488.403 116.128   1
  -2   5  -3 13958.1 788.713   1
   2  -5   3 13908.7 788.879   1
   2   5   4 8973.67 546.501   1
  -2   5  -4 8867.12 510.882   1
  -2  -5  -4 9038.53 542.415   1
  -2  -5  -5 3132.80 227.402   1
  -2   5  -5 2921.77 179.742   1
   2  -5   5 2667.84 183.542   1
   2   5   5 2517.24 226.784   1
   2  -5   6 2772.07 180.436   1
   2   5   6 3078.21 246.762   1
  -2   5  -6 2423.69 175.682   1
  -2  -5  -6 2606.41 228.723   1
   2  -5   7 9613.58 580.911   1
   2   5   7 9940.27 620.276   1
  -2   5  -7 10600.9 579.343   1
  -2  -5  -7 9318.19 609.098   1
   2   5   8 23181.4 1270.14   1
   2  -5   8 21312.2 1230.72   1
  -2  -5  -8 21912.7 1259.63   1
  -2   5  -8 21303.2 1228.04   1
   2   5   9-179.205 180.423   1
   2  -5   9-67.0779 90.7516   1
   2   5  10 2807.88 278.669   1
  -2  -5 -10 2575.40 263.474   1
   2  -5  11 3177.30 247.555   1
  -2  -5 -11 2898.81 292.868   1
   2   5  11 3203.16 303.919   1
  -2   5 -11 3422.54 244.758   1
   2   5  12 300.466 187.316   1
   2  -5  12 157.259 139.948   1
  -2   5 -12 50.8118 123.402   1
  -2  -5 -12 348.925 179.057   1
   2  -5  13 621.481 152.070   1
   2   5  13 1218.42 219.613   1
  -2  -5 -13 1098.17 188.470   1
  -2   5 -13 770.938 153.077   1
  -2  -5 -14 4515.82 388.916   1
  -2   5 -14 4908.89 349.153   1
   2  -5  14 4866.35 354.366   1
   2   5  14 4423.73 398.536   1
   2   5  15 246.450 230.588   1
   2  -5  15 237.424 179.620   1
  -2  -5 -15-109.177 210.696   1
  -2   5 -15 188.127 167.537   1
  -2   5 -16 4949.95 356.813   1
  -2  -5 -16 4663.44 379.194   1
   2   5  16 4211.52 380.114   1
   2  -5  16 4132.59 362.418   1
   2   5  17 847.548 267.666   1
  -2  -5 -17-23.6901 232.663   1
   2   5  18 3219.24 360.438   1
  -2   5 -18 4823.37 351.440   1
  -2  -5 -18 4367.21 359.774   1
   2  -5  18 3846.97 353.722   1
   2  -5  19 771.651 211.216   1
   2   5  19 1016.77 288.718   1
  -2   5 -19 883.798 228.030   1
  -2  -5 -19 374.832 269.141   1
  -2   5 -20 7424.70 512.462   1
  -2  -5 -20 6733.22 520.367   1
   2   5  20 7135.31 541.416   1
   2  -5  20 6785.28 517.203   1
   2  -5  21 663.785 242.049   1
   2   5  21 193.306 279.014   1
  -2  -5 -21 232.038 264.575   1
  -2   5 -21 169.294 234.353   1
  -2  -5 -22 1146.94 274.811   1
   2   5  23 558.786 305.477   1
  -2  -5 -23 867.678 296.226   1
   2   5  25 694.097 297.026   1
  -2  -5 -25 52.3508 285.382   1
   2   5  26 879.946 292.200   1
  -2  -5 -26 1301.16 293.652   1
   2   5  27 327.831 301.832   1
  -2  -5 -27 128.856 306.533   1
   2   5  29-52.9455 286.170   1
  -2  -5 -29 399.170 315.180   1
   2  -6 -28-75.2677 231.942   1
  -2   6  28 26.5511 241.445   1
   2  -6 -27 1098.44 264.966   1
  -2   6  27 431.678 240.125   1
   2  -6 -26-155.332 264.245   1
  -2   6  26 518.640 255.415   1
  -2   6  25 468.377 265.793   1
   2  -6 -24 394.581 263.046   1
   2  -6 -23 2416.72 316.473   1
  -2   6  23 2440.24 317.380   1
   2  -6 -22 2121.67 276.631   1
  -2   6  22 2048.85 281.770   1
   2  -6 -21 910.751 266.353   1
   2   6 -21 510.006 215.480   1
  -2  -6  21 534.317 241.751   1
   2   6 -20 417.043 231.837   1
  -2  -6  20 509.844 238.932   1
  -2   6  19 1077.71 299.262   1
   2   6 -19 682.049 211.579   1
  -2  -6  19 1061.11 234.267   1
   2  -6 -19 684.037 280.962   1
  -2   6  18 1487.80 287.817   1
   2   6 -18 1580.16 231.180   1
  -2  -6  18 1678.90 242.458   1
   2  -6 -18 1464.44 273.334   1
  -2   6  17 104.256 224.251   1
   2   6 -17 762.242 189.242   1
  -2  -6  17-225.509 189.422   1
   2  -6 -17 608.641 216.166   1
   2   6 -16 1698.40 224.470   1
  -2  -6  16 1437.01 220.139   1
  -2   6  15 99.1040 195.842   1
   2   6 -15 237.233 162.337   1
  -2  -6  15 177.543 166.316   1
   2  -6 -15 578.942 195.457   1
  -2   6  14 264.554 240.437   1
   2   6 -14 452.267 150.124   1
  -2  -6  14 490.469 163.779   1
   2  -6 -14 493.627 230.613   1
  -2   6  13 92.8842 203.989   1
   2  -6 -13-129.942 181.262   1
   2   6 -13 85.5293 144.058   1
  -2  -6  13 149.176 148.694   1
   2  -6 -12 2559.71 275.517   1
   2   6 -12 2768.68 224.171   1
  -2  -6  12 2661.61 230.510   1
  -2   6  12 2745.46 293.883   1
  -2   6  11 299.051 195.036   1
   2  -6 -11 238.909 189.494   1
   2   6 -11 370.551 114.893   1
  -2  -6  11 300.294 124.701   1
   2  -6  -9 663.552 167.973   1
   2   6  -9 633.480 103.827   1
  -2  -6   9 635.436 108.724   1
  -2   6   9 365.825 172.371   1
   2   6  -8 4139.83 255.023   1
  -2   6   8 4059.19 311.643   1
  -2  -6   8 3816.97 254.797   1
   2  -6  -8 3324.06 296.399   1
  -2   6   7 2131.78 208.691   1
   2  -6  -7 1703.47 201.321   1
  -2  -6   7 2430.04 165.716   1
   2   6  -7 2177.92 161.776   1
  -2  -6   6 85517.3 4553.56   1
  -2   6   6 80777.8 4588.42   1
   2  -6  -6 77874.6 4583.04   1
   2   6  -6 80985.9 4551.85   1
   2   6  -5 2790.48 175.211   1
  -2  -6   5 2406.61 175.999   1
   2  -6  -5 2225.33 222.405   1
   2  -6  -4 33093.8 1895.07   1
   2   6  -4 33407.0 1868.78   1
  -2  -6   4 33223.3 1867.84   1
  -2   6   4 34609.7 1900.26   1
   2   6  -3 5131.29 314.979   1
  -2  -6   3 5474.61 315.715   1
   2  -6  -3 5477.25 345.909   1
  -2   6   3 4580.27 345.722   1
   2   6  -2 9589.82 564.667   1
  -2  -6   2 9862.66 563.133   1
  -2   6   1 425.864 114.000   1
   2   6  -1 335.164 88.8038   1
  -2  -6   1 274.990 79.3767   1
   2  -6  -1 473.243 111.840   1
   2   6   0 20930.4 1172.54   1
   2  -6   0 22134.4 1171.01   1
  -2   6   0 18578.1 1168.92   1
  -2  -6   0 20953.4 1169.41   1
   2   6   1 271.131 107.126   1
  -2  -6  -1 614.916 104.523   1
  -2   6  -1 413.922 85.7976   1
   2  -6   1 322.031 79.7861   1
  -2   6  -2 9484.45 547.194   1
   2   6   3 5591.51 360.308   1
   2  -6   3 5529.14 323.463   1
  -2  -6  -3 5009.60 352.476   1
  -2   6  -3 5580.00 324.168   1
   2  -6   4 32466.9 1810.45   1
  -2  -6  -4 31584.0 1839.38   1
   2   6   4 33656.8 1846.33   1
   2  -6   5 2781.13 172.659   1
   2   6   5 2278.04 230.805   1
  -2   6  -5 2765.95 171.215   1
  -2  -6  -5 2569.39 227.852   1
  -2  -6  -6 85278.3 4437.61   1
  -2   6  -6 78791.2 4397.92   1
   2  -6   6 77399.0 4399.17   1
   2   6   6 81607.6 4441.21   1
   2   6   7 2403.89 218.232   1
  -2  -6  -7 2168.73 202.618   1
  -2   6  -7 1909.42 152.827   1
   2  -6   7 2589.46 159.355   1
   2   6   8 3891.06 284.315   1
   2  -6   8 3381.57 233.308   1
   2   6   9 563.606 165.064   1
   2  -6   9 442.696 99.5943   1
  -2   6  -9 504.025 99.1239   1
  -2  -6  -9 464.937 149.335   1
  -2   6 -10 10148.6 617.180   1
   2  -6  10 10836.2 625.223   1
  -2  -6 -11 362.182 185.376   1
   2   6  11 526.340 205.287   1
   2   6  12 2216.65 265.991   1
   2  -6  12 2654.63 223.382   1
  -2   6 -12 2371.79 205.177   1
  -2  -6 -12 2643.17 264.370   1
   2  -6  13 57.4673 141.504   1
   2   6  13-69.4829 208.625   1
  -2  -6 -13 105.255 186.363   1
  -2   6 -13 121.378 120.034   1
   2   6  14 649.967 246.978   1
   2  -6  14 667.359 172.410   1
  -2   6 -14 624.273 157.621   1
  -2  -6 -14 479.246 233.002   1
   2  -6  15 17.3701 167.858   1
   2   6  15 24.8359 195.128   1
  -2  -6 -15 293.380 185.093   1
  -2   6 -15-162.540 162.311   1
   2  -6  16 1126.90 212.200   1
  -2   6 -16 1272.20 206.061   1
   2  -6  17 503.005 199.763   1
   2   6  17 129.808 182.640   1
  -2  -6 -17-216.971 169.609   1
  -2   6 -17 95.0500 174.581   1
   2   6  18 1851.28 322.147   1
  -2  -6 -18 2267.30 317.743   1
   2   6  19 593.382 234.497   1
   2  -6  19 474.902 209.070   1
  -2  -6 -19 830.975 231.209   1
   2  -6  20 263.420 227.202   1
  -2   6 -20 588.387 225.883   1
   2   6  21 249.240 250.165   1
  -2  -6 -21 103.394 234.732   1
  -2   6 -21 736.773 232.894   1
   2   6  22 2005.57 343.276   1
  -2  -6 -22 2320.53 333.083   1
   2   6  23 2564.64 350.539   1
  -2  -6 -23 2911.88 348.594   1
   2   6  24 250.238 284.707   1
  -2  -6 -24-157.300 280.343   1
   2   6  25 330.900 280.005   1
  -2  -6 -25 675.636 295.096   1
   2   6  26 245.188 281.294   1
  -2  -6 -26 180.427 275.387   1
   2   6  27 1080.16 308.278   1
  -2  -6 -27 814.881 312.064   1
   2   6  28-106.389 271.046   1
  -2  -6 -28-300.543 273.108   1
  -2   7  28-157.025 225.779   1
   2  -7 -28-49.4427 236.404   1
  -2   7  26 378.435 268.034   1
   2  -7 -25 181.617 264.349   1
  -2   7  24 440.920 273.585   1
   2  -7 -24 471.006 279.488   1
  -2   7  23-27.6599 239.823   1
   2  -7 -23 78.5559 236.976   1
  -2   7  22 636.426 226.540   1
   2  -7 -22 942.452 221.638   1
  -2   7  21 1625.50 301.365   1
   2  -7 -21 1772.28 297.749   1
   2  -7 -20 3815.31 390.138   1
   2   7 -20 4416.86 360.575   1
  -2   7  20 3756.15 400.061   1
  -2  -7  20 3684.20 354.520   1
   2  -7 -19 969.275 294.940   1
  -2  -7  19 953.121 240.471   1
  -2   7  19 705.550 299.395   1
   2   7 -19 1127.56 225.404   1
  -2   7  18 1931.74 293.654   1
   2  -7 -18 1880.15 270.105   1
   2  -7 -17 2883.81 328.525   1
  -2  -7  17 2557.06 276.754   1
  -2   7  17 3141.15 350.715   1
   2   7 -17 3156.21 276.533   1
   2  -7 -16 2606.63 312.405   1
  -2  -7  16 2192.77 237.805   1
   2   7 -16 2182.91 233.180   1
  -2  -7  15 1203.37 183.044   1
   2   7 -15 1391.37 185.655   1
   2  -7 -14 320.782 229.345   1
  -2  -7  14 437.052 156.866   1
   2   7 -14 174.546 144.092   1
  -2   7  14 220.779 239.076   1
   2   7 -13 5940.28 390.762   1
  -2   7  13 5233.92 456.924   1
   2  -7 -13 6365.84 452.784   1
  -2  -7  13 5887.99 397.205   1
   2  -7 -12 427.911 180.151   1
  -2  -7  12 441.718 133.826   1
  -2   7  12 367.294 187.102   1
   2   7 -12 268.997 114.047   1
   2  -7 -11 8973.84 568.366   1
  -2   7  11 8044.53 567.979   1
   2  -7 -10 1471.50 211.193   1
   2   7 -10 2074.49 158.895   1
  -2  -7  10 1814.79 161.003   1
  -2   7  10 1242.80 219.133   1
   2   7  -9 4889.99 300.523   1
  -2  -7   9 4491.33 299.731   1
  -2  -7   8 51057.3 2781.22   1
   2  -7  -8 49830.0 2823.01   1
   2   7  -8 48480.2 2780.31   1
  -2   7   8 50803.2 2831.05   1
  -2   7   7 18515.7 1005.37   1
   2   7  -7 16037.6 944.994   1
  -2  -7   7 16792.8 946.363   1
   2  -7  -7 17073.5 992.405   1
  -2   7   6 3002.16 267.143   1
   2  -7  -6 3379.24 268.971   1
  -2  -7   6 3212.91 205.184   1
   2   7  -6 3259.56 205.440   1
  -2  -7   5 435.712 68.7413   1
  -2   7   5 397.852 143.291   1
   2   7  -5 572.650 78.0272   1
   2  -7  -5 458.179 131.970   1
   2   7  -4 45542.1 2584.08   1
  -2  -7   4 47009.8 2583.73   1
   2  -7  -4 45985.2 2614.68   1
  -2   7   4 47873.5 2619.52   1
   2   7  -3 14075.5 772.474   1
   2  -7  -3 13030.9 796.192   1
  -2   7   3 14117.8 800.675   1
  -2  -7   3 13028.1 771.110   1
  -2  -7   2 150.400 73.3339   1
   2   7  -2 243.305 83.8584   1
   2   7  -1 18314.8 1030.10   1
  -2   7   1 18619.6 1038.62   1
   2  -7  -1 18029.0 1034.19   1
  -2  -7   1 17397.7 1026.31   1
   2  -7   0 48.9804 87.1697   1
  -2   7   0 69.1389 93.7107   1
   2   7   0 9.00089 84.3858   1
  -2  -7  -1 17292.6 1003.70   1
   2   7   1 17375.6 1006.60   1
   2  -7   1 16928.9 991.733   1
  -2   7  -1 18160.0 993.547   1
   2   7   2 225.464 112.898   1
   2  -7   2 49.7988 70.3052   1
  -2  -7  -2 62.9263 105.254   1
   2   7   3 14864.3 852.084   1
   2  -7   3 14235.8 816.716   1
  -2   7  -3 14682.5 817.867   1
  -2  -7  -3 14214.5 845.913   1
   2  -7   4 45933.9 2571.26   1
  -2   7  -4 46923.2 2570.90   1
  -2  -7  -4 45420.5 2604.50   1
   2   7   4 46371.6 2611.36   1
   2  -7   5 593.305 60.0078   1
   2   7   5 239.379 141.721   1
  -2   7  -5 557.966 58.2573   1
  -2  -7  -5 271.193 129.608   1
   2  -7   6 3348.78 196.476   1
   2   7   6 3072.46 264.624   1
  -2  -7  -6 3280.30 260.861   1
  -2   7  -6 3161.66 195.582   1
   2  -7   7 16524.7 937.952   1
   2   7   7 17283.7 995.400   1
  -2  -7  -8 52234.6 2985.58   1
   2   7   8 54415.8 2994.34   1
   2  -7   8 52916.3 2943.05   1
  -2   7  -8 52695.9 2940.53   1
   2  -7   9 5844.92 302.906   1
  -2   7  -9 3942.35 291.003   1
   2   7  10 1621.45 234.361   1
  -2  -7 -10 1617.59 224.454   1
  -2   7 -10 2278.90 156.465   1
   2  -7  10 1751.40 158.344   1
  -2  -7 -11 10221.8 606.852   1
  -2   7 -11 8546.44 550.408   1
   2   7  11 8541.44 606.174   1
   2  -7  11 9694.44 552.714   1
   2   7  12 481.039 228.261   1
  -2  -7 -12 1134.39 221.425   1
  -2  -7 -13 5559.45 420.672   1
  -2   7 -13 5641.26 362.891   1
   2   7  13 4622.65 422.441   1
   2  -7  13 5419.78 368.258   1
   2  -7  14 205.058 139.810   1
   2   7  14 223.975 246.753   1
  -2   7 -14 427.252 139.475   1
  -2  -7 -14 572.707 228.882   1
   2  -7  15 1644.21 203.410   1
  -2   7 -15 1629.80 199.363   1
   2   7  16 2014.02 312.041   1
   2  -7  16 2352.01 247.392   1
  -2  -7 -16 2593.32 309.562   1
  -2   7 -16 2519.75 241.955   1
   2   7  17 3308.57 351.070   1
   2  -7  17 2619.48 268.138   1
  -2  -7 -17 2689.72 326.860   1
  -2   7 -17 2606.18 254.524   1
   2  -7  18 1800.73 247.944   1
   2   7  18 1523.63 276.875   1
  -2  -7 -18 1900.43 268.402   1
  -2   7 -18 1295.36 223.862   1
   2   7  19 815.098 293.652   1
   2  -7  19 1137.07 235.510   1
  -2  -7 -19 481.810 294.250   1
  -2   7 -19 805.836 218.456   1
   2   7  20 3802.82 377.857   1
  -2   7 -20 3751.73 333.811   1
  -2  -7 -20 3801.03 368.799   1
   2   7  21 1776.02 321.930   1
  -2  -7 -21 1475.80 303.390   1
   2   7  22 1030.09 313.368   1
  -2  -7 -22 1514.35 315.239   1
   2   7  23-27.7966 263.427   1
  -2  -7 -23 26.1512 243.981   1
   2   7  24 524.682 308.429   1
  -2  -7 -24 208.251 290.358   1
  -2  -7 -25-25.7761 221.125   1
   2   7  26 323.720 301.690   1
   2   7  28 78.6408 299.833   1
  -2  -7 -28 394.702 309.466   1
   2  -8 -27 223.976 244.016   1
  -2   8  27-210.486 240.398   1
   2  -8 -26 126.751 249.112   1
  -2   8  26 26.7492 245.596   1
   2  -8 -25-25.7213 243.866   1
  -2   8  25 298.434 250.909   1
   2  -8 -24 702.200 235.634   1
  -2   8  24 931.558 254.887   1
   2  -8 -23 156.554 220.197   1
  -2   8  23-220.486 235.159   1
   2  -8 -21 287.059 277.770   1
  -2   8  21 55.1912 285.912   1
   2  -8 -20 415.629 288.326   1
  -2   8  20-82.4344 297.031   1
  -2   8  18 7798.07 571.503   1
   2   8 -18 7807.30 521.733   1
   2  -8 -18 6825.53 547.216   1
  -2  -8  18 8395.36 529.354   1
   2  -8 -17 199.350 261.051   1
  -2   8  17 1228.77 299.481   1
   2   8 -17 888.728 190.490   1
  -2  -8  17 418.182 184.451   1
  -2   8  16 1731.98 270.321   1
   2  -8 -16 1346.80 246.430   1
  -2  -8  16 1619.82 214.626   1
   2   8 -16 2013.43 214.125   1
   2  -8 -15 215.815 239.963   1
   2   8 -15 188.989 140.858   1
  -2  -8  15-60.9229 149.420   1
  -2   8  15 51.3447 250.212   1
   2  -8 -14 303.882 182.833   1
   2   8 -14 274.929 132.525   1
  -2  -8  14 273.391 138.596   1
  -2   8  14-100.141 191.278   1
   2  -8 -13 113.516 220.390   1
  -2  -8  13 131.942 125.034   1
  -2   8  13 340.666 245.922   1
   2   8 -13 23.3618 120.657   1
   2  -8 -12 4722.67 406.188   1
  -2   8  12 5233.80 426.330   1
   2  -8 -11 1332.90 228.299   1
   2   8 -11 1253.98 140.834   1
  -2  -8  11 1344.86 144.568   1
  -2   8  11 1317.47 252.542   1
  -2   8  10 2790.24 303.796   1
   2  -8 -10 2475.31 278.081   1
   2   8 -10 2889.49 192.498   1
  -2  -8  10 2499.19 188.991   1
  -2   8   9 103.882 190.770   1
   2   8  -9 418.143 81.1343   1
  -2  -8   9 297.100 80.9116   1
   2  -8  -9 406.743 190.464   1
   2   8  -8 6639.89 384.113   1
  -2  -8   8 6702.56 384.669   1
   2  -8  -8 5920.10 444.190   1
  -2   8   8 5840.40 450.399   1
   2   8  -7 5782.63 333.328   1
  -2  -8   7 5454.04 331.027   1
   2  -8  -7 5788.96 397.050   1
  -2   8   7 5458.09 404.852   1
  -2   8   6 9023.82 569.269   1
   2   8  -6 8496.76 504.195   1
  -2  -8   6 9059.30 503.828   1
   2  -8  -6 8733.02 560.671   1
   2  -8  -5 469.802 139.293   1
  -2   8   5 81.0099 131.385   1
  -2  -8   5 292.459 56.8945   1
   2   8  -5 255.737 61.3911   1
   2   8  -4 2294.29 167.955   1
   2  -8  -4 2413.74 217.890   1
  -2   8   4 2777.27 234.467   1
  -2  -8   4 2720.12 167.820   1
   2   8  -3 845.651 102.281   1
  -2  -8   3 1063.09 100.401   1
   2  -8  -2 2804.30 222.347   1
  -2  -8   2 2695.72 192.537   1
  -2   8   2 2579.20 224.626   1
   2   8  -2 3275.82 200.093   1
   2   8  -1 3220.76 222.028   1
  -2  -8   1 3169.26 220.395   1
   2  -8   0 1937.61 156.339   1
  -2   8   0 1778.52 159.202   1
  -2  -8   0 1606.97 151.899   1
  -2   8  -1 2818.55 200.363   1
   2  -8   1 2759.90 197.923   1
  -2  -8  -2 3031.40 223.786   1
  -2   8  -2 3002.15 200.792   1
   2  -8   2 2959.21 199.056   1
   2   8   2 2965.72 229.622   1
  -2   8  -3 908.136 86.5537   1
   2  -8   3 769.176 85.7859   1
   2  -8   4 2647.88 166.807   1
  -2  -8  -4 2720.08 222.347   1
  -2   8  -4 2755.12 167.364   1
   2   8   4 2764.23 233.275   1
   2   8   5 158.944 139.583   1
  -2  -8  -5 186.346 124.979   1
   2   8   6 9369.06 596.752   1
   2   8   7 5585.78 410.432   1
  -2  -8  -7 6065.50 404.086   1
   2   8   8 6845.25 452.961   1
   2  -8   8 6034.74 364.876   1
  -2  -8  -8 7282.47 448.176   1
  -2   8  -8 6536.35 365.807   1
  -2   8  -9 161.733 66.0133   1
  -2  -8  -9 557.509 181.290   1
   2   8   9 411.044 186.108   1
   2  -8   9 307.964 68.6284   1
  -2  -8 -10 2932.53 285.642   1
   2   8  10 2990.52 297.716   1
  -2   8 -10 2914.68 191.140   1
   2  -8  10 2614.06 193.632   1
  -2  -8 -11 1837.31 225.772   1
  -2   8 -11 1541.65 139.895   1
   2   8  11 1406.63 240.219   1
   2  -8  11 1586.76 145.497   1
  -2  -8 -12 5483.91 409.218   1
  -2   8 -12 4978.07 321.778   1
   2   8  12 5100.03 421.320   1
   2  -8  12 4666.03 326.493   1
  -2  -8 -13 21.8300 178.558   1
   2   8  13 148.077 200.054   1
  -2  -8 -14-45.5798 223.547   1
  -2   8 -14 378.368 128.728   1
   2   8  14-50.2105 243.094   1
   2  -8  14 450.760 137.172   1
  -2   8 -15 191.955 134.022   1
  -2  -8 -15 188.966 225.082   1
   2   8  15 25.6517 235.718   1
   2  -8  15 261.463 140.755   1
  -2   8 -16 1733.54 190.004   1
  -2  -8 -16 1236.27 247.510   1
   2   8  16 1515.58 263.482   1
   2  -8  16 1673.46 205.632   1
  -2   8 -17 617.000 184.098   1
  -2  -8 -17 791.390 258.275   1
   2  -8  17 477.022 170.783   1
   2   8  17 212.626 276.310   1
   2   8  18 6598.15 555.206   1
   2  -8  18 7203.03 505.745   1
  -2   8 -18 7716.22 507.043   1
  -2  -8 -18 8146.55 556.060   1
  -2   8 -19 295.763 194.419   1
   2   8  20 497.751 290.113   1
  -2  -8 -20 206.197 276.264   1
   2   8  21 389.087 258.665   1
  -2  -8 -21 233.799 244.599   1
   2   8  23-497.879 292.195   1
  -2  -8 -23 338.716 297.745   1
   2   8  24 741.256 245.836   1
  -2  -8 -24 103.447 225.917   1
   2   8  25 732.814 316.776   1
  -2  -8 -25 25.5513 284.552   1
   2   8  26 240.491 296.756   1
  -2  -8 -26 277.567 283.401   1
   2   8  27 368.499 268.248   1
   2  -9 -27 294.415 246.665   1
  -2   9  27 77.8192 257.686   1
   2  -9 -25 1426.79 286.935   1
  -2   9  25 833.372 288.941   1
   2  -9 -23 778.917 298.963   1
  -2   9  23 548.894 300.776   1
   2  -9 -22 652.033 301.185   1
  -2   9  22-55.1941 295.068   1
   2  -9 -21 1071.07 289.879   1
  -2   9  21 912.472 312.100   1
   2  -9 -20 286.524 246.493   1
  -2   9  20 55.1251 250.221   1
   2  -9 -19 206.450 244.136   1
  -2   9  19 54.9449 254.663   1
   2  -9 -18 537.342 274.490   1
   2   9 -18 623.218 181.757   1
  -2   9  18 817.455 314.304   1
   2  -9 -17 856.146 222.560   1
   2   9 -17 854.204 167.483   1
  -2  -9  17 506.390 166.731   1
  -2   9  17 728.677 249.843   1
   2  -9 -16 272.948 250.893   1
   2   9 -16 371.588 150.750   1
  -2  -9  16 43.9316 143.336   1
  -2   9  16-53.2022 268.420   1
  -2   9  15 3708.59 345.588   1
  -2  -9  15 3402.28 280.865   1
   2   9 -15 3869.62 279.315   1
   2  -9 -15 3702.00 343.675   1
  -2   9  13 3333.94 341.543   1
   2  -9 -13 3250.06 324.096   1
  -2  -9  13 3093.80 231.739   1
   2   9 -13 3114.98 232.707   1
   2  -9 -12 721.159 208.198   1
   2   9 -12 583.048 106.860   1
  -2  -9  12 368.208 104.343   1
  -2   9  12 410.740 200.026   1
  -2   9  11 700.668 204.159   1
   2   9 -11 948.052 108.065   1
   2  -9 -11 914.769 199.377   1
  -2  -9  11 866.272 109.794   1
   2   9 -10 5941.18 342.373   1
   2  -9 -10 5156.17 418.456   1
  -2  -9  10 5543.36 341.400   1
  -2   9  10 5958.13 432.838   1
  -2   9   9 883.473 228.544   1
   2   9  -9 1205.15 92.4141   1
  -2  -9   9 823.764 87.4967   1
   2  -9  -9 923.747 223.041   1
  -2  -9   8 13023.9 735.274   1
   2   9  -8 13150.8 736.582   1
  -2   9   7 29831.6 1622.34   1
   2   9  -7 28807.4 1547.17   1
   2  -9  -7 27616.5 1608.87   1
  -2  -9   7 26778.6 1545.52   1
   2   9  -6 1065.07 83.9385   1
  -2  -9   6 1150.56 80.4735   1
   2   9  -5 6486.30 391.244   1
  -2  -9   5 7209.02 391.462   1
  -2   9   5 6523.46 455.992   1
   2  -9  -5 6215.10 450.206   1
   2  -9  -4 17055.1 959.995   1
  -2  -9   4 16003.2 912.911   1
  -2   9   4 17875.3 964.240   1
   2   9  -4 15622.8 915.003   1
   2  -9  -3 19273.4 1012.65   1
   2   9  -3 18279.8 979.098   1
   2  -9  -2 24586.5 1394.90   1
  -2  -9   2 24833.7 1375.84   1
  -2   9   2 24185.0 1399.90   1
   2   9  -2 23879.4 1378.28   1
   2  -9  -1 4451.90 287.175   1
  -2  -9   1 4108.38 271.413   1
  -2   9   1 4503.95 295.217   1
   2   9  -1 3748.69 273.916   1
   2  -9   0-38.8053 98.0180   1
  -2   9   0 20.5604 104.268   1
  -2  -9  -1 3971.39 278.484   1
  -2   9  -1 3926.61 268.421   1
   2   9   1 4060.37 284.069   1
   2  -9   1 4081.63 264.870   1
  -2  -9  -2 22622.6 1335.26   1
  -2   9  -2 23830.1 1319.52   1
   2   9   2 22817.2 1341.62   1
   2  -9   2 23660.7 1317.30   1
   2  -9   3 19673.5 1094.82   1
  -2  -9  -3 19674.3 1130.81   1
  -2   9  -3 19185.2 1095.06   1
   2  -9   4 16411.1 926.396   1
  -2   9  -4 16587.6 926.354   1
   2   9   4 17510.1 983.272   1
  -2  -9  -5 7477.02 474.696   1
   2   9   5 7162.98 482.205   1
  -2  -9  -6 1530.79 181.503   1
   2   9   6 1012.28 188.976   1
   2   9   7 29533.5 1674.59   1
  -2  -9  -7 28293.4 1664.70   1
   2   9   9 1159.81 207.975   1
  -2  -9  -9 1471.65 211.196   1
  -2  -9 -10 5786.65 421.567   1
   2   9  10 5490.15 437.637   1
   2   9  11 1148.61 261.643   1
  -2   9 -11 876.828 93.7204   1
   2  -9  11 966.780 94.0781   1
  -2  -9 -11 740.966 231.634   1
   2   9  12 784.703 229.965   1
  -2  -9 -12 606.943 192.437   1
  -2   9 -12 599.342 95.7766   1
   2  -9  12 335.597 93.4024   1
  -2  -9 -13 3486.07 320.276   1
  -2   9 -13 2828.44 214.036   1
   2  -9  13 3020.01 218.883   1
   2   9  13 2745.96 313.453   1
  -2   9 -14 3707.49 281.704   1
   2  -9  14 4437.45 283.401   1
  -2  -9 -15 3833.14 357.836   1
  -2   9 -15 3900.88 271.930   1
   2  -9  15 3401.25 275.244   1
   2   9  15 3718.55 372.788   1
  -2  -9 -16 123.090 201.742   1
   2   9  16 476.326 232.221   1
  -2   9 -16 214.198 139.514   1
   2  -9  16 223.376 141.678   1
  -2  -9 -17 1105.07 277.904   1
   2   9  17 698.715 282.672   1
  -2   9 -17 419.857 158.984   1
   2  -9  17 907.748 174.344   1
  -2  -9 -18 1272.08 300.023   1
   2   9  18 1147.68 308.504   1
  -2  -9 -19 51.4061 221.706   1
   2   9  19 82.8158 230.387   1
  -2  -9 -20 413.896 253.771   1
   2   9  20 471.793 275.981   1
  -2  -9 -21 1172.00 307.912   1
   2   9  21 806.165 315.662   1
  -2  -9 -22 182.250 260.056   1
   2   9  22 748.226 299.344   1
  -2  -9 -23 518.535 259.004   1
   2   9  23 358.063 265.575   1
  -2  -9 -25 657.980 284.442   1
   2   9  25 910.984 285.768   1
  -2  -9 -27 415.310 307.447   1
   2   9  27 207.878 313.180   1
   2 -10 -26 667.294 315.398   1
  -2  10  26 26.1037 306.939   1
   2 -10 -25 100.834 298.637   1
  -2  10  25 398.979 309.243   1
   2 -10 -24 715.997 310.650   1
  -2  10  24 1052.94 332.386   1
   2 -10 -23 2381.65 346.709   1
  -2  10  23 1693.16 349.703   1
   2 -10 -22-130.027 232.487   1
  -2  10  22 192.547 258.952   1
   2 -10 -20 1252.41 301.515   1
  -2  10  20 745.709 306.503   1
   2 -10 -19 390.333 267.760   1
  -2  10  19 358.203 305.859   1
   2 -10 -18 180.351 221.451   1
  -2  10  18 329.362 239.619   1
   2 -10 -17 76.5807 268.202   1
  -2  10  17-27.2641 286.966   1
   2 -10 -16 2611.49 282.394   1
  -2  10  16 2369.85 292.139   1
   2  10 -16 2311.95 208.595   1
   2 -10 -15-24.7054 251.057   1
   2  10 -15 20.0597 110.547   1
  -2 -10  15 61.1128 110.418   1
  -2  10  15-79.5199 271.928   1
   2 -10 -14 242.491 230.818   1
  -2 -10  14 76.5895 98.7047   1
  -2  10  14-208.159 238.864   1
   2  10 -14-41.8173 99.4012   1
  -2 -10  13 211.510 87.8009   1
   2  10 -13-13.5515 84.6596   1
  -2 -10  12 3228.41 198.957   1
   2 -10 -12 2814.97 303.982   1
  -2  10  12 3394.10 328.939   1
   2  10 -12 2922.13 198.128   1
   2 -10 -11 581.747 213.714   1
  -2  10  11 384.573 209.003   1
   2 -10 -10 4278.11 355.571   1
  -2  10  10 4155.42 354.758   1
  -2  10   9 625.170 213.471   1
  -2  10   8 85.4078 204.128   1
   2 -10  -8-39.7148 183.147   1
   2 -10  -6 8210.25 540.467   1
   2  10  -5 3039.48 181.165   1
  -2  10   5 2899.34 265.726   1
   2 -10  -5 2487.15 264.593   1
   2  10  -4 5258.32 328.429   1
  -2  10   4 5888.77 389.288   1
   2 -10  -4 6241.26 392.695   1
  -2  10   3 742.121 154.792   1
   2  10  -3 698.974 96.5196   1
  -2 -10   3 606.887 87.5326   1
   2 -10  -3 348.564 144.441   1
   2  10  -2 3808.71 251.335   1
  -2  10   2 3683.54 275.374   1
  -2 -10   2 3310.59 241.919   1
   2 -10  -2 4033.43 273.865   1
   2  10  -1 3039.41 213.852   1
   2 -10  -1 2948.90 224.501   1
  -2 -10   1 2417.80 203.051   1
  -2  10   1 3102.47 234.834   1
  -2  10  -1 2906.56 214.457   1
   2 -10   1 2924.20 209.567   1
   2  10   1 2681.21 224.738   1
  -2 -10  -2 3811.98 283.483   1
  -2  10  -2 4299.55 260.437   1
   2 -10   2 3846.93 254.902   1
   2  10   2 4007.79 291.980   1
   2 -10   3 736.083 80.8869   1
  -2  10  -3 752.692 83.8588   1
  -2 -10  -3 591.477 138.198   1
   2  10   4 5039.36 373.026   1
  -2 -10  -4 5393.19 368.237   1
   2  10   5 2758.97 268.311   1
  -2 -10  -5 3069.08 261.094   1
  -2 -10  -6 7271.90 484.780   1
   2  10   8-21.4061 199.278   1
  -2 -10  -8 115.379 175.723   1
   2  10   9 44.6920 172.165   1
   2  10  10 4311.21 366.350   1
  -2 -10 -10 4248.64 351.706   1
   2  10  11 707.309 243.199   1
  -2 -10 -11 344.732 212.228   1
   2  10  12 3651.59 352.776   1
  -2 -10 -12 3062.39 333.632   1
   2 -10  13 36.5069 39.1864   1
  -2  10 -13 6.81329 47.4497   1
   2  10  14-25.9179 245.129   1
  -2  10 -14 103.670 82.4152   1
   2 -10  14 68.6918 82.3520   1
  -2 -10 -14 216.114 235.015   1
   2  10  15-263.899 217.068   1
  -2 -10 -15-122.610 196.930   1
  -2  10 -15 8.21799 99.1675   1
   2 -10  15 68.4318 105.304   1
  -2 -10 -16 2203.51 298.201   1
  -2  10 -16 2350.25 198.747   1
   2  10  16 2198.60 321.862   1
  -2 -10 -17-253.559 263.522   1
   2  10  17 245.011 270.750   1
  -2 -10 -18-25.6532 266.645   1
   2  10  18-137.853 284.463   1
  -2 -10 -19 904.201 274.413   1
   2  10  19 416.175 272.316   1
  -2 -10 -20 415.586 213.160   1
   2  10  20 667.589 243.580   1
  -2 -10 -22 337.437 287.661   1
   2  10  22 27.5931 304.291   1
  -2 -10 -23 1132.09 287.762   1
   2  10  23 1230.32 306.820   1
  -2 -10 -24 279.276 242.515   1
   2  10  24 863.838 272.842   1
  -2 -10 -25 175.202 288.133   1
   2  10  25 397.620 306.477   1
  -2 -10 -26-24.5860 294.454   1
   2  10  26 966.556 310.138   1
   2 -11 -25 348.094 231.348   1
  -2  11  25 420.447 251.017   1
   2 -11 -24 1494.74 272.878   1
  -2  11  24 1632.20 281.728   1
   2 -11 -23-51.4165 269.796   1
  -2  11  23 434.062 296.215   1
   2 -11 -22 1501.59 321.333   1
  -2  11  22 1342.26 329.578   1
   2 -11 -21 208.462 277.608   1
  -2  11  21 634.578 311.254   1
   2 -11 -19 26.1162 270.940   1
  -2  11  19 82.9840 296.310   1
  -2  11  18 855.038 310.445   1
   2 -11 -18 936.735 283.582   1
  -2  11  16 27.1883 263.839   1
   2 -11 -16 50.9757 250.950   1
   2  11 -15 106.919 63.5615   1
   2 -11 -15-100.237 255.196   1
  -2  11  15 215.139 273.855   1
   2 -11 -14 8948.06 604.997   1
  -2  11  14 8733.57 615.488   1
  -2  11  13 311.415 235.482   1
   2 -11 -12 1415.61 253.673   1
  -2  11  12 1495.53 277.665   1
   2 -11 -11 45.9077 197.451   1
  -2  11  11-148.048 217.852   1
   2 -11 -10 4070.68 349.814   1
   2 -11  -9 42.9167 214.763   1
  -2  11   9 161.512 213.866   1
   2 -11  -8 20.6838 175.601   1
  -2  11   8 199.056 197.310   1
   2 -11  -7 337.144 196.648   1
  -2  11   7 379.672 206.060   1
   2 -11  -6 320.352 182.129   1
  -2  11   6 300.848 189.593   1
   2 -11  -5 693.256 172.047   1
  -2  11   5 416.084 180.363   1
   2  11  -4 5.32290 68.6259   1
  -2 -11   4 60.9331 58.8500   1
  -2  11   4 176.966 162.112   1
   2 -11  -4 299.624 170.159   1
  -2  11   3 1803.81 207.514   1
  -2 -11   3 1858.22 141.197   1
   2 -11  -3 1581.01 191.196   1
   2  11  -3 1683.99 145.066   1
   2  11  -2 18112.1 1102.16   1
   2 -11  -2 20442.3 1123.70   1
  -2 -11   2 19741.4 1099.72   1
  -2  11   2 19128.9 1125.80   1
  -2  11   1 2943.09 253.156   1
   2 -11  -1 3445.85 254.344   1
  -2 -11   0 55.9234 115.417   1
   2 -11   0 123.360 112.011   1
  -2  11   0 59.3756 117.185   1
   2  11   0-62.1356 123.375   1
   2  11   1 3524.21 270.117   1
   2 -11   1 3017.38 239.960   1
  -2 -11  -1 3834.75 262.650   1
  -2  11  -1 3384.23 246.592   1
   2  11   2 19247.5 1128.43   1
  -2  11  -2 19692.3 1098.11   1
   2 -11   2 19399.8 1097.90   1
  -2 -11  -2 18517.2 1121.80   1
  -2 -11  -3 1522.07 194.370   1
   2 -11   3 1853.45 130.199   1
  -2  11  -3 1722.99 132.950   1
   2  11   3 1726.99 213.618   1
  -2 -11  -4 32.1656 139.074   1
   2  11   4-53.6445 160.647   1
  -2 -11  -5 239.897 158.228   1
   2  11   5 399.942 182.082   1
  -2 -11  -7 192.488 174.278   1
   2  11   7-21.2599 192.934   1
  -2 -11  -8 80.4114 177.661   1
   2  11   8 223.003 194.530   1
  -2 -11  -9-227.773 173.247   1
  -2 -11 -10 4566.98 361.117   1
   2  11  10 4420.62 374.554   1
  -2 -11 -11-157.995 195.178   1
   2  11  11 222.599 202.843   1
  -2 -11 -13 263.385 197.292   1
   2  11  13 155.185 200.252   1
  -2 -11 -14 8466.26 611.430   1
   2  11  14 9458.63 626.902   1
  -2 -11 -15 649.880 239.405   1
   2  11  15 80.3478 264.024   1
  -2 -11 -16 405.289 267.100   1
   2  11  16 163.228 281.121   1
  -2 -11 -18 77.4998 266.778   1
   2  11  18 721.551 307.515   1
  -2 -11 -19 285.745 256.750   1
   2  11  19 278.488 291.432   1
  -2 -11 -21 207.996 255.063   1
   2  11  21 83.1037 267.234   1
  -2 -11 -22 1472.86 307.330   1
   2  11  22 961.727 323.587   1
  -2 -11 -23 76.4182 290.490   1
   2  11  23 433.628 315.543   1
  -2 -11 -24 1332.53 292.743   1
   2  11  24 1199.02 311.076   1
  -2 -11 -25 98.9274 232.867   1
   2  11  25 52.4666 246.447   1
  -2  12  25 441.007 321.802   1
   2 -12 -25 564.205 308.321   1
  -2  12  23 134.574 282.868   1
   2 -12 -23 509.183 276.125   1
  -2  12  21 632.767 309.891   1
   2 -12 -21 207.877 284.454   1
  -2  12  20 332.212 306.665   1
   2 -12 -20 339.682 289.038   1
  -2  12  19 1694.14 287.070   1
   2 -12 -19 1230.72 269.974   1
  -2  12  18 138.780 296.188   1
   2 -12 -18 418.772 283.681   1
   2 -12 -17-208.411 214.950   1
  -2  12  17 414.326 222.541   1
   2 -12 -15 662.683 265.547   1
  -2  12  15 544.177 271.587   1
   2 -12 -14 779.508 223.907   1
   2 -12 -13 2274.12 290.974   1
   2 -12 -12 3825.63 355.312   1
  -2  12  12 3674.08 367.267   1
   2 -12 -11 1748.74 247.081   1
  -2  12  11 1111.28 241.336   1
   2 -12 -10 2803.18 303.461   1
  -2  12  10 3536.69 326.225   1
   2 -12  -9 11523.1 719.270   1
  -2  12   9 10491.8 723.365   1
   2 -12  -8-21.5133 186.548   1
  -2  12   8 137.284 204.569   1
  -2  12   7 2658.14 295.839   1
   2 -12  -7 3549.30 298.804   1
   2 -12  -5 1156.15 208.004   1
  -2  12   5 1308.75 215.895   1
  -2 -12   4 1677.30 122.843   1
   2 -12  -4 1536.52 209.101   1
  -2  12   4 1693.71 219.144   1
   2  12  -4 1593.97 126.622   1
   2 -12  -3 1715.49 216.066   1
  -2 -12   3 2078.31 162.097   1
  -2  12   3 2191.77 236.001   1
   2  12  -3 2222.96 166.720   1
  -2 -12   2 2468.56 198.155   1
   2  12  -2 2724.88 203.436   1
  -2  12   2 2802.28 250.873   1
   2 -12  -2 2498.52 235.520   1
  -2  12   1 2330.87 221.938   1
   2 -12  -1 2321.96 217.452   1
   2  12   0 18096.0 1060.13   1
  -2 -12   0 17899.7 1053.17   1
  -2  12   0 17796.3 1055.00   1
   2 -12   0 18916.0 1054.68   1
  -2 -12  -1 2508.93 221.070   1
   2  12   1 2555.01 237.905   1
  -2 -12  -2 2231.30 215.072   1
  -2  12  -2 2207.02 176.582   1
   2 -12   2 2105.67 169.467   1
   2  12   2 2354.96 237.113   1
  -2 -12  -3 2331.67 227.867   1
   2 -12   3 1956.38 146.133   1
   2  12   3 2067.67 226.445   1
  -2  12  -3 2112.69 148.772   1
   2  12   4 1764.34 232.066   1
  -2 -12  -4 1417.31 200.203   1
   2  12   5 1288.18 218.338   1
  -2 -12  -5 887.807 191.186   1
  -2 -12  -6 7219.59 498.515   1
   2  12   6 7421.95 513.333   1
   2  12   7 2986.66 315.773   1
  -2 -12  -7 2790.48 296.847   1
   2  12   8 231.145 211.423   1
  -2 -12  -8 397.379 208.330   1
  -2 -12  -9 10231.0 654.516   1
   2  12   9 9740.51 665.980   1
   2  12  10 2759.80 307.791   1
  -2 -12 -10 2645.48 291.362   1
   2  12  11 1186.72 260.382   1
  -2 -12 -11 1541.47 253.022   1
  -2 -12 -12 4432.95 371.753   1
   2  12  12 3175.83 372.872   1
  -2 -12 -13 1351.47 272.269   1
   2  12  14 779.209 295.312   1
  -2 -12 -14 1349.08 295.765   1
   2  12  15 845.688 306.488   1
  -2 -12 -15 1444.84 295.823   1
   2  12  17 778.254 297.544   1
  -2 -12 -17 103.424 261.181   1
   2  12  18 446.352 299.236   1
  -2 -12 -18 156.090 256.614   1
   2  12  19 1339.17 299.945   1
  -2 -12 -19 1565.71 281.518   1
   2  12  20 527.889 233.186   1
  -2 -12 -20 573.316 220.806   1
   2  12  21-110.340 263.714   1
  -2 -12 -21 77.7417 240.667   1
   2  12  23-241.988 308.714   1
  -2 -12 -23 479.846 301.501   1
   2  12  25 389.081 268.578   1
  -2 -12 -25 438.988 247.944   1
  -2  13  24 339.913 318.964   1
   2 -13 -24 691.866 301.577   1
  -2  13  23 266.459 312.954   1
   2 -13 -23 226.618 284.088   1
  -2  13  22 297.844 278.584   1
   2 -13 -22 460.874 259.056   1
  -2  13  21 411.177 280.011   1
  -2  13  20 470.158 322.880   1
   2 -13 -20 1517.06 316.782   1
  -2  13  19 250.175 244.832   1
   2 -13 -19 629.488 232.926   1
   2 -13 -18 472.936 284.093   1
  -2  13  17-167.108 227.861   1
   2 -13 -17-104.946 199.541   1
  -2  13  16 915.664 310.718   1
   2 -13 -16-182.887 266.544   1
  -2  13  15 1265.37 297.729   1
   2 -13 -15 1865.38 308.461   1
  -2  13  14 1741.78 288.259   1
   2 -13 -14 1845.94 278.763   1
  -2  13  13-214.743 233.592   1
   2 -13 -13-176.921 204.492   1
   2 -13 -12 2061.09 274.266   1
  -2  13  12 2110.99 284.643   1
   2 -13 -10 1209.02 262.490   1
  -2  13  10 1260.63 269.814   1
   2 -13  -9 1566.60 249.887   1
  -2  13   9 1962.02 268.146   1
   2 -13  -8 980.513 223.945   1
  -2  13   8 450.414 230.181   1
   2 -13  -7 2014.23 263.668   1
  -2  13   7 1847.66 262.737   1
   2 -13  -6-205.251 185.955   1
  -2  13   6 611.097 210.629   1
  -2 -13   4 2401.57 160.465   1
   2  13  -4 2445.10 164.132   1
   2  13  -3 1393.71 133.268   1
  -2 -13   3 1350.51 129.295   1
   2 -13  -3 1066.83 193.955   1
  -2  13   3 1052.60 196.947   1
   2  13  -2 13568.6 840.862   1
  -2  13   2 13478.9 865.668   1
  -2 -13   2 14600.7 837.161   1
   2 -13  -2 16307.6 871.437   1
   2  13  -1 3855.51 270.197   1
   2 -13  -1 3465.96 278.832   1
  -2 -13   1 3533.46 256.384   1
  -2  13   1 3286.43 283.616   1
  -2 -13   0 222.083 128.902   1
  -2  13   0-13.2913 137.394   1
   2 -13   0-88.9853 127.958   1
   2  13   0 56.9238 133.693   1
  -2 -13  -1 3475.01 260.874   1
   2  13   1 2634.85 255.548   1
   2 -13   2 14432.3 826.872   1
   2  13   2 14710.8 872.137   1
  -2 -13  -2 14376.9 860.948   1
  -2  13  -2 14083.5 829.721   1
  -2 -13  -3 1323.91 190.323   1
  -2  13  -3 1254.69 108.732   1
   2  13   3 1194.71 206.936   1
   2 -13   3 1034.82 101.859   1
   2  13   4 3023.90 298.866   1
  -2 -13  -4 2968.76 275.556   1
   2  13   6 220.725 196.949   1
  -2 -13  -6 40.3617 178.292   1
   2  13   7 1791.82 263.056   1
  -2 -13  -7 1979.48 244.380   1
   2  13   8 1596.77 270.938   1
  -2 -13  -8 1207.64 236.500   1
   2  13   9 2013.39 277.718   1
  -2 -13  -9 1996.25 262.002   1
   2  13  10 1564.16 273.983   1
  -2 -13 -10 2361.46 278.199   1
   2  13  11 25.8538 261.717   1
  -2 -13 -11-48.1600 234.649   1
   2  13  12 2137.86 331.557   1
  -2 -13 -12 2802.27 330.620   1
   2  13  13 26.9165 259.551   1
  -2 -13 -13-100.043 244.233   1
   2  13  14 1530.91 290.606   1
  -2 -13 -14 1497.11 281.203   1
   2  13  16 473.890 234.018   1
  -2 -13 -16-207.233 218.087   1
  -2 -13 -17 78.2377 208.188   1
   2  13  18 55.9983 223.741   1
  -2 -13 -18 340.132 220.463   1
   2  13  19 557.921 257.810   1
  -2 -13 -19 78.4154 221.803   1
   2  13  20 692.664 283.602   1
   2  13  21 712.862 295.322   1
  -2 -13 -21 25.7514 262.885   1
   2  13  22 729.999 316.772   1
  -2 -13 -22 355.404 285.798   1
   2  13  23 636.940 318.449   1
  -2 -13 -23 225.094 287.143   1
   2  13  24 1097.55 345.465   1
  -2 -13 -24 1645.12 335.047   1
   2 -14 -23 149.330 285.383   1
  -2  14  23 527.088 328.701   1
   2 -14 -22 1165.64 310.366   1
  -2  14  22 912.581 333.295   1
   2 -14 -21 77.2539 227.255   1
  -2  14  21 490.652 255.323   1
   2 -14 -20 782.390 301.573   1
  -2  14  20 662.001 326.132   1
   2 -14 -19 473.164 237.232   1
  -2  14  19 333.746 249.653   1
   2 -14 -17 633.320 246.257   1
  -2  14  17 1204.33 266.646   1
   2 -14 -16 1133.23 286.223   1
  -2  14  16 1454.29 324.892   1
   2 -14 -15 734.060 284.472   1
  -2  14  15 1253.71 320.451   1
   2 -14 -14 312.212 248.828   1
  -2  14  14-82.9440 276.705   1
   2 -14 -13 1363.55 281.143   1
  -2  14  13 1695.62 308.563   1
   2 -14 -12 2941.75 335.022   1
  -2  14  12 2588.87 345.743   1
   2 -14 -11 149.465 246.046   1
  -2  14  11 291.376 268.922   1
   2 -14  -9 237.403 226.534   1
  -2  14   9-50.5073 235.136   1
   2 -14  -8 92.3685 206.468   1
  -2  14   8 24.5155 227.181   1
   2 -14  -7-22.2565 201.421   1
  -2  14   7-23.6646 222.784   1
   2 -14  -6 767.541 198.872   1
  -2  14   6 998.831 219.999   1
   2 -14  -5 425.696 190.963   1
  -2  14   5 411.947 215.582   1
   2 -14  -4 343.523 190.691   1
  -2  14   4 679.711 202.618   1
   2  14  -3-69.8013 88.8954   1
   2 -14  -3 231.620 161.632   1
  -2  14   3-213.751 171.123   1
  -2 -14   3 107.054 89.1144   1
   2  14  -2 1464.36 160.280   1
   2 -14  -2 1568.30 208.130   1
  -2  14   2 1782.79 225.246   1
  -2 -14   2 1419.18 155.072   1
   2  14  -1 445.875 133.694   1
  -2 -14   1 532.033 136.166   1
   2 -14  -1 181.550 145.113   1
  -2  14   1 16.0617 156.555   1
   2  14   0 2675.37 250.551   1
   2 -14   0 3022.88 243.905   1
  -2 -14   0 2829.69 247.829   1
  -2  14   0 3359.67 253.890   1
  -2 -14  -1 92.6098 153.018   1
   2  14   1 133.524 156.898   1
  -2 -14  -2 1279.64 197.793   1
   2 -14   2 961.512 125.439   1
  -2  14  -2 1123.30 128.201   1
   2  14   2 1107.00 206.533   1
  -2 -14  -3-216.117 159.409   1
  -2  14  -3 72.4826 61.6615   1
   2  14   3 77.9365 174.622   1
   2 -14   3 17.0280 57.0099   1
   2  14   5 545.362 212.468   1
  -2 -14  -5 908.157 205.567   1
   2  14   6 1437.66 242.144   1
  -2 -14  -6 1562.86 225.525   1
   2  14   7-118.653 203.178   1
  -2 -14  -7 419.470 214.380   1
   2  14   8 687.451 232.890   1
  -2 -14  -8 365.381 213.031   1
   2  14   9 202.196 244.080   1
  -2 -14  -9 540.889 238.050   1
   2  14  11 79.7647 262.565   1
  -2 -14 -11 320.527 246.954   1
   2  14  12 3273.05 362.659   1
  -2 -14 -12 3011.11 335.581   1
   2  14  13 1813.50 275.572   1
  -2 -14 -13 840.856 232.183   1
   2  14  14 55.5576 255.012   1
  -2 -14 -14-77.3960 221.316   1
   2  14  15 755.694 299.243   1
  -2 -14 -15 911.816 285.236   1
   2  14  16 1236.41 330.081   1
  -2 -14 -16 524.605 271.980   1
   2  14  17 646.866 317.511   1
  -2 -14 -17 499.098 290.255   1
  -2 -14 -18 1076.21 307.097   1
   2  14  19-27.8513 301.406   1
   2  14  20 220.623 317.712   1
  -2 -14 -20 517.662 292.894   1
   2  14  21 380.889 316.334   1
  -2 -14 -21 153.180 282.645   1
   2  14  22 1202.44 347.708   1
  -2 -14 -22 1082.07 309.672   1
  -2 -14 -23 420.262 289.339   1
   2 -15 -23 98.1601 293.284   1
  -2  15  23-52.0867 320.175   1
   2 -15 -22 25.0568 287.033   1
  -2  15  22 478.824 336.147   1
   2 -15 -21 484.947 242.504   1
  -2  15  21 135.270 250.699   1
   2 -15 -20 750.816 311.022   1
  -2  15  20 521.599 335.382   1
   2 -15 -19 157.273 223.099   1
  -2  15  19 27.7732 229.832   1
   2 -15 -18 237.760 282.664   1
  -2  15  18 728.106 318.579   1
   2 -15 -16 691.868 245.912   1
  -2  15  16 1381.37 283.534   1
   2 -15 -15 557.965 258.047   1
  -2  15  15 365.921 281.696   1
   2 -15 -14 185.072 270.284   1
  -2  15  14 476.487 289.167   1
   2 -15 -13 445.817 267.992   1
  -2  15  13 111.243 284.683   1
   2 -15 -12-233.321 231.767   1
  -2  15  12 219.936 263.966   1
   2 -15 -11 1379.07 261.689   1
  -2  15  11 1625.51 289.417   1
   2 -15 -10 1102.42 274.378   1
  -2  15  10 1942.11 304.932   1
   2 -15  -8 3423.21 329.994   1
  -2  15   8 3288.96 342.790   1
   2 -15  -7 1471.21 251.534   1
  -2  15   7 980.853 237.449   1
   2 -15  -6-22.0865 197.462   1
  -2  15   6 118.142 211.245   1
   2 -15  -5-84.1336 199.877   1
  -2  15   5 340.467 210.899   1
  -2 -15   3 1477.15 127.146   1
   2 -15  -3 1510.81 222.056   1
   2  15  -3 1229.79 133.946   1
   2  15  -2 1223.14 154.946   1
  -2 -15   2 1059.43 140.049   1
   2 -15  -2 1140.19 196.374   1
  -2  15   2 839.104 207.618   1
   2  15  -1 4865.65 362.680   1
   2 -15  -1 5654.92 382.801   1
  -2  15   1 5150.29 379.959   1
  -2 -15   1 5501.40 356.373   1
   2  15   0 267.932 152.861   1
  -2 -15   0 73.2378 143.291   1
   2 -15   0 193.873 141.256   1
  -2  15   0 102.767 140.920   1
  -2 -15  -1 5720.56 391.191   1
   2  15   1 5334.84 399.109   1
  -2 -15  -2 1152.22 190.563   1
   2 -15   2 881.338 118.350   1
  -2  15  -2 775.738 119.567   1
   2  15   2 728.740 189.756   1
   2  15   3 1583.26 241.478   1
  -2 -15  -3 1709.17 231.364   1
  -2 -15  -4 3741.49 321.973   1
   2  15   4 3502.56 327.046   1
   2  15   5 319.951 209.431   1
  -2 -15  -5-21.1403 188.663   1
   2  15   6-95.3652 224.444   1
  -2 -15  -6 88.2507 201.583   1
   2  15   7 815.114 247.667   1
  -2 -15  -7 1257.64 230.784   1
   2  15   8 3845.92 355.370   1
  -2 -15  -8 2876.67 334.307   1
   2  15  10 481.562 244.197   1
  -2 -15 -10 941.535 234.555   1
   2  15  11 1907.42 310.323   1
  -2 -15 -11 1465.32 279.125   1
   2  15  12 690.795 272.758   1
  -2 -15 -12 615.291 256.483   1
   2  15  13 335.312 253.643   1
  -2 -15 -13 779.406 240.044   1
   2  15  14 703.435 307.402   1
  -2 -15 -14 813.430 272.968   1
   2  15  15 197.835 291.256   1
  -2 -15 -15 553.574 278.760   1
   2  15  16 847.724 291.962   1
  -2 -15 -16 713.886 258.531   1
   2  15  18 531.726 288.478   1
  -2 -15 -18 288.668 246.927   1
   2  15  19 277.097 299.807   1
  -2 -15 -19 311.591 282.890   1
   2  15  20 983.006 328.888   1
  -2 -15 -20 1592.88 307.877   1
   2  15  21 566.087 312.217   1
  -2 -15 -21 101.366 274.334   1
   2  15  22 690.117 327.144   1
  -2 -15 -22 522.917 291.547   1
   2  15  23-104.106 305.839   1
  -2 -15 -23 24.3772 272.148   1
   2 -16 -22 148.268 259.445   1
  -2  16  22 605.268 311.183   1
   2 -16 -21 50.5293 258.217   1
  -2  16  21 563.615 301.945   1
   2 -16 -20 591.123 276.869   1
  -2  16  20 464.308 325.478   1
   2 -16 -19 208.713 268.182   1
  -2  16  19-55.3620 288.771   1
   2 -16 -18 131.836 246.686   1
  -2  16  18 587.704 303.418   1
   2 -16 -17 425.160 289.027   1
  -2  16  17 169.284 317.914   1
   2 -16 -15 562.152 264.819   1
  -2  16  15 142.025 265.733   1
   2 -16 -14 614.483 238.226   1
  -2  16  14 595.750 258.287   1
   2 -16 -13 186.101 240.898   1
  -2  16  13 254.108 268.431   1
   2 -16 -12 210.932 248.383   1
  -2  16  12 112.030 273.071   1
   2 -16 -11 598.371 257.332   1
  -2  16  11 913.208 281.507   1
   2 -16 -10 947.671 249.759   1
  -2  16  10 381.577 250.038   1
   2 -16  -9 426.376 213.865   1
  -2  16   9 321.096 256.117   1
   2 -16  -8 269.008 226.426   1
  -2  16   8 470.698 251.323   1
   2 -16  -7 829.714 230.815   1
  -2  16   7 1349.94 258.093   1
   2 -16  -6 2624.91 288.718   1
  -2  16   6 2981.85 317.724   1
   2 -16  -5 2061.31 252.537   1
  -2  16   5 1219.94 273.804   1
   2 -16  -4 1673.75 236.894   1
  -2  16   4 1738.50 259.477   1
   2 -16  -3 257.580 193.941   1
  -2  16   3 401.002 209.068   1
   2  16  -3 215.712 78.0706   1
   2 -16  -2 1756.06 220.363   1
   2  16  -2 1373.81 170.362   1
  -2  16   2 1862.18 225.076   1
  -2 -16   1 1252.90 173.825   1
   2 -16  -1 1382.20 197.081   1
   2  16  -1 1364.89 185.256   1
  -2  16   1 1660.19 210.947   1
   2  16   0 4090.38 327.236   1
  -2  16   0 4000.81 318.387   1
  -2 -16   0 4281.93 322.669   1
   2 -16   0 4454.58 316.383   1
  -2 -16  -1 1058.07 198.876   1
   2  16   1 1044.40 200.741   1
  -2  16  -2 1580.17 145.367   1
   2  16   2 1540.98 226.269   1
  -2 -16  -2 1305.93 215.339   1
   2  16   4 1887.97 258.336   1
  -2 -16  -4 1606.42 239.731   1
   2  16   5 1311.23 263.055   1
  -2 -16  -5 1989.40 260.071   1
   2  16   6 2429.21 308.608   1
  -2 -16  -6 2759.04 306.967   1
   2  16   7 947.784 257.885   1
  -2 -16  -7 998.300 235.434   1
   2  16   9 727.068 262.617   1
  -2 -16  -9 699.950 231.230   1
   2  16  10 822.966 281.003   1
  -2 -16 -10 356.626 236.425   1
   2  16  11 528.674 261.960   1
  -2 -16 -11 570.140 242.597   1
   2  16  12 731.364 301.323   1
  -2 -16 -12 419.324 245.887   1
   2  16  13 113.250 269.988   1
  -2 -16 -13 449.597 246.720   1
   2  16  14 710.871 305.332   1
  -2 -16 -14 505.017 278.219   1
   2  16  15-56.8667 254.151   1
  -2 -16 -15 665.646 256.778   1
   2  16  17 84.4517 310.412   1
  -2 -16 -17 263.530 271.550   1
   2  16  18 502.700 309.830   1
  -2 -16 -18 418.514 287.511   1
   2  16  19 495.415 320.147   1
  -2 -16 -19 155.282 265.553   1
   2  16  20 163.053 264.602   1
  -2 -16 -20 612.764 261.843   1
   2  16  21 294.462 247.615   1
  -2 -16 -21 25.0973 216.045   1
   2  16  22 446.403 258.789   1
  -2 -16 -22 24.5794 205.430   1
   2 -17 -21 523.831 292.177   1
  -2  17  21 212.644 320.973   1
   2 -17 -19 725.076 295.672   1
  -2  17  19 165.630 334.089   1
   2 -17 -18 920.275 283.149   1
  -2  17  18 419.656 289.966   1
   2 -17 -17 425.285 238.222   1
  -2  17  17 650.534 280.546   1
   2 -17 -16 696.441 277.631   1
  -2  17  16 741.224 307.406   1
  -2  17  15-85.9594 302.157   1
   2 -17 -14 458.080 274.500   1
  -2  17  14 1004.63 316.173   1
   2 -17 -13 483.996 255.011   1
  -2  17  13 200.570 283.352   1
   2 -17 -11 1565.04 294.992   1
  -2  17  11 1357.75 310.086   1
   2 -17 -10 444.770 250.014   1
  -2  17  10 727.269 264.696   1
   2 -17  -9 950.261 255.252   1
  -2  17   9 524.344 271.022   1
  -2  17   8 3655.23 388.978   1
   2 -17  -8 4467.59 380.998   1
  -2  17   7 292.028 235.628   1
   2 -17  -7 340.884 218.918   1
  -2  17   6-284.575 234.325   1
   2 -17  -6 586.773 217.696   1
  -2  17   5 296.348 225.803   1
   2 -17  -5 45.7778 195.482   1
  -2  17   4 2948.01 303.516   1
   2 -17  -4 2658.45 296.119   1
  -2  17   2 160.755 185.974   1
  -2  17   1 651.336 194.464   1
   2  17   0 118.036 171.804   1
   2  17   1 972.322 210.475   1
   2  17   2 124.664 181.455   1
  -2 -17  -2 290.709 184.431   1
   2  17   3 66.9028 211.980   1
  -2 -17  -3 228.420 194.360   1
   2  17   4 2973.30 335.380   1
  -2 -17  -4 3411.99 322.293   1
   2  17   5-49.4137 211.994   1
  -2 -17  -5 207.505 208.700   1
   2  17   6 153.770 245.971   1
  -2 -17  -6 358.771 229.124   1
   2  17   7 395.989 240.115   1
  -2 -17  -7-468.302 223.115   1
  -2 -17  -8 4597.33 396.011   1
   2  17   8 4516.53 424.314   1
   2  17   9 330.857 267.985   1
  -2 -17  -9 231.915 233.699   1
   2  17  10-56.0104 254.063   1
  -2 -17 -10-26.1678 231.619   1
   2  17  11 679.736 280.958   1
  -2 -17 -11 1482.51 271.798   1
   2  17  12 570.857 293.406   1
  -2 -17 -12-293.646 260.719   1
   2  17  13 887.367 283.930   1
  -2 -17 -13 53.5658 242.913   1
   2  17  14 716.347 316.859   1
  -2 -17 -14 268.191 264.780   1
   2  17  16 169.899 316.088   1
  -2 -17 -16 691.295 291.212   1
   2  17  17 590.022 299.168   1
  -2 -17 -17-79.1490 275.518   1
   2  17  18 222.571 256.799   1
  -2 -17 -18 1201.10 254.999   1
   2  17  19-54.9835 297.378   1
  -2 -17 -19 540.744 272.394   1
   2  17  20 1596.58 353.596   1
  -2 -17 -20 227.689 288.914   1
   2  17  21 450.661 340.058   1
  -2 -17 -21 148.792 279.920   1
  -2  18  20 161.699 323.421   1
   2 -18 -20-75.4944 276.897   1
  -2  18  18 559.975 321.140   1
   2 -18 -18-52.2546 272.324   1
  -2  18  16 486.903 320.736   1
   2 -18 -16 429.330 274.356   1
  -2  18  15 895.138 319.069   1
   2 -18 -15 676.072 281.769   1
  -2  18  14 203.128 300.180   1
   2 -18 -14 244.505 260.018   1
  -2  18  13 319.864 306.128   1
   2 -18 -13 624.845 275.771   1
  -2  18  12 291.066 280.744   1
   2 -18 -12 406.662 249.062   1
  -2  18  10 805.513 277.275   1
   2 -18 -10 773.537 267.258   1
  -2  18   9 142.829 274.844   1
   2 -18  -9 707.769 254.023   1
  -2  18   8 564.843 274.679   1
  -2  18   6 3692.50 372.846   1
   2  18   5 1123.44 254.907   1
   2  18   6 2927.29 351.084   1
   2  18   7 299.037 258.161   1
   2  18   8 277.658 252.706   1
  -2 -18  -8 673.361 244.744   1
   2  18   9 169.267 253.370   1
  -2 -18  -9 421.294 246.773   1
   2  18  10 228.481 260.390   1
  -2 -18 -10 906.382 267.534   1
   2  18  12 288.166 300.282   1
  -2 -18 -12 702.365 269.625   1
   2  18  13 288.505 273.292   1
  -2 -18 -13 297.607 245.380   1
   2  18  15 86.0435 271.126   1
  -2 -18 -15 483.809 245.571   1
   2  18  16 654.157 322.228   1
  -2 -18 -16 373.350 285.040   1
   2  18  17 56.3803 261.961   1
  -2 -18 -17 263.719 241.694   1
   2  18  18 306.100 322.172   1
  -2 -18 -18 259.908 274.973   1
   2  18  19-328.226 324.071   1
  -2 -18 -19 817.717 303.238   1
   2  18  20 240.840 304.863   1
  -2 -18 -20-100.195 266.477   1
  -3   0  27-579.729 300.965   1
   3   0 -27 81.6113 286.094   1
  -3   0  25 290.378 287.221   1
   3   0 -25 79.9557 275.636   1
  -3   0  24 1267.70 319.158   1
   3   0 -24 951.570 291.907   1
  -3   0  22 249.205 239.134   1
   3   0 -22 207.372 225.093   1
  -3   0  21 81.3481 254.770   1
   3   0 -21 127.379 240.438   1
  -3   0  20 106.027 251.038   1
   3   0 -20 398.107 258.497   1
  -3   0  18 1447.92 263.898   1
   3   0 -18 894.080 247.426   1
  -3   0  17-24.0956 216.475   1
   3   0 -17 22.7685 209.016   1
  -3   0  16-255.079 187.322   1
  -3   0  15 155.583 196.280   1
   3   0 -15 20.9771 184.785   1
  -3   0  14 805.826 206.679   1
   3   0 -14 660.265 191.363   1
  -3   0  12 7536.70 501.489   1
   3   0 -12 6909.12 482.344   1
  -3   0  11 107.449 152.054   1
   3   0 -11 84.1917 140.209   1
  -3   0  10 4432.72 333.820   1
   3   0 -10 4493.91 325.462   1
  -3   0   9-234.522 144.541   1
   3   0  -9-131.133 135.060   1
  -3   0   8 24391.5 1397.56   1
   3   0  -8 24085.8 1390.67   1
  -3   0   7 66.5554 138.087   1
   3   0  -7-49.9635 134.487   1
   3   0  -6 9421.47 575.707   1
  -3   0   6 9408.18 575.625   1
   3   0  -4 13135.2 768.665   1
  -3   0   4 13213.4 770.960   1
   3   0  -3-162.208 105.187   1
  -3   0   3 17.9921 108.641   1
   3   0  -2 92486.0 5159.67   1
  -3   0   2 93304.5 5160.23   1
   3   0  -1-36.7212 116.663   1
  -3   0   1-189.529 121.264   1
   3   0   0 159.922 110.395   1
  -3   0   0-7.47990 115.427   1
   3   0   1-37.4905 102.708   1
  -3   0  -1-45.3570 106.985   1
  -3   0  -2 96215.6 5374.36   1
   3   0   2 97427.0 5375.59   1
  -3   0  -3-41.9625 94.0033   1
   3   0   3 120.650 105.124   1
  -3   0  -4 11863.0 689.338   1
   3   0   4 11479.2 690.055   1
  -3   0  -6 9183.54 560.815   1
   3   0   6 9424.44 568.289   1
  -3   0  -7 94.0190 113.435   1
   3   0   7 89.0657 124.347   1
   3   0   8 24233.3 1369.77   1
  -3   0  -8 23373.2 1363.53   1
  -3   0  -9-27.7614 125.307   1
   3   0   9 397.974 143.891   1
   3   0  10 4360.49 313.105   1
  -3   0 -10 4021.99 303.457   1
  -3   0 -11-15.7274 133.465   1
   3   0  11 68.4391 146.386   1
  -3   0 -12 7773.40 496.887   1
   3   0  12 7260.05 506.425   1
  -3   0 -14 1664.84 237.902   1
   3   0  15 327.403 197.550   1
  -3   0 -15-138.944 164.717   1
   3   0  16 344.525 222.714   1
  -3   0 -16 104.256 197.511   1
   3   0  17-120.488 223.907   1
  -3   0 -17-131.366 206.234   1
   3   0  18 1073.58 255.922   1
  -3   0 -18 956.879 227.080   1
   3   0  20-131.435 253.749   1
  -3   0 -20 541.166 248.327   1
   3   0  21-162.070 257.677   1
  -3   0 -21 202.522 256.760   1
   3   0  22 553.149 279.825   1
  -3   0 -22 491.315 270.277   1
   3   0  24 1253.42 303.893   1
  -3   0 -24 1529.42 294.755   1
   3   0  25 430.028 254.752   1
  -3   0 -25 81.3595 246.404   1
  -3   0 -27 190.546 305.512   1
   3  -1 -28 776.132 303.707   1
  -3   1  27 633.107 289.204   1
   3  -1 -27 373.817 280.852   1
  -3  -1  26 611.823 294.550   1
  -3   1  26 752.389 292.575   1
   3  -1 -26-26.5584 269.685   1
   3   1 -26 302.888 293.674   1
  -3  -1  25 318.935 267.885   1
  -3   1  25 200.982 293.867   1
   3   1 -25 136.035 271.051   1
   3  -1 -25 479.100 274.028   1
  -3   1  24 1305.30 317.182   1
  -3  -1  24 1352.69 285.867   1
   3  -1 -24 1435.04 302.276   1
   3   1 -24 1094.43 265.929   1
  -3   1  23 1883.49 327.344   1
  -3  -1  23 1936.20 313.863   1
   3  -1 -23 815.783 302.081   1
   3   1 -23 1646.18 280.103   1
  -3   1  22 664.880 271.143   1
  -3  -1  22 833.996 283.077   1
   3  -1 -22 754.483 261.869   1
   3   1 -22 1107.61 271.710   1
  -3  -1  21 353.403 258.403   1
  -3   1  21 217.328 216.391   1
   3   1 -21 277.161 245.233   1
   3  -1 -21-25.6273 218.904   1
  -3  -1  20 210.753 235.800   1
  -3   1  20 638.246 270.482   1
   3   1 -20 665.481 229.275   1
   3  -1 -20-75.4292 264.467   1
  -3  -1  19 3478.75 345.658   1
  -3   1  19 2779.35 337.639   1
   3   1 -19 3277.70 332.806   1
   3  -1 -19 3018.06 332.303   1
  -3  -1  18 765.611 250.680   1
  -3   1  18 1287.40 273.577   1
   3   1 -18 973.664 230.593   1
   3  -1 -18 979.272 241.901   1
  -3  -1  17 142.767 206.339   1
  -3   1  17 220.096 212.623   1
   3  -1 -17 161.952 196.363   1
   3   1 -17-200.910 192.565   1
  -3  -1  16 2807.74 299.846   1
   3  -1 -16 2277.22 301.400   1
   3   1 -16 2697.58 288.449   1
  -3   1  15 2859.92 308.704   1
  -3  -1  15 2921.66 300.401   1
   3  -1 -15 2749.62 292.121   1
   3   1 -15 2433.27 273.502   1
  -3   1  14-173.844 222.509   1
   3  -1 -14 143.894 193.950   1
  -3   1  13 2153.43 262.574   1
   3  -1 -13 2310.56 259.635   1
   3   1 -13 2317.01 233.123   1
  -3  -1  12 12494.7 713.570   1
  -3   1  12 10165.7 706.068   1
   3  -1 -12 10805.4 702.261   1
   3   1 -12 12004.7 704.836   1
  -3  -1  11-17.4425 168.289   1
  -3   1  11 18.5194 164.430   1
   3   1 -11 177.189 135.304   1
   3  -1 -11 192.331 159.101   1
  -3   1  10 4837.27 344.036   1
   3   1 -10 3985.67 328.470   1
   3  -1 -10 4638.62 338.319   1
  -3   1   9 3299.43 269.091   1
  -3  -1   9 2939.53 260.338   1
   3   1  -9 3631.35 263.543   1
   3  -1  -9 3022.90 259.292   1
  -3  -1   8 606.373 144.680   1
  -3   1   8 726.937 158.168   1
   3  -1  -8 1029.59 154.055   1
   3   1  -8 649.277 141.573   1
  -3  -1   7 903.984 150.083   1
  -3   1   7 933.157 157.546   1
   3   1  -7 1084.44 144.383   1
   3  -1  -7 863.841 150.825   1
  -3   1   6 6898.06 477.011   1
   3  -1  -6 8189.59 478.450   1
  -3   1   5 10282.7 604.213   1
   3  -1  -5 9706.95 600.163   1
  -3  -1   4 2020.18 188.326   1
   3   1  -4 1973.27 178.748   1
   3   1  -3 283.308 111.161   1
   3  -1  -3 243.918 126.599   1
  -3  -1   3 176.551 109.681   1
  -3   1   3 256.993 134.118   1
   3   1  -2 28308.2 1504.29   1
   3  -1  -2 25096.7 1506.94   1
  -3   1   2 26288.2 1507.82   1
  -3  -1   2 26811.9 1504.64   1
   3  -1  -1 70571.2 3837.99   1
   3   1  -1 70547.2 3836.96   1
  -3   1   1 67871.4 3837.14   1
  -3  -1   1 66860.6 3837.11   1
   3  -1   0 56560.8 3198.93   1
  -3  -1   0 59534.4 3202.61   1
  -3   1   0 57632.6 3199.97   1
   3   1   0 56207.8 3200.74   1
  -3   1  -1 69884.2 3774.62   1
  -3  -1  -1 66955.1 3774.32   1
   3   1   1 67186.5 3775.05   1
   3  -1   1 67242.8 3771.92   1
   3  -1   2 26342.6 1489.55   1
  -3  -1  -2 26389.6 1492.44   1
  -3   1  -2 26205.4 1488.24   1
   3   1   2 26682.1 1494.23   1
  -3   1  -3 227.904 96.9301   1
  -3  -1  -3 97.6379 96.3045   1
   3   1   3 228.216 98.5107   1
   3  -1   3 212.543 106.274   1
  -3   1  -4 1836.60 176.718   1
   3  -1   4 2229.14 180.646   1
  -3   1  -5 9682.48 572.460   1
  -3  -1  -5 10145.7 576.478   1
   3  -1   5 9963.70 576.734   1
   3   1   5 8407.92 575.376   1
   3   1   6 7968.86 479.622   1
  -3  -1  -6 7304.75 473.227   1
  -3   1  -7 701.708 130.290   1
  -3  -1  -7 917.642 146.593   1
   3  -1   7 1077.44 143.103   1
   3   1   7 941.014 158.693   1
  -3  -1  -8 551.916 143.644   1
  -3   1  -8 722.915 131.966   1
   3   1   8 900.067 167.068   1
   3  -1   8 734.499 141.450   1
   3   1   9 3139.95 274.648   1
   3  -1   9 3434.09 262.662   1
  -3  -1  -9 2934.24 263.368   1
  -3   1  -9 3934.97 264.358   1
   3   1  10 4517.50 345.212   1
   3  -1  10 4654.63 335.292   1
  -3  -1 -10 5184.48 346.386   1
  -3   1 -10 4694.66 331.177   1
  -3   1 -11 75.5148 128.981   1
  -3  -1 -11 16.2799 141.999   1
   3   1  11 35.5852 152.734   1
   3  -1  11 279.217 146.573   1
   3   1  12 10395.4 673.513   1
  -3  -1 -12 10569.4 663.771   1
  -3   1 -12 10688.5 652.349   1
   3  -1  13 2386.27 249.679   1
   3   1  14 169.513 202.717   1
  -3  -1 -14 116.533 180.541   1
   3   1  15 2992.96 289.876   1
   3  -1  15 2640.82 294.339   1
  -3   1 -15 2364.18 276.372   1
  -3  -1 -15 2721.31 265.480   1
   3  -1  16 2440.39 275.841   1
   3   1  16 2202.68 295.262   1
  -3   1 -16 2413.52 267.599   1
  -3  -1 -16 2720.92 283.144   1
   3  -1  17 23.6701 195.040   1
   3   1  17 488.113 233.608   1
  -3   1 -17 129.110 183.468   1
  -3  -1 -17 311.924 224.093   1
   3  -1  18 1279.43 258.226   1
   3   1  18 998.324 270.495   1
  -3   1 -18 1212.85 235.755   1
  -3  -1 -18 910.584 234.407   1
   3  -1  19 3731.09 362.661   1
   3   1  19 3225.05 362.451   1
  -3   1 -19 3336.45 343.453   1
  -3  -1 -19 3873.05 356.524   1
   3   1  20 557.118 261.686   1
   3  -1  20 521.244 258.156   1
  -3   1 -20 341.546 244.213   1
  -3  -1 -20 296.701 231.833   1
   3  -1  21 295.400 251.829   1
   3   1  21 54.1435 233.641   1
  -3   1 -21 176.297 238.310   1
  -3  -1 -21 127.151 221.813   1
   3  -1  22 468.979 271.306   1
   3   1  22 858.086 244.019   1
  -3   1 -22 800.605 258.431   1
  -3  -1 -22 518.175 226.433   1
   3  -1  23 1322.64 285.026   1
   3   1  23 1097.00 277.105   1
  -3   1 -23 1401.18 276.490   1
  -3  -1 -23 1343.50 290.132   1
   3  -1  24 969.907 275.503   1
   3   1  24 1192.79 311.906   1
  -3   1 -24 1563.10 293.318   1
  -3  -1 -24 1069.86 299.366   1
   3  -1  25 143.911 270.901   1
   3   1  25 399.673 284.446   1
  -3  -1 -25 242.592 275.498   1
  -3   1 -25 463.136 261.017   1
   3  -1  26-230.884 256.198   1
   3   1  26 228.303 257.124   1
  -3   1 -26 109.641 276.502   1
  -3  -1 -26 405.028 261.028   1
   3   1  27 311.928 264.940   1
  -3  -1 -27 511.272 283.634   1
  -3  -1 -28 830.374 321.190   1
  -3   2  28 282.406 302.621   1
   3  -2 -28 419.269 300.070   1
  -3   2  27 228.662 292.255   1
   3  -2 -27 104.951 275.809   1
  -3   2  26 827.601 311.910   1
   3  -2 -26 1190.44 297.919   1
  -3  -2  25 1192.96 309.311   1
   3   2 -25 1072.04 305.419   1
  -3   2  24 1101.14 305.937   1
   3  -2 -24 1194.09 312.900   1
  -3   2  23 140.244 284.617   1
  -3  -2  23 226.182 239.414   1
   3  -2 -23-52.6799 275.386   1
   3   2 -23 291.714 254.772   1
  -3  -2  22 610.895 263.094   1
   3   2 -22 772.748 247.149   1
  -3  -2  21 406.409 259.190   1
  -3   2  21-81.7693 233.379   1
   3  -2 -21 154.612 209.673   1
   3   2 -21 324.302 254.161   1
  -3   2  20 1926.71 324.032   1
   3  -2 -20 2355.39 323.501   1
  -3   2  19 157.112 235.883   1
  -3  -2  19 460.589 244.732   1
   3  -2 -19 718.890 256.851   1
   3   2 -19 422.264 230.787   1
  -3  -2  18-24.5273 218.767   1
   3   2 -18-113.582 188.527   1
  -3   2  17 397.355 231.738   1
  -3  -2  17-188.507 199.998   1
   3  -2 -17 258.573 221.828   1
   3   2 -17-43.6082 186.591   1
  -3   2  16 1946.76 298.917   1
  -3  -2  16 1824.95 260.408   1
   3   2 -16 2439.14 261.173   1
   3  -2 -16 2460.31 290.527   1
  -3  -2  15 6607.00 508.962   1
  -3   2  15 7208.43 527.224   1
   3   2 -15 8351.80 513.024   1
   3  -2 -15 7243.76 515.515   1
  -3   2  14 9724.21 660.283   1
   3  -2 -14 10702.1 661.661   1
  -3   2  13 1787.05 240.334   1
  -3  -2  13 1658.62 223.901   1
   3   2 -13 1535.01 209.305   1
   3  -2 -13 1671.40 222.283   1
  -3  -2  12 612.796 176.053   1
   3   2 -12 628.628 163.162   1
  -3   2  11 7360.34 507.750   1
   3   2 -11 7734.72 494.320   1
   3  -2 -11 7771.17 509.517   1
  -3   2  10 9375.22 613.287   1
  -3  -2  10 10624.6 607.135   1
   3   2 -10 9403.70 597.645   1
   3  -2 -10 9161.38 607.157   1
  -3  -2   9 2011.20 194.001   1
  -3   2   9 1945.51 211.162   1
   3   2  -9 1876.38 185.364   1
   3  -2  -9 1787.12 202.212   1
  -3   2   8 4546.66 346.849   1
  -3  -2   8 4533.00 326.398   1
   3  -2  -8 4801.43 343.820   1
   3   2  -8 5008.73 324.425   1
  -3   2   7 4969.46 364.595   1
  -3  -2   7 5452.02 349.673   1
   3   2  -7 5526.66 347.777   1
   3  -2  -7 4889.30 357.987   1
  -3   2   6-123.104 144.353   1
   3  -2  -6-99.7184 128.259   1
   3   2  -5 1018.50 133.115   1
   3  -2  -5 1277.92 147.710   1
  -3   2   5 1041.35 148.436   1
  -3  -2   5 1036.78 139.800   1
   3   2  -4 3324.77 233.483   1
  -3  -2   4 3159.85 232.202   1
   3   2  -3 28442.8 1547.04   1
   3  -2  -3 29701.0 1557.63   1
  -3   2   3 29975.4 1558.45   1
   3   2  -2 13449.5 720.599   1
  -3  -2   2 13413.4 721.694   1
  -3   2   2 12232.8 726.697   1
   3  -2  -1 32427.4 1873.21   1
  -3   2   1 33788.1 1874.73   1
   3   2  -1 33081.3 1869.54   1
  -3  -2   1 34019.1 1871.66   1
   3  -2   0 14.6831 92.1388   1
  -3   2   0-98.4187 106.386   1
  -3  -2   0-7.66567 112.678   1
   3   2   0-23.4939 115.112   1
   3  -2   1 31232.5 1822.69   1
  -3   2  -1 30259.9 1822.94   1
  -3  -2  -1 34453.7 1827.16   1
   3   2   1 34608.7 1829.15   1
   3  -2   2 11158.1 699.744   1
  -3   2  -2 11776.2 699.551   1
  -3  -2  -2 12574.4 705.337   1
   3   2   2 12857.2 706.582   1
   3  -2   3 29672.6 1665.93   1
  -3   2  -3 29681.4 1664.05   1
  -3  -2  -3 29246.5 1672.79   1
   3   2   3 29690.6 1675.19   1
  -3   2  -4 3664.79 234.407   1
   3  -2   4 3136.02 232.047   1
  -3   2  -5 1082.31 133.897   1
  -3  -2  -5 1218.43 144.287   1
   3   2   5 1247.14 149.969   1
   3  -2   5 1305.66 138.527   1
   3  -2   6 294.365 114.659   1
  -3  -2  -6 121.346 93.4029   1
   3   2   6 26.1983 104.709   1
  -3   2  -6 345.142 109.920   1
   3   2   7 6386.58 398.308   1
  -3  -2  -7 5415.00 386.434   1
   3   2   8 4837.87 332.640   1
   3  -2   8 4164.10 311.408   1
  -3   2  -8 4963.87 308.380   1
  -3  -2  -8 4194.02 319.285   1
   3   2   9 1837.06 213.637   1
   3  -2   9 1885.02 180.782   1
  -3   2  -9 1851.84 174.071   1
  -3  -2  -9 1619.53 200.416   1
   3   2  10 9170.96 570.477   1
   3  -2  10 7934.45 551.020   1
  -3   2 -10 8452.64 550.058   1
   3   2  11 6771.88 495.860   1
   3  -2  11 7545.72 480.064   1
  -3  -2 -11 7223.51 486.135   1
  -3   2 -11 7635.30 474.115   1
   3  -2  12 627.584 159.161   1
   3   2  13 1919.09 248.437   1
   3  -2  13 1728.07 222.270   1
   3   2  14 10124.9 644.917   1
   3  -2  14 9487.39 635.846   1
  -3   2 -14 9759.35 629.440   1
  -3  -2 -14 10073.7 635.676   1
  -3   2 -15 7711.01 512.519   1
   3  -2  15 6707.99 512.017   1
   3   2  15 7968.87 536.379   1
  -3  -2 -15 7864.43 521.235   1
   3   2  16 2172.89 290.402   1
   3  -2  16 2451.38 280.816   1
  -3   2 -16 2278.98 272.940   1
  -3  -2 -16 2186.64 279.073   1
   3   2  17 272.675 249.954   1
   3  -2  17 328.847 208.010   1
  -3   2 -17 585.236 197.114   1
  -3  -2 -17 339.255 214.521   1
   3  -2  18-435.224 219.011   1
  -3   2 -18 89.0036 200.603   1
   3  -2  19 949.740 236.873   1
   3   2  19 446.417 244.747   1
  -3   2 -19 536.256 210.887   1
   3   2  20 1469.26 263.939   1
  -3  -2 -20 1942.42 266.066   1
   3  -2  21-80.2259 239.814   1
   3   2  21 326.337 244.468   1
  -3   2 -21 350.730 247.804   1
  -3  -2 -21 25.5469 230.235   1
   3  -2  22 1045.24 271.352   1
  -3   2 -22 850.978 248.236   1
   3  -2  23-140.592 248.904   1
   3   2  23 337.068 291.951   1
  -3   2 -23-52.9848 236.283   1
  -3  -2 -23 210.296 271.719   1
   3   2  24 453.043 285.196   1
  -3  -2 -24 1143.25 284.926   1
   3  -2  25 2022.71 316.014   1
  -3   2 -25 1503.35 308.337   1
   3   2  26 1641.82 320.973   1
  -3  -2 -26 803.252 313.093   1
   3   2  27 478.426 299.210   1
  -3  -2 -27 79.8376 295.101   1
   3   2  28 250.892 257.882   1
  -3  -2 -28 105.693 262.437   1
  -3   3  29 82.1506 291.424   1
   3  -3 -29 231.266 317.264   1
  -3   3  28 613.371 311.123   1
   3  -3 -28-25.8686 305.653   1
  -3   3  26 198.193 298.919   1
   3  -3 -26 342.554 297.342   1
  -3   3  25 790.124 303.567   1
   3  -3 -25 581.163 300.534   1
  -3   3  24 28.1476 282.775   1
  -3  -3  24-172.173 267.161   1
   3   3 -24 218.376 269.350   1
   3  -3 -24 290.747 291.350   1
  -3  -3  23 225.267 235.725   1
  -3   3  23 530.849 268.915   1
   3  -3 -23 421.669 261.206   1
   3   3 -23 186.773 252.446   1
  -3   3  22 941.340 245.994   1
  -3  -3  22 688.183 260.085   1
   3   3 -22 805.878 252.618   1
   3  -3 -22 1151.65 244.495   1
  -3  -3  21 374.751 243.355   1
  -3   3  21 328.075 267.444   1
   3   3 -21 278.001 228.167   1
   3  -3 -21 181.149 262.451   1
  -3   3  20 700.043 290.385   1
  -3  -3  20 780.135 247.137   1
   3  -3 -20 738.858 281.916   1
   3   3 -20 316.849 226.290   1
  -3   3  19 52.8734 214.428   1
  -3  -3  19 75.2792 222.271   1
   3  -3 -19 150.200 206.696   1
   3   3 -19 376.200 224.466   1
  -3  -3  18 964.903 254.345   1
  -3   3  18 956.480 285.451   1
   3  -3 -18 1053.78 260.484   1
   3   3 -18 1107.24 235.250   1
  -3  -3  17 162.133 207.780   1
   3   3 -17 171.615 195.755   1
  -3   3  16 660.106 259.783   1
  -3  -3  16 748.104 222.550   1
   3  -3 -16 949.277 240.826   1
   3   3 -16 1001.48 217.188   1
  -3   3  15 756.387 234.095   1
   3  -3 -15 1093.95 234.707   1
  -3  -3  14 98.5488 182.463   1
  -3   3  14 182.100 205.726   1
   3  -3 -14 408.359 200.752   1
   3   3 -14 55.3102 172.670   1
  -3  -3  13 720.376 184.074   1
  -3   3  13 1135.01 216.165   1
   3   3 -13 869.481 175.801   1
   3  -3 -13 906.526 192.860   1
  -3  -3  12 13567.9 761.988   1
  -3   3  12 10734.1 765.925   1
   3   3 -12 12761.5 749.015   1
   3  -3 -12 11938.2 765.489   1
  -3  -3  11 2191.14 214.957   1
  -3   3  11 2536.40 260.505   1
   3  -3 -11 1929.81 239.520   1
  -3  -3  10 1723.45 184.087   1
  -3   3  10 1517.91 211.393   1
   3   3 -10 1763.91 186.469   1
   3  -3 -10 1647.30 197.736   1
  -3   3   9 7668.31 511.197   1
   3  -3  -9 7586.80 507.218   1
   3   3  -9 8334.60 495.841   1
  -3   3   8 2999.35 246.441   1
  -3  -3   8 2504.97 215.671   1
   3  -3  -8 2454.27 232.008   1
   3   3  -8 2824.28 212.609   1
   3  -3  -7 2044.99 206.736   1
  -3   3   7 2164.65 219.395   1
  -3  -3   6 12638.6 768.750   1
   3   3  -6 13870.3 767.967   1
   3  -3  -6 12934.5 781.873   1
  -3   3   6 12938.5 786.286   1
  -3  -3   5 23465.3 1310.60   1
   3   3  -5 22751.1 1307.90   1
   3  -3  -5 23694.1 1323.78   1
  -3   3   5 22184.3 1325.96   1
  -3  -3   4 13062.4 754.954   1
   3   3  -4 13279.6 754.744   1
   3  -3  -4 13033.3 768.354   1
  -3   3   4 12553.0 770.682   1
   3   3  -3 13417.6 787.245   1
  -3  -3   3 13907.4 790.182   1
  -3   3   2 18728.1 1078.18   1
   3   3  -2 19527.2 1068.83   1
   3  -3  -2 18006.8 1075.78   1
  -3  -3   2 18729.2 1070.30   1
   3  -3  -1 4215.70 257.483   1
   3   3  -1 3199.40 249.518   1
  -3   3   1 4341.39 261.540   1
  -3  -3   1 3199.23 249.879   1
   3  -3   0 5213.14 350.681   1
  -3  -3   0 5898.88 356.322   1
  -3   3   0 6062.23 354.402   1
   3   3   0 5414.52 355.104   1
  -3   3  -1 4717.92 267.868   1
  -3  -3  -1 3828.27 268.942   1
   3  -3   1 4277.37 262.662   1
   3  -3   2 16233.2 1001.58   1
  -3  -3  -2 17459.7 1012.97   1
  -3   3  -2 18769.8 1005.40   1
   3   3   2 18379.7 1015.47   1
  -3   3  -3 13066.5 777.708   1
   3  -3   3 13960.5 779.555   1
  -3  -3  -4 12607.1 741.046   1
  -3   3  -4 12213.8 728.266   1
   3  -3   4 12558.6 728.999   1
   3   3   4 13093.9 746.240   1
   3   3   5 22931.4 1313.79   1
  -3   3  -5 24275.4 1296.22   1
  -3  -3  -5 20982.3 1306.11   1
   3  -3   5 22749.6 1295.99   1
   3   3   6 12104.9 748.808   1
  -3   3  -6 12226.4 721.260   1
  -3  -3  -6 12341.8 743.795   1
   3  -3   6 12935.1 727.637   1
  -3  -3  -7 2337.70 225.416   1
   3   3   7 2474.22 233.103   1
   3  -3   8 2191.29 205.917   1
  -3  -3  -8 2789.15 224.240   1
  -3   3  -8 2345.81 192.698   1
   3   3   8 2577.65 227.792   1
   3   3   9 7748.15 536.123   1
   3  -3   9 8975.06 520.668   1
  -3   3  -9 8580.60 515.940   1
  -3  -3  -9 8150.10 532.817   1
  -3  -3 -10 2469.96 222.242   1
  -3   3 -10 1832.88 176.896   1
   3  -3  10 1501.70 187.800   1
   3   3  10 2076.63 225.560   1
  -3   3 -11 1771.92 183.754   1
  -3  -3 -11 2001.37 229.489   1
   3  -3  11 2053.08 201.628   1
   3   3  11 2332.20 244.450   1
   3   3  12 11702.8 745.552   1
   3  -3  12 11503.2 726.188   1
  -3   3 -12 12665.4 721.516   1
  -3  -3 -12 11503.9 735.552   1
   3  -3  13 509.075 173.108   1
  -3   3 -13 129.449 156.685   1
  -3  -3 -13 587.103 177.303   1
   3  -3  14 547.288 198.323   1
   3   3  14 311.501 218.279   1
  -3  -3 -14 468.940 198.131   1
  -3   3 -14 241.859 163.623   1
   3   3  15 979.252 253.105   1
  -3  -3 -15 1122.61 232.759   1
   3  -3  16 1037.11 220.552   1
   3   3  16 708.168 257.949   1
  -3   3 -16 786.052 209.246   1
  -3  -3 -16 1343.90 246.250   1
   3   3  17-276.756 246.753   1
   3  -3  17 295.437 197.628   1
  -3   3 -17 41.5092 179.075   1
  -3  -3 -17 275.332 223.177   1
   3  -3  18 948.075 229.293   1
   3   3  18 1049.52 277.482   1
  -3  -3 -18 652.658 248.414   1
  -3   3 -18 1559.38 238.122   1
   3  -3  19 147.674 222.286   1
  -3  -3 -19 170.424 224.634   1
  -3   3 -19 23.0404 218.441   1
   3   3  20 726.241 230.975   1
   3  -3  20 590.647 260.860   1
  -3   3 -20 528.724 242.567   1
  -3  -3 -20 676.409 223.431   1
   3  -3  21 239.377 246.510   1
   3   3  21 218.440 252.481   1
  -3   3 -21-49.8108 229.235   1
  -3  -3 -21 25.6317 251.385   1
   3  -3  22 1670.60 299.325   1
   3   3  22 1055.21 309.311   1
  -3   3 -22 1029.91 273.644   1
  -3  -3 -22 623.500 279.353   1
   3  -3  23 673.242 277.999   1
   3   3  23 561.175 294.392   1
  -3   3 -23 371.161 262.282   1
  -3  -3 -23-78.7503 258.132   1
   3   3  24-254.014 228.043   1
   3  -3  24 142.944 263.065   1
  -3  -3 -24 52.9771 232.070   1
  -3   3 -24 54.1408 257.674   1
   3   3  25 507.777 293.590   1
  -3  -3 -25 559.072 299.604   1
   3   3  26 534.152 301.180   1
  -3  -3 -26 398.708 291.669   1
   3   3  28 605.229 298.085   1
  -3  -3 -28 234.639 302.352   1
   3   3  29-326.194 296.677   1
  -3  -3 -29 462.738 315.249   1
  -3   4  29 757.480 247.060   1
   3  -4 -29 602.332 252.864   1
  -3   4  28 331.486 248.288   1
   3  -4 -28 354.852 255.794   1
  -3   4  27 472.982 255.762   1
   3  -4 -27 721.955 279.113   1
  -3   4  26 278.994 241.812   1
   3  -4 -26 313.349 254.979   1
  -3   4  25-195.958 214.218   1
   3  -4 -25 236.685 222.549   1
  -3  -4  23-168.259 246.326   1
  -3   4  23-111.507 271.651   1
   3  -4 -23 52.6850 274.281   1
   3   4 -23 80.2127 245.459   1
  -3  -4  22 272.947 248.047   1
  -3   4  22 830.732 306.999   1
   3   4 -22 494.204 257.660   1
  -3   4  20 3685.53 353.967   1
  -3  -4  20 3349.87 351.156   1
   3  -4 -20 3592.39 339.965   1
   3   4 -20 3137.00 340.831   1
  -3  -4  19 1084.10 254.795   1
  -3   4  19 826.458 293.163   1
   3   4 -19 1259.92 252.665   1
   3  -4 -19 1616.81 294.037   1
  -3   4  18 5802.77 466.066   1
  -3  -4  18 5995.54 447.044   1
   3   4 -18 6322.18 446.017   1
   3  -4 -18 5200.30 453.178   1
  -3  -4  17 1485.81 238.321   1
  -3   4  17 1582.17 285.636   1
   3  -4 -17 1880.73 280.357   1
   3   4 -17 1810.54 237.156   1
  -3   4  16 1167.61 222.428   1
  -3  -4  16 1494.06 223.789   1
   3   4 -16 830.802 209.231   1
   3  -4 -16 1290.51 223.705   1
  -3  -4  15 625.400 192.961   1
  -3   4  15 626.268 249.037   1
   3   4 -15 995.383 203.037   1
   3  -4 -15 636.803 235.952   1
  -3   4  14 11334.1 831.277   1
  -3  -4  14 14133.7 816.951   1
   3   4 -14 13468.5 806.448   1
   3  -4 -14 13457.4 833.879   1
  -3  -4  13 141.487 156.307   1
  -3   4  13 179.186 225.533   1
   3   4 -13 134.680 148.048   1
   3  -4 -13 63.3596 209.750   1
  -3  -4  12 131.494 147.404   1
  -3   4  12-193.007 192.266   1
   3   4 -12 62.5680 145.036   1
   3  -4 -12 424.824 200.863   1
  -3  -4  11 14265.9 833.466   1
   3   4 -11 13643.7 828.054   1
  -3  -4  10 4302.04 324.151   1
  -3   4  10 4619.09 361.500   1
   3   4 -10 4970.04 327.786   1
   3  -4 -10 4701.95 351.539   1
   3  -4  -9-103.939 126.611   1
  -3   4   9 36.6788 133.041   1
  -3  -4   9 12.7302 115.213   1
  -3  -4   8 5189.38 343.751   1
   3   4  -8 5530.38 342.319   1
   3  -4  -8 4661.91 354.003   1
  -3   4   8 5201.09 366.479   1
   3  -4  -7 9778.50 611.895   1
  -3   4   7 9899.23 617.446   1
  -3  -4   6 7240.32 446.050   1
   3   4  -6 7188.19 444.478   1
   3  -4  -6 7340.89 467.785   1
  -3   4   6 7576.70 474.606   1
  -3  -4   5 6808.29 428.842   1
   3   4  -5 6831.65 425.680   1
   3  -4  -5 7329.26 450.597   1
  -3   4   5 7256.81 454.171   1
  -3  -4   4 16105.8 951.984   1
   3   4  -4 16335.3 951.666   1
   3  -4  -4 17468.9 971.933   1
  -3   4   4 17404.1 975.039   1
   3   4  -3 16008.0 866.613   1
  -3  -4   3 15276.8 867.520   1
   3  -4  -3 14186.3 880.289   1
  -3   4   3 14330.2 882.267   1
  -3  -4   2 12115.0 681.845   1
   3   4  -2 11314.4 680.581   1
   3  -4  -1 17475.4 943.340   1
  -3   4   1 15510.8 942.342   1
  -3  -4   1 16437.1 936.608   1
   3   4  -1 16064.7 938.480   1
   3  -4   0-48.0504 97.8073   1
  -3   4   0 49.8787 102.066   1
  -3  -4   0 8.43523 94.4674   1
   3   4   0 8.72964 99.2946   1
   3   4   1 15456.0 921.247   1
  -3   4  -1 16388.3 913.724   1
  -3  -4  -1 16110.3 921.998   1
   3  -4   1 15846.3 913.096   1
  -3   4  -2 10164.8 601.442   1
   3  -4   2 10378.3 601.834   1
   3  -4   3 13722.5 838.671   1
   3   4   3 15298.3 860.553   1
  -3  -4  -3 14031.9 851.450   1
  -3   4  -3 15753.8 841.244   1
  -3  -4  -4 16122.1 946.883   1
  -3   4  -4 16256.8 929.071   1
   3   4   4 17421.4 955.430   1
   3  -4   4 15809.3 930.154   1
   3   4   5 6809.35 459.341   1
  -3   4  -5 7229.68 432.557   1
  -3  -4  -5 6826.86 453.888   1
   3  -4   5 7549.25 437.387   1
   3   4   6 7169.54 438.376   1
  -3   4  -6 6964.36 406.063   1
  -3  -4  -6 5828.33 423.583   1
   3   4   7 9092.80 640.165   1
  -3   4  -7 11155.4 618.467   1
  -3  -4  -7 10608.2 643.040   1
   3  -4   7 10472.4 620.251   1
   3   4   8 6070.10 417.920   1
  -3  -4  -8 5784.91 408.676   1
  -3   4  -9-44.2619 94.1678   1
  -3  -4  -9 98.2082 143.777   1
   3   4   9 88.5358 160.640   1
   3  -4   9-105.580 102.787   1
   3  -4  10 4605.62 319.072   1
   3   4  10 4539.42 337.229   1
  -3  -4 -10 4730.62 333.770   1
  -3   4 -10 4383.14 307.859   1
   3  -4  11 13718.7 770.903   1
  -3   4 -11 12067.5 758.625   1
   3  -4  12 61.8996 143.531   1
   3   4  12 312.076 186.564   1
  -3  -4 -12 56.4595 171.666   1
  -3   4 -12 98.4424 126.815   1
   3   4  13 131.020 184.227   1
   3  -4  13 236.102 157.877   1
  -3   4 -13 402.533 149.217   1
  -3  -4 -13 120.458 164.681   1
  -3   4 -14 13862.1 789.206   1
   3   4  14 11978.2 809.197   1
   3  -4  14 14025.6 802.407   1
  -3  -4 -14 11812.4 797.679   1
   3   4  15 740.441 204.730   1
   3  -4  15 768.724 197.893   1
  -3  -4 -15 908.235 187.789   1
  -3   4 -15 767.662 197.254   1
   3   4  16 1290.81 235.887   1
  -3  -4 -16 1255.97 221.170   1
   3  -4  17 1635.26 247.991   1
   3   4  17 1331.64 273.841   1
  -3  -4 -17 1556.96 264.504   1
  -3   4 -17 1793.82 238.630   1
  -3  -4 -18 5928.37 467.313   1
  -3   4 -18 6648.31 444.158   1
   3  -4  18 5667.03 447.664   1
   3   4  18 5482.92 483.954   1
   3   4  19 1577.09 308.433   1
   3  -4  19 1651.34 277.270   1
  -3  -4 -19 1743.44 283.485   1
  -3   4 -19 1047.80 246.662   1
   3   4  20 3516.17 370.720   1
   3  -4  20 3098.83 343.709   1
  -3   4 -20 3402.01 342.523   1
  -3  -4 -20 3829.89 353.730   1
   3  -4  22-54.4130 246.815   1
   3   4  22-222.373 283.552   1
  -3   4 -22-179.953 244.172   1
  -3  -4 -22 675.905 293.429   1
   3   4  23 140.097 267.391   1
   3  -4  23 167.552 255.258   1
  -3  -4 -23 104.778 257.479   1
  -3   4 -23 132.222 263.107   1
  -3  -4 -24 527.526 261.842   1
   3   4  25 812.991 304.759   1
  -3  -4 -25 52.8951 297.078   1
   3   4  26 613.189 283.261   1
  -3  -4 -26 1053.62 289.777   1
   3   4  27 220.323 272.275   1
  -3  -4 -27 416.237 293.707   1
   3   4  28-189.706 296.021   1
  -3  -4 -28 616.994 313.816   1
   3   4  29 481.596 279.506   1
  -3  -4 -29 354.214 277.959   1
   3  -5 -28 502.316 327.160   1
  -3   5  28 463.427 320.069   1
   3  -5 -27 537.510 311.461   1
  -3   5  27 1066.52 330.134   1
   3  -5 -25 235.048 293.248   1
  -3   5  25 250.402 297.808   1
   3  -5 -24 1286.49 318.169   1
  -3   5  24 612.587 300.849   1
   3  -5 -23 105.138 257.436   1
  -3   5  23 306.101 261.623   1
   3   5 -22 2842.23 331.510   1
   3  -5 -22 3120.07 333.575   1
  -3  -5  22 3544.04 356.582   1
  -3   5  22 2520.63 333.232   1
   3   5 -21 548.585 235.846   1
   3  -5 -21 182.460 270.860   1
  -3  -5  21 313.553 240.383   1
  -3   5  21 605.641 277.988   1
   3  -5 -20 335.273 285.266   1
   3   5 -20 623.543 227.490   1
  -3  -5  20 100.516 224.814   1
  -3   5  20 217.882 273.617   1
   3   5 -19-68.9060 205.505   1
   3  -5 -19 280.035 205.236   1
  -3  -5  19 481.591 218.599   1
  -3   5  19-53.7265 211.884   1
  -3  -5  18 8545.77 566.029   1
  -3   5  18 7207.17 585.893   1
   3   5 -18 8524.36 555.920   1
   3  -5 -18 7582.82 582.535   1
   3   5 -17 2184.66 241.890   1
   3  -5 -17 1441.07 244.372   1
  -3  -5  17 1265.76 233.400   1
  -3   5  17 1784.30 247.281   1
   3   5 -15 518.043 183.511   1
   3  -5 -15 555.719 246.142   1
  -3   5  15 589.180 252.417   1
  -3  -5  15 387.699 192.850   1
   3  -5 -14 89.6957 191.541   1
   3   5 -14 277.146 166.798   1
  -3  -5  14 434.563 183.705   1
  -3   5  14 428.069 199.718   1
   3   5 -13 193.747 159.654   1
   3  -5 -13-64.8949 156.963   1
  -3  -5  13 134.451 157.910   1
  -3   5  13 22.9487 176.241   1
  -3   5  12 5116.13 402.857   1
  -3  -5  12 5448.71 375.812   1
   3   5 -12 5847.22 371.722   1
   3  -5 -12 4592.38 389.192   1
   3  -5 -11 1550.66 224.223   1
   3   5 -11 987.377 166.022   1
  -3  -5  11 1478.11 180.381   1
  -3   5  11 1435.09 222.819   1
   3   5 -10 7678.85 484.777   1
  -3  -5  10 7826.98 490.313   1
  -3  -5   9 2281.35 201.700   1
   3  -5  -9 3014.39 258.740   1
   3   5  -9 2288.19 198.467   1
  -3   5   9 2552.22 259.322   1
  -3   5   8 664.842 171.086   1
   3  -5  -8 932.893 177.882   1
   3  -5  -7 301.219 162.691   1
  -3  -5   7 48.2506 96.8276   1
  -3   5   7-84.1839 168.168   1
  -3  -5   6 13858.7 789.438   1
   3  -5  -6 12308.9 810.901   1
   3   5  -6 13993.3 789.478   1
  -3   5   6 13950.2 820.013   1
   3  -5  -5 7976.83 495.988   1
   3   5  -5 8006.02 468.644   1
  -3  -5   5 7398.17 469.248   1
  -3   5   5 7971.31 501.188   1
   3  -5  -4 15359.2 858.944   1
   3   5  -4 14357.6 835.970   1
  -3   5   4 15048.0 863.135   1
  -3  -5   4 13978.0 838.312   1
  -3   5   3 1047.06 157.686   1
  -3  -5   3 887.924 111.283   1
   3  -5  -3 753.170 145.903   1
   3   5  -3 726.519 108.435   1
  -3  -5   2 9743.94 569.175   1
   3   5  -2 9611.71 569.301   1
  -3  -5   1 283.039 99.1048   1
   3   5  -1 353.543 103.310   1
   3  -5  -1 94.6523 104.962   1
  -3   5   1 199.749 109.591   1
   3   5   0 791.591 128.814   1
  -3   5   0 1025.03 131.770   1
   3  -5   0 962.291 123.739   1
  -3  -5   0 996.841 127.742   1
  -3   5  -1 205.464 90.9528   1
   3  -5   1-15.5787 83.8429   1
   3  -5   2 9584.48 572.583   1
  -3   5  -2 10037.7 574.353   1
   3  -5   3 1202.92 118.704   1
  -3  -5  -3 1000.15 134.593   1
   3   5   3 1012.38 148.872   1
  -3   5  -3 1199.04 118.896   1
   3   5   4 13260.2 813.229   1
  -3  -5  -4 13802.3 809.451   1
  -3   5  -4 13785.2 783.522   1
   3  -5   5 7006.09 443.703   1
   3   5   5 7497.58 477.847   1
  -3  -5  -5 8286.82 475.602   1
  -3   5  -5 7467.90 445.843   1
   3  -5   6 14113.8 791.428   1
  -3  -5  -6 12617.8 815.086   1
   3   5   6 14185.8 826.496   1
   3  -5   7-71.8068 92.9774   1
   3   5   7 130.289 155.717   1
  -3  -5  -7-45.6134 138.284   1
  -3   5  -7-75.6767 89.3250   1
  -3   5  -8 660.717 111.094   1
  -3  -5  -8 838.320 177.477   1
   3   5   8 747.951 186.599   1
   3  -5   8 847.954 113.680   1
   3   5   9 2396.08 228.811   1
  -3  -5  -9 2264.89 213.874   1
   3  -5  10 7530.56 457.581   1
  -3   5 -10 7007.27 449.766   1
  -3  -5 -11 945.436 202.966   1
  -3   5 -11 1520.42 156.475   1
   3   5  11 1105.50 222.376   1
   3  -5  11 1029.34 159.208   1
   3  -5  12 5780.99 384.941   1
   3   5  12 5214.38 419.177   1
   3   5  13 314.398 194.832   1
   3  -5  13 210.199 160.638   1
  -3   5 -13 162.019 136.025   1
  -3  -5 -13-205.497 182.016   1
   3   5  14 751.196 230.688   1
   3  -5  14 423.917 173.977   1
  -3  -5 -14 724.370 214.396   1
  -3   5 -14 416.143 162.265   1
   3  -5  15 760.933 191.420   1
   3   5  15 708.027 267.766   1
  -3  -5 -15 1061.20 236.137   1
  -3   5 -15 415.348 162.185   1
  -3   5 -16 4963.68 374.393   1
   3  -5  16 4905.69 387.403   1
   3   5  17 1011.83 287.673   1
   3  -5  17 1648.34 240.131   1
  -3   5 -17 1718.47 226.441   1
  -3  -5 -18 7195.43 545.300   1
  -3   5 -18 8372.98 549.162   1
   3  -5  18 8857.38 558.729   1
   3   5  18 7634.91 567.133   1
   3   5  19 510.836 268.825   1
   3  -5  19 238.941 225.140   1
  -3   5 -19 604.326 231.709   1
  -3  -5 -19 645.896 251.543   1
   3   5  20 380.701 282.551   1
   3  -5  20 200.189 228.756   1
  -3   5 -20 775.973 242.365   1
  -3  -5 -20 303.754 279.505   1
   3  -5  21 234.199 245.037   1
   3   5  21 412.135 243.797   1
  -3   5 -21 418.174 238.822   1
  -3  -5 -21 206.191 222.366   1
  -3  -5 -22 2780.74 358.598   1
   3   5  23-111.856 289.091   1
   3   5  24 391.849 228.150   1
  -3  -5 -24 708.777 254.382   1
   3   5  25 1058.33 323.300   1
  -3  -5 -25 813.950 312.775   1
   3   5  27 952.770 301.056   1
  -3  -5 -27 334.169 285.431   1
   3   5  28 454.468 308.801   1
  -3  -5 -28 633.708 317.129   1
   3   5  29 184.319 227.249   1
  -3  -5 -29 124.428 237.024   1
  -3   6  28 26.7233 281.271   1
   3  -6 -28-49.5098 281.142   1
  -3   6  27 621.741 293.598   1
   3  -6 -27 632.271 277.705   1
  -3   6  26-300.885 284.279   1
   3  -6 -26 308.199 288.537   1
  -3   6  25 247.963 289.791   1
   3  -6 -24 732.440 303.413   1
  -3   6  22-110.793 259.829   1
   3  -6 -22 497.975 261.942   1
  -3   6  21 1655.31 293.254   1
  -3  -6  21 1280.71 258.623   1
   3  -6 -21 1514.55 280.937   1
   3   6 -21 1900.51 272.001   1
  -3  -6  20 2256.87 292.660   1
   3   6 -20 2764.20 299.449   1
  -3   6  19 81.1903 250.047   1
  -3  -6  19 538.231 218.502   1
   3  -6 -19 768.847 262.895   1
   3   6 -19 247.943 215.270   1
  -3  -6  18 5447.10 429.479   1
  -3   6  18 5597.85 463.058   1
   3   6 -18 5757.36 422.986   1
   3  -6 -18 5387.62 454.635   1
   3  -6 -17 1927.54 289.611   1
  -3   6  17 1308.64 281.578   1
   3  -6 -16 555.754 247.367   1
   3   6 -16 1011.27 195.915   1
  -3   6  16 819.792 262.660   1
  -3  -6  16 1078.72 192.519   1
   3   6 -15 143.351 159.800   1
   3  -6 -15 424.077 203.508   1
  -3   6  15 149.920 200.363   1
  -3  -6  15 147.666 159.174   1
   3   6 -14 892.397 184.517   1
  -3   6  14 971.002 242.446   1
  -3  -6  14 1174.80 195.233   1
   3  -6 -13 4272.95 355.605   1
  -3  -6  13 4474.62 315.821   1
   3   6 -13 3744.94 306.400   1
  -3   6  13 3759.29 364.983   1
   3   6 -12 995.766 169.435   1
  -3  -6  12 1164.65 175.690   1
  -3   6  12 1449.58 245.895   1
   3  -6 -12 1152.13 217.816   1
   3   6 -11 1527.38 170.712   1
  -3  -6  11 1990.78 187.037   1
  -3   6  11 2022.70 238.245   1
   3  -6 -11 1822.82 228.992   1
   3   6 -10 93.8172 114.197   1
   3  -6 -10 39.1395 189.998   1
  -3   6  10 145.519 203.925   1
  -3  -6  10 145.057 123.222   1
   3  -6  -9 111.688 153.582   1
  -3   6   9-19.7664 159.245   1
  -3  -6   8 33113.0 1838.26   1
   3   6  -8 33542.4 1838.31   1
   3  -6  -8 32030.0 1867.38   1
  -3   6   8 30535.8 1867.39   1
  -3  -6   7 38036.7 2010.26   1
   3  -6  -7 34288.9 2036.00   1
   3   6  -7 34612.6 2007.28   1
  -3   6   7 35316.5 2042.41   1
   3  -6  -6 8508.09 521.870   1
  -3   6   6 7343.19 516.938   1
  -3  -6   6 7789.26 484.641   1
   3   6  -6 8646.57 486.983   1
   3  -6  -5 3274.59 260.023   1
  -3   6   5 3281.09 265.780   1
  -3  -6   5 3195.44 226.413   1
   3   6  -5 3507.76 227.068   1
   3  -6  -4 17361.4 999.593   1
   3   6  -4 16810.0 977.921   1
  -3   6   4 17893.0 1007.65   1
  -3  -6   4 16965.4 978.684   1
   3  -6  -3 7016.69 439.409   1
  -3   6   3 7306.34 445.143   1
  -3  -6   3 6678.80 414.855   1
   3   6  -3 6793.43 416.150   1
   3  -6  -2 13391.2 785.006   1
   3   6  -2 13253.2 770.709   1
  -3  -6   2 13455.5 771.234   1
  -3   6   2 13271.5 785.651   1
   3   6  -1 1908.65 168.624   1
  -3  -6   1 2100.78 172.196   1
   3   6   0 168.645 110.096   1
  -3   6   0 86.3956 98.3543   1
   3  -6   0 9.04509 92.5063   1
  -3  -6   0 18.7411 95.6487   1
  -3   6  -1 1964.13 162.261   1
   3  -6   1 1794.42 159.384   1
   3   6   2 14748.5 790.097   1
  -3  -6  -2 12731.2 781.671   1
  -3   6  -2 12920.2 767.461   1
   3   6   3 6881.90 419.325   1
  -3   6  -3 6847.95 387.924   1
   3  -6   3 5685.80 383.054   1
  -3  -6  -3 6540.35 411.901   1
   3  -6   4 17195.2 986.023   1
   3   6   4 18026.9 1018.41   1
  -3  -6  -4 17078.1 1010.15   1
   3  -6   5 3388.78 215.493   1
   3   6   5 2957.67 258.899   1
  -3  -6  -5 3293.36 252.130   1
  -3   6  -5 3023.55 214.789   1
   3  -6   6 8465.21 485.026   1
   3   6   6 7810.63 521.281   1
  -3  -6  -6 7898.77 516.303   1
  -3   6  -6 8145.54 480.756   1
   3   6   7 35891.1 2072.40   1
   3  -6   7 37372.0 2039.67   1
  -3   6  -7 35506.5 2035.38   1
  -3  -6  -7 36556.0 2067.97   1
   3   6   8 31415.9 1836.06   1
   3  -6   8 32253.4 1798.39   1
  -3   6  -8 32324.9 1796.82   1
  -3  -6  -8 30975.8 1828.41   1
  -3  -6  -9 156.759 159.315   1
  -3   6  -9 251.966 98.9364   1
   3  -6   9 179.304 98.3662   1
   3   6   9 517.468 188.773   1
  -3  -6 -10 182.533 156.426   1
   3   6  10 141.344 170.641   1
  -3  -6 -11 1623.36 207.989   1
   3   6  11 2028.94 233.636   1
   3  -6  11 2032.97 190.808   1
   3  -6  12 691.545 148.896   1
   3   6  12 376.114 186.507   1
  -3   6 -12 684.136 136.911   1
  -3  -6 -12 772.181 181.591   1
  -3   6 -13 4344.84 305.559   1
   3   6  13 3835.11 354.124   1
   3  -6  13 4197.18 317.234   1
  -3  -6 -13 4066.54 344.626   1
  -3   6 -14 917.021 179.791   1
   3  -6  14 973.801 185.420   1
   3   6  14 1348.58 270.810   1
   3  -6  15 54.3387 172.094   1
   3   6  15 124.280 244.262   1
  -3  -6 -15-359.997 234.738   1
  -3   6 -15-133.423 162.583   1
   3   6  16 819.579 257.660   1
   3  -6  16 502.445 178.313   1
  -3  -6 -16 536.513 229.191   1
  -3   6 -16 939.292 178.807   1
   3   6  17 1541.78 266.071   1
  -3  -6 -17 1391.47 242.172   1
   3  -6  18 5116.87 404.849   1
   3   6  18 4411.32 440.287   1
  -3  -6 -18 5076.29 439.102   1
  -3   6 -18 5083.42 391.389   1
   3   6  19 325.016 268.224   1
   3  -6  19 885.962 229.960   1
  -3   6 -19 504.164 201.415   1
  -3  -6 -19 350.213 241.401   1
   3  -6  20 2175.65 289.654   1
  -3   6 -20 2429.34 278.745   1
   3   6  21 1816.98 335.454   1
  -3  -6 -21 1058.89 310.740   1
  -3   6 -21 1331.23 251.518   1
   3   6  22 27.8035 224.324   1
  -3  -6 -22 415.595 216.509   1
   3   6  24 640.436 288.019   1
  -3  -6 -24 365.497 267.700   1
   3   6  25 414.672 286.771   1
  -3  -6 -25 469.076 287.312   1
   3   6  26 574.350 307.925   1
  -3  -6 -26 180.811 298.946   1
   3   6  27 53.7969 253.099   1
  -3  -6 -27 482.393 269.069   1
  -3  -6 -28 474.458 315.626   1
  -3   7  28-184.314 240.086   1
   3  -7 -28-48.7657 237.183   1
  -3   7  27-26.6926 238.770   1
   3  -7 -27 299.596 240.878   1
  -3   7  26 460.286 266.152   1
  -3   7  24 358.029 304.224   1
   3  -7 -24 598.150 280.820   1
  -3   7  23 885.541 329.079   1
   3  -7 -23 600.839 304.355   1
  -3   7  22 1660.98 309.146   1
   3  -7 -22 1570.52 301.937   1
  -3   7  21 193.397 235.079   1
   3  -7 -21 418.431 228.585   1
  -3   7  20 1099.35 301.441   1
   3  -7 -20 416.429 284.848   1
   3   7 -20 806.167 220.016   1
  -3  -7  19 592.176 219.225   1
  -3   7  19 1198.46 287.810   1
   3   7 -19 1003.58 218.426   1
   3  -7 -19 1057.20 271.529   1
  -3  -7  18 1937.07 259.097   1
  -3   7  18 1613.86 309.847   1
   3  -7 -18 1777.67 297.433   1
   3   7 -18 1896.38 250.161   1
  -3  -7  17 3804.18 317.270   1
   3  -7 -17 3174.30 351.467   1
   3   7 -17 3406.66 300.636   1
  -3   7  17 3151.30 358.447   1
   3  -7 -16 9044.33 649.994   1
  -3   7  16 8292.45 645.757   1
   3   7 -16 9960.91 604.238   1
  -3  -7  16 9766.41 610.761   1
  -3  -7  15 670.448 186.145   1
   3   7 -15 991.607 182.834   1
   3   7 -14 93.2310 142.988   1
  -3  -7  14-48.9938 155.799   1
  -3   7  14 24.7637 202.502   1
   3  -7 -14 46.6687 195.278   1
   3   7 -13 1616.66 191.527   1
  -3  -7  13 1625.36 199.346   1
  -3   7  13 1730.82 260.510   1
   3  -7 -13 1743.53 258.538   1
   3   7 -12-130.903 134.050   1
  -3  -7  12 148.210 138.235   1
  -3   7  12 46.4890 194.527   1
   3  -7 -12-218.887 187.275   1
   3   7 -11 189.382 112.746   1
  -3  -7  11 220.074 126.890   1
  -3   7  11-44.7714 177.200   1
   3  -7 -11 168.585 174.051   1
  -3   7  10 21555.7 1302.07   1
   3  -7 -10 22245.1 1299.56   1
  -3  -7   9 289.510 106.377   1
   3   7  -9 175.335 96.9121   1
   3   7  -8-17.7356 92.3325   1
   3  -7  -8 257.261 157.637   1
  -3  -7   8 9.12855 96.4248   1
  -3   7   8-136.360 150.069   1
  -3   7   7 184.093 147.864   1
  -3  -7   7 102.464 83.4246   1
   3  -7  -7 34.6796 141.396   1
   3   7  -7-33.2661 83.7446   1
   3   7  -6 44042.4 2396.77   1
  -3  -7   6 41940.6 2396.72   1
  -3   7   6 41720.7 2431.71   1
   3  -7  -6 43264.2 2428.99   1
   3   7  -5 14228.5 842.663   1
   3  -7  -5 14369.2 871.584   1
  -3  -7   5 15179.0 842.144   1
  -3   7   5 14784.2 879.277   1
   3   7  -4 11890.1 672.584   1
  -3  -7   4 11364.7 670.620   1
   3  -7  -4 11095.7 695.903   1
  -3   7   4 11774.8 701.215   1
   3   7  -3 4211.77 284.047   1
  -3  -7   3 4442.57 282.215   1
  -3   7   3 4750.33 314.549   1
   3  -7  -3 4258.44 308.126   1
  -3  -7   2 1123.94 119.953   1
   3  -7  -2 1135.10 145.019   1
   3   7  -2 966.855 122.305   1
  -3   7   2 1227.17 142.187   1
  -3  -7   1 4371.28 290.408   1
   3   7  -1 4539.04 295.540   1
   3  -7   0 64199.0 3528.90   1
  -3   7   0 62236.6 3530.38   1
  -3  -7  -1 4502.19 291.968   1
   3   7   1 4356.81 296.956   1
   3  -7   1 4319.80 278.456   1
  -3   7  -1 4037.44 279.398   1
   3   7   2 983.161 152.344   1
   3  -7   2 943.859 107.816   1
  -3  -7  -2 1021.83 137.412   1
   3   7   3 4367.89 308.520   1
  -3  -7  -3 4327.16 303.996   1
  -3   7  -3 4308.95 271.926   1
   3  -7   3 4200.99 270.510   1
   3   7   4 11351.2 721.147   1
   3  -7   4 11852.0 687.844   1
  -3   7  -4 12513.0 687.852   1
  -3  -7  -4 11547.8 716.127   1
   3   7   5 14338.7 873.056   1
  -3  -7  -5 14950.8 871.962   1
  -3   7  -5 15347.6 836.958   1
   3  -7   5 13983.5 837.163   1
   3   7   6 42461.2 2382.45   1
  -3   7  -6 41774.2 2339.82   1
  -3  -7  -6 41627.5 2375.61   1
   3  -7   6 42025.9 2341.70   1
  -3  -7  -7 32.9209 142.343   1
  -3   7  -7 13.4912 74.1075   1
   3   7   7-143.217 158.853   1
   3  -7   7 64.7644 79.7007   1
  -3   7  -8 22.1376 80.5389   1
  -3  -7  -8 172.551 172.982   1
   3   7   8 18.9176 171.206   1
   3  -7   8-7.92061 83.2280   1
  -3   7  -9 73.8697 88.8351   1
   3  -7   9 123.674 94.7767   1
   3  -7  10 23344.4 1358.47   1
   3   7  10 24088.3 1405.22   1
  -3  -7 -10 22829.1 1393.19   1
  -3   7 -10 24580.7 1353.02   1
   3   7  11 130.950 203.620   1
  -3  -7 -11-100.460 198.622   1
   3   7  12 68.3485 210.699   1
  -3  -7 -12 104.136 193.959   1
  -3   7 -12 116.367 116.116   1
   3  -7  12 115.129 125.571   1
   3   7  13 1757.39 238.621   1
   3  -7  13 1515.45 186.517   1
  -3   7 -13 1506.48 175.504   1
  -3  -7 -13 1421.11 218.444   1
   3  -7  14 62.3955 141.256   1
   3   7  14-98.5692 229.959   1
  -3  -7 -14-156.036 212.237   1
  -3   7 -14-187.230 139.848   1
   3  -7  15 643.380 165.622   1
  -3   7 -15 793.224 169.577   1
  -3   7 -16 9975.82 605.382   1
  -3  -7 -16 9360.34 632.365   1
   3   7  16 7981.96 636.915   1
   3  -7  16 10037.0 614.168   1
   3   7  17 4067.96 392.156   1
  -3   7 -17 3815.73 310.747   1
   3  -7  17 3610.26 324.320   1
  -3  -7 -17 2999.93 355.753   1
   3   7  18 2023.86 334.713   1
  -3  -7 -18 1509.41 291.970   1
   3  -7  19 1346.92 230.802   1
   3   7  19 1168.78 278.167   1
  -3  -7 -19 859.373 264.387   1
  -3   7 -19 894.335 213.077   1
   3   7  20 1041.13 305.246   1
  -3  -7 -20 562.427 274.443   1
  -3   7 -20 381.425 202.830   1
   3   7  21-82.9441 234.848   1
  -3  -7 -21-284.339 221.992   1
   3   7  22 1250.02 323.463   1
  -3  -7 -22 1893.79 337.322   1
   3   7  23 973.200 240.148   1
  -3  -7 -23 779.945 229.300   1
   3   7  24 885.796 318.742   1
  -3  -7 -24 910.146 313.010   1
   3   7  26 162.108 315.379   1
  -3  -7 -26 765.357 317.993   1
   3   7  27 238.999 262.372   1
  -3  -7 -27 275.644 260.344   1
   3   7  28 129.941 296.984   1
  -3  -7 -28-270.549 307.891   1
  -3   8  27-421.487 244.673   1
   3  -8 -27 492.615 243.511   1
  -3   8  26 910.731 278.837   1
   3  -8 -26 703.541 265.323   1
  -3   8  25 162.584 289.580   1
   3  -8 -25 612.778 296.071   1
  -3   8  24 1039.95 321.406   1
   3  -8 -24 800.853 311.579   1
  -3   8  23 1212.94 323.259   1
   3  -8 -23 442.241 304.088   1
  -3   8  21 829.865 284.074   1
   3  -8 -21-235.480 246.104   1
  -3   8  20 4025.63 425.032   1
   3  -8 -20 4380.03 422.850   1
   3   8 -19 104.621 189.361   1
  -3   8  19-109.606 229.307   1
   3  -8 -19 25.9314 231.249   1
   3   8 -18 628.494 198.767   1
  -3  -8  18 881.900 204.640   1
  -3   8  18 1112.15 304.640   1
   3  -8 -18 1024.07 291.094   1
   3   8 -17 953.226 192.506   1
  -3  -8  17 801.219 190.277   1
  -3   8  17 588.806 230.119   1
   3  -8 -17 1060.61 235.503   1
   3   8 -16 1994.41 229.219   1
  -3  -8  16 2540.64 245.133   1
  -3   8  16 2001.61 324.254   1
   3  -8 -16 1912.83 306.381   1
   3   8 -15 1682.45 203.001   1
  -3  -8  15 1632.35 206.941   1
  -3   8  15 2169.49 294.162   1
  -3  -8  14 2778.96 237.629   1
   3   8 -14 2546.05 231.941   1
   3   8 -13 995.739 157.718   1
   3  -8 -13 624.651 209.163   1
  -3  -8  13 861.029 154.246   1
  -3   8  13 1326.70 231.375   1
   3  -8 -12 7379.62 510.139   1
  -3   8  12 7505.75 516.671   1
   3   8 -12 7756.65 458.267   1
  -3  -8  12 6357.14 455.466   1
   3  -8 -11 2232.12 279.066   1
  -3   8  11 2556.17 298.431   1
  -3  -8  10 2266.70 188.659   1
   3   8 -10 2490.00 185.801   1
   3  -8 -10 1856.17 260.265   1
  -3   8  10 2060.30 273.490   1
  -3  -8   9 72.6292 98.9927   1
  -3   8   9 84.8843 195.309   1
   3  -8  -9 199.711 190.555   1
   3   8  -9 35.5548 98.2066   1
  -3  -8   8 33977.0 1879.12   1
   3   8  -8 32887.9 1877.95   1
  -3   8   7 153.650 168.387   1
  -3  -8   7 99.9656 86.7583   1
   3  -8  -7 415.939 169.223   1
   3   8  -7 31.4517 88.9782   1
   3   8  -6 4171.56 290.291   1
  -3  -8   6 4900.46 288.666   1
  -3   8   6 4931.35 352.887   1
   3  -8  -6 4304.80 338.031   1
  -3  -8   5 2581.24 168.427   1
   3   8  -5 1950.92 165.284   1
   3  -8  -5 1956.00 216.910   1
  -3   8   5 2082.29 223.386   1
   3   8  -4 7076.05 425.538   1
  -3  -8   4 6536.22 422.434   1
  -3   8   4 7322.76 462.790   1
   3  -8  -4 7576.11 460.698   1
   3   8  -3 2428.04 200.647   1
  -3  -8   3 2840.70 199.434   1
  -3   8   3 3004.54 237.975   1
   3  -8  -3 2843.90 233.600   1
  -3  -8   2 1541.07 150.502   1
   3   8  -2 1922.79 162.578   1
  -3   8   2 1860.70 179.955   1
   3  -8  -2 1779.34 175.250   1
   3  -8  -1-23.1298 106.174   1
  -3  -8   0-52.9356 101.036   1
   3   8   1 187.394 111.966   1
  -3  -8  -1 11.4134 105.760   1
  -3   8  -1 9.46897 90.9214   1
   3  -8   1-63.8064 88.6445   1
  -3  -8  -2 1676.55 167.689   1
   3   8   2 1657.87 169.762   1
  -3   8  -2 1809.51 148.225   1
   3  -8   2 1587.17 145.822   1
  -3   8  -3 2544.29 181.171   1
   3   8   3 2900.23 225.605   1
   3  -8   3 2276.91 179.130   1
   3   8   4 6814.84 463.885   1
   3  -8   4 7449.22 419.644   1
  -3  -8  -4 6175.75 452.356   1
  -3   8  -4 7157.13 418.359   1
   3  -8   5 2281.49 152.221   1
   3   8   5 2378.78 221.768   1
  -3   8  -5 1846.65 148.752   1
  -3  -8  -5 1984.88 216.090   1
   3  -8   6 4693.00 276.363   1
   3   8   6 4189.82 344.693   1
  -3   8  -6 4472.39 274.419   1
  -3  -8  -6 4027.97 328.900   1
   3   8   7-130.921 164.467   1
   3  -8   7 126.695 70.1076   1
  -3  -8  -7 101.848 148.541   1
  -3   8  -7 230.106 72.6029   1
   3  -8   8 31086.6 1777.14   1
  -3   8  -8 32378.5 1777.40   1
  -3   8  -9 60.8280 78.8507   1
   3   8   9-82.6476 195.858   1
   3  -8   9 14.8054 84.8232   1
   3   8  10 2508.57 268.387   1
  -3  -8 -10 2386.54 250.341   1
  -3   8 -10 1992.21 166.223   1
   3  -8  10 1999.80 171.993   1
   3  -8  11 2421.86 198.525   1
   3   8  11 2167.94 259.427   1
  -3   8 -11 2299.58 186.943   1
  -3  -8 -11 2413.79 247.894   1
   3   8  12 7090.07 522.829   1
  -3  -8 -12 7320.50 513.077   1
   3   8  13 1194.96 267.451   1
   3  -8  13 937.410 158.253   1
  -3  -8 -13 925.479 243.520   1
  -3   8 -13 923.754 151.179   1
  -3   8 -14 2653.63 229.591   1
   3  -8  14 2542.86 231.363   1
   3  -8  15 1924.63 216.179   1
   3   8  15 1549.40 311.098   1
  -3   8 -15 2114.75 215.680   1
   3  -8  16 1916.57 220.946   1
   3   8  16 1578.03 269.337   1
  -3   8 -16 1775.28 205.167   1
  -3  -8 -16 1706.86 249.245   1
   3   8  17 187.929 298.501   1
   3  -8  17 833.904 190.268   1
  -3  -8 -17 492.033 260.551   1
  -3   8 -17 983.204 196.240   1
   3   8  18 624.378 249.656   1
   3  -8  18 1115.79 214.208   1
  -3   8 -18 1150.69 204.562   1
  -3  -8 -18 901.741 237.104   1
   3   8  19 600.746 290.370   1
  -3  -8 -19 611.121 288.017   1
  -3  -8 -20 4483.81 394.668   1
   3   8  20 4373.78 403.924   1
   3   8  21 249.605 297.800   1
  -3  -8 -21 491.788 289.246   1
   3   8  23-553.872 309.173   1
  -3  -8 -23 415.034 293.247   1
   3   8  24 494.909 224.437   1
  -3  -8 -24 258.296 221.936   1
   3   8  25 217.418 308.339   1
  -3  -8 -25 486.272 307.773   1
  -3  -8 -26 1109.28 263.411   1
   3   8  27 785.892 319.487   1
   3  -9 -27-48.5349 262.187   1
  -3   9  26 608.698 304.726   1
   3  -9 -26 744.536 301.808   1
  -3   9  25 939.487 327.282   1
   3  -9 -25 429.678 297.152   1
  -3   9  24 353.523 313.428   1
   3  -9 -24 460.914 306.437   1
  -3   9  23 905.393 292.087   1
   3  -9 -23 439.998 274.364   1
  -3   9  22 1185.60 262.951   1
   3  -9 -22 989.998 247.609   1
  -3   9  21 470.210 299.813   1
   3  -9 -21 915.353 290.363   1
  -3   9  20-221.163 281.472   1
   3  -9 -20 261.315 262.480   1
  -3   9  19 633.248 286.162   1
   3  -9 -19 468.836 269.900   1
   3   9 -17 2603.62 256.394   1
   3  -9 -17 2933.60 339.465   1
  -3  -9  17 2400.00 262.731   1
  -3   9  17 2920.86 350.437   1
  -3  -9  16 4101.75 321.035   1
   3  -9 -16 3847.93 362.135   1
   3   9 -16 4513.40 321.537   1
  -3   9  16 3680.96 374.559   1
   3   9 -15 1297.55 193.313   1
  -3  -9  15 1574.92 184.261   1
  -3   9  15 1232.44 288.012   1
   3  -9 -15 1952.70 285.007   1
   3   9 -14 181.351 135.464   1
   3  -9 -14 266.293 240.341   1
  -3  -9  14 592.069 138.032   1
  -3   9  14 642.462 261.086   1
   3   9 -13 2370.92 220.706   1
  -3  -9  13 2516.99 220.116   1
   3  -9 -13 2787.40 320.729   1
   3  -9 -12 2757.35 323.048   1
  -3   9  12 3001.22 334.123   1
  -3  -9  11 14014.4 793.393   1
   3   9 -11 13438.3 790.538   1
   3  -9 -11 14116.8 855.355   1
  -3   9  11 12229.8 853.403   1
  -3  -9  10 9476.67 522.752   1
   3   9 -10 8493.75 520.627   1
   3  -9 -10 7930.06 578.579   1
  -3   9  10 8106.70 585.617   1
  -3  -9   9 5180.55 335.312   1
   3   9  -9 5741.19 339.498   1
  -3   9   9 4984.01 415.403   1
   3  -9  -9 5507.34 415.876   1
   3   9  -8 206.659 87.2935   1
  -3  -9   8-35.3595 81.3688   1
  -3   9   8-168.078 200.884   1
   3  -9  -8 138.476 191.995   1
   3   9  -7 1131.01 119.024   1
   3  -9  -7 451.265 185.924   1
  -3   9   7 579.994 197.579   1
  -3  -9   7 1111.08 109.040   1
   3   9  -6 24896.5 1379.24   1
  -3  -9   6 23816.3 1376.78   1
  -3   9   6 25044.0 1429.82   1
  -3   9   5 197.091 150.400   1
   3   9  -5 143.118 87.4282   1
   3  -9  -5 50.0529 145.833   1
  -3  -9   5-42.9862 78.5143   1
  -3  -9   4 3046.63 225.751   1
   3   9  -4 3554.90 232.450   1
   3  -9  -4 3735.90 279.254   1
   3  -9  -3 16810.6 924.286   1
   3   9  -3 17626.8 903.055   1
  -3   9   3 17722.4 933.186   1
   3   9  -2 5663.86 363.381   1
  -3  -9   2 5035.03 355.422   1
   3  -9  -2 5890.62 377.939   1
  -3   9   1 10210.0 606.875   1
   3  -9  -1 9694.38 599.193   1
   3   9   0 14705.8 873.702   1
  -3  -9   0 15061.0 869.076   1
  -3  -9  -1 9392.80 561.748   1
  -3   9  -1 8535.55 548.857   1
   3   9   1 9669.20 566.259   1
   3  -9   1 9345.89 552.471   1
  -3  -9  -2 5571.59 364.664   1
  -3   9  -2 5251.18 342.389   1
   3  -9   2 5223.55 338.707   1
   3   9   2 5920.92 373.370   1
  -3  -9  -3 15808.5 963.445   1
  -3   9  -3 16312.1 937.623   1
   3  -9   3 16767.4 935.018   1
   3  -9   4 4061.44 251.671   1
  -3  -9  -4 3662.23 295.195   1
  -3   9  -4 4263.20 252.358   1
   3  -9   5-16.0727 61.2155   1
   3   9   5 227.145 173.142   1
  -3  -9  -5 239.702 156.438   1
  -3   9  -5 157.137 69.4281   1
   3  -9   6 24317.8 1336.12   1
  -3   9  -6 23396.8 1334.15   1
  -3  -9  -6 23466.4 1384.86   1
   3   9   6 24619.2 1395.33   1
   3  -9   7 813.815 83.2250   1
  -3   9  -7 979.123 84.3050   1
   3  -9   8 86.1993 62.2779   1
   3   9   8 266.633 179.347   1
  -3  -9  -8 203.443 167.503   1
   3   9   9 4613.02 400.680   1
  -3   9  -9 5144.45 311.868   1
   3  -9   9 5432.58 313.688   1
  -3  -9  -9 4971.04 396.558   1
  -3   9 -10 8306.05 507.766   1
   3   9  10 8566.83 590.027   1
   3  -9  10 9151.52 512.341   1
  -3  -9 -10 9192.96 582.236   1
  -3   9 -11 13603.1 758.448   1
   3   9  11 12688.7 831.892   1
   3  -9  11 12366.9 759.230   1
  -3  -9 -11 14725.1 830.797   1
   3   9  12 3030.46 318.655   1
  -3   9 -12 2387.48 203.425   1
   3  -9  12 2989.44 213.140   1
  -3  -9 -12 3239.62 300.541   1
   3   9  13 3011.69 334.511   1
  -3   9 -13 2952.24 216.283   1
   3  -9  13 2505.28 222.569   1
  -3  -9 -13 2849.42 312.299   1
   3   9  14 642.493 252.240   1
  -3  -9 -14 467.357 229.225   1
   3   9  15 1198.39 296.121   1
   3  -9  15 1657.79 178.937   1
  -3  -9 -15 1273.80 264.573   1
  -3   9 -15 1468.55 176.123   1
   3   9  16 4124.95 401.648   1
  -3   9 -16 4149.35 322.529   1
   3  -9  16 5258.60 332.120   1
  -3  -9 -16 3869.80 384.843   1
   3   9  17 2246.12 356.852   1
  -3   9 -17 2421.41 239.307   1
  -3  -9 -17 2469.27 318.144   1
   3   9  19 713.443 290.858   1
  -3  -9 -19 537.165 292.977   1
   3   9  20-276.454 252.081   1
  -3  -9 -20 25.8203 234.891   1
   3   9  21 748.463 298.439   1
  -3  -9 -21 362.074 279.588   1
   3   9  22 720.603 302.252   1
  -3  -9 -22 491.688 288.038   1
   3   9  23 413.427 273.799   1
  -3  -9 -23 25.7979 249.541   1
   3   9  24 327.104 309.880   1
  -3  -9 -24 461.762 305.673   1
   3   9  25 376.231 220.948   1
  -3  -9 -25 810.861 233.343   1
   3   9  26 237.468 306.823   1
  -3  -9 -26 547.712 305.262   1
   3   9  27 51.4425 256.867   1
  -3  -9 -27-194.731 244.533   1
  -3  10  26 811.006 324.354   1
   3 -10 -26 171.010 307.287   1
  -3  10  24 1537.58 295.250   1
   3 -10 -24 939.183 279.675   1
  -3  10  22 357.311 312.408   1
   3 -10 -22 415.241 296.421   1
  -3  10  21-165.741 286.162   1
   3 -10 -21 443.431 283.359   1
  -3  10  20 1688.53 309.045   1
   3 -10 -20 1360.10 281.044   1
  -3  10  19 387.004 303.323   1
   3 -10 -19 339.451 279.444   1
  -3  10  18 825.416 265.467   1
   3 -10 -18 338.147 246.336   1
  -3  10  17 218.418 270.487   1
   3 -10 -17-25.8044 250.972   1
   3  10 -16 270.864 142.034   1
  -3  10  16 188.897 287.306   1
   3 -10 -16 101.748 259.754   1
   3  10 -15 2176.34 195.863   1
  -3 -10  15 1924.38 195.620   1
  -3  10  15 1888.67 302.578   1
   3 -10 -15 1754.67 295.583   1
  -3  10  14 8834.41 579.016   1
   3 -10 -14 7534.26 563.175   1
  -3  10  13 102.402 193.924   1
  -3 -10  13 49.4085 106.794   1
   3 -10 -13 240.983 183.802   1
   3  10 -13-38.7649 104.381   1
  -3 -10  12 6272.84 377.815   1
   3  10 -12 5901.79 375.805   1
  -3  10  12 5245.51 451.457   1
   3 -10 -12 6605.01 461.399   1
  -3  10  11-145.654 231.667   1
   3  10 -11 152.453 92.3368   1
  -3 -10  11 51.8307 89.0996   1
   3  10 -10 9789.10 544.644   1
   3 -10 -10 8603.64 614.279   1
  -3  10  10 7999.45 618.648   1
  -3 -10  10 9322.32 541.508   1
   3  10  -9-43.4598 75.8271   1
  -3 -10   9 35.3083 73.0073   1
  -3  10   9-90.7485 207.289   1
   3  10  -8 7957.97 453.903   1
  -3 -10   8 7826.84 452.752   1
   3 -10  -8 7235.91 526.131   1
  -3  10   8 6881.63 526.266   1
   3  10  -7 8472.63 448.737   1
  -3 -10   7 6813.65 444.671   1
   3  10  -6 1399.16 120.336   1
  -3  10   6 1386.91 208.863   1
  -3 -10   6 972.415 109.580   1
   3 -10  -6 1278.65 205.844   1
  -3  10   5 37.6039 176.219   1
  -3 -10   5 48.2123 80.3679   1
   3  10  -5-126.652 85.4013   1
   3  10  -4 15660.8 864.940   1
  -3 -10   4 14752.7 859.979   1
   3 -10  -4 14907.1 899.967   1
  -3  10   4 14311.1 903.172   1
   3  10  -3 4556.69 291.874   1
  -3 -10   3 4226.27 287.447   1
   3 -10  -3 4555.75 331.686   1
  -3  10   3 4516.03 335.627   1
   3 -10  -2 20252.9 1173.23   1
  -3  10   2 20137.8 1175.44   1
   3  10  -1 2872.79 214.943   1
  -3  10   1 2749.41 219.021   1
   3 -10  -1 2452.60 215.243   1
  -3 -10   1 2278.07 202.667   1
  -3 -10   0 236.891 106.692   1
   3  10   0 38.2408 120.819   1
   3 -10   0-69.6925 113.676   1
  -3  10   0-73.8980 109.852   1
   3  10   1 2871.74 229.962   1
  -3 -10  -1 2662.44 224.159   1
  -3 -10  -2 18906.2 1102.14   1
  -3  10  -2 18913.6 1081.28   1
   3  10   2 18665.8 1105.77   1
   3 -10   2 19087.8 1082.83   1
   3  10   3 4792.32 351.645   1
  -3  10  -3 4579.99 301.721   1
  -3 -10  -3 5295.39 343.096   1
   3 -10   3 4827.52 303.294   1
   3  10   4 15176.8 882.023   1
   3 -10   4 14512.7 830.632   1
  -3  10  -4 14749.3 830.823   1
  -3 -10  -4 13829.3 871.806   1
   3 -10   5 72.4349 60.6959   1
   3  10   5 18.3911 172.368   1
  -3  10  -5-76.2973 59.3048   1
  -3 -10  -6 1084.50 182.994   1
   3  10   7 7247.64 508.538   1
  -3 -10  -8 6637.84 470.141   1
   3  10   8 6904.12 482.201   1
   3  10   9 649.310 239.618   1
   3  10  10 8547.31 598.828   1
  -3 -10 -10 9104.23 587.320   1
  -3 -10 -11 196.012 213.136   1
   3 -10  11 65.4087 43.3338   1
   3  10  12 6300.82 436.288   1
  -3  10 -12 5137.13 304.046   1
  -3 -10 -12 5898.93 413.304   1
   3 -10  12 4642.45 303.040   1
   3  10  13 76.8216 230.630   1
  -3 -10 -13 325.724 229.544   1
  -3  10 -13-13.3938 83.5398   1
   3 -10  13 42.0225 84.7714   1
   3  10  14 8362.69 598.032   1
  -3  10 -14 7737.06 486.988   1
   3 -10  14 8323.07 489.672   1
  -3 -10 -14 8718.67 579.914   1
  -3 -10 -15 2281.06 272.270   1
  -3  10 -15 2089.48 185.104   1
   3  10  15 2404.29 298.070   1
   3 -10  15 2047.01 190.724   1
  -3 -10 -16 24.7708 252.696   1
   3  10  16 81.1791 270.210   1
  -3 -10 -18 485.214 216.250   1
   3  10  18 1041.69 253.659   1
  -3 -10 -19 361.067 271.670   1
   3  10  19 578.734 302.808   1
  -3 -10 -20 1499.58 295.632   1
   3  10  20 1470.32 313.179   1
  -3 -10 -21 129.275 250.075   1
   3  10  21 277.303 264.180   1
  -3 -10 -22 516.571 295.407   1
   3  10  22-82.8381 302.604   1
  -3 -10 -24 1169.27 304.794   1
   3  10  24 1594.09 318.320   1
  -3 -10 -26 391.742 225.656   1
   3  10  26 51.9629 232.050   1
  -3  11  25 578.705 261.243   1
   3 -11 -25 345.002 234.368   1
  -3  11  24 427.507 320.088   1
   3 -11 -24 376.894 283.584   1
  -3  11  23 271.049 321.474   1
   3 -11 -23 688.185 309.582   1
  -3  11  22 1999.03 317.552   1
   3 -11 -22 1703.30 302.508   1
  -3  11  21 27.5724 285.605   1
   3 -11 -21 234.158 265.002   1
  -3  11  19 1081.41 289.461   1
   3 -11 -19 1309.25 278.145   1
  -3  11  18 1300.82 311.599   1
   3 -11 -18 1254.06 284.810   1
  -3  11  17-275.295 292.020   1
   3 -11 -17 650.216 273.964   1
  -3  11  16 1774.30 273.992   1
   3 -11 -16 1779.01 269.716   1
  -3  11  15 80.9356 255.411   1
   3 -11 -15 356.635 246.986   1
   3 -11 -14 476.684 251.483   1
   3  11 -14 287.063 100.750   1
  -3 -11  13 1349.94 120.932   1
   3  11 -13 1353.37 128.848   1
   3  11 -12 13126.4 764.650   1
  -3 -11  12 13835.9 763.561   1
   3  11 -11 387.024 56.1629   1
  -3 -11  11 317.318 47.8032   1
   3 -11 -11 540.125 221.896   1
   3 -11 -10 1412.61 245.572   1
  -3  11   9 5220.77 430.817   1
   3 -11  -9 5619.39 418.892   1
  -3  11   8 315.550 193.891   1
  -3 -11   8 17.7593 38.6542   1
   3  11  -8 70.9826 46.8508   1
   3 -11  -8 63.5627 176.321   1
  -3 -11   7 2966.65 187.829   1
   3 -11  -7 3225.47 298.466   1
  -3  11   7 3093.02 296.756   1
  -3 -11   6 2804.29 192.015   1
   3  11  -6 3042.19 195.642   1
  -3  11   5 1494.46 236.783   1
  -3 -11   5 1696.47 149.364   1
   3 -11  -5 1997.20 231.067   1
   3  11  -4 5191.59 317.730   1
  -3  11   4 4950.91 372.914   1
  -3 -11   4 4722.28 311.459   1
   3 -11  -4 5158.56 370.721   1
  -3  11   3 34.6716 144.725   1
   3  11  -3 87.2959 101.081   1
  -3 -11   3 80.5232 96.2619   1
   3 -11  -3 97.4018 155.589   1
  -3  11   2 9326.19 560.603   1
   3 -11  -2 8267.80 550.329   1
   3  11  -1 1475.77 171.229   1
  -3 -11   1 1125.05 150.466   1
   3 -11  -1 1531.85 175.732   1
  -3  11   1 1369.70 183.103   1
  -3 -11   0 1692.45 176.721   1
   3  11   0 1625.39 186.752   1
   3 -11   0 1499.84 174.049   1
  -3  11   0 1889.85 183.841   1
   3  11   1 1919.66 198.196   1
  -3 -11  -1 1502.27 174.419   1
   3  11   2 8023.50 554.959   1
  -3 -11  -2 8846.91 550.510   1
  -3  11  -2 9278.22 530.172   1
   3 -11   2 8702.23 526.843   1
  -3 -11  -3 61.6477 144.114   1
   3  11   3 17.1176 154.089   1
  -3  11  -3 203.511 88.3301   1
   3 -11   3 240.645 86.3433   1
   3  11   4 6023.31 391.791   1
  -3 -11  -4 5545.39 382.585   1
   3 -11   4 5071.37 319.582   1
  -3  11  -4 5252.08 320.815   1
  -3  11  -5 2048.55 131.117   1
   3  11   5 2026.27 243.930   1
   3 -11   5 2002.34 129.782   1
   3  11   7 3007.83 301.795   1
  -3 -11  -7 3130.39 290.820   1
   3  11   8-178.283 207.087   1
  -3 -11  -8-81.0317 199.573   1
  -3 -11  -9 4769.31 385.091   1
  -3 -11 -10 1001.52 208.375   1
   3  11  10 1279.18 237.962   1
  -3 -11 -11 762.897 224.347   1
   3  11  11 423.948 240.768   1
  -3 -11 -13 1758.52 262.460   1
   3  11  13 1431.46 292.014   1
  -3 -11 -14 581.171 218.739   1
   3  11  14 933.940 246.083   1
  -3 -11 -15-24.7393 247.557   1
   3  11  15 216.326 276.921   1
  -3 -11 -16 1742.28 299.545   1
   3  11  16 2531.07 345.513   1
  -3 -11 -17 689.004 239.847   1
   3  11  17 493.585 257.400   1
  -3 -11 -18 1572.95 289.299   1
   3  11  18 1296.43 306.022   1
  -3 -11 -19 1499.46 305.680   1
   3  11  19 692.700 314.919   1
  -3 -11 -21 361.484 239.464   1
   3  11  21 332.170 246.366   1
  -3 -11 -22 1619.06 320.753   1
   3  11  22 1016.90 324.855   1
  -3 -11 -23-25.5188 274.015   1
   3  11  23 787.127 316.308   1
  -3 -11 -24-251.651 226.175   1
   3  11  24 561.014 246.476   1
  -3 -11 -25 814.944 308.791   1
   3  11  25-26.2055 306.136   1
   3 -12 -25 24.2536 292.051   1
  -3  12  25 389.960 320.201   1
   3 -12 -24 1066.61 290.785   1
  -3  12  24 821.328 303.170   1
   3 -12 -23 429.528 255.949   1
  -3  12  23 456.910 267.353   1
   3 -12 -22 410.283 299.172   1
  -3  12  22 789.584 327.451   1
   3 -12 -21 1087.69 271.257   1
  -3  12  21 467.616 287.164   1
   3 -12 -20 730.866 288.116   1
  -3  12  20 581.072 315.402   1
   3 -12 -18-236.050 275.568   1
  -3  12  18 333.656 297.838   1
  -3  12  17 554.683 236.044   1
   3 -12 -16-103.980 241.000   1
  -3  12  16-193.037 261.467   1
   3 -12 -15 721.214 284.024   1
  -3  12  15 874.335 300.394   1
   3 -12 -14 7250.11 548.018   1
   3 -12 -13 1552.66 283.098   1
  -3  12  13 1515.59 312.767   1
   3 -12 -12 147.433 223.366   1
  -3  12  12 391.381 249.849   1
  -3  12  10 3106.11 360.927   1
   3 -12 -10 4346.23 362.425   1
   3 -12  -9 226.733 213.525   1
  -3  12   9 337.747 230.147   1
   3 -12  -8 328.096 188.454   1
  -3  12   8 46.6700 200.472   1
   3 -12  -7 2899.15 290.007   1
  -3  12   7 2875.28 307.421   1
  -3  12   6-21.5942 198.238   1
   3 -12  -6 220.115 173.498   1
   3  12  -6-4.24888 59.2889   1
   3  12  -5 1880.02 149.135   1
   3  12  -4 2669.76 202.451   1
  -3 -12   4 2806.63 193.500   1
   3 -12  -4 2659.08 269.009   1
  -3  12   4 2399.53 275.481   1
   3  12  -3 1920.42 186.169   1
  -3  12   3 2382.65 249.909   1
  -3 -12   3 2433.12 178.782   1
   3 -12  -3 1862.61 234.706   1
  -3  12   2 19001.6 1122.95   1
   3 -12  -2 19132.9 1120.02   1
  -3  12   1 590.629 160.422   1
   3  12  -1 520.568 142.995   1
  -3 -12   1 678.251 132.641   1
   3 -12  -1 1007.36 170.024   1
   3 -12   0 90.6356 121.504   1
  -3 -12   0 77.4988 124.699   1
  -3  12   0 96.4231 131.831   1
   3  12   0 201.003 141.777   1
   3 -12   1 965.478 141.586   1
  -3  12  -1 734.777 141.062   1
   3  12   1 907.695 173.476   1
   3  12   2 19980.1 1105.23   1
  -3  12  -2 17749.6 1072.02   1
   3 -12   2 18799.8 1071.19   1
  -3  12  -3 1926.70 160.698   1
   3  12   3 1955.26 225.899   1
   3 -12   3 1786.62 156.446   1
  -3  12  -4 2365.02 173.177   1
  -3 -12  -4 2889.58 253.469   1
   3 -12   4 2642.18 174.246   1
   3  12   4 2848.42 271.507   1
   3  12   6 321.124 200.763   1
  -3 -12  -6-19.3339 179.697   1
   3  12   7 3139.26 307.228   1
  -3 -12  -7 2665.07 280.544   1
  -3 -12  -8 273.288 178.160   1
   3  12   8 46.6561 204.606   1
  -3 -12  -9-21.7651 188.870   1
   3  12   9 338.934 202.745   1
  -3 -12 -10 3547.67 334.474   1
   3  12  10 4284.99 358.155   1
  -3 -12 -12 351.532 229.636   1
   3  12  12 53.0175 255.353   1
  -3 -12 -13 1096.32 270.508   1
  -3 -12 -14 7353.90 526.971   1
   3  12  14 6289.79 531.764   1
  -3 -12 -15 757.741 244.923   1
   3  12  15 599.308 262.597   1
   3  12  16 164.739 203.817   1
  -3 -12 -17 283.969 262.668   1
   3  12  17 883.908 290.317   1
  -3 -12 -18 1087.63 294.978   1
   3  12  18 305.499 307.165   1
  -3 -12 -20 77.6501 241.113   1
   3  12  20 277.770 273.078   1
  -3 -12 -21 515.504 258.109   1
   3  12  21 579.445 272.775   1
  -3 -12 -22 255.888 292.891   1
   3  12  22 982.863 327.923   1
  -3 -12 -23 531.121 289.600   1
   3  12  23 349.270 303.776   1
  -3 -12 -24 1043.12 252.031   1
   3  12  24 659.293 262.397   1
  -3 -12 -25 169.923 273.906   1
   3  12  25 335.292 302.511   1
   3 -13 -24-244.898 286.537   1
  -3  13  24 235.494 322.942   1
   3 -13 -22 432.007 261.645   1
  -3  13  22 568.221 283.567   1
   3 -13 -20 312.207 235.225   1
  -3  13  20 442.278 244.300   1
   3 -13 -19-104.678 274.023   1
   3 -13 -18 446.632 271.656   1
   3 -13 -17 1103.31 251.257   1
  -3  13  17 781.045 274.672   1
   3 -13 -16 733.239 274.128   1
  -3  13  16 722.954 300.549   1
   3 -13 -14 77.2858 247.355   1
  -3  13  14-27.3837 279.870   1
   3 -13 -13-25.4396 255.033   1
  -3  13  13 108.158 268.929   1
  -3  13  12 5642.64 463.042   1
   3 -13 -12 5682.41 449.375   1
   3 -13 -11 1841.08 282.034   1
  -3  13  11 1722.87 279.583   1
   3 -13 -10 1102.05 249.386   1
  -3  13  10 1353.63 274.746   1
   3 -13  -9 816.005 224.843   1
  -3  13   9 348.000 233.202   1
   3 -13  -8 496.298 207.738   1
  -3  13   8 579.039 231.541   1
   3 -13  -7 195.100 194.308   1
  -3  13   7-93.3838 215.850   1
   3 -13  -6 1988.65 249.375   1
  -3  13   6 2303.72 273.775   1
   3 -13  -5 2039.79 239.733   1
  -3 -13   5 1816.40 137.908   1
   3  13  -5 1907.82 144.955   1
  -3  13   5 2159.50 262.757   1
   3  13  -4 7625.89 471.235   1
  -3  13   4 8020.00 531.395   1
  -3 -13   4 7702.75 464.513   1
   3 -13  -4 8315.38 525.403   1
   3  13  -3 5193.99 355.568   1
  -3  13   3 5275.71 403.487   1
  -3 -13   3 5678.65 346.437   1
   3 -13  -3 5286.94 393.523   1
   3  13  -2 4089.19 322.262   1
  -3 -13   2 4601.22 312.834   1
  -3  13   2 4446.22 353.395   1
   3  13  -1 2269.91 214.117   1
  -3  13   1 2289.29 232.238   1
   3 -13  -1 2194.09 221.591   1
  -3 -13   1 2215.99 207.117   1
   3  13   0 21516.8 1289.15   1
  -3 -13   0 21682.7 1280.43   1
  -3  13   0 22363.4 1283.98   1
   3 -13   0 23062.1 1281.62   1
   3 -13   1 2051.19 190.247   1
  -3 -13  -1 1810.81 204.590   1
   3  13   1 2051.01 217.532   1
  -3  13  -1 2224.03 198.099   1
  -3  13  -2 4400.86 295.371   1
   3 -13   2 4518.39 291.505   1
  -3 -13  -2 4123.81 330.389   1
   3  13   2 3891.79 336.698   1
  -3 -13  -3 4257.09 357.937   1
   3  13   3 5989.15 388.592   1
  -3  13  -3 5357.11 315.842   1
   3 -13   3 4633.70 312.684   1
  -3  13  -4 6528.81 377.197   1
   3 -13   4 6443.85 376.733   1
   3  13   5 2233.76 264.327   1
  -3 -13  -5 1739.00 231.507   1
   3  13   6 1959.90 268.617   1
  -3 -13  -6 1960.76 240.063   1
   3  13   7 327.536 216.570   1
  -3 -13  -7 105.063 193.676   1
   3  13   8 725.939 222.355   1
  -3 -13  -8 175.408 204.535   1
   3  13   9 225.074 229.594   1
  -3 -13  -9 338.503 196.312   1
   3  13  11 1521.82 278.367   1
  -3 -13 -11 1498.02 256.465   1
  -3 -13 -12 6389.95 487.451   1
   3  13  12 6569.52 511.046   1
   3  13  13 270.589 271.806   1
  -3 -13 -13 348.230 239.443   1
   3  13  14 355.067 282.279   1
  -3 -13 -14 505.970 254.753   1
   3  13  16 777.974 301.396   1
  -3 -13 -16 698.529 283.845   1
  -3 -13 -17 1662.61 308.988   1
   3  13  18 307.586 289.077   1
  -3 -13 -18 364.278 256.337   1
   3  13  19 27.8833 257.187   1
  -3 -13 -19 77.9255 221.045   1
   3  13  20 138.586 249.738   1
   3  13  22 568.257 340.583   1
  -3 -13 -22 711.668 300.790   1
   3  13  24 77.9639 251.667   1
  -3 -13 -24 24.4435 224.934   1
  -3  14  23 607.947 344.309   1
   3 -14 -23 246.216 293.905   1
  -3  14  22 53.7887 256.592   1
   3 -14 -22 100.554 215.695   1
  -3  14  21 926.271 331.735   1
   3 -14 -21 1099.50 310.299   1
  -3  14  20 441.417 269.114   1
   3 -14 -20 336.475 237.994   1
  -3  14  19-389.760 318.631   1
   3 -14 -19 182.783 287.352   1
  -3  14  18 335.702 275.616   1
   3 -14 -18 815.452 271.761   1
  -3  14  17 1852.11 327.622   1
   3 -14 -17 1265.68 267.175   1
  -3  14  16 953.776 322.185   1
   3 -14 -16 1739.09 304.197   1
  -3  14  15-55.9126 283.570   1
   3 -14 -15 183.825 257.522   1
  -3  14  13 467.758 274.174   1
   3 -14 -13 413.107 251.712   1
  -3  14  12 108.632 231.105   1
   3 -14 -12-178.432 223.338   1
  -3  14  11 3020.31 347.670   1
   3 -14 -11 2606.65 332.667   1
  -3  14  10 183.541 222.512   1
   3 -14 -10-245.174 211.465   1
  -3  14   9 282.419 242.262   1
   3 -14  -9-119.508 212.641   1
  -3  14   8 3950.49 372.628   1
   3 -14  -8 3894.04 350.322   1
  -3  14   7 292.123 219.157   1
   3 -14  -7 223.355 207.437   1
  -3  14   6 424.570 227.583   1
   3 -14  -6-42.8042 180.792   1
   3 -14  -5 249.289 186.220   1
  -3  14   5 44.8199 189.160   1
   3  14  -5 61.7331 47.8243   1
   3  14  -4 545.608 104.797   1
  -3 -14   4 696.812 105.395   1
   3 -14  -3 1403.60 209.443   1
  -3 -14   3 1458.36 154.182   1
  -3  14   3 1589.07 221.043   1
   3  14  -3 1562.83 168.797   1
  -3 -14   2 6717.73 440.091   1
   3  14  -2 6981.29 447.617   1
  -3  14   2 6625.21 471.611   1
   3 -14  -2 7446.17 470.891   1
  -3  14   1 7915.18 544.154   1
  -3 -14   1 8671.11 528.645   1
   3 -14  -1 8425.07 542.841   1
   3  14  -1 8702.52 535.335   1
   3  14   0 48.9777 154.277   1
  -3  14   0 210.896 145.818   1
   3 -14   0 42.5655 129.310   1
  -3 -14   0 309.497 137.145   1
  -3  14  -1 7616.77 498.590   1
   3  14   1 7971.06 529.663   1
   3 -14   1 8197.90 495.177   1
  -3 -14  -1 7954.44 518.578   1
  -3  14  -2 6053.59 420.257   1
  -3 -14  -2 7257.22 465.056   1
   3  14   2 7246.96 479.117   1
   3 -14   2 6905.88 421.055   1
  -3 -14  -3 1452.15 208.797   1
  -3  14  -3 1748.73 138.174   1
   3  14   3 1362.23 228.240   1
   3 -14   3 1179.13 130.334   1
   3  14   4 750.577 208.253   1
  -3 -14  -4 329.310 174.173   1
   3  14   5 67.6212 199.565   1
  -3 -14  -5-223.226 187.232   1
   3  14   6 187.745 219.591   1
  -3 -14  -6 397.584 199.885   1
   3  14   7 442.674 227.245   1
  -3 -14  -7 325.301 197.828   1
  -3 -14  -8 3900.20 364.221   1
   3  14   8 4912.53 393.725   1
   3  14   9 231.296 256.359   1
  -3 -14  -9 187.513 226.779   1
   3  14  10 184.044 256.233   1
  -3 -14 -10-23.9790 233.698   1
   3  14  11 2833.25 348.121   1
  -3 -14 -11 3045.54 326.633   1
   3  14  12-108.321 253.803   1
  -3 -14 -12 25.0643 221.289   1
   3  14  13 492.903 244.976   1
  -3 -14 -13 788.428 239.946   1
   3  14  15 446.457 242.169   1
  -3 -14 -15-25.9657 218.778   1
   3  14  16 1150.21 278.522   1
  -3 -14 -16 990.944 258.251   1
   3  14  17 1826.55 316.726   1
  -3 -14 -17 2063.66 303.382   1
   3  14  18 1373.18 319.879   1
  -3 -14 -18 991.401 273.789   1
   3  14  19 808.111 310.124   1
  -3 -14 -19-78.0109 266.368   1
   3  14  21 707.065 338.437   1
  -3 -14 -21 460.079 301.596   1
   3  14  22 1283.16 339.750   1
  -3 -14 -22 326.771 283.308   1
  -3 -14 -23 344.512 265.632   1
   3 -15 -22 595.567 252.420   1
  -3  15  22 53.3138 271.048   1
   3 -15 -21-25.3241 283.876   1
  -3  15  21 515.098 329.130   1
   3 -15 -20 154.230 237.020   1
  -3  15  20 715.668 289.017   1
   3 -15 -19 78.0210 274.002   1
  -3  15  19 390.020 320.959   1
   3 -15 -18 472.879 269.550   1
  -3  15  18 756.826 305.174   1
   3 -15 -17 211.395 218.817   1
  -3  15  17 507.432 252.742   1
   3 -15 -16 662.088 260.486   1
  -3  15  16 452.371 284.035   1
   3 -15 -15 52.9291 248.585   1
  -3  15  15-28.2572 275.927   1
   3 -15 -14 632.609 248.498   1
  -3  15  14 816.611 291.549   1
   3 -15 -13 575.798 235.976   1
  -3  15  13 839.260 268.475   1
   3 -15 -12 77.7455 239.231   1
  -3  15  12 304.635 262.650   1
   3 -15 -11 1071.72 258.741   1
  -3  15  11 1095.94 291.468   1
   3 -15 -10 1228.89 264.178   1
  -3  15  10 1077.79 283.221   1
   3 -15  -8 1165.72 236.555   1
  -3  15   8 829.916 254.660   1
   3 -15  -7 532.251 219.430   1
  -3  15   7 557.208 247.088   1
   3 -15  -6 2161.05 272.307   1
  -3  15   6 2768.89 303.320   1
   3 -15  -5 1434.54 241.004   1
  -3  15   5 1346.94 266.084   1
   3 -15  -4 186.609 186.438   1
  -3 -15   4 116.797 80.0865   1
   3  15  -4 208.099 93.1193   1
  -3  15   4-66.1478 190.825   1
   3 -15  -3 292.944 173.461   1
  -3 -15   3 106.719 109.094   1
   3  15  -3 115.952 120.145   1
  -3  15   3 103.484 179.612   1
   3 -15  -2 256.524 174.213   1
  -3 -15   2 169.549 125.888   1
   3  15  -2 13.1345 131.394   1
  -3  15   2 209.278 187.866   1
   3 -15  -1-82.7355 154.405   1
  -3 -15   1 392.627 146.132   1
  -3  15   1 298.723 170.140   1
   3  15  -1 152.018 152.776   1
  -3  15   0 7581.15 516.618   1
  -3 -15   0 8966.90 528.365   1
   3 -15   0 8621.12 518.323   1
   3  15   0 6978.49 524.585   1
   3  15   1 317.333 167.304   1
  -3  15  -1 52.4685 122.953   1
   3 -15   1-75.3645 123.181   1
  -3 -15  -1-51.1065 151.176   1
   3  15   2 220.651 205.244   1
  -3 -15  -2 145.905 169.667   1
  -3  15  -2 248.108 115.646   1
   3 -15   2 118.702 104.393   1
  -3  15  -3 233.120 90.7407   1
   3 -15   3 6.24188 80.9785   1
   3  15   4 201.692 210.432   1
  -3 -15  -4 265.135 192.442   1
   3  15   5 983.149 237.956   1
  -3 -15  -5 1320.97 216.573   1
   3  15   6 2357.57 296.538   1
  -3 -15  -6 1822.53 264.909   1
   3  15   7 425.744 239.708   1
  -3 -15  -7 298.497 212.683   1
   3  15   8 797.771 262.404   1
  -3 -15  -8 1109.70 248.425   1
   3  15   9 2495.86 310.768   1
  -3 -15  -9 2015.60 281.297   1
   3  15  10 1284.76 292.527   1
  -3 -15 -10 1017.55 256.114   1
   3  15  11 815.778 287.786   1
  -3 -15 -11 832.336 255.442   1
   3  15  12 220.439 261.614   1
  -3 -15 -12 616.227 262.964   1
   3  15  14 140.623 263.597   1
  -3 -15 -14 470.129 233.601   1
   3  15  15 84.7942 285.920   1
  -3 -15 -15 393.742 252.429   1
   3  15  16 282.779 292.577   1
  -3 -15 -16 210.402 257.166   1
   3  15  17 56.4144 302.679   1
  -3 -15 -17 52.5986 259.475   1
   3  15  18 644.889 308.073   1
  -3 -15 -18 314.540 271.133   1
   3  15  19 333.076 318.319   1
  -3 -15 -19 624.497 274.246   1
   3  15  20 492.990 300.976   1
  -3 -15 -20 617.417 267.686   1
   3  15  21 323.188 297.377   1
  -3 -15 -21-50.6129 252.271   1
   3  15  22 580.684 274.519   1
  -3 -15 -22 173.511 230.514   1
  -3  16  21 161.400 328.664   1
   3 -16 -21 175.169 287.816   1
  -3  16  20 191.770 243.535   1
   3 -16 -20 331.189 214.902   1
   3 -16 -19 542.905 290.165   1
  -3  16  18 1124.00 336.847   1
   3 -16 -18 262.051 280.130   1
  -3  16  17 566.921 288.692   1
   3 -16 -17 581.344 268.855   1
  -3  16  15 543.023 255.937   1
   3 -16 -15 26.6372 232.038   1
  -3  16  14-285.624 260.971   1
   3 -16 -14 292.727 247.147   1
  -3  16  13 113.857 285.049   1
   3 -16 -13 318.070 265.997   1
  -3  16  12 368.032 277.647   1
   3 -16 -12 735.289 253.541   1
  -3  16  11-112.100 254.332   1
   3 -16 -11 337.712 233.493   1
  -3  16  10-139.041 246.827   1
   3 -16 -10 331.647 221.278   1
  -3  16   9 329.800 251.400   1
   3 -16  -9 424.023 223.426   1
  -3  16   7 129.938 232.883   1
   3 -16  -7 433.715 225.886   1
  -3  16   6 326.010 232.962   1
   3 -16  -6-93.8395 211.348   1
  -3  16   5 288.685 222.632   1
   3 -16  -5 90.4880 210.345   1
   3 -16  -4 3491.24 330.732   1
  -3  16   4 3890.55 349.916   1
   3  16  -3 118.042 116.598   1
   3 -16  -2 756.166 192.518   1
  -3 -16   2 392.910 113.152   1
   3  16  -2 860.793 163.362   1
  -3  16   2 1120.81 209.204   1
   3  16  -1-78.8554 159.051   1
   3 -16  -1 188.881 167.342   1
  -3  16   1 36.5914 174.926   1
  -3 -16   1 43.7221 145.545   1
   3  16   0 337.372 175.191   1
   3 -16   0 91.2584 147.722   1
  -3  16   0 127.166 154.346   1
  -3 -16   0 311.476 162.131   1
   3  16   1 38.8332 187.636   1
   3 -16   1-51.5544 125.353   1
  -3  16  -1 105.373 135.652   1
  -3 -16  -1 107.784 168.753   1
   3  16   2 874.506 212.851   1
  -3  16  -2 696.688 132.482   1
  -3 -16  -3 41.0277 193.564   1
  -3  16  -3-4.13050 53.6757   1
   3  16   4 2875.24 335.206   1
  -3 -16  -4 4030.28 331.648   1
   3  16   5 652.523 230.561   1
  -3 -16  -5-22.3625 200.022   1
   3  16   6 275.159 238.359   1
  -3 -16  -6 139.609 208.821   1
   3  16   7 51.5427 230.987   1
  -3 -16  -7 71.9238 214.887   1
   3  16   9 783.833 273.185   1
  -3 -16  -9 752.621 247.096   1
   3  16  10-54.9545 244.588   1
  -3 -16 -10 357.172 227.121   1
   3  16  11 474.234 272.039   1
  -3 -16 -11 827.748 262.896   1
   3  16  12 281.616 295.051   1
  -3 -16 -12 156.769 259.603   1
   3  16  13 141.931 253.929   1
  -3 -16 -13 184.363 235.044   1
   3  16  14 370.436 286.730   1
  -3 -16 -14 264.681 239.567   1
   3  16  15-285.101 302.231   1
  -3 -16 -15 132.715 270.779   1
   3  16  16 852.801 320.541   1
  -3 -16 -16 663.347 287.224   1
   3  16  17-452.002 307.946   1
  -3 -16 -17 52.7794 282.373   1
   3  16  18 307.711 306.972   1
  -3 -16 -18 655.136 295.182   1
   3  16  19-27.6105 310.203   1
  -3 -16 -19 129.541 271.243   1
   3  16  20 543.092 307.197   1
  -3 -16 -20 229.493 269.664   1
   3  16  21 479.162 304.529   1
  -3 -16 -21 74.9498 268.475   1
  -3  17  21 942.625 354.380   1
   3 -17 -21 147.159 275.172   1
  -3  17  20 191.389 311.484   1
   3 -17 -20-50.3196 259.098   1
  -3  17  19-83.5096 279.636   1
   3 -17 -19-76.8190 235.108   1
  -3  17  18 508.674 336.589   1
   3 -17 -18 519.577 273.935   1
  -3  17  17 255.755 312.495   1
   3 -17 -17 262.818 288.117   1
  -3  17  16 602.132 320.453   1
   3 -17 -16 798.575 286.337   1
  -3  17  14 145.463 302.583   1
   3 -17 -14 267.142 269.634   1
  -3  17  13 668.762 281.051   1
   3 -17 -13 133.451 226.084   1
  -3  17  12-231.714 278.699   1
   3 -17 -12 265.776 252.989   1
  -3  17  11 492.004 287.573   1
   3 -17 -11 551.691 243.472   1
  -3  17  10 855.490 302.298   1
   3 -17 -10 1517.35 281.519   1
  -3  17   9 1264.84 306.493   1
   3 -17  -9 1818.15 295.684   1
  -3  17   8 411.412 256.697   1
   3 -17  -8 332.677 231.365   1
  -3  17   7 401.179 247.367   1
   3 -17  -7 500.611 238.009   1
  -3  17   6 3521.50 361.011   1
   3 -17  -6 3873.13 357.287   1
  -3  17   5 3334.09 350.909   1
   3 -17  -5 3633.62 344.215   1
  -3  17   4-118.012 191.857   1
   3 -17  -4 156.999 191.368   1
  -3  17   3 1690.14 258.124   1
  -3  17   2 41.5411 186.617   1
  -3  17   1 509.023 196.871   1
   3  17   1 202.618 182.375   1
   3  17   3 1088.62 232.859   1
  -3 -17  -3 1114.27 216.665   1
   3  17   4 121.430 226.122   1
  -3 -17  -4 449.077 223.447   1
   3  17   5 3509.73 364.774   1
  -3 -17  -5 4250.69 353.639   1
   3  17   6 3103.02 350.843   1
  -3 -17  -6 4004.38 349.616   1
  -3 -17  -8 278.647 242.964   1
   3  17   8 437.665 251.288   1
  -3 -17  -9 1288.74 271.454   1
   3  17   9 1697.69 295.397   1
  -3 -17 -10 2040.84 295.309   1
   3  17  10 1269.91 315.782   1
  -3 -17 -11 343.683 237.115   1
   3  17  11-28.4880 255.482   1
  -3 -17 -12 613.451 272.960   1
   3  17  12 717.144 306.782   1
  -3 -17 -13 374.694 259.872   1
   3  17  13 316.521 273.366   1
  -3 -17 -14 402.555 242.951   1
   3  17  14 230.133 279.141   1
  -3 -17 -16 906.247 284.906   1
   3  17  16 56.9604 314.612   1
   3  17  17-338.327 280.462   1
  -3 -17 -18 443.551 224.291   1
   3  17  18 556.395 269.074   1
  -3 -17 -19-256.479 236.035   1
   3  17  19 492.387 286.399   1
  -3 -17 -20 226.850 251.293   1
   3  17  20 26.7858 293.858   1
  -3 -17 -21-24.6947 263.609   1
   3  17  21-26.2640 314.321   1
  -3  18  20 681.011 358.521   1
  -3  18  19-83.4746 316.524   1
  -3  18  18 56.6557 272.620   1
   3 -18 -18 128.828 226.956   1
  -3  18  17 28.7666 293.998   1
   3 -18 -17-26.1513 217.604   1
  -3  18  16 378.436 290.205   1
   3 -18 -16-26.4539 230.705   1
  -3  18  15 29.3745 269.084   1
   3 -18 -15 160.131 232.072   1
  -3  18  13 237.013 312.196   1
   3 -18 -13 595.891 277.338   1
  -3  18  12 354.019 293.949   1
   3 -18 -12 297.786 249.157   1
  -3  18  11 937.497 311.043   1
   3 -18 -11 271.745 266.106   1
  -3  18  10 755.911 297.919   1
   3 -18 -10 188.759 212.948   1
  -3  18   9 28.6833 263.318   1
  -3  18   8 337.835 269.207   1
  -3  18   7 743.180 277.350   1
   3  18   7 276.353 256.518   1
   3  18   8 281.413 267.145   1
   3  18   9 256.919 254.191   1
  -3 -18  -9 505.013 253.342   1
   3  18  10 807.306 274.664   1
  -3 -18 -10 966.785 256.456   1
   3  18  11 435.263 298.758   1
  -3 -18 -11 216.564 263.823   1
   3  18  12 29.0766 272.233   1
  -3 -18 -12 434.696 240.852   1
   3  18  13-465.189 298.536   1
  -3 -18 -13-27.1758 261.791   1
   3  18  15 315.954 316.850   1
  -3 -18 -15 188.347 271.660   1
   3  18  16 284.630 297.555   1
  -3 -18 -16 426.717 279.398   1
   3  18  17-84.2250 251.814   1
  -3 -18 -17 420.602 225.134   1
   3  18  18-82.6812 303.271   1
  -3 -18 -18-51.8247 253.579   1
   3  18  19 243.921 325.091   1
  -3 -18 -19 254.579 271.630   1
   3  18  20 1035.08 356.470   1
  -3 -18 -20-324.147 290.503   1
   4   0 -27 164.131 255.955   1
   4   0 -26 519.711 262.753   1
  -4   0  26 604.603 268.551   1
   4   0 -25 299.378 275.368   1
  -4   0  25 230.066 284.675   1
   4   0 -24 1486.58 319.797   1
  -4   0  24 1714.35 332.369   1
   4   0 -23 80.1024 251.809   1
  -4   0  23 481.619 266.531   1
  -4   0  22 5265.31 426.698   1
   4   0 -22 3382.23 389.681   1
  -4   0  21-82.6013 249.262   1
   4   0 -21-154.581 247.452   1
  -4   0  20 1677.41 288.651   1
   4   0 -20 1101.26 268.569   1
  -4   0  19 237.734 233.940   1
   4   0 -19 415.144 211.427   1
  -4   0  18 3905.06 378.666   1
   4   0 -18 3825.05 356.332   1
  -4   0  17-24.9138 235.649   1
   4   0 -17 207.169 220.129   1
  -4   0  16 3248.62 345.641   1
  -4   0  15 324.165 232.124   1
   4   0 -15-299.326 205.727   1
  -4   0  14 111.036 182.820   1
   4   0 -14 163.994 178.363   1
  -4   0  13 169.156 211.603   1
   4   0 -13 19.7303 186.217   1
   4   0 -12 19874.4 1184.41   1
  -4   0  12 20199.1 1192.73   1
  -4   0  11 19.0235 164.267   1
   4   0 -11-285.678 166.776   1
   4   0 -10 10644.5 663.194   1
  -4   0  10 10583.8 663.957   1
  -4   0   9 336.399 152.890   1
   4   0  -9 31.8397 143.699   1
   4   0  -8 46699.4 2638.08   1
  -4   0   8 46765.0 2640.73   1
  -4   0   7 422.884 148.481   1
   4   0  -7-41.8208 135.317   1
  -4   0   6 28720.7 1649.12   1
   4   0  -6 29018.4 1646.24   1
  -4   0   5 50.8238 117.771   1
   4   0  -5 60.0676 108.501   1
  -4   0   4 31431.7 1855.12   1
   4   0  -4 34068.4 1854.16   1
  -4   0   0 1101.01 148.554   1
   4   0   0 834.402 139.266   1
  -4   0  -1 9.96946 114.272   1
   4   0   1 48.8916 113.923   1
  -4   0  -4 33908.6 1827.29   1
   4   0   4 30708.3 1825.85   1
  -4   0  -5-11.6505 123.948   1
   4   0   5-60.2926 131.607   1
  -4   0  -6 27540.6 1647.50   1
   4   0   6 30577.3 1654.68   1
  -4   0  -7 236.445 130.596   1
   4   0   7 28.2713 135.345   1
   4   0   8 47690.9 2614.63   1
  -4   0  -8 44947.5 2610.13   1
  -4   0  -9-149.132 139.254   1
   4   0   9-48.4006 145.057   1
   4   0  10 9307.39 618.341   1
  -4   0 -10 10239.0 612.361   1
  -4   0 -11-16.8574 132.033   1
   4   0  11 125.373 148.197   1
   4   0  12 19833.5 1221.89   1
  -4   0 -12 21544.0 1219.81   1
   4   0  13-140.144 184.699   1
  -4   0 -13-18.4344 175.520   1
  -4   0 -14 95.7684 179.586   1
   4   0  15-22.0163 191.893   1
  -4   0 -16 1763.35 269.316   1
   4   0  16 2194.55 279.104   1
  -4   0 -17 550.071 197.381   1
   4   0  17 48.2807 195.732   1
   4   0  18 3190.18 337.704   1
  -4   0 -18 3083.76 319.637   1
   4   0  19 337.596 250.182   1
  -4   0 -19 403.913 240.000   1
   4   0  20 1470.85 283.042   1
  -4   0 -20 391.158 243.978   1
   4   0  21 163.397 253.643   1
  -4   0 -21 151.547 237.937   1
   4   0  22 3729.62 381.663   1
  -4   0 -22 3651.05 371.905   1
   4   0  23 253.099 263.626   1
  -4   0 -23-26.4131 254.214   1
   4   0  24 1199.25 314.268   1
  -4   0 -24 1632.99 305.342   1
   4   0  25 604.520 297.524   1
  -4   0 -25 81.2486 278.942   1
   4   0  26 865.588 309.162   1
  -4   0 -26 1119.14 320.414   1
  -4   0 -27 682.761 309.124   1
   4  -1 -28 214.875 305.739   1
   4  -1 -27 513.571 296.570   1
  -4   1  27 170.716 284.747   1
   4  -1 -26 1055.11 293.083   1
  -4   1  26 857.676 271.307   1
   4   1 -25 1565.73 315.907   1
  -4  -1  25 1385.03 310.252   1
   4   1 -24 788.749 271.933   1
   4  -1 -24 1337.45 306.244   1
  -4  -1  24 1431.90 280.703   1
   4  -1 -23 371.589 286.374   1
  -4   1  23 538.718 291.394   1
   4   1 -22 395.362 258.811   1
  -4  -1  22 111.475 254.405   1
   4   1 -21-206.227 247.630   1
   4  -1 -21 305.555 259.365   1
  -4  -1  21 82.1025 264.567   1
  -4   1  21 472.956 278.457   1
   4   1 -20 402.895 233.455   1
   4  -1 -20 325.025 218.619   1
  -4  -1  20-26.7409 225.176   1
  -4   1  20-136.600 226.815   1
   4  -1 -19-24.4498 238.811   1
  -4   1  19 267.400 278.975   1
   4   1 -18 1444.57 260.842   1
  -4  -1  18 911.743 271.363   1
   4   1 -17 1144.14 243.284   1
   4  -1 -17 1605.45 233.194   1
  -4  -1  17 1175.00 264.721   1
  -4   1  17 1184.07 238.947   1
   4   1 -16 1167.85 233.662   1
   4  -1 -16 1036.22 211.918   1
  -4  -1  15 15993.1 963.649   1
  -4   1  15 14855.9 960.989   1
   4  -1 -15 15556.4 954.780   1
   4   1 -15 15862.7 955.310   1
  -4   1  14 23136.6 1366.81   1
  -4  -1  14 22312.8 1360.69   1
   4   1 -14 22942.9 1356.96   1
   4  -1 -14 23833.7 1361.27   1
  -4   1  13 7612.52 528.411   1
   4  -1 -13 7664.39 521.859   1
   4   1 -12 2577.35 255.445   1
  -4  -1  12 2393.88 255.568   1
   4   1 -11 1758.25 219.277   1
   4  -1 -11 2125.49 228.019   1
  -4  -1  11 2296.08 228.762   1
  -4   1  11 2108.50 241.080   1
  -4   1  10 7699.63 532.394   1
  -4  -1  10 8310.46 526.069   1
   4   1 -10 7896.29 517.491   1
   4  -1 -10 7851.27 521.240   1
  -4   1   9 209.689 137.892   1
  -4  -1   9 370.606 151.289   1
   4  -1  -9 328.822 133.522   1
   4   1  -9 337.514 151.691   1
  -4   1   8 1849.53 193.865   1
  -4  -1   8 1541.30 180.611   1
   4  -1  -8 2043.53 187.450   1
   4   1  -8 1469.89 179.265   1
  -4   1   7 932.102 168.542   1
  -4  -1   7 912.760 149.830   1
   4  -1  -7 1027.49 160.727   1
   4   1  -7 868.494 140.951   1
  -4   1   6 1416.71 195.108   1
  -4  -1   6 1899.68 177.399   1
   4  -1  -6 1542.91 193.594   1
   4   1  -6 1846.96 168.096   1
   4  -1  -5 6006.42 385.209   1
   4   1  -5 5358.13 372.921   1
  -4  -1   5 6051.62 382.050   1
  -4   1   5 5818.60 390.741   1
   4   1  -4 10068.4 539.788   1
  -4   1   4 8662.06 544.921   1
  -4  -1   4 9200.42 539.047   1
   4  -1  -3 37154.6 2164.24   1
  -4   1   3 39798.2 2168.01   1
   4  -1   0 94.9744 122.451   1
  -4   1   0-9.81455 123.490   1
  -4   1  -1 10435.2 616.945   1
   4  -1   1 10181.6 615.175   1
  -4   1  -2 56260.7 3147.09   1
   4  -1   2 56346.3 3148.02   1
  -4  -1  -3 37854.8 2129.68   1
   4   1   3 37659.7 2130.86   1
  -4  -1  -4 9461.02 575.317   1
   4   1   4 9522.60 576.881   1
  -4  -1  -5 5301.22 369.710   1
  -4   1  -5 6076.36 373.326   1
   4   1   5 5569.18 377.356   1
   4  -1   5 5552.21 371.412   1
  -4  -1  -6 1255.30 168.291   1
  -4   1  -6 1753.29 167.269   1
   4   1   6 1916.71 193.784   1
   4  -1   6 1810.99 173.684   1
  -4   1  -7 1114.33 154.827   1
  -4  -1  -7 1007.20 170.217   1
   4   1   7 915.712 160.808   1
   4  -1   7 1305.58 165.927   1
   4  -1   8 1723.36 181.115   1
   4   1   8 1909.99 205.880   1
  -4  -1  -8 1685.09 191.992   1
  -4   1  -8 1451.36 181.745   1
  -4  -1  -9 46.3580 143.239   1
  -4   1  -9 316.084 132.978   1
   4   1   9 369.829 159.254   1
   4  -1   9 310.452 135.698   1
   4   1  10 7621.14 494.373   1
   4  -1  10 7521.73 485.519   1
  -4   1 -10 6800.75 467.348   1
  -4  -1 -10 7309.48 483.882   1
  -4  -1 -11 2242.73 225.298   1
  -4   1 -11 1794.90 218.862   1
   4   1  11 1855.05 227.944   1
   4  -1  11 2283.78 238.049   1
  -4   1 -12 2230.53 225.155   1
   4   1  13 6664.79 485.639   1
  -4  -1 -13 7334.04 483.598   1
   4   1  14 19328.4 1199.59   1
   4  -1  14 19885.7 1196.58   1
  -4  -1 -14 21039.4 1197.94   1
   4  -1  15 15555.3 949.552   1
   4   1  15 15284.6 947.154   1
   4   1  16 752.151 236.869   1
   4  -1  16 907.060 234.213   1
  -4   1 -16 979.231 224.378   1
  -4  -1 -16 1165.83 238.338   1
   4   1  17 955.541 239.457   1
  -4   1 -17 888.045 230.344   1
   4  -1  18 996.922 258.179   1
  -4   1 -18 2078.94 269.144   1
   4   1  19 524.221 259.903   1
  -4  -1 -19 431.347 235.455   1
   4  -1  20 663.789 248.487   1
   4   1  20 353.990 276.843   1
  -4   1 -20 364.288 214.861   1
  -4  -1 -20 485.028 246.837   1
   4  -1  21 433.985 249.826   1
   4   1  21 109.593 267.210   1
  -4   1 -21-125.781 234.956   1
  -4  -1 -21 403.786 256.197   1
   4  -1  22 634.483 263.717   1
  -4   1 -22 749.801 273.229   1
  -4  -1 -22-25.8626 261.429   1
   4   1  23 168.079 281.064   1
  -4  -1 -23 580.183 287.611   1
   4  -1  24 1375.65 309.566   1
   4   1  24 1107.41 298.414   1
  -4   1 -24 1263.68 310.824   1
  -4  -1 -24 1144.88 293.961   1
   4  -1  25 1680.78 323.886   1
   4   1  25 1829.98 303.191   1
  -4   1 -25 1118.16 300.510   1
  -4  -1 -25 912.405 276.591   1
   4   1  26 400.759 247.447   1
  -4  -1 -26 486.098 257.666   1
   4   1  27 227.855 270.284   1
  -4  -1 -27 593.746 287.486   1
  -4   2  28 278.733 293.498   1
   4  -2 -28 423.749 310.484   1
  -4   2  26 596.247 273.703   1
   4  -2 -26 294.440 280.781   1
  -4  -2  25 173.857 286.014   1
  -4   2  25 427.587 253.739   1
   4   2 -25 359.347 287.953   1
   4  -2 -25-160.141 230.371   1
  -4  -2  24-28.6475 269.266   1
  -4   2  24 342.664 292.003   1
   4   2 -24 191.158 264.618   1
   4  -2 -24 211.399 269.218   1
  -4  -2  23 226.184 250.900   1
  -4   2  23 624.719 294.055   1
   4   2 -23 215.217 241.780   1
   4  -2 -23 315.359 288.786   1
  -4  -2  22 998.913 285.133   1
  -4   2  22 988.909 270.306   1
   4   2 -22 1213.90 293.464   1
   4  -2 -22 1732.84 271.874   1
  -4  -2  21-27.1734 240.857   1
  -4   2  21 332.985 280.654   1
   4   2 -21 232.080 228.603   1
   4  -2 -21 436.051 260.476   1
  -4   2  20 873.981 263.199   1
  -4  -2  20 767.824 260.724   1
   4  -2 -20 984.154 244.721   1
   4   2 -20 351.662 241.570   1
  -4   2  19 1144.98 306.840   1
  -4  -2  19 1028.53 276.296   1
   4   2 -19 1488.17 263.479   1
  -4  -2  18 473.449 247.398   1
   4  -2 -18 218.646 216.214   1
   4   2 -18 259.036 214.280   1
  -4   2  17-76.0899 215.820   1
  -4  -2  17 23.9918 211.277   1
   4  -2 -17 141.946 197.420   1
   4   2 -17-22.6958 204.899   1
  -4   2  16 2536.92 309.322   1
  -4  -2  16 2996.45 307.770   1
   4  -2 -16 2686.75 305.205   1
   4   2 -16 2904.31 289.908   1
  -4   2  15 8911.00 643.690   1
  -4  -2  15 9707.63 640.554   1
   4   2 -15 9758.34 632.101   1
   4  -2 -15 9948.76 638.986   1
  -4   2  14 6247.06 467.987   1
  -4  -2  14 6113.09 472.992   1
   4   2 -14 7054.59 472.687   1
   4  -2 -14 6829.18 468.684   1
  -4   2  13 176.523 215.503   1
  -4  -2  13 259.413 186.828   1
   4   2 -13 643.421 202.652   1
   4  -2 -13 369.952 198.773   1
  -4  -2  12 10222.3 646.810   1
  -4   2  12 9641.93 653.297   1
   4  -2 -12 9767.39 647.881   1
   4   2 -12 10726.0 643.277   1
   4   2 -11 134.682 143.835   1
  -4  -2  10 17851.2 1012.41   1
  -4   2  10 16888.7 1024.31   1
   4   2 -10 16666.3 1006.01   1
   4  -2 -10 16789.4 1016.01   1
   4  -2  -9 1335.55 169.525   1
   4   2  -9 1371.85 178.322   1
  -4   2   9 1597.47 186.776   1
  -4  -2   9 1551.30 179.770   1
   4   2  -8 234.146 116.613   1
   4  -2  -8 320.471 150.041   1
  -4   2   8 17.0418 160.226   1
  -4  -2   8 318.479 131.946   1
   4  -2  -7 15527.1 920.968   1
  -4   2   7 16570.5 927.302   1
   4   2  -7 15742.2 914.340   1
  -4  -2   7 14603.7 913.337   1
   4  -2  -6 21513.3 1222.09   1
  -4  -2   6 21016.3 1215.05   1
  -4   2   6 20764.7 1225.77   1
   4   2  -6 21068.7 1212.87   1
   4   2  -5 1253.66 148.352   1
   4  -2  -5 1068.12 148.713   1
  -4  -2   5 1037.13 147.182   1
  -4   2   5 1070.21 155.658   1
   4  -2  -4 43429.7 2412.21   1
  -4   2   4 42166.4 2414.41   1
   4  -2  -3 1404.87 162.137   1
  -4   2   3 1176.59 166.419   1
   4  -2   0 70577.2 3852.97   1
  -4   2   0 67628.0 3852.58   1
  -4   2  -1 35778.5 1979.39   1
   4  -2   1 34517.0 1978.23   1
   4  -2   2 18471.6 1151.07   1
  -4   2  -2 19890.0 1154.04   1
  -4  -2  -2 21188.5 1159.01   1
   4   2   2 21533.3 1161.11   1
  -4  -2  -3 1518.33 167.286   1
   4   2   3 1589.66 167.739   1
  -4  -2  -4 42123.4 2327.06   1
   4   2   4 40407.0 2327.83   1
  -4  -2  -5 891.360 142.356   1
  -4   2  -5 979.018 136.531   1
   4   2   5 1024.00 151.224   1
   4  -2   5 1165.40 146.890   1
  -4   2  -6 20392.6 1185.87   1
  -4  -2  -6 19400.9 1191.80   1
   4  -2   6 21532.7 1188.63   1
   4   2   6 21260.8 1199.42   1
   4  -2   7 17234.1 941.187   1
   4   2   7 15319.8 949.239   1
  -4   2  -7 16137.8 932.760   1
  -4  -2  -7 15253.4 944.045   1
   4  -2   8 442.610 133.218   1
   4   2   8 493.886 171.585   1
  -4  -2  -8 563.017 157.954   1
  -4   2  -8 232.946 116.659   1
  -4   2  -9 1308.21 170.317   1
  -4  -2  -9 1363.61 182.545   1
   4   2   9 1802.26 213.807   1
   4  -2   9 1695.44 183.415   1
   4   2  10 15171.8 934.751   1
  -4   2 -10 15731.4 925.111   1
  -4  -2 -10 15749.4 932.511   1
  -4   2 -11-125.923 135.079   1
   4  -2  11 16.6702 150.907   1
   4   2  12 9416.37 633.008   1
   4  -2  12 9504.60 623.073   1
  -4  -2 -12 10502.4 633.342   1
  -4  -2 -13 444.591 203.883   1
  -4   2 -13 470.067 177.905   1
   4  -2  13 510.153 191.389   1
   4   2  13 84.3897 210.524   1
   4   2  14 6329.42 438.621   1
  -4  -2 -14 5483.81 417.008   1
   4   2  15 9737.07 648.804   1
   4  -2  15 9515.14 638.421   1
  -4   2 -16 3105.59 283.929   1
  -4  -2 -16 2763.77 295.212   1
   4  -2  16 2488.92 283.978   1
   4   2  16 2509.29 312.413   1
   4  -2  17 70.4412 211.667   1
  -4   2 -17 234.770 201.135   1
  -4  -2 -17 180.912 179.601   1
   4   2  18 179.957 234.231   1
   4  -2  18 516.249 237.493   1
  -4  -2 -18 163.467 206.161   1
  -4   2 -18 245.269 198.881   1
   4  -2  19 1679.62 292.491   1
   4   2  19 2088.80 301.848   1
  -4   2 -19 1842.49 278.683   1
  -4  -2 -19 1135.57 270.757   1
   4  -2  20 842.076 247.244   1
   4   2  20 849.049 263.378   1
  -4   2 -20 654.677 232.822   1
  -4  -2 -20 414.464 241.484   1
   4  -2  21-161.450 231.475   1
   4   2  21 577.309 269.574   1
  -4  -2 -21 405.017 250.766   1
  -4   2 -21-377.261 236.264   1
   4   2  22 1164.32 285.658   1
   4  -2  22 1790.29 290.215   1
  -4   2 -22 1479.05 282.685   1
  -4  -2 -22 1060.89 269.946   1
   4  -2  23 56.4877 257.627   1
   4   2  23 475.440 250.219   1
  -4   2 -23 370.980 261.673   1
  -4  -2 -23 473.674 232.613   1
   4   2  24 84.8406 238.408   1
   4  -2  24 86.3279 262.050   1
  -4   2 -24 405.380 263.724   1
  -4  -2 -24 424.143 243.759   1
   4   2  25 198.883 268.594   1
  -4   2 -25 550.290 284.384   1
  -4  -2 -25 586.438 291.928   1
   4   2  26-141.857 285.597   1
  -4  -2 -26-80.2583 286.134   1
   4   2  28 139.367 280.233   1
  -4  -2 -28 290.452 289.359   1
   4  -3 -29 565.903 293.049   1
  -4   3  29 27.0722 266.509   1
   4  -3 -28 365.022 288.273   1
  -4   3  28 220.399 259.282   1
   4  -3 -27-342.257 258.678   1
  -4   3  27 362.966 257.511   1
   4  -3 -26 1215.18 273.344   1
  -4   3  26 1072.06 286.035   1
   4  -3 -25 157.877 278.655   1
  -4   3  25 255.799 285.143   1
   4  -3 -24 1568.15 325.773   1
  -4   3  24 599.461 307.073   1
   4   3 -23 107.575 236.556   1
   4  -3 -23 312.569 271.493   1
  -4  -3  23 394.812 266.964   1
  -4   3  23 113.829 274.684   1
   4   3 -22-184.182 259.599   1
   4  -3 -22 155.900 226.486   1
  -4  -3  22 82.8121 258.724   1
  -4   3  22 140.498 239.122   1
   4   3 -21 3620.42 356.557   1
  -4  -3  21 2614.58 329.188   1
   4  -3 -20 3310.10 334.049   1
  -4   3  20 3410.28 341.382   1
   4   3 -19 265.645 219.122   1
   4  -3 -19-350.490 270.504   1
  -4  -3  19-228.283 232.892   1
  -4   3  19-107.331 269.556   1
   4   3 -18 279.530 209.802   1
   4  -3 -18-73.7497 226.746   1
  -4  -3  18 122.365 229.890   1
  -4   3  18-183.786 243.289   1
   4   3 -17 716.512 204.906   1
   4  -3 -17 575.931 204.640   1
  -4  -3  17 752.982 234.508   1
  -4   3  17 615.297 212.157   1
  -4   3  16 8960.13 627.626   1
  -4  -3  16 9469.09 620.353   1
   4   3 -16 9584.26 613.732   1
   4  -3 -16 8826.98 624.918   1
  -4  -3  15 6661.21 480.645   1
  -4   3  15 6196.84 489.071   1
   4  -3 -15 7155.25 491.643   1
   4   3 -15 6701.15 476.639   1
   4  -3 -14 656.347 201.971   1
  -4   3  14 701.888 207.323   1
   4  -3 -13 126.424 182.525   1
   4   3 -13 386.159 179.512   1
  -4   3  13-22.5329 195.663   1
  -4  -3  13 289.059 186.524   1
  -4   3  12 5285.43 411.743   1
  -4  -3  12 5217.95 388.708   1
   4  -3 -12 5182.03 403.048   1
   4   3 -12 5296.82 381.786   1
  -4  -3  11 6064.20 413.947   1
  -4   3  11 6044.44 440.359   1
   4  -3 -11 5742.34 430.248   1
   4   3 -10 472.231 148.946   1
   4  -3 -10 602.709 176.893   1
  -4  -3  10 655.285 155.278   1
  -4   3  10 674.419 187.512   1
   4   3  -9 383.428 135.916   1
   4  -3  -9 654.909 160.831   1
  -4   3   9 302.730 167.565   1
  -4   3   8 2324.69 234.164   1
  -4  -3   8 2230.83 211.410   1
   4   3  -8 2640.43 215.051   1
   4  -3  -7 7442.01 491.164   1
  -4   3   7 7421.02 496.800   1
   4   3  -7 7723.75 478.365   1
  -4  -3   7 8013.73 482.148   1
   4  -3  -6 19699.7 1187.60   1
  -4  -3   6 19926.9 1174.52   1
  -4   3   6 20496.5 1193.87   1
   4   3  -6 21463.5 1175.59   1
   4   3  -5-10.8921 108.190   1
  -4  -3   5 121.532 113.838   1
  -4   3   5 360.827 146.324   1
   4  -3  -5 246.749 136.570   1
  -4   3   4 18019.2 1107.85   1
   4  -3  -4 20091.2 1108.20   1
   4  -3  -3 1906.08 181.209   1
  -4   3   3 1639.06 187.550   1
   4  -3  -2 7530.95 437.098   1
  -4   3   2 6354.23 438.910   1
   4  -3   1 5736.56 362.407   1
  -4   3  -1 5732.83 363.794   1
   4   3   2 7817.52 454.738   1
  -4   3  -2 7210.41 440.465   1
  -4  -3  -2 7165.92 448.106   1
   4  -3   2 6515.36 435.141   1
   4   3   3 2034.09 189.802   1
  -4   3  -3 1946.00 165.410   1
   4  -3   3 1969.11 170.992   1
  -4  -3  -4 18761.8 1060.95   1
   4   3   4 17797.2 1063.48   1
  -4  -3  -5 454.670 118.655   1
   4   3   5 183.960 124.007   1
   4  -3   6 21310.7 1227.34   1
   4   3   6 21225.7 1245.60   1
  -4  -3  -6 21147.8 1241.89   1
  -4   3  -6 21964.5 1228.65   1
   4  -3   7 8077.04 508.592   1
   4   3   7 8581.20 531.516   1
  -4   3  -7 8242.00 506.074   1
  -4  -3  -7 8331.65 523.522   1
   4   3   8 2669.77 255.768   1
  -4  -3  -8 2688.29 245.548   1
  -4   3  -8 2688.83 214.846   1
   4  -3   9 184.689 139.354   1
   4   3   9 162.116 155.657   1
  -4   3  -9 251.023 138.403   1
  -4  -3  -9 100.288 142.558   1
   4   3  10 750.221 170.688   1
  -4  -3 -10 793.168 160.729   1
   4  -3  11 6364.49 412.072   1
  -4   3 -11 5722.80 399.096   1
   4   3  12 5387.68 400.282   1
   4  -3  12 5074.99 359.748   1
  -4   3 -12 4583.83 350.288   1
  -4  -3 -12 4612.90 380.020   1
   4   3  13 194.664 176.119   1
   4  -3  13 530.594 180.433   1
  -4  -3 -13 197.252 168.160   1
  -4   3 -13-67.1916 147.530   1
   4   3  14 518.232 233.659   1
   4  -3  14 874.914 198.888   1
  -4   3 -14 830.856 180.903   1
  -4  -3 -14 511.461 225.647   1
   4  -3  15 6461.03 447.935   1
   4   3  15 5662.62 448.215   1
   4   3  16 8109.05 606.999   1
   4  -3  16 8882.38 599.455   1
  -4  -3 -16 9512.11 604.175   1
  -4   3 -16 9104.86 593.417   1
   4  -3  17 554.726 213.470   1
  -4   3 -17 988.598 219.153   1
   4  -3  18 193.638 210.477   1
   4   3  18 519.628 260.440   1
  -4   3 -18 221.543 196.745   1
  -4  -3 -18 306.658 228.026   1
   4  -3  19 126.160 235.156   1
  -4   3 -19 184.702 221.976   1
  -4  -3 -19 316.410 242.342   1
   4   3  20 3827.27 393.758   1
   4  -3  21 3046.34 331.307   1
  -4   3 -21 2907.31 332.775   1
   4   3  22-138.640 248.014   1
   4  -3  22 605.937 262.868   1
  -4   3 -22 595.247 259.130   1
  -4  -3 -22 414.117 243.326   1
   4  -3  23 509.305 274.571   1
   4   3  23 418.785 228.993   1
  -4   3 -23 185.883 262.586   1
  -4  -3 -23 210.013 237.095   1
   4   3  24 1070.03 299.697   1
  -4  -3 -24 1345.72 300.265   1
   4   3  25 874.980 309.788   1
  -4  -3 -25 502.903 308.380   1
   4   3  26 1040.88 320.518   1
  -4  -3 -26 1269.49 331.806   1
   4   3  27 223.024 276.168   1
  -4  -3 -27-79.0504 259.980   1
   4   3  28 192.371 241.579   1
  -4  -3 -28 156.211 255.462   1
  -4  -3 -29 460.687 304.385   1
  -4   4  29 427.079 293.231   1
   4  -4 -29 202.133 295.257   1
  -4   4  28-108.886 285.039   1
  -4   4  27 193.699 303.772   1
   4  -4 -27 1114.39 321.198   1
  -4   4  25-254.119 306.123   1
   4  -4 -25 418.050 298.149   1
  -4   4  24 369.412 265.066   1
   4  -4 -24 520.174 269.458   1
  -4  -4  23 979.995 269.634   1
  -4   4  23 931.354 282.509   1
   4   4 -23 727.689 279.101   1
   4  -4 -23 1017.74 261.425   1
  -4   4  22 782.187 306.386   1
  -4  -4  22 932.348 261.738   1
   4   4 -22 629.951 259.916   1
  -4  -4  21-293.217 232.932   1
   4  -4 -21 181.086 234.113   1
   4   4 -21 76.5493 227.547   1
  -4   4  20 766.462 298.073   1
  -4  -4  20 1110.55 265.637   1
   4  -4 -20 1384.27 298.457   1
   4   4 -20 1309.57 261.366   1
  -4   4  19 1645.62 286.209   1
  -4  -4  19 1520.78 280.698   1
   4  -4 -19 1995.41 292.601   1
  -4   4  18 1325.02 318.288   1
  -4  -4  18 1606.85 252.746   1
   4  -4 -18 1339.41 281.920   1
   4   4 -18 1949.29 262.385   1
  -4   4  17 129.404 249.432   1
  -4  -4  17 321.881 209.059   1
   4  -4 -17 72.9638 230.933   1
   4   4 -17 461.556 213.309   1
  -4  -4  16 7202.60 542.680   1
   4   4 -16 8559.80 544.675   1
  -4   4  15 368.368 189.958   1
  -4  -4  15 20.8178 189.899   1
   4   4 -15 79.9425 181.015   1
   4  -4 -15 69.1907 172.418   1
  -4   4  14 2498.87 282.086   1
  -4  -4  14 1944.96 246.858   1
   4  -4 -14 1988.69 254.046   1
   4   4 -14 2316.40 244.377   1
   4   4 -13 5016.13 347.972   1
   4  -4 -13 4184.70 373.383   1
  -4   4  13 4343.75 381.550   1
  -4  -4  13 4269.01 349.523   1
  -4   4  12 576.469 224.078   1
  -4  -4  12 666.978 162.489   1
   4  -4 -12 1159.83 232.129   1
   4   4 -12 753.781 169.252   1
  -4   4  11 658.982 202.215   1
  -4  -4  11 427.679 169.976   1
   4  -4 -11 873.432 196.968   1
   4   4 -11 767.551 166.979   1
   4   4 -10 3828.43 294.997   1
  -4  -4  10 4249.64 301.773   1
  -4  -4   9 6129.93 425.237   1
  -4   4   9 6750.78 460.335   1
   4  -4  -9 6999.32 452.840   1
   4  -4  -8 237.918 163.982   1
  -4  -4   8 380.921 120.272   1
  -4   4   8 424.824 177.714   1
   4   4  -8 190.590 114.479   1
   4  -4  -7 4706.13 356.107   1
  -4   4   7 5339.59 369.256   1
   4   4  -7 4592.29 320.317   1
   4  -4  -6 41764.4 2491.92   1
  -4   4   6 44853.2 2497.85   1
   4   4  -6 45136.9 2477.57   1
  -4  -4   6 44199.6 2477.89   1
  -4   4   5 16556.2 944.959   1
   4  -4  -5 15453.0 940.169   1
  -4   4   4 17605.9 1027.00   1
   4  -4  -4 17474.0 1023.92   1
  -4   4   3 602.374 140.564   1
   4  -4  -3 235.797 126.363   1
   4  -4  -2 7529.21 476.352   1
  -4   4   2 7791.63 481.378   1
  -4   4   1-11.1493 120.548   1
   4  -4  -1 182.707 119.124   1
   4  -4   1 105.349 100.497   1
  -4   4  -1 119.028 97.5019   1
  -4  -4  -1 77.7300 116.242   1
   4   4   1 205.446 116.189   1
   4   4   2 8269.14 512.026   1
  -4   4  -2 8334.35 500.825   1
   4  -4   2 7928.08 497.937   1
  -4  -4  -2 8607.09 511.843   1
   4  -4   3 648.173 110.068   1
  -4  -4  -3 356.375 127.353   1
   4   4   3 451.580 139.652   1
  -4   4  -3 597.758 115.618   1
   4  -4   4 18509.6 1037.95   1
  -4   4  -4 18135.3 1037.13   1
  -4  -4  -4 16956.9 1048.99   1
   4   4   4 18667.0 1059.58   1
  -4  -4  -5 16197.3 960.370   1
   4   4   5 16486.9 965.726   1
  -4  -4  -6 45731.7 2604.97   1
   4   4   6 46645.5 2611.17   1
  -4   4  -7 4918.61 312.577   1
  -4  -4  -7 4093.51 315.096   1
   4  -4   7 4713.35 314.768   1
   4   4   7 4588.76 325.983   1
  -4  -4  -8 277.965 151.759   1
   4   4   8 53.5562 160.953   1
   4  -4   8 326.234 114.628   1
   4   4   9 5751.52 452.310   1
  -4   4  -9 6634.15 418.773   1
  -4  -4  -9 5915.05 446.362   1
   4  -4  10 4261.74 313.145   1
  -4   4 -10 4078.31 299.835   1
   4  -4  11 184.354 131.170   1
   4   4  11 203.960 165.781   1
  -4  -4 -11 528.807 170.698   1
  -4   4 -11 723.962 149.073   1
   4   4  12 979.563 223.199   1
   4  -4  12 661.211 173.484   1
  -4   4 -12 798.718 158.949   1
  -4  -4 -12 428.811 200.838   1
   4   4  13 3884.02 347.627   1
   4  -4  13 4185.88 329.524   1
  -4   4 -13 4327.13 325.491   1
  -4  -4 -13 3931.20 331.308   1
  -4   4 -14 1902.46 229.376   1
  -4  -4 -14 2630.86 275.457   1
   4   4  14 1679.27 275.006   1
   4  -4  14 1920.62 242.842   1
  -4  -4 -15 110.011 224.606   1
   4   4  15 215.015 242.928   1
  -4   4 -16 7590.45 514.403   1
   4  -4  16 7529.55 527.532   1
   4   4  17-204.769 243.409   1
   4  -4  17-136.435 205.648   1
  -4  -4 -17 418.012 220.417   1
  -4   4 -17 639.656 192.892   1
   4  -4  18 907.167 240.912   1
   4   4  18 1212.36 268.764   1
  -4   4 -18 1653.94 243.165   1
  -4  -4 -18 1693.42 268.976   1
   4   4  19 1346.91 303.227   1
   4  -4  19 1715.21 277.299   1
  -4   4 -19 1673.29 257.826   1
  -4  -4 -19 1983.21 296.882   1
   4  -4  20 770.352 247.732   1
   4   4  20 765.719 296.198   1
  -4  -4 -20 499.431 270.057   1
  -4   4 -20 864.368 231.095   1
   4   4  21 552.725 283.660   1
  -4  -4 -21 584.895 282.481   1
   4   4  22 1275.75 299.476   1
   4  -4  22 936.661 274.456   1
  -4   4 -22 1292.48 262.849   1
  -4  -4 -22 672.587 275.809   1
   4   4  23 501.362 241.872   1
  -4   4 -23 1306.31 281.195   1
  -4  -4 -23 785.437 231.411   1
   4   4  25 112.114 296.219   1
  -4  -4 -25 236.402 302.107   1
   4   4  26 445.773 295.525   1
  -4  -4 -26-26.1923 284.606   1
   4   4  27 413.300 249.415   1
  -4  -4 -27 260.347 234.603   1
   4   4  29-158.997 307.405   1
  -4  -4 -29 352.269 320.527   1
  -4   5  28 53.7070 288.666   1
   4  -5 -28 101.223 301.202   1
  -4   5  27 601.891 293.711   1
   4  -5 -27 128.036 286.997   1
  -4   5  26 667.013 253.889   1
   4  -5 -26 231.469 248.651   1
  -4   5  25 337.668 268.013   1
   4  -5 -25 386.301 257.936   1
  -4   5  24 506.101 310.001   1
   4  -5 -24-129.935 283.257   1
  -4   5  23 281.553 289.440   1
   4  -5 -23 390.222 300.526   1
  -4   5  22 1005.33 229.850   1
  -4  -5  22 701.857 267.251   1
   4  -5 -22 964.258 244.954   1
   4   5 -22 579.674 260.006   1
  -4   5  21-194.056 285.118   1
   4  -5 -21-181.814 277.929   1
  -4  -5  20 1667.14 278.682   1
   4   5 -20 2389.88 290.833   1
  -4   5  19 324.980 282.908   1
  -4  -5  19 145.852 228.343   1
   4  -5 -19 432.806 274.550   1
   4   5 -19 260.668 218.597   1
  -4   5  18 6054.35 498.666   1
  -4  -5  18 7225.30 508.155   1
   4   5 -18 7382.49 504.783   1
   4  -5 -18 6341.08 495.058   1
   4   5 -17 65.1015 195.349   1
   4  -5 -17 368.843 238.933   1
  -4   5  17 235.574 247.820   1
  -4  -5  17 267.184 204.771   1
   4  -5 -16 480.921 247.932   1
   4   5 -16 614.995 209.249   1
  -4   5  16 25.6045 246.101   1
  -4  -5  16 255.596 194.227   1
   4  -5 -15 4155.74 375.950   1
  -4   5  15 3966.36 385.521   1
   4   5 -14 1297.92 210.541   1
   4  -5 -14 1184.11 262.442   1
  -4   5  14 1116.07 266.096   1
  -4  -5  14 1283.30 212.165   1
   4  -5 -13 9764.94 677.656   1
  -4   5  13 9843.89 682.831   1
   4   5 -13 10124.9 649.969   1
  -4  -5  13 11496.9 660.768   1
   4  -5 -12 14967.4 915.524   1
  -4  -5  12 14689.2 896.344   1
  -4   5  12 15119.1 923.567   1
   4   5 -12 15107.1 894.221   1
   4   5 -11 1772.92 196.858   1
  -4  -5  11 1530.05 195.469   1
   4  -5 -11 1529.52 234.982   1
   4   5 -10 224.814 135.086   1
  -4  -5  10 43.5144 139.122   1
  -4   5  10 418.473 192.409   1
   4  -5 -10 234.312 173.623   1
   4   5  -9 495.175 125.932   1
   4  -5  -9 315.832 178.951   1
  -4  -5   9 67.2622 116.287   1
  -4   5   9 139.941 188.327   1
   4  -5  -8 69022.5 3786.28   1
  -4  -5   8 67472.8 3764.93   1
  -4   5   8 69953.2 3793.66   1
   4   5  -8 64609.5 3761.60   1
   4  -5  -7 499.902 161.719   1
  -4  -5   7 502.649 125.732   1
  -4   5   7 797.423 177.577   1
  -4  -5   6 9628.15 588.423   1
   4   5  -6 10187.5 588.961   1
   4  -5  -6 9254.34 609.674   1
  -4   5   6 10028.7 617.547   1
   4  -5  -5 3821.57 288.223   1
  -4   5   5 3700.49 292.211   1
   4  -5  -4 27907.9 1626.30   1
  -4   5   4 29044.7 1631.04   1
   4  -5  -3 15239.7 875.355   1
  -4   5   3 14444.0 876.514   1
   4  -5  -2 79531.4 4443.04   1
  -4   5   2 79755.8 4446.93   1
   4  -5  -1 9374.64 545.821   1
  -4   5   1 8541.17 546.611   1
  -4  -5   0 44.0657 107.896   1
   4   5   0 135.976 118.072   1
  -4  -5  -1 9558.58 549.452   1
   4   5   1 8431.84 546.715   1
   4  -5   2 80363.1 4387.25   1
  -4   5  -2 79299.9 4388.14   1
  -4  -5  -2 78286.9 4397.95   1
   4   5   2 76585.8 4398.70   1
   4  -5   3 15425.1 861.322   1
  -4  -5  -3 13725.6 872.354   1
   4   5   3 15054.7 880.206   1
  -4   5  -3 15160.0 862.270   1
  -4  -5  -4 25733.0 1595.26   1
   4   5   4 28984.3 1603.74   1
  -4   5  -4 28879.3 1580.94   1
   4  -5   5 3582.14 248.553   1
   4   5   5 3963.41 292.093   1
  -4   5  -5 3507.43 244.558   1
  -4  -5  -5 3496.85 276.442   1
   4   5   6 10562.6 639.004   1
  -4  -5  -6 10006.8 630.953   1
   4   5   7 649.181 179.305   1
  -4  -5  -7 289.724 156.158   1
   4  -5   8 70091.0 3757.46   1
   4   5   8 66320.7 3779.99   1
  -4   5  -8 64506.0 3750.66   1
  -4  -5  -8 68281.1 3776.49   1
   4  -5   9 89.7409 120.324   1
  -4   5  -9 143.240 117.700   1
   4   5  10 442.460 159.134   1
   4  -5  10 359.599 126.623   1
  -4  -5 -10 224.069 144.687   1
  -4   5 -10 598.977 131.002   1
   4   5  11 1763.60 244.453   1
   4  -5  11 1157.99 173.051   1
  -4   5 -11 1517.51 169.266   1
  -4  -5 -11 1800.80 227.675   1
   4  -5  12 13577.1 826.028   1
   4   5  12 13832.5 854.984   1
  -4  -5 -12 14432.5 847.930   1
  -4   5 -12 13234.7 816.688   1
   4   5  13 9474.90 643.253   1
   4  -5  13 9616.80 616.669   1
  -4  -5 -13 9718.40 636.371   1
  -4   5 -13 10005.5 610.143   1
   4   5  14 1267.99 260.281   1
   4  -5  14 1089.48 191.126   1
   4  -5  15 3791.37 319.617   1
   4   5  15 3694.43 366.610   1
  -4  -5 -15 3781.68 354.000   1
  -4   5 -15 3998.18 313.731   1
   4   5  16-25.1087 238.556   1
  -4  -5 -16 229.549 226.546   1
   4   5  17 595.840 263.525   1
   4  -5  17 199.686 201.804   1
  -4  -5 -17 258.350 230.701   1
  -4   5 -17 446.995 184.980   1
  -4   5 -18 5781.94 455.954   1
  -4  -5 -18 5800.01 478.782   1
   4   5  18 6543.71 505.719   1
   4  -5  18 6830.51 476.153   1
   4  -5  19 267.583 218.738   1
   4   5  19 162.761 251.523   1
  -4  -5 -19 73.9421 219.992   1
  -4   5 -19 181.930 212.851   1
   4  -5  20 2002.35 289.439   1
  -4   5 -20 1981.77 289.914   1
   4   5  21 138.163 282.408   1
   4  -5  21-449.558 226.244   1
  -4   5 -21 422.004 228.950   1
  -4  -5 -21-153.451 263.846   1
  -4   5 -22 1313.74 278.818   1
  -4  -5 -22 1318.12 311.428   1
   4   5  23 27.7709 270.053   1
   4   5  24 362.525 230.516   1
  -4  -5 -24 678.728 242.489   1
   4   5  25 222.535 289.557   1
  -4  -5 -25 364.963 301.011   1
   4   5  26 441.511 297.055   1
  -4  -5 -26 622.136 311.208   1
   4   5  27 544.448 261.083   1
  -4  -5 -27-51.4269 233.568   1
   4   5  28-26.7151 279.225   1
  -4  -5 -28 227.606 301.872   1
  -4   6  28 79.5741 303.710   1
   4  -6 -28 1266.45 328.803   1
  -4   6  26 192.599 312.258   1
   4  -6 -26 941.680 314.577   1
   4  -6 -24 801.165 245.141   1
  -4   6  23 418.424 291.289   1
   4  -6 -23 598.943 298.003   1
  -4   6  22 1060.14 310.854   1
   4  -6 -22 1119.58 300.441   1
  -4   6  21 583.034 254.361   1
  -4  -6  21 261.576 201.625   1
   4  -6 -21-338.041 240.480   1
   4   6 -21 25.0329 233.116   1
  -4   6  20 82.7897 285.930   1
  -4  -6  20 377.328 232.870   1
   4  -6 -20 671.492 289.016   1
   4   6 -20 312.812 235.330   1
  -4   6  19 272.444 246.998   1
  -4  -6  19 385.963 223.488   1
   4  -6 -19 409.825 242.656   1
   4   6 -19 23.0621 210.232   1
  -4  -6  18 2670.90 288.996   1
  -4   6  18 2582.25 334.279   1
   4   6 -18 1803.47 264.044   1
   4  -6 -18 2122.66 309.269   1
  -4  -6  17 898.569 211.300   1
  -4   6  17 899.003 283.814   1
   4   6 -17 648.814 204.834   1
   4  -6 -17 1145.16 284.567   1
  -4   6  16 4666.59 416.823   1
   4  -6 -16 4660.51 404.469   1
   4   6 -15 37.4005 162.402   1
  -4  -6  15 314.452 174.197   1
  -4   6  14 8690.61 656.281   1
   4   6 -14 10056.5 623.911   1
  -4  -6  14 10066.6 630.580   1
   4  -6 -14 10078.4 654.457   1
  -4   6  13 2804.62 337.400   1
  -4  -6  13 3495.27 288.941   1
   4  -6 -13 3110.46 325.829   1
   4   6 -13 3332.01 278.444   1
  -4  -6  12 47.8155 162.414   1
   4  -6 -12 152.370 210.887   1
  -4   6  12 92.8610 221.560   1
   4   6 -12 185.416 155.344   1
  -4   6  11 3849.14 362.717   1
  -4  -6  11 4450.88 328.161   1
   4   6 -11 4788.00 327.440   1
   4  -6 -11 4572.56 360.908   1
  -4  -6  10-68.7675 124.489   1
   4  -6 -10 20.1086 156.470   1
  -4   6  10 21.5552 168.816   1
   4   6 -10-93.4207 133.809   1
   4   6  -9 7684.06 485.404   1
  -4  -6   9 7824.81 489.035   1
  -4   6   8 8418.78 526.536   1
  -4  -6   8 7451.18 482.855   1
   4   6  -8 7888.03 481.636   1
   4  -6  -8 7356.29 510.456   1
  -4   6   7 1488.40 205.099   1
  -4  -6   7 1109.49 136.679   1
   4  -6  -7 1333.41 190.245   1
   4   6  -7 1359.59 142.994   1
  -4   6   6 21253.9 1274.68   1
   4  -6  -6 22309.7 1272.65   1
  -4   6   5 6067.50 407.066   1
   4  -6  -5 5696.84 399.375   1
   4  -6  -4 1245.48 174.569   1
  -4   6   4 1877.15 191.645   1
  -4   6   3 8708.25 518.003   1
   4  -6  -3 7623.99 511.974   1
  -4   6   2 187.572 122.913   1
   4  -6  -2 405.629 126.861   1
  -4   6   1 2300.43 207.012   1
  -4  -6   1 2199.26 196.543   1
   4   6  -1 2308.84 203.690   1
  -4   6   0 6010.33 388.935   1
   4   6   0 6186.78 395.689   1
   4  -6   0 6497.77 391.568   1
  -4  -6   0 5724.47 392.683   1
   4   6   1 2352.33 211.284   1
  -4  -6  -1 2571.12 203.430   1
   4  -6   2 556.194 99.9819   1
  -4  -6  -2 598.125 123.413   1
   4   6   2 436.459 124.703   1
  -4   6  -2 248.895 98.7254   1
   4   6   3 8410.36 523.552   1
  -4  -6  -3 8405.73 516.758   1
   4  -6   3 8236.95 497.798   1
  -4   6  -3 8121.09 498.890   1
   4   6   4 1924.50 190.417   1
   4  -6   4 1497.17 151.072   1
  -4  -6  -4 1694.74 177.255   1
   4  -6   5 5547.48 355.143   1
  -4   6  -5 5340.79 351.533   1
  -4  -6  -5 6184.40 387.253   1
   4   6   5 5496.15 389.631   1
   4  -6   6 21966.6 1286.92   1
  -4   6  -6 23653.9 1287.27   1
  -4  -6  -6 21435.2 1310.22   1
   4   6   6 23225.7 1320.68   1
   4   6   7 1451.95 200.724   1
  -4  -6  -7 1529.99 192.046   1
  -4  -6  -8 8139.79 547.265   1
   4   6   8 8714.29 555.948   1
  -4   6  -9 7060.02 471.537   1
  -4  -6  -9 8628.69 520.924   1
   4   6   9 7186.26 517.670   1
   4  -6   9 8142.55 483.234   1
   4  -6  10 90.5516 122.138   1
  -4  -6 -10-95.5995 176.812   1
  -4   6 -10 36.1654 110.501   1
  -4  -6 -11 4502.24 327.573   1
  -4   6 -11 4011.71 292.298   1
   4  -6  11 4050.39 300.431   1
   4   6  11 3606.41 325.348   1
   4  -6  12 299.887 133.136   1
   4   6  12 449.250 211.468   1
  -4  -6 -12 285.348 187.645   1
  -4   6 -12 124.505 128.377   1
   4   6  13 2925.29 310.752   1
   4  -6  13 3123.96 264.672   1
  -4   6 -13 2462.93 247.412   1
   4  -6  14 9607.06 625.056   1
  -4  -6 -14 10408.7 653.081   1
  -4   6 -14 10463.4 618.071   1
   4   6  14 8399.74 657.574   1
  -4   6 -15-120.747 146.777   1
   4  -6  15 151.650 167.779   1
   4  -6  16 4795.85 357.368   1
  -4  -6 -16 3834.13 372.070   1
  -4   6 -16 4560.18 340.518   1
   4   6  16 4063.66 406.644   1
  -4  -6 -17 1166.97 227.891   1
  -4   6 -17 741.313 191.705   1
   4  -6  17 280.914 193.669   1
   4   6  17 814.189 244.539   1
  -4   6 -18 2004.29 252.302   1
   4  -6  18 1863.42 258.551   1
   4   6  18 1851.14 279.390   1
  -4  -6 -19 1251.60 276.816   1
  -4   6 -19 1077.03 226.374   1
   4   6  19 579.860 279.395   1
   4  -6  19 357.015 220.087   1
  -4  -6 -20 226.390 273.601   1
  -4   6 -20 94.0640 219.196   1
   4  -6  20 801.301 245.557   1
  -4   6 -21 196.786 216.423   1
  -4  -6 -21 486.372 257.930   1
   4   6  21-27.6693 261.362   1
  -4  -6 -22 1241.67 273.597   1
   4   6  22 1382.83 282.262   1
  -4  -6 -23 494.127 292.070   1
  -4  -6 -24 700.731 289.823   1
   4   6  24 776.264 298.207   1
  -4  -6 -25 258.495 254.017   1
   4   6  25-110.369 243.016   1
  -4  -6 -26 668.388 327.336   1
   4   6  26 982.790 327.125   1
  -4  -6 -28 398.428 267.732   1
   4   6  28 210.568 248.366   1
  -4   7  27 348.034 297.541   1
   4  -7 -27-49.5252 293.566   1
  -4   7  26 874.569 329.730   1
   4  -7 -25 759.829 310.121   1
  -4   7  24 972.706 284.021   1
   4  -7 -24 821.706 280.383   1
  -4   7  23-250.166 270.336   1
   4  -7 -23 388.955 269.531   1
  -4   7  21 2945.42 330.989   1
   4  -7 -21 3173.95 329.649   1
   4  -7 -20 2879.14 386.646   1
  -4   7  20 3008.70 391.640   1
  -4  -7  19 259.791 212.898   1
   4   7 -19 89.9342 195.668   1
   4   7 -18 1175.56 221.901   1
  -4  -7  18 921.030 219.254   1
  -4   7  18 867.653 291.847   1
   4  -7 -18 1069.45 299.329   1
  -4   7  17 988.258 289.696   1
   4  -7 -17 351.937 251.452   1
   4   7 -16 286.866 181.072   1
  -4  -7  16 119.625 181.496   1
  -4   7  16 420.314 240.496   1
   4  -7 -16 321.310 227.928   1
   4   7 -15 1603.16 200.513   1
  -4  -7  15 1094.48 202.498   1
  -4   7  15 1467.29 244.615   1
   4  -7 -14 7256.68 527.049   1
  -4  -7  14 7427.46 492.483   1
  -4   7  14 7265.16 534.139   1
   4   7 -14 7838.86 493.606   1
   4   7 -13 798.104 159.513   1
  -4  -7  13 630.760 166.169   1
  -4   7  13 342.598 240.516   1
   4  -7 -13 575.055 228.692   1
   4   7 -12 701.551 147.844   1
   4  -7 -12 467.770 232.528   1
  -4  -7  12 750.677 159.135   1
  -4   7  12 95.0585 232.908   1
   4  -7 -11 6113.22 461.083   1
  -4   7  11 5745.44 459.355   1
   4   7 -11 6598.93 430.694   1
   4  -7 -10 18956.3 1159.89   1
  -4  -7  10 19545.3 1127.09   1
  -4   7  10 18928.9 1166.21   1
   4   7 -10 19933.4 1126.22   1
   4   7  -9 260.437 119.239   1
  -4   7   9 42.6612 207.548   1
   4  -7  -9 574.470 193.295   1
  -4  -7   9 523.153 126.914   1
  -4  -7   8 2678.93 216.541   1
   4   7  -8 2831.23 216.169   1
   4  -7  -7 8233.60 569.160   1
  -4   7   7 9470.03 583.167   1
  -4   7   6 18.4938 168.366   1
   4  -7  -6 257.650 157.149   1
  -4   7   5 729.253 181.297   1
   4  -7  -5 473.827 151.276   1
   4  -7  -4 8467.42 523.293   1
  -4   7   4 7765.83 523.979   1
   4  -7  -3 359.267 132.576   1
  -4   7   3 452.674 135.076   1
  -4   7   2 30663.0 1655.49   1
   4  -7  -2 29531.2 1649.95   1
  -4  -7   2 27196.5 1639.30   1
   4   7  -1 4906.09 325.103   1
  -4   7   1 5140.46 332.216   1
  -4  -7   1 4280.84 321.666   1
  -4   7   0 35.5506 102.817   1
   4  -7   0-181.863 101.436   1
   4   7   0-24.9235 113.927   1
   4   7   1 5420.30 339.264   1
  -4  -7  -1 4405.89 324.477   1
   4   7   2 28359.3 1623.80   1
  -4  -7  -2 28356.1 1617.87   1
   4   7   3 456.303 136.276   1
  -4  -7  -3 226.930 118.849   1
  -4   7  -3 392.828 99.6702   1
   4  -7   3 310.738 95.7162   1
   4   7   4 9843.98 604.046   1
  -4   7  -4 10317.4 572.580   1
   4  -7   4 9033.83 569.569   1
  -4  -7  -4 9294.76 592.012   1
   4   7   5 855.459 170.836   1
  -4   7  -5 886.911 118.595   1
   4  -7   5 970.672 120.367   1
  -4  -7  -5 689.466 149.100   1
   4  -7   6 315.496 99.1869   1
   4   7   6 448.638 167.279   1
  -4   7  -6 282.324 99.0804   1
  -4  -7  -6 382.103 155.716   1
   4  -7   7 9284.28 540.950   1
   4   7   7 8929.58 584.624   1
  -4   7  -7 8978.96 539.793   1
  -4  -7  -7 8637.75 576.216   1
   4   7   9 246.271 194.668   1
  -4  -7  -9 815.781 188.807   1
   4  -7  10 18677.9 1078.20   1
   4   7  10 17377.2 1121.01   1
  -4   7 -10 19428.0 1074.80   1
  -4  -7 -10 18005.1 1113.57   1
   4  -7  11 7354.20 449.304   1
   4   7  11 6162.28 499.765   1
  -4   7 -11 7060.28 442.967   1
  -4  -7 -11 6838.54 493.574   1
  -4  -7 -12 562.865 204.812   1
  -4   7 -12 218.197 128.874   1
   4   7  12 736.473 243.286   1
   4  -7  12 436.066 147.128   1
   4  -7  13 488.821 160.107   1
   4   7  13 927.939 260.607   1
   4  -7  14 8221.21 518.173   1
  -4   7 -14 7537.52 504.199   1
   4   7  15 1111.44 273.248   1
   4  -7  15 1253.79 192.452   1
  -4   7 -15 973.749 190.453   1
  -4  -7 -15 1084.25 252.874   1
   4   7  16 208.160 246.289   1
   4  -7  16 177.635 174.918   1
  -4   7 -16 581.509 173.192   1
  -4  -7 -16 377.067 229.053   1
   4  -7  17 1077.31 224.332   1
   4   7  17 1013.30 226.442   1
  -4   7 -17 769.877 204.660   1
  -4  -7 -17 867.616 220.900   1
   4   7  18 1384.24 308.955   1
   4  -7  18 898.422 228.191   1
  -4  -7 -18 714.477 262.411   1
  -4   7 -18 1094.51 225.782   1
   4  -7  19 23.2630 190.802   1
  -4   7 -19 524.326 200.635   1
  -4   7 -20 4230.06 346.989   1
   4   7  20 2955.51 365.163   1
  -4  -7 -20 3399.84 350.384   1
   4   7  21 2899.03 357.778   1
  -4  -7 -21 2288.94 324.165   1
  -4  -7 -22 154.832 284.993   1
   4   7  23 386.971 224.743   1
  -4  -7 -23 517.722 224.077   1
   4   7  24 1158.68 315.655   1
  -4  -7 -24 929.131 305.204   1
   4   7  25 300.874 292.026   1
  -4  -7 -25 589.169 299.452   1
   4   7  26 782.816 276.639   1
  -4  -7 -26 1194.27 284.481   1
   4   7  27-52.9782 299.967   1
  -4  -7 -27 250.366 320.865   1
  -4   8  27 132.022 284.777   1
   4  -8 -27-122.078 276.862   1
  -4   8  25 603.688 321.101   1
   4  -8 -25 100.354 287.675   1
  -4   8  23-110.645 274.606   1
   4  -8 -23 283.856 262.284   1
  -4   8  22 1862.34 344.853   1
   4  -8 -22 907.314 317.751   1
  -4   8  21 55.5910 212.729   1
   4  -8 -21 78.0138 205.638   1
  -4   8  20 774.921 306.833   1
   4  -8 -20 727.963 302.613   1
   4   8 -19 524.136 199.320   1
  -4   8  19-27.5288 215.119   1
   4  -8 -19 77.5569 201.392   1
  -4  -8  18 465.977 188.335   1
   4   8 -18 888.402 199.741   1
   4   8 -17 698.397 193.503   1
   4  -8 -17 152.291 262.227   1
  -4  -8  17 478.684 193.590   1
  -4   8  17 971.181 313.506   1
   4  -8 -16 5902.17 447.195   1
  -4  -8  16 4966.74 392.059   1
   4   8 -16 5994.56 395.053   1
   4   8 -15 136.256 167.218   1
   4  -8 -15 343.783 225.838   1
  -4  -8  15 157.516 169.671   1
  -4   8  15 443.974 222.035   1
  -4  -8  14 3430.11 288.292   1
   4  -8 -14 3413.82 336.309   1
   4   8 -14 4017.40 289.843   1
  -4   8  13 174.803 236.318   1
  -4  -8  13 302.210 153.834   1
   4  -8 -13 23.4649 225.487   1
   4   8 -13 119.140 137.988   1
  -4   8  12 1580.42 302.022   1
  -4  -8  12 2478.71 224.910   1
   4  -8 -12 2346.58 302.538   1
   4   8 -12 2459.75 217.141   1
  -4   8  11 1272.77 236.588   1
   4   8 -11 1214.02 162.262   1
   4  -8 -11 1523.20 223.456   1
  -4  -8  11 1298.09 169.518   1
  -4  -8  10 37748.1 2071.58   1
  -4   8  10 34708.1 2109.61   1
   4  -8 -10 36418.9 2105.10   1
   4   8 -10 36605.3 2068.68   1
  -4   8   9 440.258 215.715   1
   4  -8  -9 1021.67 208.419   1
  -4  -8   9 511.454 125.510   1
   4   8  -9 851.982 133.481   1
   4  -8  -8 253.499 177.810   1
  -4   8   8-106.140 190.773   1
  -4   8   6 48197.3 2666.23   1
   4  -8  -6 45750.2 2657.54   1
  -4   8   5 1416.28 201.614   1
   4  -8  -5 1140.38 189.353   1
  -4   8   4 14642.3 879.520   1
   4  -8  -3 1114.70 162.684   1
  -4   8   3 1075.92 167.418   1
   4   8  -2 4232.29 295.729   1
   4  -8  -2 4505.76 314.815   1
  -4  -8   2 4567.29 295.636   1
  -4   8   2 3990.95 313.433   1
   4  -8  -1 1318.51 159.819   1
   4   8  -1 801.744 134.738   1
  -4  -8   1 1183.87 134.651   1
  -4  -8   0 31086.8 1777.39   1
  -4   8   0 31422.5 1779.01   1
   4  -8   0 31542.1 1777.86   1
  -4   8  -1 1051.14 141.879   1
   4  -8   1 1011.53 131.690   1
  -4  -8  -1 1129.11 154.785   1
   4   8   1 1285.08 159.872   1
  -4  -8  -2 4124.21 308.556   1
   4   8   2 4539.70 318.972   1
   4   8   3 1070.91 156.253   1
   4  -8   3 859.467 109.998   1
   4   8   4 15401.3 858.158   1
  -4   8  -4 14801.0 823.029   1
   4  -8   4 13650.4 819.237   1
  -4  -8  -4 13031.1 841.938   1
  -4   8  -5 1581.52 138.215   1
  -4  -8  -5 1249.00 182.133   1
   4   8   5 1225.73 192.940   1
   4  -8   5 1411.68 143.207   1
   4  -8   6 49924.8 2690.13   1
   4   8   6 45051.2 2724.46   1
  -4   8  -6 49398.6 2690.78   1
  -4  -8  -6 45049.4 2719.84   1
  -4   8  -7 7516.03 456.544   1
   4  -8   7 7506.60 458.119   1
   4  -8   8 47.5449 100.284   1
   4   8   8 142.454 175.058   1
  -4  -8  -8 94.0007 163.015   1
  -4   8  -8-17.8810 91.7417   1
  -4   8  -9 552.667 110.921   1
  -4  -8  -9 680.444 200.353   1
   4   8   9 423.978 208.956   1
   4  -8   9 446.020 116.175   1
   4   8  10 35015.4 2104.52   1
  -4  -8 -10 38034.1 2102.19   1
  -4   8 -11 1147.28 139.953   1
  -4  -8 -11 723.405 224.811   1
   4  -8  11 1481.99 156.797   1
   4   8  11 845.314 232.455   1
   4   8  12 2050.48 278.684   1
   4  -8  12 2420.74 212.881   1
   4   8  13 48.6867 194.317   1
   4  -8  13-71.3311 144.454   1
  -4   8 -13 143.555 123.995   1
  -4  -8 -13 111.875 186.211   1
   4  -8  14 2980.22 262.919   1
  -4  -8 -14 3208.09 322.893   1
   4   8  14 2862.26 326.972   1
  -4   8 -14 3392.92 260.546   1
   4   8  15 181.110 254.850   1
   4  -8  15 238.589 164.162   1
  -4   8 -15 46.8581 144.267   1
  -4  -8 -15 140.509 220.598   1
  -4  -8 -16 5431.22 433.034   1
  -4   8 -16 5159.59 384.071   1
   4  -8  16 5203.20 389.587   1
   4   8  16 5441.05 459.411   1
   4  -8  17 588.922 203.723   1
   4   8  17 942.116 235.725   1
  -4   8 -17 590.966 187.359   1
  -4  -8 -17 367.993 193.116   1
   4  -8  18 947.308 202.430   1
  -4   8 -18 751.377 208.640   1
   4   8  19 441.158 277.226   1
  -4  -8 -19 50.2467 251.663   1
   4   8  20 580.136 263.997   1
  -4  -8 -20 919.223 259.876   1
   4   8  21 358.776 311.063   1
  -4  -8 -21 539.889 297.482   1
   4   8  22 1377.61 273.866   1
  -4  -8 -22 1473.67 264.996   1
   4   8  23 661.595 305.003   1
  -4  -8 -23 335.026 283.916   1
   4   8  25-27.0959 286.662   1
  -4  -8 -25 584.506 284.165   1
   4   8  27-156.670 252.634   1
  -4  -8 -27-296.137 262.817   1
  -4   9  26 266.817 309.814   1
   4  -9 -26 268.329 296.704   1
  -4   9  25 108.664 299.020   1
   4  -9 -25 546.077 295.603   1
  -4   9  24 1205.16 260.949   1
   4  -9 -24 1087.11 252.311   1
  -4   9  23 440.240 298.303   1
   4  -9 -23 461.712 282.416   1
  -4   9  22-194.013 288.390   1
   4  -9 -22 671.577 298.585   1
  -4   9  20 1890.19 334.811   1
   4  -9 -20 1585.30 308.852   1
  -4   9  19 27.6417 260.802   1
   4  -9 -19-25.9494 257.562   1
  -4   9  18 274.899 258.413   1
   4  -9 -18 103.197 241.457   1
   4   9 -17 1412.44 212.880   1
  -4   9  17 817.480 312.235   1
   4  -9 -17 894.746 279.718   1
   4   9 -16 155.018 162.154   1
  -4  -9  16 69.7790 170.348   1
  -4   9  16-107.593 278.012   1
   4  -9 -16-227.523 254.923   1
   4   9 -15 111.455 160.380   1
   4  -9 -15-149.385 247.211   1
  -4  -9  15 227.728 149.823   1
  -4   9  15 185.430 269.270   1
   4  -9 -14 4275.75 429.241   1
  -4  -9  14 5378.90 368.957   1
  -4   9  14 4914.80 451.327   1
   4   9 -14 5782.47 371.943   1
  -4  -9  13 2246.15 217.572   1
   4   9 -13 2367.29 218.430   1
  -4   9  12 372.845 215.493   1
   4   9 -12 522.761 137.112   1
   4  -9 -12 698.401 227.506   1
  -4  -9  12 417.850 129.283   1
  -4   9  11 821.416 243.346   1
  -4  -9  11 807.595 148.661   1
   4  -9 -11 814.301 230.444   1
   4   9 -11 527.105 135.248   1
   4   9 -10 7572.07 430.715   1
  -4  -9  10 6928.34 433.939   1
  -4   9  10 5703.10 482.218   1
   4  -9 -10 5993.09 473.408   1
  -4   9   9 907.559 221.813   1
   4  -9  -9 1305.52 218.262   1
  -4   9   8 2019.81 255.475   1
   4  -9  -8 2076.54 238.846   1
  -4   9   6 320.409 180.704   1
   4  -9  -6 111.498 174.525   1
  -4   9   5 1363.63 216.694   1
   4  -9  -5 1331.06 194.723   1
   4  -9  -4 14647.2 880.363   1
  -4   9   3 831.879 163.797   1
   4   9  -3 707.985 128.319   1
  -4  -9   3 682.059 126.203   1
   4  -9  -3 1199.16 175.582   1
   4   9  -2 2697.92 223.006   1
  -4  -9   2 2683.11 218.328   1
   4  -9  -2 2950.53 245.747   1
  -4   9   2 2916.32 243.596   1
   4  -9  -1 108.488 127.157   1
   4   9  -1 39.2240 125.868   1
  -4   9   1 100.927 124.745   1
  -4  -9   1 48.3090 119.459   1
   4  -9   0 12.5123 114.116   1
  -4  -9   0 12.9579 101.873   1
  -4   9   0-274.284 119.399   1
   4   9   0 13.9308 129.730   1
   4  -9   1 115.081 108.594   1
  -4   9  -1-165.610 110.627   1
   4   9   1 252.541 142.948   1
  -4  -9  -1 41.1575 128.877   1
   4   9   2 2621.45 237.890   1
  -4  -9  -2 2672.10 234.790   1
  -4  -9  -3 643.782 154.613   1
  -4   9  -3 641.672 118.001   1
   4  -9   3 678.526 114.459   1
   4   9   4 13751.3 834.788   1
  -4   9  -4 14098.4 800.698   1
   4  -9   4 13664.0 798.547   1
  -4  -9  -4 13302.7 825.252   1
   4   9   5 824.274 180.933   1
  -4  -9  -5 891.849 183.686   1
   4  -9   5 1361.47 127.839   1
  -4   9  -5 1190.87 125.722   1
   4  -9   6 481.734 102.938   1
  -4   9  -6 530.051 97.9190   1
   4  -9   7 11210.5 646.472   1
   4   9   7 10087.7 698.794   1
  -4  -9  -7 10857.7 695.674   1
  -4   9  -7 11207.0 641.363   1
   4   9   8 2148.74 280.719   1
   4  -9   8 2333.23 173.012   1
  -4  -9  -8 1884.03 259.759   1
  -4   9  -8 1983.14 165.963   1
   4  -9   9 1327.47 140.837   1
  -4  -9  -9 1431.79 238.682   1
  -4   9  -9 1774.80 143.129   1
   4   9  10 6087.08 455.789   1
   4  -9  10 5998.85 371.086   1
  -4   9 -10 5491.64 366.818   1
  -4  -9 -10 6200.67 435.221   1
   4   9  11 632.963 219.045   1
   4  -9  11 470.970 118.260   1
  -4  -9 -12 689.803 209.398   1
   4   9  12 629.853 222.262   1
   4  -9  13 1811.63 191.090   1
  -4   9 -13 2061.32 189.725   1
   4  -9  14 5384.62 352.640   1
  -4  -9 -14 4933.57 410.300   1
  -4   9 -14 4845.42 334.667   1
   4   9  14 4078.38 412.051   1
   4   9  15 500.008 251.265   1
   4  -9  15 183.610 162.256   1
  -4  -9 -15 95.2925 205.192   1
  -4   9 -15 129.343 143.042   1
   4  -9  16 318.743 176.799   1
   4   9  16 536.792 288.322   1
  -4   9 -16 220.477 160.631   1
  -4  -9 -16-24.2337 252.238   1
   4   9  17 1063.02 263.184   1
  -4   9 -17 1475.54 200.458   1
  -4  -9 -17 1186.43 241.981   1
   4   9  18-247.635 285.465   1
  -4  -9 -18 75.1648 263.271   1
   4   9  19 193.508 255.197   1
  -4  -9 -19 202.936 244.326   1
   4   9  20 1848.39 322.649   1
  -4  -9 -20 1540.33 304.746   1
   4   9  22-27.5355 278.857   1
  -4  -9 -22 309.138 278.433   1
   4   9  23 273.986 294.876   1
  -4  -9 -23 537.910 286.870   1
   4   9  24 1712.22 310.344   1
  -4  -9 -24 1067.63 291.058   1
   4   9  25 1072.47 326.631   1
  -4  -9 -25 477.644 301.664   1
   4   9  26 762.747 286.772   1
  -4  -9 -26 644.679 277.315   1
  -4  10  26 419.575 306.514   1
   4 -10 -26 484.361 291.712   1
  -4  10  25-80.5844 247.760   1
   4 -10 -25-24.5353 226.307   1
  -4  10  24 760.258 305.987   1
   4 -10 -24 501.073 264.489   1
  -4  10  23 1100.41 334.006   1
   4 -10 -23 761.021 309.437   1
  -4  10  22 2235.81 295.106   1
   4 -10 -22 1774.38 274.489   1
  -4  10  21 554.725 319.349   1
   4 -10 -21 129.608 289.483   1
  -4  10  20 612.025 245.533   1
   4 -10 -20 286.017 222.550   1
  -4  10  19 194.693 290.661   1
   4 -10 -19-285.853 281.240   1
  -4  10  18 1990.34 331.781   1
   4 -10 -18 2671.18 334.143   1
   4  10 -16 794.312 172.243   1
   4 -10 -16 1097.05 261.482   1
  -4  10  16 462.619 269.337   1
  -4 -10  15 280.487 155.274   1
   4  10 -15 72.0773 135.603   1
   4 -10 -15 226.639 244.472   1
  -4  10  15-134.334 258.061   1
  -4 -10  14 491.477 151.303   1
   4  10 -14 362.425 140.675   1
   4 -10 -14 173.438 238.070   1
  -4  10  14 52.9138 245.813   1
  -4 -10  13 1455.10 170.267   1
   4 -10 -13 1045.34 224.100   1
   4  10 -13 1303.90 158.318   1
  -4  10  13 882.522 231.098   1
  -4 -10  12 10479.4 646.705   1
   4  10 -12 10978.3 646.020   1
   4 -10 -11 4324.55 385.062   1
  -4  10  11 4938.80 407.815   1
  -4 -10  10 1964.80 179.490   1
  -4  10  10 2386.70 305.068   1
   4  10  -9 4857.17 302.948   1
  -4 -10   9 3955.53 297.116   1
  -4  10   9 5188.97 394.322   1
   4 -10  -9 4684.01 379.929   1
   4  10  -8 1583.40 164.594   1
  -4 -10   8 1957.13 161.480   1
   4 -10  -8 2081.65 261.244   1
   4 -10  -7 1101.82 199.073   1
   4  10  -7 1156.57 135.974   1
  -4 -10   7 726.526 127.327   1
  -4 -10   6 3268.96 244.428   1
   4  10  -6 3612.59 246.595   1
  -4  10   5 157.627 179.369   1
   4 -10  -5 148.201 160.837   1
  -4  10   4 3273.32 272.410   1
   4 -10  -4 2543.46 265.832   1
   4 -10  -3 5301.64 363.777   1
  -4 -10   3 4925.22 331.778   1
   4  10  -3 4877.75 338.347   1
  -4  10   3 4999.77 368.232   1
   4 -10  -2 4723.76 349.738   1
  -4 -10   2 4984.87 332.930   1
   4  10  -2 5122.10 341.345   1
  -4  10   2 4847.38 357.887   1
   4 -10  -1 540.624 143.199   1
   4  10  -1 342.106 139.270   1
  -4 -10   1 480.891 131.632   1
  -4  10   1 589.957 140.494   1
   4 -10   0 10136.8 655.489   1
   4  10   0 11263.7 668.657   1
  -4  10   0 11136.6 662.392   1
  -4 -10   0 11094.4 661.948   1
   4 -10   1 191.331 120.407   1
  -4  10  -1 458.463 127.771   1
   4  10   1 375.235 147.595   1
  -4 -10  -1 484.563 144.299   1
   4  10   2 4597.61 335.071   1
  -4 -10  -2 4214.37 325.216   1
   4  10   3 4926.59 350.715   1
  -4  10  -3 4594.61 316.761   1
  -4 -10  -3 4910.01 349.520   1
   4 -10   3 4744.66 314.685   1
   4  10   4 3188.99 276.458   1
  -4  10  -4 3422.35 224.301   1
   4 -10   4 2776.56 220.848   1
  -4 -10  -4 2954.63 271.514   1
   4  10   5 38.3976 174.665   1
  -4  10  -5 56.1310 91.9203   1
   4 -10   5 139.811 99.2457   1
  -4 -10  -5 159.853 171.712   1
  -4  10  -6 3503.54 240.456   1
  -4 -10  -6 4007.46 319.093   1
   4 -10   6 3647.71 240.568   1
   4 -10   7 1154.52 117.093   1
   4  10   7 1068.89 217.214   1
  -4 -10  -7 745.452 193.946   1
  -4  10  -7 985.701 105.901   1
   4 -10   8 2283.99 159.356   1
  -4  10  -8 1841.51 154.847   1
  -4 -10  -8 2153.34 237.893   1
   4  10   8 1986.46 246.921   1
   4  10   9 4432.93 378.585   1
   4 -10   9 3931.82 275.012   1
  -4  10  -9 4759.57 275.827   1
   4 -10  10 2228.85 171.465   1
   4  10  10 2405.17 293.061   1
   4 -10  11 4111.65 282.925   1
   4  10  11 4273.73 364.631   1
  -4  10 -11 4579.57 278.814   1
  -4 -10 -11 4098.70 352.732   1
   4 -10  12 10327.5 618.447   1
  -4  10 -12 10568.9 615.956   1
  -4  10 -13 1412.11 152.024   1
  -4 -10 -13 1275.48 245.331   1
   4  10  13 1560.28 274.494   1
   4 -10  13 1296.66 156.070   1
   4  10  14 341.281 260.284   1
  -4 -10 -14 94.9998 226.340   1
   4  10  15-133.920 272.195   1
  -4 -10 -15 24.1658 239.881   1
  -4  10 -15 134.751 126.655   1
   4  10  16 598.806 268.899   1
  -4 -10 -16 592.001 249.450   1
   4  10  18 2790.26 354.654   1
  -4 -10 -18 2280.01 321.695   1
   4  10  19 110.630 275.321   1
  -4 -10 -19 306.451 263.724   1
   4  10  20 137.843 281.787   1
  -4 -10 -20 25.7158 261.856   1
   4  10  21 605.072 291.168   1
  -4 -10 -21 360.962 254.152   1
   4  10  22 2280.03 368.581   1
  -4 -10 -22 2591.25 354.646   1
   4  10  23-81.7752 248.820   1
  -4 -10 -23 534.631 244.274   1
   4  10  24 915.481 325.602   1
  -4 -10 -24 1160.55 314.680   1
   4  10  25 397.180 236.335   1
  -4 -10 -25 522.727 237.276   1
   4  10  26 958.107 334.650   1
  -4 -10 -26 831.034 319.640   1
   4 -11 -25 145.311 279.653   1
  -4  11  25-132.616 301.687   1
   4 -11 -23 226.497 224.567   1
  -4  11  23 436.667 256.964   1
   4 -11 -21 180.550 242.437   1
  -4  11  21 138.518 267.847   1
   4 -11 -20 389.647 283.641   1
  -4  11  20 528.425 312.963   1
   4 -11 -19 364.508 212.081   1
  -4  11  19 808.398 239.279   1
   4 -11 -18 1039.94 291.831   1
  -4  11  18 1309.22 311.698   1
   4 -11 -17 596.629 281.893   1
  -4  11  17 498.043 305.466   1
   4 -11 -15 1198.17 288.348   1
  -4  11  15 1360.51 289.442   1
  -4  11  14 6954.39 524.616   1
   4 -11 -14 5909.76 490.514   1
   4  11 -13 4034.70 281.387   1
  -4 -11  13 4262.67 279.343   1
   4  11 -12 6810.77 423.059   1
  -4 -11  12 6660.44 417.362   1
  -4  11  12 6806.96 513.925   1
   4 -11 -12 7093.34 498.991   1
  -4 -11  11 129.452 96.5684   1
   4  11 -11 100.112 103.885   1
   4 -11 -10 183.919 186.930   1
  -4 -11  10-24.9471 96.8397   1
   4  11 -10 165.522 101.293   1
  -4  11   9-121.046 199.151   1
   4  11  -9 8.48410 96.9899   1
  -4 -11   9-49.0962 94.3935   1
   4 -11  -9-199.975 194.186   1
   4  11  -8 18633.3 1049.09   1
  -4 -11   8 18582.6 1045.95   1
  -4  11   8 17122.9 1109.42   1
   4 -11  -8 17877.5 1100.48   1
  -4  11   7 158.214 211.827   1
   4  11  -7-63.6171 105.566   1
  -4 -11   7 85.2526 100.612   1
   4 -11  -7-103.674 205.805   1
   4  11  -6 8404.12 479.068   1
  -4  11   6 7909.05 534.674   1
   4 -11  -6 7262.77 524.441   1
  -4 -11   6 7378.96 472.373   1
  -4  11   4 10758.2 677.644   1
   4 -11  -4 10469.5 669.097   1
  -4  11   3 1071.14 199.452   1
   4  11  -3 1206.57 155.045   1
   4 -11  -3 1242.78 196.910   1
  -4 -11   3 895.679 139.815   1
   4  11  -2 13582.9 819.301   1
   4 -11  -2 12966.3 827.238   1
  -4  11   2 13951.3 836.694   1
  -4 -11   2 14322.6 812.033   1
   4 -11  -1 253.167 153.110   1
  -4 -11   1 169.823 123.941   1
   4  11  -1 43.0356 136.921   1
  -4  11   1 285.143 140.927   1
   4 -11   0 41.2202 125.307   1
  -4 -11   0-42.1941 129.176   1
   4  11   0 137.197 142.602   1
  -4  11   0 200.474 145.847   1
   4 -11   1 249.161 134.048   1
   4  11   1 337.281 147.157   1
  -4  11  -1 129.154 125.690   1
  -4 -11  -1 421.182 147.033   1
   4  11   2 14088.4 805.125   1
   4 -11   2 13703.6 774.476   1
  -4 -11  -2 12830.7 791.274   1
  -4  11  -2 12124.5 773.456   1
  -4 -11  -3 1256.58 183.916   1
   4  11   3 706.870 192.313   1
  -4  11  -4 11684.8 644.144   1
  -4 -11  -4 10490.7 680.217   1
   4 -11   4 10629.2 640.690   1
   4  11   4 10206.5 686.183   1
   4 -11   5 92.3790 89.2292   1
  -4  11  -5 187.583 89.0121   1
   4  11   6 8120.09 563.722   1
  -4 -11  -6 7841.51 554.297   1
  -4  11  -6 8445.88 495.277   1
   4 -11   6 8743.92 495.905   1
  -4  11  -7 63.4358 69.3217   1
  -4 -11  -7 353.671 177.413   1
   4 -11   7 20.4354 67.9406   1
   4  11   7-65.3193 192.251   1
   4  11   8 17269.3 971.120   1
   4 -11   8 15330.4 871.917   1
  -4  11  -8 15451.9 871.731   1
  -4 -11  -8 15910.6 951.649   1
  -4 -11 -10 486.191 212.115   1
   4  11  10-72.2718 225.629   1
   4 -11  12 4170.05 246.691   1
  -4  11 -12 3974.51 247.381   1
   4  11  13 3723.35 351.364   1
  -4  11 -13 2629.88 185.353   1
  -4 -11 -13 3579.64 324.198   1
   4 -11  13 2791.12 186.083   1
   4  11  14 7279.22 483.801   1
  -4 -11 -14 6635.63 449.169   1
  -4 -11 -15 1576.70 281.456   1
   4  11  15 1251.94 304.420   1
  -4 -11 -17 380.038 262.256   1
   4  11  17 110.581 299.012   1
  -4 -11 -18 1405.33 246.151   1
   4  11  18 1218.40 266.160   1
  -4 -11 -19 256.893 271.918   1
   4  11  19-27.6326 291.441   1
  -4 -11 -20 1006.77 287.828   1
   4  11  20 441.052 283.559   1
  -4 -11 -21 436.743 261.342   1
   4  11  21-27.4868 269.226   1
  -4 -11 -23 101.103 204.228   1
   4  11  23-54.1012 215.230   1
  -4 -11 -25 98.3499 257.071   1
   4  11  25 574.355 290.129   1
  -4  12  24 374.183 248.889   1
   4 -12 -24 292.674 216.093   1
  -4  12  23 486.890 327.731   1
   4 -12 -23 398.945 296.496   1
  -4  12  22 494.156 276.290   1
   4 -12 -22 581.678 255.286   1
  -4  12  21 165.593 301.701   1
   4 -12 -21-25.6779 278.372   1
  -4  12  20 111.270 251.515   1
   4 -12 -20 362.349 222.459   1
  -4  12  18 391.423 288.691   1
   4 -12 -18 600.223 282.338   1
  -4  12  17 1284.44 282.279   1
  -4  12  16 1890.67 285.309   1
   4 -12 -16 1866.55 263.148   1
  -4  12  15-220.746 231.098   1
   4 -12 -15-128.664 204.312   1
   4 -12 -14 738.289 233.423   1
  -4  12  13 700.627 277.723   1
   4 -12 -13 301.249 246.576   1
   4  12 -12 7479.58 454.731   1
  -4  12  12 7988.37 581.730   1
   4  12 -11 175.013 78.0455   1
  -4 -12  11 105.097 64.2671   1
  -4  12  11-26.0246 229.905   1
   4 -12 -10 140.875 216.186   1
   4  12 -10 181.541 81.0042   1
  -4 -12  10 381.455 73.3233   1
   4 -12  -9 204.688 200.909   1
  -4  12   9 25.0486 231.129   1
  -4 -12   9 109.647 76.7189   1
   4  12  -9 146.191 85.6592   1
  -4  12   8-24.2013 201.438   1
   4  12  -8 222.337 91.0340   1
  -4 -12   8-32.8923 81.7603   1
   4 -12  -8 222.024 190.014   1
  -4  12   7 1933.77 268.591   1
   4  12  -7 1858.05 156.549   1
  -4 -12   7 1630.62 148.333   1
   4 -12  -7 1598.78 251.281   1
  -4  12   6 89.2983 200.578   1
  -4 -12   6-16.7960 97.4316   1
   4  12  -6 138.188 109.514   1
   4 -12  -6-41.8013 185.936   1
   4  12  -5 1926.25 180.440   1
  -4 -12   5 2286.59 178.014   1
   4 -12  -5 2105.29 243.937   1
  -4  12   4 8932.71 607.204   1
   4 -12  -4 9689.54 604.164   1
  -4  12   3 963.097 203.768   1
  -4 -12   3 649.787 135.334   1
   4  12  -3 787.980 151.036   1
   4 -12  -3 1065.99 195.723   1
  -4  12   2 1798.36 217.326   1
  -4 -12   2 1647.30 184.261   1
   4 -12  -2 2068.12 214.475   1
   4 -12  -1 1822.65 216.407   1
   4  12  -1 1971.63 198.457   1
  -4 -12   1 1723.08 194.910   1
  -4  12   1 1558.31 208.833   1
   4 -12   0 14316.4 778.293   1
   4  12   0 12625.7 779.079   1
  -4 -12   0 12667.0 772.316   1
  -4  12   0 11870.1 770.814   1
   4  12   1 1894.42 223.487   1
  -4  12  -1 2034.76 198.372   1
   4 -12   1 1989.24 196.805   1
  -4 -12  -1 1961.28 215.684   1
   4  12   2 1884.82 221.530   1
  -4  12  -2 2005.57 182.844   1
  -4 -12  -2 1442.79 204.035   1
   4 -12   2 1640.48 175.361   1
  -4 -12  -3 896.660 190.413   1
   4  12   3 720.177 203.789   1
  -4  12  -4 8936.72 515.790   1
   4 -12   4 8259.08 513.090   1
  -4 -12  -5 2464.60 246.894   1
  -4  12  -5 2044.93 161.591   1
   4 -12   5 2193.21 163.860   1
   4  12   5 1919.52 250.976   1
   4  12   6-65.1498 195.625   1
   4 -12   6 49.5538 61.0525   1
  -4  12  -6 70.2629 63.2512   1
   4  12   7 1400.46 254.408   1
  -4 -12  -8-21.4428 187.580   1
   4  12   8-304.166 203.049   1
  -4 -12  -9 220.457 207.160   1
   4  12   9 338.136 234.364   1
  -4 -12 -10 497.511 223.485   1
   4  12  10 649.729 241.969   1
  -4 -12 -11-46.3344 193.522   1
   4  12  11 410.662 213.138   1
   4  12  12 10231.7 688.722   1
  -4 -12 -12 9930.35 674.610   1
  -4 -12 -13 1046.91 266.683   1
  -4 -12 -14 690.126 216.485   1
   4  12  14 926.008 247.392   1
   4  12  15 528.986 292.400   1
   4  12  16 2436.92 353.420   1
  -4 -12 -17 1202.32 243.919   1
   4  12  17 943.127 256.866   1
  -4 -12 -18 1209.78 290.116   1
   4  12  18 193.947 295.887   1
  -4 -12 -19 439.886 294.006   1
   4  12  19 221.108 311.543   1
  -4 -12 -20 438.019 221.028   1
   4  12  20 386.192 250.086   1
  -4 -12 -21 332.576 273.481   1
   4  12  21 850.282 311.666   1
  -4 -12 -22 634.412 298.019   1
   4  12  22 1304.48 333.771   1
  -4 -12 -23 576.854 219.971   1
   4  12  23 294.734 233.603   1
  -4 -12 -24 222.299 280.995   1
   4  12  24-52.6168 310.073   1
   4 -13 -24 799.345 306.773   1
  -4  13  24 578.116 336.899   1
   4 -13 -23 196.422 213.471   1
  -4  13  23-80.7967 236.592   1
  -4  13  22 630.161 336.863   1
   4 -13 -21 152.591 216.048   1
  -4  13  21 220.922 237.116   1
   4 -13 -20 565.299 289.760   1
  -4  13  20 1423.93 345.402   1
   4 -13 -19 233.920 273.380   1
   4 -13 -17 261.169 252.563   1
  -4  13  17 84.3529 273.030   1
   4 -13 -16 3023.97 349.864   1
  -4  13  16 2722.26 367.466   1
   4 -13 -15 415.089 260.993   1
  -4  13  15 921.975 286.153   1
   4 -13 -14 2830.40 317.132   1
  -4  13  14 3216.20 345.896   1
   4 -13 -13 356.206 232.143   1
  -4  13  13 329.155 258.345   1
   4 -13 -12 74.9302 241.814   1
  -4  13  12 517.055 283.222   1
   4 -13 -11 540.160 229.354   1
  -4  13  11 160.502 222.145   1
   4 -13  -9 70.5650 204.542   1
  -4  13   9 128.239 235.507   1
   4  13  -8 1719.88 124.604   1
  -4  13   8 2237.02 285.016   1
  -4 -13   8 1917.40 120.697   1
   4 -13  -8 2420.26 264.731   1
   4  13  -7 3937.68 258.790   1
  -4  13   7 4541.14 380.063   1
   4 -13  -7 4124.95 356.909   1
  -4 -13   7 4146.68 254.963   1
   4 -13  -6 672.465 203.728   1
  -4  13   6 461.726 210.172   1
  -4 -13   6 432.751 96.0968   1
   4  13  -6 516.394 105.355   1
   4 -13  -5-83.2303 186.939   1
  -4  13   5 88.3285 200.806   1
  -4 -13   5 9.01613 96.7511   1
   4  13  -5-69.0879 106.273   1
   4 -13  -3 283.428 171.701   1
   4  13  -3 179.270 131.495   1
  -4  13   3-19.6131 176.916   1
  -4 -13   3 222.292 117.247   1
   4 -13  -2 3208.03 284.937   1
   4  13  -2 3519.49 270.096   1
  -4  13   2 3382.06 292.596   1
  -4 -13   2 3308.99 259.809   1
   4 -13  -1 812.635 172.721   1
  -4 -13   1 628.874 150.077   1
   4  13  -1 523.453 155.776   1
  -4  13   1 553.807 173.866   1
   4 -13   0 119.191 147.606   1
  -4 -13   0 59.9940 145.567   1
   4  13   0 33.1726 155.469   1
  -4  13   0-15.5247 140.521   1
   4 -13   1 556.199 144.122   1
   4  13   1 799.133 178.692   1
  -4  13  -1 527.699 150.426   1
  -4 -13  -1 592.326 166.367   1
   4  13   2 3464.53 299.119   1
  -4 -13  -2 3475.51 294.905   1
  -4  13  -2 3522.46 263.063   1
   4 -13   2 3404.59 257.375   1
  -4  13  -4 123.684 93.9952   1
   4 -13   4 115.144 92.7519   1
   4  13   4 62.4088 194.184   1
   4 -13   5 54.2643 75.1308   1
  -4  13  -5 37.7478 71.5138   1
   4  13   5 21.7432 203.331   1
  -4 -13  -6 766.656 204.538   1
   4  13   6 498.026 203.428   1
  -4 -13  -7 3531.03 323.042   1
   4  13   7 3496.73 339.485   1
  -4 -13  -8 2424.18 285.075   1
   4  13   8 2560.07 315.047   1
  -4 -13  -9 135.999 203.266   1
   4  13   9 125.684 229.786   1
  -4 -13 -10 1232.94 227.317   1
   4  13  10 1211.98 258.181   1
  -4 -13 -11 285.297 225.714   1
   4  13  11 448.921 230.438   1
  -4 -13 -12 536.406 248.724   1
   4  13  12-26.8479 270.642   1
  -4 -13 -13 317.839 262.708   1
   4  13  13 819.062 292.983   1
  -4 -13 -14 3909.19 368.288   1
   4  13  14 3036.02 384.460   1
  -4 -13 -15 330.302 219.692   1
   4  13  15 499.925 251.131   1
  -4 -13 -16 3051.94 359.600   1
   4  13  16 3422.75 378.475   1
  -4 -13 -17 671.009 287.294   1
  -4 -13 -19-25.8527 211.404   1
   4  13  19-27.6984 249.456   1
   4  13  20 991.973 304.171   1
  -4 -13 -21 458.337 291.269   1
   4  13  21 1228.91 346.846   1
  -4 -13 -22 226.904 268.354   1
   4  13  22 107.835 290.910   1
  -4 -13 -23 74.5467 235.508   1
   4  13  23 26.4922 243.786   1
  -4 -13 -24 756.004 312.282   1
   4  13  24 647.979 327.165   1
  -4  14  23 503.673 308.718   1
   4 -14 -23 73.2591 269.976   1
  -4  14  21 745.141 315.632   1
   4 -14 -21-150.816 258.214   1
  -4  14  19 280.902 278.660   1
   4 -14 -19 542.492 252.800   1
  -4  14  18 933.782 290.258   1
   4 -14 -18 260.162 239.662   1
  -4  14  17-483.005 303.298   1
   4 -14 -17 339.476 274.864   1
  -4  14  16 1734.51 337.783   1
  -4  14  15 227.086 289.045   1
   4 -14 -15-26.0715 258.819   1
  -4  14  14 141.237 269.088   1
   4 -14 -14 233.420 223.938   1
  -4  14  13 280.185 255.058   1
   4 -14 -13 154.301 240.220   1
  -4  14  12 2313.39 330.025   1
   4 -14 -12 607.614 266.965   1
  -4  14  11 1263.93 275.869   1
   4 -14 -11 997.977 250.848   1
   4 -14 -10 4070.64 375.779   1
  -4  14  10 4356.66 401.019   1
  -4  14   8 561.771 250.619   1
   4 -14  -8 524.178 231.684   1
  -4  14   7 24.7692 230.662   1
   4 -14  -7 209.072 216.342   1
  -4  14   6 2005.78 286.890   1
   4  14  -6 2258.01 170.463   1
  -4 -14   6 2280.26 162.603   1
   4 -14  -6 2358.94 274.664   1
  -4  14   5 2631.67 302.300   1
   4  14  -5 2933.71 221.314   1
   4 -14  -5 3470.73 304.320   1
  -4  14   4 3082.87 306.006   1
   4 -14  -4 2846.70 295.182   1
   4  14  -3 510.202 151.221   1
   4  14  -2 454.117 149.725   1
   4 -14  -2 127.724 181.194   1
  -4  14   2 503.722 181.523   1
   4 -14  -1 67.7227 147.247   1
   4  14  -1 208.875 147.567   1
  -4  14   1-35.9415 155.054   1
   4 -14   0 3534.20 298.709   1
  -4  14   0 3753.80 302.414   1
   4  14   0 4125.72 311.896   1
  -4  14  -1 299.917 148.040   1
   4  14   1 241.874 171.408   1
   4 -14   1 236.953 140.469   1
  -4 -14  -2 632.328 189.022   1
   4 -14   2 346.307 129.971   1
   4  14   2 197.757 194.330   1
  -4  14  -2 411.255 132.501   1
  -4  14  -3 334.075 120.948   1
   4 -14   3 218.679 110.751   1
  -4  14  -4 2814.27 198.968   1
  -4 -14  -4 3120.82 280.947   1
   4  14   4 2509.42 292.353   1
   4 -14   4 2937.76 204.902   1
  -4 -14  -5 3081.70 293.762   1
   4  14   5 2665.97 302.513   1
  -4 -14  -6 3038.81 284.934   1
   4  14   6 2275.11 286.315   1
  -4 -14  -7 132.643 193.209   1
   4  14   7 417.201 219.858   1
  -4 -14  -8 1162.29 225.291   1
   4  14   8 379.204 223.929   1
  -4 -14 -10 4136.83 372.399   1
   4  14  10 3977.11 391.115   1
  -4 -14 -11 1221.92 265.053   1
   4  14  11 27.0491 262.664   1
  -4 -14 -12 1619.08 282.737   1
   4  14  12 1997.33 325.443   1
  -4 -14 -13 75.4291 243.103   1
   4  14  13 249.431 278.504   1
  -4 -14 -14 512.305 275.298   1
   4  14  14 807.198 300.296   1
  -4 -14 -15 646.541 273.077   1
   4  14  15 111.533 286.882   1
  -4 -14 -16 1817.77 291.004   1
   4  14  16 2511.11 341.448   1
  -4 -14 -18 415.571 247.602   1
   4  14  18 751.766 289.485   1
  -4 -14 -19 645.483 287.559   1
   4  14  19 443.331 314.706   1
  -4 -14 -20 76.8759 285.294   1
   4  14  20 879.571 332.108   1
  -4 -14 -21 50.7111 264.656   1
   4  14  21 325.582 304.005   1
  -4 -14 -22 500.201 219.160   1
  -4 -14 -23 196.450 279.950   1
  -4  15  22 187.214 281.048   1
   4 -15 -22 24.6212 241.975   1
  -4  15  20 500.804 325.058   1
   4 -15 -20 405.195 290.429   1
  -4  15  18 398.577 284.868   1
   4 -15 -18 517.860 250.988   1
  -4  15  17 343.986 303.361   1
   4 -15 -17 573.433 278.477   1
  -4  15  16 777.004 313.568   1
   4 -15 -16 418.534 269.223   1
  -4  15  15 604.919 300.503   1
   4 -15 -15 366.446 256.913   1
  -4  15  14 1178.11 277.983   1
   4 -15 -14 1227.19 254.651   1
  -4  15  12 1101.83 298.676   1
   4 -15 -12 596.193 259.191   1
  -4  15  11 167.536 267.721   1
   4 -15 -11 204.957 234.866   1
  -4  15  10-164.554 242.893   1
   4 -15 -10 457.734 236.865   1
  -4  15   9 698.594 263.042   1
   4 -15  -9 701.846 234.396   1
  -4  15   8 2387.73 332.835   1
   4 -15  -8 3512.10 339.691   1
  -4  15   7-25.4767 228.949   1
   4 -15  -7 215.748 216.488   1
  -4  15   6 73.8399 224.922   1
   4 -15  -6 69.5648 205.275   1
  -4  15   5 212.681 216.440   1
   4  15  -5 32.4950 102.227   1
   4 -15  -5-67.0250 205.112   1
   4 -15  -4-280.054 189.129   1
  -4  15   4 831.201 215.112   1
  -4 -15   3 277.752 135.795   1
   4  15  -3 500.710 149.156   1
  -4  15   2 2968.49 290.224   1
   4  15  -2 2894.46 264.938   1
  -4 -15   2 3076.76 251.208   1
   4 -15  -2 3203.02 284.770   1
  -4 -15   1 106.731 146.612   1
   4 -15  -1 316.784 174.512   1
  -4  15   1 148.094 183.912   1
   4  15  -1 33.9947 165.132   1
  -4 -15   0-232.002 163.537   1
   4 -15   0 158.843 154.514   1
  -4  15   0-100.035 153.106   1
   4  15   0-129.188 176.480   1
  -4 -15  -1-53.2472 166.832   1
  -4  15  -1 190.956 146.801   1
   4  15   1 98.8076 183.632   1
   4 -15   1 170.284 138.703   1
   4 -15   2 3125.72 246.109   1
  -4  15  -2 3072.41 250.555   1
  -4 -15  -3 138.943 177.871   1
  -4  15  -3 271.040 117.924   1
   4  15   3 154.449 191.695   1
   4 -15   3 237.640 105.309   1
  -4 -15  -4 41.4454 184.900   1
   4  15   4 23.0257 211.961   1
  -4  15  -4 135.653 74.0897   1
   4  15   5 312.195 215.937   1
  -4 -15  -5 323.271 196.295   1
   4  15   6-173.587 231.427   1
  -4 -15  -6-44.5391 204.033   1
   4  15   7 153.012 238.503   1
  -4 -15  -7 23.1033 197.705   1
   4  15   9 351.854 260.363   1
  -4 -15  -9 477.900 225.664   1
   4  15  10 516.983 274.238   1
  -4 -15 -10 320.606 243.859   1
   4  15  11 220.441 266.232   1
  -4 -15 -11 377.398 247.777   1
   4  15  12 1225.52 313.560   1
  -4 -15 -12 2171.32 310.685   1
   4  15  13 1763.97 327.303   1
  -4 -15 -13 1416.33 299.030   1
   4  15  14 982.006 310.702   1
  -4 -15 -14 831.912 282.408   1
   4  15  15 533.297 302.118   1
  -4 -15 -15 708.315 285.516   1
   4  15  16 196.940 309.614   1
  -4 -15 -16-340.733 279.352   1
   4  15  17 561.781 311.801   1
  -4 -15 -17 235.230 266.949   1
   4  15  18 810.112 317.532   1
  -4 -15 -18 701.940 281.546   1
   4  15  20-191.295 232.277   1
  -4 -15 -20-280.745 212.784   1
   4  15  22 816.427 328.965   1
  -4 -15 -22 148.404 283.760   1
  -4  16  21 349.856 324.891   1
   4 -16 -21 50.0598 270.603   1
  -4  16  20 412.800 327.844   1
   4 -16 -20 404.848 290.874   1
  -4  16  19-27.9629 269.925   1
   4 -16 -19 462.609 262.467   1
  -4  16  17 85.8047 291.760   1
   4 -16 -17-26.2763 227.825   1
  -4  16  16 1007.91 310.645   1
   4 -16 -16 661.172 257.842   1
  -4  16  15 549.203 274.994   1
   4 -16 -15 79.6095 225.121   1
  -4  16  14 1012.62 302.915   1
   4 -16 -14 637.359 272.536   1
  -4  16  13 949.737 317.228   1
   4 -16 -13 427.162 277.843   1
  -4  16  11 339.774 276.612   1
   4 -16 -11 370.054 249.614   1
  -4  16  10 894.108 294.171   1
   4 -16 -10 1543.33 281.784   1
  -4  16   9-329.570 260.907   1
   4 -16  -9 103.183 239.083   1
  -4  16   8 592.033 248.776   1
   4 -16  -8 632.708 236.401   1
  -4  16   7 839.017 257.841   1
   4 -16  -7-24.6954 224.893   1
  -4  16   6 3148.93 336.389   1
   4 -16  -6 3401.79 332.670   1
  -4  16   5 1439.42 265.467   1
   4 -16  -5 1138.31 249.457   1
  -4  16   4 373.269 235.334   1
   4 -16  -4 687.771 216.028   1
   4  16  -3 292.557 145.180   1
   4 -16  -3 377.843 186.962   1
   4 -16  -2 255.722 181.525   1
  -4  16   2 335.581 209.463   1
   4  16  -2 189.051 156.660   1
  -4 -16   1 319.354 156.604   1
   4 -16  -1-18.2123 170.334   1
  -4  16   1-152.207 181.131   1
   4  16  -1 35.4389 163.082   1
  -4 -16   0 68.9082 163.658   1
   4 -16   0-65.8243 159.055   1
   4  16   0 117.517 188.491   1
  -4  16   0 170.929 167.982   1
   4  16   1 399.677 195.602   1
  -4  16  -1 59.7227 144.601   1
  -4 -16  -1 148.034 170.545   1
  -4 -16  -2 215.877 175.049   1
  -4  16  -2-49.3487 136.900   1
   4  16   2 88.1449 191.596   1
  -4 -16  -3 247.364 188.100   1
   4  16   3 46.2697 215.526   1
  -4 -16  -4-21.4910 193.563   1
   4  16   4-73.1764 212.056   1
  -4 -16  -5 1157.92 232.750   1
   4  16   5 985.019 252.243   1
  -4 -16  -6 3026.11 315.711   1
   4  16   6 3096.61 339.560   1
  -4 -16  -8 662.627 237.311   1
   4  16   8 484.400 255.372   1
  -4 -16  -9 199.803 234.783   1
   4  16   9 136.928 249.206   1
  -4 -16 -10 1756.33 266.183   1
   4  16  10 1357.39 280.326   1
  -4 -16 -11 516.922 235.507   1
   4  16  11 251.364 263.272   1
  -4 -16 -13 606.341 260.643   1
   4  16  13 226.115 289.845   1
  -4 -16 -14 898.255 291.592   1
   4  16  14 1642.27 334.012   1
  -4 -16 -15 528.049 273.672   1
   4  16  15 198.503 306.025   1
  -4 -16 -16 1052.85 291.687   1
   4  16  16 424.574 315.752   1
  -4 -16 -17 392.707 278.158   1
   4  16  17 281.519 325.135   1
  -4 -16 -19 1002.68 317.230   1
   4  16  19 716.188 342.027   1
   4  16  21 397.824 330.600   1
  -4  17  20 244.676 338.210   1
   4 -17 -20 25.3772 293.550   1
  -4  17  19 249.430 317.320   1
   4 -17 -19 128.742 270.716   1
  -4  17  18 422.269 301.406   1
  -4  17  17-171.093 265.522   1
   4 -17 -17 397.253 254.913   1
  -4  17  16 144.001 277.857   1
   4 -17 -16 187.168 254.121   1
  -4  17  15 1102.04 326.286   1
   4 -17 -15 888.209 287.993   1
  -4  17  14 116.195 297.722   1
   4 -17 -14 1220.62 288.112   1
  -4  17  13 203.548 261.915   1
   4 -17 -13-27.1428 231.001   1
  -4  17  12 957.487 312.299   1
   4 -17 -12 895.205 288.031   1
  -4  17  10 85.5323 263.262   1
   4 -17 -10 348.073 233.709   1
  -4  17   9 56.2371 245.167   1
   4 -17  -9 185.135 240.596   1
  -4  17   8 1021.45 288.664   1
   4 -17  -8 1505.94 287.772   1
  -4  17   6 835.073 266.458   1
   4 -17  -6 173.515 230.623   1
  -4  17   5 726.537 239.592   1
   4 -17  -5 313.533 213.148   1
  -4  17   4 437.187 245.691   1
   4 -17  -4 458.227 214.219   1
  -4  17   3 648.030 215.454   1
   4  17   2 500.768 219.824   1
   4  17   3 934.492 228.256   1
  -4 -17  -3 1322.56 225.496   1
   4  17   4 747.811 229.830   1
  -4 -17  -4 936.472 226.505   1
   4  17   5-309.104 228.586   1
  -4 -17  -5 379.595 210.540   1
   4  17   6 660.106 238.207   1
  -4 -17  -6 512.123 216.034   1
   4  17   7 621.043 273.155   1
  -4 -17  -7 698.549 240.282   1
   4  17   8 1347.95 288.886   1
  -4 -17  -8 993.321 269.517   1
   4  17   9-27.8717 254.129   1
  -4 -17  -9 232.592 238.435   1
   4  17  10 394.790 285.738   1
  -4 -17 -10 394.022 249.345   1
   4  17  12 687.011 275.148   1
  -4 -17 -12 159.678 241.862   1
   4  17  13 545.863 294.559   1
  -4 -17 -13 53.3629 252.747   1
   4  17  14 574.799 323.886   1
  -4 -17 -14 720.696 281.765   1
   4  17  15 1059.18 326.410   1
  -4 -17 -15 1249.64 321.529   1
   4  17  16 142.144 295.932   1
  -4 -17 -16 449.526 280.798   1
   4  17  18 250.048 285.717   1
  -4 -17 -18 103.938 257.051   1
   4  17  19 218.541 293.148   1
  -4 -17 -19-51.2295 248.074   1
   4  17  20 696.130 291.253   1
  -4 -17 -20-25.1525 250.270   1
  -4  18  19-82.2058 336.021   1
  -4  18  18 279.739 332.354   1
  -4  18  17 28.4225 325.992   1
   4 -18 -17 345.264 250.341   1
  -4  18  16-57.5223 318.068   1
   4 -18 -16 242.557 265.955   1
  -4  18  15 145.236 306.647   1
   4 -18 -15 381.024 281.178   1
  -4  18  14 58.5219 277.323   1
  -4  18  13 29.3772 309.857   1
   4 -18 -13 220.488 247.735   1
  -4  18  12 411.074 292.903   1
  -4  18  11 877.528 299.478   1
  -4  18  10 348.349 265.931   1
  -4  18   9 402.164 274.925   1
  -4  18   8 56.5733 260.300   1
   4  18   6 1175.08 288.268   1
   4  18   7 306.659 265.320   1
   4  18   8 282.979 277.907   1
   4  18   9 459.084 274.881   1
   4  18  11 203.630 285.258   1
  -4 -18 -11 701.576 258.731   1
   4  18  12 582.680 296.708   1
  -4 -18 -12 594.744 282.835   1
   4  18  13 698.459 287.140   1
  -4 -18 -13 54.0698 233.913   1
   4  18  14 492.637 308.129   1
  -4 -18 -14 593.535 269.486   1
   4  18  15 201.350 313.453   1
  -4 -18 -15 483.334 291.229   1
   4  18  17 224.431 294.198   1
  -4 -18 -17 394.155 256.109   1
   4  18  18 330.873 256.663   1
  -4 -18 -18-232.898 227.302   1
   4  18  19 27.0141 272.404   1
  -4 -18 -19-50.7187 228.944   1
   5   0 -27 108.693 300.511   1
  -5   0  26 399.720 283.116   1
   5   0 -26 81.7216 276.589   1
  -5   0  24 199.175 285.309   1
   5   0 -24 488.085 299.449   1
  -5   0  23 84.7989 237.309   1
   5   0 -23 161.401 242.948   1
  -5   0  21 137.989 246.911   1
   5   0 -21 209.628 236.188   1
  -5   0  20 162.627 252.451   1
   5   0 -20 154.367 239.645   1
  -5   0  19 743.301 268.038   1
   5   0 -19-176.270 253.798   1
  -5   0  18 2150.65 309.924   1
   5   0 -18 2285.16 302.842   1
  -5   0  17-25.2046 226.002   1
   5   0 -17-238.941 231.981   1
  -5   0  16 2371.38 282.924   1
  -5   0  15 47.2835 228.489   1
   5   0 -15-179.189 203.726   1
  -5   0  14 1046.12 225.283   1
   5   0 -14 690.221 216.762   1
  -5   0  13-21.8266 203.175   1
   5   0 -13-20.6958 197.428   1
  -5   0  12 10437.5 681.736   1
   5   0 -12 10781.6 679.796   1
   5   0 -10 957.509 190.563   1
  -5   0  10 982.818 194.729   1
   5   0  -9-138.137 147.905   1
  -5   0   9-124.749 157.103   1
  -5   0   8 17120.3 1029.82   1
   5   0  -8 17585.6 1027.38   1
  -5   0   7 80.9739 156.869   1
   5   0  -7 61.2224 148.886   1
  -5   0   6 137.647 114.039   1
   5   0  -6 115.977 105.786   1
  -5   0   5-157.032 117.854   1
   5   0  -5 330.245 115.890   1
  -5   0   4 38374.8 2186.65   1
   5   0  -4 38926.9 2185.34   1
  -5   0   3-38.5540 116.876   1
   5   0  -3-25.1264 112.048   1
  -5   0   2 62935.0 3542.54   1
   5   0  -2 63677.8 3541.81   1
  -5   0   1 97.7520 100.824   1
   5   0  -1-11.8195 98.6561   1
  -5   0   0-61.8454 120.280   1
   5   0   0 82.6994 121.200   1
  -5   0  -1 110.377 131.890   1
   5   0   1 48.0645 124.497   1
  -5   0  -2 61443.3 3524.21   1
   5   0   2 64655.1 3526.97   1
   5   0   3-217.988 139.949   1
  -5   0  -3 149.058 134.892   1
  -5   0  -4 39197.6 2234.56   1
   5   0   4 39917.7 2236.74   1
  -5   0  -5-54.2082 117.501   1
   5   0   5 69.1727 110.074   1
  -5   0  -6 169.343 137.102   1
   5   0   6 234.155 138.831   1
  -5   0  -7 87.6164 141.923   1
   5   0   7 203.244 147.394   1
  -5   0  -8 16953.6 1020.15   1
   5   0   8 17655.5 1025.46   1
  -5   0  -9 98.1570 140.270   1
   5   0   9 244.247 148.335   1
   5   0  10 1286.42 184.410   1
  -5   0 -10 1311.54 183.960   1
   5   0  11 154.655 169.432   1
  -5   0 -11-284.269 162.784   1
   5   0  13 145.513 207.865   1
  -5   0 -13 253.754 202.798   1
   5   0  14 890.763 238.381   1
  -5   0 -14 847.477 219.554   1
   5   0  15-67.7237 208.240   1
   5   0  16 2322.86 264.831   1
  -5   0 -16 1749.94 237.367   1
   5   0  17-24.3050 228.813   1
   5   0  19 235.314 260.436   1
  -5   0 -19 285.562 246.835   1
   5   0  20 458.049 243.479   1
  -5   0 -20 489.225 230.230   1
   5   0  21 137.836 236.679   1
  -5   0 -21 201.079 212.917   1
   5   0  23 141.337 281.696   1
  -5   0 -23-157.554 267.865   1
   5   0  24-56.8477 274.659   1
  -5   0 -24 26.6881 276.349   1
   5   0  25 546.021 297.689   1
  -5   0 -25-188.963 282.212   1
   5   0  26 86.5949 284.030   1
  -5   0 -26 461.347 296.064   1
  -5   1  26 481.785 305.776   1
   5  -1 -26 215.926 299.571   1
   5   1 -26 385.254 281.402   1
  -5   1  25 198.937 265.876   1
  -5  -1  25 28.6602 291.360   1
   5  -1 -25 189.354 281.770   1
   5   1 -25 164.475 286.576   1
  -5   1  24 1477.37 301.712   1
  -5  -1  24 1055.90 278.654   1
   5   1 -24 326.557 253.123   1
   5  -1 -24 728.815 278.371   1
  -5  -1  23 310.607 283.446   1
  -5   1  23 649.808 290.749   1
   5   1 -23 161.595 269.376   1
   5  -1 -23 563.552 294.243   1
  -5  -1  22 4606.21 430.207   1
  -5   1  22 5916.49 464.285   1
   5   1 -22 5577.79 448.789   1
   5  -1 -22 4595.15 436.818   1
  -5  -1  21 439.060 262.412   1
  -5   1  21 360.081 272.754   1
   5   1 -21 287.158 261.877   1
   5  -1 -21 734.450 268.751   1
  -5  -1  20 887.457 280.253   1
  -5   1  20 54.6076 265.754   1
   5   1 -20 384.138 262.542   1
   5  -1 -20 206.113 265.113   1
  -5  -1  19 210.490 255.873   1
  -5   1  19-80.4052 252.331   1
   5   1 -19-500.122 259.426   1
   5  -1 -19 176.880 242.110   1
  -5   1  18 812.675 253.695   1
   5  -1 -18 1804.02 275.467   1
  -5  -1  17 124.182 223.130   1
   5   1 -17-141.549 219.098   1
  -5  -1  16 2643.73 292.054   1
   5   1 -16 2396.35 289.273   1
   5  -1 -16 2786.64 304.027   1
  -5  -1  15 92.7536 220.380   1
  -5   1  15-528.960 230.986   1
   5   1 -15-110.063 213.753   1
   5  -1 -15-22.7275 227.075   1
  -5   1  14 3762.85 338.914   1
  -5  -1  14 4161.57 349.594   1
   5   1 -14 3871.10 323.097   1
   5  -1 -14 3204.55 316.256   1
  -5   1  13-22.3404 208.155   1
  -5  -1  13-85.1502 179.878   1
   5  -1 -13-359.544 194.824   1
   5   1 -13-162.302 179.798   1
  -5   1  12 54591.6 3186.26   1
   5  -1 -12 57896.4 3187.13   1
  -5  -1  11 1676.79 234.573   1
   5   1 -11 1874.39 235.074   1
  -5  -1  10 366.986 165.578   1
  -5   1  10 136.603 164.042   1
   5  -1 -10 462.742 163.319   1
   5   1 -10 158.202 158.680   1
  -5  -1   9 1644.42 203.873   1
  -5   1   9 1589.45 199.761   1
   5   1  -9 1662.25 197.694   1
   5  -1  -9 1641.87 198.354   1
   5   1  -8 1161.81 161.604   1
  -5  -1   8 1444.08 179.153   1
  -5   1   8 1219.18 186.648   1
   5  -1  -8 1298.52 183.120   1
   5   1  -7 1174.21 160.735   1
  -5  -1   7 1018.55 167.621   1
  -5   1   7 1584.03 194.970   1
   5  -1  -7 1297.42 182.505   1
  -5  -1   6 2236.60 203.341   1
  -5   1   6 1850.95 212.850   1
   5   1  -6 2213.95 210.938   1
   5  -1  -6 1957.33 202.326   1
   5  -1  -5 4290.37 292.169   1
   5   1  -5 3285.31 265.934   1
  -5   1   5 3436.90 291.081   1
  -5  -1   5 3946.72 275.188   1
   5   1  -4 52277.8 2942.08   1
   5  -1  -4 49762.6 2940.57   1
  -5   1   4 52589.6 2945.22   1
  -5  -1   4 55040.5 2944.22   1
   5  -1  -3 7553.66 471.879   1
   5   1  -3 7378.66 468.469   1
  -5  -1   3 7586.10 472.464   1
  -5   1   3 7225.58 472.870   1
   5   1  -2 24877.3 1331.23   1
   5  -1  -2 22300.6 1330.86   1
  -5  -1   2 24056.8 1333.70   1
  -5   1   2 21537.3 1331.84   1
   5  -1  -1 13010.2 751.019   1
  -5  -1   1 12587.4 752.224   1
  -5   1   1 13163.3 753.744   1
   5   1  -1 11879.3 746.758   1
  -5   1   0 19359.8 1097.85   1
  -5  -1   0 19763.0 1100.73   1
   5   1   0 17798.3 1095.90   1
   5  -1   0 18890.8 1094.51   1
  -5  -1  -1 11294.9 719.151   1
  -5   1  -1 12307.9 723.470   1
   5   1   1 12281.1 721.141   1
   5  -1   1 12444.6 721.615   1
  -5   1  -2 23880.0 1381.13   1
  -5  -1  -2 24384.6 1383.46   1
   5  -1   2 24111.9 1382.18   1
   5   1   2 24167.2 1384.08   1
   5  -1   3 7077.57 443.668   1
  -5  -1  -3 5873.06 441.935   1
   5   1   3 7055.30 447.500   1
  -5   1  -3 7613.71 443.162   1
  -5   1  -4 50938.8 2938.11   1
  -5  -1  -4 51491.1 2942.15   1
   5   1   4 52768.2 2943.46   1
   5  -1   4 54250.0 2941.77   1
  -5  -1  -5 3545.36 280.827   1
  -5   1  -5 4045.57 277.646   1
   5   1   5 3986.76 287.034   1
   5  -1   5 3271.87 269.576   1
   5   1   6 1870.52 192.506   1
   5  -1   6 2408.80 207.071   1
  -5   1  -6 2255.69 204.596   1
  -5  -1  -6 2092.20 192.685   1
  -5  -1  -7 709.912 160.272   1
  -5   1  -7 1054.67 155.220   1
   5   1   7 1136.08 174.935   1
   5  -1   7 1333.51 166.688   1
  -5   1  -8 1146.96 162.006   1
  -5  -1  -8 1454.40 176.275   1
   5   1   8 1213.78 175.371   1
   5  -1   8 1452.63 180.618   1
   5  -1   9 2212.50 220.091   1
   5   1   9 1890.78 230.206   1
  -5  -1  -9 1802.42 213.439   1
  -5   1  -9 2121.88 212.981   1
  -5  -1 -10 314.664 155.788   1
  -5   1 -10 381.341 145.976   1
   5   1  10 170.029 169.093   1
   5  -1  10 142.543 154.348   1
  -5   1 -11 1607.95 197.511   1
   5  -1  11 1331.53 198.955   1
   5   1  12 49399.8 2984.40   1
  -5  -1 -12 56009.2 2986.81   1
  -5   1 -13-19.0755 168.959   1
  -5  -1 -13 59.7292 160.508   1
   5  -1  13 182.730 173.824   1
   5   1  13 276.915 181.863   1
   5   1  14 3901.07 327.846   1
   5  -1  14 3701.16 334.842   1
  -5   1 -14 3953.96 325.211   1
  -5  -1 -14 3261.37 317.828   1
   5  -1  15-266.077 212.898   1
   5   1  15 68.9551 218.791   1
  -5  -1 -15-84.0381 211.035   1
  -5   1 -15 162.966 193.908   1
   5  -1  16 3211.22 303.688   1
   5   1  16 2953.01 314.588   1
  -5  -1 -16 2403.48 279.834   1
  -5   1 -16 2080.93 262.728   1
   5  -1  17 191.882 201.633   1
   5   1  17 245.969 246.376   1
   5  -1  18 1469.09 273.017   1
   5   1  18 1447.96 277.057   1
  -5   1 -18 1764.47 261.619   1
  -5  -1 -18 1588.96 252.467   1
   5   1  19 157.323 267.502   1
   5  -1  19-77.8274 221.388   1
  -5   1 -19-306.942 211.121   1
  -5  -1 -19 23.9167 240.267   1
   5   1  20 676.893 266.972   1
   5  -1  20 455.507 253.801   1
  -5   1 -20 219.082 231.272   1
  -5  -1 -20 343.950 242.427   1
   5  -1  21 723.199 279.165   1
   5   1  21 552.589 249.210   1
  -5   1 -21 652.125 268.288   1
  -5  -1 -21 226.649 227.993   1
   5  -1  22 4895.42 433.938   1
  -5   1 -22 4879.49 425.748   1
  -5  -1 -22 4769.19 413.366   1
   5   1  22 4370.51 415.353   1
   5  -1  23-28.2598 239.954   1
   5   1  23 28.2028 239.470   1
  -5   1 -23 132.266 244.690   1
  -5  -1 -23 445.245 242.267   1
   5  -1  24 857.349 274.330   1
   5   1  24 678.701 266.817   1
  -5   1 -24 1051.29 273.666   1
  -5  -1 -24 371.614 249.705   1
   5  -1  25 28.9593 264.673   1
   5   1  25 170.818 242.995   1
  -5   1 -25 136.054 252.792   1
   5   1  26 285.630 243.871   1
  -5  -1 -26 53.6564 245.868   1
  -5   2  28 55.1251 246.423   1
   5  -2 -28 52.5116 248.842   1
  -5   2  27 530.423 293.479   1
   5  -2 -27-132.882 288.263   1
  -5   2  26 2310.16 365.354   1
   5  -2 -26 2570.82 374.867   1
  -5   2  25 28.2754 272.944   1
  -5  -2  25 374.141 256.332   1
   5  -2 -25 134.293 286.491   1
   5   2 -25 387.429 289.466   1
  -5   2  24 1698.80 307.174   1
  -5  -2  24 1767.44 310.120   1
   5  -2 -24 1932.49 300.393   1
   5   2 -24 1315.16 300.173   1
  -5   2  23 451.622 296.161   1
   5  -2 -23 1016.00 312.306   1
  -5   2  22 1459.79 271.438   1
  -5  -2  22 1250.69 275.633   1
   5  -2 -22 1006.86 245.537   1
   5   2 -22 1168.80 280.571   1
  -5  -2  21 354.328 262.686   1
   5   2 -21 468.945 262.161   1
   5  -2 -20 5576.02 442.121   1
   5   2 -20 5267.01 438.908   1
  -5  -2  20 4594.42 442.880   1
  -5   2  20 4723.32 451.720   1
  -5   2  19 1134.39 250.140   1
  -5  -2  19 1405.64 282.644   1
   5   2 -19 1165.07 264.489   1
  -5  -2  18 1261.42 267.124   1
   5  -2 -18 1641.71 264.599   1
   5   2 -18 1155.69 254.115   1
  -5   2  17 155.279 217.934   1
  -5  -2  17 244.320 211.419   1
   5  -2 -17 267.223 218.923   1
   5   2 -17-93.2528 211.126   1
  -5   2  16 5875.31 462.047   1
  -5  -2  16 5684.22 456.489   1
   5  -2 -16 6507.15 461.735   1
   5   2 -16 6434.82 456.677   1
  -5   2  15 293.962 221.201   1
  -5  -2  15-22.6286 215.439   1
   5  -2 -15 344.749 199.844   1
   5   2 -15-281.819 215.216   1
  -5   2  14 11227.5 770.543   1
  -5  -2  14 11585.8 762.464   1
   5  -2 -14 13240.3 776.178   1
   5   2 -14 11795.6 756.582   1
  -5   2  13 14748.0 901.873   1
  -5  -2  13 14381.1 893.075   1
   5  -2 -13 14433.3 892.580   1
   5   2 -13 14261.1 889.829   1
  -5   2  12-87.8729 172.692   1
  -5  -2  12 19.7617 167.799   1
   5  -2 -12 82.9439 167.139   1
   5   2 -12-416.889 182.039   1
  -5   2  11 5703.83 417.335   1
   5  -2 -11 5770.57 413.127   1
   5   2 -11 5827.76 413.291   1
  -5  -2  10 6991.63 469.112   1
   5   2 -10 6849.38 469.195   1
   5   2  -9 1917.03 204.519   1
   5  -2  -9 1522.20 208.987   1
  -5  -2   9 1838.12 207.956   1
  -5   2   9 1950.04 230.193   1
   5  -2  -8 3851.78 305.448   1
  -5  -2   8 4114.10 298.285   1
  -5   2   8 3347.42 306.203   1
   5   2  -8 3938.56 293.841   1
   5  -2  -7 2523.14 225.451   1
  -5  -2   7 2218.54 209.122   1
   5   2  -7 2213.68 205.197   1
  -5   2   7 1959.97 222.154   1
  -5  -2   6 2454.02 204.577   1
   5   2  -6 2112.68 193.325   1
  -5   2   6 1957.58 217.982   1
   5  -2  -6 1748.05 205.569   1
   5   2  -5 28787.8 1621.05   1
   5  -2  -5 29705.7 1628.31   1
  -5   2   5 27296.4 1628.71   1
  -5  -2   5 27744.8 1619.45   1
   5   2  -4 2012.38 199.462   1
  -5  -2   4 2129.53 201.211   1
  -5   2   4 1740.49 214.207   1
   5  -2  -3 49923.3 2827.56   1
   5   2  -3 49935.1 2823.68   1
  -5   2   3 52906.6 2831.26   1
  -5  -2   3 48634.2 2825.85   1
   5  -2  -2 5230.73 356.180   1
  -5   2   2 5396.37 357.342   1
   5   2  -2 5169.56 352.888   1
  -5  -2   2 5304.07 356.802   1
   5  -2  -1 36.1136 124.712   1
   5   2  -1 145.250 129.491   1
  -5   2   1-12.4594 123.730   1
  -5  -2   1 125.333 126.444   1
   5  -2   0-128.937 132.345   1
  -5   2   0 255.714 141.892   1
  -5  -2   0-24.6374 124.505   1
   5   2   0 184.943 130.278   1
  -5  -2  -1-24.5846 124.674   1
  -5   2  -1-146.640 132.466   1
   5  -2   1 152.599 128.736   1
   5   2   1 50.7765 126.501   1
   5   2   2 4398.54 312.221   1
  -5  -2  -2 4196.44 303.960   1
   5  -2   2 4593.54 305.536   1
  -5   2  -2 4294.57 306.156   1
   5   2   3 46242.4 2797.81   1
   5  -2   3 51012.3 2796.35   1
  -5   2  -3 53371.5 2796.16   1
  -5  -2  -3 48249.9 2797.69   1
  -5   2  -4 2471.81 207.149   1
  -5  -2  -4 2438.80 219.622   1
   5  -2   4 2352.88 208.042   1
   5   2   4 1965.51 215.892   1
  -5  -2  -5 27532.4 1569.86   1
  -5   2  -5 28177.6 1563.49   1
   5  -2   5 27155.1 1563.55   1
   5   2   5 26447.2 1570.48   1
  -5  -2  -6 1633.67 194.258   1
  -5   2  -6 1929.71 186.797   1
   5   2   6 1989.60 212.457   1
   5  -2   6 2003.05 191.038   1
  -5   2  -7 2692.23 222.903   1
  -5  -2  -7 2222.20 219.726   1
   5  -2   7 2455.61 222.010   1
   5   2   7 2049.13 221.086   1
  -5   2  -8 3583.72 271.396   1
  -5  -2  -8 3162.48 283.946   1
   5  -2   8 3873.91 288.541   1
   5   2   8 3713.70 296.392   1
  -5  -2  -9 1744.65 196.263   1
  -5   2  -9 1653.16 188.284   1
   5  -2   9 1307.05 204.863   1
  -5   2 -10 7446.69 485.370   1
   5  -2  11 6387.60 441.788   1
   5   2  11 5403.65 441.744   1
  -5   2 -11 6628.28 431.230   1
  -5  -2 -11 6398.24 442.924   1
   5   2  12-20.8532 175.115   1
   5  -2  12-190.552 185.017   1
  -5  -2 -12 432.028 172.606   1
  -5   2 -12 195.234 158.404   1
   5   2  13 14164.3 871.601   1
  -5  -2 -13 13901.1 865.495   1
   5   2  14 11022.3 749.075   1
   5  -2  14 11421.2 736.237   1
  -5  -2 -14 12117.1 745.289   1
  -5   2 -14 11802.7 729.989   1
   5  -2  15-65.2328 206.983   1
   5   2  15-116.844 207.885   1
  -5  -2 -15 21.3560 178.219   1
  -5   2 -15 259.788 190.225   1
  -5   2 -16 5873.62 423.718   1
  -5  -2 -16 5691.08 433.408   1
   5   2  16 5554.73 448.842   1
   5  -2  16 5270.49 428.449   1
   5  -2  17-70.9543 199.749   1
  -5   2 -17-197.469 189.393   1
   5   2  18 1102.55 286.236   1
   5  -2  18 1062.68 245.394   1
  -5   2 -18 1021.35 235.187   1
  -5  -2 -18 1508.73 263.966   1
   5   2  19 1882.63 313.220   1
  -5  -2 -19 1398.58 290.042   1
   5  -2  20 5088.27 430.206   1
   5   2  20 4975.93 442.884   1
  -5  -2 -20 5279.04 431.695   1
  -5   2 -20 4468.91 408.234   1
   5  -2  21-83.1837 246.088   1
  -5   2 -21-99.0117 217.479   1
   5  -2  22 950.602 286.621   1
   5   2  22 951.793 260.932   1
  -5  -2 -22 1255.46 268.242   1
  -5   2 -22 1368.00 298.845   1
   5   2  23 1349.99 278.283   1
  -5  -2 -23 1174.73 279.111   1
   5  -2  24 1295.94 289.821   1
   5   2  24 1744.19 314.196   1
  -5   2 -24 1680.21 309.877   1
  -5  -2 -24 2058.96 312.007   1
   5   2  25 56.4999 272.204   1
  -5   2 -25 164.810 261.290   1
  -5  -2 -25 557.875 289.302   1
   5   2  26 2234.64 347.939   1
  -5  -2 -26 2203.86 356.577   1
   5   2  27 393.704 297.495   1
  -5  -2 -27 476.850 309.999   1
  -5  -2 -28 842.414 320.186   1
  -5   3  29 26.7240 212.642   1
   5  -3 -29 76.3604 260.151   1
  -5   3  27 331.751 307.098   1
   5  -3 -27 525.519 326.010   1
  -5   3  25 28.1144 239.226   1
   5  -3 -25-26.6494 251.997   1
  -5   3  24 564.517 277.361   1
   5  -3 -24 399.698 283.542   1
   5   3 -24 27.6985 267.137   1
  -5   3  23 422.871 294.195   1
  -5  -3  23-28.0926 260.454   1
   5  -3 -23 106.387 283.557   1
   5   3 -23 163.101 266.140   1
  -5   3  22-28.1022 254.961   1
  -5  -3  22 82.7090 234.621   1
   5  -3 -22 105.655 237.332   1
   5   3 -22 106.685 248.297   1
  -5   3  21 334.511 277.158   1
  -5  -3  21 377.633 237.480   1
   5   3 -21 808.535 256.250   1
  -5   3  20 2817.70 354.790   1
  -5  -3  20 2788.57 322.400   1
   5  -3 -20 2527.67 336.785   1
   5   3 -20 2771.05 328.281   1
  -5   3  19 245.129 235.115   1
   5  -3 -19 457.363 225.200   1
  -5   3  18-267.557 221.361   1
  -5  -3  18 74.3368 224.789   1
   5  -3 -18 149.779 210.668   1
   5   3 -18-47.8812 204.825   1
  -5   3  17 524.398 238.241   1
  -5  -3  17 215.470 211.044   1
   5  -3 -17 708.920 230.760   1
   5   3 -17 855.089 224.602   1
  -5  -3  16 1721.62 255.051   1
   5   3 -16 1941.68 258.039   1
  -5  -3  15 775.387 213.191   1
  -5   3  15 174.435 208.904   1
   5  -3 -15 69.6618 192.596   1
   5   3 -15 514.207 208.867   1
  -5   3  14 241.852 252.663   1
  -5  -3  14 275.757 199.740   1
   5  -3 -14 22.5274 237.944   1
   5   3 -14 407.330 194.790   1
  -5   3  13 1751.11 255.827   1
   5  -3 -13 1641.13 237.617   1
  -5  -3  12 4568.91 349.485   1
   5  -3 -12 3974.82 356.719   1
   5   3 -12 4400.98 337.995   1
  -5   3  12 4138.01 373.891   1
   5   3 -11-244.371 166.186   1
   5  -3 -11-285.129 195.577   1
  -5  -3  11 92.1080 161.847   1
  -5   3  11 280.682 201.467   1
   5  -3 -10 24694.0 1437.29   1
  -5  -3  10 24975.9 1425.89   1
  -5   3  10 23366.1 1438.23   1
   5   3 -10 24994.6 1424.68   1
   5   3  -9 1710.36 192.371   1
  -5   3   9 1854.30 221.457   1
   5  -3  -9 1250.28 204.143   1
   5   3  -8 29.6767 121.844   1
  -5  -3   8-214.711 137.240   1
  -5   3   8 37.4970 123.834   1
   5  -3  -8-266.388 130.413   1
   5   3  -7 673.226 142.943   1
   5  -3  -7 981.541 184.651   1
  -5  -3   7 884.781 152.321   1
  -5   3   7 904.736 177.910   1
   5  -3  -6 55928.8 2999.90   1
  -5  -3   6 51561.6 2988.14   1
  -5   3   6 52848.2 2998.97   1
   5   3  -6 52776.8 2988.02   1
   5   3  -5 51.1139 117.606   1
  -5  -3   5 92.2982 120.497   1
  -5   3   5 79.8914 140.367   1
   5  -3  -5-60.5285 139.585   1
   5  -3  -4 657.716 129.829   1
   5   3  -4 370.266 116.700   1
  -5   3   4 652.245 136.573   1
  -5  -3   4 754.362 128.864   1
  -5  -3   3 1432.42 157.518   1
   5   3  -3 1467.15 162.048   1
  -5   3   3 1314.25 179.238   1
   5  -3  -3 1618.34 185.273   1
   5  -3  -2 9216.52 546.822   1
   5   3  -2 8521.55 540.321   1
  -5   3   2 8327.77 548.173   1
  -5  -3   2 9030.06 541.878   1
   5  -3  -1 35474.1 1980.37   1
   5   3  -1 36738.0 1980.85   1
  -5   3   1 35104.2 1980.80   1
  -5  -3   1 32686.4 1977.39   1
   5  -3   0 90622.0 5064.73   1
  -5  -3   0 91267.2 5067.05   1
  -5   3   0 91746.2 5066.44   1
   5   3   0 89971.4 5069.10   1
  -5   3  -1 34926.5 1937.25   1
  -5  -3  -1 33718.3 1939.67   1
   5  -3   1 34883.9 1936.84   1
   5   3   1 33171.0 1942.69   1
   5   3   2 9084.90 541.656   1
  -5   3  -2 8761.70 535.815   1
   5  -3   2 8497.54 530.715   1
  -5  -3  -2 8122.20 535.837   1
   5  -3   3 1614.60 165.376   1
   5   3   3 1721.36 181.218   1
  -5   3  -3 1652.14 171.892   1
  -5  -3  -3 1709.51 176.919   1
   5  -3   4 395.247 121.620   1
  -5  -3  -4 540.001 123.811   1
  -5   3  -4 624.433 129.029   1
   5   3   4 483.842 126.540   1
   5   3   5-124.555 127.311   1
   5  -3   5 38.4744 121.540   1
  -5  -3  -5-44.3383 122.627   1
  -5   3  -5 136.264 119.193   1
  -5  -3  -6 51581.7 3000.77   1
  -5   3  -6 54185.8 2994.68   1
   5   3   6 54124.5 3010.26   1
   5  -3   6 53388.9 2995.38   1
   5   3   7 1148.11 186.500   1
   5  -3   7 764.694 146.370   1
  -5   3  -7 862.149 144.101   1
  -5  -3  -7 926.047 171.463   1
  -5  -3  -8 119.598 149.712   1
   5   3   8-73.1313 150.847   1
  -5   3  -8 83.6273 114.678   1
   5  -3   9 1878.17 203.440   1
[truncated: 809,818 more chars]
