# Supplementary material for: Structural insight into the cooperativity of spin crossover compounds
Source: Acta Crystallogr B Struct Sci Cryst Eng Mater. 2023 Aug 11;79(Pt 5):354–67. doi: 10.1107/S2052520623005814 (PMC10552598; doi:10.1107/S2052520623005814)
Supplement: Supplementary file 5 [file b-79-00354-sup5.zip › Bia_Portho_165K.cif]

data_Bia_dw4400_165K
 
_audit_creation_method            'SHELXL-2019/2'
_shelx_SHELXL_version_number      '2019/2'
_chemical_name_systematic         ?
_chemical_name_common             ?
_chemical_melting_point           ?
_chemical_formula_moiety          ?
_chemical_formula_sum
 'C10.86 H8 Fe0.29 N1.71 S0.57' 
_chemical_formula_weight          196.75

loop_
 _atom_type_symbol
 _atom_type_description
 _atom_type_scat_dispersion_real
 _atom_type_scat_dispersion_imag
 _atom_type_scat_source
 'Fe'  'Fe'   0.3265   0.6960
 'International Tables Vol C Tables 4.2.6.8 and 6.1.1.4'
 'C'  'C'   0.0024   0.0013
 'International Tables Vol C Tables 4.2.6.8 and 6.1.1.4'
 'H'  'H'   0.0000   0.0000
 'International Tables Vol C Tables 4.2.6.8 and 6.1.1.4'
 'N'  'N'   0.0049   0.0027
 'International Tables Vol C Tables 4.2.6.8 and 6.1.1.4'
 'S'  'S'   0.1051   0.1002
 'International Tables Vol C Tables 4.2.6.8 and 6.1.1.4'
 
_space_group_crystal_system       orthorhombic
_space_group_IT_number            56
_space_group_name_H-M_alt         'P c c n'
_space_group_name_Hall            '-P 2ab 2ac'
 
_shelx_space_group_comment
;
The symmetry employed for this shelxl refinement is uniquely defined
by the following loop, which should always be used as a source of
symmetry information in preference to the above space-group names.
They are only intended as comments.
;
 
loop_
 _space_group_symop_operation_xyz
 'x, y, z'
 '-x+1/2, -y+1/2, z'
 '-x, y+1/2, -z+1/2'
 'x+1/2, -y, -z+1/2'
 '-x, -y, -z'
 'x-1/2, y-1/2, -z'
 'x, -y-1/2, z-1/2'
 '-x-1/2, y, z-1/2'
 
_cell_length_a                    12.3677(2)
_cell_length_b                    14.8160(3)
_cell_length_c                    18.2223(3)
_cell_angle_alpha                 90
_cell_angle_beta                  90
_cell_angle_gamma                 90
_cell_volume                      3339.05(10)
_cell_formula_units_Z             14
_cell_measurement_temperature     165(2)
_cell_measurement_reflns_used     4581
_cell_measurement_theta_min       2.04
_cell_measurement_theta_max       27.907
 
_exptl_crystal_description        irregular
_exptl_crystal_colour             ?
_exptl_crystal_density_meas       ?
_exptl_crystal_density_method     ?
_exptl_crystal_density_diffrn     1.370          
_exptl_crystal_F_000              1424
_exptl_transmission_factor_min    ?
_exptl_transmission_factor_max    ?
_exptl_crystal_size_max           ?
_exptl_crystal_size_mid           ?
_exptl_crystal_size_min           ?
_exptl_absorpt_coefficient_mu     0.450
_shelx_estimated_absorpt_T_min    ?
_shelx_estimated_absorpt_T_max    ?
_exptl_absorpt_correction_type    ?
_exptl_absorpt_correction_T_min   ?
_exptl_absorpt_correction_T_max   ?
_exptl_absorpt_process_details    ?
_exptl_absorpt_special_details    ?
_diffrn_ambient_temperature       293(2)
_diffrn_radiation_wavelength      0.65524
_diffrn_radiation_type            Synchrotron
_diffrn_source                    ?
_diffrn_measurement_device_type   '4-circle diffractometer'
_diffrn_measurement_method        ?
_diffrn_detector_area_resol_mean  ?
_diffrn_reflns_number             34256
_diffrn_reflns_av_unetI/netI      0.0629
_diffrn_reflns_av_R_equivalents   0.0821
_diffrn_reflns_limit_h_min        -19
_diffrn_reflns_limit_h_max        19
_diffrn_reflns_limit_k_min        -18
_diffrn_reflns_limit_k_max        18
_diffrn_reflns_limit_l_min        -29
_diffrn_reflns_limit_l_max        29
_diffrn_reflns_theta_min          1.977
_diffrn_reflns_theta_max          32.976
_diffrn_reflns_theta_full         23.150
_diffrn_measured_fraction_theta_max   0.815
_diffrn_measured_fraction_theta_full  0.985
_diffrn_reflns_Laue_measured_fraction_max    0.815
_diffrn_reflns_Laue_measured_fraction_full   0.985
_diffrn_reflns_point_group_measured_fraction_max   0.815
_diffrn_reflns_point_group_measured_fraction_full  0.985
_reflns_number_total              6540
_reflns_number_gt                 4500
_reflns_threshold_expression      'I > 2\s(I)'
_reflns_Friedel_coverage          0.000
_reflns_Friedel_fraction_max      .
_reflns_Friedel_fraction_full     .
 
_reflns_special_details
;
 Reflections were merged by SHELXL according to the crystal
 class for the calculation of statistics and refinement.
 
 _reflns_Friedel_fraction is defined as the number of unique
 Friedel pairs measured divided by the number that would be
 possible theoretically, ignoring centric projections and
 systematic absences.
;
 
_computing_data_collection        ?
_computing_cell_refinement        ?
_computing_data_reduction         ?
_computing_structure_solution     ?
_computing_structure_refinement 'SHELXL-2019/2 (Sheldrick, 2019)'
_computing_molecular_graphics     ?
_computing_publication_material   ?
_refine_special_details           ?
_refine_ls_structure_factor_coef  Fsqd
_refine_ls_matrix_type            full
_refine_ls_weighting_scheme       calc
_refine_ls_weighting_details
'w=1/[\s^2^(Fo^2^)+(0.0426P)^2^+2.0760P] where P=(Fo^2^+2Fc^2^)/3'
_atom_sites_solution_primary      ?
_atom_sites_solution_secondary    ?
_atom_sites_solution_hydrogens    geom
_refine_ls_hydrogen_treatment     constr
_refine_ls_extinction_method      none
_refine_ls_extinction_coef        .
_refine_ls_number_reflns          6540
_refine_ls_number_parameters      213
_refine_ls_number_restraints      0
_refine_ls_R_factor_all           0.1408
_refine_ls_R_factor_gt            0.0945
_refine_ls_wR_factor_ref          0.1640
_refine_ls_wR_factor_gt           0.1491
_refine_ls_goodness_of_fit_ref    1.222
_refine_ls_restrained_S_all       1.222
_refine_ls_shift/su_max           0.001
_refine_ls_shift/su_mean          0.000
 
loop_
 _atom_site_label
 _atom_site_type_symbol
 _atom_site_fract_x
 _atom_site_fract_y
 _atom_site_fract_z
 _atom_site_U_iso_or_equiv
 _atom_site_adp_type
 _atom_site_occupancy
 _atom_site_site_symmetry_order  
 _atom_site_calc_flag
 _atom_site_refinement_flags_posn
 _atom_site_refinement_flags_adp
 _atom_site_refinement_flags_occupancy
 _atom_site_disorder_assembly
 _atom_site_disorder_group
Fe01 Fe 0.750000 0.750000 0.58951(3) 0.02946(13) Uani 1 2 d S T P . .
S002 S 0.84760(6) 0.56002(6) 0.39236(4) 0.04461(19) Uani 1 1 d . . . . .
N003 N 0.72549(16) 0.83854(15) 0.66827(11) 0.0307(4) Uani 1 1 d . . . . .
N004 N 0.79033(19) 0.66554(16) 0.51297(12) 0.0371(5) Uani 1 1 d . . . . .
N005 N 0.89547(17) 0.80268(15) 0.59497(11) 0.0333(5) Uani 1 1 d . . . . .
C006 C 0.6275(2) 0.84924(17) 0.70910(13) 0.0316(5) Uani 1 1 d . . . . .
C007 C 0.5330(2) 0.87489(18) 0.67333(13) 0.0343(5) Uani 1 1 d . . . . .
H007 H 0.533646 0.886451 0.623169 0.041 Uiso 1 1 calc R U . . .
C008 C 0.9083(2) 0.86457(19) 0.64874(14) 0.0358(6) Uani 1 1 d . . . . .
C009 C 0.8100(2) 0.88185(18) 0.68921(14) 0.0368(6) Uani 1 1 d . . . . .
H009 H 0.808083 0.922151 0.728318 0.044 Uiso 1 1 calc R U . . .
C00A C 0.6256(2) 0.83198(19) 0.78375(14) 0.0369(6) Uani 1 1 d . . . . .
H00A H 0.688688 0.814910 0.807836 0.044 Uiso 1 1 calc R U . . .
C00B C 0.4347(2) 0.86637(18) 0.78815(14) 0.0348(6) Uani 1 1 d . . . . .
C00C C 0.4383(2) 0.88304(18) 0.71285(14) 0.0349(6) Uani 1 1 d . . . . .
H00C H 0.375319 0.900082 0.688669 0.042 Uiso 1 1 calc R U . . .
C00D C 0.8130(2) 0.62247(18) 0.46257(13) 0.0322(5) Uani 1 1 d . . . . .
C00E C 0.5302(2) 0.8401(2) 0.82242(14) 0.0400(6) Uani 1 1 d . . . . .
H00E H 0.529673 0.827804 0.872465 0.048 Uiso 1 1 calc R U . . .
C00F C 0.3333(2) 0.88057(19) 0.83048(15) 0.0389(6) Uani 1 1 d . . . . .
C00G C 0.9817(2) 0.7827(2) 0.55287(16) 0.0415(6) Uani 1 1 d . . . . .
H00G H 0.974091 0.740548 0.515389 0.050 Uiso 1 1 calc R U . . .
C00H C 0.3381(3) 0.9146(2) 0.90143(16) 0.0458(7) Uani 1 1 d . . . . .
H00H H 0.405092 0.927034 0.922343 0.055 Uiso 1 1 calc R U . . .
C00I C 1.0061(2) 0.9077(2) 0.66191(18) 0.0475(7) Uani 1 1 d . . . . .
H00I H 1.012359 0.949997 0.699350 0.057 Uiso 1 1 calc R U . . .
C00J C 0.2321(2) 0.8620(2) 0.80079(17) 0.0449(7) Uani 1 1 d . . . . .
H00J H 0.227120 0.838971 0.753452 0.054 Uiso 1 1 calc R U . . .
C00K C 0.1382(3) 0.8776(2) 0.8410(2) 0.0556(8) Uani 1 1 d . . . . .
H00K H 0.071077 0.865012 0.820441 0.067 Uiso 1 1 calc R U . . .
C00L C 1.0939(3) 0.8865(2) 0.61841(19) 0.0546(8) Uani 1 1 d . . . . .
H00L H 1.160282 0.914480 0.625763 0.066 Uiso 1 1 calc R U . . .
C00M C 0.2444(3) 0.9304(2) 0.94174(18) 0.0546(8) Uani 1 1 d . . . . .
H00M H 0.248956 0.953581 0.989062 0.066 Uiso 1 1 calc R U . . .
C00N C 0.1448(3) 0.9116(2) 0.91148(19) 0.0581(9) Uani 1 1 d . . . . .
H00N H 0.082078 0.921868 0.938415 0.070 Uiso 1 1 calc R U . . .
C00O C 1.0810(3) 0.8228(2) 0.56369(18) 0.0511(8) Uani 1 1 d . . . . .
H00O H 1.139295 0.806944 0.534164 0.061 Uiso 1 1 calc R U . . .
 
loop_
 _atom_site_aniso_label
 _atom_site_aniso_U_11
 _atom_site_aniso_U_22
 _atom_site_aniso_U_33
 _atom_site_aniso_U_23
 _atom_site_aniso_U_13
 _atom_site_aniso_U_12
Fe01 0.0331(2) 0.0307(3) 0.0246(2) 0.000 0.000 -0.0008(2)
S002 0.0476(4) 0.0535(5) 0.0327(3) -0.0091(3) 0.0097(3) 0.0011(3)
N003 0.0356(11) 0.0300(11) 0.0266(9) 0.0005(8) -0.0015(8) 0.0014(8)
N004 0.0428(12) 0.0376(13) 0.0309(11) -0.0012(9) 0.0027(9) -0.0011(10)
N005 0.0362(11) 0.0336(12) 0.0300(10) 0.0079(9) 0.0017(8) -0.0019(9)
C006 0.0369(13) 0.0265(13) 0.0312(12) -0.0015(10) 0.0006(10) 0.0029(10)
C007 0.0432(14) 0.0329(14) 0.0269(11) 0.0004(10) -0.0033(10) 0.0040(11)
C008 0.0380(13) 0.0338(14) 0.0356(13) 0.0050(11) -0.0048(10) -0.0031(11)
C009 0.0467(15) 0.0326(14) 0.0310(12) -0.0038(11) -0.0053(11) -0.0021(11)
C00A 0.0402(14) 0.0401(15) 0.0303(12) -0.0002(11) -0.0041(10) 0.0104(11)
C00B 0.0409(14) 0.0296(13) 0.0340(12) 0.0021(11) 0.0019(10) 0.0079(11)
C00C 0.0387(14) 0.0321(14) 0.0338(12) 0.0005(11) -0.0043(10) 0.0067(11)
C00D 0.0308(12) 0.0371(14) 0.0287(11) 0.0027(10) 0.0015(9) -0.0017(10)
C00E 0.0486(16) 0.0438(16) 0.0278(12) 0.0044(11) 0.0007(11) 0.0115(13)
C00F 0.0459(15) 0.0341(15) 0.0367(13) 0.0080(11) 0.0053(11) 0.0124(12)
C00G 0.0396(14) 0.0477(16) 0.0373(14) 0.0101(12) 0.0062(11) -0.0021(12)
C00H 0.0540(17) 0.0462(17) 0.0374(14) 0.0040(12) 0.0006(13) 0.0165(14)
C00I 0.0425(16) 0.0496(18) 0.0505(17) 0.0044(15) -0.0107(13) -0.0129(13)
C00J 0.0434(17) 0.0443(17) 0.0469(16) 0.0021(13) 0.0030(12) 0.0104(13)
C00K 0.0409(16) 0.059(2) 0.066(2) 0.0113(17) 0.0074(15) 0.0129(15)
C00L 0.0377(16) 0.064(2) 0.062(2) 0.0162(18) -0.0097(14) -0.0125(15)
C00M 0.066(2) 0.056(2) 0.0414(15) 0.0059(14) 0.0145(15) 0.0277(17)
C00N 0.056(2) 0.062(2) 0.0562(19) 0.0147(17) 0.0199(16) 0.0278(17)
C00O 0.0383(15) 0.063(2) 0.0519(17) 0.0196(16) 0.0064(13) -0.0031(14)
 
_geom_special_details
;
 All esds (except the esd in the dihedral angle between two l.s. planes)
 are estimated using the full covariance matrix.  The cell esds are taken
 into account individually in the estimation of esds in distances, angles
 and torsion angles; correlations between esds in cell parameters are only
 used when they are defined by crystal symmetry.  An approximate (isotropic)
 treatment of cell esds is used for estimating esds involving l.s. planes.
;
 
loop_
 _geom_bond_atom_site_label_1
 _geom_bond_atom_site_label_2
 _geom_bond_distance
 _geom_bond_site_symmetry_2
 _geom_bond_publ_flag
Fe01 N004 1.939(2) . ?
Fe01 N004 1.939(2) 2_665 ?
Fe01 N005 1.964(2) 2_665 ?
Fe01 N005 1.964(2) . ?
Fe01 N003 1.968(2) 2_665 ?
Fe01 N003 1.968(2) . ?
S002 C00D 1.636(3) . ?
N003 C009 1.285(3) . ?
N003 C006 1.431(3) . ?
N004 C00D 1.153(3) . ?
N005 C00G 1.347(3) . ?
N005 C008 1.351(3) . ?
C006 C00A 1.384(3) . ?
C006 C007 1.391(4) . ?
C007 C00C 1.380(4) . ?
C008 C00I 1.389(4) . ?
C008 C009 1.444(4) . ?
C00A C00E 1.380(4) . ?
C00B C00E 1.391(4) . ?
C00B C00C 1.395(4) . ?
C00B C00F 1.488(4) . ?
C00F C00H 1.389(4) . ?
C00F C00J 1.390(4) . ?
C00G C00O 1.377(4) . ?
C00H C00M 1.393(4) . ?
C00I C00L 1.380(5) . ?
C00J C00K 1.392(4) . ?
C00K C00N 1.382(5) . ?
C00L C00O 1.382(5) . ?
C00M C00N 1.378(5) . ?
 
loop_
 _geom_angle_atom_site_label_1
 _geom_angle_atom_site_label_2
 _geom_angle_atom_site_label_3
 _geom_angle
 _geom_angle_site_symmetry_1
 _geom_angle_site_symmetry_3
 _geom_angle_publ_flag
N004 Fe01 N004 88.01(13) . 2_665 ?
N004 Fe01 N005 90.90(9) . 2_665 ?
N004 Fe01 N005 93.29(10) 2_665 2_665 ?
N004 Fe01 N005 93.29(10) . . ?
N004 Fe01 N005 90.90(9) 2_665 . ?
N005 Fe01 N005 174.18(12) 2_665 . ?
N004 Fe01 N003 93.14(9) . 2_665 ?
N004 Fe01 N003 173.94(9) 2_665 2_665 ?
N005 Fe01 N003 80.74(9) 2_665 2_665 ?
N005 Fe01 N003 94.98(9) . 2_665 ?
N004 Fe01 N003 173.94(9) . . ?
N004 Fe01 N003 93.14(9) 2_665 . ?
N005 Fe01 N003 94.98(9) 2_665 . ?
N005 Fe01 N003 80.74(9) . . ?
N003 Fe01 N003 86.34(12) 2_665 . ?
C009 N003 C006 118.7(2) . . ?
C009 N003 Fe01 115.10(18) . . ?
C006 N003 Fe01 125.69(17) . . ?
C00D N004 Fe01 173.1(2) . . ?
C00G N005 C008 118.0(2) . . ?
C00G N005 Fe01 127.5(2) . . ?
C008 N005 Fe01 114.47(18) . . ?
C00A C006 C007 119.8(2) . . ?
C00A C006 N003 120.3(2) . . ?
C007 C006 N003 119.9(2) . . ?
C00C C007 C006 119.5(2) . . ?
N005 C008 C00I 122.7(3) . . ?
N005 C008 C009 113.1(2) . . ?
C00I C008 C009 124.3(3) . . ?
N003 C009 C008 116.4(2) . . ?
C00E C00A C006 120.0(2) . . ?
C00E C00B C00C 117.7(2) . . ?
C00E C00B C00F 121.5(2) . . ?
C00C C00B C00F 120.8(2) . . ?
C007 C00C C00B 121.6(2) . . ?
N004 C00D S002 178.5(3) . . ?
C00A C00E C00B 121.4(2) . . ?
C00H C00F C00J 118.2(3) . . ?
C00H C00F C00B 119.8(3) . . ?
C00J C00F C00B 122.0(3) . . ?
N005 C00G C00O 121.9(3) . . ?
C00F C00H C00M 121.0(3) . . ?
C00L C00I C008 118.8(3) . . ?
C00F C00J C00K 120.9(3) . . ?
C00N C00K C00J 120.0(3) . . ?
C00I C00L C00O 118.6(3) . . ?
C00N C00M C00H 120.0(3) . . ?
C00M C00N C00K 119.8(3) . . ?
C00G C00O C00L 120.0(3) . . ?
 
_refine_diff_density_max    0.541
_refine_diff_density_min   -0.329
_refine_diff_density_rms    0.065

_shelx_res_file
;
TITL Bia_dw4400_085K_a.res in Pccn
    Bia_dw4400_165K.res
    created by SHELXL-2019/2 at 05:34:24 on 03-May-2022
REM Old TITL Bia_dw4400_085K in Pccn
REM SHELXT solution in Pccn: R1 0.089, Rweak 0.045, Alpha 0.023
REM <I/s>   0.567 for  392 systematic absences,  Orientation as input
REM Formula found by SHELXT:  Fe C38 N6 S2

CELL 0.65524 12.3677 14.8160 18.2223 90.0000 90.0000 90.0000
ZERR 14.000 0.0002 0.0003 0.0003 0.0000 0.0000 0.0000
LATT  1
SYMM 1/2-X, 1/2-Y, Z
SYMM -X, 1/2+Y, 1/2-Z
SYMM 1/2+X, -Y, 1/2-Z
SFAC FE C H N S
DISP $C  0.00244  0.00131  9.14798!source kissel
DISP $N  0.00493  0.00266 15.07095!source kissel
DISP $S  0.10506  0.10024 379.49005!source kissel
DISP $Fe  0.32649  0.69602 2544.24973!source kissel
UNIT 4 152 112 24 8
ACTA
L.S. 10
BOND
LIST 6
FMAP 2
PLAN 20
WGHT    0.042600    2.076000
FVAR       2.32121
FE01  1    0.750000    0.750000    0.589505    10.50000    0.03306    0.03068 =
         0.02463    0.00000    0.00000   -0.00077
S002  5    0.847605    0.560021    0.392359    11.00000    0.04760    0.05353 =
         0.03269   -0.00908    0.00970    0.00112
N003  4    0.725488    0.838538    0.668270    11.00000    0.03563    0.02999 =
         0.02657    0.00051   -0.00152    0.00142
N004  4    0.790326    0.665540    0.512966    11.00000    0.04279    0.03759 =
         0.03087   -0.00120    0.00266   -0.00114
N005  4    0.895467    0.802681    0.594974    11.00000    0.03619    0.03364 =
         0.03000    0.00794    0.00171   -0.00186
C006  2    0.627456    0.849240    0.709097    11.00000    0.03693    0.02651 =
         0.03123   -0.00154    0.00061    0.00288
C007  2    0.533008    0.874886    0.673330    11.00000    0.04317    0.03286 =
         0.02694    0.00044   -0.00330    0.00405
AFIX  43
H007  3    0.533646    0.886451    0.623169    11.00000   -1.20000
AFIX   0
C008  2    0.908303    0.864575    0.648742    11.00000    0.03803    0.03380 =
         0.03555    0.00501   -0.00477   -0.00313
C009  2    0.810045    0.881852    0.689212    11.00000    0.04668    0.03260 =
         0.03098   -0.00380   -0.00528   -0.00207
AFIX  43
H009  3    0.808083    0.922151    0.728318    11.00000   -1.20000
AFIX   0
C00A  2    0.625624    0.831983    0.783754    11.00000    0.04018    0.04011 =
         0.03029   -0.00017   -0.00413    0.01038
AFIX  43
H00A  3    0.688688    0.814910    0.807836    11.00000   -1.20000
AFIX   0
C00B  2    0.434738    0.866373    0.788148    11.00000    0.04091    0.02957 =
         0.03405    0.00208    0.00188    0.00792
C00C  2    0.438317    0.883044    0.712848    11.00000    0.03868    0.03209 =
         0.03381    0.00048   -0.00434    0.00670
AFIX  43
H00C  3    0.375319    0.900082    0.688669    11.00000   -1.20000
AFIX   0
C00D  2    0.812995    0.622468    0.462566    11.00000    0.03076    0.03710 =
         0.02872    0.00271    0.00151   -0.00173
C00E  2    0.530187    0.840127    0.822423    11.00000    0.04855    0.04382 =
         0.02775    0.00445    0.00066    0.01151
AFIX  43
H00E  3    0.529673    0.827804    0.872465    11.00000   -1.20000
AFIX   0
C00F  2    0.333250    0.880566    0.830477    11.00000    0.04590    0.03411 =
         0.03674    0.00796    0.00529    0.01239
C00G  2    0.981749    0.782671    0.552868    11.00000    0.03960    0.04767 =
         0.03730    0.01009    0.00621   -0.00206
AFIX  43
H00G  3    0.974091    0.740548    0.515389    11.00000   -1.20000
AFIX   0
C00H  2    0.338138    0.914597    0.901429    11.00000    0.05401    0.04616 =
         0.03736    0.00401    0.00055    0.01646
AFIX  43
H00H  3    0.405092    0.927034    0.922343    11.00000   -1.20000
AFIX   0
C00I  2    1.006106    0.907657    0.661913    11.00000    0.04255    0.04957 =
         0.05048    0.00435   -0.01073   -0.01288
AFIX  43
H00I  3    1.012359    0.949997    0.699350    11.00000   -1.20000
AFIX   0
C00J  2    0.232127    0.862040    0.800795    11.00000    0.04338    0.04427 =
         0.04693    0.00212    0.00299    0.01039
AFIX  43
H00J  3    0.227120    0.838971    0.753452    11.00000   -1.20000
AFIX   0
C00K  2    0.138232    0.877568    0.841010    11.00000    0.04090    0.05938 =
         0.06641    0.01127    0.00742    0.01292
AFIX  43
H00K  3    0.071077    0.865012    0.820441    11.00000   -1.20000
AFIX   0
C00L  2    1.093862    0.886476    0.618415    11.00000    0.03770    0.06415 =
         0.06206    0.01617   -0.00966   -0.01250
AFIX  43
H00L  3    1.160282    0.914480    0.625763    11.00000   -1.20000
AFIX   0
C00M  2    0.244359    0.930387    0.941740    11.00000    0.06603    0.05637 =
         0.04138    0.00587    0.01445    0.02772
AFIX  43
H00M  3    0.248956    0.953581    0.989062    11.00000   -1.20000
AFIX   0
C00N  2    0.144762    0.911631    0.911482    11.00000    0.05615    0.06193 =
         0.05620    0.01465    0.01990    0.02784
AFIX  43
H00N  3    0.082078    0.921868    0.938415    11.00000   -1.20000
AFIX   0
C00O  2    1.080956    0.822754    0.563689    11.00000    0.03825    0.06305 =
         0.05185    0.01960    0.00636   -0.00312
AFIX  43
H00O  3    1.139295    0.806944    0.534164    11.00000   -1.20000
AFIX   0
HKLF 4


REM  Bia_dw4400_085K_a.res in Pccn
REM wR2 = 0.1640, GooF = S = 1.222, Restrained GooF = 1.222 for all data
REM R1 = 0.0945 for 4500 Fo > 4sig(Fo) and 0.1408 for all 6540 data
REM 213 parameters refined using 0 restraints

END

WGHT      0.0439      2.0501

REM Highest difference peak  0.541,  deepest hole -0.329,  1-sigma level  0.065
Q1    1   0.7500  0.7500  0.5465  10.50000  0.05    0.54
Q2    1   0.8216  0.5991  0.4205  11.00000  0.05    0.47
Q3    1   0.7260  0.8378  0.6296  11.00000  0.05    0.39
Q4    1   0.6977  0.7949  0.5889  11.00000  0.05    0.37
Q5    1   0.7016  0.7627  0.6187  11.00000  0.05    0.34
Q6    1   0.5782  0.8411  0.8007  11.00000  0.05    0.34
Q7    1   0.6197  0.8352  0.7487  11.00000  0.05    0.33
Q8    1   0.7986  0.7986  0.5875  11.00000  0.05    0.32
Q9    1   0.7732  0.7576  0.6285  11.00000  0.05    0.32
Q10   1   0.5819  0.8690  0.6943  11.00000  0.05    0.31
Q11   1   0.4836  0.8726  0.8104  11.00000  0.05    0.30
Q12   1   0.3877  0.8772  0.8091  11.00000  0.05    0.30
Q13   1   0.2806  0.9129  0.9118  11.00000  0.05    0.30
Q14   1   0.4412  0.8597  0.7499  11.00000  0.05    0.30
Q15   1   0.7711  0.8769  0.6564  11.00000  0.05    0.29
Q16   1   0.4562  0.8884  0.7526  11.00000  0.05    0.29
Q17   1   0.8429  0.5759  0.3495  11.00000  0.05    0.29
Q18   1   0.8995  0.5987  0.3915  11.00000  0.05    0.28
Q19   1   0.3270  0.8758  0.8705  11.00000  0.05    0.28
Q20   1   0.7819  0.8337  0.6921  11.00000  0.05    0.27
;
_shelx_res_checksum   29888

_shelx_hkl_file
;
   0   0  -2 28568.2 1547.68   1
   0   0   2 29002.9 1549.37   1
   0   0  -3-30.6394 80.1908   1
   0   0   3 38.7211 84.4457   1
   0   0  -4 283026. 15702.3   1
   0   0   4 305957. 15705.2   1
   0   0  -5 35.7744 96.7392   1
   0   0   5-41.1644 122.129   1
   0   0  -6 1999.24 176.666   1
   0   0   6 2004.90 193.257   1
   0   0  -8 106976. 5963.68   1
   0   0   8 115438. 5971.12   1
   0   0  -9-290.130 128.775   1
   0   0   9 56.5854 129.130   1
   0   0 -10 128977. 6909.75   1
   0   0  10 127704. 6914.18   1
   0   0 -11-254.877 154.759   1
   0   0  11 34.1092 166.788   1
   0   0 -12 11053.4 694.451   1
   0   0  12 11860.8 706.779   1
   0   0 -13 203.723 172.242   1
   0   0  13 473.891 193.271   1
   0   0 -15-83.6245 166.469   1
   0   0  15 333.102 212.601   1
   0   0  16 25383.4 1464.87   1
   0   0 -17 619.901 248.827   1
   0   0  17 24.5219 249.181   1
   0   0 -18 8855.74 605.083   1
   0   0  18 9075.42 618.207   1
   0   0 -19 295.815 235.768   1
   0   0  19 185.829 250.255   1
   0   0 -20 3541.03 355.466   1
   0   0  20 2687.91 363.799   1
   0   0 -21 681.792 286.128   1
   0   0  21-28.2881 284.910   1
   0   0 -22 429.330 252.629   1
   0   0  22 519.767 276.239   1
   0   0 -23 82.0368 265.395   1
   0   0  23-29.3230 289.712   1
   0   0 -24 1218.40 319.939   1
   0   0  24 534.455 312.009   1
   0   0  25 270.416 292.321   1
   0   0 -25-28.2180 281.288   1
   0   0  26 3642.98 420.609   1
   0   0 -26 3843.32 424.885   1
   0   0  27 244.455 307.346   1
   0   0 -27 171.735 311.891   1
   0   1   1 21.3161 43.1310   1
   0  -1  -1-7.25460 39.2399   1
   0  -1  -2 116376. 6323.42   1
   0   1   2 120165. 6324.92   1
   0   1  -3 27.6413 61.9446   1
   0  -1  -3 37.3663 85.9327   1
   0   1   3 116.954 100.015   1
   0  -1   3 11.4946 70.5366   1
   0  -1  -4 54186.3 2860.20   1
   0   1  -4 49790.8 2852.46   1
   0   1   4 54591.4 2864.23   1
   0  -1   4 54653.8 2855.11   1
   0   1  -5 6.44673 92.1835   1
   0  -1  -5 81.7365 104.030   1
   0   1   5 72.6178 113.206   1
   0  -1   5 91.5644 92.8029   1
   0   1  -6 294.679 104.065   1
   0  -1   6 146.201 121.580   1
   0   1   6 21.6946 138.657   1
   0   1  -7-37.8542 104.218   1
   0  -1  -7-77.8582 115.969   1
   0  -1   7-243.802 125.077   1
   0   1   7-194.561 138.902   1
   0  -1  -8 503.066 132.146   1
   0   1   8 760.766 151.790   1
   0  -1  -9-83.9057 121.393   1
   0   1  -9-99.0333 108.069   1
   0  -1   9-13.2615 115.445   1
   0   1   9 180.196 128.110   1
   0   1 -10 14899.3 891.652   1
   0  -1 -10 16307.8 902.863   1
   0  -1  10 15005.8 898.798   1
   0   1  10 16097.8 908.925   1
   0  -1 -11 183.144 162.509   1
   0   1 -11 379.959 141.908   1
   0  -1  11-64.9182 145.043   1
   0   1  11 89.1944 178.726   1
   0  -1 -12 53.7955 187.755   1
   0   1 -12-82.7618 148.927   1
   0  -1  12 158.809 162.081   1
   0   1  12 153.493 178.896   1
   0  -1 -13 421.220 173.291   1
   0   1 -13 160.804 151.254   1
   0   1  13-81.7993 191.253   1
   0  -1  13-19.0022 189.112   1
   0  -1 -14 14768.3 875.250   1
   0   1 -14 14658.1 873.477   1
   0  -1  14 15100.8 875.747   1
   0   1  14 13645.5 875.791   1
   0  -1 -15-278.542 217.377   1
   0   1  15-22.7918 223.877   1
   0  -1 -16 5775.81 437.595   1
   0   1 -16 4565.66 412.266   1
   0  -1  16 5655.45 435.008   1
   0  -1 -17 772.289 258.551   1
   0   1 -17 447.180 234.211   1
   0   1  17 274.359 246.878   1
   0  -1  17 216.649 226.602   1
   0   1 -18 233.970 203.298   1
   0  -1 -18 72.5770 228.474   1
   0  -1  18 327.510 238.481   1
   0   1  18 51.8420 223.264   1
   0   1 -19 24.3667 228.835   1
   0  -1  19-78.6948 237.830   1
   0  -1 -20 1077.67 293.680   1
   0   1  20 1384.57 315.843   1
   0  -1 -21 79.1705 256.959   1
   0   1 -21 546.931 277.651   1
   0  -1  21-196.213 253.736   1
   0   1  21 540.148 287.802   1
   0  -1 -22 323.000 254.661   1
   0   1 -22 187.082 262.945   1
   0   1  22 551.737 269.329   1
   0  -1  22 315.285 268.486   1
   0   1 -23 245.248 279.824   1
   0  -1  23 116.983 287.206   1
   0  -1 -24 2736.51 362.081   1
   0   1  24 2165.82 365.670   1
   0  -1 -25 475.453 288.189   1
   0   1  25 298.761 274.293   1
   0   1 -25 340.812 300.207   1
   0  -1  25 242.185 288.995   1
   0   1 -26 3067.59 410.759   1
   0  -1  26 3125.99 417.177   1
   0  -1 -27 480.614 329.503   1
   0   1  27 302.246 316.500   1
   0  -2  -1 47.4511 62.0960   1
   0   2   1-33.5087 59.9706   1
   0  -2  -2 4965.85 294.860   1
   0   2   2 4992.52 298.347   1
   0  -2  -3 37.7138 92.9742   1
   0   2  -3 2.56169 53.6172   1
   0  -2   3-5.46241 58.7349   1
   0   2   3 110.185 104.906   1
   0  -2  -4 17247.8 1003.71   1
   0   2  -4 18412.7 988.148   1
   0   2   4 19247.8 1011.33   1
   0  -2   4 17896.0 989.259   1
   0   2  -5 72.6279 85.7764   1
   0  -2  -5 27.2486 99.6642   1
   0   2   5-10.0878 108.897   1
   0  -2   5 113.613 103.850   1
   0   2  -6 1949.70 156.757   1
   0  -2   6 2117.63 164.688   1
   0   2  -7-60.1706 103.573   1
   0  -2  -7 178.022 134.066   1
   0   2   7 158.029 153.185   1
   0  -2   7-9.19979 111.986   1
   0  -2  -8 24376.6 1416.83   1
   0   2  -8 26409.6 1405.14   1
   0   2   8 25270.0 1425.93   1
   0  -2   8 25535.8 1407.33   1
   0   2  -9 126.873 114.477   1
   0  -2  -9-14.8038 138.706   1
   0  -2   9 74.0558 124.087   1
   0   2   9-79.4885 155.354   1
   0   2 -10 2077.61 183.491   1
   0  -2 -10 1352.99 199.953   1
   0  -2  10 1913.86 189.871   1
   0   2  10 1399.69 214.189   1
   0   2 -11 57.6453 130.023   1
   0  -2 -11 34.7702 141.663   1
   0   2  11 111.812 156.664   1
   0   2 -12 13881.5 801.133   1
   0  -2 -12 12930.0 807.593   1
   0   2  12 13567.3 816.189   1
   0  -2  12 13660.0 805.795   1
   0   2 -13 68.7956 148.018   1
   0  -2  13-127.646 172.906   1
   0  -2 -14 4945.19 416.490   1
   0  -2  14 4679.02 390.402   1
   0   2  14 5236.93 431.943   1
   0  -2 -15 241.593 229.583   1
   0   2 -15 19.6292 180.398   1
   0   2  15 140.181 233.946   1
   0  -2  15 168.222 211.475   1
   0   2 -16 4481.12 362.951   1
   0  -2 -16 4568.88 377.681   1
   0   2  16 4121.37 375.347   1
   0  -2  16 4422.75 372.007   1
   0  -2 -17-143.194 206.515   1
   0   2 -17-372.493 210.252   1
   0  -2  17-330.253 237.577   1
   0   2  17-278.421 249.410   1
   0  -2 -18 6032.77 464.582   1
   0   2 -18 5940.02 446.134   1
   0  -2  18 5193.40 450.290   1
   0   2 -19 96.2598 236.347   1
   0   2  19 189.929 282.514   1
   0  -2  19 207.636 240.920   1
   0   2 -20 49.9799 232.682   1
   0  -2 -20 207.057 253.724   1
   0  -2  20 188.246 267.106   1
   0   2  20 446.019 264.571   1
   0  -2 -21 26.4829 244.444   1
   0   2 -21-25.8381 244.995   1
   0  -2  21-110.828 269.508   1
   0   2  21 171.093 269.736   1
   0   2 -22 3741.65 413.760   1
   0  -2  22 4130.22 437.596   1
   0  -2 -22 5938.51 458.481   1
   0   2  22 5263.56 467.986   1
   0   2 -23 466.177 285.083   1
   0  -2 -23 109.487 282.865   1
   0   2  23 206.214 286.802   1
   0  -2  23 116.767 271.063   1
   0  -2 -24 2128.37 328.559   1
   0   2  24 1660.27 331.934   1
   0   2 -24 2552.34 352.945   1
   0  -2  24 2301.88 347.831   1
   0  -2 -25-277.382 297.679   1
   0   2  25-119.077 309.216   1
   0   2 -25 114.068 296.210   1
   0  -2  25 182.884 308.974   1
   0   2 -26 1100.94 320.599   1
   0  -2 -26 1708.49 361.510   1
   0   2  26 1491.24 363.579   1
   0  -2 -27 195.987 278.565   1
   0   2  27 119.395 286.500   1
   0  -2 -28 1502.14 361.204   1
   0   2  28 1189.66 362.422   1
   0  -2 -29-27.6140 316.068   1
   0  -3   0-63.8947 59.1861   1
   0   3   0 60.5111 62.5512   1
   0  -3  -1 113.594 83.8856   1
   0   3   1 38.3089 86.8725   1
   0  -3  -2 359453. 19254.1   1
   0   3   2 361530. 19256.3   1
   0  -3  -3-115.415 95.3888   1
   0   3   3 31.9186 117.607   1
   0  -3  -4 522739. 29184.3   1
   0   3  -4 556691. 29162.2   1
   0   3   4 549499. 29190.6   1
   0  -3   4 543493. 29163.3   1
   0   3  -5 13.8103 64.9529   1
   0  -3   5-34.1670 75.0357   1
   0   3  -6 3128.39 204.549   1
   0  -3  -6 2936.97 241.033   1
   0   3   6 2917.82 256.211   1
   0  -3   6 3134.49 207.957   1
   0  -3  -7-12.7245 137.822   1
   0   3  -7 15.3243 93.5326   1
   0   3   7-127.081 155.428   1
   0  -3   7 130.259 105.205   1
   0   3  -8 103120. 5419.03   1
   0  -3  -8 95376.9 5436.72   1
   0  -3   8 101954. 5421.22   1
   0   3   8 101527. 5445.17   1
   0  -3  -9 78.0581 152.984   1
   0   3   9 134.131 162.072   1
   0  -3 -10 8371.05 545.368   1
   0   3 -10 8972.88 522.156   1
   0  -3  10 8401.35 525.993   1
   0   3  10 9072.57 563.080   1
   0  -3 -11-36.2331 161.690   1
   0  -3  11 101.072 133.637   1
   0   3  11 77.6599 180.125   1
   0   3 -12 21098.3 1219.80   1
   0  -3  12 22245.2 1230.22   1
   0  -3 -13-40.7577 150.954   1
   0   3 -13-261.457 145.528   1
   0  -3  13-69.9977 164.427   1
   0   3  13 43.6145 178.297   1
   0  -3 -14 12906.4 784.067   1
   0   3 -14 12493.3 760.516   1
   0   3  14 12916.0 793.386   1
   0  -3  14 12441.8 770.134   1
   0  -3 -15 157.085 230.444   1
   0   3 -15 113.687 186.972   1
   0   3  15 406.744 263.489   1
   0  -3  15 40.7963 201.700   1
   0  -3 -16 4310.28 382.414   1
   0   3  16 3583.19 383.194   1
   0   3 -17-21.4605 208.775   1
   0  -3 -17-24.2700 243.462   1
   0  -3  17-46.2282 210.135   1
   0   3  17-180.187 254.341   1
   0   3 -18 11704.2 723.351   1
   0  -3  18 11089.6 737.768   1
   0   3 -19 473.387 236.988   1
   0  -3 -19-255.432 229.851   1
   0  -3  19 279.248 248.124   1
   0   3  19 27.3717 268.118   1
   0   3 -20 738.693 250.384   1
   0  -3 -20 1066.98 295.340   1
   0  -3  20 1056.98 270.996   1
   0   3  20 168.168 294.587   1
   0  -3 -21 452.518 285.465   1
   0   3  21 57.3238 282.273   1
   0   3 -22 1462.77 292.860   1
   0  -3  22 1698.45 320.540   1
   0  -3 -23-109.449 275.620   1
   0   3  23 206.648 302.344   1
   0   3 -23-164.461 266.016   1
   0  -3  23 146.465 284.289   1
   0  -3 -24 1433.65 350.835   1
   0   3  24 1334.87 352.602   1
   0   3 -24 1716.50 322.909   1
   0  -3  24 961.149 302.984   1
   0  -3 -26 525.882 279.174   1
   0   3  26 325.252 296.856   1
   0  -3 -27 138.363 328.333   1
   0   3  27 500.835 339.248   1
   0  -3 -28 27.4746 313.643   1
   0   3  28 411.243 322.386   1
   0  -4   0 999999. 52258.4   1
   0   4   0 956334. 52260.1   1
   0  -4  -1-69.2586 77.4252   1
   0   4   1-82.8939 91.2757   1
   0  -4  -2 329636. 17831.0   1
   0   4   2 338139. 17833.8   1
   0  -4  -3-16.3418 111.672   1
   0   4   3-99.8591 125.055   1
   0  -4  -4 124.135 118.473   1
   0   4   4 42.4317 130.675   1
   0  -4  -5-10.7395 109.331   1
   0   4   5 234.895 137.529   1
   0   4  -5 37.9091 53.8704   1
   0  -4   5 11.0066 58.1437   1
   0   4  -6 234781. 13066.3   1
   0  -4  -6 240035. 13096.2   1
   0   4   6 269505. 13105.4   1
   0  -4   6 247078. 13068.5   1
   0   4  -7 6.56454 80.2590   1
   0  -4  -7 13.7267 120.846   1
   0   4   7 120.091 134.325   1
   0  -4  -8 23797.7 1371.44   1
   0   4  -8 25963.8 1340.37   1
   0  -4   8 23096.7 1342.29   1
   0   4   8 24523.9 1378.24   1
   0  -4  -9-98.4605 144.475   1
   0  -4   9-10.3293 104.731   1
   0   4   9-52.8746 171.842   1
   0  -4 -10 582.028 171.199   1
   0   4  10 567.763 185.807   1
   0  -4 -11-112.976 163.910   1
   0   4 -11 226.522 122.687   1
   0   4  11-121.083 179.112   1
   0  -4  11-94.9399 128.601   1
   0   4 -12 9787.22 575.186   1
   0  -4 -12 9219.94 601.672   1
   0   4  12 8400.33 600.519   1
   0  -4  12 9833.99 578.003   1
   0  -4 -13 105.009 169.976   1
   0   4 -13-155.214 148.914   1
   0   4  13-202.270 195.089   1
   0  -4  13 300.492 175.111   1
   0  -4 -14 88.0279 206.246   1
   0   4 -14 16.9477 151.746   1
   0   4  14 188.062 221.371   1
   0  -4  14 182.393 176.297   1
   0   4 -15-109.786 182.068   1
   0  -4 -15 413.084 231.247   1
   0  -4  15-39.4443 186.658   1
   0   4  15 464.950 257.757   1
   0  -4 -16 452.696 255.764   1
   0   4 -16-19.6045 182.867   1
   0  -4  16 84.3977 191.892   1
   0   4  16 76.0333 253.206   1
   0   4 -17-62.6329 190.363   1
   0  -4 -17 197.266 256.699   1
   0  -4  17 22.3748 208.161   1
   0   4  17 470.766 265.728   1
   0   4  18 5552.70 503.136   1
   0  -4  18 6665.14 487.525   1
   0   4 -18 6807.28 475.366   1
   0  -4 -18 7256.91 517.611   1
   0   4  19 718.680 247.584   1
   0  -4  19 24.8409 225.502   1
   0   4 -19 23.2584 222.392   1
   0  -4 -19 103.177 234.135   1
   0   4  20 1412.13 316.344   1
   0   4 -20 1540.03 279.679   1
   0  -4  20 1118.72 279.489   1
   0  -4 -20 1127.57 292.336   1
   0   4 -21 433.639 259.131   1
   0  -4  21 54.3755 270.400   1
   0  -4 -21-293.552 293.770   1
   0   4  22 4734.85 452.299   1
   0   4 -22 4603.57 410.818   1
   0  -4  22 4013.45 412.284   1
   0   4  23 147.503 272.105   1
   0   4 -23 301.291 272.288   1
   0  -4  23 350.941 282.357   1
   0  -4 -23 437.720 284.630   1
   0   4 -24 789.045 288.170   1
   0   4  24 739.427 316.843   1
   0  -4 -24 109.957 291.897   1
   0   4  25 383.539 328.704   1
   0  -4 -25 1017.84 327.736   1
   0   4  26-88.0120 308.917   1
   0  -4 -26 796.401 337.661   1
   0  -4 -27 493.056 283.501   1
   0   4  27 233.290 271.896   1
   0  -4 -28 2035.83 370.801   1
   0   4  28 1504.71 374.101   1
   0  -4 -29 80.3782 333.754   1
   0   4  29 371.758 321.591   1
   0   5   0 5.34140 83.4926   1
   0  -5   0 98.6926 78.0827   1
   0   5   1 133.570 101.518   1
   0   5  -1 84.1301 57.6550   1
   0  -5   1-27.2217 55.9874   1
   0  -5  -1-56.9762 87.5869   1
   0  -5  -2 20018.6 1139.90   1
   0   5   2 21511.7 1147.37   1
   0  -5  -3-44.9272 106.515   1
   0   5   3-62.0767 122.634   1
   0  -5  -5 130.747 121.235   1
   0   5   5-171.493 137.294   1
   0   5   6 24782.2 1473.17   1
   0   5  -6 25115.1 1428.32   1
   0  -5   6 28361.0 1430.04   1
   0  -5  -6 26742.6 1472.30   1
   0  -5  -7 14.6993 141.363   1
   0   5   7 190.617 161.025   1
   0  -5   7 5.73725 67.3821   1
   0  -5  -8 2723.94 247.959   1
   0   5  -8 2290.91 179.010   1
   0  -5   8 2878.87 183.843   1
   0   5   8 2254.96 261.098   1
   0  -5  -9 412.933 174.792   1
   0   5  -9-85.3392 92.1360   1
   0  -5   9 54.7866 93.1789   1
   0   5   9 184.799 185.777   1
   0   5  10 7083.66 469.193   1
   0  -5  10 6436.90 416.236   1
   0  -5 -10 7226.27 459.550   1
   0   5 -10 6444.86 409.077   1
   0   5 -11 58.1031 118.558   1
   0  -5  11 274.624 137.154   1
   0  -5 -12 2040.81 262.837   1
   0   5  12 1876.79 268.245   1
   0   5 -12 2218.38 210.853   1
   0  -5  12 2539.51 215.097   1
   0   5 -13 43.8490 131.252   1
   0  -5 -13-43.2092 202.970   1
   0  -5  13 125.213 159.085   1
   0   5  13 416.161 226.986   1
   0  -5 -14 3339.07 334.007   1
   0   5  14 3205.31 353.043   1
   0  -5  14 3062.76 288.188   1
   0   5 -14 2988.21 276.192   1
   0   5 -15 34.8772 180.776   1
   0  -5 -15-46.8904 253.932   1
   0   5  15 175.001 260.191   1
   0  -5  15-37.3982 186.763   1
   0   5  16 4881.48 448.892   1
   0  -5  16 5299.07 391.088   1
   0   5 -16 5643.94 388.819   1
   0  -5 -16 4522.16 432.696   1
   0   5  17 292.090 265.462   1
   0  -5 -17 150.197 251.358   1
   0   5  18 1282.54 300.794   1
   0   5 -18 1446.59 239.017   1
   0  -5  18 1129.17 244.604   1
   0  -5 -18 1459.19 282.262   1
   0   5  19 362.838 238.810   1
   0  -5 -19-364.627 245.775   1
   0   5 -19-137.254 214.307   1
   0  -5  19 244.250 235.424   1
   0   5  20 10886.3 810.764   1
   0  -5  20 13961.2 814.433   1
   0   5 -20 12287.4 793.996   1
   0  -5 -20 12772.9 803.118   1
   0   5 -21 126.156 238.617   1
   0  -5  21 484.820 254.657   1
   0  -5 -22 4291.91 442.108   1
   0   5 -22 4732.99 410.593   1
   0  -5  22 4549.01 422.764   1
   0   5  22 4009.21 450.043   1
   0   5 -23 218.388 268.735   1
   0  -5 -23-27.3277 284.051   1
   0   5  23 442.250 303.988   1
   0  -5 -25-27.3535 295.248   1
   0   5  25 293.358 311.946   1
   0  -5 -26 1438.61 362.709   1
   0   5  26 1629.52 376.646   1
   0   5  27 663.706 314.118   1
   0  -5 -27-27.0986 318.107   1
   0  -5 -29 131.548 343.002   1
   0   5  29-112.520 344.833   1
   0  -6   0 19039.5 1103.13   1
   0   6   0 21323.8 1106.22   1
   0  -6  -1 37.3420 83.7922   1
   0  -6   1 26.2882 58.1943   1
   0   6  -1-89.0091 70.0368   1
   0   6   1 144.599 91.9502   1
   0   6   2 61674.3 3277.47   1
   0  -6  -2 62244.4 3274.70   1
   0   6  -2 59884.9 3247.03   1
   0  -6  -4 129790. 6943.14   1
   0   6   4 128625. 6947.72   1
   0   6   5-183.143 150.627   1
   0  -6  -5 221.579 135.657   1
   0  -6  -6 115877. 6462.29   1
   0   6   6 124973. 6472.54   1
   0   6   7-67.2403 157.868   1
   0  -6  -7 125.192 147.321   1
   0   6  -7-7.57403 51.9239   1
   0  -6   7 35.2832 53.6904   1
   0   6   8 3095.16 277.201   1
   0   6  -8 3228.34 202.660   1
   0  -6   8 3214.75 204.031   1
   0  -6  -8 2814.12 265.542   1
   0   6   9 96.8000 154.109   1
   0  -6  -9-36.0809 153.909   1
   0   6  -9-36.2643 80.1208   1
   0  -6   9 69.3950 86.5104   1
   0   6  10 8068.84 552.346   1
   0   6 -10 8069.59 490.635   1
   0  -6  10 9050.86 496.769   1
   0  -6 -10 7950.19 540.670   1
   0  -6 -11 20.2853 174.598   1
   0   6  11-130.370 194.434   1
   0   6  12 5490.58 423.897   1
   0   6 -12 5076.40 348.881   1
   0  -6  12 5125.73 354.853   1
   0  -6 -12 6024.72 419.278   1
   0   6  13-166.437 233.363   1
   0  -6 -13 111.291 209.032   1
   0   6 -13-13.6127 137.124   1
   0  -6  13-29.0182 132.573   1
   0   6 -14 7871.88 499.973   1
   0  -6  14 7909.00 508.525   1
   0  -6 -14 8933.92 557.011   1
   0   6  15 331.683 250.006   1
   0  -6 -15 95.8955 235.978   1
   0   6 -15 199.613 181.355   1
   0  -6  15 70.9652 178.919   1
   0  -6  16 4154.66 324.199   1
   0   6 -16 3372.51 300.317   1
   0   6  17-80.8217 220.181   1
   0  -6  17 145.896 204.120   1
   0   6 -17-273.730 192.765   1
   0  -6 -17 76.1931 234.439   1
   0   6  18 855.601 255.557   1
   0  -6 -18 233.029 218.646   1
   0   6  19 84.4439 266.274   1
   0  -6  19 118.963 230.924   1
   0   6 -19 200.609 213.372   1
   0  -6 -19-472.786 228.663   1
   0   6  20 3088.70 387.777   1
   0  -6  20 3072.08 345.246   1
   0   6 -20 2501.66 309.741   1
   0  -6 -20 2150.92 338.973   1
   0   6  21 28.9545 315.896   1
   0  -6  21-26.4881 258.833   1
   0   6 -21-124.120 229.727   1
   0  -6 -21 403.243 293.824   1
   0   6  22 937.188 341.673   1
   0  -6 -22 516.520 314.963   1
   0   6  23 559.221 306.893   1
   0  -6 -23 163.686 296.070   1
   0   6  24 205.563 262.094   1
   0  -6 -24-27.2830 266.622   1
   0   6  25 699.554 325.998   1
   0  -6 -25 380.467 308.246   1
   0   6  27 370.915 323.032   1
   0  -6 -27 455.673 325.568   1
   0  -6 -28 607.944 292.737   1
   0   6  28 1070.72 299.961   1
   0   7   0 37.3192 91.7776   1
   0  -7   1 69.4989 65.5809   1
   0  -7  -1 50.9604 96.8302   1
   0   7   1 72.9308 100.790   1
   0   7  -1 108.112 67.0486   1
   0  -7   2 26531.2 1409.87   1
   0   7   2 24412.5 1438.90   1
   0  -7  -2 26728.0 1439.14   1
   0   7   3 109.727 125.564   1
   0  -7  -3 147.478 116.864   1
   0   7   4 3128.70 255.051   1
   0  -7  -4 3394.88 255.289   1
   0   7   5-90.4634 137.176   1
   0  -7  -5-126.299 124.689   1
   0   7   6 6821.54 440.309   1
   0  -7  -6 6380.37 431.375   1
   0  -7  -7-66.2341 152.472   1
   0   7   7-17.7742 162.002   1
   0   7  -8 32987.4 1818.38   1
   0   7   8 34751.2 1891.57   1
   0  -7  -8 34684.5 1885.89   1
   0  -7   8 34435.2 1819.50   1
   0   7   9-121.494 157.325   1
   0   7  -9-48.7934 69.7848   1
   0  -7   9 140.360 74.4751   1
   0  -7  -9-245.568 167.657   1
   0   7  10-107.046 202.612   1
   0   7 -10 188.584 91.2555   1
   0  -7  10 129.683 90.3371   1
   0  -7 -10-19.9865 179.417   1
   0   7 -11-116.918 104.606   1
   0  -7  11 18.9977 105.087   1
   0  -7 -11-21.0046 207.606   1
   0   7  12 3449.50 365.040   1
   0  -7 -12 3793.41 352.714   1
   0   7  13 219.590 246.345   1
   0   7 -13 73.8479 128.962   1
   0  -7  13 91.4864 130.080   1
   0  -7 -13 91.3629 238.243   1
   0   7  14 25.2496 257.029   1
   0   7 -14 292.520 147.645   1
   0  -7  14 325.464 151.212   1
   0  -7 -14 591.964 238.606   1
   0   7  15 130.045 261.485   1
   0   7 -15 123.833 156.659   1
   0  -7  15-32.9803 168.270   1
   0  -7 -15 220.042 232.979   1
   0   7  16 533.994 279.032   1
   0   7 -16-238.415 164.243   1
   0  -7  16 217.707 175.363   1
   0  -7 -16 402.113 255.347   1
   0   7  17-272.946 277.319   1
   0   7 -17 92.9473 177.626   1
   0  -7  17-237.184 195.378   1
   0  -7 -17-154.392 271.033   1
   0   7  18 1534.03 331.270   1
   0   7 -18 1144.53 218.369   1
   0  -7  18 960.659 228.636   1
   0  -7 -18 941.943 281.276   1
   0   7  19 538.961 318.410   1
   0  -7 -19-79.4082 284.242   1
   0   7 -20 1747.51 270.619   1
   0   7  20 1584.70 348.226   1
   0  -7 -20 1120.98 329.590   1
   0   7  21-640.049 335.073   1
   0  -7 -21-27.0189 296.859   1
   0   7  22 58.6048 296.414   1
   0  -7 -22 27.1996 292.444   1
   0   7  24 379.944 301.424   1
   0  -7 -24 135.766 262.633   1
   0  -7 -25-458.792 303.252   1
   0   7  26 257.131 334.685   1
   0   7  27-197.363 318.695   1
   0  -7 -27 635.515 341.059   1
   0  -7 -28 625.332 275.819   1
   0   7  28 611.044 277.580   1
   0  -8   0 28123.3 1536.72   1
   0  -8   1 49.7199 71.4237   1
   0  -8  -1-28.5639 93.2835   1
   0   8   1 142.573 96.6030   1
   0   8  -1 53.7519 77.0818   1
   0  -8   2 39239.6 2207.16   1
   0   8  -2 43139.3 2210.24   1
   0   8   3-26.5696 133.543   1
   0   8   4 176.926 139.482   1
   0  -8  -4 192.466 128.857   1
   0   8   5 16.1408 147.899   1
   0  -8  -5-135.471 136.163   1
   0  -8  -6 24838.7 1432.40   1
   0   8   6 26299.8 1441.37   1
   0   8   7-262.470 165.255   1
   0  -8  -7-52.4529 165.212   1
   0  -8  -8 18879.3 1100.89   1
   0   8   8 19126.0 1111.46   1
   0   8 -10-27.7538 65.6875   1
   0  -8  10 102.948 68.1925   1
   0   8  10 66.6296 200.839   1
   0   8  11 534.254 239.002   1
   0  -8 -11 130.454 215.434   1
   0   8 -11 128.212 87.3455   1
   0  -8  11 118.835 90.6857   1
   0  -8 -12 1989.69 282.513   1
   0   8 -12 1892.25 169.837   1
   0  -8  12 1978.16 174.821   1
   0   8  12 1884.07 296.794   1
   0   8 -13 105.084 127.355   1
   0  -8  13-33.0097 120.271   1
   0  -8 -13-281.571 203.689   1
   0   8  14 1392.97 238.367   1
   0  -8 -14 1600.41 251.266   1
   0   8 -14 1481.45 181.084   1
   0  -8  14 1842.01 187.339   1
   0   8 -15 69.8959 140.515   1
   0  -8  15-88.2676 147.874   1
   0  -8 -16 3961.43 399.341   1
   0   8 -16 4678.63 333.537   1
   0  -8  16 4591.96 340.080   1
   0   8  16 4201.97 404.877   1
   0   8  17-110.921 264.810   1
   0  -8 -17 78.0409 272.340   1
   0   8 -17 17.2875 168.921   1
   0  -8  17 91.5952 180.200   1
   0   8  18 7875.59 608.588   1
   0   8 -18 8141.72 550.700   1
   0  -8  18 9233.00 562.230   1
   0  -8 -18 7664.99 598.495   1
   0   8 -19 143.215 203.164   1
   0  -8 -20 564.328 271.738   1
   0   8  20 723.628 268.715   1
   0  -8 -21 487.279 238.828   1
   0   8  21 87.4475 246.243   1
   0  -8 -22 2174.04 313.831   1
   0   8  22 1317.38 319.129   1
   0  -8 -23-27.1363 289.043   1
   0   8  23 87.8236 316.490   1
   0  -8 -24 4832.62 472.508   1
   0   8  24 5405.01 500.936   1
   0  -8 -25 454.970 327.363   1
   0   8  25-28.7031 336.703   1
   0  -8 -26 79.3889 316.858   1
   0   8  26 1074.21 345.802   1
   0   8  27 751.502 300.000   1
   0  -8 -27 52.2788 291.529   1
   0  -9   0 80.2662 89.2700   1
   0   9   0-57.1841 96.6125   1
   0  -9   1 85.7401 72.9341   1
   0   9  -1 15.4479 80.5973   1
   0   9   2 20429.2 1115.96   1
   0  -9   2 18909.2 1080.06   1
   0  -9  -2 19931.9 1110.75   1
   0   9  -2 20522.8 1082.97   1
   0  -9  -3-40.2013 123.707   1
   0   9   4 14075.2 793.050   1
   0  -9  -4 12891.3 785.680   1
   0  -9  -5 368.917 166.725   1
   0   9   5-154.550 175.626   1
   0   9   6 7977.64 528.853   1
   0   9   7 39.4241 192.606   1
   0  -9  -7-18.4157 167.832   1
   0   9   9 417.343 218.804   1
   0  -9  -9 82.0801 201.345   1
   0   9  10 1885.65 255.739   1
   0  -9 -10 1528.36 230.990   1
   0   9  11-239.532 241.000   1
   0  -9 -11-157.223 235.830   1
   0  -9  12 1683.53 131.537   1
   0   9 -12 1672.24 133.568   1
   0  -9 -13 96.2951 193.564   1
   0  -9  13 7.79888 92.2836   1
   0   9  13-307.343 217.214   1
   0   9 -13 99.0348 95.1068   1
   0  -9  14 3446.67 258.350   1
   0   9 -14 3604.60 250.309   1
   0   9  15 161.800 269.597   1
   0  -9 -15 279.658 255.285   1
   0   9  16 745.223 308.916   1
   0   9 -16 710.907 158.519   1
   0  -9  16 433.022 170.264   1
   0  -9 -16 854.431 296.394   1
   0   9 -17 182.686 158.584   1
   0  -9  17-238.046 171.071   1
   0  -9 -17 131.552 285.042   1
   0   9 -18 780.478 196.463   1
   0   9  18 882.642 340.522   1
   0  -9 -18 1009.59 310.975   1
   0   9  19-201.624 308.060   1
   0  -9 -19-106.970 284.422   1
   0   9  20-232.340 329.671   1
   0  -9 -20 889.798 316.646   1
   0   9  21 585.041 345.705   1
   0  -9 -21 243.850 305.233   1
   0   9  22 263.538 335.204   1
   0  -9 -22-27.1432 314.762   1
   0   9  23-378.302 342.991   1
   0  -9 -23-135.180 303.615   1
   0   9  24 460.422 330.925   1
   0  -9 -24 509.820 322.868   1
   0   9  25 198.865 296.514   1
   0  -9 -25 264.675 293.650   1
   0  -9 -27 386.692 296.117   1
   0   9  27-164.690 309.076   1
   0 -10   0 37525.6 2106.39   1
   0  10   0 39955.0 2112.45   1
   0  10   1-12.2835 124.514   1
   0  10  -1-8.61125 89.9778   1
   0 -10   1 72.0422 83.9677   1
   0 -10  -1-34.5046 115.367   1
   0  10   2 374.625 145.837   1
   0 -10   2 396.382 81.5916   1
   0  10  -2 330.408 81.2898   1
   0 -10  -2 195.724 132.698   1
   0  10   3 107.740 139.578   1
   0  10  -3 72.6777 44.6739   1
   0 -10  -3-115.665 133.486   1
   0  10   4 992.873 189.090   1
   0 -10  -4 899.155 180.492   1
   0  10   5-72.7127 173.186   1
   0 -10  -5 17.0120 155.043   1
   0 -10  -6 2001.67 241.218   1
   0  10   7 82.5882 192.489   1
   0 -10  -7-19.3207 184.073   1
   0  10   8-370.103 217.691   1
   0 -10  -8-20.4106 207.159   1
   0  10   9-114.091 208.042   1
   0 -10 -10 14741.7 885.827   1
   0  10  10 14245.2 894.023   1
   0 -10 -11 324.510 222.324   1
   0  10  11 666.041 242.940   1
   0 -10 -12 1556.41 282.614   1
   0  10  12 382.134 262.066   1
   0 -10 -13 419.480 223.252   1
   0  10  13 235.924 232.070   1
   0 -10 -14 177.206 233.670   1
   0  10 -14-9.19893 63.5081   1
   0 -10  14 53.9821 62.0453   1
   0  10  14 80.5628 237.053   1
   0 -10 -15-309.581 270.657   1
   0  10 -15 163.299 99.0668   1
   0 -10  15 135.207 102.748   1
   0  10  15-110.007 291.312   1
   0 -10 -16 2518.15 343.436   1
   0  10 -16 1618.78 174.617   1
   0  10  16 1873.45 349.847   1
   0  10  17 284.121 303.242   1
   0 -10 -17-53.0206 264.255   1
   0  10  18-57.5271 297.025   1
   0 -10 -18 213.547 255.555   1
   0  10  19 232.169 294.982   1
   0 -10 -19 538.882 254.585   1
   0  10  20 204.253 285.025   1
   0 -10 -20 731.400 273.540   1
   0  10  22 204.379 300.252   1
   0 -10 -22 487.168 275.590   1
   0  10  23 289.434 318.032   1
   0 -10 -23-134.456 270.313   1
   0  10  24 57.1025 321.040   1
   0 -10 -24 319.485 302.918   1
   0  10  25 590.557 345.294   1
   0 -10 -25 183.398 305.373   1
   0  10  26 193.191 338.691   1
   0 -10 -26 387.432 331.121   1
   0  11   1 173.790 136.686   1
   0 -11  -1 185.837 134.969   1
   0 -11   1-26.5768 97.5840   1
   0  11  -1 47.3623 103.964   1
   0 -11  -2 2302.72 208.629   1
   0 -11   2 1966.24 157.558   1
   0  11  -2 2025.94 161.564   1
   0  11   2 2516.28 227.333   1
   0 -11  -3-30.9445 153.533   1
   0 -11   3-38.0296 43.7439   1
   0  11  -3 20.6482 51.8396   1
   0  11   3 164.261 166.157   1
   0  11   4 517.647 183.112   1
   0 -11  -4 1108.52 186.045   1
   0  11   5-191.850 187.536   1
   0 -11  -5-18.0454 175.615   1
   0  11   6 551.097 203.852   1
   0 -11  -6 767.270 196.416   1
   0 -11  -8 3893.13 352.783   1
   0  11   8 4346.65 361.409   1
   0 -11  -9 66.6354 217.546   1
   0  11  10 2038.18 300.066   1
   0 -11 -10 2450.05 296.725   1
   0  11  11 152.267 244.271   1
   0 -11 -11 238.836 221.807   1
   0  11  12 313.469 261.995   1
   0  11  13 214.253 265.663   1
   0 -11 -13 378.691 255.876   1
   0 -11 -14 8955.81 634.884   1
   0  11  14 9958.75 654.288   1
   0  11  15 503.745 308.848   1
   0 -11 -15 339.475 285.753   1
   0  11  16 3604.86 430.736   1
   0 -11 -16 4420.96 412.841   1
   0  11  18 522.222 274.914   1
   0 -11 -18 430.981 226.398   1
   0  11  19 29.1999 255.623   1
   0 -11 -19 27.1074 245.771   1
   0  11  20 1406.16 308.262   1
   0 -11 -20 1250.98 300.831   1
   0  11  21-58.5245 313.452   1
   0 -11 -21-27.1266 278.395   1
   0  11  22 1103.28 334.690   1
   0 -11 -22 1294.82 322.669   1
   0  11  24 141.312 321.979   1
   0 -11 -24-368.649 293.497   1
   0  11  25 194.372 294.956   1
   0 -11 -25 311.855 285.872   1
   0  11  26 2042.97 319.734   1
   0 -11 -26 1611.87 313.545   1
   0  12   1 115.532 148.955   1
   0 -12  -1 160.334 146.439   1
   0 -12   1 241.395 113.916   1
   0  12  -1-10.3595 114.424   1
   0  12   2 6097.32 427.360   1
   0 -12   2 5994.83 379.301   1
   0  12  -2 6904.62 384.311   1
   0 -12  -2 6563.61 423.380   1
   0 -12   3 3.31217 46.2452   1
   0  12  -3 32.6393 50.4648   1
   0  12   3-105.428 179.963   1
   0  12   4 834.419 196.596   1
   0 -12  -4 972.547 201.491   1
   0  12   5-141.643 190.113   1
   0 -12  -5-75.8738 171.172   1
   0  12   7 22.4938 216.308   1
   0 -12  -7-21.1960 192.171   1
   0  12   8 823.231 232.104   1
   0 -12  -8 421.257 212.225   1
   0  12   9-268.960 235.135   1
   0 -12  -9 184.355 211.101   1
   0  12  10 3592.63 369.992   1
   0 -12 -10 3148.40 341.961   1
   0  12  11 183.039 255.726   1
   0 -12 -11 220.736 231.699   1
   0 -12 -13 615.210 280.572   1
   0  12  14 503.564 287.811   1
   0 -12 -14 861.430 254.972   1
   0  12  15 56.8773 271.587   1
   0 -12 -15-158.403 262.562   1
   0  12  16 605.220 331.980   1
   0  12  17-116.213 308.893   1
   0 -12 -17-26.9747 278.532   1
   0  12  18 29.2457 280.848   1
   0 -12 -18 380.129 238.001   1
   0  12  19 29.3592 286.933   1
   0 -12 -19 190.775 270.510   1
   0  12  20 880.475 338.942   1
   0 -12 -20 815.882 305.857   1
   0  12  21-29.1371 335.674   1
   0 -12 -21 81.2165 301.657   1
   0  12  22 604.624 345.252   1
   0 -12 -22 375.890 315.805   1
   0  12  23-28.4094 340.772   1
   0 -12 -23 1376.42 344.082   1
   0  12  25 54.8733 344.977   1
   0 -12 -25 283.488 331.003   1
   0 -13   0 37.5323 141.555   1
   0  13   0 13.4003 136.685   1
   0  13   1 244.690 161.138   1
   0 -13  -1 113.829 154.491   1
   0 -13   1 82.8471 114.531   1
   0  13  -1 44.4837 119.034   1
   0  13   2 15563.0 859.634   1
   0 -13   2 13101.8 802.671   1
   0  13  -2 15201.2 807.742   1
   0 -13  -2 14722.7 845.574   1
   0  13  -3-40.1683 49.3426   1
   0  13   3 224.005 175.737   1
   0 -13  -3-138.533 160.246   1
   0 -13  -4 4037.30 336.308   1
   0  13   4 4311.83 359.106   1
   0  13   5 106.566 211.977   1
   0 -13  -5 19.7714 192.778   1
   0  13   6 314.298 218.720   1
   0 -13  -6 167.478 192.168   1
   0  13   7 94.1309 221.602   1
   0 -13  -7 109.739 208.672   1
   0  13   8 3970.63 359.428   1
   0 -13  -8 3406.43 334.307   1
   0  13   9-203.174 232.660   1
   0 -13  -9 331.678 233.055   1
   0  13  10-209.491 230.605   1
   0 -13 -10-48.8598 210.952   1
   0  13  12 4186.57 426.053   1
   0 -13 -12 4219.11 399.347   1
   0  13  13-112.222 257.661   1
   0 -13 -13 26.0472 226.751   1
   0  13  14 999.003 339.367   1
   0 -13 -14 1216.26 307.967   1
   0  13  15 86.6254 273.800   1
   0 -13 -15-134.026 225.304   1
   0  13  16 145.883 317.022   1
   0 -13 -16 758.770 291.377   1
   0 -13 -17 190.637 284.177   1
   0 -13 -18 573.943 270.575   1
   0  13  20 204.845 332.377   1
   0  13  21-115.733 338.710   1
   0  13  22 629.331 369.086   1
   0 -13 -22 346.706 321.824   1
   0  13  23 394.070 346.669   1
   0 -13 -23 393.283 314.695   1
   0  13  24 386.543 343.700   1
   0 -13 -24 749.217 327.509   1
   0 -14   0 837.477 169.492   1
   0  14   0 1410.91 176.351   1
   0 -14  -1-30.4489 150.422   1
   0  14   1 97.6130 169.991   1
   0  14   2 612.851 185.203   1
   0 -14   2 603.692 117.426   1
   0  14  -2 836.013 120.867   1
   0 -14  -2 838.571 180.728   1
   0  14   3 138.034 197.009   1
   0 -14  -3 54.8952 178.460   1
   0  14   4 593.354 208.212   1
   0 -14  -4 98.1351 180.130   1
   0  14   6 588.853 232.151   1
   0 -14  -6 918.306 232.012   1
   0  14   7-24.5443 226.145   1
   0 -14  -7-273.323 205.608   1
   0  14   8-101.926 247.501   1
   0 -14  -8-260.143 221.781   1
   0  14   9 210.428 234.230   1
   0 -14  -9 97.6592 226.063   1
   0  14  11 359.665 264.427   1
   0 -14 -11 77.0338 241.980   1
   0 -14 -12 4632.72 410.589   1
   0  14  12 4257.98 421.994   1
   0  14  13 86.0514 290.914   1
   0 -14 -13 266.402 277.424   1
   0  14  14 232.278 272.233   1
   0 -14 -14 188.770 233.016   1
   0  14  15 614.903 330.077   1
   0 -14 -15 380.755 286.996   1
   0  14  16 974.091 288.452   1
   0 -14 -16 821.697 262.800   1
   0  14  17 29.6236 326.077   1
   0 -14 -17 27.4641 291.984   1
   0  14  19 323.445 275.918   1
   0 -14 -19 273.214 248.851   1
   0  14  20 378.190 326.960   1
   0 -14 -20 352.695 301.884   1
   0  14  21 574.778 368.222   1
   0 -14 -21 723.013 326.844   1
   0  14  22 1388.31 382.284   1
   0 -14 -22 976.809 329.537   1
   0 -14 -23 572.667 311.371   1
   0 -14 -24 230.418 295.961   1
   0  14  24 954.140 362.834   1
   0 -15   0 140.603 142.138   1
   0  15   0 149.776 152.333   1
   0 -15  -1 48.2545 151.434   1
   0  15   1-137.781 173.495   1
   0 -15   2 1333.89 141.421   1
   0 -15  -2 1658.40 215.018   1
   0  15   2 1428.23 229.831   1
   0  15  -2 1484.50 144.629   1
   0  15   3 144.160 200.345   1
   0 -15  -3-19.2565 187.333   1
   0  15   5 93.7750 223.351   1
   0 -15  -5-130.559 209.739   1
   0  15   6-49.2295 234.512   1
   0 -15  -6 114.037 214.716   1
   0  15   7 153.483 236.837   1
   0 -15  -7 142.389 231.493   1
   0 -15  -8 8028.69 541.424   1
   0  15   8 6642.04 538.723   1
   0  15   9 108.887 261.285   1
   0 -15  -9 176.866 234.515   1
   0  15  10 1338.39 312.796   1
   0 -15 -10 1915.29 307.936   1
   0  15  11 312.884 284.843   1
   0 -15 -11 52.7964 252.841   1
   0  15  12 982.385 295.290   1
   0 -15 -12 1126.32 270.360   1
   0  15  13-29.2552 282.658   1
   0 -15 -13 162.926 252.555   1
   0  15  15 356.699 287.853   1
   0 -15 -15 385.683 256.328   1
   0  15  16 1459.91 372.725   1
   0 -15 -16 1159.60 323.975   1
   0  15  17 594.086 301.741   1
   0 -15 -17-358.855 257.358   1
   0  15  18 737.388 354.914   1
   0 -15 -18-302.516 304.433   1
   0  15  19 58.5531 329.047   1
   0 -15 -19 109.216 294.678   1
   0  15  20 1620.61 334.390   1
   0 -15 -20 1320.93 290.600   1
   0  15  21 370.698 339.356   1
   0 -15 -21 560.331 303.938   1
   0  15  22 448.919 367.694   1
   0 -15 -22-131.759 323.573   1
   0 -15 -23 387.309 319.831   1
   0  15  23 604.833 358.012   1
   0  16   0 10614.4 653.536   1
   0 -16   0 10723.6 646.800   1
   0 -16  -1 270.683 175.558   1
   0  16   1 18.0791 181.905   1
   0  16   2 341.161 202.656   1
   0  16  -2 307.528 107.361   1
   0 -16   2 140.524 102.773   1
   0 -16  -2 506.587 193.473   1
   0  16   3 282.477 219.813   1
   0 -16  -3-142.124 204.534   1
   0 -16  -4 4955.20 385.730   1
   0  16   4 3827.78 384.181   1
   0  16   5-24.2938 233.093   1
   0 -16  -5 113.622 204.431   1
   0  16   6 3557.71 366.326   1
   0 -16  -6 3384.80 336.907   1
   0  16   7 184.868 238.840   1
   0 -16  -7-49.2142 229.987   1
   0  16   8 218.486 257.793   1
   0 -16  -8 25.3709 234.258   1
   0  16   9 28.0110 263.085   1
   0 -16  -9-156.144 233.507   1
   0  16  10 2488.14 355.956   1
   0 -16 -10 2603.43 334.910   1
   0  16  11-232.558 292.896   1
   0 -16 -11-27.0114 267.537   1
   0  16  12 618.154 309.519   1
   0 -16 -12-164.118 263.217   1
   0  16  14 1434.18 326.972   1
   0 -16 -14 805.076 278.519   1
   0  16  15-268.734 329.482   1
   0 -16 -15 1057.35 303.348   1
   0  16  16 656.383 305.375   1
   0 -16 -16 556.313 254.868   1
   0  16  17-208.015 333.978   1
   0 -16 -17 304.764 300.097   1
   0  16  18 265.203 287.924   1
   0 -16 -18-274.497 262.131   1
   0  16  20 229.957 338.629   1
   0 -16 -20 511.071 317.937   1
   0 -16 -22 156.571 300.197   1
   0  16  22 55.6578 352.660   1
   0  17   0 239.838 179.536   1
   0  17   1-18.8650 194.389   1
   0 -17  -2 944.010 227.371   1
   0  17   2 587.951 229.059   1
   0 -17  -4 770.828 239.124   1
   0  17   4 678.371 249.642   1
   0 -17  -5 261.847 211.438   1
   0  17   5 25.4013 235.781   1
   0 -17  -6 1758.45 280.999   1
   0  17   6 1767.84 306.253   1
   0  17   7 109.052 257.988   1
   0 -17  -7 586.615 242.023   1
   0  17   9 516.114 302.088   1
   0 -17  -9 293.813 263.004   1
   0  17  10 1691.96 329.192   1
   0 -17 -10 1168.61 298.505   1
   0  17  11 384.360 305.020   1
   0 -17 -11 523.210 284.229   1
   0  17  13 360.190 329.295   1
   0 -17 -13-55.9177 274.494   1
   0  17  14 1715.06 353.669   1
   0 -17 -14 2802.80 340.443   1
   0  17  15 60.1254 297.308   1
   0 -17 -15 420.073 285.357   1
   0  17  16 239.315 337.799   1
   0 -17 -16 419.856 305.891   1
   0  17  17 237.593 299.296   1
   0 -17 -17 111.163 262.405   1
   0  17  19 377.477 305.568   1
   0 -17 -19 218.177 271.660   1
   0  17  21 589.958 359.450   1
   0 -17 -21-105.381 299.783   1
   0  18   5 371.652 257.226   1
   0  18   6 2398.24 335.172   1
   0  18   8-377.174 304.941   1
   0 -18  -8 244.890 273.524   1
   0  18   9 58.9350 296.007   1
   0 -18  -9 525.708 286.700   1
   0  18  10 657.316 306.398   1
   0 -18 -10 308.633 263.402   1
   0  18  12 819.536 327.962   1
   0 -18 -12 1226.17 322.474   1
   0  18  13 395.647 335.671   1
   0 -18 -13 400.106 292.868   1
   0  18  14 760.091 341.274   1
   0 -18 -14 399.730 301.589   1
   0 -18 -15 28.4350 274.708   1
   0  18  15-90.8310 303.694   1
   0 -18 -16 1016.28 311.638   1
   0  18  16 751.424 345.631   1
   0 -18 -18 1684.55 311.228   1
   0  18  18 1530.99 350.984   1
   0 -18 -20 106.426 265.373   1
   0  18  20 313.082 330.694   1
   1   0 -27-28.6663 294.789   1
  -1   0  27-30.6118 303.108   1
  -1   0  26 5369.60 493.001   1
   1   0 -26 5168.34 478.508   1
   1   0 -25-85.0434 297.375   1
  -1   0  25 242.143 309.380   1
   1   0 -24 4682.39 455.052   1
  -1   0  24 4519.11 462.706   1
   1   0 -23 165.466 292.086   1
  -1   0  23-293.873 300.370   1
   1   0 -22 162.119 259.526   1
  -1   0  22 316.449 284.495   1
  -1   0  21 112.432 260.100   1
   1   0 -21-157.902 248.947   1
  -1   0  20 3729.34 370.180   1
   1   0 -20 3398.15 354.883   1
  -1   0  19-213.078 242.161   1
   1   0 -19 372.609 222.319   1
  -1   0  18 645.524 255.933   1
   1   0 -18 815.844 229.324   1
  -1   0  17-49.7548 240.886   1
   1   0 -17 46.1335 208.587   1
  -1   0  16 15004.2 923.993   1
  -1   0  15 90.6095 224.331   1
   1   0 -15 62.9533 216.700   1
  -1   0  13 301.669 181.277   1
   1   0 -13 149.444 162.566   1
  -1   0  12 2120.97 243.169   1
   1   0 -12 1986.73 223.361   1
  -1   0  11 17.4192 156.314   1
   1   0 -11-129.433 143.250   1
   1   0 -10 100978. 5605.96   1
  -1   0  10 107270. 5613.85   1
  -1   0   9 87.3938 148.674   1
   1   0  -9 122.372 133.866   1
  -1   0   8 1155.93 180.620   1
   1   0  -8 1554.02 175.694   1
   1   0  -6 33880.2 1809.28   1
  -1   0   6 32292.5 1812.20   1
  -1   0   5-17.3886 135.101   1
   1   0  -5 16.1481 123.671   1
  -1   0   4 22245.2 1228.87   1
   1   0  -4 22435.9 1226.82   1
  -1   0   3-17.1670 86.1164   1
   1   0  -3 5.36132 74.4157   1
  -1   0   2 330157. 17746.1   1
   1   0  -2 334371. 17745.8   1
   1   0  -1-42.8056 53.0850   1
  -1   0   1 57.2592 48.0568   1
   1   0   0 36.1283 43.9286   1
  -1   0   0 21.2799 45.6781   1
   1   0   1 15.4667 54.3100   1
  -1   0  -1-14.7967 54.3898   1
  -1   0  -2 322138. 16414.9   1
   1   0   2 292564. 16414.9   1
  -1   0  -3 91.0119 97.8078   1
   1   0   3-43.7447 81.1960   1
   1   0   4 22032.8 1248.11   1
  -1   0  -4 23473.8 1246.09   1
  -1   0  -5 146.378 109.869   1
   1   0   5-115.137 120.691   1
   1   0   6 32909.4 1791.78   1
  -1   0  -6 32624.8 1787.73   1
   1   0   8 991.672 159.045   1
  -1   0  -8 1279.61 146.326   1
   1   0   9-127.358 152.996   1
  -1   0  -9 38.5593 129.208   1
  -1   0 -10 98582.4 5459.83   1
   1   0  10 104313. 5468.28   1
  -1   0 -11 123.505 135.539   1
   1   0  11-68.5635 162.540   1
  -1   0 -12 1893.55 225.566   1
   1   0  12 2193.97 246.329   1
  -1   0 -13-326.239 194.197   1
   1   0  13 158.487 182.459   1
  -1   0 -15 269.387 191.362   1
   1   0  15-66.6209 211.149   1
   1   0  16 13196.6 828.820   1
  -1   0 -17-228.739 211.144   1
   1   0  17 341.993 213.858   1
  -1   0 -18 764.494 259.074   1
   1   0  18 1169.12 275.491   1
  -1   0 -19 297.536 226.495   1
   1   0  19 579.410 263.433   1
  -1   0 -20 4088.60 403.915   1
   1   0  20 4357.94 407.108   1
  -1   0 -21 470.788 254.324   1
   1   0  21 392.307 279.640   1
  -1   0 -22-641.500 281.948   1
   1   0  22 57.5707 278.581   1
  -1   0 -23 191.055 258.187   1
   1   0  23-146.911 283.211   1
  -1   0 -24 5440.16 467.483   1
   1   0  24 4731.04 478.301   1
  -1   0 -25 196.481 271.824   1
   1   0  25-60.4294 298.551   1
  -1   0 -26 5134.99 485.007   1
   1   0  26 5450.50 494.323   1
  -1   0 -27 56.7852 279.293   1
   1   0  27 30.3338 295.734   1
   1  -1 -27 283.432 307.375   1
  -1   1  27 302.869 310.578   1
   1   1 -26 374.437 304.050   1
  -1  -1  26 430.504 317.574   1
   1  -1 -25 141.034 310.799   1
   1   1 -25 199.495 280.687   1
  -1  -1  25 456.692 295.817   1
  -1   1  25 270.907 306.078   1
   1  -1 -24 725.894 322.705   1
  -1   1  24 238.737 323.688   1
   1   1 -23 248.479 286.302   1
  -1  -1  23 29.4658 296.908   1
   1  -1 -22 2051.59 322.515   1
  -1   1  22 1874.90 343.376   1
   1   1 -22 2130.56 327.989   1
  -1  -1  22 1786.83 339.463   1
   1  -1 -21-263.834 247.260   1
  -1   1  21 198.227 258.165   1
   1   1 -21 630.086 288.035   1
  -1  -1  21 55.8855 276.153   1
   1  -1 -20 723.567 243.971   1
  -1   1  20 720.474 281.775   1
   1   1 -19 636.097 261.194   1
  -1  -1  19 26.2614 264.010   1
   1  -1 -18 535.692 214.979   1
   1   1 -18 1133.14 255.519   1
  -1   1  18 656.589 261.632   1
   1   1 -17 407.449 225.618   1
   1  -1 -17-117.479 209.129   1
  -1   1  17 25.3061 237.675   1
  -1  -1  17-48.5334 237.662   1
   1  -1 -16 11936.9 755.264   1
   1   1 -16 12495.4 750.695   1
  -1  -1  16 11470.1 756.191   1
   1  -1 -15 795.057 236.032   1
   1   1 -15 1248.63 218.082   1
  -1  -1  15 772.524 223.808   1
  -1   1  15 902.371 255.159   1
   1   1 -14 2411.83 257.425   1
  -1   1  14 2618.78 291.862   1
  -1  -1  14 3034.86 286.545   1
   1  -1 -13 2988.98 279.807   1
   1   1 -13 2351.41 253.345   1
  -1   1  13 2699.06 278.482   1
  -1  -1  13 2746.56 271.638   1
   1  -1 -12 12759.2 760.520   1
   1   1 -12 11685.1 747.762   1
  -1   1  12 13283.7 773.128   1
  -1  -1  12 12902.5 761.031   1
   1   1 -11 852.079 167.515   1
   1  -1 -11 882.070 173.583   1
  -1  -1  11 1350.37 181.677   1
  -1   1  11 890.817 190.946   1
   1   1 -10 31454.9 1730.51   1
   1  -1 -10 30169.8 1737.19   1
  -1   1  10 31093.2 1742.45   1
  -1  -1  10 32269.1 1736.77   1
   1  -1  -9 8194.88 527.531   1
   1   1  -9 8738.38 523.094   1
  -1  -1   9 8812.25 528.915   1
  -1   1   9 8594.46 538.347   1
   1  -1  -8 1101.96 165.506   1
   1   1  -8 912.251 138.603   1
  -1   1   8 545.282 151.524   1
  -1  -1   8 920.370 155.673   1
   1   1  -7 611.245 133.625   1
   1  -1  -7 493.537 122.625   1
  -1   1   7 889.201 145.163   1
  -1  -1   7 744.382 139.103   1
   1   1  -6 2504.19 192.915   1
  -1  -1   6 2374.94 198.844   1
  -1   1   5 1735.51 190.844   1
   1  -1  -5 2208.31 184.894   1
  -1  -1   5 2189.10 176.463   1
   1   1  -5 1976.15 167.027   1
  -1   1   4 4520.41 275.432   1
  -1  -1   4 4141.62 268.471   1
   1  -1  -4 4319.45 272.258   1
   1   1  -4 3964.23 261.226   1
  -1   1   3 12353.3 632.319   1
  -1  -1   3 10882.7 619.985   1
   1  -1  -3 11791.8 627.619   1
   1   1  -3 10025.1 617.365   1
  -1   1   2 19171.8 1039.77   1
  -1  -1   2 19273.9 1032.84   1
   1   1  -2 19461.4 1031.59   1
   1  -1  -2 18038.6 1038.00   1
  -1   1   1 412.278 82.6980   1
  -1  -1   1 377.484 61.3969   1
   1  -1  -1 616.018 78.9958   1
   1   1  -1 448.520 52.3658   1
   1  -1   0 216815. 10585.5   1
  -1   1   0 215432. 10585.6   1
  -1  -1   0 217620. 10585.9   1
   1  -1   1 386.511 57.7189   1
   1   1   1 437.758 67.3173   1
  -1  -1  -1 529.659 63.7409   1
  -1   1  -2 16979.1 840.559   1
  -1  -1  -2 12673.7 843.014   1
   1  -1   2 17693.3 842.013   1
   1   1   2 13885.7 845.594   1
   1  -1   3 10956.5 631.052   1
   1   1   3 11892.4 644.226   1
  -1  -1  -3 12147.3 640.467   1
  -1   1  -3 10971.5 628.769   1
   1   1   4 4355.55 300.549   1
   1  -1   4 4519.48 284.867   1
  -1   1  -4 4249.31 280.500   1
   1   1   5 2181.85 170.420   1
   1  -1   5 1780.59 162.949   1
  -1   1  -5 1795.84 165.687   1
  -1  -1  -5 1850.00 167.803   1
   1  -1   6 2861.32 203.761   1
  -1   1  -6 2385.34 192.485   1
   1  -1   7 553.521 124.017   1
   1   1   7 715.768 157.176   1
   1  -1   8 896.393 159.441   1
   1   1   8 1117.05 152.211   1
  -1  -1  -8 1099.30 147.310   1
  -1   1  -8 663.423 131.098   1
  -1   1  -9 8025.69 508.650   1
  -1  -1  -9 8530.36 519.392   1
   1  -1   9 8761.17 519.086   1
   1   1   9 8596.52 526.952   1
  -1  -1 -10 26025.2 1601.95   1
  -1   1 -10 29937.6 1601.71   1
   1  -1  10 30747.4 1608.63   1
   1   1  10 28949.4 1613.16   1
  -1   1 -11 926.460 162.816   1
  -1  -1 -11 1290.74 181.492   1
   1   1  11 1266.96 197.577   1
   1  -1  11 816.487 180.400   1
   1   1  12 11691.5 726.989   1
   1  -1  12 12272.4 720.257   1
  -1  -1 -12 11439.0 709.798   1
  -1   1 -12 11745.1 710.210   1
   1   1  13 2544.27 284.707   1
  -1  -1 -13 3022.05 279.015   1
  -1   1 -13 3181.84 274.694   1
   1  -1  13 3702.86 301.790   1
  -1   1 -14 1873.79 240.418   1
  -1  -1 -14 2553.88 269.356   1
   1   1  14 2181.15 271.787   1
   1  -1  14 2090.93 257.783   1
  -1  -1 -15 954.122 230.945   1
  -1   1 -15 1049.93 219.310   1
   1   1  15 568.743 220.416   1
   1  -1  15 1362.18 238.239   1
  -1  -1 -16 10511.8 690.258   1
  -1   1 -16 11428.8 697.255   1
   1  -1  16 10766.0 708.522   1
  -1   1 -17 269.497 215.576   1
  -1  -1 -17 279.143 231.436   1
   1  -1  17 23.9494 221.721   1
   1   1  17-99.5551 243.830   1
  -1  -1 -18 1235.04 239.017   1
  -1   1 -18 1365.43 261.055   1
   1   1  18 774.574 250.664   1
   1  -1  18 600.079 265.227   1
  -1   1 -19 367.372 236.877   1
   1  -1  19 597.389 250.475   1
  -1  -1 -20 232.566 245.029   1
   1   1  20 411.123 249.723   1
  -1  -1 -21-184.845 269.913   1
  -1   1 -21 25.8913 239.606   1
   1   1  21 535.824 298.127   1
   1  -1  21-27.8844 263.156   1
  -1   1 -22 2134.08 330.979   1
  -1  -1 -22 2248.08 322.537   1
   1  -1  22 2699.49 351.928   1
   1   1  22 2190.39 333.348   1
  -1   1 -23 109.243 263.640   1
   1  -1  23 470.805 288.525   1
  -1  -1 -24 609.359 282.141   1
   1   1  24 179.004 265.634   1
  -1  -1 -25 363.000 304.354   1
  -1   1 -25 28.2111 286.255   1
   1   1  25 30.1262 297.271   1
   1  -1  25 574.720 308.795   1
  -1   1 -26 456.390 318.035   1
   1  -1  26-30.4708 298.610   1
  -1  -1 -27 252.116 312.841   1
   1   1  27 841.872 333.869   1
   1  -2 -29 414.389 308.085   1
   1  -2 -28 474.647 335.732   1
  -1   2  28 89.4438 333.720   1
   1  -2 -27 1598.98 363.045   1
  -1   2  27 1647.48 368.491   1
   1  -2 -26 28.1057 279.121   1
   1   2 -26 58.1594 300.452   1
  -1   2  26 570.013 303.040   1
   1  -2 -25 3134.92 374.694   1
   1   2 -25 2751.13 383.428   1
  -1  -2  25 3366.29 413.953   1
  -1   2  25 2693.47 364.364   1
   1  -2 -24 891.234 323.819   1
   1   2 -24 901.282 302.058   1
  -1   2  24 653.230 305.450   1
  -1  -2  24 511.433 305.000   1
   1  -2 -23 137.750 293.518   1
  -1   2  23 381.352 295.559   1
   1   2 -23-27.5835 270.197   1
  -1  -2  23 29.4534 267.809   1
   1  -2 -22 377.721 286.046   1
  -1   2  22 463.363 301.013   1
   1   2 -22 914.910 273.651   1
  -1  -2  22-143.612 270.631   1
   1  -2 -21 1994.64 325.269   1
  -1   2  21 1426.02 339.285   1
   1   2 -21 2349.13 311.893   1
  -1  -2  21 1226.99 302.433   1
   1  -2 -20 755.473 276.530   1
  -1   2  20 616.823 300.111   1
   1   2 -20 530.651 252.625   1
  -1  -2  20 727.011 276.288   1
   1  -2 -19 2744.61 331.713   1
  -1   2  19 2384.90 335.741   1
   1   2 -19 1726.36 287.671   1
  -1  -2  19 2458.59 318.618   1
   1   2 -18 2578.06 326.620   1
  -1  -2  18 3249.83 343.245   1
   1  -2 -17 119.266 236.235   1
   1   2 -17 154.689 211.579   1
  -1  -2  17-47.4212 223.802   1
  -1   2  17 154.079 264.654   1
   1   2 -16 484.045 215.087   1
   1  -2 -16 22.9398 221.444   1
  -1  -2  16 857.262 249.507   1
  -1   2  16 99.0281 267.367   1
   1  -2 -15 1804.68 267.930   1
  -1   2  15 1825.83 291.470   1
   1  -2 -14 14720.0 901.653   1
   1   2 -14 15631.7 891.347   1
  -1   2  14 14542.4 907.205   1
  -1  -2  14 14951.9 898.353   1
   1   2 -13 1113.27 198.546   1
  -1  -2  13 1197.41 201.651   1
   1   2 -12 26891.8 1467.78   1
   1  -2 -12 24762.1 1475.01   1
  -1   2  12 26534.3 1486.94   1
  -1  -2  12 26318.7 1472.66   1
   1  -2 -11 5890.65 423.013   1
   1   2 -11 6691.95 417.949   1
  -1   2  11 6223.94 436.639   1
   1  -2 -10 711.824 167.434   1
   1   2 -10 775.394 142.753   1
  -1   2  10 790.073 182.590   1
  -1  -2  10 576.505 136.908   1
  -1  -2   9 15549.0 856.743   1
  -1   2   9 14428.4 871.504   1
   1  -2  -9 14062.5 864.946   1
   1   2  -9 15318.9 852.004   1
  -1   2   8 38566.2 2053.16   1
   1  -2  -8 36054.6 2045.66   1
  -1  -2   7 23356.0 1279.54   1
  -1   2   7 23700.5 1296.46   1
   1  -2  -7 20601.4 1289.53   1
   1   2  -7 24505.1 1276.64   1
   1   2  -6 31998.1 1727.04   1
  -1  -2   6 30944.0 1728.65   1
  -1   2   6 33474.4 1746.04   1
   1  -2  -6 30613.5 1742.66   1
   1   2  -5 2053.71 168.032   1
  -1  -2   5 2394.50 176.070   1
  -1   2   5 2458.45 202.749   1
   1  -2  -5 2434.46 193.597   1
   1   2  -4 14545.1 798.853   1
  -1  -2   4 13817.4 801.310   1
  -1   2   4 14242.8 821.602   1
   1  -2  -4 15869.4 819.725   1
   1   2  -3 300247. 16568.9   1
   1  -2  -3 337437. 16583.2   1
  -1  -2   3 300136. 16568.9   1
  -1   2   3 320765. 16584.6   1
   1   2  -2 109950. 6140.12   1
  -1  -2   2 118314. 6140.61   1
  -1   2   2 115310. 6153.00   1
   1  -2  -2 117638. 6152.90   1
  -1   2   1 5565.18 346.222   1
  -1  -2   1 6014.09 333.528   1
   1  -2  -1 6139.55 342.367   1
   1   2  -1 5874.28 331.003   1
  -1   2   0 27.0398 62.5373   1
  -1  -2   0-29.8421 68.8693   1
   1  -2   0-41.8786 56.5462   1
   1   2   0-83.4543 64.5369   1
  -1   2  -1 5744.56 333.967   1
   1   2   1 6292.05 350.114   1
   1  -2   1 6252.11 334.604   1
  -1  -2  -1 5833.51 345.664   1
   1  -2   2 111660. 6107.04   1
   1   2   2 116982. 6121.42   1
  -1  -2  -2 119122. 6120.33   1
  -1   2  -2 113410. 6106.41   1
   1  -2   3 335232. 17161.9   1
  -1   2  -3 301687. 17160.2   1
  -1  -2  -3 324845. 17177.5   1
   1   2   3 334986. 17178.0   1
  -1   2  -4 14234.4 795.435   1
  -1  -2  -4 16360.0 816.642   1
   1   2   4 15195.9 818.597   1
   1  -2   4 13335.8 798.773   1
  -1   2  -5 2207.66 168.447   1
  -1  -2  -5 2206.24 202.215   1
   1   2   5 2560.43 211.123   1
   1  -2   5 2091.47 170.573   1
  -1   2  -6 30681.7 1662.82   1
  -1  -2  -6 32693.5 1680.60   1
   1   2   6 30513.9 1684.83   1
   1  -2   6 28962.3 1664.65   1
   1   2   7 21992.4 1272.14   1
   1  -2   7 22121.4 1258.20   1
  -1   2  -7 22691.7 1251.69   1
  -1  -2  -7 24589.6 1272.56   1
   1   2   8 36387.3 1912.60   1
  -1  -2  -8 33075.2 1901.38   1
  -1  -2  -9 14125.5 829.595   1
  -1   2  -9 13345.4 807.971   1
   1   2   9 14917.4 842.426   1
   1  -2   9 14958.3 818.709   1
   1   2  10 704.197 183.583   1
   1  -2  10 615.109 142.248   1
  -1   2 -10 654.768 130.501   1
  -1  -2 -11 6566.76 424.275   1
  -1   2 -11 6176.56 398.630   1
   1   2  11 5717.35 428.545   1
   1  -2  11 6199.53 409.057   1
  -1   2 -12 25113.4 1451.17   1
  -1  -2 -12 24021.4 1452.20   1
   1  -2  12 26718.6 1456.69   1
   1   2  12 28361.6 1478.33   1
   1  -2  13 1039.82 200.516   1
  -1   2 -13 884.383 181.475   1
  -1  -2 -14 14138.3 883.379   1
  -1   2 -14 14530.2 871.011   1
   1  -2  14 15171.4 884.822   1
   1   2  14 15051.2 896.132   1
   1   2  15 1632.67 266.116   1
  -1  -2 -15 1869.39 244.628   1
   1  -2  16 66.6881 218.308   1
   1   2  16 682.159 262.934   1
  -1  -2 -16 364.592 233.001   1
  -1   2 -16 229.406 216.813   1
   1   2  17 152.014 226.180   1
   1  -2  17-23.4142 223.161   1
  -1   2 -17-198.096 206.306   1
  -1  -2 -17 520.923 211.398   1
   1  -2  18 3387.54 340.487   1
   1   2  18 3327.13 376.264   1
  -1   2 -18 3472.52 329.168   1
  -1  -2 -18 2942.21 348.414   1
   1   2  19 1994.26 300.027   1
  -1   2 -19 2674.66 299.209   1
   1  -2  20 455.049 267.222   1
  -1   2 -20 347.892 230.741   1
  -1  -2 -20 520.243 274.973   1
   1  -2  21 1055.73 304.508   1
  -1  -2 -21 1672.99 301.012   1
  -1   2 -21 1724.78 305.977   1
   1   2  22 259.672 290.747   1
   1  -2  22 143.280 280.117   1
  -1   2 -22-79.8188 257.758   1
  -1  -2 -22 323.058 276.964   1
   1   2  23 792.696 278.573   1
   1  -2  23 881.124 316.531   1
  -1   2 -23 518.288 297.043   1
  -1  -2 -23 790.500 292.514   1
   1   2  24 474.960 333.627   1
   1  -2  24 657.569 311.089   1
  -1  -2 -24 137.892 293.862   1
  -1   2 -24 278.708 290.166   1
   1  -2  25 3030.79 398.474   1
   1   2  25 2878.68 399.362   1
  -1  -2 -25 3196.27 401.046   1
  -1   2 -25 3477.95 402.989   1
   1   2  26 1109.18 340.073   1
  -1  -2 -26 529.091 313.118   1
   1   2  27 1220.30 339.064   1
  -1  -2 -27 1109.42 335.445   1
   1   2  28-384.070 312.323   1
  -1  -2 -28 193.611 301.225   1
  -1  -2 -29-27.5400 335.190   1
   1  -3 -28 2065.66 345.432   1
  -1   3  28 2353.97 362.326   1
   1  -3 -27 138.884 310.151   1
  -1   3  27 177.956 311.828   1
   1  -3 -26 1947.79 378.977   1
  -1   3  26 2233.77 389.044   1
   1   3 -24 2229.94 347.343   1
   1  -3 -24 1913.32 329.048   1
  -1   3  24 1801.16 336.736   1
  -1  -3  24 2139.88 348.637   1
   1   3 -23 799.733 292.319   1
  -1  -3  23 235.545 288.508   1
   1  -3 -23 850.230 272.436   1
   1   3 -22 3937.90 382.627   1
  -1  -3  22 2976.57 381.361   1
  -1   3  21 487.207 281.204   1
   1  -3 -21 187.070 269.198   1
  -1   3  20 480.370 286.465   1
   1   3 -20-75.0469 233.826   1
  -1  -3  20 133.472 252.551   1
   1  -3 -20-131.271 270.019   1
  -1   3  19 138.510 269.300   1
   1  -3 -19 487.930 263.647   1
  -1  -3  19 691.347 258.580   1
   1   3 -19 887.050 251.799   1
   1   3 -18 4261.43 370.116   1
  -1  -3  18 3954.89 364.990   1
   1  -3 -17 194.042 222.023   1
  -1   3  17-26.1137 227.715   1
   1   3 -17 173.983 210.047   1
  -1  -3  17 717.586 239.374   1
   1  -3 -16 6714.43 477.092   1
  -1   3  16 6046.89 476.158   1
   1   3 -15-57.7750 181.144   1
   1  -3 -15 471.865 192.526   1
  -1   3  15 48.4184 206.784   1
  -1  -3  15 329.006 207.816   1
  -1   3  14 7129.40 508.203   1
  -1  -3  14 7433.49 483.083   1
   1   3 -14 6762.68 473.101   1
   1  -3 -14 6890.71 494.933   1
   1   3 -13 282.389 153.842   1
   1  -3 -13 537.196 212.260   1
  -1  -3  13 267.380 174.576   1
  -1   3  13 198.640 217.260   1
  -1  -3  12 29925.5 1639.67   1
   1   3 -12 28889.4 1633.35   1
   1  -3 -11 258.950 165.499   1
  -1  -3  11-208.617 138.918   1
  -1   3  11 39.2367 181.537   1
  -1   3  10 6392.09 444.411   1
  -1  -3  10 6595.21 413.875   1
   1   3 -10 5978.86 400.286   1
   1  -3 -10 6978.97 443.742   1
   1  -3  -9 16.0643 146.024   1
  -1   3   9-17.0655 162.965   1
   1   3  -8 19631.6 1075.67   1
  -1  -3   8 19492.3 1078.53   1
  -1   3   8 20352.6 1104.44   1
   1  -3  -8 17797.2 1092.47   1
   1   3  -7 6919.54 391.329   1
  -1  -3   7 6280.74 394.130   1
  -1   3   7 6847.05 423.443   1
   1  -3  -7 5932.71 410.654   1
   1   3  -6 50394.8 2700.53   1
  -1  -3   6 50820.9 2702.07   1
  -1   3   6 48216.0 2724.84   1
   1  -3  -6 49874.9 2722.00   1
  -1  -3   5 23649.7 1342.55   1
   1   3  -5 25753.0 1343.97   1
   1   3  -4 24192.9 1287.50   1
   1  -3  -4 22016.1 1310.88   1
  -1   3   4 23462.0 1313.65   1
  -1  -3   4 24288.4 1288.43   1
  -1  -3   3 14599.4 822.201   1
  -1   3   3 14757.0 851.388   1
   1  -3  -3 15634.3 849.795   1
   1   3  -3 15587.1 822.205   1
  -1   3   2 11403.5 598.383   1
   1   3  -2 10531.4 570.620   1
   1  -3  -2 10978.1 594.088   1
  -1  -3   2 9800.06 570.940   1
   1  -3  -1 65874.6 3426.89   1
  -1  -3   1 64222.7 3416.45   1
   1   3  -1 62949.2 3416.77   1
  -1   3   1 62351.5 3427.11   1
   1  -3   0 151503. 7754.93   1
   1   3   0 160538. 7756.39   1
  -1  -3   0 150049. 7753.86   1
   1   3   1 58813.9 3387.03   1
  -1  -3  -1 63509.5 3386.66   1
   1  -3   1 63210.4 3374.99   1
  -1   3  -1 64797.1 3375.46   1
   1   3   2 11618.7 644.560   1
  -1  -3  -2 11028.1 638.369   1
   1  -3   3 16428.9 855.997   1
  -1  -3  -3 16580.1 883.792   1
  -1   3  -3 14637.8 854.705   1
   1   3   3 17236.5 887.079   1
  -1  -3  -4 25228.4 1300.78   1
  -1   3  -4 22683.2 1273.43   1
   1  -3   4 23100.9 1275.91   1
   1   3   4 25692.4 1305.80   1
  -1   3  -5 25799.1 1378.00   1
   1  -3   5 24970.2 1379.44   1
  -1   3  -6 47575.2 2604.13   1
  -1  -3  -6 52669.6 2629.97   1
   1  -3   6 46100.2 2607.00   1
   1   3   6 49353.4 2632.87   1
   1  -3   7 6100.97 376.424   1
   1   3   7 6802.06 405.636   1
  -1   3  -7 6355.14 372.371   1
  -1  -3  -7 5735.47 392.269   1
  -1   3  -8 18462.6 1025.58   1
   1   3   8 18533.4 1054.00   1
   1  -3   8 18725.0 1030.14   1
  -1  -3  -8 18044.9 1048.17   1
   1   3   9 16.7379 141.595   1
  -1  -3  -9 137.153 132.354   1
  -1  -3 -10 6337.31 431.179   1
  -1   3 -10 6556.16 405.798   1
   1  -3  10 6813.28 415.965   1
   1   3  10 6040.92 438.629   1
   1   3  11-117.068 190.269   1
   1  -3  11 217.353 135.492   1
  -1   3 -11-53.6819 137.801   1
  -1  -3 -11 281.086 173.246   1
  -1   3 -12 28728.7 1617.67   1
   1  -3  12 29464.7 1624.49   1
   1  -3  13 52.3572 147.670   1
   1   3  13 175.032 201.004   1
  -1  -3 -13 160.051 179.569   1
  -1   3 -13 65.1896 153.888   1
  -1   3 -14 7578.15 504.465   1
  -1  -3 -14 8247.62 534.331   1
   1   3  14 7654.54 540.253   1
   1  -3  14 7538.74 511.769   1
   1  -3  15 263.505 202.554   1
   1   3  15 382.048 237.552   1
  -1   3 -15 171.180 192.106   1
  -1  -3 -15-177.972 194.316   1
  -1  -3 -16 7073.50 509.939   1
   1   3  16 6486.95 509.040   1
   1  -3  17 228.509 229.155   1
   1   3  17 309.147 249.166   1
  -1   3 -17 775.957 216.721   1
  -1  -3 -17 168.532 235.093   1
  -1   3 -18 3462.93 334.562   1
   1  -3  18 3818.81 359.722   1
   1  -3  19 583.171 255.199   1
  -1   3 -19 518.117 244.229   1
  -1  -3 -19 691.415 280.650   1
   1  -3  20 477.508 259.962   1
   1   3  20 278.561 267.366   1
  -1   3 -20-49.1689 241.565   1
  -1  -3 -20 760.417 255.823   1
   1   3  21 313.006 298.348   1
  -1  -3 -21-854.188 303.967   1
   1  -3  22 4273.81 418.674   1
  -1   3 -22 3942.42 401.662   1
   1  -3  23-379.593 279.603   1
  -1  -3 -23 353.448 296.718   1
  -1   3 -23-272.309 269.744   1
   1  -3  24 1880.28 340.954   1
   1   3  24 2280.63 337.546   1
  -1  -3 -24 2255.23 342.867   1
  -1   3 -24 2171.03 342.194   1
   1   3  26 1665.87 351.688   1
  -1  -3 -26 1713.28 349.144   1
   1   3  27 354.129 319.984   1
  -1  -3 -27 550.312 312.281   1
   1   3  28 2684.29 400.454   1
  -1  -3 -28 2485.11 394.873   1
   1  -4 -29 160.910 314.273   1
  -1   4  29 429.554 313.912   1
   1  -4 -28 27.1823 333.235   1
  -1   4  28 697.393 345.343   1
   1  -4 -27 274.809 324.821   1
  -1   4  27 791.838 334.600   1
   1  -4 -26 414.093 285.406   1
  -1   4  26 708.343 291.805   1
   1  -4 -25 498.714 280.837   1
  -1   4  25 679.422 291.612   1
   1   4 -24 851.681 286.063   1
  -1   4  24 1000.85 326.794   1
   1  -4 -24 304.131 318.717   1
   1   4 -23 716.454 278.813   1
  -1  -4  23 322.798 265.193   1
   1  -4 -23 137.035 309.649   1
  -1   4  22 960.106 328.919   1
  -1  -4  22 739.611 290.077   1
   1   4 -22 1225.69 297.913   1
   1  -4 -21 268.381 285.548   1
   1   4 -21 231.493 257.145   1
  -1  -4  21 137.257 263.001   1
   1  -4 -20 4624.33 468.488   1
   1   4 -20 5454.07 435.577   1
  -1  -4  20 6222.11 462.056   1
  -1   4  20 4846.05 486.136   1
  -1   4  19 726.231 326.121   1
   1   4 -19 1793.41 278.604   1
  -1  -4  19 1486.45 278.753   1
   1  -4 -19 1166.84 298.662   1
  -1   4  18 955.696 302.097   1
   1   4 -18 1842.08 257.932   1
  -1  -4  18 1486.34 266.442   1
   1  -4 -18 1391.13 286.663   1
   1   4 -17 1615.24 252.531   1
  -1  -4  17 1587.15 259.172   1
  -1   4  16 231.105 248.707   1
   1   4 -16 259.593 198.085   1
  -1  -4  16 512.235 215.268   1
   1  -4 -16 309.824 248.671   1
  -1   4  15 173.213 236.910   1
   1   4 -15 205.445 189.786   1
  -1  -4  15-199.441 210.081   1
   1  -4 -15-574.424 242.009   1
  -1   4  14 2635.55 291.925   1
   1   4 -14 2653.60 265.098   1
  -1  -4  14 2924.84 274.030   1
   1  -4 -14 2924.87 299.447   1
  -1   4  13 1927.00 277.364   1
   1   4 -13 1932.67 214.691   1
  -1  -4  13 1840.82 225.360   1
   1  -4 -13 2382.01 265.738   1
  -1   4  12 215.864 217.676   1
   1  -4 -12 445.536 207.234   1
   1   4 -12 102.002 145.577   1
  -1  -4  12 124.371 156.926   1
  -1   4  11 9535.82 609.061   1
   1   4 -11 10027.3 579.183   1
  -1  -4  11 9686.63 584.534   1
   1  -4 -11 8951.69 602.338   1
   1  -4 -10 1696.11 232.606   1
   1   4 -10 2166.97 189.231   1
  -1  -4  10 1959.70 187.599   1
  -1   4  10 2051.08 254.559   1
   1  -4  -9 134.895 136.936   1
  -1   4   9-53.7414 153.741   1
  -1  -4   9-153.265 112.374   1
  -1   4   8 28936.3 1657.38   1
   1   4  -8 31031.1 1625.76   1
  -1  -4   8 28542.9 1626.42   1
   1  -4  -8 30221.3 1655.15   1
   1   4  -7 199.726 86.5725   1
  -1   4   7 274.441 139.113   1
   1   4  -6 9656.24 553.978   1
   1  -4  -6 9343.15 584.341   1
  -1   4   6 9719.21 594.750   1
  -1  -4   6 10334.7 557.696   1
   1   4  -5 22282.4 1339.34   1
  -1  -4   5 26705.6 1342.72   1
   1  -4  -5 24685.9 1376.22   1
  -1   4   5 27443.4 1381.60   1
  -1  -4   4 206867. 11119.1   1
   1   4  -4 209466. 11119.4   1
   1   4  -3 13749.8 754.995   1
  -1   4   3 14315.2 791.104   1
  -1  -4   3 13859.1 755.812   1
   1  -4  -3 14247.1 786.161   1
   1   4  -2 14956.2 768.689   1
  -1   4   2 13432.7 792.431   1
  -1  -4   2 14637.3 767.953   1
   1   4  -1 36279.4 2079.12   1
  -1  -4   1 37457.4 2077.40   1
   1  -4  -1 42168.1 2090.89   1
  -1   4   1 41266.3 2091.86   1
  -1   4   0 30.3200 80.5004   1
   1   4   0 103.914 87.5131   1
   1  -4   0 66.3001 80.3851   1
  -1  -4   0 139.348 87.5787   1
   1  -4   1 44024.0 2283.59   1
  -1   4  -1 42688.8 2284.31   1
  -1  -4  -1 39995.2 2294.77   1
   1   4   1 42107.9 2297.58   1
  -1  -4  -2 15332.2 860.960   1
   1   4   2 15568.0 863.174   1
  -1  -4  -3 13771.8 771.919   1
   1   4   3 13525.4 775.073   1
  -1   4  -4 211990. 11161.6   1
   1  -4   4 205669. 11163.0   1
  -1  -4  -5 25692.9 1299.25   1
   1  -4   5 25271.9 1264.64   1
   1   4   5 27075.3 1307.62   1
   1   4   6 10077.5 540.950   1
  -1  -4  -6 8464.80 534.427   1
  -1   4  -6 8526.38 493.368   1
   1  -4   6 8646.14 498.167   1
   1   4   7 134.703 144.264   1
   1  -4   7 201.056 83.6146   1
  -1  -4  -7 135.701 140.794   1
  -1   4  -7 388.540 79.3789   1
  -1  -4  -8 27911.5 1544.17   1
  -1   4  -8 27989.6 1513.14   1
   1  -4   8 26476.1 1519.10   1
   1   4   8 29072.0 1551.86   1
   1   4   9 175.528 177.267   1
   1  -4   9 146.802 107.751   1
  -1  -4  -9-16.0785 143.198   1
   1   4  10 1506.62 226.493   1
  -1  -4 -10 1736.26 212.173   1
  -1  -4 -11 9325.81 560.797   1
  -1   4 -11 8216.76 529.242   1
   1   4  11 9019.91 572.377   1
   1  -4  11 9183.35 539.487   1
   1  -4  12-45.2470 146.052   1
   1   4  12-193.899 234.623   1
  -1  -4 -12 213.565 203.660   1
  -1   4 -12 112.762 140.487   1
   1   4  13 2140.60 262.743   1
   1  -4  13 2356.14 238.535   1
  -1   4 -13 2083.12 213.919   1
  -1  -4 -13 2040.64 245.895   1
  -1   4 -14 2779.43 247.217   1
   1   4  14 2554.78 314.513   1
   1  -4  14 1896.21 247.269   1
  -1  -4 -14 2508.68 302.278   1
   1  -4  15 19.4946 193.055   1
   1   4  15 24.4069 203.289   1
  -1   4 -15-110.171 181.046   1
  -1  -4 -15 295.691 184.719   1
   1  -4  16 376.863 203.352   1
   1   4  16 455.903 264.598   1
  -1  -4 -16 23.6328 247.439   1
  -1   4 -16 315.043 190.014   1
   1   4  17 1046.86 273.072   1
   1  -4  17 892.602 237.419   1
  -1   4 -17 896.080 226.557   1
  -1  -4 -17 880.471 256.791   1
   1   4  18 1559.66 306.900   1
   1  -4  18 1564.07 262.985   1
  -1  -4 -18 1988.82 301.207   1
  -1   4 -18 1999.54 266.966   1
   1  -4  19 1498.66 279.566   1
   1   4  19 1018.13 308.865   1
  -1  -4 -19 2017.66 312.066   1
  -1   4 -19 1531.61 264.534   1
   1  -4  20 4408.88 420.356   1
  -1  -4 -20 5308.09 424.799   1
  -1   4 -20 5181.59 429.860   1
   1   4  20 4657.18 438.743   1
   1  -4  21 27.2796 255.669   1
  -1   4 -21-177.447 255.453   1
  -1  -4 -21-268.644 289.991   1
   1  -4  22 1353.29 311.797   1
   1   4  22 492.701 278.913   1
  -1   4 -22 946.702 288.783   1
   1  -4  23 754.866 300.828   1
   1   4  23 614.784 318.658   1
  -1  -4 -23 271.812 272.070   1
  -1   4 -23 353.287 277.198   1
  -1   4 -24 814.038 286.234   1
  -1  -4 -24 1041.97 328.388   1
   1   4  25 533.134 288.543   1
  -1  -4 -25 109.968 261.783   1
   1   4  26 29.5130 326.686   1
  -1  -4 -26 274.126 325.943   1
   1   4  27 58.4072 284.079   1
  -1  -4 -27-163.407 283.456   1
   1   4  28 374.875 324.237   1
  -1  -4 -28 429.912 333.346   1
   1   4  29-113.596 300.827   1
  -1  -4 -29 320.144 324.285   1
   1  -5 -29 131.877 349.480   1
  -1   5  29 56.3560 336.991   1
   1  -5 -27 54.3714 261.428   1
  -1   5  27-58.0470 269.904   1
   1  -5 -26 328.596 321.709   1
  -1   5  26 87.8279 318.438   1
   1  -5 -25 909.060 339.332   1
  -1   5  25 499.297 331.683   1
   1   5 -23-55.0260 272.859   1
   1  -5 -23 218.303 309.133   1
  -1   5  22 408.319 313.747   1
   1  -5 -22 407.930 311.016   1
   1   5 -21-153.055 247.760   1
  -1  -5  21-216.264 260.744   1
  -1   5  20 1233.86 326.463   1
   1   5 -20 511.337 254.792   1
  -1  -5  20 1580.71 291.667   1
   1  -5 -20 1569.34 308.500   1
  -1   5  19 422.767 307.279   1
   1   5 -19-46.2684 214.574   1
  -1  -5  19 370.218 252.687   1
   1  -5 -19 497.110 270.537   1
  -1   5  18 578.837 306.865   1
   1   5 -18 306.727 212.810   1
  -1  -5  18 420.802 244.785   1
   1  -5 -18 435.169 265.749   1
  -1   5  17 268.611 283.536   1
   1  -5 -17 448.911 255.137   1
   1  -5 -16 2815.22 340.900   1
   1   5 -16 3515.55 306.519   1
  -1   5  16 3084.39 364.538   1
  -1  -5  16 3110.77 314.290   1
  -1   5  15 25.2684 240.783   1
   1  -5 -15-93.8481 242.295   1
   1   5 -15 89.7794 165.397   1
  -1  -5  15 287.204 197.754   1
  -1   5  14 4063.10 373.208   1
   1   5 -14 4867.34 342.649   1
  -1  -5  14 4643.18 347.369   1
   1  -5 -14 4268.21 376.212   1
   1  -5 -13 699.912 209.192   1
  -1   5  13 326.413 234.906   1
   1   5 -13 468.935 155.478   1
  -1  -5  13 773.956 175.458   1
   1  -5 -12 2132.84 283.188   1
  -1  -5  12 2579.12 226.979   1
  -1   5  12 2340.43 292.566   1
   1   5 -12 2241.91 213.579   1
   1   5 -11 12.2220 122.758   1
  -1  -5  11 272.833 146.641   1
   1  -5 -10 27918.9 1594.50   1
  -1   5  10 28696.4 1602.84   1
  -1   5   9 262.586 169.164   1
   1   5  -9 129.515 100.745   1
  -1  -5   9-225.930 100.194   1
   1  -5  -9 17.6543 156.265   1
   1   5  -8 3287.78 215.689   1
   1  -5  -8 3110.95 257.772   1
  -1   5   8 2745.61 256.206   1
  -1  -5   8 3378.02 223.714   1
   1  -5  -7 26690.1 1479.28   1
  -1   5   7 27290.8 1484.20   1
  -1  -5   7 26044.1 1441.78   1
  -1   5   6 90835.4 4967.94   1
  -1  -5   6 91360.1 4927.71   1
   1  -5  -6 93218.9 4965.45   1
   1   5  -6 92455.8 4926.28   1
   1   5  -5 1979.56 123.856   1
   1  -5  -5 1792.02 187.542   1
  -1  -5   5 1706.78 124.653   1
  -1   5   5 1794.22 192.566   1
   1   5  -4 76984.3 3982.31   1
  -1  -5   4 71800.9 3982.51   1
  -1   5   3 2181.22 202.682   1
   1   5  -3 2522.52 150.139   1
  -1  -5   3 2505.54 149.782   1
   1  -5  -3 2382.95 198.992   1
  -1   5   2 27.1615 118.926   1
   1   5  -2-3.50921 55.3498   1
  -1  -5   2-26.3594 52.8574   1
   1  -5  -2-25.2062 111.184   1
  -1  -5   1 27785.4 1500.85   1
   1   5  -1 28092.1 1502.69   1
   1  -5  -1 29322.5 1514.23   1
  -1   5   1 25686.6 1513.49   1
   1   5   0 3156.10 206.721   1
  -1  -5   0 3086.82 205.909   1
   1  -5   0 3253.21 208.278   1
  -1   5   0 3207.63 214.674   1
   1   5   1 28679.3 1613.55   1
   1  -5   1 30209.1 1599.04   1
  -1  -5  -1 28780.5 1611.92   1
  -1   5  -1 30081.3 1599.78   1
   1  -5   2 21.4719 46.1929   1
   1   5   2 17.6207 108.168   1
  -1  -5  -2 57.5931 101.158   1
  -1   5  -2 36.2510 45.0930   1
  -1  -5  -3 2671.40 206.991   1
   1   5   3 2513.65 211.604   1
  -1  -5  -4 76419.5 4169.63   1
   1   5   4 78286.3 4174.85   1
   1  -5   5 1553.99 107.499   1
   1   5   5 1658.63 181.681   1
  -1   5  -5 1676.21 105.301   1
  -1   5  -6 94220.7 4951.32   1
   1  -5   6 92761.1 4953.64   1
   1   5   6 89416.6 4993.94   1
  -1  -5  -6 88947.6 4988.26   1
  -1   5  -7 26616.3 1433.99   1
   1   5   7 27407.9 1485.88   1
   1  -5   7 25751.2 1438.34   1
  -1  -5  -7 26822.6 1477.48   1
  -1   5  -8 3303.72 215.682   1
   1   5   8 3315.75 284.661   1
   1  -5   8 3069.58 219.495   1
  -1  -5  -8 3081.42 264.832   1
   1   5   9-92.1944 180.584   1
   1  -5   9 46.0920 94.4393   1
  -1  -5  -9 201.970 161.493   1
  -1   5  -9 25.8543 97.8590   1
  -1   5 -10 27494.1 1536.03   1
  -1  -5 -10 27874.2 1571.64   1
   1  -5  10 27739.8 1539.77   1
   1   5  10 29290.2 1583.68   1
   1  -5  11 87.0988 123.606   1
  -1   5 -11 128.315 118.631   1
   1  -5  12 2102.75 215.876   1
   1   5  12 2691.80 278.267   1
  -1  -5 -12 1884.46 242.769   1
  -1   5 -12 2488.70 211.087   1
   1  -5  13 779.162 174.196   1
  -1  -5 -13 1067.87 240.582   1
  -1   5 -13 675.609 166.898   1
  -1   5 -14 4536.99 328.606   1
  -1  -5 -14 3711.64 350.682   1
   1   5  14 4202.35 378.673   1
   1  -5  14 4393.64 337.436   1
   1   5  15 373.942 251.496   1
   1  -5  15 149.556 187.625   1
  -1   5 -15 331.890 176.127   1
  -1  -5 -15 185.857 254.739   1
   1   5  16 3358.01 369.505   1
   1  -5  16 3312.94 308.538   1
  -1   5 -16 3247.49 295.428   1
  -1  -5 -16 3207.59 338.337   1
   1   5  17 212.528 213.679   1
  -1  -5 -17 24.8255 199.029   1
   1   5  18 136.054 285.222   1
   1  -5  18 555.412 234.408   1
  -1  -5 -18 942.466 284.315   1
  -1   5 -18 515.908 215.717   1
   1   5  19 722.016 286.169   1
   1  -5  19 440.165 250.621   1
  -1  -5 -19 391.569 283.856   1
  -1   5 -19 22.7216 205.767   1
   1   5  20 1073.39 307.010   1
   1  -5  20 1255.72 292.593   1
  -1   5 -20 1314.76 273.451   1
  -1  -5 -20 1143.31 270.892   1
   1  -5  21 80.3397 239.118   1
  -1   5 -21 224.578 231.050   1
  -1   5 -22 445.404 250.036   1
  -1  -5 -22 108.341 287.232   1
   1  -5  22 250.869 272.141   1
   1   5  23 350.936 303.600   1
  -1  -5 -23 407.242 264.592   1
  -1   5 -23 136.047 264.575   1
   1   5  25 353.222 267.540   1
  -1  -5 -25 355.309 281.692   1
   1   5  26 293.179 332.600   1
  -1  -5 -26 271.820 320.492   1
   1   5  27 86.6905 316.136   1
  -1  -5 -27 431.055 323.433   1
   1   5  29-27.9624 341.317   1
  -1  -5 -29 105.061 342.860   1
  -1   6  28 452.293 276.662   1
   1  -6 -28 158.833 268.245   1
  -1   6  27 1233.95 330.930   1
   1  -6 -27 1451.64 341.828   1
  -1   6  26 493.275 344.494   1
   1  -6 -26 569.939 349.594   1
  -1   6  25 1050.51 342.945   1
   1  -6 -24 846.632 339.707   1
  -1   6  23 350.857 338.583   1
   1  -6 -23 27.2407 301.043   1
  -1   6  22-321.030 314.362   1
   1  -6 -22 353.940 294.886   1
   1   6 -21 450.964 259.776   1
   1  -6 -21 594.823 278.418   1
  -1   6  21 465.624 328.329   1
  -1  -6  21 639.931 250.256   1
  -1   6  20 8656.75 646.131   1
   1  -6 -20 8612.43 629.533   1
  -1  -6  20 9565.84 618.485   1
   1   6 -20 8203.61 595.370   1
   1   6 -19 1266.56 261.468   1
   1  -6 -19 1424.52 305.905   1
  -1  -6  19 839.579 264.991   1
  -1   6  19 1393.07 330.747   1
   1  -6 -18 2381.36 330.199   1
  -1   6  18 975.505 319.660   1
   1   6 -17 3091.86 301.403   1
   1  -6 -17 3337.55 370.517   1
  -1  -6  17 3821.45 321.621   1
  -1   6  17 2674.38 384.124   1
   1   6 -16 2596.70 269.225   1
  -1  -6  16 2412.62 263.744   1
   1   6 -15 496.079 180.355   1
   1  -6 -15 550.314 238.650   1
  -1   6  15 464.056 241.550   1
  -1  -6  15 343.823 173.675   1
   1  -6 -14 4647.74 380.720   1
  -1  -6  14 5050.67 359.921   1
   1   6 -14 5173.76 351.722   1
   1   6 -13 339.249 137.988   1
   1  -6 -13-157.267 220.811   1
  -1   6  13 478.989 249.032   1
  -1  -6  13 164.927 145.315   1
   1   6 -12 2022.59 195.568   1
   1  -6 -12 2112.12 259.968   1
  -1   6  12 1837.97 265.437   1
  -1  -6  12 2087.83 206.785   1
  -1   6  11 4591.41 378.119   1
   1  -6 -11 4493.31 367.734   1
   1   6 -10 21150.5 1187.02   1
  -1  -6  10 21690.9 1189.66   1
   1  -6  -9 18045.2 1087.88   1
  -1   6   9 17790.6 1093.38   1
  -1  -6   9 19611.9 1042.29   1
   1   6  -9 18782.9 1039.59   1
  -1  -6   8 29817.4 1640.74   1
   1   6  -8 31012.7 1639.17   1
   1  -6  -8 29601.0 1685.15   1
  -1   6   8 29429.8 1691.91   1
  -1  -6   7 223.147 66.6833   1
   1   6  -7 237.411 68.8559   1
   1  -6  -7 160.801 159.798   1
  -1  -6   6 674.988 70.1178   1
   1  -6  -6 638.495 162.602   1
   1   6  -6 673.476 68.7200   1
  -1   6   6 897.983 177.203   1
   1  -6  -5 12635.5 726.986   1
  -1   6   5 12185.7 730.242   1
   1  -6  -4 62226.7 3307.07   1
  -1   6   4 59775.1 3307.79   1
   1   6  -3 218.282 49.9432   1
  -1  -6   3 268.983 47.4838   1
  -1   6   2 7870.50 456.923   1
   1  -6  -2 7677.27 454.902   1
   1   6  -2 8121.81 427.976   1
  -1  -6   2 7034.59 423.651   1
   1   6  -1 32381.9 1713.35   1
  -1  -6   1 29415.9 1711.38   1
   1  -6  -1 32415.5 1725.41   1
  -1   6   1 33718.4 1729.63   1
  -1   6   0-34.7281 83.0625   1
   1   6   0 20.8228 76.0021   1
   1  -6   0 38.9305 79.4324   1
  -1  -6   0 51.9504 76.4890   1
   1  -6   1 30486.0 1639.27   1
  -1  -6  -1 32338.8 1652.44   1
   1   6   1 33464.6 1656.75   1
  -1   6  -1 27302.1 1636.90   1
  -1   6  -2 8213.66 455.859   1
  -1  -6  -2 8246.40 486.834   1
   1   6   2 8249.52 491.686   1
   1   6   4 49319.7 3012.86   1
  -1  -6  -4 62522.8 3018.82   1
   1   6   5 12789.4 741.238   1
  -1  -6  -5 12532.4 734.478   1
   1   6   6 527.620 162.098   1
  -1  -6  -6 718.558 157.578   1
   1  -6   7 223.690 63.4601   1
   1   6   7 420.224 153.831   1
  -1   6  -7 257.316 58.1007   1
  -1  -6  -7 367.291 143.010   1
  -1  -6  -8 28462.5 1571.78   1
  -1   6  -8 26330.1 1520.19   1
   1   6   8 30893.0 1584.39   1
   1  -6   8 28774.2 1522.31   1
  -1   6  -9 17701.7 962.260   1
  -1  -6  -9 16400.6 1008.02   1
   1  -6   9 17403.3 966.702   1
   1   6   9 17908.3 1024.94   1
  -1   6 -10 21244.0 1198.79   1
   1  -6  10 22289.2 1203.65   1
  -1  -6 -11 3750.30 342.169   1
   1   6  11 4008.49 353.054   1
  -1   6 -12 2329.81 201.905   1
   1  -6  12 1771.89 197.277   1
   1   6  12 2512.95 278.355   1
  -1  -6 -12 1838.90 245.148   1
   1   6  13-237.111 222.789   1
   1  -6  13 231.965 151.945   1
  -1  -6 -13-43.8883 198.044   1
  -1   6 -13 323.752 142.227   1
  -1   6 -14 4607.33 341.237   1
  -1  -6 -14 4911.59 409.075   1
   1  -6  14 4760.40 343.835   1
   1   6  14 4548.42 421.084   1
  -1   6 -15 165.465 150.369   1
  -1  -6 -15 404.448 218.999   1
   1  -6  15 71.2140 172.643   1
  -1   6 -16 1853.20 240.265   1
   1  -6  16 2539.57 262.505   1
  -1  -6 -17 3549.37 365.415   1
  -1   6 -17 3724.82 313.961   1
   1  -6  17 3003.27 310.986   1
  -1  -6 -18 2271.77 325.855   1
   1   6  18 1459.02 327.166   1
  -1   6 -19 1212.02 236.264   1
   1  -6  19 1132.97 245.362   1
   1   6  19 756.070 259.932   1
   1   6  20 8834.36 640.310   1
  -1   6 -20 9606.84 606.075   1
   1  -6  20 8596.20 610.436   1
  -1  -6 -20 7861.03 623.436   1
   1   6  21 172.697 299.870   1
  -1   6 -21 123.762 241.157   1
   1  -6  21 263.738 250.448   1
  -1  -6 -21 486.208 296.586   1
   1   6  22-319.408 250.831   1
  -1  -6 -22-54.1913 261.970   1
   1   6  23 29.1923 309.178   1
  -1  -6 -23 27.1034 293.554   1
   1   6  24 1581.81 354.811   1
  -1  -6 -24 1278.58 342.476   1
   1   6  25 731.132 275.816   1
  -1  -6 -25 1249.14 282.615   1
   1   6  26 581.134 342.694   1
  -1  -6 -26 134.701 320.238   1
   1   6  27 714.041 321.625   1
  -1  -6 -27 719.255 332.919   1
   1   6  28 505.422 292.055   1
  -1  -6 -28 104.649 271.637   1
   1  -7 -28 1017.53 293.746   1
  -1   7  28 390.148 282.747   1
  -1   7  26 689.829 345.159   1
   1  -7 -25 434.026 321.306   1
  -1   7  24 522.780 336.444   1
   1  -7 -24 788.207 337.395   1
  -1   7  22 2978.08 405.654   1
   1  -7 -22 3403.11 402.240   1
  -1   7  21 612.696 319.818   1
   1  -7 -21 27.1068 284.759   1
   1   7 -20 255.508 212.312   1
  -1   7  20-87.0332 313.691   1
   1  -7 -20 53.7845 296.065   1
  -1   7  19-28.6932 313.015   1
   1  -7 -19 292.501 295.335   1
   1   7 -19 414.664 231.001   1
  -1  -7  19 554.197 227.893   1
  -1   7  18 9515.30 680.560   1
   1   7 -18 9692.85 615.987   1
  -1  -7  18 9906.67 625.418   1
   1  -7 -18 8465.99 652.457   1
   1  -7 -17 128.411 264.131   1
   1   7 -17-56.8714 191.804   1
  -1  -7  17 140.302 192.787   1
  -1   7  17 165.919 276.220   1
   1  -7 -16 125.353 212.633   1
   1   7 -16 17.4660 164.441   1
  -1  -7  16-92.1370 171.383   1
  -1   7  16 189.026 210.562   1
   1  -7 -15-48.7846 216.509   1
   1   7 -15-175.678 158.500   1
  -1  -7  15 151.427 170.213   1
  -1   7  15-131.359 258.434   1
   1  -7 -14 71.2644 250.174   1
   1   7 -14 158.674 149.587   1
  -1  -7  14 136.445 158.146   1
  -1   7  14-306.137 278.348   1
   1  -7 -13 321.624 231.944   1
   1   7 -13 487.994 135.986   1
  -1   7  13 344.679 220.699   1
  -1  -7  13 672.483 158.903   1
   1  -7 -12 1508.65 259.563   1
  -1   7  12 1560.92 282.771   1
   1  -7 -11 276.436 202.261   1
   1   7 -11 134.651 111.087   1
  -1  -7  11 160.417 113.903   1
  -1   7  11 22.6697 208.343   1
   1  -7 -10 1116.91 239.552   1
   1   7 -10 915.944 119.375   1
  -1  -7  10 895.329 120.095   1
  -1   7  10 990.936 233.517   1
  -1   7   9 6946.66 461.176   1
   1   7  -9 6141.39 376.932   1
   1  -7  -9 6586.80 451.243   1
  -1  -7   9 6616.89 378.405   1
  -1   7   8 6968.23 421.636   1
  -1  -7   8 5336.60 329.740   1
   1  -7  -8 6441.31 411.828   1
   1   7  -8 5849.38 333.278   1
   1  -7  -7 1103.30 183.805   1
  -1  -7   7 1040.28 85.2154   1
  -1   7   7 1242.56 194.490   1
   1   7  -7 1289.65 89.1476   1
  -1   7   6 18794.3 1084.33   1
   1  -7  -6 18973.1 1080.31   1
  -1   7   5 2895.88 251.125   1
   1  -7  -5 2845.29 249.948   1
   1  -7  -4 483.848 140.501   1
  -1   7   4 266.424 147.057   1
   1   7  -3 3256.49 198.578   1
  -1   7   3 3593.92 254.012   1
   1  -7  -3 3474.24 247.115   1
  -1  -7   3 3385.37 195.873   1
  -1  -7   2 14202.5 813.577   1
   1   7  -2 15687.0 816.544   1
   1   7  -1 651.571 95.2842   1
  -1  -7   1 751.161 93.5416   1
   1  -7  -1 742.687 114.004   1
  -1   7   1 921.421 126.315   1
  -1   7   0 16811.9 946.606   1
   1   7   0 17313.2 947.382   1
   1  -7   1 746.035 91.3190   1
  -1   7  -1 796.278 97.6302   1
   1   7   1 763.771 123.407   1
   1  -7   2 15479.5 844.369   1
  -1  -7  -3 2514.77 218.004   1
   1   7   3 3480.03 236.422   1
   1   7   4 482.854 146.047   1
  -1  -7  -4 350.363 124.710   1
  -1  -7  -5 3027.38 257.685   1
   1   7   5 3727.39 274.848   1
  -1  -7  -6 15998.1 966.242   1
   1   7   6 17860.2 981.555   1
  -1  -7  -7 955.228 167.612   1
   1   7   7 1224.30 184.822   1
   1   7   8 6277.72 445.172   1
   1  -7   8 6758.08 368.482   1
  -1  -7  -8 6572.28 437.927   1
  -1   7  -8 6345.54 367.875   1
   1   7   9 6575.61 453.590   1
  -1   7  -9 6325.29 368.661   1
   1  -7   9 6461.01 371.852   1
  -1  -7  -9 6267.76 438.780   1
   1  -7  10 1131.83 123.637   1
  -1  -7 -10 761.788 208.393   1
  -1   7 -10 1060.22 120.370   1
   1  -7  11 57.7054 105.122   1
  -1   7 -11-44.8720 96.6766   1
   1   7  12 1241.55 249.336   1
  -1  -7 -12 910.486 226.464   1
   1   7  13 364.710 209.602   1
   1  -7  13 574.943 153.885   1
  -1   7 -13 574.232 142.610   1
  -1  -7 -13 271.657 191.407   1
   1  -7  14 147.421 152.914   1
   1   7  14 302.163 234.225   1
  -1   7 -14-27.5902 146.480   1
  -1  -7 -14 93.8612 240.382   1
   1   7  15-103.956 269.415   1
   1  -7  15 16.4030 153.680   1
  -1  -7 -15 48.4944 244.764   1
  -1   7 -15 107.167 158.080   1
   1   7  16-320.449 266.145   1
   1  -7  16-72.0732 169.635   1
  -1  -7 -16-24.9534 258.165   1
  -1   7 -16 118.237 168.352   1
   1   7  17 245.751 245.354   1
  -1  -7 -17 281.179 238.106   1
  -1   7 -17 461.836 186.585   1
   1  -7  17 19.6370 192.789   1
   1   7  18 9568.60 655.617   1
  -1   7 -18 9247.94 602.310   1
  -1  -7 -18 8999.36 637.887   1
   1  -7  18 9122.84 613.340   1
   1   7  19 282.165 306.201   1
  -1  -7 -19-79.5720 286.265   1
  -1  -7 -20 807.441 307.336   1
   1  -7  20 268.191 193.211   1
  -1   7 -20 274.285 211.390   1
   1   7  21 519.442 264.074   1
  -1  -7 -21 622.660 270.356   1
   1   7  22 2410.19 368.766   1
  -1  -7 -22 2357.41 344.852   1
   1   7  24 437.276 295.737   1
  -1  -7 -24 406.092 297.264   1
  -1  -7 -25 593.027 292.068   1
   1   7  26 660.731 342.243   1
   1   7  28 608.742 316.788   1
  -1  -7 -28 1598.56 331.385   1
  -1   8  27 615.899 297.648   1
   1  -8 -27 104.904 291.307   1
  -1   8  26 682.560 326.208   1
   1  -8 -26 132.957 312.452   1
  -1   8  25-86.2034 332.048   1
   1  -8 -25 1024.16 336.527   1
  -1   8  24-202.332 323.248   1
   1  -8 -24 434.512 320.407   1
  -1   8  23 754.992 352.191   1
   1  -8 -23 190.303 316.121   1
  -1   8  22 903.002 333.203   1
   1  -8 -22 54.2768 312.581   1
  -1   8  21 262.109 310.807   1
   1  -8 -21-108.628 296.289   1
  -1   8  20-87.2279 286.039   1
   1  -8 -20 243.128 276.139   1
   1   8 -19 393.718 204.462   1
   1  -8 -18 1958.20 287.166   1
  -1  -8  18 1482.81 244.398   1
   1   8 -18 2107.76 246.236   1
   1  -8 -17-26.0024 247.816   1
  -1  -8  17 110.402 175.018   1
  -1   8  17 223.980 283.288   1
   1   8 -17 193.691 175.997   1
   1  -8 -16-432.817 283.265   1
  -1  -8  16 300.749 159.300   1
  -1   8  16 27.4226 300.307   1
   1   8 -16 207.963 156.781   1
   1  -8 -15-24.8840 244.231   1
  -1  -8  15 14.9962 151.380   1
   1   8 -15-57.5946 150.744   1
  -1   8  15 321.781 266.092   1
   1  -8 -14 2419.23 277.121   1
  -1  -8  14 2440.43 216.422   1
   1   8 -14 2214.15 212.768   1
  -1   8  14 1980.30 291.974   1
   1  -8 -13-94.1588 251.281   1
  -1   8  13 353.179 268.776   1
   1   8 -12 9399.82 490.723   1
  -1   8  12 7924.61 566.277   1
   1  -8 -12 8209.46 560.405   1
  -1  -8  12 7173.22 487.812   1
   1  -8 -11 241.400 229.754   1
   1   8 -11 53.2851 87.7119   1
  -1  -8  11-31.2046 93.4417   1
  -1   8  11 46.8997 242.123   1
  -1   8  10 5016.70 396.738   1
   1  -8 -10 5230.48 391.264   1
  -1  -8  10 4925.67 290.033   1
   1   8 -10 4618.68 292.019   1
  -1  -8   9 408.525 67.0465   1
   1   8  -9 448.140 68.3295   1
   1  -8  -8 22496.3 1262.60   1
  -1   8   8 21521.0 1264.62   1
   1  -8  -7 3775.38 302.999   1
  -1   8   7 3740.48 312.705   1
   1  -8  -6 4901.88 344.323   1
  -1   8   6 4393.99 350.860   1
   1  -8  -5-153.201 148.689   1
  -1   8   5 98.5559 139.729   1
   1  -8  -4 7462.87 492.678   1
  -1   8   4 8600.91 503.875   1
  -1  -8   3-27.5334 48.9947   1
   1   8  -3 106.089 56.4847   1
   1   8  -2 65016.8 3559.41   1
  -1  -8   2 67421.9 3557.35   1
   1   8  -1 17478.8 962.310   1
  -1  -8   1 17380.9 958.763   1
   1  -8  -1 18089.2 975.856   1
  -1   8   1 16676.4 976.183   1
   1  -8   0 74.8711 88.6434   1
  -1   8   0-17.8141 95.9723   1
  -1  -8   0 72.8623 88.5146   1
   1  -8   1 17745.2 966.482   1
  -1   8  -1 18462.6 969.845   1
  -1  -8  -1 17487.4 978.030   1
   1   8   1 16081.6 980.013   1
   1  -8   2 62433.0 3367.26   1
   1   8   2 64915.4 3398.98   1
  -1  -8  -2 63183.3 3393.77   1
  -1   8  -2 61950.1 3367.01   1
   1   8   3-26.8018 118.300   1
  -1  -8  -4 7772.07 497.826   1
   1   8   4 8619.29 512.073   1
   1   8   5 16.1421 146.352   1
  -1  -8  -5-29.4650 131.821   1
  -1  -8  -6 4646.09 343.229   1
   1   8   6 4756.92 355.838   1
  -1  -8  -7 3944.30 310.378   1
   1   8   7 3492.00 321.463   1
  -1  -8  -8 22082.5 1240.96   1
   1   8   8 21117.0 1246.80   1
   1   8  10 5526.44 413.302   1
  -1   8 -10 4983.40 293.937   1
   1  -8  10 4968.90 294.747   1
  -1  -8 -10 5116.05 399.962   1
  -1  -8 -11 278.805 205.763   1
  -1   8 -11 69.0531 85.4951   1
   1  -8  11-29.1795 93.1735   1
   1   8  12 7873.59 573.810   1
  -1   8 -12 8026.70 487.135   1
   1  -8  12 8629.62 490.197   1
  -1  -8 -12 8227.56 560.370   1
   1   8  13 24.9597 209.145   1
  -1  -8 -13-46.5206 181.361   1
  -1   8 -13-10.5055 122.579   1
   1  -8  13 11.1656 125.482   1
  -1  -8 -14 2644.93 292.052   1
  -1   8 -14 2088.95 211.121   1
   1  -8  14 2262.65 216.298   1
   1   8  14 1701.65 267.595   1
  -1  -8 -15 247.410 256.531   1
  -1   8 -15 278.151 145.419   1
   1  -8  15 14.8061 152.048   1
   1   8  15-265.010 256.667   1
  -1  -8 -16-379.981 269.871   1
  -1   8 -16 295.534 152.068   1
   1  -8  16 16.5685 166.268   1
   1   8  16 298.198 290.965   1
  -1  -8 -17 337.196 283.620   1
  -1   8 -17-17.1902 171.917   1
   1  -8  17 146.480 177.918   1
   1   8  17 442.537 299.147   1
  -1  -8 -18 2032.58 317.761   1
  -1   8 -18 1389.65 233.234   1
   1   8  18 1741.06 339.493   1
   1  -8  18 1680.23 248.361   1
  -1   8 -19 528.702 212.673   1
  -1  -8 -20 270.254 271.000   1
   1   8  20 688.005 311.425   1
  -1  -8 -21 298.341 306.484   1
   1   8  21 28.9113 319.488   1
  -1  -8 -22 351.013 315.830   1
   1   8  22 145.414 327.114   1
  -1  -8 -23 324.047 294.261   1
   1   8  23 87.2602 260.471   1
  -1  -8 -24 161.499 272.547   1
   1   8  24 318.816 308.374   1
  -1  -8 -25 882.085 336.903   1
   1   8  25 719.920 355.123   1
  -1  -8 -26 792.164 327.496   1
   1   8  26-454.774 316.303   1
   1   8  27 195.024 271.201   1
  -1   9  27 138.016 303.903   1
   1  -9 -27-336.259 280.734   1
  -1   9  25 170.876 262.260   1
   1  -9 -25 26.7127 255.741   1
  -1   9  23 665.323 284.550   1
   1  -9 -23 568.534 272.961   1
  -1   9  22 1745.19 306.505   1
   1  -9 -22 1842.74 296.293   1
  -1   9  21-29.1577 262.994   1
   1  -9 -21 135.893 243.853   1
  -1   9  20 466.927 308.228   1
   1  -9 -20 433.644 259.915   1
  -1   9  19 1511.40 338.044   1
   1  -9 -19 1347.15 323.420   1
  -1   9  18 1842.97 368.635   1
   1   9 -18 2261.48 254.905   1
   1  -9 -18 2295.12 347.920   1
   1  -9 -17 131.762 275.892   1
   1   9 -17 78.3468 167.231   1
  -1  -9  17 32.4628 161.431   1
  -1   9  17-113.554 293.116   1
  -1   9  16 3427.79 352.437   1
   1  -9 -16 2976.37 324.001   1
  -1  -9  16 2896.32 271.355   1
   1   9 -16 3322.65 263.167   1
   1  -9 -15 405.026 262.156   1
   1   9 -15 353.584 148.074   1
  -1  -9  15 375.763 141.279   1
  -1   9  15 463.542 281.700   1
   1   9 -14 196.399 111.648   1
  -1  -9  14 106.002 122.986   1
   1  -9 -13 1369.58 252.308   1
   1   9 -13 1083.17 134.870   1
  -1  -9  13 1181.82 136.254   1
  -1   9  13 776.461 268.589   1
   1   9 -12 4760.44 326.453   1
  -1   9  12 6848.93 467.162   1
   1  -9 -12 7592.33 467.223   1
  -1  -9  12 5700.91 330.635   1
   1  -9 -11-202.947 230.950   1
  -1  -9  11 27.3089 68.8349   1
   1   9 -11 13.3315 67.5843   1
  -1   9  10 441.242 228.316   1
   1  -9 -10 498.364 199.082   1
  -1   9   9 1754.36 247.284   1
   1  -9  -9 1429.38 230.682   1
  -1   9   7 1236.81 214.781   1
   1  -9  -7 1246.80 206.138   1
  -1   9   6 12041.9 734.014   1
   1  -9  -5 8516.55 550.482   1
  -1   9   5 9160.57 561.419   1
   1  -9  -4 5423.84 370.819   1
  -1   9   4 5150.58 370.780   1
   1   9  -3 109.449 65.1630   1
   1  -9  -3 109.303 118.953   1
  -1  -9   3-28.3505 55.1784   1
  -1   9   2 14122.7 830.194   1
   1   9  -2 14441.9 800.578   1
   1  -9  -2 14217.0 825.900   1
  -1  -9   2 14736.8 797.607   1
   1   9  -1 3102.43 220.219   1
  -1  -9   1 3237.43 214.889   1
  -1   9   0 27614.2 1496.41   1
   1  -9   0 26162.0 1491.12   1
   1   9   0 27487.9 1496.85   1
  -1  -9   0 27676.5 1492.97   1
  -1   9  -1 2973.78 202.380   1
   1  -9   1 2589.73 196.063   1
   1   9   2 13962.5 801.952   1
  -1   9  -2 14282.1 768.132   1
  -1  -9  -2 14967.8 798.774   1
   1  -9   2 13066.0 765.182   1
  -1  -9  -3 78.7399 122.954   1
  -1   9  -3-8.96855 45.5247   1
   1  -9   3 58.9023 40.7801   1
  -1  -9  -4 5119.13 355.531   1
   1   9   4 5409.15 364.092   1
  -1  -9  -5 8453.61 553.929   1
   1   9   5 9514.63 568.277   1
  -1  -9  -6 11866.7 747.834   1
   1   9   6 13565.6 774.676   1
  -1  -9  -7 1405.47 202.489   1
   1   9   7 1435.85 239.892   1
  -1  -9  -9 1916.16 246.710   1
   1   9   9 1830.33 249.528   1
  -1  -9 -10 1041.24 204.587   1
   1   9  10 597.102 226.397   1
  -1  -9 -11 466.861 198.826   1
   1   9  11 47.7555 187.298   1
   1   9  12 5646.63 448.965   1
  -1   9 -12 5626.94 347.403   1
   1  -9  12 6137.56 349.921   1
   1   9  13 973.045 241.383   1
  -1   9 -13 1185.75 129.188   1
   1  -9  13 1021.68 132.997   1
  -1   9 -14 48.7035 112.590   1
   1  -9  14 10.2142 121.235   1
   1   9  15 593.374 271.775   1
  -1  -9 -15 1033.30 264.386   1
  -1  -9 -16 3914.63 379.962   1
  -1   9 -16 3143.21 270.391   1
   1  -9  16 3400.04 284.867   1
  -1  -9 -17-78.6914 269.572   1
   1   9  17 671.286 310.375   1
  -1   9 -17 122.162 157.683   1
   1  -9  17 451.594 170.765   1
  -1   9 -18 2264.10 241.392   1
  -1  -9 -18 2875.29 366.444   1
  -1  -9 -19 1428.68 323.922   1
   1   9  19 1315.85 336.042   1
  -1  -9 -20 893.234 286.751   1
   1   9  20 259.683 298.965   1
  -1  -9 -21 81.1791 268.325   1
   1   9  21 434.986 250.710   1
  -1  -9 -22 1670.95 316.368   1
   1   9  22 1915.84 355.270   1
  -1  -9 -23 1075.61 326.168   1
   1   9  23 1187.56 357.608   1
  -1  -9 -25 529.779 306.440   1
   1   9  25-28.5771 300.058   1
  -1  -9 -27 640.285 334.213   1
   1   9  27 384.543 343.543   1
   1 -10 -26 934.498 352.091   1
  -1  10  26 1165.95 356.118   1
   1 -10 -25 343.670 324.381   1
  -1  10  25 507.301 343.253   1
   1 -10 -24 481.855 328.175   1
  -1  10  24 171.005 337.694   1
  -1  10  23-287.714 337.391   1
   1 -10 -23 565.481 324.989   1
  -1  10  22 522.019 341.890   1
   1 -10 -22 621.465 312.794   1
  -1  10  20 583.040 327.761   1
   1 -10 -20 244.663 301.049   1
  -1  10  19 612.146 270.895   1
   1 -10 -19 568.756 259.938   1
  -1  10  18 203.179 293.236   1
   1 -10 -18 242.055 257.712   1
  -1  10  17 459.007 317.206   1
   1 -10 -17 106.522 282.937   1
  -1  10  16 4672.13 448.006   1
   1 -10 -16 5440.96 436.199   1
   1  10 -16 4237.43 308.081   1
   1 -10 -15-77.3670 233.875   1
   1  10 -15 128.664 108.960   1
  -1 -10  15 78.0529 111.182   1
  -1  10  15 305.460 274.408   1
   1 -10 -14 783.318 270.566   1
  -1 -10  14 820.880 111.869   1
  -1  10  14 843.836 300.990   1
   1  10 -14 1051.79 114.256   1
  -1 -10  13 22.2114 49.6549   1
   1  10 -13-3.93992 54.9421   1
  -1  10  12 696.307 259.856   1
   1 -10 -12 1005.59 278.173   1
  -1  10  11-24.9262 266.544   1
   1 -10 -11 185.104 227.144   1
  -1  10  10 1226.39 262.097   1
   1 -10 -10 1540.10 244.421   1
  -1  10   9 1984.33 261.131   1
  -1  10   8-88.1332 202.598   1
   1 -10  -8-265.824 197.801   1
  -1  10   7 754.533 210.687   1
   1 -10  -7 700.303 215.748   1
   1 -10  -6 6416.71 443.580   1
  -1  10   5 37.0316 168.744   1
   1 -10  -5-17.1842 156.205   1
  -1  10   4 412.851 173.078   1
   1 -10  -4-47.8770 150.790   1
  -1  10   3 204.757 156.416   1
   1  10  -3 136.535 66.6780   1
   1 -10  -3 102.353 148.343   1
  -1 -10   3 85.7435 62.0344   1
   1  10  -2 2920.79 191.910   1
  -1  10   2 2560.20 236.912   1
  -1 -10   2 2369.23 183.221   1
   1 -10  -2 3094.05 241.957   1
  -1 -10   1 928.414 116.596   1
  -1  10   1 830.571 142.065   1
   1 -10  -1 822.637 131.568   1
   1  10  -1 1008.88 120.513   1
  -1  10   0 54.2775 106.081   1
   1 -10   0 10.1396 102.794   1
  -1 -10  -1 799.788 136.655   1
  -1  10  -1 677.543 128.521   1
   1 -10   1 717.887 116.645   1
   1  10   1 1154.98 151.966   1
   1 -10   2 2576.76 181.607   1
   1  10   2 2820.45 239.944   1
  -1 -10  -2 2515.26 229.305   1
  -1  10  -2 2776.53 186.629   1
  -1 -10  -3 382.222 132.513   1
   1 -10   3 113.464 48.0740   1
   1  10   3 408.696 164.414   1
  -1  10  -3 108.859 50.3900   1
   1  10   4-17.1043 168.623   1
  -1 -10  -4-30.8197 144.018   1
   1  10   5 110.532 174.736   1
  -1 -10  -5 66.3935 157.825   1
  -1 -10  -6 6700.27 453.977   1
   1  10   7 892.484 224.119   1
  -1 -10  -7 1328.48 219.391   1
   1  10   8 195.853 199.031   1
  -1 -10  -8 140.959 181.832   1
   1  10   9 1480.09 253.760   1
   1  10  10 783.710 250.858   1
  -1 -10 -10 1792.59 274.151   1
   1  10  11 98.4777 254.029   1
  -1 -10 -11 389.971 246.076   1
   1  10  12 585.692 263.906   1
  -1 -10 -12 641.481 260.332   1
  -1  10 -14 576.130 81.7855   1
   1  10  14 832.817 275.745   1
   1 -10  14 653.513 80.6039   1
  -1 -10 -15 256.661 255.853   1
  -1  10 -15 112.854 98.9792   1
   1  10  15-137.089 280.857   1
   1 -10  15 106.812 103.545   1
   1  10  16 4741.26 436.448   1
  -1 -10 -16 4995.57 416.431   1
  -1  10 -16 3891.32 288.604   1
   1  10  17 113.009 300.694   1
  -1 -10 -17 398.366 277.852   1
   1  10  18 513.999 315.189   1
  -1 -10 -18 53.7584 285.027   1
   1  10  19 1666.97 359.574   1
  -1 -10 -19 731.586 309.080   1
   1  10  20 173.960 325.580   1
  -1 -10 -20 678.449 308.967   1
   1  10  22 1160.32 322.893   1
  -1 -10 -22 1023.40 320.072   1
   1  10  23 202.060 254.473   1
  -1 -10 -23 670.204 260.631   1
   1  10  24 601.500 324.932   1
  -1 -10 -24 717.883 295.838   1
   1  10  25 707.188 350.923   1
  -1 -10 -25 183.547 314.821   1
   1  10  26 1990.26 383.462   1
  -1 -10 -26 1881.64 366.165   1
   1 -11 -26 513.337 297.647   1
  -1  11  26 931.462 309.696   1
   1 -11 -25 182.824 293.020   1
  -1  11  25-139.654 296.944   1
   1 -11 -24 1089.71 302.427   1
  -1  11  24 793.363 302.035   1
  -1  11  23 400.646 270.421   1
   1 -11 -23 134.402 254.659   1
  -1  11  22-57.7244 282.786   1
   1 -11 -22 351.171 248.244   1
  -1  11  21 261.603 317.693   1
   1 -11 -21-324.991 296.535   1
  -1  11  20-262.707 329.751   1
   1 -11 -20 27.2194 295.936   1
  -1  11  19 583.478 339.649   1
   1 -11 -19 761.762 310.950   1
  -1  11  18 787.477 282.744   1
   1 -11 -18 1435.65 294.468   1
  -1  11  16 4564.56 462.867   1
   1 -11 -16 4390.91 431.674   1
  -1  11  15 1073.97 278.067   1
   1 -11 -15 1416.68 262.705   1
  -1  11  14 83.3644 293.323   1
   1 -11 -14-386.911 268.609   1
  -1  11  13 162.795 256.175   1
   1 -11 -13 151.201 230.404   1
  -1  11  12 3071.82 353.170   1
  -1  11  11 1389.81 290.607   1
   1 -11 -11 406.281 241.181   1
   1 -11 -10 9922.61 662.595   1
  -1  11  10 10143.6 671.087   1
   1 -11  -9-22.2270 225.777   1
  -1  11   8 2828.19 312.597   1
   1 -11  -8 2476.79 296.597   1
  -1  11   6 582.686 218.442   1
   1 -11  -6 598.511 203.395   1
  -1  11   5 626.896 202.129   1
   1 -11  -5 417.379 193.080   1
   1 -11  -4 9196.62 564.451   1
  -1  11   4 8596.16 567.354   1
   1 -11  -3 1569.11 201.400   1
  -1 -11   3 1674.02 126.905   1
   1  11  -3 1761.41 132.436   1
  -1  11   3 1602.37 210.087   1
  -1 -11   2 371.868 90.0330   1
   1 -11  -2 255.907 148.150   1
   1  11  -2 317.432 99.8354   1
  -1  11   2 333.435 158.111   1
  -1 -11   1 1428.35 145.443   1
   1 -11  -1 1334.06 167.945   1
  -1  11   1 1387.34 173.197   1
  -1 -11  -1 1390.75 172.366   1
   1 -11   1 1260.37 148.545   1
   1  11   1 1657.48 184.618   1
  -1  11  -1 1597.64 159.409   1
  -1 -11  -2 408.143 142.556   1
   1 -11   2 330.805 92.2580   1
  -1  11  -2 471.307 93.4556   1
   1  11   2 166.431 157.473   1
  -1 -11  -3 1945.17 206.783   1
   1 -11   3 1337.43 100.388   1
   1  11   3 1925.26 204.259   1
  -1  11  -3 1300.58 103.305   1
  -1 -11  -4 9392.89 585.417   1
   1  11   4 9341.64 590.759   1
  -1 -11  -5 143.294 170.604   1
   1  11   5 481.115 181.886   1
  -1 -11  -6 646.944 189.688   1
   1  11   6 592.955 211.608   1
  -1 -11  -7 603.811 218.301   1
   1  11   7-129.421 203.391   1
  -1 -11  -8 2194.12 272.165   1
   1  11   8 2377.88 285.202   1
  -1 -11  -9 750.734 233.712   1
  -1 -11 -10 10355.1 690.305   1
   1  11  10 11125.9 703.510   1
  -1 -11 -11 1541.40 246.277   1
   1  11  11 1168.60 250.499   1
   1  11  12 3398.59 360.580   1
  -1 -11 -13 903.258 277.513   1
   1  11  13 428.866 278.498   1
  -1 -11 -14 332.912 275.772   1
   1  11  14 765.986 306.664   1
  -1 -11 -15 1488.34 303.191   1
   1  11  15 417.606 291.945   1
  -1 -11 -16 3874.22 394.961   1
   1  11  16 3330.70 406.361   1
  -1 -11 -18 1815.77 330.466   1
   1  11  18 1063.60 342.797   1
  -1 -11 -19 298.630 295.120   1
   1  11  19-231.600 327.007   1
  -1 -11 -20 325.058 301.367   1
   1  11  20-145.147 328.495   1
  -1 -11 -21 26.9323 312.333   1
   1  11  21 232.058 335.850   1
  -1 -11 -22 403.382 319.463   1
   1  11  22 1071.33 358.462   1
  -1 -11 -23 453.681 318.751   1
   1  11  23 258.736 336.518   1
  -1 -11 -24 184.464 291.775   1
   1  11  24 198.994 305.810   1
  -1 -11 -25 181.449 248.762   1
   1  11  25 27.8996 275.708   1
  -1 -11 -26 381.139 284.163   1
   1  11  26 272.491 311.370   1
   1 -12 -25 128.924 321.002   1
  -1  12  25-82.8076 352.996   1
   1 -12 -23 133.595 320.786   1
  -1  12  23 427.242 350.448   1
   1 -12 -21 271.113 261.141   1
  -1  12  21 289.667 269.791   1
   1 -12 -20 516.108 285.620   1
  -1  12  20 699.716 323.071   1
   1 -12 -19 463.746 307.484   1
  -1  12  19 87.7956 333.132   1
   1 -12 -18 626.756 288.087   1
  -1  12  18 730.813 332.134   1
   1 -12 -17 298.401 252.992   1
  -1  12  17 437.940 302.651   1
  -1  12  16 86.9301 311.576   1
   1 -12 -15 266.179 236.892   1
  -1  12  15 402.006 260.924   1
  -1  12  14 5433.41 497.130   1
   1 -12 -14 5797.24 480.242   1
   1 -12 -13-206.145 256.492   1
   1 -12 -11 24.5885 225.922   1
  -1  12  11 264.921 255.443   1
   1 -12 -10 23.8768 225.516   1
  -1  12  10 385.900 263.115   1
   1 -12  -9 646.475 222.463   1
  -1  12   9 596.957 237.623   1
   1 -12  -8 4863.36 387.707   1
  -1  12   8 4427.28 396.257   1
   1 -12  -7 701.210 232.528   1
  -1  12   7 940.257 250.342   1
   1 -12  -5-247.939 191.313   1
  -1  12   5 205.428 197.101   1
  -1  12   4 25993.6 1431.20   1
   1 -12  -4 24359.2 1419.68   1
   1 -12  -3 182.698 156.167   1
  -1 -12   3 409.883 80.5501   1
   1  12  -3 476.156 89.5134   1
  -1  12   3 708.179 185.335   1
   1  12  -2 5941.54 391.852   1
   1 -12  -2 6509.52 432.273   1
  -1 -12   2 6836.97 388.350   1
  -1  12   2 6578.66 435.711   1
  -1 -12   1-132.485 113.206   1
  -1  12   1 131.364 147.677   1
   1  12  -1 152.726 125.917   1
   1 -12  -1 177.267 143.067   1
  -1 -12   0 72.3340 122.376   1
  -1  12   0 50.7838 137.661   1
   1  12   0 167.138 133.435   1
   1 -12   0 202.515 135.611   1
  -1 -12  -1 218.599 148.197   1
  -1  12  -1 94.1919 121.422   1
   1 -12   1 138.002 110.511   1
   1  12   1 190.078 142.775   1
   1 -12   2 6095.64 377.936   1
   1  12   2 6196.77 434.435   1
  -1 -12  -2 7219.37 433.404   1
  -1  12  -2 6431.17 381.288   1
  -1 -12  -3 561.111 183.949   1
  -1  12  -3 253.317 63.1093   1
   1  12   3 460.134 177.854   1
   1 -12   3 295.752 56.7752   1
  -1 -12  -4 25199.5 1404.72   1
   1  12   4 24267.2 1408.04   1
   1  12   5 162.337 198.028   1
  -1 -12  -5 170.321 171.361   1
   1  12   7 519.707 228.360   1
  -1 -12  -7 885.618 223.127   1
  -1 -12  -8 4448.00 373.283   1
   1  12   8 4482.88 389.634   1
   1  12   9 661.594 254.661   1
  -1 -12  -9-251.953 230.395   1
   1  12  10-25.3478 226.816   1
  -1 -12 -10 118.406 209.052   1
   1  12  11 495.988 275.422   1
  -1 -12 -11-439.816 248.716   1
   1  12  12 2596.17 343.505   1
  -1 -12 -12 2755.85 325.869   1
  -1 -12 -13 282.081 234.788   1
  -1 -12 -14 6279.89 498.147   1
   1  12  14 6291.03 509.308   1
   1  12  15 875.565 316.084   1
  -1 -12 -15 451.958 293.665   1
   1  12  17 748.210 336.938   1
  -1 -12 -17 1112.26 305.445   1
   1  12  18 869.570 348.223   1
  -1 -12 -18 1250.89 327.290   1
   1  12  19 145.464 325.941   1
  -1 -12 -19-379.916 297.224   1
   1  12  20 901.532 355.218   1
  -1 -12 -20 783.053 307.213   1
   1  12  21 434.986 347.770   1
  -1 -12 -21 753.639 312.270   1
   1  12  23 685.789 353.374   1
  -1 -12 -23 900.122 333.241   1
   1  12  25 82.3544 344.246   1
  -1 -12 -25 281.515 315.666   1
   1 -13 -24 727.273 309.907   1
  -1  13  24 1055.48 358.713   1
   1 -13 -23 1059.00 335.447   1
  -1  13  23 874.905 362.761   1
   1 -13 -22 994.202 336.914   1
  -1  13  22 888.223 362.186   1
  -1  13  21 837.652 333.613   1
  -1  13  20 29.0943 279.303   1
   1 -13 -20 708.014 263.342   1
   1 -13 -18 791.925 301.426   1
  -1  13  17-293.098 305.659   1
   1 -13 -17 136.669 269.481   1
  -1  13  16 904.201 336.650   1
   1 -13 -16 408.014 299.211   1
  -1  13  15 493.562 306.799   1
   1 -13 -15 188.803 267.620   1
  -1  13  14 1636.04 313.244   1
   1 -13 -14 1680.07 307.082   1
  -1  13  13-339.366 308.151   1
   1 -13 -13-78.8241 265.431   1
  -1  13  12 3004.45 379.474   1
   1 -13 -12 2862.23 353.785   1
  -1  13  10 954.459 256.969   1
   1 -13 -10 933.751 254.117   1
  -1  13   9 1337.35 280.206   1
   1 -13  -9 738.868 253.850   1
  -1  13   8 2627.65 313.009   1
   1 -13  -8 2716.81 300.063   1
  -1  13   7 23.7985 222.594   1
   1 -13  -7 309.506 222.405   1
  -1  13   6 271.706 225.305   1
   1 -13  -6 42.2169 205.935   1
  -1  13   5 1199.90 239.897   1
   1 -13  -5 1197.06 222.299   1
   1 -13  -4 1624.65 226.046   1
  -1  13   4 1388.67 228.230   1
   1 -13  -3 35.1517 167.051   1
  -1 -13   3 86.7282 78.2901   1
  -1  13   3-131.679 188.687   1
   1  13  -3-33.1232 82.0574   1
   1 -13  -2-80.6866 145.574   1
  -1 -13   2 388.350 107.532   1
  -1  13   2 17.2669 170.199   1
   1  13  -2 263.413 114.846   1
   1 -13  -1-58.2048 145.671   1
  -1  13   1-46.6059 166.741   1
   1  13   0 2566.14 244.410   1
   1 -13   0 3345.82 247.251   1
  -1  13   0 3094.77 253.896   1
  -1 -13   0 2901.24 237.992   1
   1  13   1 342.615 153.492   1
  -1 -13  -1 234.457 145.730   1
   1 -13   1 125.964 118.761   1
  -1  13  -1 88.7280 128.548   1
  -1 -13  -2 80.8084 165.265   1
   1 -13   2 76.6555 94.1130   1
  -1  13  -2 145.582 101.514   1
   1  13   2 51.6502 170.179   1
  -1  13  -3 49.0429 51.2338   1
  -1 -13  -3 70.1344 181.781   1
   1  13   3 112.286 185.324   1
  -1 -13  -4 1276.43 209.363   1
   1  13   4 1445.01 226.021   1
  -1 -13  -6 168.203 204.077   1
   1  13   6-44.9301 214.552   1
  -1 -13  -7 198.068 206.185   1
   1  13   7-141.072 223.479   1
  -1 -13  -8 2427.07 298.720   1
   1  13   8 3009.37 325.804   1
  -1 -13  -9 1445.41 267.527   1
   1  13   9 1189.92 275.790   1
  -1 -13 -10 587.343 232.754   1
   1  13  10 965.448 272.917   1
  -1 -13 -12 2983.51 329.402   1
   1  13  12 2216.37 326.315   1
  -1 -13 -13 236.208 266.186   1
   1  13  13 83.6493 301.023   1
  -1 -13 -14 2076.87 330.620   1
   1  13  14 1895.54 341.280   1
  -1 -13 -15 242.738 232.392   1
   1  13  15 886.840 285.812   1
  -1 -13 -16 814.128 274.600   1
   1  13  16 839.192 292.360   1
  -1 -13 -17 951.418 311.716   1
  -1 -13 -18 1547.34 334.372   1
   1  13  18 1607.92 371.558   1
  -1 -13 -19 298.112 307.949   1
   1  13  19 204.317 338.155   1
   1  13  20-58.2294 338.656   1
  -1 -13 -21 537.506 324.381   1
   1  13  21 665.528 351.580   1
  -1 -13 -22 1384.35 351.681   1
   1  13  22 1090.07 377.071   1
  -1 -13 -23 498.511 319.629   1
   1  13  23 311.324 353.509   1
  -1 -13 -24 386.511 331.556   1
   1  13  24 138.253 350.646   1
   1 -14 -23 418.739 305.703   1
   1 -14 -22 453.039 329.963   1
  -1  14  22-313.419 355.234   1
   1 -14 -21 432.664 303.647   1
  -1  14  21 634.136 344.275   1
   1 -14 -20 654.807 275.934   1
  -1  14  20 1162.16 329.323   1
   1 -14 -19 328.497 305.794   1
  -1  14  19 1169.87 355.400   1
   1 -14 -17-192.033 282.207   1
  -1  14  17 559.444 340.386   1
   1 -14 -16 711.918 282.242   1
  -1  14  16 470.167 303.253   1
   1 -14 -15 873.629 304.368   1
  -1  14  15-117.141 295.702   1
   1 -14 -14 2490.72 326.270   1
  -1  14  14 2584.71 355.304   1
   1 -14 -13 321.096 245.490   1
  -1  14  13 774.734 272.243   1
   1 -14 -12 3716.03 366.041   1
  -1  14  12 2657.25 372.089   1
   1 -14 -11 1629.13 294.597   1
  -1  14  11 1109.56 311.016   1
   1 -14  -9 24.6035 225.036   1
  -1  14   9 395.841 251.027   1
   1 -14  -8 1616.73 267.607   1
  -1  14   8 740.205 274.767   1
   1 -14  -7 1580.80 247.563   1
  -1  14   7 1697.24 276.558   1
   1 -14  -6 4756.51 387.942   1
  -1  14   6 4378.58 395.132   1
   1 -14  -5 546.658 192.976   1
  -1  14   5-134.407 198.105   1
   1 -14  -4 2819.70 285.247   1
  -1  14   4 2889.67 313.240   1
  -1  14   3 2183.54 259.948   1
   1  14  -3 1585.60 125.338   1
  -1 -14   3 1373.71 117.615   1
   1 -14  -3 2375.68 242.437   1
  -1 -14   2 2307.12 180.983   1
   1  14  -2 1755.95 182.515   1
  -1  14   2 2302.74 254.231   1
   1 -14  -2 2374.29 251.911   1
  -1  14   1 691.049 184.271   1
   1 -14  -1 463.396 171.533   1
  -1 -14   0-27.2731 139.949   1
  -1  14   0 42.9346 155.291   1
   1 -14   0 26.9462 145.127   1
   1  14   0 44.1814 145.825   1
   1  14   1 448.361 173.567   1
  -1 -14  -1 553.718 159.189   1
  -1 -14  -2 1703.90 214.220   1
  -1  14  -2 1881.51 163.942   1
   1  14   2 2062.20 233.512   1
   1 -14   2 1737.85 159.445   1
   1  14   3 2385.11 280.272   1
  -1 -14  -3 2579.90 259.276   1
   1  14   4 2930.43 302.743   1
  -1 -14  -4 2934.91 280.526   1
   1  14   5-44.6411 196.504   1
  -1 -14  -5 146.915 196.640   1
  -1 -14  -6 3740.37 350.106   1
   1  14   6 4215.01 368.101   1
   1  14   7 1367.50 267.963   1
  -1 -14  -7 1514.52 256.279   1
   1  14   8 1240.42 265.144   1
  -1 -14  -8 1260.90 252.151   1
   1  14   9 261.154 266.094   1
  -1 -14  -9 196.753 237.359   1
   1  14  11 960.377 291.695   1
  -1 -14 -11 826.447 264.428   1
   1  14  12 3410.20 389.621   1
  -1 -14 -12 3373.01 372.230   1
   1  14  13 766.264 304.201   1
  -1 -14 -13 695.656 261.378   1
   1  14  14 2735.85 366.804   1
  -1 -14 -14 3322.60 361.809   1
   1  14  15 87.2979 312.312   1
  -1 -14 -15 81.7181 284.088   1
   1  14  16 584.973 319.789   1
  -1 -14 -16 245.630 279.175   1
   1  14  17 117.443 283.508   1
  -1 -14 -17 490.697 257.195   1
   1  14  19 351.903 326.880   1
  -1 -14 -19 435.638 298.855   1
   1  14  20 700.140 349.864   1
  -1 -14 -20 541.471 320.056   1
   1  14  21 635.880 362.858   1
  -1 -14 -21 160.723 315.153   1
   1  14  22 142.482 357.811   1
  -1 -14 -22 211.271 311.662   1
  -1 -14 -23 726.916 332.963   1
   1 -15 -23 233.244 310.888   1
  -1  15  23-27.6639 352.436   1
   1 -15 -22 1190.45 342.076   1
  -1  15  22 1383.75 392.686   1
   1 -15 -21 80.5033 293.817   1
  -1  15  21 28.6970 302.781   1
   1 -15 -20 843.977 306.566   1
  -1  15  20 812.772 335.715   1
   1 -15 -19 687.837 324.351   1
  -1  15  19 586.791 367.855   1
   1 -15 -18 1217.43 292.516   1
  -1  15  18 1237.07 319.897   1
  -1  15  16 709.970 324.750   1
   1 -15 -16 969.218 300.621   1
  -1  15  15 236.160 306.039   1
   1 -15 -15-55.2568 266.944   1
  -1  15  13 437.104 307.907   1
   1 -15 -13 217.222 270.554   1
  -1  15  12 1123.17 311.851   1
   1 -15 -12 1099.55 285.868   1
  -1  15  11-226.751 287.915   1
   1 -15 -11 290.424 268.749   1
   1 -15 -10 4780.38 424.108   1
  -1  15  10 4275.10 440.147   1
  -1  15   9-27.1145 252.217   1
   1 -15  -9 228.366 237.780   1
  -1  15   8 158.117 255.194   1
   1 -15  -8-24.6518 237.083   1
   1 -15  -7 143.683 220.564   1
  -1  15   7 76.5368 240.825   1
  -1  15   6 7869.63 570.793   1
   1 -15  -6 8046.42 553.324   1
   1 -15  -5 462.912 213.103   1
  -1  15   5 141.142 217.205   1
   1 -15  -3 546.752 192.407   1
  -1  15   3 250.541 187.028   1
   1  15  -2 2585.09 214.121   1
  -1  15   2 2476.21 273.954   1
   1 -15  -2 3217.45 276.988   1
  -1 -15   2 2881.33 211.928   1
   1 -15  -1 276.548 163.504   1
  -1  15   1 104.086 174.317   1
   1 -15   0 5515.03 379.545   1
   1  15   0 5448.10 384.137   1
  -1  15   0 5699.85 390.177   1
  -1 -15   0 5506.99 381.776   1
   1  15   1 458.082 186.960   1
  -1 -15  -1 195.637 153.608   1
  -1 -15  -2 2818.97 273.176   1
   1 -15   2 2781.96 199.044   1
  -1  15  -2 2452.02 199.138   1
   1  15   2 3330.11 294.739   1
  -1 -15  -3 348.023 182.684   1
   1  15   3 813.049 209.886   1
  -1 -15  -5 153.320 205.766   1
   1  15   5 46.7151 215.665   1
  -1 -15  -6 7860.86 547.739   1
   1  15   6 7528.09 560.303   1
  -1 -15  -7 71.4527 221.516   1
   1  15   7 50.8107 231.555   1
  -1 -15  -8 24.6208 226.167   1
   1  15   8 183.758 252.492   1
  -1 -15  -9 177.205 253.427   1
   1  15   9-377.844 265.522   1
  -1 -15 -10 4975.26 418.479   1
   1  15  10 4642.02 437.074   1
  -1 -15 -11-26.4197 235.915   1
   1  15  11 394.278 270.959   1
  -1 -15 -12 885.230 288.743   1
   1  15  12 802.723 311.523   1
  -1 -15 -13 460.154 257.918   1
   1  15  13 203.035 287.153   1
  -1 -15 -14 1064.46 303.125   1
   1  15  14 821.052 334.540   1
  -1 -15 -15 437.803 256.917   1
   1  15  15 501.005 297.271   1
  -1 -15 -16 577.134 289.612   1
   1  15  16 858.405 333.655   1
  -1 -15 -18 1451.82 318.420   1
   1  15  18 1268.59 356.633   1
  -1 -15 -19 408.714 258.815   1
   1  15  19 146.793 277.471   1
  -1 -15 -20 728.102 289.453   1
   1  15  20 203.672 311.554   1
  -1 -15 -21 558.837 306.650   1
   1  15  21 114.582 348.136   1
  -1 -15 -22 1020.66 341.576   1
   1  15  22 1206.92 380.981   1
  -1 -15 -23-332.547 311.832   1
   1  15  23 604.120 358.488   1
  -1  16  22 139.709 344.993   1
   1 -16 -22 52.3267 303.390   1
  -1  16  20 2430.91 414.442   1
   1 -16 -20 1055.41 349.330   1
  -1  16  18 384.280 354.804   1
   1 -16 -18 499.055 321.826   1
  -1  16  17 446.712 302.579   1
   1 -16 -17-139.656 257.251   1
  -1  16  16 1046.54 355.021   1
   1 -16 -16 673.026 309.760   1
  -1  16  15 328.181 316.348   1
   1 -16 -15 588.541 300.105   1
  -1  16  14 1339.38 326.121   1
   1 -16 -14 587.119 271.501   1
  -1  16  12 176.002 273.641   1
   1 -16 -12 633.661 291.470   1
  -1  16  11 57.9429 272.154   1
   1 -16 -11-272.083 257.454   1
  -1  16  10 2507.82 356.426   1
   1 -16 -10 2730.38 343.621   1
  -1  16   9 280.128 284.280   1
   1 -16  -9 551.620 257.674   1
  -1  16   8 1010.98 289.203   1
   1 -16  -8 486.747 256.039   1
  -1  16   7 318.785 256.036   1
   1 -16  -7 322.897 244.380   1
  -1  16   6-153.856 250.060   1
   1 -16  -6-72.0156 218.850   1
  -1  16   5 270.486 248.120   1
   1 -16  -5 275.906 235.928   1
  -1  16   4 186.727 238.094   1
   1 -16  -4-43.6458 224.438   1
  -1  16   3 196.373 228.623   1
   1 -16  -3 164.378 200.542   1
   1  16  -2 282.836 118.142   1
  -1  16   2 363.410 198.329   1
   1 -16  -2 737.043 196.639   1
  -1 -16   2 550.219 118.706   1
   1  16  -1 358.265 151.296   1
  -1  16   1 18.0782 179.563   1
   1 -16  -1 544.705 195.028   1
  -1 -16   1 173.071 142.205   1
   1  16   0 48.4419 163.383   1
  -1  16   0-15.4065 158.798   1
   1 -16   0 58.4035 152.906   1
  -1 -16   0 195.950 159.380   1
  -1 -16  -1 188.084 174.498   1
   1  16   1 604.396 195.027   1
  -1  16  -2 323.037 98.2981   1
   1  16   2 364.775 204.510   1
  -1 -16  -2 377.499 185.319   1
   1  16   3 264.124 220.725   1
  -1 -16  -3 468.810 213.895   1
   1  16   4 23.3225 228.925   1
  -1 -16  -4 86.5782 192.133   1
   1  16   5-24.4992 227.484   1
  -1 -16  -5 363.705 209.525   1
   1  16   6 127.782 243.650   1
  -1 -16  -6 213.454 226.141   1
   1  16   7 396.383 244.811   1
  -1 -16  -7 73.5596 225.494   1
   1  16   8 489.873 274.457   1
  -1 -16  -8 353.589 246.114   1
   1  16   9 139.440 265.940   1
  -1 -16  -9 284.723 243.944   1
   1  16  10 3158.51 384.264   1
  -1 -16 -10 3750.62 373.815   1
   1  16  11 202.394 289.789   1
  -1 -16 -11 348.930 253.127   1
   1  16  12 438.951 323.354   1
  -1 -16 -12 353.179 287.393   1
   1  16  14 59.4880 310.396   1
  -1 -16 -14 359.005 281.921   1
   1  16  15 268.823 308.763   1
  -1 -16 -15 638.079 293.173   1
   1  16  16 954.694 364.255   1
  -1 -16 -16 221.688 291.539   1
   1  16  17 89.3843 291.509   1
  -1 -16 -17 442.530 262.679   1
   1  16  18 296.293 343.046   1
  -1 -16 -18-27.4618 298.043   1
   1  16  20 2482.59 387.513   1
  -1 -16 -20 1448.11 328.969   1
   1  16  22-27.6959 325.206   1
  -1 -16 -22 154.821 277.452   1
   1 -17 -21-132.076 302.853   1
  -1  17  21 28.2155 366.468   1
   1 -17 -19 356.081 308.623   1
  -1  17  19 116.961 350.944   1
   1 -17 -17 139.894 303.245   1
  -1  17  17 299.135 336.365   1
   1 -17 -16 591.796 282.327   1
  -1  17  16 482.099 303.596   1
   1 -17 -15 707.402 302.111   1
  -1  17  15 726.153 316.586   1
   1 -17 -14 113.283 287.203   1
  -1  17  14 211.993 304.534   1
   1 -17 -13 113.046 286.484   1
  -1  17  13-30.2137 325.451   1
   1 -17 -11 167.032 261.387   1
  -1  17  11 535.834 312.137   1
   1 -17 -10-27.4759 256.791   1
  -1  17  10-88.1451 292.206   1
   1 -17  -9 731.227 284.518   1
  -1  17   9 722.822 299.244   1
   1 -17  -7 180.660 235.940   1
  -1  17   7 1048.29 278.355   1
   1 -17  -6 3822.32 381.691   1
  -1  17   6 4164.50 396.091   1
   1 -17  -5 312.356 211.833   1
  -1  17   5 102.483 237.958   1
   1 -17  -4 2198.74 282.444   1
  -1  17   4 2308.05 294.010   1
  -1  17   2 1114.73 239.819   1
  -1  17   1 595.644 209.472   1
   1  17   0 367.317 185.152   1
  -1  17   0 251.090 175.925   1
   1  17   1 826.271 213.479   1
  -1 -17  -2 1466.78 223.791   1
   1  17   2 909.332 239.159   1
   1  17   4 1944.44 292.964   1
  -1 -17  -4 2853.06 297.166   1
   1  17   5-25.6479 228.336   1
  -1 -17  -5 237.638 218.876   1
   1  17   6 2909.09 345.269   1
  -1 -17  -6 3214.50 333.707   1
   1  17   7 27.5239 274.465   1
  -1 -17  -7-332.023 257.975   1
  -1 -17  -8 577.000 254.083   1
   1  17   9 403.016 292.887   1
  -1 -17  -9 240.574 256.406   1
   1  17  10 819.492 299.260   1
  -1 -17 -10 54.3582 253.625   1
   1  17  11 266.821 310.314   1
  -1 -17 -11 412.999 286.012   1
   1  17  13-150.801 306.356   1
  -1 -17 -13 139.999 268.007   1
   1  17  14 30.2240 298.110   1
  -1 -17 -14 308.566 271.170   1
   1  17  15 60.4803 331.921   1
  -1 -17 -15 1877.88 333.963   1
   1  17  16 541.997 309.858   1
  -1 -17 -16 586.098 278.589   1
   1  17  17 238.683 350.162   1
  -1 -17 -17 692.980 316.757   1
   1  17  19-116.160 309.317   1
  -1 -17 -19 108.309 279.008   1
   1  17  21-27.9586 359.990   1
  -1 -17 -21-286.461 302.554   1
   1 -18 -20 213.737 292.232   1
  -1  18  20 228.379 347.144   1
   1 -18 -18 831.024 324.624   1
  -1  18  18 1567.88 388.250   1
   1 -18 -16 28.3793 287.084   1
  -1  18  16 90.9205 335.957   1
   1 -18 -15 228.750 302.135   1
  -1  18  15 763.229 355.974   1
   1 -18 -14 430.679 300.792   1
  -1  18  14 674.660 349.311   1
   1 -18 -13 373.696 301.342   1
  -1  18  13 552.524 336.965   1
   1 -18 -12 344.118 282.660   1
  -1  18  12 336.867 312.245   1
   1 -18 -10 112.931 268.298   1
  -1  18  10 603.133 313.745   1
   1 -18  -9 473.623 277.085   1
  -1  18   9 506.169 317.613   1
   1 -18  -8 7557.92 566.095   1
  -1  18   8 7837.95 596.511   1
  -1  18   6 221.439 248.609   1
  -1  18   5 292.470 268.841   1
   1  18   5 609.472 255.716   1
   1  18   6 330.399 259.169   1
   1  18   8 7542.67 596.873   1
  -1 -18  -8 7926.69 583.564   1
  -1 -18  -9 413.091 271.620   1
   1  18   9-118.568 293.623   1
  -1 -18 -10 83.7243 261.496   1
   1  18  10 691.213 314.574   1
  -1 -18 -12 255.031 288.480   1
   1  18  12 792.828 332.547   1
  -1 -18 -13 482.738 279.162   1
   1  18  13 91.6948 305.037   1
  -1 -18 -14 425.340 284.716   1
   1  18  14 915.779 334.225   1
  -1 -18 -15 931.717 317.443   1
   1  18  15 790.206 365.286   1
  -1 -18 -16 28.0379 271.301   1
   1  18  16 601.411 335.412   1
  -1 -18 -18 1474.47 315.205   1
   1  18  18 1113.69 343.173   1
  -1 -18 -20-52.8247 277.113   1
   1  18  20 310.462 334.506   1
   2   0 -27-201.529 283.859   1
  -2   0  27 427.092 302.760   1
   2   0 -25-142.387 312.349   1
  -2   0  25 151.605 322.961   1
   2   0 -24 450.198 305.394   1
  -2   0  24 570.983 311.458   1
   2   0 -23 999.418 313.562   1
  -2   0  23 652.130 313.489   1
   2   0 -22 844.815 297.073   1
  -2   0  22 727.768 295.004   1
   2   0 -21 293.279 282.297   1
  -2   0  21 313.302 287.957   1
   2   0 -20 1846.03 294.599   1
  -2   0  20 1026.70 300.717   1
   2   0 -18 4048.61 378.146   1
  -2   0  18 3795.25 391.516   1
   2   0 -17 352.513 235.741   1
  -2   0  17-250.467 249.636   1
  -2   0  16 3281.06 336.739   1
   2   0 -15-21.4837 209.474   1
  -2   0  15 160.054 220.921   1
   2   0 -13 76.7748 169.892   1
  -2   0  13-123.021 189.728   1
   2   0 -12 14583.2 850.589   1
  -2   0  12 14037.4 852.883   1
   2   0 -11-50.4601 146.851   1
  -2   0  11-35.9336 167.099   1
   2   0 -10 40272.8 2211.27   1
  -2   0  10 40081.8 2214.91   1
  -2   0   9 15.3060 140.580   1
   2   0  -9 57.5240 134.740   1
  -2   0   8 1163.22 182.335   1
   2   0  -8 984.619 166.061   1
  -2   0   7 467.842 147.312   1
   2   0  -7 248.903 134.489   1
  -2   0   5-9.92590 134.207   1
   2   0  -5-18.7338 119.633   1
  -2   0   4 1110.64 158.675   1
   2   0  -4 1151.84 154.789   1
  -2   0   3-228.822 121.488   1
   2   0  -3-77.4423 111.702   1
   2   0  -2 84511.3 4658.74   1
  -2   0   2 89245.1 4659.80   1
   2   0  -1 161.683 83.1331   1
  -2   0   1 49.2023 90.0462   1
   2   0   0 102134. 5625.67   1
  -2   0   0 107987. 5626.18   1
  -2   0  -1 48.4447 82.9729   1
   2   0   1-70.6927 95.6061   1
  -2   0  -2 86734.5 4661.94   1
   2   0   2 87095.7 4663.39   1
  -2   0  -3 19.8783 87.2545   1
   2   0   3 7.03336 107.339   1
  -2   0  -4 791.127 135.417   1
   2   0   4 806.114 141.646   1
   2   0   5 94.6210 117.958   1
  -2   0  -5-79.4466 110.800   1
   2   0   7-240.493 145.160   1
  -2   0  -7-113.214 131.384   1
   2   0   8 968.338 174.466   1
  -2   0  -8 1433.23 164.211   1
   2   0   9 174.135 138.605   1
  -2   0  -9-53.9463 134.153   1
  -2   0 -10 37244.7 2097.52   1
   2   0  10 39087.2 2104.29   1
   2   0  11-17.3199 152.466   1
  -2   0 -11 31.3429 144.652   1
   2   0  12 14272.1 841.842   1
  -2   0 -12 13928.9 831.695   1
   2   0  13 39.6290 190.691   1
  -2   0 -13-272.265 177.511   1
   2   0  15 160.617 216.012   1
  -2   0 -15-59.8051 177.422   1
   2   0  16 2995.79 316.021   1
   2   0  17-220.402 246.161   1
  -2   0 -17 159.644 221.841   1
   2   0  18 3906.64 379.370   1
  -2   0 -18 3836.17 362.712   1
   2   0  19 529.050 271.367   1
  -2   0 -19 98.7629 238.498   1
   2   0  20 1335.83 298.236   1
  -2   0 -20 1225.38 271.186   1
   2   0  21-111.905 250.555   1
  -2   0 -21-289.280 244.801   1
   2   0  22 886.547 311.074   1
  -2   0 -22 1240.84 297.191   1
   2   0  23 175.231 281.997   1
  -2   0 -23 438.540 286.872   1
   2   0  24 624.806 294.515   1
  -2   0 -24 110.491 262.547   1
   2   0  25-271.642 319.188   1
  -2   0 -25-84.0817 296.983   1
   2   0  26-30.4494 321.343   1
  -2   0 -26 282.670 298.325   1
  -2   0 -27 396.916 307.794   1
  -2   1  27 664.113 316.490   1
   2  -1 -27 768.879 338.079   1
  -2   1  26 1271.56 343.618   1
  -2  -1  26 859.302 310.244   1
   2  -1 -26 909.506 333.614   1
   2   1 -26 897.548 330.596   1
  -2  -1  25 1155.67 313.388   1
  -2   1  25 1086.72 342.232   1
   2   1 -25 1233.83 324.985   1
   2  -1 -25 1921.74 358.124   1
  -2  -1  24 1294.06 331.248   1
  -2   1  24 808.485 338.848   1
   2   1 -24 1526.52 318.542   1
   2  -1 -24 1401.81 346.515   1
  -2   1  23 443.974 323.152   1
  -2  -1  23 622.157 292.335   1
   2  -1 -23 776.082 320.294   1
   2   1 -23 804.539 288.676   1
  -2  -1  22 377.506 286.689   1
  -2   1  22 262.546 308.164   1
   2  -1 -22 245.834 301.059   1
   2   1 -22 272.001 268.589   1
  -2  -1  21 2124.97 322.604   1
  -2   1  21 2489.49 348.357   1
   2  -1 -21 1607.94 335.319   1
   2   1 -21 1803.44 309.187   1
  -2   1  20 2906.71 368.477   1
   2  -1 -20 3583.55 367.371   1
  -2   1  19 407.441 245.792   1
  -2  -1  19 693.146 273.846   1
   2   1 -19 948.870 265.074   1
   2  -1 -19 1019.30 257.751   1
  -2   1  18 78.8388 250.953   1
  -2  -1  18 25.6902 229.250   1
   2   1 -18-72.2300 218.289   1
   2  -1 -17 6127.58 476.031   1
   2   1 -17 6368.33 466.401   1
  -2   1  17 6096.23 488.629   1
  -2  -1  17 5766.87 469.625   1
   2  -1 -16 3794.92 365.228   1
  -2  -1  16 4476.21 374.733   1
   2   1 -16 4411.79 369.088   1
   2   1 -15 3209.20 301.979   1
   2  -1 -15 2814.63 313.135   1
  -2   1  15 2319.17 314.911   1
  -2  -1  15 2169.24 314.983   1
   2  -1 -14 18872.9 1139.64   1
  -2   1  14 20519.6 1157.57   1
   2   1 -13 5417.57 397.982   1
   2  -1 -12 12417.2 745.580   1
   2   1 -12 11528.0 727.107   1
  -2  -1  12 11987.1 735.131   1
  -2   1  12 12670.8 749.336   1
   2  -1 -11 13212.6 783.191   1
   2   1 -11 12679.2 774.964   1
  -2   1  11 13092.7 788.980   1
  -2  -1  11 13411.2 787.886   1
   2  -1 -10 6012.31 432.239   1
  -2  -1  10 6847.99 435.317   1
  -2   1  10 7221.49 449.642   1
   2   1 -10 6353.00 425.342   1
   2   1  -9 1026.07 159.580   1
   2  -1  -9 750.881 168.500   1
  -2  -1   9 1123.63 164.469   1
  -2   1   9 983.064 186.663   1
   2   1  -8 17032.8 954.213   1
   2  -1  -8 16221.0 960.203   1
  -2   1   8 16074.5 964.229   1
  -2  -1   8 17815.7 961.671   1
   2  -1  -7 20953.9 1153.70   1
  -2   1   7 19968.4 1159.56   1
   2  -1  -6 6489.63 445.838   1
   2   1  -6 7366.44 437.729   1
  -2  -1   6 7664.01 443.570   1
   2   1  -5 605.343 126.839   1
   2  -1  -5 534.138 124.221   1
  -2  -1   5 924.154 143.512   1
  -2   1   5 549.007 143.756   1
   2   1  -4 874.837 133.038   1
   2  -1  -4 737.386 152.296   1
  -2   1   4 1035.94 161.742   1
  -2  -1   4 720.841 137.475   1
   2  -1  -3 24445.0 1339.57   1
   2   1  -3 25208.3 1333.55   1
  -2   1   3 25422.3 1343.62   1
  -2  -1   3 22874.4 1333.17   1
   2   1  -2 3261.78 203.345   1
  -2   1   2 2850.95 208.877   1
  -2  -1   2 3306.90 207.232   1
   2  -1  -1 14462.3 753.745   1
   2   1  -1 14632.4 751.626   1
  -2  -1   1 13561.8 752.302   1
   2  -1   0-5.12329 92.9645   1
  -2   1   0 90.2336 105.802   1
  -2  -1   0-152.714 101.883   1
   2   1   0 10.6605 85.3629   1
   2  -1   1 14683.2 798.951   1
  -2   1  -1 14557.8 799.269   1
  -2  -1  -1 14692.0 801.837   1
   2   1   1 14029.6 802.618   1
   2  -1   2 3256.33 192.228   1
  -2   1  -2 2952.92 180.309   1
  -2  -1  -2 1982.24 198.013   1
   2   1   2 2234.67 200.213   1
  -2   1  -3 22702.2 1289.14   1
  -2  -1  -3 21928.0 1297.09   1
   2   1   3 25262.1 1302.08   1
   2  -1   3 24962.2 1292.17   1
  -2   1  -4 790.703 104.722   1
  -2  -1  -4 807.161 129.615   1
   2  -1   4 711.990 118.862   1
   2   1   4 805.225 135.041   1
  -2  -1  -5 736.394 132.012   1
  -2   1  -5 605.736 116.827   1
   2   1   5 248.217 148.812   1
   2  -1   5 623.054 126.882   1
   2  -1   6 7427.47 454.418   1
  -2   1  -6 7605.42 453.684   1
   2   1   7 21067.5 1165.29   1
  -2  -1  -7 20361.7 1159.90   1
   2   1   8 16664.9 919.834   1
   2  -1   8 16139.5 909.120   1
  -2  -1  -8 15635.7 910.156   1
  -2   1  -8 15514.1 901.980   1
   2  -1   9 1080.46 157.130   1
   2   1   9 935.089 172.179   1
  -2  -1  -9 954.481 171.115   1
  -2   1  -9 1347.16 160.817   1
  -2   1 -10 6205.76 401.668   1
  -2  -1 -10 6419.97 411.791   1
   2  -1  10 6083.96 405.762   1
   2   1  10 5893.73 416.700   1
   2  -1  11 12472.9 727.969   1
   2   1  11 13761.7 743.461   1
  -2   1 -11 10777.4 713.997   1
  -2  -1 -11 11960.7 724.542   1
   2   1  12 12092.0 736.668   1
   2  -1  12 11523.2 723.884   1
  -2  -1 -12 12883.4 731.952   1
  -2   1 -12 11553.8 720.168   1
  -2   1 -13 4204.95 339.526   1
   2  -1  13 4761.26 353.874   1
  -2  -1 -14 19720.1 1181.69   1
   2   1  14 20390.5 1196.15   1
   2  -1  14 21082.8 1187.40   1
   2   1  15 2376.54 317.807   1
   2  -1  15 2835.99 307.624   1
  -2   1 -15 2231.16 266.280   1
  -2  -1 -15 2571.64 288.939   1
   2  -1  16 3993.54 376.746   1
  -2  -1 -16 4143.84 360.130   1
  -2   1 -16 4070.10 356.365   1
  -2  -1 -17 6421.64 473.112   1
  -2   1 -17 5948.36 462.362   1
   2   1  17 6962.36 491.746   1
   2  -1  17 5788.02 478.268   1
   2  -1  18 326.607 247.691   1
   2   1  18 77.5802 216.709   1
  -2   1 -18-164.121 227.561   1
  -2  -1 -18 24.1028 207.453   1
   2  -1  19 835.723 268.325   1
  -2   1 -19 1220.45 255.584   1
   2   1  20 2750.10 365.950   1
  -2  -1 -20 2754.85 359.728   1
   2  -1  21 1195.82 299.969   1
   2   1  21 1660.43 330.034   1
  -2   1 -21 2146.60 311.952   1
  -2  -1 -21 1530.73 296.736   1
   2  -1  22 600.406 296.604   1
   2   1  22 573.809 273.567   1
  -2  -1 -22 378.057 260.083   1
  -2   1 -22 644.919 278.943   1
   2  -1  23 146.296 281.569   1
  -2   1 -23 245.742 272.331   1
   2   1  24 1836.40 355.740   1
  -2  -1 -24 1796.43 328.819   1
   2  -1  25 1733.78 344.683   1
   2   1  25 569.500 298.249   1
  -2   1 -25 1521.13 333.680   1
  -2  -1 -25 1279.91 320.581   1
   2  -1  26 461.132 312.527   1
   2   1  26 846.134 334.146   1
  -2   1 -26 1111.30 318.752   1
  -2  -1 -26 1035.91 331.021   1
   2   1  27 514.413 319.725   1
  -2  -1 -27 476.909 291.422   1
   2  -2 -28 1427.50 330.424   1
  -2   2  28 178.053 285.306   1
   2  -2 -27 590.595 309.668   1
  -2   2  27 149.758 290.716   1
   2  -2 -26 506.550 309.443   1
  -2   2  26 571.092 329.748   1
   2  -2 -25 646.740 321.140   1
   2   2 -25-173.068 298.790   1
  -2   2  25-60.0598 317.182   1
  -2  -2  25 735.176 322.287   1
   2  -2 -24 2069.08 354.110   1
  -2   2  24 1583.29 355.130   1
   2   2 -23 362.120 286.038   1
   2  -2 -23 415.601 307.829   1
  -2   2  23 591.848 314.627   1
  -2  -2  23 738.256 304.923   1
   2   2 -22 841.694 280.505   1
   2  -2 -22 1642.03 325.353   1
  -2  -2  22 520.430 294.883   1
  -2   2  22 1577.48 332.039   1
   2   2 -21 2004.55 290.290   1
   2  -2 -21 1478.18 316.544   1
  -2  -2  21 1745.85 304.359   1
  -2   2  21 1120.08 319.480   1
   2   2 -20 409.155 255.087   1
   2  -2 -20 421.648 260.019   1
  -2   2  20-196.651 250.925   1
  -2  -2  20 191.105 259.703   1
   2  -2 -19 1799.68 272.521   1
   2   2 -19 1652.29 285.594   1
  -2  -2  19 1369.65 286.788   1
  -2   2  19 2353.78 303.187   1
  -2  -2  18 6888.75 505.009   1
   2   2 -18 6402.94 489.398   1
   2  -2 -17 4153.02 392.100   1
  -2  -2  17 4478.40 387.299   1
  -2   2  17 3921.42 396.973   1
   2   2 -17 4513.23 376.539   1
   2   2 -16 9417.86 584.100   1
  -2   2  16 7951.54 588.387   1
  -2  -2  16 9570.59 598.403   1
   2  -2 -16 7872.89 576.755   1
   2  -2 -15 3066.08 325.003   1
  -2   2  15 2615.85 343.822   1
   2  -2 -14 770.713 185.131   1
   2   2 -14 713.569 204.066   1
  -2  -2  14 349.678 221.138   1
  -2   2  14 114.782 194.219   1
  -2   2  13 12744.3 775.088   1
  -2  -2  13 12199.4 759.178   1
   2  -2 -13 12333.8 765.628   1
  -2   2  12 18407.5 1156.68   1
   2   2 -12 21308.4 1143.14   1
  -2  -2  12 20874.1 1144.70   1
   2  -2 -12 18626.8 1150.53   1
   2  -2 -11 345.323 186.501   1
  -2   2  11 508.545 197.307   1
   2   2 -11 170.865 150.294   1
  -2   2  10 12841.7 803.975   1
  -2  -2  10 13542.5 785.188   1
   2  -2 -10 12651.5 795.478   1
   2   2 -10 14119.6 781.564   1
  -2   2   9 10388.4 691.702   1
   2   2  -9 12069.2 674.344   1
  -2  -2   9 11665.5 677.825   1
   2  -2  -9 11423.6 688.035   1
  -2   2   8 109.158 165.983   1
   2   2  -8 385.368 110.384   1
  -2  -2   8 173.154 112.482   1
  -2   2   7 1750.25 203.414   1
   2  -2  -7 2051.13 199.401   1
  -2  -2   7 1224.23 170.472   1
   2   2  -7 1430.63 166.903   1
  -2  -2   6 250.728 110.174   1
  -2   2   6 437.918 160.701   1
   2   2  -6 127.921 117.948   1
   2  -2  -6 36.2950 142.232   1
   2   2  -5 15905.1 919.591   1
  -2  -2   5 17023.1 920.476   1
  -2  -2   4 3243.48 229.791   1
   2   2  -4 3257.18 227.792   1
   2  -2  -4 3297.84 237.189   1
  -2   2   4 3624.32 249.028   1
  -2  -2   3 11741.7 619.591   1
   2   2  -3 11260.6 615.538   1
   2  -2  -3 9379.55 630.621   1
  -2   2   3 11198.9 635.162   1
  -2  -2   2 4834.34 312.062   1
   2   2  -2 5350.84 312.643   1
  -2   2   2 5852.18 332.837   1
   2  -2  -2 5086.61 326.083   1
   2  -2  -1 55768.3 2914.74   1
  -2   2   1 51847.5 2914.00   1
   2   2  -1 55181.1 2909.88   1
  -2  -2   1 53530.0 2909.81   1
   2  -2   0 1031.75 103.156   1
  -2   2   0 882.152 109.480   1
  -2  -2   0 730.602 103.322   1
   2   2   0 771.394 110.318   1
   2  -2   1 57410.4 2964.32   1
  -2  -2  -1 55920.2 2969.92   1
   2   2   1 56137.0 2971.71   1
  -2   2  -1 51520.3 2964.41   1
   2  -2   2 5318.80 317.484   1
   2   2   2 5478.02 333.601   1
  -2  -2  -2 4981.34 327.514   1
  -2   2  -2 5428.07 316.853   1
  -2  -2  -3 10701.0 615.392   1
  -2   2  -3 10407.8 596.102   1
   2   2   3 10773.5 613.914   1
   2  -2   3 10899.1 598.517   1
   2   2   4 3923.55 265.373   1
  -2   2  -4 3254.00 231.767   1
  -2  -2  -4 3437.28 255.436   1
   2  -2   4 3565.93 236.621   1
  -2   2  -5 18968.6 1038.99   1
   2  -2   5 18717.6 1041.94   1
  -2   2  -6 174.497 110.626   1
  -2  -2  -6 129.412 131.765   1
   2   2   6 262.633 137.389   1
   2  -2   6 36.0745 116.790   1
   2  -2   7 1935.27 184.427   1
  -2  -2  -7 2113.06 182.397   1
  -2   2  -7 1714.72 172.536   1
   2   2   7 1851.65 187.211   1
  -2  -2  -8 264.374 131.727   1
   2   2   8 372.454 148.770   1
   2  -2   9 11380.3 644.599   1
   2   2   9 10648.9 654.838   1
  -2   2  -9 10793.5 637.085   1
  -2  -2  -9 10538.3 646.127   1
   2  -2  10 13596.1 774.700   1
   2   2  10 14493.0 795.099   1
  -2   2 -10 12431.5 763.000   1
  -2  -2 -10 12682.8 779.793   1
   2  -2  11 252.054 148.391   1
   2   2  11 169.466 161.522   1
  -2  -2 -11 238.512 145.798   1
  -2   2 -11 199.988 136.898   1
  -2   2 -12 19541.0 1124.91   1
   2   2  12 19430.6 1148.16   1
   2  -2  12 20260.0 1136.78   1
  -2  -2 -12 19849.1 1139.93   1
  -2  -2 -13 11907.3 734.827   1
  -2   2 -13 11939.2 713.050   1
   2  -2  13 12764.8 727.356   1
   2   2  13 10589.8 737.795   1
   2  -2  14 599.247 216.887   1
   2   2  14 824.244 251.766   1
  -2   2 -14 719.481 184.140   1
  -2  -2 -14 1057.38 223.036   1
   2   2  15 2758.72 335.959   1
  -2  -2 -15 2632.80 294.149   1
  -2  -2 -16 9124.49 603.964   1
  -2   2 -16 9093.42 589.807   1
   2  -2  16 8613.81 599.511   1
   2   2  16 8668.59 607.682   1
  -2   2 -17 3788.64 347.155   1
   2   2  17 3654.91 353.747   1
   2  -2  17 3790.78 360.708   1
  -2  -2 -17 3475.61 335.256   1
  -2   2 -18 6050.80 462.228   1
   2  -2  18 6182.18 477.293   1
   2  -2  19 2525.21 316.653   1
   2   2  19 1782.51 342.334   1
  -2   2 -19 2292.15 295.237   1
   2  -2  20 293.916 248.576   1
   2   2  20 581.846 274.429   1
  -2   2 -20 226.080 252.595   1
  -2  -2 -20-466.047 258.687   1
   2  -2  21 1462.79 309.180   1
   2   2  21 1612.43 307.054   1
  -2   2 -21 1769.90 292.752   1
  -2  -2 -21 1087.66 291.844   1
   2   2  22 891.697 313.918   1
   2  -2  22 1454.82 311.458   1
  -2  -2 -22 1405.18 320.329   1
  -2   2 -22 1709.19 304.986   1
   2   2  23 291.187 290.034   1
   2  -2  23 497.726 306.345   1
  -2  -2 -23 219.702 256.538   1
  -2   2 -23 271.858 266.724   1
   2   2  24 1595.19 350.977   1
   2  -2  24 1139.97 322.102   1
  -2  -2 -24 1736.52 342.154   1
  -2   2 -24 1114.38 312.322   1
   2  -2  25 153.066 295.175   1
   2   2  25 29.7423 309.643   1
  -2   2 -25 510.699 306.834   1
  -2  -2 -25-82.8736 301.475   1
   2   2  26-328.937 294.153   1
  -2  -2 -26 222.203 287.361   1
   2   2  27 748.779 352.722   1
  -2  -2 -27 527.598 342.537   1
   2   2  28 593.931 313.502   1
  -2  -2 -28 717.363 303.613   1
   2  -3 -29 1036.85 370.467   1
  -2   3  29 202.440 338.604   1
   2  -3 -28-55.1462 331.854   1
  -2   3  28-352.383 336.822   1
   2  -3 -26 391.005 280.448   1
  -2   3  26 89.4583 280.348   1
   2   3 -25 347.326 309.430   1
   2  -3 -24 529.400 290.334   1
   2   3 -24 682.953 305.665   1
  -2   3  24 565.258 287.603   1
  -2  -3  24 423.740 305.659   1
   2   3 -23-27.8244 283.461   1
   2  -3 -23 304.519 271.960   1
  -2  -3  23 236.427 275.084   1
  -2   3  23 325.073 270.272   1
   2   3 -22 596.614 269.445   1
   2  -3 -22 27.3524 255.352   1
  -2  -3  22 201.189 276.719   1
  -2   3  22 233.943 262.702   1
  -2   3  21 1583.11 303.163   1
   2   3 -20 430.925 245.414   1
   2  -3 -20 529.798 263.306   1
  -2  -3  20 323.813 243.189   1
  -2   3  20 451.229 286.801   1
   2  -3 -19 3075.10 371.641   1
   2   3 -19 4414.00 376.194   1
  -2   3  19 3616.78 404.848   1
  -2  -3  19 3661.19 371.767   1
  -2   3  18 3071.63 375.534   1
   2   3 -18 3637.27 350.179   1
  -2  -3  18 3633.76 358.187   1
   2  -3 -18 3505.53 368.392   1
  -2   3  17 314.674 233.412   1
   2   3 -17 244.476 216.906   1
  -2  -3  17 498.322 234.084   1
   2  -3 -17 293.205 208.585   1
  -2   3  16-228.884 257.356   1
   2   3 -16-63.2705 193.826   1
  -2  -3  16-157.572 213.059   1
   2  -3 -16-142.308 237.508   1
  -2   3  15 1078.96 272.081   1
   2  -3 -15 343.046 237.114   1
   2   3 -15 656.954 204.050   1
  -2  -3  15 318.601 210.648   1
  -2   3  14 14382.6 876.154   1
   2   3 -14 13612.2 843.309   1
  -2  -3  14 14051.7 853.173   1
   2  -3 -14 14877.7 872.383   1
  -2   3  13 135.432 192.323   1
   2  -3 -13 251.676 189.485   1
   2   3 -13 191.521 172.756   1
  -2  -3  13 260.048 189.006   1
  -2  -3  12 5587.94 373.384   1
   2   3 -12 4512.35 354.962   1
   2  -3 -11 2809.78 285.771   1
  -2  -3  11 2777.61 261.676   1
  -2   3  11 3490.78 308.529   1
  -2   3  10 6866.54 486.619   1
   2   3 -10 7483.91 452.108   1
  -2  -3  10 6979.10 454.714   1
   2  -3 -10 7372.57 484.123   1
   2   3  -9 1000.85 146.627   1
  -2   3   9 570.024 170.230   1
   2  -3  -9 562.755 159.572   1
   2  -3  -8 15553.2 929.917   1
  -2   3   8 16607.4 939.091   1
  -2   3   7-105.862 153.415   1
   2  -3  -7-98.7168 153.693   1
  -2  -3   7 262.840 100.060   1
   2   3  -7 163.373 105.016   1
  -2   3   6 9988.62 610.620   1
  -2  -3   6 10081.5 582.717   1
   2   3  -6 10516.8 580.696   1
   2  -3  -6 9592.52 605.048   1
   2   3  -5 152.036 94.5937   1
   2  -3  -5 11.6572 143.240   1
  -2  -3   5 127.861 102.241   1
  -2   3   5 124.287 145.381   1
  -2  -3   4 10052.6 573.295   1
   2   3  -4 10207.8 572.461   1
  -2  -3   3 185.799 91.1500   1
   2  -3  -3 284.646 132.293   1
   2   3  -3 83.6539 88.0352   1
  -2   3   3 107.613 138.128   1
   2  -3  -2 233977. 12055.7   1
  -2  -3   2 217647. 12044.1   1
  -2   3   2 245390. 12058.1   1
   2   3  -2 214500. 12043.3   1
   2  -3  -1 32900.2 1732.65   1
  -2  -3   1 32077.6 1725.87   1
  -2   3   1 30142.1 1731.76   1
   2   3  -1 32227.9 1726.36   1
   2  -3   0-23.3171 92.4897   1
  -2   3   0 121.479 88.6014   1
  -2  -3   0-151.352 98.7152   1
   2   3   0 82.3944 99.5303   1
   2   3   1 30990.9 1725.61   1
  -2   3  -1 32364.5 1717.16   1
   2  -3   1 31674.8 1715.92   1
  -2  -3  -1 31717.5 1724.80   1
   2   3   2 246118. 11972.1   1
  -2   3  -2 212434. 11954.1   1
   2  -3   2 214867. 11953.8   1
  -2  -3  -2 237327. 11967.6   1
   2   3   3-47.6072 122.182   1
  -2   3  -3 55.7070 70.8538   1
   2  -3   3 146.900 87.2544   1
  -2  -3  -3 215.297 111.323   1
  -2   3  -4 10961.1 595.678   1
   2  -3   4 10296.1 594.788   1
   2  -3   5 299.493 98.1154   1
  -2  -3  -5 90.4184 141.693   1
   2   3   5 293.070 155.654   1
  -2   3  -5 340.845 93.0213   1
   2  -3   6 9784.91 549.524   1
   2   3   6 9514.77 577.499   1
  -2   3  -6 8961.16 543.988   1
  -2  -3  -6 9966.31 573.395   1
   2  -3   7 187.551 107.888   1
   2   3   7-174.038 159.941   1
  -2  -3  -7 81.8924 148.387   1
  -2   3  -7 8.82734 98.2216   1
   2   3   8 15564.7 880.582   1
  -2  -3  -8 14559.1 872.783   1
   2  -3   9 598.477 126.576   1
   2   3   9 648.087 149.901   1
  -2  -3  -9 470.514 131.158   1
  -2   3  -9 928.936 120.828   1
   2   3  10 6613.22 450.277   1
   2  -3  10 6417.40 420.632   1
   2   3  11 2626.04 279.831   1
   2  -3  11 2906.10 242.459   1
  -2   3 -11 2786.21 226.583   1
  -2  -3 -11 3127.20 274.584   1
  -2   3 -12 4410.61 325.511   1
   2  -3  12 5040.06 350.096   1
   2   3  13 87.1187 200.590   1
   2  -3  13 248.979 171.491   1
  -2  -3 -13-59.8283 183.683   1
  -2   3 -13 96.4916 156.158   1
  -2  -3 -14 14689.2 846.494   1
  -2   3 -14 13887.0 829.881   1
   2   3  14 13232.9 850.954   1
   2  -3  14 13665.7 834.608   1
   2   3  15-221.719 264.982   1
   2  -3  15 184.503 200.461   1
  -2  -3 -15 107.014 230.245   1
  -2   3 -15 322.649 181.834   1
   2   3  16 377.575 254.692   1
   2  -3  16 43.5639 215.758   1
  -2   3 -16-60.9302 194.495   1
  -2  -3 -16 204.145 248.863   1
   2  -3  17 323.165 224.110   1
   2   3  17 154.671 217.932   1
  -2   3 -17 301.866 218.263   1
  -2  -3 -17 429.479 207.171   1
  -2   3 -18 4318.14 347.007   1
   2  -3  18 3130.45 355.251   1
   2   3  18 3692.26 381.118   1
  -2  -3 -18 3342.10 361.016   1
   2  -3  19 3347.95 361.731   1
  -2   3 -19 3696.48 360.001   1
  -2  -3 -19 4327.75 397.692   1
   2  -3  20 633.779 268.720   1
   2   3  20 474.460 239.268   1
  -2   3 -20 397.781 251.539   1
  -2  -3 -20 312.962 232.050   1
   2   3  21 738.998 318.672   1
  -2  -3 -21 1039.52 306.831   1
   2  -3  22 113.786 276.962   1
  -2   3 -22 686.476 278.908   1
   2   3  23 407.599 277.924   1
   2  -3  23 146.732 274.145   1
  -2  -3 -23 109.792 278.780   1
  -2   3 -23 654.340 279.780   1
   2   3  24 205.646 316.842   1
   2  -3  24 301.159 290.682   1
  -2  -3 -24 882.188 319.598   1
  -2   3 -24 447.380 293.790   1
   2   3  26 1008.80 345.171   1
  -2  -3 -26 661.434 327.546   1
   2   3  28 410.450 326.181   1
  -2  -3 -28 354.118 327.825   1
   2   3  29 144.144 324.727   1
  -2  -3 -29 268.902 319.819   1
   2  -4 -29 188.036 284.017   1
  -2   4  29 28.4733 280.759   1
   2  -4 -28-190.561 312.611   1
  -2   4  28 289.919 302.930   1
   2  -4 -27 769.567 338.327   1
  -2   4  27 880.477 350.541   1
   2  -4 -26 1329.76 352.577   1
  -2   4  26 1331.44 369.073   1
   2  -4 -25 222.086 315.979   1
  -2   4  25 681.943 343.998   1
   2  -4 -24 333.117 330.725   1
   2   4 -24 1055.23 291.640   1
  -2   4  24 1007.46 337.965   1
   2   4 -23 722.988 283.404   1
   2  -4 -23 413.866 316.150   1
  -2  -4  23 944.721 313.989   1
  -2   4  23 530.999 326.552   1
   2   4 -22 807.376 284.229   1
  -2   4  22 1402.26 349.748   1
  -2  -4  22 1232.47 306.536   1
   2   4 -21 443.055 256.802   1
  -2  -4  21 746.830 275.086   1
   2   4 -20 225.805 253.323   1
  -2  -4  20 292.941 259.624   1
  -2   4  20-28.3969 288.970   1
   2  -4 -20 853.529 294.626   1
  -2   4  19 2535.68 344.721   1
   2   4 -19 3657.53 354.410   1
  -2  -4  19 3619.15 354.129   1
   2  -4 -19 3572.94 373.028   1
  -2   4  18 818.845 279.244   1
   2  -4 -18 610.293 257.227   1
   2   4 -18 459.268 213.502   1
  -2  -4  18 681.134 229.214   1
   2   4 -17 65.3765 203.200   1
  -2  -4  17 92.3626 216.360   1
   2  -4 -16 8375.02 572.713   1
  -2   4  16 7894.16 582.590   1
  -2   4  15 12055.3 790.871   1
   2   4 -15 12375.8 755.033   1
  -2  -4  15 12310.4 762.615   1
   2  -4 -15 12857.5 785.362   1
  -2   4  14 1427.82 249.675   1
   2  -4 -14 1686.38 262.789   1
   2   4 -14 1590.02 227.344   1
  -2  -4  14 937.065 213.317   1
  -2   4  13 7926.80 581.367   1
  -2  -4  13 9007.40 544.878   1
   2  -4 -13 7758.00 568.713   1
   2   4 -13 8760.74 539.815   1
  -2   4  12 9407.58 653.002   1
  -2  -4  12 10407.5 626.833   1
   2  -4 -12 10016.7 646.180   1
   2   4 -12 10494.4 621.953   1
  -2  -4  11 4090.96 308.743   1
   2   4 -11 4127.68 301.999   1
  -2   4  10 9087.82 597.393   1
  -2  -4  10 10452.4 576.764   1
   2   4 -10 9421.52 561.929   1
   2  -4 -10 8608.66 584.548   1
   2  -4  -9 33641.0 1865.42   1
  -2   4   9 33417.8 1870.69   1
   2  -4  -8 306.359 162.282   1
   2   4  -8 372.466 104.493   1
  -2  -4   8 158.141 101.637   1
   2  -4  -7 14.9146 149.639   1
  -2   4   7 399.884 171.328   1
   2   4  -7 201.583 97.8696   1
   2   4  -6 27218.4 1461.84   1
  -2  -4   6 25599.3 1460.93   1
   2  -4  -6 27045.6 1489.75   1
  -2   4   6 27889.6 1495.23   1
   2   4  -5 78515.5 4091.66   1
  -2  -4   5 75705.0 4092.54   1
   2  -4  -5 72377.9 4117.28   1
  -2   4   5 76312.3 4120.50   1
  -2  -4   4 45784.0 2503.33   1
   2   4  -4 47023.9 2501.89   1
   2  -4  -3 43633.3 2268.43   1
  -2   4   3 39352.7 2267.35   1
  -2  -4   3 41390.8 2246.74   1
   2   4  -3 42059.3 2246.01   1
   2  -4  -2 6564.83 414.001   1
   2   4  -2 7255.84 394.856   1
  -2   4   2 6971.26 418.521   1
  -2  -4   2 6385.82 389.925   1
   2  -4  -1 28011.8 1546.78   1
   2   4  -1 28775.7 1541.29   1
  -2  -4   1 28673.2 1539.38   1
  -2   4   1 27721.8 1548.65   1
   2   4   0 13390.0 752.913   1
  -2   4   0 12849.4 751.538   1
  -2  -4   0 13818.7 752.738   1
   2  -4   0 13829.8 750.207   1
   2   4   1 29018.6 1502.19   1
  -2   4  -1 27587.2 1488.16   1
  -2  -4  -1 25387.4 1495.08   1
   2  -4   1 27821.4 1487.55   1
   2  -4   2 5579.88 357.929   1
   2   4   2 7136.87 389.198   1
  -2   4  -2 5961.06 359.724   1
  -2  -4  -2 7252.38 388.020   1
   2   4   3 42000.6 2196.64   1
   2  -4   3 39633.0 2171.46   1
  -2  -4  -3 42509.2 2194.68   1
  -2   4  -3 39108.0 2171.28   1
   2  -4   4 45035.9 2482.06   1
  -2   4  -4 46991.8 2481.18   1
  -2  -4  -4 46349.3 2508.06   1
   2  -4   5 75597.6 4043.95   1
   2   4   5 79290.5 4074.53   1
  -2   4  -5 72857.8 4041.37   1
  -2  -4  -5 76430.4 4069.44   1
   2  -4   6 27764.8 1422.89   1
   2   4   6 25911.4 1453.19   1
  -2   4  -6 25639.8 1418.41   1
  -2  -4  -6 23920.6 1445.80   1
   2  -4   7 58.6733 84.9412   1
  -2   4  -7 94.7976 81.3977   1
  -2  -4  -7-57.2980 140.996   1
   2  -4   8 307.493 104.209   1
   2   4   8 332.243 156.853   1
  -2   4  -8 62.8770 83.1679   1
  -2  -4  -8 506.266 159.177   1
  -2  -4  -9 32451.2 1830.92   1
   2   4   9 33551.9 1839.69   1
   2   4  10 8827.71 572.074   1
   2  -4  10 8704.29 530.551   1
  -2  -4 -10 8263.23 556.992   1
  -2   4 -10 8909.53 521.563   1
  -2   4 -11 3721.79 263.481   1
   2  -4  11 3424.71 276.735   1
  -2  -4 -12 9336.92 623.940   1
  -2   4 -12 9459.13 581.256   1
   2  -4  12 10232.8 596.170   1
   2   4  12 9594.16 636.990   1
  -2  -4 -13 8782.19 562.776   1
  -2   4 -13 8074.83 526.323   1
   2   4  13 9049.41 577.074   1
   2  -4  13 7931.76 537.185   1
   2  -4  14 1015.38 206.809   1
   2   4  14 896.449 237.789   1
  -2   4 -14 1216.81 188.636   1
  -2  -4 -14 853.111 213.503   1
  -2  -4 -15 11522.5 708.495   1
  -2   4 -15 11192.6 686.270   1
   2   4  15 10393.8 724.304   1
   2  -4  15 11348.3 697.369   1
  -2  -4 -16 7892.81 554.914   1
   2   4  16 7683.60 572.073   1
   2  -4  17-134.903 195.292   1
  -2   4 -17 400.063 204.466   1
   2  -4  18 972.758 230.369   1
   2   4  18 456.946 283.074   1
  -2   4 -18 892.519 231.251   1
  -2  -4 -18 300.604 225.736   1
   2  -4  19 3588.94 355.343   1
   2   4  19 3167.02 396.075   1
  -2   4 -19 3590.69 353.493   1
  -2  -4 -19 4213.92 395.150   1
   2  -4  20 365.566 250.566   1
   2   4  20 168.575 239.033   1
  -2  -4 -20-78.7621 231.161   1
  -2   4 -20-24.5105 235.751   1
   2   4  21 684.808 317.990   1
   2  -4  21 600.189 268.582   1
  -2  -4 -21 669.224 302.116   1
  -2   4 -21 532.023 256.766   1
   2  -4  22 1333.62 297.922   1
   2   4  22 1298.40 314.277   1
  -2   4 -22 948.645 273.342   1
   2   4  23 407.214 300.170   1
   2  -4  23 1146.10 306.861   1
  -2  -4 -23 877.379 321.536   1
  -2   4 -23 408.550 280.812   1
   2   4  24 790.713 320.596   1
  -2  -4 -24 467.018 302.023   1
   2   4  25 411.814 297.635   1
  -2  -4 -25 873.841 315.931   1
   2   4  26 1527.30 349.098   1
  -2  -4 -26 817.907 327.274   1
   2   4  27 439.245 302.549   1
  -2  -4 -27 652.435 304.841   1
   2   4  28 260.881 336.032   1
  -2  -4 -28 403.079 326.132   1
   2   4  29 652.961 299.786   1
  -2  -4 -29 211.798 289.695   1
   2  -5 -29 449.616 354.048   1
  -2   5  29 28.0428 326.436   1
   2  -5 -27 135.955 311.312   1
  -2   5  27 145.152 312.785   1
   2  -5 -26 713.246 314.404   1
  -2   5  26 175.860 295.606   1
   2  -5 -25 358.745 282.638   1
  -2   5  25 324.205 278.727   1
   2  -5 -23 303.063 265.170   1
   2   5 -23 470.815 283.268   1
  -2   5  23 441.865 293.073   1
   2  -5 -22 1261.51 292.409   1
  -2   5  22 526.236 302.845   1
   2  -5 -21 217.228 279.561   1
   2   5 -21 206.349 251.266   1
  -2  -5  21 383.750 286.164   1
  -2   5  21 231.278 307.650   1
   2   5 -20 7098.76 525.726   1
  -2  -5  20 7988.61 543.469   1
  -2   5  20 7392.88 572.434   1
   2  -5 -20 5903.96 543.391   1
  -2   5  19 281.018 287.727   1
   2  -5 -19 473.426 293.201   1
   2   5 -19 590.418 242.393   1
  -2  -5  19 902.275 247.405   1
  -2   5  18 3312.53 370.049   1
   2   5 -18 4173.68 355.495   1
   2  -5 -18 4037.95 373.370   1
  -2  -5  18 3380.83 354.441   1
   2  -5 -17 277.276 254.588   1
  -2   5  17 432.485 275.193   1
   2   5 -16 5284.18 387.307   1
   2  -5 -16 4417.96 419.978   1
  -2  -5  16 4696.29 390.228   1
  -2   5  16 4790.43 434.796   1
  -2   5  15 256.283 231.548   1
   2  -5 -15 309.548 202.404   1
   2   5 -15 242.209 187.381   1
  -2  -5  15 217.379 196.149   1
  -2   5  14 5175.87 436.091   1
   2   5 -14 5189.90 381.821   1
  -2  -5  14 4809.78 389.866   1
   2  -5 -14 5637.29 435.333   1
  -2   5  13 692.238 243.404   1
   2   5 -13 748.504 166.620   1
  -2  -5  13 1162.62 194.673   1
   2  -5 -13 619.579 220.129   1
  -2   5  12 160.015 190.374   1
   2  -5 -12-190.712 179.713   1
   2   5 -12 14.5727 153.455   1
  -2  -5  12-15.3666 154.135   1
  -2   5  11 3682.24 337.526   1
  -2  -5  11 3657.74 290.828   1
   2  -5 -11 3938.45 338.176   1
   2   5 -11 4137.75 289.688   1
  -2   5  10 2933.70 309.050   1
   2   5 -10 3377.89 254.142   1
   2  -5 -10 3830.15 313.032   1
  -2  -5  10 3771.99 258.299   1
   2  -5  -9 180.535 138.965   1
  -2  -5   9 163.354 114.916   1
  -2   5   9 58.4301 141.530   1
   2  -5  -8 22009.7 1295.66   1
  -2  -5   8 23578.9 1264.16   1
   2   5  -8 22841.1 1262.41   1
  -2   5   8 22596.7 1305.18   1
   2  -5  -7 10250.7 635.479   1
  -2  -5   7 11024.3 603.161   1
  -2   5   7 9801.78 640.074   1
   2   5  -6 2795.57 196.282   1
  -2   5   6 3423.00 265.954   1
   2  -5  -6 3510.44 261.288   1
  -2  -5   6 2618.35 193.394   1
   2   5  -5 2186.82 172.069   1
  -2  -5   5 2551.78 175.392   1
  -2   5   5 2893.36 231.174   1
   2  -5  -5 2733.80 224.169   1
  -2   5   4 9386.66 551.184   1
  -2  -5   4 8863.94 516.953   1
   2   5  -4 9774.61 517.287   1
   2  -5  -4 8270.18 540.656   1
  -2  -5   3 15160.9 837.482   1
   2   5  -3 15251.2 837.116   1
   2  -5  -2 642.160 128.054   1
  -2   5   2 518.789 127.070   1
  -2  -5   2 552.174 90.7877   1
   2   5  -2 524.458 86.0986   1
   2   5  -1 17966.9 1002.14   1
  -2  -5   1 18150.6 999.767   1
  -2   5   1 18377.1 1012.82   1
   2  -5  -1 18268.2 1009.79   1
  -2   5   0-37.0952 91.8558   1
   2  -5   0 56.4866 85.1956   1
  -2  -5   0 97.7027 79.2300   1
   2   5   0-54.8768 92.1952   1
  -2   5  -1 18834.9 1001.71   1
   2   5   1 18626.2 1013.39   1
   2  -5   1 18158.8 1000.22   1
  -2  -5  -1 17151.7 1011.57   1
   2   5   2 830.226 138.784   1
   2  -5   2 600.048 80.5296   1
  -2   5  -2 565.970 85.5445   1
  -2  -5  -2 477.421 113.566   1
  -2   5  -3 15242.7 825.370   1
   2  -5   3 14867.9 824.186   1
   2   5   4 9905.23 583.818   1
  -2  -5  -4 9712.59 577.906   1
  -2   5  -4 9572.91 536.331   1
   2   5   5 3303.33 251.944   1
  -2  -5  -5 3297.62 246.146   1
  -2   5  -5 3098.44 192.510   1
   2  -5   5 2844.38 198.309   1
   2  -5   6 2977.07 190.301   1
   2   5   6 3188.04 257.680   1
  -2  -5  -6 3089.87 245.248   1
  -2   5  -6 2592.04 186.516   1
   2  -5   7 9438.26 587.350   1
   2   5   7 10807.1 633.490   1
  -2  -5  -7 10041.5 623.651   1
  -2   5  -7 11149.1 587.164   1
   2  -5   8 22664.0 1207.47   1
   2   5   8 22370.5 1252.11   1
  -2   5  -8 21304.3 1203.89   1
  -2  -5  -8 21215.4 1240.93   1
   2  -5   9-20.0655 97.1480   1
   2   5   9 18.7192 180.843   1
   2   5  10 3153.10 304.490   1
  -2  -5 -10 3184.51 285.388   1
   2  -5  11 3343.05 244.469   1
  -2  -5 -11 2868.05 294.745   1
  -2   5 -11 2852.24 226.311   1
   2   5  12-22.0868 210.915   1
   2  -5  12-149.087 151.437   1
  -2   5 -12 142.558 131.914   1
  -2  -5 -12-20.1090 192.928   1
   2   5  13 784.604 206.978   1
   2  -5  13 785.208 170.787   1
  -2  -5 -13 968.955 191.615   1
  -2   5 -13 559.944 142.333   1
   2   5  14 4225.82 417.309   1
  -2  -5 -14 5095.04 406.481   1
  -2   5 -14 5237.14 363.226   1
   2  -5  14 5265.24 377.126   1
   2  -5  15 208.823 193.821   1
   2   5  15-25.6721 267.609   1
  -2   5 -15 390.272 185.605   1
  -2  -5 -15 446.073 226.116   1
  -2   5 -16 4741.21 360.875   1
  -2  -5 -16 4559.21 366.322   1
   2  -5  16 4324.96 366.660   1
   2   5  16 4101.72 379.382   1
   2   5  17 530.738 267.376   1
  -2  -5 -17 420.051 258.904   1
   2  -5  18 3165.50 351.348   1
   2   5  18 3399.47 367.539   1
  -2   5 -18 3553.18 326.030   1
  -2  -5 -18 3700.35 365.177   1
   2   5  19 751.267 318.055   1
   2  -5  19 489.936 248.525   1
  -2   5 -19 549.140 223.668   1
  -2  -5 -19 1117.05 291.354   1
  -2   5 -20 7685.56 527.223   1
  -2  -5 -20 6394.12 530.670   1
   2  -5  20 7076.77 535.077   1
   2   5  20 7238.64 560.388   1
   2   5  21 486.897 299.787   1
   2  -5  21 594.847 257.070   1
  -2  -5 -21 322.305 290.459   1
  -2   5 -21 527.587 260.681   1
  -2  -5 -22 461.512 280.815   1
   2   5  23 116.147 283.617   1
  -2  -5 -23 547.635 310.808   1
   2   5  25-204.613 305.052   1
  -2  -5 -25-244.225 308.280   1
   2   5  26 815.237 338.170   1
  -2  -5 -26 648.710 314.766   1
   2   5  27 752.804 326.082   1
  -2  -5 -27 537.599 317.937   1
   2   5  29 139.736 313.595   1
  -2  -5 -29 78.1871 315.416   1
   2  -6 -28 528.825 320.361   1
  -2   6  28 762.413 319.698   1
   2  -6 -27 1021.66 294.468   1
  -2   6  27 459.270 276.388   1
   2  -6 -26-27.1863 277.943   1
  -2   6  26-232.394 278.133   1
  -2   6  25 497.562 283.999   1
   2  -6 -24 275.363 278.346   1
   2  -6 -23 1924.55 332.143   1
  -2   6  23 2616.26 345.292   1
   2  -6 -22 2469.20 325.833   1
  -2   6  22 2398.51 337.594   1
   2   6 -21 432.302 238.234   1
   2  -6 -21 762.358 276.773   1
  -2  -6  21 909.449 262.249   1
  -2   6  21 724.702 304.571   1
   2   6 -20 218.440 235.738   1
  -2  -6  20 127.834 255.524   1
  -2   6  19 1558.21 341.848   1
   2   6 -19 1060.54 253.655   1
  -2  -6  19 1068.58 270.039   1
   2  -6 -19 1511.40 330.518   1
  -2   6  18 2148.07 334.122   1
   2   6 -18 2222.81 272.318   1
  -2  -6  18 2317.92 294.933   1
   2  -6 -18 1611.41 308.787   1
  -2   6  17 684.622 289.405   1
   2   6 -17 266.346 203.109   1
  -2  -6  17 258.877 226.905   1
   2  -6 -17 153.222 239.821   1
   2   6 -16 1512.76 220.646   1
  -2  -6  16 1270.25 222.984   1
  -2   6  15 130.611 222.404   1
   2   6 -15 142.076 180.275   1
  -2  -6  15 112.050 189.542   1
   2  -6 -15 315.513 194.081   1
  -2   6  14 379.802 278.354   1
   2   6 -14 540.219 173.994   1
  -2  -6  14 549.825 186.821   1
   2  -6 -14 799.849 264.740   1
  -2   6  13 318.330 254.345   1
   2   6 -13-44.8992 157.603   1
  -2  -6  13 250.654 167.810   1
   2  -6 -13-363.179 205.799   1
  -2   6  12 2141.49 274.215   1
   2   6 -12 2555.76 224.648   1
  -2  -6  12 2545.74 231.458   1
   2  -6 -12 2901.28 283.238   1
  -2   6  11 157.614 206.837   1
   2  -6 -11 104.357 190.270   1
   2   6 -11 24.1841 114.752   1
  -2  -6  11 138.879 131.741   1
   2  -6  -9 526.518 159.457   1
   2   6  -9 627.441 111.153   1
  -2  -6   9 639.945 115.977   1
  -2   6   9 588.330 168.420   1
   2   6  -8 4070.73 265.420   1
  -2   6   8 4850.44 348.170   1
   2  -6  -8 3680.29 319.046   1
  -2  -6   8 4250.57 271.402   1
  -2   6   7 2672.21 245.985   1
   2  -6  -7 2316.85 225.437   1
   2   6  -7 2171.59 172.419   1
  -2  -6   7 2583.32 176.118   1
   2  -6  -6 81421.2 4812.08   1
  -2   6   6 91965.0 4823.87   1
   2   6  -6 89520.2 4777.97   1
  -2  -6   6 91016.2 4779.88   1
  -2  -6   5 2300.07 175.335   1
   2   6  -5 2822.51 175.722   1
  -2   6   5 2447.48 240.348   1
   2  -6  -4 35226.7 1981.64   1
   2   6  -4 36460.9 1951.17   1
  -2  -6   4 36089.7 1949.91   1
  -2   6   4 36273.6 1986.89   1
   2   6  -3 5202.52 324.501   1
  -2  -6   3 5663.69 322.166   1
   2  -6  -3 5782.51 360.567   1
  -2   6   3 5530.87 367.467   1
   2   6  -2 9903.59 556.005   1
  -2  -6   2 9731.93 553.556   1
  -2   6   1 340.217 116.027   1
   2   6  -1 220.766 91.4652   1
  -2  -6   1 327.897 85.9474   1
   2  -6  -1 392.698 114.893   1
   2   6   0 22414.5 1202.38   1
   2  -6   0 22527.0 1200.48   1
  -2   6   0 20300.3 1201.60   1
  -2  -6   0 21904.3 1199.79   1
   2   6   1 411.061 117.255   1
  -2  -6  -1 252.249 108.142   1
  -2   6  -1 367.724 87.8790   1
   2  -6   1 281.560 83.9802   1
  -2   6  -2 9597.85 540.339   1
   2   6   3 5405.03 368.152   1
   2  -6   3 5576.49 322.584   1
  -2  -6  -3 5466.15 361.692   1
  -2   6  -3 5715.41 323.798   1
   2  -6   4 33865.7 1858.08   1
  -2  -6  -4 36033.8 1896.65   1
   2   6   4 34868.7 1898.21   1
   2  -6   5 2658.97 176.589   1
  -2   6  -5 2846.35 173.133   1
  -2  -6  -5 3114.80 244.626   1
   2   6   5 2837.37 247.404   1
  -2  -6  -6 88490.5 4648.31   1
  -2   6  -6 87036.2 4604.37   1
   2  -6   6 83043.1 4605.71   1
   2   6   6 88747.8 4653.78   1
  -2  -6  -7 2223.81 215.538   1
  -2   6  -7 2242.97 159.168   1
   2   6   7 2332.48 222.696   1
   2  -6   7 2467.21 162.474   1
   2  -6   8 3521.53 244.174   1
   2   6   8 4633.22 313.388   1
  -2   6  -9 401.280 97.8842   1
  -2  -6  -9 726.568 166.180   1
   2   6   9 607.197 163.424   1
   2  -6   9 352.753 101.230   1
  -2   6 -10 8949.14 553.230   1
   2  -6  10 10074.6 562.471   1
  -2  -6 -11 317.008 195.430   1
   2   6  11 217.614 213.125   1
   2   6  12 2746.89 304.894   1
   2  -6  12 2583.31 235.647   1
  -2   6 -12 2804.85 224.697   1
  -2  -6 -12 2932.07 301.185   1
   2   6  13-23.8468 204.050   1
   2  -6  13 149.461 155.258   1
  -2   6 -13 27.9331 145.945   1
  -2  -6 -13-21.5595 182.855   1
   2   6  14 472.003 272.176   1
   2  -6  14 296.683 167.217   1
  -2   6 -14 586.370 173.170   1
  -2  -6 -14 581.540 243.546   1
   2  -6  15-72.0060 179.020   1
   2   6  15-25.7860 223.834   1
  -2  -6 -15-23.2370 191.115   1
  -2   6 -15 135.227 170.268   1
   2  -6  16 1500.13 233.352   1
  -2   6 -16 1561.07 223.606   1
   2  -6  17 293.976 211.717   1
   2   6  17 161.357 225.263   1
  -2  -6 -17 400.635 229.969   1
  -2   6 -17 374.633 191.205   1
   2   6  18 1735.19 347.622   1
  -2  -6 -18 1593.24 320.201   1
   2   6  19 953.557 266.430   1
   2  -6  19 935.260 240.690   1
  -2   6 -19 733.705 225.283   1
  -2  -6 -19 994.991 276.676   1
   2  -6  20 177.652 254.883   1
  -2   6 -20 589.063 249.956   1
   2   6  21 947.828 266.966   1
  -2  -6 -21 565.629 248.981   1
  -2   6 -21 1114.42 268.613   1
   2   6  22 3090.68 403.693   1
  -2  -6 -22 2172.06 371.054   1
   2   6  23 3477.30 374.194   1
  -2  -6 -23 3086.93 375.873   1
   2   6  24 406.570 326.942   1
  -2  -6 -24 326.874 312.382   1
   2   6  25 290.266 284.173   1
  -2  -6 -25 377.260 297.144   1
   2   6  26 807.687 346.367   1
  -2  -6 -26 589.093 328.422   1
   2   6  27 944.384 326.756   1
  -2  -6 -27 850.184 327.796   1
   2   6  28 56.4103 322.498   1
  -2  -6 -28 705.997 329.807   1
  -2   7  28 222.654 276.178   1
   2  -7 -28-208.506 280.217   1
  -2   7  26 115.058 302.372   1
   2  -7 -25 81.6083 293.042   1
  -2   7  24-58.4756 285.141   1
   2  -7 -24-219.131 284.612   1
  -2   7  23 381.191 272.955   1
   2  -7 -23 82.2734 268.239   1
  -2   7  22 380.152 289.301   1
   2  -7 -22 1069.72 258.363   1
  -2   7  21 1714.22 344.247   1
   2  -7 -21 2155.87 334.001   1
   2  -7 -20 3643.08 412.943   1
  -2   7  20 2941.05 422.208   1
  -2   7  19 798.928 323.069   1
  -2  -7  19 932.708 250.769   1
   2  -7 -19 881.230 317.168   1
   2   7 -19 1135.69 248.225   1
   2  -7 -18 1968.44 289.775   1
  -2   7  18 1521.84 296.640   1
   2  -7 -17 3180.94 363.920   1
   2   7 -17 3607.35 312.568   1
  -2   7  17 3522.10 384.930   1
  -2  -7  17 3080.96 316.542   1
   2  -7 -16 2304.73 325.567   1
  -2  -7  16 2624.82 260.547   1
   2   7 -16 2550.90 258.612   1
  -2  -7  15 1668.03 213.482   1
   2   7 -15 1283.27 206.539   1
   2  -7 -14 600.582 261.643   1
  -2  -7  14 190.171 168.401   1
   2   7 -14 531.243 167.124   1
  -2   7  14 491.287 262.531   1
   2   7 -13 6312.67 386.014   1
   2  -7 -13 5418.13 447.996   1
  -2  -7  13 5730.73 390.968   1
   2  -7 -12 583.263 215.891   1
   2   7 -12 344.648 140.281   1
  -2  -7  12 650.858 149.230   1
  -2   7  12 1016.44 244.660   1
   2  -7 -11 9130.11 581.390   1
  -2   7  11 8502.38 588.374   1
   2  -7 -10 1296.26 227.785   1
  -2   7  10 1421.21 247.743   1
  -2  -7  10 1670.00 164.661   1
   2   7 -10 2025.97 161.442   1
   2   7  -9 4646.38 299.303   1
  -2  -7   9 4797.59 301.135   1
  -2  -7   8 54136.1 2882.61   1
   2  -7  -8 54106.7 2932.27   1
   2   7  -8 52701.0 2881.91   1
  -2   7   8 53006.8 2937.50   1
  -2  -7   7 17354.9 967.128   1
   2   7  -7 17473.5 966.753   1
   2  -7  -7 17287.0 1019.45   1
  -2   7   7 19414.1 1037.28   1
   2   7  -6 3322.89 202.735   1
   2  -7  -6 3177.04 267.316   1
  -2  -7   6 3059.96 200.861   1
  -2   7   6 3095.02 274.898   1
   2   7  -5 611.218 79.9878   1
  -2   7   5 561.523 159.700   1
   2  -7  -5 855.575 157.950   1
  -2  -7   5 478.950 76.0503   1
   2   7  -4 49294.2 2617.65   1
  -2  -7   4 49185.6 2616.31   1
   2  -7  -4 46898.5 2650.55   1
  -2   7   4 47175.5 2654.97   1
   2   7  -3 15034.6 796.797   1
   2  -7  -3 14744.6 828.547   1
  -2   7   3 15064.1 832.273   1
  -2  -7   3 13401.2 793.894   1
  -2  -7   2 72.5196 73.5742   1
   2   7  -2 160.073 83.4372   1
   2   7  -1 19172.4 1063.62   1
  -2   7   1 19737.3 1073.38   1
   2  -7  -1 19942.3 1072.17   1
  -2  -7   1 18347.3 1060.32   1
   2  -7   0 17.1921 91.4919   1
  -2   7   0 72.5587 103.903   1
   2   7   0 160.748 96.5450   1
  -2  -7  -1 17348.7 1015.55   1
   2   7   1 18527.2 1022.38   1
   2  -7   1 17844.0 1004.17   1
  -2   7  -1 18869.3 1004.23   1
   2   7   2 213.855 124.064   1
   2  -7   2 156.327 72.8875   1
  -2  -7  -2 257.322 118.924   1
   2   7   3 15718.3 866.988   1
   2  -7   3 14815.2 826.025   1
  -2   7  -3 15410.5 827.587   1
  -2  -7  -3 14482.3 858.419   1
   2  -7   4 47543.6 2596.03   1
  -2  -7  -4 49223.4 2637.29   1
  -2   7  -4 48916.0 2596.16   1
   2   7   4 48369.0 2641.00   1
   2  -7   5 445.501 61.6479   1
   2   7   5 776.218 158.976   1
  -2   7  -5 588.888 61.2090   1
  -2  -7  -5 576.916 144.731   1
   2  -7   6 2954.31 196.532   1
   2   7   6 3401.26 280.276   1
  -2  -7  -6 3437.45 270.896   1
  -2   7  -6 3627.16 197.577   1
   2  -7   7 17634.2 962.872   1
   2   7   7 17753.2 1025.29   1
  -2  -7  -8 53614.1 2933.31   1
   2   7   8 54012.8 2942.30   1
   2  -7   8 51133.1 2883.80   1
  -2   7  -8 55674.5 2881.50   1
   2  -7   9 5436.62 314.303   1
  -2   7  -9 4806.45 305.806   1
  -2  -7 -10 1717.11 238.759   1
  -2   7 -10 1764.40 156.971   1
   2  -7  10 1943.30 165.509   1
  -2  -7 -11 8873.06 615.766   1
  -2   7 -11 9573.17 562.529   1
   2  -7  11 10269.6 567.014   1
   2   7  11 9350.30 630.997   1
   2   7  12 632.248 248.153   1
  -2  -7 -12 1004.62 240.206   1
  -2   7 -13 5035.48 347.342   1
  -2  -7 -13 5378.42 404.252   1
   2  -7  13 5181.13 357.972   1
   2   7  13 4916.54 413.770   1
   2  -7  14 410.233 159.846   1
   2   7  14 233.309 278.498   1
  -2  -7 -14 743.235 252.002   1
  -2   7 -14 602.241 157.401   1
   2  -7  15 1328.97 205.953   1
  -2   7 -15 1502.68 205.246   1
   2   7  16 2161.18 341.293   1
   2  -7  16 2399.62 271.101   1
  -2  -7 -16 2815.00 324.523   1
  -2   7 -16 2747.64 258.851   1
  -2  -7 -17 3100.95 362.650   1
  -2   7 -17 3868.02 312.573   1
   2  -7  17 3456.68 324.272   1
   2   7  17 3627.57 386.672   1
   2  -7  18 1625.35 257.006   1
   2   7  18 1557.77 305.407   1
  -2   7 -18 1511.00 243.812   1
  -2  -7 -18 1661.02 306.967   1
   2   7  19 282.610 311.645   1
   2  -7  19 671.386 247.075   1
  -2  -7 -19 501.755 297.449   1
  -2   7 -19 473.887 219.482   1
   2   7  20 3770.26 367.924   1
  -2  -7 -20 3743.35 363.714   1
  -2   7 -20 2884.25 321.012   1
   2   7  21 1956.80 358.301   1
  -2  -7 -21 1187.38 331.627   1
   2   7  22 1127.06 312.030   1
  -2  -7 -22 788.821 310.441   1
   2   7  23-57.7878 311.864   1
  -2  -7 -23 272.373 293.451   1
   2   7  24 173.703 320.376   1
  -2  -7 -24 540.256 321.664   1
  -2  -7 -25-26.7458 245.005   1
   2   7  26 600.800 345.644   1
   2   7  28 500.194 355.144   1
  -2  -7 -28 25.7621 335.691   1
   2  -8 -27 419.472 272.531   1
  -2   8  27-27.9900 268.135   1
   2  -8 -26 159.831 273.477   1
  -2   8  26 113.846 270.610   1
   2  -8 -25 323.815 256.221   1
  -2   8  25 172.909 268.335   1
   2  -8 -24 980.309 268.851   1
  -2   8  24 290.663 249.593   1
   2  -8 -23 273.243 257.400   1
  -2   8  23 58.4283 271.168   1
   2  -8 -21 163.994 301.619   1
  -2   8  21 290.998 318.259   1
   2  -8 -20 489.796 309.176   1
  -2   8  20 579.403 317.327   1
   2   8 -18 8258.35 538.187   1
  -2  -8  18 7887.70 539.387   1
  -2   8  18 8215.51 599.929   1
   2  -8 -18 7442.41 578.809   1
   2  -8 -17 104.443 283.172   1
  -2   8  17 504.455 318.858   1
   2   8 -17 714.139 198.155   1
  -2  -8  17 588.725 200.034   1
  -2   8  16 1791.65 274.548   1
   2  -8 -16 1953.42 264.549   1
  -2  -8  16 1585.09 221.861   1
   2   8 -16 1493.96 214.861   1
   2  -8 -15 327.024 265.471   1
   2   8 -15 30.5797 151.181   1
  -2  -8  15 158.274 154.765   1
  -2   8  15-26.9773 280.274   1
   2  -8 -14 24.5146 206.382   1
   2   8 -14 260.707 144.419   1
  -2  -8  14 383.056 148.131   1
  -2   8  14 26.3866 248.085   1
   2  -8 -13 119.110 224.546   1
  -2  -8  13 188.058 138.952   1
  -2   8  13 410.270 249.114   1
   2   8 -13 206.745 129.057   1
   2  -8 -12 4816.98 425.839   1
  -2   8  12 5234.28 434.699   1
   2  -8 -11 1420.23 263.897   1
   2   8 -11 1409.71 154.310   1
  -2  -8  11 1644.12 158.426   1
  -2   8  11 1386.54 279.431   1
  -2   8  10 2522.07 315.994   1
   2  -8 -10 3216.43 313.628   1
   2   8 -10 2643.89 197.386   1
  -2  -8  10 2692.95 199.320   1
  -2   8   9 262.511 195.672   1
  -2  -8   9 234.044 89.0445   1
   2  -8  -9 406.454 196.340   1
   2   8  -9 234.706 83.7500   1
  -2  -8   8 6724.32 382.234   1
  -2   8   8 7602.16 475.411   1
   2   8  -8 6256.64 379.190   1
   2  -8  -8 6617.29 457.941   1
  -2  -8   7 5830.02 334.198   1
  -2   8   7 5839.67 416.200   1
   2   8  -7 5910.57 335.881   1
   2  -8  -7 5134.68 406.798   1
   2  -8  -6 9534.61 574.972   1
   2   8  -6 9681.39 510.321   1
  -2  -8   6 8650.77 507.457   1
  -2   8   6 8629.22 574.871   1
  -2   8   5 390.672 166.071   1
   2   8  -5 316.491 70.8300   1
  -2  -8   5 286.662 61.5300   1
   2  -8  -5 413.168 154.084   1
   2   8  -4 2703.56 173.516   1
   2  -8  -4 2328.57 223.169   1
  -2   8   4 2798.32 243.568   1
  -2  -8   4 2528.14 168.868   1
   2   8  -3 854.921 108.012   1
  -2   8   3 993.951 157.061   1
  -2  -8   3 1150.93 102.870   1
   2  -8  -2 3135.66 244.255   1
  -2   8   2 3314.20 253.747   1
   2   8  -2 3362.67 222.314   1
  -2  -8   2 3373.70 218.680   1
   2   8  -1 3254.22 233.238   1
  -2  -8   1 3576.09 234.051   1
   2  -8   0 1719.49 150.368   1
  -2  -8   0 1763.51 154.360   1
  -2   8   0 1569.38 155.936   1
  -2   8  -1 3248.78 224.915   1
   2  -8   1 3197.25 221.221   1
  -2  -8  -2 3130.34 235.350   1
  -2   8  -2 3077.05 205.190   1
   2  -8   2 3037.46 203.837   1
   2   8   2 3038.85 235.994   1
   2   8   3 1145.04 162.652   1
  -2   8  -3 1012.16 97.3207   1
   2  -8   3 978.877 93.5167   1
   2  -8   4 2649.40 168.248   1
   2   8   4 2520.47 233.655   1
  -2   8  -4 2842.69 169.229   1
   2   8   5 198.935 151.035   1
  -2  -8  -5 182.479 151.239   1
   2   8   6 9874.63 619.566   1
   2   8   7 5629.14 406.703   1
  -2  -8  -7 5591.72 392.648   1
   2   8   8 6799.53 461.109   1
   2  -8   8 6090.03 360.060   1
  -2  -8  -8 6643.09 442.516   1
  -2   8  -8 6779.17 361.192   1
  -2   8  -9 284.542 70.4792   1
  -2  -8  -9 327.837 201.195   1
   2   8   9 636.913 215.136   1
   2  -8   9 405.154 77.6078   1
  -2  -8 -10 2397.30 261.556   1
  -2   8 -10 2275.18 177.691   1
   2  -8  10 2737.89 183.058   1
  -2  -8 -11 2454.98 273.837   1
   2   8  11 1391.10 258.653   1
  -2   8 -11 1621.65 156.136   1
   2  -8  11 2053.53 164.580   1
  -2  -8 -12 5875.97 424.239   1
  -2   8 -12 5427.34 336.526   1
   2   8  12 5796.09 444.386   1
   2  -8  12 4523.09 337.724   1
  -2  -8 -13 357.261 189.955   1
   2   8  13 179.901 214.552   1
  -2  -8 -14 540.017 247.682   1
  -2   8 -14 330.455 135.784   1
   2  -8  14 245.554 146.595   1
  -2   8 -15 214.679 152.935   1
  -2  -8 -15 294.296 238.144   1
   2   8  15-132.500 255.546   1
   2  -8  15 123.216 162.690   1
  -2   8 -16 1778.58 209.456   1
  -2  -8 -16 1335.22 279.426   1
   2   8  16 1434.07 292.833   1
   2  -8  16 1806.40 212.140   1
  -2   8 -17 418.064 178.843   1
  -2  -8 -17 309.640 278.129   1
   2  -8  17 708.616 208.337   1
   2   8  17 469.257 312.869   1
   2   8  18 6830.46 557.381   1
   2  -8  18 7949.42 510.296   1
  -2  -8 -18 6560.68 530.399   1
  -2   8 -18 7398.03 500.320   1
  -2   8 -19 185.060 203.836   1
   2   8  20 229.458 316.277   1
  -2  -8 -20 968.329 316.515   1
   2   8  21 115.231 247.770   1
  -2  -8 -21 866.536 271.049   1
   2   8  23-57.7589 319.668   1
  -2  -8 -23 812.736 326.541   1
   2   8  24-115.116 267.002   1
  -2  -8 -24-53.7062 236.423   1
   2   8  25 199.889 336.364   1
  -2  -8 -25 26.5117 317.077   1
   2   8  26 367.966 304.743   1
  -2  -8 -26 236.565 300.297   1
   2   8  27 278.971 333.925   1
   2  -9 -27 129.231 292.060   1
  -2   9  27 193.208 301.236   1
   2  -9 -25 1256.64 327.887   1
  -2   9  25 1027.60 337.622   1
   2  -9 -23 326.487 313.289   1
  -2   9  23 1018.13 342.731   1
   2  -9 -22 492.347 320.410   1
  -2   9  22 321.597 341.302   1
   2  -9 -21 903.862 317.389   1
  -2   9  21 1314.50 342.099   1
   2  -9 -20-81.8776 255.956   1
  -2   9  20 929.818 275.031   1
  -2   9  19 664.296 311.886   1
   2  -9 -19 216.254 273.759   1
  -2   9  18 1059.71 335.432   1
   2   9 -18 831.461 202.098   1
   2  -9 -18 294.870 297.143   1
   2  -9 -17 475.043 235.389   1
   2   9 -17 889.271 188.294   1
  -2   9  17 736.485 263.539   1
  -2  -9  17 698.718 195.233   1
   2  -9 -16 599.199 291.362   1
   2   9 -16 178.849 150.594   1
  -2  -9  16 76.6913 160.401   1
   2   9 -15 2844.24 267.323   1
  -2   9  15 3537.74 348.534   1
  -2  -9  15 3607.03 281.296   1
   2  -9 -15 4219.72 351.361   1
  -2   9  13 3565.35 380.162   1
   2  -9 -13 4067.28 364.320   1
  -2  -9  13 3630.25 252.466   1
   2   9 -13 2906.30 243.514   1
   2  -9 -12 1016.76 249.500   1
   2   9 -12 653.608 117.859   1
  -2  -9  12 328.141 115.745   1
  -2   9  12 1018.12 271.879   1
  -2   9  11 688.784 237.839   1
   2   9 -11 1099.31 122.840   1
   2  -9 -11 914.182 233.256   1
  -2  -9  11 1146.19 124.926   1
   2   9 -10 6059.96 347.216   1
   2  -9 -10 5652.96 439.706   1
  -2  -9  10 5935.84 347.785   1
  -2   9  10 5472.04 451.604   1
  -2   9   9 862.083 256.046   1
   2  -9  -9 948.402 242.549   1
  -2  -9   9 931.150 91.5389   1
   2   9  -9 967.821 93.8955   1
  -2  -9   8 13725.0 743.751   1
   2   9  -8 13585.9 745.374   1
   2  -9  -7 29561.4 1641.83   1
  -2  -9   7 28196.6 1565.44   1
   2   9  -7 30064.6 1567.57   1
  -2   9   7 30062.2 1650.63   1
  -2  -9   6 1125.90 82.0642   1
   2   9  -6 1017.19 85.3948   1
   2  -9  -5 6807.80 467.342   1
  -2  -9   5 7327.32 397.695   1
  -2   9   5 7394.54 478.670   1
   2   9  -5 6824.33 398.713   1
   2  -9  -4 18872.0 1033.54   1
  -2  -9   4 18465.3 983.672   1
  -2   9   4 17033.2 1032.75   1
   2   9  -4 17521.3 985.461   1
   2  -9  -3 19610.8 1111.28   1
  -2  -9   3 18817.9 1077.46   1
   2   9  -3 20477.2 1079.85   1
   2  -9  -2 26769.7 1404.37   1
  -2  -9   2 25579.1 1376.48   1
  -2   9   2 25506.5 1404.84   1
   2   9  -2 23578.4 1378.07   1
   2  -9  -1 4566.48 301.555   1
  -2  -9   1 4302.49 282.594   1
  -2   9   1 4163.79 301.346   1
   2   9  -1 4495.15 290.477   1
   2  -9   0 91.9469 93.3637   1
  -2   9   0-43.1792 108.521   1
  -2  -9  -1 4249.91 294.179   1
  -2   9  -1 4099.41 278.739   1
   2   9   1 4307.10 302.195   1
   2  -9   1 4410.68 276.109   1
  -2  -9  -2 24409.9 1360.26   1
  -2   9  -2 24188.9 1337.86   1
   2   9   2 23827.7 1364.32   1
   2  -9   2 25080.0 1336.36   1
   2  -9   3 21252.3 1135.08   1
  -2  -9  -3 19791.0 1172.71   1
  -2   9  -3 20818.2 1136.29   1
   2  -9   4 17669.0 962.298   1
  -2   9  -4 17986.4 962.809   1
   2   9   4 17450.4 1023.47   1
   2   9   5 7194.15 461.209   1
  -2  -9  -5 6635.49 450.316   1
  -2  -9  -6 1295.36 186.435   1
   2   9   6 808.361 186.520   1
   2   9   7 30505.8 1689.36   1
  -2  -9  -7 29416.1 1680.67   1
   2   9   9 659.202 213.535   1
  -2  -9  -9 905.755 202.847   1
  -2  -9 -10 5644.07 431.456   1
   2   9  10 5678.19 450.983   1
   2   9  11 1184.21 257.556   1
  -2   9 -11 906.254 98.3765   1
   2  -9  11 837.595 99.4446   1
  -2  -9 -11 1087.99 242.648   1
   2   9  12 178.692 213.369   1
  -2  -9 -12 354.864 182.741   1
  -2   9 -12 332.780 92.8613   1
   2  -9  12 387.633 104.783   1
  -2  -9 -13 3919.33 345.876   1
  -2   9 -13 3315.65 232.674   1
   2   9  13 3651.94 371.213   1
   2  -9  13 2922.57 236.020   1
   2  -9  14 4356.03 284.830   1
  -2   9 -14 3625.42 278.881   1
  -2  -9 -15 3609.21 346.296   1
  -2   9 -15 3582.22 255.902   1
   2  -9  15 2592.19 256.465   1
   2   9  15 3151.00 366.024   1
   2   9  16-27.4748 254.969   1
  -2   9 -16 209.921 146.686   1
   2  -9  16 148.731 154.037   1
  -2  -9 -16 102.420 241.731   1
  -2   9 -17 502.119 174.916   1
   2   9  17 1341.90 329.985   1
  -2  -9 -17 1017.22 300.115   1
   2   9  18 1020.57 341.671   1
  -2  -9 -18 1192.07 304.087   1
   2   9  19-57.2292 239.095   1
  -2  -9 -19-133.881 224.425   1
   2   9  20 57.5369 307.692   1
  -2  -9 -20 242.812 281.463   1
   2   9  21 1153.77 343.710   1
  -2  -9 -21 705.907 313.548   1
   2   9  22 547.088 273.237   1
  -2  -9 -22-135.726 266.642   1
   2   9  23 718.573 331.685   1
  -2  -9 -23 701.045 299.190   1
   2   9  25 566.925 281.598   1
  -2  -9 -25 1079.28 296.031   1
   2   9  27 220.284 344.752   1
  -2  -9 -27 51.0576 320.944   1
   2 -10 -26 311.917 341.857   1
  -2  10  26 333.158 345.099   1
   2 -10 -25 688.213 333.086   1
  -2  10  25 169.500 337.630   1
   2 -10 -24-107.381 320.136   1
  -2  10  24 888.729 350.948   1
   2 -10 -23 1410.97 327.915   1
  -2  10  23 1506.01 343.090   1
   2 -10 -22 408.915 288.882   1
  -2  10  22-29.1471 274.558   1
   2 -10 -20 300.810 300.078   1
  -2  10  20 465.818 332.195   1
   2 -10 -19 791.026 300.110   1
  -2  10  19 958.303 329.081   1
   2 -10 -18 458.976 261.730   1
  -2  10  18 346.161 284.579   1
   2 -10 -17 401.295 300.756   1
  -2  10  17 314.431 311.874   1
   2 -10 -16 2422.24 299.979   1
   2  10 -16 1635.50 189.475   1
  -2  10  16 1695.56 300.414   1
   2 -10 -15-259.070 263.226   1
   2  10 -15 83.9957 122.083   1
  -2 -10  15 258.673 132.265   1
  -2  10  15 166.843 287.171   1
   2 -10 -14 305.663 264.049   1
   2  10 -14 8.75079 101.138   1
  -2  10  14-163.903 263.301   1
  -2 -10  14-18.1394 110.388   1
   2  10 -13 65.5456 93.0191   1
  -2 -10  13-28.9483 91.0907   1
  -2 -10  12 2968.14 198.240   1
   2  10 -12 3086.80 199.892   1
  -2  10  12 3249.56 332.910   1
   2 -10 -12 3709.02 327.060   1
   2 -10 -11 470.203 222.616   1
  -2  10  11 302.594 223.953   1
   2  10 -11 338.948 55.5386   1
  -2  10  10 4383.68 388.737   1
   2 -10 -10 4836.12 381.693   1
  -2  10   9 374.698 245.026   1
  -2  10   8-246.030 210.577   1
   2 -10  -8 333.379 185.960   1
   2 -10  -6 7786.90 518.286   1
   2  10  -5 2949.74 176.025   1
  -2  10   5 2731.02 283.347   1
   2 -10  -5 2755.38 269.533   1
   2  10  -4 6292.72 360.781   1
  -2  10   4 5955.45 424.081   1
   2 -10  -4 6253.75 425.571   1
  -2  10   3 785.842 168.536   1
   2  10  -3 826.320 110.402   1
  -2 -10   3 632.373 96.0625   1
   2 -10  -3 1056.35 171.645   1
   2  10  -2 4308.15 272.220   1
  -2  10   2 4021.83 308.277   1
  -2 -10   2 3753.23 265.194   1
   2 -10  -2 4558.43 309.175   1
   2  10  -1 3154.03 224.806   1
   2 -10  -1 2832.10 237.670   1
  -2 -10   1 2852.09 216.269   1
  -2  10   1 3550.99 253.004   1
  -2  10  -1 2868.34 223.124   1
   2 -10   1 3250.81 220.068   1
   2  10   1 2873.91 239.250   1
  -2 -10  -2 3409.16 285.035   1
   2 -10   2 3658.71 255.230   1
   2  10   2 4181.96 305.382   1
   2 -10   3 738.385 89.4524   1
  -2  10  -3 727.801 90.7971   1
   2  10   3 481.474 154.708   1
  -2 -10  -3 786.956 156.050   1
   2  10   4 6156.32 419.952   1
  -2 -10  -4 5887.98 407.404   1
   2  10   5 3453.24 300.106   1
  -2 -10  -5 3288.75 286.183   1
  -2 -10  -6 7180.60 479.667   1
   2  10   8 21.8593 179.279   1
  -2 -10  -8 159.597 176.648   1
   2  10   9 666.302 222.897   1
  -2 -10  -9 186.953 179.925   1
   2  10  10 5091.59 410.730   1
  -2 -10 -10 4627.62 385.932   1
   2  10  11 456.853 248.889   1
  -2 -10 -11 66.1554 227.138   1
   2  10  12 3285.67 382.830   1
  -2 -10 -12 3969.54 360.310   1
   2 -10  13 21.2822 47.2859   1
  -2  10 -13 7.27945 51.5809   1
   2  10  14-26.8235 263.935   1
  -2  10 -14 193.921 90.8657   1
   2 -10  14 99.2525 93.5043   1
  -2 -10 -14 24.9735 223.554   1
   2  10  15 54.7811 228.825   1
  -2 -10 -15 76.5815 205.939   1
  -2  10 -15 96.3326 109.650   1
   2 -10  15-27.5847 112.097   1
  -2 -10 -16 2341.24 329.965   1
  -2  10 -16 2581.21 214.951   1
   2  10  16 2146.96 337.479   1
  -2 -10 -17 607.145 306.529   1
   2  10  17 282.865 315.021   1
  -2 -10 -18 641.892 297.968   1
   2  10  18 657.101 329.890   1
  -2 -10 -19 431.260 271.024   1
   2  10  19 546.303 283.388   1
  -2 -10 -20 731.501 270.078   1
   2  10  20 605.239 294.954   1
  -2 -10 -22 540.299 317.337   1
   2  10  22 460.761 335.496   1
  -2 -10 -23 2138.63 336.104   1
   2  10  23 888.119 300.866   1
  -2 -10 -24 237.232 276.014   1
   2  10  24-56.7817 311.452   1
  -2 -10 -25 364.578 317.602   1
   2  10  25 1039.94 360.756   1
  -2 -10 -26 565.013 313.079   1
   2  10  26 83.0042 312.492   1
  -2  11  25 419.232 283.409   1
   2 -11 -25-78.4817 248.760   1
  -2  11  24 1619.39 331.682   1
   2 -11 -24 1382.98 311.759   1
  -2  11  23 57.5369 322.404   1
   2 -11 -23 350.398 318.628   1
  -2  11  22 580.493 354.614   1
   2 -11 -22 1221.59 346.986   1
  -2  11  21 701.452 332.489   1
   2 -11 -21 136.680 311.069   1
  -2  11  19 641.329 338.643   1
   2 -11 -19 438.094 304.831   1
  -2  11  18 406.842 307.802   1
   2 -11 -18 327.559 284.193   1
   2 -11 -16 160.399 268.884   1
  -2  11  16 199.943 284.827   1
   2 -11 -15 131.423 270.420   1
  -2  11  15 508.029 310.777   1
   2  11 -15 130.329 75.5339   1
   2 -11 -14 8482.65 601.047   1
  -2  11  14 8687.41 615.912   1
  -2  11  13 272.104 233.271   1
   2 -11 -12 2005.13 296.709   1
  -2  11  12 1701.31 307.023   1
   2 -11 -11 72.2856 225.386   1
  -2  11  11 310.331 244.815   1
   2 -11 -10 4341.78 373.497   1
   2 -11  -9 90.0796 221.038   1
  -2  11   9-193.415 234.649   1
   2 -11  -8 43.4017 188.976   1
  -2  11   8 162.364 217.358   1
   2 -11  -7 124.944 192.298   1
  -2  11   7 88.7222 221.132   1
   2 -11  -6 574.291 196.082   1
  -2  11   6 253.498 202.030   1
   2 -11  -5 261.345 177.809   1
  -2  11   5 539.178 194.925   1
   2  11  -4 114.422 76.4133   1
  -2 -11   4 63.4289 63.1875   1
   2 -11  -4 122.563 168.815   1
  -2  11   4-37.4374 182.948   1
  -2 -11   3 1771.50 143.228   1
   2 -11  -3 1251.04 203.313   1
  -2  11   3 1737.39 219.038   1
   2  11  -3 1898.63 152.251   1
   2  11  -2 19266.7 1112.78   1
   2 -11  -2 20849.3 1139.09   1
  -2 -11   2 19459.3 1106.45   1
  -2  11   2 21529.8 1145.17   1
  -2  11   1 3611.35 286.342   1
   2 -11  -1 3711.43 280.249   1
  -2 -11   0-81.3931 121.826   1
   2 -11   0-94.5708 119.176   1
  -2  11   0-74.7327 124.495   1
   2  11   0-115.259 133.108   1
   2  11   1 3017.00 260.843   1
   2 -11   1 3080.54 240.051   1
  -2 -11  -1 3167.88 255.214   1
  -2  11  -1 3617.88 247.096   1
   2  11   2 19417.4 1134.55   1
  -2  11  -2 20323.8 1100.60   1
  -2 -11  -2 19473.3 1128.37   1
   2 -11   2 20029.7 1099.54   1
  -2 -11  -3 1675.02 208.461   1
   2 -11   3 1549.50 126.125   1
  -2  11  -3 1746.98 133.741   1
   2  11   3 1686.68 212.430   1
  -2 -11  -4-83.6680 148.525   1
   2  11   4 164.490 169.125   1
  -2 -11  -5 356.454 178.274   1
   2  11   5 505.936 206.132   1
  -2 -11  -7 98.7514 176.245   1
   2  11   7-87.3837 192.838   1
  -2 -11  -8 20.6807 178.012   1
   2  11   8 114.846 201.103   1
  -2 -11  -9 127.235 203.564   1
  -2 -11 -10 4196.70 347.076   1
   2  11  10 3585.91 360.898   1
  -2 -11 -11 350.775 198.690   1
   2  11  11 383.679 230.910   1
  -2 -11 -13 473.357 233.842   1
   2  11  13 53.5116 240.471   1
  -2 -11 -14 10140.1 691.358   1
   2  11  14 10498.6 705.798   1
  -2 -11 -15-129.895 272.567   1
   2  11  15-83.5272 288.104   1
  -2 -11 -16-184.680 274.073   1
   2  11  16 28.2587 302.163   1
  -2 -11 -18 512.287 296.272   1
   2  11  18 143.749 305.593   1
  -2 -11 -19 54.2108 253.402   1
   2  11  19-317.317 276.843   1
  -2 -11 -21 704.956 309.350   1
   2  11  21 431.563 334.491   1
  -2 -11 -22 887.667 325.363   1
   2  11  22 1519.69 364.865   1
  -2 -11 -23 370.514 314.164   1
   2  11  23-142.522 324.721   1
  -2 -11 -24 1491.64 321.402   1
   2  11  24 2367.69 334.176   1
  -2 -11 -25 335.218 294.443   1
   2  11  25 111.060 320.109   1
   2 -12 -25 801.398 336.153   1
  -2  12  25 248.497 355.666   1
   2 -12 -23 160.471 274.225   1
  -2  12  23 342.835 308.577   1
   2 -12 -21 190.800 310.969   1
  -2  12  21-116.569 333.565   1
   2 -12 -20-27.4207 300.237   1
  -2  12  20-87.9530 322.720   1
   2 -12 -19 1402.77 304.541   1
  -2  12  19 1495.32 333.469   1
   2 -12 -18 192.378 295.150   1
  -2  12  18 644.574 334.379   1
   2 -12 -17 655.873 271.438   1
  -2  12  17 116.372 282.521   1
   2 -12 -15 1096.44 304.407   1
  -2  12  15 428.597 315.037   1
   2 -12 -14 1213.75 266.382   1
   2 -12 -13 1452.09 263.852   1
   2 -12 -12 3684.71 356.757   1
  -2  12  12 2851.19 356.525   1
   2 -12 -11 694.504 233.275   1
  -2  12  11 1351.79 267.151   1
   2 -12 -10 2652.00 308.807   1
  -2  12  10 3323.67 347.490   1
   2 -12  -9 10455.8 679.232   1
  -2  12   9 10161.2 687.179   1
  -2  12   8-24.0547 211.750   1
   2 -12  -8 22.5915 210.609   1
  -2  12   7 2938.07 319.652   1
   2 -12  -7 3059.06 307.842   1
  -2  12   5 1090.47 238.225   1
   2 -12  -5 1059.45 220.827   1
  -2  12   4 1519.35 232.983   1
   2  12  -4 1560.32 127.198   1
  -2 -12   4 1439.89 118.759   1
  -2  12   3 2256.26 256.220   1
   2  12  -3 2214.74 177.087   1
   2 -12  -3 2390.69 249.724   1
  -2 -12   3 2225.83 172.535   1
   2  12  -2 2412.95 199.895   1
  -2  12   2 2411.45 241.602   1
  -2 -12   2 2584.26 195.701   1
   2 -12  -2 1996.14 223.064   1
  -2  12   1 2338.87 226.704   1
   2 -12  -1 2006.37 213.211   1
   2 -12   0 18769.5 1019.51   1
   2  12   0 17758.0 1024.14   1
  -2 -12   0 17039.6 1015.21   1
  -2  12   0 18449.5 1022.14   1
   2  12   1 2651.37 243.552   1
  -2 -12  -1 2090.95 211.722   1
  -2  12  -2 2678.91 193.727   1
   2 -12   2 2337.43 188.886   1
   2  12   2 2836.75 242.754   1
  -2 -12  -3 2066.21 234.641   1
   2 -12   3 2202.55 153.811   1
   2  12   3 2267.83 235.237   1
  -2  12  -3 2038.78 154.944   1
   2  12   4 1483.86 224.064   1
  -2 -12  -4 1599.41 214.027   1
   2  12   5 1657.09 245.291   1
  -2 -12  -5 1473.18 228.052   1
  -2 -12  -6 6545.56 472.400   1
   2  12   6 7134.84 494.954   1
   2  12   7 2414.96 303.027   1
  -2 -12  -7 2568.62 283.574   1
   2  12   8 359.238 242.531   1
  -2 -12  -8 107.891 208.304   1
  -2 -12  -9 9771.04 656.220   1
   2  12   9 10484.0 672.274   1
   2  12  10 3380.27 334.551   1
  -2 -12 -10 2916.16 311.820   1
   2  12  11 2010.53 307.041   1
  -2 -12 -11 1847.43 282.969   1
   2  12  12 3775.36 383.607   1
  -2 -12 -12 3592.88 368.119   1
  -2 -12 -13 1635.10 295.857   1
   2  12  14 725.234 305.463   1
  -2 -12 -14 312.497 272.322   1
   2  12  15 1272.33 329.811   1
  -2 -12 -15 1215.35 312.938   1
   2  12  17 86.3613 300.797   1
  -2 -12 -17 26.9979 273.681   1
   2  12  18-57.7760 291.039   1
  -2 -12 -18 244.392 270.098   1
   2  12  19 1243.79 298.715   1
  -2 -12 -19 1415.91 285.017   1
   2  12  20 461.564 300.343   1
  -2 -12 -20 326.360 260.524   1
   2  12  21-28.7764 319.654   1
  -2 -12 -21 323.836 293.479   1
   2  12  23 141.699 343.099   1
  -2 -12 -23 263.038 322.634   1
   2  12  25 247.214 281.403   1
  -2 -12 -25 25.4991 247.002   1
   2 -13 -24 1222.71 352.843   1
  -2  13  24 945.169 357.930   1
   2 -13 -23 371.187 315.297   1
  -2  13  23-28.3239 344.370   1
   2 -13 -22 161.446 267.842   1
  -2  13  22 287.317 303.357   1
  -2  13  21 290.518 321.282   1
   2 -13 -20 576.621 326.854   1
  -2  13  20 586.062 355.413   1
   2 -13 -19 550.478 281.288   1
  -2  13  19 794.624 288.504   1
   2 -13 -18 607.094 308.653   1
   2 -13 -17-82.7070 247.395   1
  -2  13  17 323.300 282.032   1
   2 -13 -16-164.759 286.942   1
  -2  13  16 29.2719 305.872   1
   2 -13 -15 598.420 297.331   1
  -2  13  15 86.8864 300.803   1
   2 -13 -14 1614.58 299.751   1
  -2  13  14 1747.57 316.890   1
   2 -13 -13 53.0610 237.539   1
  -2  13  13 282.571 256.334   1
   2 -13 -12 2660.05 324.583   1
  -2  13  12 2360.15 325.780   1
   2 -13 -10 2216.08 312.829   1
  -2  13  10 1564.33 313.771   1
   2 -13  -9 1744.36 280.391   1
  -2  13   9 2325.14 302.074   1
   2 -13  -8 960.462 247.705   1
  -2  13   8 1052.04 272.104   1
   2 -13  -7 1738.74 273.557   1
  -2  13   7 2240.30 291.759   1
   2 -13  -6-129.637 196.929   1
  -2  13   6 276.992 217.841   1
  -2 -13   4 2449.31 152.660   1
   2  13  -4 2099.02 155.285   1
   2  13  -3 1711.62 146.515   1
  -2 -13   3 1134.60 134.658   1
   2 -13  -3 1254.27 215.753   1
  -2  13   3 1080.32 226.155   1
   2  13  -2 13568.8 845.018   1
  -2  13   2 15192.9 879.413   1
  -2 -13   2 15565.4 843.603   1
   2 -13  -2 15410.9 876.629   1
   2  13  -1 2951.07 261.686   1
   2 -13  -1 3246.21 278.715   1
  -2  13   1 3417.86 285.219   1
  -2 -13   1 3933.80 261.116   1
  -2 -13   0-40.8411 132.421   1
   2 -13   0-79.8345 130.882   1
   2  13   0 43.9527 157.519   1
  -2  13   0 125.871 143.820   1
   2  13   1 4026.62 300.244   1
  -2 -13  -1 3042.59 278.077   1
   2  13   2 14068.7 865.673   1
   2 -13   2 14875.7 819.701   1
  -2  13  -2 14231.2 821.046   1
  -2 -13  -2 15109.4 858.001   1
  -2 -13  -3 1197.24 209.114   1
   2  13   3 1155.44 222.267   1
   2 -13   3 1330.23 113.177   1
  -2  13  -3 1149.54 113.981   1
  -2 -13  -4 3378.79 302.592   1
   2  13   4 3285.49 318.080   1
   2  13   6 226.933 216.213   1
  -2 -13  -6 545.800 204.827   1
   2  13   7 1870.37 275.710   1
  -2 -13  -7 1839.88 258.615   1
   2  13   8 1204.00 265.260   1
  -2 -13  -8 754.773 245.812   1
   2  13   9 2335.07 319.052   1
  -2 -13  -9 2787.02 314.682   1
   2  13  10 1438.45 284.584   1
  -2 -13 -10 2534.43 292.461   1
   2  13  11 751.914 291.373   1
  -2 -13 -11 425.887 252.047   1
   2  13  12 1589.96 341.723   1
  -2 -13 -12 2794.14 328.369   1
   2  13  13-27.9321 271.246   1
  -2 -13 -13 391.008 280.419   1
   2  13  14 1246.41 322.979   1
  -2 -13 -14 1958.07 311.548   1
   2  13  16 375.200 278.702   1
  -2 -13 -16 270.576 252.195   1
  -2 -13 -17-190.635 261.479   1
   2  13  18 464.341 299.395   1
  -2 -13 -18 436.960 264.318   1
   2  13  19 463.282 319.626   1
  -2 -13 -19 136.491 264.144   1
   2  13  20 86.6761 315.799   1
   2  13  21 315.791 346.742   1
  -2 -13 -21 294.678 294.275   1
   2  13  22 767.429 369.348   1
  -2 -13 -22 131.954 311.129   1
   2  13  23-196.834 343.272   1
  -2 -13 -23 1122.65 333.197   1
   2  13  24 885.253 365.056   1
  -2 -13 -24 1104.33 331.062   1
   2 -14 -23 235.997 318.127   1
  -2  14  23 896.354 374.918   1
   2 -14 -22 1254.90 334.377   1
  -2  14  22 1825.43 386.858   1
   2 -14 -21 297.889 265.543   1
  -2  14  21 202.421 305.977   1
   2 -14 -20 410.829 323.336   1
  -2  14  20 58.5084 347.441   1
   2 -14 -19 358.871 250.712   1
  -2  14  19 530.309 287.517   1
   2 -14 -17 803.788 273.921   1
  -2  14  17 1037.22 309.789   1
   2 -14 -16 1273.47 328.398   1
  -2  14  16 1331.56 347.880   1
   2 -14 -15 634.106 314.226   1
  -2  14  15 1381.13 344.173   1
   2 -14 -14 382.852 283.154   1
  -2  14  14 29.1622 304.922   1
   2 -14 -13 1189.93 290.445   1
  -2  14  13 1038.46 315.846   1
   2 -14 -12 2799.28 360.207   1
  -2  14  12 2927.43 385.728   1
   2 -14 -11-418.880 279.200   1
  -2  14  11-83.9826 276.322   1
   2 -14  -9 474.261 250.492   1
  -2  14   9-213.487 256.740   1
   2 -14  -8 388.232 227.039   1
  -2  14   8 336.803 244.080   1
   2 -14  -7-187.476 214.368   1
  -2  14   7-200.242 235.858   1
   2 -14  -6 1012.33 236.030   1
  -2  14   6 817.403 245.589   1
   2 -14  -5 837.173 222.364   1
  -2  14   5 390.050 231.574   1
   2 -14  -4 897.120 217.362   1
  -2  14   4 865.810 236.165   1
   2  14  -3 81.3042 102.337   1
   2 -14  -3 228.702 186.300   1
  -2  14   3-162.659 194.694   1
  -2 -14   3 156.694 98.6471   1
   2  14  -2 1174.13 161.005   1
   2 -14  -2 1498.61 219.455   1
  -2  14   2 1611.86 230.659   1
  -2 -14   2 1187.37 151.449   1
   2  14  -1 270.904 151.550   1
  -2 -14   1 164.596 137.068   1
   2 -14  -1 271.401 156.245   1
  -2  14   1 370.744 175.230   1
   2  14   0 3357.58 272.332   1
   2 -14   0 2915.50 256.077   1
  -2 -14   0 3447.26 270.742   1
  -2  14   0 3052.85 264.531   1
  -2 -14  -1 257.773 162.637   1
   2  14   1 138.292 172.242   1
  -2 -14  -2 1560.24 218.097   1
   2 -14   2 1201.26 141.344   1
  -2  14  -2 1325.42 145.932   1
   2  14   2 1655.59 230.069   1
  -2 -14  -3 150.220 168.951   1
  -2  14  -3 33.3758 68.4530   1
   2  14   3 80.6751 186.667   1
   2 -14   3 87.9715 61.9747   1
   2  14   5 293.680 229.022   1
  -2 -14  -5 1115.17 219.907   1
   2  14   6 1418.17 255.303   1
  -2 -14  -6 1100.87 233.337   1
   2  14   7 245.760 240.148   1
  -2 -14  -7-275.725 215.275   1
   2  14   8 203.873 239.407   1
  -2 -14  -8 451.647 230.859   1
   2  14   9 157.485 257.813   1
  -2 -14  -9 220.285 237.220   1
   2  14  11 275.327 285.506   1
  -2 -14 -11 694.612 278.374   1
   2  14  12 3669.95 396.106   1
  -2 -14 -12 3167.58 373.385   1
   2  14  13 909.852 282.025   1
  -2 -14 -13 1144.59 264.740   1
   2  14  14-488.691 275.585   1
  -2 -14 -14-107.824 242.965   1
   2  14  15 781.892 322.372   1
  -2 -14 -15 1007.32 297.171   1
   2  14  16 2066.93 368.772   1
  -2 -14 -16 1725.69 335.503   1
   2  14  17 757.598 356.654   1
  -2 -14 -17 824.228 309.052   1
   2  14  19 435.529 339.049   1
   2  14  20 202.063 340.053   1
  -2 -14 -20 80.7895 303.754   1
   2  14  21 630.665 360.988   1
  -2 -14 -21 238.949 304.690   1
   2  14  22 735.824 368.403   1
  -2 -14 -22 1051.17 336.457   1
  -2 -14 -23 698.394 325.486   1
   2 -15 -23-155.489 312.661   1
  -2  15  23 193.714 364.848   1
   2 -15 -22 555.894 302.217   1
  -2  15  22 452.175 352.385   1
   2 -15 -21 26.9051 275.796   1
  -2  15  21 431.068 310.334   1
   2 -15 -20 1691.77 351.611   1
  -2  15  20 1253.67 388.796   1
   2 -15 -19 220.625 262.568   1
  -2  15  19 706.763 309.809   1
   2 -15 -18 583.619 315.419   1
  -2  15  18 949.887 345.958   1
   2 -15 -16 1146.41 283.085   1
  -2  15  16 1283.22 319.597   1
   2 -15 -15 307.025 269.872   1
  -2  15  15 89.4037 304.165   1
   2 -15 -14 639.089 291.003   1
  -2  15  14 59.3175 310.523   1
   2 -15 -13 55.1271 270.965   1
  -2  15  13 558.915 305.934   1
   2 -15 -12-109.001 259.003   1
  -2  15  12 203.631 290.547   1
   2 -15 -11 1557.08 291.429   1
  -2  15  11 1318.41 308.086   1
   2 -15 -10 737.695 279.748   1
  -2  15  10 1406.14 318.758   1
   2 -15  -8 3235.30 357.542   1
  -2  15   8 3833.66 376.791   1
   2 -15  -7 1167.28 257.879   1
  -2  15   7 1194.97 276.554   1
   2 -15  -6 444.739 232.530   1
  -2  15   6-25.0128 234.010   1
   2 -15  -5 89.9034 214.137   1
  -2  15   5-23.8604 246.365   1
   2 -15  -3 1300.76 231.914   1
  -2 -15   3 1378.03 132.233   1
  -2  15   3 873.839 226.289   1
   2  15  -3 1383.26 137.677   1
   2  15  -2 906.189 154.199   1
  -2 -15   2 940.757 143.762   1
   2 -15  -2 1369.36 207.097   1
  -2  15   2 1272.11 221.898   1
   2  15  -1 4909.02 354.823   1
   2 -15  -1 5457.45 377.018   1
  -2  15   1 5217.73 378.729   1
  -2 -15   1 4928.89 344.901   1
  -2 -15   0 61.2949 152.972   1
  -2  15   0 168.576 163.778   1
   2 -15   0 218.758 146.856   1
   2  15   0 211.919 163.050   1
   2  15   1 5178.28 397.244   1
  -2 -15  -1 5388.22 388.764   1
  -2  15  -1 5396.02 355.392   1
  -2 -15  -2 1057.68 210.501   1
   2 -15   2 786.880 125.365   1
  -2  15  -2 778.426 129.502   1
   2  15   2 930.872 211.728   1
   2  15   3 1040.43 241.953   1
  -2 -15  -3 1707.87 236.883   1
   2  15   4 3037.40 314.254   1
  -2 -15  -4 3025.68 306.916   1
   2  15   5 260.024 243.781   1
  -2 -15  -5 132.487 213.069   1
   2  15   6-49.3117 240.925   1
  -2 -15  -6-46.0582 209.891   1
   2  15   7 971.131 274.589   1
  -2 -15  -7 1241.41 258.803   1
   2  15   8 3162.71 364.080   1
  -2 -15  -8 3373.37 342.791   1
   2  15  10 1023.59 285.300   1
  -2 -15 -10 595.634 243.902   1
   2  15  11 1098.96 308.129   1
  -2 -15 -11 1399.81 286.127   1
   2  15  12 28.5791 294.485   1
  -2 -15 -12 26.8038 254.759   1
   2  15  13 260.065 285.022   1
  -2 -15 -13 108.603 251.415   1
   2  15  14 553.560 307.017   1
  -2 -15 -14 548.566 292.526   1
   2  15  15 760.981 337.272   1
  -2 -15 -15 82.6516 288.602   1
   2  15  16 1143.14 344.854   1
  -2 -15 -16 580.205 288.674   1
   2  15  18-175.667 276.479   1
  -2 -15 -18 573.600 283.900   1
   2  15  19 494.800 317.422   1
  -2 -15 -19 162.151 293.203   1
   2  15  20 1067.73 353.181   1
  -2 -15 -20 1151.88 318.144   1
   2  15  21 427.542 342.551   1
  -2 -15 -21 635.230 311.608   1
   2  15  22 926.687 353.389   1
  -2 -15 -22 469.140 306.746   1
   2  15  23-82.6330 334.335   1
  -2 -15 -23 306.358 304.442   1
   2 -16 -22-26.1505 275.783   1
  -2  16  22 670.468 334.901   1
   2 -16 -21 614.109 313.171   1
  -2  16  21 114.046 347.598   1
   2 -16 -20 733.460 314.947   1
  -2  16  20 580.186 357.368   1
   2 -16 -19-220.118 299.898   1
  -2  16  19 764.165 352.208   1
   2 -16 -18 1112.45 304.610   1
  -2  16  18 534.929 328.521   1
   2 -16 -17 140.155 305.253   1
  -2  16  17 898.357 360.622   1
   2 -16 -15 845.577 299.303   1
  -2  16  15 752.532 322.865   1
   2 -16 -14 365.731 272.279   1
  -2  16  14 240.330 290.682   1
   2 -16 -13 335.973 274.661   1
  -2  16  13 269.087 315.864   1
   2 -16 -12 1027.10 301.736   1
  -2  16  12 296.562 314.973   1
   2 -16 -11 384.511 267.818   1
  -2  16  11 616.123 310.041   1
   2 -16 -10 783.987 268.132   1
  -2  16  10 288.884 283.173   1
   2 -16  -9 530.880 250.071   1
  -2  16   9 453.652 280.757   1
   2 -16  -8 854.892 261.644   1
  -2  16   8 858.068 295.029   1
   2 -16  -7 1084.27 268.701   1
  -2  16   7 671.837 281.476   1
   2 -16  -6 4027.68 352.229   1
  -2  16   6 2435.07 344.125   1
   2 -16  -5 2177.14 291.035   1
  -2  16   5 2115.93 311.833   1
   2 -16  -4 1714.61 252.975   1
  -2  16   4 1137.08 253.875   1
   2 -16  -3-20.9290 212.287   1
   2  16  -3 191.945 87.1288   1
  -2  16   3 44.3391 226.718   1
  -2 -16   2 966.985 157.572   1
   2 -16  -2 1255.55 219.826   1
   2  16  -2 1416.64 167.137   1
  -2  16   2 1362.22 238.321   1
  -2 -16   1 1015.74 179.282   1
   2 -16  -1 1197.82 205.652   1
   2  16  -1 1084.16 197.262   1
  -2  16   1 1333.15 215.757   1
   2  16   0 3121.21 298.132   1
  -2  16   0 4162.93 301.689   1
  -2 -16   0 3494.93 296.197   1
   2 -16   0 3704.70 296.802   1
  -2  16  -1 1366.90 176.703   1
  -2 -16  -1 1014.22 202.654   1
   2  16   1 1051.14 226.519   1
  -2  16  -2 1224.99 149.717   1
   2  16   2 1538.80 255.495   1
  -2 -16  -2 1713.55 239.300   1
   2  16   4 1904.32 288.585   1
  -2 -16  -4 1834.56 272.279   1
   2  16   5 2092.45 308.862   1
  -2 -16  -5 2312.26 288.595   1
   2  16   6 2457.51 337.047   1
  -2 -16  -6 3319.85 330.286   1
   2  16   7 1137.70 285.890   1
  -2 -16  -7 1342.42 274.442   1
   2  16   9 528.632 268.325   1
  -2 -16  -9 496.796 245.876   1
   2  16  10 56.6954 285.265   1
  -2 -16 -10 774.200 280.971   1
   2  16  11 316.696 281.351   1
  -2 -16 -11 677.417 269.660   1
   2  16  12 523.984 310.770   1
  -2 -16 -12-136.997 274.963   1
   2  16  13 704.185 311.299   1
  -2 -16 -13 331.934 263.008   1
   2  16  14 591.567 326.579   1
  -2 -16 -14 970.883 307.698   1
   2  16  15 562.792 318.251   1
  -2 -16 -15 805.635 298.755   1
   2  16  17-147.766 331.563   1
  -2 -16 -17 82.3321 305.799   1
   2  16  18 938.487 365.503   1
  -2 -16 -18 326.684 305.029   1
   2  16  19 523.375 354.902   1
  -2 -16 -19 485.876 310.623   1
   2  16  20 574.648 336.814   1
  -2 -16 -20 160.052 286.335   1
   2  16  21 198.213 328.592   1
  -2 -16 -21-604.386 280.752   1
   2  16  22 527.991 325.245   1
  -2 -16 -22 437.780 265.504   1
  -2  17  21 959.039 373.669   1
   2 -17 -21-211.797 311.343   1
  -2  17  19-146.436 350.750   1
   2 -17 -19 27.4205 307.123   1
  -2  17  18 564.205 347.420   1
   2 -17 -18 1668.27 343.304   1
  -2  17  17 240.161 302.669   1
   2 -17 -17 618.438 278.726   1
  -2  17  16 1089.28 353.311   1
   2 -17 -16 538.300 305.226   1
  -2  17  15 212.736 341.371   1
   2 -17 -15 398.485 302.493   1
  -2  17  14 395.702 335.537   1
   2 -17 -14 598.626 299.645   1
  -2  17  13-30.3887 298.259   1
   2 -17 -13-28.4542 262.642   1
  -2  17  11 1738.78 359.351   1
   2 -17 -11 1375.70 322.435   1
  -2  17  10 414.598 309.503   1
   2 -17 -10 360.446 289.298   1
  -2  17   9 611.583 295.180   1
   2 -17  -9 136.688 249.196   1
  -2  17   8 4554.37 419.516   1
   2 -17  -8 4080.39 407.147   1
  -2  17   7 416.199 286.713   1
   2 -17  -7 392.602 254.925   1
  -2  17   6 458.328 253.348   1
   2 -17  -6 530.884 240.027   1
  -2  17   5 181.407 232.018   1
   2 -17  -5 121.819 219.886   1
  -2  17   4 3121.37 352.576   1
   2 -17  -4 3272.44 342.391   1
  -2  17   2-21.1080 205.786   1
  -2  17   1 868.529 212.572   1
   2  17   0 299.902 193.123   1
   2  17   1 883.399 219.769   1
   2  17   2-175.010 221.802   1
  -2 -17  -2 324.598 203.114   1
   2  17   3 46.6972 237.895   1
  -2 -17  -3 324.753 214.164   1
   2  17   4 2240.23 324.340   1
  -2 -17  -4 3028.75 314.972   1
   2  17   5-308.141 234.028   1
  -2 -17  -5 240.757 234.722   1
   2  17   6 53.2644 259.293   1
  -2 -17  -6 349.568 247.484   1
   2  17   7 603.840 264.698   1
  -2 -17  -7 180.214 237.873   1
  -2 -17  -8 4853.12 403.124   1
   2  17   8 3402.99 402.239   1
   2  17   9 315.535 278.587   1
  -2 -17  -9 484.286 277.506   1
   2  17  10 233.060 285.577   1
  -2 -17 -10 245.944 262.492   1
   2  17  11 1060.83 297.706   1
  -2 -17 -11 138.184 256.203   1
   2  17  12 387.002 317.892   1
  -2 -17 -12 919.557 300.601   1
   2  17  13-329.059 290.987   1
  -2 -17 -13 362.849 256.340   1
   2  17  14 1018.61 341.901   1
  -2 -17 -14 530.977 307.523   1
   2  17  16 358.717 325.305   1
  -2 -17 -16 221.976 295.940   1
   2  17  17 444.847 345.007   1
  -2 -17 -17-137.645 296.599   1
   2  17  18 1028.97 348.179   1
  -2 -17 -18 846.308 295.506   1
   2  17  19 261.606 319.435   1
  -2 -17 -19-26.9730 268.298   1
   2  17  20 1030.41 356.035   1
  -2 -17 -20 132.623 293.406   1
   2  17  21-223.937 364.083   1
  -2 -17 -21-52.0170 305.926   1
  -2  18  20 484.579 367.914   1
   2 -18 -20-187.363 307.929   1
  -2  18  18 887.901 362.834   1
   2 -18 -18 222.301 285.932   1
  -2  18  16 546.583 358.441   1
   2 -18 -16 824.441 325.896   1
  -2  18  15 367.239 348.451   1
   2 -18 -15 315.194 294.020   1
  -2  18  14-61.5098 321.361   1
   2 -18 -14 172.730 294.257   1
  -2  18  13 461.804 348.855   1
   2 -18 -13 1156.32 320.753   1
  -2  18  12 30.7440 306.405   1
   2 -18 -12 28.8569 272.316   1
  -2  18  10 393.220 310.949   1
   2 -18 -10 827.183 302.207   1
  -2  18   9-119.467 293.202   1
  -2  18   8 764.119 307.371   1
  -2  18   6 2656.82 347.677   1
   2  18   5 322.771 265.136   1
   2  18   6 3554.90 395.180   1
   2  18   7 85.6176 273.208   1
   2  18   8 785.394 303.239   1
  -2 -18  -8 242.963 251.130   1
   2  18   9 147.846 285.767   1
  -2 -18  -9-384.341 265.330   1
   2  18  10 838.089 328.280   1
  -2 -18 -10 944.692 282.187   1
   2  18  12 516.656 324.753   1
  -2 -18 -12 141.035 280.400   1
   2  18  13-60.8657 296.023   1
  -2 -18 -13 84.7421 272.267   1
   2  18  15 666.264 322.919   1
  -2 -18 -15 534.321 284.452   1
   2  18  16 843.296 363.847   1
  -2 -18 -16 447.282 316.479   1
   2  18  17 476.617 333.292   1
  -2 -18 -17 27.6437 291.915   1
   2  18  18 88.2506 322.762   1
  -2 -18 -18 218.095 277.045   1
   2  18  19 317.446 369.698   1
  -2 -18 -19 107.261 300.013   1
   2  18  20-28.2813 365.053   1
  -2 -18 -20 288.987 317.988   1
  -3   0  27 61.1378 323.033   1
   3   0 -27 603.924 338.150   1
  -3   0  25-30.3836 307.986   1
   3   0 -25 57.0672 310.729   1
  -3   0  24 1414.16 331.195   1
   3   0 -24 708.254 314.050   1
  -3   0  22-87.5870 266.079   1
   3   0 -22 27.5409 256.755   1
  -3   0  21-143.488 290.639   1
   3   0 -21-377.211 277.998   1
  -3   0  20 28.0408 274.677   1
   3   0 -20 210.676 267.021   1
  -3   0  18 450.224 250.086   1
   3   0 -18 719.297 251.284   1
  -3   0  17-51.1589 245.420   1
   3   0 -17 119.811 240.869   1
  -3   0  16 24.6118 217.256   1
  -3   0  15-188.679 214.578   1
   3   0 -15-154.671 191.470   1
  -3   0  14 1327.36 235.064   1
   3   0 -14 590.185 203.409   1
  -3   0  12 7246.56 506.895   1
   3   0 -12 7562.21 499.786   1
  -3   0  11-151.767 167.665   1
   3   0 -11-159.915 163.392   1
  -3   0  10 5016.73 362.632   1
   3   0 -10 4878.81 357.630   1
  -3   0   9-98.6883 156.704   1
   3   0  -9 46.5690 144.361   1
  -3   0   8 24138.6 1369.14   1
   3   0  -8 24522.5 1363.97   1
  -3   0   7-182.130 128.863   1
   3   0  -7-92.3082 121.622   1
   3   0  -6 8847.48 567.318   1
  -3   0   6 10241.9 572.612   1
   3   0  -4 13098.2 738.730   1
  -3   0   4 12661.3 745.113   1
   3   0  -3 35.9658 131.050   1
  -3   0   3 196.023 124.287   1
   3   0  -2 101390. 5399.24   1
  -3   0   2 99702.8 5399.28   1
   3   0  -1 84.9044 123.918   1
  -3   0   1-120.654 130.628   1
   3   0   0 92.6025 117.770   1
  -3   0   0-63.0165 125.088   1
   3   0   1-7.83836 129.117   1
  -3   0  -1-143.311 117.619   1
  -3   0  -2 101742. 5492.01   1
   3   0   2 102894. 5493.65   1
  -3   0  -3-77.9782 114.970   1
   3   0   3-154.122 111.320   1
  -3   0  -4 11522.5 660.465   1
   3   0   4 11323.7 664.360   1
  -3   0  -6 10033.4 603.410   1
   3   0   6 10475.2 611.748   1
  -3   0  -7 12.3787 131.857   1
   3   0   7-66.7946 140.406   1
   3   0   8 25156.5 1393.59   1
  -3   0  -8 24564.1 1385.74   1
  -3   0  -9-221.462 141.792   1
   3   0   9 15.6975 149.684   1
   3   0  10 4632.30 349.178   1
  -3   0 -10 4982.60 344.154   1
  -3   0 -11-16.6672 152.849   1
   3   0  11-267.599 168.100   1
  -3   0 -12 7727.20 499.018   1
   3   0  12 7280.40 506.123   1
  -3   0 -14 741.905 193.990   1
   3   0  15-361.789 226.509   1
  -3   0 -15-20.5415 195.913   1
   3   0  16 330.988 233.485   1
  -3   0 -16 194.255 230.322   1
   3   0  17 149.482 242.351   1
  -3   0 -17-201.866 226.899   1
   3   0  18 961.044 267.819   1
  -3   0 -18 982.958 248.573   1
   3   0  20 136.765 258.744   1
  -3   0 -20 509.836 248.048   1
   3   0  21 365.614 281.081   1
  -3   0 -21 420.196 262.581   1
   3   0  22 287.254 275.057   1
  -3   0 -22 753.044 294.706   1
   3   0  24 1362.04 328.772   1
  -3   0 -24 752.465 299.080   1
   3   0  25 149.877 286.234   1
  -3   0 -25 562.413 299.590   1
  -3   0 -27 508.889 328.916   1
   3  -1 -28 792.207 349.397   1
  -3   1  27 695.328 340.091   1
   3  -1 -27 709.451 330.637   1
  -3  -1  26 369.421 303.436   1
  -3   1  26 332.595 326.258   1
   3   1 -26 376.384 284.191   1
   3  -1 -26 370.180 322.757   1
  -3  -1  25 91.6569 287.714   1
  -3   1  25 361.463 326.924   1
   3   1 -25-86.2853 292.853   1
   3  -1 -25 255.750 317.811   1
  -3   1  24 479.203 322.451   1
  -3  -1  24 906.714 308.034   1
   3  -1 -24 1157.67 338.446   1
   3   1 -24 1220.04 308.149   1
  -3   1  23 859.792 333.620   1
  -3  -1  23 1783.70 333.346   1
   3   1 -23 1232.06 326.490   1
   3  -1 -23 1705.81 330.160   1
  -3  -1  22 554.669 306.870   1
  -3   1  22 410.546 280.082   1
   3  -1 -22 468.010 267.394   1
   3   1 -22 659.645 293.508   1
  -3   1  21 288.375 256.183   1
  -3  -1  21-28.4993 253.184   1
   3   1 -21 457.280 253.461   1
   3  -1 -21 108.027 249.519   1
  -3  -1  20 610.808 287.645   1
  -3   1  20 338.986 301.283   1
   3   1 -20 104.788 245.903   1
   3  -1 -20 158.740 282.220   1
  -3  -1  19 2399.24 333.295   1
  -3   1  19 2785.69 352.132   1
   3   1 -19 2772.17 333.728   1
   3  -1 -19 3410.56 342.150   1
  -3   1  18 1152.48 288.305   1
  -3  -1  18 1018.74 266.331   1
   3   1 -18 1005.79 258.452   1
  -3  -1  17-25.1556 226.432   1
  -3   1  17 285.607 233.084   1
   3  -1 -17 121.540 215.904   1
   3   1 -17 236.260 225.234   1
  -3  -1  16 2485.74 295.428   1
   3  -1 -16 2463.30 316.182   1
   3   1 -16 2628.81 298.710   1
  -3  -1  15 2673.37 291.698   1
  -3   1  15 2164.70 314.831   1
   3  -1 -15 2140.31 295.044   1
   3   1 -15 2640.98 294.723   1
  -3   1  14 115.113 236.394   1
   3  -1 -14 495.934 219.222   1
   3  -1 -13 2362.35 278.493   1
   3   1 -13 2590.04 253.353   1
  -3  -1  12 11531.1 728.120   1
  -3   1  12 12551.1 740.205   1
   3   1 -12 11414.7 723.273   1
   3  -1 -12 12200.2 732.670   1
  -3  -1  11 91.2247 169.000   1
  -3   1  11 648.052 196.228   1
   3   1 -11 68.8939 175.162   1
   3  -1 -11 349.324 180.203   1
   3   1 -10 4409.44 348.155   1
   3  -1 -10 5062.47 355.042   1
  -3  -1  10 4730.04 354.669   1
  -3   1  10 5477.48 367.023   1
   3   1  -9 3864.66 289.424   1
  -3  -1   9 3518.26 294.159   1
  -3   1   9 3115.14 293.489   1
  -3   1   8 668.821 177.211   1
  -3  -1   8 564.786 153.738   1
   3  -1  -8 706.132 160.637   1
   3   1  -8 998.203 156.852   1
  -3  -1   7 882.845 163.119   1
  -3   1   7 1132.91 165.803   1
   3   1  -7 938.730 159.940   1
   3  -1  -7 734.428 151.687   1
  -3   1   6 8174.74 490.305   1
   3  -1  -6 7338.28 480.667   1
  -3   1   5 11122.7 633.502   1
   3  -1  -5 10060.7 621.329   1
  -3  -1   4 2411.39 205.692   1
   3   1  -4 2390.56 203.163   1
   3   1  -3 330.987 115.292   1
   3  -1  -3 200.052 131.138   1
  -3  -1   3 17.5905 115.085   1
  -3   1   3 39.6498 132.366   1
   3   1  -2 29695.0 1586.54   1
   3  -1  -2 28662.5 1591.92   1
  -3   1   2 30377.0 1593.68   1
  -3  -1   2 27701.9 1586.03   1
   3  -1  -1 71419.9 3781.14   1
   3   1  -1 71099.8 3780.67   1
  -3   1   1 72804.1 3781.16   1
  -3  -1   1 65522.2 3780.93   1
   3  -1   0 58833.7 3172.56   1
  -3  -1   0 58987.4 3176.17   1
  -3   1   0 59642.7 3174.77   1
   3   1   0 58011.2 3174.66   1
  -3   1  -1 74319.4 3880.29   1
  -3  -1  -1 69361.1 3880.25   1
   3   1   1 70155.0 3880.82   1
   3  -1   1 74340.8 3879.21   1
   3  -1   2 27498.5 1533.60   1
  -3  -1  -2 28081.4 1536.15   1
  -3   1  -2 28307.8 1532.44   1
   3   1   2 28263.9 1539.69   1
  -3   1  -3 24.7651 108.320   1
  -3  -1  -3 146.893 108.555   1
   3   1   3 230.585 117.498   1
   3  -1   3 369.728 123.762   1
  -3   1  -4 1846.27 165.140   1
   3  -1   4 1645.00 167.555   1
  -3  -1  -5 10012.2 599.411   1
  -3   1  -5 10609.8 595.527   1
   3  -1   5 9778.03 597.777   1
   3   1   5 10293.3 605.294   1
   3   1   6 8438.60 500.435   1
  -3  -1  -6 7843.56 495.193   1
  -3   1  -7 962.521 147.109   1
  -3  -1  -7 1070.01 167.648   1
   3   1   7 903.144 170.959   1
   3  -1   7 1088.85 159.211   1
  -3  -1  -8 727.388 156.329   1
  -3   1  -8 723.286 138.079   1
   3  -1   8 856.799 152.138   1
   3   1   8 1155.78 188.741   1
   3   1   9 2853.68 295.082   1
   3  -1   9 4492.13 292.485   1
  -3  -1  -9 3041.55 295.292   1
  -3   1  -9 4226.50 281.825   1
   3   1  10 5008.49 370.435   1
   3  -1  10 5549.00 366.821   1
  -3   1 -10 5092.77 357.437   1
  -3  -1 -10 5344.82 371.039   1
  -3  -1 -11 345.273 165.998   1
  -3   1 -11 144.019 135.354   1
   3  -1  11 154.146 149.084   1
   3   1  11 222.361 174.370   1
   3   1  12 11011.1 705.277   1
  -3  -1 -12 11616.3 705.926   1
  -3   1 -12 11731.6 695.923   1
   3  -1  13 2576.34 274.815   1
   3   1  14 419.983 203.267   1
  -3  -1 -14 260.528 190.406   1
   3   1  15 2313.65 286.347   1
   3  -1  15 2558.37 304.827   1
  -3   1 -15 2168.99 266.703   1
  -3  -1 -15 2711.30 271.030   1
   3  -1  16 2569.65 302.499   1
   3   1  16 2500.75 324.755   1
  -3   1 -16 2557.62 274.018   1
  -3  -1 -16 2445.19 293.291   1
   3  -1  17 293.674 237.171   1
   3   1  17 50.3517 250.557   1
  -3   1 -17 264.456 208.194   1
  -3  -1 -17 91.0364 234.243   1
   3  -1  18 614.152 271.067   1
   3   1  18 881.710 278.122   1
  -3   1 -18 1107.14 253.385   1
  -3  -1 -18 1694.35 272.812   1
   3  -1  19 3362.51 369.804   1
   3   1  19 2886.32 365.609   1
  -3   1 -19 3283.40 345.500   1
  -3  -1 -19 2887.09 353.833   1
   3   1  20 798.109 302.051   1
   3  -1  20 244.075 275.698   1
  -3   1 -20 303.295 263.881   1
  -3  -1 -20 281.872 273.232   1
   3  -1  21 111.867 282.445   1
   3   1  21 592.655 280.169   1
  -3   1 -21 574.419 269.349   1
  -3  -1 -21 737.231 286.483   1
   3  -1  22 1117.18 307.625   1
   3   1  22 345.329 275.017   1
  -3   1 -22 1072.81 290.025   1
  -3  -1 -22 806.810 273.799   1
   3  -1  23 1226.94 305.789   1
   3   1  23 700.764 276.817   1
  -3   1 -23 1263.24 288.191   1
  -3  -1 -23 1369.65 300.077   1
   3  -1  24 1009.60 312.908   1
   3   1  24 1210.49 321.828   1
  -3   1 -24 1679.52 326.701   1
  -3  -1 -24 1611.76 330.008   1
   3   1  25 655.816 319.373   1
   3  -1  25 241.691 295.245   1
  -3  -1 -25 588.276 318.664   1
  -3   1 -25 112.799 290.712   1
   3  -1  26 305.921 280.380   1
   3   1  26 599.110 305.041   1
  -3   1 -26-85.1947 302.616   1
  -3  -1 -26-83.8585 285.253   1
   3   1  27 480.768 302.851   1
  -3  -1 -27 362.684 287.752   1
  -3  -1 -28 529.854 332.673   1
  -3   2  28 59.3372 333.494   1
   3  -2 -28 194.989 331.670   1
  -3   2  27 358.459 331.719   1
   3  -2 -27 675.179 346.481   1
  -3   2  26 1197.85 351.678   1
   3  -2 -26 791.324 332.858   1
  -3  -2  25 1440.98 337.253   1
   3   2 -25 2052.58 356.066   1
  -3   2  24 1402.42 352.193   1
   3  -2 -24 984.939 327.682   1
  -3   2  23 445.276 320.444   1
  -3  -2  23 327.479 288.388   1
   3  -2 -23-55.7623 298.208   1
   3   2 -23-28.0363 269.111   1
  -3  -2  22 1399.50 325.690   1
   3   2 -22 1149.56 299.745   1
  -3   2  21 86.8754 260.513   1
  -3  -2  21 28.4320 279.692   1
   3  -2 -21 108.477 253.465   1
   3   2 -21 26.7032 264.425   1
  -3   2  20 1534.89 351.400   1
   3  -2 -20 2448.15 350.680   1
  -3  -2  19 1228.00 283.867   1
  -3   2  19 361.558 269.121   1
   3  -2 -19 650.865 267.922   1
   3   2 -19 754.425 265.192   1
  -3  -2  18 77.0864 238.526   1
   3   2 -18 242.559 227.407   1
  -3   2  17 26.3271 239.623   1
  -3  -2  17 468.797 226.346   1
   3  -2 -17 172.600 243.380   1
   3   2 -17 232.995 209.940   1
  -3   2  16 1858.26 323.785   1
  -3  -2  16 2571.57 297.497   1
   3  -2 -16 2455.99 323.145   1
   3   2 -16 2517.06 289.159   1
  -3  -2  15 7521.38 528.988   1
  -3   2  15 7630.15 551.394   1
   3   2 -15 7695.55 523.542   1
   3  -2 -15 7426.17 536.229   1
  -3   2  14 9702.24 675.067   1
   3  -2 -14 11540.4 685.892   1
  -3   2  13 1620.70 256.384   1
  -3  -2  13 1848.47 241.504   1
   3  -2 -13 1940.71 243.470   1
   3   2 -13 1401.03 211.079   1
  -3  -2  12 773.716 191.070   1
   3   2 -12 585.222 176.577   1
  -3   2  11 7450.56 532.932   1
   3  -2 -11 8210.95 531.561   1
   3   2 -11 8426.70 519.640   1
  -3  -2  10 10601.5 590.473   1
  -3   2  10 9292.56 609.654   1
   3  -2 -10 8578.36 593.173   1
   3   2 -10 9386.95 582.709   1
   3   2  -9 2413.44 205.557   1
  -3  -2   9 1993.88 207.291   1
  -3   2   9 1936.61 228.015   1
   3  -2  -9 1712.23 219.334   1
  -3  -2   8 5260.50 354.495   1
  -3   2   8 4696.22 371.711   1
   3   2  -8 5161.79 347.455   1
   3  -2  -8 5337.05 366.428   1
  -3   2   7 4872.86 393.681   1
  -3  -2   7 6013.26 375.249   1
   3   2  -7 5964.35 368.824   1
   3  -2  -7 5912.28 392.099   1
  -3   2   6 142.338 128.043   1
   3  -2  -6-67.0235 117.025   1
   3   2  -5 1464.28 156.374   1
   3  -2  -5 1534.04 175.116   1
  -3   2   5 1147.97 172.055   1
  -3  -2   5 1255.06 158.870   1
  -3  -2   4 4314.34 264.477   1
   3   2  -4 3322.86 254.391   1
  -3  -2   3 26002.7 1556.83   1
   3   2  -3 30867.4 1561.51   1
  -3   2   3 31130.2 1574.77   1
   3  -2  -3 26725.2 1571.70   1
   3   2  -2 14148.5 720.929   1
  -3   2   2 13394.6 727.219   1
  -3  -2   2 12915.8 720.057   1
   3  -2  -1 34948.6 1955.09   1
  -3   2   1 36055.1 1956.67   1
   3   2  -1 36091.7 1953.20   1
  -3  -2   1 36738.5 1955.47   1
   3  -2   0 38.6439 96.8788   1
  -3   2   0-24.0002 92.9039   1
  -3  -2   0 56.7816 123.450   1
   3   2   0-73.7894 123.385   1
   3  -2   1 30699.6 1850.67   1
  -3   2  -1 33117.2 1853.20   1
  -3  -2  -1 36597.1 1856.84   1
   3   2   1 36672.5 1858.61   1
   3  -2   2 12885.8 723.813   1
  -3   2  -2 13316.4 728.009   1
  -3  -2  -2 13200.6 734.819   1
   3   2   2 11962.2 731.988   1
   3  -2   3 32406.5 1703.29   1
  -3   2  -3 31955.0 1701.47   1
  -3  -2  -3 30646.7 1709.33   1
   3   2   3 29396.3 1712.34   1
  -3   2  -4 3282.61 224.851   1
   3  -2   4 2993.97 223.653   1
  -3   2  -5 984.307 137.062   1
  -3  -2  -5 974.986 167.067   1
   3   2   5 1137.66 170.524   1
   3  -2   5 1495.31 145.855   1
   3  -2   6 95.0676 115.282   1
  -3  -2  -6 281.466 130.983   1
   3   2   6 54.8614 121.968   1
  -3   2  -6 154.629 98.2577   1
   3   2   7 6186.69 390.081   1
  -3  -2  -7 5226.53 380.930   1
   3   2   8 4884.20 352.293   1
   3  -2   8 5460.58 339.904   1
  -3  -2  -8 4767.91 349.071   1
  -3   2  -8 4505.02 322.337   1
   3   2   9 2257.36 232.935   1
   3  -2   9 1790.95 198.314   1
  -3   2  -9 1989.95 192.238   1
  -3  -2  -9 2159.36 229.562   1
   3   2  10 9671.13 587.299   1
   3  -2  10 8569.91 568.126   1
  -3   2 -10 9398.71 566.964   1
  -3  -2 -10 9533.80 580.408   1
   3   2  11 8543.93 530.576   1
   3  -2  11 7705.36 500.917   1
  -3  -2 -11 7529.21 511.427   1
  -3   2 -11 7628.49 492.914   1
   3  -2  12 1009.69 183.844   1
   3   2  13 1945.07 269.803   1
   3  -2  13 1886.69 242.728   1
   3  -2  14 9831.06 646.099   1
   3   2  14 10836.8 662.399   1
  -3   2 -14 9896.08 636.229   1
  -3  -2 -14 10318.3 646.540   1
  -3   2 -15 8253.26 532.542   1
  -3  -2 -15 7838.43 548.201   1
   3  -2  15 8506.91 554.183   1
   3   2  15 7591.48 558.719   1
   3   2  16 2620.46 316.535   1
   3  -2  16 2665.78 293.428   1
  -3   2 -16 2183.42 271.463   1
  -3  -2 -16 1862.60 287.924   1
   3   2  17-357.961 261.916   1
   3  -2  17 147.069 221.133   1
  -3   2 -17 276.984 200.646   1
  -3  -2 -17 184.944 224.421   1
   3  -2  18 250.783 233.907   1
  -3   2 -18 45.8889 207.610   1
   3  -2  19 855.719 276.401   1
   3   2  19 680.846 288.470   1
  -3   2 -19 289.771 242.160   1
   3   2  20 1164.08 289.420   1
  -3  -2 -20 1599.98 286.183   1
   3  -2  21 694.975 289.772   1
   3   2  21 651.905 273.651   1
  -3   2 -21 337.706 260.040   1
  -3  -2 -21 238.030 237.265   1
   3  -2  22 1684.93 315.262   1
  -3   2 -22 803.572 274.467   1
   3  -2  23 204.535 282.692   1
  -3   2 -23 27.5140 262.027   1
  -3  -2 -23 355.003 298.383   1
   3   2  24 441.030 310.196   1
  -3  -2 -24 967.638 315.666   1
   3  -2  25 1887.70 360.045   1
  -3   2 -25 2289.73 352.740   1
   3   2  26 1247.70 337.348   1
  -3  -2 -26 1192.24 341.751   1
   3   2  27 356.796 334.423   1
  -3  -2 -27 964.096 334.802   1
   3   2  28-59.1304 313.761   1
  -3  -2 -28 219.662 312.771   1
  -3   3  29 202.108 310.347   1
   3  -3 -29 462.048 349.387   1
  -3   3  28 205.096 316.176   1
   3  -3 -28-165.000 329.829   1
  -3   3  27 59.1219 315.475   1
  -3   3  26 534.604 337.549   1
   3  -3 -26 420.447 340.612   1
  -3   3  25 655.026 337.390   1
   3  -3 -25 786.279 327.357   1
  -3  -3  24 121.003 288.932   1
  -3   3  24-59.6118 300.922   1
   3   3 -24 286.261 287.188   1
   3  -3 -24 83.9464 295.847   1
  -3  -3  23 326.660 290.316   1
  -3   3  23 711.967 284.773   1
   3   3 -23 840.441 297.628   1
   3  -3 -23 694.425 274.253   1
  -3  -3  22 1424.64 299.386   1
  -3   3  22 794.358 278.641   1
   3  -3 -22 771.408 272.451   1
   3   3 -22 793.067 282.095   1
  -3  -3  21 169.589 266.240   1
  -3   3  21-145.247 292.758   1
   3  -3 -21 299.088 289.755   1
   3   3 -21 319.091 265.738   1
  -3   3  20 743.668 308.392   1
  -3  -3  20 875.579 280.310   1
   3  -3 -20 669.320 299.579   1
   3   3 -20 1236.82 278.084   1
  -3   3  19 140.181 237.640   1
  -3  -3  19 264.039 264.232   1
   3  -3 -19 393.826 238.614   1
   3   3 -19 422.766 228.406   1
  -3  -3  18 887.931 268.040   1
  -3   3  18 1231.93 314.844   1
   3  -3 -18 1103.00 299.516   1
   3   3 -18 1242.67 262.281   1
  -3  -3  17 194.195 221.812   1
   3   3 -17 411.758 227.075   1
  -3  -3  16 1203.09 249.785   1
  -3   3  16 1061.22 293.624   1
   3  -3 -16 1285.30 270.968   1
   3   3 -16 1264.42 243.563   1
  -3   3  15 625.098 267.479   1
   3  -3 -15 1216.35 259.569   1
  -3   3  14 96.2952 233.820   1
  -3  -3  14 186.443 193.821   1
   3  -3 -14 360.357 208.613   1
   3   3 -14 58.5722 188.413   1
  -3  -3  13 1187.42 231.181   1
  -3   3  13 992.431 224.639   1
   3   3 -13 531.789 198.711   1
   3  -3 -13 1015.28 214.698   1
  -3   3  12 10929.1 753.674   1
  -3  -3  12 13594.9 750.667   1
   3   3 -12 12071.1 737.534   1
   3  -3 -12 12251.6 755.718   1
  -3  -3  11 1961.70 233.088   1
   3  -3 -11 1983.30 257.831   1
  -3  -3  10 1840.82 200.982   1
  -3   3  10 2060.69 236.828   1
   3   3 -10 1895.49 194.607   1
   3  -3 -10 1670.97 221.298   1
  -3   3   9 8414.08 550.759   1
   3   3  -9 8962.27 531.901   1
   3  -3  -9 8753.12 544.888   1
   3   3  -8 2995.33 229.791   1
   3  -3  -8 2811.69 252.839   1
  -3   3   8 2811.68 263.822   1
  -3  -3   8 2890.13 238.834   1
   3  -3  -7 1993.19 215.178   1
  -3   3   7 1754.94 218.077   1
  -3  -3   6 13962.3 783.339   1
   3   3  -6 13813.9 779.129   1
   3  -3  -6 13646.6 799.737   1
  -3   3   6 13360.9 799.479   1
  -3  -3   5 23449.0 1350.60   1
   3   3  -5 24051.2 1348.55   1
   3  -3  -5 25710.7 1368.66   1
  -3   3   5 25553.3 1373.23   1
  -3  -3   4 13056.0 798.023   1
   3   3  -4 15034.3 800.022   1
   3  -3  -4 14703.3 816.253   1
  -3   3   4 14146.5 820.049   1
   3   3  -3 14542.5 798.781   1
  -3  -3   3 13875.1 800.904   1
  -3   3   2 19291.4 1084.74   1
   3   3  -2 19747.9 1075.92   1
   3  -3  -2 20227.4 1083.62   1
  -3  -3   2 18647.1 1075.56   1
   3  -3  -1 4099.01 263.785   1
   3   3  -1 3851.56 266.935   1
  -3   3   1 3976.95 268.553   1
  -3  -3   1 3882.96 265.903   1
   3  -3   0 5962.15 368.670   1
  -3  -3   0 5759.24 369.734   1
  -3   3   0 6034.97 371.392   1
   3   3   0 6369.64 375.683   1
   3   3   1 4056.71 284.532   1
  -3   3  -1 4489.82 282.708   1
  -3  -3  -1 4414.89 290.057   1
   3  -3   1 4331.84 279.806   1
   3  -3   2 18723.1 1042.85   1
  -3  -3  -2 18915.5 1052.08   1
  -3   3  -2 19415.5 1043.46   1
   3   3   2 18316.9 1054.35   1
  -3   3  -3 14908.4 820.685   1
   3  -3   3 14470.2 819.015   1
  -3   3  -4 13253.3 773.516   1
  -3  -3  -4 13579.3 789.845   1
   3  -3   4 14293.4 776.445   1
   3   3   4 14000.7 794.751   1
   3   3   5 25391.8 1368.51   1
  -3  -3  -5 24627.8 1364.87   1
  -3   3  -5 23332.2 1344.34   1
   3  -3   5 25087.6 1349.93   1
   3   3   6 13713.4 786.568   1
  -3  -3  -6 13094.4 777.148   1
  -3   3  -6 12569.0 749.971   1
   3  -3   6 14262.5 761.293   1
  -3  -3  -7 2002.94 216.505   1
   3   3   7 2496.91 241.340   1
   3  -3   8 2617.13 221.196   1
  -3  -3  -8 2761.58 238.354   1
  -3   3  -8 2501.07 208.622   1
   3   3   8 2431.62 244.036   1
   3   3   9 7977.65 539.971   1
   3  -3   9 9649.43 531.377   1
  -3   3  -9 8844.62 521.108   1
  -3  -3  -9 7846.30 535.573   1
  -3   3 -10 1578.59 183.585   1
  -3  -3 -10 1846.01 215.074   1
   3   3  10 2145.42 229.612   1
   3  -3  10 1780.91 205.288   1
  -3  -3 -11 1699.56 240.390   1
  -3   3 -11 1848.17 196.370   1
   3  -3  11 2404.35 228.000   1
   3   3  11 2007.89 258.221   1
   3   3  12 11691.4 767.930   1
   3  -3  12 12302.2 752.752   1
  -3   3 -12 12781.1 744.090   1
  -3  -3 -12 13376.2 769.176   1
   3  -3  13 844.024 192.371   1
   3   3  13 999.264 223.046   1
  -3   3 -13 381.874 165.795   1
  -3  -3 -13 763.382 212.411   1
   3   3  14 92.8529 242.839   1
   3  -3  14 176.777 183.052   1
  -3  -3 -14 421.503 227.323   1
  -3   3 -14 214.116 181.262   1
   3   3  15 868.795 259.045   1
  -3  -3 -15 1340.24 256.779   1
   3  -3  16 1027.63 243.162   1
   3   3  16 1250.07 282.284   1
  -3   3 -16 925.511 213.561   1
  -3  -3 -16 1095.36 257.376   1
   3   3  17 469.822 267.492   1
   3  -3  17 496.418 240.915   1
  -3   3 -17 703.132 217.762   1
  -3  -3 -17-234.990 246.311   1
   3  -3  18 956.862 267.912   1
   3   3  18 903.593 288.914   1
  -3  -3 -18 999.051 271.508   1
  -3   3 -18 1317.42 243.576   1
   3  -3  19 307.277 251.472   1
  -3  -3 -19 452.552 262.364   1
  -3   3 -19 646.512 248.021   1
   3   3  20 892.474 279.749   1
   3  -3  20 293.604 255.704   1
  -3   3 -20 673.543 257.567   1
  -3  -3 -20 856.929 270.053   1
   3  -3  21 276.173 255.612   1
   3   3  21-227.660 269.244   1
  -3   3 -21 233.096 245.638   1
  -3  -3 -21 132.767 235.739   1
   3  -3  22 1451.19 303.877   1
   3   3  22 1125.80 330.407   1
  -3   3 -22 1205.54 289.151   1
  -3  -3 -22 1321.62 321.029   1
   3   3  23 174.853 303.059   1
   3  -3  23 29.2896 288.488   1
  -3   3 -23 495.454 288.543   1
  -3  -3 -23 381.882 297.418   1
   3   3  24 117.205 273.300   1
   3  -3  24 210.457 288.582   1
  -3  -3 -24 82.6268 260.677   1
  -3   3 -24 280.005 274.955   1
   3   3  25 176.185 302.225   1
  -3  -3 -25 692.216 322.874   1
   3   3  26 411.428 332.776   1
  -3  -3 -26 468.779 324.122   1
   3   3  28 408.399 305.381   1
  -3  -3 -28 596.114 322.211   1
   3   3  29 577.749 340.443   1
  -3  -3 -29 723.026 349.983   1
  -3   4  29 56.8713 307.608   1
   3  -4 -29 320.313 313.105   1
  -3   4  28 259.869 297.792   1
   3  -4 -28 217.521 288.245   1
  -3   4  27 379.498 282.267   1
   3  -4 -27 82.6418 274.795   1
  -3   4  26 588.864 293.663   1
   3  -4 -26-83.3274 284.121   1
  -3   4  25 59.2970 276.136   1
   3  -4 -25 501.158 294.704   1
  -3  -4  23 384.057 294.727   1
  -3   4  23 325.909 315.859   1
   3   4 -23 252.126 269.095   1
   3  -4 -23 55.4862 302.954   1
  -3  -4  22 546.029 279.087   1
  -3   4  22-147.241 322.577   1
   3   4 -22 136.246 255.477   1
  -3   4  20 4311.63 403.267   1
  -3  -4  20 3287.17 378.599   1
   3  -4 -20 3364.55 371.701   1
   3   4 -20 4004.32 367.874   1
  -3  -4  19 1191.94 276.953   1
  -3   4  19 1976.71 347.160   1
   3   4 -19 1471.50 273.231   1
   3  -4 -19 846.645 301.893   1
  -3   4  18 6477.97 488.745   1
  -3  -4  18 5607.08 467.892   1
   3  -4 -18 6017.67 477.497   1
   3   4 -18 5961.20 458.003   1
  -3  -4  17 2366.35 283.775   1
  -3   4  17 1323.23 315.756   1
   3   4 -17 1723.36 259.193   1
   3  -4 -17 1541.62 296.433   1
  -3  -4  16 1190.36 241.839   1
   3  -4 -16 713.301 215.034   1
   3   4 -16 1276.50 227.925   1
  -3  -4  15 488.154 217.995   1
  -3   4  15 458.629 269.094   1
   3   4 -15 1366.93 221.459   1
   3  -4 -15 763.070 248.890   1
  -3   4  14 13139.4 885.395   1
  -3  -4  14 14395.6 858.525   1
   3   4 -14 14437.8 849.547   1
   3  -4 -14 14876.4 885.059   1
  -3  -4  13 390.255 186.047   1
  -3   4  13 236.141 252.143   1
   3  -4 -13 753.144 246.602   1
   3   4 -13 105.967 170.752   1
  -3  -4  12-155.282 170.843   1
  -3   4  12-385.401 235.481   1
   3   4 -12 114.964 157.940   1
   3  -4 -12 297.052 222.569   1
  -3  -4  11 14431.8 792.519   1
   3   4 -11 12371.0 776.155   1
  -3  -4  10 5710.45 365.751   1
  -3   4  10 5026.38 400.334   1
   3  -4 -10 5355.28 392.300   1
   3   4 -10 5074.89 356.742   1
   3  -4  -9 72.6562 137.581   1
  -3   4   9-96.9380 142.962   1
  -3  -4   9 66.5284 123.433   1
  -3  -4   8 5874.67 362.385   1
   3   4  -8 5769.65 362.134   1
   3  -4  -8 4948.28 376.908   1
  -3   4   8 5430.32 392.424   1
   3  -4  -7 8193.09 562.139   1
  -3   4   7 10082.3 579.112   1
  -3  -4   6 7285.96 442.575   1
   3   4  -6 7523.56 440.689   1
   3  -4  -6 7506.69 472.389   1
  -3   4   6 6910.87 475.661   1
  -3  -4   5 7392.05 443.339   1
   3   4  -5 7651.16 440.510   1
   3  -4  -5 6838.01 462.422   1
  -3   4   5 7787.56 468.185   1
  -3  -4   4 17005.0 990.813   1
   3   4  -4 17308.2 989.234   1
   3  -4  -4 19035.9 1016.17   1
  -3   4   4 19172.2 1018.52   1
   3   4  -3 17016.1 901.138   1
  -3  -4   3 15285.9 900.806   1
   3   4  -2 12161.7 663.231   1
  -3  -4   2 12415.7 663.730   1
   3  -4  -1 18419.5 972.852   1
  -3   4   1 17206.3 972.592   1
  -3  -4   1 17523.5 965.182   1
   3   4  -1 16399.9 966.561   1
   3  -4   0-8.40271 108.993   1
  -3   4   0-26.1039 108.174   1
  -3  -4   0-52.5387 106.574   1
   3   4   0 91.6643 105.600   1
   3   4   1 16607.0 953.013   1
  -3   4  -1 17665.3 944.664   1
  -3  -4  -1 16595.0 950.428   1
   3  -4   1 16962.6 944.013   1
  -3   4  -2 11252.9 634.705   1
   3  -4   2 11007.7 632.743   1
   3  -4   3 16037.6 865.453   1
   3   4   3 15132.4 881.875   1
  -3  -4  -3 14819.2 879.507   1
  -3   4  -3 15826.7 864.218   1
  -3   4  -4 17034.1 938.102   1
  -3  -4  -4 15970.6 958.869   1
   3   4   4 17642.0 964.551   1
   3  -4   4 17079.6 942.600   1
   3   4   5 8125.09 476.109   1
  -3   4  -5 6853.43 436.924   1
  -3  -4  -5 7234.99 467.320   1
   3  -4   5 7705.93 440.914   1
   3   4   6 7307.80 468.267   1
  -3   4  -6 7365.56 430.949   1
  -3  -4  -6 7021.98 452.847   1
   3   4   7 10607.4 675.729   1
  -3   4  -7 11841.8 641.372   1
  -3  -4  -7 10496.6 669.092   1
   3  -4   7 11131.9 643.312   1
   3   4   8 5176.35 395.732   1
  -3  -4  -8 5932.68 396.145   1
  -3   4  -9-117.551 102.921   1
  -3  -4  -9 17.4078 166.633   1
   3   4   9-129.705 188.613   1
   3  -4   9 87.4202 111.458   1
   3  -4  10 4701.39 322.221   1
   3   4  10 5135.09 355.725   1
  -3  -4 -10 3838.07 322.687   1
  -3   4 -10 4533.04 309.030   1
   3  -4  11 13653.9 791.049   1
  -3   4 -11 13326.4 781.511   1
   3   4  12-174.101 195.762   1
   3  -4  12 97.2915 162.300   1
  -3   4 -12 14.8595 135.423   1
  -3  -4 -12 59.6600 188.114   1
   3   4  13 250.863 173.685   1
   3  -4  13-88.0338 179.141   1
  -3   4 -13 127.731 157.738   1
  -3  -4 -13 474.567 176.845   1
  -3   4 -14 13567.2 823.535   1
   3   4  14 13572.8 861.613   1
   3  -4  14 14914.6 842.006   1
  -3  -4 -14 13607.4 848.072   1
   3  -4  15 874.224 210.696   1
   3   4  15 541.512 246.221   1
  -3  -4 -15 873.961 219.997   1
  -3   4 -15 790.450 192.846   1
   3   4  16 788.074 230.213   1
  -3  -4 -16 1392.36 225.244   1
   3   4  17 1958.46 287.475   1
   3  -4  17 1189.03 244.886   1
  -3   4 -17 1651.52 243.153   1
  -3  -4 -17 953.186 236.429   1
  -3  -4 -18 6120.77 470.177   1
  -3   4 -18 6326.29 454.780   1
   3  -4  18 5775.07 460.261   1
   3   4  18 5509.94 489.812   1
   3   4  19 1324.91 322.735   1
   3  -4  19 1162.56 287.525   1
  -3   4 -19 1345.83 262.229   1
  -3  -4 -19 481.715 295.937   1
   3   4  20 3619.47 402.776   1
   3  -4  20 3822.70 376.810   1
  -3   4 -20 3357.36 363.759   1
  -3  -4 -20 4284.30 395.977   1
   3  -4  22-84.9079 270.334   1
   3   4  22 433.345 315.771   1
  -3   4 -22 747.284 283.324   1
  -3  -4 -22 377.954 292.506   1
   3   4  23 116.396 309.612   1
   3  -4  23-87.9250 271.487   1
  -3  -4 -23 599.220 304.792   1
  -3   4 -23 273.509 276.368   1
   3   4  25 437.688 319.508   1
  -3  -4 -25 302.556 317.476   1
   3   4  26 582.683 337.729   1
  -3  -4 -26 136.671 307.185   1
   3   4  27 493.265 278.763   1
  -3  -4 -27 53.8856 291.646   1
   3   4  28 57.5574 332.647   1
  -3  -4 -28 641.664 334.785   1
   3   4  29 283.857 314.018   1
  -3  -4 -29 632.563 317.593   1
   3  -5 -28 321.867 332.997   1
  -3   5  28 341.889 320.672   1
   3  -5 -27 272.413 339.963   1
  -3   5  27 635.270 344.046   1
   3  -5 -25 663.862 333.914   1
  -3   5  25 117.809 316.784   1
   3  -5 -24 526.226 306.241   1
  -3   5  24 768.824 317.413   1
   3  -5 -23 360.011 280.864   1
  -3   5  23-29.5715 277.862   1
   3   5 -22 3356.80 360.728   1
   3  -5 -22 2396.83 341.677   1
  -3  -5  22 2299.22 348.090   1
  -3   5  22 3296.45 379.679   1
   3   5 -21 575.031 262.503   1
   3  -5 -21 601.623 302.312   1
  -3  -5  21 109.914 263.288   1
  -3   5  21 321.252 320.482   1
   3   5 -20 703.784 250.131   1
   3  -5 -20 243.450 284.364   1
  -3  -5  20 449.254 267.423   1
  -3   5  20-86.6613 296.451   1
   3  -5 -19 159.964 228.574   1
   3   5 -19 457.596 236.295   1
  -3  -5  19 607.589 249.443   1
  -3   5  19-85.3610 246.009   1
  -3  -5  18 8719.60 575.624   1
  -3   5  18 7160.60 607.736   1
   3  -5 -18 6926.06 591.382   1
   3   5 -18 9374.08 572.325   1
   3   5 -17 1898.82 259.070   1
   3  -5 -17 1126.23 236.731   1
  -3   5  17 1505.03 268.389   1
  -3  -5  17 1903.51 279.484   1
   3   5 -15 660.131 214.816   1
   3  -5 -15 485.739 253.838   1
  -3   5  15 569.589 269.333   1
  -3  -5  15 407.073 205.233   1
   3  -5 -14 776.277 222.056   1
   3   5 -14 381.225 185.765   1
  -3  -5  14 323.247 196.428   1
  -3   5  14 200.614 234.285   1
   3  -5 -13 22.6944 170.003   1
   3   5 -13 67.5349 167.950   1
  -3  -5  13 53.0406 168.882   1
  -3   5  13 193.548 206.438   1
  -3   5  12 4579.02 401.504   1
  -3  -5  12 5206.58 369.485   1
   3   5 -12 5461.36 367.558   1
   3  -5 -12 5145.58 400.800   1
   3  -5 -11 1668.92 250.020   1
   3   5 -11 1335.71 179.186   1
  -3   5  11 1267.68 247.208   1
  -3  -5  11 1591.09 191.145   1
   3   5 -10 7791.29 487.592   1
  -3  -5  10 7986.69 491.233   1
  -3  -5   9 2578.00 213.760   1
   3   5  -9 2606.40 214.042   1
  -3   5   9 2615.82 279.240   1
   3  -5  -9 1939.49 262.563   1
  -3   5   8 474.787 184.954   1
   3  -5  -8 515.938 181.897   1
   3  -5  -7 33.3869 164.568   1
  -3  -5   7 60.6763 111.118   1
  -3   5   7-214.046 186.007   1
  -3  -5   6 15079.1 786.160   1
   3  -5  -6 13304.1 813.995   1
   3   5  -6 13288.9 781.202   1
  -3   5   6 13427.5 819.478   1
   3  -5  -5 9044.11 536.138   1
   3   5  -5 8555.64 500.888   1
  -3  -5   5 8453.25 504.435   1
  -3   5   5 8470.23 537.390   1
   3  -5  -4 15847.7 866.032   1
   3   5  -4 15392.5 840.629   1
  -3   5   4 15455.5 869.730   1
  -3  -5   4 13837.2 840.616   1
  -3   5   3 1033.37 152.792   1
  -3  -5   3 1034.61 127.986   1
   3  -5  -3 1343.16 160.148   1
   3   5  -3 838.915 122.851   1
  -3  -5   2 10747.5 608.423   1
   3   5  -2 10501.4 609.885   1
  -3  -5   1 172.861 112.100   1
   3   5  -1 280.564 112.590   1
   3  -5  -1 169.254 123.208   1
  -3   5   1 312.679 116.211   1
   3   5   0 1142.69 144.570   1
   3  -5   0 946.637 126.680   1
  -3  -5   0 802.320 134.498   1
  -3   5   0 1114.71 128.606   1
  -3   5  -1 140.853 97.4900   1
   3  -5   1 171.295 92.8203   1
   3  -5   2 10239.5 592.062   1
  -3   5  -2 10558.6 594.109   1
   3  -5   3 1154.66 117.977   1
  -3  -5  -3 885.579 151.882   1
   3   5   3 806.952 159.963   1
  -3   5  -3 1229.72 124.091   1
   3   5   4 14919.9 886.380   1
  -3  -5  -4 14667.0 879.673   1
  -3   5  -4 15955.9 853.249   1
   3  -5   5 8316.95 470.424   1
   3   5   5 8887.87 511.132   1
  -3   5  -5 7238.14 465.091   1
  -3  -5  -5 8577.45 502.273   1
   3  -5   6 15403.2 846.795   1
  -3  -5  -6 15119.9 877.676   1
   3   5   6 14615.2 880.925   1
   3  -5   7 27.8745 98.5946   1
   3   5   7-34.3774 168.327   1
  -3   5  -7 26.5160 95.0297   1
  -3  -5  -7-48.5701 159.605   1
   3  -5   8 767.542 128.041   1
   3   5   8 782.326 203.362   1
  -3   5  -8 935.212 120.109   1
   3   5   9 2995.28 275.318   1
  -3  -5  -9 2224.07 236.492   1
   3  -5  10 7921.16 489.668   1
  -3   5 -10 7934.72 482.749   1
  -3  -5 -11 1256.49 221.009   1
  -3   5 -11 1235.96 159.569   1
   3   5  11 1648.02 246.645   1
   3  -5  11 877.929 165.044   1
   3   5  12 5008.97 394.813   1
   3  -5  12 4734.81 348.140   1
   3   5  13 257.615 201.175   1
   3  -5  13 50.2702 164.349   1
  -3  -5 -13 148.635 174.322   1
  -3   5 -13 228.468 140.883   1
   3   5  14 364.517 208.088   1
   3  -5  14 398.244 176.511   1
  -3  -5 -14 485.461 213.056   1
  -3   5 -14 529.041 173.719   1
   3   5  15 726.123 261.288   1
   3  -5  15 904.249 200.832   1
  -3  -5 -15 619.279 240.299   1
  -3   5 -15 602.244 179.064   1
  -3   5 -16 4695.31 368.518   1
   3  -5  16 4414.85 376.223   1
   3   5  17 2546.88 343.283   1
   3  -5  17 1801.05 260.265   1
  -3  -5 -17 1906.95 295.567   1
  -3   5 -17 1451.44 238.400   1
  -3  -5 -18 8940.51 585.902   1
  -3   5 -18 9339.14 575.264   1
   3  -5  18 7683.79 573.859   1
   3   5  18 7193.30 595.427   1
   3   5  19 389.512 271.368   1
   3  -5  19 297.631 258.907   1
  -3   5 -19 185.848 233.381   1
  -3  -5 -19 643.729 273.443   1
   3   5  20-479.501 306.049   1
   3  -5  20 259.594 250.213   1
  -3   5 -20 390.558 255.547   1
  -3  -5 -20-289.630 293.382   1
   3  -5  21 216.589 250.603   1
   3   5  21-28.6343 268.984   1
  -3   5 -21 25.5361 245.647   1
  -3  -5 -21 267.143 273.671   1
  -3  -5 -22 2295.49 349.419   1
   3   5  23 667.824 333.160   1
   3   5  24 522.975 282.069   1
  -3  -5 -24 273.100 251.637   1
   3   5  25 521.567 323.750   1
  -3  -5 -25 819.695 331.121   1
   3   5  27 573.732 278.005   1
  -3  -5 -27 505.967 314.964   1
   3   5  28-141.919 332.078   1
  -3  -5 -28 683.806 338.899   1
   3   5  29-139.650 298.847   1
  -3  -5 -29 855.751 310.854   1
  -3   6  28 140.210 326.203   1
   3  -6 -28 52.9234 331.730   1
  -3   6  27 228.192 329.706   1
   3  -6 -27 753.377 337.878   1
  -3   6  26 347.650 317.760   1
   3  -6 -26-299.174 328.620   1
  -3   6  25 321.902 330.431   1
   3  -6 -24 1322.92 359.004   1
  -3   6  22 470.926 293.670   1
   3  -6 -22 82.6491 270.756   1
  -3   6  21 1463.32 326.847   1
  -3  -6  21 1457.62 291.831   1
   3  -6 -21 1699.07 321.000   1
   3   6 -21 1029.91 278.260   1
  -3  -6  20 2945.73 328.429   1
   3   6 -20 2713.20 316.700   1
  -3  -6  19 123.227 227.476   1
  -3   6  19 659.299 291.009   1
   3   6 -19 611.602 224.677   1
   3  -6 -19-161.138 267.560   1
   3  -6 -18 5567.77 476.643   1
   3   6 -18 5426.70 426.782   1
  -3  -6  18 6256.72 439.618   1
  -3   6  17 1689.36 308.641   1
   3  -6 -17 596.042 260.786   1
  -3   6  16 486.424 288.629   1
   3   6 -16 634.763 194.183   1
   3  -6 -16 785.807 282.191   1
  -3  -6  15 174.568 178.100   1
   3  -6 -15 395.497 223.274   1
   3   6 -15 557.439 184.390   1
  -3   6  14 1663.74 273.022   1
  -3  -6  14 2078.80 238.801   1
   3  -6 -14 1080.44 246.966   1
   3   6 -14 1435.89 214.233   1
  -3  -6  13 3783.02 316.336   1
   3  -6 -13 3717.41 354.344   1
   3   6 -13 4553.06 312.798   1
  -3   6  13 3566.73 375.505   1
   3   6 -12 1107.20 174.545   1
  -3  -6  12 996.298 178.590   1
  -3   6  12 931.023 236.796   1
   3  -6 -12 1142.02 233.312   1
   3   6 -11 1845.56 196.844   1
  -3  -6  11 1465.88 200.194   1
  -3   6  11 2429.40 274.979   1
   3  -6 -11 2536.74 266.401   1
   3   6 -10 24.4566 122.021   1
   3  -6 -10 534.121 217.241   1
  -3   6  10 197.114 220.233   1
  -3  -6  10 37.8716 126.499   1
   3  -6  -9 214.924 174.222   1
  -3   6   9 187.932 191.587   1
  -3  -6   8 32400.2 1811.96   1
   3   6  -8 33425.4 1812.24   1
   3  -6  -8 33975.0 1848.47   1
  -3   6   8 32905.8 1850.30   1
  -3  -6   7 36784.5 2033.66   1
   3  -6  -7 37661.8 2068.98   1
   3   6  -7 38089.4 2033.81   1
  -3   6   7 36667.8 2073.47   1
   3  -6  -6 8851.83 534.531   1
  -3   6   6 7986.83 536.107   1
  -3  -6   6 8418.48 494.620   1
   3   6  -6 8447.19 494.046   1
   3  -6  -5 3065.06 257.958   1
  -3   6   5 2989.51 260.181   1
  -3  -6   5 3384.50 227.980   1
   3   6  -5 3292.19 222.547   1
   3  -6  -4 18817.7 1001.54   1
   3   6  -4 17445.6 971.561   1
  -3   6   4 17420.1 1002.57   1
  -3  -6   4 16859.3 973.163   1
   3  -6  -3 7117.46 431.420   1
  -3   6   3 6813.47 428.847   1
  -3  -6   3 6362.19 400.011   1
   3   6  -3 6837.84 402.480   1
   3  -6  -2 12939.5 802.109   1
   3   6  -2 14654.8 789.352   1
  -3  -6   2 13665.9 787.225   1
  -3   6   2 14852.1 809.640   1
   3   6  -1 2360.65 188.534   1
  -3  -6   1 2141.82 183.674   1
   3   6   0-187.087 117.466   1
  -3   6   0-188.483 107.124   1
   3  -6   0-9.54244 98.9987   1
  -3  -6   0 78.0801 101.654   1
  -3   6  -1 2213.37 178.972   1
   3  -6   1 2118.09 171.486   1
   3   6   2 13265.2 768.936   1
  -3  -6  -2 12946.0 768.960   1
  -3   6  -2 13721.8 752.643   1
   3   6   3 7197.45 439.617   1
  -3   6  -3 6535.95 400.636   1
   3  -6   3 6900.56 402.061   1
  -3  -6  -3 6825.30 428.771   1
   3  -6   4 19624.2 1043.17   1
   3   6   4 19009.5 1078.71   1
  -3  -6  -4 17618.3 1068.68   1
   3  -6   5 3253.34 223.238   1
   3   6   5 3647.66 282.573   1
  -3   6  -5 3255.47 223.956   1
  -3  -6  -5 3642.64 275.885   1
   3  -6   6 7325.21 475.568   1
   3   6   6 8394.47 523.240   1
  -3   6  -6 8347.82 473.539   1
   3   6   7 37222.2 2067.68   1
   3  -6   7 38494.5 2028.36   1
  -3   6  -7 36209.1 2025.64   1
  -3  -6  -7 37293.9 2062.62   1
   3   6   8 32694.2 1878.47   1
   3  -6   8 35689.7 1838.52   1
  -3   6  -8 33058.8 1832.95   1
  -3  -6  -8 32037.6 1870.88   1
  -3  -6  -9 222.087 171.596   1
  -3   6  -9 335.933 113.421   1
   3  -6   9 83.8702 113.026   1
   3   6   9 139.423 183.236   1
  -3  -6 -10 154.931 154.295   1
   3   6  10 84.2368 164.905   1
   3  -6  11 2218.83 195.784   1
   3   6  11 1259.55 214.315   1
   3   6  12 715.958 207.428   1
   3  -6  12 964.060 167.012   1
  -3   6 -12 836.310 148.655   1
  -3  -6 -12 689.281 209.190   1
  -3   6 -13 4613.70 319.664   1
   3  -6  13 3853.34 315.759   1
   3   6  13 4562.54 379.600   1
  -3  -6 -13 4226.14 351.525   1
  -3   6 -14 1501.46 194.544   1
  -3  -6 -14 1558.36 253.626   1
   3  -6  14 1458.54 213.742   1
   3   6  14 1091.48 265.723   1
   3  -6  15 37.5821 188.594   1
   3   6  15 357.890 265.363   1
  -3  -6 -15-23.3346 247.056   1
  -3   6 -15 550.400 173.449   1
   3   6  16 976.867 286.265   1
   3  -6  16 944.570 211.858   1
  -3  -6 -16 1527.66 282.315   1
  -3   6 -16 787.428 195.136   1
   3   6  17 1109.11 256.307   1
  -3  -6 -17 1011.74 222.178   1
   3  -6  18 5607.66 422.255   1
   3   6  18 4406.02 452.736   1
  -3  -6 -18 5424.40 448.931   1
  -3   6 -18 4954.77 399.678   1
   3   6  19 980.787 323.170   1
   3  -6  19 411.508 231.459   1
  -3   6 -19 341.387 223.386   1
  -3  -6 -19 700.225 286.522   1
   3  -6  20 1175.06 272.385   1
  -3   6 -20 2113.63 272.802   1
   3   6  21 1494.23 342.753   1
  -3  -6 -21 1180.36 316.363   1
  -3   6 -21 851.106 254.592   1
   3   6  22 28.8923 279.275   1
  -3  -6 -22 296.981 266.900   1
   3   6  24 231.217 323.513   1
  -3  -6 -24 652.011 314.421   1
   3   6  25-402.622 288.577   1
  -3  -6 -25 759.317 309.992   1
   3   6  26 1143.37 351.846   1
  -3  -6 -26 455.962 333.240   1
   3   6  27 510.035 281.519   1
  -3  -6 -27 26.3117 274.732   1
  -3  -6 -28-25.9847 337.057   1
  -3   7  28 248.725 321.990   1
   3  -7 -28 443.230 324.671   1
  -3   7  27 253.552 308.272   1
   3  -7 -27 850.399 330.379   1
  -3   7  26 630.906 329.958   1
  -3   7  24 702.506 346.624   1
   3  -7 -24 219.286 323.212   1
  -3   7  23 1676.21 371.292   1
   3  -7 -23 715.981 336.514   1
  -3   7  22 1853.14 344.005   1
   3  -7 -22 1514.23 330.942   1
  -3   7  21 87.9202 278.723   1
   3  -7 -21 274.423 265.910   1
  -3   7  20 989.954 355.768   1
   3  -7 -20 1063.87 324.772   1
   3   7 -20 1227.34 256.451   1
  -3  -7  19 1049.07 259.164   1
  -3   7  19 634.692 292.101   1
   3   7 -19 639.524 221.006   1
   3  -7 -19 1027.11 283.083   1
  -3  -7  18 1554.32 276.886   1
  -3   7  18 2106.47 344.627   1
   3  -7 -18 1703.90 319.241   1
   3   7 -18 1640.53 264.370   1
  -3  -7  17 4476.04 360.077   1
   3  -7 -17 3459.27 387.985   1
   3   7 -17 4452.59 350.821   1
  -3   7  17 3502.46 407.972   1
   3  -7 -16 9310.63 667.658   1
  -3   7  16 9130.65 671.838   1
   3   7 -16 9820.63 612.637   1
  -3  -7  16 10084.8 625.997   1
  -3  -7  15 660.929 193.762   1
   3   7 -15 848.561 201.697   1
   3   7 -14-65.3426 156.386   1
  -3  -7  14 67.6549 179.837   1
  -3   7  14 261.106 220.136   1
   3  -7 -14 24.4916 214.420   1
   3   7 -13 1391.73 190.629   1
  -3  -7  13 1116.47 191.000   1
  -3   7  13 1596.46 275.204   1
   3  -7 -13 1402.36 253.180   1
   3   7 -12-27.3227 137.940   1
  -3  -7  12 169.140 154.081   1
  -3   7  12-24.4993 218.647   1
   3  -7 -12 137.875 204.531   1
   3   7 -11 173.296 122.065   1
  -3  -7  11 396.244 143.146   1
  -3   7  11-47.1760 205.256   1
   3  -7 -11 553.128 199.539   1
  -3   7  10 22686.2 1307.58   1
   3  -7 -10 22127.2 1297.94   1
  -3  -7   9 63.2938 107.233   1
   3   7  -9 92.0359 105.242   1
   3   7  -8-92.9286 98.0904   1
   3  -7  -8 173.554 156.100   1
  -3  -7   8-38.8960 105.554   1
  -3   7   8-205.869 156.540   1
  -3   7   7-214.223 174.345   1
  -3  -7   7 26.9551 94.2361   1
   3  -7  -7-182.290 161.452   1
   3   7  -7-167.969 97.3035   1
   3   7  -6 47443.8 2519.24   1
  -3  -7   6 47997.2 2521.54   1
  -3   7   6 44440.5 2558.63   1
   3  -7  -6 44041.1 2552.95   1
   3   7  -5 14930.7 839.863   1
   3  -7  -5 14649.7 873.811   1
  -3  -7   5 14858.0 839.134   1
  -3   7   5 15900.6 884.913   1
   3   7  -4 13180.2 719.340   1
  -3  -7   4 11407.8 715.302   1
   3  -7  -4 13035.9 751.641   1
  -3   7   4 14557.6 762.934   1
   3   7  -3 4608.34 295.390   1
  -3  -7   3 4815.41 294.635   1
  -3   7   3 4789.50 331.979   1
   3  -7  -3 4253.61 320.346   1
  -3  -7   2 1233.65 126.362   1
   3  -7  -2 792.813 147.596   1
   3   7  -2 887.348 124.144   1
  -3   7   2 1128.27 161.302   1
  -3  -7   1 4287.08 287.932   1
   3   7  -1 4567.36 294.105   1
   3  -7   0 68659.7 3634.42   1
  -3   7   0 65924.7 3634.47   1
  -3  -7  -1 3774.92 291.114   1
   3   7   1 4104.31 295.414   1
   3  -7   1 4675.31 280.677   1
  -3   7  -1 4552.25 282.317   1
   3   7   2 1190.94 166.537   1
   3  -7   2 1172.26 124.144   1
  -3  -7  -2 1263.62 148.971   1
  -3  -7  -3 4362.19 314.758   1
  -3   7  -3 4542.83 284.233   1
   3  -7   3 4271.11 283.711   1
   3   7   4 13572.2 758.043   1
   3  -7   4 12434.7 708.241   1
  -3   7  -4 12768.3 707.352   1
  -3  -7  -4 12194.9 744.459   1
   3   7   5 15755.9 861.030   1
  -3   7  -5 14803.5 807.106   1
  -3  -7  -5 14529.6 851.314   1
   3  -7   5 13758.8 809.187   1
   3   7   6 45614.9 2499.63   1
  -3  -7  -6 45440.8 2495.46   1
  -3   7  -6 44808.3 2451.93   1
   3  -7   6 45985.1 2455.18   1
  -3  -7  -7 174.921 163.530   1
  -3   7  -7 28.4167 78.7318   1
   3  -7   7 30.0332 86.6081   1
  -3   7  -8-31.2130 85.9043   1
  -3  -7  -8 54.8074 180.107   1
   3   7   8 235.941 187.321   1
   3  -7   8 33.6724 91.1860   1
  -3   7  -9 103.990 94.5116   1
   3  -7   9 193.902 106.134   1
   3  -7  10 23737.7 1369.48   1
   3   7  10 25330.6 1422.68   1
  -3  -7 -10 25761.5 1413.30   1
  -3   7 -10 24856.7 1362.49   1
   3   7  11 708.068 233.510   1
  -3  -7 -11-20.6655 203.894   1
   3   7  12 284.969 243.317   1
  -3   7 -12 12.0529 128.096   1
   3  -7  12 13.1358 130.545   1
   3   7  13 1842.94 277.382   1
   3  -7  13 1386.74 195.643   1
  -3   7 -13 1205.66 173.429   1
  -3  -7 -13 1472.66 237.325   1
   3  -7  14 242.132 165.926   1
   3   7  14-176.824 228.620   1
  -3   7 -14 314.332 152.647   1
  -3  -7 -14 161.970 208.901   1
   3  -7  15 457.726 173.137   1
  -3   7 -15 673.627 175.642   1
  -3   7 -16 9200.42 589.606   1
  -3  -7 -16 9723.53 633.940   1
   3  -7  16 9160.25 597.970   1
   3   7  16 9106.88 647.334   1
   3   7  17 4006.41 400.974   1
  -3   7 -17 3922.98 327.785   1
   3  -7  17 3621.96 334.133   1
  -3  -7 -17 3112.38 366.462   1
   3   7  18 2013.60 354.674   1
  -3  -7 -18 1636.51 317.494   1
   3   7  19 1211.86 282.283   1
   3  -7  19 988.853 251.221   1
  -3  -7 -19 787.205 243.785   1
  -3   7 -19 1059.12 231.714   1
   3   7  20 341.892 314.280   1
  -3  -7 -20 373.019 295.620   1
  -3   7 -20 719.505 214.952   1
   3   7  21-172.663 249.273   1
  -3  -7 -21-188.060 251.256   1
   3   7  22 2050.62 371.638   1
  -3  -7 -22 1514.02 348.557   1
   3   7  23 981.356 306.774   1
  -3  -7 -23 757.852 275.876   1
   3   7  24 517.522 334.293   1
  -3  -7 -24 1164.06 342.784   1
   3   7  26 1049.08 343.972   1
  -3  -7 -26 634.922 338.593   1
   3   7  27 391.601 323.335   1
  -3  -7 -27 337.662 306.989   1
   3   7  28 523.617 336.650   1
  -3  -7 -28 742.310 335.434   1
  -3   8  27 194.613 320.331   1
   3  -8 -27 498.155 325.144   1
  -3   8  26 794.058 323.383   1
   3  -8 -26 559.269 319.995   1
  -3   8  25 431.704 344.689   1
   3  -8 -25-242.515 319.336   1
  -3   8  24 727.132 351.364   1
   3  -8 -24 680.927 330.743   1
  -3   8  23 87.8769 330.993   1
   3  -8 -23 685.792 332.616   1
  -3   8  21 117.364 299.275   1
   3  -8 -21-164.848 281.390   1
   3  -8 -20 5421.38 469.475   1
  -3   8  20 3918.20 452.334   1
   3   8 -19 483.449 224.862   1
  -3   8  19 58.0425 244.897   1
   3  -8 -19 81.5702 250.574   1
   3   8 -18 575.964 208.636   1
  -3  -8  18 532.866 223.110   1
  -3   8  18 688.923 327.324   1
   3  -8 -18 563.784 301.763   1
   3   8 -17 478.939 190.549   1
  -3  -8  17 853.513 214.716   1
  -3   8  17 878.213 248.045   1
   3  -8 -17 1033.32 261.652   1
   3   8 -16 1793.83 236.898   1
  -3  -8  16 2411.53 257.342   1
  -3   8  16 2312.39 349.069   1
   3  -8 -16 2605.60 345.064   1
   3   8 -15 2115.05 229.836   1
  -3  -8  15 2334.48 244.414   1
  -3   8  15 1879.21 329.654   1
   3  -8 -15 2580.18 331.894   1
  -3  -8  14 2867.81 253.236   1
   3   8 -14 2718.26 246.532   1
   3   8 -13 847.831 161.531   1
   3  -8 -13 1068.84 237.947   1
  -3  -8  13 973.215 165.605   1
  -3   8  13 984.086 246.660   1
   3  -8 -12 7725.78 521.451   1
  -3   8  12 7684.63 537.040   1
   3   8 -12 7360.68 458.569   1
  -3  -8  12 6832.68 457.156   1
   3  -8 -11 1980.03 298.631   1
  -3   8  11 2013.90 305.798   1
  -3  -8  10 2549.27 212.311   1
   3   8 -10 2886.47 210.493   1
   3  -8 -10 2693.38 298.863   1
  -3   8  10 2457.58 312.962   1
  -3  -8   9-86.3860 105.484   1
  -3   8   9-44.8310 215.565   1
   3  -8  -9 41.9403 209.452   1
   3   8  -9-9.44399 107.047   1
  -3  -8   8 34477.0 1876.00   1
   3   8  -8 34317.9 1874.28   1
  -3   8   7 81.2555 189.483   1
  -3  -8   7 89.4927 89.6197   1
   3   8  -7 213.061 94.6197   1
   3  -8  -7-38.0328 180.852   1
   3  -8  -6 4367.45 338.879   1
  -3   8   6 4013.35 341.530   1
   3   8  -6 4383.99 280.376   1
  -3  -8   6 4580.40 279.177   1
  -3  -8   5 2178.14 164.963   1
   3   8  -5 2136.95 170.704   1
   3  -8  -5 2263.58 223.415   1
  -3   8   5 1962.01 232.215   1
   3   8  -4 7510.55 443.943   1
  -3  -8   4 7220.46 441.000   1
   3  -8  -4 7939.83 481.184   1
  -3   8   4 7567.49 488.102   1
   3   8  -3 3226.99 218.483   1
  -3  -8   3 2827.52 208.539   1
  -3   8   3 2858.55 258.315   1
   3  -8  -3 2993.33 248.970   1
  -3   8   2 2159.82 207.840   1
   3   8  -2 1648.22 165.271   1
   3  -8  -2 1953.90 189.206   1
  -3  -8   2 1751.70 159.373   1
   3  -8  -1 36.3083 109.460   1
  -3  -8   0-11.1674 106.141   1
   3   8   1 143.893 115.192   1
   3  -8   1 28.6883 100.548   1
  -3   8  -1 19.8364 93.6436   1
  -3  -8  -1 60.2057 103.372   1
  -3  -8  -2 2245.33 183.434   1
   3   8   2 1928.19 190.597   1
   3  -8   2 1616.22 153.729   1
  -3   8  -2 1414.99 147.853   1
  -3   8  -3 3010.04 201.295   1
   3   8   3 2893.87 259.285   1
   3  -8   3 2701.50 197.018   1
   3   8   4 7383.14 483.342   1
   3  -8   4 7152.24 431.494   1
  -3   8  -4 7762.60 432.320   1
  -3  -8  -4 7555.01 479.056   1
   3  -8   5 2617.23 165.099   1
   3   8   5 2076.35 237.228   1
  -3  -8  -5 2261.74 229.420   1
  -3   8  -5 2010.44 159.166   1
   3  -8   6 4680.27 278.915   1
  -3   8  -6 4387.68 275.276   1
  -3  -8  -6 4485.22 346.008   1
   3   8   6 5169.50 364.272   1
   3   8   7 155.393 180.839   1
   3  -8   7 266.260 83.3014   1
  -3   8  -7 94.7813 76.4394   1
  -3  -8  -7 54.1434 166.388   1
  -3   8  -8 32943.4 1795.44   1
   3  -8   8 33273.4 1796.65   1
   3  -8   9 30.9623 88.9693   1
   3   8   9 259.328 222.263   1
  -3   8  -9 85.9024 82.8241   1
  -3  -8  -9 39.4965 196.852   1
   3  -8  10 2712.18 193.711   1
   3   8  10 2623.70 299.230   1
  -3  -8 -10 2414.39 289.960   1
  -3   8 -10 2181.97 187.330   1
   3  -8  11 2577.97 203.463   1
   3   8  11 2658.99 292.534   1
  -3   8 -11 2414.76 197.694   1
  -3  -8 -11 2069.52 267.646   1
   3   8  12 5847.44 471.615   1
  -3  -8 -12 6707.00 471.260   1
   3  -8  13 814.183 160.121   1
   3   8  13 351.506 267.159   1
  -3  -8 -13 571.504 256.906   1
  -3   8 -13 1128.19 156.057   1
  -3   8 -14 3177.51 253.144   1
   3  -8  14 2864.13 264.829   1
   3  -8  15 2223.08 235.074   1
   3   8  15 2810.23 339.508   1
  -3   8 -15 2059.01 227.431   1
  -3  -8 -15 2337.40 308.581   1
   3  -8  16 2042.87 235.217   1
   3   8  16 1338.57 303.238   1
  -3   8 -16 1996.00 219.874   1
  -3  -8 -16 1356.77 264.169   1
   3   8  17 890.117 312.434   1
   3  -8  17 1122.76 220.086   1
  -3  -8 -17 1144.98 294.716   1
  -3   8 -17 873.896 207.792   1
   3   8  18 982.695 305.642   1
   3  -8  18 420.569 214.379   1
  -3   8 -18 605.083 212.116   1
  -3  -8 -18 831.152 281.022   1
   3   8  19 596.176 314.002   1
  -3  -8 -19 52.9124 287.514   1
  -3  -8 -20 4865.37 429.738   1
   3   8  20 4183.38 430.762   1
   3   8  21 316.909 306.031   1
  -3  -8 -21 215.370 302.360   1
   3   8  23 862.081 341.561   1
  -3  -8 -23 864.343 331.484   1
   3   8  24 485.603 296.374   1
  -3  -8 -24 779.700 277.535   1
   3   8  25 368.751 334.707   1
  -3  -8 -25 399.112 318.833   1
  -3  -8 -26 863.199 261.386   1
   3   8  27-110.614 337.106   1
   3  -9 -27 180.933 329.390   1
  -3   9  26 588.569 349.833   1
   3  -9 -26 920.909 344.997   1
  -3   9  25 1140.30 364.661   1
   3  -9 -25 346.988 331.731   1
  -3   9  24 490.872 341.095   1
   3  -9 -24 892.186 329.764   1
  -3   9  23 1078.59 339.730   1
   3  -9 -23 737.091 304.248   1
  -3   9  22 468.690 284.968   1
   3  -9 -22 1124.16 292.468   1
  -3   9  21 528.049 343.175   1
   3  -9 -21 631.824 317.494   1
  -3   9  20 58.6307 300.863   1
   3  -9 -20 54.9024 276.533   1
  -3   9  19 291.580 315.482   1
   3  -9 -19 191.228 290.705   1
   3   9 -17 2871.02 275.101   1
   3  -9 -17 2274.60 353.310   1
  -3  -9  17 2514.66 276.351   1
  -3   9  17 2661.03 376.421   1
   3  -9 -16 4197.10 388.117   1
  -3  -9  16 4319.03 343.663   1
  -3   9  16 4429.49 413.209   1
   3   9 -16 4579.79 343.671   1
   3   9 -15 1634.57 198.811   1
  -3  -9  15 1438.84 196.016   1
  -3   9  15 1414.34 316.094   1
   3  -9 -15 1401.08 304.272   1
   3   9 -14 94.5434 142.769   1
   3  -9 -14 660.767 269.080   1
  -3  -9  14 402.238 152.630   1
  -3   9  14 217.296 286.429   1
  -3   9  13 2909.63 353.511   1
   3   9 -13 2296.13 223.647   1
  -3  -9  13 2833.67 231.679   1
   3  -9 -13 3051.59 343.743   1
   3  -9 -12 2678.07 337.398   1
  -3   9  12 3275.37 356.909   1
  -3  -9  11 13830.4 792.928   1
   3   9 -11 13839.9 793.692   1
   3  -9 -11 14590.0 868.002   1
  -3   9  11 13822.3 872.777   1
  -3  -9  10 9215.53 510.174   1
   3   9 -10 7998.61 507.487   1
   3  -9 -10 8621.23 583.647   1
  -3   9  10 8877.73 594.567   1
  -3  -9   9 4975.85 325.081   1
   3   9  -9 5626.66 325.624   1
  -3   9   9 4757.79 413.043   1
   3  -9  -9 5238.62 414.686   1
   3   9  -8 232.632 97.4490   1
  -3  -9   8 67.2290 86.6133   1
  -3   9   8-22.2240 228.643   1
   3  -9  -8 145.642 203.414   1
   3   9  -7 1270.41 123.420   1
   3  -9  -7 1268.37 216.828   1
  -3   9   7 804.953 235.126   1
  -3  -9   7 1091.67 119.999   1
   3   9  -6 25483.8 1399.79   1
  -3  -9   6 25380.4 1396.40   1
  -3   9   6 26499.2 1457.69   1
  -3   9   5 132.262 163.079   1
   3   9  -5 55.5119 94.9728   1
   3  -9  -5-248.183 164.038   1
  -3  -9   5-14.8951 83.9809   1
   3  -9  -4 4106.77 310.226   1
  -3  -9   4 3511.40 253.711   1
   3   9  -4 3847.53 259.332   1
   3  -9  -3 17793.9 1008.45   1
   3   9  -3 17295.9 980.678   1
  -3   9   3 18833.6 1015.29   1
  -3  -9   3 17009.2 978.143   1
   3   9  -2 5870.38 371.668   1
  -3   9   2 5733.76 387.935   1
  -3  -9   2 5511.81 363.554   1
   3  -9  -2 6589.31 398.983   1
  -3   9   1 10775.5 606.453   1
   3  -9  -1 9442.53 592.188   1
   3   9   0 15468.0 893.764   1
  -3  -9   0 15759.3 889.230   1
  -3  -9  -1 10881.3 621.061   1
  -3   9  -1 9962.26 608.804   1
   3   9   1 11014.7 630.782   1
   3  -9   1 10193.6 605.188   1
  -3  -9  -2 6123.51 390.570   1
  -3   9  -2 5471.56 360.295   1
   3  -9   2 6024.69 361.648   1
   3   9   2 6179.40 401.611   1
  -3  -9  -3 17771.1 1005.47   1
  -3   9  -3 17091.7 965.981   1
   3  -9   3 17596.9 964.951   1
   3   9   4 4330.49 326.753   1
   3  -9   4 3968.54 254.674   1
  -3  -9  -4 4439.52 316.286   1
  -3   9  -4 4033.62 256.893   1
   3  -9   5 78.8092 73.2487   1
   3   9   5 54.4983 167.737   1
  -3  -9  -5 33.8446 173.723   1
  -3   9  -5 103.139 70.0173   1
   3  -9   6 25796.5 1371.63   1
  -3  -9  -6 25496.7 1433.98   1
  -3   9  -6 24778.1 1369.81   1
   3   9   6 25520.2 1440.40   1
   3  -9   7 1026.91 92.6533   1
  -3   9  -7 906.865 88.5713   1
   3  -9   8 99.8871 68.5858   1
   3   9   8 257.069 192.868   1
  -3  -9  -8 352.371 171.081   1
  -3   9  -9 4970.12 302.976   1
   3   9   9 5026.18 420.039   1
   3  -9   9 5328.62 306.011   1
  -3  -9  -9 5603.21 407.402   1
  -3   9 -10 8801.81 488.280   1
   3  -9  10 8447.06 491.286   1
   3   9  10 8152.31 585.365   1
  -3  -9 -10 8514.31 573.377   1
  -3  -9 -11 14244.2 835.664   1
  -3   9 -11 13808.7 756.294   1
   3  -9  11 12814.6 757.678   1
   3   9  11 13749.3 845.037   1
   3   9  12 3544.57 350.927   1
  -3   9 -12 2856.72 227.795   1
   3  -9  12 3315.05 231.615   1
  -3  -9 -12 3407.79 335.289   1
   3   9  13 2977.87 335.803   1
  -3   9 -13 2873.90 219.615   1
   3  -9  13 2578.33 224.794   1
  -3  -9 -13 2694.89 311.610   1
   3   9  14 132.359 267.775   1
  -3   9 -14 190.885 140.716   1
   3   9  15 888.234 287.964   1
   3  -9  15 1531.98 190.699   1
  -3  -9 -15 1543.46 275.600   1
  -3   9 -15 1468.88 185.377   1
   3   9  16 4395.94 425.614   1
  -3   9 -16 4631.52 332.474   1
   3  -9  16 4457.88 334.037   1
  -3  -9 -16 4060.13 397.236   1
   3   9  17 3385.64 386.375   1
  -3   9 -17 2113.53 260.059   1
  -3  -9 -17 3106.11 360.296   1
   3   9  19 598.998 330.655   1
  -3  -9 -19 106.702 296.724   1
   3   9  20 345.143 272.781   1
  -3  -9 -20-53.6831 222.231   1
   3   9  21 460.682 323.625   1
  -3  -9 -21-188.333 302.412   1
   3   9  22 431.385 313.775   1
  -3  -9 -22 970.909 305.445   1
   3   9  23 171.506 314.305   1
  -3  -9 -23 268.687 294.946   1
   3   9  24 651.856 331.540   1
  -3  -9 -24 988.896 325.919   1
   3   9  25 786.054 324.846   1
  -3  -9 -25 579.531 278.595   1
   3   9  26 1109.65 358.383   1
  -3  -9 -26 568.266 334.931   1
   3   9  27-27.2474 272.200   1
  -3  -9 -27-177.061 253.240   1
  -3  10  26 579.613 332.144   1
   3 -10 -26 442.534 335.736   1
  -3  10  24 1202.89 306.993   1
   3 -10 -24 1609.01 296.052   1
  -3  10  22 788.372 350.288   1
   3 -10 -22 300.532 320.518   1
  -3  10  21-58.6791 307.850   1
   3 -10 -21 329.550 292.063   1
  -3  10  20 1438.17 353.877   1
   3 -10 -20 1566.64 317.664   1
  -3  10  19-175.827 326.686   1
   3 -10 -19 521.395 304.888   1
  -3  10  18 1194.83 314.212   1
   3 -10 -18 409.387 271.518   1
  -3  10  17 404.626 293.169   1
   3 -10 -17 27.0784 272.980   1
   3  10 -16 127.506 153.798   1
  -3  10  16-285.528 314.460   1
   3  10 -15 2059.13 204.857   1
  -3 -10  15 2049.44 213.326   1
  -3  10  15 2420.30 332.410   1
   3 -10 -15 2000.21 319.928   1
  -3  10  14 8510.82 583.068   1
   3 -10 -14 7626.91 564.356   1
  -3  10  13 189.417 230.170   1
  -3 -10  13-10.4273 116.388   1
   3 -10 -13 151.840 207.477   1
   3  10 -13-134.410 114.409   1
  -3 -10  12 6831.50 401.688   1
   3  10 -12 6450.83 399.976   1
  -3  10  12 6309.66 504.583   1
   3 -10 -12 6418.36 488.726   1
  -3  10  11-307.905 255.794   1
   3  10 -11 175.927 100.562   1
  -3 -10  11 166.112 103.179   1
   3 -10 -11-47.9902 246.826   1
   3  10 -10 10169.2 558.907   1
   3 -10 -10 9270.89 643.996   1
  -3  10  10 9723.87 658.625   1
  -3 -10  10 9585.12 555.707   1
   3  10  -9 46.1026 85.7137   1
  -3 -10   9 93.0390 79.3031   1
   3  10  -8 8539.18 468.162   1
  -3 -10   8 7935.51 465.278   1
   3 -10  -8 8043.57 554.551   1
  -3  10   8 7856.22 557.227   1
   3  10  -7 8373.66 451.318   1
  -3 -10   7 7344.46 447.485   1
   3 -10  -6 1059.41 206.695   1
  -3  10   6 1006.06 218.840   1
  -3 -10   6 953.404 111.198   1
   3  10  -6 1335.72 119.117   1
  -3  10   5 316.188 180.102   1
   3  10  -5-53.8719 91.7590   1
  -3 -10   5-43.5494 86.5404   1
   3 -10  -5 242.088 168.399   1
   3  10  -4 15537.2 877.984   1
  -3 -10   4 15530.6 874.185   1
   3 -10  -4 15609.5 919.236   1
  -3  10   4 16561.9 928.401   1
   3  10  -3 5172.49 319.879   1
  -3 -10   3 5096.69 317.858   1
   3 -10  -3 4543.83 359.456   1
  -3  10   3 4784.17 367.702   1
   3 -10  -2 20143.3 1152.86   1
  -3  10   2 20418.4 1156.50   1
   3  10  -1 2590.51 225.770   1
  -3  10   1 3023.70 242.137   1
   3 -10  -1 2690.53 229.974   1
  -3 -10   1 2691.33 218.302   1
  -3 -10   0-88.5353 126.980   1
   3  10   0 94.0330 125.042   1
   3 -10   0 171.987 128.221   1
  -3  10   0 243.485 124.489   1
   3  10   1 2498.15 237.969   1
  -3 -10  -1 2853.39 226.551   1
  -3 -10  -2 20362.4 1096.86   1
  -3  10  -2 19344.7 1069.59   1
   3  10   2 17994.7 1093.93   1
   3 -10   2 19196.0 1070.12   1
   3  10   3 4966.48 346.783   1
  -3  10  -3 4837.63 292.160   1
  -3 -10  -3 5188.87 339.705   1
   3 -10   3 4006.35 284.553   1
   3  10   4 15263.6 896.508   1
   3 -10   4 15220.9 839.826   1
  -3  10  -4 15068.2 840.306   1
  -3 -10  -4 15346.3 892.668   1
   3 -10   5-28.7430 63.0696   1
   3  10   5 114.894 179.418   1
  -3 -10  -5 387.415 186.882   1
  -3  10  -5 87.4223 64.7759   1
  -3 -10  -6 890.848 187.073   1
   3  10   7 7936.29 542.967   1
   3  10   8 7355.27 537.552   1
  -3 -10  -8 8406.26 538.771   1
   3  10   9 395.093 250.297   1
  -3 -10 -10 8812.99 615.456   1
   3  10  10 10447.1 642.417   1
  -3 -10 -11 295.177 231.613   1
  -3  10 -11 28.1173 50.2627   1
   3 -10  11 76.4035 50.9787   1
   3  10  11-24.7901 244.404   1
  -3 -10 -12 6581.33 424.325   1
  -3  10 -12 5331.02 304.300   1
   3  10  12 6493.68 436.463   1
  -3 -10 -13 286.077 236.130   1
  -3  10 -13 35.2662 93.9890   1
   3 -10  13 142.093 100.709   1
   3  10  13 263.672 275.026   1
  -3 -10 -14 8892.68 554.305   1
  -3  10 -14 7616.65 453.199   1
   3  10  14 7499.50 575.426   1
   3 -10  14 7218.85 454.219   1
  -3  10 -15 2120.68 194.346   1
   3 -10  15 1855.26 196.507   1
  -3 -10 -15 2574.72 295.113   1
   3  10  15 2441.07 325.405   1
  -3 -10 -16-333.223 282.859   1
   3  10  16-56.0450 309.737   1
  -3 -10 -18 424.773 271.601   1
   3  10  18 598.237 276.560   1
  -3 -10 -19 214.661 290.980   1
   3  10  19 344.313 336.676   1
  -3 -10 -20 1775.87 318.883   1
   3  10  20 1584.32 330.104   1
  -3 -10 -21 565.570 289.250   1
   3  10  21-172.614 307.801   1
  -3 -10 -22 430.742 302.237   1
   3  10  22 343.671 332.179   1
  -3 -10 -24 794.650 327.417   1
   3  10  24 1292.49 366.671   1
  -3 -10 -26 1041.47 289.686   1
   3  10  26 355.693 315.705   1
   3 -11 -25 104.580 303.158   1
  -3  11  25 27.8468 319.269   1
   3 -11 -24 504.503 322.963   1
  -3  11  24 538.958 356.164   1
   3 -11 -23 350.207 316.397   1
  -3  11  23-86.3079 346.169   1
   3 -11 -22 1634.41 297.655   1
  -3  11  22 1163.44 307.869   1
   3 -11 -21 438.411 295.803   1
  -3  11  21 292.827 328.003   1
   3 -11 -19 1458.83 312.672   1
  -3  11  19 1851.83 365.690   1
   3 -11 -18 1345.93 321.403   1
  -3  11  18 1994.55 360.009   1
   3 -11 -17 382.204 301.830   1
  -3  11  17 1107.24 339.426   1
   3 -11 -16 1759.30 294.421   1
  -3  11  16 1848.87 325.642   1
   3 -11 -15 133.723 249.407   1
  -3  11  15 599.721 277.781   1
   3 -11 -14 737.597 264.863   1
   3  11 -14 159.464 105.679   1
  -3  11  14 871.667 284.423   1
   3  11 -13 1439.17 141.566   1
  -3 -11  13 1820.84 140.352   1
   3  11 -12 15683.7 817.926   1
  -3 -11  12 14200.2 813.459   1
   3  11 -11 434.428 63.2029   1
  -3 -11  11 352.141 54.3738   1
   3 -11 -10 815.053 253.250   1
  -3  11   9 5127.49 442.216   1
   3 -11  -9 6028.76 447.492   1
  -3 -11   8 28.2447 46.0050   1
   3  11  -8 24.8513 52.7021   1
   3 -11  -8-22.3420 214.360   1
  -3 -11   7 3038.12 186.991   1
  -3  11   7 3459.31 315.219   1
  -3 -11   6 2836.41 193.064   1
   3  11  -6 3092.32 199.871   1
   3  11  -5 2189.68 173.272   1
  -3  11   5 2460.33 276.936   1
  -3 -11   5 2130.51 167.449   1
   3 -11  -5 2242.02 249.463   1
   3  11  -4 5776.90 341.269   1
  -3  11   4 5274.72 409.663   1
  -3 -11   4 5739.98 341.094   1
   3 -11  -4 4433.07 391.379   1
  -3  11   3 91.0727 191.883   1
   3  11  -3 20.3512 116.791   1
  -3 -11   3 162.958 105.846   1
   3 -11  -3 137.244 164.303   1
  -3  11   2 9031.80 572.052   1
   3 -11  -2 9248.49 568.531   1
  -3 -11   1 946.363 153.134   1
   3  11  -1 1101.27 166.153   1
  -3  11   1 1471.00 185.167   1
   3 -11  -1 1459.74 176.286   1
  -3 -11   0 1707.41 195.459   1
   3  11   0 2082.22 206.634   1
  -3  11   0 1628.05 189.096   1
   3 -11   0 1703.74 187.929   1
   3  11   1 1409.97 191.664   1
  -3 -11  -1 1527.02 184.576   1
   3  11   2 8416.63 545.513   1
  -3 -11  -2 8199.51 534.971   1
  -3  11  -2 8799.54 512.997   1
   3 -11   2 8891.30 511.468   1
  -3 -11  -3 196.593 162.509   1
   3  11   3 142.531 163.497   1
  -3  11  -3 274.605 101.019   1
   3 -11   3 118.850 88.8266   1
   3  11   4 4859.68 377.315   1
  -3 -11  -4 5239.87 379.743   1
   3 -11   4 5480.50 308.295   1
  -3  11  -4 4834.98 306.493   1
  -3  11  -5 1751.11 121.468   1
   3  11   5 1915.13 251.404   1
   3 -11   5 2002.45 123.783   1
   3  11   7 3196.36 328.915   1
  -3 -11  -7 3240.36 314.166   1
   3  11   8 393.306 237.519   1
  -3 -11  -8-84.0278 202.116   1
  -3 -11  -9 5718.89 433.986   1
  -3 -11 -10 973.003 226.136   1
   3  11  10 889.740 231.231   1
  -3 -11 -11 465.297 234.723   1
   3  11  11 484.484 253.745   1
  -3 -11 -13 1535.37 257.173   1
   3  11  13 1739.44 291.280   1
  -3 -11 -14 449.334 254.248   1
   3  11  14 692.534 286.403   1
  -3 -11 -15 51.2168 275.564   1
   3  11  15 419.941 310.540   1
  -3 -11 -16 2336.07 326.460   1
   3  11  16 2057.92 367.999   1
  -3 -11 -17 1035.41 243.910   1
   3  11  17 655.219 278.484   1
  -3 -11 -18 1660.08 317.350   1
   3  11  18 1033.53 335.450   1
  -3 -11 -19 1939.36 336.016   1
   3  11  19 1210.67 353.617   1
  -3 -11 -21 323.100 284.196   1
   3  11  21-28.7105 295.359   1
  -3 -11 -22 776.966 332.078   1
   3  11  22 1540.15 366.384   1
  -3 -11 -23 265.940 301.675   1
   3  11  23 225.745 292.810   1
  -3 -11 -24 104.709 278.495   1
   3  11  24 725.519 325.186   1
  -3 -11 -25 717.851 322.199   1
   3  11  25 110.131 343.544   1
   3 -12 -25 336.191 313.944   1
  -3  12  25 630.601 350.160   1
   3 -12 -24 868.791 280.902   1
  -3  12  24 532.754 300.534   1
   3 -12 -23-80.1359 291.416   1
  -3  12  23 85.6043 329.260   1
   3 -12 -22 379.121 322.753   1
  -3  12  22 520.560 346.123   1
   3 -12 -21 601.789 270.588   1
  -3  12  21 671.758 306.437   1
   3 -12 -20 275.010 301.643   1
  -3  12  20-381.911 335.155   1
   3 -12 -18 110.373 293.932   1
  -3  12  18 29.4642 333.384   1
  -3  12  17 822.816 305.965   1
   3 -12 -16 246.190 265.181   1
  -3  12  16 233.684 298.827   1
   3 -12 -15 216.771 285.724   1
  -3  12  15 1679.18 339.334   1
   3 -12 -14 6934.62 544.484   1
   3 -12 -13 2187.88 309.124   1
  -3  12  13 1041.61 325.356   1
   3 -12 -12 336.133 247.151   1
  -3  12  12 55.2302 260.820   1
   3 -12 -10 3352.71 356.357   1
  -3  12  10 3898.78 378.194   1
   3 -12  -9 167.392 230.700   1
  -3  12   9 204.442 248.773   1
   3 -12  -8-277.669 208.190   1
  -3  12   8 148.272 224.676   1
   3 -12  -7 3225.63 336.059   1
  -3  12   7 3185.09 337.502   1
   3 -12  -6-149.734 206.176   1
   3  12  -6 92.9785 67.1328   1
   3  12  -5 2080.50 161.474   1
   3  12  -4 2355.27 196.761   1
  -3 -12   4 2691.50 194.786   1
   3 -12  -4 2962.70 281.564   1
  -3  12   4 2496.48 288.246   1
   3  12  -3 1985.65 194.328   1
  -3  12   3 2062.64 252.673   1
  -3 -12   3 2223.57 186.033   1
   3 -12  -3 2038.68 243.779   1
  -3  12   2 20444.9 1194.17   1
   3 -12  -2 21245.0 1190.48   1
  -3  12   1 559.586 178.925   1
   3  12  -1 825.124 165.419   1
  -3 -12   1 409.961 139.088   1
   3 -12  -1 699.901 169.982   1
   3 -12   0-150.813 139.556   1
  -3 -12   0 95.9868 147.431   1
  -3  12   0 28.6234 145.074   1
   3  12   0-14.9623 149.761   1
   3 -12   1 453.316 141.778   1
  -3  12  -1 879.409 143.898   1
   3  12   1 816.036 185.961   1
   3  12   2 22013.8 1121.42   1
   3 -12   2 19871.6 1076.66   1
   3 -12   3 1998.90 168.150   1
   3  12   3 2468.44 247.816   1
  -3 -12  -3 1857.33 229.805   1
  -3  12  -3 2082.34 171.894   1
   3 -12   4 2728.29 178.715   1
  -3 -12  -4 2757.37 264.910   1
   3  12   4 2561.87 274.363   1
  -3  12  -4 2550.13 177.306   1
   3  12   6 243.173 201.151   1
  -3 -12  -6 100.390 194.623   1
  -3 -12  -7 2642.87 295.268   1
   3  12   7 2880.16 301.970   1
  -3 -12  -8 371.559 209.854   1
   3  12   8 238.643 221.440   1
  -3 -12  -9 158.032 194.005   1
   3  12   9 593.644 236.338   1
  -3 -12 -10 4472.30 372.110   1
   3  12  10 3921.08 389.352   1
  -3 -12 -12 239.819 239.621   1
   3  12  12 441.593 298.871   1
  -3 -12 -13 2220.26 331.191   1
  -3 -12 -14 7406.98 559.413   1
   3  12  14 7808.20 576.963   1
  -3 -12 -15 735.399 244.012   1
   3  12  15 451.325 271.341   1
   3  12  16 114.048 261.251   1
  -3 -12 -17 884.977 295.894   1
   3  12  17 316.161 294.317   1
  -3 -12 -18 755.778 308.025   1
   3  12  18 750.681 342.935   1
  -3 -12 -20 135.002 248.908   1
   3  12  20 345.595 275.304   1
  -3 -12 -21 860.179 300.310   1
   3  12  21 514.892 330.075   1
  -3 -12 -22 373.476 316.450   1
   3  12  22 481.784 342.670   1
  -3 -12 -23-210.550 296.901   1
   3  12  23-112.216 306.179   1
  -3 -12 -24 1186.84 273.680   1
   3  12  24 746.518 294.246   1
  -3 -12 -25 428.523 307.916   1
   3  12  25 325.788 341.382   1
   3 -13 -24-104.263 316.810   1
  -3  13  24 276.337 353.875   1
  -3  13  22 373.224 338.716   1
   3 -13 -20 494.697 286.174   1
  -3  13  20 733.854 315.513   1
   3 -13 -19 746.746 318.028   1
   3 -13 -18 775.724 310.931   1
   3 -13 -17 1080.47 271.811   1
  -3  13  17 799.140 292.979   1
   3 -13 -16 745.466 295.946   1
  -3  13  16 265.484 314.240   1
   3 -13 -14 190.243 287.517   1
  -3  13  14 638.858 319.776   1
   3 -13 -13 670.734 291.094   1
  -3  13  13 229.398 301.786   1
  -3  13  12 5614.63 487.656   1
   3 -13 -12 6204.58 481.035   1
  -3  13  11 1576.97 298.899   1
   3 -13 -11 1579.48 289.358   1
  -3  13  10 1379.80 305.156   1
   3 -13 -10 1215.95 282.404   1
  -3  13   9 789.981 267.122   1
   3 -13  -9 419.116 245.086   1
  -3  13   8 536.167 259.819   1
   3 -13  -8 95.5933 228.220   1
  -3  13   7-319.448 237.556   1
   3 -13  -7-23.1635 206.889   1
  -3  13   6 2430.21 308.483   1
   3 -13  -6 2936.53 294.802   1
   3  13  -5 1354.30 135.960   1
  -3  13   5 1852.13 267.254   1
  -3 -13   5 1836.97 132.782   1
   3 -13  -4 7845.37 541.653   1
   3  13  -4 7392.82 480.136   1
  -3 -13   4 8904.82 479.101   1
  -3  13   4 8841.45 555.920   1
   3 -13  -3 4991.03 394.715   1
   3  13  -3 5288.49 353.804   1
  -3 -13   3 5972.95 351.133   1
  -3  13   3 5571.18 413.067   1
   3 -13  -2 4747.61 360.527   1
  -3 -13   2 4941.09 315.531   1
   3  13  -2 4173.71 322.675   1
  -3  13   2 4769.60 363.034   1
  -3 -13   1 2274.47 215.465   1
   3 -13  -1 1596.94 220.540   1
   3  13  -1 2164.96 224.348   1
   3  13   0 20783.3 1239.10   1
  -3 -13   0 22203.1 1232.90   1
  -3  13   0 21892.0 1235.22   1
   3 -13   0 22441.2 1234.48   1
   3  13   1 2607.77 244.405   1
  -3 -13  -1 1740.34 225.014   1
   3 -13   1 2153.95 207.861   1
  -3  13  -1 2045.62 208.640   1
  -3  13  -2 4663.99 307.058   1
   3 -13   2 4657.72 301.327   1
  -3 -13  -2 4370.33 344.176   1
   3  13   2 3956.72 350.896   1
  -3 -13  -3 4595.15 327.480   1
   3  13   3 5443.25 353.095   1
   3 -13   3 4787.01 262.289   1
  -3  13  -4 6589.83 393.477   1
   3 -13   4 7370.50 394.489   1
   3  13   5 2524.55 289.707   1
  -3 -13  -5 1849.42 261.110   1
   3  13   6 2850.98 309.620   1
  -3 -13  -6 2497.69 284.549   1
   3  13   7-120.306 237.995   1
  -3 -13  -7 500.248 220.304   1
   3  13   8 870.695 260.145   1
  -3 -13  -8 697.310 228.892   1
   3  13   9 799.378 269.800   1
  -3 -13  -9 719.402 242.967   1
   3  13  11 1442.64 307.697   1
  -3 -13 -11 2231.26 291.791   1
  -3 -13 -12 5659.23 472.985   1
   3  13  12 6214.61 503.526   1
   3  13  13-83.8137 284.974   1
  -3 -13 -13 180.993 269.644   1
   3  13  14 678.529 322.665   1
  -3 -13 -14 578.908 287.458   1
   3  13  16 952.753 341.522   1
  -3 -13 -16 1023.96 310.432   1
  -3 -13 -17 920.161 292.951   1
   3  13  18 579.648 328.816   1
  -3 -13 -18 759.702 283.587   1
   3  13  19 289.019 278.039   1
  -3 -13 -19 460.786 247.230   1
   3  13  20 258.505 313.656   1
   3  13  22 394.938 346.286   1
  -3 -13 -22 291.126 312.233   1
   3  13  24 27.3468 274.907   1
  -3 -13 -24 101.568 241.936   1
  -3  14  23 529.344 354.988   1
   3 -14 -23-157.640 306.195   1
  -3  14  22 227.570 290.148   1
   3 -14 -22-267.028 260.331   1
  -3  14  21 693.537 366.799   1
   3 -14 -21 406.862 332.807   1
  -3  14  20 555.852 294.495   1
   3 -14 -20 82.1652 253.298   1
  -3  14  19 1446.42 377.779   1
   3 -14 -19 248.706 310.141   1
  -3  14  18 742.065 337.569   1
   3 -14 -18 889.620 294.893   1
  -3  14  17 1309.85 325.461   1
   3 -14 -17 1338.28 282.635   1
  -3  14  16 595.058 331.793   1
   3 -14 -16 919.526 302.948   1
  -3  14  15 474.506 329.364   1
   3 -14 -15-166.575 283.235   1
  -3  14  13 875.000 308.063   1
   3 -14 -13 819.333 282.188   1
  -3  14  12 143.914 265.933   1
   3 -14 -12 296.510 262.463   1
  -3  14  11 2774.95 371.069   1
   3 -14 -11 2572.09 362.039   1
  -3  14  10 277.542 270.879   1
   3 -14 -10 207.877 252.506   1
  -3  14   9 460.393 263.090   1
   3 -14  -9 25.4215 233.164   1
  -3  14   8 4783.20 410.882   1
   3 -14  -8 4609.12 400.247   1
   3 -14  -7-23.9986 218.160   1
  -3  14   7 127.194 249.685   1
   3 -14  -6 161.388 209.591   1
  -3  14   6-294.825 236.278   1
   3 -14  -5 110.507 196.894   1
  -3  14   5 235.239 224.287   1
   3  14  -4 312.482 112.114   1
  -3 -14   4 600.511 107.916   1
   3 -14  -3 1540.72 228.951   1
  -3 -14   3 1365.16 154.825   1
  -3  14   3 1374.61 237.100   1
   3  14  -3 1218.97 163.169   1
  -3 -14   2 5947.43 420.341   1
   3  14  -2 6667.28 436.582   1
  -3  14   2 7169.47 469.523   1
   3 -14  -2 7480.61 463.227   1
  -3  14   1 8255.52 550.345   1
  -3 -14   1 8384.11 524.491   1
   3 -14  -1 8912.39 548.540   1
   3  14  -1 8657.17 534.435   1
   3  14   0-33.5091 161.885   1
  -3  14   0-156.443 161.223   1
   3 -14   0 15.0179 148.074   1
  -3 -14   0 348.013 149.844   1
  -3  14  -1 8058.26 508.659   1
   3  14   1 7612.56 534.203   1
   3 -14   1 8116.28 503.459   1
  -3 -14  -1 9090.23 529.380   1
  -3  14  -2 6821.67 437.563   1
  -3 -14  -2 7804.97 483.796   1
   3  14   2 7519.01 495.066   1
   3 -14   2 6646.79 430.954   1
  -3 -14  -3 1566.15 220.405   1
  -3  14  -3 1556.90 143.210   1
   3  14   3 1524.26 240.002   1
   3 -14   3 1263.04 140.150   1
   3  14   4 797.713 225.343   1
  -3 -14  -4 418.836 191.631   1
   3  14   5 348.145 243.950   1
  -3 -14  -5-146.245 211.798   1
   3  14   6 148.091 220.548   1
  -3 -14  -6 557.451 208.075   1
   3  14   7 178.975 231.977   1
  -3 -14  -7 155.477 205.203   1
  -3 -14  -8 4634.74 386.109   1
   3  14   8 4233.11 407.962   1
   3  14   9 611.023 271.405   1
  -3 -14  -9 291.581 238.551   1
   3  14  10-189.499 280.096   1
  -3 -14 -10 25.0464 254.971   1
   3  14  11 3034.58 379.103   1
  -3 -14 -11 2987.12 358.811   1
   3  14  12-168.067 279.226   1
  -3 -14 -12-52.1625 259.437   1
   3  14  13 852.614 300.967   1
  -3 -14 -13 847.266 274.384   1
   3  14  15 347.810 291.753   1
  -3 -14 -15 568.028 277.541   1
   3  14  16 1425.52 326.654   1
  -3 -14 -16 815.251 286.081   1
   3  14  17 1717.82 351.750   1
  -3 -14 -17 1771.08 323.527   1
   3  14  18 1336.21 351.840   1
  -3 -14 -18 1388.88 311.550   1
   3  14  19 779.458 352.201   1
  -3 -14 -19 407.091 310.636   1
   3  14  21 510.810 354.146   1
  -3 -14 -21 639.007 325.522   1
   3  14  22 812.240 345.756   1
  -3 -14 -22 392.064 299.359   1
  -3 -14 -23-76.7372 268.862   1
   3 -15 -22 158.982 257.909   1
  -3  15  22 196.618 290.161   1
   3 -15 -21-80.7550 318.044   1
  -3  15  21 286.660 377.029   1
   3 -15 -20 765.080 274.450   1
  -3  15  20 494.687 304.767   1
   3 -15 -19 829.539 322.305   1
  -3  15  19-117.782 347.432   1
   3 -15 -18 695.554 308.325   1
  -3  15  18 208.052 336.628   1
   3 -15 -17 223.825 262.786   1
  -3  15  17-59.7719 280.018   1
   3 -15 -16 645.229 266.249   1
  -3  15  16 389.445 301.187   1
   3 -15 -15 448.421 277.617   1
  -3  15  15-209.583 311.705   1
   3 -15 -14 809.876 276.618   1
  -3  15  14 566.676 310.190   1
   3 -15 -13 776.659 274.711   1
  -3  15  13 592.380 294.297   1
   3 -15 -12 192.164 271.924   1
  -3  15  12 87.9648 290.429   1
   3 -15 -11 1004.27 273.848   1
  -3  15  11 694.209 303.385   1
   3 -15 -10 1787.95 325.419   1
  -3  15  10 1506.48 322.310   1
   3 -15  -8 1175.67 274.308   1
  -3  15   8 1084.08 296.000   1
   3 -15  -7 371.450 238.398   1
  -3  15   7 606.963 275.291   1
   3 -15  -6 2924.57 320.075   1
  -3  15   6 3032.40 334.981   1
   3 -15  -5 1632.38 254.400   1
  -3  15   5 1048.92 262.468   1
   3 -15  -4 415.767 204.675   1
  -3 -15   4 306.767 94.2305   1
   3  15  -4 330.124 103.490   1
  -3  15   4 138.508 216.901   1
   3 -15  -3-41.1947 181.894   1
  -3 -15   3 81.2465 121.561   1
   3  15  -3 130.958 127.448   1
  -3  15   3 238.056 199.324   1
   3 -15  -2 210.214 180.588   1
  -3 -15   2 341.647 139.851   1
   3  15  -2 40.8850 150.312   1
  -3  15   2 40.1592 201.203   1
   3 -15  -1 35.0535 169.093   1
  -3 -15   1 219.450 151.231   1
  -3  15   1 365.641 194.133   1
   3  15  -1-31.4812 161.047   1
  -3  15   0 7352.36 506.967   1
  -3 -15   0 8192.23 509.470   1
   3 -15   0 7559.99 500.727   1
   3  15   0 8030.34 517.696   1
   3  15   1-19.1846 180.363   1
  -3  15  -1-123.573 134.124   1
   3 -15   1 316.626 137.834   1
  -3 -15  -1 514.131 178.404   1
   3  15   2 186.237 211.707   1
  -3 -15  -2 75.6633 181.726   1
  -3  15  -2 375.107 133.637   1
   3 -15   2 52.2655 115.852   1
  -3  15  -3-34.4901 94.1659   1
   3 -15   3 116.163 88.2030   1
   3  15   4 624.710 252.178   1
  -3 -15  -4 126.926 217.870   1
   3  15   5 1256.99 261.338   1
  -3 -15  -5 1679.90 248.791   1
   3  15   6 2400.19 306.898   1
  -3 -15  -6 2081.23 287.440   1
   3  15   7 542.155 263.928   1
  -3 -15  -7 573.317 245.470   1
   3  15   8 238.840 269.676   1
  -3 -15  -8 888.919 256.832   1
   3  15   9 2417.57 331.012   1
  -3 -15  -9 2553.49 314.944   1
   3  15  10 1470.99 308.478   1
  -3 -15 -10 1241.23 273.297   1
   3  15  11-28.2013 292.564   1
  -3 -15 -11 422.010 268.157   1
   3  15  12-28.6324 276.076   1
  -3 -15 -12 293.818 263.424   1
   3  15  14 874.509 307.311   1
  -3 -15 -14 953.366 265.886   1
   3  15  15 87.8103 292.890   1
  -3 -15 -15 547.930 274.215   1
   3  15  16 614.993 324.293   1
  -3 -15 -16 274.693 272.353   1
   3  15  17 116.829 312.180   1
  -3 -15 -17 521.698 298.989   1
   3  15  18 697.678 322.283   1
  -3 -15 -18 355.652 280.964   1
   3  15  19 864.539 334.846   1
  -3 -15 -19 624.762 296.288   1
   3  15  20 314.271 312.792   1
  -3 -15 -20 375.176 282.793   1
   3  15  21 338.492 300.143   1
  -3 -15 -21 131.586 274.719   1
   3  15  22 305.395 298.622   1
  -3 -15 -22 51.5483 242.792   1
  -3  16  21 680.481 371.050   1
   3 -16 -21-481.578 321.373   1
  -3  16  20 375.149 330.970   1
   3 -16 -20 870.975 294.603   1
   3 -16 -19 441.981 300.659   1
  -3  16  18 59.3825 348.700   1
   3 -16 -18 1369.20 346.275   1
  -3  16  17 29.9453 327.174   1
   3 -16 -17 618.391 321.692   1
  -3  16  15-120.724 300.871   1
   3 -16 -15 368.305 290.833   1
  -3  16  14 30.1564 319.533   1
   3 -16 -14-368.109 287.192   1
  -3  16  13-30.0473 310.338   1
   3 -16 -13 310.332 285.489   1
  -3  16  12 386.992 299.399   1
   3 -16 -12 28.0705 263.170   1
  -3  16  11 942.842 316.386   1
   3 -16 -11 583.521 289.687   1
  -3  16  10-145.321 279.496   1
   3 -16 -10 191.927 261.832   1
  -3  16   9-28.5970 275.325   1
   3 -16  -9 511.446 265.702   1
  -3  16   7 27.2644 259.827   1
   3 -16  -7 205.248 242.193   1
  -3  16   6 79.0165 266.501   1
   3 -16  -6 148.957 245.358   1
  -3  16   5 403.604 256.296   1
   3 -16  -5-143.358 231.428   1
   3 -16  -4 4279.48 374.629   1
  -3  16   4 4235.37 384.323   1
   3  16  -3-82.5870 127.165   1
   3 -16  -2 815.799 216.239   1
   3  16  -2 1196.04 181.823   1
  -3  16   2 1002.42 227.854   1
   3  16  -1 114.091 174.557   1
   3 -16  -1 109.225 185.193   1
  -3  16   1 265.730 195.056   1
  -3 -16   1 274.115 163.136   1
   3  16   0 220.462 186.524   1
   3 -16   0 175.809 168.303   1
  -3  16   0 116.332 170.181   1
  -3 -16   0 291.581 183.337   1
   3  16   1 120.748 201.860   1
   3 -16   1-40.7103 148.310   1
  -3  16  -1-69.3295 147.413   1
  -3 -16  -1 18.7550 179.099   1
  -3 -16  -2 1288.43 232.298   1
   3  16   2 1036.54 251.221   1
  -3  16  -2 1145.39 158.130   1
  -3 -16  -3 299.101 204.562   1
  -3  16  -3 122.152 57.9367   1
   3  16   4 3722.19 361.750   1
  -3 -16  -4 4085.71 359.931   1
   3  16   5 425.423 244.631   1
  -3 -16  -5-93.2598 215.871   1
   3  16   6-129.610 249.873   1
  -3 -16  -6 726.719 240.996   1
   3  16   7 374.522 278.032   1
  -3 -16  -7 374.347 247.913   1
   3  16   9 84.1096 277.000   1
  -3 -16  -9-104.704 238.559   1
   3  16  10 285.059 276.091   1
  -3 -16 -10-26.6093 243.208   1
   3  16  11 288.929 288.079   1
  -3 -16 -11 53.9927 254.285   1
   3  16  12-29.1722 308.876   1
  -3 -16 -12 654.218 290.884   1
   3  16  13 352.625 290.569   1
  -3 -16 -13 110.001 259.784   1
   3  16  14 29.4995 281.711   1
  -3 -16 -14 55.3139 249.450   1
   3  16  15 88.5146 321.941   1
  -3 -16 -15 637.758 308.563   1
   3  16  16 942.198 355.029   1
  -3 -16 -16 471.160 303.484   1
   3  16  17 322.159 341.896   1
  -3 -16 -17 744.133 323.904   1
   3  16  18-58.0655 342.291   1
  -3 -16 -18 602.093 318.705   1
   3  16  19 518.238 352.068   1
  -3 -16 -19 297.051 312.830   1
   3  16  20 1051.90 365.436   1
  -3 -16 -20 238.735 292.682   1
   3  16  21 699.747 361.260   1
  -3 -16 -21-363.807 297.006   1
  -3  17  21 421.296 349.250   1
   3 -17 -21-105.770 292.697   1
  -3  17  20 314.968 360.747   1
   3 -17 -20 297.205 326.385   1
  -3  17  19 174.883 296.683   1
   3 -17 -19-192.533 260.177   1
  -3  17  18 325.348 337.144   1
   3 -17 -18 195.336 285.533   1
  -3  17  17 239.422 343.666   1
   3 -17 -17 480.043 299.708   1
  -3  17  16 543.295 340.845   1
   3 -17 -16 170.913 302.246   1
  -3  17  14 243.426 328.568   1
   3 -17 -14 200.927 297.192   1
  -3  17  13 668.805 317.078   1
   3 -17 -13 430.264 283.622   1
  -3  17  12 272.498 313.763   1
   3 -17 -12 400.014 288.380   1
  -3  17  11 301.179 288.282   1
   3 -17 -11-255.187 264.982   1
  -3  17  10 1193.49 322.193   1
   3 -17 -10 1372.12 306.063   1
  -3  17   9 1117.02 316.922   1
   3 -17  -9 1106.68 295.655   1
  -3  17   8 288.565 279.217   1
   3 -17  -8 298.491 255.932   1
  -3  17   7 646.191 279.683   1
   3 -17  -7 450.235 243.706   1
  -3  17   6 3611.73 390.793   1
   3 -17  -6 3471.80 361.169   1
   3 -17  -5 4184.14 380.585   1
  -3  17   5 3182.01 375.567   1
  -3  17   4 322.210 243.956   1
   3 -17  -4 23.5925 219.029   1
  -3  17   3 955.174 254.696   1
  -3  17   2 43.2139 199.450   1
  -3  17   1 175.891 198.326   1
   3  17   1 439.865 219.682   1
  -3 -17  -3 1255.87 247.949   1
   3  17   3 1172.52 250.584   1
  -3 -17  -4 445.934 237.688   1
   3  17   4-50.1921 248.753   1
  -3 -17  -5 3783.72 371.459   1
   3  17   5 3835.98 383.560   1
  -3 -17  -6 3681.84 353.630   1
   3  17   6 3099.50 364.924   1
  -3 -17  -8 397.042 259.141   1
   3  17   8 198.029 280.583   1
  -3 -17  -9 1562.39 288.463   1
   3  17   9 1036.04 309.921   1
  -3 -17 -10 1724.13 305.675   1
   3  17  10 1108.95 325.273   1
  -3 -17 -11 469.873 274.964   1
   3  17  11-235.773 283.505   1
  -3 -17 -12-55.7575 267.502   1
   3  17  12 237.317 314.802   1
  -3 -17 -13-27.9798 274.616   1
   3  17  13-29.7612 309.130   1
  -3 -17 -14 308.525 270.079   1
   3  17  14 208.539 302.304   1
  -3 -17 -16 1086.45 315.530   1
   3  17  16 649.916 343.018   1
   3  17  17 264.446 334.955   1
  -3 -17 -18 271.616 258.016   1
   3  17  18 320.209 309.285   1
  -3 -17 -19-160.139 260.401   1
   3  17  19-229.974 293.387   1
  -3 -17 -20 26.2795 262.005   1
   3  17  20 254.749 310.544   1
  -3 -17 -21-257.959 277.408   1
   3  17  21 55.5539 317.986   1
  -3  18  20 1052.27 390.822   1
  -3  18  19 115.981 356.504   1
  -3  18  18 649.558 355.597   1
   3 -18 -18 55.6045 290.444   1
  -3  18  17 29.9660 315.551   1
   3 -18 -17 28.2185 270.736   1
  -3  18  16 30.3191 314.588   1
   3 -18 -16 456.905 286.146   1
  -3  18  15 30.5891 316.466   1
   3 -18 -15 28.8004 284.549   1
  -3  18  13-123.587 330.961   1
   3 -18 -13 202.985 303.588   1
  -3  18  12 30.8710 303.006   1
   3 -18 -12 86.9561 288.268   1
  -3  18  11 122.969 307.973   1
   3 -18 -11 347.291 282.441   1
  -3  18  10 824.246 317.037   1
   3 -18 -10 688.777 255.021   1
  -3  18   9-331.999 292.784   1
  -3  18   8 384.238 290.813   1
  -3  18   7 144.368 282.228   1
   3  18   7 342.946 281.088   1
   3  18   8 611.416 300.568   1
   3  18   9 265.776 287.346   1
  -3 -18  -9 27.7901 271.032   1
   3  18  10 656.455 304.609   1
  -3 -18 -10 870.573 289.363   1
   3  18  11 330.392 312.564   1
  -3 -18 -11 906.062 301.770   1
   3  18  12 693.188 321.345   1
  -3 -18 -12 255.647 279.242   1
   3  18  13 544.181 332.584   1
  -3 -18 -13 426.264 293.349   1
   3  18  15 270.291 332.101   1
  -3 -18 -15 308.331 298.400   1
   3  18  16 506.093 358.293   1
  -3 -18 -16-27.7748 295.497   1
   3  18  17 412.696 313.408   1
  -3 -18 -17-218.965 269.843   1
   3  18  18 145.554 315.876   1
  -3 -18 -18-54.0511 262.292   1
   3  18  19 114.617 346.221   1
  -3 -18 -19-53.2099 291.813   1
   3  18  20 534.663 377.089   1
  -3 -18 -20 313.433 310.303   1
   4   0 -27-28.6804 291.329   1
  -4   0  26 273.132 326.519   1
   4   0 -26 574.285 307.890   1
  -4   0  25 242.048 322.922   1
   4   0 -25 514.731 324.190   1
  -4   0  24 1234.71 332.925   1
   4   0 -24 1760.95 341.923   1
  -4   0  23 119.593 271.785   1
   4   0 -23-28.1141 271.614   1
  -4   0  22 2946.51 411.257   1
   4   0 -22 4438.81 413.381   1
  -4   0  21 144.801 268.248   1
   4   0 -21 299.971 262.514   1
  -4   0  20 1503.52 314.326   1
   4   0 -20 399.503 278.648   1
  -4   0  19 332.190 279.435   1
   4   0 -19-259.996 247.697   1
  -4   0  18 2908.84 347.107   1
   4   0 -18 3463.82 352.284   1
  -4   0  17-156.586 236.882   1
   4   0 -17-269.604 238.672   1
  -4   0  16 2445.07 328.024   1
  -4   0  15-193.995 211.767   1
   4   0 -15-22.7760 200.023   1
  -4   0  14 139.489 232.765   1
   4   0 -14 87.3459 201.133   1
  -4   0  13 310.824 211.588   1
   4   0 -13-83.6504 207.143   1
   4   0 -12 19298.1 1132.27   1
  -4   0  12 19632.7 1143.31   1
  -4   0  11-299.467 194.256   1
   4   0 -11 131.983 187.972   1
   4   0 -10 11004.9 653.052   1
  -4   0  10 10043.9 651.670   1
  -4   0   9 158.536 165.116   1
   4   0  -9 50.1818 162.800   1
   4   0  -8 46791.6 2668.40   1
  -4   0   8 51057.6 2677.44   1
   4   0  -7-306.763 141.508   1
  -4   0   7-213.832 159.276   1
   4   0  -6 30649.3 1713.66   1
  -4   0   6 31374.7 1717.54   1
  -4   0   5 52.7848 137.360   1
   4   0  -5 38.0427 125.309   1
  -4   0   4 33489.0 1908.35   1
   4   0  -4 36017.5 1907.62   1
  -4   0   0 1103.49 159.921   1
   4   0   0 948.529 154.487   1
  -4   0  -1-125.718 108.497   1
   4   0   1-61.4029 107.668   1
  -4   0  -4 35030.2 1877.96   1
   4   0   4 33466.1 1879.27   1
  -4   0  -5-24.0683 116.592   1
   4   0   5 203.972 121.514   1
  -4   0  -6 28298.9 1665.91   1
   4   0   6 32591.4 1677.71   1
  -4   0  -7 41.1110 137.535   1
   4   0   7 145.228 150.021   1
   4   0   8 46342.3 2598.10   1
  -4   0  -8 48540.8 2598.63   1
  -4   0  -9-187.459 156.061   1
   4   0   9 84.8045 160.859   1
   4   0  10 10635.0 658.873   1
  -4   0 -10 10589.4 652.284   1
  -4   0 -11-143.172 158.881   1
   4   0  11 19.0103 164.116   1
   4   0  12 19567.9 1193.62   1
  -4   0 -12 21596.4 1192.03   1
   4   0  13-41.7693 196.131   1
  -4   0 -13 39.0415 204.363   1
  -4   0 -14 202.824 207.582   1
   4   0  15 299.857 212.969   1
   4   0  16 2413.39 315.806   1
  -4   0 -16 2429.09 290.088   1
   4   0  17-275.368 222.185   1
  -4   0 -17 272.953 204.066   1
  -4   0 -18 3782.22 359.923   1
   4   0  18 3380.40 369.072   1
   4   0  19 377.651 281.931   1
  -4   0 -19-72.8636 255.351   1
   4   0  20 1169.43 309.495   1
  -4   0 -20 1505.13 296.453   1
   4   0  21-56.4423 257.880   1
  -4   0 -21 182.818 254.064   1
   4   0  22 3510.83 386.624   1
  -4   0 -22 3996.21 393.497   1
   4   0  23 293.179 285.180   1
  -4   0 -23-191.665 260.857   1
   4   0  24 2077.45 338.573   1
  -4   0 -24 1778.49 339.160   1
   4   0  25 119.663 304.696   1
  -4   0 -25 281.213 295.174   1
   4   0  26 571.064 309.389   1
  -4   0 -26 595.122 326.380   1
  -4   0 -27 509.336 327.639   1
   4  -1 -28 337.991 313.274   1
  -4   1  27 389.986 303.258   1
   4  -1 -27 227.010 311.114   1
  -4   1  26 1778.76 329.667   1
   4  -1 -26 767.878 310.649   1
  -4  -1  25 1427.70 321.574   1
   4   1 -25 86.4120 293.301   1
  -4  -1  24 1780.10 334.807   1
  -4   1  24 1383.87 356.359   1
   4   1 -24 1427.40 322.892   1
   4  -1 -24 1811.80 354.448   1
  -4   1  23 238.694 299.284   1
   4  -1 -23-140.444 295.218   1
  -4  -1  22 58.7357 280.122   1
   4   1 -22 415.440 250.826   1
  -4  -1  21-317.616 298.725   1
  -4   1  21 87.2069 292.199   1
   4  -1 -21 190.998 295.527   1
   4   1 -21 162.960 269.519   1
  -4  -1  20-197.441 257.158   1
  -4   1  20-56.9708 272.754   1
   4  -1 -20-134.150 252.071   1
   4   1 -20-159.173 248.032   1
  -4   1  19 167.245 266.492   1
   4  -1 -19 315.072 270.852   1
  -4  -1  18 1198.84 296.646   1
   4   1 -18 1127.85 273.548   1
  -4   1  17 1555.78 296.989   1
   4   1 -17 1066.26 266.157   1
   4  -1 -17 1418.56 282.171   1
  -4  -1  16 1438.23 289.242   1
   4   1 -16 700.011 248.630   1
   4  -1 -16 963.913 252.495   1
  -4   1  15 16894.9 1010.80   1
  -4  -1  15 16729.7 1001.94   1
   4  -1 -15 16039.5 998.466   1
   4   1 -15 16658.7 992.171   1
  -4  -1  14 25275.9 1326.24   1
  -4   1  14 21726.6 1323.80   1
   4   1 -14 22975.4 1308.86   1
   4  -1 -14 20868.6 1308.49   1
  -4   1  13 7470.98 513.178   1
   4  -1 -13 7166.42 507.268   1
  -4  -1  12 2679.10 283.618   1
   4   1 -12 3001.00 283.857   1
  -4  -1  11 1851.58 228.818   1
  -4   1  11 2330.16 266.163   1
   4   1 -11 2286.34 230.902   1
   4  -1 -11 2323.81 252.487   1
  -4   1  10 8103.83 532.486   1
  -4  -1  10 8139.54 523.806   1
   4   1 -10 8547.64 521.490   1
   4  -1 -10 7404.77 523.371   1
  -4   1   9 330.480 170.881   1
  -4  -1   9-16.8951 158.817   1
   4  -1  -9 121.271 146.654   1
   4   1  -9 112.816 169.197   1
  -4   1   8 1854.57 211.522   1
  -4  -1   8 2204.20 214.444   1
   4  -1  -8 1514.57 189.608   1
   4   1  -8 1761.48 196.894   1
  -4   1   7 1134.34 194.503   1
  -4  -1   7 1114.36 183.880   1
   4  -1  -7 1355.53 191.180   1
   4   1  -7 1233.30 160.576   1
   4   1  -6 1961.83 182.128   1
   4  -1  -6 1503.15 206.245   1
  -4  -1   6 2081.48 199.416   1
  -4   1   6 1765.53 215.612   1
  -4  -1   5 5774.34 400.215   1
  -4   1   5 6639.84 418.818   1
   4   1  -5 6671.14 407.066   1
   4  -1  -5 6290.47 410.138   1
   4  -1  -4 8789.60 558.708   1
   4   1  -4 9803.96 560.891   1
  -4  -1   4 9492.08 563.100   1
  -4   1   4 9621.61 563.795   1
   4  -1  -3 39036.8 2149.86   1
  -4   1   3 39608.7 2152.64   1
  -4  -1   1 8909.21 530.825   1
   4  -1   0 70.2010 119.840   1
  -4   1   0 114.915 131.215   1
  -4   1  -1 11205.3 645.118   1
   4  -1   1 10877.3 643.194   1
  -4   1  -2 62434.2 3324.19   1
   4  -1   2 60493.4 3324.63   1
  -4  -1  -3 37701.6 2077.08   1
   4   1   3 38289.7 2080.94   1
  -4  -1  -4 9617.18 603.407   1
   4   1   4 10936.7 611.179   1
  -4   1  -5 5827.18 378.709   1
  -4  -1  -5 6187.56 383.854   1
   4  -1   5 5639.14 376.771   1
   4   1   5 5888.41 386.211   1
  -4   1  -6 1559.57 170.856   1
  -4  -1  -6 1365.43 181.393   1
   4   1   6 1750.14 201.545   1
   4  -1   6 1907.32 187.764   1
  -4  -1  -7 869.149 178.792   1
  -4   1  -7 844.052 156.521   1
   4  -1   7 1073.97 168.092   1
   4   1   7 1189.17 178.400   1
   4  -1   8 2138.70 204.487   1
   4   1   8 1820.04 213.246   1
  -4  -1  -8 1559.03 197.568   1
  -4   1  -8 1972.42 195.250   1
  -4  -1  -9 309.193 154.628   1
  -4   1  -9 180.707 136.900   1
   4   1   9 336.741 173.076   1
   4  -1   9-16.2809 144.065   1
   4   1  10 9453.36 558.765   1
   4  -1  10 8993.50 541.678   1
  -4   1 -10 7902.45 527.204   1
  -4  -1 -10 7441.65 529.632   1
  -4   1 -11 2437.85 239.068   1
  -4  -1 -11 1717.78 232.828   1
   4  -1  11 2497.58 251.835   1
   4   1  11 2255.12 248.934   1
  -4   1 -12 1912.38 229.321   1
   4   1  13 6497.64 488.131   1
  -4  -1 -13 7491.69 485.278   1
   4   1  14 20800.2 1279.13   1
   4  -1  14 21990.4 1282.57   1
  -4  -1 -14 23478.6 1281.92   1
   4  -1  15 14830.8 903.713   1
   4   1  15 14711.0 905.937   1
   4   1  16 859.373 265.577   1
   4  -1  16 829.254 249.502   1
  -4   1 -16 1009.54 221.065   1
  -4  -1 -16 1135.25 254.151   1
   4  -1  17 1528.36 271.306   1
  -4   1 -17 1388.43 246.695   1
   4  -1  18 996.942 262.503   1
  -4   1 -18 1516.77 260.269   1
   4   1  19 811.968 292.352   1
  -4  -1 -19 293.638 260.191   1
   4  -1  20 110.584 274.581   1
   4   1  20 56.8790 291.499   1
  -4   1 -20 348.776 251.215   1
  -4  -1 -20 296.606 267.471   1
   4  -1  21 365.205 265.388   1
   4   1  21 198.293 295.078   1
  -4   1 -21 156.026 256.654   1
  -4  -1 -21 208.143 272.662   1
   4  -1  22 402.299 298.065   1
  -4   1 -22 883.590 298.764   1
  -4  -1 -22 615.793 302.825   1
   4   1  23 496.973 308.897   1
  -4  -1 -23 463.666 303.411   1
   4  -1  24 1907.81 339.664   1
   4   1  24 1418.24 336.275   1
  -4   1 -24 1115.68 331.317   1
  -4  -1 -24 1490.77 335.982   1
   4  -1  25 1717.28 345.249   1
   4   1  25 1248.39 323.104   1
  -4   1 -25 679.412 316.532   1
  -4  -1 -25 1059.42 317.727   1
   4   1  26 566.018 310.969   1
  -4  -1 -26 785.045 294.076   1
   4   1  27 119.246 285.243   1
  -4  -1 -27 531.366 299.542   1
  -4   2  28 205.739 301.901   1
   4  -2 -28 278.084 322.679   1
  -4   2  26 389.697 288.418   1
   4  -2 -26 422.711 290.604   1
  -4  -2  25 30.4554 298.556   1
  -4   2  25 720.271 316.926   1
   4   2 -25 115.804 305.162   1
   4  -2 -25 169.564 288.573   1
  -4  -2  24 211.080 296.020   1
  -4   2  24 569.209 332.146   1
   4   2 -24 601.067 299.188   1
   4  -2 -24 168.777 324.721   1
  -4  -2  23 59.4983 294.571   1
  -4   2  23 297.977 295.695   1
   4   2 -23-282.132 268.160   1
   4  -2 -23 139.873 298.540   1
  -4   2  22 1208.89 322.679   1
  -4  -2  22 1634.56 326.383   1
   4   2 -22 1522.36 316.157   1
   4  -2 -22 1248.99 288.089   1
  -4  -2  21 257.450 285.407   1
  -4   2  21 145.571 298.481   1
   4   2 -21 406.111 258.285   1
   4  -2 -21 164.514 298.895   1
  -4  -2  20 557.439 265.618   1
  -4   2  20 1258.46 286.197   1
   4  -2 -20 755.789 248.817   1
   4   2 -20 527.669 269.508   1
  -4   2  19 1571.00 325.916   1
  -4  -2  19 1460.94 294.214   1
   4   2 -19 2279.55 319.959   1
  -4  -2  18 340.401 263.297   1
   4  -2 -18 181.031 259.513   1
   4   2 -18 520.325 255.982   1
  -4   2  17-80.1007 224.467   1
  -4  -2  17-176.664 241.622   1
   4  -2 -17 403.002 213.036   1
   4   2 -17 143.354 224.433   1
  -4   2  16 2410.84 312.790   1
  -4  -2  16 3441.36 329.547   1
   4  -2 -16 2836.42 314.024   1
   4   2 -16 2891.83 313.458   1
  -4  -2  15 9972.70 645.830   1
   4  -2 -15 10098.3 644.581   1
   4   2 -15 10870.3 645.008   1
  -4   2  14 6813.80 500.765   1
  -4  -2  14 6795.57 492.480   1
   4   2 -14 7222.48 494.395   1
   4  -2 -14 6951.75 500.275   1
  -4   2  13 116.032 232.621   1
  -4  -2  13 250.958 195.376   1
   4  -2 -13 415.979 234.858   1
   4   2 -13 178.733 203.786   1
  -4  -2  12 10643.2 653.206   1
  -4   2  12 9503.21 650.325   1
   4   2 -12 11212.2 654.964   1
   4  -2 -12 9933.37 649.133   1
   4   2 -11 407.107 167.639   1
  -4  -2  10 18197.0 1029.64   1
  -4   2  10 16990.6 1041.75   1
   4  -2 -10 17558.3 1035.97   1
   4   2 -10 18154.1 1027.84   1
   4   2  -9 1363.39 187.161   1
   4  -2  -9 1542.64 196.455   1
  -4  -2   9 1621.85 187.987   1
  -4   2   9 1219.19 206.430   1
   4   2  -8 260.413 127.043   1
   4  -2  -8 337.818 158.734   1
  -4   2   8 214.833 155.859   1
  -4  -2   8 438.174 141.500   1
   4  -2  -7 16672.9 954.551   1
  -4   2   7 17047.7 961.937   1
   4   2  -7 17332.1 948.855   1
  -4  -2   7 15347.4 945.504   1
   4  -2  -6 21379.9 1216.57   1
  -4  -2   6 21536.8 1208.48   1
  -4   2   6 21226.0 1222.49   1
   4   2  -6 21959.3 1207.93   1
   4   2  -5 1000.12 143.027   1
   4  -2  -5 1047.93 171.669   1
  -4   2   5 938.020 182.258   1
  -4  -2   5 1253.09 151.741   1
   4  -2  -4 43007.7 2337.23   1
  -4   2   4 42418.8 2338.46   1
   4  -2  -3 1575.64 177.918   1
  -4   2   3 1289.13 187.752   1
   4  -2   0 79658.3 4201.59   1
  -4   2   0 76194.8 4202.69   1
  -4   2  -1 36572.6 2034.08   1
   4  -2   1 38040.4 2035.55   1
   4  -2   2 20248.6 1173.96   1
  -4  -2  -2 21345.2 1181.84   1
  -4   2  -2 21123.9 1174.88   1
   4   2   2 22012.5 1184.38   1
  -4  -2  -3 1683.27 185.075   1
   4   2   3 1504.57 174.049   1
  -4  -2  -4 42792.7 2225.17   1
   4   2   4 38443.2 2224.90   1
  -4   2  -5 987.013 147.611   1
  -4  -2  -5 1344.14 146.789   1
   4   2   5 1097.95 150.737   1
   4  -2   5 962.341 153.277   1
   4   2   6 21167.1 1229.10   1
   4  -2   6 22861.2 1223.37   1
  -4  -2  -6 21595.5 1226.83   1
  -4   2  -6 21598.1 1216.60   1
  -4  -2  -7 14104.7 911.902   1
  -4   2  -7 15620.6 898.786   1
   4   2   7 15241.4 919.328   1
   4  -2   8 458.728 139.741   1
   4   2   8 396.905 175.302   1
  -4  -2  -8 494.636 165.202   1
  -4   2  -8 13.6156 125.762   1
  -4   2  -9 1666.21 186.868   1
  -4  -2  -9 1235.32 198.887   1
   4  -2   9 1360.04 185.821   1
   4   2  10 16803.3 979.876   1
  -4   2 -10 15618.7 961.752   1
  -4  -2 -10 17859.9 979.381   1
  -4   2 -11 200.597 160.726   1
   4  -2  11 195.441 158.901   1
   4   2  12 9467.00 644.625   1
   4  -2  12 9977.53 638.454   1
  -4  -2 -12 10900.5 645.714   1
  -4  -2 -13 409.732 219.774   1
  -4   2 -13 18.4274 177.711   1
   4   2  13 505.723 235.775   1
   4  -2  13 591.708 212.038   1
   4   2  14 5922.39 445.149   1
  -4  -2 -14 5891.71 426.776   1
   4  -2  15 9440.69 624.655   1
   4   2  15 9191.15 642.608   1
   4  -2  16 3134.71 321.338   1
   4   2  16 2695.81 319.693   1
  -4   2 -16 2883.97 293.532   1
  -4  -2 -16 2987.11 302.326   1
   4  -2  17 169.643 235.791   1
  -4   2 -17 22.0612 209.247   1
  -4  -2 -17 116.940 189.978   1
   4   2  18 607.304 263.000   1
   4  -2  18-327.687 251.107   1
  -4   2 -18 483.217 224.815   1
  -4  -2 -18 362.815 240.992   1
   4   2  19 1091.57 306.452   1
   4  -2  19 1673.53 301.244   1
  -4   2 -19 1571.79 262.482   1
  -4  -2 -19 1085.82 281.185   1
   4  -2  20 601.079 277.134   1
   4   2  20 629.506 306.985   1
  -4   2 -20 749.768 251.406   1
  -4  -2 -20 1068.77 280.002   1
   4  -2  21-139.703 256.841   1
   4   2  21 428.092 296.647   1
  -4  -2 -21 156.625 271.370   1
  -4   2 -21 416.322 262.339   1
   4   2  22 1237.58 315.948   1
   4  -2  22 948.470 306.434   1
  -4   2 -22 1421.37 303.969   1
  -4  -2 -22 964.956 294.565   1
   4  -2  23 29.3832 290.557   1
   4   2  23 29.1839 271.668   1
  -4   2 -23 329.587 294.449   1
  -4  -2 -23 490.021 283.587   1
   4  -2  24 59.8187 287.319   1
   4   2  24 411.963 283.342   1
  -4   2 -24 729.577 307.570   1
  -4  -2 -24-54.9886 272.622   1
   4   2  25-177.172 281.580   1
  -4   2 -25 28.5450 289.603   1
  -4  -2 -25 803.220 302.409   1
   4   2  26 383.758 310.067   1
  -4  -2 -26 222.265 311.590   1
   4   2  28-146.422 320.884   1
  -4  -2 -28 573.778 337.559   1
  -4   3  29-142.767 276.516   1
   4  -3 -29-27.0141 291.011   1
  -4   3  28 58.1256 287.153   1
   4  -3 -28 54.8238 292.542   1
  -4   3  27 147.428 288.783   1
   4  -3 -27 27.7191 289.659   1
  -4   3  26 1544.86 366.715   1
   4  -3 -26 2041.35 350.087   1
  -4   3  25 59.6556 326.371   1
   4  -3 -25 504.028 334.709   1
  -4   3  24 1760.30 350.171   1
   4  -3 -24 784.322 336.129   1
  -4  -3  23 415.302 288.476   1
  -4   3  23 237.535 260.571   1
   4   3 -23 422.934 293.436   1
   4  -3 -23 335.498 271.952   1
  -4  -3  22 290.197 289.460   1
  -4   3  22 323.834 310.230   1
   4   3 -22 27.5892 265.575   1
   4  -3 -22 277.792 294.449   1
  -4  -3  21 2749.98 365.620   1
   4   3 -21 3391.53 363.538   1
  -4   3  20 4080.89 414.674   1
   4  -3 -20 3686.44 388.669   1
  -4  -3  19 133.361 259.456   1
  -4   3  19 197.812 284.663   1
   4   3 -19 151.942 249.109   1
   4  -3 -19-266.548 279.606   1
  -4  -3  18 283.013 243.376   1
  -4   3  18-55.4960 275.350   1
   4   3 -18 48.8609 228.317   1
   4  -3 -18-208.344 256.740   1
  -4  -3  17 445.180 235.533   1
  -4   3  17 921.036 246.157   1
   4   3 -17 681.125 235.823   1
   4  -3 -17 864.824 232.718   1
  -4   3  16 8727.33 618.274   1
  -4  -3  16 8929.24 610.828   1
   4  -3 -16 9086.12 615.859   1
   4   3 -16 9425.33 610.929   1
  -4  -3  15 6336.96 479.889   1
  -4   3  15 6596.20 495.975   1
   4  -3 -15 6049.79 480.230   1
   4   3 -15 7273.19 484.792   1
  -4   3  14 716.472 223.547   1
   4  -3 -14 788.767 200.846   1
  -4   3  13-23.7988 229.687   1
  -4  -3  13 242.579 176.362   1
   4  -3 -13 424.398 228.129   1
   4   3 -13 231.429 190.901   1
  -4   3  12 5148.17 413.996   1
  -4  -3  12 5331.26 384.665   1
   4   3 -12 4852.41 379.769   1
   4  -3 -12 5092.54 406.465   1
  -4   3  11 6531.38 464.676   1
  -4  -3  11 5816.71 419.814   1
   4  -3 -11 6446.39 457.331   1
   4   3 -10 798.266 160.213   1
   4  -3 -10 254.337 185.126   1
  -4  -3  10 651.177 174.604   1
  -4   3  10 580.508 207.275   1
   4   3  -9 298.633 149.451   1
   4  -3  -9 240.655 182.735   1
  -4   3   9 650.639 208.133   1
  -4  -3   8 2624.71 226.608   1
   4  -3  -8 2595.26 251.520   1
   4   3  -8 2740.76 221.607   1
  -4   3   8 2253.67 261.698   1
   4  -3  -7 8408.45 551.345   1
  -4   3   7 8704.46 561.966   1
   4   3  -7 9107.87 533.477   1
  -4  -3   7 8988.34 537.460   1
   4  -3  -6 22259.9 1272.50   1
  -4  -3   6 23750.9 1261.13   1
  -4   3   6 21190.4 1274.38   1
   4   3  -6 22610.2 1255.28   1
   4   3  -5 216.130 108.942   1
  -4  -3   5 58.1331 120.088   1
  -4   3   5 151.246 151.609   1
   4  -3  -5 187.406 138.555   1
  -4   3   4 21082.0 1205.20   1
   4  -3  -4 21631.4 1203.38   1
   4  -3  -3 2112.79 200.221   1
  -4   3   3 1470.39 194.472   1
   4  -3  -2 8437.60 457.861   1
  -4   3   2 6207.78 452.176   1
  -4   3  -1 5924.84 369.572   1
   4  -3   1 5769.64 369.506   1
   4   3   2 7579.39 480.213   1
  -4  -3  -2 7912.99 477.910   1
  -4   3  -2 7931.71 467.645   1
   4  -3   2 7536.10 465.310   1
  -4  -3  -3 1594.11 187.663   1
  -4   3  -3 2152.24 177.852   1
   4   3   3 2005.04 202.585   1
   4  -3   3 1724.51 174.948   1
  -4  -3  -4 21184.1 1167.75   1
   4   3   4 20295.3 1170.97   1
  -4  -3  -5 242.270 141.208   1
   4   3   5 235.656 146.074   1
   4   3   6 24273.9 1286.37   1
   4  -3   6 21473.9 1263.57   1
  -4   3  -6 22802.6 1262.10   1
  -4  -3  -6 22809.9 1281.57   1
   4  -3   7 9214.44 529.005   1
   4   3   7 8922.91 550.716   1
  -4  -3  -7 7991.95 535.624   1
  -4   3  -7 8476.16 515.478   1
   4   3   8 2712.98 258.305   1
  -4  -3  -8 2697.07 254.578   1
  -4   3  -8 2384.14 215.843   1
   4  -3   9 491.726 148.007   1
   4   3   9 286.973 169.382   1
  -4  -3  -9 336.444 161.146   1
  -4   3  -9 250.363 131.241   1
   4  -3  10 630.815 170.640   1
   4   3  10 298.526 178.511   1
  -4  -3 -10 824.273 173.644   1
   4  -3  11 6046.99 411.801   1
  -4   3 -11 5691.22 392.026   1
   4   3  12 5253.09 414.120   1
   4  -3  12 5393.19 388.713   1
  -4  -3 -12 4947.72 410.773   1
  -4   3 -12 5492.08 381.560   1
  -4   3 -13 302.301 165.833   1
  -4  -3 -13 460.297 197.697   1
   4  -3  13 400.691 188.040   1
   4   3  13 45.0324 227.443   1
  -4  -3 -14 800.610 239.800   1
  -4   3 -14 280.443 186.807   1
   4  -3  14 569.120 209.181   1
   4   3  14 566.164 257.479   1
   4  -3  15 6452.45 471.683   1
   4   3  15 5837.68 478.608   1
  -4   3 -15 6853.35 461.304   1
  -4  -3 -15 6901.49 474.701   1
   4   3  16 7606.56 590.686   1
   4  -3  16 8387.97 577.506   1
  -4   3 -16 8168.45 558.117   1
  -4  -3 -16 9447.70 589.579   1
   4  -3  17 831.159 242.847   1
  -4   3 -17 1109.62 231.492   1
   4  -3  18 49.9960 222.475   1
   4   3  18 53.3419 274.268   1
  -4   3 -18-22.6027 196.761   1
  -4  -3 -18 24.4314 249.708   1
   4  -3  19 341.542 258.438   1
  -4   3 -19-94.7059 230.313   1
  -4  -3 -19-74.5973 275.640   1
   4   3  20 3537.89 412.577   1
   4  -3  21 3089.43 364.718   1
  -4   3 -21 3060.53 341.263   1
   4   3  22 518.327 299.671   1
   4  -3  22 459.234 293.938   1
  -4   3 -22 294.802 266.007   1
  -4  -3 -22 160.851 272.938   1
   4  -3  23 235.407 287.121   1
   4   3  23-87.3624 261.528   1
  -4   3 -23 855.709 294.258   1
  -4  -3 -23 54.3502 262.201   1
   4   3  24 1142.62 309.514   1
  -4  -3 -24 1094.99 308.732   1
   4   3  25 498.584 313.124   1
  -4  -3 -25-110.040 301.888   1
   4   3  26 1140.65 346.861   1
  -4  -3 -26 961.685 344.722   1
   4   3  27 435.542 328.087   1
  -4  -3 -27 355.888 328.520   1
   4   3  28 433.177 297.588   1
  -4  -3 -28 296.432 289.298   1
  -4  -3 -29 53.0508 326.100   1
  -4   4  29-168.990 336.046   1
   4  -4 -29 610.971 345.257   1
  -4   4  28-402.458 328.758   1
   4  -4 -28 864.616 353.383   1
  -4   4  27-174.961 337.605   1
   4  -4 -27 356.707 337.843   1
  -4   4  25 740.776 332.469   1
   4  -4 -25 27.8137 321.046   1
  -4   4  24 444.837 276.835   1
   4  -4 -24 698.131 265.958   1
  -4  -4  23 1327.46 304.185   1
  -4   4  23 887.247 328.014   1
   4   4 -23 1237.56 299.700   1
   4  -4 -23 753.436 314.847   1
  -4   4  22 677.339 325.556   1
  -4  -4  22 490.006 276.281   1
   4   4 -22 824.522 284.315   1
  -4  -4  21-56.0228 267.029   1
   4  -4 -21 330.533 245.977   1
   4   4 -21 187.059 267.636   1
  -4   4  20 810.271 326.377   1
  -4  -4  20 977.079 275.325   1
   4  -4 -20 489.045 318.176   1
  -4   4  19 1768.02 298.459   1
  -4  -4  19 1964.49 302.129   1
   4  -4 -19 2302.56 294.263   1
   4   4 -19 1824.28 291.353   1
  -4   4  18 1764.39 335.553   1
  -4  -4  18 1410.73 274.763   1
   4  -4 -18 1341.07 306.772   1
   4   4 -18 1562.02 269.712   1
  -4  -4  17 169.015 236.036   1
   4  -4 -17-77.0478 252.735   1
   4   4 -17 23.0290 218.484   1
  -4  -4  16 7730.49 552.870   1
   4   4 -16 8236.06 552.427   1
  -4   4  15 234.146 236.586   1
  -4  -4  15 569.164 216.583   1
   4  -4 -15 316.688 229.508   1
   4   4 -15 250.722 203.600   1
  -4   4  14 1865.31 293.170   1
  -4  -4  14 1966.49 257.013   1
   4  -4 -14 2313.23 291.807   1
   4   4 -14 2573.84 269.873   1
   4   4 -13 4403.81 334.640   1
   4  -4 -13 4421.13 382.969   1
  -4   4  13 3553.30 373.941   1
  -4  -4  13 3612.88 334.592   1
  -4   4  12 1333.96 251.098   1
  -4  -4  12 678.723 192.080   1
   4  -4 -12 725.115 221.906   1
   4   4 -12 999.881 196.672   1
  -4   4  11 919.766 227.116   1
  -4  -4  11 599.637 175.357   1
   4   4 -11 593.385 174.811   1
   4  -4 -11 1095.26 234.046   1
   4   4 -10 4261.39 323.882   1
  -4  -4  10 4616.23 330.565   1
  -4  -4   9 6280.84 435.534   1
  -4   4   9 7176.70 479.382   1
   4  -4  -9 7059.40 469.610   1
   4  -4  -8 634.753 182.189   1
  -4  -4   8 137.262 138.266   1
  -4   4   8 386.371 173.093   1
   4   4  -8 199.183 124.162   1
   4  -4  -7 4562.36 358.008   1
  -4   4   7 4830.84 372.262   1
   4   4  -7 5183.78 328.311   1
   4  -4  -6 45334.5 2536.76   1
  -4   4   6 45079.5 2539.26   1
   4   4  -6 47446.2 2520.09   1
  -4  -4   6 46620.0 2519.60   1
  -4   4   5 15591.8 925.339   1
   4  -4  -5 16353.4 925.299   1
  -4   4   4 18379.4 1043.47   1
   4  -4  -4 18148.0 1039.79   1
  -4   4   3 122.939 133.489   1
   4  -4  -3 457.014 130.512   1
   4  -4  -2 8471.48 515.453   1
  -4   4   2 8565.35 522.372   1
  -4   4   1-46.6797 130.716   1
   4  -4  -1 123.975 135.188   1
   4  -4   1 170.567 105.225   1
  -4   4  -1 189.438 112.255   1
  -4  -4  -1 194.879 127.834   1
   4   4   1 120.037 127.212   1
   4   4   2 8127.34 515.417   1
  -4   4  -2 8772.56 507.960   1
   4  -4   2 8367.19 509.621   1
  -4  -4  -2 8780.70 520.228   1
   4  -4   3 598.355 123.597   1
  -4  -4  -3 332.052 125.722   1
   4   4   3 325.563 135.410   1
  -4   4  -3 223.178 109.367   1
   4  -4   4 18740.3 1027.47   1
  -4  -4  -4 16019.0 1032.86   1
   4   4   4 19782.6 1052.91   1
  -4   4  -4 19034.7 1025.20   1
   4   4   5 17751.7 1015.11   1
  -4  -4  -5 17649.5 1015.27   1
  -4  -4  -6 50027.2 2665.71   1
   4   4   6 47276.0 2666.13   1
   4  -4   7 5086.40 321.002   1
  -4   4  -7 4619.25 313.447   1
  -4  -4  -7 4226.36 334.290   1
   4   4   7 4694.14 343.934   1
   4   4   8 679.311 198.392   1
  -4  -4  -8 207.088 160.413   1
   4  -4   8 440.039 144.158   1
   4  -4   9 7337.86 447.297   1
   4   4   9 6813.74 483.920   1
  -4  -4  -9 7000.50 473.379   1
  -4   4  -9 6480.32 435.913   1
   4  -4  10 4834.16 333.470   1
  -4   4 -10 4238.53 319.761   1
  -4  -4 -11 782.769 193.070   1
  -4   4 -11 337.821 143.775   1
   4   4  11 427.286 204.270   1
   4  -4  11 782.368 172.884   1
  -4   4 -12 781.819 167.482   1
  -4  -4 -12 1012.86 221.635   1
   4  -4  12 641.214 185.974   1
   4   4  12 976.279 238.618   1
   4   4  13 4188.40 358.805   1
   4  -4  13 4249.64 327.045   1
  -4   4 -13 3813.23 315.798   1
  -4  -4 -13 3804.08 336.422   1
   4  -4  14 2544.81 275.982   1
   4   4  14 1974.56 302.710   1
  -4   4 -14 2062.92 242.673   1
  -4  -4 -14 2009.98 286.554   1
   4   4  15 24.9761 257.878   1
  -4  -4 -15 22.5964 241.141   1
  -4   4 -16 8224.47 548.050   1
   4  -4  16 8140.26 551.656   1
   4  -4  17 116.592 228.511   1
   4   4  17 316.848 239.402   1
  -4  -4 -17 624.986 225.321   1
  -4   4 -17 212.888 210.131   1
   4  -4  18 933.936 274.812   1
   4   4  18 945.643 292.472   1
  -4   4 -18 2039.66 264.193   1
  -4  -4 -18 2071.45 287.760   1
   4   4  19 1448.99 312.293   1
   4  -4  19 1883.41 308.335   1
  -4   4 -19 1841.66 296.646   1
  -4  -4 -19 2458.69 317.344   1
   4  -4  20 1039.99 278.027   1
   4   4  20 996.198 313.264   1
  -4  -4 -20 769.465 289.001   1
  -4   4 -20 894.175 253.923   1
   4   4  21 514.196 315.682   1
  -4  -4 -21-105.745 281.735   1
   4   4  22 1295.96 323.609   1
   4  -4  22 601.150 290.170   1
  -4   4 -22 697.087 272.246   1
  -4  -4 -22 884.782 306.798   1
   4   4  23 784.539 299.496   1
  -4   4 -23 968.013 292.684   1
  -4  -4 -23 460.858 290.256   1
   4   4  25-29.1221 309.028   1
  -4  -4 -25-54.6337 313.691   1
   4   4  26 28.9527 327.135   1
  -4  -4 -26 272.224 321.221   1
   4   4  27 688.708 323.141   1
  -4  -4 -27 892.848 316.105   1
   4   4  29 477.694 331.400   1
  -4  -4 -29 469.670 341.963   1
  -4   5  28-28.3503 304.841   1
   4  -5 -28-133.248 291.293   1
  -4   5  27-86.4203 272.764   1
   4  -5 -27 542.462 300.376   1
  -4   5  26 408.409 306.763   1
   4  -5 -26 27.3837 277.187   1
  -4   5  25 587.449 342.613   1
   4  -5 -25 802.032 329.865   1
  -4   5  24-88.5593 329.821   1
   4  -5 -24 611.529 329.221   1
  -4   5  23 236.028 303.609   1
   4  -5 -23 194.862 303.364   1
  -4   5  22 1000.45 307.956   1
  -4  -5  22 1200.56 301.218   1
   4  -5 -22 943.616 292.777   1
   4   5 -22 1200.82 311.493   1
  -4   5  21 526.599 316.578   1
   4  -5 -21 358.698 315.659   1
  -4  -5  20 2245.70 318.420   1
   4   5 -20 2220.37 308.756   1
  -4   5  19 315.730 313.699   1
  -4  -5  19 385.828 248.496   1
   4  -5 -19-296.434 301.826   1
   4   5 -19-221.038 236.179   1
  -4  -5  18 6287.49 492.114   1
  -4   5  18 5569.52 504.250   1
   4   5 -18 6708.93 486.732   1
   4  -5 -18 6882.48 506.336   1
  -4   5  17 804.454 272.951   1
  -4  -5  17 164.914 224.230   1
   4  -5 -17 103.901 247.060   1
   4   5 -17 449.875 212.135   1
  -4   5  16 244.167 275.741   1
  -4  -5  16 335.567 218.799   1
   4   5 -16 235.164 210.973   1
   4  -5 -16-127.019 255.534   1
  -4   5  15 4020.74 422.081   1
   4  -5 -15 4854.66 412.938   1
   4   5 -14 1476.26 236.501   1
   4  -5 -14 1588.08 304.524   1
  -4   5  14 1027.86 292.321   1
  -4  -5  14 1501.09 223.943   1
   4  -5 -13 10599.1 701.514   1
  -4   5  13 10548.1 709.037   1
   4   5 -13 10994.8 673.527   1
  -4  -5  13 11295.1 686.026   1
   4  -5 -12 16673.2 939.840   1
  -4  -5  12 15761.5 910.236   1
  -4   5  12 13750.8 933.499   1
   4   5 -12 15500.2 903.957   1
   4   5 -11 1578.05 210.197   1
  -4  -5  11 1440.39 195.442   1
  -4   5  11 1406.27 253.868   1
   4  -5 -11 1731.56 253.018   1
   4   5 -10 175.878 159.681   1
  -4  -5  10 333.062 154.132   1
  -4   5  10 176.607 209.317   1
   4  -5 -10 393.798 197.981   1
   4   5  -9 462.065 137.967   1
   4  -5  -9 515.622 206.104   1
  -4  -5   9 84.4384 130.076   1
  -4   5   9 84.0761 203.127   1
   4  -5  -8 71908.6 3948.92   1
  -4  -5   8 72109.9 3922.93   1
  -4   5   8 73355.6 3955.87   1
   4   5  -8 72815.2 3922.82   1
   4  -5  -7 481.753 176.585   1
  -4  -5   7 592.887 135.513   1
  -4   5   7 625.611 193.367   1
  -4  -5   6 10175.5 597.391   1
   4   5  -6 10433.2 594.638   1
   4  -5  -6 9933.09 624.034   1
  -4   5   6 9750.55 627.982   1
   4  -5  -5 3584.39 285.687   1
  -4   5   5 3697.47 297.435   1
   4  -5  -4 30334.4 1702.03   1
  -4   5   4 31065.4 1705.23   1
   4  -5  -3 14891.5 856.415   1
  -4   5   3 14835.2 860.633   1
   4  -5  -2 83311.1 4455.07   1
  -4   5   2 81633.2 4456.74   1
   4  -5  -1 9109.98 557.646   1
  -4   5   1 9646.85 562.205   1
  -4  -5   0-79.6240 114.822   1
   4   5   0 119.134 124.722   1
  -4  -5  -1 8981.46 537.680   1
   4   5   1 8952.10 541.191   1
   4  -5   2 84594.0 4390.99   1
  -4   5  -2 80205.3 4391.82   1
  -4  -5  -2 80729.8 4400.67   1
   4   5   2 79844.5 4404.06   1
   4  -5   3 15678.7 871.555   1
  -4  -5  -3 14248.0 882.977   1
   4   5   3 15769.0 894.229   1
  -4   5  -3 16048.6 873.564   1
   4   5   4 30381.9 1618.73   1
  -4   5  -4 30942.3 1591.81   1
   4  -5   5 3665.76 255.460   1
   4   5   5 3822.40 303.365   1
  -4  -5  -5 3555.50 293.220   1
  -4   5  -5 3631.53 254.020   1
   4   5   6 10409.2 616.079   1
  -4  -5  -6 9365.71 608.236   1
   4   5   7 554.440 196.654   1
  -4  -5  -7 509.101 181.599   1
   4  -5   8 69466.3 3719.04   1
   4   5   8 70991.5 3753.71   1
  -4   5  -8 66343.1 3713.55   1
  -4  -5  -8 69505.3 3745.01   1
   4  -5   9 134.484 135.416   1
  -4   5  -9 163.350 126.289   1
   4   5  10 464.992 187.123   1
   4  -5  10 587.876 142.731   1
  -4   5 -10 322.088 132.346   1
  -4  -5 -10 138.985 152.257   1
   4  -5  11 1890.99 193.488   1
   4   5  11 1401.13 262.990   1
  -4   5 -11 1051.77 171.255   1
  -4  -5 -11 1452.07 247.167   1
   4  -5  12 15031.1 846.157   1
   4   5  12 14598.3 871.317   1
  -4   5 -12 14026.5 835.204   1
  -4  -5 -12 13396.1 857.958   1
   4  -5  13 11049.3 673.091   1
   4   5  13 10084.6 700.214   1
  -4  -5 -13 10430.2 688.942   1
  -4   5 -13 11567.1 665.252   1
   4  -5  14 1236.69 212.859   1
   4   5  14 1499.54 294.567   1
   4  -5  15 3989.52 347.682   1
   4   5  15 3758.40 388.007   1
  -4   5 -15 4212.83 327.939   1
  -4  -5 -15 4151.68 383.937   1
   4   5  16 574.717 283.284   1
  -4  -5 -16 23.7045 240.689   1
   4  -5  17 437.936 229.240   1
   4   5  17 986.882 297.721   1
  -4   5 -17 953.235 212.666   1
  -4  -5 -18 6620.19 509.459   1
  -4   5 -18 6037.31 471.352   1
   4   5  18 6870.86 529.442   1
   4  -5  18 6722.80 497.092   1
   4  -5  19 101.033 233.155   1
  -4  -5 -19 252.508 264.880   1
  -4   5 -19 470.477 225.181   1
   4  -5  20 1506.60 283.094   1
  -4   5 -20 1529.24 278.222   1
   4   5  21 171.741 276.690   1
   4  -5  21 577.691 257.942   1
  -4   5 -21 617.203 253.833   1
  -4  -5 -21 211.913 272.104   1
  -4   5 -22 1151.72 291.806   1
  -4  -5 -22 617.866 303.024   1
   4   5  23-57.9368 310.890   1
   4   5  24 580.004 273.575   1
  -4  -5 -24 406.596 252.160   1
   4   5  25 375.825 312.820   1
  -4  -5 -25 731.936 319.683   1
   4   5  26-315.630 330.611   1
  -4  -5 -26 512.032 330.406   1
   4   5  27 652.037 326.913   1
  -4  -5 -27-26.7293 290.385   1
   4   5  28 364.804 288.203   1
  -4  -5 -28 445.141 325.337   1
  -4   6  28 139.782 332.041   1
   4  -6 -28 920.710 360.976   1
  -4   6  26 635.293 312.418   1
   4  -6 -26 460.997 333.707   1
  -4   6  24 1113.63 335.729   1
   4  -6 -24 1216.69 336.961   1
  -4   6  23 1234.72 361.450   1
   4  -6 -23 443.627 339.270   1
  -4   6  22 793.678 320.205   1
   4  -6 -22 1247.63 311.670   1
  -4   6  21 322.931 300.056   1
  -4  -6  21-437.876 220.045   1
   4  -6 -21 496.114 301.770   1
   4   6 -21 52.4066 253.728   1
  -4   6  20 116.643 312.962   1
  -4  -6  20 1026.51 257.600   1
   4  -6 -20 383.472 300.668   1
   4   6 -20 831.864 264.452   1
  -4   6  19 808.759 315.263   1
  -4  -6  19 427.494 240.689   1
   4  -6 -19 730.235 290.015   1
   4   6 -19 289.913 234.592   1
  -4  -6  18 2162.13 302.237   1
  -4   6  18 2223.89 341.511   1
   4   6 -18 2588.51 288.522   1
   4  -6 -18 1601.82 317.075   1
  -4  -6  17 479.379 222.605   1
  -4   6  17 1037.80 329.855   1
   4   6 -17 1077.87 228.853   1
   4  -6 -17 892.971 297.096   1
  -4   6  16 5141.07 480.856   1
   4  -6 -16 6230.84 473.726   1
   4   6 -15-176.976 180.196   1
  -4  -6  15 408.254 197.716   1
  -4   6  14 9002.88 654.371   1
   4   6 -14 9468.88 614.272   1
  -4  -6  14 10905.5 624.315   1
   4  -6 -14 9044.03 650.777   1
  -4   6  13 2769.13 367.405   1
  -4  -6  13 3922.17 307.004   1
   4  -6 -13 3069.09 350.380   1
   4   6 -13 2986.95 285.305   1
  -4  -6  12-16.6410 160.653   1
   4  -6 -12-23.0126 215.780   1
   4   6 -12 515.470 171.169   1
  -4   6  12 147.462 235.969   1
   4   6 -11 4075.97 320.545   1
  -4  -6  11 4586.04 328.620   1
   4  -6 -11 4903.21 379.469   1
  -4   6  11 4146.82 385.147   1
  -4  -6  10 72.0138 130.585   1
   4  -6 -10-170.803 168.221   1
  -4   6  10-45.4825 175.434   1
   4   6 -10 13.9414 128.037   1
   4   6  -9 7528.18 471.149   1
  -4  -6   9 7642.00 472.434   1
  -4   6   8 9065.12 573.100   1
  -4  -6   8 8296.62 523.251   1
   4   6  -8 8477.71 522.955   1
   4  -6  -8 9196.46 568.673   1
  -4   6   7 1477.59 211.604   1
  -4  -6   7 1205.07 141.791   1
   4  -6  -7 1091.02 195.383   1
   4   6  -7 1113.09 145.610   1
  -4   6   6 23794.2 1368.72   1
   4  -6  -6 24360.7 1364.35   1
  -4   6   5 5444.88 402.486   1
   4  -6  -5 5792.37 394.410   1
   4  -6  -4 1297.29 187.203   1
  -4   6   4 1945.97 211.882   1
  -4   6   3 8705.42 521.246   1
   4  -6  -3 7993.19 516.364   1
  -4   6   2 250.983 130.885   1
   4  -6  -2 682.772 146.418   1
  -4   6   1 2570.96 226.435   1
   4  -6  -1 2831.89 221.394   1
  -4  -6   1 2542.45 211.078   1
   4   6  -1 2947.56 224.209   1
  -4   6   0 6992.58 410.342   1
   4   6   0 6884.08 412.994   1
   4  -6   0 6157.67 399.059   1
  -4  -6   0 5976.81 404.715   1
   4   6   1 2529.43 223.238   1
  -4  -6  -1 2629.42 215.640   1
   4  -6   2 413.910 111.400   1
  -4  -6  -2 426.931 130.197   1
  -4   6  -2 339.121 110.353   1
   4   6   2 653.970 145.085   1
   4  -6   3 8457.88 507.616   1
  -4   6  -3 8535.73 508.313   1
  -4  -6  -3 8081.78 525.038   1
   4   6   3 9374.24 537.605   1
  -4  -6  -4 2046.21 207.419   1
   4  -6   4 1965.04 163.773   1
   4   6   4 1870.02 209.210   1
   4  -6   5 6050.92 370.098   1
   4   6   5 5973.28 413.578   1
  -4  -6  -5 5944.81 402.733   1
  -4   6  -5 5759.93 367.156   1
   4  -6   6 24344.7 1320.66   1
   4   6   6 23516.9 1355.38   1
  -4  -6  -6 23581.0 1349.02   1
  -4   6  -6 23810.8 1318.12   1
   4   6   7 712.643 175.651   1
  -4  -6  -7 1533.29 193.740   1
   4   6   8 9041.54 600.049   1
  -4  -6  -8 9432.59 591.167   1
   4   6   9 7769.18 543.042   1
   4  -6   9 8649.67 503.480   1
  -4   6  -9 7826.33 495.078   1
  -4  -6  -9 8285.88 544.173   1
   4  -6  10 55.0215 140.012   1
   4   6  10-43.3471 196.502   1
  -4   6 -10 12.7412 123.654   1
  -4  -6 -10-101.491 192.923   1
   4  -6  11 4383.79 319.479   1
   4   6  11 4250.66 369.638   1
  -4   6 -11 4199.93 310.038   1
  -4  -6 -11 4379.03 349.769   1
   4   6  12 117.047 228.307   1
   4  -6  12-31.2715 154.948   1
  -4   6 -12 58.5081 129.625   1
  -4  -6 -12 561.851 221.408   1
   4   6  13 3085.05 340.588   1
  -4  -6 -13 2941.30 319.712   1
  -4   6 -13 2942.17 250.427   1
   4  -6  13 2951.94 267.639   1
   4   6  14 9097.66 653.555   1
   4  -6  14 10071.0 605.505   1
  -4   6 -14 9681.18 590.803   1
  -4  -6 -14 8574.89 629.499   1
   4  -6  15-176.198 202.225   1
  -4   6 -15 356.551 169.146   1
  -4   6 -16 5068.79 373.101   1
   4   6  16 5428.28 451.214   1
   4  -6  16 4638.56 384.160   1
  -4  -6 -16 4474.34 410.115   1
   4  -6  17 405.154 209.668   1
   4   6  17 808.749 280.980   1
  -4  -6 -17 1284.09 268.935   1
  -4   6 -17 1014.51 211.131   1
   4   6  18 1411.87 286.572   1
  -4  -6 -18 1977.24 280.774   1
  -4   6 -18 1984.15 266.246   1
   4   6  19 57.6623 287.785   1
   4  -6  19 446.823 250.562   1
  -4  -6 -19 175.338 251.757   1
  -4   6 -19 509.897 245.993   1
   4  -6  20 572.943 247.686   1
   4   6  20 628.551 313.404   1
  -4  -6 -20 130.666 286.774   1
  -4   6 -20 170.481 234.452   1
   4   6  21 114.623 300.033   1
  -4   6 -21-51.0432 240.881   1
  -4  -6 -21 212.153 288.306   1
   4   6  22 1381.99 303.070   1
  -4  -6 -22 992.677 264.752   1
  -4  -6 -23 944.683 317.959   1
   4   6  24 1095.86 339.220   1
  -4  -6 -24 1050.88 329.618   1
   4   6  25 544.794 268.625   1
  -4  -6 -25 188.212 251.363   1
   4   6  26 454.240 327.791   1
  -4  -6 -26 988.878 341.317   1
   4   6  28 552.908 282.766   1
  -4  -6 -28 490.173 297.552   1
  -4   7  27 561.918 341.553   1
   4  -7 -27 211.051 344.521   1
  -4   7  26 885.823 351.973   1
   4  -7 -25-54.4487 302.314   1
  -4   7  24 495.157 284.916   1
   4  -7 -24 824.484 279.699   1
  -4   7  23 497.798 330.028   1
   4  -7 -23 442.044 328.345   1
  -4   7  21 2849.93 367.520   1
   4  -7 -21 3227.33 359.206   1
   4   7 -20 3618.01 355.655   1
  -4   7  20 3569.41 430.474   1
   4  -7 -20 3433.59 406.600   1
  -4  -7  19-73.4230 238.461   1
   4   7 -19 567.024 244.323   1
   4   7 -18 853.636 240.619   1
  -4  -7  18 1347.49 249.789   1
  -4   7  18 833.406 319.750   1
   4  -7 -18 1184.00 303.148   1
  -4   7  17 1614.76 330.481   1
   4  -7 -17 769.385 287.031   1
   4   7 -16 320.123 190.235   1
  -4  -7  16 579.395 198.508   1
  -4   7  16 194.996 270.736   1
   4  -7 -16 626.108 259.918   1
   4   7 -15 1820.14 226.339   1
   4  -7 -15 2095.82 276.869   1
  -4  -7  15 930.356 220.084   1
  -4   7  15 1255.43 268.607   1
   4  -7 -14 7686.10 565.800   1
  -4  -7  14 8532.24 534.373   1
  -4   7  14 7301.19 570.970   1
   4   7 -14 8381.83 524.386   1
   4   7 -13 850.585 193.094   1
  -4  -7  13 897.361 193.537   1
  -4   7  13 674.276 275.581   1
   4  -7 -13 1141.49 281.073   1
   4   7 -12 672.932 163.636   1
   4  -7 -12 824.457 263.928   1
  -4  -7  12 377.618 161.704   1
   4  -7 -11 7834.61 509.423   1
  -4   7  11 6056.66 494.974   1
   4   7 -11 6446.45 446.914   1
  -4  -7  11 7751.74 457.540   1
   4  -7 -10 21253.3 1180.53   1
  -4  -7  10 19664.7 1134.08   1
  -4   7  10 19432.7 1179.77   1
   4   7 -10 20142.3 1131.24   1
   4   7  -9 234.603 130.852   1
  -4   7   9 493.227 217.839   1
   4  -7  -9 401.670 204.627   1
  -4  -7   9 659.684 140.500   1
   4   7  -8 3175.28 244.141   1
  -4  -7   8 3077.06 243.989   1
   4  -7  -7 9604.20 603.946   1
  -4   7   7 8883.20 602.588   1
   4  -7  -6 401.572 183.053   1
  -4   7   6 601.408 194.322   1
   4  -7  -5 948.050 188.654   1
  -4   7   5 838.472 183.182   1
   4  -7  -4 9217.58 570.181   1
  -4   7   4 8955.82 572.216   1
  -4   7   3 348.408 153.498   1
   4  -7  -3 724.152 161.658   1
  -4  -7   2 29512.6 1660.63   1
   4  -7  -2 29590.9 1672.61   1
  -4   7   2 32019.8 1680.78   1
   4   7  -1 4586.04 335.190   1
  -4   7   1 5345.30 342.145   1
  -4  -7   1 5019.84 332.940   1
  -4   7   0-111.327 111.073   1
   4  -7   0-95.5415 106.101   1
   4   7   0-39.2542 132.440   1
   4   7   1 4929.55 333.617   1
  -4  -7  -1 4441.70 318.793   1
   4   7   2 30335.2 1682.60   1
  -4  -7  -2 30290.9 1678.27   1
   4   7   3 852.345 167.322   1
  -4  -7  -3 716.293 156.069   1
  -4   7  -3 575.670 116.887   1
   4  -7   3 361.366 108.115   1
   4   7   4 10190.3 594.030   1
  -4   7  -4 9897.32 554.573   1
   4  -7   4 8884.87 550.781   1
  -4  -7  -4 9200.03 580.377   1
   4   7   5 738.415 184.597   1
  -4   7  -5 657.139 116.639   1
   4  -7   5 923.726 125.882   1
  -4  -7  -5 793.557 169.559   1
   4  -7   6 254.448 104.794   1
   4   7   6 171.340 173.952   1
  -4   7  -6 234.561 97.4852   1
  -4  -7  -6 246.695 165.554   1
   4  -7   7 9796.31 548.929   1
   4   7   7 9345.88 604.917   1
  -4  -7  -7 8585.55 593.237   1
  -4   7  -7 9198.91 546.074   1
   4   7   9 257.854 213.890   1
  -4  -7  -9 544.860 202.741   1
   4  -7  10 19418.7 1063.11   1
   4   7  10 18212.5 1108.16   1
  -4   7 -10 18239.6 1056.62   1
  -4  -7 -10 19228.0 1108.35   1
   4  -7  11 6625.37 459.199   1
   4   7  11 7115.75 520.074   1
  -4  -7 -11 7427.31 511.622   1
  -4   7 -11 7849.96 457.982   1
  -4   7 -12 325.783 150.908   1
  -4  -7 -12 463.550 236.128   1
   4   7  12 914.834 247.446   1
   4  -7  12 499.102 165.647   1
   4  -7  13 1201.56 195.707   1
   4   7  13 946.940 290.970   1
   4  -7  14 7506.38 511.717   1
  -4   7 -14 8086.09 503.189   1
   4  -7  15 1323.75 219.656   1
  -4   7 -15 1617.50 208.901   1
  -4  -7 -15 1693.13 280.290   1
   4   7  16 885.232 291.491   1
   4  -7  16 371.448 198.922   1
  -4   7 -16 735.272 184.799   1
   4   7  17 764.978 264.926   1
   4  -7  17 1352.08 241.439   1
  -4   7 -17 1014.18 219.731   1
  -4  -7 -17 1022.47 255.179   1
   4   7  18 449.010 289.963   1
   4  -7  18 1119.61 262.429   1
  -4  -7 -18 884.340 263.011   1
  -4   7 -18 1194.72 235.970   1
   4  -7  19 387.232 225.732   1
  -4   7 -19 271.512 201.017   1
   4   7  20 3725.20 403.830   1
  -4  -7 -20 3905.43 390.239   1
  -4   7 -20 3285.63 361.806   1
   4   7  21 3582.04 379.514   1
  -4  -7 -21 1974.33 320.179   1
   4   7  23-57.5935 271.103   1
  -4  -7 -23 161.304 284.195   1
   4   7  24 802.607 329.681   1
  -4  -7 -24 912.295 331.641   1
   4   7  25 511.577 330.593   1
  -4  -7 -25 692.923 331.990   1
   4   7  26 954.553 290.610   1
  -4  -7 -26 1348.03 299.413   1
   4   7  27 581.835 346.489   1
  -4  -7 -27 207.958 342.071   1
  -4   8  27-166.300 334.962   1
   4  -8 -27 390.277 339.275   1
  -4   8  25 257.755 320.246   1
   4  -8 -25 458.431 319.163   1
  -4   8  23-58.2991 324.567   1
   4  -8 -23 577.344 325.619   1
  -4   8  22 1464.28 358.043   1
   4  -8 -22 1160.10 327.699   1
  -4   8  21-470.200 274.224   1
   4  -8 -21 27.5913 255.590   1
  -4   8  20 616.011 347.992   1
   4  -8 -20 1074.10 323.110   1
   4   8 -19 341.420 208.671   1
  -4   8  19-29.1949 269.606   1
   4  -8 -19 109.301 264.722   1
  -4  -8  18 911.273 245.116   1
   4   8 -18 904.626 215.029   1
   4   8 -17 506.106 194.817   1
   4  -8 -17 1044.99 303.895   1
  -4  -8  17 752.975 227.196   1
   4  -8 -16 5386.57 460.582   1
  -4  -8  16 5517.88 403.289   1
  -4   8  16 5300.70 476.061   1
   4   8 -16 5010.12 394.098   1
   4   8 -15 142.120 182.409   1
   4  -8 -15 207.434 251.713   1
  -4  -8  15-91.7183 186.809   1
  -4   8  15 332.238 283.038   1
  -4  -8  14 3256.19 287.607   1
   4  -8 -14 3249.69 356.320   1
   4   8 -14 3819.98 294.660   1
  -4   8  14 3307.50 375.072   1
  -4   8  13-158.776 279.742   1
   4   8 -13-15.5239 164.434   1
  -4  -8  13 111.520 158.798   1
   4  -8 -13-346.954 249.647   1
  -4  -8  12 2872.70 235.960   1
   4  -8 -12 2578.64 317.838   1
  -4   8  12 1930.34 316.346   1
   4   8 -12 2191.46 228.709   1
  -4   8  11 1671.31 271.979   1
   4   8 -11 1318.90 183.988   1
   4  -8 -11 1915.04 267.808   1
  -4  -8  11 1478.53 186.351   1
  -4  -8  10 39259.3 2081.23   1
  -4   8  10 35867.5 2125.40   1
   4  -8 -10 36721.6 2118.57   1
   4   8 -10 38360.1 2078.18   1
  -4   8   9 925.327 239.159   1
   4  -8  -9 392.625 208.530   1
  -4  -8   9 919.175 143.604   1
   4   8  -9 626.953 144.494   1
   4  -8  -8 104.606 174.806   1
  -4   8   8 22.1776 193.091   1
  -4   8   6 50579.0 2748.03   1
   4  -8  -6 49158.7 2740.57   1
  -4   8   5 1864.88 223.636   1
   4  -8  -5 1043.53 216.488   1
  -4   8   4 16354.5 957.158   1
   4  -8  -3 964.852 174.407   1
  -4   8   3 896.682 171.741   1
   4   8  -2 4495.04 320.185   1
   4  -8  -2 4927.63 339.666   1
  -4  -8   2 4770.09 314.806   1
  -4   8   2 4687.90 340.689   1
   4  -8  -1 1067.07 148.996   1
   4   8  -1 995.021 148.461   1
  -4  -8   1 932.278 138.301   1
  -4  -8   0 31622.9 1765.32   1
  -4   8   0 32519.6 1767.24   1
   4  -8   0 32035.7 1765.13   1
  -4   8  -1 1041.83 141.405   1
   4  -8   1 1223.76 154.990   1
  -4  -8  -1 1077.02 156.173   1
   4   8   1 1105.62 160.287   1
  -4  -8  -2 4645.07 320.211   1
   4   8   2 4336.53 328.996   1
   4   8   3 1072.86 192.724   1
  -4   8  -3 582.292 124.875   1
   4  -8   3 954.746 130.880   1
   4   8   4 15105.0 884.868   1
  -4   8  -4 14437.9 840.993   1
   4  -8   4 15292.1 842.018   1
  -4  -8  -4 15014.9 876.487   1
  -4  -8  -5 1831.14 211.087   1
   4   8   5 1563.85 213.891   1
  -4   8  -5 1355.98 148.670   1
   4  -8   5 1523.50 156.354   1
   4  -8   6 51456.7 2734.86   1
  -4  -8  -6 49666.5 2774.04   1
  -4   8  -6 50346.8 2733.27   1
   4   8   6 49718.2 2781.18   1
  -4   8  -7 8018.06 492.064   1
   4  -8   7 8732.88 495.522   1
   4   8   8 170.339 201.114   1
  -4  -8  -8-60.0125 181.572   1
  -4   8  -8 225.337 107.461   1
   4  -8   8 177.304 112.522   1
  -4   8  -9 708.751 125.695   1
  -4  -8  -9 845.910 221.421   1
   4  -8   9 609.661 131.883   1
   4   8   9 507.967 248.674   1
   4   8  10 34848.9 2012.72   1
  -4  -8 -10 36701.3 2009.90   1
   4   8  11 1215.88 274.387   1
   4  -8  11 1349.79 169.835   1
  -4   8 -11 1294.18 153.524   1
  -4  -8 -11 964.613 242.059   1
   4   8  12 2218.89 310.114   1
   4  -8  12 1969.53 207.412   1
   4  -8  13-162.847 160.134   1
   4   8  13 152.549 237.663   1
  -4   8 -13 80.8193 129.336   1
  -4  -8 -14 3126.72 308.027   1
   4  -8  14 2511.17 263.314   1
   4   8  14 3160.80 333.922   1
  -4   8 -14 3103.92 258.276   1
   4   8  15 613.306 277.381   1
   4  -8  15 159.831 184.344   1
  -4   8 -15 128.137 161.023   1
  -4  -8 -15 485.568 236.637   1
   4   8  16 4796.38 457.066   1
  -4   8 -16 5230.40 376.263   1
   4  -8  16 5456.83 389.363   1
  -4  -8 -16 4244.63 430.373   1
   4   8  17 55.5270 251.608   1
   4  -8  17 470.075 218.674   1
  -4   8 -17 305.897 195.754   1
   4  -8  18 765.424 216.029   1
  -4   8 -18 840.654 222.941   1
   4   8  19 430.163 329.291   1
  -4  -8 -19 542.698 289.155   1
   4   8  20 629.215 259.765   1
  -4  -8 -20 873.117 248.152   1
   4   8  21-172.131 317.674   1
  -4  -8 -21-267.345 298.641   1
   4   8  22 1292.72 304.713   1
  -4  -8 -22 1420.44 313.207   1
   4   8  23 200.650 320.543   1
  -4  -8 -23 26.7841 301.568   1
   4   8  25 28.1425 284.729   1
  -4  -8 -25 185.166 298.335   1
   4   8  27 409.649 272.772   1
  -4  -8 -27-281.853 266.680   1
  -4   9  26 641.536 346.310   1
   4  -9 -26 733.404 344.734   1
  -4   9  25 226.812 287.759   1
   4  -9 -25 320.351 284.725   1
  -4   9  24 1607.39 333.429   1
   4  -9 -24 1164.56 316.530   1
  -4   9  23 463.904 349.196   1
   4  -9 -23 902.430 347.089   1
  -4   9  22 437.998 311.681   1
   4  -9 -22-137.705 286.712   1
  -4   9  20 2732.47 395.341   1
   4  -9 -20 2482.73 361.386   1
  -4   9  19 234.501 307.882   1
   4  -9 -19 356.668 307.170   1
  -4   9  18 378.746 259.531   1
   4  -9 -18 81.8409 222.517   1
   4   9 -17 1469.32 229.331   1
  -4   9  17 1183.77 335.049   1
   4  -9 -17 1459.89 317.780   1
   4   9 -16-53.7912 179.475   1
  -4  -9  16 165.575 182.170   1
  -4   9  16-228.195 305.545   1
   4  -9 -16 186.961 281.794   1
   4   9 -15-33.3447 167.097   1
   4  -9 -15 499.651 290.611   1
  -4  -9  15 189.078 176.253   1
  -4   9  15 224.649 301.476   1
  -4  -9  14 5018.54 371.726   1
   4   9 -14 5713.16 374.593   1
  -4   9  14 4466.72 456.960   1
   4  -9 -14 5368.35 454.477   1
  -4  -9  13 2643.20 238.106   1
   4   9 -13 2200.95 217.626   1
  -4   9  12 342.031 237.341   1
   4   9 -12 443.789 153.112   1
   4  -9 -12 394.125 219.524   1
  -4  -9  12 906.393 161.924   1
  -4   9  11 1202.15 283.922   1
  -4  -9  11 735.774 155.875   1
   4  -9 -11 1101.07 273.550   1
   4   9 -11 979.507 150.427   1
   4   9 -10 6660.13 424.546   1
  -4  -9  10 7481.43 427.316   1
  -4   9  10 5669.33 488.671   1
   4  -9 -10 6182.44 483.150   1
  -4   9   9 906.154 237.232   1
   4  -9  -9 1438.98 238.670   1
  -4   9   8 1834.84 271.376   1
   4  -9  -8 2661.22 284.476   1
  -4   9   6 399.039 217.006   1
   4  -9  -6 395.234 194.678   1
  -4   9   5 1310.26 233.124   1
   4  -9  -5 1182.19 221.755   1
   4  -9  -4 15989.0 939.417   1
  -4   9   3 591.697 181.340   1
   4   9  -3 539.074 134.669   1
  -4  -9   3 754.608 132.356   1
   4  -9  -3 580.009 172.299   1
   4   9  -2 2668.05 239.621   1
  -4  -9   2 3241.71 237.444   1
   4  -9  -2 3349.13 266.747   1
  -4   9   2 2945.10 265.851   1
   4  -9  -1-172.255 133.867   1
   4   9  -1-67.0405 135.106   1
  -4   9   1 74.7015 134.083   1
  -4  -9   1-75.7797 121.224   1
   4  -9   0 65.6781 120.679   1
  -4  -9   0-82.1693 136.231   1
  -4   9   0 27.2139 115.445   1
   4   9   0 230.276 127.434   1
   4  -9   1 108.630 121.587   1
  -4   9  -1 37.1591 123.451   1
   4   9   1-108.707 139.328   1
  -4  -9  -1 28.9522 130.223   1
   4   9   2 3358.53 281.561   1
  -4  -9  -2 3503.36 275.479   1
  -4  -9  -3 826.398 164.914   1
  -4   9  -3 675.388 125.789   1
   4  -9   3 762.649 132.394   1
   4   9   4 15123.1 882.699   1
  -4   9  -4 14846.2 838.331   1
   4  -9   4 14658.0 833.904   1
  -4  -9  -4 14837.7 873.918   1
   4   9   5 1397.77 210.628   1
   4  -9   5 1349.02 142.951   1
  -4  -9  -5 1443.00 209.616   1
  -4   9  -5 1510.02 144.615   1
   4  -9   6 335.827 103.553   1
  -4   9  -6 413.508 96.1731   1
   4  -9   7 10733.7 641.425   1
   4   9   7 12089.7 721.441   1
  -4  -9  -7 10610.9 696.911   1
  -4   9  -7 11655.1 638.812   1
   4   9   8 1928.66 280.280   1
   4  -9   8 2502.93 182.493   1
  -4   9  -8 1933.76 170.666   1
  -4  -9  -8 2246.00 288.367   1
   4   9   9 1251.22 254.940   1
   4  -9   9 1421.80 142.759   1
  -4   9  -9 1236.92 143.255   1
  -4  -9  -9 801.424 239.278   1
   4   9  10 6230.73 496.962   1
   4  -9  10 6975.09 407.344   1
  -4  -9 -10 7015.64 490.319   1
  -4   9 -10 6170.94 401.060   1
   4   9  11 1103.15 249.783   1
   4  -9  11 868.840 141.178   1
  -4  -9 -12 572.113 201.136   1
   4   9  12 455.265 224.370   1
   4  -9  13 2559.06 219.269   1
  -4   9 -13 1996.25 206.005   1
   4   9  14 5310.69 461.942   1
   4  -9  14 5213.02 371.886   1
  -4  -9 -14 5063.83 440.431   1
  -4   9 -14 5478.38 361.153   1
   4   9  15-431.847 234.301   1
   4  -9  15 111.623 171.461   1
  -4  -9 -15 24.7244 195.488   1
  -4   9 -15 29.8449 153.160   1
   4  -9  16 17.4104 178.334   1
   4   9  16 276.736 306.234   1
  -4   9 -16-65.3039 169.601   1
  -4  -9 -16 175.141 270.509   1
   4   9  17 760.563 284.735   1
  -4   9 -17 1086.22 203.697   1
  -4  -9 -17 735.529 260.398   1
   4   9  18-486.358 309.876   1
  -4  -9 -18 541.424 280.274   1
   4   9  19-343.991 307.869   1
  -4  -9 -19-131.107 267.725   1
   4   9  20 2375.53 355.498   1
  -4  -9 -20 1598.88 311.431   1
   4   9  22-86.0271 293.523   1
  -4  -9 -22 588.966 259.127   1
   4   9  23 712.142 341.635   1
  -4  -9 -23 26.6175 307.686   1
   4   9  24 1496.13 321.805   1
  -4  -9 -24 1641.23 317.665   1
   4   9  25 83.5048 331.853   1
  -4  -9 -25-104.655 316.128   1
   4   9  26 656.993 267.071   1
  -4  -9 -26 567.721 268.432   1
   4 -10 -26 51.6684 297.311   1
  -4  10  26 330.216 294.384   1
   4 -10 -25 211.164 270.420   1
  -4  10  25 28.0315 299.218   1
   4 -10 -24 1046.68 342.507   1
  -4  10  24 1081.18 362.559   1
   4 -10 -23 244.674 323.225   1
  -4  10  23 28.8214 326.175   1
   4 -10 -22 1837.60 322.493   1
  -4  10  22 2035.50 341.579   1
   4 -10 -21 606.981 323.700   1
  -4  10  21 204.836 342.696   1
   4 -10 -20 276.069 263.943   1
  -4  10  20 205.827 262.705   1
   4 -10 -19 220.762 302.727   1
  -4  10  19-29.3906 329.225   1
   4 -10 -18 2743.07 365.658   1
  -4  10  18 2724.38 393.716   1
   4 -10 -16 944.697 264.324   1
  -4  10  16 1095.38 307.483   1
   4  10 -16 1089.57 196.651   1
  -4 -10  15 173.434 166.314   1
   4 -10 -15 186.511 249.197   1
  -4  10  15 170.736 273.819   1
   4  10 -15 196.635 161.105   1
  -4 -10  14 303.775 157.766   1
  -4  10  14-28.0137 269.238   1
   4  10 -14 456.037 160.949   1
   4 -10 -14 262.296 229.528   1
  -4 -10  13 1449.81 178.458   1
   4  10 -13 1086.07 174.343   1
   4 -10 -13 1492.19 252.099   1
  -4  10  13 1841.04 287.048   1
   4  10 -12 11917.8 692.900   1
  -4 -10  12 11803.8 694.864   1
   4 -10 -11 4915.69 397.197   1
  -4  10  11 4215.41 401.613   1
  -4  10  10 1243.76 308.874   1
  -4 -10  10 2326.30 191.507   1
  -4 -10   9 4812.83 315.529   1
  -4  10   9 4298.86 416.069   1
   4  10  -9 4888.37 318.707   1
   4 -10  -9 5072.36 414.460   1
  -4 -10   8 2032.44 173.655   1
   4 -10  -8 1876.36 281.363   1
   4  10  -8 1815.99 178.289   1
  -4  10   8 1993.68 304.287   1
   4  10  -7 1237.80 148.087   1
  -4 -10   7 765.494 131.487   1
   4 -10  -7 1349.59 242.841   1
  -4 -10   6 3521.02 254.302   1
   4  10  -6 3700.65 262.333   1
   4 -10  -5 39.1051 190.313   1
  -4  10   5 227.556 196.271   1
   4 -10  -4 3012.54 284.646   1
  -4  10   4 3075.91 301.510   1
   4  10  -3 4922.71 332.952   1
   4 -10  -3 5378.74 369.121   1
  -4 -10   3 4541.35 327.561   1
  -4  10   3 5211.64 368.054   1
   4  10  -2 5698.75 370.955   1
  -4  10   2 5446.43 391.668   1
  -4 -10   2 6289.26 370.714   1
   4 -10  -1 361.390 147.693   1
   4  10  -1 542.107 162.817   1
  -4 -10   1 360.430 142.989   1
  -4  10   1 361.185 150.428   1
   4 -10   0 10586.7 653.613   1
   4  10   0 11019.2 665.640   1
  -4  10   0 11397.2 659.497   1
  -4 -10   0 11144.7 660.753   1
   4 -10   1 376.323 132.193   1
  -4  10  -1 648.127 145.689   1
   4  10   1 98.9400 151.871   1
  -4 -10  -1 271.387 146.236   1
   4  10   2 5639.03 398.808   1
  -4 -10  -2 5283.73 383.119   1
   4  10   3 5459.85 380.613   1
  -4  10  -3 5221.62 336.027   1
  -4 -10  -3 5031.38 372.592   1
   4 -10   3 4829.80 331.179   1
   4  10   4 3075.31 302.313   1
  -4  10  -4 3623.31 245.067   1
   4 -10   4 3398.54 244.657   1
  -4 -10  -4 3583.50 305.677   1
   4  10   5 704.983 206.609   1
  -4  10  -5 100.678 100.231   1
   4 -10   5 138.319 100.411   1
  -4 -10  -5 473.027 200.721   1
  -4 -10  -6 3336.82 332.170   1
  -4  10  -6 3686.27 236.262   1
   4 -10   6 3491.14 237.906   1
   4 -10   7 1136.25 123.641   1
   4  10   7 1220.57 238.280   1
  -4 -10  -7 1015.29 221.497   1
  -4  10  -7 1155.14 121.086   1
   4 -10   8 2207.96 156.733   1
  -4 -10  -8 1510.59 239.965   1
  -4  10  -8 1695.27 148.433   1
   4  10   8 1772.94 259.217   1
   4 -10   9 4182.60 279.611   1
   4  10   9 3710.15 384.058   1
  -4  10  -9 4855.94 278.839   1
   4 -10  10 2137.07 168.375   1
   4  10  10 2172.76 311.062   1
   4  10  11 4384.76 389.423   1
   4 -10  11 4040.25 293.468   1
  -4 -10 -11 4241.01 378.614   1
  -4  10 -11 5196.39 292.230   1
  -4  10 -12 10066.9 624.824   1
   4 -10  12 11844.8 632.288   1
   4  10  13 1164.66 293.513   1
   4 -10  13 1542.66 161.061   1
  -4  10 -13 1088.69 150.143   1
  -4 -10 -13 1490.36 273.171   1
   4  10  14 376.819 270.189   1
  -4 -10 -14 394.507 231.913   1
   4 -10  15 13.4500 115.500   1
   4  10  15 191.932 305.020   1
  -4 -10 -15-75.0835 257.406   1
  -4  10 -15 229.493 146.708   1
   4  10  16 1293.53 311.728   1
  -4 -10 -16 936.842 269.381   1
   4  10  18 2147.87 341.180   1
  -4 -10 -18 2619.62 332.187   1
   4  10  19 286.198 312.906   1
  -4 -10 -19 52.9752 283.850   1
   4  10  20-430.157 300.533   1
  -4 -10 -20 828.134 287.541   1
   4  10  21 401.291 304.356   1
  -4 -10 -21 26.7428 297.160   1
   4  10  22 2084.30 376.763   1
  -4 -10 -22 2774.75 377.574   1
   4  10  23 226.455 311.826   1
  -4 -10 -23 582.977 298.128   1
   4  10  24 559.081 342.152   1
  -4 -10 -24 788.302 323.692   1
   4  10  25-55.0491 304.392   1
  -4 -10 -25 544.060 283.022   1
   4  10  26 622.624 341.015   1
  -4 -10 -26 253.937 324.273   1
  -4  11  25 636.563 362.446   1
   4 -11 -25 1198.85 350.120   1
  -4  11  23 543.228 305.268   1
   4 -11 -23 269.785 277.111   1
  -4  11  21 583.542 278.406   1
   4 -11 -21 357.771 250.731   1
  -4  11  20 764.252 361.484   1
   4 -11 -20 553.376 326.208   1
  -4  11  19 382.907 280.733   1
   4 -11 -19-55.3120 264.228   1
  -4  11  18 2118.74 369.726   1
   4 -11 -18 1409.14 323.287   1
  -4  11  17 380.934 326.362   1
   4 -11 -17 247.616 303.293   1
  -4  11  15 461.038 315.337   1
   4 -11 -15 1052.26 303.936   1
  -4  11  14 5743.31 497.900   1
   4 -11 -14 5350.34 483.250   1
  -4  11  13 3803.09 419.423   1
  -4 -11  13 4191.73 285.454   1
  -4 -11  12 7752.90 437.430   1
  -4  11  12 6581.67 530.088   1
   4  11 -12 7176.39 440.478   1
   4 -11 -12 6227.75 515.571   1
  -4 -11  11 18.2813 107.327   1
  -4  11  11 160.784 270.501   1
   4 -11 -11 201.762 256.712   1
   4  11 -11-144.235 115.847   1
   4 -11 -10 294.710 233.520   1
  -4 -11  10 164.590 103.345   1
   4  11 -10 45.8603 106.224   1
  -4  11   9-25.2965 223.316   1
   4  11  -9-35.7851 104.920   1
  -4 -11   9 237.318 102.302   1
   4 -11  -9-214.748 223.556   1
   4  11  -8 19489.7 1025.68   1
  -4 -11   8 18482.0 1019.05   1
  -4  11   8 17764.3 1094.95   1
   4 -11  -8 15911.8 1078.87   1
  -4  11   7 47.2538 244.434   1
   4  11  -7 123.709 112.767   1
  -4 -11   7 35.5719 106.502   1
   4  11  -6 9092.57 515.368   1
  -4  11   6 9246.04 586.865   1
   4 -11  -6 8949.12 576.451   1
  -4 -11   6 7759.80 502.993   1
  -4  11   4 10724.1 676.592   1
   4 -11  -4 10626.9 670.157   1
  -4  11   3 1276.38 221.911   1
   4  11  -3 1286.40 173.004   1
   4 -11  -3 1578.43 210.660   1
  -4 -11   3 1040.63 160.089   1
   4  11  -2 13755.6 821.665   1
   4 -11  -2 14354.5 837.376   1
  -4  11   2 14195.9 839.234   1
  -4 -11   2 14165.3 814.426   1
   4 -11  -1 299.748 160.082   1
  -4 -11   1 248.764 147.469   1
   4  11  -1 241.963 156.024   1
  -4  11   1 147.770 165.870   1
   4 -11   0-43.2278 143.675   1
  -4 -11   0 29.8786 130.491   1
   4  11   0 274.535 163.074   1
  -4  11   0 119.439 142.641   1
   4 -11   1 326.887 140.534   1
   4  11   1 136.617 174.478   1
  -4  11  -1 405.320 148.061   1
  -4 -11  -1 497.610 160.045   1
   4  11   2 14407.3 818.604   1
   4 -11   2 13421.2 782.847   1
  -4  11  -2 13329.4 790.357   1
  -4 -11  -2 13650.1 811.873   1
   4  11   3 1197.39 214.846   1
  -4 -11  -3 839.069 192.978   1
  -4 -11  -4 10971.8 702.893   1
   4 -11   4 11050.3 657.716   1
  -4  11  -4 11858.6 661.728   1
   4  11   4 12376.4 722.820   1
  -4  11  -5 180.430 99.0111   1
   4 -11   5 209.284 101.018   1
   4  11   6 8304.70 549.703   1
  -4 -11  -6 9184.19 551.826   1
  -4  11  -6 7589.68 465.516   1
   4 -11   6 8445.51 469.329   1
  -4  11  -7 51.5535 72.7174   1
  -4 -11  -7-104.336 182.696   1
   4  11   7 181.514 212.579   1
   4 -11   7 69.3829 75.7622   1
  -4 -11  -8 17496.9 904.549   1
   4  11   8 16299.9 906.670   1
   4 -11   8 15707.2 791.785   1
  -4 -11  -9-198.852 199.031   1
  -4 -11 -10-22.8294 219.071   1
   4  11  10-151.061 242.709   1
  -4  11 -12 4430.17 242.670   1
   4 -11  12 3658.53 239.703   1
  -4 -11 -13 4037.46 333.505   1
  -4  11 -13 2902.14 189.866   1
   4 -11  13 2583.47 189.422   1
   4  11  13 3493.51 338.188   1
   4  11  14 6739.83 509.903   1
  -4 -11 -14 7374.45 495.638   1
  -4 -11 -15 910.682 266.234   1
   4  11  15 1152.42 307.020   1
  -4 -11 -17 288.285 283.640   1
   4  11  17 544.317 311.602   1
  -4 -11 -18 1086.97 270.682   1
   4  11  18 1518.18 309.265   1
  -4 -11 -19-240.120 299.910   1
   4  11  19 601.728 334.927   1
  -4 -11 -20 776.780 271.192   1
   4  11  20 574.401 323.229   1
  -4 -11 -21 320.552 309.011   1
   4  11  21 171.670 303.311   1
  -4 -11 -23 157.972 245.449   1
   4  11  23-196.522 288.115   1
  -4 -11 -25 76.8148 260.089   1
   4  11  25-27.1603 258.146   1
  -4  12  24 613.404 343.053   1
   4 -12 -24 498.883 305.850   1
  -4  12  23 652.785 346.732   1
   4 -12 -23 481.100 322.439   1
  -4  12  22 1035.05 303.654   1
   4 -12 -22 515.498 259.755   1
  -4  12  21 668.728 358.572   1
   4 -12 -21 795.390 330.314   1
  -4  12  20-175.734 283.335   1
   4 -12 -20 690.679 282.749   1
  -4  12  18 1240.51 357.276   1
   4 -12 -18 415.967 312.394   1
  -4  12  17 1179.68 329.541   1
  -4  12  16 1702.93 322.494   1
   4 -12 -16 2012.25 307.886   1
  -4  12  15 349.594 256.745   1
   4 -12 -15 109.414 254.669   1
   4 -12 -14 920.185 282.607   1
  -4  12  13 796.323 322.855   1
   4 -12 -13 907.837 300.489   1
  -4  12  12 8705.41 573.695   1
   4 -12 -12 10445.0 579.549   1
   4 -12 -11 180.551 248.688   1
   4  12 -11 87.4382 82.2245   1
  -4 -12  11 121.880 75.8312   1
  -4  12  11 273.509 263.700   1
   4 -12 -10 352.978 222.153   1
   4  12 -10 446.796 96.2560   1
  -4 -12  10 515.090 83.2989   1
  -4  12  10 427.628 252.260   1
   4 -12  -9 171.670 213.638   1
  -4  12   9 234.487 243.023   1
  -4 -12   9 163.322 78.4781   1
   4  12  -9 117.505 89.9600   1
  -4  12   8 354.316 247.994   1
  -4 -12   8 208.621 94.5367   1
   4  12  -8 89.3464 98.4287   1
   4 -12  -8 118.748 217.730   1
  -4  12   7 1686.28 287.602   1
  -4 -12   7 1623.64 149.686   1
   4  12  -7 1719.01 154.476   1
   4 -12  -7 1793.46 281.688   1
  -4  12   6-187.597 215.373   1
   4  12  -6 125.326 118.548   1
  -4 -12   6 35.4718 105.284   1
   4 -12  -6 132.567 199.815   1
   4  12  -5 2163.94 195.237   1
  -4  12   5 2300.44 283.720   1
  -4 -12   5 2168.84 186.848   1
  -4  12   4 8616.98 583.690   1
   4 -12  -4 9164.04 587.028   1
  -4  12   3 952.780 221.277   1
  -4 -12   3 642.665 145.669   1
   4  12  -3 915.708 166.798   1
   4 -12  -3 700.534 201.776   1
  -4  12   2 2228.01 241.828   1
   4  12  -2 1931.10 206.594   1
   4 -12  -2 1790.72 230.791   1
   4 -12  -1 2095.73 232.245   1
   4  12  -1 2187.11 232.218   1
  -4 -12   1 2029.29 220.108   1
  -4  12   1 2319.57 241.623   1
   4 -12   0 14449.4 802.763   1
   4  12   0 12981.6 804.829   1
  -4 -12   0 13777.0 802.045   1
  -4  12   0 13114.0 801.049   1
   4  12   1 2349.96 246.391   1
  -4  12  -1 2354.22 215.701   1
   4 -12   1 1542.07 200.506   1
  -4 -12  -1 2190.02 234.925   1
   4  12   2 1549.32 225.619   1
  -4  12  -2 1608.99 183.541   1
  -4 -12  -2 1481.92 213.334   1
   4 -12   2 1816.09 178.690   1
   4  12   3 944.927 210.544   1
  -4 -12  -3 623.492 193.374   1
   4 -12   4 8735.92 486.866   1
  -4  12  -4 7699.37 485.720   1
   4  12   5 2282.16 267.028   1
   4 -12   5 2162.31 168.783   1
  -4 -12  -5 1878.48 256.563   1
  -4  12  -5 2078.94 164.227   1
   4  12   6 317.345 214.004   1
  -4  12  -6 95.9463 70.4737   1
   4 -12   6 127.760 67.8616   1
  -4 -12  -6 103.977 191.089   1
   4  12   7 1653.07 283.057   1
   4  12   8 24.4005 225.796   1
  -4 -12  -8-88.2947 197.517   1
   4  12   9 125.795 251.890   1
  -4 -12  -9 478.994 218.007   1
   4  12  10 310.030 258.750   1
  -4 -12 -10 398.902 229.561   1
  -4 -12 -11 432.857 237.094   1
   4  12  11 158.479 244.944   1
  -4 -12 -12 9798.38 667.898   1
   4  12  12 9975.39 684.546   1
  -4 -12 -13 848.054 269.994   1
  -4 -12 -14 531.710 244.186   1
   4  12  14 1068.46 274.158   1
  -4 -12 -15-25.2182 255.643   1
   4  12  15 174.133 317.201   1
   4  12  16 3212.89 408.819   1
  -4 -12 -17 929.289 257.523   1
   4  12  17 746.162 284.013   1
  -4 -12 -18-347.642 295.920   1
   4  12  18 287.192 317.801   1
  -4 -12 -19 107.432 280.558   1
   4  12  19 575.694 346.653   1
  -4 -12 -20-80.4048 255.504   1
   4  12  20 430.573 267.761   1
  -4 -12 -21 452.513 311.956   1
   4  12  21 113.978 330.226   1
  -4 -12 -22 714.217 326.082   1
   4  12  22 874.350 341.897   1
  -4 -12 -23 836.383 278.875   1
   4  12  23 556.073 302.419   1
  -4 -12 -24 771.909 325.661   1
   4  12  24 109.338 343.995   1
   4 -13 -24 595.114 306.346   1
  -4  13  24 385.790 327.112   1
   4 -13 -23 264.510 309.166   1
  -4  13  23-84.2631 329.317   1
  -4  13  22 200.029 346.443   1
   4 -13 -21 381.992 303.714   1
  -4  13  21 28.9146 318.472   1
   4 -13 -20 1157.98 319.652   1
  -4  13  20 1285.96 351.332   1
   4 -13 -19 582.848 311.876   1
   4 -13 -17 279.057 256.177   1
  -4  13  17 355.023 272.220   1
   4 -13 -16 2868.57 350.961   1
  -4  13  16 3278.41 383.628   1
   4 -13 -15 498.876 257.126   1
  -4  13  15 470.176 279.836   1
   4 -13 -14 3877.80 378.622   1
  -4  13  14 3673.78 395.069   1
   4 -13 -13 652.739 286.773   1
  -4  13  13 432.606 296.808   1
   4 -13 -12 107.354 267.196   1
  -4  13  12 398.224 314.453   1
   4 -13 -11 474.663 255.011   1
  -4  13  11 279.503 285.247   1
   4 -13  -9 176.178 230.680   1
  -4  13   9 107.264 248.878   1
   4  13  -8 1512.67 116.097   1
   4 -13  -8 2453.53 284.148   1
  -4 -13   8 1810.64 113.739   1
  -4  13   8 2085.87 297.252   1
   4  13  -7 3808.22 243.301   1
  -4  13   7 3081.17 354.362   1
   4 -13  -7 3823.66 359.203   1
  -4 -13   7 3876.11 238.652   1
  -4  13   6 751.320 238.517   1
   4 -13  -6 618.808 219.685   1
  -4 -13   6 535.372 111.240   1
   4  13  -6 453.965 112.484   1
  -4  13   5-69.4728 211.204   1
  -4 -13   5 19.2843 106.632   1
   4  13  -5 216.419 122.580   1
  -4  13   3 310.289 208.770   1
   4  13  -3 133.387 135.264   1
   4 -13  -3 197.109 205.547   1
  -4 -13   3 336.498 130.859   1
  -4  13   2 3345.34 326.580   1
   4  13  -2 3757.52 297.626   1
  -4 -13   2 4313.22 293.885   1
   4 -13  -2 3710.55 316.503   1
   4 -13  -1 689.011 169.804   1
  -4 -13   1 520.327 154.120   1
   4  13  -1 287.558 161.245   1
  -4  13   1 590.916 190.923   1
   4 -13   0 219.155 159.034   1
  -4 -13   0-79.8501 156.069   1
   4  13   0 68.8208 166.241   1
  -4  13   0 16.2489 167.117   1
   4 -13   1 669.671 161.664   1
   4  13   1 498.016 194.222   1
  -4 -13  -1 408.543 168.622   1
  -4  13  -1 770.548 166.742   1
   4  13   2 3548.36 323.253   1
   4 -13   2 3825.82 275.844   1
  -4  13  -2 3903.36 284.506   1
  -4 -13  -2 3586.22 312.339   1
   4 -13   3 247.209 126.298   1
   4  13   4 238.866 219.559   1
  -4  13  -4 258.108 109.450   1
   4 -13   4 214.228 105.649   1
   4 -13   5 109.084 82.5190   1
  -4 -13  -5-246.541 195.750   1
   4  13   5-22.7189 221.005   1
  -4  13  -5 72.5809 76.2412   1
   4  13   6 188.699 223.048   1
  -4 -13  -6 576.259 210.995   1
   4  13   7 3690.42 371.341   1
  -4 -13  -7 4103.23 358.047   1
   4  13   8 2040.52 305.972   1
  -4 -13  -8 2448.29 290.284   1
  -4 -13  -9 353.056 221.256   1
   4  13   9-25.8526 238.826   1
  -4 -13 -10 967.562 249.248   1
   4  13  10 1003.29 267.760   1
  -4 -13 -11 517.613 247.702   1
   4  13  11 297.144 266.639   1
  -4 -13 -12 124.976 261.186   1
   4  13  12-276.466 296.158   1
  -4 -13 -13 175.071 256.150   1
   4  13  13 489.551 310.621   1
  -4 -13 -14 3693.66 381.970   1
   4  13  14 3926.62 413.763   1
  -4 -13 -15 394.533 230.136   1
   4  13  15 488.984 272.423   1
  -4 -13 -16 2742.59 360.833   1
   4  13  16 2964.30 389.577   1
  -4 -13 -17 510.928 305.972   1
  -4 -13 -19 269.016 248.363   1
   4  13  19-86.4699 269.418   1
   4  13  20 1001.56 340.724   1
  -4 -13 -21 212.686 312.072   1
   4  13  21 708.678 352.224   1
  -4 -13 -22 735.892 288.708   1
   4  13  22-167.792 304.409   1
  -4 -13 -23 77.6847 279.982   1
   4  13  23 82.5490 313.944   1
  -4 -13 -24 432.102 332.963   1
   4  13  24 811.388 364.127   1
   4 -14 -23 417.420 278.081   1
  -4  14  23 333.480 296.124   1
   4 -14 -21 325.102 261.515   1
  -4  14  21 201.376 283.334   1
   4 -14 -19 360.606 313.371   1
  -4  14  19 646.703 346.143   1
   4 -14 -18 865.807 274.080   1
  -4  14  18 799.354 299.654   1
   4 -14 -17-28.0469 272.200   1
  -4  14  17-29.7211 299.384   1
  -4  14  16 1309.00 330.844   1
   4 -14 -15 364.104 276.509   1
  -4  14  15 534.285 304.911   1
   4 -14 -14-362.244 263.613   1
  -4  14  14 265.793 288.590   1
   4 -14 -13-55.2655 267.775   1
  -4  14  13 497.901 304.398   1
   4 -14 -12 1393.17 304.670   1
  -4  14  12 1827.29 345.277   1
   4 -14 -11 1668.60 314.624   1
  -4  14  11 714.721 308.347   1
  -4  14  10 4331.42 421.915   1
   4 -14 -10 4329.97 405.826   1
  -4  14   8 214.894 251.961   1
   4 -14  -8 252.485 232.214   1
  -4  14   7-233.570 252.891   1
   4 -14  -7 785.531 244.588   1
   4  14  -6 1688.20 161.289   1
   4 -14  -6 2252.92 284.020   1
  -4 -14   6 2221.23 157.185   1
  -4  14   6 2502.99 306.398   1
   4 -14  -5 2481.22 303.737   1
  -4  14   5 2487.30 309.124   1
   4  14  -5 2809.00 213.332   1
  -4  14   4 3007.54 325.634   1
   4 -14  -4 3600.72 328.152   1
   4  14  -3 341.108 151.618   1
   4 -14  -3 122.998 202.567   1
   4 -14  -2 270.509 193.975   1
   4  14  -2 91.6628 149.822   1
  -4  14   2 120.873 202.656   1
   4 -14  -1 17.8653 165.728   1
   4  14  -1-33.5130 165.917   1
  -4  14   1-18.5989 169.502   1
   4  14   0 3524.92 311.382   1
  -4  14   0 3941.60 315.330   1
   4 -14   0 4173.98 313.846   1
   4 -14   1 351.669 152.871   1
   4  14   1 388.450 189.650   1
  -4 -14  -1-17.5571 159.950   1
  -4  14  -1 135.311 153.718   1
   4 -14   2 288.341 137.713   1
  -4 -14  -2 241.960 181.572   1
  -4  14  -2 290.954 148.264   1
   4  14   2 164.658 200.231   1
   4 -14   3 178.895 125.203   1
  -4  14  -3 152.702 120.594   1
   4 -14   4 2725.59 204.993   1
  -4 -14  -4 2553.93 286.823   1
  -4  14  -4 3162.15 210.453   1
  -4 -14  -5 2317.65 291.265   1
   4  14   5 3356.62 324.699   1
  -4 -14  -6 3067.24 317.873   1
   4  14   6 2862.90 327.327   1
   4  14   7 126.157 239.935   1
  -4 -14  -7 160.745 213.690   1
   4  14   8 336.358 252.113   1
  -4 -14  -8 497.684 233.688   1
   4  14  10 4337.72 426.590   1
  -4 -14 -10 4291.72 398.994   1
   4  14  11 614.096 297.941   1
  -4 -14 -11 1281.32 274.098   1
   4  14  12 1329.16 337.764   1
  -4 -14 -12 1255.27 286.149   1
   4  14  13-114.615 299.426   1
  -4 -14 -13 262.121 270.678   1
   4  14  14-258.852 306.376   1
  -4 -14 -14 372.552 274.785   1
   4  14  15 462.081 313.982   1
  -4 -14 -15 295.779 271.569   1
   4  14  16 1594.15 347.758   1
  -4 -14 -16 1863.80 295.168   1
   4  14  18 347.437 310.450   1
  -4 -14 -18 1162.43 313.044   1
   4  14  19 747.893 349.138   1
  -4 -14 -19 53.7645 299.674   1
   4  14  20 313.584 352.097   1
  -4 -14 -20 721.906 328.519   1
   4  14  21-309.484 306.394   1
  -4 -14 -21 211.539 287.443   1
  -4 -14 -22 182.502 259.458   1
  -4 -14 -23 563.264 325.364   1
  -4  15  22 196.210 349.600   1
   4 -15 -22 210.515 304.808   1
  -4  15  20 348.444 357.936   1
   4 -15 -20 626.948 334.238   1
  -4  15  18 682.043 308.327   1
   4 -15 -18 1145.02 287.386   1
  -4  15  17-29.8563 289.780   1
   4 -15 -17 168.698 267.889   1
  -4  15  16 329.653 290.637   1
   4 -15 -16 282.202 272.488   1
  -4  15  15 839.789 305.516   1
   4 -15 -15 338.771 259.706   1
  -4  15  14 1405.94 344.234   1
   4 -15 -14 788.602 288.672   1
  -4  15  12 1004.81 299.104   1
   4 -15 -12 527.117 270.364   1
  -4  15  11 146.061 299.800   1
   4 -15 -11 549.920 277.638   1
  -4  15  10 633.187 299.386   1
   4 -15 -10 325.046 269.352   1
  -4  15   9 310.782 273.090   1
   4 -15  -9 717.383 264.526   1
  -4  15   8 2942.41 370.430   1
   4 -15  -8 2782.21 352.942   1
  -4  15   7-186.992 283.017   1
   4 -15  -7-101.235 236.640   1
  -4  15   6-335.290 250.925   1
   4 -15  -6 146.988 236.722   1
   4  15  -5 16.7505 107.436   1
   4 -15  -5 518.497 252.531   1
  -4  15   5 173.278 251.524   1
   4 -15  -4 337.147 215.209   1
  -4  15   4-117.965 209.471   1
  -4 -15   3 539.383 145.713   1
   4  15  -3 385.660 150.701   1
   4  15  -2 2466.49 259.646   1
   4 -15  -2 2571.93 287.390   1
  -4 -15   2 3143.91 246.613   1
  -4  15   2 3012.27 294.741   1
  -4 -15   1-110.997 161.422   1
   4 -15  -1 370.354 191.978   1
   4  15  -1-156.929 181.131   1
  -4  15   1 212.158 199.154   1
  -4 -15   0-17.2236 168.671   1
   4 -15   0-150.546 165.991   1
   4  15   0 56.8247 192.005   1
  -4  15   0 52.1966 169.626   1
  -4 -15  -1 92.2670 180.315   1
   4 -15   1-29.9218 146.846   1
  -4  15  -1 139.545 159.128   1
   4  15   1-101.401 199.934   1
   4 -15   2 3485.10 262.872   1
  -4  15  -2 3011.18 262.170   1
  -4 -15  -3 227.156 189.881   1
  -4  15  -3 501.000 128.821   1
   4  15   3 112.765 199.757   1
   4 -15   3 240.574 127.398   1
  -4 -15  -4 172.512 203.042   1
   4  15   4-94.1901 224.372   1
  -4  15  -4 85.4175 81.0516   1
   4  15   5 539.347 241.084   1
  -4 -15  -5 89.4794 201.786   1
   4  15   6 227.889 240.015   1
  -4 -15  -6 346.583 233.253   1
   4  15   7-209.738 249.995   1
  -4 -15  -7-189.620 223.385   1
   4  15   9 366.214 266.551   1
  -4 -15  -9 367.048 236.666   1
   4  15  10 423.510 289.565   1
  -4 -15 -10 178.057 249.566   1
   4  15  11 598.641 301.200   1
  -4 -15 -11 78.2166 252.981   1
   4  15  12 717.349 329.249   1
  -4 -15 -12 1620.10 314.470   1
   4  15  13 1446.01 343.787   1
  -4 -15 -13 861.087 303.244   1
   4  15  14 1452.44 344.682   1
  -4 -15 -14 1030.46 312.708   1
   4  15  15 818.323 338.036   1
  -4 -15 -15 545.180 295.237   1
   4  15  16 204.683 333.481   1
  -4 -15 -16 709.846 303.727   1
   4  15  17 233.162 323.423   1
  -4 -15 -17 326.746 292.055   1
   4  15  18 781.925 343.973   1
  -4 -15 -18 732.106 308.905   1
   4  15  20 424.914 323.485   1
  -4 -15 -20 665.624 263.014   1
   4  15  22 301.110 354.475   1
  -4 -15 -22 258.035 308.453   1
  -4  16  21 367.721 332.538   1
   4 -16 -21 266.303 283.076   1
  -4  16  20 980.090 380.933   1
   4 -16 -20 460.088 321.406   1
  -4  16  19 732.171 367.953   1
   4 -16 -19-55.0010 306.315   1
  -4  16  17 209.618 290.629   1
   4 -16 -17-253.037 261.468   1
  -4  16  16-30.1408 293.842   1
   4 -16 -16 735.826 285.756   1
  -4  16  15 847.232 331.520   1
   4 -16 -15 113.619 276.030   1
  -4  16  14 1059.68 338.622   1
   4 -16 -14 938.004 310.734   1
  -4  16  13 181.214 321.111   1
   4 -16 -13-28.4362 293.624   1
  -4  16  11-178.748 296.926   1
   4 -16 -11 28.0178 252.050   1
  -4  16  10 1056.50 318.447   1
   4 -16 -10 1798.99 315.234   1
  -4  16   9 461.407 282.542   1
   4 -16  -9 327.217 261.224   1
  -4  16   8 423.242 285.552   1
   4 -16  -8 802.208 273.634   1
  -4  16   7 438.981 270.965   1
   4 -16  -7 469.231 255.298   1
  -4  16   6 2766.43 341.406   1
   4 -16  -6 3543.76 348.814   1
  -4  16   5 868.111 266.630   1
   4 -16  -5 1169.90 264.343   1
  -4  16   4-219.890 237.715   1
   4 -16  -4 419.297 233.218   1
   4  16  -3 27.4908 149.280   1
   4 -16  -3 111.026 205.056   1
  -4  16   3 300.777 216.316   1
   4 -16  -2-62.5985 190.675   1
  -4  16   2 21.6909 208.607   1
   4  16  -2 178.645 172.354   1
  -4 -16   1 230.843 173.462   1
   4 -16  -1 134.030 193.021   1
  -4  16   1 158.926 208.115   1
   4  16  -1 36.6375 183.903   1
  -4 -16   0 105.910 177.849   1
   4 -16   0 69.1260 169.281   1
   4  16   0-61.0100 207.039   1
  -4  16   0 160.916 181.657   1
   4  16   1 240.213 212.940   1
  -4  16  -1 174.064 168.922   1
  -4 -16  -1-132.761 179.885   1
  -4 -16  -2 301.691 193.046   1
  -4  16  -2-117.901 141.997   1
   4  16   2 294.701 217.058   1
  -4 -16  -3 105.619 198.599   1
   4  16   3 267.574 223.022   1
  -4 -16  -4 308.267 207.119   1
   4  16   4 101.414 241.828   1
  -4 -16  -5 479.093 239.578   1
   4  16   5 761.500 283.081   1
  -4 -16  -6 3098.01 326.664   1
   4  16   6 3145.42 349.283   1
  -4 -16  -8 687.110 245.416   1
   4  16   8 584.209 281.721   1
  -4 -16  -9 958.122 254.810   1
   4  16   9 56.6126 284.918   1
  -4 -16 -10 1111.25 284.344   1
   4  16  10 1115.45 304.685   1
  -4 -16 -11 242.126 269.604   1
   4  16  11 260.061 273.659   1
  -4 -16 -13-356.317 287.522   1
   4  16  13 558.334 321.180   1
  -4 -16 -14 1018.50 312.743   1
   4  16  14 942.175 355.972   1
  -4 -16 -15-247.497 283.937   1
   4  16  15 382.985 331.087   1
  -4 -16 -16 631.073 300.133   1
   4  16  16 411.004 341.016   1
  -4 -16 -17-109.266 300.146   1
   4  16  17 116.731 332.378   1
  -4 -16 -19 591.408 328.762   1
   4  16  19 799.749 371.364   1
   4  16  21-83.0656 347.099   1
  -4  17  20 828.743 382.617   1
   4 -17 -20-134.316 301.793   1
  -4  17  19 727.870 381.567   1
   4 -17 -19 109.633 311.311   1
  -4  17  18-118.307 343.529   1
  -4  17  17 449.319 334.039   1
   4 -17 -17 84.5930 290.861   1
  -4  17  16 211.678 342.241   1
   4 -17 -16 113.888 295.270   1
  -4  17  15 822.038 361.221   1
   4 -17 -15 229.350 312.775   1
  -4  17  14 1070.33 368.798   1
   4 -17 -14 891.150 322.291   1
  -4  17  13-30.6055 312.186   1
   4 -17 -13 143.838 267.548   1
  -4  17  12 304.334 316.688   1
   4 -17 -12 947.275 305.342   1
  -4  17  10 748.387 310.833   1
   4 -17 -10 509.666 265.370   1
  -4  17   9 353.782 302.088   1
   4 -17  -9 27.9483 265.800   1
  -4  17   8 1617.63 316.442   1
   4 -17  -8 1262.57 298.393   1
  -4  17   6 547.621 280.434   1
   4 -17  -6 417.387 249.823   1
  -4  17   5 52.8583 238.368   1
   4 -17  -5-75.5683 212.354   1
  -4  17   4 556.926 269.125   1
   4 -17  -4 677.166 248.884   1
  -4  17   3 1078.54 239.617   1
   4  17   2 211.602 228.457   1
   4  17   3 790.187 252.369   1
  -4 -17  -3 1584.70 247.593   1
   4  17   4 847.877 258.407   1
  -4 -17  -4 621.452 222.873   1
   4  17   5-26.5499 236.610   1
  -4 -17  -5 469.553 234.099   1
   4  17   6 982.652 276.751   1
  -4 -17  -6 558.954 251.514   1
   4  17   7 83.7546 266.376   1
  -4 -17  -7 441.684 258.230   1
   4  17   8 1706.33 324.290   1
  -4 -17  -8 1486.50 300.723   1
   4  17   9-57.7996 278.764   1
  -4 -17  -9-323.172 260.400   1
   4  17  10 292.963 297.574   1
  -4 -17 -10 410.005 266.557   1
   4  17  12 1040.09 309.795   1
  -4 -17 -12 748.952 282.178   1
   4  17  13 774.181 332.297   1
  -4 -17 -13 500.928 279.923   1
   4  17  14 505.940 339.603   1
  -4 -17 -14 557.342 302.066   1
   4  17  15 681.904 357.669   1
  -4 -17 -15 915.718 317.422   1
   4  17  16 824.845 350.807   1
  -4 -17 -16 55.2251 290.994   1
   4  17  18 201.744 347.354   1
  -4 -17 -18 569.676 302.506   1
   4  17  19 624.139 354.058   1
  -4 -17 -19 53.4856 284.795   1
   4  17  20 251.406 350.149   1
  -4 -17 -20 419.265 289.522   1
  -4  18  19 547.695 353.063   1
  -4  18  18 528.713 363.720   1
  -4  18  17 477.553 369.539   1
   4 -18 -17 309.689 284.298   1
  -4  18  16 604.702 348.886   1
   4 -18 -16 171.101 307.806   1
  -4  18  15 61.0525 321.597   1
   4 -18 -15 288.012 282.218   1
  -4  18  14 61.4927 322.528   1
  -4  18  13-30.8093 320.813   1
   4 -18 -13 378.861 297.431   1
  -4  18  12 61.6628 318.347   1
  -4  18  11 245.436 315.759   1
  -4  18  10 1826.28 359.002   1
  -4  18   9 1173.71 338.849   1
  -4  18   8 266.541 288.423   1
   4  18   6 1360.10 321.829   1
   4  18   7 144.551 287.606   1
   4  18   8-88.0733 293.880   1
   4  18   9 237.682 283.785   1
  -4 -18  -9 55.5148 207.970   1
   4  18  11 481.716 320.847   1
  -4 -18 -11 620.067 285.452   1
   4  18  12 512.667 333.642   1
  -4 -18 -12 508.053 297.314   1
   4  18  13 240.960 324.540   1
  -4 -18 -13 84.7397 274.883   1
   4  18  14 209.948 323.389   1
  -4 -18 -14 676.558 298.989   1
   4  18  15 59.5824 337.499   1
  -4 -18 -15 560.984 314.086   1
   4  18  17-58.2369 336.087   1
  -4 -18 -17-219.594 286.911   1
   4  18  18 373.801 334.517   1
  -4 -18 -18 377.638 278.108   1
   4  18  19-28.2814 306.314   1
  -4 -18 -19-26.3863 264.105   1
   5   0 -27 626.366 340.569   1
  -5   0  26 90.0383 283.288   1
   5   0 -26 142.948 291.071   1
  -5   0  24 598.390 315.087   1
   5   0 -24 455.010 318.653   1
  -5   0  23 416.251 286.990   1
   5   0 -23 507.920 279.280   1
  -5   0  21-290.120 302.542   1
   5   0 -21 192.580 265.788   1
  -5   0  20 85.4921 253.060   1
   5   0 -20 216.083 248.189   1
  -5   0  19-111.553 253.606   1
   5   0 -19-158.702 253.280   1
  -5   0  18 2232.08 327.236   1
   5   0 -18 2322.34 319.375   1
  -5   0  17 238.249 245.632   1
   5   0 -17-25.1057 238.115   1
  -5   0  16 2079.37 305.880   1
  -5   0  15 273.025 257.949   1
   5   0 -15 70.6254 233.256   1
  -5   0  14 1241.39 248.451   1
   5   0 -14 770.531 214.473   1
  -5   0  13-22.8868 223.687   1
   5   0 -13 217.645 220.680   1
  -5   0  12 10939.0 701.886   1
   5   0 -12 11136.0 695.952   1
   5   0 -10 1248.98 217.405   1
  -5   0  10 1484.56 230.717   1
   5   0  -9 107.742 167.850   1
  -5   0   9 18.7672 169.297   1
  -5   0   8 17982.3 1049.86   1
   5   0  -8 18382.1 1048.88   1
  -5   0   7 84.0374 148.135   1
   5   0  -7 193.875 153.002   1
  -5   0   6 126.815 158.685   1
   5   0  -6-15.2692 146.859   1
  -5   0   5 74.5175 139.280   1
   5   0  -5-43.2208 119.611   1
  -5   0   4 41743.4 2317.49   1
   5   0  -4 42822.8 2315.74   1
  -5   0   3 67.6955 127.813   1
   5   0  -3 65.7809 112.294   1
  -5   0   2 67176.4 3638.00   1
   5   0  -2 67116.6 3634.84   1
  -5   0   1 26.0060 112.233   1
   5   0  -1 12.4858 101.057   1
  -5   0   0-103.244 141.803   1
   5   0   0 100.844 134.266   1
  -5   0  -1-38.6468 141.046   1
   5   0   1 12.5841 132.770   1
  -5   0  -2 65895.1 3625.19   1
   5   0   2 68085.4 3627.96   1
   5   0   3-13.4935 133.642   1
  -5   0  -3-104.078 142.729   1
   5   0   4 43507.7 2334.15   1
  -5   0  -4 41761.8 2329.54   1
  -5   0  -5-153.509 131.380   1
   5   0   5 219.178 130.046   1
  -5   0  -6 291.642 152.970   1
   5   0   6 216.706 158.145   1
  -5   0  -7-106.139 142.154   1
   5   0   7-98.1179 145.244   1
  -5   0  -8 17321.6 1036.15   1
   5   0   8 18988.0 1047.23   1
   5   0   9-36.3105 155.798   1
  -5   0  -9 68.9136 143.925   1
   5   0  10 715.135 173.405   1
  -5   0 -10 1056.55 173.920   1
   5   0  11 286.550 191.317   1
  -5   0 -11-112.310 173.247   1
   5   0  13-21.9579 227.323   1
  -5   0 -13-269.291 222.046   1
   5   0  14 1046.29 250.577   1
  -5   0 -14 766.873 241.396   1
   5   0  15 447.608 238.999   1
   5   0  16 2012.79 288.524   1
  -5   0 -16 2053.86 265.851   1
   5   0  17 76.5028 243.552   1
  -5   0 -19 122.952 250.304   1
   5   0  19-216.074 277.187   1
   5   0  20 165.930 249.791   1
  -5   0 -20 328.078 234.501   1
   5   0  21 57.0929 267.457   1
  -5   0 -21 77.1264 255.691   1
   5   0  23 146.515 307.013   1
  -5   0 -23 298.435 284.843   1
   5   0  24 89.1060 298.578   1
  -5   0 -24 637.403 309.427   1
   5   0  25 179.623 300.759   1
  -5   0 -25 447.473 312.619   1
   5   0  26 90.0930 307.996   1
  -5   0 -26 506.912 319.572   1
   5  -1 -26 1076.56 347.803   1
   5   1 -26 951.174 335.659   1
  -5   1  26 923.980 343.517   1
   5  -1 -25 283.867 279.287   1
   5   1 -25 229.775 306.562   1
  -5   1  25 119.609 276.067   1
  -5  -1  25-241.033 302.907   1
   5   1 -24 571.307 300.616   1
   5  -1 -24 510.153 308.490   1
  -5   1  24 1045.88 331.502   1
  -5  -1  24 239.868 298.460   1
   5   1 -23 113.081 308.477   1
   5  -1 -23 225.363 295.554   1
  -5  -1  23 89.0076 293.192   1
  -5   1  23 29.7134 284.475   1
   5  -1 -22 5361.51 479.270   1
   5   1 -22 6162.98 480.247   1
  -5  -1  22 4781.91 465.647   1
  -5   1  22 5370.44 489.140   1
   5   1 -21 383.720 275.503   1
   5  -1 -21 468.777 282.982   1
  -5  -1  21 201.839 266.748   1
  -5   1  21 291.411 264.125   1
   5   1 -20 563.872 283.816   1
   5  -1 -20 813.997 293.297   1
  -5  -1  20 56.5015 281.415   1
  -5   1  20 401.629 296.032   1
   5   1 -19 262.472 270.866   1
   5  -1 -19 372.393 279.412   1
  -5  -1  19 303.522 293.173   1
  -5   1  19 169.177 294.987   1
   5  -1 -18 1639.12 301.457   1
  -5   1  18 1847.70 323.455   1
   5   1 -17-123.938 240.154   1
  -5  -1  17-182.482 245.543   1
   5   1 -16 2158.51 291.165   1
   5  -1 -16 2811.33 331.108   1
  -5  -1  16 2925.66 323.745   1
   5   1 -15-92.5125 218.826   1
   5  -1 -15 382.610 263.259   1
  -5  -1  15-24.3289 249.212   1
  -5   1  15 151.596 244.135   1
   5  -1 -14 3788.00 358.363   1
   5   1 -14 4248.23 354.199   1
  -5   1  14 3684.92 369.757   1
  -5  -1  14 3943.31 360.126   1
   5  -1 -13 177.886 209.852   1
   5   1 -13 21.2931 199.016   1
  -5   1  13 187.627 209.872   1
  -5  -1  13-133.985 193.865   1
  -5   1  12 56654.6 3177.77   1
   5  -1 -12 58838.5 3175.89   1
   5   1 -11 2435.98 261.105   1
  -5  -1  11 1640.87 249.574   1
   5  -1 -10 19.4861 178.801   1
   5   1 -10 220.474 177.392   1
  -5  -1  10 288.536 180.505   1
  -5   1  10 265.794 196.887   1
   5   1  -9 1799.01 221.174   1
   5  -1  -9 2035.30 219.699   1
  -5  -1   9 1364.37 231.922   1
  -5   1   9 2250.54 243.266   1
   5  -1  -8 1596.16 206.921   1
   5   1  -8 1391.54 193.938   1
  -5  -1   8 1257.84 197.823   1
  -5   1   8 1966.39 226.435   1
   5  -1  -7 1697.04 212.729   1
  -5   1   7 1391.15 207.020   1
  -5  -1   7 1559.55 200.172   1
   5   1  -7 1517.80 193.523   1
   5  -1  -6 2146.46 202.671   1
   5   1  -6 2065.83 209.099   1
  -5   1   6 1888.61 195.424   1
  -5  -1   6 2045.21 207.279   1
   5   1  -5 3876.61 280.730   1
   5  -1  -5 3645.54 294.072   1
  -5   1   5 3662.54 302.094   1
  -5  -1   5 3991.60 286.681   1
   5  -1  -4 53112.7 3022.15   1
   5   1  -4 56263.5 3022.61   1
  -5   1   4 57180.0 3027.37   1
  -5  -1   4 55854.5 3022.86   1
   5  -1  -3 8097.44 487.988   1
   5   1  -3 7406.31 482.608   1
  -5  -1   3 7517.39 493.253   1
  -5   1   3 8290.40 491.394   1
   5  -1  -2 23175.3 1332.57   1
   5   1  -2 25782.3 1334.25   1
  -5  -1   2 23137.6 1334.13   1
  -5   1   2 23406.3 1335.73   1
   5  -1  -1 13462.2 761.197   1
  -5  -1   1 12634.4 762.630   1
  -5   1   1 14129.6 766.326   1
   5   1  -1 12304.2 759.394   1
  -5  -1   0 20413.2 1108.50   1
  -5   1   0 18934.3 1104.13   1
   5  -1   0 21599.5 1105.82   1
   5   1   0 17501.2 1100.06   1
  -5  -1  -1 12480.2 762.418   1
  -5   1  -1 13157.1 766.092   1
   5   1   1 13778.4 766.831   1
   5  -1   1 13135.4 762.058   1
  -5   1  -2 26279.5 1402.92   1
  -5  -1  -2 25706.6 1402.55   1
   5   1   2 24234.5 1400.83   1
   5  -1   2 24559.8 1399.96   1
   5  -1   3 7590.70 451.014   1
  -5  -1  -3 6737.42 458.355   1
   5   1   3 7214.50 462.211   1
  -5   1  -3 7158.48 452.563   1
  -5  -1  -4 53599.9 2998.19   1
  -5   1  -4 55295.6 2995.30   1
   5   1   4 55437.7 3001.13   1
   5  -1   4 55886.2 2997.84   1
  -5   1  -5 3759.00 281.157   1
  -5  -1  -5 4056.49 283.688   1
   5  -1   5 3726.34 283.654   1
   5   1   5 3635.19 282.950   1
  -5   1  -6 2431.99 213.908   1
  -5  -1  -6 1915.49 206.717   1
   5  -1   6 2233.22 224.381   1
   5   1   6 2338.50 222.684   1
  -5  -1  -7 964.852 149.969   1
  -5   1  -7 1125.93 162.352   1
   5  -1   7 1150.32 169.395   1
   5   1   7 1425.37 180.628   1
  -5   1  -8 1323.58 173.154   1
  -5  -1  -8 1422.38 209.402   1
   5   1   8 1446.27 202.563   1
   5  -1   8 1447.53 182.591   1
   5  -1   9 1470.69 200.652   1
   5   1   9 1899.71 234.824   1
  -5  -1  -9 1790.27 224.407   1
  -5   1  -9 1496.65 194.354   1
  -5  -1 -10 73.4769 166.891   1
  -5   1 -10 174.464 145.245   1
   5  -1  10 149.588 158.945   1
   5   1  10 476.780 189.567   1
  -5   1 -11 1799.34 218.591   1
   5  -1  11 2098.26 243.386   1
   5   1  12 53146.2 3062.00   1
  -5  -1 -12 58278.4 3064.26   1
  -5  -1 -13-148.089 188.336   1
  -5   1 -13-161.899 191.491   1
   5  -1  13-214.862 201.346   1
   5   1  13 224.524 198.792   1
   5   1  14 3805.19 345.278   1
   5  -1  14 4061.86 363.605   1
  -5   1 -14 4256.00 348.183   1
  -5  -1 -14 3389.85 327.878   1
   5   1  15 143.741 239.989   1
   5  -1  15 115.708 222.243   1
  -5   1 -15 323.366 226.784   1
  -5  -1 -15 155.822 222.071   1
   5   1  16 2989.30 333.560   1
   5  -1  16 2731.30 311.327   1
  -5   1 -16 2311.34 287.995   1
  -5  -1 -16 2748.65 314.965   1
   5  -1  17 176.239 242.119   1
   5   1  17-103.258 244.777   1
   5  -1  18 1641.49 311.660   1
   5   1  18 1938.94 312.293   1
  -5   1 -18 1536.42 283.308   1
  -5  -1 -18 2335.98 295.644   1
   5   1  19-108.798 273.673   1
   5  -1  19-26.8010 246.434   1
  -5   1 -19 341.611 236.585   1
  -5  -1 -19 643.986 259.083   1
   5   1  20 444.508 274.716   1
   5  -1  20 550.155 291.010   1
  -5   1 -20 451.933 249.524   1
  -5  -1 -20 202.903 256.915   1
   5  -1  21 1047.30 298.158   1
   5   1  21 143.043 252.807   1
  -5   1 -21 379.076 253.372   1
  -5  -1 -21 283.420 237.654   1
  -5   1 -22 4945.32 431.644   1
  -5  -1 -22 5077.02 431.760   1
   5  -1  22 4709.62 445.571   1
   5   1  22 4260.93 442.224   1
   5  -1  23 117.525 263.997   1
   5   1  23 380.094 289.869   1
  -5   1 -23 300.902 268.875   1
  -5  -1 -23 297.745 284.300   1
   5  -1  24 537.233 295.200   1
   5   1  24 560.215 294.855   1
  -5   1 -24 612.710 285.243   1
  -5  -1 -24 1016.54 312.984   1
   5  -1  25 723.899 315.638   1
   5   1  25 207.932 283.533   1
  -5   1 -25 422.732 292.085   1
  -5  -1 -25 27.7260 294.166   1
   5   1  26 416.107 299.800   1
  -5  -1 -26 194.789 283.677   1
  -5   2  28 261.025 308.709   1
   5  -2 -28 303.221 323.504   1
  -5   2  27-235.074 331.425   1
   5  -2 -27 474.016 340.424   1
  -5   2  26 1746.07 363.209   1
   5  -2 -26 1937.96 375.576   1
  -5   2  25 654.636 293.538   1
  -5  -2  25 453.507 269.213   1
   5  -2 -25 874.491 310.328   1
   5   2 -25 693.590 326.153   1
  -5   2  24 1073.52 339.007   1
  -5  -2  24 1380.64 334.242   1
   5  -2 -24 1833.86 342.257   1
   5   2 -24 1488.06 317.340   1
  -5   2  23 1099.29 339.776   1
   5  -2 -23 899.604 324.578   1
  -5   2  22 1270.86 334.064   1
  -5  -2  22 1489.33 312.673   1
   5  -2 -22 1784.22 317.109   1
   5   2 -22 974.426 300.023   1
  -5  -2  21 286.309 277.632   1
   5   2 -21 272.998 271.897   1
   5  -2 -20 5035.28 472.728   1
  -5   2  20 5845.44 488.402   1
  -5  -2  20 4953.71 449.405   1
   5   2 -20 4483.81 439.611   1
  -5   2  19 1195.10 318.304   1
  -5  -2  19 1881.42 326.416   1
   5   2 -19 1196.27 305.575   1
  -5  -2  18 1218.34 292.578   1
   5  -2 -18 1338.43 260.563   1
   5   2 -18 808.142 262.436   1
  -5   2  17 626.881 249.087   1
  -5  -2  17 666.670 246.131   1
   5  -2 -17-128.240 217.660   1
   5   2 -17 391.270 240.196   1
  -5   2  16 5256.93 465.149   1
   5  -2 -16 5596.76 463.984   1
   5   2 -16 6302.57 472.120   1
  -5   2  15 438.382 285.520   1
  -5  -2  15-47.5490 215.779   1
   5  -2 -15 145.553 251.671   1
   5   2 -15 317.535 218.337   1
  -5  -2  14 11972.4 732.391   1
  -5   2  14 11326.3 742.455   1
   5  -2 -14 11485.1 735.609   1
   5   2 -14 10791.4 721.742   1
  -5  -2  13 15314.2 906.406   1
  -5   2  13 13838.6 912.757   1
   5   2 -13 14437.0 892.644   1
   5  -2 -13 16049.3 916.729   1
  -5   2  12-46.1388 215.608   1
  -5  -2  12-186.473 182.908   1
   5  -2 -12 21.8332 187.915   1
   5   2 -12 19.7919 177.579   1
  -5   2  11 5983.49 438.755   1
   5   2 -11 5543.82 422.835   1
   5  -2 -11 6239.81 429.287   1
  -5  -2  10 7382.79 496.094   1
   5   2 -10 7133.27 486.839   1
   5   2  -9 2378.46 225.149   1
   5  -2  -9 1927.34 216.574   1
  -5  -2   9 2030.18 232.741   1
  -5   2   9 1942.57 222.258   1
   5  -2  -8 4201.39 306.917   1
  -5  -2   8 4472.87 318.494   1
  -5   2   8 3361.43 301.731   1
   5   2  -8 3780.42 297.312   1
  -5  -2   7 2911.53 245.090   1
   5   2  -7 2330.86 230.267   1
  -5   2   7 2301.54 241.347   1
   5  -2  -7 2590.96 247.929   1
  -5  -2   6 2488.84 227.590   1
   5   2  -6 2285.43 215.226   1
  -5   2   6 2211.42 239.409   1
   5  -2  -6 2570.95 238.735   1
   5  -2  -5 29963.2 1640.34   1
   5   2  -5 29769.5 1631.80   1
  -5  -2   5 29910.0 1632.49   1
  -5   2   5 27952.7 1638.84   1
   5  -2  -4 2048.10 208.443   1
   5   2  -4 1802.31 187.333   1
  -5  -2   4 2103.64 189.873   1
  -5   2   4 1735.92 209.131   1
   5  -2  -3 52106.0 2775.50   1
   5   2  -3 51419.0 2771.06   1
  -5  -2   3 49168.9 2772.89   1
  -5   2   3 50846.0 2775.95   1
   5  -2  -2 5382.95 344.789   1
  -5   2   2 5029.99 345.874   1
   5   2  -2 4659.24 337.879   1
  -5  -2   2 5119.37 347.418   1
   5  -2  -1-12.6872 111.809   1
   5   2  -1-25.5805 139.134   1
  -5   2   1-263.555 129.730   1
  -5  -2   1-65.7248 138.519   1
   5  -2   0 296.770 145.938   1
  -5   2   0 38.8825 152.014   1
  -5  -2   0-12.9677 144.073   1
   5   2   0 38.6103 147.866   1
  -5   2  -1 102.315 140.551   1
  -5  -2  -1 25.9778 136.537   1
   5  -2   1-50.0173 138.391   1
   5   2   1 133.187 142.689   1
   5   2   2 5001.15 345.491   1
  -5   2  -2 4991.75 329.482   1
  -5  -2  -2 4509.21 333.014   1
   5  -2   2 5006.97 334.578   1
   5   2   3 49495.0 2829.93   1
  -5   2  -3 52957.9 2825.14   1
   5  -2   3 51693.1 2825.46   1
  -5  -2  -3 53353.3 2829.33   1
   5  -2   4 2154.46 214.184   1
  -5  -2  -4 2135.16 214.771   1
  -5   2  -4 2257.28 209.278   1
   5   2   4 2040.46 219.345   1
  -5  -2  -5 28577.7 1575.63   1
  -5   2  -5 28087.8 1566.94   1
   5   2   5 26976.4 1577.44   1
   5  -2   5 29334.6 1572.03   1
   5   2   6 2180.51 235.002   1
   5  -2   6 2055.44 205.397   1
  -5  -2  -6 2236.98 228.536   1
  -5   2  -6 2115.33 203.747   1
   5   2   7 2085.98 237.794   1
  -5   2  -7 2543.12 220.848   1
   5  -2   7 2349.76 224.638   1
  -5  -2  -7 2232.40 231.261   1
  -5   2  -8 3517.77 290.607   1
  -5  -2  -8 4228.00 315.841   1
   5   2   8 4031.02 317.266   1
   5  -2   8 4336.80 309.285   1
   5  -2   9 1874.36 221.242   1
   5   2   9 1910.62 237.795   1
  -5   2  -9 1974.25 208.236   1
  -5  -2  -9 1909.61 225.503   1
  -5   2 -10 7717.02 497.196   1
  -5   2 -11 5975.56 422.522   1
  -5  -2 -11 6014.74 435.280   1
   5   2  11 6498.56 453.153   1
   5  -2  11 6047.53 439.831   1
   5  -2  12 40.5446 209.729   1
   5   2  12-66.4514 201.347   1
  -5   2 -12 187.629 191.376   1
  -5  -2 -12-125.102 184.049   1
  -5  -2 -13 14521.3 872.446   1
   5   2  13 14149.6 877.834   1
  -5  -2 -14 11039.8 738.490   1
  -5   2 -14 12529.4 732.667   1
   5   2  14 10685.8 742.640   1
   5  -2  14 12311.6 742.010   1
   5   2  15 146.121 244.034   1
   5  -2  15 90.7779 234.137   1
  -5  -2 -15 316.847 215.420   1
  -5   2 -15 274.854 199.856   1
  -5  -2 -16 6315.06 441.981   1
  -5   2 -16 5224.86 426.891   1
   5   2  16 5214.48 450.994   1
   5  -2  16 5585.95 448.296   1
  -5   2 -17-157.253 206.310   1
   5  -2  17 173.795 226.852   1
  -5   2 -18 1309.00 252.021   1
  -5  -2 -18 510.322 264.880   1
   5   2  18 1045.45 319.243   1
   5  -2  18 1339.82 285.173   1
  -5  -2 -19 1171.68 279.179   1
   5   2  19 1369.30 316.529   1
   5  -2  20 4075.70 426.925   1
   5   2  20 5135.04 443.960   1
  -5   2 -20 4955.44 409.306   1
  -5  -2 -20 4916.33 422.704   1
   5  -2  21 144.958 288.963   1
  -5   2 -21 25.1926 248.933   1
   5  -2  22 925.969 302.150   1
   5   2  22 1254.29 296.633   1
  -5  -2 -22 1025.05 268.248   1
  -5   2 -22 696.154 288.384   1
   5   2  23 1224.73 297.439   1
  -5  -2 -23 1052.84 281.345   1
   5  -2  24 1502.26 334.309   1
   5   2  24 1730.45 328.062   1
  -5   2 -24 1374.51 319.651   1
  -5  -2 -24 2077.77 326.228   1
   5   2  25 589.478 286.266   1
  -5   2 -25 484.010 290.062   1
  -5  -2 -25 220.195 266.844   1
   5   2  26 1559.71 327.263   1
  -5  -2 -26 1405.00 349.642   1
   5   2  27 351.040 302.674   1
  -5  -2 -27 384.998 323.978   1
  -5  -2 -28 245.883 324.506   1
   5  -3 -29 26.7258 320.546   1
   5  -3 -27 110.362 333.882   1
  -5   3  27 609.897 337.779   1
   5  -3 -25 168.053 281.044   1
  -5   3  25 621.750 308.775   1
   5  -3 -24 84.1170 322.830   1
   5   3 -24 401.729 302.517   1
  -5   3  24 59.4529 315.772   1
  -5  -3  24 541.334 307.727   1
   5  -3 -23 252.000 298.243   1
   5   3 -23 28.3186 283.446   1
  -5   3  23-118.746 282.824   1
  -5  -3  23-59.2844 292.865   1
   5  -3 -22 613.020 311.087   1
   5   3 -22 55.5651 281.110   1
  -5   3  22-118.527 293.474   1
  -5  -3  22-29.0832 265.133   1
   5  -3 -21 276.319 263.915   1
   5   3 -21 380.521 273.832   1
  -5   3  21-58.7639 287.134   1
  -5  -3  21-255.965 274.174   1
   5  -3 -20 2897.43 371.864   1
   5   3 -20 3073.93 338.785   1
  -5   3  20 2004.98 374.532   1
  -5  -3  20 1912.82 316.672   1
   5  -3 -19 296.366 268.599   1
  -5   3  19 429.259 301.936   1
   5  -3 -18 291.117 227.191   1
   5   3 -18-49.9117 235.583   1
  -5   3  18 168.706 242.764   1
  -5  -3  18 26.1084 235.557   1
   5  -3 -17 337.059 228.410   1
   5   3 -17 747.415 239.656   1
  -5   3  17 247.836 225.694   1
   5   3 -16 2223.46 281.297   1
  -5  -3  16 2037.58 292.463   1
   5  -3 -15 418.797 246.628   1
   5   3 -15-111.020 217.613   1
  -5  -3  15 302.203 229.792   1
   5   3 -14 637.981 220.533   1
   5  -3 -14 310.665 254.693   1
  -5   3  14 330.116 267.367   1
  -5  -3  14 756.761 229.727   1
   5  -3 -13 1872.64 260.617   1
  -5   3  13 1523.10 255.533   1
   5  -3 -12 4792.44 383.736   1
  -5  -3  12 4555.41 372.112   1
  -5   3  12 4819.89 397.088   1
   5   3 -12 4187.79 352.351   1
   5   3 -11 404.776 170.123   1
   5  -3 -11-21.4525 201.225   1
  -5  -3  11 19.1312 176.871   1
  -5   3  11 317.380 218.235   1
   5  -3 -10 24841.8 1435.61   1
  -5  -3  10 25400.0 1423.71   1
  -5   3  10 24333.6 1436.28   1
   5   3 -10 25818.5 1423.83   1
   5   3  -9 1607.52 205.007   1
  -5   3   9 2192.97 255.582   1
   5  -3  -9 2120.83 247.717   1
   5   3  -8 139.694 142.395   1
  -5  -3   8 128.471 149.910   1
  -5   3   8 314.290 181.020   1
   5  -3  -8 37.4298 159.849   1
   5   3  -7 674.822 157.428   1
  -5  -3   7 622.030 158.382   1
  -5   3   7 1042.55 210.511   1
   5  -3  -6 53320.9 3014.15   1
  -5  -3   6 55371.7 3008.39   1
  -5   3   6 56755.7 3022.57   1
   5   3  -6 55571.6 3007.13   1
   5   3  -5 53.7599 131.615   1
  -5  -3   5 97.6764 133.874   1
  -5   3   5-33.2460 167.090   1
   5  -3  -5-159.728 155.016   1
   5  -3  -4 574.234 146.437   1
   5   3  -4 258.659 134.846   1
  -5   3   4 219.524 144.745   1
  -5  -3   4 515.705 148.424   1
  -5  -3   3 1748.09 175.951   1
  -5   3   3 1457.48 200.730   1
   5   3  -3 1350.21 168.560   1
   5  -3  -3 1394.15 189.411   1
   5  -3  -2 9781.47 570.499   1
   5   3  -2 8796.34 562.244   1
  -5   3   2 9567.99 576.068   1
  -5  -3   2 9375.96 565.041   1
   5  -3  -1 37828.0 2038.86   1
   5   3  -1 39980.5 2039.93   1
  -5   3   1 39028.3 2041.62   1
  -5  -3   1 32361.1 2031.88   1
   5  -3   0 98197.5 5085.94   1
   5   3   0 92034.9 5089.07   1
  -5   3   0 95380.9 5086.79   1
  -5  -3   0 91547.5 5085.49   1
  -5   3  -1 39700.7 2062.43   1
  -5  -3  -1 38025.6 2062.66   1
   5   3   1 35853.7 2063.42   1
   5  -3   1 36688.1 2056.95   1
   5   3   2 8552.31 548.046   1
  -5   3  -2 9363.20 540.397   1
   5  -3   2 9152.08 539.021   1
  -5  -3  -2 8337.12 542.254   1
   5  -3   3 1774.58 186.480   1
   5   3   3 1475.82 181.320   1
  -5   3  -3 2027.44 186.014   1
  -5  -3  -3 1579.44 175.804   1
   5  -3   4 441.955 138.674   1
  -5  -3  -4 542.811 146.887   1
  -5   3  -4 478.944 131.778   1
   5   3   4 309.921 148.157   1
   5   3   5 245.342 140.832   1
   5  -3   5-108.625 134.516   1
  -5  -3  -5 107.606 117.811   1
  -5   3  -5 103.945 122.984   1
  -5  -3  -6 52715.9 3019.94   1
  -5   3  -6 55151.0 3013.18   1
   5   3   6 55729.2 3031.57   1
   5  -3   6 57982.0 3017.80   1
   5   3   7 699.626 201.096   1
   5  -3   7 988.701 165.538   1
  -5   3  -7 973.249 157.262   1
  -5  -3  -7 700.072 182.259   1
  -5  -3  -8 71.9484 163.928   1
   5   3   8-133.616 170.794   1
  -5   3  -8 72.3162 125.907   1
   5  -3   9 1417.82 197.354   1
  -5   3  -9 1593.27 198.131   1
   5   3   9 1468.94 223.717   1
  -5  -3  -9 1767.64 221.312   1
   5  -3  10 25474.6 1436.32   1
   5  -3  11 55.6862 173.139   1
[truncated: 810,577 more chars]
