# Supplementary material for: Structural insight into the cooperativity of spin crossover compounds
Source: Acta Crystallogr B Struct Sci Cryst Eng Mater. 2023 Aug 11;79(Pt 5):354–67. doi: 10.1107/S2052520623005814 (PMC10552598; doi:10.1107/S2052520623005814)
Supplement: Supplementary file 5 [file b-79-00354-sup5.zip › Bia_Portho_170K.cif]

data_Bia_dw4400_170K
 
_audit_creation_method            'SHELXL-2019/2'
_shelx_SHELXL_version_number      '2019/2'
_chemical_name_systematic         ?
_chemical_name_common             ?
_chemical_melting_point           ?
_chemical_formula_moiety          ?
_chemical_formula_sum
 'C10.86 H8 Fe0.29 N1.71 S0.57' 
_chemical_formula_weight          196.75

loop_
 _atom_type_symbol
 _atom_type_description
 _atom_type_scat_dispersion_real
 _atom_type_scat_dispersion_imag
 _atom_type_scat_source
 'Fe'  'Fe'   0.3265   0.6960
 'International Tables Vol C Tables 4.2.6.8 and 6.1.1.4'
 'C'  'C'   0.0024   0.0013
 'International Tables Vol C Tables 4.2.6.8 and 6.1.1.4'
 'H'  'H'   0.0000   0.0000
 'International Tables Vol C Tables 4.2.6.8 and 6.1.1.4'
 'N'  'N'   0.0049   0.0027
 'International Tables Vol C Tables 4.2.6.8 and 6.1.1.4'
 'S'  'S'   0.1051   0.1002
 'International Tables Vol C Tables 4.2.6.8 and 6.1.1.4'
 
_space_group_crystal_system       orthorhombic
_space_group_IT_number            56
_space_group_name_H-M_alt         'P c c n'
_space_group_name_Hall            '-P 2ab 2ac'
 
_shelx_space_group_comment
;
The symmetry employed for this shelxl refinement is uniquely defined
by the following loop, which should always be used as a source of
symmetry information in preference to the above space-group names.
They are only intended as comments.
;
 
loop_
 _space_group_symop_operation_xyz
 'x, y, z'
 '-x+1/2, -y+1/2, z'
 '-x, y+1/2, -z+1/2'
 'x+1/2, -y, -z+1/2'
 '-x, -y, -z'
 'x-1/2, y-1/2, -z'
 'x, -y-1/2, z-1/2'
 '-x-1/2, y, z-1/2'
 
_cell_length_a                    12.3711(3)
_cell_length_b                    14.8260(3)
_cell_length_c                    18.2181(3)
_cell_angle_alpha                 90
_cell_angle_beta                  90
_cell_angle_gamma                 90
_cell_volume                      3341.45(12)
_cell_formula_units_Z             14
_cell_measurement_temperature     170(2)
_cell_measurement_reflns_used     4536
_cell_measurement_theta_min       2.04
_cell_measurement_theta_max       25.211
 
_exptl_crystal_description        irregular
_exptl_crystal_colour             ?
_exptl_crystal_density_meas       ?
_exptl_crystal_density_method     ?
_exptl_crystal_density_diffrn     1.369          
_exptl_crystal_F_000              1424
_exptl_transmission_factor_min    ?
_exptl_transmission_factor_max    ?
_exptl_crystal_size_max           ?
_exptl_crystal_size_mid           ?
_exptl_crystal_size_min           ?
_exptl_absorpt_coefficient_mu     0.450
_shelx_estimated_absorpt_T_min    ?
_shelx_estimated_absorpt_T_max    ?
_exptl_absorpt_correction_type    ?
_exptl_absorpt_correction_T_min   ?
_exptl_absorpt_correction_T_max   ?
_exptl_absorpt_process_details    ?
_exptl_absorpt_special_details    ?
_diffrn_ambient_temperature       293(2)
_diffrn_radiation_wavelength      0.65524
_diffrn_radiation_type            Synchrotron
_diffrn_source                    ?
_diffrn_measurement_device_type   '4-circle diffractometer'
_diffrn_measurement_method        ?
_diffrn_detector_area_resol_mean  ?
_diffrn_reflns_number             34273
_diffrn_reflns_av_unetI/netI      0.0591
_diffrn_reflns_av_R_equivalents   0.0798
_diffrn_reflns_limit_h_min        -20
_diffrn_reflns_limit_h_max        19
_diffrn_reflns_limit_k_min        -18
_diffrn_reflns_limit_k_max        18
_diffrn_reflns_limit_l_min        -29
_diffrn_reflns_limit_l_max        29
_diffrn_reflns_theta_min          1.977
_diffrn_reflns_theta_max          32.965
_diffrn_reflns_theta_full         23.150
_diffrn_measured_fraction_theta_max   0.816
_diffrn_measured_fraction_theta_full  0.986
_diffrn_reflns_Laue_measured_fraction_max    0.816
_diffrn_reflns_Laue_measured_fraction_full   0.986
_diffrn_reflns_point_group_measured_fraction_max   0.816
_diffrn_reflns_point_group_measured_fraction_full  0.986
_reflns_number_total              6545
_reflns_number_gt                 4324
_reflns_threshold_expression      'I > 2\s(I)'
_reflns_Friedel_coverage          0.000
_reflns_Friedel_fraction_max      .
_reflns_Friedel_fraction_full     .
 
_reflns_special_details
;
 Reflections were merged by SHELXL according to the crystal
 class for the calculation of statistics and refinement.
 
 _reflns_Friedel_fraction is defined as the number of unique
 Friedel pairs measured divided by the number that would be
 possible theoretically, ignoring centric projections and
 systematic absences.
;
 
_computing_data_collection        ?
_computing_cell_refinement        ?
_computing_data_reduction         ?
_computing_structure_solution     ?
_computing_structure_refinement 'SHELXL-2019/2 (Sheldrick, 2019)'
_computing_molecular_graphics     ?
_computing_publication_material   ?
_refine_special_details           ?
_refine_ls_structure_factor_coef  Fsqd
_refine_ls_matrix_type            full
_refine_ls_weighting_scheme       calc
_refine_ls_weighting_details
'w=1/[\s^2^(Fo^2^)+(0.0430P)^2^+1.7548P] where P=(Fo^2^+2Fc^2^)/3'
_atom_sites_solution_primary      ?
_atom_sites_solution_secondary    ?
_atom_sites_solution_hydrogens    geom
_refine_ls_hydrogen_treatment     constr
_refine_ls_extinction_method      none
_refine_ls_extinction_coef        .
_refine_ls_number_reflns          6545
_refine_ls_number_parameters      213
_refine_ls_number_restraints      0
_refine_ls_R_factor_all           0.1383
_refine_ls_R_factor_gt            0.0874
_refine_ls_wR_factor_ref          0.1569
_refine_ls_wR_factor_gt           0.1400
_refine_ls_goodness_of_fit_ref    1.188
_refine_ls_restrained_S_all       1.188
_refine_ls_shift/su_max           0.001
_refine_ls_shift/su_mean          0.000
 
loop_
 _atom_site_label
 _atom_site_type_symbol
 _atom_site_fract_x
 _atom_site_fract_y
 _atom_site_fract_z
 _atom_site_U_iso_or_equiv
 _atom_site_adp_type
 _atom_site_occupancy
 _atom_site_site_symmetry_order  
 _atom_site_calc_flag
 _atom_site_refinement_flags_posn
 _atom_site_refinement_flags_adp
 _atom_site_refinement_flags_occupancy
 _atom_site_disorder_assembly
 _atom_site_disorder_group
Fe01 Fe 0.750000 0.750000 0.58943(3) 0.03119(12) Uani 1 2 d S T P . .
S002 S 0.84764(6) 0.56001(5) 0.39234(4) 0.04695(19) Uani 1 1 d . . . . .
N003 N 0.72552(16) 0.83847(14) 0.66822(10) 0.0321(4) Uani 1 1 d . . . . .
N004 N 0.79045(18) 0.66567(15) 0.51303(11) 0.0394(5) Uani 1 1 d . . . . .
N005 N 0.89545(17) 0.80260(14) 0.59498(11) 0.0350(4) Uani 1 1 d . . . . .
C006 C 0.6274(2) 0.84915(16) 0.70896(13) 0.0329(5) Uani 1 1 d . . . . .
C007 C 0.5332(2) 0.87480(17) 0.67329(13) 0.0358(5) Uani 1 1 d . . . . .
H007 H 0.533885 0.886363 0.623117 0.043 Uiso 1 1 calc R U . . .
C008 C 0.9083(2) 0.86455(18) 0.64863(14) 0.0375(6) Uani 1 1 d . . . . .
C009 C 0.8099(2) 0.88186(18) 0.68906(14) 0.0385(6) Uani 1 1 d . . . . .
H009 H 0.807902 0.922271 0.728083 0.046 Uiso 1 1 calc R U . . .
C00A C 0.6257(2) 0.83164(18) 0.78391(14) 0.0393(6) Uani 1 1 d . . . . .
H00A H 0.688694 0.814262 0.807963 0.047 Uiso 1 1 calc R U . . .
C00B C 0.4348(2) 0.86671(17) 0.78839(14) 0.0370(5) Uani 1 1 d . . . . .
C00C C 0.4384(2) 0.88303(17) 0.71277(14) 0.0362(5) Uani 1 1 d . . . . .
H00C H 0.375401 0.899831 0.688505 0.043 Uiso 1 1 calc R U . . .
C00D C 0.8130(2) 0.62260(17) 0.46250(13) 0.0345(5) Uani 1 1 d . . . . .
C00E C 0.5302(2) 0.84013(19) 0.82251(14) 0.0421(6) Uani 1 1 d . . . . .
H00E H 0.529609 0.827780 0.872561 0.051 Uiso 1 1 calc R U . . .
C00F C 0.3330(2) 0.88077(18) 0.83040(15) 0.0411(6) Uani 1 1 d . . . . .
C00G C 0.9817(2) 0.7829(2) 0.55286(15) 0.0443(6) Uani 1 1 d . . . . .
H00G H 0.974075 0.741164 0.515122 0.053 Uiso 1 1 calc R U . . .
C00H C 0.3380(3) 0.9146(2) 0.90145(15) 0.0478(7) Uani 1 1 d . . . . .
H00H H 0.404899 0.927052 0.922462 0.057 Uiso 1 1 calc R U . . .
C00I C 1.0059(2) 0.9074(2) 0.66163(17) 0.0493(7) Uani 1 1 d . . . . .
H00I H 1.012057 0.949841 0.698991 0.059 Uiso 1 1 calc R U . . .
C00J C 0.2325(2) 0.8621(2) 0.80067(17) 0.0473(7) Uani 1 1 d . . . . .
H00J H 0.227425 0.838865 0.753364 0.057 Uiso 1 1 calc R U . . .
C00K C 0.1388(3) 0.8778(2) 0.8412(2) 0.0577(8) Uani 1 1 d . . . . .
H00K H 0.071664 0.865112 0.820613 0.069 Uiso 1 1 calc R U . . .
C00L C 1.0936(2) 0.8863(2) 0.61852(19) 0.0567(8) Uani 1 1 d . . . . .
H00L H 1.160026 0.914291 0.625977 0.068 Uiso 1 1 calc R U . . .
C00M C 0.2441(3) 0.9302(2) 0.94147(17) 0.0573(8) Uani 1 1 d . . . . .
H00M H 0.248672 0.953137 0.988877 0.069 Uiso 1 1 calc R U . . .
C00N C 0.1447(3) 0.9119(2) 0.91148(19) 0.0600(9) Uani 1 1 d . . . . .
H00N H 0.082009 0.922338 0.938302 0.072 Uiso 1 1 calc R U . . .
C00O C 1.0808(2) 0.8227(2) 0.56395(17) 0.0524(8) Uani 1 1 d . . . . .
H00O H 1.139223 0.806685 0.534608 0.063 Uiso 1 1 calc R U . . .
 
loop_
 _atom_site_aniso_label
 _atom_site_aniso_U_11
 _atom_site_aniso_U_22
 _atom_site_aniso_U_33
 _atom_site_aniso_U_23
 _atom_site_aniso_U_13
 _atom_site_aniso_U_12
Fe01 0.0354(2) 0.0320(3) 0.0262(2) 0.000 0.000 -0.0008(2)
S002 0.0512(4) 0.0550(4) 0.0346(3) -0.0093(3) 0.0101(3) 0.0009(3)
N003 0.0364(11) 0.0309(11) 0.0290(9) 0.0012(8) -0.0022(7) 0.0009(8)
N004 0.0463(12) 0.0399(12) 0.0321(10) -0.0010(9) 0.0026(9) -0.0011(10)
N005 0.0389(11) 0.0347(11) 0.0313(10) 0.0081(9) 0.0004(8) 0.0002(8)
C006 0.0398(13) 0.0275(12) 0.0315(11) -0.0007(9) 0.0000(9) 0.0022(9)
C007 0.0455(14) 0.0342(13) 0.0278(11) 0.0013(10) -0.0033(10) 0.0048(11)
C008 0.0410(13) 0.0350(14) 0.0364(13) 0.0056(10) -0.0051(10) -0.0045(11)
C009 0.0470(15) 0.0340(14) 0.0345(12) -0.0016(10) -0.0046(11) -0.0030(11)
C00A 0.0454(14) 0.0406(15) 0.0320(12) 0.0018(11) -0.0035(10) 0.0117(11)
C00B 0.0438(14) 0.0309(13) 0.0364(12) 0.0009(10) 0.0008(10) 0.0086(10)
C00C 0.0403(13) 0.0337(13) 0.0346(12) 0.0001(10) -0.0043(10) 0.0060(10)
C00D 0.0356(12) 0.0376(14) 0.0304(11) 0.0035(10) 0.0015(9) -0.0018(10)
C00E 0.0517(15) 0.0446(16) 0.0300(12) 0.0034(11) 0.0010(11) 0.0102(12)
C00F 0.0474(15) 0.0346(14) 0.0412(14) 0.0068(11) 0.0056(11) 0.0135(11)
C00G 0.0434(15) 0.0503(16) 0.0391(14) 0.0083(12) 0.0062(11) -0.0014(12)
C00H 0.0570(17) 0.0483(17) 0.0382(14) 0.0047(12) 0.0024(12) 0.0158(13)
C00I 0.0458(15) 0.0508(17) 0.0514(16) 0.0043(14) -0.0086(13) -0.0111(13)
C00J 0.0482(17) 0.0451(16) 0.0485(15) 0.0034(13) 0.0032(12) 0.0130(12)
C00K 0.0450(16) 0.059(2) 0.069(2) 0.0136(17) 0.0066(15) 0.0136(14)
C00L 0.0389(15) 0.067(2) 0.064(2) 0.0168(17) -0.0093(14) -0.0125(14)
C00M 0.069(2) 0.0587(19) 0.0446(15) 0.0076(14) 0.0133(15) 0.0280(17)
C00N 0.059(2) 0.064(2) 0.0574(19) 0.0144(16) 0.0164(16) 0.0256(16)
C00O 0.0409(15) 0.064(2) 0.0522(17) 0.0201(15) 0.0072(13) -0.0018(14)
 
_geom_special_details
;
 All esds (except the esd in the dihedral angle between two l.s. planes)
 are estimated using the full covariance matrix.  The cell esds are taken
 into account individually in the estimation of esds in distances, angles
 and torsion angles; correlations between esds in cell parameters are only
 used when they are defined by crystal symmetry.  An approximate (isotropic)
 treatment of cell esds is used for estimating esds involving l.s. planes.
;
 
loop_
 _geom_bond_atom_site_label_1
 _geom_bond_atom_site_label_2
 _geom_bond_distance
 _geom_bond_site_symmetry_2
 _geom_bond_publ_flag
Fe01 N004 1.937(2) 2_665 ?
Fe01 N004 1.937(2) . ?
Fe01 N005 1.964(2) . ?
Fe01 N005 1.964(2) 2_665 ?
Fe01 N003 1.968(2) 2_665 ?
Fe01 N003 1.968(2) . ?
S002 C00D 1.637(3) . ?
N003 C009 1.284(3) . ?
N003 C006 1.431(3) . ?
N004 C00D 1.154(3) . ?
N005 C00G 1.347(3) . ?
N005 C008 1.351(3) . ?
C006 C007 1.388(3) . ?
C006 C00A 1.390(3) . ?
C007 C00C 1.381(4) . ?
C008 C00I 1.384(4) . ?
C008 C009 1.446(4) . ?
C00A C00E 1.381(4) . ?
C00B C00E 1.390(4) . ?
C00B C00C 1.399(3) . ?
C00B C00F 1.489(4) . ?
C00F C00J 1.385(4) . ?
C00F C00H 1.390(4) . ?
C00G C00O 1.375(4) . ?
C00H C00M 1.391(4) . ?
C00I C00L 1.376(5) . ?
C00J C00K 1.393(4) . ?
C00K C00N 1.379(5) . ?
C00L C00O 1.380(5) . ?
C00M C00N 1.373(5) . ?
 
loop_
 _geom_angle_atom_site_label_1
 _geom_angle_atom_site_label_2
 _geom_angle_atom_site_label_3
 _geom_angle
 _geom_angle_site_symmetry_1
 _geom_angle_site_symmetry_3
 _geom_angle_publ_flag
N004 Fe01 N004 88.12(13) 2_665 . ?
N004 Fe01 N005 91.00(9) 2_665 . ?
N004 Fe01 N005 93.25(9) . . ?
N004 Fe01 N005 93.25(9) 2_665 2_665 ?
N004 Fe01 N005 91.00(9) . 2_665 ?
N005 Fe01 N005 174.09(12) . 2_665 ?
N004 Fe01 N003 173.86(9) 2_665 2_665 ?
N004 Fe01 N003 93.10(9) . 2_665 ?
N005 Fe01 N003 94.94(8) . 2_665 ?
N005 Fe01 N003 80.72(8) 2_665 2_665 ?
N004 Fe01 N003 93.10(9) 2_665 . ?
N004 Fe01 N003 173.86(9) . . ?
N005 Fe01 N003 80.72(8) . . ?
N005 Fe01 N003 94.94(8) 2_665 . ?
N003 Fe01 N003 86.32(12) 2_665 . ?
C009 N003 C006 118.7(2) . . ?
C009 N003 Fe01 115.12(18) . . ?
C006 N003 Fe01 125.63(16) . . ?
C00D N004 Fe01 173.0(2) . . ?
C00G N005 C008 117.8(2) . . ?
C00G N005 Fe01 127.7(2) . . ?
C008 N005 Fe01 114.56(17) . . ?
C007 C006 C00A 119.9(2) . . ?
C007 C006 N003 120.0(2) . . ?
C00A C006 N003 120.1(2) . . ?
C00C C007 C006 119.6(2) . . ?
N005 C008 C00I 122.6(3) . . ?
N005 C008 C009 112.9(2) . . ?
C00I C008 C009 124.4(3) . . ?
N003 C009 C008 116.4(2) . . ?
C00E C00A C006 119.7(2) . . ?
C00E C00B C00C 117.5(2) . . ?
C00E C00B C00F 121.8(2) . . ?
C00C C00B C00F 120.6(2) . . ?
C007 C00C C00B 121.6(2) . . ?
N004 C00D S002 178.3(2) . . ?
C00A C00E C00B 121.6(2) . . ?
C00J C00F C00H 118.5(3) . . ?
C00J C00F C00B 122.1(3) . . ?
C00H C00F C00B 119.5(3) . . ?
N005 C00G C00O 122.0(3) . . ?
C00F C00H C00M 120.7(3) . . ?
C00L C00I C008 119.1(3) . . ?
C00F C00J C00K 120.4(3) . . ?
C00N C00K C00J 120.6(3) . . ?
C00I C00L C00O 118.4(3) . . ?
C00N C00M C00H 120.4(3) . . ?
C00M C00N C00K 119.3(3) . . ?
C00G C00O C00L 120.1(3) . . ?
 
_refine_diff_density_max    0.431
_refine_diff_density_min   -0.309
_refine_diff_density_rms    0.068

_shelx_res_file
;
TITL Bia_dw4400_085K_a.res in Pccn
    Bia_dw4400_170K.res
    created by SHELXL-2019/2 at 05:34:25 on 03-May-2022
REM Old TITL Bia_dw4400_085K in Pccn
REM SHELXT solution in Pccn: R1 0.089, Rweak 0.045, Alpha 0.023
REM <I/s>   0.567 for  392 systematic absences,  Orientation as input
REM Formula found by SHELXT:  Fe C38 N6 S2

CELL 0.65524 12.3711 14.8260 18.2181 90.0000 90.0000 90.0000
ZERR 14.000 0.0003 0.0003 0.0003 0.0000 0.0000 0.0000
LATT  1
SYMM 1/2-X, 1/2-Y, Z
SYMM -X, 1/2+Y, 1/2-Z
SYMM 1/2+X, -Y, 1/2-Z
SFAC FE C H N S
DISP $C  0.00244  0.00131  9.14798!source kissel
DISP $N  0.00493  0.00266 15.07095!source kissel
DISP $S  0.10506  0.10024 379.49005!source kissel
DISP $Fe  0.32649  0.69602 2544.24973!source kissel
UNIT 4 152 112 24 8
ACTA
L.S. 10
BOND
LIST 6
FMAP 2
PLAN 20
WGHT    0.043000    1.754800
FVAR       2.22891
FE01  1    0.750000    0.750000    0.589427    10.50000    0.03541    0.03195 =
         0.02620    0.00000    0.00000   -0.00082
S002  5    0.847643    0.560011    0.392335    11.00000    0.05120    0.05503 =
         0.03463   -0.00929    0.01006    0.00088
N003  4    0.725522    0.838468    0.668219    11.00000    0.03639    0.03091 =
         0.02898    0.00121   -0.00220    0.00093
N004  4    0.790454    0.665668    0.513031    11.00000    0.04629    0.03990 =
         0.03209   -0.00099    0.00264   -0.00112
N005  4    0.895445    0.802598    0.594984    11.00000    0.03893    0.03472 =
         0.03128    0.00806    0.00037    0.00018
C006  2    0.627433    0.849154    0.708962    11.00000    0.03976    0.02750 =
         0.03148   -0.00068    0.00003    0.00221
C007  2    0.533204    0.874796    0.673287    11.00000    0.04550    0.03423 =
         0.02780    0.00132   -0.00325    0.00478
AFIX  43
H007  3    0.533885    0.886363    0.623117    11.00000   -1.20000
AFIX   0
C008  2    0.908345    0.864551    0.648633    11.00000    0.04096    0.03504 =
         0.03640    0.00563   -0.00512   -0.00455
C009  2    0.809946    0.881863    0.689062    11.00000    0.04699    0.03396 =
         0.03450   -0.00157   -0.00458   -0.00302
AFIX  43
H009  3    0.807902    0.922271    0.728083    11.00000   -1.20000
AFIX   0
C00A  2    0.625742    0.831635    0.783908    11.00000    0.04543    0.04058 =
         0.03197    0.00178   -0.00345    0.01170
AFIX  43
H00A  3    0.688694    0.814262    0.807963    11.00000   -1.20000
AFIX   0
C00B  2    0.434832    0.866706    0.788390    11.00000    0.04379    0.03086 =
         0.03644    0.00087    0.00078    0.00860
C00C  2    0.438403    0.883029    0.712768    11.00000    0.04030    0.03367 =
         0.03461    0.00012   -0.00432    0.00597
AFIX  43
H00C  3    0.375401    0.899831    0.688505    11.00000   -1.20000
AFIX   0
C00D  2    0.813003    0.622602    0.462502    11.00000    0.03564    0.03759 =
         0.03039    0.00350    0.00149   -0.00177
C00E  2    0.530181    0.840134    0.822514    11.00000    0.05172    0.04457 =
         0.02998    0.00343    0.00097    0.01021
AFIX  43
H00E  3    0.529609    0.827780    0.872561    11.00000   -1.20000
AFIX   0
C00F  2    0.333008    0.880768    0.830403    11.00000    0.04739    0.03461 =
         0.04121    0.00685    0.00556    0.01353
C00G  2    0.981724    0.782922    0.552859    11.00000    0.04339    0.05030 =
         0.03911    0.00833    0.00616   -0.00142
AFIX  43
H00G  3    0.974075    0.741164    0.515122    11.00000   -1.20000
AFIX   0
C00H  2    0.338022    0.914640    0.901450    11.00000    0.05702    0.04825 =
         0.03825    0.00469    0.00238    0.01582
AFIX  43
H00H  3    0.404899    0.927052    0.922462    11.00000   -1.20000
AFIX   0
C00I  2    1.005908    0.907400    0.661633    11.00000    0.04582    0.05076 =
         0.05140    0.00431   -0.00860   -0.01108
AFIX  43
H00I  3    1.012057    0.949841    0.698991    11.00000   -1.20000
AFIX   0
C00J  2    0.232463    0.862056    0.800672    11.00000    0.04822    0.04509 =
         0.04854    0.00343    0.00318    0.01299
AFIX  43
H00J  3    0.227425    0.838865    0.753364    11.00000   -1.20000
AFIX   0
C00K  2    0.138782    0.877751    0.841176    11.00000    0.04501    0.05875 =
         0.06924    0.01359    0.00656    0.01364
AFIX  43
H00K  3    0.071664    0.865112    0.820613    11.00000   -1.20000
AFIX   0
C00L  2    1.093640    0.886323    0.618518    11.00000    0.03885    0.06743 =
         0.06389    0.01677   -0.00927   -0.01246
AFIX  43
H00L  3    1.160026    0.914291    0.625977    11.00000   -1.20000
AFIX   0
C00M  2    0.244101    0.930178    0.941473    11.00000    0.06876    0.05865 =
         0.04457    0.00760    0.01329    0.02795
AFIX  43
H00M  3    0.248672    0.953137    0.988877    11.00000   -1.20000
AFIX   0
C00N  2    0.144722    0.911855    0.911476    11.00000    0.05873    0.06402 =
         0.05739    0.01437    0.01640    0.02563
AFIX  43
H00N  3    0.082009    0.922338    0.938302    11.00000   -1.20000
AFIX   0
C00O  2    1.080775    0.822698    0.563948    11.00000    0.04095    0.06419 =
         0.05221    0.02007    0.00717   -0.00183
AFIX  43
H00O  3    1.139223    0.806685    0.534608    11.00000   -1.20000
AFIX   0
HKLF 4


REM  Bia_dw4400_085K_a.res in Pccn
REM wR2 = 0.1569, GooF = S = 1.188, Restrained GooF = 1.188 for all data
REM R1 = 0.0874 for 4324 Fo > 4sig(Fo) and 0.1383 for all 6545 data
REM 213 parameters refined using 0 restraints

END

WGHT      0.0429      1.7424

REM Highest difference peak  0.431,  deepest hole -0.309,  1-sigma level  0.068
Q1    1   0.7589  0.7625  0.5483  11.00000  0.05    0.43
Q2    1   0.8968  0.5993  0.4036  11.00000  0.05    0.35
Q3    1   0.8727  0.8608  0.6845  11.00000  0.05    0.34
Q4    1   0.7260  0.8385  0.6311  11.00000  0.05    0.34
Q5    1   0.6872  0.7716  0.5902  11.00000  0.05    0.33
Q6    1   0.8261  0.5981  0.4222  11.00000  0.05    0.33
Q7    1   0.4782  0.8660  0.8081  11.00000  0.05    0.33
Q8    1   0.7671  0.8775  0.6632  11.00000  0.05    0.32
Q9    1   0.4395  0.8665  0.7558  11.00000  0.05    0.32
Q10   1   0.3860  0.8826  0.8100  11.00000  0.05    0.31
Q11   1   0.5024  0.8983  0.7051  11.00000  0.05    0.31
Q12   1   0.7976  0.7688  0.6180  11.00000  0.05    0.31
Q13   1   0.5681  0.8518  0.6994  11.00000  0.05    0.31
Q14   1   0.6234  0.8446  0.7477  11.00000  0.05    0.31
Q15   1   0.8629  0.5986  0.3585  11.00000  0.05    0.31
Q16   1   0.6795  0.8415  0.6955  11.00000  0.05    0.30
Q17   1   0.2025  0.9392  0.9115  11.00000  0.05    0.29
Q18   1   0.7761  0.8376  0.6923  11.00000  0.05    0.29
Q19   1   0.1832  0.8629  0.8247  11.00000  0.05    0.29
Q20   1   0.8980  0.5175  0.3902  11.00000  0.05    0.28
;
_shelx_res_checksum   70066

_shelx_hkl_file
;
   0   0  -2 27942.5 1265.20   1
   0   0   2 27276.8 1265.56   1
   0   0  -3 82.4201 91.6888   1
   0   0   3 64.9113 101.396   1
   0   0  -4 286195. 13307.0   1
   0   0   4 301917. 13309.4   1
   0   0  -5 42.8705 124.843   1
   0   0   5-53.6758 131.158   1
   0   0  -6 1862.09 167.573   1
   0   0   6 1770.76 171.110   1
   0   0  -8 97850.8 4630.97   1
   0   0   8 104935. 4638.77   1
   0   0  -9 186.915 141.343   1
   0   0   9-92.9396 150.872   1
   0   0 -10 120916. 5450.57   1
   0   0  10 116812. 5452.31   1
   0   0 -11 179.188 152.270   1
   0   0  11 206.308 162.531   1
   0   0 -12 10168.8 579.478   1
   0   0  12 11027.6 592.638   1
   0   0 -13 120.268 169.777   1
   0   0  13 145.806 175.241   1
   0   0 -15 57.8554 183.490   1
   0   0  15 183.163 206.313   1
   0   0  16 22697.1 1157.03   1
   0   0 -17 20.8923 214.647   1
   0   0  17-176.458 235.054   1
   0   0 -18 7035.90 449.496   1
   0   0  18 6652.49 449.420   1
   0   0 -19-89.5151 198.176   1
   0   0  19 684.223 237.131   1
   0   0 -20 3327.73 351.746   1
   0   0  20 2654.10 349.195   1
   0   0 -21 242.636 240.844   1
   0   0  21 25.2262 240.624   1
   0   0 -22-173.737 194.272   1
   0   0  22 26.1444 203.058   1
   0   0 -23 151.732 271.197   1
   0   0  23 1047.55 301.180   1
   0   0 -24 846.324 293.079   1
   0   0  24 1099.96 299.862   1
   0   0  25-83.7247 212.491   1
   0   0 -25-103.953 215.579   1
   0   0  26 2873.71 387.983   1
   0   0 -26 3299.68 387.111   1
   0   0  27 28.2901 217.121   1
   0   0 -27 105.220 229.119   1
   0   1   1-5.08264 48.2482   1
   0  -1  -1-16.8661 49.5892   1
   0  -1  -2 115747. 5349.30   1
   0   1   2 120084. 5349.83   1
   0  -1  -3 84.3430 99.4897   1
   0   1  -3 6.78974 63.7367   1
   0   1   3 22.5125 105.516   1
   0  -1   3 7.18839 68.1958   1
   0   1  -4 47129.9 2300.80   1
   0  -1  -4 52131.4 2314.05   1
   0   1   4 51808.1 2315.72   1
   0  -1   4 51252.0 2302.11   1
   0  -1  -5 137.407 111.652   1
   0   1  -5 31.2718 98.8332   1
   0  -1   5 13.2262 105.776   1
   0   1   5-129.372 120.746   1
   0  -1  -6 461.284 136.268   1
   0   1  -6 595.009 135.912   1
   0   1   6 232.367 139.161   1
   0  -1   6 291.839 137.026   1
   0   1  -7-89.9978 113.404   1
   0  -1  -7 129.537 130.248   1
   0  -1   7-66.8987 117.348   1
   0   1   7-11.4144 125.113   1
   0  -1  -8 722.842 144.838   1
   0   1   8 473.720 147.197   1
   0   1  -9 58.2042 113.843   1
   0  -1  -9-39.9019 147.208   1
   0  -1   9-12.3915 130.664   1
   0   1   9-112.997 160.481   1
   0   1 -10 13179.3 717.621   1
   0  -1 -10 14903.4 733.361   1
   0   1  10 14660.4 738.282   1
   0  -1  10 14464.7 730.342   1
   0   1 -11-56.5881 127.769   1
   0  -1 -11-93.9376 172.312   1
   0  -1  11-240.565 148.880   1
   0   1  11 200.031 183.456   1
   0  -1 -12 217.818 175.312   1
   0   1 -12 184.271 145.836   1
   0  -1  12 260.574 160.982   1
   0   1  12-53.4629 170.078   1
   0  -1 -13-196.045 178.115   1
   0   1 -13-99.1302 166.281   1
   0  -1  13 104.880 180.768   1
   0   1  13 246.244 177.316   1
   0  -1 -14 13889.2 731.809   1
   0   1 -14 13892.5 718.742   1
   0  -1  14 13432.7 725.683   1
   0   1  14 12774.5 730.193   1
   0  -1 -15 99.0621 207.231   1
   0   1  15 188.556 221.473   1
   0  -1 -16 4881.83 379.313   1
   0   1 -16 4565.34 366.821   1
   0  -1  16 5148.19 379.761   1
   0   1 -17-20.3205 188.785   1
   0  -1 -17 64.3578 224.851   1
   0   1  17 135.298 224.382   1
   0  -1  17 387.511 206.442   1
   0   1 -18 361.076 189.424   1
   0  -1 -18 154.580 163.785   1
   0  -1  18 89.6244 189.445   1
   0   1  18 606.172 193.812   1
   0   1 -19-22.1090 221.578   1
   0  -1  19 349.424 240.466   1
   0  -1 -20 1399.78 294.079   1
   0   1  20 1179.76 293.152   1
   0  -1 -21 169.197 209.286   1
   0   1 -21 240.956 208.634   1
   0   1  21 176.954 203.181   1
   0  -1  21-25.3749 182.770   1
   0  -1 -22 24.9066 195.812   1
   0   1 -22 765.909 225.114   1
   0  -1  22 735.176 249.117   1
   0   1  22 284.848 214.843   1
   0   1 -23-50.3915 275.631   1
   0  -1  23-54.1319 284.194   1
   0  -1 -24 2095.59 286.035   1
   0   1  24 1481.31 269.678   1
   0  -1 -25 258.123 223.660   1
   0   1  25 221.353 219.282   1
   0   1 -25 365.753 222.063   1
   0  -1  25 84.3144 215.940   1
   0   1 -26 2404.07 368.230   1
   0  -1  26 1705.12 346.633   1
   0  -1 -27 364.344 235.914   1
   0   1  27 140.429 218.412   1
   0  -2  -1 16.8311 85.4270   1
   0   2   1-10.6873 88.9733   1
   0  -2  -2 5115.42 270.800   1
   0   2   2 4945.98 273.687   1
   0  -2  -3-31.0398 117.703   1
   0   2  -3-35.7535 60.6042   1
   0   2   3-6.62962 125.450   1
   0  -2   3 10.1461 65.3102   1
   0   2  -4 16141.7 790.801   1
   0  -2  -4 16656.2 818.217   1
   0  -2   4 17788.0 793.294   1
   0   2   4 17367.8 820.864   1
   0   2  -5 26.2579 94.9618   1
   0  -2  -5-26.9469 127.551   1
   0   2   5-38.3479 135.020   1
   0  -2   5 55.9458 99.5475   1
   0   2  -6 1539.70 141.148   1
   0  -2   6 1583.12 140.693   1
   0  -2  -7-11.6669 139.857   1
   0   2  -7-8.05859 101.395   1
   0   2   7 98.7969 149.249   1
   0  -2   7 34.2715 118.208   1
   0   2  -8 23931.1 1127.09   1
   0  -2  -8 24122.7 1147.29   1
   0  -2   8 23583.7 1130.30   1
   0   2   8 23074.2 1152.74   1
   0  -2  -9-70.4016 135.676   1
   0   2  -9-43.0459 109.843   1
   0  -2   9-125.807 116.469   1
   0   2   9 29.9125 147.009   1
   0   2 -10 1183.04 151.944   1
   0  -2 -10 1324.11 179.885   1
   0   2  10 1622.05 201.791   1
   0  -2  10 1357.64 162.891   1
   0   2 -11-133.561 122.311   1
   0  -2 -11-49.0465 148.450   1
   0   2  11 226.342 158.994   1
   0  -2 -12 12104.2 658.752   1
   0   2 -12 11662.3 639.490   1
   0   2  12 12960.1 672.506   1
   0  -2  12 12329.2 649.845   1
   0   2 -13-15.8086 155.740   1
   0  -2  13-16.6189 161.321   1
   0  -2 -14 5315.14 371.443   1
   0   2 -14 5024.41 331.008   1
   0   2  14 4054.28 362.013   1
   0  -2  14 4427.29 335.518   1
   0  -2 -15-20.3080 203.435   1
   0   2 -15-71.6856 166.405   1
   0   2  15 21.4914 212.748   1
   0  -2  15 75.6799 194.796   1
   0  -2 -16 3939.24 323.972   1
   0   2 -16 3998.24 313.498   1
   0  -2  16 4394.49 328.236   1
   0   2  16 3443.39 312.043   1
   0   2 -17 258.590 201.206   1
   0  -2 -17 197.431 200.404   1
   0  -2  17 41.9555 221.741   1
   0   2  17-23.0590 213.012   1
   0   2 -18 4627.31 366.459   1
   0  -2 -18 5123.20 390.777   1
   0  -2  18 4043.72 367.168   1
   0   2 -19 378.647 224.792   1
   0  -2  19 23.1554 207.947   1
   0   2  19 48.5125 253.137   1
   0   2 -20 115.607 181.135   1
   0  -2 -20-70.4907 187.571   1
   0   2  20 570.009 206.408   1
   0  -2  20 170.478 195.831   1
   0   2 -21 191.207 237.809   1
   0  -2 -21 24.0238 208.011   1
   0  -2  21 50.7676 261.994   1
   0   2  21 278.518 233.243   1
   0  -2 -22 4301.28 405.661   1
   0   2 -22 4227.36 389.792   1
   0  -2  22 3795.48 386.870   1
   0   2  22 3465.74 392.982   1
   0  -2 -23 151.907 235.108   1
   0   2  23 53.3517 222.777   1
   0   2 -23 176.848 193.908   1
   0  -2  23-81.3576 202.232   1
   0  -2 -24 2427.50 292.267   1
   0   2  24 2118.67 295.987   1
   0   2 -24 2167.94 285.675   1
   0  -2  24 1943.41 305.398   1
   0  -2 -25 256.467 296.141   1
   0   2  25-27.5298 303.519   1
   0  -2  25 197.878 297.446   1
   0   2 -25-289.079 286.350   1
   0   2  26 1551.10 273.076   1
   0  -2 -26 1289.71 272.011   1
   0  -2 -27-77.2492 222.163   1
   0   2  27 110.838 227.439   1
   0  -2 -28 947.747 344.475   1
   0   2  28 1102.72 348.364   1
   0  -2 -29 329.406 242.079   1
   0  -3   0 28.7027 72.4807   1
   0   3   0-95.1426 75.3811   1
   0  -3  -1 60.4267 92.6515   1
   0   3   1-92.2632 97.3409   1
   0  -3  -2 365265. 16385.7   1
   0   3   2 358529. 16386.7   1
   0  -3  -3 193.088 105.950   1
   0   3   3 7.64947 108.340   1
   0   3  -4 501778. 22545.7   1
   0  -3  -4 493761. 22579.2   1
   0  -3   4 500583. 22546.3   1
   0   3   4 487202. 22580.0   1
   0   3  -5 55.0851 75.5086   1
   0  -3   5-35.6789 77.5042   1
   0   3  -6 2433.50 165.973   1
   0  -3  -6 3000.72 222.413   1
   0   3   6 2814.68 230.161   1
   0  -3   6 2504.77 170.855   1
   0   3  -7 42.5136 103.859   1
   0  -3  -7-100.077 143.681   1
   0  -3   7 82.5202 102.729   1
   0   3   7-13.2447 147.154   1
   0   3  -8 93115.9 4216.20   1
   0  -3  -8 87731.3 4239.96   1
   0   3   8 92964.3 4249.27   1
   0  -3   8 94086.4 4219.36   1
   0  -3  -9-178.192 149.955   1
   0   3   9-126.215 149.034   1
   0   3 -10 7515.09 413.166   1
   0  -3 -10 7894.89 448.794   1
   0   3  10 7412.96 457.185   1
   0  -3  10 7698.99 421.523   1
   0  -3 -11-17.0378 161.753   1
   0  -3  11 381.817 140.153   1
   0   3  11-36.2981 170.020   1
   0   3 -12 18474.4 962.803   1
   0  -3  12 20895.6 976.336   1
   0   3 -13-74.5977 160.310   1
   0  -3 -13 342.775 184.867   1
   0  -3  13-94.4939 159.992   1
   0   3  13 121.555 182.917   1
   0  -3 -14 11555.5 625.000   1
   0   3 -14 11071.9 595.393   1
   0   3  14 10523.3 628.247   1
   0  -3  14 10435.5 600.806   1
   0  -3 -15 124.903 218.143   1
   0   3 -15-137.644 167.478   1
   0  -3  15-217.835 176.696   1
   0   3  15 22.0880 259.987   1
   0  -3 -16 3435.37 331.213   1
   0   3  16 2396.06 315.891   1
   0  -3 -17 44.6111 213.249   1
   0   3 -17-19.6589 188.912   1
   0   3  17-211.101 225.397   1
   0  -3  17 123.389 199.623   1
   0   3 -18 8703.33 549.824   1
   0  -3  18 9240.31 558.601   1
   0   3 -19 350.454 229.664   1
   0  -3 -19-93.2846 221.410   1
   0  -3  19 698.168 249.681   1
   0   3  19-98.4546 246.153   1
   0  -3 -20 709.653 287.171   1
   0   3 -20 1002.02 244.727   1
   0   3  20 574.772 290.295   1
   0  -3  20 513.453 217.895   1
   0  -3 -21 338.107 258.003   1
   0   3  21 25.4597 250.951   1
   0   3 -22 979.850 264.297   1
   0  -3  22 1289.15 286.026   1
   0  -3 -23 329.163 249.032   1
   0   3  23 236.897 260.080   1
   0   3 -23 605.678 288.469   1
   0  -3  23 707.980 291.440   1
   0  -3 -24 1274.67 331.357   1
   0   3  24 1246.41 339.125   1
   0   3 -24 1241.70 236.436   1
   0  -3  24 1085.16 242.370   1
   0  -3 -26 204.297 230.282   1
   0   3  26 410.726 243.981   1
   0  -3 -27 127.491 322.295   1
   0   3  27 1042.59 331.480   1
   0  -3 -28 227.688 229.887   1
   0   3  28 163.812 232.726   1
   0  -4   0 999999. 44958.1   1
   0   4   0 988906. 44959.0   1
   0  -4  -1 47.4309 90.7944   1
   0   4   1-56.3477 95.6801   1
   0  -4  -2 325718. 14557.6   1
   0   4   2 316899. 14558.1   1
   0  -4  -3-121.231 138.259   1
   0   4   3 25.9047 138.256   1
   0  -4  -4-75.5590 122.866   1
   0   4   4-50.4413 131.960   1
   0  -4  -5-96.5627 137.188   1
   0   4   5-34.5774 143.500   1
   0   4  -5-3.18551 55.0668   1
   0  -4   5 95.9925 59.6345   1
   0   4  -6 231749. 10835.1   1
   0  -4  -6 232445. 10876.1   1
   0   4   6 249007. 10882.8   1
   0  -4   6 246177. 10836.4   1
   0   4  -7 11.9173 83.0163   1
   0  -4  -7 26.6454 128.675   1
   0   4   7-56.3935 143.205   1
   0  -4  -8 22759.0 1043.22   1
   0   4  -8 21383.2 996.877   1
   0  -4   8 21567.8 1001.11   1
   0  -4  -9 171.706 162.525   1
   0   4   9-149.299 170.068   1
   0  -4   9 138.877 104.476   1
   0  -4 -10 633.401 174.197   1
   0   4  10 586.514 182.223   1
   0  -4 -11-247.934 169.754   1
   0   4 -11 45.8039 123.290   1
   0  -4  11 12.0840 117.899   1
   0   4  11-37.7383 164.347   1
   0  -4 -12 8495.21 486.549   1
   0   4 -12 8452.96 451.350   1
   0  -4  12 8112.51 453.441   1
   0   4  12 7084.58 480.353   1
   0  -4 -13 176.631 187.150   1
   0   4 -13-84.5035 149.458   1
   0  -4  13-59.3814 159.827   1
   0   4  13-167.072 196.551   1
   0  -4 -14 20.4867 201.835   1
   0   4 -14-31.0395 146.462   1
   0  -4  14-16.2449 163.887   1
   0   4  14-196.055 214.092   1
   0  -4 -15 276.787 230.678   1
   0   4 -15 84.6816 164.090   1
   0   4  15 293.732 232.185   1
   0  -4  15-17.6114 175.270   1
   0   4 -16 344.793 182.063   1
   0  -4 -16 110.162 227.565   1
   0   4  16 186.115 262.092   1
   0  -4  16 191.252 183.586   1
   0   4 -17 135.141 193.005   1
   0  -4 -17 135.980 237.500   1
   0   4  17 47.6749 247.646   1
   0  -4  17 102.606 191.647   1
   0   4  18 6411.42 438.996   1
   0  -4  18 6060.33 422.274   1
   0   4 -18 6133.04 410.556   1
   0  -4 -18 5238.57 421.458   1
   0   4 -19 85.8925 196.130   1
   0  -4 -19 141.289 187.842   1
   0  -4  19-23.0225 193.581   1
   0   4  19 149.235 211.209   1
   0  -4 -20 1072.65 262.688   1
   0   4  20 934.416 266.258   1
   0   4 -20 923.387 194.138   1
   0  -4  20 1136.98 226.793   1
   0   4 -21 422.490 212.046   1
   0  -4  21 101.060 232.145   1
   0  -4 -21-121.150 274.902   1
   0  -4  22 4312.43 404.158   1
   0   4 -22 3484.18 377.469   1
   0   4  23-26.3238 215.336   1
   0   4 -23 226.252 252.445   1
   0  -4  23 378.299 260.344   1
   0  -4 -23-75.9484 209.271   1
   0   4 -24 464.644 205.183   1
   0   4  24 294.646 236.901   1
   0  -4 -24 457.716 230.326   1
   0   4  25-436.204 308.062   1
   0  -4 -25 304.535 319.306   1
   0   4  26 190.283 231.567   1
   0  -4 -26-25.3430 215.893   1
   0  -4 -27-25.2282 233.090   1
   0   4  27 379.260 233.848   1
   0  -4 -28 1796.92 361.417   1
   0   4  28 1213.62 358.860   1
   0  -4 -29-49.2303 231.738   1
   0   4  29 344.336 237.819   1
   0   5   0-65.5816 91.3509   1
   0  -5   0 47.3059 82.7830   1
   0   5   1-66.0563 108.666   1
   0   5  -1 112.569 66.9461   1
   0  -5  -1 130.731 102.858   1
   0  -5   1 41.4983 62.5415   1
   0  -5  -2 20199.0 964.663   1
   0   5   2 20357.0 966.663   1
   0  -5  -3 62.8399 117.748   1
   0   5   3 48.2564 126.239   1
   0  -5  -5 23.3725 132.057   1
   0   5   5 49.5417 134.962   1
   0   5   6 23509.9 1187.70   1
   0   5  -6 24323.3 1131.12   1
   0  -5   6 25457.8 1132.15   1
   0  -5  -6 23460.6 1185.78   1
   0  -5  -7-14.0847 153.211   1
   0   5   7-134.882 166.550   1
   0  -5   7-91.1873 75.5509   1
   0  -5  -8 2304.88 239.493   1
   0   5  -8 2396.43 160.110   1
   0  -5   8 2650.14 165.442   1
   0   5   8 1981.00 237.942   1
   0  -5  -9-32.7346 175.485   1
   0   5  -9-15.7779 90.2845   1
   0  -5   9 58.7672 100.637   1
   0   5   9-34.7963 183.842   1
   0   5  10 6339.04 406.646   1
   0  -5  10 5717.95 336.344   1
   0   5 -10 5466.66 331.073   1
   0   5 -11-53.7571 111.442   1
   0  -5  11 147.327 124.955   1
   0  -5 -12 2068.26 250.273   1
   0   5 -12 1676.07 172.809   1
   0   5  12 1377.73 242.378   1
   0  -5  12 1731.01 178.827   1
   0   5 -13 229.759 150.167   1
   0  -5 -13 242.279 210.128   1
   0   5  13 451.279 236.372   1
   0  -5  13 316.168 159.607   1
   0  -5 -14 2058.34 305.193   1
   0   5  14 2122.18 315.247   1
   0  -5  14 3080.02 255.509   1
   0   5 -14 2585.05 230.340   1
   0   5 -15 64.5170 176.176   1
   0  -5 -15 174.018 241.270   1
   0  -5  15 121.258 180.401   1
   0   5  15 161.631 247.117   1
   0   5  16 3957.52 376.709   1
   0  -5  16 3963.15 318.115   1
   0  -5 -16 3902.30 369.648   1
   0   5 -16 4060.44 307.129   1
   0   5  17-24.2067 251.162   1
   0  -5 -17 529.245 242.409   1
   0   5  18 1234.33 239.578   1
   0   5 -18 1612.32 242.995   1
   0  -5  18 921.213 233.810   1
   0  -5 -18 1408.01 245.436   1
   0   5  19 150.663 209.707   1
   0  -5 -19-261.470 198.516   1
   0   5 -19 294.852 224.442   1
   0  -5  19 341.120 228.371   1
   0   5  20 9537.63 635.717   1
   0  -5  20 12066.9 654.945   1
   0   5 -20 11454.2 642.599   1
   0  -5 -20 10004.9 627.630   1
   0   5 -21-23.1635 211.526   1
   0  -5  21-24.9066 205.861   1
   0  -5 -22 3806.32 392.068   1
   0   5 -22 3445.32 321.042   1
   0  -5  22 4169.53 339.312   1
   0   5  22 3829.02 401.894   1
   0   5 -23 24.9591 176.399   1
   0  -5 -23 379.342 223.661   1
   0   5  23-210.419 215.148   1
   0  -5 -25 379.299 265.448   1
   0   5  25 349.478 273.565   1
   0  -5 -26 1156.09 327.581   1
   0   5  26 943.930 325.720   1
   0   5  27-107.258 231.367   1
   0  -5 -27-24.9557 232.371   1
   0  -5 -29 412.066 321.326   1
   0   5  29-339.153 292.605   1
   0  -6   0 20472.7 909.292   1
   0   6   0 18102.7 909.727   1
   0  -6  -1 7.10450 87.9158   1
   0  -6   1 12.1901 65.2961   1
   0   6   1 7.58808 97.3043   1
   0   6  -1 43.3723 68.0229   1
   0   6   2 57044.0 2570.14   1
   0  -6  -2 58463.3 2569.24   1
   0   6  -2 54658.1 2530.97   1
   0  -6  -4 115233. 5310.18   1
   0   6   4 117128. 5315.27   1
   0   6   5 132.995 131.977   1
   0  -6  -5-74.9365 138.234   1
   0  -6  -6 113959. 5160.51   1
   0   6   6 110946. 5163.57   1
   0   6   7 269.205 168.746   1
   0  -6  -7 89.3169 156.309   1
   0   6  -7 17.3777 58.0676   1
   0  -6   7 22.3648 56.1372   1
   0   6   8 2915.26 272.027   1
   0   6  -8 2826.08 166.077   1
   0  -6   8 2831.55 170.335   1
   0  -6  -8 2773.24 250.438   1
   0  -6  -9 187.560 166.756   1
   0   6  -9-53.0035 86.5379   1
   0  -6   9 7.13404 85.1096   1
   0   6  10 6779.84 449.961   1
   0   6 -10 7075.87 376.627   1
   0  -6  10 7845.19 386.362   1
   0  -6 -10 6593.39 438.067   1
   0  -6 -11 76.0842 183.290   1
   0   6  11 101.224 192.084   1
   0   6  12 4406.55 364.632   1
   0   6 -12 4616.19 289.381   1
   0  -6  12 4903.27 298.946   1
   0  -6 -12 4933.84 356.792   1
   0   6  13 22.0492 218.796   1
   0  -6 -13 227.934 210.481   1
   0   6 -13-37.5804 139.709   1
   0  -6  13-13.5325 144.798   1
   0   6  14 6590.92 470.820   1
   0   6 -14 6758.59 403.545   1
   0  -6  14 7435.85 418.648   1
   0  -6 -14 6570.83 455.753   1
   0   6  15-164.379 222.819   1
   0  -6 -15 354.701 222.136   1
   0   6 -15 15.3111 150.192   1
   0  -6  15 248.101 162.234   1
   0  -6  16 3515.94 294.118   1
   0   6 -16 3598.84 287.445   1
   0   6  17-171.895 200.853   1
   0  -6  17 251.551 184.036   1
   0   6 -17-125.824 166.446   1
   0  -6 -17 46.6742 181.226   1
   0   6  18 399.624 212.980   1
   0  -6 -18 759.565 214.039   1
   0   6  19-50.6838 216.560   1
   0  -6  19 65.8626 200.483   1
   0   6 -19 20.4228 183.311   1
   0  -6 -19 47.9661 201.615   1
   0   6  20 1638.26 316.698   1
   0  -6  20 2204.87 266.060   1
   0   6 -20 2481.51 264.227   1
   0  -6 -20 1689.89 299.810   1
   0   6  21 103.090 301.777   1
   0  -6  21-24.4044 171.665   1
   0   6 -21 22.6695 188.673   1
   0  -6 -21 244.109 281.381   1
   0   6  22 938.809 309.487   1
   0  -6 -22 1792.71 323.411   1
   0   6  23 183.927 222.378   1
   0  -6 -23-25.2477 217.858   1
   0   6  24 239.426 225.161   1
   0  -6 -24 580.516 233.183   1
   0   6  25-213.750 229.108   1
   0  -6 -25 402.023 234.625   1
   0   6  27 132.602 226.640   1
   0  -6 -27-24.6786 224.733   1
   0  -6 -28 437.486 241.377   1
   0   6  28 418.781 253.536   1
   0   7   0 62.5752 88.6867   1
   0  -7  -1-15.9777 95.4605   1
   0  -7   1 108.129 71.1796   1
   0   7   1 128.166 110.510   1
   0   7  -1-57.2575 73.5822   1
   0  -7   2 23946.2 1087.65   1
   0   7   2 21830.7 1126.30   1
   0  -7  -2 24677.9 1128.54   1
   0   7   3-68.9687 133.681   1
   0  -7  -3-32.3731 121.501   1
   0   7   4 2885.03 237.323   1
   0  -7  -4 3132.52 236.325   1
   0   7   5 184.778 151.830   1
   0  -7  -5 26.7024 139.349   1
   0   7   6 5607.81 362.082   1
   0  -7  -6 5560.03 347.989   1
   0  -7  -7-250.432 148.667   1
   0   7   7-66.8564 168.777   1
   0   7  -8 29619.9 1349.53   1
   0   7   8 31764.9 1444.20   1
   0  -7  -8 32045.5 1441.21   1
   0  -7   8 28639.1 1349.62   1
   0   7   9-208.506 165.116   1
   0   7  -9 159.334 71.4342   1
   0  -7   9 53.6328 77.5481   1
   0  -7  -9 35.5370 168.583   1
   0   7  10-99.7822 194.761   1
   0   7 -10 146.563 84.2490   1
   0  -7  10 148.686 91.8611   1
   0  -7 -10 112.446 189.572   1
   0   7  11 271.885 231.077   1
   0   7 -11 122.012 91.0190   1
   0  -7  11 70.3411 108.910   1
   0  -7 -11 39.2607 206.610   1
   0   7  12 3623.31 348.436   1
   0  -7 -12 2991.89 323.531   1
   0   7  13 203.703 239.760   1
   0   7 -13 145.588 123.408   1
   0  -7  13 156.860 131.118   1
   0  -7 -13 63.7939 234.081   1
   0   7  14 186.714 249.489   1
   0   7 -14 152.104 139.161   1
   0  -7  14 300.291 142.577   1
   0  -7 -14 549.256 252.164   1
   0   7  15-95.8221 238.845   1
   0   7 -15 42.3984 128.693   1
   0  -7  15 197.642 145.348   1
   0  -7 -15-384.367 238.914   1
   0   7  16 196.093 255.258   1
   0   7 -16 434.949 152.087   1
   0  -7  16-183.992 157.584   1
   0  -7 -16 185.493 237.771   1
   0   7  17-99.5919 264.756   1
   0   7 -17 135.385 165.507   1
   0  -7  17-18.2140 175.923   1
   0  -7 -17 47.3111 243.558   1
   0   7  18 1413.91 308.147   1
   0   7 -18 621.199 185.563   1
   0  -7  18 688.448 205.137   1
   0  -7 -18 695.673 285.006   1
   0   7  19-383.192 291.858   1
   0  -7 -19 193.362 283.518   1
   0   7 -20 1437.04 224.565   1
   0   7  20 1026.32 316.553   1
   0  -7 -20 874.459 304.764   1
   0   7  21 25.8696 279.111   1
   0  -7 -21 196.122 281.613   1
   0   7  22 208.701 211.879   1
   0  -7 -22-273.943 210.755   1
   0   7  24 556.172 238.464   1
   0  -7 -24 602.913 240.359   1
   0  -7 -25 748.354 290.519   1
   0   7  26 291.342 309.330   1
   0   7  27 419.446 247.602   1
   0  -7 -27 73.1616 235.182   1
   0  -7 -28 431.307 240.448   1
   0   7  28 180.672 234.114   1
   0  -8   0 29191.1 1361.10   1
   0  -8  -1 35.4400 101.216   1
   0  -8   1-5.65211 72.5816   1
   0   8  -1-6.03636 79.8070   1
   0   8   1-85.2045 107.565   1
   0  -8   2 37652.7 1717.72   1
   0   8  -2 37387.2 1719.08   1
   0   8   3 74.7135 126.818   1
   0   8   4 538.792 151.298   1
   0  -8  -4 155.159 141.982   1
   0   8   5 378.059 153.463   1
   0  -8  -5 14.1574 135.931   1
   0  -8  -6 23132.6 1145.37   1
   0   8   6 23544.5 1149.58   1
   0   8   7 35.1204 163.132   1
   0  -8  -7 180.934 151.559   1
   0  -8  -8 18436.5 910.091   1
   0   8   8 16890.6 907.075   1
   0  -8 -10-58.1799 181.565   1
   0   8 -10 55.1095 61.4483   1
   0  -8  10 88.2684 67.5275   1
   0   8  10 103.359 202.677   1
   0  -8 -11-344.126 228.307   1
   0   8  11 366.536 246.307   1
   0   8 -11-61.7993 79.0168   1
   0  -8  11 114.114 88.9845   1
   0  -8 -12 1242.05 268.617   1
   0   8  12 1412.26 286.855   1
   0  -8  12 1950.96 151.216   1
   0   8 -12 1443.70 144.770   1
   0   8  13 254.540 218.968   1
   0   8 -13 106.169 109.533   1
   0  -8  13 133.541 123.606   1
   0  -8 -13-195.936 199.966   1
   0   8  14 1069.73 226.705   1
   0  -8 -14 1771.52 228.379   1
   0   8 -14 1507.55 165.821   1
   0  -8  14 1544.29 170.235   1
   0   8 -15 51.2267 123.702   1
   0  -8  15-136.131 136.699   1
   0   8  16 4280.42 364.815   1
   0   8 -16 4473.15 299.843   1
   0  -8  16 4933.09 314.448   1
   0  -8 -16 3688.81 346.382   1
   0   8  17 100.463 227.412   1
   0  -8 -17 310.060 203.829   1
   0   8 -17-126.684 151.020   1
   0  -8  17 33.6414 170.484   1
   0   8  18 6333.14 482.093   1
   0   8 -18 7441.59 441.845   1
   0  -8  18 7959.87 453.972   1
   0  -8 -18 6878.98 477.213   1
   0   8 -19-18.7534 171.737   1
   0  -8 -20 195.234 202.876   1
   0   8  20 438.162 225.598   1
   0  -8 -21 319.341 216.668   1
   0   8  21-51.8564 212.907   1
   0  -8 -22 970.825 237.797   1
   0   8  22 1278.09 258.776   1
   0  -8 -23-251.166 217.073   1
   0   8  23-313.709 237.037   1
   0  -8 -24 2847.56 386.648   1
   0   8  24 3372.75 396.587   1
   0  -8 -25 296.334 297.118   1
   0   8  25 79.6555 308.335   1
   0  -8 -26 219.775 225.604   1
   0   8  26 78.6712 226.358   1
   0   8  27-25.8869 238.391   1
   0  -9   0-8.17553 89.7994   1
   0   9   0 86.5550 98.8911   1
   0  -9   1-26.1852 78.3548   1
   0   9  -1 96.7674 82.5941   1
   0   9   2 17582.3 916.141   1
   0  -9   2 19307.2 876.456   1
   0  -9  -2 18926.7 915.188   1
   0   9  -2 18669.8 878.458   1
   0  -9  -3-25.0374 120.609   1
   0   9   4 11407.1 617.210   1
   0  -9  -4 12073.9 620.142   1
   0  -9  -5 104.900 162.960   1
   0   9   5-80.0105 155.720   1
   0   9   6 7864.67 469.970   1
   0   9   7 238.728 186.186   1
   0  -9  -7 17.2073 179.982   1
   0   9   9 286.346 236.136   1
   0  -9  -9 306.864 207.746   1
   0   9  10 1709.26 237.089   1
   0  -9 -10 1803.54 225.335   1
   0   9  11 132.995 245.333   1
   0  -9 -11-20.8403 226.636   1
   0   9  12 1493.26 282.184   1
   0  -9 -12 1447.53 258.123   1
   0  -9  12 1146.98 106.284   1
   0   9 -12 1346.74 107.540   1
   0  -9 -13 89.0586 174.243   1
   0  -9  13 36.5782 88.2677   1
   0   9  13 330.574 186.911   1
   0   9 -13-125.885 87.3345   1
   0  -9  14 3539.27 225.529   1
   0   9 -14 3238.40 215.384   1
   0   9  15 270.877 259.972   1
   0  -9 -15 654.425 258.050   1
   0   9  16 725.320 289.944   1
   0   9 -16 517.597 138.289   1
   0  -9  16 669.434 158.868   1
   0  -9 -16 355.949 270.350   1
   0   9  17 608.205 306.948   1
   0   9 -17 181.892 141.896   1
   0  -9  17 211.294 152.644   1
   0  -9 -17 191.622 278.256   1
   0   9 -18 420.967 155.987   1
   0   9  18-102.654 293.457   1
   0  -9 -18 291.155 286.329   1
   0   9  19 645.249 314.564   1
   0  -9 -19-145.905 274.936   1
   0   9  20 1164.62 325.161   1
   0  -9 -20 293.868 285.462   1
   0   9  21 599.757 318.004   1
   0  -9 -21 74.6247 298.052   1
   0   9  22 732.541 322.247   1
   0  -9 -22 652.987 317.529   1
   0   9  23-290.306 271.124   1
   0  -9 -23 375.233 277.403   1
   0   9  24 369.855 235.252   1
   0  -9 -24 99.2480 218.335   1
   0   9  25 447.393 245.189   1
   0  -9 -25-24.4774 226.830   1
   0  -9 -27 403.695 232.534   1
   0   9  27 102.156 241.920   1
   0 -10   0 36836.7 1709.89   1
   0  10   0 36571.4 1711.09   1
   0  10   1-33.4712 120.362   1
   0  10  -1 7.94597 91.2705   1
   0 -10   1 74.0182 88.8803   1
   0 -10  -1 31.6252 113.031   1
   0  10   2 178.913 135.223   1
   0 -10   2 173.349 71.6356   1
   0  10  -2 366.107 86.9968   1
   0 -10  -2 300.752 138.629   1
   0  10   3 156.372 146.687   1
   0 -10   3-5.15938 38.6737   1
   0  10  -3-38.3078 47.9506   1
   0 -10  -3 53.4428 128.389   1
   0  10   4 826.563 180.703   1
   0 -10  -4 746.016 173.748   1
   0  10   5 185.865 175.171   1
   0 -10  -5 15.8103 155.052   1
   0 -10  -6 1846.04 222.237   1
   0  10   7 115.123 201.159   1
   0 -10  -7 197.858 182.432   1
   0  10   8 181.450 227.086   1
   0 -10  -8 151.491 193.803   1
   0  10   9-63.3839 191.315   1
   0 -10 -10 13552.2 730.369   1
   0  10  10 12681.8 729.985   1
   0 -10 -11-85.7336 190.148   1
   0  10  11-68.2797 217.057   1
   0 -10 -12 1461.63 267.887   1
   0  10  12 375.964 260.931   1
   0 -10 -13-318.711 200.949   1
   0  10  13-96.4135 208.840   1
   0 -10 -14 69.8257 203.977   1
   0  10 -14 39.2732 57.4199   1
   0 -10  14 55.8646 54.9871   1
   0  10  14 24.5354 210.352   1
   0 -10 -15 189.163 262.704   1
   0  10 -15-13.8021 84.0711   1
   0  10  15 24.9358 270.622   1
   0 -10  15-42.0557 87.2664   1
   0 -10 -16 2116.67 335.424   1
   0  10  16 1292.76 325.643   1
   0  10 -16 1864.10 156.401   1
   0  10  17-51.2431 273.033   1
   0 -10 -17-96.8442 252.596   1
   0  10  18 644.417 253.000   1
   0 -10 -18-24.2748 222.634   1
   0  10  19 362.245 226.193   1
   0 -10 -19 24.4622 200.949   1
   0  10  20 259.677 221.240   1
   0 -10 -20-24.5840 200.426   1
   0  10  22 208.845 233.588   1
   0 -10 -22 551.201 225.552   1
   0  10  23-157.610 230.201   1
   0 -10 -23 223.955 219.403   1
   0  10  24 655.535 254.166   1
   0 -10 -24 320.078 229.625   1
   0  10  25 26.0600 288.423   1
   0 -10 -25-24.2248 266.042   1
   0  10  26 565.795 343.177   1
   0 -10 -26 525.714 330.999   1
   0  11   1 143.481 134.636   1
   0 -11  -1 134.926 118.847   1
   0 -11   1-40.8164 98.2188   1
   0  11  -1 79.7901 102.049   1
   0 -11  -2 2012.31 195.087   1
   0 -11   2 1910.85 134.056   1
   0  11  -2 1747.96 139.102   1
   0 -11  -3 42.6443 146.677   1
   0 -11   3-20.6574 42.3436   1
   0  11  -3 42.8182 52.7778   1
   0  11   3-120.291 155.156   1
   0  11   4 772.822 176.849   1
   0 -11  -4 526.526 162.029   1
   0  11   5 17.6617 185.444   1
   0 -11  -5 16.6439 176.244   1
   0  11   6 754.044 202.436   1
   0 -11  -6 390.060 183.461   1
   0  11   8 3031.39 300.809   1
   0 -11  -8 3167.15 290.159   1
   0 -11  -9 266.971 224.973   1
   0  11  10 2327.59 295.077   1
   0 -11 -10 2515.84 288.285   1
   0  11  11 140.101 226.098   1
   0 -11 -11-176.292 215.512   1
   0  11  12 573.106 267.068   1
   0  11  13 269.260 258.007   1
   0 -11 -13 394.610 243.151   1
   0 -11 -14 8377.30 531.080   1
   0  11  14 8760.56 544.106   1
   0  11  15 429.320 286.053   1
   0 -11 -15 453.116 260.104   1
   0  11  16 3918.30 402.666   1
   0 -11 -16 3143.10 370.554   1
   0  11  18 414.112 220.773   1
   0 -11 -18 122.331 206.012   1
   0  11  19-77.9979 213.586   1
   0 -11 -19 467.460 218.411   1
   0  11  20 993.259 255.706   1
   0 -11 -20 1394.74 251.284   1
   0  11  21-157.072 230.128   1
   0 -11 -21 25.1124 211.829   1
   0  11  22 369.110 246.268   1
   0 -11 -22 499.268 235.767   1
   0  11  24 131.068 234.880   1
   0 -11 -24 365.224 225.758   1
   0  11  25 25.7921 239.009   1
   0 -11 -25 359.915 226.604   1
   0 -11 -26 1767.41 283.556   1
   0  11  26 1268.40 281.739   1
   0  12   1-142.568 136.953   1
   0 -12  -1 12.3568 125.229   1
   0 -12   1-17.7269 103.960   1
   0  12  -1 86.9991 119.430   1
   0  12   2 5126.22 348.846   1
   0 -12   2 5450.10 294.862   1
   0  12  -2 5841.57 302.179   1
   0 -12  -2 5336.69 340.512   1
   0 -12  -3 162.883 160.068   1
   0 -12   3 64.1051 44.1392   1
   0  12  -3-16.7895 51.1566   1
   0  12   3 158.000 152.227   1
   0  12   4 874.476 198.428   1
   0 -12  -4 1081.07 188.635   1
   0  12   5-73.5465 191.406   1
   0 -12  -5-17.3852 171.281   1
   0  12   7 144.119 200.504   1
   0 -12  -7 194.826 167.207   1
   0  12   8 258.292 184.172   1
   0 -12  -8 162.947 167.444   1
   0  12   9-156.663 183.058   1
   0 -12  -9 127.106 186.780   1
   0  12  10 3032.13 323.733   1
   0 -12 -10 2784.21 314.222   1
   0  12  11-94.9455 240.001   1
   0 -12 -11 67.4610 222.604   1
   0 -12 -13 514.920 267.907   1
   0  12  14 909.389 253.295   1
   0 -12 -14 714.910 233.599   1
   0  12  15-76.5789 234.415   1
   0 -12 -15 96.0425 213.614   1
   0  12  16 643.153 298.994   1
   0  12  17 207.438 246.804   1
   0 -12 -17 220.427 230.702   1
   0  12  18 469.005 230.921   1
   0 -12 -18 221.789 204.242   1
   0  12  19-209.682 221.858   1
   0 -12 -19-24.9624 202.795   1
   0  12  20 420.334 240.977   1
   0 -12 -20 201.434 225.767   1
   0  12  21 132.369 287.313   1
   0 -12 -21-125.272 250.392   1
   0  12  22 52.9437 302.436   1
   0 -12 -22 124.164 284.736   1
   0  12  23 52.7291 318.929   1
   0 -12 -23 538.490 300.867   1
   0  12  25 204.587 245.817   1
   0 -12 -25 71.2147 221.096   1
   0 -13   0 149.505 128.374   1
   0  13   0 87.8828 135.817   1
   0  13   1-28.5017 150.938   1
   0 -13  -1 210.330 143.556   1
   0 -13   1 47.2507 108.006   1
   0  13  -1 72.1875 113.522   1
   0  13   2 13713.4 688.391   1
   0 -13   2 12677.2 630.158   1
   0  13  -2 13359.3 637.043   1
   0 -13  -2 12634.6 682.064   1
   0  13  -3 30.2242 43.2519   1
   0  13   3 150.076 170.159   1
   0 -13  -3 31.4082 153.966   1
   0 -13  -4 4001.41 305.368   1
   0  13   4 3623.86 303.891   1
   0  13   5-76.6386 182.738   1
   0 -13  -5-89.8509 170.954   1
   0  13   6 446.587 217.910   1
   0 -13  -6 343.986 192.246   1
   0  13   7 42.5530 184.186   1
   0 -13  -7 120.218 178.294   1
   0 -13  -8 3652.64 303.874   1
   0  13   8 3234.17 314.395   1
   0  13   9-367.302 223.405   1
   0 -13  -9 216.307 190.148   1
   0  13  10-165.669 178.705   1
   0 -13 -10 66.9200 167.737   1
   0  13  12 4329.73 393.727   1
   0 -13 -12 3254.97 351.657   1
   0  13  13 176.417 206.156   1
   0 -13 -13-260.534 187.507   1
   0  13  14 434.820 299.831   1
   0 -13 -14 818.304 287.567   1
   0  13  15 25.7979 210.270   1
   0 -13 -15 48.6933 192.731   1
   0  13  16 572.510 282.059   1
   0 -13 -16-24.5841 235.273   1
   0 -13 -17 24.7082 268.154   1
   0 -13 -18 325.538 211.722   1
   0  13  20 26.6034 235.977   1
   0  13  21 479.101 330.444   1
   0 -13 -21-99.7933 283.545   1
   0  13  22 210.495 338.403   1
   0 -13 -22 49.2326 303.245   1
   0  13  23 182.926 319.101   1
   0 -13 -23 363.830 302.697   1
   0  13  24 77.0097 303.674   1
   0 -13 -24 95.4302 280.809   1
   0 -14   0 949.256 155.591   1
   0  14   0 1244.94 179.214   1
   0 -14  -1-69.9840 149.762   1
   0  14   1 91.3643 160.565   1
   0  14   2 554.251 186.366   1
   0 -14   2 410.757 99.0690   1
   0  14  -2 434.352 108.021   1
   0 -14  -2 635.283 171.136   1
   0  14   3-35.9552 176.245   1
   0 -14  -3 16.9180 167.878   1
   0  14   4 818.219 204.892   1
   0 -14  -4 254.159 179.022   1
   0  14   6 462.857 211.682   1
   0 -14  -6 614.537 208.249   1
   0  14   7-263.451 194.199   1
   0 -14  -7 103.386 198.742   1
   0  14   8-68.3514 210.976   1
   0 -14  -8 21.4707 183.479   1
   0  14   9-94.0659 231.709   1
   0 -14  -9-88.6686 205.869   1
   0  14  11 74.1883 206.499   1
   0 -14 -11-23.3088 178.158   1
   0  14  12 3351.82 336.116   1
   0 -14 -12 3516.52 326.837   1
   0  14  13 204.682 277.781   1
   0 -14 -13 145.043 265.078   1
   0  14  14-25.9138 206.719   1
   0 -14 -14 220.166 192.240   1
   0  14  15 548.716 312.011   1
   0 -14 -15 123.365 279.679   1
   0  14  16 817.913 245.042   1
   0 -14 -16 803.129 224.289   1
   0  14  17 371.695 304.953   1
   0 -14 -17-177.975 271.500   1
   0  14  19 187.218 227.839   1
   0 -14 -19-25.2873 210.468   1
   0  14  20 321.322 251.657   1
   0 -14 -20 250.952 209.233   1
   0  14  21 213.597 299.617   1
   0 -14 -21 222.954 255.811   1
   0  14  22 421.102 352.518   1
   0 -14 -22 880.729 323.543   1
   0 -14 -23 456.726 277.351   1
   0 -14 -24 212.328 229.245   1
   0  14  24 254.332 253.793   1
   0 -15   0 63.6976 130.628   1
   0  15   0 97.2270 139.185   1
   0 -15  -1 44.2517 130.056   1
   0  15   1-16.0405 156.095   1
   0 -15   2 1137.83 122.578   1
   0 -15  -2 1261.51 191.580   1
   0  15   2 1122.91 200.577   1
   0  15  -2 1195.61 124.820   1
   0  15   3 422.920 197.166   1
   0 -15  -3-53.2709 165.925   1
   0  15   5-64.1186 179.721   1
   0 -15  -5-120.673 178.448   1
   0  15   6 265.221 204.215   1
   0 -15  -6 63.2900 180.415   1
   0  15   7-45.8010 223.013   1
   0 -15  -7 412.815 220.356   1
   0 -15  -8 5708.26 387.317   1
   0  15   8 5187.52 396.873   1
   0  15   9 341.100 250.253   1
   0 -15  -9 370.184 225.724   1
   0  15  10 1372.42 300.706   1
   0 -15 -10 616.259 255.127   1
   0  15  11-254.517 260.896   1
   0 -15 -11 96.6960 236.430   1
   0  15  12-25.8504 222.358   1
   0 -15 -12 761.610 208.695   1
   0  15  13 261.701 204.226   1
   0 -15 -13 149.271 194.168   1
   0  15  15 53.3158 214.961   1
   0 -15 -15 51.0016 195.708   1
   0  15  16 534.314 317.615   1
   0 -15 -16 613.510 304.510   1
   0  15  17 81.1507 228.359   1
   0 -15 -17 332.077 211.351   1
   0  15  18-27.1709 318.829   1
   0 -15 -18-356.079 271.745   1
   0  15  19 539.280 257.033   1
   0 -15 -19 580.699 240.213   1
   0  15  20 1506.54 286.440   1
   0 -15 -20 1296.83 258.774   1
   0  15  21 345.089 261.906   1
   0 -15 -21 295.700 228.004   1
   0  15  22 628.732 340.814   1
   0 -15 -22-121.411 266.819   1
   0 -15 -23-309.339 307.811   1
   0  15  23 25.6646 333.844   1
   0  16   0 9569.60 533.532   1
   0 -16   0 9882.76 525.110   1
   0 -16  -1 153.724 154.358   1
   0  16   1-117.279 162.635   1
   0  16   2 224.283 180.403   1
   0  16  -2 237.252 89.6568   1
   0 -16  -2 549.201 172.688   1
   0 -16   2 179.303 84.7087   1
   0 -16  -3 149.373 191.158   1
   0  16   3 244.351 195.373   1
   0  16   4 3993.93 330.604   1
   0 -16  -4 3723.55 316.404   1
   0  16   5 385.470 229.112   1
   0 -16  -5 209.576 208.374   1
   0  16   6 2677.32 319.611   1
   0 -16  -6 2668.18 303.479   1
   0  16   7 438.533 247.855   1
   0 -16  -7 204.630 209.835   1
   0  16   8-323.643 218.869   1
   0 -16  -8 164.166 209.921   1
   0  16   9-25.5314 226.481   1
   0 -16  -9 120.290 191.883   1
   0  16  10 1616.01 319.914   1
   0 -16 -10 2530.58 317.844   1
   0  16  11 52.9936 282.986   1
   0 -16 -11 199.800 262.856   1
   0  16  12 53.6535 281.916   1
   0 -16 -12 430.128 254.915   1
   0  16  14 979.794 251.484   1
   0 -16 -14 1233.07 246.294   1
   0  16  15 709.485 332.138   1
   0 -16 -15-77.2306 286.294   1
   0  16  16 714.957 252.032   1
   0 -16 -16 797.497 230.753   1
   0  16  17 191.689 324.476   1
   0 -16 -17-102.503 292.748   1
   0  16  18 301.535 251.307   1
   0 -16 -18 228.533 220.091   1
   0  16  20-26.7752 247.565   1
   0 -16 -20 546.516 242.658   1
   0 -16 -22 144.098 215.137   1
   0  16  22 285.788 259.820   1
   0  17   0 372.952 149.690   1
   0  17   1 104.620 161.530   1
   0 -17  -2 750.150 179.950   1
   0  17   2 233.508 186.472   1
   0 -17  -4 1144.82 216.759   1
   0  17   4 633.533 218.487   1
   0 -17  -5-393.874 217.148   1
   0  17   5 380.380 234.221   1
   0 -17  -6 1071.46 221.021   1
   0  17   6 1580.96 238.199   1
   0  17   7 101.810 210.369   1
   0 -17  -7-94.0915 204.230   1
   0  17   9 267.109 212.313   1
   0 -17  -9 24.6761 177.738   1
   0  17  10 1250.26 301.440   1
   0 -17 -10 1356.29 257.329   1
   0  17  11 82.6094 289.782   1
   0 -17 -11 127.298 255.686   1
   0  17  13 279.540 291.508   1
   0 -17 -13 465.370 254.674   1
   0  17  14 1568.99 278.147   1
   0 -17 -14 1944.00 272.784   1
   0  17  15 27.9888 228.123   1
   0 -17 -15 25.9006 201.921   1
   0  17  16 139.442 333.987   1
   0 -17 -16 387.676 295.509   1
   0  17  17 55.3921 245.674   1
   0 -17 -17-128.310 206.178   1
   0 -17 -19 50.2475 214.713   1
   0  17  19 81.4350 248.598   1
   0 -17 -21-145.477 222.696   1
   0  17  21-26.2431 259.193   1
   0  18   5 148.327 212.717   1
   0  18   6 2522.75 316.873   1
   0 -18  -8 175.036 187.250   1
   0  18   8-81.4781 210.102   1
   0 -18  -9 127.349 262.601   1
   0  18   9 496.527 273.422   1
   0 -18 -10 568.264 204.521   1
   0  18  10 223.860 210.323   1
   0  18  12 284.130 311.507   1
   0 -18 -12 603.734 287.896   1
   0  18  13 28.4855 307.290   1
   0 -18 -13 52.6471 263.083   1
   0  18  14 768.076 282.189   1
   0 -18 -14 473.322 215.215   1
   0 -18 -15 471.423 224.037   1
   0  18  15-56.6608 231.943   1
   0 -18 -16 598.085 233.950   1
   0  18  16 984.210 275.851   1
   0 -18 -18 1524.65 276.995   1
   0  18  18 1266.18 294.069   1
   0 -18 -20 122.628 218.604   1
   0  18  20 506.140 272.148   1
   1   0 -27 130.977 244.589   1
  -1   0  27 28.1655 269.993   1
  -1   0  26 4552.64 397.580   1
   1   0 -26 4785.55 395.860   1
   1   0 -25 104.075 223.099   1
  -1   0  25 83.8860 221.383   1
   1   0 -24 3736.37 389.905   1
  -1   0  24 3688.32 392.266   1
   1   0 -23 862.613 289.847   1
  -1   0  23-109.642 290.788   1
   1   0 -22 448.163 265.589   1
  -1   0  22 80.2144 268.133   1
  -1   0  21-156.328 262.840   1
   1   0 -21 48.5959 228.682   1
  -1   0  20 4008.68 366.090   1
   1   0 -20 3756.69 346.070   1
  -1   0  19 195.398 238.288   1
   1   0 -19-45.9350 209.158   1
  -1   0  18 842.225 256.894   1
   1   0 -18 443.985 209.063   1
  -1   0  17 244.320 243.711   1
   1   0 -17 256.234 220.624   1
  -1   0  16 12810.2 725.952   1
  -1   0  15 40.3427 227.569   1
   1   0 -15-231.188 195.324   1
  -1   0  13-161.198 173.425   1
   1   0 -13 152.655 157.923   1
  -1   0  12 2066.91 236.897   1
   1   0 -12 1616.21 218.383   1
  -1   0  11-62.4139 157.074   1
   1   0 -11 205.933 155.794   1
   1   0 -10 91111.6 4244.78   1
  -1   0  10 93614.4 4251.68   1
  -1   0   9 131.277 138.597   1
   1   0  -9 173.817 135.189   1
  -1   0   8 1142.16 162.651   1
   1   0  -8 1386.50 162.285   1
   1   0  -6 29485.3 1406.60   1
  -1   0   6 30536.3 1410.33   1
  -1   0   5-31.0515 136.480   1
   1   0  -5 88.7357 125.777   1
  -1   0   4 20666.5 972.244   1
   1   0  -4 20462.1 968.234   1
  -1   0   3 5.34886 100.961   1
   1   0  -3 64.0742 91.1074   1
  -1   0   2 301976. 13936.8   1
   1   0  -2 313762. 13936.1   1
   1   0  -1-69.8679 51.3149   1
  -1   0   1 11.8704 54.8284   1
   1   0   0 4.65278 43.8196   1
  -1   0   0 14.5024 46.4254   1
   1   0   1-10.8731 49.8910   1
  -1   0  -1 24.0130 51.0820   1
  -1   0  -2 302194. 13276.6   1
   1   0   2 284308. 13277.3   1
  -1   0  -3-4.63062 100.961   1
   1   0   3 5.04556 112.966   1
   1   0   4 20044.4 950.978   1
  -1   0  -4 20222.1 947.820   1
  -1   0  -5 28.7255 113.710   1
   1   0   5-137.850 136.686   1
   1   0   6 27465.2 1352.42   1
  -1   0  -6 29823.6 1350.31   1
   1   0   8 1413.58 181.563   1
  -1   0  -8 1086.33 168.087   1
   1   0   9 297.104 150.459   1
  -1   0  -9 12.7883 134.136   1
  -1   0 -10 94703.3 4434.84   1
   1   0  10 98391.3 4442.31   1
  -1   0 -11 15.2596 142.140   1
   1   0  11-211.391 168.584   1
  -1   0 -12 1976.14 222.185   1
   1   0  12 1427.22 209.876   1
  -1   0 -13 175.847 174.923   1
   1   0  13-92.8409 187.757   1
  -1   0 -15 194.843 180.437   1
   1   0  15 414.566 191.893   1
   1   0  16 12530.8 713.436   1
  -1   0 -17 127.728 197.023   1
   1   0  17 497.261 223.061   1
  -1   0 -18 839.249 243.263   1
   1   0  18 583.868 241.541   1
  -1   0 -19 205.761 222.829   1
   1   0  19 361.705 246.925   1
  -1   0 -20 3207.79 334.255   1
   1   0  20 3296.24 338.827   1
  -1   0 -21 453.521 242.933   1
   1   0  21 201.463 255.081   1
  -1   0 -22 24.2602 226.493   1
   1   0  22-76.7425 222.101   1
  -1   0 -23-148.525 242.705   1
   1   0  23 391.019 271.379   1
  -1   0 -24 3672.00 362.474   1
   1   0  24 4109.65 358.254   1
  -1   0 -25 77.8780 240.380   1
   1   0  25-81.9768 265.911   1
   1   0  26 4700.98 394.762   1
  -1   0 -26 4042.74 376.897   1
   1   0  27 814.289 301.058   1
  -1   0 -27 157.185 252.485   1
   1  -1 -27 103.848 223.541   1
  -1   1  27 446.348 268.969   1
   1   1 -26 526.519 254.658   1
  -1  -1  26 28.3046 266.758   1
   1  -1 -25-181.460 216.064   1
   1   1 -25 548.105 223.361   1
  -1  -1  25 112.189 218.134   1
  -1   1  25 669.364 240.929   1
   1  -1 -24 282.717 288.401   1
  -1   1  24 110.980 287.697   1
   1   1 -23 202.993 250.811   1
  -1  -1  23 273.128 238.119   1
  -1   1  22 1897.12 332.597   1
   1   1 -22 1936.93 317.582   1
  -1  -1  22 1877.05 323.918   1
   1  -1 -22 1719.68 310.284   1
  -1   1  21 733.696 283.142   1
   1   1 -21 604.947 276.503   1
  -1  -1  21 156.328 280.408   1
   1  -1 -21 609.938 255.679   1
  -1   1  20 761.975 265.588   1
   1  -1 -20 143.358 220.163   1
  -1  -1  19 194.492 261.726   1
   1   1 -19 520.498 247.145   1
  -1   1  18 586.149 219.742   1
  -1  -1  18 1053.13 260.241   1
   1   1 -18 1176.88 255.385   1
   1  -1 -18 901.585 234.615   1
  -1  -1  17 111.306 226.662   1
  -1   1  17 22.5315 230.453   1
   1  -1 -17 64.5616 206.299   1
   1   1 -17 104.668 217.462   1
   1   1 -16 10362.0 588.908   1
   1  -1 -16 10117.0 597.930   1
  -1  -1  16 9914.56 594.077   1
  -1  -1  15 1241.57 206.996   1
  -1   1  15 885.740 239.304   1
   1   1 -15 644.256 193.277   1
   1  -1 -15 663.395 215.670   1
  -1  -1  14 1980.72 243.190   1
   1   1 -14 2404.06 247.443   1
   1  -1 -14 2059.84 243.714   1
  -1   1  13 2695.64 261.692   1
  -1  -1  13 2932.64 262.410   1
   1   1 -13 2452.40 242.338   1
   1  -1 -13 2489.58 248.481   1
   1   1 -12 10177.7 568.513   1
   1  -1 -12 10920.5 586.071   1
  -1   1  12 10119.1 586.565   1
  -1  -1  12 11221.3 582.013   1
  -1  -1  11 979.113 166.916   1
  -1   1  11 1129.73 197.982   1
   1  -1 -11 960.281 173.440   1
   1   1 -11 885.540 159.364   1
   1   1 -10 28261.1 1347.32   1
   1  -1 -10 27718.2 1359.22   1
  -1   1  10 29570.5 1367.70   1
  -1  -1  10 27447.6 1350.33   1
   1   1  -9 7732.15 426.339   1
   1  -1  -9 8081.93 445.079   1
  -1  -1   9 7919.37 432.571   1
  -1   1   9 7533.30 446.720   1
  -1  -1   8 622.955 154.682   1
  -1   1   8 734.661 157.230   1
   1  -1  -8 613.357 147.059   1
   1   1  -8 703.641 144.000   1
  -1  -1   7 828.038 146.394   1
  -1   1   7 556.080 160.912   1
   1   1  -7 495.654 133.716   1
   1  -1  -7 592.488 148.460   1
   1   1  -6 2070.91 168.861   1
  -1  -1   6 2209.58 173.862   1
   1  -1  -5 1877.77 168.244   1
   1   1  -5 1621.30 165.493   1
  -1   1   5 1900.78 177.613   1
  -1  -1   5 1883.50 168.472   1
  -1   1   4 3710.80 238.836   1
  -1  -1   4 3382.99 219.398   1
   1  -1  -4 3460.15 230.421   1
   1   1  -4 3701.05 213.516   1
   1   1  -3 9467.80 485.732   1
  -1  -1   3 9315.22 490.225   1
   1  -1  -3 10510.9 497.243   1
  -1   1   2 18244.6 823.625   1
  -1  -1   2 18273.7 814.295   1
   1   1  -2 17247.4 811.662   1
   1  -1  -2 16352.8 820.538   1
  -1   1   1 485.512 81.0765   1
  -1  -1   1 402.251 67.6160   1
   1  -1  -1 433.483 77.3038   1
   1   1  -1 459.739 63.4255   1
   1  -1   0 191287. 8727.53   1
   1   1   0 194871. 8728.10   1
  -1   1   0 192334. 8727.42   1
  -1  -1   0 192977. 8727.72   1
   1  -1   1 356.335 58.2902   1
  -1   1  -1 389.153 58.0264   1
   1   1   1 502.021 75.6234   1
  -1  -1  -1 453.245 76.3546   1
  -1   1  -2 14640.7 642.294   1
  -1  -1  -2 11573.7 647.037   1
   1   1   2 12006.6 649.188   1
   1  -1   2 16158.9 644.047   1
   1  -1   3 9391.73 500.939   1
   1   1   3 11326.8 517.153   1
  -1  -1  -3 11820.6 512.352   1
  -1   1  -3 10054.0 499.678   1
   1   1   4 4258.20 252.761   1
   1  -1   4 4214.20 233.748   1
  -1   1  -4 3762.75 227.128   1
  -1  -1  -4 4047.04 246.195   1
   1   1   5 1743.56 179.214   1
   1  -1   5 1834.15 156.562   1
  -1  -1  -5 1753.10 177.366   1
  -1   1  -5 1714.09 152.446   1
   1  -1   6 2022.23 177.488   1
  -1   1  -6 1975.87 161.594   1
   1   1   7 644.013 145.665   1
   1  -1   7 417.579 121.812   1
   1   1   8 867.651 170.624   1
   1  -1   8 762.563 143.307   1
  -1  -1  -8 735.211 155.830   1
  -1   1  -8 754.066 135.990   1
  -1   1  -9 7833.40 437.157   1
  -1  -1  -9 8722.67 451.919   1
   1   1   9 8527.07 458.066   1
  -1   1 -10 26254.6 1274.53   1
  -1  -1 -10 24402.1 1279.14   1
   1   1  10 27032.6 1290.62   1
   1  -1  10 28523.5 1286.62   1
  -1  -1 -11 1103.35 182.976   1
  -1   1 -11 563.824 154.553   1
   1   1  11 767.974 203.386   1
   1  -1  11 991.612 170.056   1
  -1   1 -12 10168.9 594.356   1
  -1  -1 -12 12207.5 615.522   1
   1  -1  12 10815.8 602.444   1
   1   1  12 11459.9 618.965   1
  -1   1 -13 2929.62 249.219   1
  -1  -1 -13 2349.38 251.685   1
   1   1  13 2366.14 251.365   1
   1  -1  13 2644.67 269.478   1
  -1  -1 -14 1950.55 255.847   1
  -1   1 -14 2646.43 245.416   1
   1   1  14 1765.32 262.337   1
   1  -1  14 2150.14 254.422   1
  -1  -1 -15 1101.82 227.756   1
  -1   1 -15 586.696 196.733   1
   1  -1  15 1105.13 217.324   1
   1   1  15 767.672 250.698   1
  -1  -1 -16 9830.94 574.963   1
  -1   1 -16 9681.15 578.058   1
   1  -1  16 9735.61 588.075   1
  -1   1 -17-83.3524 177.498   1
  -1  -1 -17-130.373 231.534   1
   1  -1  17 66.2247 198.139   1
   1   1  17 115.463 252.119   1
  -1  -1 -18 786.151 197.074   1
  -1   1 -18 998.714 238.333   1
   1  -1  18 595.461 242.612   1
   1   1  18 785.727 196.660   1
  -1   1 -19 765.527 225.318   1
   1  -1  19 307.310 225.605   1
  -1  -1 -20 142.456 188.850   1
   1   1  20 249.338 198.305   1
  -1   1 -21-70.5823 225.109   1
  -1  -1 -21-169.418 270.069   1
   1  -1  21 747.257 269.936   1
   1   1  21 430.919 285.502   1
  -1   1 -22 2468.54 297.124   1
  -1  -1 -22 1702.41 249.112   1
   1  -1  22 2089.78 277.457   1
   1   1  22 1210.46 243.754   1
  -1   1 -23 650.301 256.682   1
   1  -1  23 261.500 272.457   1
  -1  -1 -24 684.722 224.196   1
   1   1  24 371.248 215.921   1
  -1  -1 -25 206.676 301.454   1
  -1   1 -25-365.072 268.481   1
   1   1  25 671.239 311.668   1
   1  -1  25-249.238 281.939   1
  -1   1 -26 526.351 234.548   1
   1  -1  26 479.506 237.419   1
  -1  -1 -27 310.768 310.190   1
   1   1  27 250.000 312.971   1
   1  -2 -29 100.852 229.634   1
   1  -2 -28 51.0237 220.117   1
  -1   2  28 27.4301 223.573   1
   1  -2 -27 1132.75 343.599   1
  -1   2  27 939.490 336.703   1
   1   2 -26 846.745 241.293   1
   1  -2 -26 206.613 230.162   1
  -1   2  26 444.677 245.307   1
   1  -2 -25 2423.97 296.717   1
   1   2 -25 2067.19 345.968   1
  -1  -2  25 2309.18 349.282   1
  -1   2  25 2254.50 300.376   1
   1   2 -24 799.843 293.208   1
   1  -2 -24 717.382 236.031   1
  -1  -2  24 665.395 294.090   1
  -1   2  24 220.671 225.494   1
   1  -2 -23 659.765 269.722   1
  -1   2  23 299.834 264.963   1
   1   2 -23 607.668 253.527   1
  -1  -2  23 489.899 270.438   1
   1  -2 -22 149.948 278.268   1
  -1   2  22 294.964 296.283   1
   1   2 -22-24.7392 202.461   1
  -1  -2  22 292.839 230.511   1
   1  -2 -21 1672.14 309.201   1
  -1   2  21 1370.72 314.204   1
   1   2 -21 1514.62 243.264   1
  -1  -2  21 1349.47 267.193   1
   1  -2 -20 24.1011 265.528   1
  -1   2  20 914.054 297.536   1
   1   2 -20 255.718 193.305   1
  -1  -2  20 851.021 238.997   1
   1  -2 -19 2328.49 311.364   1
  -1   2  19 1736.70 310.397   1
   1   2 -19 1948.63 259.973   1
  -1  -2  19 1708.66 275.753   1
   1  -2 -18 2307.13 306.452   1
   1   2 -18 2573.50 277.947   1
  -1  -2  18 2576.91 304.535   1
   1  -2 -17 216.426 226.771   1
   1   2 -17-61.3095 198.890   1
  -1  -2  17 43.9156 229.578   1
  -1   2  17 68.4778 244.245   1
   1   2 -16 116.508 202.599   1
   1  -2 -16 20.8333 232.805   1
  -1   2  16 330.158 235.529   1
  -1  -2  16-146.077 211.511   1
   1  -2 -15 1638.85 247.294   1
  -1   2  15 1434.91 268.359   1
   1   2 -14 13654.7 720.197   1
   1  -2 -14 13897.8 734.985   1
  -1   2  14 13000.1 732.447   1
  -1  -2  14 13689.4 731.146   1
   1   2 -13 949.493 181.540   1
  -1  -2  13 950.579 186.263   1
   1   2 -12 23073.8 1134.41   1
   1  -2 -12 23812.8 1150.27   1
  -1  -2  12 22595.8 1138.41   1
  -1   2  12 23181.1 1153.16   1
   1   2 -11 5922.17 348.938   1
   1  -2 -11 5384.21 358.518   1
  -1   2  11 5154.16 359.135   1
   1   2 -10 668.309 138.104   1
   1  -2 -10 608.708 167.059   1
  -1   2  10 752.912 181.989   1
  -1  -2  10 721.716 147.033   1
  -1  -2   9 14181.7 697.248   1
  -1   2   9 12974.1 713.726   1
   1   2  -9 14773.6 694.387   1
   1  -2  -9 13053.2 710.981   1
  -1   2   8 33348.1 1532.89   1
   1  -2  -8 31123.6 1526.24   1
  -1   2   7 21392.0 1022.17   1
  -1  -2   7 20408.2 1004.52   1
   1  -2  -7 20073.9 1017.11   1
   1   2  -7 22047.0 1002.32   1
   1   2  -6 28619.7 1334.92   1
   1  -2  -6 27734.2 1353.32   1
  -1   2   6 31854.6 1360.61   1
  -1  -2   6 27016.2 1337.07   1
   1   2  -5 1696.42 148.056   1
   1  -2  -5 1960.39 189.073   1
  -1  -2   5 1911.54 161.088   1
   1   2  -4 12562.8 596.844   1
   1  -2  -4 13850.8 619.368   1
  -1  -2   4 11525.1 598.855   1
  -1   2   4 12590.8 620.542   1
   1  -2  -3 298798. 13118.4   1
  -1  -2   3 278116. 13104.5   1
   1   2  -3 292470. 13102.2   1
  -1   2   3 293701. 13119.4   1
   1   2  -2 103208. 4747.15   1
  -1  -2   2 108381. 4747.49   1
  -1   2   2 99245.4 4762.30   1
   1  -2  -2 106171. 4763.52   1
  -1  -2   1 5441.26 264.039   1
   1  -2  -1 5753.64 275.053   1
   1   2  -1 5472.44 262.677   1
  -1   2   0 16.2461 63.3163   1
  -1  -2   0 6.00532 70.0432   1
   1  -2   0-23.5654 58.0738   1
   1   2   0 3.10559 71.6876   1
  -1   2  -1 5812.08 286.849   1
   1   2   1 5851.11 302.664   1
  -1  -2  -1 6213.31 303.712   1
   1  -2   1 6046.32 286.159   1
   1  -2   2 104376. 4671.42   1
   1   2   2 100904. 4688.53   1
  -1  -2  -2 106005. 4687.90   1
  -1   2  -2 101508. 4671.07   1
   1  -2   3 293906. 13223.6   1
   1   2   3 295744. 13243.6   1
  -1  -2  -3 295543. 13243.0   1
  -1   2  -3 287795. 13222.1   1
   1  -2   4 12692.1 647.316   1
   1   2   4 15014.8 671.825   1
  -1   2  -4 13025.5 642.879   1
  -1  -2  -4 15190.8 668.721   1
   1   2   5 2391.83 194.110   1
   1  -2   5 2193.05 159.375   1
  -1   2  -5 2046.86 156.375   1
  -1  -2  -5 1824.22 181.993   1
   1   2   6 28323.8 1296.16   1
   1  -2   6 26489.1 1272.31   1
  -1  -2  -6 27963.5 1289.28   1
  -1   2  -6 26535.1 1268.24   1
   1   2   7 21143.1 987.008   1
   1  -2   7 19362.5 958.301   1
   1   2   8 31729.4 1569.43   1
  -1  -2  -8 34234.4 1570.63   1
  -1  -2  -9 13612.5 670.473   1
  -1   2  -9 11501.1 638.540   1
   1  -2   9 13156.0 649.619   1
   1   2   9 13123.2 671.778   1
   1  -2  10 251.904 132.103   1
   1   2  10 811.373 197.406   1
  -1   2 -10 597.392 129.695   1
  -1  -2 -10 405.050 172.802   1
  -1  -2 -11 6057.61 386.593   1
  -1   2 -11 5903.93 359.467   1
   1   2  11 5772.60 391.624   1
   1  -2  11 6239.15 375.793   1
  -1   2 -12 23542.4 1132.36   1
  -1  -2 -12 22591.2 1145.01   1
   1  -2  12 23068.1 1132.81   1
   1   2  12 22892.6 1152.68   1
   1  -2  13 1128.58 194.904   1
  -1   2 -13 594.454 184.919   1
  -1  -2 -14 13463.2 740.903   1
  -1   2 -14 13179.6 719.772   1
   1   2  14 13793.7 756.769   1
   1  -2  14 13922.0 736.241   1
   1   2  15 1705.96 230.374   1
  -1  -2 -15 1458.24 217.259   1
   1   2  16 22.6912 252.118   1
   1  -2  16-61.4949 204.878   1
  -1  -2 -16 149.502 234.109   1
  -1   2 -16 135.408 189.660   1
   1  -2  17 430.156 227.944   1
   1   2  17 70.5369 192.545   1
  -1  -2 -17 44.2370 167.955   1
  -1   2 -17 447.839 210.262   1
  -1  -2 -18 3760.35 346.118   1
  -1   2 -18 3148.62 286.848   1
   1  -2  18 2614.17 277.186   1
   1   2  18 2827.24 339.151   1
   1  -2  19 2358.87 296.804   1
   1   2  19 1709.08 259.756   1
  -1   2 -19 2075.46 286.659   1
   1  -2  20 836.883 206.860   1
   1   2  20 427.707 292.853   1
  -1   2 -20 564.838 186.873   1
  -1  -2 -20 478.841 282.664   1
   1  -2  21 1602.26 304.969   1
   1   2  21 1534.59 250.592   1
  -1   2 -21 1310.46 284.001   1
  -1  -2 -21 1508.74 251.268   1
   1  -2  22 305.693 182.003   1
   1   2  22 518.593 297.991   1
  -1   2 -22-170.578 187.286   1
  -1  -2 -22 712.559 288.376   1
   1  -2  23 398.569 281.227   1
   1   2  23 26.0860 203.990   1
  -1   2 -23 656.209 294.425   1
  -1  -2 -23 494.846 213.393   1
   1   2  24 526.857 298.140   1
   1  -2  24 191.502 203.820   1
  -1  -2 -24 250.137 278.951   1
  -1   2 -24 540.996 207.663   1
   1  -2  25 2441.53 356.539   1
   1   2  25 2725.59 316.669   1
  -1  -2 -25 2596.69 310.180   1
   1   2  26 759.285 284.974   1
  -1  -2 -26 1287.73 296.388   1
   1   2  27 1018.07 255.730   1
  -1  -2 -27 743.436 248.850   1
   1   2  28 218.795 239.738   1
  -1  -2 -28 51.0281 229.747   1
  -1  -2 -29 506.518 245.058   1
   1  -3 -28 2244.91 302.282   1
  -1   3  28 1301.01 282.091   1
   1  -3 -27 305.886 239.196   1
  -1   3  27 794.447 251.323   1
   1  -3 -26 1204.87 325.353   1
  -1   3  26 1600.36 324.255   1
   1  -3 -24 2375.41 304.566   1
   1   3 -24 1752.93 263.277   1
  -1   3  24 1234.66 291.682   1
  -1  -3  24 1830.92 301.356   1
  -1   3  23 570.241 237.846   1
   1  -3 -23 506.338 219.787   1
  -1  -3  23 81.3342 193.253   1
   1   3 -23 378.109 203.238   1
   1   3 -22 3166.64 301.927   1
  -1  -3  22 3166.52 309.182   1
  -1   3  21 446.802 225.551   1
   1  -3 -21 49.4181 194.385   1
  -1   3  20 460.699 221.716   1
   1   3 -20 276.001 178.155   1
  -1  -3  20 49.5048 195.420   1
   1  -3 -20 48.5777 204.397   1
  -1   3  19 667.793 229.232   1
   1  -3 -19 594.183 223.396   1
   1   3 -19 794.713 220.580   1
  -1  -3  19 166.885 232.291   1
  -1  -3  18 4223.11 359.617   1
   1   3 -18 4427.73 356.147   1
   1  -3 -17 484.156 202.587   1
  -1   3  17 417.882 197.542   1
   1   3 -17 340.885 203.333   1
  -1  -3  17 626.333 232.956   1
   1  -3 -16 5098.48 372.743   1
  -1   3  16 5563.24 386.303   1
   1  -3 -15 224.725 181.266   1
   1   3 -15 177.783 174.347   1
  -1  -3  15 343.547 196.991   1
  -1   3  15-324.988 200.672   1
  -1   3  14 6920.07 465.506   1
  -1  -3  14 7650.31 442.238   1
   1  -3 -14 5996.25 444.915   1
   1   3 -14 7390.35 433.009   1
   1  -3 -13 112.839 195.038   1
   1   3 -13 245.863 163.206   1
  -1   3  13-19.8802 210.627   1
  -1  -3  13 198.375 160.619   1
  -1  -3  12 27020.9 1249.07   1
   1   3 -12 24393.5 1235.08   1
   1  -3 -11-119.024 168.737   1
  -1  -3  11-41.4558 139.092   1
  -1   3  10 6017.10 389.766   1
  -1  -3  10 6030.98 356.242   1
   1  -3 -10 5635.25 373.375   1
   1   3 -10 5832.89 345.216   1
   1  -3  -9 74.0985 153.933   1
  -1   3   9-125.382 164.912   1
   1   3  -8 18322.2 846.298   1
  -1  -3   8 18169.3 850.847   1
  -1   3   8 17337.9 877.189   1
   1  -3  -8 15653.2 864.981   1
   1   3  -7 5910.02 317.597   1
  -1  -3   7 5412.21 319.164   1
  -1   3   7 5843.08 358.106   1
   1  -3  -7 6268.54 354.728   1
   1   3  -6 43625.3 2017.14   1
  -1  -3   6 44107.5 2022.29   1
  -1   3   6 43451.7 2049.20   1
   1  -3  -6 44022.7 2045.79   1
  -1  -3   5 21788.3 1079.25   1
   1   3  -5 24714.7 1081.38   1
  -1  -3   4 23058.8 1013.08   1
   1  -3  -4 20744.1 1040.22   1
  -1   3   4 20449.8 1038.00   1
   1   3  -4 21852.8 1010.34   1
  -1  -3   3 13628.5 656.315   1
  -1   3   3 12772.8 685.099   1
   1  -3  -3 15202.3 686.554   1
   1   3  -3 14685.5 656.396   1
  -1   3   2 9401.03 481.716   1
   1   3  -2 9315.36 450.836   1
   1  -3  -2 10160.5 478.866   1
  -1  -3   2 9692.28 452.752   1
   1  -3  -1 59155.2 2720.48   1
  -1  -3   1 60575.0 2708.44   1
   1   3  -1 61393.7 2708.73   1
  -1   3   1 55026.3 2721.42   1
   1  -3   0 138745. 6486.49   1
   1   3   0 145974. 6487.38   1
  -1   3   0 144503. 6487.56   1
  -1  -3   0 143360. 6485.18   1
   1   3   1 56167.3 2639.87   1
  -1  -3  -1 58517.3 2638.75   1
   1  -3   1 57289.6 2623.92   1
  -1   3  -1 58626.3 2624.60   1
   1   3   2 9159.74 480.435   1
  -1  -3  -2 9993.88 478.974   1
   1  -3   3 14587.8 654.612   1
  -1  -3  -3 15122.0 689.342   1
  -1   3  -3 13224.4 652.679   1
   1   3   3 15158.1 692.868   1
  -1  -3  -4 21913.5 1030.17   1
  -1   3  -4 20555.9 995.206   1
   1  -3   4 21821.9 998.730   1
   1   3   4 23973.9 1037.32   1
  -1   3  -5 23156.6 1080.41   1
   1  -3   5 23457.6 1082.95   1
  -1   3  -6 45159.3 2111.24   1
  -1  -3  -6 47478.6 2141.23   1
   1   3   6 45906.7 2147.05   1
   1  -3   6 46178.1 2115.58   1
   1   3   7 6552.12 370.214   1
   1  -3   7 5398.44 321.858   1
  -1  -3  -7 6230.54 361.292   1
  -1   3  -7 5964.30 321.959   1
  -1   3  -8 18056.4 860.232   1
   1  -3   8 17934.6 864.947   1
   1   3   8 17912.2 898.084   1
  -1  -3  -8 17349.6 891.545   1
   1   3   9 95.9368 159.080   1
  -1  -3  -9 60.5196 142.433   1
  -1  -3 -10 5413.03 364.738   1
  -1   3 -10 5907.37 332.837   1
   1  -3  10 5935.56 343.124   1
   1   3  10 5444.80 377.593   1
   1   3  11-74.0966 192.414   1
   1  -3  11-40.9112 146.817   1
  -1   3 -11 115.656 140.860   1
  -1  -3 -11 104.224 174.424   1
  -1   3 -12 25884.8 1229.95   1
   1  -3  12 24844.7 1231.85   1
   1  -3  13 390.049 175.806   1
   1   3  13-123.097 194.738   1
  -1   3 -13 107.262 165.105   1
  -1  -3 -13 232.967 182.352   1
  -1   3 -14 7508.56 423.394   1
  -1  -3 -14 6645.21 454.962   1
   1   3  14 6218.75 464.621   1
   1  -3  14 6872.66 430.908   1
   1   3  15 179.103 201.541   1
   1  -3  15 74.7761 182.377   1
  -1   3 -15-35.2851 164.273   1
  -1  -3 -15-21.0187 187.560   1
  -1  -3 -16 5669.95 426.317   1
   1   3  16 6058.02 454.731   1
   1   3  17 119.571 208.368   1
   1  -3  17 436.717 193.368   1
  -1   3 -17 475.260 186.698   1
  -1  -3 -17 494.809 207.288   1
   1  -3  18 3541.61 315.098   1
  -1   3 -18 2965.98 301.324   1
   1  -3  19 203.944 199.873   1
  -1   3 -19 363.899 192.284   1
  -1  -3 -19 591.779 253.815   1
   1   3  20 25.5253 256.550   1
   1  -3  20 141.280 235.043   1
  -1  -3 -20 290.212 232.675   1
  -1   3 -20 536.680 243.436   1
   1   3  21 539.952 289.990   1
  -1  -3 -21 562.618 275.483   1
   1  -3  22 2731.91 344.802   1
  -1   3 -22 3673.16 354.613   1
   1  -3  23 240.628 226.754   1
   1   3  23 313.118 297.385   1
  -1  -3 -23 865.690 299.292   1
  -1   3 -23 125.892 205.038   1
   1   3  24 1314.05 250.056   1
   1  -3  24 1519.74 293.818   1
  -1  -3 -24 1496.71 253.668   1
  -1   3 -24 1211.49 300.585   1
   1   3  26 1588.01 271.552   1
  -1  -3 -26 1686.76 278.916   1
   1   3  27 1026.81 272.358   1
  -1  -3 -27 178.014 233.438   1
   1   3  28 1161.53 266.594   1
  -1  -3 -28 1259.89 265.726   1
   1  -4 -29 440.990 247.297   1
  -1   4  29-79.0400 228.911   1
   1  -4 -28 199.277 281.831   1
  -1   4  28 428.417 262.896   1
   1  -4 -27 277.792 287.909   1
  -1   4  27 1141.19 328.094   1
   1  -4 -26-76.2640 227.507   1
  -1   4  26 137.249 229.988   1
   1  -4 -25 25.4884 219.910   1
  -1   4  25-82.3474 229.210   1
   1   4 -24 875.678 265.392   1
  -1   4  24 656.623 247.788   1
   1  -4 -24 381.960 231.499   1
  -1   4  23 190.036 259.147   1
   1   4 -23 275.856 242.610   1
  -1  -4  23 431.686 268.639   1
   1  -4 -23 1062.41 273.217   1
  -1   4  22 1211.52 324.196   1
  -1  -4  22 733.538 264.988   1
   1   4 -22 1241.09 257.849   1
   1  -4 -21 273.073 291.166   1
   1   4 -21 423.223 223.685   1
  -1  -4  21 404.773 254.587   1
  -1   4  20 4306.85 423.259   1
   1   4 -20 4682.84 388.779   1
  -1  -4  20 4864.26 401.426   1
   1  -4 -20 4695.88 426.834   1
  -1   4  19 1023.94 294.352   1
   1   4 -19 735.618 237.208   1
  -1  -4  19 1047.23 249.972   1
   1  -4 -19 1258.83 290.985   1
  -1   4  18 1605.11 294.031   1
   1   4 -18 1753.16 244.047   1
  -1  -4  18 1752.20 248.461   1
   1  -4 -18 1462.74 294.818   1
   1   4 -17 957.776 207.768   1
  -1  -4  17 568.318 213.747   1
  -1   4  16 434.292 248.444   1
   1   4 -16 699.223 183.537   1
  -1  -4  16 59.4566 196.669   1
   1  -4 -16-86.5646 226.667   1
  -1   4  15 421.008 209.152   1
   1  -4 -15-104.445 202.325   1
   1   4 -15-120.370 174.739   1
  -1  -4  15 371.606 190.940   1
   1  -4 -14 2326.80 242.687   1
   1   4 -14 2842.88 251.646   1
  -1   4  14 2630.56 265.447   1
  -1  -4  14 2554.60 249.840   1
  -1   4  13 1498.40 251.293   1
   1   4 -13 2103.10 212.334   1
  -1  -4  13 1923.16 217.531   1
   1  -4 -13 1715.92 242.738   1
  -1   4  12 175.934 206.676   1
   1  -4 -12 445.574 207.557   1
   1   4 -12-13.4088 142.450   1
  -1  -4  12 159.520 152.419   1
  -1   4  11 7995.10 491.059   1
   1   4 -11 8398.32 451.391   1
  -1  -4  11 8796.57 466.774   1
   1  -4 -11 8122.98 486.155   1
   1  -4 -10 1814.43 224.494   1
   1   4 -10 1755.01 158.487   1
  -1  -4  10 1634.62 163.030   1
  -1   4  10 1320.29 226.536   1
   1  -4  -9 233.326 157.643   1
  -1   4   9-16.4544 157.715   1
  -1  -4   9-70.9555 114.116   1
  -1   4   8 25973.4 1260.64   1
   1   4  -8 26189.2 1221.52   1
  -1  -4   8 26008.6 1224.39   1
   1  -4  -8 25426.9 1253.08   1
   1  -4  -7 79.4221 133.384   1
   1   4  -7 160.532 89.6191   1
  -1   4   7 182.122 146.925   1
   1   4  -6 7929.63 406.937   1
   1  -4  -6 7776.29 444.588   1
  -1   4   6 8550.18 457.130   1
  -1  -4   6 8333.20 408.518   1
   1   4  -5 22323.1 1070.98   1
  -1  -4   5 24257.5 1074.44   1
   1  -4  -5 22256.3 1110.98   1
  -1   4   5 23945.9 1116.42   1
  -1  -4   4 193720. 8743.31   1
   1   4  -4 192541. 8743.24   1
  -1   4   3 12776.4 628.828   1
   1  -4  -3 12016.1 625.281   1
  -1  -4   3 13169.0 591.844   1
   1   4  -3 12479.3 590.274   1
   1   4  -2 13004.0 605.733   1
  -1  -4   2 13805.7 606.132   1
  -1   4   2 12904.9 637.577   1
   1  -4  -1 39314.7 1622.94   1
  -1   4   1 40123.1 1626.50   1
  -1  -4   1 34744.9 1605.26   1
   1  -4   0 210.825 87.5992   1
   1   4   0-81.3588 93.4725   1
  -1  -4   0 92.5613 86.5179   1
  -1   4   0-4.66794 93.0117   1
  -1   4  -1 40390.1 1770.08   1
   1  -4   1 39219.1 1767.80   1
  -1  -4  -1 36162.3 1781.78   1
   1   4   1 37656.0 1785.93   1
  -1  -4  -2 13222.9 664.266   1
   1   4   2 14156.5 670.670   1
  -1  -4  -3 12329.7 607.499   1
   1   4   3 12249.2 610.269   1
  -1   4  -4 197751. 8884.21   1
   1  -4   4 194797. 8885.34   1
  -1  -4  -5 22718.6 1033.16   1
   1   4   5 23591.2 1042.46   1
   1  -4   5 23333.7 988.259   1
   1   4   6 8992.31 468.642   1
  -1   4  -6 8695.45 416.392   1
  -1  -4  -6 8212.47 463.465   1
   1  -4   6 7984.01 416.019   1
   1  -4   7 185.541 95.1373   1
  -1  -4  -7 26.9336 150.051   1
  -1   4  -7 312.591 94.6633   1
  -1  -4  -8 27306.4 1324.98   1
  -1   4  -8 27299.1 1282.26   1
   1   4   8 27570.5 1328.95   1
   1  -4   8 27297.0 1284.84   1
   1   4   9-50.5138 151.133   1
   1  -4   9 19.6283 98.5457   1
  -1  -4  -9-47.7689 148.656   1
   1   4  10 2119.53 241.565   1
  -1  -4 -10 1290.35 217.539   1
  -1   4 -11 7940.03 432.392   1
  -1  -4 -11 7941.20 473.145   1
   1  -4  11 7876.45 439.324   1
   1   4  11 7989.29 477.611   1
   1   4  12 323.116 214.919   1
   1  -4  12 434.820 148.786   1
  -1   4 -12-13.2115 137.507   1
  -1  -4 -12 95.4263 198.431   1
   1  -4  13 1751.13 206.709   1
   1   4  13 1670.33 244.847   1
  -1   4 -13 1605.87 200.098   1
  -1  -4 -13 1740.24 235.368   1
   1  -4  14 2191.08 233.990   1
   1   4  14 2225.14 289.477   1
  -1  -4 -14 2012.56 281.913   1
  -1   4 -14 2248.27 229.775   1
   1   4  15-160.283 183.973   1
   1  -4  15 214.389 171.696   1
  -1   4 -15 50.8052 173.600   1
  -1  -4 -15 107.469 166.929   1
   1  -4  16 473.055 199.499   1
   1   4  16-118.299 259.125   1
  -1  -4 -16-133.356 241.059   1
  -1   4 -16 594.511 187.548   1
   1  -4  17 702.281 200.696   1
   1   4  17 364.510 202.676   1
  -1  -4 -17 776.884 217.955   1
  -1   4 -17 970.167 198.000   1
   1  -4  18 1453.82 237.074   1
   1   4  18 1045.79 276.926   1
  -1   4 -18 1399.03 226.813   1
  -1  -4 -18 890.345 263.229   1
   1   4  19 1492.76 290.114   1
   1  -4  19 864.531 219.875   1
  -1  -4 -19 1339.09 281.026   1
  -1   4 -19 1115.83 214.880   1
  -1  -4 -20 4871.53 378.151   1
  -1   4 -20 5291.76 396.801   1
   1  -4  20 4468.57 388.620   1
   1   4  20 4551.50 383.204   1
   1   4  21 361.617 289.531   1
   1  -4  21 518.288 226.493   1
  -1   4 -21 187.613 187.610   1
  -1  -4 -21 296.253 292.894   1
   1   4  22 1094.54 247.759   1
   1  -4  22 1118.99 282.344   1
  -1   4 -22 873.241 273.022   1
   1  -4  23 322.508 205.771   1
   1   4  23 313.967 274.977   1
  -1  -4 -23 494.082 260.219   1
  -1   4 -23 50.1600 184.999   1
  -1   4 -24 698.435 284.084   1
   1   4  24 445.553 251.833   1
  -1  -4 -24 124.356 248.606   1
   1   4  25 157.992 226.528   1
  -1  -4 -25-352.391 218.602   1
   1   4  26 614.535 314.549   1
  -1  -4 -26 583.123 314.402   1
   1   4  27 454.784 242.539   1
  -1  -4 -27 125.857 220.262   1
   1   4  28 159.985 320.814   1
  -1  -4 -28 248.384 308.910   1
   1   4  29 237.354 234.182   1
  -1  -4 -29 245.594 240.427   1
   1  -5 -29 530.758 330.234   1
  -1   5  29 77.8773 303.747   1
   1  -5 -27 49.9654 227.503   1
  -1   5  27 53.7931 226.870   1
   1  -5 -26-25.2165 226.335   1
  -1   5  26 27.2320 243.709   1
   1  -5 -25 836.212 249.883   1
  -1   5  25 354.757 242.112   1
   1   5 -23 597.094 217.547   1
  -1   5  23 298.179 312.498   1
   1  -5 -23 277.488 309.864   1
  -1   5  22-53.5022 302.850   1
   1  -5 -22 201.174 287.813   1
   1   5 -21 625.017 185.467   1
  -1  -5  21 398.623 202.296   1
  -1   5  20 947.750 308.452   1
   1   5 -20 1085.84 233.867   1
  -1  -5  20 1049.85 257.378   1
   1  -5 -20 1255.60 297.259   1
  -1   5  19 376.553 281.158   1
   1   5 -19 1119.51 246.551   1
  -1  -5  19 318.135 230.161   1
   1  -5 -19 431.397 260.348   1
  -1   5  18 293.980 278.058   1
   1   5 -18 200.094 179.941   1
  -1  -5  18 194.004 190.954   1
   1  -5 -18 371.673 263.198   1
  -1   5  17 71.7628 252.821   1
   1  -5 -17 158.548 253.132   1
  -1   5  16 2583.26 324.147   1
   1   5 -16 2931.93 252.646   1
  -1  -5  16 2567.02 268.603   1
   1  -5 -16 2533.34 320.924   1
  -1   5  15 22.6323 228.852   1
   1  -5 -15-21.3309 211.174   1
   1   5 -15 16.4177 173.867   1
  -1  -5  15 194.461 188.780   1
  -1   5  14 3266.00 306.976   1
   1   5 -14 3557.17 274.997   1
  -1  -5  14 4189.64 296.242   1
   1  -5 -14 3793.75 307.120   1
  -1   5  13 380.050 222.417   1
   1  -5 -13 100.266 209.517   1
   1   5 -13 511.729 157.592   1
  -1  -5  13 476.731 169.909   1
   1  -5 -12 1821.15 256.590   1
  -1   5  12 2119.88 271.600   1
  -1  -5  12 2005.88 202.023   1
   1   5 -12 2359.30 204.613   1
   1   5 -11-100.111 122.217   1
  -1  -5  11-59.9891 136.118   1
   1  -5 -10 26459.3 1282.23   1
  -1   5  10 25667.5 1284.85   1
   1   5  -9-118.187 95.7401   1
  -1  -5   9-72.6248 103.893   1
   1  -5  -9 146.571 165.045   1
   1   5  -8 3055.30 186.498   1
   1  -5  -8 2854.44 243.963   1
  -1  -5   8 3158.68 198.193   1
  -1   5   8 2651.37 251.725   1
  -1  -5   7 25492.3 1159.01   1
  -1   5   7 24916.8 1207.46   1
   1  -5  -7 23200.6 1199.26   1
  -1   5   6 79695.3 3824.58   1
   1  -5  -6 83318.4 3824.00   1
   1   5  -6 84685.8 3777.72   1
  -1  -5   6 82482.8 3778.82   1
   1  -5  -5 1797.59 174.068   1
   1   5  -5 1778.49 107.483   1
  -1   5   5 1859.37 177.508   1
  -1  -5   5 1506.04 109.618   1
   1   5  -4 70878.8 3178.57   1
  -1  -5   4 69136.8 3179.02   1
  -1   5   3 2049.77 186.203   1
   1   5  -3 2186.37 122.480   1
  -1  -5   3 2211.00 119.464   1
   1  -5  -3 2247.91 179.753   1
  -1   5   2-24.2143 125.908   1
   1   5  -2 102.998 64.1120   1
  -1  -5   2 91.1410 57.7704   1
   1  -5  -2 114.276 116.993   1
  -1  -5   1 24582.7 1130.31   1
   1   5  -1 23803.7 1132.46   1
   1  -5  -1 25624.8 1147.36   1
  -1   5   1 24186.1 1148.74   1
   1   5   0 2667.48 176.161   1
  -1   5   0 3203.70 178.938   1
  -1  -5   0 2621.96 170.602   1
   1  -5   0 2751.67 174.289   1
   1   5   1 25734.9 1247.34   1
   1  -5   1 27842.2 1228.77   1
  -1   5  -1 26828.5 1229.88   1
  -1  -5  -1 25381.5 1245.31   1
   1  -5   2 19.5770 48.2219   1
  -1   5  -2 58.3248 52.6255   1
  -1  -5  -2-61.5550 103.778   1
  -1  -5  -3 2244.28 176.281   1
   1   5   3 1701.60 175.379   1
   1   5   4 70463.5 3206.45   1
  -1  -5  -4 68716.3 3198.98   1
   1  -5   5 1917.27 108.963   1
   1   5   5 1357.99 189.720   1
  -1  -5  -6 87886.4 4089.18   1
   1  -5   6 89824.3 4039.64   1
   1   5   6 87385.0 4091.58   1
  -1   5  -6 88750.5 4038.52   1
  -1  -5  -7 26798.8 1272.23   1
   1   5   7 25896.4 1271.52   1
   1  -5   7 26157.1 1216.70   1
  -1   5  -7 26117.1 1213.29   1
   1   5   8 3203.50 264.729   1
   1  -5   8 2914.72 188.215   1
  -1  -5  -8 2904.65 248.365   1
  -1   5  -8 2904.64 185.856   1
  -1   5  -9-64.8076 94.8860   1
  -1  -5  -9-166.237 170.792   1
   1  -5   9-86.1417 96.6459   1
   1   5   9 212.953 175.690   1
   1  -5  10 24104.1 1181.27   1
   1   5  10 25785.1 1237.25   1
  -1  -5 -10 27581.4 1236.53   1
  -1   5 -10 23677.9 1176.00   1
  -1   5 -11 43.4202 111.523   1
   1  -5  11-126.766 122.296   1
   1   5  12 2336.27 272.369   1
  -1  -5 -12 2128.56 254.712   1
   1  -5  12 2218.25 200.625   1
  -1   5 -12 2074.49 194.096   1
  -1  -5 -13 204.627 227.795   1
  -1   5 -13 758.540 167.224   1
   1   5  13 695.981 252.667   1
   1  -5  13 900.244 166.836   1
   1   5  14 2913.79 304.520   1
   1  -5  14 3290.04 266.764   1
  -1   5 -14 3723.42 267.469   1
  -1  -5 -14 3551.60 309.079   1
  -1   5 -15 15.9447 163.434   1
  -1  -5 -15 219.555 239.703   1
   1   5  15-116.978 265.329   1
   1  -5  15-117.731 173.163   1
  -1  -5 -16 2080.11 303.769   1
  -1   5 -16 2371.58 245.873   1
   1  -5  16 2384.02 253.492   1
  -1  -5 -17 139.182 191.175   1
   1   5  17 147.982 193.868   1
  -1   5 -18 255.951 192.935   1
  -1  -5 -18 308.236 272.115   1
   1  -5  18 370.453 204.102   1
   1   5  18 100.806 273.781   1
  -1  -5 -19 168.935 225.226   1
  -1   5 -19 441.624 228.294   1
   1   5  19 178.805 238.969   1
   1  -5  19 575.803 216.060   1
  -1   5 -20 1060.93 209.799   1
  -1  -5 -20 1103.53 237.636   1
   1   5  20 1371.89 249.665   1
   1  -5  20 751.250 230.196   1
  -1   5 -21 253.858 227.540   1
   1  -5  21 148.674 240.106   1
  -1  -5 -22-49.4280 202.926   1
   1  -5  22 492.189 199.662   1
  -1   5 -22-48.2567 185.982   1
  -1  -5 -23 394.828 233.166   1
   1   5  23 784.231 262.076   1
  -1   5 -23 150.209 254.562   1
  -1  -5 -25-225.252 228.568   1
   1   5  25 104.743 212.685   1
  -1  -5 -26 301.792 300.281   1
   1   5  26 287.634 306.460   1
  -1  -5 -27 124.506 236.260   1
   1   5  27 79.4133 232.729   1
  -1  -5 -29 24.1832 230.655   1
   1   5  29-259.750 233.877   1
  -1   6  28 130.627 236.540   1
   1  -6 -28-97.1573 228.593   1
  -1   6  27 1143.85 268.319   1
   1  -6 -27 1136.41 266.620   1
  -1   6  26 350.975 253.120   1
   1  -6 -26 274.930 247.815   1
  -1   6  25 949.217 326.887   1
   1  -6 -25 780.499 314.437   1
   1  -6 -24 1159.78 344.450   1
   1  -6 -23 277.103 305.274   1
  -1   6  23 757.836 326.814   1
   1  -6 -22 150.986 285.448   1
  -1   6  22 107.113 292.991   1
  -1   6  21 553.865 284.888   1
   1   6 -21 274.524 215.225   1
   1  -6 -21 800.534 288.211   1
  -1  -6  21-196.193 225.684   1
   1  -6 -20 7105.83 503.836   1
   1   6 -20 6183.89 451.985   1
  -1  -6  20 7658.97 476.830   1
  -1   6  20 6160.19 496.629   1
  -1   6  19 860.808 303.884   1
   1  -6 -19 1087.52 295.039   1
  -1  -6  19 839.827 222.222   1
   1   6 -19 941.167 207.287   1
   1  -6 -18 916.097 276.971   1
  -1   6  18 991.158 297.705   1
  -1   6  17 2694.74 348.168   1
   1  -6 -17 2437.79 333.341   1
  -1  -6  17 2574.43 269.437   1
   1   6 -17 3109.17 264.727   1
  -1  -6  16 1958.81 232.333   1
   1   6 -16 1949.71 222.980   1
  -1   6  15 507.919 209.674   1
   1   6 -15 697.559 170.766   1
  -1  -6  15 752.835 177.872   1
   1  -6 -14 4413.82 346.328   1
   1   6 -14 4354.62 302.449   1
  -1  -6  14 4693.51 315.423   1
  -1   6  14 3723.86 346.156   1
  -1   6  13 347.103 237.319   1
   1  -6 -13-144.192 215.823   1
  -1  -6  13-13.8383 136.666   1
   1   6 -13-127.863 127.190   1
  -1   6  12 1623.58 248.460   1
   1  -6 -12 2173.49 255.083   1
   1   6 -12 1996.55 187.324   1
  -1  -6  12 2070.60 192.651   1
   1  -6 -11 4092.68 321.806   1
  -1   6  11 3353.40 311.469   1
  -1  -6  10 19055.5 897.808   1
   1   6 -10 18131.0 894.666   1
   1   6  -9 17198.3 811.957   1
   1  -6  -9 15652.7 865.780   1
  -1   6   9 16444.8 878.895   1
  -1  -6   9 17672.3 815.975   1
  -1   6   8 27235.3 1374.60   1
   1  -6  -8 26283.9 1367.49   1
  -1  -6   8 28719.5 1313.78   1
   1   6  -8 28883.6 1310.65   1
   1   6  -7 168.786 67.4987   1
  -1  -6   7 249.216 69.5422   1
   1  -6  -7 296.665 160.248   1
   1   6  -6 640.193 66.7543   1
   1  -6  -6 545.845 149.831   1
  -1  -6   6 610.180 65.5646   1
  -1   6   6 604.528 162.634   1
   1  -6  -5 11848.1 578.378   1
  -1   6   5 11292.3 581.470   1
   1   6  -5 10833.4 511.618   1
   1  -6  -4 52737.9 2560.31   1
  -1   6   4 58316.9 2569.06   1
   1   6  -3 287.322 56.7445   1
  -1  -6   3 246.384 48.4908   1
  -1   6   2 6757.01 389.331   1
   1  -6  -2 7003.37 385.391   1
   1   6  -2 7857.43 357.406   1
  -1  -6   2 7156.78 353.522   1
   1   6  -1 29804.4 1354.32   1
  -1  -6   1 29501.7 1352.84   1
   1  -6  -1 29171.1 1367.98   1
  -1   6   1 28401.5 1372.28   1
  -1   6   0-25.7990 94.2248   1
   1   6   0 25.9274 92.7934   1
   1  -6   0 5.95027 83.1022   1
  -1  -6   0-48.4720 90.1621   1
   1  -6   1 26576.7 1242.10   1
  -1  -6  -1 28915.3 1260.26   1
   1   6   1 29412.6 1263.90   1
  -1   6  -2 7698.20 357.904   1
  -1  -6  -2 6834.07 395.408   1
   1   6   2 7252.98 400.630   1
   1   6   4 47326.3 2480.53   1
  -1  -6  -4 60823.4 2492.49   1
   1   6   5 11757.3 608.145   1
  -1  -6  -5 11254.3 600.229   1
   1   6   6 533.102 158.271   1
  -1  -6  -6 519.146 153.514   1
   1   6   7 385.962 158.801   1
   1  -6   7 149.174 60.7800   1
  -1  -6  -7 258.374 155.463   1
  -1   6  -7 310.606 63.7160   1
  -1   6  -8 28029.1 1262.42   1
  -1  -6  -8 26886.7 1328.94   1
   1  -6   8 26616.2 1262.89   1
   1   6   8 27206.4 1334.68   1
  -1  -6  -9 16903.9 844.148   1
  -1   6  -9 16369.6 773.414   1
   1   6   9 17311.7 853.037   1
   1  -6   9 15461.1 776.730   1
  -1   6 -10 20493.1 950.863   1
   1  -6  10 19415.0 951.887   1
  -1  -6 -11 4366.47 359.869   1
   1   6  11 4377.06 363.488   1
  -1   6 -12 2170.07 180.293   1
   1   6  12 1609.07 241.457   1
   1  -6  12 1699.76 177.723   1
  -1  -6 -12 2373.01 247.909   1
   1  -6  13 25.9558 139.224   1
   1   6  13 335.317 211.552   1
  -1  -6 -13 84.1083 219.882   1
  -1   6 -13 85.8249 130.729   1
   1   6  14 3445.68 359.183   1
  -1   6 -14 3774.54 269.280   1
   1  -6  14 3507.34 274.339   1
  -1   6 -15 287.906 152.232   1
  -1  -6 -15 268.517 208.091   1
   1  -6  15 158.457 163.913   1
   1   6  15 333.744 224.053   1
  -1   6 -16 1515.14 210.766   1
   1  -6  16 2059.11 237.109   1
  -1  -6 -17 2587.56 340.025   1
  -1   6 -17 2907.36 263.147   1
   1  -6  17 2664.67 260.397   1
   1   6  17 2277.53 340.998   1
  -1  -6 -18 957.948 276.761   1
   1   6  18 1169.28 281.611   1
  -1  -6 -19 608.443 211.537   1
  -1   6 -19 959.403 216.952   1
   1  -6  19 678.278 209.796   1
   1   6  19 489.547 215.869   1
   1   6  20 7060.05 519.338   1
  -1   6 -20 7377.55 450.831   1
   1  -6  20 6178.32 455.612   1
  -1  -6 -20 6338.41 494.777   1
   1   6  21 416.519 280.734   1
  -1   6 -21 500.981 226.559   1
   1  -6  21 416.506 242.506   1
  -1  -6 -21 98.9927 266.391   1
   1   6  22 496.439 226.486   1
  -1  -6 -22 74.2060 213.100   1
   1   6  23 522.054 295.997   1
  -1  -6 -23 270.981 265.774   1
   1   6  24 1431.36 294.979   1
  -1  -6 -24 641.570 279.562   1
   1   6  25 1014.98 257.519   1
  -1  -6 -25 1193.15 254.545   1
   1   6  26 51.8484 291.816   1
  -1  -6 -26 697.968 313.641   1
   1   6  27 785.473 248.736   1
  -1  -6 -27 911.076 255.855   1
   1   6  28 233.753 231.133   1
  -1  -6 -28 24.1803 228.239   1
   1  -7 -28 454.958 250.902   1
  -1   7  28 592.511 245.500   1
  -1   7  26 642.047 254.762   1
   1  -7 -25 599.871 300.350   1
  -1   7  24 486.960 332.059   1
   1  -7 -24 603.653 324.391   1
  -1   7  22 2517.78 376.195   1
   1  -7 -22 2416.94 364.351   1
  -1   7  21 608.352 324.641   1
   1  -7 -21 125.359 294.489   1
   1   7 -20 384.185 215.069   1
  -1   7  20-103.642 298.840   1
   1  -7 -20 323.616 296.136   1
  -1   7  19 128.213 296.166   1
   1  -7 -19-369.296 292.770   1
   1   7 -19 20.0556 187.862   1
  -1  -7  19 682.135 214.645   1
  -1   7  18 8531.50 571.514   1
   1   7 -18 8552.78 502.267   1
  -1  -7  18 9011.74 517.193   1
   1  -7 -18 7611.35 552.308   1
  -1   7  17-123.038 235.892   1
   1   7 -17 121.944 172.078   1
  -1  -7  17 277.692 177.484   1
   1  -7 -17-23.3054 218.782   1
  -1   7  16-144.391 189.077   1
   1   7 -16-32.1013 141.970   1
  -1  -7  16 238.908 158.476   1
   1  -7 -16 182.149 178.209   1
  -1   7  15-23.5434 239.146   1
   1   7 -15 73.3692 157.332   1
  -1  -7  15-15.6142 163.597   1
   1  -7 -15 44.3579 229.870   1
  -1   7  14-22.8658 259.011   1
   1   7 -14 278.347 144.147   1
  -1  -7  14 240.143 166.791   1
   1  -7 -14 150.749 239.442   1
  -1   7  13 266.360 207.490   1
   1   7 -13 330.620 129.981   1
  -1  -7  13 531.269 145.939   1
   1  -7 -13 503.450 204.462   1
  -1   7  12 1157.40 246.559   1
   1  -7 -12 1179.75 245.936   1
  -1   7  11 349.300 207.339   1
   1  -7 -11-77.9820 196.735   1
   1   7 -11 202.626 103.989   1
  -1  -7  11 19.4826 109.583   1
   1  -7 -10 1082.70 221.604   1
   1   7 -10 855.049 111.600   1
  -1  -7  10 802.176 111.036   1
  -1   7  10 866.062 220.847   1
  -1   7   9 5636.73 370.014   1
   1   7  -9 5313.88 276.316   1
   1  -7  -9 5045.38 358.070   1
  -1  -7   9 5132.76 276.425   1
  -1   7   8 5680.82 380.240   1
  -1  -7   8 6032.96 295.057   1
   1  -7  -8 5353.97 368.240   1
   1   7  -8 5817.59 293.218   1
   1  -7  -7 1216.80 180.429   1
  -1  -7   7 1071.20 78.4104   1
  -1   7   7 1085.98 181.696   1
   1   7  -7 1080.78 79.3296   1
   1  -7  -6 17320.7 873.773   1
  -1   7   6 17449.5 878.221   1
  -1   7   5 2557.18 230.144   1
   1  -7  -5 2568.16 223.940   1
   1  -7  -4 274.501 132.990   1
  -1   7   4 430.360 155.939   1
   1   7  -3 2903.22 157.271   1
  -1   7   3 3096.81 220.509   1
  -1  -7   3 3133.86 156.291   1
  -1  -7   2 13855.3 664.993   1
   1   7  -2 14579.4 668.876   1
   1   7  -1 725.674 102.340   1
  -1  -7   1 506.647 83.7433   1
   1  -7  -1 751.399 116.300   1
  -1   7   1 609.550 110.266   1
  -1   7   0 14300.4 727.882   1
   1   7   0 16091.1 731.701   1
   1  -7   1 742.376 90.7332   1
  -1   7  -1 785.888 98.6657   1
   1   7   1 747.828 133.253   1
   1  -7   2 14521.9 678.065   1
  -1  -7  -3 3344.19 241.956   1
   1   7   3 3485.16 246.821   1
   1   7   4 474.052 145.539   1
  -1  -7  -4 609.116 151.236   1
  -1  -7  -5 3028.72 241.454   1
   1   7   5 3211.75 250.997   1
  -1  -7  -6 17946.9 883.675   1
   1   7   6 17003.9 882.648   1
  -1  -7  -7 1423.40 188.978   1
   1   7   7 957.042 192.866   1
   1   7   8 6605.14 404.297   1
   1  -7   8 6117.17 296.807   1
  -1  -7  -8 6240.80 395.116   1
  -1   7  -8 5825.11 294.134   1
   1   7   9 6079.62 391.579   1
  -1   7  -9 5274.83 280.757   1
   1  -7   9 5437.59 282.455   1
  -1  -7  -9 5638.34 373.996   1
   1  -7  10 938.547 116.019   1
   1   7  10 940.158 239.479   1
  -1  -7 -10 799.189 226.543   1
  -1   7 -10 998.900 109.758   1
   1  -7  11 35.2211 102.389   1
   1   7  11 127.142 217.199   1
  -1  -7 -11-100.076 216.348   1
  -1   7 -11-49.7626 104.505   1
   1   7  12 1325.77 249.266   1
  -1  -7 -12 934.831 234.984   1
   1  -7  13 359.776 137.290   1
   1   7  13 343.336 188.445   1
  -1   7 -13 203.224 118.185   1
  -1  -7 -13 495.318 184.615   1
   1  -7  14 177.516 143.801   1
   1   7  14 70.9547 245.200   1
  -1   7 -14 12.7233 132.862   1
  -1  -7 -14 377.041 229.942   1
   1   7  15 267.349 276.201   1
   1  -7  15-136.841 142.448   1
  -1   7 -15-198.176 138.554   1
  -1  -7 -15-205.273 249.078   1
   1   7  16 521.278 263.536   1
  -1   7 -16 109.119 141.794   1
   1  -7  16 334.303 160.023   1
  -1  -7 -16-186.549 237.011   1
   1   7  17 151.871 204.947   1
  -1  -7 -17 285.551 189.194   1
  -1   7 -17 238.197 164.470   1
   1  -7  17-73.0521 170.177   1
   1   7  18 7656.56 528.567   1
  -1   7 -18 7865.50 485.063   1
  -1  -7 -18 7671.60 517.145   1
   1  -7  18 8616.98 504.817   1
   1   7  19 155.825 306.502   1
  -1  -7 -19 833.882 306.196   1
  -1  -7 -20 173.171 250.180   1
   1  -7  20 22.5528 148.553   1
   1   7  20 312.359 265.046   1
  -1   7 -20 41.9696 194.373   1
   1   7  21 496.101 240.882   1
  -1  -7 -21 521.118 219.998   1
   1   7  22 2221.73 322.124   1
  -1  -7 -22 2226.34 307.052   1
   1   7  24 25.9082 216.485   1
  -1  -7 -24 319.292 223.791   1
  -1  -7 -25 197.419 226.160   1
   1   7  26-156.142 314.070   1
   1   7  28 716.884 252.343   1
  -1  -7 -28 452.899 238.518   1
  -1   8  27 51.9349 238.550   1
   1  -8 -27 216.938 227.543   1
  -1   8  26 450.137 245.472   1
   1  -8 -26 97.9975 233.308   1
  -1   8  25-133.657 229.143   1
   1  -8 -25 917.460 255.367   1
  -1   8  24 188.341 237.434   1
   1  -8 -24 250.092 226.004   1
  -1   8  23-80.8574 281.248   1
   1  -8 -23 351.249 264.633   1
  -1   8  22 782.925 291.063   1
   1  -8 -22-25.0999 267.357   1
  -1   8  21 53.4838 268.568   1
   1  -8 -21 175.796 255.733   1
  -1   8  20-184.688 238.278   1
   1  -8 -20-99.9873 217.795   1
   1   8 -19 285.765 182.120   1
   1  -8 -18 775.767 221.003   1
  -1  -8  18 1274.90 222.611   1
  -1   8  18 1652.06 265.360   1
   1   8 -18 1373.42 204.608   1
   1  -8 -17 165.179 231.155   1
  -1  -8  17 419.587 184.443   1
  -1   8  17 249.220 241.077   1
   1   8 -17 307.432 167.499   1
   1  -8 -16-184.985 264.167   1
  -1  -8  16 175.989 163.275   1
  -1   8  16 342.244 283.282   1
   1   8 -16-29.3911 145.850   1
   1  -8 -15 180.797 231.135   1
  -1  -8  15 173.284 152.602   1
  -1   8  15-143.387 243.860   1
   1   8 -15-39.6085 143.016   1
   1  -8 -14 1737.74 234.409   1
  -1  -8  14 2059.61 197.830   1
   1   8 -14 1907.46 179.191   1
  -1   8  14 1635.35 238.665   1
   1  -8 -13 429.905 240.366   1
  -1   8  13 341.262 252.409   1
   1   8 -12 8433.38 407.109   1
   1  -8 -12 7496.62 478.801   1
  -1  -8  12 7557.11 406.086   1
   1  -8 -11-259.707 220.697   1
   1   8 -11 7.01912 87.7026   1
  -1  -8  11 245.794 98.5381   1
  -1   8  11-148.480 228.836   1
   1   8 -10 4742.22 245.083   1
   1  -8 -10 5007.28 351.070   1
  -1  -8  10 4244.48 241.966   1
  -1   8  10 4650.41 352.639   1
   1   8  -9 335.864 65.3184   1
  -1  -8   9 458.674 66.7020   1
   1  -8  -8 19474.4 984.272   1
  -1   8   8 19596.1 991.726   1
   1  -8  -7 3460.25 278.165   1
  -1   8   7 3582.60 282.980   1
   1  -8  -6 4949.26 314.540   1
  -1   8   6 3601.32 303.205   1
  -1   8   5 118.633 145.392   1
   1  -8  -5-13.9827 131.611   1
   1  -8  -4 6756.60 391.092   1
  -1   8   4 7059.13 401.713   1
   1   8  -3 21.9966 60.4478   1
  -1   8   3-73.1400 128.266   1
  -1  -8   3 20.5864 54.5769   1
   1   8  -2 64762.3 2992.46   1
  -1  -8   2 66385.6 2991.43   1
   1  -8  -1 15395.9 786.091   1
   1   8  -1 16110.7 773.303   1
  -1  -8   1 17376.3 772.863   1
  -1   8   1 15545.9 792.171   1
   1  -8   0-76.2868 82.2963   1
  -1   8   0 41.3739 101.285   1
  -1  -8   0 24.1411 96.9372   1
   1  -8   1 16884.4 775.565   1
  -1   8  -1 17165.4 779.433   1
  -1  -8  -1 15643.3 793.965   1
   1   8   1 15055.7 797.092   1
   1  -8   2 56862.5 2669.86   1
   1   8   2 63024.7 2716.70   1
  -1  -8  -2 63214.2 2713.99   1
  -1   8  -2 57059.5 2672.26   1
   1   8   3 256.846 143.962   1
  -1  -8  -4 7540.59 433.551   1
   1   8   4 7850.22 440.332   1
   1   8   5 249.027 161.458   1
  -1  -8  -5 72.7699 146.640   1
  -1  -8  -6 4466.12 315.710   1
   1   8   6 4518.43 321.136   1
  -1  -8  -7 4052.94 298.015   1
   1   8   7 3404.79 308.346   1
  -1  -8  -8 21887.1 1100.09   1
   1   8   8 21900.6 1109.45   1
   1   8  10 4231.71 356.965   1
  -1   8 -10 4140.04 225.157   1
   1  -8  10 4478.25 229.911   1
  -1  -8 -10 4214.26 348.420   1
   1   8  11-218.705 210.164   1
  -1  -8 -11-20.5518 209.235   1
  -1   8 -11 18.8405 79.4883   1
   1  -8  11 74.1173 88.7235   1
   1   8  12 7439.22 498.031   1
  -1   8 -12 7874.60 394.801   1
   1  -8  12 7657.46 399.285   1
  -1  -8 -12 6548.02 477.436   1
   1   8  13-164.195 181.461   1
  -1   8 -13-28.8336 111.014   1
   1  -8  13-10.3220 116.880   1
  -1  -8 -13-131.857 167.315   1
   1   8  14 2025.65 272.308   1
  -1   8 -14 1901.94 179.013   1
   1  -8  14 1971.05 193.362   1
  -1  -8 -14 2487.99 281.528   1
   1   8  15 24.6909 252.550   1
  -1   8 -15 178.234 134.030   1
   1  -8  15-27.3518 143.354   1
  -1  -8 -15 232.013 242.604   1
   1   8  16 201.665 283.258   1
  -1   8 -16 14.2440 140.332   1
   1  -8  16-45.9019 147.785   1
  -1  -8 -16 142.047 270.944   1
   1   8  17 562.364 298.100   1
  -1   8 -17 345.629 164.166   1
   1  -8  17 320.999 169.452   1
  -1  -8 -17 48.1303 260.520   1
   1   8  18 1577.47 285.179   1
  -1   8 -18 1132.91 195.733   1
   1  -8  18 1291.42 209.190   1
  -1  -8 -18 1098.45 256.499   1
  -1   8 -19 464.161 180.992   1
   1   8  20-26.1451 230.516   1
  -1  -8 -20 24.8430 220.359   1
   1   8  21 313.884 303.665   1
  -1  -8 -21-74.5916 287.646   1
   1   8  22 78.0837 266.361   1
  -1  -8 -22 343.516 268.059   1
   1   8  23-25.8983 227.718   1
  -1  -8 -23 269.722 216.264   1
   1   8  24 25.7674 215.255   1
  -1  -8 -24 244.202 223.087   1
   1   8  25 692.139 328.928   1
  -1  -8 -25 269.297 311.032   1
   1   8  26-540.904 235.886   1
  -1  -8 -26 415.246 238.300   1
   1   8  27 255.483 236.855   1
   1  -9 -27-71.3040 234.171   1
  -1   9  27 230.512 240.423   1
   1  -9 -25 319.416 230.863   1
  -1   9  25 582.873 248.810   1
  -1   9  23 671.208 253.221   1
   1  -9 -23 1099.40 252.381   1
  -1   9  22 1320.86 273.665   1
   1  -9 -22 1478.27 257.747   1
  -1   9  21 107.087 223.588   1
   1  -9 -21 75.4068 207.073   1
  -1   9  20 264.787 222.929   1
   1  -9 -20 275.887 205.504   1
  -1   9  19 1377.57 313.903   1
   1  -9 -19 548.738 284.457   1
   1  -9 -18 2767.57 349.869   1
   1   9 -18 2186.90 219.217   1
   1  -9 -17 337.997 253.651   1
   1   9 -17-14.3905 138.226   1
  -1  -9  17 349.771 166.602   1
  -1   9  17 354.526 259.137   1
  -1   9  16 3251.21 311.552   1
   1  -9 -16 2818.58 286.113   1
  -1  -9  16 2713.20 228.000   1
   1   9 -16 2677.24 222.134   1
   1  -9 -15 528.813 252.696   1
   1   9 -15 178.363 122.350   1
  -1  -9  15 245.142 125.040   1
  -1   9  15-48.6395 261.471   1
   1   9 -14-76.2755 104.712   1
  -1  -9  14 127.765 111.259   1
   1  -9 -13 1354.62 243.310   1
   1   9 -13 996.086 120.301   1
  -1  -9  13 1159.93 122.916   1
  -1   9  12 6009.09 427.717   1
   1   9 -12 5394.74 291.436   1
   1  -9 -12 5992.87 418.189   1
  -1  -9  12 5541.47 292.432   1
   1  -9 -11 20.5919 228.779   1
   1   9 -11-12.3521 63.3833   1
  -1   9  11 174.474 241.377   1
  -1  -9  11 4.20095 61.2358   1
   1  -9 -10 296.743 196.498   1
  -1   9  10 419.214 197.924   1
   1  -9  -9 1645.61 230.109   1
  -1   9   9 1763.83 236.410   1
   1  -9  -7 1172.07 197.890   1
  -1   9   7 1314.69 208.143   1
  -1   9   6 10457.8 578.411   1
   1  -9  -5 8078.23 450.437   1
  -1   9   5 7490.60 457.110   1
   1  -9  -4 4525.12 289.657   1
  -1   9   4 3929.22 288.505   1
  -1  -9   3 95.3127 59.2365   1
   1  -9  -3 125.052 123.533   1
   1   9  -3 24.6736 62.8760   1
  -1   9   2 12670.1 678.473   1
   1   9  -2 13815.5 646.001   1
  -1  -9   2 13876.8 644.163   1
   1  -9  -2 12865.6 674.326   1
   1   9  -1 3167.19 203.454   1
  -1  -9   1 3078.70 196.417   1
  -1   9   0 27717.1 1240.44   1
   1  -9   0 25971.5 1232.97   1
   1   9   0 25049.5 1240.44   1
  -1  -9   0 26339.0 1237.94   1
  -1   9  -1 2802.94 185.795   1
   1  -9   1 2648.79 176.850   1
   1   9   2 12873.6 667.529   1
  -1   9  -2 13532.2 627.800   1
  -1  -9  -2 12675.8 665.012   1
   1  -9   2 13051.3 622.885   1
  -1   9  -3 71.8250 45.4411   1
   1  -9   3 35.2762 37.7534   1
  -1  -9  -3-26.0266 130.378   1
   1   9   4 5117.95 341.357   1
  -1  -9  -4 5232.99 335.675   1
   1   9   5 7757.96 479.310   1
  -1  -9  -5 8765.43 482.261   1
   1   9   6 12933.7 683.387   1
  -1  -9  -6 12400.1 677.205   1
  -1  -9  -7 1492.27 220.546   1
   1   9   7 1057.31 219.491   1
  -1  -9  -9 2486.63 264.723   1
   1   9   9 1784.06 254.489   1
  -1  -9 -10 305.505 185.972   1
   1   9  10 585.477 205.019   1
  -1  -9 -11 190.375 180.815   1
   1   9  11-360.063 205.550   1
   1   9  12 6381.11 405.250   1
  -1  -9 -12 5868.29 386.176   1
   1  -9  12 5353.39 270.805   1
   1   9  13 1150.62 224.323   1
  -1   9 -13 1052.29 115.376   1
   1  -9  13 1031.43 119.527   1
  -1  -9 -13 1325.96 220.378   1
  -1   9 -14-8.94782 100.769   1
   1  -9  14 142.143 107.308   1
   1   9  15 100.378 248.311   1
  -1  -9 -15 565.335 237.039   1
  -1  -9 -16 2757.59 331.733   1
  -1   9 -16 2761.36 218.043   1
   1  -9  16 2526.39 218.999   1
   1   9  16 3011.93 352.035   1
  -1  -9 -17 413.766 279.373   1
   1   9  17 491.336 301.527   1
  -1   9 -17 168.205 141.718   1
   1  -9  17 339.379 154.855   1
  -1   9 -18 2000.45 223.769   1
  -1  -9 -18 2928.81 354.105   1
   1   9  18 2785.07 370.515   1
  -1  -9 -19 892.116 284.385   1
   1   9  19 704.497 292.145   1
  -1  -9 -20 421.874 214.222   1
   1   9  20 391.946 227.610   1
  -1  -9 -21 271.683 215.246   1
   1   9  21 574.528 237.181   1
  -1  -9 -22 1543.71 258.917   1
   1   9  22 1429.92 262.392   1
  -1  -9 -23 1196.55 312.363   1
   1   9  23 1057.33 332.262   1
  -1  -9 -25 367.733 235.903   1
   1   9  25 561.653 236.673   1
  -1  -9 -27-94.7182 291.875   1
   1   9  27 655.152 317.237   1
   1 -10 -26 1291.29 344.839   1
  -1  10  26 1034.56 364.207   1
   1 -10 -25 705.447 316.689   1
  -1  10  25 236.128 331.813   1
   1 -10 -24 246.566 304.991   1
  -1  10  24 796.161 343.464   1
  -1  10  23-26.7227 327.352   1
   1 -10 -23 571.865 311.705   1
  -1  10  22 699.772 344.149   1
   1 -10 -22 726.035 316.172   1
  -1  10  20 482.248 240.550   1
   1 -10 -20 930.248 235.058   1
  -1  10  19 291.213 227.773   1
   1 -10 -19 877.221 234.851   1
  -1  10  18-155.755 219.223   1
   1 -10 -18 647.369 224.401   1
  -1  10  17-230.399 287.145   1
   1 -10 -17 48.7986 278.255   1
  -1  10  16 3310.48 369.404   1
   1  10 -16 3486.63 232.792   1
   1 -10 -15-70.2140 194.775   1
   1  10 -15 39.6872 92.9424   1
  -1 -10  15-104.253 92.6033   1
   1 -10 -14 1352.92 284.103   1
  -1 -10  14 786.692 98.9970   1
  -1  10  14 1625.23 303.921   1
   1  10 -14 752.019 94.1181   1
  -1 -10  13 3.45277 43.7511   1
   1  10 -13 122.580 48.6611   1
  -1  10  12 299.273 249.743   1
   1 -10 -12 1043.58 247.137   1
  -1  10  11 156.594 238.056   1
   1 -10 -11 252.466 239.651   1
  -1  10  10 1057.64 222.890   1
   1 -10 -10 1338.91 223.269   1
  -1  10   9 1408.53 229.268   1
  -1  10   8 237.386 191.169   1
   1 -10  -8 55.7701 181.913   1
  -1  10   7 694.898 222.925   1
   1 -10  -7 706.324 181.337   1
   1 -10  -6 6539.84 411.550   1
  -1  10   5 66.0799 155.060   1
   1 -10  -5-62.3455 160.117   1
  -1  10   4-46.1325 158.368   1
   1 -10  -4-116.858 163.566   1
  -1  10   3 401.533 157.374   1
   1  10  -3 169.022 66.5040   1
   1 -10  -3 337.892 142.728   1
  -1 -10   3 108.255 59.9081   1
   1  10  -2 2621.29 168.728   1
  -1  10   2 2131.78 210.532   1
  -1 -10   2 2165.50 156.198   1
   1 -10  -2 2724.56 209.311   1
  -1 -10   1 648.265 104.914   1
  -1  10   1 1083.51 148.872   1
   1 -10  -1 756.797 140.661   1
   1  10  -1 1022.48 125.736   1
  -1  10   0-60.3372 109.139   1
   1 -10   0 36.9652 111.863   1
  -1 -10  -1 966.574 140.768   1
  -1  10  -1 590.865 115.345   1
   1 -10   1 847.825 112.123   1
   1  10   1 776.654 149.333   1
   1 -10   2 2253.57 151.745   1
   1  10   2 2561.30 219.536   1
  -1 -10  -2 2397.01 204.688   1
  -1  10  -2 2279.00 158.606   1
  -1 -10  -3 278.464 150.030   1
   1 -10   3 121.501 47.4315   1
   1  10   3 207.057 137.853   1
  -1  10  -3 142.836 51.6720   1
   1  10   4-48.2809 170.783   1
  -1 -10  -4 106.089 151.116   1
   1  10   5 138.637 171.998   1
  -1 -10  -5 32.6409 151.994   1
  -1 -10  -6 6905.54 430.134   1
   1  10   7 957.217 224.337   1
  -1 -10  -7 626.512 207.741   1
   1  10   8 472.995 194.781   1
  -1 -10  -8-19.2974 176.454   1
   1  10   9 1846.91 256.609   1
   1  10  10 1810.22 292.663   1
  -1 -10 -10 1422.64 261.696   1
   1  10  11-115.800 259.801   1
  -1 -10 -11 303.612 233.045   1
   1  10  12 954.154 273.297   1
  -1 -10 -12 469.352 247.423   1
  -1 -10 -14 1243.05 272.828   1
  -1  10 -14 885.063 82.6629   1
   1  10  14 1100.29 274.409   1
   1 -10  14 692.940 78.6474   1
  -1 -10 -15 23.8985 237.784   1
  -1  10 -15 234.054 85.9060   1
   1 -10  15-7.21712 87.6977   1
   1  10  15 407.255 269.592   1
   1  10  16 4540.44 384.897   1
  -1  10 -16 3370.17 227.576   1
  -1 -10 -16 4223.06 370.998   1
   1  10  17-156.241 285.354   1
  -1 -10 -17 884.208 277.012   1
   1  10  18 288.574 294.005   1
  -1 -10 -18 322.415 284.170   1
   1  10  19 498.507 318.030   1
  -1 -10 -19 1245.60 317.326   1
   1  10  20 705.648 317.528   1
  -1 -10 -20 1111.75 312.656   1
   1  10  22 620.434 241.881   1
  -1 -10 -22 904.948 238.757   1
   1  10  23 436.677 230.105   1
  -1 -10 -23 462.205 223.698   1
   1  10  24 433.864 236.668   1
  -1 -10 -24 146.088 217.631   1
   1  10  25 126.362 302.945   1
  -1 -10 -25-97.0517 279.664   1
   1  10  26 1344.75 283.081   1
  -1 -10 -26 1239.32 278.437   1
  -1  11  26 432.645 252.358   1
   1 -11 -26 566.272 239.655   1
  -1  11  25 572.984 255.198   1
   1 -11 -25 168.478 216.611   1
  -1  11  24 870.922 266.367   1
   1 -11 -24 782.410 247.171   1
  -1  11  23 239.960 239.339   1
   1 -11 -23-49.5187 216.336   1
  -1  11  22 911.936 265.802   1
   1 -11 -22 149.663 222.364   1
  -1  11  21 242.751 240.707   1
   1 -11 -21-50.1068 222.924   1
  -1  11  20 187.838 326.439   1
   1 -11 -20 100.708 291.808   1
  -1  11  19 321.913 300.507   1
   1 -11 -19 176.133 271.102   1
  -1  11  18 741.765 246.382   1
   1 -11 -18 977.642 239.736   1
  -1  11  16 2416.19 364.556   1
   1 -11 -16 3424.32 372.359   1
  -1  11  15 1589.98 262.744   1
   1 -11 -15 1394.07 247.795   1
  -1  11  14 173.709 270.435   1
   1 -11 -14 47.2412 253.299   1
  -1  11  13 338.703 186.403   1
   1 -11 -13-274.389 192.863   1
  -1  11  12 3046.50 325.051   1
  -1  11  11 825.669 260.488   1
   1 -11 -11 1344.50 256.930   1
  -1  11  10 8259.29 548.737   1
   1 -11 -10 9258.87 551.978   1
   1 -11  -9 242.202 202.010   1
  -1  11   8 2175.68 280.985   1
   1 -11  -8 2265.81 273.725   1
  -1  11   6 260.522 195.570   1
   1 -11  -6 123.749 184.221   1
  -1  11   5 209.837 185.486   1
   1 -11  -5 688.308 192.496   1
  -1  11   4 7991.36 455.224   1
   1 -11  -4 7456.33 447.995   1
   1 -11  -3 1593.59 187.000   1
  -1 -11   3 1193.22 98.2069   1
   1  11  -3 1149.70 102.911   1
  -1  11   3 1226.90 185.121   1
  -1 -11   2 390.274 96.5762   1
   1 -11  -2 261.639 141.588   1
   1  11  -2 400.310 97.4831   1
  -1  11   2 439.182 164.480   1
  -1 -11   1 1444.01 137.357   1
   1 -11  -1 1398.25 163.546   1
   1  11  -1 1265.78 143.670   1
  -1  11   1 1317.35 173.465   1
  -1 -11  -1 1505.49 169.971   1
   1 -11   1 1329.11 137.150   1
   1  11   1 1319.14 170.139   1
  -1  11  -1 1223.14 137.965   1
  -1 -11  -2 334.649 148.535   1
   1 -11   2 180.137 86.5317   1
  -1  11  -2 468.233 98.4927   1
   1  11   2 314.376 158.780   1
  -1 -11  -3 1629.93 191.901   1
   1 -11   3 1204.34 86.6866   1
   1  11   3 1425.46 200.380   1
  -1  11  -3 1378.57 92.3936   1
  -1 -11  -4 9318.15 510.199   1
   1  11   4 8563.39 512.067   1
  -1 -11  -5 732.599 179.569   1
   1  11   5 127.175 174.339   1
  -1 -11  -6 506.918 198.674   1
   1  11   6 540.257 203.533   1
  -1 -11  -7-38.0402 199.786   1
   1  11   7 325.634 216.938   1
  -1 -11  -8 1695.27 238.070   1
   1  11   8 2089.43 253.741   1
  -1 -11  -9 560.675 228.124   1
  -1 -11 -10 9354.58 579.018   1
   1  11  10 9943.92 592.237   1
  -1 -11 -11 978.606 199.259   1
   1  11  11 711.263 207.512   1
   1  11  12 2946.42 319.949   1
  -1 -11 -13 93.4502 238.933   1
   1  11  13-24.8984 258.057   1
  -1 -11 -14 476.298 269.220   1
   1  11  14-127.037 279.152   1
  -1 -11 -15 944.918 290.868   1
   1  11  15 1288.43 327.990   1
  -1 -11 -16 3705.78 376.783   1
   1  11  16 3566.41 392.168   1
  -1 -11 -18 871.783 290.935   1
   1  11  18 918.988 307.451   1
  -1 -11 -19 124.471 280.460   1
   1  11  19 367.383 298.893   1
  -1 -11 -20 494.599 300.354   1
   1  11  20-287.952 303.379   1
  -1 -11 -21 220.641 299.878   1
   1  11  21 754.136 333.649   1
  -1 -11 -22 268.348 288.146   1
   1  11  22-25.7811 307.068   1
  -1 -11 -23-24.4485 208.978   1
   1  11  23 256.389 236.808   1
  -1 -11 -24 634.025 245.227   1
   1  11  24 787.773 248.126   1
  -1 -11 -25 47.9704 219.139   1
   1  11  25 278.557 243.443   1
  -1 -11 -26 540.435 240.377   1
   1  11  26 500.555 247.685   1
   1 -12 -25 689.272 293.012   1
  -1  12  25 179.593 308.232   1
   1 -12 -23 245.883 220.942   1
  -1  12  23 212.356 243.305   1
   1 -12 -21 100.143 213.344   1
  -1  12  21 188.534 234.656   1
   1 -12 -20 804.146 242.973   1
  -1  12  20 81.2052 234.449   1
   1 -12 -19 453.226 309.247   1
  -1  12  19 699.896 342.647   1
   1 -12 -18 907.398 235.096   1
  -1  12  18 322.602 237.266   1
   1 -12 -17 627.615 221.623   1
  -1  12  17 265.437 224.821   1
  -1  12  16 316.153 302.934   1
   1 -12 -15 467.994 214.521   1
  -1  12  15-437.293 225.417   1
   1 -12 -14 4370.83 398.492   1
  -1  12  14 4082.18 409.160   1
   1 -12 -13 283.277 246.065   1
   1 -12 -11 225.228 208.321   1
  -1  12  11 686.721 235.782   1
   1 -12 -10 240.562 213.504   1
  -1  12  10 114.972 234.778   1
   1 -12  -9 422.663 200.618   1
  -1  12   9 289.112 225.464   1
   1 -12  -8 3823.36 312.074   1
  -1  12   8 4000.80 328.825   1
   1 -12  -7 1041.99 222.962   1
  -1  12   7 637.625 224.693   1
   1 -12  -5 105.816 179.547   1
  -1  12   5-130.927 184.708   1
   1 -12  -4 22231.1 1099.18   1
  -1  12   4 21952.6 1102.63   1
   1 -12  -3 351.582 168.212   1
  -1 -12   3 241.898 74.9970   1
   1  12  -3 250.675 80.2179   1
  -1  12   3 49.6555 154.474   1
   1  12  -2 5584.39 311.009   1
   1 -12  -2 5596.41 355.890   1
  -1 -12   2 6090.12 311.245   1
  -1  12   2 5504.12 363.998   1
  -1 -12   1 177.582 107.260   1
  -1  12   1 324.620 145.690   1
   1  12  -1 49.6161 116.286   1
   1 -12  -1-112.020 132.711   1
  -1 -12   0-55.7201 126.213   1
  -1  12   0-11.7420 126.727   1
   1  12   0-237.762 133.640   1
   1 -12   0-32.3016 117.618   1
  -1 -12  -1-12.7156 128.086   1
  -1  12  -1 107.209 111.667   1
   1 -12   1 180.663 105.539   1
   1  12   1 190.471 152.397   1
   1 -12   2 5253.19 285.526   1
   1  12   2 5144.83 342.220   1
  -1 -12  -2 5784.39 345.149   1
  -1  12  -2 5175.10 287.286   1
  -1  12  -3 212.077 55.7962   1
   1  12   3 181.902 175.580   1
   1 -12   3 331.961 51.5490   1
  -1 -12  -4 21327.0 1079.91   1
   1  12   4 21963.9 1084.24   1
   1  12   5-95.2076 195.181   1
  -1 -12  -5 17.7969 182.833   1
   1  12   7 928.643 240.756   1
  -1 -12  -7 909.593 216.029   1
  -1 -12  -8 4088.78 335.077   1
   1  12   8 4627.39 347.372   1
   1  12   9 572.166 255.775   1
  -1 -12  -9 193.043 229.149   1
   1  12  10-23.6244 176.313   1
  -1 -12 -10 354.151 179.286   1
   1  12  11 679.521 257.257   1
  -1 -12 -11 500.518 239.314   1
   1  12  12 1591.92 300.960   1
  -1 -12 -12 2659.45 308.040   1
  -1 -12 -13 23.7969 183.350   1
  -1 -12 -14 4525.70 364.967   1
   1  12  14 4598.08 390.466   1
   1  12  15 701.537 289.472   1
  -1 -12 -15 294.379 249.540   1
   1  12  17 52.5949 306.003   1
  -1 -12 -17 423.928 281.483   1
   1  12  18 1761.35 357.787   1
  -1 -12 -18 1471.26 324.286   1
   1  12  19 472.494 314.158   1
  -1 -12 -19 347.006 274.930   1
   1  12  20 965.201 312.372   1
  -1 -12 -20 515.688 287.422   1
   1  12  21 232.729 311.020   1
  -1 -12 -21-24.4476 277.294   1
   1  12  23 281.227 332.394   1
  -1 -12 -23 735.415 321.876   1
   1  12  25-176.551 238.001   1
  -1 -12 -25 213.011 222.155   1
  -1  13  24 751.797 313.436   1
   1 -13 -24 454.866 278.709   1
  -1  13  23 132.073 338.007   1
   1 -13 -23 438.836 310.663   1
  -1  13  22 347.210 261.365   1
   1 -13 -22 544.026 232.400   1
  -1  13  21 26.9511 239.776   1
  -1  13  20 27.0665 233.526   1
   1 -13 -18 682.018 235.286   1
   1 -13 -17 126.403 205.394   1
  -1  13  16 510.209 305.323   1
   1 -13 -16 1132.02 278.963   1
  -1  13  15 633.827 241.803   1
   1 -13 -15 149.775 229.268   1
  -1  13  14 1149.14 281.853   1
   1 -13 -14 1677.96 258.976   1
  -1  13  13-25.3967 291.722   1
   1 -13 -13 194.483 267.014   1
  -1  13  12 2518.99 324.523   1
   1 -13 -12 2696.97 325.886   1
  -1  13  10 737.064 257.815   1
   1 -13 -10 636.733 231.464   1
  -1  13   9 784.271 248.747   1
   1 -13  -9 595.505 236.084   1
  -1  13   8 2596.15 296.434   1
   1 -13  -8 2278.50 273.902   1
  -1  13   7-130.052 219.667   1
   1 -13  -7 163.516 211.841   1
  -1  13   6-20.8752 185.720   1
   1 -13  -6-19.5016 175.554   1
   1 -13  -4 1390.50 208.522   1
  -1  13   4 1543.58 233.288   1
   1 -13  -3 145.509 164.609   1
  -1 -13   3 55.9813 66.7334   1
   1  13  -3 5.17438 74.2682   1
  -1  13   3 17.6111 178.896   1
   1 -13  -2 118.377 149.323   1
  -1 -13   2 226.711 99.4575   1
   1  13  -2 25.5328 96.9564   1
  -1  13   2-128.505 156.364   1
   1 -13  -1-26.4340 137.287   1
  -1  13   1-14.3741 148.324   1
   1  13   0 2610.11 223.796   1
   1 -13   0 2866.32 218.634   1
  -1  13   0 2721.23 225.477   1
  -1 -13   0 3234.43 228.130   1
   1  13   1-86.1330 141.775   1
  -1 -13  -1 13.4613 129.035   1
   1 -13   1 28.8242 105.323   1
  -1  13  -1 156.967 122.538   1
  -1 -13  -2 194.187 157.208   1
   1 -13   2-34.8147 85.8238   1
  -1  13  -2 157.704 93.6949   1
   1  13   2 79.5990 160.629   1
  -1 -13  -3 97.5605 164.033   1
   1 -13   3 30.6898 35.5421   1
  -1  13  -3 21.3062 46.2645   1
   1  13   3 17.3629 175.967   1
   1  13   4 1270.29 222.345   1
  -1 -13  -4 1065.79 203.903   1
   1  13   6 209.061 200.490   1
  -1 -13  -6 97.8308 174.714   1
   1  13   7 153.144 190.168   1
  -1 -13  -7 245.782 178.063   1
   1  13   8 2253.53 264.631   1
  -1 -13  -8 2494.05 276.627   1
   1  13   9 1130.47 265.465   1
  -1 -13  -9 750.085 241.622   1
   1  13  10 532.143 230.864   1
  -1 -13 -10 590.246 205.353   1
   1  13  12 2678.72 295.011   1
  -1 -13 -12 2283.60 274.463   1
   1  13  13 744.388 297.500   1
  -1 -13 -13 411.680 272.307   1
   1  13  14 1796.49 312.715   1
  -1 -13 -14 1302.20 296.483   1
   1  13  15 235.475 212.616   1
  -1 -13 -15 99.1970 197.179   1
   1  13  16 315.174 226.186   1
  -1 -13 -16 622.128 222.431   1
  -1 -13 -17 273.089 246.659   1
   1  13  18 944.770 331.356   1
  -1 -13 -18 1061.50 312.533   1
   1  13  19-26.1968 318.198   1
  -1 -13 -19 320.430 301.781   1
   1  13  20 311.832 310.797   1
   1  13  21-257.886 307.102   1
  -1 -13 -21 292.628 294.229   1
   1  13  22 895.970 335.419   1
  -1 -13 -22 561.050 294.203   1
   1  13  23 861.284 340.075   1
  -1 -13 -23 388.551 304.064   1
   1  13  24 940.498 360.506   1
  -1 -13 -24 619.897 323.384   1
   1 -14 -23 554.667 297.626   1
   1 -14 -22 122.749 257.561   1
  -1  14  22 958.056 328.487   1
   1 -14 -21 447.815 234.572   1
  -1  14  21 161.351 248.052   1
   1 -14 -20 628.551 231.837   1
  -1  14  20 569.562 249.853   1
   1 -14 -19 683.947 320.119   1
  -1  14  19 1061.68 351.215   1
   1 -14 -17 406.062 282.610   1
  -1  14  17 766.370 322.066   1
   1 -14 -16 50.6591 205.056   1
  -1  14  16 218.594 230.536   1
   1 -14 -15 302.972 286.463   1
  -1  14  15 566.457 306.525   1
   1 -14 -14 2002.81 263.726   1
  -1  14  14 2220.59 288.458   1
   1 -14 -13 346.385 208.169   1
  -1  14  13 502.317 220.837   1
   1 -14 -12 2192.68 296.393   1
  -1  14  12 2604.44 332.044   1
   1 -14 -11 1195.62 264.484   1
  -1  14  11 638.990 277.299   1
   1 -14  -9 22.7422 180.721   1
  -1  14   9-145.967 190.411   1
   1 -14  -8 1032.89 239.399   1
  -1  14   8 542.016 259.871   1
   1 -14  -7 1016.06 229.747   1
  -1  14   7 1122.05 232.828   1
  -1  14   6 4149.06 336.783   1
   1 -14  -6 3778.35 321.646   1
   1 -14  -5 135.458 187.405   1
  -1  14   5 20.9551 192.469   1
   1 -14  -4 2793.86 263.253   1
  -1  14   4 2963.28 282.187   1
  -1  14   3 1588.34 228.490   1
   1  14  -3 1416.77 102.530   1
  -1 -14   2 2015.91 155.192   1
  -1  14   2 1727.14 224.171   1
   1  14  -2 1738.21 157.008   1
   1 -14  -2 1961.26 215.209   1
  -1  14   1 548.057 155.136   1
   1 -14  -1 529.370 147.348   1
  -1 -14   0-87.4270 132.266   1
  -1  14   0 265.121 138.601   1
   1 -14   0-12.3335 125.006   1
   1  14   0 26.4143 141.906   1
   1  14   1 149.465 155.446   1
  -1 -14  -1 405.487 148.621   1
  -1 -14  -2 1362.82 191.435   1
  -1  14  -2 1731.63 140.456   1
   1 -14   2 1530.85 136.088   1
   1  14   3 2239.88 238.789   1
  -1 -14  -3 1944.41 231.485   1
  -1 -14  -4 3034.02 265.451   1
   1  14   4 2137.18 249.796   1
   1  14   5-287.962 204.132   1
  -1 -14  -5 116.138 177.787   1
  -1 -14  -6 4046.41 328.414   1
   1  14   6 3009.34 319.894   1
   1  14   7 699.616 230.697   1
  -1 -14  -7 1081.66 227.720   1
   1  14   8 1403.98 263.204   1
  -1 -14  -8 1033.85 242.550   1
   1  14   9-48.2737 237.920   1
  -1 -14  -9-294.838 229.460   1
   1  14  11 808.827 253.912   1
  -1 -14 -11 1262.88 262.245   1
   1  14  12 2430.65 342.812   1
  -1 -14 -12 2979.87 330.367   1
   1  14  13 519.464 257.396   1
  -1 -14 -13 713.401 248.583   1
   1  14  14 2197.57 286.539   1
  -1 -14 -14 2402.63 275.984   1
   1  14  15 105.214 302.810   1
  -1 -14 -15 322.402 277.286   1
   1  14  16 317.041 255.952   1
  -1 -14 -16 49.8524 243.306   1
   1  14  17 184.664 223.641   1
  -1 -14 -17 396.703 214.332   1
   1  14  19 575.409 268.888   1
  -1 -14 -19 370.707 229.784   1
   1  14  20 260.613 314.125   1
  -1 -14 -20 644.993 294.686   1
   1  14  21 310.678 331.788   1
  -1 -14 -21 297.610 315.569   1
   1  14  22 459.222 335.063   1
  -1 -14 -22-171.174 301.244   1
  -1 -14 -23 456.399 316.531   1
   1 -15 -23 691.050 292.133   1
  -1  15  23 25.7519 301.973   1
   1 -15 -22 826.986 244.994   1
  -1  15  22 262.932 262.777   1
   1 -15 -21 197.833 216.064   1
  -1  15  21-80.4773 242.903   1
   1 -15 -20 375.833 227.069   1
  -1  15  20 514.863 259.156   1
   1 -15 -19 405.157 237.474   1
  -1  15  19 191.741 293.430   1
   1 -15 -18 994.328 236.975   1
  -1  15  18 605.515 245.413   1
  -1  15  16 1047.34 259.013   1
   1 -15 -16 741.412 241.360   1
  -1  15  15 330.166 217.877   1
   1 -15 -15-25.5095 194.283   1
  -1  15  13 27.1131 294.952   1
   1 -15 -13 1154.58 296.180   1
  -1  15  12 803.695 293.771   1
   1 -15 -12 669.672 267.975   1
  -1  15  11-369.311 286.867   1
   1 -15 -11 244.101 253.554   1
   1 -15 -10 4243.29 387.559   1
  -1  15  10 4037.66 406.783   1
  -1  15   9 176.982 217.181   1
   1 -15  -9 397.865 196.563   1
  -1  15   8 393.205 256.316   1
   1 -15  -8 318.405 234.183   1
   1 -15  -7 132.214 195.097   1
  -1  15   7 286.309 206.063   1
  -1  15   6 6209.68 455.587   1
   1 -15  -6 7205.44 449.011   1
   1 -15  -5 364.171 198.516   1
  -1  15   5-22.0284 207.481   1
   1 -15  -3 498.183 168.420   1
  -1  15   3 464.575 187.758   1
  -1  15   2 2543.32 255.023   1
   1  15  -2 2383.08 181.743   1
   1 -15  -2 2140.77 230.912   1
  -1 -15   2 2657.90 176.162   1
   1 -15  -1-44.7024 136.456   1
  -1  15   1 63.5529 161.387   1
   1  15  -1-36.2924 125.931   1
  -1 -15   0 5369.97 321.345   1
   1 -15   0 4804.02 315.167   1
  -1  15   0 4654.51 315.316   1
   1  15   0 5230.96 333.374   1
  -1 -15  -1 120.656 150.820   1
   1  15   1 110.906 161.019   1
   1  15   2 2389.77 244.453   1
   1 -15   2 2083.32 156.017   1
  -1  15  -2 2216.12 163.679   1
  -1 -15  -3 228.364 165.530   1
   1  15   3 431.610 182.290   1
  -1 -15  -5-140.468 193.359   1
   1  15   5-21.2517 202.157   1
  -1 -15  -6 7015.11 460.495   1
   1  15   6 7424.76 474.863   1
  -1 -15  -7 152.850 206.283   1
   1  15   7 300.346 235.419   1
  -1 -15  -8 451.336 236.815   1
   1  15   8 119.389 249.994   1
  -1 -15  -9 92.8187 222.565   1
   1  15   9 294.454 257.219   1
  -1 -15 -10 3824.47 336.690   1
   1  15  10 3942.60 361.671   1
  -1 -15 -11 96.8837 202.933   1
   1  15  11-102.393 194.071   1
  -1 -15 -12 732.569 271.646   1
   1  15  12 883.849 296.496   1
  -1 -15 -13 346.041 201.427   1
   1  15  13 734.294 223.916   1
  -1 -15 -14 593.871 285.863   1
   1  15  14 1005.22 331.705   1
  -1 -15 -15 447.940 206.735   1
   1  15  15 52.9751 219.248   1
  -1 -15 -16 598.847 221.333   1
   1  15  16 1217.03 273.880   1
  -1 -15 -18 646.483 221.855   1
   1  15  18 658.246 244.250   1
  -1 -15 -19 99.8707 217.099   1
   1  15  19 446.156 234.481   1
  -1 -15 -20 449.425 224.261   1
   1  15  20 391.179 251.961   1
  -1 -15 -21 246.291 223.141   1
   1  15  21 104.246 238.798   1
  -1 -15 -22 919.597 252.247   1
   1  15  22 981.930 310.159   1
  -1 -15 -23-212.987 270.604   1
   1  15  23 893.079 343.411   1
   1 -16 -22 192.180 224.308   1
  -1  16  22-25.9490 247.473   1
   1 -16 -20 1147.65 327.691   1
  -1  16  20 703.506 354.457   1
   1 -16 -18 306.163 303.534   1
  -1  16  18 193.298 332.836   1
   1 -16 -17 257.013 218.509   1
  -1  16  17 250.427 252.193   1
   1 -16 -16 232.220 272.664   1
  -1  16  16-139.690 316.278   1
   1 -16 -15 696.768 285.704   1
  -1  16  15 139.454 287.156   1
   1 -16 -14 849.634 233.541   1
  -1  16  14 835.024 253.436   1
   1 -16 -12 279.133 199.360   1
  -1  16  12-219.541 222.879   1
   1 -16 -11 25.0585 202.797   1
  -1  16  11 81.2929 204.608   1
   1 -16 -10 3031.31 340.918   1
  -1  16  10 3012.30 363.517   1
   1 -16  -9 314.027 205.019   1
  -1  16   9 392.939 240.405   1
   1 -16  -8 565.190 252.797   1
  -1  16   8 587.734 270.134   1
   1 -16  -7-457.135 231.137   1
  -1  16   7 348.297 236.644   1
   1 -16  -6-22.0446 228.978   1
  -1  16   6 71.7911 240.286   1
   1 -16  -5 189.351 176.567   1
  -1  16   5 273.946 212.794   1
   1 -16  -4-59.6835 176.466   1
  -1  16   4 108.159 209.979   1
   1 -16  -3 223.132 171.707   1
  -1  16   3 364.020 210.445   1
   1 -16  -2 429.979 167.900   1
  -1 -16   2 351.672 103.463   1
   1  16  -2 358.060 106.986   1
  -1  16   2 596.934 189.886   1
   1 -16  -1 218.273 149.463   1
  -1 -16   1 427.915 125.102   1
   1  16  -1 443.639 141.364   1
  -1  16   1 184.688 170.459   1
  -1 -16   0 249.288 138.858   1
   1 -16   0 93.4281 136.930   1
  -1  16   0 191.601 148.104   1
   1  16   0-30.2901 148.954   1
  -1 -16  -1 63.1094 154.416   1
   1  16   1 222.572 171.618   1
  -1  16  -2 242.411 87.2271   1
   1  16   2 389.931 181.151   1
  -1 -16  -2 348.760 177.194   1
   1  16   3 79.1202 187.686   1
  -1 -16  -3 113.084 177.902   1
   1  16   4 500.647 208.096   1
  -1 -16  -4 215.882 188.776   1
   1  16   5 109.678 212.616   1
  -1 -16  -5 309.364 201.928   1
   1  16   6 114.398 231.312   1
  -1 -16  -6 538.126 224.589   1
   1  16   7 499.415 233.314   1
  -1 -16  -7 334.146 209.915   1
   1  16   8 73.4697 179.543   1
  -1 -16  -8 137.723 169.027   1
   1  16   9-25.1008 196.449   1
  -1 -16  -9 94.1039 165.478   1
   1  16  10 2227.19 277.150   1
  -1 -16 -10 2352.68 262.901   1
   1  16  11 260.092 203.028   1
  -1 -16 -11 195.130 211.360   1
   1  16  12 210.564 287.933   1
  -1 -16 -12-98.8173 254.923   1
   1  16  14 718.397 257.404   1
  -1 -16 -14 827.761 257.169   1
   1  16  15 800.555 256.952   1
  -1 -16 -15 352.440 214.446   1
   1  16  16 1146.11 306.968   1
  -1 -16 -16 930.616 283.327   1
   1  16  17 53.2990 231.414   1
  -1 -16 -17 126.670 206.525   1
   1  16  18-106.304 278.051   1
  -1 -16 -18-330.526 238.886   1
   1  16  20 1261.70 275.880   1
  -1 -16 -20 1241.10 262.292   1
   1  16  22 309.021 262.173   1
  -1 -16 -22-262.577 217.365   1
   1 -17 -21-24.2553 256.899   1
  -1  17  21 786.551 295.676   1
   1 -17 -19-176.275 217.267   1
  -1  17  19 163.525 258.537   1
   1 -17 -17 412.325 298.276   1
  -1  17  17 27.9903 328.467   1
   1 -17 -16 545.036 231.330   1
  -1  17  16 451.168 258.496   1
   1 -17 -15 703.567 227.025   1
  -1  17  15 424.783 243.389   1
   1 -17 -14 313.040 206.879   1
  -1  17  14 226.864 259.265   1
   1 -17 -13 52.0424 225.221   1
  -1  17  13 28.2949 270.513   1
   1 -17 -11-76.8805 188.719   1
  -1  17  11 390.246 226.456   1
   1 -17 -10 227.612 264.462   1
  -1  17  10 605.513 293.236   1
   1 -17  -9-24.8666 170.693   1
  -1  17   9-80.9446 224.550   1
   1 -17  -7 708.060 242.607   1
  -1  17   7 333.411 261.653   1
   1 -17  -6 2872.35 290.326   1
  -1  17   6 3044.99 333.100   1
   1 -17  -5 131.024 211.729   1
  -1  17   5 379.956 239.810   1
   1 -17  -4 1987.80 256.538   1
  -1  17   4 1306.29 252.841   1
   1 -17  -2 1140.08 201.263   1
  -1  17   2 1303.96 216.184   1
  -1  17   1 633.152 182.127   1
  -1  17   0 45.1730 146.949   1
   1  17   0 139.557 156.115   1
   1  17   1 575.231 185.257   1
  -1 -17  -2 1185.73 203.738   1
   1  17   2 911.522 222.459   1
   1  17   4 1869.29 271.757   1
  -1 -17  -4 1631.50 249.515   1
   1  17   5 668.435 229.817   1
  -1 -17  -5 65.9310 205.790   1
   1  17   6 2745.55 318.674   1
  -1 -17  -6 2647.45 304.519   1
   1  17   7 246.590 227.734   1
  -1 -17  -7-46.7559 185.084   1
  -1 -17  -8 216.073 245.170   1
   1  17   9 257.366 241.886   1
  -1 -17  -9 290.905 236.230   1
   1  17  10 497.235 232.380   1
  -1 -17 -10-24.6578 215.685   1
   1  17  11 556.482 260.679   1
  -1 -17 -11-24.9732 242.690   1
   1  17  13 486.005 272.541   1
  -1 -17 -13 25.6346 208.410   1
   1  17  14 459.914 225.127   1
  -1 -17 -14 359.767 205.765   1
   1  17  15 895.825 331.485   1
  -1 -17 -15 856.170 305.824   1
   1  17  16 486.463 249.696   1
  -1 -17 -16 413.388 219.572   1
   1  17  17 271.908 315.212   1
  -1 -17 -17 153.904 261.308   1
   1  17  19 374.758 258.847   1
  -1 -17 -19 200.370 218.501   1
   1  17  21 390.115 308.571   1
  -1 -17 -21 313.210 280.608   1
   1 -18 -20 391.665 222.500   1
  -1  18  20 26.4773 252.678   1
   1 -18 -18 1093.41 292.459   1
  -1  18  18 1651.07 312.027   1
   1 -18 -16 312.515 219.276   1
  -1  18  16 225.604 242.076   1
   1 -18 -15 367.283 273.572   1
  -1  18  15 767.112 330.687   1
   1 -18 -14 210.788 283.062   1
  -1  18  14 627.764 351.361   1
   1 -18 -13 659.293 290.191   1
  -1  18  13 457.085 328.532   1
   1 -18 -12 683.940 258.205   1
  -1  18  12 228.084 294.373   1
   1 -18 -10 465.939 271.461   1
  -1  18  10 28.0647 288.543   1
   1 -18  -9 101.976 184.371   1
  -1  18   9-27.6438 203.486   1
   1 -18  -8 6474.12 444.691   1
  -1  18   8 6158.72 472.812   1
  -1  18   6 51.2855 229.498   1
  -1  18   5 222.087 186.582   1
   1  18   5 197.632 226.404   1
   1  18   6 534.001 246.780   1
  -1 -18  -8 5400.12 410.526   1
   1  18   8 5766.22 424.072   1
  -1 -18  -9 178.263 231.138   1
   1  18   9 594.962 279.522   1
  -1 -18 -10-154.856 248.803   1
   1  18  10-246.673 290.970   1
  -1 -18 -12 131.053 263.203   1
   1  18  12 750.879 323.900   1
  -1 -18 -13-288.949 204.792   1
   1  18  13 306.590 253.807   1
  -1 -18 -14 682.058 225.446   1
   1  18  14 640.143 246.473   1
  -1 -18 -15-26.1269 283.479   1
   1  18  15 803.491 329.271   1
  -1 -18 -16 51.8518 213.564   1
   1  18  16 83.2212 229.299   1
  -1 -18 -18 353.514 233.006   1
   1  18  18 1418.84 288.352   1
  -1 -18 -20 24.3888 216.355   1
   1  18  20 131.570 256.725   1
  -2   0  27 112.339 226.456   1
   2   0 -27-52.1425 219.899   1
  -2   0  25 390.338 257.396   1
   2   0 -25 414.599 279.552   1
  -2   0  24 82.9460 267.756   1
   2   0 -24 128.434 274.316   1
  -2   0  23 81.8876 267.966   1
   2   0 -23 532.867 276.840   1
  -2   0  22 859.252 272.041   1
   2   0 -22 748.938 259.572   1
  -2   0  21 263.260 205.474   1
   2   0 -21 171.380 223.161   1
  -2   0  20 1338.59 246.845   1
   2   0 -20 1171.05 227.184   1
  -2   0  18 3300.14 351.497   1
   2   0 -18 2827.55 331.056   1
  -2   0  17-23.3033 198.562   1
   2   0 -17-194.601 187.801   1
  -2   0  16 3166.10 328.010   1
   2   0 -15 197.921 185.821   1
  -2   0  15-21.2919 198.286   1
  -2   0  13-57.1292 196.506   1
   2   0 -13 124.064 185.700   1
  -2   0  12 13344.9 713.725   1
   2   0 -12 13415.9 705.736   1
   2   0 -11 388.277 156.588   1
  -2   0  11 233.738 161.464   1
  -2   0  10 36315.0 1705.13   1
   2   0 -10 35288.1 1697.13   1
  -2   0   9 171.790 151.563   1
   2   0  -9 238.501 139.438   1
  -2   0   8 1046.91 176.083   1
   2   0  -8 1135.40 165.722   1
  -2   0   7-11.7689 147.414   1
   2   0  -7 54.4627 135.203   1
  -2   0   5 36.7455 131.112   1
   2   0  -5 127.383 121.074   1
  -2   0   4 775.138 143.409   1
   2   0  -4 935.161 144.019   1
  -2   0   3-7.01681 117.042   1
   2   0  -3-232.326 109.926   1
   2   0  -2 76652.1 3503.31   1
  -2   0   2 77000.5 3505.09   1
   2   0  -1-78.0753 94.0212   1
  -2   0   1 79.4332 94.4346   1
   2   0   0 96093.0 4403.25   1
  -2   0   0 97699.4 4404.16   1
  -2   0  -1 9.78351 88.8071   1
   2   0   1 103.353 89.9845   1
  -2   0  -2 77036.7 3463.30   1
   2   0   2 74892.2 3463.16   1
  -2   0  -3-12.0571 94.5711   1
   2   0   3-200.695 104.408   1
  -2   0  -4 824.948 132.563   1
   2   0   4 892.701 137.895   1
   2   0   5-60.8164 128.188   1
  -2   0  -5 121.252 120.170   1
   2   0   7 177.291 140.860   1
  -2   0  -7-114.601 133.975   1
   2   0   8 1136.27 170.388   1
  -2   0  -8 938.449 154.009   1
   2   0   9 108.501 146.310   1
  -2   0  -9-126.016 136.492   1
  -2   0 -10 35739.5 1676.06   1
   2   0  10 34837.4 1683.58   1
   2   0  11-32.8320 155.362   1
  -2   0 -11-124.581 150.453   1
   2   0  12 13813.9 716.651   1
  -2   0 -12 13002.9 704.583   1
  -2   0 -13 377.260 198.919   1
   2   0  13-94.8371 200.515   1
  -2   0 -15 477.652 200.931   1
   2   0  15 213.235 209.136   1
   2   0  16 2983.00 296.029   1
  -2   0 -17 108.392 207.858   1
   2   0  17 137.940 211.785   1
   2   0  18 3953.77 362.714   1
  -2   0 -18 3851.91 353.375   1
   2   0  19 196.496 259.404   1
  -2   0 -19 439.738 254.591   1
   2   0  20 1285.65 275.372   1
  -2   0 -20 831.206 238.015   1
   2   0  21 128.409 193.911   1
  -2   0 -21-48.6128 185.787   1
   2   0  22 1248.75 289.918   1
  -2   0 -22 792.910 283.203   1
   2   0  23 237.245 268.395   1
  -2   0 -23-50.2218 250.984   1
   2   0  24 26.5571 203.808   1
  -2   0 -24-100.389 198.672   1
   2   0  25 508.431 266.781   1
  -2   0 -25 635.368 282.459   1
   2   0  26 649.211 290.134   1
  -2   0 -26-181.145 253.196   1
   2   0  27 110.380 195.932   1
  -2   0 -27-209.735 220.398   1
  -2   1  27 222.199 227.604   1
   2  -1 -27 387.362 242.143   1
  -2   1  26 973.953 266.011   1
  -2  -1  26 904.069 259.313   1
   2  -1 -26 879.121 284.377   1
   2   1 -26 996.408 247.818   1
  -2  -1  25 1203.72 251.231   1
  -2   1  25 694.484 296.650   1
   2   1 -25 1118.96 241.556   1
   2  -1 -25 980.339 314.786   1
  -2  -1  24 1300.86 249.647   1
   2   1 -24 1028.98 244.058   1
   2  -1 -24 846.740 308.133   1
  -2  -1  23 790.770 225.054   1
  -2   1  23 437.072 299.755   1
   2   1 -23 582.551 215.630   1
   2  -1 -23 25.4060 285.919   1
  -2   1  22-161.764 281.398   1
  -2  -1  22 267.452 194.481   1
   2   1 -22 298.359 187.934   1
   2  -1 -22 200.581 276.033   1
  -2  -1  21 1045.30 286.722   1
  -2   1  21 1299.80 296.429   1
   2  -1 -21 2020.61 307.461   1
   2   1 -21 1846.55 278.534   1
  -2   1  20 2472.16 302.087   1
   2  -1 -20 2529.10 293.767   1
  -2   1  19 530.514 208.870   1
  -2  -1  19 616.659 261.383   1
   2  -1 -19 1172.50 212.875   1
   2   1 -19 1100.48 253.836   1
  -2   1  18-489.126 267.533   1
  -2  -1  18 71.5288 185.878   1
   2  -1 -18 204.697 233.649   1
   2   1 -18 110.682 155.695   1
   2   1 -17 5991.91 432.448   1
   2  -1 -17 5869.59 435.371   1
  -2   1  17 5980.82 448.464   1
  -2  -1  17 6153.22 440.319   1
   2  -1 -16 3483.00 297.585   1
  -2  -1  16 3336.94 309.446   1
   2   1 -16 3757.73 306.883   1
   2   1 -15 2357.89 263.987   1
   2  -1 -15 2103.36 276.357   1
  -2   1  15 2019.70 293.535   1
  -2  -1  15 2110.02 279.609   1
   2  -1 -14 19456.4 990.711   1
  -2   1  14 19145.9 998.757   1
   2   1 -13 4950.31 338.340   1
   2  -1 -12 10696.7 582.064   1
   2   1 -12 10673.2 571.938   1
  -2  -1  12 10282.5 579.263   1
  -2   1  12 10004.2 587.362   1
   2  -1 -11 11171.2 626.033   1
   2   1 -11 12260.5 625.567   1
  -2   1  11 11919.5 639.406   1
  -2  -1  11 11637.5 628.897   1
   2  -1 -10 5560.79 368.081   1
  -2  -1  10 6749.15 377.765   1
  -2   1  10 6213.19 394.060   1
   2   1 -10 5890.16 366.523   1
   2  -1  -9 1166.73 175.886   1
  -2  -1   9 1479.85 176.477   1
  -2   1   9 1196.57 193.596   1
   2   1  -8 15806.1 752.086   1
   2  -1  -8 14070.0 758.487   1
  -2   1   8 14989.1 766.837   1
  -2  -1   8 15402.7 756.602   1
   2  -1  -7 19809.0 953.183   1
  -2   1   7 19187.8 959.894   1
   2  -1  -6 6610.68 364.913   1
   2   1  -6 6284.88 356.293   1
  -2  -1   6 6585.48 362.605   1
  -2   1   6 5814.85 365.207   1
   2   1  -5 649.485 129.232   1
   2  -1  -5 341.435 127.309   1
  -2  -1   5 837.135 141.603   1
  -2   1   5 528.396 137.639   1
   2  -1  -4 797.184 145.669   1
   2   1  -4 671.876 120.755   1
  -2   1   4 400.889 144.488   1
  -2  -1   4 730.143 136.497   1
   2  -1  -3 22575.4 1093.98   1
   2   1  -3 23948.2 1086.50   1
  -2   1   3 22945.0 1097.62   1
  -2  -1   3 23313.1 1089.77   1
   2   1  -2 2871.51 173.449   1
  -2   1   2 2797.95 191.051   1
  -2  -1   2 2915.62 177.849   1
   2   1  -1 12035.4 507.772   1
   2  -1  -1 12025.0 513.871   1
  -2   1   1 12297.8 516.420   1
   2  -1   0 37.2441 96.9766   1
  -2   1   0-43.4052 99.6397   1
  -2  -1   0 5.01989 95.9830   1
   2   1   0-14.6266 92.4390   1
   2  -1   1 12912.0 626.150   1
  -2   1  -1 14030.9 630.384   1
  -2  -1  -1 12767.1 629.936   1
   2   1   1 12980.8 630.668   1
   2  -1   2 2859.73 178.171   1
  -2   1  -2 2732.79 170.471   1
   2   1   2 2492.10 179.315   1
  -2   1  -3 20629.5 992.073   1
  -2  -1  -3 20282.9 1000.32   1
   2  -1   3 21918.4 994.719   1
   2   1   3 22171.4 1005.82   1
  -2   1  -4 639.597 117.291   1
  -2  -1  -4 623.116 129.481   1
   2   1   4 878.925 134.725   1
   2  -1   4 710.784 133.394   1
   2   1   5 248.166 142.551   1
   2  -1   5 526.725 111.238   1
  -2  -1  -5 411.651 129.752   1
  -2   1  -5 341.213 109.591   1
   2  -1   6 7211.60 381.108   1
  -2   1  -6 6778.39 376.128   1
   2   1   7 18556.8 899.084   1
  -2  -1  -7 18010.1 893.546   1
   2   1   8 13875.2 712.754   1
   2  -1   8 13865.4 704.467   1
  -2  -1  -8 14488.1 708.543   1
  -2   1  -8 13705.6 698.728   1
   2  -1   9 805.060 151.439   1
   2   1   9 1074.90 179.072   1
  -2  -1  -9 1198.17 163.024   1
  -2   1  -9 771.967 137.798   1
  -2  -1 -10 6528.38 384.417   1
  -2   1 -10 5951.96 369.622   1
   2   1  10 6490.17 396.038   1
   2  -1  10 6357.89 384.619   1
   2   1  11 11504.9 625.869   1
   2  -1  11 11580.7 621.693   1
  -2   1 -11 10910.9 612.696   1
  -2  -1 -11 11834.4 621.777   1
  -2   1 -12 9119.36 564.153   1
   2  -1  12 10479.5 576.942   1
   2   1  12 11000.9 595.271   1
  -2  -1 -12 11307.8 588.063   1
  -2   1 -13 4247.25 325.230   1
   2  -1  13 4684.45 337.194   1
  -2  -1 -14 19434.4 979.580   1
   2  -1  14 19548.4 979.472   1
   2   1  14 17664.3 978.807   1
   2   1  15 2230.69 293.566   1
   2  -1  15 2592.12 289.099   1
  -2   1 -15 2065.20 271.721   1
  -2  -1 -15 2714.58 298.532   1
  -2   1 -16 3620.83 325.081   1
   2  -1  16 3755.45 342.300   1
  -2  -1 -16 3085.64 332.324   1
  -2   1 -17 5696.72 409.306   1
  -2  -1 -17 5529.68 416.004   1
   2  -1  17 5722.30 429.447   1
   2   1  17 4904.22 423.168   1
   2  -1  18 398.330 250.340   1
   2   1  18 363.434 240.002   1
  -2   1 -18 22.0416 209.812   1
  -2  -1 -18 91.0587 188.352   1
   2  -1  19 460.020 246.923   1
  -2   1 -19 1139.93 256.838   1
   2   1  20 2670.17 337.380   1
  -2  -1 -20 2275.38 319.529   1
   2  -1  21 1705.55 271.238   1
   2   1  21 1141.01 303.322   1
  -2   1 -21 1568.94 273.128   1
  -2  -1 -21 1688.43 295.385   1
   2   1  22 131.309 196.876   1
   2  -1  22 412.984 285.287   1
  -2   1 -22 666.488 284.186   1
  -2  -1 -22-24.8953 195.818   1
   2  -1  23 446.494 252.942   1
  -2   1 -23 622.856 232.013   1
   2   1  24 1010.54 291.547   1
  -2  -1 -24 1639.24 289.841   1
   2   1  25 1091.13 245.576   1
   2  -1  25 972.470 299.298   1
  -2  -1 -25 580.672 226.854   1
  -2   1 -25 1524.76 324.709   1
   2  -1  26 657.042 266.377   1
   2   1  26 912.651 309.986   1
  -2  -1 -26 770.216 311.447   1
  -2   1 -26 606.153 243.492   1
   2   1  27 26.9524 219.318   1
  -2  -1 -27 570.837 241.313   1
   2  -2 -28 736.104 245.267   1
  -2   2  28 382.180 236.183   1
   2  -2 -27 358.194 229.103   1
  -2   2  27-27.5239 220.452   1
   2  -2 -26 179.798 233.952   1
  -2   2  26 55.2998 221.391   1
   2  -2 -25 102.800 231.547   1
   2   2 -25 391.183 288.236   1
  -2   2  25 110.608 230.320   1
  -2  -2  25 394.153 284.171   1
   2  -2 -24 1408.46 294.447   1
  -2   2  24 1128.94 284.868   1
   2  -2 -23 610.374 278.747   1
   2   2 -23 631.865 278.651   1
  -2  -2  23 462.268 272.948   1
  -2   2  23-109.431 259.417   1
   2   2 -22 1260.45 278.593   1
   2  -2 -22 1006.17 274.264   1
  -2   2  22 1327.37 289.198   1
  -2  -2  22 1330.17 266.650   1
   2  -2 -21 1509.39 256.495   1
   2   2 -21 1541.19 241.185   1
  -2   2  21 1416.87 250.868   1
  -2  -2  21 1374.73 236.674   1
   2  -2 -20 48.4925 199.161   1
   2   2 -20 23.3824 200.604   1
  -2   2  20 313.502 206.944   1
  -2  -2  20 377.480 246.225   1
   2   2 -19 1966.16 290.994   1
   2  -2 -19 1563.21 257.257   1
  -2  -2  19 2308.80 313.917   1
  -2   2  19 1629.03 272.346   1
  -2  -2  18 5376.02 403.489   1
   2   2 -18 5561.66 397.876   1
  -2   2  17 3470.26 357.973   1
   2  -2 -17 4079.80 355.316   1
   2   2 -17 3415.34 326.315   1
  -2  -2  17 4123.35 349.705   1
   2   2 -16 7221.79 455.193   1
  -2   2  16 6352.21 467.223   1
  -2  -2  16 7409.91 470.084   1
   2  -2 -16 7948.33 475.901   1
   2  -2 -15 2416.57 297.302   1
  -2   2  15 2265.58 305.001   1
   2  -2 -14 593.987 205.370   1
   2   2 -14 531.962 189.803   1
  -2  -2  14 667.673 220.901   1
  -2   2  14 442.716 194.658   1
  -2   2  13 9897.91 607.314   1
  -2  -2  13 10584.2 601.218   1
   2  -2 -13 11915.3 619.274   1
  -2   2  12 17634.9 964.776   1
   2   2 -12 19362.3 941.041   1
  -2  -2  12 19566.5 949.074   1
   2  -2 -12 18022.8 956.032   1
   2  -2 -11 84.0908 167.482   1
  -2   2  11 426.212 184.999   1
   2   2 -11 427.826 153.551   1
  -2   2  10 12055.0 648.478   1
  -2  -2  10 12134.5 626.198   1
   2  -2 -10 10445.5 631.906   1
   2   2 -10 12832.1 623.187   1
   2   2  -9 10228.4 513.783   1
  -2  -2   9 10475.5 523.282   1
   2  -2  -9 9847.26 533.534   1
  -2   2   8 101.334 155.108   1
   2   2  -8 317.849 120.436   1
  -2  -2   8 114.439 112.215   1
   2  -2  -8 161.238 150.639   1
  -2   2   7 1707.32 190.849   1
   2  -2  -7 1303.12 176.988   1
  -2  -2   7 1110.03 154.234   1
   2   2  -7 1219.84 148.437   1
  -2   2   6 228.364 154.010   1
  -2  -2   6 197.101 120.176   1
   2   2  -6 67.0846 113.381   1
   2  -2  -6 55.7119 140.729   1
   2   2  -5 15979.0 759.710   1
  -2  -2   5 15385.8 764.632   1
  -2  -2   4 3318.98 203.814   1
   2   2  -4 2717.36 192.560   1
   2  -2  -4 2950.64 222.278   1
  -2   2   4 3381.67 233.634   1
  -2  -2   3 9623.28 477.507   1
   2   2  -3 9621.79 476.672   1
   2  -2  -3 9406.78 495.632   1
  -2   2   3 10215.7 497.368   1
  -2  -2   2 4814.70 251.400   1
   2   2  -2 4518.45 249.896   1
  -2   2   2 4724.63 275.323   1
   2  -2  -2 4409.54 268.421   1
   2  -2  -1 49086.2 2252.53   1
  -2   2   1 48913.8 2255.03   1
   2   2  -1 49208.1 2247.58   1
  -2  -2   1 49154.3 2249.42   1
   2  -2   0 960.145 122.114   1
  -2   2   0 846.387 131.358   1
  -2  -2   0 928.860 125.552   1
   2   2   0 841.767 123.334   1
  -2   2  -1 49945.8 2307.59   1
  -2  -2  -1 50226.0 2312.69   1
   2   2   1 49832.6 2313.08   1
   2  -2   1 51626.9 2306.07   1
  -2   2  -2 4906.04 257.351   1
   2   2   2 4601.44 273.214   1
  -2  -2  -2 4808.59 267.477   1
   2  -2   2 4687.52 258.514   1
  -2  -2  -3 8611.17 479.594   1
  -2   2  -3 9443.46 458.923   1
   2  -2   3 9455.12 460.620   1
   2   2   3 10000.5 485.937   1
   2   2   4 3533.49 234.032   1
  -2  -2  -4 3344.55 224.478   1
  -2   2  -4 3132.75 198.574   1
   2  -2   4 2773.76 196.319   1
  -2   2  -5 16395.8 778.856   1
   2  -2   5 16182.3 779.945   1
  -2  -2  -6 301.065 134.585   1
  -2   2  -6 129.453 115.473   1
   2   2   6-69.0770 136.065   1
   2  -2   6 125.247 120.205   1
  -2  -2  -7 1421.94 166.940   1
  -2   2  -7 1566.83 160.010   1
   2   2   7 1390.50 172.179   1
   2  -2   7 1344.11 160.108   1
  -2  -2  -8 234.076 125.313   1
   2   2   8 360.959 150.922   1
   2   2   9 10563.6 571.002   1
   2  -2   9 10223.0 546.605   1
  -2  -2  -9 10816.5 564.416   1
  -2   2  -9 10116.1 542.049   1
   2  -2  10 11280.9 610.666   1
   2   2  10 12381.0 637.402   1
  -2  -2 -10 12315.0 626.733   1
  -2   2 -10 11184.2 604.293   1
   2   2  11 142.877 170.082   1
   2  -2  11 269.190 154.560   1
  -2  -2 -11 270.856 178.335   1
  -2   2 -11 99.1670 148.682   1
  -2  -2 -12 18294.9 933.699   1
  -2   2 -12 19039.3 918.772   1
   2  -2  12 17586.3 916.496   1
   2   2  12 17528.1 940.185   1
  -2  -2 -13 10177.7 610.839   1
  -2   2 -13 10719.2 591.157   1
   2   2  13 9960.24 615.477   1
   2  -2  13 12068.4 612.539   1
  -2   2 -14 88.8835 182.447   1
  -2  -2 -14 683.215 235.380   1
   2   2  14 64.3412 239.226   1
   2  -2  14 586.751 211.245   1
  -2  -2 -15 2980.28 323.386   1
   2   2  15 2594.16 332.337   1
   2  -2  16 7242.93 490.718   1
   2   2  16 7743.38 518.294   1
  -2   2 -16 7982.03 492.104   1
  -2  -2 -16 7762.97 504.618   1
   2   2  17 2769.20 316.908   1
  -2  -2 -17 3352.16 317.557   1
  -2   2 -17 3644.26 323.900   1
   2  -2  17 3763.79 333.476   1
  -2   2 -18 4067.97 350.031   1
   2  -2  18 4105.33 372.017   1
  -2   2 -19 1885.81 266.556   1
   2  -2  19 1429.42 283.159   1
   2   2  19 1307.27 308.160   1
  -2   2 -20 255.402 202.444   1
  -2  -2 -20-72.5562 240.757   1
   2   2  20 411.164 270.566   1
   2  -2  20 269.789 229.793   1
  -2   2 -21 1195.40 238.591   1
  -2  -2 -21 1475.81 236.853   1
   2  -2  21 903.450 215.441   1
   2   2  21 1121.32 239.963   1
  -2  -2 -22 1173.32 304.166   1
  -2   2 -22 1408.93 283.751   1
   2  -2  22 1178.62 276.754   1
   2   2  22 763.882 298.825   1
  -2  -2 -23 151.379 202.935   1
  -2   2 -23 469.304 254.500   1
   2   2  23 317.949 216.176   1
   2  -2  23-104.554 269.297   1
  -2   2 -24 1010.54 230.905   1
  -2  -2 -24 1307.91 253.374   1
   2  -2  24 1382.87 247.202   1
   2   2  24 1008.25 245.316   1
  -2   2 -25 393.681 245.705   1
  -2  -2 -25 953.685 301.445   1
   2   2  25 212.547 290.054   1
   2  -2  25 681.556 224.458   1
  -2  -2 -26 201.504 223.430   1
   2   2  26-106.112 215.456   1
  -2  -2 -27 51.3657 296.032   1
   2   2  27-80.0501 275.337   1
  -2  -2 -28 153.066 229.944   1
   2   2  28 375.936 236.324   1
   2  -3 -29 247.021 323.069   1
  -2   3  29-53.2413 298.600   1
   2  -3 -28 953.243 280.023   1
  -2   3  28-188.894 294.779   1
   2  -3 -26 331.846 228.707   1
  -2   3  26 137.288 234.889   1
   2   3 -25-290.530 297.017   1
  -2   3  25-247.638 223.778   1
   2   3 -24 952.089 299.213   1
   2  -3 -24 409.222 226.868   1
  -2  -3  24 500.350 291.770   1
  -2   3  24-27.5033 228.781   1
   2  -3 -23 101.782 214.106   1
   2   3 -23 75.4982 268.318   1
  -2  -3  23 489.209 287.335   1
  -2   3  23 246.630 217.929   1
   2   3 -22 442.136 248.405   1
  -2   3  22 435.339 228.637   1
  -2  -3  22 264.848 249.869   1
   2  -3 -21 670.718 222.940   1
  -2   3  21 856.397 246.046   1
   2   3 -20 738.238 232.164   1
   2  -3 -20 341.703 259.401   1
  -2   3  20 341.130 271.078   1
  -2  -3  20 472.018 245.744   1
   2  -3 -19 2934.47 357.588   1
  -2   3  19 2791.70 365.052   1
  -2  -3  19 3800.67 343.598   1
   2   3 -19 2841.65 313.448   1
  -2   3  18 3025.46 337.497   1
   2   3 -18 2852.72 281.218   1
  -2  -3  18 3327.10 307.381   1
   2  -3 -18 2537.78 320.361   1
  -2   3  17 291.585 198.844   1
   2   3 -17 142.086 205.331   1
  -2  -3  17-218.757 216.122   1
   2  -3 -17 248.577 178.990   1
  -2   3  16 233.478 244.468   1
   2   3 -16 347.138 200.771   1
  -2  -3  16 186.965 211.444   1
   2  -3 -16 438.665 248.655   1
  -2   3  15 382.795 237.443   1
   2  -3 -15-253.776 218.229   1
   2   3 -15 145.629 173.595   1
  -2  -3  15-39.2145 204.114   1
  -2   3  14 10822.7 649.667   1
   2   3 -14 11866.3 629.156   1
  -2  -3  14 11131.7 630.650   1
   2  -3 -14 11655.6 652.813   1
  -2   3  13 61.4621 168.748   1
   2  -3 -13-213.478 176.720   1
   2   3 -13 15.8941 165.092   1
  -2  -3  13 102.896 180.063   1
  -2  -3  12 4843.21 328.461   1
   2   3 -12 4473.02 313.102   1
   2  -3 -11 2041.43 248.071   1
  -2  -3  11 2797.03 234.051   1
  -2   3  11 2524.70 266.245   1
  -2   3  10 5785.84 403.374   1
   2   3 -10 6679.89 369.319   1
  -2  -3  10 6176.87 373.450   1
   2  -3 -10 6640.89 401.477   1
   2   3  -9 838.768 142.578   1
  -2   3   9 873.797 167.418   1
   2  -3  -9 872.839 170.011   1
   2  -3  -8 14857.5 753.475   1
  -2   3   8 14669.1 761.829   1
  -2   3   7 139.099 160.110   1
   2  -3  -7 182.533 150.083   1
  -2  -3   7 75.6882 112.381   1
   2   3  -7 70.6146 93.7728   1
  -2   3   6 9663.01 490.634   1
  -2  -3   6 9094.62 460.165   1
   2   3  -6 8878.36 453.471   1
   2  -3  -6 7950.66 475.869   1
   2   3  -5 86.0881 93.2317   1
   2  -3  -5 117.918 126.944   1
  -2  -3   5 182.662 105.045   1
  -2   3   5 162.339 143.828   1
  -2  -3   4 9228.31 464.404   1
   2   3  -4 9552.14 464.030   1
  -2  -3   3 258.922 99.6852   1
   2  -3  -3 41.7291 120.810   1
   2   3  -3 112.205 89.0264   1
  -2   3   3 289.261 136.430   1
   2  -3  -2 206609. 9476.87   1
  -2  -3   2 198561. 9465.39   1
  -2   3   2 221821. 9479.26   1
   2   3  -2 211375. 9463.01   1
   2  -3  -1 30419.5 1369.88   1
  -2  -3   1 30109.4 1360.66   1
  -2   3   1 26594.8 1369.38   1
   2   3  -1 30196.8 1361.47   1
   2  -3   0 100.853 94.0288   1
  -2   3   0-56.1949 98.7950   1
  -2  -3   0-185.943 92.9434   1
   2   3   0 89.7742 98.7189   1
   2   3   1 31267.8 1361.04   1
  -2   3  -1 28511.9 1347.76   1
   2  -3   1 29166.4 1346.78   1
  -2  -3  -1 28270.6 1356.53   1
   2   3   2 221721. 8484.26   1
  -2   3  -2 175902. 8458.99   1
   2  -3   2 168139. 8457.32   1
  -2  -3  -2 209414. 8477.95   1
   2   3   3 236.410 119.182   1
  -2   3  -3 114.321 85.8211   1
   2  -3   3 224.390 92.8546   1
  -2  -3  -3 32.9512 112.010   1
  -2   3  -4 9811.79 477.506   1
   2  -3   4 9834.17 478.938   1
   2  -3   5 348.479 101.386   1
   2   3   5 212.732 158.230   1
  -2  -3  -5 186.988 139.796   1
  -2   3  -5 312.926 92.5450   1
   2  -3   6 8645.07 434.965   1
   2   3   6 8508.61 467.212   1
  -2  -3  -6 8108.71 458.261   1
  -2   3  -6 8481.29 428.584   1
  -2  -3  -7 189.960 145.453   1
  -2   3  -7 120.965 106.475   1
   2  -3   7-120.680 116.094   1
   2   3   7-121.625 160.394   1
   2   3   8 13171.6 686.942   1
  -2  -3  -8 12868.2 679.706   1
  -2   3  -9 775.822 126.367   1
  -2  -3  -9 426.445 155.152   1
   2   3   9 733.652 166.760   1
   2  -3   9 592.218 138.343   1
   2  -3  10 6021.57 357.339   1
   2   3  10 6061.27 399.214   1
   2  -3  11 2279.08 225.944   1
   2   3  11 2608.36 268.113   1
  -2   3 -11 2804.52 218.753   1
  -2  -3 -11 2661.60 259.869   1
  -2   3 -12 5232.10 334.035   1
   2  -3  12 4758.83 331.365   1
   2   3  13 208.600 191.106   1
   2  -3  13 101.906 173.002   1
  -2  -3 -13-19.7520 187.940   1
  -2   3 -13 175.231 150.024   1
  -2  -3 -14 12062.8 679.418   1
  -2   3 -14 12630.7 661.925   1
   2   3  14 12194.2 688.270   1
   2  -3  14 11689.9 662.162   1
   2  -3  15 346.944 185.441   1
   2   3  15 137.476 241.261   1
  -2   3 -15 18.1715 173.514   1
  -2  -3 -15 363.332 244.763   1
   2   3  16 117.835 267.978   1
   2  -3  16 81.6002 199.791   1
  -2  -3 -16 312.102 244.104   1
  -2   3 -16 383.656 183.706   1
   2  -3  17 150.034 185.179   1
   2   3  17 412.468 210.880   1
  -2  -3 -17 114.256 189.770   1
  -2   3 -17 222.271 176.798   1
   2   3  18 2762.87 317.231   1
   2  -3  18 3162.89 298.766   1
  -2  -3 -18 2853.03 317.905   1
  -2   3 -18 3234.39 295.385   1
  -2   3 -19 3416.65 317.392   1
   2  -3  19 3097.73 325.383   1
  -2  -3 -19 3207.52 355.345   1
   2  -3  20 504.455 248.457   1
   2   3  20 647.219 223.306   1
  -2   3 -20 366.168 237.802   1
  -2  -3 -20 97.4366 192.125   1
   2   3  21 576.501 276.081   1
  -2  -3 -21 1458.20 286.098   1
   2  -3  22 101.560 201.384   1
  -2   3 -22 432.034 193.950   1
   2  -3  23 130.155 202.214   1
   2   3  23 105.938 208.923   1
  -2  -3 -23-126.086 211.345   1
  -2   3 -23 445.012 232.113   1
   2   3  24 424.564 305.031   1
   2  -3  24 510.712 280.682   1
  -2   3 -24 517.565 286.719   1
  -2  -3 -24 505.210 308.038   1
   2   3  26 447.578 290.554   1
  -2  -3 -26 824.644 309.115   1
   2   3  28 132.584 239.439   1
  -2  -3 -28 75.5596 238.966   1
   2   3  29 474.995 264.474   1
  -2  -3 -29-24.8475 238.301   1
   2  -4 -29 389.661 243.690   1
  -2   4  29 131.003 232.019   1
   2  -4 -28-148.595 228.065   1
  -2   4  28 186.533 223.265   1
   2  -4 -27 326.116 233.545   1
  -2   4  27 432.240 244.480   1
   2  -4 -26 1493.84 333.210   1
  -2   4  26 326.892 298.493   1
   2  -4 -25 737.918 312.597   1
  -2   4  25 136.817 306.990   1
   2   4 -24 366.240 258.560   1
   2  -4 -24 586.333 324.762   1
  -2   4  24 959.688 330.909   1
   2   4 -23 280.885 222.165   1
   2  -4 -23 635.665 314.473   1
  -2   4  23 136.895 314.227   1
  -2  -4  23 268.990 209.381   1
   2   4 -22 958.081 216.220   1
  -2  -4  22 1343.43 237.950   1
  -2   4  22 1199.35 326.563   1
   2   4 -21 471.513 231.093   1
   2  -4 -21 823.159 276.993   1
  -2  -4  21 203.712 249.433   1
   2   4 -20 113.472 226.846   1
  -2   4  20 607.760 229.800   1
  -2  -4  20 637.620 239.698   1
   2  -4 -20 614.298 240.164   1
  -2   4  19 3413.16 318.556   1
   2   4 -19 2987.22 302.897   1
  -2  -4  19 2964.04 311.292   1
   2  -4 -19 2841.13 301.751   1
  -2   4  18 151.734 260.098   1
   2  -4 -18 611.555 258.703   1
   2   4 -18 624.231 211.963   1
  -2  -4  18 449.056 211.276   1
   2   4 -17 276.897 196.657   1
  -2  -4  17 789.088 222.218   1
   2  -4 -16 6830.16 449.138   1
  -2   4  16 6368.74 445.762   1
  -2   4  15 9229.87 608.139   1
   2   4 -15 10143.8 571.454   1
  -2  -4  15 10420.6 586.187   1
   2  -4 -15 10624.0 608.194   1
  -2   4  14 1580.77 239.626   1
   2  -4 -14 1165.14 231.392   1
   2   4 -14 1146.01 198.711   1
  -2  -4  14 1308.34 210.856   1
  -2   4  13 7794.33 491.637   1
  -2  -4  13 7115.43 448.251   1
   2  -4 -13 7001.70 482.524   1
   2   4 -13 8317.64 450.056   1
  -2  -4  12 9519.21 513.952   1
   2  -4 -12 8986.39 537.946   1
   2   4 -12 10035.4 509.676   1
  -2  -4  11 3155.01 249.914   1
   2   4 -11 3882.47 259.419   1
  -2   4  10 7721.33 487.612   1
  -2  -4  10 8652.14 463.350   1
   2   4 -10 8763.94 454.385   1
   2  -4 -10 7984.96 479.249   1
   2  -4  -9 28462.3 1367.44   1
  -2   4   9 27916.4 1370.33   1
   2  -4  -8 357.984 162.852   1
   2   4  -8 369.753 102.630   1
  -2   4   8 378.473 169.046   1
  -2  -4   8-19.9317 103.802   1
   2  -4  -7-27.5751 145.815   1
  -2   4   7 235.409 152.608   1
   2   4  -7 169.057 99.6435   1
   2   4  -6 24562.5 1137.88   1
  -2  -4   6 24236.2 1140.22   1
   2  -4  -6 24334.7 1172.08   1
  -2   4   6 23918.6 1176.20   1
   2   4  -5 72879.4 3213.75   1
  -2  -4   5 69336.5 3213.31   1
   2  -4  -5 67344.6 3243.42   1
  -2   4   5 70685.7 3248.45   1
  -2  -4   4 41538.4 1898.23   1
   2   4  -4 41073.4 1897.95   1
   2  -4  -3 38453.5 1770.41   1
  -2   4   3 37248.6 1772.65   1
  -2  -4   3 38915.2 1748.11   1
   2   4  -3 37242.7 1744.50   1
   2  -4  -2 6107.72 341.600   1
   2   4  -2 6175.90 314.476   1
  -2  -4   2 6213.39 315.462   1
  -2   4   2 5897.03 344.149   1
   2   4  -1 25365.0 1191.38   1
  -2  -4   1 25889.6 1190.38   1
  -2   4   1 26350.5 1203.90   1
   2  -4  -1 24983.8 1199.44   1
  -2  -4   0 12102.4 586.408   1
   2   4   0 11715.1 587.093   1
  -2   4   0 12474.3 588.921   1
   2  -4   0 12008.6 584.626   1
  -2  -4  -1 24449.4 1187.74   1
   2   4   1 25919.2 1194.29   1
  -2   4  -1 25274.5 1178.47   1
   2  -4   1 25951.1 1177.76   1
   2   4   2 6797.67 317.010   1
  -2   4  -2 5082.36 275.761   1
  -2  -4  -2 6135.50 310.578   1
   2  -4   2 4478.93 273.523   1
   2   4   3 38997.3 1724.99   1
   2  -4   3 35842.7 1687.54   1
  -2  -4  -3 37629.7 1717.14   1
  -2   4  -3 36463.6 1688.20   1
   2  -4   4 39649.0 1877.62   1
   2   4   4 41369.7 1917.98   1
  -2  -4  -4 41203.2 1909.97   1
  -2   4  -4 42016.7 1877.46   1
   2  -4   5 70144.4 3155.74   1
   2   4   5 72882.5 3195.45   1
  -2   4  -5 67979.6 3153.11   1
  -2  -4  -5 66513.7 3185.04   1
   2  -4   6 25417.1 1111.37   1
   2   4   6 22808.0 1148.91   1
  -2   4  -6 24470.1 1105.87   1
   2  -4   7 61.7559 92.0731   1
   2   4   7 271.834 160.246   1
  -2  -4  -7 66.9577 146.585   1
  -2   4  -7 130.867 84.7005   1
   2  -4   8 348.543 112.751   1
   2   4   8 186.570 146.427   1
  -2   4  -8 360.737 100.788   1
  -2  -4  -8 57.4497 130.594   1
  -2  -4  -9 30859.7 1469.69   1
   2   4   9 30096.0 1475.01   1
   2   4  10 8723.79 510.830   1
   2  -4  10 8110.02 459.044   1
  -2   4 -10 8981.99 458.562   1
  -2  -4 -10 8166.38 500.173   1
  -2   4 -11 3699.64 254.190   1
   2  -4  11 3275.93 248.641   1
  -2   4 -12 9472.18 504.546   1
  -2  -4 -12 9235.87 554.772   1
   2   4  12 9039.89 554.235   1
   2  -4  12 8874.47 511.026   1
  -2  -4 -13 7740.66 493.032   1
  -2   4 -13 6957.25 443.106   1
   2  -4  13 7592.29 459.190   1
   2  -4  14 916.052 200.192   1
   2   4  14 993.144 241.128   1
  -2  -4 -14 782.157 229.663   1
  -2   4 -14 1425.39 208.128   1
  -2  -4 -15 9213.88 576.148   1
  -2   4 -15 10358.5 562.839   1
   2   4  15 9389.56 582.654   1
   2  -4  15 10295.9 571.964   1
  -2  -4 -16 6774.11 475.437   1
   2   4  16 6583.50 479.750   1
   2  -4  17 769.322 210.857   1
  -2   4 -17 548.703 198.063   1
   2  -4  18 915.214 231.476   1
   2   4  18 100.820 201.853   1
  -2   4 -18 309.368 204.994   1
  -2  -4 -18 425.981 198.468   1
   2  -4  19 3060.08 318.937   1
   2   4  19 3385.33 382.306   1
  -2   4 -19 3311.06 322.372   1
  -2  -4 -19 2558.60 356.397   1
   2  -4  20 306.490 233.445   1
   2   4  20 130.366 211.817   1
  -2  -4 -20-98.0942 202.061   1
  -2   4 -20 246.993 226.572   1
   2  -4  21 730.821 217.157   1
   2   4  21 394.771 281.264   1
  -2  -4 -21 545.954 279.684   1
  -2   4 -21 299.304 180.089   1
   2   4  22 768.714 265.968   1
   2  -4  22 1308.57 228.704   1
  -2   4 -22 740.961 218.268   1
   2   4  23 688.152 238.806   1
   2  -4  23 418.902 257.822   1
  -2  -4 -23 327.487 231.325   1
  -2   4 -23 756.231 271.914   1
   2   4  24 370.382 275.663   1
  -2  -4 -24 855.781 274.638   1
   2   4  25 472.997 227.559   1
  -2  -4 -25 397.032 224.232   1
   2   4  26 130.470 291.408   1
  -2  -4 -26 519.606 297.959   1
   2   4  27 728.673 239.536   1
  -2  -4 -27 24.8785 225.190   1
   2   4  28 680.612 338.393   1
  -2  -4 -28 24.8553 320.430   1
   2   4  29 77.9812 232.677   1
  -2  -4 -29-269.106 232.117   1
   2  -5 -29 95.9034 283.620   1
  -2   5  29-180.659 237.017   1
   2  -5 -27 695.804 240.397   1
  -2   5  27-213.901 252.670   1
   2  -5 -26 1005.10 256.138   1
  -2   5  26 189.160 232.562   1
   2  -5 -25 126.645 218.647   1
  -2   5  25 190.710 231.416   1
   2  -5 -23 279.162 220.418   1
   2   5 -23-305.345 260.295   1
  -2   5  23 246.738 232.834   1
   2  -5 -22 706.530 276.784   1
  -2   5  22 462.255 288.570   1
   2   5 -21 497.117 207.325   1
   2  -5 -21 400.260 285.638   1
  -2   5  21 134.469 299.721   1
  -2  -5  21 175.932 218.020   1
  -2  -5  20 5157.92 426.325   1
  -2   5  20 6116.58 496.179   1
   2  -5 -20 5043.57 467.372   1
  -2   5  19 260.809 274.374   1
   2  -5 -19 898.433 268.333   1
   2   5 -19 542.382 206.750   1
  -2  -5  19 480.405 227.807   1
   2  -5 -18 3211.35 310.638   1
   2   5 -18 3401.09 291.840   1
  -2   5  18 3121.22 318.185   1
  -2  -5  18 3673.82 313.319   1
   2  -5 -17-23.3109 244.817   1
  -2   5  17 297.838 268.877   1
  -2   5  16 3940.05 377.035   1
   2   5 -16 4157.81 316.477   1
  -2  -5  16 3787.47 320.440   1
   2  -5 -16 4607.73 376.854   1
  -2   5  15 23.2599 199.473   1
   2  -5 -15 308.474 197.257   1
   2   5 -15 188.303 171.159   1
  -2  -5  15-54.1901 175.854   1
   2   5 -14 4379.08 305.290   1
   2  -5 -14 3598.09 352.571   1
  -2  -5  14 4033.39 316.586   1
  -2   5  14 4383.60 377.761   1
  -2   5  13 1131.40 241.327   1
   2   5 -13 716.911 160.593   1
  -2  -5  13 1245.88 200.954   1
   2  -5 -13 1065.09 224.092   1
  -2   5  12-204.469 182.448   1
   2  -5 -12 254.981 171.353   1
   2   5 -12-53.5475 141.158   1
  -2  -5  12 42.7985 157.589   1
   2  -5 -11 2542.37 272.845   1
  -2  -5  11 3033.41 231.749   1
  -2   5  11 2222.16 271.258   1
   2   5 -11 3258.15 226.761   1
  -2   5  10 2846.90 269.246   1
   2   5 -10 2799.21 208.808   1
  -2  -5  10 2933.83 221.052   1
   2  -5 -10 3332.19 274.433   1
   2  -5  -9-300.757 166.923   1
  -2   5   9-139.451 163.952   1
   2   5  -8 20834.9 980.953   1
  -2   5   8 19622.3 1025.86   1
  -2  -5   8 20793.2 984.946   1
   2  -5  -8 20681.3 1025.26   1
  -2   5   7 8290.98 533.323   1
   2  -5  -7 9423.35 537.117   1
   2   5  -6 2164.33 159.737   1
   2  -5  -6 2654.82 219.022   1
  -2   5   6 2848.75 237.788   1
  -2  -5   6 2547.07 165.747   1
  -2   5   5 2415.24 200.910   1
   2  -5  -5 1959.04 188.891   1
   2   5  -5 1999.17 141.674   1
   2   5  -4 8016.29 401.182   1
  -2  -5   4 7948.92 403.492   1
  -2   5   4 8748.27 453.559   1
   2  -5  -4 8148.03 444.165   1
  -2  -5   3 13352.1 648.522   1
   2   5  -3 14061.2 652.183   1
  -2   5   2 592.812 129.736   1
   2   5  -2 438.384 92.0229   1
  -2  -5   2 613.994 91.5716   1
   2  -5  -2 564.256 123.128   1
   2   5  -1 17097.1 801.694   1
   2  -5  -1 17630.5 814.310   1
  -2  -5   1 16205.3 799.428   1
  -2   5   1 17069.7 817.091   1
   2   5   0-35.4975 97.9612   1
   2  -5   0 58.0117 96.9462   1
  -2  -5   0-6.38520 88.7599   1
  -2   5   0 186.718 110.565   1
   2  -5   1 17484.0 811.843   1
   2   5   1 16687.0 827.328   1
  -2  -5  -1 15633.0 822.902   1
  -2   5  -1 18567.4 813.787   1
   2   5   2 562.068 131.276   1
   2  -5   2 591.981 86.1264   1
  -2   5  -2 459.879 86.4094   1
  -2  -5  -2 386.075 125.377   1
  -2   5  -3 13564.6 649.993   1
   2  -5   3 14060.7 649.972   1
   2   5   4 8654.12 466.216   1
  -2   5  -4 8379.46 410.570   1
  -2  -5  -4 8688.01 459.405   1
   2   5   5 2742.09 225.359   1
  -2   5  -5 2341.00 147.317   1
  -2  -5  -5 2794.08 218.158   1
   2  -5   5 2487.73 152.411   1
   2  -5   6 2457.60 159.320   1
  -2  -5  -6 2928.10 223.293   1
  -2   5  -6 2493.20 157.362   1
   2   5   6 2612.85 236.839   1
   2  -5   7 9806.31 488.929   1
   2   5   7 10773.1 552.406   1
  -2  -5  -7 9612.95 539.199   1
  -2   5  -7 9692.82 487.093   1
   2   5   8 21267.1 1050.03   1
   2  -5   8 20310.0 996.100   1
  -2  -5  -8 21811.3 1044.46   1
  -2   5  -8 21337.1 994.452   1
   2  -5   9 18.9088 104.278   1
   2   5   9 230.919 196.996   1
   2   5  10 3171.65 297.575   1
  -2  -5 -10 3177.97 289.412   1
   2  -5  11 3355.60 242.186   1
  -2  -5 -11 2693.18 297.174   1
   2   5  11 2746.74 301.420   1
  -2   5 -11 3678.26 238.211   1
   2   5  12 232.136 237.571   1
   2  -5  12-83.0625 150.842   1
  -2   5 -12 64.6620 138.088   1
  -2  -5 -12-179.694 211.422   1
   2  -5  13 858.881 175.589   1
   2   5  13 1043.10 227.493   1
  -2  -5 -13 1060.92 213.218   1
  -2   5 -13 753.366 156.445   1
   2   5  14 3920.52 368.153   1
  -2   5 -14 4483.76 308.796   1
  -2  -5 -14 4865.12 372.668   1
   2  -5  14 4275.44 318.419   1
   2  -5  15 123.475 178.385   1
   2   5  15-143.368 262.950   1
  -2   5 -15 83.1437 168.169   1
  -2  -5 -15 178.205 245.611   1
  -2   5 -16 4500.32 313.527   1
  -2  -5 -16 3387.31 322.100   1
   2   5  16 4213.11 345.709   1
   2  -5  16 4113.79 323.401   1
   2   5  17 449.067 280.419   1
  -2  -5 -17 375.958 250.540   1
  -2   5 -18 3665.20 299.338   1
   2  -5  18 3005.61 295.783   1
   2   5  18 3212.67 342.623   1
  -2  -5 -18 3256.74 325.815   1
   2   5  19 51.7614 263.458   1
   2  -5  19 66.0404 196.031   1
  -2   5 -19 918.809 218.065   1
  -2  -5 -19 438.299 256.800   1
  -2  -5 -20 6170.73 461.077   1
  -2   5 -20 6728.12 449.555   1
   2   5  20 6322.65 472.871   1
   2  -5  20 5484.97 439.116   1
   2   5  21 501.876 249.840   1
   2  -5  21 527.795 232.922   1
  -2  -5 -21 199.270 233.172   1
  -2   5 -21 319.051 217.419   1
  -2  -5 -22 125.470 256.697   1
   2   5  23 290.846 216.663   1
   2   5  25 104.483 222.529   1
  -2  -5 -25 73.9730 221.355   1
   2   5  26 724.502 260.212   1
  -2  -5 -26 343.456 231.402   1
   2   5  27 309.001 226.944   1
  -2  -5 -27 418.342 234.627   1
   2   5  29-204.770 230.418   1
  -2  -5 -29 240.845 236.695   1
   2  -6 -28 217.163 236.072   1
  -2   6  28 77.9688 232.692   1
   2  -6 -27 245.644 238.117   1
  -2   6  27 687.348 256.779   1
   2  -6 -26 99.6097 224.606   1
  -2   6  26 562.582 247.782   1
  -2   6  25 54.1432 228.347   1
   2  -6 -24 253.112 236.578   1
   2  -6 -23 2583.26 303.452   1
  -2   6  23 1670.07 289.476   1
   2  -6 -22 1918.55 284.189   1
  -2   6  22 2149.57 292.394   1
   2   6 -21 537.723 237.545   1
   2  -6 -21 426.436 260.463   1
  -2   6  21 647.576 280.627   1
  -2  -6  21 473.530 251.338   1
   2   6 -20 245.383 179.579   1
  -2  -6  20 261.292 223.248   1
  -2   6  19 920.571 312.852   1
   2   6 -19 571.912 197.803   1
  -2  -6  19 880.076 213.777   1
   2  -6 -19 587.528 279.564   1
  -2   6  18 1344.71 252.495   1
   2   6 -18 1361.79 232.302   1
  -2  -6  18 1621.69 235.959   1
   2  -6 -18 1826.97 255.495   1
  -2   6  17 503.023 265.413   1
   2   6 -17 338.932 177.990   1
  -2  -6  17 220.725 193.597   1
   2  -6 -17-141.700 232.331   1
   2   6 -16 1355.11 206.387   1
  -2  -6  16 1313.02 209.956   1
  -2   6  15 308.273 190.550   1
   2   6 -15-65.3131 165.142   1
  -2  -6  15 348.922 176.035   1
   2  -6 -15-179.665 182.433   1
  -2   6  14-137.937 264.598   1
   2   6 -14 556.735 165.487   1
  -2  -6  14 403.261 174.493   1
   2  -6 -14 457.112 239.663   1
  -2   6  13-65.7090 220.959   1
   2  -6 -13-42.0221 214.885   1
   2   6 -13 82.5223 149.572   1
  -2  -6  13 88.7708 157.986   1
   2  -6 -12 2221.02 249.159   1
   2   6 -12 2731.73 212.343   1
  -2  -6  12 2532.21 221.211   1
  -2   6  12 2463.32 260.050   1
  -2   6  11 443.264 205.087   1
   2  -6 -11 212.491 191.685   1
   2   6 -11 322.406 121.858   1
  -2  -6  11 230.026 133.357   1
   2  -6  -9 348.042 157.700   1
   2   6  -9 496.695 109.128   1
  -2  -6   9 513.924 110.070   1
  -2   6   9 526.651 187.821   1
  -2  -6   8 3576.40 223.713   1
  -2   6   8 3590.08 299.667   1
   2  -6  -8 3520.29 284.889   1
   2   6  -8 3949.97 221.588   1
  -2  -6   7 2175.67 152.400   1
  -2   6   7 2348.40 222.623   1
   2  -6  -7 2188.79 217.802   1
   2   6  -7 1947.25 143.288   1
   2   6  -6 80781.4 3636.94   1
   2  -6  -6 78088.0 3684.96   1
  -2   6   6 79829.7 3690.26   1
  -2  -6   6 79499.9 3637.34   1
   2  -6  -5 2555.96 219.073   1
  -2  -6   5 2400.46 158.069   1
   2  -6  -4 30704.3 1532.14   1
   2   6  -4 32808.4 1495.00   1
  -2  -6   4 32773.4 1494.59   1
  -2   6   4 32627.7 1539.97   1
   2   6  -3 4641.55 250.363   1
  -2  -6   3 4792.93 247.307   1
   2  -6  -3 4574.17 289.585   1
  -2   6   3 4765.53 291.298   1
   2   6  -2 9622.79 458.662   1
  -2  -6   2 8952.97 451.703   1
  -2   6   1 248.946 111.549   1
   2   6  -1 26.9344 91.1507   1
  -2  -6   1 175.136 85.6773   1
   2  -6  -1 150.634 101.989   1
   2   6   0 18954.6 924.634   1
   2  -6   0 19601.9 920.427   1
  -2   6   0 19449.8 926.138   1
  -2  -6   0 19610.1 923.226   1
   2   6   1 291.191 104.919   1
  -2  -6  -1 413.496 112.740   1
  -2   6  -1 454.433 92.4930   1
   2  -6   1 254.784 80.3743   1
  -2   6  -2 9805.00 475.780   1
   2   6   3 4979.45 309.933   1
   2  -6   3 4773.78 251.749   1
  -2   6  -3 5185.68 257.193   1
  -2  -6  -3 4754.83 302.025   1
   2   6   4 31213.5 1508.21   1
  -2  -6  -4 30939.7 1501.80   1
   2  -6   4 32118.1 1455.11   1
   2   6   5 2691.65 226.554   1
  -2   6  -5 2368.02 143.018   1
   2  -6   5 2621.30 148.058   1
   2   6   6 82035.7 3671.79   1
   2  -6   6 74944.7 3610.92   1
  -2   6  -6 82348.2 3610.54   1
  -2  -6  -6 81350.1 3666.01   1
   2  -6   7 2381.81 149.437   1
  -2   6  -7 2247.02 147.232   1
  -2  -6  -7 1937.74 207.062   1
   2   6   7 2264.88 226.379   1
   2   6   8 3344.95 287.484   1
   2  -6   8 4034.16 225.465   1
  -2   6  -9 494.215 111.983   1
  -2  -6  -9 669.441 170.854   1
   2   6   9 409.488 173.001   1
   2  -6   9 309.748 100.139   1
  -2   6 -10 8388.07 472.317   1
   2  -6  10 10002.0 482.199   1
  -2  -6 -11 255.759 212.984   1
   2   6  11 790.598 237.445   1
   2   6  12 2461.32 292.037   1
   2  -6  12 2235.60 201.254   1
  -2   6 -12 2138.36 188.857   1
  -2  -6 -12 1956.55 271.078   1
   2  -6  13 83.6925 147.294   1
   2   6  13 114.194 190.873   1
  -2  -6 -13 363.336 184.568   1
  -2   6 -13 170.676 142.988   1
   2   6  14 661.749 276.669   1
   2  -6  14 550.562 173.279   1
  -2   6 -14 489.962 162.546   1
  -2  -6 -14 242.240 249.824   1
   2  -6  15-16.6010 152.894   1
   2   6  15-145.044 207.919   1
  -2  -6 -15 137.057 184.202   1
  -2   6 -15 203.824 158.912   1
   2  -6  16 1231.57 197.217   1
  -2   6 -16 1202.28 196.002   1
   2   6  17 151.747 223.774   1
   2  -6  17 360.451 184.287   1
  -2   6 -17 144.532 175.513   1
  -2  -6 -17-23.8150 202.316   1
   2   6  18 1029.45 305.307   1
  -2  -6 -18 1135.76 290.973   1
   2   6  19 756.754 237.609   1
   2  -6  19 659.598 228.123   1
  -2  -6 -19 490.948 224.316   1
  -2   6 -19 363.831 203.576   1
   2  -6  20 473.681 221.990   1
  -2   6 -20 86.3319 201.844   1
   2   6  21 636.163 230.722   1
  -2  -6 -21 524.618 219.620   1
  -2   6 -21 481.005 190.246   1
   2   6  22 1563.43 355.390   1
  -2  -6 -22 1982.08 334.850   1
   2   6  23 1742.12 278.617   1
  -2  -6 -23 2234.04 295.963   1
   2   6  24 577.333 311.210   1
  -2  -6 -24 24.9644 300.510   1
   2   6  25 155.684 218.367   1
  -2  -6 -25 293.860 223.857   1
   2   6  26 641.097 294.380   1
  -2  -6 -26 72.9162 274.022   1
   2   6  27 738.315 248.237   1
  -2  -6 -27 948.673 262.536   1
   2   6  28-25.1509 222.421   1
  -2  -6 -28 24.1829 230.598   1
  -2   7  28 25.6236 233.426   1
   2  -7 -28 261.621 237.229   1
  -2   7  26 291.883 238.532   1
   2  -7 -25 699.164 242.019   1
  -2   7  24 569.806 257.623   1
   2  -7 -24-25.1770 216.808   1
  -2   7  23 136.523 228.011   1
   2  -7 -23-25.2637 222.080   1
  -2   7  22 870.735 248.160   1
   2  -7 -22 1236.69 255.547   1
  -2   7  21 1487.85 315.168   1
   2  -7 -21 1885.71 305.223   1
  -2   7  20 3237.71 403.285   1
  -2  -7  20 2972.69 305.580   1
   2   7 -20 3098.68 296.934   1
   2  -7 -20 2641.15 369.762   1
  -2   7  19 397.433 272.237   1
  -2  -7  19 795.892 222.210   1
   2  -7 -19 369.834 266.272   1
   2   7 -19 1043.31 202.107   1
   2  -7 -18 1529.39 247.471   1
  -2   7  18 1175.41 252.103   1
   2  -7 -17 2846.16 332.359   1
   2   7 -17 3080.76 267.289   1
  -2   7  17 2955.33 355.455   1
  -2  -7  17 2788.25 278.043   1
   2  -7 -16 1897.17 290.483   1
  -2  -7  16 1979.71 228.181   1
   2   7 -16 2143.84 221.930   1
  -2  -7  15 1161.97 195.773   1
   2   7 -15 1069.91 177.078   1
   2  -7 -14 66.6867 216.044   1
  -2  -7  14 227.706 169.641   1
   2   7 -14 153.552 146.964   1
  -2   7  14 634.029 230.464   1
   2   7 -13 5009.31 307.819   1
  -2   7  13 4039.87 393.608   1
   2  -7 -13 4584.76 390.767   1
  -2  -7  13 4806.31 315.297   1
   2  -7 -12 394.513 211.203   1
  -2  -7  12 607.991 145.208   1
  -2   7  12 541.395 212.511   1
   2   7 -12 462.533 134.305   1
  -2   7  11 8524.91 511.991   1
   2  -7 -11 8370.45 506.368   1
   2  -7 -10 1485.29 232.090   1
   2   7 -10 1764.85 150.873   1
  -2  -7  10 1714.00 150.878   1
  -2   7  10 1172.34 214.677   1
  -2  -7   9 4395.46 254.768   1
   2   7  -9 4407.17 254.870   1
  -2  -7   8 50040.3 2240.30   1
  -2   7   8 46629.9 2301.78   1
   2   7  -8 48820.2 2239.43   1
   2  -7  -8 47341.6 2296.18   1
   2   7  -7 16235.9 774.948   1
  -2  -7   7 16947.0 777.549   1
   2  -7  -7 16295.7 838.535   1
  -2   7   7 15680.5 842.470   1
   2  -7  -6 3295.81 245.392   1
  -2  -7   6 2883.18 168.175   1
   2   7  -6 2752.67 168.124   1
  -2   7   6 3072.45 251.803   1
  -2  -7   5 641.385 78.7016   1
  -2   7   5 612.257 163.697   1
   2   7  -5 557.873 78.8533   1
   2   7  -4 43503.5 2015.71   1
  -2  -7   4 43785.4 2014.14   1
   2  -7  -4 45089.9 2061.62   1
  -2   7   4 44977.1 2067.66   1
   2   7  -3 13023.5 620.712   1
   2  -7  -3 13077.1 659.710   1
  -2   7   3 13518.5 666.397   1
  -2  -7   3 12744.2 618.265   1
  -2  -7   2-18.1876 80.4893   1
   2   7  -2 95.7585 85.5434   1
   2   7  -1 18400.6 848.636   1
  -2   7   1 17816.9 863.216   1
   2  -7  -1 18125.9 859.741   1
  -2  -7   1 16985.1 844.668   1
   2  -7   0-47.2266 96.1909   1
  -2   7   0 93.5691 98.0468   1
   2   7   0-52.6408 96.7275   1
  -2  -7  -1 16451.5 850.196   1
   2   7   1 16983.8 854.431   1
   2  -7   1 17610.7 836.342   1
  -2   7  -1 19051.2 840.448   1
   2   7   2 99.1629 130.857   1
   2  -7   2 126.585 68.1832   1
  -2  -7  -2 41.2552 122.299   1
   2   7   3 13049.4 688.833   1
   2  -7   3 14004.0 641.870   1
  -2   7  -3 13949.0 643.084   1
  -2  -7  -3 12361.6 681.575   1
   2  -7   4 43112.4 2011.84   1
  -2   7  -4 44481.9 2012.10   1
  -2  -7  -4 43248.2 2061.68   1
   2   7   4 48132.8 2076.24   1
   2  -7   5 466.353 59.8077   1
  -2   7  -5 494.229 56.9005   1
   2   7   6 3550.83 263.589   1
   2  -7   6 2909.46 158.905   1
  -2  -7  -6 3108.44 249.332   1
  -2   7  -6 2873.69 158.140   1
   2  -7   7 16674.4 779.176   1
   2   7   7 16797.7 858.631   1
  -2  -7  -8 49746.9 2485.97   1
   2  -7   8 52692.9 2423.05   1
   2   7   8 52861.0 2497.55   1
  -2   7  -8 54256.0 2422.66   1
   2  -7   9 5368.91 275.320   1
  -2   7  -9 4641.59 268.378   1
  -2  -7 -10 2001.14 248.149   1
  -2   7 -10 1750.06 146.494   1
   2  -7  10 1404.01 146.161   1
   2   7  10 1803.27 257.859   1
  -2  -7 -11 8829.70 533.342   1
  -2   7 -11 8825.56 458.022   1
   2   7  11 8352.58 535.329   1
   2  -7  11 9176.32 464.828   1
   2   7  12 45.0852 249.115   1
  -2  -7 -12 654.507 230.679   1
  -2   7 -13 4552.61 294.319   1
  -2  -7 -13 5319.67 364.584   1
   2  -7  13 4215.03 293.234   1
   2   7  13 5233.85 370.798   1
   2  -7  14 332.189 139.948   1
   2   7  14 362.280 279.854   1
  -2   7 -14 264.367 142.962   1
  -2  -7 -14 764.960 261.224   1
   2  -7  15 1535.31 188.856   1
  -2   7 -15 1550.44 191.599   1
   2  -7  16 2211.90 228.495   1
  -2  -7 -16 1916.44 301.824   1
  -2   7 -16 1841.07 216.886   1
   2  -7  17 2498.21 262.189   1
   2   7  17 2739.90 328.839   1
  -2   7 -17 2914.68 252.465   1
  -2  -7 -17 3290.80 326.134   1
   2   7  18 1274.09 292.316   1
   2  -7  18 1310.73 225.216   1
  -2  -7 -18 1635.41 264.012   1
  -2   7 -18 1862.52 225.837   1
   2  -7  19 691.834 201.186   1
   2   7  19 577.641 300.556   1
  -2   7 -19 856.629 206.547   1
  -2  -7 -19 1159.69 298.512   1
   2   7  20 3413.90 330.757   1
  -2   7 -20 3125.19 301.440   1
  -2  -7 -20 2812.36 310.486   1
   2   7  21 504.793 318.243   1
  -2  -7 -21 1702.18 339.097   1
   2   7  22 211.937 225.352   1
  -2  -7 -22 401.397 226.916   1
   2   7  23 157.975 260.104   1
  -2  -7 -23 675.866 259.592   1
   2   7  24 573.081 237.057   1
  -2  -7 -24 123.280 239.859   1
  -2  -7 -25 291.617 219.155   1
   2   7  26 508.342 313.186   1
  -2  -7 -26 650.819 319.330   1
   2   7  28 198.306 316.006   1
  -2  -7 -28 524.229 329.569   1
   2  -8 -27 263.513 232.375   1
  -2   8  27 361.219 239.325   1
   2  -8 -26 317.237 232.799   1
  -2   8  26-26.2633 232.362   1
   2  -8 -25 272.483 231.992   1
  -2   8  25 26.6620 232.314   1
   2  -8 -24 350.447 239.923   1
  -2   8  24 755.512 255.095   1
   2  -8 -23 201.383 222.682   1
  -2   8  23 27.2233 230.437   1
   2  -8 -21 50.3667 298.468   1
  -2   8  21 839.840 334.194   1
   2  -8 -20 250.702 270.722   1
  -2   8  20 296.857 289.607   1
   2   8 -18 6889.91 419.620   1
  -2  -8  18 6820.63 426.949   1
  -2   8  18 5958.82 478.062   1
   2  -8 -18 6051.16 464.958   1
  -2   8  17 857.961 299.873   1
   2  -8 -17 483.017 277.757   1
   2   8 -17 705.798 169.401   1
  -2  -8  17 446.196 183.368   1
   2  -8 -16 1331.16 231.955   1
   2   8 -16 1017.07 186.891   1
  -2  -8  16 1777.20 210.521   1
  -2   8  16 1165.32 234.930   1
   2  -8 -15-604.849 256.502   1
   2   8 -15 70.1223 131.681   1
  -2  -8  15-191.724 141.400   1
  -2   8  15 471.173 272.896   1
   2  -8 -14-45.3687 206.067   1
   2   8 -14 175.864 130.338   1
  -2  -8  14 92.3462 139.537   1
  -2   8  14 335.569 213.333   1
   2  -8 -13 198.382 197.435   1
  -2  -8  13 34.7658 118.264   1
  -2   8  13 419.341 215.880   1
   2   8 -13 246.612 131.282   1
  -2   8  12 4689.14 393.183   1
   2  -8 -12 4669.74 378.734   1
   2   8 -11 1301.47 139.658   1
   2  -8 -11 1026.93 246.504   1
  -2   8  11 1372.13 248.486   1
  -2  -8  11 1588.98 145.719   1
  -2   8  10 2125.80 282.646   1
   2  -8 -10 2679.76 293.881   1
   2   8 -10 2564.42 172.854   1
  -2  -8  10 2639.50 176.258   1
  -2   8   9 298.356 202.682   1
  -2  -8   9 169.772 81.5432   1
   2  -8  -9 56.3939 181.760   1
   2   8  -9 219.016 78.8159   1
  -2  -8   8 6280.41 312.345   1
  -2   8   8 6307.84 409.721   1
   2   8  -8 5844.83 309.655   1
   2  -8  -8 6210.50 392.380   1
   2   8  -7 5470.90 268.612   1
  -2   8   7 5681.28 370.113   1
  -2  -8   7 5049.76 265.208   1
   2  -8  -7 4796.21 342.946   1
   2  -8  -6 8892.66 492.433   1
   2   8  -6 8622.10 414.475   1
  -2   8   6 8546.28 498.465   1
  -2  -8   6 8543.40 413.386   1
  -2  -8   5 212.734 58.2266   1
  -2   8   5 284.629 160.814   1
   2   8  -5 139.095 65.2338   1
   2  -8  -5 29.3174 146.367   1
   2  -8  -4 2723.41 218.111   1
   2   8  -4 2114.24 149.359   1
  -2   8   4 2524.72 221.759   1
  -2  -8   4 2615.96 148.191   1
   2   8  -3 891.782 100.097   1
  -2  -8   3 826.571 96.2808   1
   2  -8  -2 3102.10 226.486   1
  -2  -8   2 3226.16 190.691   1
  -2   8   2 2933.32 230.913   1
   2   8  -2 3037.99 189.470   1
   2   8  -1 2849.03 197.070   1
  -2  -8   1 2879.34 187.450   1
   2  -8   0 1687.33 149.285   1
  -2   8   0 1669.52 158.388   1
  -2  -8   0 1731.22 154.433   1
  -2   8  -1 2914.73 193.336   1
   2  -8   1 2744.39 184.478   1
   2   8   2 2791.92 214.782   1
  -2  -8  -2 2797.58 210.887   1
  -2   8  -2 2842.98 171.576   1
   2  -8   2 2580.14 165.666   1
  -2   8  -3 1018.60 91.0517   1
   2   8   3 837.231 147.254   1
   2  -8   3 970.081 85.8953   1
   2   8   4 2493.67 226.529   1
   2  -8   4 2460.91 134.809   1
  -2   8  -4 2457.12 135.404   1
  -2  -8  -4 2523.01 211.284   1
   2   8   5 171.355 164.993   1
  -2  -8  -5 499.722 159.989   1
   2   8   6 9051.26 518.188   1
   2   8   7 6042.98 388.206   1
  -2  -8  -7 5542.82 376.779   1
   2  -8   8 5726.12 286.678   1
   2   8   8 6679.17 410.188   1
  -2  -8  -8 6436.30 396.034   1
  -2   8  -8 5913.80 286.354   1
   2   8   9 222.927 210.005   1
   2  -8   9 237.928 70.4013   1
  -2  -8  -9 441.723 214.197   1
  -2   8  -9 342.745 70.8712   1
   2   8  10 2428.91 282.613   1
  -2   8 -10 2245.23 157.857   1
   2  -8  10 2582.19 164.415   1
   2  -8  11 1307.46 131.953   1
   2   8  11 1630.33 270.493   1
  -2   8 -11 1387.71 132.672   1
  -2  -8 -11 1777.01 250.530   1
  -2   8 -12 4677.62 264.533   1
  -2  -8 -12 4988.27 378.344   1
   2   8  12 4469.77 389.599   1
   2  -8  12 4020.66 262.451   1
  -2  -8 -13-44.6167 188.159   1
   2   8  13 47.9171 200.060   1
  -2  -8 -14 784.931 266.555   1
  -2   8 -14 368.670 127.968   1
   2  -8  14 242.349 122.379   1
   2   8  14 195.592 268.954   1
  -2   8 -15 13.2364 126.717   1
  -2  -8 -15 258.507 214.705   1
   2   8  15 299.923 231.532   1
   2  -8  15 178.597 137.783   1
  -2   8 -16 1585.02 194.917   1
  -2  -8 -16 1485.88 267.481   1
   2  -8  16 1652.20 192.217   1
   2   8  16 1146.15 284.808   1
  -2  -8 -17 655.287 282.904   1
  -2   8 -17 386.387 153.992   1
   2  -8  17 430.827 169.272   1
   2   8  17 362.121 306.603   1
   2   8  18 6622.78 474.577   1
  -2   8 -18 6370.95 419.081   1
   2  -8  18 7555.92 440.308   1
  -2  -8 -18 6569.79 463.089   1
  -2   8 -19 75.7409 170.982   1
   2   8  20 688.886 312.327   1
  -2  -8 -20 898.280 295.379   1
   2   8  21 159.098 219.935   1
  -2  -8 -21-25.0380 213.289   1
   2   8  23-26.1302 224.776   1
  -2  -8 -23-173.817 228.709   1
   2   8  24 284.848 225.814   1
  -2  -8 -24 220.541 221.518   1
   2   8  25 613.311 320.783   1
  -2  -8 -25 337.374 309.732   1
  -2  -8 -26 619.932 243.257   1
   2   8  27 347.580 237.873   1
   2  -9 -27-70.8746 225.860   1
  -2   9  27 101.777 243.880   1
   2  -9 -25 392.603 235.922   1
  -2   9  25 1004.18 271.937   1
   2  -9 -23 726.939 315.338   1
  -2   9  23 298.266 323.232   1
   2  -9 -22 302.303 295.033   1
  -2   9  22-54.5142 313.678   1
   2  -9 -21 1234.99 255.467   1
  -2   9  21 625.434 247.768   1
   2  -9 -20 326.908 216.436   1
  -2   9  20 27.0760 227.010   1
  -2   9  19-80.5067 278.816   1
   2  -9 -19 349.441 271.505   1
  -2   9  18 452.488 311.491   1
   2   9 -18 730.402 174.641   1
   2  -9 -18 692.703 283.187   1
   2  -9 -17 341.761 209.216   1
   2   9 -17 758.744 164.395   1
  -2   9  17 762.294 245.647   1
  -2  -9  17 1022.98 181.211   1
   2  -9 -16 456.817 288.281   1
   2   9 -16 68.7116 140.055   1
  -2  -9  16 99.1532 141.708   1
  -2   9  16 207.168 297.496   1
  -2   9  15 3631.38 311.660   1
   2   9 -15 3250.09 226.297   1
   2  -9 -15 2980.08 298.971   1
  -2   9  13 2930.37 333.189   1
   2  -9 -13 2704.35 320.144   1
  -2  -9  13 2829.06 199.690   1
   2   9 -13 2841.31 202.502   1
   2   9 -12 459.346 101.038   1
  -2  -9  12 374.218 105.182   1
  -2   9  11 626.224 214.916   1
   2   9 -11 984.187 109.145   1
   2  -9 -11 549.713 212.708   1
  -2  -9  11 960.197 107.212   1
   2   9 -10 5100.52 275.727   1
   2  -9 -10 5494.46 387.722   1
  -2  -9  10 5644.33 280.643   1
  -2   9  10 4652.07 382.627   1
  -2   9   9 845.790 238.075   1
   2  -9  -9 682.293 235.020   1
  -2  -9   9 892.523 80.9190   1
   2   9  -9 739.978 80.6702   1
  -2  -9   8 11663.3 562.907   1
   2   9  -8 12558.2 565.585   1
   2  -9  -7 26849.3 1280.93   1
  -2  -9   7 25548.7 1189.21   1
   2   9  -7 26414.2 1191.26   1
  -2   9   7 26144.9 1290.86   1
  -2  -9   6 867.780 70.6723   1
   2   9  -6 1054.48 75.7381   1
   2  -9  -5 6172.62 391.592   1
  -2  -9   5 6411.90 310.659   1
  -2   9   5 6438.32 405.259   1
   2   9  -5 6321.16 313.650   1
   2  -9  -4 16348.0 841.974   1
  -2  -9   4 16560.6 783.998   1
  -2   9   4 16142.9 847.689   1
   2   9  -4 17295.4 787.973   1
   2  -9  -3 19215.2 941.965   1
  -2  -9   3 18450.5 895.510   1
   2   9  -3 19594.1 898.145   1
   2  -9  -2 21225.8 1028.68   1
  -2  -9   2 21850.6 999.285   1
  -2   9   2 22827.8 1038.10   1
   2   9  -2 19493.2 1001.27   1
   2  -9  -1 3954.06 253.796   1
  -2  -9   1 3789.99 237.236   1
  -2   9   1 4106.85 263.806   1
   2   9  -1 3963.48 247.367   1
   2  -9   0-9.35042 103.089   1
  -2   9   0 20.1615 113.695   1
  -2  -9  -1 4166.91 256.602   1
   2   9   1 3905.92 258.383   1
   2  -9   1 4386.19 234.946   1
  -2  -9  -2 22161.2 1050.21   1
  -2   9  -2 21976.5 1018.06   1
   2   9   2 20334.9 1050.69   1
   2  -9   2 21788.5 1015.39   1
   2  -9   3 18863.3 884.323   1
  -2  -9  -3 18756.1 937.212   1
  -2   9  -3 19219.4 886.184   1
   2  -9   4 15197.5 711.395   1
  -2   9  -4 15564.2 712.066   1
   2   9   4 15802.4 789.936   1
  -2  -9  -5 8038.26 443.062   1
   2   9   5 6935.07 439.614   1
   2   9   6 573.847 186.095   1
  -2  -9  -6 913.664 180.856   1
  -2  -9  -7 28874.9 1370.71   1
   2   9   7 26801.3 1372.87   1
   2   9   9 865.989 218.116   1
  -2  -9  -9 1096.65 220.039   1
  -2  -9 -10 5783.81 409.783   1
   2   9  10 4718.89 399.150   1
   2   9  11 528.956 252.566   1
  -2   9 -11 705.371 86.4249   1
   2  -9  11 925.466 94.0262   1
  -2  -9 -11 645.802 234.416   1
   2   9  12 190.494 198.514   1
  -2  -9 -12 354.576 177.884   1
  -2   9 -12 495.729 93.2967   1
   2  -9  12 490.429 97.5824   1
   2  -9  13 3051.74 204.026   1
   2   9  13 2723.54 338.541   1
  -2   9 -13 2893.57 198.827   1
   2  -9  14 3809.70 244.567   1
  -2   9 -14 3696.38 240.409   1
  -2   9 -15 3088.38 222.356   1
   2  -9  15 3386.89 237.638   1
  -2  -9 -15 3552.96 312.250   1
   2   9  16 129.095 243.084   1
  -2   9 -16 128.506 134.231   1
   2  -9  16 110.398 140.337   1
  -2  -9 -16 290.416 226.652   1
  -2   9 -17 791.344 167.060   1
   2   9  17 706.192 310.372   1
  -2  -9 -17 1300.40 317.112   1
   2   9  18 632.726 287.241   1
  -2  -9 -18 940.739 267.327   1
   2   9  19 159.155 218.967   1
  -2  -9 -19 473.620 215.558   1
   2   9  20 531.697 307.852   1
  -2  -9 -20 150.184 270.949   1
   2   9  21 688.146 305.317   1
  -2  -9 -21 801.132 296.572   1
   2   9  22 131.317 229.658   1
  -2  -9 -22 299.417 223.519   1
   2   9  23 234.154 238.560   1
  -2  -9 -23 296.611 219.581   1
   2   9  25 1211.52 260.054   1
  -2  -9 -25 597.325 240.995   1
   2   9  27 245.918 237.589   1
  -2  -9 -27 23.6172 227.602   1
   2 -10 -26 856.242 320.456   1
  -2  10  26 205.081 321.567   1
   2 -10 -25 630.502 300.492   1
  -2  10  25 627.026 315.486   1
   2 -10 -24 320.390 238.319   1
  -2  10  24 610.767 250.097   1
   2 -10 -23 1870.83 273.924   1
  -2  10  23 1022.51 270.726   1
   2 -10 -22 25.1175 224.136   1
  -2  10  22 81.5487 241.846   1
   2 -10 -20 730.737 309.258   1
  -2  10  20 244.237 320.191   1
   2 -10 -19 226.191 218.489   1
  -2  10  19 270.739 227.870   1
   2 -10 -18 24.9295 206.178   1
  -2  10  18 321.798 224.800   1
   2 -10 -17-24.7014 275.524   1
  -2  10  17 265.780 308.012   1
   2 -10 -16 2337.94 276.348   1
   2  10 -16 2065.05 187.695   1
  -2  10  16 2649.73 295.971   1
   2 -10 -15 47.9244 245.691   1
   2  10 -15 58.0431 104.544   1
  -2 -10  15 208.128 115.014   1
  -2  10  15 361.508 269.453   1
   2 -10 -14-70.6699 248.424   1
  -2 -10  14 124.491 97.5904   1
  -2  10  14 150.772 266.677   1
   2  10 -14 72.6845 95.4526   1
  -2 -10  13 33.4668 81.0202   1
   2  10 -13-26.2232 82.7282   1
  -2 -10  12 2439.69 150.834   1
  -2  10  12 3014.51 279.226   1
   2 -10 -12 2375.84 257.683   1
   2  10 -12 2421.78 150.096   1
  -2  10  11 23.2069 202.949   1
   2  10 -11 188.973 47.2593   1
   2 -10 -10 4198.50 330.861   1
  -2  10  10 3765.92 321.701   1
  -2  10   9 215.582 233.700   1
   2 -10  -8 231.164 176.086   1
  -2  10   8 103.970 192.709   1
   2 -10  -6 7115.02 442.741   1
   2 -10  -5 2631.32 249.327   1
  -2  10   5 2532.45 263.307   1
   2  10  -5 2652.69 145.400   1
   2  10  -4 5536.50 285.045   1
  -2  10   4 5697.06 366.604   1
   2 -10  -4 5423.17 358.053   1
   2  10  -3 602.542 97.5855   1
  -2 -10   3 656.199 96.2971   1
   2 -10  -3 854.271 163.257   1
   2  10  -2 3638.25 225.452   1
  -2  10   2 3776.29 265.548   1
  -2 -10   2 3546.34 221.364   1
   2 -10  -2 3453.49 256.692   1
   2  10  -1 2747.18 200.817   1
   2 -10  -1 2616.73 209.740   1
  -2 -10   1 2777.51 192.225   1
  -2  10   1 2844.82 225.860   1
  -2  10  -1 2724.04 198.333   1
   2 -10   1 2680.01 188.530   1
   2  10   1 2787.02 222.866   1
  -2 -10  -2 3099.51 257.352   1
  -2  10  -2 3488.25 218.676   1
   2  10   2 3534.40 267.007   1
   2 -10   3 758.741 83.2395   1
  -2  10  -3 747.599 84.6175   1
   2  10   3 473.976 161.676   1
  -2 -10  -3 578.594 162.060   1
   2  10   4 5804.69 378.828   1
  -2 -10  -4 5677.74 366.108   1
  -2 -10  -5 2990.02 261.059   1
   2  10   5 2875.97 281.525   1
  -2 -10  -6 7988.06 481.474   1
   2  10   8 168.656 197.646   1
  -2 -10  -8 295.684 173.081   1
   2  10   9 463.121 194.419   1
  -2 -10  -9 205.979 183.309   1
  -2 -10 -10 4299.66 358.703   1
   2  10  10 4848.07 374.825   1
   2  10  11 379.020 267.913   1
  -2 -10 -11 154.252 237.988   1
   2  10  12 3025.45 349.337   1
  -2 -10 -12 3508.75 346.300   1
  -2  10 -13 30.2002 44.8240   1
   2 -10  13 58.7159 44.0787   1
   2  10  14 25.2761 222.188   1
  -2  10 -14 130.249 78.9316   1
   2 -10  14-30.9915 80.3012   1
  -2 -10 -14 23.7614 199.094   1
   2  10  15-51.5099 207.669   1
  -2 -10 -15 24.1187 182.854   1
  -2  10 -15 151.292 98.2297   1
   2 -10  15-100.685 95.3325   1
  -2 -10 -16 1688.64 300.602   1
  -2  10 -16 2149.13 174.297   1
   2  10  16 2244.82 324.211   1
  -2 -10 -17 148.538 294.616   1
   2  10  17 448.066 305.162   1
  -2 -10 -18 249.008 270.244   1
   2  10  18 530.216 292.783   1
  -2 -10 -19 750.272 223.678   1
   2  10  19 239.168 231.145   1
  -2 -10 -20 225.493 209.166   1
   2  10  20 902.821 244.338   1
  -2 -10 -22 396.268 258.945   1
   2  10  22 365.140 275.554   1
  -2 -10 -23 1122.81 254.586   1
   2  10  23 1677.81 273.579   1
  -2 -10 -24 527.219 227.458   1
   2  10  24 559.469 248.678   1
  -2 -10 -25 236.750 309.483   1
   2  10  25 374.954 324.924   1
  -2 -10 -26 399.887 234.833   1
   2  10  26 493.084 247.209   1
  -2  11  25 568.232 254.773   1
   2 -11 -25 47.9374 217.390   1
  -2  11  24 578.955 258.198   1
   2 -11 -24 1391.83 260.915   1
  -2  11  23-80.2127 263.505   1
   2 -11 -23 371.581 249.422   1
  -2  11  22 297.105 329.689   1
   2 -11 -22 900.922 326.198   1
  -2  11  21 218.095 246.536   1
   2 -11 -21 402.851 232.946   1
  -2  11  19 108.741 325.828   1
   2 -11 -19 958.785 302.560   1
  -2  11  18 515.032 247.762   1
   2 -11 -18 25.1403 202.990   1
   2 -11 -16 24.6828 198.301   1
  -2  11  16-26.5689 222.605   1
   2 -11 -15 97.2497 269.602   1
   2  11 -15-9.30670 61.1192   1
  -2  11  14 7838.97 524.800   1
   2 -11 -14 7796.86 509.922   1
  -2  11  13 480.401 206.967   1
   2 -11 -13 375.121 194.059   1
  -2  11  12 642.085 233.606   1
  -2  11  11-264.421 212.588   1
   2 -11 -11 155.943 184.770   1
   2 -11 -10 3518.24 306.544   1
  -2  11   9 449.501 243.864   1
   2 -11  -9 208.218 228.687   1
  -2  11   8-129.600 196.688   1
   2 -11  -8 120.154 176.563   1
  -2  11   7 62.1620 205.248   1
   2 -11  -7 249.162 193.483   1
   2 -11  -6 345.946 183.870   1
  -2  11   6 552.393 213.718   1
   2 -11  -5 17.1772 170.239   1
  -2  11   5 709.829 199.149   1
   2  11  -4 152.305 75.9128   1
  -2 -11   4 38.7699 68.7944   1
   2 -11  -4 128.452 160.905   1
  -2  11   4 121.756 177.937   1
   2 -11  -3 1332.50 188.930   1
  -2 -11   3 1741.22 138.619   1
  -2  11   3 1575.63 205.938   1
   2  11  -3 1505.45 136.904   1
   2  11  -2 19936.2 917.600   1
   2 -11  -2 19188.0 941.254   1
  -2 -11   2 18481.1 912.296   1
  -2  11   2 18530.1 946.107   1
  -2  11   1 3458.31 259.671   1
   2 -11  -1 3666.78 253.395   1
   2  11   0 36.7910 136.773   1
  -2 -11   0-23.1573 121.575   1
   2 -11   0 32.4646 117.915   1
  -2  11   0 35.2419 125.954   1
   2  11   1 3614.37 260.105   1
   2 -11   1 2834.23 221.942   1
  -2 -11  -1 3645.89 250.912   1
  -2  11  -1 3501.32 230.380   1
   2  11   2 18389.4 895.240   1
  -2  11  -2 17264.0 846.788   1
   2 -11   2 17956.4 846.714   1
  -2 -11  -2 17927.4 891.882   1
  -2 -11  -3 2018.81 210.037   1
   2 -11   3 1530.68 112.519   1
   2  11   3 1880.43 224.875   1
  -2  11  -3 1384.55 114.025   1
   2  11   4 211.099 177.490   1
  -2 -11  -4-33.1573 156.888   1
   2  11   5 505.858 208.100   1
  -2 -11  -5 300.254 178.212   1
   2  11   7 83.9554 190.594   1
  -2 -11  -7 19.5843 188.687   1
   2  11   8 218.876 187.160   1
  -2 -11  -8 81.8308 181.042   1
  -2 -11  -9 42.3746 179.893   1
  -2 -11 -10 4323.62 337.251   1
   2  11  10 4261.39 338.898   1
   2  11  11 192.518 180.854   1
  -2 -11 -11 499.512 190.228   1
   2  11  13 731.644 235.585   1
  -2 -11 -13 94.8111 217.194   1
  -2 -11 -14 8161.77 515.605   1
   2  11  14 7329.94 525.688   1
   2  11  15 130.400 276.745   1
  -2 -11 -15-171.078 257.707   1
   2  11  16 210.839 308.095   1
  -2 -11 -16 24.7444 275.482   1
   2  11  18 53.1979 269.044   1
  -2 -11 -18 250.191 232.423   1
   2  11  19 531.836 236.787   1
  -2 -11 -19-25.0685 201.647   1
   2  11  21 288.945 253.164   1
  -2 -11 -21 49.8567 219.908   1
   2  11  22 1610.13 354.331   1
  -2 -11 -22 690.340 329.029   1
   2  11  23 102.189 229.327   1
  -2 -11 -23 48.1254 217.264   1
   2  11  24 979.777 258.784   1
  -2 -11 -24 926.836 248.967   1
   2  11  25 395.364 246.151   1
  -2 -11 -25 210.585 220.616   1
   2 -12 -25-165.428 249.797   1
  -2  12  25-101.958 271.112   1
   2 -12 -23 122.783 218.519   1
  -2  12  23 79.4338 249.896   1
   2 -12 -21-75.3511 297.493   1
  -2  12  21 843.253 352.606   1
   2 -12 -20 353.602 223.224   1
  -2  12  20 711.643 264.041   1
   2 -12 -19 1214.95 249.941   1
  -2  12  19 929.630 270.553   1
   2 -12 -18 252.914 279.218   1
  -2  12  18 409.912 321.401   1
   2 -12 -17 377.690 223.761   1
  -2  12  17 217.210 237.596   1
   2 -12 -15 691.344 283.670   1
  -2  12  15 1223.29 321.546   1
   2 -12 -14 462.652 204.401   1
   2 -12 -13 1244.76 230.446   1
   2 -12 -12 3026.00 287.438   1
  -2  12  12 2680.22 300.448   1
   2 -12 -11 572.359 201.228   1
  -2  12  11 987.203 207.668   1
   2 -12 -10 2937.19 303.485   1
  -2  12  10 2831.80 305.788   1
  -2  12   9 8726.13 561.143   1
   2 -12  -9 8872.60 548.937   1
  -2  12   8 22.4874 209.372   1
   2 -12  -8-20.7962 197.274   1
  -2  12   7 3047.49 293.539   1
   2 -12  -7 2572.69 261.522   1
  -2  12   5 1403.63 230.698   1
   2 -12  -5 719.688 209.716   1
  -2  12   4 1791.16 238.369   1
   2  12  -4 1336.91 112.680   1
   2 -12  -4 1786.02 216.777   1
  -2 -12   4 1604.19 110.587   1
  -2  12   3 1832.61 224.674   1
   2  12  -3 1870.51 151.875   1
   2 -12  -3 1921.83 212.877   1
  -2 -12   3 1972.99 145.307   1
  -2 -12   2 1872.21 164.852   1
   2 -12  -2 2157.22 217.328   1
   2  12  -2 2163.35 173.484   1
  -2  12   2 2259.03 228.525   1
  -2  12   1 2053.79 206.637   1
   2 -12  -1 2190.59 197.640   1
   2  12   0 15544.7 860.243   1
   2 -12   0 17677.6 852.049   1
  -2 -12   0 17874.8 859.227   1
  -2  12   0 18198.5 861.008   1
   2  12   1 2183.42 219.098   1
  -2 -12  -1 2059.93 205.412   1
  -2 -12  -2 2120.99 213.572   1
  -2  12  -2 2197.50 168.194   1
   2 -12   2 2339.71 165.463   1
   2  12   2 2212.10 241.599   1
  -2 -12  -3 2032.00 228.216   1
   2 -12   3 1920.98 125.596   1
   2  12   3 2216.50 236.353   1
  -2  12  -3 1539.35 128.424   1
   2  12   4 1638.75 233.325   1
  -2 -12  -4 1842.88 220.636   1
   2  12   5 1007.62 226.705   1
  -2 -12  -5 1254.31 212.838   1
  -2 -12  -6 6500.42 419.423   1
   2  12   6 6168.90 435.324   1
   2  12   7 2661.59 300.958   1
  -2 -12  -7 2383.59 287.969   1
   2  12   8 90.1408 226.880   1
  -2 -12  -8 169.780 217.121   1
   2  12   9 9478.73 577.542   1
  -2 -12  -9 9769.12 573.623   1
  -2 -12 -10 3334.95 294.833   1
   2  12  10 3075.92 312.396   1
   2  12  11 1379.52 260.469   1
  -2 -12 -11 1156.52 236.987   1
   2  12  12 3100.80 338.262   1
  -2 -12 -12 2901.32 322.936   1
  -2 -12 -13 1682.62 286.356   1
   2  12  14 1301.82 306.205   1
  -2 -12 -14 634.776 269.870   1
   2  12  15 421.429 282.449   1
  -2 -12 -15 938.461 263.974   1
   2  12  17 26.6462 225.540   1
  -2 -12 -17 175.375 206.413   1
   2  12  18 319.733 226.724   1
  -2 -12 -18 351.650 216.558   1
   2  12  19 1569.04 279.982   1
  -2 -12 -19 954.738 242.896   1
   2  12  20 105.407 235.975   1
  -2 -12 -20 250.055 215.214   1
   2  12  21-182.549 231.373   1
  -2 -12 -21 395.939 229.203   1
   2  12  23 202.126 304.108   1
  -2 -12 -23 334.451 284.750   1
   2  12  25 147.004 234.282   1
  -2 -12 -25 70.0594 228.433   1
   2 -13 -24 667.479 321.094   1
  -2  13  24 359.984 341.683   1
   2 -13 -23 48.5880 216.140   1
  -2  13  23 26.2037 235.889   1
   2 -13 -22 172.938 225.229   1
  -2  13  22 319.829 253.720   1
  -2  13  21 216.238 244.220   1
   2 -13 -20 807.753 292.058   1
  -2  13  20 518.108 332.033   1
   2 -13 -19 228.263 217.454   1
  -2  13  19-109.952 234.158   1
   2 -13 -18 533.770 314.475   1
   2 -13 -17 76.1134 208.343   1
  -2  13  17 219.415 233.705   1
   2 -13 -16 126.281 242.812   1
  -2  13  16 218.564 291.212   1
   2 -13 -15 651.553 291.616   1
  -2  13  15 973.535 318.702   1
   2 -13 -14 1586.52 275.911   1
  -2  13  14 1418.18 282.560   1
   2 -13 -13-171.068 195.020   1
  -2  13  13-131.982 213.722   1
   2 -13 -12 2161.84 267.848   1
  -2  13  12 1893.76 264.416   1
   2 -13 -10 1674.88 286.496   1
  -2  13  10 1585.81 304.158   1
   2 -13  -9 1938.33 241.554   1
  -2  13   9 2437.84 269.955   1
   2 -13  -8 818.966 238.594   1
  -2  13   8 937.405 250.255   1
   2 -13  -7 2592.36 276.957   1
  -2  13   7 1825.70 277.158   1
   2 -13  -6 158.469 196.584   1
  -2  13   6-42.9227 212.471   1
   2  13  -4 2288.05 140.537   1
  -2  13   4 3125.98 271.779   1
   2 -13  -4 3284.27 261.351   1
  -2 -13   4 2212.12 134.610   1
   2  13  -3 1022.04 122.789   1
  -2 -13   3 1151.06 117.266   1
   2 -13  -3 1429.23 205.403   1
  -2  13   3 929.766 198.551   1
   2  13  -2 13634.2 682.144   1
  -2  13   2 13572.9 719.744   1
  -2 -13   2 14071.0 678.251   1
   2 -13  -2 13363.8 710.336   1
   2  13  -1 2907.12 229.268   1
   2 -13  -1 3096.33 246.511   1
  -2 -13   1 2941.99 220.891   1
  -2  13   1 3212.96 254.168   1
  -2 -13   0 207.207 128.140   1
  -2  13   0 201.828 142.403   1
   2 -13   0 182.284 127.573   1
   2  13   0 111.078 139.971   1
  -2 -13  -1 2989.14 242.472   1
   2  13   1 2703.03 243.205   1
   2 -13   2 12393.3 645.715   1
   2  13   2 15562.8 718.603   1
  -2 -13  -2 14429.0 705.692   1
  -2  13  -2 12864.8 649.285   1
  -2 -13  -3 1110.83 202.200   1
  -2  13  -3 1085.82 96.6369   1
   2 -13   3 876.509 90.9096   1
   2  13   3 853.774 212.153   1
  -2 -13  -4 3025.43 277.526   1
   2  13   4 3505.17 299.737   1
   2  13   6 107.393 212.897   1
  -2 -13  -6 362.168 208.357   1
   2  13   7 1702.74 246.734   1
  -2 -13  -7 1973.44 234.363   1
   2  13   8 1090.66 257.142   1
  -2 -13  -8 870.171 239.693   1
   2  13   9 2061.12 288.691   1
  -2 -13  -9 2179.94 279.642   1
   2  13  10 2167.93 257.978   1
  -2 -13 -10 1681.41 233.139   1
   2  13  11 478.518 267.180   1
  -2 -13 -11 565.561 253.251   1
   2  13  12 1897.98 345.698   1
  -2 -13 -12 2451.34 330.324   1
   2  13  13-130.431 277.992   1
  -2 -13 -13 293.394 273.217   1
   2  13  14 1610.61 303.267   1
  -2 -13 -14 2151.91 306.109   1
   2  13  16 267.294 220.689   1
  -2 -13 -16 401.766 209.526   1
  -2 -13 -17-100.761 201.689   1
   2  13  18 213.580 228.386   1
  -2 -13 -18 252.009 217.682   1
   2  13  19 185.268 231.978   1
  -2 -13 -19 25.0932 205.293   1
   2  13  20 943.484 262.300   1
   2  13  21 1191.71 283.476   1
  -2 -13 -21 24.4592 245.249   1
   2  13  22 1147.48 342.141   1
  -2 -13 -22 72.0006 290.230   1
   2  13  23 300.567 312.287   1
  -2 -13 -23 734.552 300.415   1
   2  13  24 938.231 268.319   1
  -2 -13 -24 329.314 239.992   1
   2 -14 -23-311.964 313.706   1
   2 -14 -22 1100.96 246.412   1
  -2  14  22 739.237 265.355   1
   2 -14 -21 646.528 241.904   1
  -2  14  21 26.8372 242.810   1
   2 -14 -20 50.2916 286.744   1
  -2  14  20-135.774 331.856   1
   2 -14 -19 253.771 212.765   1
  -2  14  19 82.2902 236.790   1
   2 -14 -17 382.946 219.251   1
  -2  14  17 609.393 256.013   1
   2 -14 -16 688.446 230.268   1
  -2  14  16 1300.62 272.741   1
   2 -14 -15 533.083 290.546   1
  -2  14  15 578.486 325.166   1
   2 -14 -14-50.3168 271.817   1
  -2  14  14 817.040 317.602   1
   2 -14 -13 1293.90 290.023   1
  -2  14  13 1131.62 308.257   1
   2 -14 -12 2722.00 342.644   1
  -2  14  12 3320.05 384.100   1
   2 -14 -11 24.0986 262.582   1
  -2  14  11-78.5667 290.408   1
   2 -14  -9 390.404 240.790   1
  -2  14   9 424.493 271.071   1
   2 -14  -8 133.714 212.034   1
  -2  14   8 120.789 207.183   1
   2 -14  -7 150.393 191.290   1
  -2  14   7 186.201 198.399   1
   2 -14  -6 637.925 215.504   1
  -2  14   6 736.216 226.131   1
   2 -14  -5 997.922 204.376   1
  -2  14   5 254.995 195.613   1
   2 -14  -4 719.914 199.005   1
  -2  14   4 842.077 209.396   1
   2  14  -3-44.3116 91.4087   1
   2 -14  -3 121.387 162.779   1
  -2  14   3 206.569 182.299   1
  -2 -14   3 62.6390 84.5422   1
   2  14  -2 1243.87 148.838   1
   2 -14  -2 1194.17 194.357   1
  -2  14   2 1160.96 201.881   1
  -2 -14   2 976.633 131.988   1
   2  14  -1 390.011 139.700   1
  -2 -14   1 457.971 125.933   1
  -2  14   1 63.2727 164.200   1
   2 -14  -1 233.742 147.376   1
   2 -14   0 3015.96 229.618   1
  -2 -14   0 3017.34 228.117   1
   2  14   0 2801.10 239.827   1
  -2  14   0 2250.17 223.657   1
  -2 -14  -1 135.907 150.693   1
   2  14   1 145.559 158.294   1
  -2 -14  -2 1219.99 193.856   1
   2 -14   2 1197.33 124.014   1
  -2  14  -2 1032.04 126.242   1
   2  14   2 1131.20 210.415   1
  -2 -14  -3-177.428 175.222   1
  -2  14  -3-13.0941 60.0063   1
   2  14   3 57.0835 179.081   1
   2 -14   3 85.4620 54.3961   1
   2  14   5 788.350 213.674   1
  -2 -14  -5 855.153 204.036   1
   2  14   6 869.292 233.987   1
  -2 -14  -6 499.315 213.956   1
   2  14   7 115.651 225.120   1
  -2 -14  -7 64.8399 208.786   1
   2  14   8 358.881 196.506   1
  -2 -14  -8 424.866 177.245   1
   2  14   9 640.396 266.586   1
  -2 -14  -9 23.0263 237.465   1
   2  14  11-102.737 266.025   1
  -2 -14 -11 721.371 260.860   1
   2  14  12 3319.75 371.316   1
  -2 -14 -12 3156.58 350.163   1
   2  14  13 899.211 241.668   1
  -2 -14 -13 1090.58 224.473   1
   2  14  14 26.6406 210.255   1
  -2 -14 -14 325.195 195.194   1
   2  14  15 882.638 276.477   1
  -2 -14 -15 302.175 227.356   1
   2  14  16 1849.22 345.745   1
  -2 -14 -16 1188.13 299.985   1
   2  14  17-26.6641 326.254   1
  -2 -14 -17 1313.61 319.293   1
   2  14  19 395.292 332.535   1
   2  14  20 521.283 329.698   1
  -2 -14 -20 491.919 302.863   1
   2  14  21-154.044 337.854   1
  -2 -14 -21 676.765 301.666   1
  -2 -14 -22 906.344 317.556   1
  -2 -14 -23 47.3988 219.463   1
   2 -15 -23 165.860 299.892   1
  -2  15  23-76.7970 341.171   1
   2 -15 -22 48.3868 214.928   1
  -2  15  22 522.927 258.480   1
   2 -15 -21 394.432 225.371   1
  -2  15  21 53.2489 239.212   1
   2 -15 -20 2025.01 322.301   1
  -2  15  20 1458.45 356.423   1
   2 -15 -19 177.197 211.303   1
  -2  15  19 601.670 263.319   1
   2 -15 -18 25.5135 235.136   1
  -2  15  18 468.722 296.974   1
   2 -15 -16 1053.43 239.587   1
  -2  15  16 139.033 239.291   1
   2 -15 -15 76.9520 206.214   1
  -2  15  15 277.725 237.448   1
   2 -15 -14 714.684 252.808   1
  -2  15  14 912.242 309.229   1
   2 -15 -13 582.510 250.523   1
  -2  15  13-27.4216 282.067   1
   2 -15 -12 150.197 192.980   1
  -2  15  12 135.603 244.223   1
   2 -15 -11 1355.96 227.829   1
  -2  15  11 774.981 229.856   1
   2 -15 -10 991.312 278.391   1
  -2  15  10 1153.86 313.910   1
   2 -15  -8 3190.23 291.320   1
  -2  15   8 2337.96 308.864   1
   2 -15  -7 998.674 218.452   1
  -2  15   7 1107.73 231.525   1
   2 -15  -6 85.3484 204.076   1
  -2  15   6 185.351 216.968   1
   2 -15  -5 20.3489 172.774   1
  -2  15   5-110.530 199.003   1
  -2 -15   3 1025.01 107.738   1
   2 -15  -3 1098.08 199.063   1
   2  15  -3 1012.77 118.055   1
   2  15  -2 777.593 127.776   1
  -2 -15   2 1001.45 135.305   1
   2 -15  -2 1101.25 190.420   1
  -2  15   2 711.424 205.533   1
   2  15  -1 4170.76 284.809   1
   2 -15  -1 4683.02 308.883   1
  -2  15   1 4879.55 321.721   1
  -2 -15   1 3805.44 275.931   1
   2  15   0-89.7478 147.000   1
  -2 -15   0 98.6174 141.789   1
   2 -15   0 53.4520 136.045   1
  -2  15   0-72.3591 145.311   1
  -2 -15  -1 5388.44 342.442   1
   2  15   1 4742.33 345.460   1
  -2 -15  -2 911.283 183.096   1
   2 -15   2 852.606 112.450   1
  -2  15  -2 878.042 115.019   1
   2  15   2 717.264 197.730   1
   2  15   3 1701.12 231.082   1
  -2 -15  -3 1201.05 208.398   1
   2  15   4 2984.47 295.772   1
  -2 -15  -4 2885.04 284.728   1
   2  15   5-353.283 198.409   1
  -2 -15  -5-61.8763 179.322   1
   2  15   6 529.499 209.448   1
  -2 -15  -6 64.5538 196.933   1
   2  15   7 1288.42 244.376   1
  -2 -15  -7 468.469 224.767   1
   2  15   8 2706.40 345.221   1
  -2 -15  -8 3152.41 333.456   1
   2  15  10 257.525 234.007   1
  -2 -15 -10 939.975 250.114   1
   2  15  11 1568.37 303.317   1
  -2 -15 -11 1494.83 275.276   1
   2  15  12-132.535 264.932   1
  -2 -15 -12-24.8714 249.756   1
   2  15  13 133.531 222.273   1
  -2 -15 -13 25.1157 187.293   1
   2  15  14 805.197 310.044   1
  -2 -15 -14 455.371 264.212   1
   2  15  15 161.752 299.721   1
  -2 -15 -15 788.086 304.006   1
   2  15  16 751.139 254.463   1
  -2 -15 -16 1397.21 253.156   1
   2  15  18 264.554 243.351   1
  -2 -15 -18 349.286 215.710   1
   2  15  19 104.621 233.389   1
  -2 -15 -19-24.5785 210.717   1
   2  15  20 489.865 248.156   1
  -2 -15 -20 511.010 228.303   1
   2  15  21 483.124 258.021   1
  -2 -15 -21 480.476 224.126   1
   2  15  22 200.725 254.252   1
  -2 -15 -22 525.419 228.944   1
   2  15  23-74.0326 240.763   1
  -2 -15 -23 212.738 226.008   1
   2 -16 -22 191.025 220.286   1
  -2  16  22 413.365 264.545   1
   2 -16 -21 219.700 228.678   1
  -2  16  21 158.319 262.601   1
   2 -16 -20 24.8322 219.042   1
  -2  16  20 295.344 258.094   1
   2 -16 -19-126.016 218.445   1
  -2  16  19 708.458 266.074   1
   2 -16 -18 611.466 233.083   1
  -2  16  18-27.5448 242.529   1
   2 -16 -17 410.703 282.898   1
  -2  16  17 277.594 323.181   1
   2 -16 -15 620.673 223.842   1
  -2  16  15 139.900 239.000   1
   2 -16 -14 438.934 222.906   1
  -2  16  14 419.143 236.481   1
   2 -16 -13 179.815 222.406   1
  -2  16  13 83.4239 224.298   1
   2 -16 -12 25.4723 269.779   1
  -2  16  12 220.659 300.585   1
   2 -16 -11 628.293 256.454   1
  -2  16  11 707.843 291.641   1
   2 -16 -10 272.171 217.450   1
  -2  16  10 455.638 225.163   1
   2 -16  -9 436.225 206.298   1
  -2  16   9 183.941 243.114   1
   2 -16  -8 684.916 232.488   1
  -2  16   8 461.697 264.829   1
   2 -16  -7 847.872 223.735   1
  -2  16   7 572.113 244.264   1
   2 -16  -6 2475.23 287.731   1
  -2  16   6 2448.49 295.473   1
   2 -16  -5 1858.23 234.374   1
  -2  16   5 1289.24 232.565   1
   2 -16  -4 1651.78 241.488   1
  -2  16   4 1606.18 247.691   1
  -2  16   3 144.111 198.858   1
   2  16  -3-22.4106 70.4427   1
  -2 -16   2 1368.67 149.087   1
   2 -16  -2 1414.01 208.247   1
   2  16  -2 1057.84 152.866   1
  -2  16   2 1747.94 230.202   1
  -2 -16   1 815.656 152.465   1
   2 -16  -1 1456.43 195.417   1
   2  16  -1 978.773 163.776   1
  -2  16   1 1027.11 198.887   1
   2  16   0 2843.16 250.655   1
  -2  16   0 3328.53 252.167   1
  -2 -16   0 3200.73 246.520   1
   2 -16   0 3013.43 241.177   1
  -2 -16  -1 1120.62 183.640   1
   2  16   1 796.532 188.873   1
  -2  16  -2 817.366 114.357   1
   2  16   2 1476.77 217.054   1
  -2 -16  -2 1356.80 203.054   1
   2  16   4 1041.14 239.876   1
  -2 -16  -4 1365.53 230.039   1
   2  16   5 1435.09 251.215   1
  -2 -16  -5 1752.92 257.934   1
   2  16   6 2463.33 290.808   1
  -2 -16  -6 2557.06 255.181   1
   2  16   7 856.745 235.504   1
  -2 -16  -7 735.342 201.417   1
   2  16   9 669.337 228.298   1
  -2 -16  -9 1087.84 239.068   1
   2  16  10 340.832 267.510   1
  -2 -16 -10 443.391 255.918   1
   2  16  11 504.305 237.285   1
  -2 -16 -11 774.627 209.343   1
   2  16  12 617.170 304.721   1
  -2 -16 -12 1314.74 298.294   1
   2  16  13 564.574 236.315   1
  -2 -16 -13 279.720 199.861   1
   2  16  14 243.010 309.603   1
  -2 -16 -14 584.952 292.732   1
   2  16  15 753.803 241.987   1
  -2 -16 -15 280.242 211.776   1
   2  16  17 53.1514 283.333   1
  -2 -16 -17 324.461 246.651   1
   2  16  18 579.918 333.037   1
  -2 -16 -18 173.316 287.866   1
   2  16  19 233.930 239.769   1
  -2 -16 -19 392.331 239.620   1
   2  16  20 153.880 233.178   1
  -2 -16 -20 363.189 223.906   1
   2  16  21 202.530 245.469   1
  -2 -16 -21 361.175 226.975   1
   2  16  22 647.681 255.472   1
  -2 -16 -22-214.598 216.049   1
   2 -17 -21 96.3691 298.881   1
  -2  17  21 548.249 372.264   1
   2 -17 -19 375.505 269.046   1
  -2  17  19 460.812 325.995   1
   2 -17 -18 838.731 243.434   1
   2 -17 -17 179.860 215.465   1
  -2  17  17 222.479 261.879   1
   2 -17 -16 362.460 212.534   1
  -2  17  16 448.472 250.024   1
   2 -17 -15 52.0160 225.934   1
  -2  17  15 337.983 279.587   1
   2 -17 -14 52.0890 233.767   1
  -2  17  14-56.4075 277.849   1
   2 -17 -13 259.945 213.476   1
  -2  17  13 28.1604 235.250   1
   2 -17 -11 769.098 285.778   1
  -2  17  11 500.140 315.314   1
   2 -17 -10-126.401 184.516   1
  -2  17  10-82.3297 206.400   1
   2 -17  -9 24.8395 230.338   1
  -2  17   9 593.098 275.360   1
  -2  17   8 3509.83 379.338   1
   2 -17  -8 3790.90 349.304   1
  -2  17   7 231.654 232.583   1
   2 -17  -7 591.220 196.504   1
  -2  17   6 448.396 253.112   1
   2 -17  -6 365.523 222.503   1
  -2  17   5 261.278 218.980   1
   2 -17  -5 200.817 203.447   1
  -2  17   4 2329.07 296.174   1
   2 -17  -4 3059.56 294.058   1
  -2  17   2 323.224 197.614   1
  -2  17   1 998.966 201.040   1
   2  17   0-132.016 150.810   1
   2  17   1 668.944 188.581   1
   2  17   2 254.610 189.702   1
  -2 -17  -2 367.872 167.151   1
   2  17   3 168.267 195.350   1
  -2 -17  -3 39.3328 169.196   1
   2  17   4 2720.32 275.720   1
  -2 -17  -4 2178.13 256.523   1
   2  17   5 140.289 221.846   1
  -2 -17  -5 66.1806 218.428   1
   2  17   6 48.4944 198.748   1
  -2 -17  -6 457.704 178.190   1
   2  17   7 349.801 246.624   1
  -2 -17  -7 330.167 221.296   1
   2  17   8 3634.03 372.526   1
  -2 -17  -8 3335.42 342.173   1
   2  17   9 365.495 278.402   1
  -2 -17  -9 147.935 240.186   1
   2  17  10 185.526 242.802   1
  -2 -17 -10 125.190 191.490   1
   2  17  11 884.855 237.083   1
  -2 -17 -11 1089.53 229.180   1
   2  17  12 324.256 304.230   1
  -2 -17 -12 836.838 292.990   1
   2  17  13-216.554 209.447   1
  -2 -17 -13-25.4804 194.034   1
   2  17  14 325.270 314.091   1
  -2 -17 -14-255.221 284.094   1
   2  17  16 320.896 288.972   1
  -2 -17 -16 730.850 255.460   1
   2  17  17 450.932 294.208   1
  -2 -17 -17-150.033 259.241   1
   2  17  18 761.457 252.792   1
  -2 -17 -18 322.114 221.065   1
   2  17  19 26.0066 234.180   1
  -2 -17 -19 222.449 212.652   1
   2  17  20 641.914 265.609   1
  -2 -17 -20-294.707 213.985   1
   2  17  21 382.379 320.316   1
  -2 -17 -21 433.180 264.430   1
  -2  18  20 79.1143 264.232   1
   2 -18 -20 170.489 250.821   1
  -2  18  18 191.713 248.010   1
   2 -18 -18 25.2813 210.440   1
  -2  18  16 393.728 293.505   1
   2 -18 -16-25.9474 266.088   1
  -2  18  15 481.977 263.367   1
   2 -18 -15 444.558 254.706   1
  -2  18  14 227.918 300.517   1
   2 -18 -14 131.353 271.197   1
  -2  18  13 399.162 336.069   1
   2 -18 -13 420.619 284.767   1
  -2  18  12-28.4595 226.238   1
   2 -18 -12 314.801 201.443   1
  -2  18  10 448.616 222.528   1
   2 -18 -10 645.962 208.340   1
  -2  18   9 249.399 265.622   1
   2 -18  -9-280.201 220.487   1
  -2  18   8 381.048 262.777   1
  -2  18   6 2474.47 326.195   1
   2  18   5 722.379 253.311   1
   2  18   6 2737.75 287.095   1
   2  18   7 332.445 272.341   1
   2  18   8 209.550 251.324   1
  -2 -18  -8 294.409 240.793   1
   2  18   9 53.2626 212.688   1
  -2 -18  -9 473.942 232.521   1
   2  18  10 188.635 233.338   1
  -2 -18 -10 706.939 253.099   1
   2  18  12 435.448 284.611   1
  -2 -18 -12-51.2334 228.002   1
   2  18  13 54.4972 223.877   1
  -2 -18 -13 359.095 197.087   1
   2  18  15 108.291 221.595   1
  -2 -18 -15 255.183 205.931   1
   2  18  16 997.825 346.069   1
  -2 -18 -16 358.574 289.832   1
   2  18  17 720.171 246.555   1
  -2 -18 -17 253.285 220.943   1
   2  18  18 211.280 246.736   1
  -2 -18 -18 201.915 216.577   1
  -2 -18 -19-124.079 283.033   1
   2  18  20 51.5492 254.788   1
  -2 -18 -20-510.646 233.347   1
  -3   0  27-55.9323 310.308   1
   3   0 -27 528.009 331.353   1
  -3   0  25-306.951 300.476   1
   3   0 -25 26.0273 303.242   1
  -3   0  24 1078.80 291.028   1
   3   0 -24 973.503 291.568   1
  -3   0  22 134.507 204.222   1
   3   0 -22 324.863 208.228   1
  -3   0  21 264.143 283.085   1
   3   0 -21 441.473 279.634   1
  -3   0  20 25.8158 239.093   1
   3   0 -20-215.689 242.916   1
  -3   0  18 927.786 262.091   1
   3   0 -18 973.980 247.613   1
  -3   0  17 23.5986 238.063   1
   3   0 -17-87.6396 219.488   1
  -3   0  16 158.981 217.806   1
  -3   0  15 21.7695 180.713   1
   3   0 -15-323.173 181.985   1
  -3   0  14 1495.53 230.966   1
   3   0 -14 1310.19 207.254   1
  -3   0  12 6877.18 444.172   1
   3   0 -12 6680.53 422.794   1
  -3   0  11-192.727 170.922   1
   3   0 -11 210.913 160.607   1
  -3   0  10 4483.22 326.418   1
   3   0 -10 4651.91 312.191   1
  -3   0   9 121.745 149.355   1
   3   0  -9 182.790 139.031   1
  -3   0   8 21860.5 1061.52   1
   3   0  -8 21375.1 1052.63   1
  -3   0   7 38.6844 143.813   1
   3   0  -7 12.0862 134.027   1
   3   0  -6 7898.23 461.669   1
  -3   0   6 9091.79 471.261   1
   3   0  -4 11702.3 603.413   1
  -3   0   4 12550.6 614.255   1
   3   0  -3 65.4983 114.075   1
  -3   0   3-8.65052 121.112   1
   3   0  -2 89091.9 4053.57   1
  -3   0   2 88433.0 4053.25   1
   3   0  -1-119.767 124.909   1
  -3   0   1-116.907 131.370   1
   3   0   0-20.8488 112.480   1
  -3   0   0-7.22029 115.911   1
   3   0   1 7.13841 113.862   1
  -3   0  -1 29.2086 117.440   1
  -3   0  -2 89624.6 4103.53   1
   3   0   2 90255.0 4105.62   1
  -3   0  -3 320.367 130.360   1
   3   0   3 8.00705 126.489   1
  -3   0  -4 10593.5 538.183   1
   3   0   4 10532.9 543.015   1
  -3   0  -6 8143.91 443.827   1
   3   0   6 8470.66 450.016   1
  -3   0  -7-101.952 130.110   1
   3   0   7 85.9121 137.654   1
   3   0   8 22267.3 1060.41   1
  -3   0  -8 20987.1 1047.10   1
  -3   0  -9-94.8158 134.538   1
   3   0   9-172.860 147.438   1
   3   0  10 3820.05 291.415   1
  -3   0 -10 4238.93 286.859   1
  -3   0 -11 46.7088 159.981   1
   3   0  11-199.515 168.917   1
  -3   0 -12 6933.08 416.502   1
   3   0  12 5922.08 413.107   1
  -3   0 -14 1393.58 218.081   1
   3   0  15 64.4835 227.336   1
  -3   0 -15 347.315 213.815   1
   3   0  16 181.490 246.781   1
  -3   0 -16 106.480 222.254   1
   3   0  17 118.007 231.397   1
  -3   0 -17 22.1661 212.481   1
   3   0  18 679.984 214.141   1
  -3   0 -18 804.713 222.344   1
   3   0  20 256.059 213.145   1
  -3   0 -20-48.1400 210.335   1
   3   0  21 417.812 231.495   1
  -3   0 -21 295.229 230.870   1
   3   0  22 238.962 263.024   1
  -3   0 -22 200.110 263.942   1
   3   0  24 866.675 311.373   1
  -3   0 -24 1207.35 293.076   1
   3   0  25 27.0517 212.520   1
  -3   0 -25-25.7623 210.716   1
  -3   0 -27 281.997 227.751   1
   3  -1 -28 1012.92 306.494   1
  -3   1  27 860.101 305.186   1
   3  -1 -27 595.481 272.556   1
  -3  -1  26 225.466 224.775   1
  -3   1  26 305.644 296.082   1
   3   1 -26-132.830 214.993   1
   3  -1 -26-102.946 266.163   1
  -3  -1  25-83.4503 209.215   1
  -3   1  25 305.194 309.466   1
   3  -1 -25 386.043 297.739   1
   3   1 -25 52.8174 209.107   1
  -3  -1  24 832.664 231.610   1
   3  -1 -24 1074.81 325.144   1
   3   1 -24 1320.61 241.430   1
  -3   1  23 1556.29 299.214   1
  -3  -1  23 1066.39 296.097   1
   3  -1 -23 761.123 288.178   1
   3   1 -23 734.255 265.775   1
  -3   1  22 242.790 220.965   1
  -3  -1  22 1020.37 297.998   1
   3  -1 -22 476.090 209.681   1
   3   1 -22 422.612 283.813   1
  -3   1  21-132.838 232.102   1
  -3  -1  21-52.5671 205.696   1
   3   1 -21 48.7275 199.278   1
   3  -1 -21 172.605 212.068   1
  -3  -1  20 946.691 282.637   1
  -3   1  20 338.440 292.517   1
   3   1 -20 308.969 232.522   1
   3  -1 -20 24.1571 260.660   1
  -3   1  19 2694.91 290.566   1
   3   1 -19 1961.16 286.070   1
   3  -1 -19 2338.25 274.141   1
  -3  -1  18 649.644 264.135   1
  -3   1  18 494.965 267.287   1
   3   1 -18 982.605 244.969   1
   3  -1 -18 666.775 259.872   1
  -3  -1  17 301.303 206.888   1
  -3   1  17 47.9610 171.940   1
   3  -1 -17 133.642 177.067   1
   3   1 -17 64.5205 176.619   1
  -3  -1  16 2179.63 272.882   1
   3  -1 -16 2343.04 289.078   1
   3   1 -16 2454.84 263.851   1
  -3   1  15 2113.65 312.539   1
  -3  -1  15 2336.95 279.866   1
   3  -1 -15 2316.49 299.063   1
  -3   1  14 234.602 234.766   1
   3  -1 -14 59.3925 217.513   1
  -3   1  13 2009.52 275.885   1
   3  -1 -13 2165.70 257.287   1
   3   1 -13 2676.63 250.996   1
  -3  -1  12 10582.3 599.247   1
  -3   1  12 10547.5 607.697   1
   3   1 -12 11123.6 594.107   1
   3  -1 -12 10711.8 595.339   1
  -3  -1  11-67.4969 168.312   1
  -3   1  11 345.116 189.962   1
   3   1 -11-31.2110 149.655   1
   3  -1 -11 286.347 176.166   1
  -3   1  10 4005.39 308.658   1
  -3  -1  10 4493.31 308.941   1
   3  -1 -10 4579.89 302.667   1
   3   1 -10 3638.81 289.724   1
  -3  -1   9 3420.70 254.604   1
  -3   1   9 3371.21 267.657   1
   3   1  -9 2988.09 250.639   1
   3  -1  -9 3148.84 257.351   1
  -3   1   8 647.885 168.396   1
  -3  -1   8 736.541 156.586   1
   3  -1  -8 613.098 156.172   1
   3   1  -8 502.056 140.104   1
  -3  -1   7 1022.64 165.602   1
   3   1  -7 1275.65 163.239   1
   3  -1  -7 926.873 153.219   1
  -3   1   6 6766.02 406.285   1
   3  -1  -6 7666.85 410.352   1
  -3   1   5 9312.80 496.938   1
   3  -1  -5 9187.44 495.811   1
  -3  -1   4 1981.02 176.037   1
   3   1  -4 1850.16 171.341   1
   3   1  -3 359.236 127.284   1
   3  -1  -3 357.300 136.886   1
  -3  -1   3 145.847 129.887   1
  -3   1   3 288.803 146.393   1
   3   1  -2 25915.8 1194.20   1
   3  -1  -2 24471.0 1198.77   1
  -3  -1   2 24529.3 1193.43   1
  -3   1   2 26838.5 1201.01   1
   3  -1  -1 63088.2 2882.01   1
   3   1  -1 63845.8 2880.59   1
  -3   1   1 63222.3 2881.14   1
  -3  -1   1 61196.8 2880.96   1
   3  -1   0 53517.8 2408.54   1
  -3  -1   0 52221.1 2413.46   1
  -3   1   0 54665.4 2410.77   1
   3   1   0 49354.8 2409.71   1
  -3   1  -1 68660.7 2954.85   1
  -3  -1  -1 62891.9 2951.59   1
   3  -1   1 65899.8 2949.81   1
   3   1   1 60399.4 2950.63   1
   3  -1   2 25560.0 1176.95   1
  -3  -1  -2 25262.5 1179.42   1
  -3   1  -2 24848.3 1175.56   1
   3   1   2 24394.3 1179.14   1
  -3  -1  -3 166.271 122.153   1
  -3   1  -3 194.008 115.186   1
   3  -1   3 197.728 111.306   1
   3   1   3 197.517 130.361   1
  -3   1  -4 2149.63 178.926   1
   3  -1   4 2045.59 183.609   1
  -3   1  -5 9768.21 499.511   1
  -3  -1  -5 9539.50 503.335   1
   3  -1   5 9411.89 503.171   1
   3   1   5 9721.72 511.409   1
   3   1   6 7478.28 404.890   1
  -3  -1  -6 6808.11 392.692   1
  -3   1  -7 774.268 136.685   1
  -3  -1  -7 810.638 150.494   1
   3   1   7 902.852 154.995   1
   3  -1   7 792.308 139.406   1
  -3  -1  -8 861.691 162.387   1
  -3   1  -8 651.147 140.663   1
   3  -1   8 906.220 149.222   1
   3   1   8 822.425 168.259   1
   3   1   9 2799.55 268.360   1
   3  -1   9 3045.76 246.657   1
  -3  -1  -9 2770.38 261.495   1
  -3   1  -9 3643.04 242.092   1
   3   1  10 4045.87 318.948   1
   3  -1  10 4736.23 313.731   1
  -3   1 -10 5349.00 313.117   1
  -3  -1 -10 4739.49 321.074   1
  -3   1 -11 179.353 149.074   1
  -3  -1 -11 32.2514 160.068   1
   3  -1  11 175.325 155.926   1
   3   1  11-34.5656 163.568   1
   3   1  12 10579.3 583.208   1
  -3  -1 -12 9762.24 568.484   1
  -3   1 -12 10289.6 566.731   1
   3  -1  13 2013.48 247.968   1
   3   1  14 377.750 195.044   1
  -3  -1 -14 19.8811 181.233   1
   3   1  15 2376.08 294.668   1
   3  -1  15 2353.91 288.450   1
  -3   1 -15 2969.04 289.918   1
  -3  -1 -15 2069.74 269.774   1
   3   1  16 2577.49 320.538   1
   3  -1  16 2420.90 273.382   1
  -3   1 -16 2815.95 260.096   1
  -3  -1 -16 2114.42 302.109   1
   3  -1  17-139.094 231.225   1
   3   1  17 191.981 252.588   1
  -3   1 -17 174.184 219.736   1
  -3  -1 -17 405.870 247.714   1
   3  -1  18 1172.02 266.497   1
   3   1  18 984.656 271.991   1
  -3   1 -18 793.056 241.060   1
  -3  -1 -18 768.880 273.673   1
   3  -1  19 2290.96 330.558   1
   3   1  19 3055.23 354.324   1
  -3   1 -19 2324.01 321.776   1
  -3  -1 -19 2570.63 328.575   1
   3  -1  20-25.3410 265.510   1
  -3   1 -20 309.900 256.709   1
  -3  -1 -20 170.522 276.317   1
   3  -1  21 181.481 261.764   1
   3   1  21 26.3166 272.374   1
  -3   1 -21 489.313 275.130   1
  -3  -1 -21 272.195 261.705   1
   3  -1  22 370.488 277.237   1
   3   1  22 479.954 227.077   1
  -3   1 -22 598.683 279.290   1
  -3  -1 -22 225.998 203.251   1
   3  -1  23 1366.93 307.113   1
   3   1  23 995.297 241.892   1
  -3   1 -23 786.701 271.226   1
  -3  -1 -23 1117.28 243.663   1
   3  -1  24 809.670 235.964   1
   3   1  24 945.207 240.435   1
  -3   1 -24 719.864 223.618   1
  -3  -1 -24 461.053 241.449   1
   3   1  25 242.090 300.154   1
   3  -1  25 27.1182 204.143   1
  -3  -1 -25 435.401 303.633   1
  -3   1 -25 282.997 209.177   1
   3  -1  26 27.1486 177.956   1
   3   1  26 242.056 255.265   1
  -3  -1 -26 433.561 229.063   1
  -3   1 -26 128.878 213.203   1
   3   1  27 560.275 234.380   1
  -3  -1 -27 531.638 227.899   1
  -3  -1 -28 842.238 250.650   1
  -3   2  28 136.140 312.894   1
   3  -2 -28 304.951 312.683   1
  -3   2  27 54.8957 306.694   1
   3  -2 -27-101.689 280.285   1
  -3   2  26 1489.11 347.171   1
   3  -2 -26 1355.89 328.170   1
  -3  -2  25 1663.12 333.537   1
   3   2 -25 955.605 316.282   1
  -3   2  24 687.128 323.328   1
   3  -2 -24 918.917 326.052   1
  -3  -2  23 162.773 200.578   1
  -3   2  23-218.484 256.361   1
   3  -2 -23-228.340 259.488   1
   3   2 -23 386.166 202.274   1
  -3  -2  22 107.161 269.982   1
   3   2 -22 849.188 268.225   1
  -3  -2  21 444.242 269.289   1
  -3   2  21 80.0688 254.755   1
   3  -2 -21 297.482 208.708   1
   3   2 -21 194.927 251.680   1
  -3   2  20 1678.60 327.996   1
   3  -2 -20 1315.22 314.171   1
  -3  -2  19 73.7576 245.481   1
  -3   2  19 256.775 206.709   1
   3   2 -19 386.665 234.546   1
   3  -2 -19 381.681 197.603   1
  -3  -2  18-23.7192 230.822   1
   3   2 -18 87.9123 218.093   1
  -3   2  17 268.145 190.381   1
  -3  -2  17 501.171 217.526   1
   3  -2 -17 362.168 195.627   1
   3   2 -17-21.1055 176.607   1
  -3   2  16 1604.09 300.815   1
  -3  -2  16 2026.54 249.086   1
   3  -2 -16 1992.84 285.594   1
   3   2 -16 2098.95 237.204   1
  -3  -2  15 7033.85 442.704   1
  -3   2  15 6199.41 468.934   1
   3   2 -15 6818.86 428.451   1
   3  -2 -15 6488.32 458.062   1
  -3   2  14 9080.96 562.384   1
   3  -2 -14 9574.87 555.227   1
  -3   2  13 1338.93 243.499   1
  -3  -2  13 1519.74 222.063   1
   3  -2 -13 1628.77 229.844   1
   3   2 -13 1524.38 205.191   1
  -3  -2  12 400.218 173.385   1
   3   2 -12 469.312 160.650   1
  -3   2  11 7658.40 452.164   1
   3  -2 -11 6333.34 417.232   1
   3   2 -11 7036.65 418.037   1
  -3  -2  10 8641.24 478.524   1
  -3   2  10 8227.89 507.969   1
   3   2 -10 8405.81 472.731   1
   3  -2 -10 8580.57 497.060   1
  -3  -2   9 1822.35 187.985   1
  -3   2   9 1725.70 206.678   1
   3  -2  -9 1429.97 187.736   1
   3   2  -9 1668.48 178.306   1
  -3   2   8 4710.50 333.201   1
  -3  -2   8 4915.58 313.717   1
   3   2  -8 4740.06 299.354   1
   3  -2  -8 4599.35 317.709   1
  -3   2   7 4496.83 332.228   1
   3  -2  -7 4818.88 330.169   1
   3   2  -7 5220.86 310.757   1
  -3   2   6 249.790 160.816   1
   3  -2  -6 254.313 139.061   1
   3   2  -5 1154.80 142.633   1
   3  -2  -5 1203.17 174.034   1
  -3   2   5 1080.80 179.335   1
  -3  -2   5 1337.57 152.790   1
  -3  -2   4 3221.38 217.055   1
   3   2  -4 3349.43 219.491   1
  -3  -2   3 26193.3 1235.00   1
   3   2  -3 25739.1 1234.45   1
  -3   2   3 28365.7 1257.14   1
   3  -2  -3 25518.0 1249.68   1
   3   2  -2 13535.0 588.191   1
  -3  -2   2 12491.0 588.318   1
  -3   2   2 12168.4 594.915   1
   3  -2  -1 31488.8 1499.72   1
  -3   2   1 32121.2 1502.04   1
   3   2  -1 32667.4 1498.89   1
  -3  -2   1 32533.6 1502.68   1
   3  -2   0 28.0698 123.008   1
  -3   2   0-94.4516 119.184   1
  -3  -2   0-66.3992 118.454   1
   3   2   0-44.5869 118.327   1
   3  -2   1 29301.4 1420.78   1
  -3   2  -1 30303.5 1421.73   1
  -3  -2  -1 31060.6 1424.69   1
   3   2   1 31618.8 1427.00   1
   3  -2   2 11442.2 585.354   1
  -3   2  -2 12372.6 587.663   1
  -3  -2  -2 11966.1 592.777   1
   3   2   2 11793.2 595.537   1
   3  -2   3 28512.8 1294.46   1
  -3   2  -3 27896.3 1293.54   1
  -3  -2  -3 26907.3 1304.24   1
   3   2   3 27065.8 1308.10   1
  -3   2  -4 3302.29 201.177   1
   3  -2   4 2677.09 200.300   1
  -3  -2  -5 958.729 147.647   1
  -3   2  -5 1017.75 140.750   1
   3  -2   5 964.246 140.195   1
   3   2   5 1293.15 160.654   1
   3  -2   6 201.685 118.521   1
  -3  -2  -6 175.781 131.148   1
   3   2   6 151.242 136.982   1
  -3   2  -6 131.764 107.097   1
   3   2   7 5444.59 341.563   1
  -3  -2  -7 5056.03 330.406   1
   3  -2   8 4499.77 282.723   1
   3   2   8 4955.30 315.706   1
  -3   2  -8 4363.56 276.370   1
  -3  -2  -8 3925.66 292.374   1
   3   2   9 1855.25 210.049   1
   3  -2   9 1267.17 176.340   1
  -3   2  -9 1760.81 172.669   1
   3   2  10 8209.77 487.617   1
   3  -2  10 7826.47 464.636   1
  -3   2 -10 8378.28 463.613   1
  -3  -2 -10 9313.61 489.757   1
   3   2  11 7557.15 438.967   1
   3  -2  11 6358.24 406.814   1
  -3   2 -11 6322.91 395.707   1
  -3  -2 -11 6918.73 423.205   1
   3  -2  12 611.473 168.606   1
   3   2  13 1305.57 235.534   1
   3  -2  13 1383.09 205.736   1
   3  -2  14 8833.75 549.351   1
   3   2  14 9001.91 559.890   1
  -3  -2 -14 9153.31 557.650   1
  -3   2 -14 10402.9 555.959   1
  -3  -2 -15 6668.24 464.592   1
  -3   2 -15 6732.25 447.552   1
   3   2  15 6636.50 476.262   1
   3  -2  15 7120.02 458.281   1
   3   2  16 2672.54 317.190   1
  -3   2 -16 2652.20 283.035   1
  -3  -2 -16 2732.11 308.911   1
   3   2  17-122.181 251.596   1
   3  -2  17 136.593 188.168   1
  -3   2 -17-170.119 170.223   1
  -3  -2 -17 68.7069 239.442   1
   3  -2  18 70.4131 217.937   1
  -3   2 -18-111.251 215.984   1
   3  -2  19 194.524 247.193   1
   3   2  19 714.320 284.596   1
  -3   2 -19 803.361 245.924   1
   3   2  20 1638.90 306.595   1
  -3  -2 -20 1520.84 272.425   1
   3  -2  21 695.422 268.313   1
   3   2  21 52.8750 203.956   1
  -3   2 -21 97.0355 251.086   1
  -3  -2 -21 223.717 207.124   1
   3  -2  22 552.290 281.549   1
  -3   2 -22 1266.26 291.166   1
   3  -2  23 427.595 281.423   1
   3   2  23-53.7819 285.567   1
  -3   2 -23 380.395 256.659   1
  -3  -2 -23 228.324 285.286   1
   3   2  24 620.845 301.696   1
  -3  -2 -24 817.449 288.920   1
   3  -2  25 923.793 230.072   1
  -3   2 -25 1129.93 249.236   1
   3   2  26 747.011 236.427   1
  -3  -2 -26 809.379 247.421   1
   3   2  27 237.590 297.255   1
  -3  -2 -27 926.488 328.973   1
   3   2  28 235.895 231.095   1
  -3  -2 -28-248.940 220.151   1
  -3   3  29 26.2671 222.537   1
   3  -3 -29-473.881 238.067   1
  -3   3  28 80.6516 226.945   1
   3  -3 -28 326.077 239.982   1
  -3   3  27 651.918 270.503   1
  -3   3  26 629.424 281.839   1
   3  -3 -26 583.721 292.258   1
  -3   3  25 356.376 236.703   1
   3  -3 -25 50.9418 242.431   1
  -3  -3  24-111.756 241.206   1
  -3   3  24 191.872 226.715   1
   3  -3 -24 254.591 222.585   1
   3   3 -24 420.655 274.407   1
  -3   3  23 109.297 215.766   1
  -3  -3  23-27.3301 205.796   1
   3   3 -23 308.806 210.777   1
   3  -3 -23 608.625 231.190   1
  -3  -3  22 1225.83 293.121   1
  -3   3  22 1274.35 258.931   1
   3   3 -22 928.225 270.999   1
   3  -3 -22 856.249 241.768   1
  -3  -3  21 129.572 225.505   1
  -3   3  21 241.302 301.651   1
   3   3 -21 341.576 241.420   1
   3  -3 -21 697.494 286.510   1
  -3  -3  20 923.140 268.116   1
  -3   3  20 343.263 282.979   1
   3  -3 -20 760.341 271.053   1
   3   3 -20 639.277 240.205   1
  -3   3  19 544.966 220.604   1
  -3  -3  19 385.334 200.728   1
   3  -3 -19-192.823 194.662   1
   3   3 -19 319.710 197.339   1
  -3   3  18 202.967 269.219   1
  -3  -3  18 995.596 247.125   1
   3   3 -18 790.465 248.718   1
   3  -3 -18 1060.28 288.233   1
  -3  -3  17 155.177 226.303   1
   3   3 -17 147.040 205.538   1
  -3   3  16 889.567 268.280   1
  -3  -3  16 654.807 221.716   1
   3   3 -16 800.921 225.675   1
   3  -3 -16 1070.12 251.982   1
  -3   3  15 908.849 275.710   1
   3  -3 -15 1422.19 267.455   1
  -3  -3  14 75.7265 203.045   1
  -3   3  14 269.411 237.791   1
   3  -3 -14 165.970 211.276   1
   3   3 -14 17.9274 175.828   1
  -3  -3  13 769.481 198.682   1
  -3   3  13 322.930 221.455   1
   3   3 -13 538.078 181.218   1
  -3   3  12 11594.8 651.254   1
  -3  -3  12 11761.2 623.349   1
   3   3 -12 11228.7 618.451   1
   3  -3 -12 11240.8 640.974   1
  -3  -3  11 2105.85 210.103   1
  -3   3  11 2124.04 250.780   1
   3  -3 -11 1732.66 239.606   1
  -3   3  10 1234.73 224.467   1
  -3  -3  10 1460.05 194.903   1
   3   3 -10 1647.15 178.359   1
   3  -3 -10 1962.33 224.133   1
  -3   3   9 7043.66 449.612   1
   3  -3  -9 7327.93 441.880   1
   3   3  -9 8043.19 422.557   1
   3  -3  -8 2949.25 239.303   1
  -3  -3   8 2317.22 219.014   1
  -3   3   8 3119.65 259.368   1
   3   3  -8 2168.31 203.667   1
   3  -3  -7 1902.05 205.248   1
  -3   3   7 2087.64 216.721   1
  -3  -3   6 12047.1 624.739   1
  -3   3   6 12702.7 653.293   1
   3   3  -6 12816.6 624.182   1
   3  -3  -6 12395.0 645.844   1
  -3  -3   5 21339.9 1047.28   1
  -3   3   5 23321.3 1074.94   1
   3   3  -5 21762.9 1044.88   1
   3  -3  -5 22049.9 1066.10   1
  -3  -3   4 12537.4 613.758   1
   3   3  -4 11915.8 612.281   1
   3  -3  -4 12697.0 635.222   1
  -3   3   4 13027.9 640.116   1
   3   3  -3 11981.1 598.264   1
  -3  -3   3 12382.9 600.689   1
  -3   3   2 18762.8 820.749   1
   3   3  -2 15537.4 797.142   1
  -3  -3   2 16309.7 801.046   1
   3  -3  -2 16763.1 810.416   1
   3  -3  -1 3599.10 240.166   1
  -3  -3   1 3658.47 231.529   1
  -3   3   1 3913.40 243.202   1
   3   3  -1 3850.30 233.100   1
  -3  -3   0 5621.99 311.383   1
   3   3   0 5633.31 316.003   1
  -3   3   0 5480.33 310.652   1
   3  -3   0 5794.74 311.294   1
   3   3   1 3662.76 251.261   1
  -3   3  -1 4014.47 242.455   1
  -3  -3  -1 3649.92 240.775   1
   3  -3   1 3989.13 239.608   1
   3  -3   2 16690.6 812.130   1
  -3  -3  -2 16605.6 824.550   1
  -3   3  -2 17802.7 816.909   1
   3   3   2 17005.9 827.145   1
  -3   3  -3 13070.1 642.990   1
   3  -3   3 13412.3 643.547   1
  -3   3  -4 11953.9 610.913   1
  -3  -3  -4 13579.3 640.453   1
   3  -3   4 12091.5 613.501   1
   3   3   4 13290.6 643.078   1
   3   3   5 22623.0 1064.32   1
  -3  -3  -5 22276.1 1057.24   1
  -3   3  -5 21334.4 1031.97   1
   3  -3   5 21527.4 1032.60   1
   3   3   6 12463.8 619.515   1
  -3  -3  -6 11813.6 607.337   1
  -3   3  -6 11063.0 575.237   1
   3  -3   6 11818.1 585.549   1
  -3  -3  -7 2075.55 208.298   1
   3   3   7 2092.69 221.400   1
  -3  -3  -8 2497.70 216.505   1
  -3   3  -8 2558.24 189.669   1
   3   3   8 2148.77 215.118   1
   3  -3   8 1982.01 195.079   1
   3   3   9 6756.62 444.878   1
   3  -3   9 7733.03 418.029   1
  -3   3  -9 8095.19 412.693   1
  -3  -3  -9 6965.24 435.777   1
  -3  -3 -10 1725.16 206.879   1
  -3   3 -10 1652.08 185.429   1
   3  -3  10 1558.80 191.280   1
   3   3  10 1666.59 217.471   1
  -3  -3 -11 1967.18 236.756   1
  -3   3 -11 1521.82 195.346   1
   3  -3  11 1948.79 214.320   1
   3   3  11 1922.89 247.028   1
   3   3  12 11305.8 614.909   1
   3  -3  12 10726.3 595.878   1
  -3   3 -12 10452.7 579.375   1
  -3  -3 -12 11097.5 601.670   1
   3   3  13 1027.55 251.967   1
   3  -3  13 573.105 184.286   1
  -3   3 -13 758.259 184.723   1
   3  -3  14 18.6559 198.500   1
   3   3  14 353.560 239.440   1
  -3  -3 -14 41.8413 217.414   1
  -3   3 -14 230.644 184.416   1
   3   3  15 875.035 261.127   1
  -3  -3 -15 1090.75 259.720   1
   3  -3  16 951.920 227.574   1
   3   3  16 984.509 274.668   1
  -3   3 -16 1013.54 219.023   1
  -3  -3 -16 810.900 255.285   1
   3   3  17 123.761 255.438   1
   3  -3  17-66.2792 204.051   1
  -3  -3 -17-23.2288 242.881   1
  -3   3 -17 271.990 200.059   1
   3  -3  18 898.834 259.977   1
   3   3  18 1363.23 299.495   1
  -3  -3 -18 692.582 279.888   1
  -3   3 -18 1065.20 250.164   1
   3  -3  19 621.640 244.499   1
  -3   3 -19 382.702 229.301   1
  -3  -3 -19 536.576 268.839   1
   3   3  20 340.466 233.121   1
   3  -3  20 716.990 250.744   1
  -3   3 -20 768.704 253.050   1
  -3  -3 -20 98.7414 208.431   1
   3  -3  21 254.342 238.374   1
   3   3  21 451.194 221.178   1
  -3   3 -21 384.202 246.402   1
  -3  -3 -21 24.9586 195.671   1
   3  -3  22 728.929 260.459   1
   3   3  22 803.014 291.175   1
  -3   3 -22 1086.71 273.911   1
  -3  -3 -22 1083.03 294.320   1
   3  -3  23 158.536 255.270   1
   3   3  23-80.8152 297.057   1
  -3   3 -23-176.231 255.212   1
  -3  -3 -23 634.393 294.104   1
   3   3  24-80.7087 212.189   1
   3  -3  24-80.5172 271.399   1
  -3  -3 -24 407.199 225.097   1
  -3   3 -24-50.7221 270.263   1
   3   3  25 133.566 213.965   1
  -3  -3 -25 203.446 224.347   1
   3   3  26 158.756 312.171   1
  -3  -3 -26 378.897 316.625   1
   3   3  28 181.101 226.701   1
  -3  -3 -28 908.854 255.803   1
  -3  -3 -29 198.104 321.723   1
  -3   4  29 130.476 225.900   1
   3  -4 -29 73.0419 226.733   1
  -3   4  28 291.885 240.068   1
   3  -4 -28 393.122 237.821   1
  -3   4  27 242.000 231.683   1
   3  -4 -27 374.186 243.761   1
  -3   4  26 27.1081 234.077   1
   3  -4 -26 377.744 236.565   1
  -3   4  25 272.747 232.085   1
   3  -4 -25 405.228 227.189   1
  -3  -4  23 383.586 283.988   1
  -3   4  23-109.175 298.591   1
   3   4 -23-51.4759 249.234   1
   3  -4 -23 101.441 291.293   1
  -3  -4  22 106.644 238.815   1
  -3   4  22 597.012 309.612   1
   3   4 -22 75.1232 238.379   1
  -3   4  20 3483.74 333.608   1
  -3  -4  20 3464.00 319.858   1
   3  -4 -20 2471.02 299.461   1
   3   4 -20 2741.78 302.577   1
  -3  -4  19 1606.26 287.216   1
  -3   4  19 1360.76 334.963   1
   3   4 -19 1126.64 267.965   1
   3  -4 -19 899.177 306.822   1
  -3  -4  18 5042.92 406.084   1
  -3   4  18 5784.04 412.076   1
   3  -4 -18 5317.13 391.370   1
   3   4 -18 4871.79 391.185   1
  -3  -4  17 1226.92 242.779   1
  -3   4  17 1154.97 297.454   1
   3   4 -17 1398.32 245.993   1
   3  -4 -17 1466.12 289.667   1
  -3  -4  16 1102.86 236.122   1
  -3   4  16 1004.62 253.261   1
   3  -4 -16 1676.10 236.677   1
   3   4 -16 1250.95 228.658   1
  -3  -4  15 943.947 213.211   1
  -3   4  15 641.512 239.728   1
   3   4 -15 498.649 190.190   1
   3  -4 -15 461.073 227.360   1
  -3   4  14 10763.4 697.349   1
  -3  -4  14 12427.8 668.588   1
   3  -4 -14 12276.0 696.640   1
   3   4 -14 12884.1 661.368   1
  -3  -4  13 347.170 174.434   1
  -3   4  13 353.230 248.914   1
   3   4 -13 227.259 171.721   1
   3  -4 -13 326.398 230.917   1
  -3  -4  12 32.3945 161.120   1
  -3   4  12-42.3074 215.858   1
   3   4 -12 15.0957 151.942   1
   3  -4 -12 195.333 211.148   1
  -3  -4  11 12818.1 645.286   1
   3   4 -11 11513.3 627.593   1
  -3  -4  10 4726.10 305.906   1
  -3   4  10 4096.79 343.980   1
   3   4 -10 4727.87 300.489   1
   3  -4 -10 4523.17 341.326   1
   3  -4  -9 250.385 171.872   1
  -3   4   9-162.329 173.332   1
  -3  -4   9 50.6389 122.287   1
  -3  -4   8 4976.01 306.752   1
   3   4  -8 5536.38 305.577   1
  -3   4   8 4970.98 346.652   1
   3  -4  -8 4493.82 331.982   1
  -3   4   7 8637.33 488.436   1
   3  -4  -7 8384.15 479.025   1
  -3  -4   6 6710.29 362.140   1
   3   4  -6 6592.64 361.883   1
  -3   4   6 6330.15 399.207   1
   3  -4  -6 6740.18 394.281   1
  -3  -4   5 6339.13 363.940   1
  -3   4   5 7557.18 405.313   1
   3  -4  -5 6496.59 393.796   1
   3   4  -5 7130.26 367.228   1
   3  -4  -4 16956.3 812.854   1
   3   4  -4 15340.1 783.569   1
  -3   4   4 17345.3 819.591   1
  -3  -4   4 16616.6 789.060   1
  -3  -4   3 14177.0 699.113   1
   3   4  -3 14513.8 695.741   1
   3   4  -2 10186.7 517.617   1
  -3  -4   2 11024.2 520.397   1
  -3   4   2 11069.1 542.861   1
   3  -4  -2 9163.53 531.476   1
   3  -4  -1 15291.3 730.157   1
  -3   4   1 16128.2 733.740   1
  -3  -4   1 15327.0 720.445   1
   3   4  -1 13254.3 716.209   1
   3  -4   0 92.6619 122.826   1
  -3   4   0-56.0788 115.872   1
  -3  -4   0 15.8196 124.520   1
   3   4   0 56.8430 132.256   1
   3   4   1 15770.0 754.428   1
  -3   4  -1 15817.8 744.322   1
  -3  -4  -1 14622.2 747.424   1
   3  -4   1 15441.3 742.964   1
  -3   4  -2 10384.8 488.765   1
   3  -4   2 9093.08 486.459   1
   3  -4   3 13648.2 662.623   1
   3   4   3 13797.8 693.383   1
  -3   4  -3 13904.6 664.981   1
  -3  -4  -3 13507.7 685.187   1
   3   4   4 15130.4 781.855   1
  -3  -4  -4 16254.7 781.245   1
  -3   4  -4 16071.6 749.995   1
   3  -4   4 15151.2 749.664   1
   3   4   5 6969.37 394.368   1
  -3   4  -5 6729.67 350.603   1
  -3  -4  -5 6471.36 381.996   1
   3  -4   5 6574.47 353.311   1
   3   4   6 6710.29 393.146   1
  -3   4  -6 6477.38 341.354   1
  -3  -4  -6 6065.60 374.149   1
   3  -4   7 10001.5 507.150   1
   3   4   7 9220.15 539.802   1
  -3  -4  -7 9384.03 534.658   1
  -3   4  -7 10555.4 505.929   1
   3   4   8 5307.25 344.275   1
  -3  -4  -8 4578.33 328.342   1
  -3  -4  -9 96.9066 169.293   1
  -3   4  -9 75.1549 117.323   1
   3   4   9 120.663 184.505   1
   3  -4   9 160.608 133.956   1
   3  -4  10 3978.41 278.638   1
   3   4  10 4376.92 319.701   1
  -3   4 -10 3950.31 262.528   1
  -3  -4 -10 3688.90 301.442   1
   3  -4  11 12478.6 643.271   1
  -3   4 -11 12109.1 633.205   1
   3   4  12 286.780 202.290   1
   3  -4  12 60.8901 141.345   1
  -3  -4 -12-186.733 180.353   1
  -3   4 -12-55.6216 142.849   1
   3   4  13 21.6399 185.869   1
   3  -4  13 534.182 180.437   1
  -3   4 -13 300.644 165.109   1
  -3  -4 -13 143.525 174.452   1
  -3   4 -14 12857.2 680.873   1
   3   4  14 12598.1 723.610   1
   3  -4  14 12329.9 686.305   1
  -3  -4 -14 13230.3 721.691   1
   3   4  15 751.864 241.348   1
   3  -4  15 640.083 214.623   1
  -3  -4 -15 355.904 206.647   1
  -3   4 -15 345.965 185.069   1
   3   4  16 1343.53 244.690   1
  -3  -4 -16 1512.02 226.797   1
   3   4  17 1330.82 237.096   1
   3  -4  17 1912.17 254.925   1
  -3  -4 -17 1507.59 231.680   1
  -3   4 -17 1276.83 232.527   1
  -3  -4 -18 4589.23 403.498   1
  -3   4 -18 5507.92 376.163   1
   3   4  18 4699.13 411.335   1
   3  -4  18 5585.59 394.077   1
   3   4  19 1298.80 314.458   1
   3  -4  19 1384.18 254.552   1
  -3   4 -19 1282.74 224.194   1
   3   4  20 2872.46 359.531   1
   3  -4  20 2995.81 327.241   1
  -3   4 -20 3216.10 317.220   1
  -3  -4 -20 3179.07 351.653   1
   3  -4  22 128.624 244.494   1
   3   4  22 509.215 269.529   1
  -3   4 -22 416.814 247.797   1
  -3  -4 -22 277.336 261.170   1
   3   4  23 403.608 311.310   1
   3  -4  23 341.991 238.275   1
  -3  -4 -23 25.3405 280.536   1
  -3   4 -23-74.8573 214.701   1
   3   4  25 26.5443 220.166   1
  -3  -4 -25 101.057 246.477   1
   3   4  26 1210.30 310.485   1
  -3  -4 -26 726.264 287.717   1
   3   4  27 207.314 221.454   1
  -3  -4 -27-122.386 219.062   1
   3   4  28 25.5347 216.192   1
  -3  -4 -28 290.815 252.912   1
   3   4  29 126.112 223.097   1
  -3  -4 -29 72.3537 224.596   1
   3  -5 -28 266.679 245.544   1
  -3   5  28 366.636 249.481   1
   3  -5 -27 295.986 286.817   1
  -3   5  27-345.811 262.698   1
   3  -5 -25 931.195 255.601   1
  -3   5  25 569.164 245.668   1
   3  -5 -24 278.034 220.367   1
  -3   5  24 163.445 226.152   1
   3  -5 -23 430.337 230.498   1
  -3   5  23 327.003 238.689   1
   3   5 -22 2139.58 322.537   1
   3  -5 -22 2069.68 291.803   1
  -3   5  22 2662.57 307.453   1
  -3  -5  22 2269.02 325.152   1
   3  -5 -21 251.059 286.355   1
   3   5 -21 120.101 189.527   1
  -3   5  21-270.167 317.483   1
  -3  -5  21 334.361 217.744   1
   3   5 -20 207.948 200.016   1
   3  -5 -20-273.156 246.443   1
  -3  -5  20 346.423 205.261   1
  -3   5  20 53.4838 237.236   1
   3   5 -19 199.248 228.761   1
   3  -5 -19 318.608 218.375   1
  -3  -5  19 331.986 236.738   1
  -3   5  19 211.369 231.849   1
  -3   5  18 6780.39 537.523   1
  -3  -5  18 7851.15 502.456   1
   3  -5 -18 7443.83 530.210   1
   3   5 -18 8764.66 503.348   1
   3  -5 -17 1225.64 231.749   1
  -3  -5  17 1569.29 234.455   1
  -3   5  17 918.001 239.246   1
   3  -5 -15 1028.00 263.319   1
   3   5 -15 321.181 181.332   1
  -3  -5  15 633.264 205.172   1
  -3   5  15 385.840 268.076   1
   3   5 -14 617.183 181.601   1
   3  -5 -14 454.537 223.898   1
  -3   5  14 724.220 249.360   1
  -3  -5  14 180.496 192.351   1
   3   5 -13 124.026 163.371   1
   3  -5 -13 271.456 202.890   1
  -3   5  13 180.349 208.368   1
  -3  -5  13 236.654 174.268   1
   3   5 -12 4616.01 324.196   1
   3  -5 -12 5235.76 374.731   1
  -3   5  12 4852.45 378.535   1
  -3  -5  12 5441.10 340.452   1
   3  -5 -11 1497.04 237.743   1
   3   5 -11 1177.70 169.291   1
  -3  -5  11 1284.97 179.251   1
  -3   5  11 1347.54 259.617   1
   3   5 -10 7168.26 389.547   1
  -3  -5  10 6466.47 393.223   1
  -3  -5   9 2312.66 195.113   1
   3   5  -9 2184.60 187.344   1
  -3   5   9 2179.51 256.521   1
   3  -5  -9 2287.80 256.653   1
  -3   5   8 653.880 199.721   1
   3  -5  -8 768.322 188.855   1
   3  -5  -7-61.1351 152.771   1
  -3  -5   7 9.26109 105.067   1
  -3   5   7 346.793 164.674   1
  -3  -5   6 14247.6 651.200   1
   3  -5  -6 12137.5 681.708   1
   3   5  -6 12633.4 645.703   1
  -3   5   6 13726.8 694.899   1
   3  -5  -5 7879.24 432.477   1
   3   5  -5 7396.24 393.647   1
  -3  -5   5 7313.93 396.317   1
  -3   5   5 8459.22 444.168   1
   3  -5  -4 13405.6 677.509   1
   3   5  -4 12715.2 648.675   1
  -3   5   4 14376.6 689.645   1
  -3  -5   4 13474.2 655.614   1
  -3   5   3 874.618 162.330   1
  -3  -5   3 713.008 113.213   1
   3  -5  -3 1040.65 156.883   1
   3   5  -3 614.886 117.374   1
  -3  -5   2 9299.90 474.825   1
   3   5  -2 9568.95 477.032   1
  -3  -5   1 390.535 114.215   1
   3   5  -1 120.375 107.052   1
   3  -5  -1 200.762 124.503   1
  -3   5   1 78.6723 124.793   1
   3   5   0 919.099 128.175   1
   3  -5   0 1125.12 131.004   1
  -3  -5   0 845.863 129.661   1
  -3   5   0 1024.58 140.962   1
  -3   5  -1 90.0625 92.6670   1
   3  -5   1 191.504 88.3857   1
   3  -5   2 9326.03 464.920   1
  -3   5  -2 9164.21 464.064   1
   3  -5   3 1041.56 115.412   1
  -3  -5  -3 933.240 153.758   1
   3   5   3 1067.02 164.154   1
  -3   5  -3 1100.82 118.262   1
   3   5   4 12948.0 680.591   1
  -3  -5  -4 11820.6 671.435   1
   3  -5   5 7372.15 383.424   1
   3   5   5 8065.25 438.837   1
  -3  -5  -5 7636.29 424.395   1
  -3   5  -5 7327.88 380.946   1
   3  -5   6 13964.4 653.097   1
  -3  -5  -6 12865.8 687.841   1
   3   5   6 12933.7 696.102   1
   3  -5   7 76.5456 100.443   1
   3   5   7-15.9160 162.408   1
  -3   5  -7-16.1684 96.4356   1
  -3  -5  -7 59.6816 164.820   1
   3   5   8 763.749 189.635   1
   3  -5   8 921.000 132.019   1
  -3  -5  -8 874.217 188.774   1
  -3   5  -8 725.291 118.934   1
   3   5   9 2221.58 239.110   1
  -3  -5  -9 2364.16 235.056   1
   3  -5  10 6557.74 379.810   1
  -3   5 -10 6758.40 372.693   1
  -3  -5 -11 1510.96 222.187   1
   3   5  11 1324.41 226.262   1
   3  -5  11 1523.77 174.549   1
   3   5  12 3779.27 341.887   1
   3  -5  12 4620.10 301.856   1
   3  -5  13 127.262 170.773   1
   3   5  13 400.975 189.940   1
  -3   5 -13 105.981 152.971   1
  -3  -5 -13 168.536 169.468   1
   3   5  14 416.645 211.241   1
   3  -5  14 555.191 197.901   1
  -3   5 -14 407.685 176.123   1
  -3  -5 -14 505.297 197.177   1
   3   5  15 576.061 239.485   1
   3  -5  15 578.081 185.540   1
  -3  -5 -15 1112.70 242.374   1
  -3   5 -15 818.811 202.285   1
  -3   5 -16 4626.70 339.946   1
   3  -5  16 4524.17 342.246   1
   3   5  17 1755.71 324.182   1
   3  -5  17 1748.31 251.405   1
  -3  -5 -17 2028.53 306.166   1
  -3   5 -17 1585.90 234.961   1
  -3  -5 -18 6638.99 472.411   1
  -3   5 -18 6500.93 441.533   1
   3  -5  18 7593.35 463.891   1
   3   5  18 6969.82 486.642   1
   3   5  19 340.507 221.529   1
   3  -5  19 458.489 214.645   1
  -3   5 -19 237.720 185.992   1
  -3  -5 -19 443.905 214.072   1
   3   5  20-185.445 306.017   1
   3  -5  20 119.114 221.967   1
  -3   5 -20 518.872 206.183   1
  -3  -5 -20 74.6169 271.142   1
   3  -5  21 123.092 232.947   1
   3   5  21-320.643 267.065   1
  -3   5 -21 234.521 219.566   1
  -3  -5 -21 251.152 237.646   1
  -3  -5 -22 2295.34 290.675   1
   3   5  23 187.468 309.352   1
   3   5  24 533.847 236.784   1
  -3  -5 -24 302.872 229.927   1
   3   5  25 395.657 236.616   1
  -3  -5 -25 326.181 227.100   1
   3   5  27 281.915 227.550   1
  -3  -5 -27 169.363 222.413   1
   3   5  28-75.5573 278.335   1
  -3  -5 -28 454.174 306.187   1
   3   5  29 223.428 225.011   1
  -3  -5 -29 237.325 234.599   1
  -3   6  28 206.689 245.752   1
   3  -6 -28-23.9612 229.695   1
  -3   6  27 236.398 260.245   1
   3  -6 -27 244.037 231.144   1
  -3   6  26 293.170 308.181   1
   3  -6 -26 420.710 287.233   1
  -3   6  25 404.245 327.248   1
   3  -6 -24 553.552 307.539   1
  -3   6  22-271.735 226.156   1
   3  -6 -22 126.190 210.763   1
  -3  -6  21 1187.94 274.891   1
  -3   6  21 1002.38 282.951   1
   3  -6 -21 1408.90 274.165   1
   3   6 -21 1466.41 275.751   1
  -3  -6  20 2367.07 301.628   1
   3   6 -20 2627.36 296.565   1
  -3   6  19 239.608 224.347   1
  -3  -6  19 682.029 246.517   1
   3  -6 -19 1012.22 235.420   1
   3   6 -19 216.078 204.768   1
  -3   6  18 5049.62 435.620   1
  -3  -6  18 4507.39 365.907   1
   3   6 -18 4486.29 351.712   1
   3  -6 -17 1073.88 223.779   1
  -3   6  17 1187.91 245.758   1
   3  -6 -16 513.600 266.715   1
   3   6 -16 708.814 192.727   1
  -3   6  16 833.856 290.971   1
  -3  -6  16 783.600 203.373   1
   3  -6 -15 90.9800 231.589   1
   3   6 -15-136.551 160.252   1
  -3   6  15 98.1961 243.625   1
  -3  -6  15 352.728 188.175   1
   3  -6 -14 972.026 208.229   1
   3   6 -14 1163.97 194.669   1
  -3   6  14 882.446 218.540   1
  -3  -6  14 1116.52 202.792   1
   3  -6 -13 3591.25 315.212   1
  -3  -6  13 3604.61 278.490   1
   3   6 -13 3696.40 268.951   1
  -3   6  13 3277.88 317.028   1
   3  -6 -12 741.650 190.016   1
   3   6 -12 527.501 150.446   1
  -3  -6  12 729.582 162.975   1
  -3   6  12 734.343 195.555   1
  -3   6  11 1517.07 245.653   1
   3  -6 -11 1977.71 253.595   1
  -3  -6  11 1749.08 198.361   1
   3   6 -11 2044.25 185.573   1
   3   6 -10 213.790 124.417   1
   3  -6 -10-56.7404 200.772   1
  -3   6  10 225.539 210.232   1
  -3  -6  10 69.9319 120.393   1
   3  -6  -9 539.524 191.702   1
  -3   6   9 428.998 200.634   1
  -3  -6   8 29121.6 1377.64   1
   3   6  -8 28764.1 1375.99   1
   3  -6  -8 29223.0 1421.98   1
  -3   6   8 30899.7 1435.70   1
  -3  -6   7 34644.2 1577.24   1
   3  -6  -7 33015.3 1615.93   1
   3   6  -7 33166.3 1574.34   1
  -3   6   7 34258.0 1627.41   1
   3  -6  -6 7471.57 417.109   1
  -3   6   6 7209.51 428.234   1
  -3  -6   6 7055.34 372.003   1
   3   6  -6 6642.21 365.741   1
   3  -6  -5 3049.29 245.253   1
  -3   6   5 3046.94 255.630   1
  -3  -6   5 3128.41 200.839   1
   3   6  -5 3115.52 197.086   1
   3  -6  -4 15812.9 802.273   1
   3   6  -4 15405.2 773.545   1
  -3   6   4 17389.1 812.338   1
  -3  -6   4 16131.4 771.413   1
   3  -6  -3 5984.14 349.991   1
  -3   6   3 6857.77 365.446   1
  -3  -6   3 6091.63 325.408   1
   3   6  -3 5632.97 324.313   1
   3  -6  -2 12765.6 637.501   1
   3   6  -2 12520.1 615.665   1
  -3  -6   2 12234.3 612.998   1
  -3   6   2 12849.5 645.063   1
   3   6  -1 2208.11 166.218   1
  -3  -6   1 1916.45 163.004   1
   3   6   0 56.4721 110.586   1
  -3   6   0-221.279 106.653   1
   3  -6   0 95.2465 98.3823   1
  -3  -6   0 8.86022 103.747   1
  -3   6  -1 1969.81 155.044   1
   3  -6   1 1880.82 153.970   1
   3   6   2 13473.2 637.043   1
  -3   6  -2 12101.8 605.842   1
  -3  -6  -2 11930.1 628.640   1
   3   6   3 5915.26 349.618   1
  -3  -6  -3 5525.79 336.876   1
  -3   6  -3 6127.77 310.344   1
   3  -6   3 5457.12 305.023   1
   3  -6   4 16220.0 758.059   1
   3   6   4 17498.8 811.428   1
   3  -6   5 3399.62 190.194   1
  -3   6  -5 3016.91 185.160   1
  -3  -6  -5 2577.14 240.364   1
   3   6   5 2937.38 251.443   1
   3  -6   6 7081.11 380.358   1
  -3  -6  -6 7403.62 428.385   1
  -3   6  -6 7428.90 375.434   1
   3   6   6 7844.33 442.273   1
  -3   6  -7 33600.9 1567.19   1
  -3  -6  -7 34939.9 1616.29   1
   3   6   7 32567.2 1618.59   1
   3  -6   7 33816.4 1567.85   1
  -3  -6  -8 29216.1 1524.64   1
  -3   6  -8 32005.6 1478.63   1
   3  -6   8 33878.0 1485.37   1
   3   6   8 29627.6 1531.31   1
   3   6   9 541.079 194.287   1
   3  -6   9 193.926 115.137   1
  -3  -6  -9 224.929 173.465   1
  -3   6  -9 355.670 107.484   1
   3   6  10 138.001 162.426   1
  -3  -6 -10 36.3217 156.238   1
   3  -6  11 2045.71 193.821   1
   3   6  11 1394.97 247.838   1
   3   6  12 1009.09 215.614   1
   3  -6  12 436.981 154.480   1
  -3  -6 -12 1141.86 213.164   1
  -3   6 -12 894.084 155.674   1
   3   6  13 3133.35 309.768   1
   3  -6  13 3756.35 275.023   1
  -3   6 -13 3592.21 270.309   1
  -3  -6 -13 3699.15 305.664   1
  -3   6 -14 1390.76 187.825   1
  -3  -6 -14 1076.30 250.367   1
   3  -6  14 1150.25 191.908   1
   3   6  14 1114.07 261.482   1
   3  -6  15 140.600 181.456   1
   3   6  15 516.331 280.439   1
  -3   6 -15 300.108 175.542   1
   3   6  16 353.827 280.326   1
   3  -6  16 809.030 188.236   1
  -3  -6 -16 1111.98 274.976   1
  -3   6 -16 778.916 189.968   1
   3   6  17 1032.39 237.210   1
  -3  -6 -17 1082.62 223.016   1
   3   6  18 4809.68 414.296   1
   3  -6  18 4105.11 360.709   1
  -3   6 -18 4608.74 352.040   1
  -3  -6 -18 4820.47 411.647   1
   3   6  19 290.200 291.177   1
   3  -6  19 952.754 232.460   1
  -3   6 -19 630.831 222.680   1
  -3  -6 -19 571.368 281.160   1
   3  -6  20 2744.16 304.630   1
  -3   6 -20 2658.70 295.710   1
  -3  -6 -21 880.017 303.985   1
  -3   6 -21 839.328 244.779   1
   3   6  22 107.285 230.111   1
  -3  -6 -22 277.413 219.141   1
   3   6  24 106.276 280.129   1
  -3  -6 -24 652.802 283.212   1
   3   6  25 78.5661 222.365   1
  -3  -6 -25 722.515 238.882   1
   3   6  26 800.782 332.753   1
  -3  -6 -26 983.019 331.734   1
   3   6  27 303.970 226.103   1
  -3  -6 -27-23.9078 217.782   1
  -3  -6 -28-212.070 251.264   1
   3  -7 -28 212.481 228.771   1
  -3   7  28 178.283 241.764   1
   3  -7 -27 24.0969 229.206   1
  -3   7  27 129.751 233.623   1
  -3   7  26 26.3872 229.816   1
   3  -7 -24 400.918 315.560   1
  -3   7  24 188.868 332.601   1
   3  -7 -23 604.128 281.472   1
  -3   7  23 813.315 292.410   1
   3  -7 -22 1336.84 254.443   1
  -3   7  22 1194.76 268.466   1
   3  -7 -21 125.970 211.118   1
  -3   7  21 27.1359 223.538   1
   3   7 -20 577.000 221.967   1
   3  -7 -20 776.690 314.949   1
  -3   7  20 836.760 322.465   1
   3   7 -19 904.051 220.928   1
   3  -7 -19 795.111 230.618   1
  -3  -7  19 809.027 219.616   1
  -3   7  19 455.611 236.517   1
   3   7 -18 2006.37 233.719   1
  -3  -7  18 1847.55 247.459   1
  -3   7  18 1433.34 337.490   1
  -3  -7  17 3350.95 294.234   1
   3  -7 -17 3380.18 315.637   1
   3   7 -17 3171.99 275.918   1
  -3   7  17 2508.75 307.167   1
   3  -7 -16 7529.22 544.695   1
  -3   7  16 9048.63 584.235   1
   3   7 -16 8468.74 489.251   1
  -3  -7  16 8340.54 495.591   1
  -3  -7  15 667.711 187.210   1
   3   7 -15 778.040 174.745   1
   3   7 -14 14.9118 154.210   1
  -3  -7  14-47.2346 159.199   1
  -3   7  14-73.0028 185.243   1
   3  -7 -14 45.0700 168.734   1
   3   7 -13 1386.31 173.734   1
  -3  -7  13 1162.63 188.326   1
  -3   7  13 1015.70 223.769   1
   3  -7 -13 984.103 204.846   1
   3   7 -12 188.771 141.722   1
  -3  -7  12 117.017 146.688   1
  -3   7  12-22.8408 193.956   1
   3  -7 -12-21.1414 166.761   1
   3   7 -11-22.8733 119.495   1
  -3  -7  11 211.980 120.894   1
  -3   7  11 219.948 207.656   1
   3  -7 -11 366.359 212.433   1
  -3   7  10 22237.6 1118.78   1
   3  -7 -10 21368.8 1101.94   1
  -3  -7   9 115.620 109.308   1
   3   7  -9 18.7048 100.520   1
   3   7  -8-59.6157 95.5314   1
   3  -7  -8 88.5923 163.174   1
  -3  -7   8 88.3248 101.999   1
  -3   7   8 114.983 169.482   1
  -3   7   7 361.553 188.218   1
  -3  -7   7 132.907 92.5409   1
   3  -7  -7-66.9002 155.765   1
   3   7  -7 23.9705 91.0249   1
   3   7  -6 43187.2 1949.70   1
  -3  -7   6 42186.3 1950.08   1
  -3   7   6 41261.3 2001.00   1
   3  -7  -6 41002.0 1992.29   1
   3   7  -5 12071.4 638.287   1
   3  -7  -5 13620.7 684.070   1
  -3  -7   5 13493.9 638.515   1
  -3   7   5 13978.8 696.294   1
   3   7  -4 11417.4 541.486   1
  -3  -7   4 10990.2 541.603   1
   3  -7  -4 10680.2 578.415   1
  -3   7   4 10287.8 581.405   1
   3   7  -3 3846.08 232.169   1
  -3  -7   3 3850.50 230.140   1
  -3   7   3 3816.79 269.280   1
   3  -7  -3 4160.01 266.907   1
  -3  -7   2 820.064 120.532   1
   3   7  -2 812.261 120.783   1
  -3   7   2 942.524 163.954   1
  -3  -7   1 3600.56 230.230   1
   3   7  -1 3643.10 231.989   1
   3  -7   0 58689.7 2677.32   1
  -3   7   0 57433.7 2679.54   1
  -3  -7  -1 3834.44 246.120   1
   3   7   1 3651.29 248.165   1
   3  -7   1 3815.37 230.075   1
  -3   7  -1 3792.54 235.659   1
   3   7   2 790.004 157.112   1
   3  -7   2 1120.82 116.182   1
  -3  -7  -2 1056.33 142.111   1
   3   7   3 4253.53 281.665   1
  -3  -7  -3 4178.01 266.692   1
  -3   7  -3 3765.11 225.927   1
   3  -7   3 3904.64 226.727   1
   3   7   4 11743.8 611.390   1
   3  -7   4 11528.9 555.359   1
  -3   7  -4 11298.6 554.742   1
  -3  -7  -4 11252.7 599.544   1
   3   7   5 14294.8 705.319   1
  -3   7  -5 12863.1 632.606   1
  -3  -7  -5 13200.7 687.130   1
   3  -7   5 13223.7 633.134   1
   3   7   6 39731.1 1925.98   1
  -3  -7  -6 41015.6 1922.36   1
  -3   7  -6 41477.9 1867.26   1
   3  -7   6 39763.9 1868.33   1
  -3  -7  -7-130.514 167.598   1
  -3   7  -7 58.4761 76.2130   1
   3   7   7 52.2992 167.951   1
   3  -7   7 6.86811 84.4666   1
  -3   7  -8-35.6697 87.3218   1
   3  -7   8 76.7763 95.2969   1
  -3   7  -9 129.082 92.9164   1
   3  -7   9 51.4172 96.3803   1
   3  -7  10 22870.6 1094.03   1
   3   7  10 24459.1 1163.53   1
  -3   7 -10 21789.9 1088.16   1
  -3  -7 -10 24160.0 1152.43   1
   3   7  11 43.4177 231.497   1
  -3  -7 -11 349.112 228.771   1
   3   7  12-113.058 236.419   1
  -3  -7 -12-128.160 229.973   1
  -3   7 -12 71.4789 132.645   1
   3  -7  12 213.298 132.617   1
   3   7  13 1382.28 257.786   1
   3  -7  13 1468.04 188.162   1
  -3   7 -13 1163.82 171.398   1
  -3  -7 -13 1133.26 239.425   1
   3  -7  14 91.0142 160.130   1
  -3  -7 -14 183.322 205.820   1
  -3   7 -14-14.3209 141.969   1
   3  -7  15 526.556 170.768   1
  -3   7 -15 434.385 147.571   1
  -3   7 -16 8422.89 502.958   1
  -3  -7 -16 8896.40 561.225   1
   3  -7  16 9077.80 513.174   1
   3   7  16 8801.26 577.676   1
  -3   7 -17 3333.52 268.846   1
   3  -7  17 2712.40 268.922   1
   3   7  17 2823.68 329.035   1
  -3  -7 -17 2520.94 305.571   1
   3   7  18 1416.75 336.825   1
  -3  -7 -18 1935.51 334.604   1
   3   7  19 1060.22 244.347   1
   3  -7  19 909.483 225.589   1
  -3  -7 -19 673.795 222.069   1
  -3   7 -19 1143.97 220.581   1
   3   7  20 1120.86 331.719   1
  -3  -7 -20 1252.71 315.915   1
  -3   7 -20 400.949 206.022   1
   3   7  21-107.103 216.861   1
  -3  -7 -21-277.019 213.297   1
   3   7  22 2032.28 347.705   1
  -3  -7 -22 1257.99 324.432   1
   3   7  23 426.225 241.113   1
  -3  -7 -23 928.775 244.426   1
   3   7  24 474.465 258.183   1
  -3  -7 -24 549.165 270.811   1
   3   7  26 407.947 231.897   1
  -3  -7 -26 193.147 231.204   1
   3   7  27 350.203 242.947   1
  -3  -7 -27 23.6035 228.685   1
   3   7  28 244.713 230.486   1
  -3  -7 -28 162.446 233.195   1
  -3   8  27-76.8532 232.000   1
   3  -8 -27-142.688 230.323   1
  -3   8  26 992.222 257.892   1
   3  -8 -26 218.043 229.450   1
  -3   8  25 106.105 294.686   1
   3  -8 -25 639.635 291.064   1
  -3   8  24 26.8170 323.186   1
   3  -8 -24 1143.79 328.581   1
  -3   8  23 486.223 253.552   1
   3  -8 -23 351.048 232.300   1
  -3   8  21 461.791 282.427   1
   3  -8 -21 126.122 243.942   1
   3  -8 -20 4826.27 427.437   1
  -3   8  20 4469.45 437.257   1
   3   8 -19 461.158 194.280   1
  -3   8  19 188.768 219.913   1
   3  -8 -19-124.979 217.819   1
   3   8 -18 507.979 188.739   1
  -3  -8  18 868.970 207.280   1
  -3   8  18 1228.49 321.849   1
   3  -8 -18 1162.66 322.154   1
   3   8 -17 492.260 178.195   1
  -3  -8  17 697.437 192.904   1
  -3   8  17 1188.76 244.702   1
   3  -8 -17 585.619 225.740   1
   3   8 -16 2451.26 229.161   1
  -3  -8  16 1646.31 219.778   1
  -3   8  16 1559.72 308.151   1
   3  -8 -16 1920.44 301.332   1
   3   8 -15 1647.23 196.140   1
  -3  -8  15 1808.84 208.575   1
  -3   8  15 1853.05 318.506   1
   3  -8 -15 2233.14 309.035   1
  -3  -8  14 2232.03 216.929   1
   3   8 -14 2529.72 221.097   1
   3   8 -13 856.023 150.168   1
   3  -8 -13 804.553 225.967   1
  -3  -8  13 1037.18 166.430   1
  -3   8  13 820.976 255.144   1
   3  -8 -12 6609.49 438.592   1
  -3   8  12 6463.31 442.736   1
   3   8 -12 6422.90 356.606   1
  -3  -8  12 5512.50 352.748   1
   3  -8 -11 1821.39 271.771   1
  -3   8  11 1629.48 289.951   1
  -3  -8  10 2436.79 185.326   1
  -3   8  10 1836.53 264.309   1
   3   8 -10 2458.47 181.494   1
   3  -8 -10 2519.66 260.405   1
  -3  -8   9 43.9555 102.405   1
  -3   8   9-62.8258 217.998   1
   3   8  -9-102.315 103.706   1
   3  -8  -9 135.117 202.237   1
   3   8  -8 30503.1 1453.45   1
  -3  -8   8 31765.9 1454.66   1
  -3   8   7 282.888 184.461   1
  -3  -8   7 52.0015 91.4129   1
   3  -8  -7 87.2196 171.043   1
   3   8  -7 29.9658 91.6075   1
   3   8  -6 3993.52 229.577   1
  -3   8   6 4085.98 303.785   1
  -3  -8   6 3914.28 229.768   1
   3  -8  -6 3841.01 289.983   1
   3  -8  -5 2072.38 210.573   1
   3   8  -5 1850.13 147.751   1
  -3   8   5 2245.30 227.811   1
  -3  -8   5 2117.09 150.748   1
   3   8  -4 7341.67 370.517   1
  -3   8   4 7825.17 428.078   1
   3  -8  -4 6621.54 408.998   1
  -3  -8   4 6797.52 368.006   1
  -3  -8   3 2542.60 174.055   1
   3   8  -3 2656.90 181.549   1
  -3   8   3 2245.05 214.864   1
   3  -8  -2 1630.06 169.198   1
  -3  -8   2 1358.87 135.417   1
  -3   8   2 1632.80 180.816   1
   3   8  -2 1705.00 152.222   1
   3  -8  -1 22.1149 114.606   1
  -3  -8   0 51.3236 111.647   1
   3   8   1 133.927 124.006   1
   3  -8   1-43.7741 102.397   1
  -3   8  -1 173.110 103.203   1
  -3  -8  -1 77.3836 105.749   1
  -3  -8  -2 1686.01 177.331   1
   3   8   2 1952.71 193.427   1
   3  -8   2 1796.84 143.996   1
  -3   8  -2 1467.54 140.237   1
  -3   8  -3 2467.45 170.228   1
   3   8   3 2771.75 225.405   1
   3  -8   3 2547.24 169.436   1
   3   8   4 6984.96 417.747   1
   3  -8   4 7074.13 357.717   1
  -3   8  -4 7147.84 357.892   1
  -3  -8  -4 6664.65 408.866   1
   3  -8   5 1943.61 132.393   1
   3   8   5 1448.54 222.137   1
  -3  -8  -5 1777.16 200.394   1
  -3   8  -5 1810.82 128.476   1
   3  -8   6 4202.75 222.047   1
  -3  -8  -6 4499.65 303.379   1
  -3   8  -6 3874.01 219.599   1
   3   8   6 3748.91 304.516   1
   3  -8   7 115.950 80.7261   1
   3   8   7-18.2181 174.687   1
  -3  -8  -7 101.273 163.916   1
  -3   8  -7 129.273 74.4750   1
  -3   8  -8 30740.1 1397.08   1
   3  -8   8 29546.2 1398.61   1
   3  -8   9-93.6236 92.8895   1
   3   8   9 61.1569 219.469   1
  -3  -8  -9 315.366 210.777   1
  -3   8  -9 100.226 82.3141   1
   3  -8  10 2550.09 178.300   1
  -3  -8 -10 1893.06 273.594   1
   3   8  10 2184.12 277.746   1
  -3   8 -10 2233.15 170.335   1
  -3  -8 -11 2011.64 259.805   1
   3   8  11 1681.49 251.307   1
   3  -8  11 1628.62 170.559   1
  -3   8 -11 2250.27 169.180   1
  -3  -8 -12 6809.29 457.319   1
   3   8  12 6299.52 453.910   1
   3   8  13 1152.80 283.147   1
   3  -8  13 727.030 149.900   1
  -3  -8 -13 726.493 266.111   1
  -3   8 -13 839.184 148.884   1
  -3   8 -14 2603.55 208.691   1
   3  -8  14 2102.92 207.203   1
   3  -8  15 1855.80 211.963   1
   3   8  15 1679.13 316.829   1
  -3   8 -15 2263.65 203.562   1
  -3  -8 -15 1596.78 294.764   1
   3  -8  16 1562.46 207.563   1
   3   8  16 2182.62 308.310   1
  -3  -8 -16 1911.97 279.619   1
  -3   8 -16 2055.73 209.930   1
   3   8  17 1175.49 306.888   1
   3  -8  17 819.695 187.041   1
  -3  -8 -17 1234.68 281.356   1
  -3   8 -17 667.049 177.022   1
   3   8  18 926.015 282.627   1
   3  -8  18 1177.57 205.047   1
  -3   8 -18 744.695 192.571   1
  -3  -8 -18 373.283 255.508   1
   3   8  19 186.586 273.251   1
  -3  -8 -19 25.0004 252.239   1
  -3  -8 -20 4347.58 368.283   1
   3   8  20 3989.30 383.547   1
   3   8  21 454.898 276.459   1
  -3  -8 -21 175.991 255.752   1
   3   8  23 555.279 290.510   1
  -3  -8 -23 1273.46 302.658   1
   3   8  24 759.522 253.718   1
  -3  -8 -24 446.331 224.796   1
   3   8  25 564.291 290.661   1
  -3  -8 -25 682.745 291.738   1
  -3  -8 -26 692.164 242.241   1
   3   8  27-73.8021 262.699   1
  -3   9  26 412.873 303.940   1
   3  -9 -26 789.925 293.393   1
  -3   9  25 761.029 341.525   1
   3  -9 -25-121.726 319.066   1
  -3   9  24-53.2542 230.548   1
   3  -9 -24 320.883 234.848   1
  -3   9  23 752.943 260.257   1
   3  -9 -23 74.8407 215.203   1
  -3   9  22 784.952 258.431   1
   3  -9 -22 753.639 246.310   1
  -3   9  21 135.707 328.042   1
   3  -9 -21 679.963 310.780   1
  -3   9  20 135.824 229.820   1
   3  -9 -20 630.064 226.258   1
  -3   9  19 487.827 295.352   1
   3  -9 -19 376.717 284.440   1
   3   9 -18 265.668 170.617   1
   3   9 -17 1511.86 202.413   1
   3  -9 -17 2095.72 320.680   1
  -3  -9  17 1877.71 219.818   1
  -3   9  17 2109.28 350.925   1
   3  -9 -16 3597.93 334.589   1
  -3  -9  16 4022.99 283.762   1
  -3   9  16 3818.25 350.130   1
   3   9 -16 3768.86 279.798   1
   3   9 -15 985.472 166.619   1
  -3  -9  15 1532.89 184.506   1
  -3   9  15 1449.66 289.518   1
   3  -9 -15 1290.27 271.139   1
   3   9 -14 383.375 127.595   1
   3  -9 -14 444.619 264.602   1
  -3  -9  14 367.390 137.411   1
  -3   9  14 710.112 285.068   1
  -3   9  13 2278.26 331.162   1
   3   9 -13 2370.52 196.571   1
  -3  -9  13 2438.74 200.642   1
   3  -9 -13 2695.81 316.301   1
   3  -9 -12 3487.79 339.559   1
  -3   9  12 2721.74 339.306   1
  -3  -9  11 13018.8 624.884   1
   3   9 -11 12684.7 621.976   1
   3  -9 -11 12378.6 702.312   1
  -3   9  11 11043.1 698.021   1
  -3  -9  10 8227.04 416.723   1
   3   9 -10 7733.51 413.146   1
   3  -9 -10 7873.92 503.423   1
  -3   9  10 8046.73 510.414   1
  -3  -9   9 4411.13 252.612   1
   3   9  -9 4436.63 252.079   1
  -3   9   9 4580.58 363.099   1
   3  -9  -9 3994.53 335.471   1
   3   9  -8 48.8866 90.5281   1
  -3  -9   8 82.0457 86.3653   1
   3  -9  -8-57.2577 197.848   1
   3   9  -7 916.494 108.792   1
   3  -9  -7 798.277 194.943   1
  -3   9   7 765.246 221.899   1
  -3  -9   7 989.104 112.904   1
   3   9  -6 23529.3 1068.59   1
  -3  -9   6 22092.4 1064.41   1
  -3   9   6 22610.3 1136.85   1
  -3   9   5-122.224 182.159   1
   3   9  -5 7.12925 90.3779   1
   3  -9  -5 112.783 151.238   1
  -3  -9   5-101.932 83.4540   1
   3  -9  -4 3270.64 276.422   1
  -3  -9   4 3377.05 211.896   1
   3   9  -4 3840.73 220.833   1
  -3   9   4 3413.02 288.470   1
   3  -9  -3 16371.8 814.527   1
   3   9  -3 15995.4 779.356   1
  -3   9   3 16300.1 823.907   1
  -3  -9   3 16092.2 778.667   1
   3   9  -2 5498.91 299.866   1
  -3   9   2 5114.68 324.199   1
  -3  -9   2 4907.19 296.702   1
   3  -9  -2 4672.07 315.633   1
  -3   9   1 9096.43 483.644   1
   3  -9  -1 8586.85 471.113   1
   3   9   0 14555.6 732.009   1
  -3  -9   0 14665.4 725.647   1
  -3  -9  -1 8852.63 487.630   1
  -3   9  -1 8975.54 471.747   1
   3   9   1 9390.54 495.997   1
   3  -9   1 8964.07 466.120   1
  -3  -9  -2 5181.76 325.621   1
  -3   9  -2 5186.12 286.392   1
   3  -9   2 5253.38 285.972   1
   3   9   2 4716.36 322.194   1
  -3  -9  -3 16155.3 801.634   1
  -3   9  -3 15873.5 754.171   1
   3  -9   3 15443.1 750.693   1
   3   9   4 3488.07 287.507   1
   3  -9   4 3681.49 210.940   1
  -3  -9  -4 3798.38 280.964   1
  -3   9  -4 3809.21 213.448   1
   3  -9   5-39.5755 71.1565   1
   3   9   5 255.324 176.807   1
  -3  -9  -5 47.4710 161.468   1
  -3   9  -5 58.4338 64.4789   1
   3  -9   6 22638.6 1028.21   1
  -3  -9  -6 23492.9 1110.42   1
  -3   9  -6 21632.5 1025.23   1
   3   9   6 21727.4 1111.38   1
  -3   9  -7 794.201 83.1782   1
   3  -9   7 1022.37 86.8413   1
   3  -9   8 114.620 65.8296   1
   3   9   8-141.537 191.882   1
   3   9   9 4569.62 385.031   1
  -3   9  -9 4954.28 253.511   1
   3  -9   9 4721.46 253.291   1
  -3  -9  -9 4602.87 372.628   1
  -3   9 -10 8310.36 407.674   1
   3  -9  10 8077.15 410.136   1
   3   9  10 7638.69 511.529   1
  -3  -9 -10 8493.22 510.613   1
  -3  -9 -11 13591.0 740.382   1
  -3   9 -11 13052.4 641.863   1
   3  -9  11 13269.7 644.961   1
   3   9  11 13842.6 752.699   1
   3   9  12 3200.23 341.981   1
  -3   9 -12 2776.48 191.470   1
   3  -9  12 2475.97 190.098   1
  -3  -9 -12 3068.53 327.059   1
   3   9  13 2003.22 294.438   1
  -3   9 -13 2616.68 187.771   1
   3  -9  13 2394.80 190.163   1
  -3  -9 -13 2384.42 283.697   1
   3   9  14 634.523 282.643   1
  -3  -9 -14 189.839 258.181   1
  -3   9 -14 87.2918 112.396   1
   3  -9  15 1459.39 172.739   1
  -3  -9 -15 1686.55 264.514   1
  -3   9 -15 1248.47 162.334   1
   3   9  16 3758.47 387.406   1
  -3   9 -16 4250.33 278.218   1
   3  -9  16 3528.70 276.211   1
  -3  -9 -16 4312.40 379.964   1
   3   9  17 1899.55 337.562   1
  -3   9 -17 2457.44 225.203   1
  -3  -9 -17 2133.01 318.319   1
   3   9  19 668.579 321.744   1
  -3  -9 -19 551.963 298.538   1
   3   9  20 107.109 214.496   1
  -3  -9 -20 251.665 215.215   1
   3   9  21 321.159 319.688   1
  -3  -9 -21 427.389 313.933   1
   3   9  22 690.527 251.846   1
  -3  -9 -22 675.225 236.749   1
   3   9  23 263.126 237.318   1
  -3  -9 -23 745.255 242.261   1
   3   9  24 361.816 233.786   1
  -3  -9 -24 294.661 228.478   1
   3   9  25 609.688 244.119   1
  -3  -9 -25 193.098 222.348   1
   3   9  26 670.281 288.567   1
  -3  -9 -26 351.126 278.764   1
   3   9  27 339.474 234.573   1
  -3  -9 -27 252.583 232.552   1
  -3  10  26 585.416 259.088   1
   3 -10 -26 495.867 232.757   1
  -3  10  24 1056.41 270.088   1
   3 -10 -24 758.780 247.945   1
  -3  10  22 242.731 332.598   1
   3 -10 -22 475.160 312.738   1
  -3  10  21-189.868 227.267   1
   3 -10 -21 251.618 214.334   1
  -3  10  20 1088.23 282.338   1
   3 -10 -20 1186.01 272.673   1
  -3  10  19 597.705 280.449   1
   3 -10 -19 327.512 244.162   1
  -3  10  18 704.600 274.591   1
   3 -10 -18 451.623 253.829   1
  -3  10  17 215.041 226.749   1
   3 -10 -17-24.8920 197.074   1
   3  10 -16 286.908 137.521   1
  -3  10  16 372.259 316.773   1
   3 -10 -16-221.444 276.625   1
   3  10 -15 1977.18 181.049   1
  -3 -10  15 1784.17 177.665   1
  -3  10  15 1944.49 315.747   1
   3 -10 -15 1599.73 288.752   1
  -3  10  14 7122.79 498.879   1
   3 -10 -14 7808.61 498.262   1
  -3  10  13 303.317 213.234   1
  -3 -10  13 19.3047 101.433   1
   3 -10 -13 209.798 201.163   1
   3  10 -13 65.4368 104.141   1
  -3 -10  12 5622.91 308.199   1
  -3  10  12 5326.82 423.996   1
   3  10 -12 5421.65 306.435   1
   3 -10 -12 5616.91 414.301   1
   3  10 -11 240.633 96.0111   1
  -3  10  11 191.804 254.459   1
  -3 -10  11-21.5740 86.2051   1
   3 -10 -11 154.634 231.003   1
   3  10 -10 8517.11 420.542   1
  -3 -10  10 8447.30 417.883   1
  -3  10  10 7966.39 527.229   1
   3 -10 -10 8047.89 510.217   1
   3  10  -9 93.3846 79.5215   1
  -3 -10   9-129.459 79.4615   1
  -3  10   9 223.250 246.610   1
   3  10  -8 7157.16 360.246   1
  -3 -10   8 7112.33 357.860   1
   3 -10  -8 7320.30 463.512   1
  -3  10   8 7212.39 474.998   1
   3  10  -7 7085.19 352.675   1
  -3 -10   7 6819.08 348.861   1
   3 -10  -6 1019.56 195.958   1
  -3  10   6 1085.69 208.888   1
  -3 -10   6 1017.34 105.161   1
   3  10  -6 1169.81 115.346   1
  -3  10   5 109.703 188.666   1
   3  10  -5-35.5783 88.5912   1
  -3 -10   5 93.6414 88.5500   1
   3 -10  -5-151.810 168.178   1
   3 -10  -4 13393.2 728.181   1
   3  10  -4 14425.9 684.546   1
  -3 -10   4 13932.3 678.249   1
  -3  10   4 14026.8 741.281   1
   3 -10  -3 3816.63 300.543   1
   3  10  -3 4789.01 265.238   1
  -3  10   3 4278.06 308.740   1
  -3 -10   3 4218.73 251.786   1
   3 -10  -2 17395.8 879.705   1
  -3  10   2 18022.0 889.443   1
   3  10  -1 2715.40 205.352   1
  -3 -10   1 2171.05 187.806   1
  -3  10   1 2622.90 216.600   1
   3 -10  -1 2009.00 191.454   1
  -3 -10   0-46.6172 124.198   1
   3  10   0-74.8450 126.432   1
   3 -10   0 78.3222 111.309   1
  -3  10   0 203.380 127.757   1
   3  10   1 2443.15 216.281   1
  -3 -10  -1 2723.82 219.144   1
  -3 -10  -2 18475.2 901.761   1
  -3  10  -2 18529.9 867.112   1
   3  10   2 16925.9 901.131   1
   3 -10   2 17949.7 866.485   1
   3  10   3 4554.42 316.178   1
  -3  10  -3 4515.82 255.935   1
  -3 -10  -3 4205.12 304.510   1
   3 -10   3 4649.41 254.419   1
   3  10   4 13426.0 717.169   1
   3 -10   4 13869.2 648.957   1
  -3  10  -4 13549.9 649.312   1
  -3 -10  -4 13074.3 711.752   1
   3 -10   5 37.6409 61.5254   1
   3  10   5 215.719 184.679   1
  -3 -10  -5 264.220 174.873   1
  -3  10  -5-16.5374 61.9356   1
  -3 -10  -6 976.106 191.645   1
   3  10   7 6736.05 458.923   1
   3  10   8 6831.68 466.227   1
  -3 -10  -8 7718.80 468.890   1
  -3 -10  -9 209.439 222.545   1
   3  10   9 310.659 238.198   1
  -3 -10 -10 8949.38 530.582   1
   3  10  10 8370.19 539.477   1
  -3  10 -11 22.1326 43.7483   1
   3 -10  11 22.6272 42.1761   1
   3  10  11-23.8287 249.662   1
  -3  10 -12 4358.56 244.564   1
  -3 -10 -12 5833.58 376.354   1
   3  10  12 5421.78 380.506   1
   3 -10  12 4763.36 248.936   1
  -3  10 -13-19.4414 79.4606   1
   3 -10  13 103.030 88.3412   1
  -3  10 -14 7347.05 391.290   1
   3  10  14 8128.85 540.701   1
   3 -10  14 7271.71 394.666   1
   3  10  15 1667.18 270.866   1
  -3 -10 -15 2040.19 271.139   1
   3 -10  15 1660.58 170.861   1
  -3  10 -15 2078.36 166.982   1
  -3 -10 -16 149.298 282.199   1
   3  10  16-210.737 305.777   1
  -3 -10 -18 351.308 212.786   1
   3  10  18 240.958 241.393   1
  -3 -10 -19 176.123 296.765   1
   3  10  19 241.056 318.029   1
  -3 -10 -20 1282.39 257.819   1
   3  10  20 2035.37 287.726   1
  -3 -10 -21 50.1436 236.610   1
   3  10  21-213.466 246.428   1
  -3 -10 -22 746.779 287.327   1
   3  10  22-105.517 289.536   1
  -3 -10 -24 949.539 306.260   1
   3  10  24 666.405 323.620   1
  -3 -10 -26 346.359 223.560   1
   3  10  26 342.922 227.349   1
  -3  11  25 154.008 250.094   1
   3 -11 -25 380.704 224.281   1
  -3  11  24 837.331 329.283   1
   3 -11 -24 72.7356 290.307   1
  -3  11  23-212.417 254.500   1
   3 -11 -23 221.370 234.545   1
  -3  11  22 1181.95 258.628   1
   3 -11 -22 1095.34 248.806   1
  -3  11  21 379.119 306.668   1
   3 -11 -21 25.1057 280.650   1
  -3  11  19 981.349 288.332   1
   3 -11 -19 1263.60 269.673   1
  -3  11  18 1632.42 282.716   1
   3 -11 -18 958.232 238.391   1
  -3  11  17 596.405 334.074   1
   3 -11 -17 376.450 295.144   1
  -3  11  16 1424.62 266.304   1
   3 -11 -16 1443.03 246.530   1
  -3  11  15-26.5764 213.534   1
   3 -11 -15 147.497 200.382   1
  -3  11  14 287.918 250.541   1
   3  11 -14 262.652 95.0345   1
   3 -11 -14 314.756 225.157   1
  -3 -11  13 1016.43 107.273   1
   3  11 -13 1226.72 110.602   1
   3  11 -12 11078.3 565.906   1
  -3 -11  12 12885.3 567.887   1
  -3  11  11 343.433 253.009   1
   3  11 -11 322.639 55.5167   1
  -3 -11  11 336.790 49.9289   1
   3 -11 -11 362.632 230.178   1
   3 -11 -10 1319.52 257.323   1
  -3  11   9 5083.98 412.445   1
   3 -11  -9 5276.11 396.044   1
  -3  11   8 44.2493 200.318   1
  -3 -11   8-11.9217 39.7209   1
   3  11  -8 23.5554 48.3391   1
   3 -11  -8-81.8122 200.513   1
  -3 -11   7 2689.79 151.696   1
   3 -11  -7 2505.97 278.151   1
  -3  11   7 2842.16 300.266   1
  -3 -11   6 2703.58 165.040   1
   3  11  -6 2816.03 171.390   1
   3  11  -5 1852.60 147.181   1
  -3 -11   5 1910.94 139.486   1
   3  11  -4 5064.60 279.810   1
  -3  11   4 5174.53 347.263   1
  -3 -11   4 4488.93 271.506   1
   3 -11  -4 5187.65 342.076   1
  -3  11   3 235.688 167.146   1
   3  11  -3 123.437 103.817   1
  -3 -11   3 70.7161 106.802   1
   3 -11  -3 141.394 170.934   1
  -3  11   2 8453.97 484.518   1
   3 -11  -2 8437.87 477.796   1
  -3  11   1 1268.88 190.516   1
   3  11  -1 935.600 155.486   1
  -3 -11   1 1319.12 156.870   1
   3 -11  -1 1214.29 177.622   1
   3 -11   0 1528.29 172.704   1
   3  11   0 1477.28 184.470   1
  -3 -11   0 1560.60 174.417   1
  -3  11   0 1760.83 183.709   1
   3  11   1 1021.34 176.664   1
  -3 -11  -1 1161.23 168.730   1
   3  11   2 7489.65 448.223   1
  -3 -11  -2 7220.59 436.750   1
  -3  11  -2 7281.57 399.041   1
   3 -11   2 8212.03 403.180   1
  -3 -11  -3 15.3689 154.659   1
   3  11   3 184.136 164.427   1
  -3  11  -3 255.536 93.1351   1
   3 -11   3 300.570 97.7923   1
   3  11   4 4680.47 347.853   1
  -3 -11  -4 4332.92 326.750   1
   3 -11   4 4674.19 250.863   1
  -3  11  -4 4811.62 250.715   1
  -3  11  -5 1677.73 99.4365   1
   3 -11   5 1548.19 97.4436   1
  -3 -11  -7 2777.81 301.214   1
   3  11   7 3687.62 330.117   1
   3  11   8-22.1067 234.101   1
  -3 -11  -8 125.528 229.325   1
  -3 -11  -9 4553.75 363.087   1
  -3 -11 -10 1277.96 236.709   1
   3  11  10 1235.78 226.085   1
  -3 -11 -11 275.851 240.674   1
   3  11  11 295.024 251.762   1
  -3 -11 -13 1270.35 227.465   1
   3  11  13 1494.84 255.285   1
  -3 -11 -14 294.468 239.445   1
   3  11  14 494.561 255.166   1
  -3 -11 -15 546.962 305.722   1
   3  11  15 184.312 305.025   1
  -3 -11 -16 1997.88 311.669   1
   3  11  16 1355.13 300.959   1
  -3 -11 -17 426.459 211.946   1
   3  11  17 107.154 217.913   1
  -3 -11 -18 1083.14 296.338   1
   3  11  18 1048.34 315.724   1
  -3 -11 -19 1309.04 314.016   1
   3  11  19 724.276 319.125   1
  -3 -11 -21-99.9284 210.723   1
   3  11  21 238.950 232.674   1
  -3 -11 -22 1584.53 335.490   1
   3  11  22 1179.02 358.895   1
  -3 -11 -23 24.4467 217.018   1
   3  11  23 386.219 241.831   1
  -3 -11 -24 623.961 235.504   1
   3  11  24-176.933 234.288   1
  -3 -11 -25 162.672 295.904   1
   3  11  25 98.6808 311.832   1
   3 -12 -25 914.691 260.491   1
  -3  12  25 455.635 254.934   1
   3 -12 -24 407.321 223.533   1
  -3  12  24 568.911 255.063   1
   3 -12 -23 73.1727 224.441   1
  -3  12  23 605.726 257.947   1
   3 -12 -22 444.912 306.807   1
  -3  12  22 907.944 348.065   1
   3 -12 -21 550.164 234.884   1
  -3  12  21 593.739 249.174   1
   3 -12 -20-428.351 296.052   1
  -3  12  20 652.358 337.902   1
   3 -12 -18 151.768 297.436   1
  -3  12  18 409.513 336.478   1
  -3  12  17 899.848 255.751   1
   3 -12 -16-100.399 201.652   1
  -3  12  16 81.3373 221.760   1
   3 -12 -15 596.993 254.688   1
  -3  12  15 295.601 291.235   1
   3 -12 -14 6020.73 464.730   1
   3 -12 -13 1233.80 275.345   1
  -3  12  13 940.971 301.638   1
   3 -12 -12 166.097 204.167   1
  -3  12  12 102.591 231.632   1
   3 -12 -10 3564.90 341.967   1
  -3  12  10 3368.36 352.087   1
   3 -12  -9-65.6776 220.369   1
  -3  12   9 260.546 234.504   1
   3 -12  -8 380.290 219.022   1
  -3  12   8 297.437 216.442   1
   3 -12  -7 2393.23 281.478   1
  -3  12   7 2749.98 304.827   1
  -3  12   6 126.033 210.916   1
   3 -12  -6-135.589 183.262   1
   3  12  -6 8.56043 61.2040   1
   3  12  -5 1922.30 147.966   1
   3  12  -4 2297.15 180.416   1
  -3 -12   4 2643.77 176.208   1
   3 -12  -4 2908.39 256.294   1
  -3  12   4 2248.27 264.696   1
   3  12  -3 1910.25 171.927   1
  -3  12   3 1878.66 235.733   1
  -3 -12   3 2070.71 162.380   1
   3 -12  -3 1817.04 220.567   1
   3  12  -2 17698.3 827.065   1
  -3  12   2 16450.5 855.953   1
   3 -12  -2 15761.1 845.618   1
   3  12  -1 636.525 158.865   1
  -3 -12   1 921.718 152.675   1
   3 -12  -1 791.091 166.173   1
   3 -12   0 49.9134 129.697   1
  -3 -12   0 90.1788 134.186   1
  -3  12   0 212.945 141.009   1
   3  12   0 70.5270 149.437   1
   3 -12   1 490.411 129.024   1
  -3  12  -1 716.708 141.487   1
   3  12   1 756.650 178.691   1
   3  12   2 18296.8 876.720   1
  -3  12  -2 15912.8 822.728   1
   3 -12   2 17437.3 823.115   1
   3 -12   3 1909.78 146.747   1
   3  12   3 1779.77 230.049   1
  -3 -12  -3 1864.61 222.364   1
  -3  12  -3 1789.01 147.381   1
   3 -12   4 2287.93 142.858   1
  -3 -12  -4 2395.19 255.077   1
   3  12   4 1893.34 255.860   1
  -3  12  -4 2337.37 146.799   1
   3  12   6 126.876 205.910   1
  -3 -12  -6 199.970 202.328   1
  -3 -12  -7 2792.40 268.994   1
   3  12   7 1768.32 270.900   1
  -3 -12  -8 433.147 177.861   1
   3  12   8 252.716 202.577   1
  -3 -12  -9-22.3081 170.527   1
   3  12   9-95.4881 178.763   1
  -3 -12 -10 4205.83 355.976   1
   3  12  10 3742.39 350.677   1
  -3 -12 -12-119.828 253.413   1
   3  12  12 670.235 301.461   1
  -3 -12 -13 1959.67 324.172   1
  -3 -12 -14 6431.48 452.376   1
   3  12  14 5665.72 461.813   1
  -3 -12 -15 1274.53 240.331   1
   3  12  15 611.867 237.069   1
   3  12  16 241.464 215.821   1
  -3 -12 -17 983.999 293.528   1
   3  12  17 592.395 297.305   1
  -3 -12 -18 933.457 305.918   1
   3  12  18 591.725 330.044   1
  -3 -12 -20 350.758 227.058   1
   3  12  20 79.9479 232.308   1
  -3 -12 -21 546.957 228.098   1
   3  12  21 421.990 243.875   1
  -3 -12 -22 122.778 304.141   1
   3  12  22 491.790 335.475   1
  -3 -12 -23 337.718 222.216   1
   3  12  23-101.710 226.290   1
  -3 -12 -24 588.822 227.789   1
   3  12  24 548.455 239.721   1
  -3 -12 -25 68.7571 223.585   1
   3  12  25-48.6722 235.639   1
   3 -13 -24 118.231 272.558   1
  -3  13  24-204.211 308.490   1
   3 -13 -22 588.970 241.577   1
  -3  13  22 636.471 248.454   1
   3 -13 -20 628.137 227.803   1
  -3  13  20 569.898 253.445   1
   3 -13 -19-126.416 224.337   1
   3 -13 -18 837.576 285.048   1
   3 -13 -17 659.856 222.531   1
  -3  13  17 465.890 237.847   1
   3 -13 -16 657.648 231.012   1
  -3  13  16 409.812 254.204   1
   3 -13 -14 49.7901 258.018   1
  -3  13  14-80.6989 299.429   1
   3 -13 -13 196.561 250.843   1
  -3  13  13 159.422 290.773   1
  -3  13  12 6064.98 437.160   1
   3 -13 -12 5101.38 398.320   1
   3 -13 -11 1588.48 287.587   1
  -3  13  11 1231.31 283.953   1
   3 -13 -10 1434.61 263.681   1
  -3  13  10 826.953 273.083   1
   3 -13  -9 67.5506 230.315   1
  -3  13   9 121.960 257.234   1
   3 -13  -8 370.422 231.281   1
  -3  13   8 614.279 251.655   1
   3 -13  -7 356.697 218.766   1
  -3  13   7 182.020 226.651   1
   3 -13  -6 2091.84 243.320   1
  -3  13   6 2273.40 263.688   1
  -3 -13   5 1783.72 130.403   1
   3 -13  -5 1889.72 230.754   1
   3  13  -5 1968.65 135.952   1
  -3  13   5 1897.54 244.166   1
   3  13  -4 7164.66 376.351   1
  -3  13   4 6959.62 455.526   1
  -3 -13   4 7177.36 371.180   1
   3 -13  -4 6808.12 445.488   1
   3  13  -3 4289.11 295.884   1
  -3  13   3 5434.37 368.359   1
  -3 -13   3 5283.48 295.228   1
   3 -13  -3 5038.39 347.668   1
   3  13  -2 3897.73 272.535   1
   3 -13  -2 3783.63 295.052   1
  -3  13   2 3219.20 296.623   1
  -3 -13   1 2077.25 200.513   1
   3  13  -1 1826.12 202.243   1
   3 -13  -1 1901.85 211.260   1
  -3  13   1 2232.93 233.086   1
   3 -13   0 19707.0 983.791   1
   3  13   0 19972.6 1001.59   1
  -3 -13   0 21009.7 997.823   1
  -3  13   0 19857.5 989.639   1
  -3 -13  -1 1842.98 209.780   1
   3  13   1 1935.30 214.281   1
  -3  13  -1 1628.78 177.639   1
   3 -13   1 2085.07 182.465   1
  -3  13  -2 3811.07 243.563   1
   3 -13   2 4143.13 245.719   1
  -3 -13  -2 3881.10 290.531   1
   3  13   2 3524.29 306.488   1
   3 -13   3 4489.59 265.743   1
  -3  13  -3 4874.71 270.236   1
   3  13   3 4892.32 353.099   1
  -3  13  -4 5542.49 266.344   1
   3 -13   4 5058.39 263.540   1
   3  13   5 2178.98 266.571   1
  -3 -13  -5 2270.93 260.924   1
   3  13   6 2488.25 297.103   1
  -3 -13  -6 2197.74 271.382   1
   3  13   7 207.715 237.382   1
  -3 -13  -7 301.898 215.829   1
   3  13   8 645.775 256.128   1
  -3 -13  -8 245.409 235.058   1
   3  13   9 319.660 253.797   1
  -3 -13  -9 459.224 231.245   1
   3  13  11 1485.46 297.578   1
  -3 -13 -11 1856.87 294.670   1
  -3 -13 -12 5347.61 433.991   1
   3  13  12 5332.99 440.872   1
   3  13  13 158.493 286.343   1
  -3 -13 -13 346.836 269.654   1
   3  13  14 373.499 299.729   1
  -3 -13 -14 400.636 284.515   1
   3  13  16 1428.57 338.128   1
  -3 -13 -16 1187.83 301.660   1
  -3 -13 -17 1138.37 255.058   1
   3  13  18 619.386 255.017   1
  -3 -13 -18 631.666 226.560   1
   3  13  19-374.775 241.946   1
  -3 -13 -19-150.932 211.776   1
   3  13  20 503.478 243.048   1
   3  13  22 230.252 308.431   1
  -3 -13 -22 315.378 283.840   1
   3  13  24 49.0567 235.708   1
  -3 -13 -24 23.0824 217.817   1
  -3  14  23 411.985 258.249   1
   3 -14 -23 166.850 230.558   1
  -3  14  22 78.7863 245.180   1
   3 -14 -22-48.6045 221.295   1
  -3  14  21 720.202 350.868   1
   3 -14 -21 740.527 324.934   1
  -3  14  20 730.149 266.750   1
   3 -14 -20-50.0142 211.351   1
  -3  14  19 600.397 337.970   1
   3 -14 -19 706.435 295.391   1
  -3  14  18 494.452 242.085   1
   3 -14 -18 635.344 228.215   1
  -3  14  17 2065.83 298.655   1
   3 -14 -17 1120.95 251.480   1
  -3  14  16 716.140 256.992   1
   3 -14 -16 891.276 232.161   1
  -3  14  15 219.554 288.522   1
   3 -14 -15 405.918 266.771   1
  -3  14  13 108.010 255.690   1
   3 -14 -13 324.448 215.581   1
  -3  14  12 293.262 214.186   1
   3 -14 -12-221.628 196.389   1
  -3  14  11 2359.86 344.840   1
   3 -14 -11 2615.95 342.682   1
  -3  14  10-51.3815 198.774   1
   3 -14 -10-142.212 187.675   1
  -3  14   9 626.222 267.018   1
   3 -14  -9 254.188 224.535   1
  -3  14   8 2920.80 329.953   1
   3 -14  -8 3412.07 322.488   1
  -3  14   7 212.226 198.389   1
   3 -14  -7 151.895 157.119   1
  -3  14   6-226.915 222.587   1
   3 -14  -6 566.666 221.433   1
   3 -14  -5-101.316 205.374   1
  -3  14   5 323.116 222.292   1
   3  14  -5 57.8709 46.9894   1
   3  14  -4 527.563 105.969   1
  -3 -14   4 686.128 99.9144   1
   3 -14  -3 1320.26 206.491   1
  -3 -14   3 1516.32 154.795   1
  -3  14   3 1896.53 233.814   1
   3  14  -3 1327.53 154.697   1
  -3 -14   2 6781.38 375.185   1
   3  14  -2 6645.36 383.199   1
  -3  14   2 6414.50 418.724   1
   3 -14  -2 6134.61 403.699   1
  -3  14   1 7065.54 444.853   1
  -3 -14   1 7758.86 424.955   1
   3 -14  -1 7671.64 436.284   1
   3  14  -1 6949.47 425.259   1
   3  14   0 48.4429 157.715   1
  -3  14   0 173.439 134.058   1
   3 -14   0 95.2136 136.156   1
  -3 -14   0 345.149 142.933   1
  -3  14  -1 6690.49 399.256   1
   3  14   1 7915.11 448.209   1
   3 -14   1 6485.18 394.529   1
  -3 -14  -1 8261.29 441.153   1
  -3  14  -2 5747.28 343.714   1
  -3 -14  -2 6999.93 411.145   1
   3  14   2 6842.29 419.690   1
   3 -14   2 6068.20 344.223   1
  -3 -14  -3 1721.74 216.635   1
  -3  14  -3 1012.67 116.850   1
   3  14   3 1628.44 234.922   1
   3 -14   3 1282.89 117.008   1
   3  14   4 763.100 230.378   1
  -3 -14  -4 335.235 209.313   1
   3  14   5 88.6299 188.756   1
  -3 -14  -5 41.3265 184.401   1
   3  14   6 577.428 237.174   1
  -3 -14  -6 385.634 211.113   1
   3  14   7 215.289 229.921   1
  -3 -14  -7 22.1948 213.881   1
   3  14   8 3327.18 326.528   1
  -3 -14  -8 4051.56 316.834   1
   3  14   9 500.884 267.066   1
  -3 -14  -9 401.048 233.838   1
   3  14  10 128.073 270.875   1
  -3 -14 -10 336.043 260.196   1
   3  14  11 2505.82 350.419   1
  -3 -14 -11 2422.68 330.799   1
   3  14  12 238.061 259.681   1
  -3 -14 -12 372.264 260.384   1
   3  14  13 749.780 255.383   1
  -3 -14 -13 425.534 240.758   1
   3  14  15 216.596 221.509   1
  -3 -14 -15 25.3742 199.407   1
   3  14  16 949.138 250.113   1
  -3 -14 -16 990.697 237.367   1
   3  14  17 541.381 258.306   1
  -3 -14 -17 1141.92 251.726   1
   3  14  18 672.769 277.857   1
  -3 -14 -18 1011.05 264.742   1
   3  14  19 479.685 310.760   1
  -3 -14 -19 552.275 296.368   1
   3  14  21 978.556 324.042   1
  -3 -14 -21 244.156 261.953   1
  -3 -14 -22 262.521 217.642   1
  -3 -14 -23 209.287 217.303   1
   3 -15 -22 312.502 220.820   1
  -3  15  22-103.927 245.879   1
   3 -15 -21 661.440 307.440   1
  -3  15  21 900.521 360.706   1
   3 -15 -20 547.096 230.927   1
  -3  15  20 188.240 259.649   1
   3 -15 -19 201.292 270.619   1
  -3  15  19 381.028 323.807   1
   3 -15 -18 609.611 259.983   1
  -3  15  18 577.313 274.109   1
   3 -15 -17 178.762 213.985   1
  -3  15  17-55.2947 225.358   1
   3 -15 -16 588.889 227.635   1
  -3  15  16 720.652 255.507   1
   3 -15 -15 127.905 203.421   1
  -3  15  15 249.350 238.422   1
   3 -15 -14 203.867 203.513   1
  -3  15  14 276.123 232.368   1
   3 -15 -13 809.864 227.105   1
  -3  15  13 904.691 253.295   1
   3 -15 -12 425.758 273.047   1
  -3  15  12-27.1522 283.410   1
   3 -15 -11 863.673 226.902   1
  -3  15  11 695.633 265.361   1
   3 -15 -10 1212.91 286.410   1
  -3  15  10 552.354 288.862   1
   3 -15  -8 878.442 246.810   1
  -3  15   8 1256.34 278.938   1
   3 -15  -7 518.651 240.964   1
  -3  15   7 536.319 257.067   1
   3 -15  -6 2328.00 272.634   1
  -3  15   6 1540.74 258.015   1
   3 -15  -5 1199.58 216.940   1
  -3  15   5 1151.15 234.335   1
  -3 -15   4 64.9694 78.0893   1
   3  15  -4 96.3293 84.5268   1
  -3  15   4 194.072 206.765   1
   3 -15  -3-94.2116 175.443   1
  -3 -15   3-28.2708 109.021   1
   3  15  -3 203.117 116.659   1
  -3  15   3-20.4789 191.198   1
   3 -15  -2 209.121 156.947   1
  -3 -15   2-23.7352 124.433   1
   3  15  -2 63.7954 132.904   1
  -3  15   2 330.730 192.183   1
   3  15  -1-29.7473 137.729   1
  -3  15   1-119.606 161.660   1
   3 -15  -1 159.553 157.946   1
  -3 -15   1 41.4862 132.208   1
  -3  15   0 7388.53 435.742   1
  -3 -15   0 7652.57 444.525   1
   3 -15   0 7466.35 432.242   1
   3  15   0 7599.18 452.101   1
   3  15   1 18.1926 160.445   1
  -3  15  -1 87.9323 125.302   1
   3 -15   1 96.2503 122.546   1
  -3 -15  -1 118.957 154.351   1
   3  15   2 312.660 195.778   1
  -3 -15  -2 18.3612 170.981   1
  -3  15  -2 158.886 110.581   1
   3 -15   2-66.3397 103.308   1
  -3  15  -3 124.737 84.6977   1
   3 -15   3-5.97656 75.7904   1
   3  15   4 152.871 199.179   1
  -3 -15  -4 328.582 185.206   1
   3  15   5 1163.38 240.430   1
  -3 -15  -5 793.954 221.327   1
   3  15   6 2250.08 312.241   1
  -3 -15  -6 2747.99 296.068   1
   3  15   7 660.183 221.620   1
  -3 -15  -7 1007.32 195.086   1
   3  15   8 703.957 281.398   1
  -3 -15  -8 798.694 258.221   1
   3  15   9 2464.47 286.373   1
  -3 -15  -9 2285.10 284.672   1
   3  15  10 837.300 264.144   1
  -3 -15 -10 977.413 236.654   1
   3  15  11 1088.16 319.510   1
  -3 -15 -11 992.167 298.588   1
   3  15  12-26.8778 274.264   1
  -3 -15 -12 100.520 261.028   1
   3  15  14 598.296 241.709   1
  -3 -15 -14 127.328 202.915   1
   3  15  15 245.091 236.624   1
  -3 -15 -15 178.574 208.135   1
   3  15  16 760.483 249.525   1
  -3 -15 -16 178.444 211.646   1
   3  15  17 485.840 241.879   1
  -3 -15 -17 101.603 205.194   1
   3  15  18 588.885 250.253   1
  -3 -15 -18 429.202 216.939   1
   3  15  19 316.427 251.361   1
  -3 -15 -19 424.634 226.789   1
   3  15  20 51.8853 234.912   1
  -3 -15 -20 98.3028 218.015   1
   3  15  21 76.4433 239.172   1
  -3 -15 -21-96.1542 207.400   1
   3  15  22 498.626 258.467   1
  -3 -15 -22-164.075 208.000   1
  -3  16  21 472.500 349.542   1
   3 -16 -21 48.4577 291.588   1
  -3  16  20 347.151 262.585   1
   3 -16 -20 74.0651 216.532   1
   3 -16 -19 250.546 220.522   1
  -3  16  18 741.067 344.251   1
   3 -16 -18 684.732 317.365   1
  -3  16  17 138.429 240.397   1
   3 -16 -17 25.5739 200.938   1
  -3  16  15 139.555 234.146   1
   3 -16 -15 360.805 209.633   1
  -3  16  14 502.219 251.177   1
   3 -16 -14 360.580 225.839   1
  -3  16  13-389.111 313.016   1
   3 -16 -13-25.6444 277.340   1
  -3  16  12-27.5768 265.675   1
   3 -16 -12-25.4432 207.375   1
  -3  16  11 518.568 269.551   1
   3 -16 -11 327.301 259.341   1
  -3  16  10 431.059 214.076   1
   3 -16 -10 396.756 200.092   1
  -3  16   9 238.078 260.146   1
   3 -16  -9 194.377 209.185   1
  -3  16   7 374.841 238.568   1
   3 -16  -7 540.634 237.474   1
  -3  16   6 146.271 215.592   1
   3 -16  -6-68.2001 176.540   1
  -3  16   5 23.5171 206.868   1
   3 -16  -5 306.321 195.398   1
  -3  16   4 3357.09 325.822   1
   3 -16  -4 2584.19 288.649   1
   3  16  -3 9.32132 104.741   1
   3 -16  -2 730.298 195.156   1
  -3 -16   2 529.568 133.042   1
   3  16  -2 605.009 145.689   1
  -3  16   2 933.452 206.140   1
   3  16  -1-60.6060 156.431   1
   3 -16  -1 181.665 166.682   1
  -3  16   1 52.9151 173.421   1
  -3 -16   1 254.201 143.544   1
   3  16   0-326.296 175.306   1
   3 -16   0 87.6407 147.433   1
  -3  16   0-61.0576 152.272   1
  -3 -16   0-175.919 148.983   1
   3  16   1-150.741 177.360   1
   3 -16   1 134.132 122.192   1
  -3  16  -1 12.5072 120.228   1
  -3 -16  -1 263.676 174.040   1
  -3 -16  -2 662.443 188.016   1
   3  16   2 1096.38 212.027   1
  -3  16  -2 725.553 128.124   1
  -3 -16  -3 140.607 187.526   1
  -3  16  -3-8.01849 48.7640   1
   3  16   3 21.5421 211.190   1
   3  16   4 2788.38 315.544   1
  -3 -16  -4 3208.37 308.679   1
   3  16   5 377.931 238.984   1
  -3 -16  -5 22.0301 221.885   1
   3  16   6-170.937 246.753   1
  -3 -16  -6 774.523 245.656   1
   3  16   7 75.4113 229.579   1
  -3 -16  -7 93.8828 196.025   1
   3  16   9 236.073 266.800   1
  -3 -16  -9 368.032 246.177   1
   3  16  10 293.326 221.217   1
  -3 -16 -10-74.8549 219.385   1
   3  16  11 296.737 262.280   1
  -3 -16 -11 353.215 209.776   1
   3  16  12-81.6988 298.548   1
  -3 -16 -12 305.725 270.970   1
   3  16  13-109.429 230.747   1
  -3 -16 -13 51.2096 197.279   1
   3  16  14 410.510 237.120   1
  -3 -16 -14 102.655 204.208   1
   3  16  15 81.8260 253.769   1
  -3 -16 -15 564.206 228.047   1
   3  16  16 271.397 317.821   1
  -3 -16 -16 562.679 286.972   1
   3  16  17 431.711 343.550   1
  -3 -16 -17 431.508 303.897   1
   3  16  18 292.382 307.520   1
  -3 -16 -18 553.676 293.279   1
   3  16  19 575.417 284.368   1
  -3 -16 -19 520.136 272.606   1
   3  16  20 308.446 248.494   1
  -3 -16 -20 169.615 231.907   1
   3  16  21 427.567 246.007   1
  -3 -16 -21-212.715 226.003   1
  -3  17  21 389.464 254.775   1
   3 -17 -21 119.554 208.530   1
  -3  17  20 132.642 252.986   1
   3 -17 -20 24.4690 220.292   1
  -3  17  19 486.161 263.120   1
   3 -17 -19 99.6181 216.578   1
  -3  17  18 383.759 262.709   1
   3 -17 -18 429.678 231.545   1
  -3  17  17 388.249 345.478   1
   3 -17 -17 178.945 287.508   1
  -3  17  16 754.709 347.891   1
   3 -17 -16 670.417 315.750   1
  -3  17  14-197.395 301.142   1
   3 -17 -14 337.705 261.491   1
  -3  17  13 253.710 236.977   1
   3 -17 -13 908.475 224.198   1
  -3  17  12 617.715 293.010   1
   3 -17 -12 310.153 267.497   1
  -3  17  11-55.7291 218.140   1
   3 -17 -11-179.230 187.726   1
  -3  17  10 965.172 316.828   1
   3 -17 -10 943.934 274.676   1
  -3  17   9 1304.10 326.381   1
   3 -17  -9 1343.67 291.625   1
  -3  17   8 452.221 267.496   1
   3 -17  -8 570.959 250.349   1
  -3  17   7 234.096 200.589   1
   3 -17  -7 145.516 197.856   1
  -3  17   6 2886.98 321.077   1
   3 -17  -6 3062.56 299.717   1
   3 -17  -5 2992.90 283.136   1
  -3  17   5 3014.45 301.875   1
  -3  17   4 94.8748 230.240   1
   3 -17  -4-21.5728 199.765   1
  -3  17   3 938.119 242.554   1
   3 -17  -3 1565.66 227.734   1
  -3  17   2 404.073 192.520   1
  -3  17   1 307.639 172.225   1
   3  17   0 122.125 153.920   1
   3  17   1 212.849 172.417   1
   3  17   3 1089.83 240.746   1
  -3 -17  -3 1018.62 222.467   1
   3  17   4-70.1799 185.874   1
  -3 -17  -4 109.189 181.737   1
   3  17   5 2894.41 329.422   1
  -3 -17  -5 3384.40 312.245   1
   3  17   6 3165.08 349.175   1
  -3 -17  -6 3051.58 322.534   1
   3  17   8 738.120 227.369   1
  -3 -17  -8 123.172 179.767   1
   3  17   9 1126.20 269.599   1
  -3 -17  -9 1529.82 276.542   1
   3  17  10 1652.89 328.574   1
  -3 -17 -10 812.341 271.191   1
   3  17  11 27.3700 205.809   1
  -3 -17 -11 76.9227 193.610   1
   3  17  12 356.846 290.854   1
  -3 -17 -12 128.920 258.503   1
   3  17  13 385.610 252.562   1
  -3 -17 -13 181.157 252.170   1
   3  17  14 192.375 234.374   1
  -3 -17 -14 310.567 211.998   1
   3  17  16 487.322 331.442   1
  -3 -17 -16 947.777 311.798   1
   3  17  17 26.7230 229.840   1
  -3 -17 -17 75.8320 206.034   1
   3  17  18 210.705 243.329   1
  -3 -17 -18 124.052 211.462   1
   3  17  19 258.503 255.031   1
  -3 -17 -19 339.842 216.392   1
   3  17  20 227.865 242.878   1
  -3 -17 -20 214.853 208.152   1
   3  17  21 24.8082 245.006   1
  -3 -17 -21 93.6574 207.083   1
  -3  18  20 1051.06 347.430   1
   3 -18 -20-267.884 200.647   1
  -3  18  19 348.750 257.872   1
   3 -18 -19-24.6812 212.367   1
  -3  18  18 54.6295 248.025   1
   3 -18 -18 25.1280 207.695   1
  -3  18  17 332.711 259.941   1
   3 -18 -17 305.980 229.315   1
  -3  18  16 589.169 264.504   1
   3 -18 -16 154.805 211.613   1
  -3  18  15 169.849 239.942   1
   3 -18 -15 416.360 219.910   1
  -3  18  13 28.5514 332.004   1
   3 -18 -13 52.8521 271.478   1
  -3  18  12 57.0858 223.732   1
   3 -18 -12 475.396 211.006   1
  -3  18  11 789.260 311.247   1
   3 -18 -11 53.0607 260.660   1
  -3  18  10 643.279 305.645   1
   3 -18 -10 1131.94 299.123   1
  -3  18   9 222.580 285.355   1
  -3  18   8 384.562 287.703   1
  -3  18   7-107.755 200.063   1
   3  18   7 369.287 257.864   1
   3  18   8 483.799 268.064   1
  -3 -18  -8-25.2660 187.705   1
   3  18   9 136.257 208.413   1
  -3 -18  -9 179.423 192.859   1
   3  18  10 275.330 216.959   1
  -3 -18 -10 1165.68 239.975   1
   3  18  11 637.535 319.220   1
  -3 -18 -11 416.406 275.416   1
   3  18  12 414.467 241.858   1
  -3 -18 -12 261.109 214.093   1
   3  18  13 939.683 327.547   1
  -3 -18 -13 313.400 298.557   1
   3  18  15 435.120 286.317   1
  -3 -18 -15 76.7648 213.172   1
   3  18  16 431.181 285.153   1
  -3 -18 -16 228.314 262.769   1
   3  18  17 159.199 237.487   1
  -3 -18 -17 24.8914 205.770   1
   3  18  18 286.624 246.198   1
  -3 -18 -18 270.031 209.474   1
   3  18  19 102.438 249.502   1
  -3 -18 -19 410.642 224.611   1
   3  18  20 554.129 334.631   1
  -3 -18 -20 119.658 268.264   1
   4   0 -27 184.367 235.857   1
  -4   0  26 28.0105 220.036   1
   4   0 -26 817.189 255.954   1
  -4   0  25 250.950 306.608   1
   4   0 -25 420.115 303.043   1
  -4   0  24 1274.76 296.855   1
   4   0 -24 1330.23 307.907   1
  -4   0  23 54.7763 202.615   1
   4   0 -23 283.755 218.429   1
  -4   0  22 2820.03 360.414   1
   4   0 -22 2674.84 351.576   1
  -4   0  21-105.617 206.642   1
   4   0 -21 125.198 187.488   1
  -4   0  20 1277.97 312.142   1
   4   0 -20 1458.74 301.234   1
  -4   0  19-127.324 209.017   1
   4   0 -19 71.1716 185.665   1
  -4   0  18 2898.46 313.976   1
   4   0 -18 3253.48 307.586   1
  -4   0  17-288.238 258.587   1
   4   0 -17 246.042 229.779   1
  -4   0  16 2018.18 286.514   1
  -4   0  15 22.3307 213.025   1
   4   0 -15 228.588 192.525   1
  -4   0  14-107.072 207.878   1
   4   0 -14 19.9269 192.955   1
  -4   0  13 20.2821 202.267   1
   4   0 -13-211.217 203.801   1
   4   0 -12 17025.0 876.513   1
  -4   0  12 16487.8 880.682   1
  -4   0  11-165.948 182.641   1
   4   0 -11-120.970 175.255   1
   4   0 -10 9612.65 532.527   1
  -4   0  10 9228.21 536.934   1
  -4   0   9-329.106 173.108   1
   4   0  -9-138.243 163.686   1
   4   0  -8 44387.6 2147.63   1
  -4   0   8 47381.3 2159.47   1
   4   0  -7-106.954 145.105   1
  -4   0   7 235.114 157.562   1
   4   0  -6 26854.5 1318.37   1
  -4   0   6 28346.2 1328.26   1
  -4   0   5 86.0717 141.501   1
   4   0  -5 34.7657 130.728   1
  -4   0   4 31444.5 1518.70   1
   4   0  -4 32887.8 1517.70   1
  -4   0   0 777.244 146.374   1
   4   0   0 477.918 136.256   1
  -4   0  -1-96.3379 141.223   1
   4   0   1-9.35972 133.548   1
  -4   0  -4 30348.9 1448.21   1
   4   0   4 31134.3 1451.48   1
  -4   0  -5-76.6199 120.677   1
   4   0   5 68.1599 125.729   1
  -4   0  -6 25237.7 1253.95   1
   4   0   6 27480.6 1266.14   1
  -4   0  -7 214.019 142.917   1
   4   0   7 66.4321 141.717   1
   4   0   8 43023.1 2021.96   1
  -4   0  -8 42802.7 2017.52   1
  -4   0  -9 14.3170 143.113   1
   4   0   9 125.674 156.282   1
   4   0  10 10138.4 558.140   1
  -4   0 -10 9676.45 543.860   1
  -4   0 -11 98.7661 153.262   1
   4   0  11-105.028 175.352   1
   4   0  12 17577.3 934.495   1
  -4   0 -12 18709.8 934.718   1
   4   0  13 272.500 202.180   1
  -4   0 -13-290.724 203.798   1
  -4   0 -14 246.639 207.432   1
   4   0  15 86.6786 207.737   1
   4   0  16 2175.64 299.517   1
  -4   0 -16 2494.41 300.810   1
   4   0  17-190.314 211.670   1
  -4   0 -17 22.6125 179.027   1
   4   0  18 2665.57 332.881   1
  -4   0 -18 2899.66 334.144   1
   4   0  19-536.578 268.318   1
  -4   0 -19-263.926 258.409   1
   4   0  20 1483.42 265.035   1
  -4   0 -20 1034.86 261.078   1
   4   0  21-26.5152 199.374   1
  -4   0 -21 99.9867 196.382   1
   4   0  22 2907.43 312.204   1
  -4   0 -22 3013.11 307.140   1
   4   0  23 163.272 211.383   1
  -4   0 -23 76.9385 202.315   1
   4   0  24 1562.75 262.947   1
  -4   0 -24 1473.00 257.595   1
   4   0  25-137.217 209.125   1
  -4   0 -25 545.502 225.729   1
   4   0  26 355.132 233.927   1
  -4   0 -26 312.241 226.411   1
  -4   0 -27 205.830 278.823   1
   4  -1 -28 181.046 242.899   1
  -4   1  27 55.3510 227.261   1
   4  -1 -27 234.465 231.870   1
  -4   1  26 471.252 239.665   1
   4  -1 -26 887.494 247.611   1
  -4  -1  25 534.826 225.529   1
   4   1 -25 740.666 231.488   1
  -4  -1  24 863.717 250.491   1
  -4   1  24 465.713 321.198   1
   4   1 -24 1651.74 258.546   1
   4  -1 -24 1013.76 323.397   1
  -4   1  23 135.903 233.813   1
   4  -1 -23 77.3697 240.820   1
  -4  -1  22 351.403 220.025   1
   4   1 -22 305.256 201.145   1
  -4  -1  21 449.902 278.298   1
  -4   1  21 347.314 285.684   1
   4  -1 -21 24.8950 278.591   1
   4   1 -21 548.172 279.883   1
  -4  -1  20-51.7379 199.320   1
  -4   1  20-157.384 203.704   1
   4   1 -20 170.395 193.419   1
   4  -1 -20-121.297 193.479   1
  -4   1  19 128.349 256.759   1
   4  -1 -19 332.354 252.654   1
  -4  -1  18 977.576 284.797   1
   4   1 -18 1609.31 289.182   1
  -4  -1  17 1016.18 263.181   1
  -4   1  17 1606.83 280.420   1
   4   1 -17 957.076 246.660   1
   4  -1 -17 1284.87 252.989   1
  -4  -1  16 865.263 255.984   1
   4   1 -16 727.680 244.209   1
   4  -1 -16 1331.62 239.735   1
  -4   1  15 14423.6 804.352   1
  -4  -1  15 14295.8 789.206   1
   4  -1 -15 13961.1 788.989   1
   4   1 -15 15529.3 791.593   1
  -4  -1  14 20039.7 1014.76   1
  -4   1  14 18853.6 1019.56   1
   4   1 -14 20169.3 1004.54   1
   4  -1 -14 19110.5 1008.64   1
  -4   1  13 5844.55 417.457   1
   4  -1 -13 6440.99 416.552   1
  -4  -1  12 2350.86 247.085   1
   4   1 -12 2382.50 246.138   1
  -4  -1  11 1884.08 242.937   1
  -4   1  11 1957.76 245.028   1
   4   1 -11 1780.66 223.580   1
   4  -1 -11 2031.69 232.503   1
  -4   1  10 7435.05 456.396   1
  -4  -1  10 7262.48 445.301   1
   4  -1 -10 7362.60 448.691   1
   4   1 -10 7313.18 434.979   1
  -4   1   9 186.584 165.379   1
  -4  -1   9 272.706 163.635   1
   4  -1  -9 238.504 160.353   1
   4   1  -9 207.083 156.634   1
  -4   1   8 1662.65 204.939   1
  -4  -1   8 1681.42 203.544   1
   4  -1  -8 1614.43 196.741   1
   4   1  -8 1751.15 190.290   1
  -4   1   7 889.545 197.644   1
  -4  -1   7 1212.93 177.210   1
   4   1  -7 1032.08 159.295   1
   4  -1  -7 810.373 172.045   1
   4   1  -6 1698.24 181.723   1
   4  -1  -6 1622.50 202.220   1
  -4  -1   6 1217.43 170.371   1
  -4   1   6 1727.06 198.275   1
   4   1  -5 5294.41 318.421   1
   4  -1  -5 5374.50 332.540   1
  -4  -1   5 5526.38 325.566   1
  -4   1   5 5498.92 345.738   1
   4   1  -4 8702.28 452.945   1
  -4  -1   4 9691.35 458.861   1
  -4   1   4 8226.32 465.986   1
   4  -1  -3 35223.1 1691.43   1
  -4   1   3 36974.4 1695.98   1
   4  -1   0-9.07255 127.474   1
  -4   1   0-37.8257 129.820   1
  -4   1  -1 10253.9 506.531   1
   4  -1   1 8985.03 495.207   1
  -4   1  -2 56581.9 2532.03   1
   4  -1   2 53142.4 2528.97   1
  -4  -1  -3 32680.8 1574.20   1
   4   1   3 34438.8 1579.31   1
  -4  -1  -4 9134.67 475.741   1
   4   1   4 8697.28 476.546   1
  -4   1  -5 4847.30 307.360   1
  -4  -1  -5 5118.92 317.020   1
   4  -1   5 5244.19 311.848   1
   4   1   5 4982.99 317.875   1
  -4  -1  -6 1092.60 161.749   1
  -4   1  -6 1367.13 149.233   1
   4   1   6 1014.69 175.990   1
   4  -1   6 1506.79 165.511   1
  -4  -1  -7 1062.14 166.247   1
  -4   1  -7 604.379 147.224   1
   4   1   7 894.458 164.754   1
   4  -1   7 1004.45 160.328   1
   4   1   8 1413.01 201.676   1
  -4  -1  -8 1130.55 178.815   1
  -4   1  -8 1870.98 179.004   1
   4  -1   8 1699.81 193.040   1
  -4   1  -9 220.431 145.763   1
  -4  -1  -9 178.951 150.214   1
   4   1   9 343.993 167.951   1
   4  -1   9 345.077 155.277   1
   4   1  10 7119.09 440.454   1
   4  -1  10 7789.66 435.987   1
  -4   1 -10 7194.43 421.310   1
  -4  -1 -10 6595.34 425.855   1
  -4   1 -11 1606.01 208.093   1
  -4  -1 -11 1548.26 205.575   1
   4   1  11 1612.75 213.365   1
   4  -1  11 1690.49 217.507   1
  -4   1 -12 1991.66 225.341   1
   4   1  13 6538.10 417.709   1
  -4  -1 -13 6139.07 402.299   1
   4   1  14 19817.2 1001.84   1
   4  -1  14 17378.7 985.824   1
  -4  -1 -14 20706.3 996.946   1
   4   1  15 15636.6 834.485   1
   4  -1  15 14924.8 825.624   1
   4   1  16 675.815 255.830   1
   4  -1  16 449.403 197.614   1
  -4   1 -16 830.387 208.611   1
  -4  -1 -16 1324.23 258.133   1
   4   1  17 1062.44 215.867   1
   4  -1  17 1357.93 284.000   1
  -4   1 -17 1269.10 254.586   1
   4  -1  18 1200.90 256.315   1
  -4   1 -18 1289.00 265.621   1
   4   1  19 439.459 288.693   1
  -4  -1 -19 1066.31 292.516   1
   4  -1  20 723.310 280.248   1
   4   1  20 209.551 296.405   1
  -4   1 -20 342.567 260.139   1
  -4  -1 -20 123.330 282.230   1
   4  -1  21-131.969 271.785   1
   4   1  21 79.8696 282.544   1
  -4   1 -21 24.8966 261.448   1
  -4  -1 -21 451.665 288.236   1
   4  -1  22 590.178 290.976   1
  -4   1 -22 126.249 276.112   1
   4   1  23 163.024 299.642   1
  -4  -1 -23 153.773 290.744   1
   4  -1  24 1289.28 309.564   1
   4   1  24 1286.31 333.064   1
  -4   1 -24 1606.07 321.251   1
  -4  -1 -24 927.836 309.228   1
   4  -1  25 771.582 309.375   1
   4   1  25 793.865 285.963   1
  -4   1 -25 888.775 315.024   1
  -4  -1 -25 1627.89 291.125   1
   4   1  26 272.423 223.287   1
  -4  -1 -26 361.704 222.667   1
   4   1  27 215.116 222.016   1
  -4  -1 -27 461.081 233.764   1
  -4   2  28-27.1119 228.120   1
   4  -2 -28 433.885 240.394   1
  -4   2  26 137.259 226.293   1
   4  -2 -26 258.581 228.856   1
  -4  -2  25 56.9062 297.560   1
  -4   2  25 82.0135 224.509   1
   4   2 -25 106.390 298.957   1
   4  -2 -25 311.370 219.700   1
  -4  -2  24 813.549 235.573   1
  -4   2  24 110.073 306.138   1
   4   2 -24 105.212 208.808   1
   4  -2 -24 282.323 291.502   1
  -4  -2  23 248.251 267.103   1
  -4   2  23 27.3749 244.290   1
   4   2 -23 77.7545 225.052   1
   4  -2 -23-25.5231 261.632   1
  -4  -2  22 1272.35 280.662   1
  -4   2  22 1274.81 257.371   1
   4   2 -22 1322.50 297.973   1
   4  -2 -22 1154.37 240.312   1
  -4  -2  21 52.8813 254.377   1
  -4   2  21 776.886 310.120   1
   4   2 -21-24.8730 231.281   1
   4  -2 -21 496.877 291.154   1
  -4  -2  20 747.338 218.855   1
  -4   2  20 343.047 215.067   1
   4  -2 -20 464.505 207.101   1
   4   2 -20 702.718 204.625   1
  -4   2  19 1190.90 310.438   1
  -4  -2  19 1577.34 282.293   1
   4   2 -19 847.055 258.974   1
  -4  -2  18 145.350 243.519   1
   4  -2 -18 234.612 241.830   1
   4   2 -18 386.940 243.313   1
  -4   2  17 98.5450 181.343   1
  -4  -2  17-257.008 234.055   1
   4  -2 -17-137.115 182.927   1
   4   2 -17 197.530 226.975   1
  -4   2  16 2392.48 271.410   1
  -4  -2  16 2626.50 285.471   1
   4  -2 -16 2684.28 279.805   1
   4   2 -16 2845.49 290.865   1
  -4   2  15 8771.75 551.541   1
  -4  -2  15 9025.69 548.510   1
   4  -2 -15 8903.98 544.546   1
   4   2 -15 9400.50 543.184   1
  -4   2  14 5421.50 407.665   1
  -4  -2  14 5724.80 411.583   1
   4  -2 -14 5769.01 405.855   1
   4   2 -14 6268.38 405.723   1
  -4   2  13 471.579 228.539   1
  -4  -2  13 507.589 215.880   1
   4  -2 -13 297.921 227.910   1
   4   2 -13 218.977 202.261   1
  -4  -2  12 9575.81 523.047   1
   4  -2 -12 8274.71 512.829   1
   4   2 -12 9596.22 514.174   1
   4   2 -11 211.344 157.307   1
  -4   2  10 14525.2 810.295   1
  -4  -2  10 16064.7 806.630   1
   4   2 -10 15506.5 792.969   1
   4  -2 -10 15829.2 807.696   1
   4  -2  -9 1234.63 185.642   1
   4   2  -9 1517.35 181.144   1
  -4   2   9 1515.51 202.465   1
  -4  -2   9 1210.20 189.891   1
   4  -2  -8 108.486 151.713   1
   4   2  -8 106.367 138.976   1
  -4   2   8 446.615 176.341   1
  -4  -2   8 542.304 159.053   1
   4  -2  -7 13523.6 742.300   1
  -4   2   7 15140.1 756.543   1
   4   2  -7 15010.2 732.158   1
  -4  -2   7 14439.3 736.698   1
   4  -2  -6 20658.9 982.322   1
  -4  -2   6 18920.9 968.080   1
  -4   2   6 19458.5 987.621   1
   4   2  -6 20427.5 966.024   1
   4   2  -5 985.418 154.306   1
   4  -2  -5 996.795 167.407   1
  -4   2   5 1138.35 177.834   1
  -4  -2   5 1143.31 164.045   1
   4  -2  -4 39046.7 1823.11   1
  -4   2   4 38551.3 1827.30   1
   4  -2  -3 1390.29 168.392   1
  -4   2   3 1503.51 186.791   1
   4  -2   0 68641.2 3150.65   1
  -4   2   0 68473.4 3152.24   1
  -4   2  -1 33683.9 1536.02   1
   4  -2   1 31838.2 1532.59   1
   4  -2   2 18293.0 904.845   1
  -4  -2  -2 18445.6 908.834   1
  -4   2  -2 19342.2 909.022   1
   4   2   2 18902.4 911.820   1
  -4  -2  -3 1519.39 173.822   1
   4   2   3 1710.91 179.942   1
  -4  -2  -4 36464.3 1662.34   1
   4   2   4 34073.8 1662.90   1
  -4   2  -5 779.837 144.176   1
  -4  -2  -5 806.073 144.418   1
   4  -2   5 876.360 152.349   1
   4   2   5 1033.05 162.105   1
   4   2   6 18894.0 952.928   1
   4  -2   6 19379.2 936.884   1
  -4  -2  -6 19577.8 950.961   1
  -4   2  -6 19096.1 933.868   1
   4  -2   7 15218.1 724.833   1
  -4  -2  -7 13541.9 733.326   1
  -4   2  -7 13928.5 710.460   1
   4   2   7 14298.4 742.703   1
   4  -2   8 236.491 129.744   1
   4   2   8 63.7054 173.891   1
  -4  -2  -8 525.954 165.210   1
  -4   2  -8 511.282 136.770   1
  -4  -2  -9 1749.57 207.424   1
  -4   2  -9 1377.93 166.295   1
   4   2   9 1280.83 218.327   1
   4  -2   9 1162.02 170.426   1
   4   2  10 15458.8 792.831   1
  -4   2 -10 14704.9 768.442   1
  -4  -2 -10 15088.9 781.460   1
  -4   2 -11 320.590 163.757   1
   4  -2  11 179.546 181.370   1
   4   2  12 8790.44 537.542   1
   4  -2  12 9485.89 530.425   1
  -4  -2 -12 9200.97 532.981   1
  -4   2 -13 154.328 195.520   1
  -4  -2 -13 171.670 212.232   1
   4  -2  13 514.036 199.172   1
   4   2  13 143.751 223.167   1
   4   2  14 5746.93 415.052   1
  -4  -2 -14 5461.05 391.825   1
   4   2  15 8271.61 544.761   1
   4  -2  15 8385.05 520.307   1
   4   2  16 2630.75 286.621   1
   4  -2  16 2311.47 297.408   1
  -4   2 -16 2671.68 297.689   1
  -4  -2 -16 3164.04 297.052   1
   4  -2  17 69.2466 173.666   1
  -4   2 -17 393.993 190.141   1
  -4  -2 -17-69.8116 205.266   1
   4   2  18 530.627 264.023   1
   4  -2  18 265.824 254.714   1
  -4   2 -18 158.969 241.947   1
  -4  -2 -18 382.931 246.864   1
   4   2  19 729.917 298.896   1
   4  -2  19 1578.33 273.405   1
  -4   2 -19 1123.65 249.552   1
  -4  -2 -19 1246.60 287.813   1
   4  -2  20 639.046 216.979   1
   4   2  20 212.649 294.681   1
  -4  -2 -20 471.394 285.970   1
  -4   2 -20 193.855 186.731   1
   4  -2  21 104.796 250.579   1
   4   2  21-26.7219 290.679   1
  -4   2 -21 148.382 227.227   1
  -4  -2 -21 430.321 287.170   1
   4   2  22 1890.35 326.740   1
   4  -2  22 1285.06 317.714   1
  -4   2 -22 1335.40 295.258   1
  -4  -2 -22 1171.82 295.794   1
   4  -2  23-54.3199 285.841   1
   4   2  23 54.4157 250.623   1
  -4   2 -23 179.467 279.970   1
  -4  -2 -23 255.823 220.098   1
   4  -2  24 219.503 277.525   1
   4   2  24 163.555 230.035   1
  -4   2 -24-51.9548 274.017   1
  -4  -2 -24 256.692 229.166   1
   4   2  25-271.980 228.650   1
  -4   2 -25-26.2609 286.148   1
  -4  -2 -25 410.743 229.755   1
   4   2  26 324.024 227.272   1
  -4  -2 -26 179.218 232.746   1
   4   2  28-52.5707 299.884   1
  -4  -2 -28 423.699 294.474   1
  -4   3  29 500.470 250.923   1
   4  -3 -29 148.763 243.482   1
  -4   3  28 133.581 231.626   1
   4  -3 -28 452.831 243.966   1
  -4   3  27 26.9988 225.450   1
   4  -3 -27-76.2905 230.910   1
  -4   3  26 1027.93 254.009   1
   4  -3 -26 1309.36 263.186   1
  -4   3  25 136.966 309.359   1
   4  -3 -25 894.179 308.233   1
  -4   3  24 712.573 314.908   1
   4  -3 -24 996.669 325.275   1
  -4  -3  23 305.077 270.625   1
   4   3 -23 77.7255 239.325   1
   4  -3 -23 657.205 232.203   1
  -4  -3  22 434.125 223.837   1
  -4   3  22 298.663 261.874   1
   4   3 -22 253.568 233.197   1
   4  -3 -22 125.799 232.676   1
  -4  -3  21 2244.22 344.067   1
   4   3 -21 2573.13 326.007   1
  -4   3  20 3392.05 329.165   1
   4  -3 -20 3368.80 319.731   1
  -4  -3  19 298.282 195.409   1
  -4   3  19 104.213 265.942   1
   4   3 -19 139.659 180.899   1
   4  -3 -19 24.1793 252.890   1
  -4  -3  18 71.9547 180.347   1
   4   3 -18 67.3665 170.945   1
   4  -3 -18 260.819 255.263   1
  -4  -3  17 322.784 226.421   1
  -4   3  17 574.174 215.693   1
   4   3 -17 367.004 200.972   1
   4  -3 -17 532.399 193.088   1
  -4  -3  16 7909.76 514.675   1
  -4   3  16 7631.30 500.298   1
   4   3 -16 8766.90 510.388   1
   4  -3 -16 7615.08 491.533   1
  -4   3  15 4855.74 399.021   1
  -4  -3  15 5963.16 401.455   1
   4  -3 -15 5942.12 400.495   1
   4   3 -15 5363.02 385.526   1
  -4   3  14 524.010 200.842   1
   4  -3 -14 654.415 188.051   1
  -4   3  13 241.352 241.332   1
  -4  -3  13 402.786 194.840   1
   4  -3 -13 589.469 218.790   1
   4   3 -13 17.7120 181.225   1
   4   3 -12 3953.69 321.139   1
  -4   3  12 4755.88 359.981   1
  -4  -3  12 4513.41 341.626   1
  -4  -3  11 5427.69 362.813   1
  -4   3  11 5409.36 396.956   1
   4  -3 -11 5401.78 385.699   1
  -4  -3  10 682.512 179.841   1
  -4   3  10 881.964 211.029   1
   4   3 -10 529.421 158.554   1
   4  -3 -10 637.691 196.807   1
  -4   3   9 54.5380 185.431   1
   4   3  -9 382.963 156.878   1
   4  -3  -9 641.466 176.152   1
  -4  -3   8 2415.00 215.919   1
   4  -3  -8 2220.27 226.974   1
   4   3  -8 2318.70 199.456   1
  -4   3   8 2146.23 235.872   1
   4  -3  -7 7380.22 425.356   1
  -4   3   7 7105.72 429.754   1
   4   3  -7 7078.35 397.252   1
  -4  -3   7 7171.39 404.660   1
   4  -3  -6 18705.7 982.849   1
  -4  -3   6 20739.7 968.884   1
  -4   3   6 20010.4 993.762   1
   4   3  -6 19952.8 965.589   1
   4   3  -5 10.3353 126.564   1
   4  -3  -5 118.974 135.250   1
  -4  -3   5 126.626 132.228   1
  -4   3   5 100.554 148.277   1
  -4   3   4 19702.7 937.223   1
   4  -3  -4 18122.3 924.156   1
   4  -3  -3 1370.29 175.734   1
  -4   3   3 1690.78 186.804   1
   4  -3  -2 6996.80 380.651   1
  -4   3   2 6198.22 381.447   1
  -4   3  -1 4970.32 298.845   1
   4  -3   1 5311.07 300.162   1
   4  -3   2 6850.82 376.779   1
  -4   3  -2 6847.99 378.798   1
  -4  -3  -2 6675.31 381.742   1
   4   3   2 7125.16 385.930   1
  -4  -3  -3 1496.06 178.764   1
  -4   3  -3 2002.68 159.355   1
   4   3   3 1560.03 185.602   1
   4  -3   3 2014.89 171.094   1
  -4  -3  -4 18941.3 901.894   1
   4   3   4 17738.3 904.114   1
  -4  -3  -5 367.549 141.268   1
   4   3   5 40.2638 142.119   1
   4   3   6 20214.5 991.182   1
   4  -3   6 19798.1 964.339   1
  -4   3  -6 19324.8 960.637   1
  -4  -3  -6 20939.5 988.276   1
   4  -3   7 6787.43 395.840   1
   4   3   7 7332.79 426.077   1
  -4  -3  -7 7306.25 418.638   1
  -4   3  -7 7181.52 390.554   1
   4   3   8 2187.88 243.345   1
  -4   3  -8 1981.08 182.451   1
  -4  -3  -8 1959.93 225.329   1
   4   3   9 599.020 168.816   1
   4  -3   9 136.528 136.808   1
  -4   3  -9 406.992 143.074   1
  -4  -3  -9 405.284 148.130   1
   4   3  10 587.105 186.148   1
   4  -3  10 551.132 172.098   1
  -4  -3 -10 827.340 182.219   1
   4  -3  11 5914.39 370.591   1
  -4   3 -11 5461.28 350.599   1
   4  -3  12 4818.84 333.881   1
   4   3  12 4512.61 354.626   1
  -4  -3 -12 4302.17 344.730   1
  -4   3 -12 4489.88 317.901   1
  -4   3 -13 315.407 164.350   1
  -4  -3 -13 645.140 209.811   1
   4   3  13-63.1333 216.320   1
   4  -3  13 533.018 202.157   1
  -4   3 -14 210.128 171.474   1
  -4  -3 -14 609.002 223.761   1
   4   3  14 287.134 233.193   1
   4  -3  14 682.224 209.000   1
   4  -3  15 5508.37 399.372   1
   4   3  15 5302.81 402.446   1
  -4   3 -15 5992.98 397.555   1
  -4  -3 -15 5293.70 390.198   1
   4   3  16 7490.26 542.321   1
   4  -3  16 8952.30 523.381   1
  -4  -3 -16 9277.55 551.123   1
  -4   3 -16 7774.59 506.311   1
   4  -3  17 680.687 221.342   1
  -4   3 -17 860.556 223.246   1
   4  -3  18 262.368 246.137   1
   4   3  18-231.164 275.968   1
  -4   3 -18-313.263 226.267   1
  -4  -3 -18 72.3259 268.889   1
   4  -3  19 73.6375 232.351   1
  -4   3 -19 93.0050 223.554   1
  -4  -3 -19 393.842 287.816   1
   4   3  20 2677.60 373.899   1
   4  -3  21 1718.16 311.445   1
  -4   3 -21 2425.25 312.043   1
   4   3  22 108.113 267.243   1
   4  -3  22 771.207 292.372   1
  -4   3 -22 426.831 261.786   1
  -4  -3 -22 738.935 267.365   1
   4  -3  23 379.244 265.098   1
   4   3  23-81.4735 218.406   1
  -4   3 -23 102.348 261.861   1
  -4  -3 -23 485.239 229.439   1
   4   3  24 841.623 255.824   1
  -4  -3 -24 1073.50 245.089   1
   4   3  25 378.306 228.753   1
  -4  -3 -25 484.488 234.983   1
   4   3  26 1204.61 329.737   1
  -4  -3 -26 1370.31 338.726   1
   4   3  27 369.709 266.497   1
  -4  -3 -27 477.686 244.220   1
   4   3  28 51.8567 218.710   1
  -4  -3 -28 73.7483 222.592   1
  -4  -3 -29 288.757 229.232   1
  -4   4  29-155.303 231.021   1
   4  -4 -29 365.741 249.415   1
  -4   4  28-26.3248 266.218   1
   4  -4 -28 198.422 238.998   1
  -4   4  27 344.976 325.427   1
   4  -4 -27 529.023 316.643   1
  -4   4  25 136.085 231.856   1
   4  -4 -25 25.3747 225.102   1
  -4   4  24 190.996 225.581   1
   4  -4 -24 656.417 232.665   1
  -4  -4  23 646.303 258.866   1
  -4   4  23 354.559 268.900   1
   4   4 -23 1110.96 284.683   1
   4  -4 -23 909.835 248.903   1
  -4   4  22 678.848 311.779   1
  -4  -4  22 1172.53 294.031   1
   4   4 -22 631.360 241.703   1
  -4  -4  21 106.064 185.859   1
   4  -4 -21 449.758 221.844   1
   4   4 -21 122.733 177.774   1
  -4   4  20 959.128 312.700   1
  -4  -4  20 822.163 252.374   1
   4  -4 -20 939.692 309.859   1
   4   4 -20 1046.34 260.024   1
  -4   4  19 1339.81 252.664   1
  -4  -4  19 1339.39 280.949   1
   4  -4 -19 1632.48 250.857   1
   4   4 -19 2180.58 273.066   1
  -4   4  18 1032.26 292.136   1
  -4  -4  18 1551.57 257.428   1
   4  -4 -18 1651.10 298.276   1
   4   4 -18 1015.62 238.671   1
  -4   4  17 430.099 271.605   1
  -4  -4  17 297.430 208.789   1
   4  -4 -17 304.863 253.348   1
   4   4 -17 253.974 169.346   1
  -4  -4  16 6174.94 437.233   1
   4   4 -16 6229.80 430.821   1
   4  -4 -15 177.935 212.698   1
   4   4 -15 76.7422 194.052   1
  -4   4  15-24.0075 215.542   1
  -4  -4  15 230.007 224.703   1
   4  -4 -14 1680.85 265.981   1
   4   4 -14 2268.89 237.604   1
  -4   4  14 1675.24 290.704   1
   4  -4 -13 3328.89 338.248   1
  -4  -4  13 3139.59 294.505   1
  -4   4  13 3437.86 346.110   1
   4   4 -13 4016.60 300.431   1
  -4   4  12 734.114 225.632   1
  -4  -4  12 1185.42 196.571   1
   4  -4 -12 439.830 197.790   1
   4   4 -12 775.867 181.401   1
  -4   4  11 538.250 236.017   1
  -4  -4  11 853.277 181.721   1
   4  -4 -11 651.545 211.082   1
   4   4 -11 453.477 159.148   1
   4   4 -10 3736.39 275.994   1
  -4  -4  10 3985.75 283.301   1
  -4  -4   9 6409.45 358.438   1
  -4   4   9 5697.83 397.754   1
   4  -4  -9 5278.89 382.608   1
   4  -4  -8 115.739 165.072   1
  -4  -4   8 290.932 123.299   1
  -4   4   8 391.935 186.794   1
   4   4  -8 415.408 125.196   1
   4  -4  -7 4400.09 310.723   1
  -4   4   7 4177.11 320.412   1
   4   4  -7 4398.12 273.964   1
   4  -4  -6 39447.0 1938.51   1
  -4   4   6 39723.9 1943.91   1
   4   4  -6 42997.4 1916.67   1
  -4  -4   6 41126.8 1915.91   1
  -4   4   5 16315.9 793.828   1
   4  -4  -5 14679.9 778.523   1
  -4   4   4 15922.9 807.996   1
   4  -4  -4 15925.7 800.152   1
  -4   4   3 489.887 164.362   1
   4  -4  -3 407.202 128.885   1
   4  -4  -2 7508.33 416.335   1
  -4   4   2 7484.91 424.088   1
  -4   4   1 118.074 133.649   1
   4  -4  -1-31.0191 129.521   1
   4  -4   1 146.553 98.7243   1
  -4   4  -1 57.2582 103.265   1
  -4  -4  -1 82.8026 111.077   1
   4   4   1 138.146 116.346   1
   4   4   2 7690.39 426.381   1
  -4   4  -2 8388.32 416.470   1
   4  -4   2 7308.01 409.782   1
  -4  -4  -2 7375.71 419.296   1
   4  -4   3 217.641 125.801   1
  -4  -4  -3 220.257 126.998   1
   4   4   3 183.399 140.795   1
  -4   4  -3 501.532 121.169   1
   4  -4   4 16847.1 784.173   1
   4   4   4 15251.6 806.364   1
  -4   4  -4 16768.6 782.238   1
  -4  -4  -4 14856.1 795.306   1
   4   4   5 14042.7 746.534   1
  -4  -4  -5 15157.1 745.812   1
   4   4   6 41520.8 1924.61   1
  -4  -4  -6 39767.2 1915.56   1
   4  -4   7 4241.23 271.865   1
  -4  -4  -7 3841.30 295.700   1
  -4   4  -7 4714.97 274.337   1
   4   4   7 4565.68 319.940   1
   4   4   8 261.177 182.233   1
   4  -4   8 260.023 133.368   1
  -4  -4  -8 490.534 176.413   1
  -4   4  -9 6250.35 358.757   1
  -4  -4  -9 6042.87 392.952   1
   4  -4   9 5941.78 360.682   1
   4   4   9 6094.07 405.219   1
  -4   4 -10 4029.21 283.291   1
   4  -4  10 4492.78 298.662   1
   4   4  11 716.870 210.677   1
   4  -4  11 449.911 158.658   1
  -4  -4 -11 447.839 199.634   1
  -4   4 -11 423.558 143.786   1
   4  -4  12 772.921 181.423   1
   4   4  12 808.011 228.287   1
  -4  -4 -12 463.536 200.858   1
  -4   4 -12 922.839 180.064   1
   4   4  13 3743.83 336.757   1
  -4  -4 -13 3619.96 324.281   1
  -4   4 -13 3671.44 293.604   1
   4  -4  13 3877.98 294.956   1
   4  -4  14 1731.54 228.937   1
  -4  -4 -14 1882.15 278.392   1
  -4   4 -14 1815.09 226.911   1
   4   4  15 260.597 251.918   1
  -4  -4 -15-157.140 251.779   1
   4  -4  16 7455.62 490.855   1
  -4   4 -16 7976.22 486.107   1
   4   4  17 100.786 185.747   1
   4  -4  17-22.3458 187.503   1
  -4  -4 -17 524.791 213.097   1
  -4   4 -17 336.090 179.794   1
   4   4  18 908.315 233.171   1
   4  -4  18 1147.18 261.718   1
  -4   4 -18 1291.04 252.552   1
  -4  -4 -18 1241.49 233.015   1
   4   4  19 2087.97 287.918   1
   4  -4  19 1327.23 250.902   1
  -4  -4 -19 1686.14 282.918   1
  -4   4 -19 1739.61 238.711   1
   4   4  20 719.311 282.238   1
   4  -4  20 850.006 268.482   1
  -4  -4 -20 881.939 277.122   1
  -4   4 -20 873.107 262.863   1
   4   4  21 161.252 299.241   1
  -4  -4 -21 151.872 288.721   1
   4   4  22 810.905 312.210   1
   4  -4  22 687.510 222.561   1
  -4   4 -22 1121.83 227.595   1
  -4  -4 -22 611.668 301.322   1
   4   4  23 758.826 248.297   1
  -4   4 -23 664.425 200.427   1
  -4  -4 -23 789.866 244.585   1
   4   4  25 26.8406 222.800   1
  -4  -4 -25 379.835 232.076   1
   4   4  26 372.176 322.385   1
  -4  -4 -26-25.1418 311.188   1
   4   4  27 496.027 240.730   1
  -4  -4 -27 74.5477 227.254   1
   4   4  29 24.9583 215.337   1
  -4  -4 -29 23.6718 232.070   1
   4  -5 -28 464.733 247.481   1
  -4   5  28-77.9071 221.387   1
   4  -5 -27 497.962 247.633   1
  -4   5  27 236.102 234.684   1
   4  -5 -26-49.9651 227.492   1
  -4   5  26 107.179 239.093   1
   4  -5 -25 350.021 232.269   1
  -4   5  25-27.0232 222.710   1
   4  -5 -24-75.5530 306.134   1
  -4   5  24 760.353 338.877   1
   4  -5 -23 201.687 225.796   1
  -4   5  23 190.418 231.124   1
   4  -5 -22 654.580 235.412   1
   4   5 -22 750.089 205.688   1
  -4   5  22 841.007 249.098   1
  -4  -5  22 1104.16 242.502   1
   4  -5 -21 150.172 297.591   1
  -4   5  21 674.477 324.422   1
   4   5 -20 1543.97 264.074   1
  -4  -5  20 2066.21 280.242   1
   4  -5 -19 220.708 288.629   1
   4   5 -19-134.988 200.772   1
  -4   5  19-317.337 305.367   1
  -4  -5  19-24.8578 207.591   1
  -4  -5  18 5816.30 422.719   1
  -4   5  18 5319.49 439.761   1
   4   5 -18 6580.88 410.411   1
   4  -5 -18 5486.63 424.711   1
   4  -5 -17 379.437 195.021   1
   4   5 -17 391.616 208.905   1
  -4  -5  17 449.346 223.858   1
  -4   5  17 588.629 223.118   1
   4   5 -16-19.6743 177.664   1
   4  -5 -16 347.886 254.236   1
  -4   5  16 200.279 265.681   1
  -4  -5  16-21.3887 197.004   1
   4  -5 -15 3369.25 346.773   1
  -4   5  15 3930.63 376.715   1
   4   5 -14 1340.53 217.710   1
   4  -5 -14 1823.18 279.929   1
  -4  -5  14 1321.87 229.775   1
   4  -5 -13 8718.52 537.057   1
  -4   5  13 8774.77 550.596   1
   4   5 -13 8573.79 510.096   1
  -4  -5  13 9507.35 522.433   1
   4  -5 -12 13865.7 745.876   1
  -4  -5  12 13573.2 716.054   1
  -4   5  12 12743.6 750.115   1
   4   5 -12 14035.2 714.401   1
   4   5 -11 1441.73 193.079   1
  -4  -5  11 1305.10 197.283   1
  -4   5  11 1404.25 242.477   1
   4  -5 -11 1457.07 242.070   1
   4   5 -10 337.027 150.194   1
  -4  -5  10 418.881 156.687   1
  -4   5  10 529.816 220.743   1
   4  -5 -10 18.8536 183.587   1
   4   5  -9 463.950 138.676   1
   4  -5  -9 107.695 184.914   1
  -4  -5   9 259.396 131.574   1
  -4   5   9 330.517 210.191   1
   4  -5  -8 61370.4 2898.47   1
  -4  -5   8 61381.7 2870.88   1
  -4   5   8 65263.5 2913.80   1
   4   5  -8 61288.2 2867.18   1
   4  -5  -7 392.750 184.500   1
  -4  -5   7 269.791 129.300   1
  -4   5   7 398.805 180.340   1
  -4  -5   6 8860.78 480.583   1
   4   5  -6 9536.88 478.603   1
   4  -5  -6 8752.78 511.751   1
  -4   5   6 9238.15 522.535   1
   4  -5  -5 2866.74 245.728   1
  -4   5   5 3303.88 260.436   1
   4  -5  -4 26716.4 1324.75   1
  -4   5   4 28656.9 1335.12   1
   4  -5  -3 14225.6 706.775   1
  -4   5   3 13683.8 710.684   1
   4  -5  -2 71744.3 3368.24   1
  -4   5   2 74632.3 3373.54   1
   4  -5  -1 8218.67 431.406   1
  -4   5   1 7558.74 430.977   1
  -4  -5   0 41.0955 126.944   1
   4   5   0 31.6612 135.144   1
  -4  -5  -1 7892.32 424.950   1
   4   5   1 7745.90 427.924   1
   4  -5   2 73780.4 3281.24   1
  -4   5  -2 71408.7 3282.20   1
  -4  -5  -2 70720.9 3294.30   1
   4   5   2 69242.8 3296.77   1
   4  -5   3 14245.6 680.026   1
  -4  -5  -3 13370.4 697.260   1
   4   5   3 13401.2 704.459   1
  -4   5  -3 13894.5 681.410   1
  -4  -5  -4 24865.6 1252.20   1
   4   5   4 25916.0 1258.62   1
  -4   5  -4 26864.3 1229.49   1
   4  -5   5 3404.47 223.388   1
   4   5   5 3084.07 275.160   1
  -4   5  -5 3500.29 223.876   1
  -4  -5  -5 3842.26 275.681   1
   4   5   6 8961.23 521.263   1
  -4  -5  -6 9569.91 516.555   1
   4   5   7 395.000 183.403   1
  -4  -5  -7 357.673 172.286   1
   4  -5   8 65783.7 2896.24   1
   4   5   8 65053.7 2938.31   1
  -4   5  -8 60039.0 2889.47   1
  -4  -5  -8 60272.9 2922.43   1
   4  -5   9 12.3139 132.566   1
  -4   5  -9-11.4802 123.087   1
   4   5  10 157.394 171.717   1
   4  -5  10 161.684 136.383   1
  -4  -5 -10 441.934 177.303   1
  -4   5 -10 270.272 130.844   1
   4   5  11 1327.47 240.964   1
   4  -5  11 1086.28 180.299   1
  -4   5 -11 1304.40 172.592   1
  -4  -5 -11 1873.25 247.935   1
   4   5  12 12322.1 700.213   1
   4  -5  12 13540.7 680.076   1
  -4   5 -12 12264.5 662.340   1
  -4  -5 -12 13053.5 697.486   1
   4   5  13 9876.05 591.838   1
   4  -5  13 10313.3 548.368   1
  -4   5 -13 9357.91 533.211   1
  -4  -5 -13 9062.38 571.826   1
   4  -5  14 1078.77 210.088   1
   4   5  14 1481.04 292.003   1
   4   5  15 4789.65 408.088   1
   4  -5  15 4711.59 339.758   1
  -4   5 -15 3957.47 320.608   1
  -4  -5 -15 3889.39 377.294   1
   4   5  16 74.6273 266.172   1
  -4  -5 -16 23.6123 252.653   1
   4  -5  17 196.224 209.216   1
   4   5  17 408.954 295.160   1
  -4  -5 -17 894.843 288.565   1
  -4   5 -17 287.043 204.730   1
  -4   5 -18 6617.90 427.613   1
  -4  -5 -18 5700.02 482.817   1
   4   5  18 6078.32 496.932   1
   4  -5  18 6458.90 446.987   1
   4  -5  19 94.7221 213.248   1
   4   5  19 372.551 278.269   1
  -4  -5 -19 174.735 255.353   1
  -4   5 -19-44.7077 207.643   1
   4  -5  20 1378.64 253.673   1
  -4   5 -20 1878.02 252.043   1
   4   5  21 107.714 223.475   1
   4  -5  21 101.915 252.949   1
  -4   5 -21 288.043 238.318   1
  -4  -5 -21 202.927 218.300   1
   4   5  22 675.381 303.131   1
  -4   5 -22 1039.69 285.550   1
  -4  -5 -22 1344.74 309.128   1
   4   5  23-27.0376 303.814   1
   4   5  24 107.616 222.367   1
  -4  -5 -24-75.9138 223.781   1
   4   5  25 159.871 230.703   1
  -4  -5 -25 125.646 213.446   1
   4   5  26 367.800 315.008   1
  -4  -5 -26-24.8927 308.583   1
   4   5  27 206.399 243.694   1
  -4  -5 -27 270.066 238.565   1
   4   5  28 352.955 218.028   1
  -4  -5 -28 310.560 230.048   1
  -4   6  28-409.688 321.200   1
   4  -6 -28 385.687 331.326   1
  -4   6  26 106.152 238.253   1
   4  -6 -26 123.647 237.086   1
  -4   6  24 270.303 237.815   1
   4  -6 -24 651.083 237.867   1
  -4   6  23 596.285 342.296   1
   4  -6 -23 930.644 334.370   1
  -4   6  22 542.150 241.040   1
   4  -6 -22 829.948 238.127   1
  -4   6  21 432.670 268.384   1
  -4  -6  21-25.7729 194.658   1
   4  -6 -21 50.1656 227.809   1
   4   6 -21 72.3533 217.164   1
  -4   6  20 322.418 272.871   1
  -4  -6  20 1041.46 250.294   1
   4  -6 -20 373.735 273.758   1
   4   6 -20 533.450 223.776   1
  -4  -6  19 424.453 239.849   1
  -4   6  19 399.631 262.125   1
   4  -6 -19 469.179 249.992   1
   4   6 -19-133.405 229.768   1
  -4   6  18 1236.27 252.137   1
   4   6 -18 1760.26 238.839   1
   4  -6 -18 1291.82 253.080   1
  -4   6  17 802.343 309.406   1
  -4  -6  17 1023.60 246.633   1
   4   6 -17 565.246 214.430   1
   4  -6 -17 503.529 276.319   1
  -4   6  16 3528.62 376.860   1
   4  -6 -16 3812.79 371.772   1
   4   6 -15 89.8131 176.167   1
  -4  -6  15 132.856 189.297   1
  -4   6  14 8509.70 572.482   1
   4   6 -14 8754.39 508.120   1
  -4  -6  14 9459.26 527.647   1
   4  -6 -14 8602.52 557.866   1
  -4  -6  13 3392.12 263.382   1
   4   6 -13 2689.80 256.900   1
  -4   6  13 2347.17 333.109   1
   4  -6 -13 2522.43 315.148   1
  -4  -6  12 230.188 162.542   1
   4  -6 -12 504.100 214.390   1
   4   6 -12 311.410 162.944   1
  -4   6  12 408.608 235.773   1
   4   6 -11 4087.08 273.961   1
  -4  -6  11 3614.90 273.779   1
   4  -6 -11 3685.46 339.330   1
  -4   6  11 3217.92 342.289   1
  -4  -6  10 158.706 136.802   1
   4  -6 -10 213.612 162.729   1
  -4   6  10 62.9814 164.955   1
   4   6 -10-115.364 133.465   1
   4   6  -9 6340.34 379.881   1
  -4  -6   9 6825.34 378.552   1
  -4   6   8 8003.63 473.643   1
  -4  -6   8 7280.32 411.952   1
   4   6  -8 7230.31 406.457   1
   4  -6  -8 7827.10 459.251   1
  -4   6   7 1290.15 202.221   1
  -4  -6   7 1300.21 147.865   1
   4  -6  -7 1095.41 200.442   1
   4   6  -7 1294.72 152.448   1
  -4   6   6 19930.7 1013.84   1
   4  -6  -6 20485.3 1010.14   1
  -4   6   5 5907.84 359.248   1
   4  -6  -5 4795.37 340.742   1
   4  -6  -4 1160.79 177.542   1
  -4   6   4 1678.68 196.812   1
  -4   6   3 7559.70 427.292   1
   4  -6  -3 7097.29 416.381   1
   4  -6  -2 256.853 146.179   1
  -4   6   2 418.880 159.661   1
   4   6  -1 1941.27 180.629   1
  -4   6   1 2144.83 194.260   1
  -4  -6   1 2368.57 184.346   1
   4  -6  -1 2521.61 191.792   1
   4   6   0 5267.82 328.017   1
  -4   6   0 5526.31 320.442   1
   4  -6   0 5228.17 315.671   1
  -4  -6   0 5857.22 329.591   1
   4   6   1 2487.78 201.926   1
  -4  -6  -1 2086.98 185.169   1
   4  -6   2 457.108 110.297   1
  -4  -6  -2 365.663 138.628   1
  -4   6  -2 229.725 104.985   1
   4   6   2 477.422 156.812   1
   4  -6   3 7150.93 390.969   1
  -4   6  -3 7970.08 399.734   1
  -4  -6  -3 6868.44 409.232   1
   4   6   3 7171.42 419.656   1
  -4  -6  -4 1334.72 179.197   1
   4  -6   4 1755.60 148.851   1
   4   6   4 1266.60 179.445   1
   4  -6   5 5227.58 293.054   1
   4   6   5 5141.44 344.793   1
  -4   6  -5 5289.37 294.185   1
  -4  -6  -5 4821.59 335.065   1
   4  -6   6 20901.9 966.385   1
   4   6   6 19785.6 1013.76   1
  -4  -6  -6 19306.3 1004.25   1
  -4   6  -6 20202.8 965.158   1
   4   6   7 1066.10 202.417   1
  -4  -6  -7 1241.04 190.165   1
   4   6   8 8439.58 493.419   1
  -4  -6  -8 7728.34 478.469   1
   4   6   9 6265.61 452.571   1
   4  -6   9 7726.47 407.114   1
  -4   6  -9 7232.48 397.268   1
  -4  -6  -9 7357.56 457.779   1
   4  -6  10-12.6164 133.101   1
   4   6  10-101.060 202.993   1
  -4   6 -10-23.2946 129.965   1
  -4  -6 -10-321.745 181.455   1
   4  -6  11 4187.09 279.354   1
  -4   6 -11 3887.28 262.805   1
  -4  -6 -11 3701.27 316.780   1
  -4   6 -12-68.0323 134.736   1
  -4  -6 -12 101.190 215.226   1
   4  -6  12 101.846 150.169   1
   4   6  12 416.369 244.421   1
  -4   6 -13 2655.10 239.030   1
  -4  -6 -13 3178.80 324.133   1
   4  -6  13 2580.71 252.043   1
   4   6  13 2710.61 333.235   1
   4   6  14 7471.71 546.045   1
   4  -6  14 8519.45 499.124   1
  -4   6 -14 9129.95 495.175   1
  -4  -6 -14 7707.81 538.250   1
  -4   6 -15 17.6729 164.991   1
   4  -6  15-18.6209 172.427   1
   4  -6  16 4203.31 334.257   1
  -4  -6 -16 3949.64 385.322   1
   4   6  16 4288.05 407.279   1
  -4   6 -16 4472.72 327.669   1
   4   6  17 1163.00 293.000   1
   4  -6  17 819.482 216.239   1
  -4   6 -17 796.851 216.106   1
  -4  -6 -17 1149.06 272.912   1
   4  -6  18 1967.79 272.774   1
   4   6  18 1748.46 268.311   1
  -4  -6 -18 2281.88 281.840   1
  -4   6 -18 1856.90 256.680   1
   4  -6  19 254.428 192.601   1
   4   6  19 429.265 227.688   1
  -4  -6 -19 325.138 217.150   1
  -4   6 -19 544.515 217.327   1
   4  -6  20 361.869 223.524   1
   4   6  20 589.507 307.755   1
  -4  -6 -20 253.521 295.363   1
  -4   6 -20 432.027 215.341   1
   4   6  21 80.9076 295.619   1
  -4   6 -21-141.820 231.745   1
  -4  -6 -21 304.778 276.208   1
   4   6  22 1160.93 262.635   1
  -4  -6 -22 1140.44 240.355   1
  -4  -6 -23-25.2936 234.860   1
   4   6  24 642.041 318.302   1
   4   6  25 26.4372 222.458   1
  -4  -6 -25 398.869 235.441   1
   4   6  26 182.077 237.581   1
  -4  -6 -26 49.2757 229.450   1
   4   6  28 99.3833 221.375   1
  -4  -6 -28 423.571 239.332   1
  -4   7  27 413.017 314.565   1
   4  -7 -27-24.0605 305.962   1
  -4   7  26 1470.50 337.478   1
   4  -7 -25 369.045 234.589   1
  -4   7  24 967.375 255.240   1
   4  -7 -24 124.444 215.921   1
  -4   7  23-162.020 284.740   1
   4  -7 -23 200.426 261.364   1
  -4   7  21 2679.92 317.044   1
   4  -7 -21 2359.66 294.031   1
   4   7 -20 2853.88 301.000   1
  -4   7  20 2480.60 377.447   1
   4  -7 -20 2624.65 363.139   1
  -4  -7  19 227.209 198.047   1
   4   7 -19 560.224 211.967   1
   4   7 -18 1414.12 238.553   1
  -4  -7  18 1037.83 243.496   1
  -4   7  18 822.065 286.127   1
   4  -7 -18 1228.37 278.847   1
  -4   7  17 732.427 300.441   1
   4  -7 -17 121.262 271.073   1
   4   7 -16 293.424 171.869   1
  -4  -7  16 574.818 191.138   1
  -4   7  16 463.084 270.835   1
   4  -7 -16 453.086 243.016   1
   4   7 -15 1243.85 189.916   1
   4  -7 -15 1074.65 237.664   1
  -4  -7  15 1018.03 201.159   1
  -4   7  15 1336.14 272.043   1
   4  -7 -14 5633.60 441.638   1
  -4  -7  14 6807.51 411.694   1
  -4   7  14 6597.81 469.113   1
   4   7 -14 7055.13 410.174   1
   4   7 -13 1072.80 182.888   1
  -4  -7  13 670.687 175.930   1
  -4   7  13 575.167 277.674   1
   4  -7 -13 1265.19 273.359   1
   4   7 -12 238.641 144.539   1
   4  -7 -12-42.9970 232.787   1
  -4  -7  12 359.868 150.471   1
   4  -7 -11 5528.62 399.048   1
  -4   7  11 5438.64 410.087   1
   4   7 -11 6201.27 352.986   1
  -4  -7  11 5740.68 352.789   1
   4  -7 -10 16992.1 885.556   1
  -4  -7  10 16325.3 832.073   1
  -4   7  10 16169.2 886.228   1
   4   7 -10 17528.8 836.122   1
   4   7  -9 431.982 132.476   1
  -4   7   9 207.277 207.434   1
   4  -7  -9 287.429 195.016   1
  -4  -7   9 494.013 136.033   1
   4   7  -8 2830.32 209.524   1
  -4  -7   8 2635.41 203.937   1
   4  -7  -7 7313.75 451.663   1
  -4   7   7 7473.45 465.454   1
   4  -7  -6-66.9507 170.716   1
  -4   7   6 621.126 190.163   1
   4  -7  -5 869.064 175.079   1
  -4   7   5 1099.21 185.531   1
   4  -7  -4 9218.10 510.118   1
  -4   7   4 8946.68 514.530   1
  -4   7   3 469.255 157.756   1
   4  -7  -3 690.314 146.458   1
  -4  -7   2 26677.0 1308.65   1
   4  -7  -2 28167.4 1327.64   1
  -4   7   2 28784.0 1334.47   1
   4   7  -1 4208.34 274.879   1
  -4   7   1 4784.68 291.747   1
  -4  -7   1 4058.52 269.558   1
  -4   7   0 125.240 114.331   1
   4  -7   0-32.9086 108.077   1
   4   7   0 11.8195 125.953   1
   4   7   1 4122.45 275.153   1
  -4  -7  -1 4051.09 266.268   1
   4   7   2 26987.1 1290.21   1
  -4  -7  -2 26539.4 1282.47   1
   4   7   3 713.180 164.586   1
  -4  -7  -3 796.346 170.571   1
  -4   7  -3 551.601 115.131   1
   4  -7   3 741.116 118.751   1
   4   7   4 9413.87 499.474   1
  -4   7  -4 8682.25 450.807   1
   4  -7   4 8382.70 451.780   1
  -4  -7  -4 8908.48 487.497   1
   4   7   5 501.101 168.226   1
  -4   7  -5 575.808 111.253   1
   4  -7   5 899.598 121.418   1
  -4  -7  -5 697.660 156.447   1
   4  -7   6 164.934 95.7630   1
   4   7   6 246.044 177.520   1
  -4   7  -6 211.018 96.5022   1
  -4  -7  -6 225.976 147.676   1
   4  -7   7 8163.04 434.687   1
   4   7   7 8254.56 504.960   1
  -4  -7  -7 8257.76 497.287   1
  -4   7  -7 8659.72 434.167   1
   4   7   9 481.494 237.856   1
  -4  -7  -9 262.778 201.882   1
   4  -7  10 18722.3 868.020   1
   4   7  10 16888.5 921.710   1
  -4  -7 -10 18497.4 924.086   1
  -4   7 -10 16470.9 859.262   1
   4   7  11 5905.40 422.840   1
   4  -7  11 5962.54 358.137   1
  -4  -7 -11 5471.09 404.849   1
  -4   7 -11 6165.14 352.608   1
  -4  -7 -12 145.042 191.170   1
  -4   7 -12 367.843 141.858   1
   4  -7  12 601.771 163.098   1
   4   7  12 519.533 242.887   1
   4  -7  13 1055.71 180.768   1
   4   7  13 565.751 250.200   1
   4  -7  14 6922.99 432.242   1
  -4   7 -14 7501.53 430.929   1
   4   7  15 901.794 291.042   1
   4  -7  15 857.010 186.224   1
  -4   7 -15 755.625 168.240   1
  -4  -7 -15 760.341 278.703   1
   4  -7  16 208.696 174.259   1
   4   7  16-128.180 280.456   1
  -4   7 -16-71.5731 167.082   1
  -4  -7 -16 315.218 269.927   1
   4  -7  17 141.092 198.767   1
   4   7  17 683.288 227.168   1
  -4   7 -17 799.352 201.513   1
  -4  -7 -17 935.770 230.495   1
   4   7  18 799.591 236.739   1
   4  -7  18 1149.89 221.929   1
  -4  -7 -18 1024.28 240.808   1
  -4   7 -18 822.049 207.641   1
   4  -7  19 335.516 211.210   1
  -4   7 -19 421.957 208.052   1
  -4   7 -20 3633.25 295.899   1
   4   7  20 2607.96 355.086   1
  -4  -7 -20 3204.35 350.662   1
   4   7  21 1912.18 282.017   1
  -4  -7 -21 2232.52 284.008   1
   4   7  23 321.334 230.627   1
  -4  -7 -23 226.771 226.491   1
   4   7  24 742.963 247.619   1
  -4  -7 -24 624.160 243.084   1
   4   7  25 498.078 332.945   1
  -4  -7 -25 444.810 318.033   1
   4   7  26 771.780 258.047   1
  -4  -7 -26 706.505 247.444   1
   4   7  27 300.466 237.297   1
  -4  -7 -27 309.527 240.028   1
  -4   8  27 101.889 242.277   1
   4  -8 -27 23.7367 232.148   1
  -4   8  25-131.841 233.911   1
   4  -8 -25-24.3786 224.524   1
  -4   8  23 457.092 271.874   1
   4  -8 -23 374.103 246.995   1
  -4   8  22 1269.89 308.221   1
   4  -8 -22 952.120 293.069   1
  -4   8  21 135.419 234.713   1
   4  -8 -21 376.643 224.369   1
  -4   8  20 243.359 316.849   1
   4  -8 -20 300.750 290.677   1
   4   8 -19 251.680 198.259   1
  -4   8  19 457.794 230.421   1
   4  -8 -19 99.7940 211.450   1
  -4  -8  18 879.715 213.017   1
   4   8 -18 397.234 199.601   1
   4   8 -17 393.414 187.058   1
   4  -8 -17 635.963 296.530   1
  -4  -8  17 192.762 179.243   1
  -4   8  17 396.230 305.451   1
   4  -8 -16 4706.53 401.109   1
  -4  -8  16 4304.77 328.922   1
   4   8 -16 5086.34 338.949   1
  -4   8  16 4167.22 415.812   1
   4  -8 -15 47.3982 240.459   1
   4   8 -15 261.624 166.501   1
  -4  -8  15 303.059 176.787   1
  -4   8  15 409.296 260.695   1
  -4   8  14 3256.78 346.928   1
   4  -8 -14 3109.21 323.272   1
  -4  -8  14 2472.85 236.362   1
   4   8 -14 2782.80 240.264   1
  -4   8  13 317.969 264.975   1
  -4  -8  13 43.4621 144.549   1
   4  -8 -13 22.6479 247.323   1
   4   8 -13 170.127 148.322   1
  -4   8  12 2283.10 312.467   1
  -4  -8  12 2131.21 206.392   1
   4  -8 -12 2287.29 291.705   1
   4   8 -12 2058.15 201.283   1
  -4   8  11 1198.66 245.086   1
   4   8 -11 1215.24 161.889   1
   4  -8 -11 1449.31 246.673   1
  -4  -8  11 1395.62 173.524   1
  -4  -8  10 33598.5 1541.71   1
  -4   8  10 31341.0 1595.23   1
   4  -8 -10 32637.6 1589.93   1
   4   8 -10 32067.5 1533.93   1
  -4   8   9 470.585 227.368   1
   4  -8  -9 514.069 212.194   1
  -4  -8   9 641.839 136.694   1
   4   8  -9 730.501 132.972   1
   4  -8  -8-37.8545 179.087   1
  -4   8   8 143.649 190.558   1
  -4   8   6 46655.1 2108.28   1
   4  -8  -6 42093.4 2091.52   1
  -4   8   5 1409.52 204.053   1
   4  -8  -5 1004.75 211.112   1
  -4   8   4 13643.5 718.551   1
   4  -8  -3 824.933 153.163   1
  -4   8   3 666.613 165.487   1
   4   8  -2 3801.97 264.197   1
   4  -8  -2 4079.82 286.812   1
  -4  -8   2 4183.14 264.894   1
  -4   8   2 4556.52 305.944   1
   4  -8  -1 1118.18 158.453   1
   4   8  -1 937.401 137.228   1
  -4  -8   1 1122.05 133.765   1
  -4  -8   0 28005.2 1380.69   1
  -4   8   0 30041.9 1388.70   1
   4  -8   0 29424.4 1384.73   1
  -4   8  -1 1350.66 152.290   1
   4  -8   1 1209.25 145.539   1
  -4  -8  -1 1293.35 158.418   1
   4   8   1 991.019 169.530   1
  -4  -8  -2 4160.71 286.917   1
   4   8   2 4375.00 296.385   1
   4   8   3 804.291 176.826   1
  -4   8  -3 631.156 123.651   1
   4  -8   3 948.989 123.975   1
   4   8   4 12808.8 690.695   1
  -4   8  -4 13071.2 641.897   1
   4  -8   4 13633.4 641.228   1
  -4  -8  -4 11896.2 677.522   1
  -4   8  -5 1198.91 131.772   1
   4   8   5 1270.32 201.899   1
  -4  -8  -5 1310.08 186.995   1
   4  -8   5 1213.22 136.507   1
   4  -8   6 44480.0 2044.85   1
   4   8   6 44446.3 2107.89   1
  -4  -8  -6 41663.3 2092.94   1
  -4   8  -6 45177.7 2044.59   1
   4  -8   7 7591.52 378.649   1
  -4   8  -7 6684.75 374.156   1
   4  -8   8 27.0105 101.364   1
   4   8   8 79.5697 201.137   1
  -4   8  -8 8.57326 104.281   1
  -4  -8  -8 18.6064 190.289   1
   4   8   9 350.855 233.730   1
   4  -8   9 573.222 127.403   1
  -4   8  -9 405.076 117.673   1
  -4  -8  -9 482.280 228.023   1
   4   8  10 30545.8 1543.50   1
  -4  -8 -10 31991.0 1540.59   1
   4  -8  11 832.652 149.036   1
   4   8  11 915.740 272.807   1
  -4  -8 -11 1151.48 256.402   1
  -4   8 -11 972.054 139.017   1
   4   8  12 2301.60 320.153   1
   4  -8  12 2074.69 205.177   1
   4   8  13 290.016 220.106   1
  -4  -8 -13-91.4727 214.680   1
  -4   8 -13 66.8899 129.592   1
   4  -8  13 98.2638 139.349   1
   4  -8  14 2888.47 241.495   1
  -4  -8 -14 2940.51 285.606   1
   4   8  14 2862.10 302.789   1
  -4   8 -14 2698.57 234.456   1
   4   8  15 458.992 278.983   1
   4  -8  15 165.702 162.114   1
  -4   8 -15 94.3418 156.837   1
  -4  -8 -15-265.176 244.352   1
   4   8  16 4785.05 446.808   1
  -4  -8 -16 4818.15 419.765   1
  -4   8 -16 4734.88 333.061   1
   4  -8  16 4762.52 342.994   1
   4  -8  17 854.132 198.381   1
   4   8  17 212.766 227.236   1
  -4   8 -17 125.376 163.602   1
  -4  -8 -17 447.864 217.428   1
   4  -8  18 443.310 178.618   1
  -4   8 -18 591.211 197.704   1
   4   8  19 618.480 324.590   1
  -4  -8 -19 330.228 287.780   1
   4   8  20 996.936 254.725   1
  -4  -8 -20 608.297 232.225   1
   4   8  21-80.7863 299.888   1
  -4  -8 -21 454.669 291.804   1
   4   8  22 912.782 255.814   1
  -4  -8 -22 1033.24 256.853   1
   4   8  23 665.406 256.723   1
  -4  -8 -23-25.0195 214.169   1
   4   8  25 103.521 228.859   1
  -4  -8 -25 660.150 247.274   1
   4   8  27-74.0673 220.319   1
  -4  -8 -27 187.771 233.479   1
  -4   9  26 1436.63 314.282   1
   4  -9 -26 119.443 271.961   1
  -4   9  25-26.1104 231.649   1
   4  -9 -25 217.214 219.821   1
  -4   9  24 1324.74 273.143   1
   4  -9 -24 784.912 246.686   1
  -4   9  23 321.018 318.898   1
   4  -9 -23 322.504 312.000   1
  -4   9  22 350.309 239.031   1
   4  -9 -22-199.865 218.943   1
  -4   9  20 1246.17 272.761   1
   4  -9 -20 1707.05 259.803   1
  -4   9  19 54.0901 296.445   1
   4  -9 -19-150.299 276.187   1
  -4   9  18-53.7924 213.724   1
   4  -9 -18 174.345 207.995   1
   4   9 -17 1128.50 192.256   1
  -4   9  17 1732.94 319.269   1
   4  -9 -17 1579.59 286.141   1
   4   9 -16 163.927 168.182   1
  -4  -9  16 83.6790 159.339   1
  -4   9  16 79.0282 306.936   1
   4  -9 -16 414.491 284.594   1
   4   9 -15-106.832 147.031   1
   4  -9 -15-216.329 275.083   1
  -4  -9  15 125.397 147.127   1
  -4   9  15 337.372 295.931   1
  -4  -9  14 5274.17 327.059   1
   4   9 -14 4882.86 321.439   1
  -4   9  14 4357.78 432.127   1
   4  -9 -14 4546.45 413.004   1
  -4  -9  13 2050.71 205.804   1
   4   9 -13 2261.92 201.780   1
   4   9 -12 611.307 147.814   1
   4  -9 -12 674.436 193.731   1
  -4  -9  12 442.787 146.452   1
  -4   9  11 590.997 266.149   1
  -4  -9  11 498.394 137.530   1
   4  -9 -11 415.036 236.779   1
   4   9 -11 540.754 135.552   1
  -4   9  10 5877.02 437.631   1
   4   9 -10 6614.36 363.305   1
  -4  -9  10 6907.83 371.422   1
   4  -9 -10 5664.18 423.103   1
  -4   9   9 837.998 218.064   1
   4  -9  -9 1304.29 208.113   1
  -4   9   8 1910.27 253.440   1
   4  -9  -8 1937.62 242.146   1
  -4   9   6 384.293 191.107   1
   4  -9  -6 434.731 191.894   1
  -4   9   5 919.106 213.715   1
   4  -9  -5 1289.54 204.813   1
   4  -9  -4 12718.0 676.588   1
   4  -9  -3 409.327 161.245   1
  -4  -9   3 583.944 126.881   1
   4   9  -3 737.203 126.264   1
  -4   9   3 665.558 180.183   1
   4   9  -2 2263.85 201.470   1
  -4   9   2 2629.07 238.463   1
   4  -9  -2 2636.12 226.904   1
  -4  -9   2 2586.77 199.456   1
   4  -9  -1-104.294 135.116   1
  -4   9   1-41.6584 138.449   1
  -4  -9   1-23.2586 122.884   1
   4   9  -1 172.604 136.714   1
   4  -9   0 24.0255 121.790   1
   4   9   0 119.441 130.787   1
  -4  -9   0 251.450 124.206   1
  -4   9   0-50.0420 112.014   1
   4   9   1 229.383 155.021   1
  -4  -9  -1 79.6789 129.295   1
   4  -9   1 43.8682 114.732   1
  -4   9  -1 67.5462 123.462   1
  -4  -9  -2 2321.15 206.242   1
   4   9   2 2033.41 224.540   1
  -4  -9  -3 578.710 169.953   1
  -4   9  -3 605.446 125.525   1
   4  -9   3 740.816 122.372   1
   4   9   4 13114.0 711.471   1
  -4   9  -4 13944.8 665.309   1
   4  -9   4 13831.7 660.714   1
  -4  -9  -4 12263.6 699.431   1
   4   9   5 1005.22 211.883   1
  -4  -9  -5 992.045 190.970   1
   4  -9   5 1056.45 120.009   1
  -4   9  -5 1069.58 121.073   1
   4  -9   6 397.469 101.281   1
  -4   9  -6 327.060 96.8339   1
   4  -9   7 10123.9 491.548   1
   4   9   7 9776.92 573.217   1
  -4   9  -7 9588.63 485.776   1
  -4  -9  -7 9344.21 565.182   1
   4  -9   8 2015.43 162.276   1
  -4  -9  -8 2100.31 253.723   1
  -4   9  -8 2259.23 158.238   1
   4  -9   9 1159.59 133.663   1
   4   9   9 1499.93 261.771   1
  -4   9  -9 1201.41 129.671   1
  -4  -9  -9 1165.21 240.293   1
   4   9  10 5774.86 442.748   1
   4  -9  10 6274.98 338.501   1
  -4   9 -10 6109.62 337.018   1
  -4  -9 -10 6334.99 439.073   1
   4  -9  11 321.938 122.961   1
   4   9  11 693.939 236.209   1
   4   9  12 408.981 195.248   1
  -4  -9 -12 568.824 187.421   1
   4  -9  13 2231.75 200.333   1
  -4   9 -13 2022.50 191.637   1
   4  -9  14 4531.07 314.620   1
   4   9  14 4814.11 430.505   1
  -4  -9 -14 5307.27 425.128   1
  -4   9 -14 5164.92 313.468   1
   4   9  15 285.106 209.900   1
   4  -9  15-59.4890 150.247   1
  -4  -9 -15 24.4885 192.554   1
  -4   9 -15 434.854 149.071   1
   4  -9  16 402.730 164.846   1
   4   9  16 238.736 296.653   1
  -4   9 -16 121.705 150.387   1
  -4  -9 -16 421.682 277.437   1
   4   9  17 1205.13 273.549   1
  -4   9 -17 1151.78 183.192   1
  -4  -9 -17 702.366 241.882   1
   4   9  18 483.176 261.327   1
  -4  -9 -18 405.529 239.997   1
   4   9  19 107.695 282.752   1
  -4  -9 -19 152.687 273.468   1
   4   9  20 2100.24 286.634   1
  -4  -9 -20 1292.09 255.380   1
   4   9  22 320.288 239.176   1
  -4  -9 -22 225.787 224.188   1
   4   9  23-79.4127 311.802   1
  -4  -9 -23 621.699 318.677   1
   4   9  24 1355.30 276.518   1
  -4  -9 -24 1031.18 257.264   1
   4   9  25 587.790 327.497   1
  -4  -9 -25 653.038 318.412   1
   4   9  26 524.058 247.692   1
  -4  -9 -26 284.554 239.334   1
   4 -10 -26 235.626 230.363   1
  -4  10  26 455.586 261.610   1
   4 -10 -25-71.5933 219.224   1
  -4  10  25 361.527 243.740   1
   4 -10 -24 656.304 251.892   1
  -4  10  24 604.030 271.896   1
   4 -10 -23 344.701 238.196   1
  -4  10  23 638.591 255.959   1
   4 -10 -22 1965.57 277.633   1
  -4  10  22 1744.77 295.866   1
   4 -10 -21 875.945 318.720   1
  -4  10  21-81.0221 321.114   1
   4 -10 -20 125.620 207.140   1
  -4  10  20 298.302 241.434   1
   4 -10 -19 276.223 271.961   1
  -4  10  19 488.020 297.070   1
   4 -10 -18 2279.00 338.152   1
  -4  10  18 2218.27 347.861   1
   4 -10 -16 739.196 221.276   1
  -4  10  16 852.143 245.621   1
   4  10 -16 733.674 160.969   1
  -4 -10  15 300.450 144.346   1
   4 -10 -15 72.9585 200.325   1
  -4  10  15-26.2901 216.555   1
   4  10 -15-151.957 143.507   1
  -4 -10  14 422.489 140.790   1
  -4  10  14-25.8881 201.315   1
   4  10 -14 206.140 138.541   1
   4 -10 -14 215.472 203.541   1
  -4 -10  13 1347.80 164.229   1
   4  10 -13 1210.03 156.553   1
   4 -10 -13 751.404 208.584   1
  -4  10  13 838.120 228.698   1
   4  10 -12 10288.0 549.986   1
  -4 -10  12 11066.0 555.706   1
   4 -10 -11 3643.73 318.640   1
  -4  10  11 3264.68 334.082   1
  -4  10  10 1361.58 283.968   1
   4  10  -9 3980.05 241.725   1
   4 -10  -9 3463.09 337.018   1
  -4  10   9 3091.20 344.296   1
  -4 -10   9 4016.86 241.277   1
  -4  10   8 1710.46 288.791   1
  -4 -10   8 2239.88 164.978   1
   4 -10  -8 1412.06 263.589   1
   4  10  -8 1544.04 154.345   1
   4  10  -7 891.694 124.419   1
  -4 -10   7 783.054 120.999   1
   4 -10  -7 858.806 201.409   1
  -4 -10   6 2651.29 198.761   1
   4  10  -6 3068.37 205.607   1
  -4  10   5 307.039 193.629   1
   4 -10  -5-71.6531 170.422   1
  -4  10   4 2915.89 290.791   1
   4 -10  -4 3386.90 285.437   1
   4  10  -3 4134.25 283.885   1
   4 -10  -3 4475.43 318.033   1
  -4 -10   3 4534.77 281.987   1
  -4  10   3 5242.93 339.819   1
   4  10  -2 4482.03 287.958   1
   4 -10  -2 4145.07 304.809   1
  -4  10   2 4546.18 319.183   1
  -4 -10   2 4560.10 283.188   1
   4 -10  -1 507.602 150.170   1
   4  10  -1 434.922 150.019   1
  -4 -10   1 589.187 145.294   1
  -4  10   1 949.656 173.791   1
   4 -10   0 9360.55 515.413   1
   4  10   0 10394.9 531.502   1
  -4  10   0 9750.12 518.396   1
  -4 -10   0 9223.14 515.199   1
   4 -10   1 365.627 126.239   1
  -4  10  -1 425.517 133.484   1
   4  10   1 673.146 164.165   1
  -4 -10  -1 331.416 135.768   1
   4  10   2 4958.74 331.023   1
  -4 -10  -2 4471.27 316.860   1
   4  10   3 4045.56 322.972   1
  -4  10  -3 4470.28 278.810   1
   4 -10   3 4985.47 277.765   1
  -4 -10  -3 4914.83 331.169   1
   4  10   4 2926.18 265.578   1
  -4  10  -4 3245.06 202.727   1
   4 -10   4 2605.22 196.791   1
  -4 -10  -4 2786.65 268.516   1
   4  10   5 451.289 211.767   1
  -4  10  -5 90.8437 91.6807   1
   4 -10   5 107.733 94.0809   1
  -4 -10  -5 122.756 186.957   1
  -4 -10  -6 2856.92 282.865   1
  -4  10  -6 2851.18 187.080   1
   4 -10   6 3240.96 192.721   1
   4 -10   7 1267.49 114.788   1
   4  10   7 1000.89 235.486   1
  -4  10  -7 904.649 104.328   1
  -4 -10  -7 778.472 213.691   1
   4 -10   8 1705.57 131.696   1
  -4  10  -8 1490.60 123.483   1
  -4 -10  -8 1631.11 219.759   1
   4  10   8 1578.33 230.610   1
   4  10   9 3821.22 344.787   1
   4 -10   9 3792.41 218.172   1
  -4  10  -9 3689.76 215.459   1
   4 -10  10 1844.02 146.186   1
   4  10  10 1659.33 289.906   1
   4  10  11 4389.19 351.759   1
   4 -10  11 4099.94 241.643   1
  -4 -10 -11 3421.76 320.716   1
  -4  10 -11 4047.25 235.956   1
  -4  10 -12 10318.6 518.183   1
   4 -10  12 10348.7 521.846   1
   4  10  13 1592.22 301.598   1
  -4  10 -13 1062.33 137.863   1
  -4 -10 -13 1723.81 286.316   1
   4 -10  13 1360.22 147.747   1
  -4 -10 -14 488.489 213.108   1
   4  10  14 439.673 246.247   1
  -4 -10 -15 74.1721 267.807   1
  -4  10 -15 269.720 126.036   1
   4 -10  15-61.1881 97.2933   1
   4  10  15 290.603 303.988   1
  -4 -10 -16 1377.46 254.986   1
   4  10  16 1016.53 257.572   1
  -4 -10 -18 2161.33 281.294   1
   4  10  18 2341.54 303.066   1
  -4 -10 -19 558.387 296.013   1
   4  10  19 81.0031 296.893   1
  -4 -10 -20 403.950 225.136   1
   4  10  20 269.351 236.538   1
  -4 -10 -21 477.900 258.463   1
   4  10  21 321.774 283.338   1
  -4 -10 -22 2268.57 290.527   1
   4  10  22 1592.94 285.914   1
  -4 -10 -23 295.880 226.063   1
   4  10  23 183.673 240.537   1
  -4 -10 -24 437.272 234.022   1
   4  10  24 283.155 243.461   1
  -4 -10 -25 143.370 217.003   1
   4  10  25 25.2630 229.423   1
  -4 -10 -26 23.2732 224.903   1
   4  10  26 318.562 229.512   1
  -4  11  25-51.0088 274.148   1
   4 -11 -25 400.590 260.442   1
  -4  11  23 501.829 246.152   1
   4 -11 -23 24.4348 215.711   1
  -4  11  21 997.058 271.679   1
   4 -11 -21-124.829 220.030   1
  -4  11  20 542.362 340.650   1
   4 -11 -20 1054.15 321.649   1
  -4  11  19-108.715 231.621   1
   4 -11 -19 402.671 222.685   1
  -4  11  18 896.236 258.578   1
   4 -11 -18 1332.51 254.005   1
  -4  11  17 378.683 315.310   1
   4 -11 -17 175.235 289.824   1
  -4  11  15 719.033 315.749   1
   4 -11 -15 960.525 296.259   1
   4 -11 -14 5758.21 453.841   1
  -4  11  14 4914.02 455.300   1
  -4  11  13 3151.29 374.347   1
  -4 -11  13 3422.14 224.096   1
  -4 -11  12 6121.95 324.557   1
  -4  11  12 5725.67 424.328   1
   4  11 -12 5652.61 324.454   1
   4 -11 -12 5453.79 403.717   1
  -4 -11  11 24.8642 91.2924   1
   4  11 -11 172.297 102.672   1
   4 -11 -10 66.7807 193.872   1
  -4 -11  10-78.7735 94.5865   1
   4  11 -10 122.724 95.1412   1
  -4  11   9-93.6641 181.134   1
   4  11  -9 120.647 101.958   1
  -4 -11   9 23.1055 91.5773   1
   4 -11  -9-21.5836 160.253   1
   4  11  -8 16842.7 763.837   1
  -4 -11   8 15571.4 758.423   1
  -4  11   8 13947.3 835.388   1
   4 -11  -8 15364.5 834.975   1
  -4  11   7 173.011 222.191   1
   4  11  -7 17.3437 102.808   1
  -4 -11   7 121.537 99.6994   1
   4 -11  -7 20.3786 217.623   1
   4  11  -6 7866.10 404.133   1
  -4  11   6 7574.82 482.712   1
   4 -11  -6 7199.28 473.431   1
  -4 -11   6 7330.04 394.408   1
  -4  11   4 10162.5 586.366   1
   4 -11  -4 10457.5 583.459   1
  -4  11   3 1184.01 215.131   1
   4  11  -3 1153.93 165.533   1
   4 -11  -3 929.436 187.861   1
  -4 -11   3 945.654 146.273   1
   4  11  -2 12694.9 648.980   1
   4 -11  -2 11979.5 657.287   1
  -4  11   2 12719.3 667.723   1
  -4 -11   2 12364.5 636.105   1
   4 -11  -1 601.521 162.126   1
  -4 -11   1 113.952 134.430   1
   4  11  -1 154.471 155.132   1
  -4  11   1 76.3046 139.704   1
   4 -11   0 78.9669 125.174   1
  -4 -11   0-68.4585 131.570   1
   4  11   0-59.7889 149.029   1
  -4  11   0 13.7365 152.906   1
   4 -11   1 107.128 137.069   1
   4  11   1 363.108 160.299   1
  -4  11  -1 221.731 128.609   1
  -4 -11  -1 220.185 147.722   1
   4  11   2 12093.4 630.280   1
  -4 -11  -2 12677.7 625.003   1
   4 -11   2 11139.3 583.559   1
  -4  11  -2 10590.1 584.921   1
   4  11   3 799.245 193.405   1
  -4 -11  -3 1258.88 192.236   1
  -4 -11  -4 10550.8 585.886   1
   4 -11   4 10898.9 525.030   1
  -4  11  -4 10120.6 523.720   1
   4  11   4 9679.13 583.891   1
  -4  11  -5 127.310 88.2675   1
   4 -11   5 143.783 91.3270   1
   4  11   6 7332.99 479.925   1
  -4  11  -6 7611.41 380.531   1
  -4 -11  -6 7969.35 481.669   1
   4 -11   6 7581.13 381.522   1
  -4 -11  -7 254.466 178.782   1
  -4  11  -7 56.0719 67.2139   1
   4 -11   7 53.4793 71.6570   1
   4  11   7 170.424 194.016   1
  -4  11  -8 12823.8 634.673   1
  -4 -11  -8 15647.8 763.269   1
   4  11   8 14485.8 770.097   1
   4 -11   8 14124.6 636.821   1
  -4 -11  -9-263.853 189.479   1
  -4 -11 -10 589.284 248.901   1
   4  11  10 72.0805 254.890   1
   4 -11  12 3602.63 189.668   1
  -4  11 -12 3571.42 188.938   1
   4  11  13 3617.36 316.565   1
   4 -11  13 2365.58 151.909   1
  -4  11 -13 2511.95 154.466   1
  -4 -11 -13 3316.98 300.784   1
  -4  11 -14 4631.02 261.666   1
   4  11  14 5148.65 456.780   1
  -4 -11 -15 1176.15 236.763   1
   4  11  15 1096.97 260.929   1
  -4 -11 -17-76.3203 264.013   1
   4  11  17 754.326 301.888   1
  -4 -11 -18 1346.50 252.865   1
   4  11  18 703.073 258.800   1
  -4 -11 -19-278.107 303.067   1
   4  11  19 296.954 326.247   1
  -4 -11 -20 251.962 226.293   1
   4  11  20 618.315 245.537   1
  -4 -11 -21 601.153 259.642   1
   4  11  21 160.008 272.696   1
  -4 -11 -23 97.7033 214.704   1
   4  11  23-103.825 232.975   1
  -4 -11 -25 23.5342 216.755   1
   4  11  25 148.709 232.665   1
  -4  12  24 179.950 253.254   1
   4 -12 -24-142.402 222.769   1
  -4  12  23 601.985 343.770   1
   4 -12 -23 797.442 316.327   1
  -4  12  22 637.788 253.061   1
   4 -12 -22 368.465 223.510   1
  -4  12  21 375.906 345.679   1
   4 -12 -21 696.126 323.378   1
  -4  12  20 405.942 247.802   1
   4 -12 -20 400.968 219.018   1
  -4  12  18 736.142 326.802   1
   4 -12 -18 126.170 290.917   1
  -4  12  17 844.164 257.750   1
  -4  12  16 1626.70 274.566   1
   4 -12 -16 1730.67 259.675   1
  -4  12  15-215.354 220.204   1
   4 -12 -15 49.7698 198.487   1
   4 -12 -14 541.638 222.331   1
  -4  12  13 420.355 298.876   1
   4 -12 -13 607.185 282.900   1
   4  12 -12 6896.07 360.868   1
  -4  12  12 8598.28 529.916   1
   4 -12 -12 8061.52 508.325   1
   4 -12 -11-163.659 243.400   1
   4  12 -11 74.5566 70.2107   1
  -4 -12  11 102.584 64.5924   1
  -4  12  11 101.231 253.545   1
   4 -12 -10 342.187 178.429   1
   4  12 -10 235.516 79.8239   1
  -4 -12  10 365.723 73.6342   1
  -4  12  10 470.118 215.310   1
   4 -12  -9 354.348 200.021   1
  -4  12   9 96.3390 233.859   1
  -4 -12   9 90.5735 73.0169   1
   4  12  -9 127.713 78.6338   1
  -4  12   8 23.3575 187.662   1
  -4 -12   8-19.3451 80.9112   1
   4  12  -8 110.393 89.4993   1
   4 -12  -8 64.8997 166.025   1
  -4  12   7 1431.50 268.661   1
  -4 -12   7 1706.33 136.133   1
   4  12  -7 1500.98 140.376   1
   4 -12  -7 1327.52 254.621   1
  -4  12   6 108.371 192.895   1
   4  12  -6 134.876 105.588   1
  -4 -12   6 106.071 99.0556   1
   4 -12  -6 80.9750 187.008   1
   4  12  -5 1989.18 179.670   1
  -4  12   5 1643.35 255.643   1
  -4 -12   5 1821.22 158.619   1
   4 -12  -5 1879.78 245.209   1
  -4  12   4 8670.11 495.301   1
   4 -12  -4 6936.88 460.079   1
  -4  12   3 782.933 217.290   1
  -4 -12   3 657.311 134.630   1
   4  12  -3 688.374 145.177   1
   4 -12  -3 743.839 188.524   1
  -4  12   2 1349.30 214.012   1
   4  12  -2 1494.10 187.522   1
  -4 -12   2 1671.05 184.650   1
   4 -12  -2 1802.32 205.338   1
   4 -12  -1 2142.52 214.275   1
   4  12  -1 1701.83 202.985   1
  -4 -12   1 1964.70 193.798   1
  -4  12   1 1628.73 214.246   1
   4 -12   0 12536.9 606.451   1
   4  12   0 10631.5 611.364   1
  -4 -12   0 10770.1 602.486   1
  -4  12   0 11632.6 609.038   1
  -4  12  -1 1604.87 180.476   1
   4 -12   1 1560.73 178.458   1
  -4 -12  -1 1559.24 206.159   1
   4  12   2 1434.98 223.422   1
  -4  12  -2 1798.33 177.664   1
  -4 -12  -2 1434.66 209.712   1
   4 -12   2 1933.84 175.895   1
   4  12   3 776.132 202.495   1
  -4 -12  -3 703.093 182.720   1
   4 -12   4 7768.55 405.351   1
  -4  12  -4 7806.49 405.783   1
   4  12   5 2103.06 248.139   1
   4 -12   5 1832.02 138.387   1
  -4  12  -5 1932.85 140.693   1
  -4 -12  -5 1856.35 233.255   1
   4  12   6 213.403 223.588   1
   4 -12   6-29.6362 58.7001   1
  -4 -12  -6-19.5261 199.242   1
  -4  12  -6 36.8187 58.1619   1
   4  12   7 1389.26 267.127   1
  -4 -12  -8 197.586 189.445   1
   4  12   8-23.2573 169.730   1
  -4 -12  -9 22.6468 220.936   1
   4  12   9-120.121 245.147   1
  -4 -12 -10 257.048 230.492   1
   4  12  10 247.039 251.763   1
  -4 -12 -11-167.222 196.897   1
   4  12  11-151.928 208.688   1
  -4 -12 -12 9439.80 615.049   1
   4  12  12 9907.38 626.009   1
  -4 -12 -13 469.986 258.923   1
  -4 -12 -14 400.789 203.517   1
   4  12  14 401.709 232.494   1
   4  12  15 514.872 309.882   1
   4  12  16 1808.50 316.839   1
  -4 -12 -17 865.169 233.842   1
   4  12  17 1084.34 254.791   1
  -4 -12 -18 508.865 298.713   1
   4  12  18 54.1480 311.236   1
  -4 -12 -19-75.7972 222.142   1
   4  12  19 350.497 259.789   1
  -4 -12 -20 100.499 216.790   1
   4  12  20 26.7720 240.316   1
  -4 -12 -21 49.7572 282.271   1
   4  12  21 344.799 328.302   1
  -4 -12 -22 24.5427 213.311   1
   4  12  22 443.579 245.763   1
  -4 -12 -23 821.774 236.251   1
   4  12  23 384.441 244.700   1
  -4 -12 -24 807.076 324.775   1
   4  12  24-25.1145 334.348   1
   4 -13 -24 330.503 228.940   1
  -4  13  24 228.492 251.647   1
   4 -13 -23 191.327 217.282   1
  -4  13  23 129.551 245.895   1
  -4  13  22 105.460 296.845   1
   4 -13 -21 49.4248 228.209   1
  -4  13  21-133.731 247.671   1
   4 -13 -20 524.329 231.484   1
  -4  13  20 675.807 261.802   1
   4 -13 -19 377.657 294.783   1
   4 -13 -17 253.080 212.703   1
  -4  13  17 519.790 244.685   1
   4 -13 -16 2727.62 295.325   1
  -4  13  16 2185.48 295.435   1
   4 -13 -15 376.967 208.587   1
  -4  13  15-27.1911 211.310   1
   4 -13 -14 2892.53 305.156   1
  -4  13  14 3345.04 333.364   1
   4 -13 -13 345.198 250.044   1
  -4  13  13 53.3637 243.818   1
   4 -13 -12 315.739 259.620   1
  -4  13  12 210.680 295.061   1
   4 -13 -11 453.363 224.680   1
  -4  13  11 336.627 228.315   1
   4 -13  -9-68.7968 212.941   1
  -4  13   9 198.070 249.768   1
  -4  13   8 2148.03 268.336   1
   4  13  -8 1530.48 102.363   1
   4 -13  -8 2204.20 237.533   1
  -4 -13   8 1552.51 96.8151   1
   4  13  -7 3216.69 198.323   1
   4 -13  -7 3500.42 326.803   1
  -4  13   7 2931.25 330.909   1
  -4 -13   7 3543.74 196.644   1
   4 -13  -6 545.974 191.001   1
  -4  13   6 585.135 202.823   1
  -4 -13   6 253.447 95.6864   1
   4  13  -6 484.430 107.724   1
   4 -13  -5-40.2241 196.319   1
  -4  13   5 129.861 203.807   1
  -4 -13   5 233.573 100.421   1
   4  13  -5 126.014 110.545   1
   4 -13  -3 71.9455 169.263   1
   4  13  -3 337.937 140.381   1
  -4  13   3 140.304 194.456   1
  -4 -13   3 383.932 130.567   1
   4 -13  -2 3435.77 277.216   1
   4  13  -2 3198.55 256.451   1
  -4  13   2 3031.60 280.554   1
  -4 -13   2 4012.05 259.781   1
   4 -13  -1 483.409 156.527   1
  -4 -13   1 542.547 151.536   1
   4  13  -1 420.569 162.084   1
  -4  13   1 398.714 167.746   1
   4 -13   0 171.958 154.933   1
  -4 -13   0 14.9375 146.481   1
   4  13   0 16.1901 156.011   1
  -4  13   0 104.494 153.730   1
   4 -13   1 295.188 130.702   1
   4  13   1 572.806 179.823   1
  -4 -13  -1 574.172 175.951   1
  -4  13  -1 432.777 132.576   1
   4  13   2 3244.83 288.005   1
  -4  13  -2 3405.78 236.937   1
  -4 -13  -2 3144.54 276.427   1
   4 -13   2 3364.33 235.372   1
   4 -13   3 48.2988 105.900   1
   4 -13   4 155.341 92.9891   1
  -4  13  -4 23.6051 92.6360   1
  -4 -13  -5-102.244 196.010   1
  -4  13  -5 30.0077 71.2173   1
   4  13   5 194.205 187.944   1
   4 -13   5 64.9632 67.8583   1
  -4 -13  -6 318.424 213.167   1
   4  13   6 337.500 225.878   1
   4  13   7 3830.39 368.484   1
  -4 -13  -7 3672.72 340.750   1
   4  13   8 2604.20 322.436   1
  -4 -13  -8 1800.23 281.829   1
  -4 -13  -9 678.095 227.991   1
   4  13   9-74.4109 233.252   1
  -4 -13 -10 719.019 208.999   1
   4  13  10 813.644 219.312   1
  -4 -13 -11 414.031 235.083   1
   4  13  11 234.718 230.401   1
  -4 -13 -12 24.7898 264.765   1
   4  13  12 265.644 302.976   1
  -4 -13 -13 399.867 275.867   1
   4  13  13 887.568 320.961   1
   4  13  14 2695.71 329.474   1
  -4 -13 -14 3911.95 333.752   1
  -4 -13 -15 791.618 231.110   1
   4  13  15 243.728 231.904   1
  -4 -13 -16 2934.91 349.818   1
   4  13  16 2856.11 356.756   1
  -4 -13 -17 76.2612 289.366   1
  -4 -13 -19 201.837 213.641   1
   4  13  19 134.484 234.378   1
   4  13  20 559.703 282.764   1
  -4 -13 -21 246.686 278.331   1
   4  13  21 78.7219 314.647   1
  -4 -13 -22 24.3070 213.229   1
   4  13  22 438.505 248.691   1
  -4 -13 -23 143.355 216.947   1
   4  13  23-126.486 238.080   1
  -4 -13 -24 255.899 310.739   1
   4  13  24 343.327 334.385   1
  -4  14  23 153.702 243.653   1
   4 -14 -23-23.8025 217.988   1
  -4  14  21 159.383 241.987   1
   4 -14 -21 146.961 215.409   1
  -4  14  19 299.293 240.774   1
   4 -14 -19 100.484 216.225   1
  -4  14  18 383.568 240.274   1
   4 -14 -18 834.533 231.348   1
  -4  14  17 412.624 254.839   1
   4 -14 -17 482.470 223.457   1
  -4  14  16 1321.85 281.625   1
  -4  14  15 192.356 218.474   1
   4 -14 -15 152.119 198.564   1
  -4  14  14 27.3434 220.746   1
   4 -14 -14 428.758 213.006   1
  -4  14  13-108.500 245.600   1
   4 -14 -13 200.103 236.038   1
  -4  14  12 1501.56 320.270   1
   4 -14 -12 1727.22 312.145   1
  -4  14  11 898.630 267.773   1
   4 -14 -11 875.035 246.194   1
   4 -14 -10 3488.38 318.832   1
  -4  14  10 3636.09 333.673   1
  -4  14   8 445.270 225.712   1
   4 -14  -8 208.083 199.992   1
  -4  14   7 120.520 240.474   1
   4 -14  -7 247.340 233.197   1
  -4  14   6 1632.87 269.054   1
   4  14  -6 2091.97 147.332   1
   4 -14  -6 1673.07 262.658   1
  -4 -14   6 2014.30 141.768   1
  -4  14   5 2837.73 320.121   1
   4  14  -5 2673.85 202.584   1
   4 -14  -5 2793.43 300.147   1
  -4 -14   5 3213.73 200.870   1
  -4  14   4 3115.66 297.640   1
   4 -14  -4 2400.42 265.769   1
   4  14  -3 245.932 132.841   1
  -4  14   2 282.298 184.976   1
   4  14  -2 477.966 159.826   1
   4 -14  -2 440.146 183.405   1
   4 -14  -1 129.854 148.330   1
   4  14  -1 333.466 158.421   1
  -4  14   1-86.1422 154.737   1
   4  14   0 3301.29 283.997   1
  -4  14   0 3889.89 279.667   1
   4 -14   0 3306.48 266.865   1
  -4  14  -1 257.996 142.636   1
   4  14   1 295.521 163.886   1
   4 -14   1 145.202 141.012   1
  -4 -14  -2 166.630 171.590   1
   4 -14   2 228.385 119.503   1
   4  14   2 609.432 191.861   1
  -4  14  -2 382.766 130.630   1
  -4  14  -3 121.125 108.287   1
   4 -14   3 228.264 112.213   1
   4 -14   4 2729.42 165.299   1
  -4 -14  -4 2230.82 275.018   1
   4  14   4 2761.47 303.537   1
  -4  14  -4 2003.05 158.935   1
   4  14   5 2782.45 314.667   1
  -4 -14  -5 2747.57 299.244   1
   4  14   6 1804.39 282.277   1
  -4 -14  -6 2346.44 283.884   1
   4  14   7 96.9041 228.603   1
  -4 -14  -7-68.4388 216.971   1
   4  14   8 423.821 249.540   1
  -4 -14  -8 798.119 243.820   1
   4  14  10 3357.83 354.307   1
  -4 -14 -10 3180.09 347.475   1
   4  14  11 558.850 293.401   1
  -4 -14 -11 1044.02 286.819   1
   4  14  12 891.416 319.153   1
  -4 -14 -12 1931.78 312.465   1
   4  14  13 26.9977 297.681   1
  -4 -14 -13 152.692 267.808   1
   4  14  14 435.270 295.534   1
  -4 -14 -14 841.683 281.655   1
   4  14  15 408.942 241.910   1
  -4 -14 -15 460.610 218.158   1
   4  14  16 1474.20 275.345   1
  -4 -14 -16 1813.05 259.499   1
   4  14  18 297.501 247.488   1
  -4 -14 -18 405.719 233.408   1
   4  14  19 53.6145 323.623   1
  -4 -14 -19 402.084 302.910   1
   4  14  20 554.508 286.037   1
  -4 -14 -20 595.513 248.184   1
   4  14  21 155.799 242.193   1
  -4 -14 -21 464.669 228.775   1
  -4 -14 -22 360.856 227.593   1
  -4 -14 -23 282.481 237.810   1
  -4  15  22 51.7132 249.737   1
   4 -15 -22 24.0077 217.997   1
  -4  15  20-240.988 327.278   1
   4 -15 -20-24.6802 289.032   1
  -4  15  18 767.381 272.166   1
   4 -15 -18 530.123 227.733   1
  -4  15  17-27.5939 235.881   1
   4 -15 -17 279.540 211.573   1
  -4  15  16 803.047 261.997   1
   4 -15 -16 433.576 215.376   1
  -4  15  15 277.164 228.638   1
   4 -15 -15 280.630 207.576   1
  -4  15  14 829.673 254.969   1
   4 -15 -14 1272.46 244.286   1
  -4  15  12 1364.63 277.994   1
   4 -15 -12 809.097 222.413   1
  -4  15  11-80.9438 274.253   1
   4 -15 -11-349.843 263.689   1
  -4  15  10 579.794 258.817   1
   4 -15 -10 471.832 239.198   1
  -4  15   9 442.588 241.943   1
   4 -15  -9 24.3270 221.744   1
  -4  15   8 2091.10 324.389   1
   4 -15  -8 2642.08 325.114   1
  -4  15   7 199.265 210.087   1
   4 -15  -7-162.326 182.873   1
  -4  15   6 678.395 253.364   1
   4 -15  -6 179.525 206.249   1
   4  15  -5-8.03149 95.3299   1
   4 -15  -5-21.5730 170.128   1
  -4  15   5-94.0600 207.330   1
   4 -15  -4-61.5216 207.083   1
  -4  15   4 545.300 237.212   1
  -4 -15   3 148.962 125.404   1
   4  15  -3 147.298 134.936   1
   4  15  -2 2537.38 236.716   1
   4 -15  -2 2661.61 262.267   1
  -4 -15   2 3133.82 235.895   1
  -4  15   2 2342.10 272.628   1
  -4 -15   1 204.883 158.289   1
   4 -15  -1-135.014 164.272   1
  -4  15   1 17.7186 180.426   1
   4  15  -1 251.852 181.158   1
  -4 -15   0 290.921 175.802   1
   4 -15   0 15.2865 146.145   1
  -4  15   0-31.9328 150.665   1
   4  15   0-182.254 176.915   1
  -4 -15  -1 109.987 176.321   1
  -4  15  -1 224.280 141.289   1
   4  15   1 97.5230 178.781   1
   4 -15   1 202.451 139.482   1
   4 -15   2 2721.21 208.852   1
  -4  15  -2 2605.65 208.386   1
  -4 -15  -3 347.860 195.264   1
  -4  15  -3 69.0760 108.420   1
   4  15   3 326.433 216.076   1
   4 -15   3 154.518 103.917   1
  -4 -15  -4 170.883 192.284   1
  -4  15  -4 20.5353 67.3219   1
   4  15   5-165.952 231.356   1
  -4 -15  -5-110.507 210.292   1
   4  15   6 24.4875 251.562   1
  -4 -15  -6 45.6711 224.424   1
   4  15   7 100.960 223.242   1
  -4 -15  -7 70.5137 209.146   1
   4  15   9 421.750 259.154   1
  -4 -15  -9 440.222 214.553   1
   4  15  10 451.941 284.549   1
  -4 -15 -10-50.0289 244.142   1
   4  15  11 779.469 306.693   1
  -4 -15 -11-177.223 255.635   1
   4  15  12 325.920 321.125   1
  -4 -15 -12 712.737 279.529   1
   4  15  13 1338.08 346.478   1
  -4 -15 -13 1254.58 303.391   1
   4  15  14 438.836 324.336   1
  -4 -15 -14 922.697 298.152   1
   4  15  15 438.837 319.499   1
  -4 -15 -15 974.704 303.651   1
   4  15  16 327.898 298.680   1
  -4 -15 -16 691.467 272.224   1
   4  15  17 190.276 240.552   1
  -4 -15 -17 203.612 224.578   1
   4  15  18 188.610 250.486   1
  -4 -15 -18 757.535 237.419   1
   4  15  20 444.718 255.386   1
  -4 -15 -20 24.6287 211.366   1
   4  15  22 150.221 316.803   1
  -4 -15 -22 545.740 307.699   1
  -4  16  21-362.458 258.043   1
   4 -16 -21-684.525 231.351   1
  -4  16  20 319.349 345.388   1
   4 -16 -20 271.572 294.785   1
  -4  16  19 459.634 253.327   1
   4 -16 -19 50.1691 224.089   1
  -4  16  17 193.568 244.588   1
   4 -16 -17 25.6408 212.704   1
  -4  16  16 194.884 243.370   1
   4 -16 -16 180.654 218.557   1
  -4  16  15-139.715 226.127   1
   4 -16 -15 155.372 209.556   1
  -4  16  14 587.301 273.689   1
   4 -16 -14 958.849 275.461   1
  -4  16  13 221.311 312.048   1
   4 -16 -13 26.0783 267.948   1
  -4  16  11 54.9011 254.217   1
   4 -16 -11-179.575 214.248   1
  -4  16  10 1303.54 315.499   1
   4 -16 -10 1242.88 280.657   1
  -4  16   9 321.455 284.101   1
   4 -16  -9 374.913 252.633   1
  -4  16   8 394.483 213.169   1
   4 -16  -8 808.565 198.870   1
  -4  16   7 385.862 259.302   1
   4 -16  -7 262.869 238.138   1
  -4  16   6 2662.65 320.699   1
   4 -16  -6 2782.20 313.803   1
  -4  16   5 688.446 263.949   1
   4 -16  -5 534.277 236.809   1
  -4  16   4 351.271 225.443   1
   4 -16  -4 256.115 206.063   1
   4  16  -3 299.996 133.517   1
   4 -16  -3-121.394 190.499   1
  -4  16   3 43.5344 204.938   1
   4 -16  -2 226.588 185.509   1
  -4  16   2 20.1309 183.710   1
   4  16  -2 492.395 164.407   1
  -4 -16   1 243.288 160.971   1
   4 -16  -1-140.004 172.014   1
  -4  16   1-18.2590 172.778   1
   4  16  -1 173.251 170.290   1
  -4 -16   0 370.331 173.010   1
   4 -16   0 220.203 157.701   1
   4  16   0-76.3263 184.414   1
  -4  16   0 48.9335 152.833   1
   4  16   1 61.4339 189.817   1
  -4  16  -1 142.882 141.701   1
  -4 -16  -1 378.969 186.414   1
  -4 -16  -2 121.096 189.972   1
  -4  16  -2-11.8442 120.627   1
   4  16   2 238.519 207.326   1
  -4 -16  -3 126.614 202.411   1
   4  16   3 682.902 246.106   1
  -4 -16  -4 417.966 209.589   1
   4  16   4 451.351 246.440   1
  -4 -16  -5 774.905 206.194   1
   4  16   5 885.497 223.292   1
  -4 -16  -6 3093.17 333.307   1
   4  16   6 2534.19 334.487   1
  -4 -16  -8 1012.50 253.710   1
   4  16   8 630.214 277.738   1
  -4 -16  -9 377.064 256.989   1
   4  16   9 320.559 279.127   1
  -4 -16 -10 1750.00 254.437   1
   4  16  10 1110.67 245.227   1
  -4 -16 -11 76.8038 187.626   1
   4  16  11-27.3147 214.590   1
  -4 -16 -13 309.483 270.175   1
   4  16  13 469.136 312.864   1
  -4 -16 -14 981.177 305.715   1
   4  16  14 854.931 350.000   1
  -4 -16 -15 283.143 287.214   1
   4  16  15 110.179 319.310   1
  -4 -16 -16 718.228 305.084   1
   4  16  16 685.096 346.247   1
  -4 -16 -17 279.836 305.581   1
   4  16  17 108.629 329.375   1
  -4 -16 -19 322.486 288.672   1
   4  16  19 157.910 340.067   1
   4  16  21 25.1516 248.984   1
  -4  17  20 473.879 331.410   1
   4 -17 -20 73.9693 254.652   1
  -4  17  19 186.652 252.366   1
   4 -17 -19 100.631 243.683   1
  -4  17  18 325.098 259.418   1
  -4  17  17 137.207 242.166   1
   4 -17 -17 310.492 224.883   1
  -4  17  16 27.7058 236.155   1
   4 -17 -16 339.657 218.346   1
  -4  17  15 836.926 314.818   1
   4 -17 -15 920.529 299.825   1
  -4  17  14 338.073 309.628   1
   4 -17 -14 632.328 278.743   1
  -4  17  13-28.1984 230.765   1
   4 -17 -13 342.728 221.014   1
  -4  17  12 112.697 315.741   1
   4 -17 -12 500.068 283.145   1
  -4  17  10 584.070 225.103   1
   4 -17 -10 622.736 231.077   1
  -4  17   9 109.999 235.158   1
   4 -17  -9 281.704 248.120   1
  -4  17   8 678.893 302.244   1
   4 -17  -8 1131.48 290.724   1
  -4  17   6 131.072 181.443   1
   4 -17  -6 572.729 210.929   1
  -4  17   5 538.132 265.009   1
   4 -17  -5 275.825 224.373   1
  -4  17   4 669.690 212.763   1
   4 -17  -4 354.337 199.526   1
  -4  17   3 1163.28 238.727   1
   4  17   2 267.105 213.141   1
   4  17   3 421.557 227.885   1
  -4 -17  -3 567.773 215.790   1
   4  17   4 682.182 245.501   1
  -4 -17  -4 501.026 225.380   1
   4  17   5-352.588 246.953   1
  -4 -17  -5 94.0029 220.051   1
   4  17   6 594.022 252.476   1
  -4 -17  -6 483.106 225.574   1
   4  17   7 422.598 200.087   1
  -4 -17  -7 296.611 200.689   1
   4  17   8 1048.79 315.236   1
  -4 -17  -8 1329.43 288.591   1
   4  17   9 163.666 208.634   1
  -4 -17  -9 178.201 187.543   1
   4  17  10 440.514 287.995   1
  -4 -17 -10 488.455 251.681   1
   4  17  12 500.622 233.934   1
  -4 -17 -12 728.460 222.664   1
   4  17  13 417.252 239.118   1
  -4 -17 -13 364.184 211.992   1
   4  17  14 693.176 315.185   1
  -4 -17 -14 311.330 257.109   1
   4  17  15 1297.61 365.578   1
  -4 -17 -15 490.327 301.523   1
   4  17  16 218.688 296.393   1
  -4 -17 -16 384.526 277.992   1
   4  17  18 79.6875 247.398   1
  -4 -17 -18 200.265 217.439   1
   4  17  19 259.899 256.081   1
  -4 -17 -19-393.485 210.208   1
   4  17  20-228.556 247.329   1
  -4 -17 -20-216.285 212.760   1
  -4  18  19-26.6739 270.945   1
  -4  18  18 462.226 359.106   1
  -4  18  17 1022.11 370.071   1
   4 -18 -17 258.287 290.337   1
  -4  18  16 811.597 340.738   1
  -4  18  15 254.431 247.196   1
   4 -18 -15 211.328 218.583   1
  -4  18  14 284.678 244.837   1
   4 -18 -14-186.202 204.950   1
  -4  18  13 429.460 346.883   1
   4 -18 -13 641.331 301.280   1
  -4  18  12 114.605 225.112   1
   4 -18 -12 53.4833 180.809   1
  -4  18  11 343.465 232.970   1
  -4  18  10 940.282 248.710   1
  -4  18   9 226.381 222.543   1
  -4  18   8 111.951 270.361   1
   4  18   6 1300.71 246.751   1
   4  18   7 243.658 217.783   1
   4  18   8 82.4695 279.892   1
   4  18   9 555.495 235.278   1
  -4 -18  -9 51.8740 172.929   1
   4  18  11 364.885 225.428   1
  -4 -18 -11 446.052 211.603   1
   4  18  12 646.361 331.996   1
  -4 -18 -12 630.672 297.774   1
   4  18  13 55.9682 239.603   1
  -4 -18 -13 576.621 227.340   1
   4  18  14 138.770 236.539   1
  -4 -18 -14 208.571 207.304   1
   4  18  15-219.930 326.292   1
  -4 -18 -15 103.504 279.141   1
   4  18  17 213.551 245.900   1
  -4 -18 -17 75.7216 207.269   1
   4  18  18 418.542 248.926   1
  -4 -18 -18-24.7363 204.612   1
   4  18  19 127.983 254.032   1
  -4 -18 -19 72.3150 206.699   1
   5   0 -27 731.937 281.073   1
  -5   0  26-253.590 223.917   1
   5   0 -26 52.5214 220.800   1
  -5   0  24 503.140 295.314   1
   5   0 -24 313.394 299.984   1
  -5   0  23 82.9799 216.612   1
   5   0 -23 259.238 218.797   1
  -5   0  21 349.988 256.046   1
   5   0 -21 454.886 244.771   1
  -5   0  20-317.304 210.978   1
   5   0 -20 24.8153 198.744   1
  -5   0  19 129.444 229.752   1
   5   0 -19 194.363 234.173   1
  -5   0  18 2249.10 306.357   1
   5   0 -18 1636.31 284.427   1
  -5   0  17-122.961 211.618   1
   5   0 -17-184.475 217.129   1
  -5   0  16 1860.67 245.255   1
  -5   0  15 138.422 245.884   1
   5   0 -15-324.393 236.632   1
  -5   0  14 1046.78 217.675   1
   5   0 -14 957.765 211.015   1
  -5   0  13-85.8338 211.911   1
   5   0 -13 59.9771 201.679   1
  -5   0  12 10209.4 588.729   1
   5   0 -12 9822.92 575.261   1
   5   0 -10 935.963 196.010   1
  -5   0  10 494.757 195.126   1
   5   0  -9 32.9441 152.947   1
  -5   0   9-35.9265 174.804   1
  -5   0   8 16281.8 834.844   1
   5   0  -8 16091.0 825.738   1
  -5   0   7-360.148 168.333   1
   5   0  -7 132.940 159.450   1
   5   0  -6-41.7468 137.431   1
  -5   0   6-29.3598 139.991   1
   5   0  -5 92.6251 147.855   1
  -5   0   5-137.190 149.191   1
   5   0  -4 37848.2 1758.08   1
  -5   0   4 36807.2 1760.44   1
   5   0  -3-143.431 128.426   1
  -5   0   3 73.6599 122.124   1
   5   0  -2 58984.6 2670.03   1
  -5   0   2 56336.1 2670.24   1
   5   0  -1 113.044 126.583   1
  -5   0   1 11.7720 135.480   1
   5   0   0 79.6877 127.199   1
  -5   0   0-84.3601 140.136   1
   5   0   1 46.0488 133.424   1
  -5   0  -1 71.0669 140.603   1
   5   0   2 59316.5 2691.81   1
  -5   0  -2 56935.8 2688.80   1
  -5   0  -3 200.095 136.438   1
   5   0   3-36.1800 135.057   1
  -5   0  -4 36603.6 1713.20   1
   5   0   4 36028.3 1713.51   1
  -5   0  -5 75.6275 138.462   1
   5   0   5 65.1712 129.377   1
  -5   0  -6 132.618 140.060   1
   5   0   6 220.831 149.696   1
  -5   0  -7 68.8160 143.361   1
   5   0   7 162.791 149.379   1
  -5   0  -8 16825.5 844.391   1
   5   0   8 16607.1 848.452   1
  -5   0  -9 31.5421 141.563   1
   5   0   9 33.3356 161.800   1
  -5   0 -10 966.883 184.234   1
   5   0  10 1118.29 204.497   1
  -5   0 -11-119.823 156.323   1
   5   0  11 245.309 182.259   1
  -5   0 -13-19.0853 206.674   1
   5   0  13-508.322 223.212   1
  -5   0 -14 972.231 235.244   1
   5   0  14 1162.87 255.472   1
   5   0  15 175.836 240.570   1
  -5   0 -16 1987.35 265.512   1
   5   0  16 2015.08 290.683   1
   5   0  17 72.1250 207.451   1
   5   0  19 102.909 244.276   1
  -5   0 -19 365.773 256.795   1
   5   0  20 26.5166 210.870   1
  -5   0 -20 348.708 203.197   1
   5   0  21 405.407 276.348   1
  -5   0 -21 380.910 247.747   1
   5   0  23 247.323 299.529   1
  -5   0 -23 103.711 294.688   1
   5   0  24 249.010 277.245   1
  -5   0 -24 650.849 299.691   1
   5   0  25-194.005 229.872   1
  -5   0 -25 104.412 254.028   1
   5   0  26 414.637 233.767   1
  -5   0 -26 339.234 230.700   1
  -5   1  26 612.320 263.132   1
   5  -1 -26 702.646 287.448   1
   5   1 -26 317.669 288.384   1
  -5   1  25 166.829 222.924   1
  -5  -1  25 56.9478 232.417   1
   5  -1 -25 364.953 235.002   1
   5   1 -25 580.305 270.663   1
  -5   1  24 1053.08 313.688   1
  -5  -1  24 168.984 219.472   1
   5   1 -24 787.243 230.790   1
   5  -1 -24 520.657 279.811   1
  -5  -1  23-111.506 282.540   1
  -5   1  23-27.5491 215.637   1
   5   1 -23-103.877 286.340   1
   5  -1 -23-129.371 223.272   1
   5  -1 -22 4949.39 400.443   1
   5   1 -22 3996.97 361.169   1
  -5  -1  22 4168.39 390.631   1
  -5   1  22 3899.45 400.933   1
  -5  -1  21 296.641 208.186   1
  -5   1  21 377.118 220.712   1
   5   1 -21 100.726 199.011   1
   5  -1 -21 405.235 220.284   1
  -5  -1  20 555.018 276.108   1
  -5   1  20 26.5204 288.194   1
   5   1 -20 370.246 267.210   1
   5  -1 -20 323.966 278.839   1
  -5  -1  19 645.392 296.995   1
  -5   1  19 935.397 303.143   1
   5   1 -19 554.410 278.364   1
  -5   1  18 2084.46 308.450   1
   5  -1 -18 1529.21 290.318   1
  -5  -1  17-195.305 240.876   1
   5   1 -17-387.203 241.045   1
  -5  -1  16 2150.00 250.298   1
   5   1 -16 1696.89 233.499   1
   5  -1 -16 1743.52 295.149   1
  -5  -1  15 45.5776 231.519   1
  -5   1  15 93.5889 239.320   1
   5   1 -15 361.406 223.255   1
   5  -1 -15-131.760 235.486   1
   5  -1 -14 3436.10 317.187   1
   5   1 -14 3616.47 300.473   1
  -5  -1  14 3649.99 325.896   1
  -5   1  14 3435.86 333.578   1
  -5   1  13 174.408 213.210   1
  -5  -1  13 63.5144 196.590   1
   5  -1 -13-102.091 191.656   1
   5   1 -13 39.1047 171.875   1
  -5   1  12 50675.2 2445.91   1
   5  -1 -12 52414.7 2443.45   1
  -5  -1  11 1784.81 253.831   1
   5   1 -11 1858.94 238.757   1
  -5  -1  10 368.216 206.185   1
  -5   1  10 462.755 203.789   1
   5   1 -10 84.4538 180.518   1
   5  -1 -10 357.753 180.148   1
  -5  -1   9 1828.42 215.041   1
  -5   1   9 1483.34 215.151   1
   5   1  -9 1522.80 207.269   1
   5  -1  -9 1900.54 209.890   1
   5   1  -8 1242.49 186.629   1
  -5  -1   8 1364.45 190.582   1
  -5   1   8 1601.90 214.187   1
   5  -1  -8 1299.78 190.203   1
   5   1  -7 1055.82 164.140   1
  -5  -1   7 1504.40 186.042   1
  -5   1   7 1181.61 193.435   1
   5  -1  -7 1283.57 188.411   1
  -5  -1   6 2065.83 202.001   1
  -5   1   6 1774.51 203.273   1
   5  -1  -6 1673.19 191.049   1
   5   1  -6 1329.00 182.443   1
   5  -1  -5 3491.83 270.973   1
   5   1  -5 3870.38 266.136   1
  -5  -1   5 3696.25 265.060   1
  -5   1   5 3779.83 281.258   1
   5   1  -4 49305.1 2249.37   1
   5  -1  -4 46233.7 2249.23   1
  -5   1   4 48615.2 2255.51   1
  -5  -1   4 48761.7 2251.11   1
   5   1  -3 6082.79 376.406   1
   5  -1  -3 6629.56 381.896   1
  -5   1   3 7069.26 385.208   1
  -5  -1   3 6222.41 381.090   1
   5  -1  -2 21022.8 1013.79   1
   5   1  -2 22404.1 1015.46   1
  -5   1   2 20095.3 1015.82   1
  -5  -1   2 19841.1 1015.46   1
  -5  -1   1 11253.4 594.069   1
  -5   1   1 11044.5 588.285   1
   5   1  -1 10559.5 588.877   1
  -5   1   0 17038.4 851.862   1
  -5  -1   0 18549.6 860.706   1
   5  -1   0 16832.9 848.729   1
   5   1   0 16874.0 852.805   1
  -5   1  -1 11272.1 592.429   1
  -5  -1  -1 10822.7 587.937   1
   5  -1   1 11892.3 589.336   1
   5   1   1 11294.4 589.314   1
  -5  -1  -2 21147.5 1053.31   1
  -5   1  -2 22722.7 1054.61   1
   5   1   2 21300.6 1055.71   1
   5  -1   2 21902.0 1053.11   1
   5  -1   3 6305.05 370.927   1
  -5   1  -3 6213.75 367.176   1
  -5  -1  -3 6626.92 375.573   1
   5   1   3 5996.39 369.179   1
  -5   1  -4 48134.6 2206.97   1
  -5  -1  -4 46579.7 2210.55   1
   5  -1   4 47945.3 2209.94   1
   5   1   4 46569.0 2212.97   1
  -5  -1  -5 3343.81 251.967   1
  -5   1  -5 3472.14 246.989   1
   5  -1   5 3222.99 242.322   1
   5   1   5 3214.60 254.531   1
   5   1   6 1987.92 209.847   1
   5  -1   6 2094.70 204.133   1
  -5  -1  -6 2187.68 202.603   1
  -5   1  -6 1924.57 193.388   1
  -5  -1  -7 936.764 168.412   1
  -5   1  -7 952.130 162.813   1
   5  -1   7 1122.22 170.358   1
   5   1   7 977.538 178.478   1
  -5  -1  -8 1135.25 186.714   1
  -5   1  -8 1230.89 180.239   1
   5   1   8 1194.58 196.610   1
   5  -1   8 1225.56 182.896   1
   5  -1   9 1364.16 195.449   1
   5   1   9 1506.25 205.012   1
  -5  -1  -9 1377.04 202.036   1
  -5   1  -9 1644.70 188.403   1
  -5  -1 -10 437.147 179.874   1
  -5   1 -10 223.461 149.476   1
   5   1  10 787.861 214.029   1
   5  -1  10 188.658 157.438   1
  -5   1 -11 1182.32 181.598   1
   5  -1  11 1790.98 227.211   1
   5   1  12 49723.6 2390.80   1
  -5  -1 -12 51028.9 2385.93   1
  -5  -1 -13 468.341 198.349   1
  -5   1 -13 149.099 189.921   1
   5  -1  13 436.362 205.231   1
   5   1  13 311.979 220.763   1
   5   1  14 3150.71 303.806   1
   5  -1  14 3776.02 321.291   1
  -5   1 -14 2862.91 305.155   1
  -5  -1 -14 2773.29 283.363   1
   5  -1  15 495.716 252.481   1
  -5  -1 -15-20.7900 190.011   1
  -5   1 -15 181.141 216.817   1
   5  -1  16 1690.47 275.838   1
   5   1  16 1999.34 310.447   1
  -5   1 -16 2602.00 286.388   1
  -5  -1 -16 2339.05 291.255   1
   5   1  17 48.6920 182.393   1
   5  -1  17 213.554 179.256   1
  -5   1 -18 2110.09 315.178   1
  -5  -1 -18 2649.55 315.290   1
   5  -1  18 1805.50 316.221   1
   5   1  18 1890.19 320.746   1
  -5   1 -19-48.4001 190.912   1
  -5  -1 -19 49.1385 266.160   1
   5  -1  19 51.0523 195.173   1
   5   1  19 700.060 285.351   1
   5   1  20 293.234 218.070   1
   5  -1  20 606.433 280.405   1
  -5   1 -20 198.225 258.044   1
  -5  -1 -20 550.548 211.197   1
   5   1  21 569.101 223.061   1
   5  -1  21 782.868 265.823   1
  -5   1 -21 226.886 261.237   1
  -5  -1 -21 50.9138 199.157   1
  -5  -1 -22 3513.12 351.044   1
  -5   1 -22 3917.14 356.196   1
   5  -1  22 4677.03 377.255   1
   5   1  22 4255.76 372.589   1
   5  -1  23 27.5320 213.842   1
   5   1  23 274.765 240.078   1
  -5   1 -23-77.9622 201.850   1
  -5  -1 -23 207.247 220.701   1
   5  -1  24 305.853 249.909   1
   5   1  24 386.170 258.554   1
  -5   1 -24 654.210 240.082   1
  -5  -1 -24 622.468 238.636   1
   5  -1  25-195.461 277.780   1
   5   1  25 165.335 241.522   1
  -5   1 -25 394.563 276.814   1
  -5  -1 -25 25.9677 233.804   1
   5   1  26 329.386 225.653   1
  -5  -1 -26 232.883 231.916   1
   5  -2 -28 25.3171 234.518   1
  -5   2  28 270.719 247.295   1
   5  -2 -27 332.963 286.545   1
  -5   2  27 300.350 317.274   1
   5  -2 -26 1857.45 343.057   1
  -5   2  26 1678.09 322.599   1
   5  -2 -25 233.145 230.605   1
   5   2 -25 344.882 302.075   1
  -5   2  25-27.5773 219.262   1
  -5  -2  25 259.611 285.661   1
   5  -2 -24 1399.05 269.283   1
   5   2 -24 2023.11 269.250   1
  -5   2  24 1790.39 299.918   1
   5  -2 -23 645.366 278.621   1
  -5   2  23 988.058 294.732   1
   5  -2 -22 870.448 236.409   1
   5   2 -22 741.730 219.272   1
  -5   2  22 816.430 248.810   1
  -5  -2  22 1077.08 244.449   1
   5   2 -21 351.108 252.054   1
  -5  -2  21 135.471 238.407   1
   5   2 -20 3456.15 385.712   1
   5  -2 -20 4819.24 413.838   1
  -5   2  20 4326.82 433.884   1
  -5  -2  20 4184.40 400.154   1
   5   2 -19 1122.51 277.808   1
  -5   2  19 757.159 269.819   1
  -5  -2  19 1548.58 306.261   1
   5  -2 -18 1155.29 225.713   1
   5   2 -18 1321.99 280.925   1
  -5  -2  18 902.798 280.687   1
   5  -2 -17 141.109 182.292   1
   5   2 -17 292.020 210.603   1
  -5   2  17 275.246 188.506   1
  -5  -2  17 364.411 209.266   1
  -5   2  16 4851.87 400.681   1
  -5  -2  16 6051.46 425.873   1
   5   2 -16 5550.76 398.984   1
   5  -2 -16 5498.42 392.832   1
   5  -2 -15-44.5046 224.570   1
   5   2 -15 270.679 209.655   1
  -5   2  15-23.6869 242.330   1
  -5  -2  15 317.828 209.739   1
  -5   2  14 10106.3 626.623   1
  -5  -2  14 11868.7 641.179   1
   5   2 -14 10350.1 611.310   1
   5  -2 -14 10134.7 620.102   1
  -5  -2  13 13308.9 737.825   1
  -5   2  13 13902.7 746.525   1
   5  -2 -13 13610.6 735.001   1
   5   2 -13 12326.4 714.841   1
   5  -2 -12 400.881 187.730   1
   5   2 -12 218.453 174.591   1
  -5   2  12-85.5190 192.552   1
  -5  -2  12-19.8217 181.108   1
   5  -2 -11 5497.80 371.740   1
   5   2 -11 5773.50 372.881   1
  -5   2  11 4539.33 361.564   1
  -5  -2  10 6829.94 427.140   1
   5   2 -10 6992.84 427.851   1
   5   2  -9 1581.22 208.583   1
   5  -2  -9 1593.79 210.421   1
  -5  -2   9 1493.97 204.026   1
  -5   2   9 2096.58 230.776   1
   5  -2  -8 3569.73 276.185   1
  -5  -2   8 3593.50 266.752   1
  -5   2   8 3013.07 280.028   1
   5   2  -8 3281.65 255.389   1
  -5   2   7 2856.99 247.435   1
  -5  -2   7 2507.86 224.645   1
   5   2  -7 2463.43 217.050   1
  -5   2   6 1942.53 218.086   1
   5   2  -6 2049.00 195.901   1
   5  -2  -6 1688.28 197.588   1
  -5  -2   6 1974.86 187.836   1
  -5   2   5 24893.2 1252.98   1
  -5  -2   5 26361.1 1240.74   1
   5  -2  -5 25548.7 1247.92   1
   5   2  -5 26209.8 1238.59   1
   5  -2  -4 2380.49 202.462   1
  -5  -2   4 1875.10 188.101   1
  -5   2   4 1819.53 197.589   1
   5   2  -4 1644.61 179.233   1
   5   2  -3 42021.8 2073.97   1
   5  -2  -3 45989.6 2085.11   1
  -5  -2   3 44661.0 2081.31   1
  -5   2   3 45759.7 2088.27   1
   5  -2  -2 4645.22 300.981   1
  -5   2   2 4501.18 303.698   1
   5   2  -2 4707.38 293.324   1
  -5  -2   2 4937.45 298.318   1
   5  -2  -1-138.606 138.023   1
   5   2  -1-34.9996 136.151   1
  -5   2   1 59.8457 140.645   1
  -5  -2   1-73.8663 145.400   1
   5  -2   0-179.496 142.635   1
  -5   2   0-58.6027 142.352   1
  -5  -2   0 94.8458 147.402   1
   5   2   0-58.6881 146.156   1
  -5  -2  -1 94.3436 138.133   1
  -5   2  -1 248.848 143.025   1
   5  -2   1 22.5398 128.333   1
   5   2   1-11.9351 135.407   1
   5   2   2 4018.41 292.925   1
  -5   2  -2 5067.91 304.900   1
  -5  -2  -2 4512.40 291.866   1
   5  -2   2 4485.78 293.871   1
   5   2   3 42461.7 2081.67   1
  -5   2  -3 45649.1 2078.38   1
   5  -2   3 44978.3 2079.38   1
  -5  -2  -3 44807.3 2083.01   1
   5  -2   4 1898.95 185.406   1
  -5  -2  -4 1546.44 188.257   1
  -5   2  -4 1970.67 182.445   1
   5   2   4 1731.95 196.886   1
  -5  -2  -5 23910.1 1167.58   1
  -5   2  -5 24332.0 1160.00   1
   5  -2   5 24465.9 1161.48   1
   5   2   5 23524.5 1170.03   1
   5   2   6 1945.46 209.353   1
   5  -2   6 1961.95 198.665   1
  -5   2  -6 1975.19 188.342   1
  -5  -2  -6 2452.62 208.325   1
   5  -2   7 2059.82 199.730   1
  -5  -2  -7 1905.69 210.293   1
  -5   2  -7 2451.37 204.529   1
   5   2   7 2189.83 223.703   1
  -5  -2  -8 3794.87 279.644   1
  -5   2  -8 3196.36 243.448   1
   5  -2   8 3661.78 262.281   1
   5   2   8 3263.71 286.163   1
   5  -2   9 1792.89 201.741   1
   5   2   9 1522.35 216.697   1
  -5  -2  -9 1748.43 208.936   1
  -5   2  -9 1396.32 182.868   1
  -5   2 -10 6987.12 416.387   1
   5   2  11 5247.22 364.338   1
   5  -2  11 5128.01 364.597   1
  -5   2 -11 4867.83 348.591   1
  -5  -2 -11 5322.41 358.295   1
  -5  -2 -12-38.3561 163.897   1
  -5   2 -12 17.1612 188.846   1
   5   2  12-81.6293 174.963   1
   5  -2  12-74.1228 204.706   1
   5   2  13 12872.2 712.508   1
  -5  -2 -13 12839.0 701.243   1
   5  -2  14 10591.4 621.896   1
   5   2  14 10786.2 630.968   1
  -5  -2 -14 10723.4 616.714   1
  -5   2 -14 10365.0 606.218   1
  -5  -2 -15 295.924 227.111   1
  -5   2 -15-196.737 202.576   1
   5   2  15 22.7553 241.480   1
   5  -2  15 211.595 229.656   1
   5   2  16 4902.50 389.484   1
   5  -2  16 4984.90 400.707   1
  -5   2 -16 5446.79 392.935   1
  -5  -2 -16 4876.86 383.964   1
  -5   2 -17-312.397 225.659   1
   5  -2  17 163.743 225.964   1
  -5   2 -18 1159.18 213.921   1
  -5  -2 -18 1397.45 313.751   1
   5  -2  18 1173.62 227.426   1
   5   2  18 841.176 313.893   1
  -5  -2 -19 989.257 275.772   1
   5   2  19 1644.66 296.441   1
   5   2  20 3588.28 352.102   1
  -5   2 -20 4116.57 339.042   1
  -5  -2 -20 3719.54 342.590   1
   5  -2  20 4151.52 346.222   1
   5  -2  21-538.079 282.572   1
  -5   2 -21 175.909 254.188   1
   5  -2  22 733.575 288.765   1
   5   2  22 1172.86 249.575   1
  -5  -2 -22 1471.84 252.896   1
  -5   2 -22 999.711 291.097   1
   5   2  23 794.809 244.887   1
  -5  -2 -23 955.898 237.923   1
   5  -2  24 1309.93 258.250   1
   5   2  24 1921.91 281.788   1
  -5   2 -24 1339.69 252.845   1
  -5  -2 -24 1161.46 255.566   1
   5   2  25 273.628 232.355   1
  -5   2 -25-264.721 209.593   1
  -5  -2 -25 309.361 225.958   1
   5   2  26 1441.27 271.639   1
  -5  -2 -26 1280.91 268.501   1
   5   2  27 402.579 221.882   1
  -5  -2 -27-152.404 228.707   1
  -5  -2 -28 175.596 236.842   1
   5  -3 -29 122.698 236.477   1
  -5   3  28-106.550 252.732   1
   5  -3 -27 278.405 330.207   1
  -5   3  27 134.992 323.774   1
   5  -3 -25 411.500 236.233   1
  -5   3  25-191.381 234.439   1
   5  -3 -24-308.927 302.500   1
   5   3 -24 52.5709 201.766   1
  -5   3  24 519.922 317.673   1
  -5  -3  24 203.030 219.939   1
   5  -3 -23 51.4208 215.418   1
   5   3 -23 77.9188 276.761   1
  -5   3  23-54.6493 226.626   1
  -5  -3  23 114.276 305.682   1
   5  -3 -22 485.697 255.586   1
   5   3 -22-25.4868 200.367   1
  -5   3  22 543.177 295.432   1
  -5  -3  22-167.190 240.530   1
   5  -3 -21 76.0455 205.229   1
  -5   3  21-215.579 218.162   1
  -5  -3  21-54.5289 208.488   1
   5  -3 -20 1179.61 317.989   1
   5   3 -20 2089.82 270.482   1
  -5   3  20 1376.98 330.591   1
  -5  -3  20 1701.93 256.634   1
   5  -3 -19 222.663 239.038   1
  -5   3  19 52.2182 250.977   1
   5  -3 -18-291.580 197.337   1
   5   3 -18 251.718 178.396   1
  -5   3  18 230.866 203.055   1
  -5  -3  18-150.315 202.734   1
   5  -3 -17 618.972 201.627   1
   5   3 -17 442.152 225.385   1
  -5   3  17 678.385 217.475   1
  -5  -3  17 314.705 260.708   1
   5   3 -16 1527.62 237.769   1
  -5  -3  16 2205.25 260.465   1
   5  -3 -15 497.552 220.354   1
   5   3 -15 510.761 215.810   1
  -5   3  15 95.5715 228.624   1
  -5  -3  15 577.882 240.999   1
   5  -3 -14 328.661 245.716   1
   5   3 -14 352.839 207.209   1
  -5  -3  14 316.935 231.595   1
  -5   3  14 279.988 255.152   1
   5  -3 -13 1610.82 220.410   1
  -5   3  13 1061.15 224.282   1
  -5  -3  12 3180.28 306.258   1
   5  -3 -12 3928.19 329.942   1
  -5   3  12 4144.13 347.635   1
   5   3 -12 3626.99 292.989   1
   5  -3 -11-275.660 212.886   1
  -5  -3  11-106.888 158.087   1
  -5   3  11 105.056 215.415   1
   5  -3 -10 21783.0 1113.23   1
  -5  -3  10 23700.0 1106.97   1
  -5   3  10 20300.0 1111.19   1
   5   3 -10 22369.4 1092.37   1
   5   3  -9 1746.21 205.253   1
  -5   3   9 1603.49 237.346   1
   5  -3  -9 1802.56 239.427   1
   5   3  -8-85.7965 140.532   1
  -5  -3   8 44.3501 132.694   1
  -5   3   8-259.394 181.644   1
   5  -3  -8 188.892 161.613   1
   5   3  -7 754.337 148.963   1
   5  -3  -7 455.534 174.634   1
  -5  -3   7 709.782 147.362   1
  -5   3   7 498.237 199.756   1
  -5   3   6 49580.6 2349.76   1
  -5  -3   6 49850.6 2328.76   1
   5  -3  -6 49344.0 2341.00   1
   5   3  -6 50560.8 2327.59   1
   5   3  -5-12.2704 129.687   1
  -5  -3   5 114.178 147.545   1
  -5   3   5 93.6630 164.975   1
   5  -3  -5 73.0732 151.494   1
   5  -3  -4 480.376 147.380   1
   5   3  -4 390.843 142.907   1
  -5  -3   4 454.932 146.580   1
  -5   3   4 291.282 142.893   1
  -5  -3   3 1560.75 181.643   1
   5   3  -3 1358.22 173.932   1
  -5   3   3 1191.88 178.245   1
   5  -3  -3 1513.48 174.858   1
   5  -3  -2 7648.15 439.393   1
   5   3  -2 8206.70 444.782   1
  -5   3   2 7578.65 445.360   1
  -5  -3   2 8648.43 453.176   1
   5  -3  -1 33205.2 1503.41   1
   5   3  -1 35094.0 1505.41   1
  -5   3   1 32910.0 1504.78   1
   5  -3   0 84482.8 3852.36   1
  -5  -3   0 84522.6 3853.64   1
   5   3   0 83578.2 3854.07   1
  -5   3   0 82719.7 3854.38   1
   5   3   1 33700.2 1568.48   1
  -5   3  -1 34078.1 1565.94   1
  -5  -3  -1 33543.9 1566.06   1
   5  -3   1 31333.1 1559.48   1
   5   3   2 7009.63 431.771   1
  -5   3  -2 8166.58 434.303   1
   5  -3   2 7927.94 424.501   1
  -5  -3  -2 7439.73 435.342   1
   5  -3   3 1439.09 166.966   1
   5   3   3 1460.35 195.140   1
  -5   3  -3 1639.88 171.194   1
  -5  -3  -3 1323.93 174.240   1
   5  -3   4 453.064 142.520   1
  -5  -3  -4 414.063 144.778   1
  -5   3  -4 251.298 136.390   1
   5   3   4 387.174 151.606   1
   5   3   5 118.215 155.357   1
   5  -3   5 285.863 131.814   1
  -5   3  -5 163.734 123.055   1
  -5  -3  -5 111.433 144.899   1
  -5   3  -6 50133.0 2234.90   1
  -5  -3  -6 46126.5 2242.86   1
   5  -3   6 47405.9 2232.66   1
   5   3   6 47634.5 2256.29   1
   5  -3   7 617.321 158.306   1
   5   3   7 956.728 198.292   1
  -5  -3  -7 829.769 192.771   1
  -5   3  -7 795.840 141.038   1
  -5  -3  -8-82.5330 159.039   1
   5   3   8 140.352 173.687   1
  -5   3  -8 104.935 138.330   1
   5  -3   9 1563.21 205.473   1
  -5   3  -9 1289.45 176.742   1
   5   3   9 1820.74 224.304   1
  -5  -3  -9 1703.64 211.822   1
   5  -3  10 22360.5 1105.47   1
[truncated: 811,237 more chars]
