# Supplementary material for: Structural insight into the cooperativity of spin crossover compounds
Source: Acta Crystallogr B Struct Sci Cryst Eng Mater. 2023 Aug 11;79(Pt 5):354–67. doi: 10.1107/S2052520623005814 (PMC10552598; doi:10.1107/S2052520623005814)
Supplement: Supplementary file 5 [file b-79-00354-sup5.zip › Bia_Portho_175K.cif]

data_Bia_dw4400_175K
 
_audit_creation_method            'SHELXL-2019/2'
_shelx_SHELXL_version_number      '2019/2'
_chemical_name_systematic         ?
_chemical_name_common             ?
_chemical_melting_point           ?
_chemical_formula_moiety          ?
_chemical_formula_sum
 'C10.86 H8 Fe0.29 N1.71 S0.57' 
_chemical_formula_weight          196.75

loop_
 _atom_type_symbol
 _atom_type_description
 _atom_type_scat_dispersion_real
 _atom_type_scat_dispersion_imag
 _atom_type_scat_source
 'Fe'  'Fe'   0.3265   0.6960
 'International Tables Vol C Tables 4.2.6.8 and 6.1.1.4'
 'C'  'C'   0.0024   0.0013
 'International Tables Vol C Tables 4.2.6.8 and 6.1.1.4'
 'H'  'H'   0.0000   0.0000
 'International Tables Vol C Tables 4.2.6.8 and 6.1.1.4'
 'N'  'N'   0.0049   0.0027
 'International Tables Vol C Tables 4.2.6.8 and 6.1.1.4'
 'S'  'S'   0.1051   0.1002
 'International Tables Vol C Tables 4.2.6.8 and 6.1.1.4'
 
_space_group_crystal_system       orthorhombic
_space_group_IT_number            56
_space_group_name_H-M_alt         'P c c n'
_space_group_name_Hall            '-P 2ab 2ac'
 
_shelx_space_group_comment
;
The symmetry employed for this shelxl refinement is uniquely defined
by the following loop, which should always be used as a source of
symmetry information in preference to the above space-group names.
They are only intended as comments.
;
 
loop_
 _space_group_symop_operation_xyz
 'x, y, z'
 '-x+1/2, -y+1/2, z'
 '-x, y+1/2, -z+1/2'
 'x+1/2, -y, -z+1/2'
 '-x, -y, -z'
 'x-1/2, y-1/2, -z'
 'x, -y-1/2, z-1/2'
 '-x-1/2, y, z-1/2'
 
_cell_length_a                    12.3733(3)
_cell_length_b                    14.8371(3)
_cell_length_c                    18.2128(4)
_cell_angle_alpha                 90
_cell_angle_beta                  90
_cell_angle_gamma                 90
_cell_volume                      3343.58(13)
_cell_formula_units_Z             14
_cell_measurement_temperature     175(2)
_cell_measurement_reflns_used     4305
_cell_measurement_theta_min       2.041
_cell_measurement_theta_max       25.622
 
_exptl_crystal_description        irregular
_exptl_crystal_colour             ?
_exptl_crystal_density_meas       ?
_exptl_crystal_density_method     ?
_exptl_crystal_density_diffrn     1.368          
_exptl_crystal_F_000              1424
_exptl_transmission_factor_min    ?
_exptl_transmission_factor_max    ?
_exptl_crystal_size_max           ?
_exptl_crystal_size_mid           ?
_exptl_crystal_size_min           ?
_exptl_absorpt_coefficient_mu     0.450
_shelx_estimated_absorpt_T_min    ?
_shelx_estimated_absorpt_T_max    ?
_exptl_absorpt_correction_type    ?
_exptl_absorpt_correction_T_min   ?
_exptl_absorpt_correction_T_max   ?
_exptl_absorpt_process_details    ?
_exptl_absorpt_special_details    ?
_diffrn_ambient_temperature       293(2)
_diffrn_radiation_wavelength      0.65524
_diffrn_radiation_type            Synchrotron
_diffrn_source                    ?
_diffrn_measurement_device_type   '4-circle diffractometer'
_diffrn_measurement_method        ?
_diffrn_detector_area_resol_mean  ?
_diffrn_reflns_number             34357
_diffrn_reflns_av_unetI/netI      0.0633
_diffrn_reflns_av_R_equivalents   0.0835
_diffrn_reflns_limit_h_min        -20
_diffrn_reflns_limit_h_max        20
_diffrn_reflns_limit_k_min        -18
_diffrn_reflns_limit_k_max        18
_diffrn_reflns_limit_l_min        -29
_diffrn_reflns_limit_l_max        29
_diffrn_reflns_theta_min          1.976
_diffrn_reflns_theta_max          32.957
_diffrn_reflns_theta_full         23.150
_diffrn_measured_fraction_theta_max   0.818
_diffrn_measured_fraction_theta_full  0.986
_diffrn_reflns_Laue_measured_fraction_max    0.818
_diffrn_reflns_Laue_measured_fraction_full   0.986
_diffrn_reflns_point_group_measured_fraction_max   0.818
_diffrn_reflns_point_group_measured_fraction_full  0.986
_reflns_number_total              6558
_reflns_number_gt                 4339
_reflns_threshold_expression      'I > 2\s(I)'
_reflns_Friedel_coverage          0.000
_reflns_Friedel_fraction_max      .
_reflns_Friedel_fraction_full     .
 
_reflns_special_details
;
 Reflections were merged by SHELXL according to the crystal
 class for the calculation of statistics and refinement.
 
 _reflns_Friedel_fraction is defined as the number of unique
 Friedel pairs measured divided by the number that would be
 possible theoretically, ignoring centric projections and
 systematic absences.
;
 
_computing_data_collection        ?
_computing_cell_refinement        ?
_computing_data_reduction         ?
_computing_structure_solution     ?
_computing_structure_refinement 'SHELXL-2019/2 (Sheldrick, 2019)'
_computing_molecular_graphics     ?
_computing_publication_material   ?
_refine_special_details           ?
_refine_ls_structure_factor_coef  Fsqd
_refine_ls_matrix_type            full
_refine_ls_weighting_scheme       calc
_refine_ls_weighting_details
'w=1/[\s^2^(Fo^2^)+(0.0395P)^2^+2.0819P] where P=(Fo^2^+2Fc^2^)/3'
_atom_sites_solution_primary      ?
_atom_sites_solution_secondary    ?
_atom_sites_solution_hydrogens    geom
_refine_ls_hydrogen_treatment     constr
_refine_ls_extinction_method      none
_refine_ls_extinction_coef        .
_refine_ls_number_reflns          6558
_refine_ls_number_parameters      213
_refine_ls_number_restraints      0
_refine_ls_R_factor_all           0.1464
_refine_ls_R_factor_gt            0.0931
_refine_ls_wR_factor_ref          0.1631
_refine_ls_wR_factor_gt           0.1463
_refine_ls_goodness_of_fit_ref    1.214
_refine_ls_restrained_S_all       1.214
_refine_ls_shift/su_max           0.001
_refine_ls_shift/su_mean          0.000
 
loop_
 _atom_site_label
 _atom_site_type_symbol
 _atom_site_fract_x
 _atom_site_fract_y
 _atom_site_fract_z
 _atom_site_U_iso_or_equiv
 _atom_site_adp_type
 _atom_site_occupancy
 _atom_site_site_symmetry_order  
 _atom_site_calc_flag
 _atom_site_refinement_flags_posn
 _atom_site_refinement_flags_adp
 _atom_site_refinement_flags_occupancy
 _atom_site_disorder_assembly
 _atom_site_disorder_group
Fe01 Fe 0.750000 0.750000 0.58930(3) 0.03193(13) Uani 1 2 d S T P . .
S002 S 0.84773(7) 0.55996(6) 0.39237(4) 0.0482(2) Uani 1 1 d . . . . .
N003 N 0.72580(17) 0.83857(15) 0.66817(11) 0.0333(5) Uani 1 1 d . . . . .
N004 N 0.79028(19) 0.66562(16) 0.51294(12) 0.0402(5) Uani 1 1 d . . . . .
N005 N 0.89538(18) 0.80269(15) 0.59491(12) 0.0360(5) Uani 1 1 d . . . . .
C006 C 0.6275(2) 0.84931(17) 0.70890(14) 0.0340(5) Uani 1 1 d . . . . .
C007 C 0.5333(2) 0.87492(19) 0.67311(14) 0.0371(6) Uani 1 1 d . . . . .
H007 H 0.533836 0.886409 0.622917 0.045 Uiso 1 1 calc R U . . .
C008 C 0.9083(2) 0.86438(19) 0.64866(15) 0.0393(6) Uani 1 1 d . . . . .
C009 C 0.8099(2) 0.88140(19) 0.68897(15) 0.0390(6) Uani 1 1 d . . . . .
H009 H 0.807854 0.921570 0.728144 0.047 Uiso 1 1 calc R U . . .
C00A C 0.6258(2) 0.83176(19) 0.78388(14) 0.0406(6) Uani 1 1 d . . . . .
H00A H 0.688663 0.814289 0.807945 0.049 Uiso 1 1 calc R U . . .
C00B C 0.4349(2) 0.86667(19) 0.78802(15) 0.0386(6) Uani 1 1 d . . . . .
C00C C 0.4387(2) 0.88315(18) 0.71283(14) 0.0377(6) Uani 1 1 d . . . . .
H00C H 0.375743 0.900189 0.688645 0.045 Uiso 1 1 calc R U . . .
C00D C 0.8130(2) 0.62254(18) 0.46230(14) 0.0347(5) Uani 1 1 d . . . . .
C00E C 0.5300(2) 0.8404(2) 0.82252(14) 0.0430(7) Uani 1 1 d . . . . .
H00E H 0.529315 0.828429 0.872634 0.052 Uiso 1 1 calc R U . . .
C00F C 0.3334(2) 0.8808(2) 0.83045(16) 0.0427(7) Uani 1 1 d . . . . .
C00G C 0.9818(2) 0.7826(2) 0.55282(16) 0.0446(7) Uani 1 1 d . . . . .
H00G H 0.974405 0.740377 0.515391 0.054 Uiso 1 1 calc R U . . .
C00H C 0.3386(3) 0.9148(2) 0.90158(16) 0.0495(7) Uani 1 1 d . . . . .
H00H H 0.405415 0.927253 0.922604 0.059 Uiso 1 1 calc R U . . .
C00I C 1.0060(3) 0.9073(2) 0.66181(19) 0.0513(8) Uani 1 1 d . . . . .
H00I H 1.012343 0.949592 0.699246 0.062 Uiso 1 1 calc R U . . .
C00J C 0.2323(2) 0.8621(2) 0.80061(18) 0.0480(7) Uani 1 1 d . . . . .
H00J H 0.227230 0.838991 0.753278 0.058 Uiso 1 1 calc R U . . .
C00K C 0.1387(3) 0.8778(3) 0.8410(2) 0.0600(9) Uani 1 1 d . . . . .
H00K H 0.071527 0.865300 0.820412 0.072 Uiso 1 1 calc R U . . .
C00L C 1.0935(3) 0.8861(2) 0.6184(2) 0.0577(9) Uani 1 1 d . . . . .
H00L H 1.159913 0.913917 0.625791 0.069 Uiso 1 1 calc R U . . .
C00M C 0.2442(3) 0.9303(2) 0.94155(18) 0.0593(9) Uani 1 1 d . . . . .
H00M H 0.248539 0.953389 0.988930 0.071 Uiso 1 1 calc R U . . .
C00N C 0.1450(3) 0.9117(3) 0.9114(2) 0.0629(10) Uani 1 1 d . . . . .
H00N H 0.082303 0.921859 0.938370 0.075 Uiso 1 1 calc R U . . .
C00O C 1.0807(3) 0.8229(2) 0.56383(19) 0.0538(8) Uani 1 1 d . . . . .
H00O H 1.139056 0.807286 0.534274 0.065 Uiso 1 1 calc R U . . .
 
loop_
 _atom_site_aniso_label
 _atom_site_aniso_U_11
 _atom_site_aniso_U_22
 _atom_site_aniso_U_33
 _atom_site_aniso_U_23
 _atom_site_aniso_U_13
 _atom_site_aniso_U_12
Fe01 0.0361(2) 0.0329(3) 0.0268(2) 0.000 0.000 -0.0010(2)
S002 0.0525(4) 0.0566(5) 0.0355(3) -0.0096(3) 0.0102(3) 0.0012(4)
N003 0.0377(11) 0.0328(11) 0.0294(10) 0.0011(9) -0.0021(8) 0.0022(8)
N004 0.0476(13) 0.0399(13) 0.0329(11) -0.0009(10) 0.0020(10) -0.0008(10)
N005 0.0401(11) 0.0360(12) 0.0319(10) 0.0088(9) 0.0001(9) -0.0012(9)
C006 0.0403(14) 0.0283(13) 0.0332(12) -0.0012(10) -0.0014(10) 0.0034(10)
C007 0.0467(15) 0.0360(14) 0.0286(12) -0.0006(10) -0.0041(10) 0.0052(12)
C008 0.0419(14) 0.0368(15) 0.0391(14) 0.0047(11) -0.0048(11) -0.0052(12)
C009 0.0473(15) 0.0359(15) 0.0338(13) -0.0031(11) -0.0039(11) -0.0035(12)
C00A 0.0451(15) 0.0435(16) 0.0332(13) 0.0012(12) -0.0038(11) 0.0105(12)
C00B 0.0439(15) 0.0338(14) 0.0382(14) 0.0011(11) 0.0012(11) 0.0093(11)
C00C 0.0429(14) 0.0355(15) 0.0348(13) 0.0017(11) -0.0040(11) 0.0076(11)
C00D 0.0366(13) 0.0373(14) 0.0302(12) 0.0034(10) 0.0023(10) -0.0026(11)
C00E 0.0546(17) 0.0458(17) 0.0285(12) 0.0036(11) 0.0034(11) 0.0110(13)
C00F 0.0490(16) 0.0375(15) 0.0415(15) 0.0063(12) 0.0062(12) 0.0140(12)
C00G 0.0449(16) 0.0499(17) 0.0391(14) 0.0102(13) 0.0077(12) -0.0009(13)
C00H 0.0582(18) 0.0496(18) 0.0408(15) 0.0036(13) 0.0034(14) 0.0184(14)
C00I 0.0438(16) 0.0539(19) 0.0562(18) 0.0044(16) -0.0090(14) -0.0114(14)
C00J 0.0485(18) 0.0457(17) 0.0497(16) 0.0032(14) 0.0020(13) 0.0096(13)
C00K 0.0454(17) 0.064(2) 0.071(2) 0.0109(19) 0.0069(16) 0.0150(16)
C00L 0.0386(16) 0.069(2) 0.066(2) 0.0161(18) -0.0099(15) -0.0138(15)
C00M 0.072(2) 0.062(2) 0.0432(16) 0.0066(15) 0.0167(16) 0.0312(18)
C00N 0.060(2) 0.068(2) 0.061(2) 0.0163(18) 0.0179(17) 0.0289(18)
C00O 0.0412(16) 0.065(2) 0.0548(18) 0.0198(16) 0.0088(14) -0.0036(15)
 
_geom_special_details
;
 All esds (except the esd in the dihedral angle between two l.s. planes)
 are estimated using the full covariance matrix.  The cell esds are taken
 into account individually in the estimation of esds in distances, angles
 and torsion angles; correlations between esds in cell parameters are only
 used when they are defined by crystal symmetry.  An approximate (isotropic)
 treatment of cell esds is used for estimating esds involving l.s. planes.
;
 
loop_
 _geom_bond_atom_site_label_1
 _geom_bond_atom_site_label_2
 _geom_bond_distance
 _geom_bond_site_symmetry_2
 _geom_bond_publ_flag
Fe01 N004 1.936(2) . ?
Fe01 N004 1.936(2) 2_665 ?
Fe01 N005 1.964(2) 2_665 ?
Fe01 N005 1.964(2) . ?
Fe01 N003 1.970(2) 2_665 ?
Fe01 N003 1.970(2) . ?
S002 C00D 1.633(3) . ?
N003 C009 1.276(3) . ?
N003 C006 1.434(3) . ?
N004 C00D 1.157(3) . ?
N005 C008 1.350(4) . ?
N005 C00G 1.350(4) . ?
C006 C007 1.389(4) . ?
C006 C00A 1.390(4) . ?
C007 C00C 1.381(4) . ?
C008 C00I 1.388(4) . ?
C008 C009 1.444(4) . ?
C00A C00E 1.384(4) . ?
C00B C00E 1.390(4) . ?
C00B C00C 1.392(4) . ?
C00B C00F 1.490(4) . ?
C00F C00H 1.392(4) . ?
C00F C00J 1.392(4) . ?
C00G C00O 1.376(4) . ?
C00H C00M 1.395(4) . ?
C00I C00L 1.377(5) . ?
C00J C00K 1.391(4) . ?
C00K C00N 1.380(5) . ?
C00L C00O 1.375(5) . ?
C00M C00N 1.373(6) . ?
 
loop_
 _geom_angle_atom_site_label_1
 _geom_angle_atom_site_label_2
 _geom_angle_atom_site_label_3
 _geom_angle
 _geom_angle_site_symmetry_1
 _geom_angle_site_symmetry_3
 _geom_angle_publ_flag
N004 Fe01 N004 88.19(14) . 2_665 ?
N004 Fe01 N005 90.91(9) . 2_665 ?
N004 Fe01 N005 93.38(10) 2_665 2_665 ?
N004 Fe01 N005 93.38(10) . . ?
N004 Fe01 N005 90.91(9) 2_665 . ?
N005 Fe01 N005 174.03(13) 2_665 . ?
N004 Fe01 N003 93.06(9) . 2_665 ?
N004 Fe01 N003 173.81(9) 2_665 2_665 ?
N005 Fe01 N003 80.54(9) 2_665 2_665 ?
N005 Fe01 N003 95.07(9) . 2_665 ?
N004 Fe01 N003 173.81(9) . . ?
N004 Fe01 N003 93.06(9) 2_665 . ?
N005 Fe01 N003 95.07(9) 2_665 . ?
N005 Fe01 N003 80.54(9) . . ?
N003 Fe01 N003 86.35(12) 2_665 . ?
C009 N003 C006 118.9(2) . . ?
C009 N003 Fe01 115.13(19) . . ?
C006 N003 Fe01 125.48(17) . . ?
C00D N004 Fe01 172.9(2) . . ?
C008 N005 C00G 117.9(2) . . ?
C008 N005 Fe01 114.59(18) . . ?
C00G N005 Fe01 127.5(2) . . ?
C007 C006 C00A 120.0(3) . . ?
C007 C006 N003 120.0(2) . . ?
C00A C006 N003 120.0(2) . . ?
C00C C007 C006 119.3(2) . . ?
N005 C008 C00I 122.6(3) . . ?
N005 C008 C009 112.8(2) . . ?
C00I C008 C009 124.5(3) . . ?
N003 C009 C008 116.7(2) . . ?
C00E C00A C006 119.7(3) . . ?
C00E C00B C00C 117.8(3) . . ?
C00E C00B C00F 121.3(2) . . ?
C00C C00B C00F 120.9(2) . . ?
C007 C00C C00B 121.9(3) . . ?
N004 C00D S002 178.2(3) . . ?
C00A C00E C00B 121.4(2) . . ?
C00H C00F C00J 118.5(3) . . ?
C00H C00F C00B 119.6(3) . . ?
C00J C00F C00B 121.8(3) . . ?
N005 C00G C00O 121.7(3) . . ?
C00F C00H C00M 120.4(3) . . ?
C00L C00I C008 118.7(3) . . ?
C00K C00J C00F 120.6(3) . . ?
C00N C00K C00J 120.3(4) . . ?
C00O C00L C00I 118.7(3) . . ?
C00N C00M C00H 120.5(3) . . ?
C00M C00N C00K 119.7(3) . . ?
C00L C00O C00G 120.3(3) . . ?
 
_refine_diff_density_max    0.555
_refine_diff_density_min   -0.283
_refine_diff_density_rms    0.064

_shelx_res_file
;
TITL Bia_dw4400_085K_a.res in Pccn
    Bia_dw4400_175K.res
    created by SHELXL-2019/2 at 05:34:26 on 03-May-2022
REM Old TITL Bia_dw4400_085K in Pccn
REM SHELXT solution in Pccn: R1 0.089, Rweak 0.045, Alpha 0.023
REM <I/s>   0.567 for  392 systematic absences,  Orientation as input
REM Formula found by SHELXT:  Fe C38 N6 S2

CELL 0.65524 12.3733 14.8371 18.2128 90.0000 90.0000 90.0000
ZERR 14.000 0.0003 0.0003 0.0004 0.0000 0.0000 0.0000
LATT  1
SYMM 1/2-X, 1/2-Y, Z
SYMM -X, 1/2+Y, 1/2-Z
SYMM 1/2+X, -Y, 1/2-Z
SFAC FE C H N S
DISP $C  0.00244  0.00131  9.14798!source kissel
DISP $N  0.00493  0.00266 15.07095!source kissel
DISP $S  0.10506  0.10024 379.49005!source kissel
DISP $Fe  0.32649  0.69602 2544.24973!source kissel
UNIT 4 152 112 24 8
ACTA
L.S. 10
BOND
LIST 6
FMAP 2
PLAN 20
WGHT    0.039500    2.081900
FVAR       2.26626
FE01  1    0.750000    0.750000    0.589297    10.50000    0.03609    0.03295 =
         0.02677    0.00000    0.00000   -0.00097
S002  5    0.847733    0.559963    0.392374    11.00000    0.05253    0.05664 =
         0.03547   -0.00964    0.01017    0.00116
N003  4    0.725802    0.838574    0.668173    11.00000    0.03772    0.03276 =
         0.02945    0.00115   -0.00209    0.00217
N004  4    0.790284    0.665623    0.512939    11.00000    0.04765    0.03986 =
         0.03294   -0.00088    0.00201   -0.00082
N005  4    0.895375    0.802692    0.594913    11.00000    0.04009    0.03601 =
         0.03187    0.00882    0.00007   -0.00117
C006  2    0.627486    0.849307    0.708901    11.00000    0.04032    0.02834 =
         0.03319   -0.00125   -0.00141    0.00344
C007  2    0.533263    0.874918    0.673113    11.00000    0.04674    0.03599 =
         0.02860   -0.00060   -0.00414    0.00520
AFIX  43
H007  3    0.533836    0.886409    0.622917    11.00000   -1.20000
AFIX   0
C008  2    0.908280    0.864379    0.648663    11.00000    0.04194    0.03676 =
         0.03910    0.00466   -0.00477   -0.00516
C009  2    0.809875    0.881398    0.688971    11.00000    0.04728    0.03587 =
         0.03379   -0.00309   -0.00386   -0.00346
AFIX  43
H009  3    0.807854    0.921570    0.728144    11.00000   -1.20000
AFIX   0
C00A  2    0.625774    0.831762    0.783875    11.00000    0.04509    0.04353 =
         0.03318    0.00116   -0.00385    0.01050
AFIX  43
H00A  3    0.688663    0.814289    0.807945    11.00000   -1.20000
AFIX   0
C00B  2    0.434936    0.866666    0.788017    11.00000    0.04388    0.03377 =
         0.03825    0.00110    0.00120    0.00927
C00C  2    0.438707    0.883147    0.712830    11.00000    0.04286    0.03548 =
         0.03477    0.00167   -0.00404    0.00760
AFIX  43
H00C  3    0.375743    0.900189    0.688645    11.00000   -1.20000
AFIX   0
C00D  2    0.813047    0.622540    0.462296    11.00000    0.03663    0.03732 =
         0.03022    0.00345    0.00226   -0.00259
C00E  2    0.530027    0.840425    0.822517    11.00000    0.05463    0.04576 =
         0.02847    0.00356    0.00340    0.01101
AFIX  43
H00E  3    0.529315    0.828429    0.872634    11.00000   -1.20000
AFIX   0
C00F  2    0.333363    0.880794    0.830450    11.00000    0.04904    0.03754 =
         0.04154    0.00634    0.00621    0.01400
C00G  2    0.981828    0.782568    0.552816    11.00000    0.04489    0.04991 =
         0.03906    0.01016    0.00771   -0.00090
AFIX  43
H00G  3    0.974405    0.740377    0.515391    11.00000   -1.20000
AFIX   0
C00H  2    0.338573    0.914785    0.901576    11.00000    0.05823    0.04960 =
         0.04081    0.00364    0.00344    0.01845
AFIX  43
H00H  3    0.405415    0.927253    0.922604    11.00000   -1.20000
AFIX   0
C00I  2    1.006021    0.907291    0.661810    11.00000    0.04378    0.05395 =
         0.05621    0.00445   -0.00902   -0.01139
AFIX  43
H00I  3    1.012343    0.949592    0.699246    11.00000   -1.20000
AFIX   0
C00J  2    0.232268    0.862121    0.800613    11.00000    0.04852    0.04571 =
         0.04965    0.00321    0.00203    0.00959
AFIX  43
H00J  3    0.227230    0.838991    0.753278    11.00000   -1.20000
AFIX   0
C00K  2    0.138674    0.877758    0.840988    11.00000    0.04535    0.06376 =
         0.07075    0.01087    0.00686    0.01497
AFIX  43
H00K  3    0.071527    0.865300    0.820412    11.00000   -1.20000
AFIX   0
C00L  2    1.093472    0.886058    0.618381    11.00000    0.03863    0.06896 =
         0.06559    0.01611   -0.00990   -0.01375
AFIX  43
H00L  3    1.159913    0.913917    0.625791    11.00000   -1.20000
AFIX   0
C00M  2    0.244196    0.930286    0.941553    11.00000    0.07221    0.06241 =
         0.04324    0.00661    0.01675    0.03123
AFIX  43
H00M  3    0.248539    0.953389    0.988930    11.00000   -1.20000
AFIX   0
C00N  2    0.144981    0.911671    0.911438    11.00000    0.06012    0.06792 =
         0.06068    0.01631    0.01793    0.02890
AFIX  43
H00N  3    0.082303    0.921859    0.938370    11.00000   -1.20000
AFIX   0
C00O  2    1.080678    0.822855    0.563830    11.00000    0.04120    0.06541 =
         0.05476    0.01977    0.00877   -0.00357
AFIX  43
H00O  3    1.139056    0.807286    0.534274    11.00000   -1.20000
AFIX   0
HKLF 4


REM  Bia_dw4400_085K_a.res in Pccn
REM wR2 = 0.1631, GooF = S = 1.214, Restrained GooF = 1.214 for all data
REM R1 = 0.0931 for 4339 Fo > 4sig(Fo) and 0.1464 for all 6558 data
REM 213 parameters refined using 0 restraints

END

WGHT      0.0389      2.0784

REM Highest difference peak  0.555,  deepest hole -0.283,  1-sigma level  0.064
Q1    1   0.7586  0.7666  0.5478  11.00000  0.05    0.55
Q2    1   0.8217  0.5947  0.4213  11.00000  0.05    0.39
Q3    1   0.3848  0.8752  0.8063  11.00000  0.05    0.35
Q4    1   0.6932  0.7911  0.5888  11.00000  0.05    0.33
Q5    1   0.7278  0.7557  0.6313  11.00000  0.05    0.33
Q6    1   0.4344  0.8639  0.7509  11.00000  0.05    0.32
Q7    1   0.2993  0.9310  0.9187  11.00000  0.05    0.31
Q8    1   0.1832  0.8514  0.8325  11.00000  0.05    0.31
Q9    1   0.5840  0.8721  0.6942  11.00000  0.05    0.31
Q10   1   0.7698  0.8372  0.6925  11.00000  0.05    0.30
Q11   1   0.6296  0.8393  0.7476  11.00000  0.05    0.30
Q12   1   0.2834  0.8839  0.8108  11.00000  0.05    0.28
Q13   1   0.5787  0.8577  0.8020  11.00000  0.05    0.28
Q14   1   0.7276  0.8398  0.6311  11.00000  0.05    0.28
Q15   1   0.6792  0.8435  0.6914  11.00000  0.05    0.27
Q16   1   0.2655  0.8596  0.8305  11.00000  0.05    0.27
Q17   1   0.4804  0.8595  0.8077  11.00000  0.05    0.27
Q18   1   0.9067  0.6004  0.3803  11.00000  0.05    0.27
Q19   1   0.4930  0.8720  0.7963  11.00000  0.05    0.27
Q20   1   0.8401  0.5399  0.3533  11.00000  0.05    0.27
;
_shelx_res_checksum   86331

_shelx_hkl_file
;
   0   0   2 26843.0 1411.39   1
   0   0  -2 26335.7 1410.24   1
   0   0  -3 4.40322 78.1858   1
   0   0   3-81.1566 91.2668   1
   0   0   4 302540. 15387.5   1
   0   0  -4 282481. 15385.6   1
   0   0  -5 58.5811 102.371   1
   0   0   5-79.4661 116.550   1
   0   0  -6 2429.79 182.869   1
   0   0   6 1782.54 181.028   1
   0   0   8 103078. 5263.99   1
   0   0  -8 95605.2 5257.61   1
   0   0  -9-51.9096 119.374   1
   0   0   9-83.3236 118.220   1
   0   0  10 117647. 6291.60   1
   0   0 -10 119200. 6288.72   1
   0   0 -11 124.787 136.936   1
   0   0  11-266.231 148.038   1
   0   0  12 11058.1 688.258   1
   0   0 -12 11675.8 683.035   1
   0   0 -13 72.1836 166.749   1
   0   0  13-134.217 166.885   1
   0   0 -15 305.432 181.859   1
   0   0  15 64.6559 191.947   1
   0   0  16 23529.9 1344.80   1
   0   0 -17-317.263 224.675   1
   0   0  17-451.668 231.547   1
   0   0  18 7329.43 526.718   1
   0   0 -18 7622.86 526.039   1
   0   0 -19 590.719 226.460   1
   0   0  19 308.182 229.064   1
   0   0 -20 2982.92 344.241   1
   0   0  20 2784.44 345.763   1
   0   0 -21 79.1783 256.874   1
   0   0  21 300.328 254.317   1
   0   0 -22 215.873 221.590   1
   0   0  22 27.9988 214.410   1
   0   0 -23-192.206 261.671   1
   0   0  23 142.581 264.778   1
   0   0 -24 832.610 291.810   1
   0   0  24 375.079 283.020   1
   0   0  25 351.548 234.464   1
   0   0 -25-140.190 218.459   1
   0   0  26 2426.99 385.258   1
   0   0 -26 3756.21 399.871   1
   0   0  27 537.331 284.682   1
   0   0 -27 310.472 273.562   1
   0   1   1 70.4865 44.9790   1
   0  -1  -1 63.3857 41.9630   1
   0  -1  -2 116995. 6156.42   1
   0   1   2 116502. 6156.88   1
   0   1   3-11.5425 90.4682   1
   0  -1   3 131.240 74.3219   1
   0   1  -3 31.3563 64.6656   1
   0  -1  -3 160.871 85.9819   1
   0  -1  -4 53868.6 2700.16   1
   0   1  -4 47649.5 2690.72   1
   0  -1   4 51894.5 2692.15   1
   0   1   4 50524.0 2701.59   1
   0   1   5-220.491 127.201   1
   0  -1   5 27.7357 96.6293   1
   0  -1  -5 66.6119 116.906   1
   0   1  -5 6.44561 84.8480   1
   0   1   6 209.444 143.740   1
   0  -1   6 305.229 114.252   1
   0   1  -6 268.574 113.129   1
   0  -1  -6 376.149 128.644   1
   0   1   7-107.742 141.844   1
   0  -1   7 19.9908 111.748   1
   0   1  -7 233.701 110.645   1
   0  -1  -7 211.209 128.749   1
   0   1   8 683.176 150.245   1
   0  -1  -8 698.055 138.812   1
   0  -1   9 51.9187 119.659   1
   0   1   9-14.7758 131.084   1
   0  -1  -9 27.6080 126.627   1
   0   1  -9 97.1477 110.845   1
   0  -1 -10 15243.0 872.620   1
   0   1 -10 13946.2 859.733   1
   0  -1  10 15351.7 868.474   1
   0   1  10 16836.8 881.433   1
   0  -1  11 142.057 151.454   1
   0   1  11-139.677 150.270   1
   0  -1 -11-65.2697 147.029   1
   0   1 -11 59.3923 131.002   1
   0  -1  12-34.2695 151.589   1
   0   1  12-56.0596 169.678   1
   0  -1 -12 105.256 153.947   1
   0   1 -12 80.6624 132.019   1
   0   1  13-99.4273 171.631   1
   0  -1  13 239.665 162.655   1
   0  -1 -13-18.6892 162.209   1
   0   1 -13-121.656 160.583   1
   0   1 -14 13127.2 815.065   1
   0  -1 -14 14759.8 830.742   1
   0  -1  14 14009.8 826.897   1
   0   1  14 13882.0 832.097   1
   0   1  15 66.3236 214.830   1
   0  -1 -15 333.104 190.807   1
   0  -1 -16 5012.77 402.395   1
   0   1 -16 4656.07 385.259   1
   0  -1  16 4883.28 393.870   1
   0  -1  17 23.3162 212.042   1
   0   1  17 338.819 233.050   1
   0   1 -17 245.429 210.990   1
   0  -1 -17 321.600 227.148   1
   0   1  18 804.128 220.123   1
   0  -1  18 243.813 204.094   1
   0  -1 -18 167.534 204.521   1
   0   1 -18 257.137 199.800   1
   0  -1  19-177.573 222.638   1
   0   1 -19 24.4020 214.166   1
   0   1  20 1472.47 295.794   1
   0  -1 -20 874.764 289.117   1
   0   1  21-54.9034 234.983   1
   0  -1  21 244.610 246.207   1
   0   1 -21 26.2082 230.662   1
   0  -1 -21 185.212 243.927   1
   0   1  22 28.0289 248.619   1
   0  -1  22 167.236 249.849   1
   0  -1 -22-162.482 235.690   1
   0   1 -22 26.8441 240.002   1
   0  -1  23 624.698 286.854   1
   0   1 -23 54.7511 268.534   1
   0   1  24 2331.02 335.051   1
   0  -1 -24 1914.36 333.673   1
   0   1  25 29.0329 255.677   1
   0   1 -25 253.681 251.564   1
   0  -1  25 265.755 268.321   1
   0  -1 -25 251.244 239.814   1
   0   1 -26 1729.89 349.700   1
   0  -1  26 2188.83 343.739   1
   0  -1 -27 336.368 276.961   1
   0   1  27 29.5222 261.341   1
   0   2   1 76.9534 74.0240   1
   0  -2  -1 54.5456 66.9796   1
   0  -2  -2 5127.95 297.480   1
   0   2   2 4982.78 299.877   1
   0   2   3 122.351 109.404   1
   0  -2   3-45.1415 59.2858   1
   0   2  -3 17.5146 57.0011   1
   0  -2  -3 63.1305 101.200   1
   0   2  -4 16467.4 899.176   1
   0  -2  -4 16370.5 917.365   1
   0  -2   4 17144.2 900.329   1
   0   2   4 16826.7 920.781   1
   0   2   5 98.0210 115.195   1
   0  -2   5-105.332 100.088   1
   0   2  -5 16.4401 90.3162   1
   0  -2  -5-27.7506 108.709   1
   0   2  -6 1411.97 140.409   1
   0  -2   6 1782.80 143.533   1
   0  -2   7 8.97540 107.246   1
   0   2   7 116.041 138.339   1
   0  -2  -7 47.8407 127.392   1
   0   2  -7 33.7008 100.232   1
   0  -2  -8 24085.5 1294.59   1
   0   2  -8 22797.2 1276.36   1
   0   2   8 23743.4 1298.64   1
   0  -2   8 23411.9 1278.71   1
   0   2   9-62.5690 154.828   1
   0  -2   9 168.019 107.627   1
   0  -2  -9 73.0371 143.038   1
   0   2  -9 11.2996 107.482   1
   0  -2  10 1158.40 159.384   1
   0  -2 -10 1187.80 186.973   1
   0   2 -10 1535.72 159.098   1
   0   2  11-18.2322 150.122   1
   0  -2 -11 34.0647 133.593   1
   0   2 -11-14.0558 119.599   1
   0   2 -12 12618.2 739.604   1
   0  -2 -12 12578.8 749.112   1
   0  -2  12 12758.7 745.076   1
   0   2  12 12497.9 755.130   1
   0  -2  13-17.7174 151.191   1
   0   2 -13 33.6486 156.593   1
   0   2 -14 5751.09 388.895   1
   0  -2 -14 5699.94 412.006   1
   0  -2  14 5399.12 391.377   1
   0   2  14 4719.91 410.636   1
   0  -2  15 203.866 195.627   1
   0   2  15-22.6614 218.439   1
   0  -2 -15-64.0037 200.016   1
   0   2 -15 19.4491 186.206   1
   0   2 -16 4245.43 329.090   1
   0  -2 -16 3395.52 324.193   1
   0   2  16 3362.46 328.897   1
   0  -2  16 3959.58 338.088   1
   0   2  17-49.1856 231.763   1
   0  -2  17 251.137 216.185   1
   0   2 -17 306.624 206.429   1
   0  -2 -17 46.6027 203.493   1
   0  -2 -18 5193.64 432.003   1
   0   2 -18 5513.24 423.236   1
   0   2  18 5041.67 438.825   1
   0  -2  18 5664.86 433.783   1
   0   2  19 157.618 259.984   1
   0  -2  19-75.1687 217.495   1
   0   2 -19 121.241 219.636   1
   0  -2  20 208.610 230.176   1
   0   2  20 188.767 220.092   1
   0   2 -20 125.794 220.290   1
   0  -2 -20 25.8218 226.705   1
   0  -2  21 431.211 260.647   1
   0   2  21 579.100 252.559   1
   0  -2 -21 688.537 252.686   1
   0   2 -21-77.9192 243.844   1
   0   2  22 3033.56 393.813   1
   0  -2  22 4175.03 397.821   1
   0  -2 -22 4327.65 402.222   1
   0   2 -22 3834.27 386.962   1
   0   2  23 542.716 278.570   1
   0  -2  23 170.772 232.367   1
   0  -2 -23 27.5031 276.945   1
   0   2 -23 27.2798 240.224   1
   0   2  24 2047.15 295.920   1
   0   2 -24 1587.84 308.823   1
   0  -2  24 1954.14 319.126   1
   0  -2 -24 1857.35 280.108   1
   0   2  25 28.8836 299.015   1
   0   2 -25 112.888 285.240   1
   0  -2  25 596.573 290.785   1
   0  -2 -25-278.303 292.026   1
   0   2  26 1017.49 302.007   1
   0  -2 -26 722.825 301.175   1
   0  -2 -27 221.972 250.128   1
   0   2  27 58.2223 247.105   1
   0  -2 -28 468.737 313.858   1
   0   2  28 843.509 332.494   1
   0  -2 -29-162.351 261.540   1
   0   3   0-59.7629 62.0071   1
   0  -3   0-37.9634 61.4447   1
   0   3   1 61.4570 83.3289   1
   0  -3  -1 13.1684 80.8399   1
   0  -3  -2 343464. 18190.0   1
   0   3   2 347511. 18190.5   1
   0   3   3-78.7276 121.540   1
   0  -3  -3-58.0191 113.339   1
   0  -3  -4 518578. 27286.7   1
   0   3  -4 533813. 27262.9   1
   0  -3   4 511582. 27263.0   1
   0   3   4 491032. 27288.5   1
   0  -3   5 61.6613 77.2012   1
   0   3  -5-58.6424 69.5500   1
   0   3   6 2345.55 225.303   1
   0   3  -6 2388.69 170.624   1
   0  -3   6 2244.74 173.152   1
   0   3   7-262.675 151.781   1
   0  -3   7 142.189 100.143   1
   0  -3  -7 12.8191 141.226   1
   0   3  -7 29.8387 93.8275   1
   0  -3  -8 78664.2 4769.63   1
   0   3  -8 94514.6 4755.12   1
   0  -3   8 93603.6 4756.47   1
   0   3   8 88740.3 4777.96   1
   0   3   9 197.962 157.691   1
   0  -3  -9 46.1975 146.200   1
   0  -3 -10 8046.13 519.724   1
   0   3 -10 8431.41 490.863   1
   0   3  10 9368.04 537.806   1
   0  -3  10 7595.61 494.052   1
   0   3  11-228.008 163.998   1
   0  -3  11-28.0673 128.395   1
   0   3 -12 18122.4 1066.79   1
   0  -3  12 20160.8 1077.86   1
   0  -3  13 84.8349 161.436   1
   0   3  13 148.664 172.261   1
   0   3 -13 161.985 151.982   1
   0  -3 -13 79.6769 150.404   1
   0   3 -14 10684.7 647.782   1
   0  -3 -14 10204.3 660.620   1
   0  -3  14 10603.9 651.911   1
   0   3  14 11135.3 677.058   1
   0   3  15 464.726 238.174   1
   0  -3  15 39.4851 184.226   1
   0   3 -15 18.9529 183.944   1
   0  -3 -15-174.690 219.777   1
   0   3  16 3430.38 361.054   1
   0  -3 -16 3371.99 338.358   1
   0  -3  17 200.965 210.479   1
   0   3  17 450.188 245.508   1
   0  -3 -17 71.0606 226.907   1
   0   3 -17-21.5622 192.439   1
   0   3 -18 9159.72 601.013   1
   0  -3  18 9177.15 609.625   1
   0  -3  19 24.6919 219.646   1
   0   3  19 106.103 258.579   1
   0   3 -19 238.131 223.816   1
   0  -3 -19-25.2498 230.470   1
   0  -3  20 718.054 239.039   1
   0   3  20 868.792 294.422   1
   0   3 -20 594.355 233.822   1
   0  -3 -20 881.081 279.261   1
   0   3  21 83.1529 272.867   1
   0  -3 -21 425.785 271.996   1
   0   3 -22 1111.68 266.456   1
   0  -3  22 1435.63 278.374   1
   0   3  23 227.891 267.912   1
   0   3 -23 245.053 266.197   1
   0  -3  23 229.001 266.011   1
   0  -3 -23 137.535 277.609   1
   0   3  24-57.5118 297.476   1
   0   3 -24 1278.40 275.005   1
   0  -3  24 1027.49 277.536   1
   0  -3 -24 304.113 309.788   1
   0   3  26 315.995 273.523   1
   0  -3 -26 248.366 265.204   1
   0  -3 -27-164.788 299.984   1
   0   3  27 374.634 310.874   1
   0  -3 -28 435.558 261.782   1
   0   3  28 717.377 251.580   1
   0  -4   0 999999. 52132.1   1
   0   4   0 981903. 52132.9   1
   0   4   1 86.3160 89.9150   1
   0  -4  -1 81.4111 86.1879   1
   0  -4  -2 299694. 16458.3   1
   0   4   2 325681. 16459.5   1
   0   4   3 44.1049 120.520   1
   0  -4  -3 8.31895 115.306   1
   0   4   4 134.005 134.946   1
   0  -4  -4 58.3236 117.743   1
   0   4   5 226.795 125.000   1
   0   4  -5 37.8697 55.2048   1
   0  -4   5-42.9281 58.2427   1
   0  -4  -5 109.811 122.640   1
   0   4  -6 237074. 12698.4   1
   0  -4  -6 238965. 12727.4   1
   0   4   6 247521. 12732.0   1
   0  -4   6 243292. 12698.0   1
   0   4   7-103.438 137.868   1
   0  -4  -7-54.8181 125.380   1
   0   4  -7 59.0960 85.1685   1
   0  -4  -8 21771.8 1197.14   1
   0   4  -8 22886.4 1168.55   1
   0   4   8 21141.0 1200.65   1
   0  -4   8 20099.4 1167.37   1
   0  -4   9 50.0482 100.743   1
   0   4   9 34.6838 164.122   1
   0  -4  -9-32.3628 150.251   1
   0   4  10 352.993 160.451   1
   0  -4 -10 467.936 165.045   1
   0   4  11-39.5000 161.633   1
   0  -4  11-105.050 119.560   1
   0  -4 -11 147.482 162.233   1
   0   4 -11 252.395 128.332   1
   0   4 -12 9160.75 525.419   1
   0  -4 -12 7766.39 547.510   1
   0  -4  12 9389.80 533.529   1
   0   4  12 7944.75 551.085   1
   0   4 -13-15.5647 147.990   1
   0  -4 -13 61.5663 156.529   1
   0   4  13-153.217 184.627   1
   0  -4  13-16.1498 158.452   1
   0   4 -14 187.330 161.971   1
   0  -4 -14-21.4546 193.363   1
   0  -4  14 17.6256 166.073   1
   0   4  14 114.308 209.721   1
   0  -4 -15 468.778 230.633   1
   0   4 -15 73.8576 165.984   1
   0  -4  15-57.1385 171.211   1
   0   4  15-142.597 240.680   1
   0   4 -16 296.540 193.250   1
   0  -4 -16 208.116 241.661   1
   0  -4  16 286.435 191.913   1
   0   4  16 319.644 245.319   1
   0   4 -17-42.0212 184.038   1
   0  -4 -17 192.455 234.609   1
   0   4  17 177.884 260.049   1
   0  -4  17 326.550 199.324   1
   0   4  18 4968.40 437.451   1
   0   4 -18 5499.11 417.537   1
   0  -4  18 6011.41 424.027   1
   0  -4 -18 5602.69 442.126   1
   0   4  19-26.7987 202.178   1
   0  -4  19 144.866 226.348   1
   0   4 -19-69.8290 203.701   1
   0  -4 -19 25.4884 179.117   1
   0   4  20 738.362 282.254   1
   0   4 -20 1387.70 265.562   1
   0  -4  20 1294.09 258.116   1
   0  -4 -20 913.597 268.370   1
   0   4 -21-76.0887 215.853   1
   0  -4  21 291.795 234.080   1
   0  -4 -21 53.2104 272.713   1
   0   4  22 3527.61 392.028   1
   0   4 -22 3707.89 366.826   1
   0  -4  22 3730.01 370.174   1
   0   4  23 142.392 224.719   1
   0   4 -23 430.846 254.163   1
   0  -4  23 171.757 246.219   1
   0  -4 -23 494.789 241.110   1
   0   4 -24 220.695 246.072   1
   0   4  24 344.128 274.564   1
   0  -4 -24 524.336 287.932   1
   0   4  25 171.491 288.860   1
   0  -4 -25 551.292 315.551   1
   0   4  26-228.071 266.631   1
   0  -4 -26 301.174 286.156   1
   0  -4 -27 135.804 258.886   1
   0   4  27 56.8492 256.173   1
   0  -4 -28 2229.91 367.375   1
   0   4  28 1043.67 335.226   1
   0  -4 -29 421.825 276.764   1
   0   4  29-55.8797 250.641   1
   0   5   0-42.1223 78.3439   1
   0  -5   0 24.4665 77.0876   1
   0   5  -1 53.4782 64.4246   1
   0   5   1 41.2985 95.7161   1
   0  -5   1 16.6753 57.2162   1
   0  -5  -1-38.2779 87.3620   1
   0  -5  -2 18752.2 1027.55   1
   0   5   2 18831.3 1029.94   1
   0  -5  -3 128.614 111.528   1
   0   5   3 419.521 126.025   1
   0  -5  -5 47.8734 109.773   1
   0   5   5-90.4183 129.994   1
   0   5   6 25045.3 1433.03   1
   0   5  -6 26567.3 1388.10   1
   0  -5   6 26399.0 1389.06   1
   0  -5  -6 24337.7 1428.46   1
   0  -5  -7 101.863 147.356   1
   0   5   7 31.3242 151.986   1
   0  -5   7 5.60911 66.2278   1
   0  -5  -8 2523.10 243.206   1
   0   5  -8 2300.05 165.710   1
   0  -5   8 2617.72 172.547   1
   0   5  -9-60.1041 92.6149   1
   0  -5  -9 16.9608 162.003   1
   0  -5   9 79.9477 95.1242   1
   0   5   9 18.1845 180.337   1
   0   5  10 6392.44 432.660   1
   0  -5  10 6754.58 385.181   1
   0  -5 -10 5798.17 415.573   1
   0   5 -10 5828.35 381.989   1
   0  -5  11-48.4360 118.394   1
   0   5 -11 246.063 121.389   1
   0   5  12 1658.68 251.073   1
   0  -5  12 2271.54 205.349   1
   0   5 -12 2250.21 204.098   1
   0  -5 -12 2135.92 256.715   1
   0   5 -13-73.5533 142.535   1
   0  -5 -13 126.619 198.381   1
   0  -5  13 335.027 157.102   1
   0   5  13 45.0363 210.668   1
   0  -5 -14 2726.46 301.987   1
   0   5 -14 2457.06 244.739   1
   0  -5  14 2461.14 240.540   1
   0   5  14 2976.75 321.918   1
   0  -5 -15 91.1900 236.938   1
   0   5 -15 35.1290 172.016   1
   0  -5  15-18.1565 167.831   1
   0   5  15 412.783 249.403   1
   0   5  16 3686.23 391.345   1
   0   5 -16 4007.72 336.604   1
   0  -5  16 4838.68 355.009   1
   0  -5 -16 4772.97 392.945   1
   0   5  17-206.414 253.717   1
   0  -5 -17 48.8277 232.148   1
   0   5  18 1270.88 273.775   1
   0   5 -18 1785.47 242.639   1
   0  -5  18 1011.75 224.214   1
   0  -5 -18 1580.56 269.432   1
   0   5  19 27.0492 197.202   1
   0  -5 -19-154.295 188.952   1
   0   5 -19 159.239 199.082   1
   0  -5  19-71.6299 211.226   1
   0   5  20 10738.5 730.026   1
   0  -5  20 11663.7 717.733   1
   0   5 -20 11965.3 714.215   1
   0  -5 -20 10032.6 714.198   1
   0   5 -21 24.8219 221.002   1
   0  -5  21 395.478 237.179   1
   0  -5 -22 3588.90 413.995   1
   0   5  22 4268.69 425.028   1
   0   5 -22 4147.06 377.625   1
   0  -5  22 4101.22 392.343   1
   0   5 -23 319.791 231.973   1
   0  -5 -23-137.260 261.036   1
   0   5  23-398.333 274.277   1
   0  -5 -25 246.591 301.314   1
   0   5  25 427.834 296.322   1
   0  -5 -26 1546.89 338.927   1
   0   5  26 735.078 314.014   1
   0   5  27 815.758 264.396   1
   0  -5 -27 403.020 271.726   1
   0  -5 -29 363.320 323.737   1
   0   5  29 220.129 306.127   1
   0  -6   0 19389.8 997.064   1
   0   6   0 17312.7 997.554   1
   0  -6   1-4.26697 55.8255   1
   0  -6  -1-44.1391 80.6238   1
   0   6   1-7.91830 96.7868   1
   0   6  -1 27.2772 62.7343   1
   0   6   2 56262.5 3006.69   1
   0  -6  -2 59297.4 3005.80   1
   0   6  -2 55636.3 2977.21   1
   0  -6  -4 121542. 6115.28   1
   0   6   4 109312. 6113.87   1
   0   6   5 55.7093 132.148   1
   0  -6  -5 64.4895 128.220   1
   0  -6  -6 114997. 6122.86   1
   0   6   6 115646. 6126.63   1
   0   6  -7 76.4573 52.6316   1
   0  -6   7-38.8162 53.0486   1
   0  -6  -8 2623.91 248.132   1
   0   6  -8 2857.67 179.624   1
   0  -6   8 2898.50 184.997   1
   0   6   8 2511.32 255.493   1
   0   6   9 247.080 157.942   1
   0  -6  -9-88.5861 148.564   1
   0   6  -9 127.388 82.5456   1
   0  -6   9-106.244 80.8275   1
   0   6  10 6768.65 491.792   1
   0   6 -10 7611.51 435.429   1
   0  -6  10 7620.70 435.968   1
   0  -6 -10 7253.11 488.913   1
   0  -6 -11-257.694 176.849   1
   0   6  11 84.7906 187.607   1
   0   6  12 3838.63 354.972   1
   0   6 -12 4376.55 296.938   1
   0  -6  12 4623.22 300.783   1
   0  -6 -12 4157.61 350.320   1
   0   6  13-23.1237 215.353   1
   0  -6 -13 368.648 214.724   1
   0   6 -13 135.361 134.159   1
   0  -6  13 113.513 142.693   1
   0   6  14 6591.58 487.586   1
   0   6 -14 6761.02 427.291   1
   0  -6  14 7198.01 437.066   1
   0   6  15 24.7401 237.461   1
   0  -6 -15 302.267 221.654   1
   0   6 -15-33.0960 158.166   1
   0  -6  15 190.860 165.070   1
   0  -6  16 3721.89 312.084   1
   0   6 -16 3621.31 301.880   1
   0   6  17-130.841 216.887   1
   0  -6  17-142.649 175.506   1
   0   6 -17-290.097 173.929   1
   0  -6 -17 123.754 202.634   1
   0   6  18 723.087 218.078   1
   0  -6 -18 811.732 215.882   1
   0   6  19 54.5849 240.153   1
   0   6 -19 21.8438 201.840   1
   0  -6 -19-414.980 233.102   1
   0   6  20 1967.14 321.836   1
   0  -6  20 1903.69 279.296   1
   0   6 -20 2074.22 270.644   1
   0  -6 -20 1426.46 303.471   1
   0   6  21 280.266 285.684   1
   0  -6  21 234.556 248.061   1
   0   6 -21 943.144 232.422   1
   0  -6 -21-53.5658 283.325   1
   0   6  22 1329.81 329.744   1
   0  -6 -22 843.225 310.982   1
   0   6  23 340.869 285.055   1
   0  -6 -23 219.167 265.060   1
   0   6  24 313.126 227.748   1
   0  -6 -24 656.912 233.646   1
   0   6  25 28.3423 291.642   1
   0  -6 -25 27.2124 278.351   1
   0   6  27 417.228 274.659   1
   0  -6 -27 265.569 277.596   1
   0  -6 -28 392.163 227.962   1
   0   6  28 109.884 229.387   1
   0   7   0 36.3150 82.3477   1
   0  -7  -1-16.6361 100.539   1
   0  -7   1 104.509 67.7949   1
   0   7   1-17.8323 105.268   1
   0   7  -1-5.52461 73.7816   1
   0  -7   2 24795.6 1307.43   1
   0   7   2 22603.1 1334.91   1
   0  -7  -2 26037.7 1338.86   1
   0   7   3-47.9718 131.244   1
   0  -7  -3-67.0938 112.578   1
   0   7   4 2862.79 225.709   1
   0  -7  -4 2493.25 222.908   1
   0   7   5-103.833 144.581   1
   0  -7  -5 138.289 141.172   1
   0   7   6 5531.12 388.828   1
   0  -7  -6 6045.67 388.033   1
   0  -7  -7 16.2587 142.833   1
   0   7   7 279.125 168.666   1
   0   7  -8 30022.2 1587.84   1
   0   7   8 32211.2 1662.00   1
   0  -7  -8 30790.4 1653.68   1
   0  -7   8 29367.0 1587.88   1
   0   7   9 99.0839 166.659   1
   0   7  -9-10.4374 63.2530   1
   0  -7   9 5.55202 67.7703   1
   0  -7  -9 73.9155 152.155   1
   0   7  10 313.288 186.059   1
   0   7 -10 133.339 83.5334   1
   0  -7  10 212.350 92.5366   1
   0  -7 -10 390.504 187.656   1
   0   7  11 240.819 225.276   1
   0   7 -11-8.61410 93.0898   1
   0  -7  11 9.50335 101.028   1
   0  -7 -11 41.0090 198.975   1
   0   7  12 2788.46 315.034   1
   0  -7 -12 3018.09 308.064   1
   0   7 -13-23.8568 116.315   1
   0  -7  13 77.4058 129.340   1
   0  -7 -13-66.7374 219.228   1
   0   7  14 98.0991 247.727   1
   0   7 -14 431.975 141.070   1
   0  -7  14 438.238 147.033   1
   0  -7 -14 529.231 228.700   1
   0   7  15 100.931 246.281   1
   0   7 -15 180.993 144.317   1
   0  -7  15 406.921 159.871   1
   0  -7 -15 213.341 234.436   1
   0   7  16 129.633 247.090   1
   0   7 -16 16.5438 149.098   1
   0  -7  16 161.226 173.472   1
   0  -7 -16-97.6411 237.940   1
   0   7  17 26.5257 252.225   1
   0   7 -17 162.206 179.151   1
   0  -7  17-136.566 184.665   1
   0  -7 -17 250.789 249.792   1
   0   7  18 595.439 283.232   1
   0   7 -18 1206.34 208.270   1
   0  -7  18 927.525 207.398   1
   0  -7 -18 1050.68 282.644   1
   0   7  19-330.077 298.289   1
   0  -7 -19 313.543 278.773   1
   0   7 -20 1480.14 243.389   1
   0   7  20 1394.39 319.032   1
   0  -7 -20 1145.61 315.086   1
   0   7  21 422.081 294.047   1
   0  -7 -21 539.425 299.734   1
   0   7  22-113.200 260.203   1
   0  -7 -22 135.979 277.061   1
   0   7  24 821.669 269.959   1
   0  -7 -24 571.886 256.659   1
   0  -7 -25 27.0059 310.076   1
   0   7  26 305.376 305.203   1
   0   7  27 329.874 275.827   1
   0  -7 -27 183.634 278.666   1
   0  -7 -28 463.772 237.950   1
   0   7  28 379.177 250.026   1
   0  -8   0 27285.8 1469.68   1
   0  -8  -1-9.27985 85.1116   1
   0  -8   1 18.5903 73.4828   1
   0   8   1 39.6194 90.8439   1
   0   8  -1-26.0113 70.2673   1
   0  -8   2 39298.6 2075.09   1
   0   8  -2 38919.6 2075.69   1
   0   8   3 77.9537 123.022   1
   0   8   4 548.088 139.719   1
   0  -8  -4 416.943 129.145   1
   0   8   5 268.454 144.035   1
   0  -8  -5 88.3297 135.661   1
   0  -8  -6 22940.3 1291.43   1
   0   8   6 23510.1 1296.71   1
   0   8   7 18.3456 151.068   1
   0  -8  -7 51.2855 142.928   1
   0  -8  -8 16927.0 990.366   1
   0   8   8 17603.6 1003.53   1
   0  -8 -10-20.2503 182.004   1
   0   8 -10 22.4725 61.4292   1
   0  -8  10 32.5442 64.7403   1
   0   8  10 194.671 189.301   1
   0   8  11-180.890 221.839   1
   0   8 -11 39.1771 77.8883   1
   0  -8  11-34.1636 82.5766   1
   0  -8 -11 190.530 209.497   1
   0   8  12 2090.89 290.944   1
   0   8 -12 1756.46 159.235   1
   0  -8  12 1929.11 162.069   1
   0  -8 -12 2025.51 266.974   1
   0   8  13 48.6038 200.129   1
   0   8 -13 10.1389 102.511   1
   0  -8  13 130.827 120.773   1
   0  -8 -13 91.1767 194.542   1
   0   8  14 1376.48 238.120   1
   0  -8 -14 1786.22 231.571   1
   0   8 -14 1445.82 170.019   1
   0  -8  14 1839.71 189.877   1
   0   8 -15-108.223 138.157   1
   0  -8  15-43.8327 144.647   1
   0   8 -16 4255.83 312.257   1
   0  -8 -16 3735.22 369.663   1
   0  -8  16 4618.57 327.541   1
   0   8  16 4426.19 397.060   1
   0   8  17-376.733 261.182   1
   0  -8 -17-127.353 233.091   1
   0   8 -17 50.1948 152.407   1
   0  -8  17-109.014 171.631   1
   0   8  18 7062.02 555.485   1
   0   8 -18 7844.44 501.560   1
   0  -8  18 7567.99 507.226   1
   0  -8 -18 7641.90 549.295   1
   0   8 -19-19.8104 183.048   1
   0  -8 -20-133.727 221.052   1
   0   8  20 504.144 239.147   1
   0  -8 -21 459.257 218.116   1
   0   8  21 112.785 220.930   1
   0  -8 -22 1711.91 280.763   1
   0   8  22 1272.97 277.258   1
   0  -8 -23 136.109 288.082   1
   0   8  23 395.629 290.533   1
   0  -8 -24 4060.33 424.860   1
   0   8  24 3833.11 425.942   1
   0  -8 -25 294.059 311.429   1
   0   8  25 55.6486 300.806   1
   0  -8 -26-105.355 275.824   1
   0   8  26-27.4807 282.235   1
   0   8  27 81.4177 220.728   1
   0  -9   0-26.2367 89.6706   1
   0   9   0-286.382 96.7304   1
   0  -9   1-28.6613 76.1716   1
   0   9  -1 74.5649 84.1089   1
   0   9   2 17944.9 996.906   1
   0  -9   2 18619.9 965.776   1
   0   9  -2 17381.8 965.539   1
   0  -9  -2 17507.0 994.446   1
   0  -9  -3 366.068 124.928   1
   0  -9  -4 11257.0 674.156   1
   0   9   4 11993.7 687.501   1
   0   9   5-200.882 163.527   1
   0  -9  -5 140.834 150.156   1
   0  -9  -6 7340.58 482.615   1
   0   9   6 7816.80 498.938   1
   0  -9  -7 143.702 175.115   1
   0   9   7-19.1931 184.198   1
   0  -9  -9-60.0703 186.819   1
   0   9   9 42.7837 200.544   1
   0  -9 -10 1613.42 224.260   1
   0   9  10 1811.43 239.639   1
   0  -9 -11-152.707 214.405   1
   0   9  11-348.943 237.333   1
   0  -9 -12 1514.96 243.600   1
   0   9 -12 1128.62 107.320   1
   0  -9  12 1273.97 108.589   1
   0   9  12 1254.07 263.845   1
   0  -9 -13 326.599 190.310   1
   0  -9  13-68.9580 93.5463   1
   0   9  13-149.083 188.154   1
   0   9 -13 125.923 87.9926   1
   0  -9  14 3051.12 229.403   1
   0   9 -14 3243.23 229.829   1
   0   9  15 681.427 262.176   1
   0  -9 -15 74.2895 231.728   1
   0   9  16 133.920 274.371   1
   0   9 -16 402.052 138.295   1
   0  -9  16 757.703 157.007   1
   0  -9 -16 861.354 281.043   1
   0   9  17-81.6613 280.647   1
   0   9 -17-102.844 142.568   1
   0  -9  17 109.715 158.059   1
   0  -9 -17 154.525 279.286   1
   0   9 -18 163.756 163.135   1
   0   9  18 276.127 295.394   1
   0   9  19-641.915 311.220   1
   0  -9 -19 398.694 287.794   1
   0   9  20 1405.86 332.529   1
   0  -9 -20 1127.24 308.400   1
   0   9  21-254.013 297.452   1
   0  -9 -21-189.213 284.895   1
   0   9  22-282.674 316.221   1
   0  -9 -22 381.102 305.032   1
   0   9  23 141.073 309.230   1
   0  -9 -23-27.0897 294.826   1
   0   9  24 531.793 301.615   1
   0  -9 -24-26.8442 277.051   1
   0   9  25 193.000 231.187   1
   0  -9 -25-185.354 228.540   1
   0  -9 -27 484.847 294.548   1
   0   9  27-133.844 288.384   1
   0 -10   0 37140.6 1983.42   1
   0  10   0 36685.1 1984.55   1
   0  10   1-71.4132 122.731   1
   0  10  -1-50.2617 93.5723   1
   0 -10   1-96.3749 84.6021   1
   0 -10  -1 112.687 113.423   1
   0  10   2 242.236 135.580   1
   0 -10   2 185.165 73.3230   1
   0  10  -2 324.354 81.7831   1
   0 -10  -2 380.063 134.382   1
   0  10   3 119.335 130.906   1
   0 -10   3 35.8303 37.8073   1
   0  10  -3-12.0314 43.4890   1
   0 -10  -3 154.115 127.222   1
   0  10   4 1241.31 185.371   1
   0 -10  -4 1133.62 180.178   1
   0  10   5 123.659 170.702   1
   0 -10  -5 33.0960 149.540   1
   0 -10  -6 2302.30 249.340   1
   0  10   7 80.2984 176.160   1
   0 -10  -7-94.0128 172.022   1
   0  10   8-63.4841 196.962   1
   0 -10  -8 99.0843 197.362   1
   0  10   9-243.736 202.108   1
   0 -10 -10 13770.9 810.212   1
   0  10  10 12910.7 814.334   1
   0 -10 -11 89.8118 203.960   1
   0  10  11 143.572 219.548   1
   0 -10 -12 1043.32 250.070   1
   0  10  12 840.298 256.146   1
   0 -10 -13 191.557 198.383   1
   0  10  13-279.998 223.378   1
   0 -10 -14 123.264 223.890   1
   0  10 -14 144.917 61.0206   1
   0 -10  14 32.2511 59.1769   1
   0  10  14-52.1956 237.007   1
   0 -10 -15 479.484 263.818   1
   0  10 -15 164.450 91.5682   1
   0 -10  15-7.43227 93.4282   1
   0  10  15 186.833 270.882   1
   0 -10 -16 2079.21 313.362   1
   0  10 -16 1699.49 162.416   1
   0  10  16 2279.71 325.398   1
   0  10  17 247.986 278.226   1
   0 -10 -17 287.626 260.245   1
   0  10  18 306.454 262.416   1
   0 -10 -18-265.245 250.431   1
   0  10  19 337.035 248.506   1
   0 -10 -19-134.006 230.715   1
   0  10  20-84.6560 232.496   1
   0 -10 -20 378.244 217.052   1
   0  10  22-56.3998 239.255   1
   0 -10 -22 54.2914 232.974   1
   0  10  23 112.309 263.890   1
   0 -10 -23 80.8410 249.037   1
   0  10  24 194.487 281.024   1
   0 -10 -24 266.275 283.310   1
   0  10  25 191.074 313.794   1
   0 -10 -25 393.073 301.278   1
   0  10  26 1019.48 330.672   1
   0 -10 -26 334.021 309.791   1
   0  11   1 90.4688 131.965   1
   0 -11  -1-24.6852 127.037   1
   0 -11   1 70.4150 95.3257   1
   0  11  -1 73.8902 100.560   1
   0 -11  -2 1748.71 191.253   1
   0 -11   2 1497.11 133.751   1
   0  11  -2 1974.86 146.163   1
   0  11   2 1914.57 195.390   1
   0 -11  -3-15.0705 142.291   1
   0 -11   3 25.0859 43.2836   1
   0  11   3 31.8933 146.987   1
   0  11  -3 17.0594 50.1976   1
   0  11   4 883.143 186.851   1
   0 -11  -4 684.391 169.295   1
   0  11   5-167.269 173.871   1
   0 -11  -5 332.784 171.519   1
   0  11   6 534.441 179.281   1
   0 -11  -6 557.303 182.137   1
   0  11   8 3117.50 304.880   1
   0 -11  -8 2843.01 285.904   1
   0 -11  -9 193.584 205.701   1
   0  11  10 2622.79 316.658   1
   0 -11 -10 2668.33 297.314   1
   0  11  11 147.836 206.649   1
   0 -11 -11 23.1736 204.504   1
   0  11  12 177.685 250.293   1
   0  11  13-104.108 250.306   1
   0 -11 -13 98.2758 222.518   1
   0 -11 -14 8283.56 551.995   1
   0  11  14 7588.49 565.180   1
   0  11  15-244.242 293.265   1
   0 -11 -15 77.2451 249.881   1
   0  11  16 3494.57 394.186   1
   0 -11 -16 3550.23 372.832   1
   0  11  18-84.2723 211.205   1
   0 -11 -18 267.972 205.911   1
   0  11  19-84.7215 228.915   1
   0 -11 -19 108.120 215.586   1
   0  11  20 1415.76 300.021   1
   0 -11 -20 1629.66 283.289   1
   0  11  21 84.7965 278.981   1
   0 -11 -21 516.814 283.649   1
   0  11  22 450.662 276.651   1
   0 -11 -22 405.369 266.661   1
   0  11  24 27.4352 256.071   1
   0 -11 -24 236.972 256.171   1
   0  11  25-26.9947 220.968   1
   0 -11 -25-180.918 212.884   1
   0  11  26 1567.69 271.926   1
   0 -11 -26 1518.78 268.340   1
   0  12   1-194.993 137.562   1
   0 -12  -1-93.8754 141.254   1
   0 -12   1 152.283 105.247   1
   0  12  -1-121.430 103.952   1
   0  12   2 6644.48 398.191   1
   0 -12   2 5556.65 336.439   1
   0  12  -2 5360.64 340.743   1
   0 -12  -2 5926.63 383.856   1
   0 -12  -3 275.315 153.980   1
   0 -12   3-46.0731 42.0514   1
   0  12  -3-28.4787 52.0134   1
   0  12   3 170.082 151.667   1
   0  12   4 807.073 189.100   1
   0 -12  -4 331.202 170.127   1
   0  12   5 255.036 172.767   1
   0 -12  -5 18.5606 171.223   1
   0  12   7 196.620 200.594   1
   0 -12  -7 165.034 194.543   1
   0  12   8 982.656 220.257   1
   0 -12  -8 452.974 189.643   1
   0  12   9 95.0125 200.445   1
   0 -12  -9 134.590 190.964   1
   0  12  10 3048.70 327.192   1
   0 -12 -10 2599.68 306.150   1
   0  12  11-228.318 251.717   1
   0 -12 -11-95.9591 223.436   1
   0 -12 -13 25.2689 244.115   1
   0  12  14 1220.94 269.092   1
   0 -12 -14 591.592 241.034   1
   0  12  15 330.648 280.180   1
   0 -12 -15-104.887 253.356   1
   0  12  16 780.161 302.251   1
   0  12  17-140.658 274.196   1
   0 -12 -17 187.719 258.489   1
   0  12  18 509.197 219.779   1
   0 -12 -18 270.678 211.103   1
   0  12  19 567.551 281.535   1
   0 -12 -19-190.489 244.064   1
   0  12  20 368.551 305.354   1
   0 -12 -20 654.327 292.686   1
   0  12  21 169.619 315.840   1
   0 -12 -21 596.521 307.524   1
   0  12  22-196.157 313.618   1
   0 -12 -22 536.808 292.779   1
   0  12  23-55.1777 310.814   1
   0 -12 -23-291.077 301.547   1
   0  12  25 401.490 321.217   1
   0 -12 -25 305.893 308.184   1
   0 -13   0 74.2447 122.999   1
   0  13   0 13.0315 131.438   1
   0  13   1 133.530 154.824   1
   0 -13  -1 199.418 144.297   1
   0 -13   1-40.2234 110.672   1
   0  13  -1 109.362 121.589   1
   0  13   2 12644.5 756.213   1
   0 -13   2 13225.0 713.524   1
   0  13  -2 12313.0 715.668   1
   0 -13  -2 13674.2 758.491   1
   0 -13  -3 17.2620 159.122   1
   0  13  -3 42.7787 45.9090   1
   0 -13   3 24.1026 38.3071   1
   0 -13  -4 4182.50 337.562   1
   0  13   4 4304.68 344.691   1
   0  13   5-20.6275 200.192   1
   0 -13  -5 137.477 182.826   1
   0  13   6 369.853 211.495   1
   0 -13  -6 350.829 205.098   1
   0  13   7-22.8079 198.059   1
   0 -13  -7 259.521 198.946   1
   0  13   8 2968.95 309.059   1
   0 -13  -8 2839.21 302.464   1
   0  13   9 172.340 216.137   1
   0 -13  -9 70.0486 213.712   1
   0  13  10 279.272 214.147   1
   0 -13 -10-192.542 188.132   1
   0  13  12 2824.79 359.507   1
   0 -13 -12 3427.34 363.599   1
   0  13  13-27.1839 224.551   1
   0 -13 -13 155.163 208.316   1
   0  13  14 1821.34 327.590   1
   0 -13 -14 1023.77 293.879   1
   0  13  15 111.829 210.172   1
   0 -13 -15-239.904 219.512   1
   0  13  16 649.270 307.695   1
   0 -13 -16 539.959 274.023   1
   0 -13 -17 949.612 302.024   1
   0  13  18 28.4698 228.772   1
   0 -13 -18 354.810 237.093   1
   0  13  20 28.3949 303.512   1
   0  13  21 337.949 323.556   1
   0 -13 -21 916.551 307.895   1
   0  13  22 278.473 320.858   1
   0 -13 -22 53.3049 296.762   1
   0  13  23-355.421 316.108   1
   0 -13 -23 760.157 305.919   1
   0  13  24 161.143 305.919   1
   0 -13 -24-51.3773 292.610   1
   0 -14   0 1270.63 161.815   1
   0  14   0 404.971 154.486   1
   0 -14  -1 165.687 157.507   1
   0  14   1 31.7259 153.331   1
   0  14   2 699.330 187.330   1
   0 -14   2 363.501 99.1264   1
   0  14  -2 593.870 106.310   1
   0 -14  -2 469.881 169.157   1
   0  14   3 191.023 178.667   1
   0 -14  -3-91.6472 171.028   1
   0  14   4 61.2655 182.805   1
   0 -14  -4 275.402 179.296   1
   0  14   5 64.9135 188.842   1
   0 -14  -5-62.1221 179.226   1
   0  14   6 295.901 209.456   1
   0 -14  -6 718.817 209.315   1
   0  14   7 118.729 217.273   1
   0 -14  -7 22.6454 198.750   1
   0  14   8 221.895 222.280   1
   0 -14  -8 70.5103 212.999   1
   0  14   9 712.689 252.047   1
   0 -14  -9 72.8126 220.061   1
   0  14  11 267.783 246.993   1
   0 -14 -11 102.085 216.725   1
   0 -14 -12 4135.99 359.457   1
   0  14  12 3002.59 345.562   1
   0  14  13 304.844 284.716   1
   0 -14 -13 26.4226 258.231   1
   0  14  14 28.0892 249.154   1
   0 -14 -14-26.8554 214.192   1
   0  14  15 538.366 305.680   1
   0 -14 -15 216.705 268.174   1
   0  14  16 542.071 253.445   1
   0 -14 -16 1066.47 234.728   1
   0  14  17 228.947 310.347   1
   0 -14 -17-220.065 285.839   1
   0  14  19 228.264 230.594   1
   0 -14 -19-27.3524 199.466   1
   0  14  20 396.457 296.947   1
   0 -14 -20 514.883 266.389   1
   0  14  21 251.216 327.409   1
   0 -14 -21 642.170 312.970   1
   0  14  22 1348.59 360.486   1
   0 -14 -22 817.749 320.083   1
   0 -14 -23 517.536 295.995   1
   0 -14 -24 303.817 275.268   1
   0  14  24 106.437 301.817   1
   0 -15   0-121.333 129.360   1
   0  15   0 133.146 144.513   1
   0 -15  -1 62.9428 148.235   1
   0  15   1 16.8434 157.917   1
   0 -15   2 1128.91 123.997   1
   0 -15  -2 1515.17 208.892   1
   0  15  -2 1222.25 133.008   1
   0  15   2 1615.11 222.921   1
   0  15   3 100.017 177.434   1
   0 -15  -3-76.6050 174.773   1
   0  15   5-45.4213 203.620   1
   0 -15  -5 196.065 201.825   1
   0  15   6-47.5036 227.418   1
   0 -15  -6-91.3963 211.154   1
   0  15   7-24.7025 212.254   1
   0 -15  -7-355.293 215.858   1
   0 -15  -8 5831.82 438.088   1
   0  15   8 5290.22 433.455   1
   0  15   9 341.806 255.893   1
   0 -15  -9 50.4315 238.275   1
   0  15  10 996.579 291.394   1
   0 -15 -10 1523.93 288.426   1
   0  15  11 109.918 276.004   1
   0 -15 -11 52.6811 245.792   1
   0  15  12 390.839 254.977   1
   0 -15 -12 26.7674 235.753   1
   0  15  13 197.887 218.819   1
   0 -15 -13 81.2799 219.739   1
   0  15  15 229.714 270.606   1
   0 -15 -15 110.381 242.967   1
   0  15  16 1007.43 317.036   1
   0 -15 -16 857.325 299.081   1
   0  15  17 374.698 254.982   1
   0 -15 -17-276.252 221.776   1
   0  15  18 516.851 322.333   1
   0 -15 -18 247.222 283.887   1
   0  15  19 456.045 300.154   1
   0 -15 -19 245.389 280.042   1
   0  15  20 899.571 269.685   1
   0 -15 -20 1912.59 272.443   1
   0  15  21 166.443 305.078   1
   0 -15 -21-132.598 267.986   1
   0  15  22 465.580 339.839   1
   0 -15 -22 468.973 302.508   1
   0 -15 -23-76.5838 298.227   1
   0  15  23-134.187 324.853   1
   0  16   0 9026.62 556.121   1
   0 -16   0 8972.60 548.247   1
   0 -16  -1 48.8597 150.552   1
   0  16   1-249.532 177.566   1
   0  16   2 392.418 192.181   1
   0  16  -2 339.671 97.6344   1
   0 -16   2 165.280 88.0997   1
   0 -16  -2 311.479 169.469   1
   0  16   3-21.2191 185.715   1
   0 -16  -3-80.1820 191.486   1
   0 -16  -4 4428.45 353.339   1
   0  16   4 3256.95 335.861   1
   0  16   5 283.028 208.041   1
   0 -16  -5 271.005 201.908   1
   0  16   6 2227.19 310.284   1
   0 -16  -6 2961.27 303.962   1
   0  16   7-77.0018 241.258   1
   0 -16  -7 270.366 229.385   1
   0  16   8 476.610 243.691   1
   0 -16  -8-25.3723 222.908   1
   0  16   9 543.199 264.881   1
   0 -16  -9 234.215 243.027   1
   0  16  10 1913.09 325.640   1
   0 -16 -10 2311.72 316.979   1
   0  16  11-253.110 272.310   1
   0 -16 -11 351.210 250.253   1
   0  16  12 571.011 300.861   1
   0 -16 -12 273.664 254.996   1
   0  16  14 1159.44 268.748   1
   0 -16 -14 916.530 246.457   1
   0  16  15 290.642 311.485   1
   0 -16 -15 194.894 282.780   1
   0  16  16 638.854 281.178   1
   0 -16 -16 944.472 268.655   1
   0  16  17 404.961 310.657   1
   0 -16 -17 166.009 270.664   1
   0  16  18 343.478 246.392   1
   0 -16 -18-109.689 202.318   1
   0  16  20 475.406 307.821   1
   0 -16 -20 374.178 283.398   1
   0 -16 -22 360.509 277.345   1
   0  16  22 326.110 313.043   1
   0  17   0-47.5366 166.574   1
   0  17   1 18.8487 177.962   1
   0 -17  -2 416.195 188.033   1
   0  17   2 248.342 192.025   1
   0 -17  -4 800.602 228.813   1
   0  17   4 1254.06 242.665   1
   0 -17  -5-117.442 209.488   1
   0  17   5-24.7655 225.474   1
   0 -17  -6 1566.24 255.439   1
   0  17   6 1131.57 261.688   1
   0  17   7-26.4810 248.257   1
   0 -17  -7 75.9875 218.620   1
   0  17   9 473.016 254.193   1
   0 -17  -9 346.645 247.915   1
   0  17  10 1075.82 294.766   1
   0 -17 -10 1329.70 286.366   1
   0  17  11 691.017 297.774   1
   0 -17 -11 219.978 275.996   1
   0  17  13 145.728 297.662   1
   0 -17 -13 195.464 265.028   1
   0  17  14 1344.07 315.648   1
   0 -17 -14 1147.66 281.069   1
   0  17  15 87.5889 250.073   1
   0 -17 -15 307.648 238.200   1
   0  17  16 203.592 311.583   1
   0 -17 -16 585.043 309.205   1
   0  17  17-346.772 260.702   1
   0 -17 -17-165.639 213.952   1
   0  17  19 141.732 230.642   1
   0 -17 -19 161.695 214.381   1
   0 -17 -21-129.949 275.763   1
   0  17  21 82.3125 319.007   1
   0  18   5-181.666 232.831   1
   0  18   6 2423.29 325.176   1
   0 -18  -8 26.8216 238.695   1
   0  18   8 311.186 253.071   1
   0 -18  -9 409.872 255.446   1
   0  18   9 201.086 257.335   1
   0  18  10 903.041 295.562   1
   0 -18 -10 194.006 240.676   1
   0  18  12 442.228 302.743   1
   0 -18 -12 788.403 281.751   1
   0  18  13 890.718 320.863   1
   0 -18 -13-56.4675 271.636   1
   0  18  14 652.606 312.907   1
   0 -18 -14 366.609 282.081   1
   0  18  15-88.6305 275.643   1
   0 -18 -15 28.0899 225.510   1
   0  18  16 703.968 301.592   1
   0 -18 -16 669.280 279.480   1
   0  18  18 1667.52 286.605   1
   0 -18 -18 1389.03 259.889   1
   0  18  20 250.663 253.663   1
   0 -18 -20 498.952 244.043   1
  -1   0  27 600.783 312.932   1
   1   0 -27 530.177 292.015   1
  -1   0  26 3437.59 393.293   1
   1   0 -26 4602.46 404.582   1
   1   0 -25-27.8165 265.100   1
  -1   0  25-88.8687 264.864   1
   1   0 -24 4147.47 405.891   1
  -1   0  24 3188.76 383.465   1
   1   0 -23 574.607 275.779   1
  -1   0  23-28.8019 282.365   1
   1   0 -22 107.451 259.433   1
  -1   0  22 533.038 277.507   1
   1   0 -21 131.478 263.080   1
  -1   0  21 136.622 251.952   1
   1   0 -20 3259.85 353.447   1
  -1   0  20 3458.96 351.169   1
   1   0 -19-49.8911 218.312   1
  -1   0  19 129.557 238.245   1
   1   0 -18 627.712 238.969   1
  -1   0  18 575.948 231.271   1
   1   0 -17-464.576 228.941   1
  -1   0  17 360.391 234.745   1
  -1   0  16 13213.1 810.705   1
   1   0 -15 168.814 214.195   1
  -1   0  15-350.156 211.979   1
   1   0 -13-37.3254 175.018   1
  -1   0  13-136.285 168.572   1
   1   0 -12 1286.65 217.002   1
  -1   0  12 1617.78 216.596   1
   1   0 -11 193.700 148.414   1
  -1   0  11-168.736 158.937   1
   1   0 -10 87507.7 4917.80   1
  -1   0  10 98034.0 4926.98   1
   1   0  -9-67.3289 133.637   1
  -1   0   9-127.111 141.341   1
   1   0  -8 1363.46 164.252   1
  -1   0   8 1094.25 169.139   1
   1   0  -6 32189.6 1702.66   1
  -1   0   6 30949.5 1704.17   1
   1   0  -5 40.5255 115.731   1
  -1   0   5 41.9853 121.851   1
  -1   0   4 22060.6 1241.49   1
   1   0  -4 23973.1 1242.35   1
  -1   0   3-61.4696 87.2611   1
   1   0  -3 164.858 83.1897   1
  -1   0   2 311919. 16747.9   1
   1   0  -2 324013. 16746.7   1
   1   0  -1 2.95066 49.4090   1
  -1   0   1-3.09573 52.4535   1
   1   0   0-12.5608 41.6458   1
  -1   0   0-38.5878 42.9045   1
  -1   0  -1 5.76360 51.7164   1
   1   0   1-59.6128 54.0422   1
   1   0   2 312482. 16628.4   1
  -1   0  -2 319358. 16628.3   1
   1   0   3 16.1320 98.8823   1
  -1   0  -3 115.601 97.2805   1
  -1   0  -4 21023.3 1140.68   1
   1   0   4 21164.1 1142.36   1
   1   0   5 242.794 116.526   1
  -1   0  -5-84.7461 109.465   1
  -1   0  -6 31546.1 1665.79   1
   1   0   6 30178.1 1666.44   1
   1   0   8 1360.77 163.045   1
  -1   0  -8 1278.75 160.245   1
   1   0   9-41.7536 136.033   1
  -1   0  -9-129.412 132.453   1
  -1   0 -10 96879.4 5134.14   1
   1   0  10 96109.2 5137.52   1
   1   0  11 83.2699 143.343   1
  -1   0 -11-31.4446 146.696   1
   1   0  12 1674.18 212.711   1
  -1   0 -12 1604.41 203.544   1
   1   0  13 194.480 197.367   1
  -1   0 -13-18.1085 173.008   1
   1   0  15 65.1834 187.534   1
  -1   0 -15-81.2519 163.076   1
   1   0  16 11787.0 738.453   1
   1   0  17-142.535 221.125   1
  -1   0 -17 22.3337 185.610   1
   1   0  18 443.643 240.902   1
  -1   0 -18 789.466 228.706   1
   1   0  19 25.5547 230.895   1
  -1   0 -19-168.957 221.966   1
   1   0  20 3751.42 361.562   1
  -1   0 -20 2558.17 323.066   1
   1   0  21-135.803 255.448   1
  -1   0 -21 517.463 257.350   1
   1   0  22 389.910 249.465   1
  -1   0 -22 186.767 261.639   1
   1   0  23 454.438 270.471   1
  -1   0 -23 136.542 262.476   1
  -1   0 -24 4831.90 427.585   1
   1   0  24 3380.73 399.061   1
   1   0  25-175.660 280.311   1
  -1   0 -25 310.439 282.869   1
   1   0  26 3877.03 403.179   1
  -1   0 -26 4049.92 418.326   1
   1   0  27 442.023 301.361   1
  -1   0 -27 255.138 299.651   1
   1  -1 -27 304.430 293.927   1
  -1   1  27 178.050 295.821   1
   1   1 -26 561.109 288.365   1
  -1  -1  26 513.130 298.129   1
   1  -1 -25 556.070 276.786   1
   1   1 -25 306.374 238.902   1
  -1  -1  25 29.8305 243.872   1
  -1   1  25 353.087 259.405   1
   1  -1 -24 692.099 302.539   1
  -1   1  24 349.870 293.498   1
   1   1 -23 217.911 262.587   1
  -1  -1  23-57.6204 257.616   1
  -1   1  22 1877.99 320.411   1
   1   1 -22 1794.30 316.386   1
  -1  -1  22 2225.74 326.998   1
   1  -1 -22 2183.77 323.953   1
  -1   1  21-164.893 258.863   1
   1   1 -21-182.770 263.847   1
  -1  -1  21 109.416 259.473   1
   1  -1 -21 185.414 267.115   1
  -1   1  20 377.259 263.401   1
   1  -1 -20 25.9387 231.498   1
  -1  -1  19 637.548 257.916   1
   1   1 -19 811.487 250.932   1
  -1  -1  18 1030.66 260.883   1
  -1   1  18 1115.79 262.151   1
   1  -1 -18 882.327 234.685   1
   1   1 -18 1018.38 248.879   1
  -1  -1  17 23.6071 220.801   1
  -1   1  17-146.697 224.261   1
   1   1 -17 90.9702 217.745   1
   1  -1 -17 259.205 222.498   1
   1   1 -16 10405.9 666.059   1
   1  -1 -16 10707.6 671.062   1
  -1  -1  16 10628.3 673.043   1
  -1   1  15 716.648 219.332   1
  -1  -1  15 724.791 213.614   1
   1   1 -15 659.949 196.298   1
   1  -1 -15 901.213 242.755   1
  -1  -1  14 2188.48 252.440   1
  -1   1  14 1938.48 263.779   1
   1   1 -14 2810.15 265.627   1
   1  -1 -14 2102.11 263.740   1
  -1  -1  13 2540.67 258.542   1
  -1   1  13 2936.71 277.227   1
   1   1 -13 2614.78 254.969   1
   1  -1 -13 2787.88 263.037   1
   1   1 -12 11373.1 680.229   1
   1  -1 -12 11422.4 681.194   1
  -1  -1  12 11398.2 677.368   1
  -1   1  12 11063.8 685.217   1
  -1   1  11 969.040 185.687   1
  -1  -1  11 725.718 164.286   1
   1  -1 -11 973.827 187.273   1
   1   1 -11 1071.02 166.128   1
   1  -1 -10 29581.3 1598.47   1
   1   1 -10 27861.6 1585.92   1
  -1  -1  10 30005.7 1591.24   1
  -1   1  10 28735.1 1597.46   1
   1  -1  -9 7536.88 496.017   1
   1   1  -9 8769.99 495.140   1
  -1   1   9 8084.18 502.687   1
  -1  -1   9 7977.85 492.524   1
  -1   1   8 881.640 150.310   1
  -1  -1   8 664.716 141.689   1
   1   1  -8 537.126 139.132   1
   1  -1  -8 644.243 153.295   1
  -1   1   7 595.293 135.244   1
  -1  -1   7 500.308 141.411   1
   1  -1  -7 542.472 127.270   1
   1   1  -7 523.285 135.640   1
   1   1  -6 2524.25 191.329   1
  -1  -1   6 2364.78 203.528   1
   1  -1  -5 1900.64 172.982   1
   1   1  -5 1625.98 159.705   1
  -1  -1   5 1877.39 167.502   1
  -1   1   5 1893.94 172.724   1
  -1   1   4 4086.76 267.634   1
   1   1  -4 3846.61 250.870   1
   1  -1  -4 3985.67 260.561   1
  -1  -1   4 3910.34 252.499   1
   1   1  -3 10028.8 582.521   1
  -1   1   3 12102.1 596.716   1
  -1  -1   3 9593.19 584.182   1
   1  -1  -3 11496.5 595.911   1
  -1   1   2 18376.8 943.676   1
   1   1  -2 17354.8 934.222   1
   1  -1  -2 16778.4 943.014   1
  -1  -1   2 17451.9 935.525   1
  -1   1   1 541.895 82.5760   1
  -1  -1   1 383.716 63.4435   1
   1  -1  -1 519.601 79.1186   1
   1   1  -1 487.756 61.5285   1
  -1  -1   0 203429. 10679.2   1
   1   1   0 207001. 10679.6   1
  -1   1   0 204145. 10679.0   1
   1  -1   0 196811. 10679.8   1
  -1  -1  -1 550.048 75.4325   1
   1   1   1 495.648 72.8105   1
   1  -1   1 456.764 54.8918   1
  -1   1  -1 498.068 53.9360   1
   1   1   2 11675.1 771.437   1
  -1   1  -2 15665.0 766.739   1
  -1  -1  -2 11361.7 770.553   1
   1  -1   2 17437.4 767.961   1
   1   1   3 11246.6 608.206   1
   1  -1   3 10422.6 594.543   1
  -1   1  -3 10457.8 593.259   1
  -1  -1  -3 11838.9 604.760   1
   1  -1   4 3965.32 252.595   1
   1   1   4 4316.33 267.575   1
  -1   1  -4 4104.85 251.097   1
  -1  -1  -4 3801.56 261.910   1
  -1  -1  -5 2062.83 171.554   1
  -1   1  -5 1680.48 151.153   1
   1  -1   5 1497.56 148.378   1
   1   1   5 1793.46 167.955   1
   1  -1   6 2479.97 188.128   1
  -1   1  -6 2153.07 180.762   1
   1  -1   7 418.699 130.299   1
   1   1   7 400.278 145.910   1
   1   1   8 768.848 143.800   1
   1  -1   8 713.026 141.844   1
  -1  -1  -8 597.687 127.809   1
  -1   1  -8 797.732 133.966   1
  -1  -1  -9 7886.10 489.923   1
  -1   1  -9 8092.21 485.443   1
   1   1   9 8906.46 500.484   1
   1  -1   9 7324.17 485.601   1
  -1   1 -10 27737.3 1465.54   1
   1   1  10 28279.1 1476.95   1
   1  -1  10 28958.1 1471.78   1
  -1   1 -11 607.605 147.050   1
  -1  -1 -11 1070.43 174.547   1
   1   1  11 721.714 178.996   1
   1  -1  11 1045.38 169.387   1
  -1  -1 -12 10111.5 655.889   1
  -1   1 -12 11100.4 661.870   1
   1  -1  12 11328.3 668.429   1
   1   1  12 11553.0 672.642   1
  -1  -1 -13 2981.40 269.602   1
  -1   1 -13 2754.18 262.206   1
   1  -1  13 3183.02 274.980   1
  -1  -1 -14 2142.78 252.654   1
   1   1  14 1742.11 253.781   1
   1  -1  14 2391.30 245.220   1
  -1   1 -15 949.002 204.052   1
  -1  -1 -15 1021.54 225.340   1
   1   1  15 379.605 210.628   1
   1  -1  15 1223.09 216.513   1
  -1   1 -16 9598.22 628.458   1
  -1  -1 -16 10198.4 628.002   1
   1  -1  16 9419.00 632.450   1
  -1  -1 -17 318.456 226.181   1
  -1   1 -17 21.8880 199.883   1
   1   1  17 48.4710 233.719   1
   1  -1  17 186.000 200.805   1
  -1  -1 -18 1485.21 233.638   1
  -1   1 -18 1879.92 259.908   1
   1  -1  18 2063.32 279.719   1
  -1   1 -19 335.197 226.512   1
   1  -1  19 479.383 241.370   1
  -1  -1 -20 126.138 205.233   1
   1   1  20 106.459 205.263   1
  -1   1 -21-232.389 239.174   1
  -1  -1 -21 129.566 265.595   1
   1   1  21-81.9995 277.906   1
   1  -1  21 378.047 256.747   1
  -1   1 -22 2029.94 308.912   1
  -1  -1 -22 1839.77 273.687   1
   1  -1  22 2110.12 298.759   1
   1   1  22 2316.58 287.357   1
  -1   1 -23 219.270 265.522   1
   1  -1  23 113.653 256.827   1
  -1  -1 -24 305.349 230.097   1
   1   1  24 432.141 222.163   1
  -1  -1 -25 421.456 302.739   1
  -1   1 -25-113.297 270.790   1
   1   1  25 290.746 299.398   1
   1  -1  25 323.518 290.656   1
  -1   1 -26 284.910 279.006   1
   1  -1  26 740.117 270.840   1
  -1  -1 -27 84.3261 308.392   1
   1   1  27 466.551 295.012   1
   1  -2 -29-80.3777 214.434   1
   1  -2 -28 461.605 296.364   1
  -1   2  28 58.5031 292.890   1
   1  -2 -27 1237.23 339.086   1
  -1   2  27 1524.27 349.389   1
   1  -2 -26 747.563 294.654   1
  -1   2  26 879.538 315.669   1
   1   2 -25 2953.78 375.570   1
   1  -2 -25 3274.42 333.768   1
  -1  -2  25 3221.56 378.757   1
  -1   2  25 2544.79 333.715   1
   1  -2 -24 552.080 281.295   1
   1   2 -24 1074.24 297.187   1
  -1  -2  24 855.049 293.872   1
  -1   2  24 926.916 278.298   1
   1  -2 -23 547.104 283.768   1
  -1   2  23 257.359 279.347   1
   1   2 -23 514.744 250.415   1
  -1  -2  23 86.4829 257.071   1
   1  -2 -22 81.0706 270.281   1
  -1   2  22-168.705 280.633   1
   1   2 -22 265.682 233.793   1
  -1  -2  22-28.0782 239.621   1
   1  -2 -21 1280.57 308.194   1
  -1   2  21 1331.58 311.712   1
   1   2 -21 1140.89 258.677   1
  -1  -2  21 1499.50 271.642   1
   1  -2 -20 418.914 271.789   1
  -1   2  20 380.450 273.130   1
  -1  -2  20 840.814 252.967   1
   1   2 -20 50.1888 216.357   1
  -1   2  19 1561.02 291.973   1
   1   2 -19 1451.63 255.596   1
  -1  -2  19 1792.39 271.489   1
   1  -2 -18 3415.66 343.677   1
   1   2 -18 3043.12 310.481   1
  -1  -2  18 2942.34 316.789   1
   1  -2 -17 119.316 229.683   1
   1   2 -17 88.9213 210.091   1
  -1  -2  17 299.210 213.906   1
  -1   2  17 198.697 247.531   1
   1   2 -16 147.816 210.747   1
   1  -2 -16-435.103 226.134   1
  -1  -2  16 349.881 216.400   1
  -1   2  16-47.8278 248.009   1
   1  -2 -15 1955.06 263.557   1
  -1   2  15 1445.23 268.625   1
  -1   2  14 12817.9 847.147   1
  -1  -2  14 14092.8 841.107   1
   1   2 -14 15090.2 839.353   1
   1  -2 -14 14859.9 852.824   1
  -1  -2  13 1107.13 189.982   1
   1   2 -13 560.639 165.317   1
   1  -2 -12 24307.7 1338.51   1
   1   2 -12 23769.7 1325.35   1
  -1  -2  12 22925.8 1327.81   1
  -1   2  12 24609.0 1343.88   1
   1  -2 -11 5104.48 394.511   1
  -1   2  11 5357.14 398.605   1
  -1  -2  10 681.952 141.209   1
  -1   2  10 955.318 173.079   1
   1  -2 -10 760.016 176.840   1
   1   2 -10 970.628 144.244   1
  -1   2   9 13702.0 806.809   1
  -1  -2   9 13770.0 789.986   1
   1   2  -9 14300.0 790.195   1
   1  -2  -9 13900.3 802.107   1
  -1   2   8 35375.0 1880.68   1
   1  -2  -8 33839.4 1874.88   1
   1   2  -7 23956.1 1231.09   1
  -1  -2   7 21635.0 1228.23   1
  -1   2   7 22682.7 1245.17   1
   1  -2  -7 21976.7 1241.63   1
   1   2  -6 29197.4 1562.57   1
  -1  -2   6 28588.3 1562.70   1
  -1   2   6 30006.4 1578.12   1
   1  -2  -6 28410.6 1575.72   1
   1   2  -5 1829.51 155.415   1
  -1  -2   5 1947.85 161.463   1
  -1   2   5 2068.16 180.722   1
   1  -2  -5 2022.49 176.189   1
   1   2  -4 13272.0 730.515   1
   1  -2  -4 14490.8 748.958   1
  -1  -2   4 13153.8 733.013   1
  -1   2   4 13050.2 749.403   1
   1  -2  -3 321619. 15190.7   1
  -1  -2   3 276940. 15175.7   1
   1   2  -3 276709. 15175.2   1
  -1   2   3 298621. 15190.1   1
   1  -2  -2 105580. 5806.11   1
  -1  -2   2 115096. 5794.61   1
   1   2  -2 106186. 5794.16   1
  -1   2   2 112146. 5807.42   1
  -1   2   1 5711.06 328.597   1
  -1  -2   1 5753.54 315.757   1
   1  -2  -1 5825.97 326.851   1
   1   2  -1 5489.40 315.021   1
  -1   2   0-36.3191 59.7522   1
  -1  -2   0-58.8393 66.5228   1
   1  -2   0-21.7222 57.8579   1
   1   2   0-6.81912 66.7399   1
  -1   2  -1 5696.40 330.440   1
   1   2   1 6259.60 345.550   1
   1  -2   1 6127.10 330.314   1
  -1  -2  -1 6230.05 344.145   1
   1  -2   2 109875. 5749.72   1
   1   2   2 112324. 5764.75   1
  -1  -2  -2 108117. 5763.30   1
  -1   2  -2 107581. 5749.25   1
   1  -2   3 298666. 15651.2   1
   1   2   3 294611. 15666.9   1
  -1  -2  -3 294674. 15667.5   1
  -1   2  -3 298709. 15650.7   1
   1   2   4 14351.3 772.880   1
   1  -2   4 13187.3 754.513   1
  -1   2  -4 13710.5 752.280   1
  -1  -2  -4 14893.1 772.473   1
   1   2   5 2146.52 189.203   1
  -1  -2  -5 2173.66 190.438   1
  -1   2  -5 2017.28 153.030   1
   1  -2   5 1801.51 156.929   1
  -1  -2  -6 30442.8 1524.39   1
  -1   2  -6 27071.6 1504.94   1
   1  -2   6 27344.5 1505.06   1
   1   2   6 27804.6 1524.62   1
   1   2   7 21621.8 1200.85   1
   1  -2   7 19779.5 1183.02   1
  -1   2  -7 22039.0 1183.10   1
  -1  -2  -7 24451.2 1203.36   1
  -1  -2  -8 33054.7 1878.77   1
   1   2   8 36532.6 1887.61   1
  -1  -2  -9 14473.5 760.786   1
   1  -2   9 13886.1 745.271   1
   1   2   9 14301.1 766.852   1
   1   2  10 542.736 178.285   1
   1  -2  10 909.816 141.314   1
  -1  -2 -10 378.850 167.141   1
  -1   2 -10 859.775 132.570   1
  -1  -2 -11 5162.74 371.197   1
  -1   2 -11 4776.08 355.394   1
   1  -2  11 6205.98 377.741   1
   1   2  11 6044.77 392.114   1
  -1   2 -12 21971.4 1277.85   1
  -1  -2 -12 23654.5 1291.86   1
   1   2  12 23184.5 1299.61   1
   1  -2  12 23465.1 1286.02   1
   1  -2  13 590.758 178.544   1
  -1   2 -13 1238.97 190.111   1
  -1   2 -14 13873.4 783.601   1
  -1  -2 -14 13759.1 797.299   1
   1   2  14 12453.1 795.155   1
   1  -2  14 12389.0 780.431   1
   1   2  15 1488.12 245.735   1
  -1  -2 -15 1602.46 229.952   1
   1  -2  16 86.3495 192.907   1
   1   2  16 190.418 239.373   1
  -1   2 -16 426.861 201.543   1
  -1  -2 -16 244.934 218.819   1
   1  -2  17 68.1214 206.706   1
   1   2  17-74.0128 198.064   1
  -1  -2 -17 46.2912 175.902   1
  -1   2 -17 64.2404 201.227   1
   1  -2  18 2646.77 299.663   1
   1   2  18 2569.14 334.785   1
  -1  -2 -18 2558.44 314.697   1
  -1   2 -18 3055.33 292.781   1
   1   2  19 2221.64 272.574   1
   1  -2  19 1471.68 283.508   1
  -1   2 -19 2272.77 293.156   1
   1   2  20 805.338 290.086   1
   1  -2  20 595.991 244.794   1
  -1  -2 -20 582.197 256.002   1
  -1   2 -20 396.804 226.633   1
   1   2  21 1235.67 247.461   1
   1  -2  21 1100.94 286.337   1
  -1   2 -21 982.071 276.684   1
  -1  -2 -21 1615.05 255.360   1
   1  -2  22 221.409 237.694   1
   1   2  22-223.701 283.864   1
  -1   2 -22 427.295 248.127   1
  -1  -2 -22 159.672 267.964   1
   1   2  23-56.7848 233.266   1
   1  -2  23 455.551 268.365   1
  -1  -2 -23 407.837 255.686   1
  -1   2 -23-27.4614 269.017   1
   1   2  24 487.872 290.879   1
   1  -2  24 174.307 250.364   1
  -1   2 -24 55.9875 230.145   1
  -1  -2 -24 358.377 288.401   1
   1   2  25 2487.96 332.454   1
   1  -2  25 1943.36 333.874   1
  -1  -2 -25 1816.19 321.999   1
  -1   2 -25 2637.47 356.754   1
   1   2  26 609.946 293.006   1
  -1  -2 -26 447.548 304.595   1
   1   2  27 519.721 274.275   1
  -1  -2 -27 834.438 304.778   1
   1   2  28-143.519 296.082   1
  -1  -2 -28 468.901 308.162   1
  -1  -2 -29 81.8591 284.115   1
   1  -3 -28 1477.66 287.149   1
  -1   3  28 2017.66 311.693   1
   1  -3 -27 136.022 265.775   1
  -1   3  27 29.0153 256.721   1
   1  -3 -26 1758.19 346.070   1
  -1   3  26 1629.65 344.287   1
   1  -3 -24 1733.88 316.739   1
   1   3 -24 1812.54 291.705   1
  -1   3  24 1468.05 316.729   1
  -1  -3  24 1808.98 313.448   1
  -1   3  23 113.901 253.939   1
   1   3 -23-241.980 222.770   1
  -1  -3  23-57.8054 244.526   1
   1  -3 -23 410.445 246.577   1
   1   3 -22 3619.08 348.950   1
  -1  -3  22 2300.15 332.861   1
  -1   3  21 641.234 247.700   1
   1  -3 -21 241.171 239.420   1
  -1   3  20-328.645 252.434   1
   1   3 -20 123.558 218.613   1
  -1  -3  20 156.623 235.213   1
   1  -3 -20 131.879 237.049   1
  -1   3  19 481.440 252.077   1
   1  -3 -19 1058.71 267.004   1
   1   3 -19 309.750 219.120   1
  -1  -3  19 600.849 233.410   1
  -1  -3  18 4336.05 381.962   1
   1   3 -18 4851.53 380.933   1
   1   3 -17-64.9717 207.665   1
  -1  -3  17 498.576 217.231   1
   1  -3 -17 194.015 218.157   1
   1  -3 -16 5461.89 428.942   1
  -1   3  16 6023.15 441.314   1
   1   3 -15-57.8164 184.364   1
   1  -3 -15 268.715 181.801   1
  -1  -3  15 239.967 180.475   1
  -1   3  15 375.065 200.298   1
  -1   3  14 7315.98 502.559   1
   1   3 -14 7255.54 472.355   1
  -1  -3  14 7226.63 477.403   1
   1  -3 -14 7112.59 497.151   1
   1   3 -13-33.4463 154.611   1
   1  -3 -13-385.154 202.381   1
  -1   3  13-213.677 207.415   1
  -1  -3  13 103.888 154.489   1
  -1  -3  12 26504.4 1497.30   1
   1   3 -12 27801.2 1495.54   1
   1  -3 -11 18.0585 154.589   1
  -1   3  11 19.0606 161.289   1
  -1  -3  11-188.037 129.375   1
  -1   3  10 5977.82 423.248   1
   1   3 -10 6949.82 399.939   1
  -1  -3  10 5580.56 396.785   1
   1  -3 -10 6594.04 424.064   1
   1  -3  -9 125.046 146.972   1
  -1   3   9 66.2627 157.949   1
   1   3  -8 18153.5 1003.04   1
  -1  -3   8 18555.4 1006.03   1
  -1   3   8 18305.5 1028.69   1
   1  -3  -8 17893.2 1024.16   1
   1   3  -7 6601.47 374.728   1
  -1  -3   7 5845.61 374.129   1
  -1   3   7 6548.04 405.095   1
   1  -3  -7 6297.81 400.727   1
   1   3  -6 45045.2 2475.87   1
  -1  -3   6 47169.0 2478.18   1
  -1   3   6 46215.5 2500.30   1
   1  -3  -6 48309.5 2498.43   1
  -1  -3   5 22746.6 1244.92   1
   1   3  -5 23579.2 1244.73   1
  -1  -3   4 22388.3 1163.83   1
  -1   3   4 23045.7 1191.34   1
   1   3  -4 20415.7 1163.42   1
   1  -3  -4 22269.1 1189.68   1
  -1  -3   3 14339.8 780.573   1
  -1   3   3 13949.1 809.524   1
   1  -3  -3 14771.2 808.245   1
   1   3  -3 14872.4 780.335   1
  -1   3   2 9150.46 551.126   1
   1   3  -2 9666.83 526.611   1
   1  -3  -2 10030.8 552.407   1
  -1  -3   2 9948.95 527.792   1
   1  -3  -1 56492.8 3206.66   1
  -1  -3   1 62429.9 3196.99   1
   1   3  -1 62324.1 3197.64   1
  -1   3   1 58367.1 3207.24   1
   1  -3   0 149814. 8022.23   1
   1   3   0 154609. 8023.88   1
  -1  -3   0 154187. 8022.85   1
  -1   3   0 150542. 8024.49   1
   1   3   1 57068.6 3199.51   1
  -1  -3  -1 59893.1 3198.68   1
   1  -3   1 59803.2 3186.49   1
  -1   3  -1 62761.3 3186.46   1
  -1  -3  -2 9761.54 567.039   1
   1   3   2 10340.2 569.552   1
   1  -3   3 15680.0 804.317   1
  -1  -3  -3 15157.5 832.391   1
  -1   3  -3 14249.2 802.974   1
   1   3   3 15828.8 834.278   1
  -1  -3  -4 23371.7 1207.99   1
  -1   3  -4 20670.2 1179.13   1
   1   3   4 23553.8 1208.66   1
   1  -3   4 22642.5 1181.34   1
  -1   3  -5 22675.4 1243.41   1
   1  -3   5 23802.2 1245.34   1
  -1   3  -6 44793.2 2417.14   1
  -1  -3  -6 47903.3 2441.52   1
   1   3   6 48505.3 2444.22   1
   1  -3   6 43179.4 2417.43   1
  -1   3  -7 6046.08 341.462   1
   1   3   7 5592.15 368.932   1
   1  -3   7 5108.11 339.495   1
  -1  -3  -7 5915.59 367.859   1
  -1  -3  -8 17752.3 1013.46   1
  -1   3  -8 18509.4 991.093   1
   1  -3   8 17108.7 992.628   1
   1   3   8 19105.1 1020.55   1
   1   3   9 345.857 144.373   1
  -1  -3  -9 15.3061 125.139   1
  -1   3 -10 5184.15 349.341   1
  -1  -3 -10 5599.52 380.441   1
   1  -3  10 5820.64 362.213   1
   1   3  10 5785.52 389.644   1
   1  -3  11 157.136 126.737   1
   1   3  11 170.642 171.740   1
  -1   3 -11-13.3147 111.008   1
  -1  -3 -11-107.264 166.414   1
  -1   3 -12 24490.2 1375.51   1
   1  -3  12 25392.0 1380.38   1
   1   3  13-21.5347 190.470   1
   1  -3  13 512.406 172.413   1
  -1  -3 -13 399.571 193.901   1
  -1   3 -13 143.906 146.900   1
  -1   3 -14 6835.04 455.049   1
  -1  -3 -14 6869.07 480.926   1
   1   3  14 6106.19 483.612   1
   1  -3  14 7599.99 465.219   1
   1  -3  15-19.6850 186.440   1
   1   3  15 304.594 205.183   1
  -1   3 -15 129.822 170.683   1
  -1  -3 -15 174.950 188.896   1
  -1  -3 -16 5813.06 435.047   1
   1   3  16 5424.05 447.531   1
   1   3  17 351.226 231.356   1
   1  -3  17 266.366 211.094   1
  -1  -3 -17 987.984 239.963   1
  -1   3 -17 632.417 207.963   1
  -1   3 -18 4224.75 351.518   1
   1  -3  18 3912.13 363.152   1
   1  -3  19 466.533 231.327   1
  -1   3 -19 775.691 223.672   1
  -1  -3 -19 323.080 242.233   1
   1   3  20-54.0841 246.880   1
   1  -3  20-153.881 228.801   1
  -1   3 -20-246.992 236.560   1
  -1  -3 -20-76.4907 234.532   1
   1   3  21 469.182 277.323   1
  -1  -3 -21 549.588 275.874   1
   1  -3  22 2982.16 352.444   1
  -1   3 -22 3784.99 363.976   1
   1   3  23 85.1965 281.634   1
   1  -3  23 113.584 247.143   1
  -1   3 -23-246.336 240.184   1
  -1  -3 -23 135.341 280.722   1
   1  -3  24 1536.74 307.003   1
   1   3  24 1631.61 274.880   1
  -1   3 -24 1676.16 317.303   1
  -1  -3 -24 1264.36 267.841   1
   1   3  26 1585.49 309.217   1
  -1  -3 -26 1581.58 315.285   1
   1   3  27 315.545 304.021   1
  -1  -3 -27 137.868 292.794   1
   1   3  28 1615.40 312.527   1
  -1  -3 -28 1388.75 337.528   1
   1  -4 -29-52.1005 247.116   1
  -1   4  29 730.394 256.930   1
   1  -4 -28 556.805 315.959   1
  -1   4  28 427.025 322.162   1
   1  -4 -27 540.834 316.681   1
  -1   4  27 315.281 313.853   1
   1  -4 -26-27.3459 261.257   1
  -1   4  26 259.549 270.413   1
   1  -4 -25 137.195 217.943   1
  -1   4  25 460.952 224.948   1
   1   4 -24 245.970 256.627   1
  -1   4  24 286.972 269.365   1
   1  -4 -24 767.950 282.592   1
  -1   4  23 910.778 300.984   1
   1   4 -23 26.6783 245.001   1
  -1  -4  23 521.415 261.777   1
   1  -4 -23 737.876 293.395   1
  -1   4  22 959.660 309.795   1
  -1  -4  22 839.782 262.404   1
   1   4 -22 933.688 251.740   1
   1  -4 -21-107.646 282.352   1
   1   4 -21-25.0968 221.444   1
  -1  -4  21-53.9147 233.991   1
   1  -4 -20 3771.54 413.545   1
   1   4 -20 4350.88 376.187   1
  -1  -4  20 4549.57 395.569   1
  -1   4  20 4100.76 418.255   1
  -1   4  19 1510.67 300.284   1
   1   4 -19 1086.91 241.432   1
  -1  -4  19 988.793 251.524   1
   1  -4 -19 1116.64 283.126   1
  -1   4  18 1081.58 285.495   1
   1   4 -18 1568.83 228.984   1
  -1  -4  18 1080.05 245.871   1
   1  -4 -18 1339.97 277.695   1
   1   4 -17 504.409 208.271   1
  -1  -4  17 1131.23 223.987   1
  -1   4  16 298.100 244.202   1
   1   4 -16 494.495 192.548   1
  -1  -4  16 146.150 192.576   1
   1  -4 -16 190.145 233.184   1
  -1   4  15 335.590 228.646   1
   1   4 -15 18.5741 177.549   1
  -1  -4  15 526.548 186.751   1
   1  -4 -15 594.882 221.301   1
  -1   4  14 2002.78 253.689   1
   1   4 -14 2638.05 251.151   1
  -1  -4  14 2661.63 261.913   1
   1  -4 -14 1949.21 254.683   1
  -1   4  13 1715.60 247.495   1
   1   4 -13 2001.22 203.087   1
  -1  -4  13 1700.47 212.251   1
   1  -4 -13 1460.05 232.617   1
  -1   4  12 251.302 201.861   1
   1  -4 -12-158.890 198.225   1
   1   4 -12 57.9241 136.087   1
  -1  -4  12-15.2023 148.833   1
  -1   4  11 7581.90 519.424   1
   1   4 -11 8464.85 490.661   1
  -1  -4  11 7973.23 493.148   1
   1  -4 -11 8248.97 517.584   1
  -1   4  10 1246.75 219.128   1
   1   4 -10 1377.94 151.036   1
  -1  -4  10 1749.96 164.267   1
   1  -4 -10 1702.27 213.562   1
   1  -4  -9 131.201 127.842   1
  -1   4   9 139.105 144.568   1
  -1  -4   9 32.2080 105.893   1
  -1   4   8 25361.0 1474.46   1
   1   4  -8 27153.8 1446.26   1
  -1  -4   8 26977.6 1449.34   1
   1  -4  -8 27098.8 1475.41   1
   1  -4  -7-13.9581 132.241   1
   1   4  -7 113.275 77.9748   1
  -1   4   7 281.124 138.187   1
   1   4  -6 7487.52 439.833   1
   1  -4  -6 8086.48 476.418   1
  -1   4   6 8141.21 481.318   1
  -1  -4   6 7764.47 442.024   1
  -1  -4   5 24550.3 1249.66   1
  -1   4   5 23391.7 1283.32   1
   1  -4  -5 23148.1 1281.03   1
   1   4  -5 22365.3 1247.16   1
  -1  -4   4 199232. 10355.9   1
   1   4  -4 194136. 10355.9   1
   1   4  -3 13073.5 686.083   1
   1  -4  -3 11994.5 715.420   1
  -1  -4   3 12860.0 685.966   1
  -1   4   3 12385.4 717.045   1
  -1   4   2 13035.6 763.101   1
   1   4  -2 14315.9 738.495   1
  -1  -4   2 13675.2 737.486   1
   1  -4  -2 13276.9 761.507   1
   1   4  -1 33622.3 1936.93   1
  -1   4   1 42137.9 1951.41   1
  -1  -4   1 34500.1 1935.74   1
   1  -4  -1 39878.3 1950.08   1
   1  -4   0 196.586 85.1835   1
   1   4   0-61.3265 83.6673   1
  -1   4   0 19.8837 82.3934   1
  -1  -4   0 23.8775 80.7089   1
  -1   4  -1 40482.0 2087.21   1
   1  -4   1 40476.7 2086.10   1
  -1  -4  -1 36233.3 2098.76   1
   1   4   1 38580.8 2101.28   1
  -1  -4  -2 14152.4 775.966   1
   1   4   2 13861.7 776.369   1
  -1  -4  -3 13506.0 756.386   1
   1   4   3 13622.2 757.277   1
  -1   4  -4 201277. 10473.4   1
   1  -4   4 196438. 10474.6   1
  -1  -4  -5 22344.2 1219.09   1
   1   4   5 25008.4 1224.47   1
   1  -4   5 23619.0 1185.35   1
   1  -4   6 7438.99 426.763   1
   1   4   6 7839.13 468.792   1
  -1  -4  -6 7170.76 462.019   1
  -1   4  -6 7650.30 425.740   1
   1   4   7 131.149 147.704   1
   1  -4   7 184.066 86.8152   1
  -1   4  -7 198.351 84.3878   1
  -1  -4  -7 451.194 142.538   1
  -1   4  -8 27586.1 1444.83   1
  -1  -4  -8 27629.1 1474.16   1
   1  -4   8 25504.3 1445.10   1
   1   4   8 26570.8 1474.78   1
   1   4   9 104.022 167.903   1
   1  -4   9 71.8050 103.088   1
  -1  -4  -9 48.3730 148.303   1
   1   4  10 2008.17 238.734   1
  -1  -4 -10 1707.36 220.169   1
  -1  -4 -11 7909.64 532.103   1
  -1   4 -11 8414.55 508.707   1
   1   4  11 8589.16 544.572   1
   1  -4  11 9080.56 514.735   1
   1   4  12-21.0954 207.101   1
   1  -4  12 205.948 143.574   1
  -1   4 -12 41.4622 131.005   1
  -1  -4 -12 390.914 199.665   1
   1   4  13 1752.94 236.323   1
   1  -4  13 1564.81 201.093   1
  -1   4 -13 1626.42 194.110   1
  -1  -4 -13 1542.80 222.189   1
   1   4  14 2236.23 298.138   1
   1  -4  14 2224.23 239.641   1
  -1  -4 -14 1978.32 273.636   1
  -1   4 -14 2050.74 220.583   1
   1  -4  15 56.7710 179.470   1
   1   4  15 383.376 188.940   1
  -1  -4 -15 312.813 174.451   1
  -1   4 -15 125.361 182.457   1
   1  -4  16 101.568 183.319   1
   1   4  16 867.604 261.909   1
  -1  -4 -16 300.716 247.256   1
  -1   4 -16 502.513 185.398   1
   1  -4  17 476.018 205.301   1
   1   4  17 1248.91 247.094   1
  -1  -4 -17 764.456 231.033   1
  -1   4 -17 805.698 215.085   1
   1  -4  18 1536.69 235.873   1
   1   4  18 1255.25 278.346   1
  -1  -4 -18 1742.14 268.433   1
  -1   4 -18 858.878 218.191   1
   1   4  19 1120.98 283.749   1
   1  -4  19 941.800 234.028   1
  -1   4 -19 465.257 223.210   1
  -1  -4 -19 803.078 258.677   1
  -1   4 -20 5544.25 413.630   1
  -1  -4 -20 4158.54 387.906   1
   1   4  20 4412.40 406.148   1
   1  -4  20 4711.05 402.207   1
   1  -4  21 264.461 232.131   1
   1   4  21-55.3466 283.111   1
  -1  -4 -21 288.209 275.974   1
  -1   4 -21-76.6093 217.352   1
   1   4  22 898.939 259.580   1
   1  -4  22 464.276 251.408   1
   1   4  23 595.159 298.759   1
   1  -4  23 338.564 246.594   1
  -1   4 -23-108.765 257.674   1
  -1   4 -24 950.309 278.996   1
   1   4  24 570.804 290.145   1
  -1  -4 -24 301.335 289.146   1
   1   4  25 314.532 240.532   1
  -1  -4 -25-82.5558 228.044   1
   1   4  26-171.586 299.081   1
  -1  -4 -26 577.897 316.151   1
   1   4  27 198.782 218.218   1
  -1  -4 -27 27.2824 216.957   1
   1   4  28 111.878 298.179   1
  -1  -4 -28 403.920 316.272   1
   1   4  29 332.123 235.832   1
  -1  -4 -29 502.541 274.641   1
   1  -5 -29 615.421 325.558   1
  -1   5  29 497.946 313.929   1
   1  -5 -27-53.4977 219.614   1
  -1   5  27 255.265 231.410   1
   1  -5 -26 189.783 252.122   1
  -1   5  26 343.278 247.989   1
   1  -5 -25 81.8134 297.370   1
  -1   5  25 143.209 279.842   1
   1   5 -23 263.286 223.946   1
   1  -5 -23 300.744 303.612   1
  -1   5  22 737.665 309.849   1
   1  -5 -22 817.438 297.795   1
   1   5 -21-147.494 221.507   1
  -1  -5  21 107.534 239.098   1
  -1   5  20 886.253 303.348   1
   1   5 -20 1415.09 243.500   1
  -1  -5  20 1100.04 249.617   1
   1  -5 -20 935.467 291.616   1
  -1   5  19 136.158 268.761   1
   1   5 -19 225.287 214.245   1
  -1  -5  19 414.067 216.586   1
   1  -5 -19 366.731 263.516   1
  -1   5  18-186.524 277.389   1
   1   5 -18 213.353 199.283   1
  -1  -5  18 253.080 219.386   1
  -1   5  17 623.975 269.175   1
   1  -5 -17-298.347 250.279   1
  -1   5  16 2857.43 346.455   1
   1   5 -16 2470.96 275.814   1
  -1  -5  16 3278.84 299.028   1
   1  -5 -16 3772.46 346.075   1
  -1   5  15 269.237 234.388   1
   1  -5 -15 280.249 225.732   1
   1   5 -15 298.075 172.096   1
  -1  -5  15 413.844 195.051   1
  -1   5  14 3231.44 328.241   1
  -1  -5  14 4006.76 313.752   1
   1  -5 -14 3499.28 331.676   1
  -1   5  13 452.402 216.777   1
   1  -5 -13 536.052 212.169   1
   1   5 -13 664.713 160.026   1
  -1  -5  13 617.841 169.357   1
   1  -5 -12 2090.92 271.431   1
  -1  -5  12 2367.05 217.658   1
  -1   5  12 2054.20 278.804   1
   1   5 -12 2169.97 205.081   1
   1   5 -11 82.9087 116.485   1
  -1  -5  11 12.8309 128.619   1
   1  -5 -10 24738.4 1381.88   1
  -1   5  10 24520.3 1382.72   1
  -1   5   9 36.4107 162.347   1
   1   5  -9 26.7582 89.7740   1
  -1  -5   9 98.1177 104.309   1
   1  -5  -9-102.984 156.249   1
   1   5  -8 2903.63 195.289   1
   1  -5  -8 2992.46 253.952   1
  -1  -5   8 2951.93 206.148   1
  -1   5   8 2647.73 248.885   1
  -1   5   7 26436.9 1368.70   1
   1  -5  -7 22871.5 1358.03   1
  -1  -5   7 24731.0 1324.75   1
   1   5  -6 87081.1 4411.54   1
  -1  -5   6 79188.0 4411.08   1
  -1   5   6 83747.1 4451.24   1
   1  -5  -6 85723.7 4450.25   1
   1   5  -5 1971.57 123.580   1
  -1   5   5 2145.10 194.764   1
   1  -5  -5 2216.57 194.717   1
  -1  -5   5 1587.85 121.755   1
  -1  -5   4 68232.4 3705.89   1
   1   5  -4 72377.5 3706.44   1
  -1  -5   3 2298.43 134.889   1
   1   5  -3 2208.32 136.919   1
   1  -5  -3 2113.03 192.745   1
  -1   5   3 2117.75 198.255   1
  -1   5   2-8.74285 113.826   1
   1   5  -2-3.47209 57.3604   1
   1  -5  -2 58.7964 104.665   1
  -1  -5   2 29.5523 57.2026   1
   1   5  -1 24941.1 1313.00   1
  -1   5   1 23574.0 1324.43   1
  -1  -5   1 24824.1 1311.38   1
   1  -5  -1 24409.5 1325.01   1
   1   5   0 2927.99 185.862   1
  -1   5   0 2579.87 181.362   1
  -1  -5   0 2960.23 183.959   1
   1   5   1 26691.6 1449.85   1
   1  -5   1 27590.0 1433.74   1
  -1   5  -1 26744.0 1435.56   1
  -1  -5  -1 26255.2 1449.29   1
   1  -5   2 5.29095 47.4508   1
   1   5   2 95.3540 112.586   1
  -1   5  -2 43.5370 48.7100   1
  -1  -5  -2 8.25550 108.938   1
  -1  -5  -3 2183.75 190.812   1
   1   5   3 2437.86 196.909   1
  -1  -5  -4 66180.6 3681.71   1
   1   5   4 72462.2 3686.58   1
   1   5   5 1545.39 181.751   1
   1  -5   5 1872.40 115.441   1
  -1   5  -6 90757.5 4652.86   1
  -1  -5  -6 90129.1 4693.16   1
   1  -5   6 84825.4 4653.88   1
   1   5   6 88108.5 4694.70   1
  -1  -5  -7 25119.4 1353.13   1
  -1   5  -7 25317.8 1310.14   1
   1   5   7 25365.1 1356.98   1
   1  -5   7 22932.7 1311.98   1
  -1   5  -8 2817.42 193.763   1
  -1  -5  -8 2811.06 245.995   1
   1   5   8 3111.41 254.775   1
   1  -5   8 2795.46 197.921   1
   1   5   9 327.701 181.707   1
   1  -5   9-36.0826 90.4297   1
  -1   5  -9 33.8463 91.1289   1
  -1  -5  -9 67.5225 148.548   1
  -1   5 -10 27282.0 1426.62   1
  -1  -5 -10 24188.3 1454.84   1
   1   5  10 26331.9 1467.34   1
   1  -5  10 26374.3 1427.75   1
   1  -5  11 96.8158 116.228   1
  -1   5 -11 91.2847 120.267   1
   1  -5  12 1958.42 203.557   1
  -1  -5 -12 2340.58 246.946   1
  -1   5 -12 1876.81 190.394   1
   1   5  13 568.972 230.455   1
   1  -5  13 408.585 151.280   1
  -1   5 -13 601.829 155.275   1
  -1  -5 -13 338.179 215.971   1
  -1  -5 -14 3194.98 312.637   1
   1  -5  14 2814.20 270.112   1
   1   5  14 3473.86 323.191   1
   1   5  15 367.151 243.167   1
   1  -5  15 435.062 181.871   1
  -1   5 -15 207.873 174.569   1
  -1  -5 -15 45.6311 234.749   1
   1   5  16 2368.89 311.364   1
  -1   5 -16 2925.90 262.688   1
  -1  -5 -16 3110.86 315.483   1
   1   5  17 310.362 206.568   1
  -1  -5 -17 121.218 187.865   1
   1  -5  18 379.952 193.483   1
   1   5  18 52.9252 256.653   1
  -1   5 -18 367.234 204.503   1
  -1  -5 -18 248.189 245.539   1
   1  -5  19 616.328 222.123   1
   1   5  19 457.933 254.564   1
  -1   5 -19 183.327 200.506   1
  -1  -5 -19 354.463 248.716   1
   1   5  20 1178.80 279.958   1
   1  -5  20 996.787 245.616   1
  -1   5 -20 1154.51 260.807   1
  -1  -5 -20 800.868 250.333   1
   1  -5  21 285.841 234.829   1
  -1   5 -21-25.1128 211.289   1
  -1   5 -22 78.2684 241.408   1
   1  -5  22 326.148 246.396   1
   1   5  23 424.706 280.126   1
  -1  -5 -23 243.104 273.505   1
   1   5  25 796.111 234.597   1
  -1  -5 -25 355.538 237.957   1
   1   5  26-28.2991 290.693   1
  -1  -5 -26 272.963 301.303   1
   1   5  27-224.745 262.767   1
  -1  -5 -27 377.715 302.330   1
   1   5  29 218.032 297.164   1
  -1  -5 -29-26.0348 314.228   1
   1  -6 -28 388.447 243.093   1
  -1   6  28 55.3021 241.644   1
   1  -6 -27 978.213 269.778   1
  -1   6  27 1542.48 279.396   1
   1  -6 -26 617.824 304.248   1
  -1   6  26-141.770 287.977   1
   1  -6 -25 1408.33 332.795   1
  -1   6  25 1052.97 334.690   1
  -1   6  24 1333.29 342.312   1
   1  -6 -24 1932.15 357.264   1
  -1   6  23 170.220 290.298   1
   1  -6 -23 136.457 290.755   1
  -1   6  22 141.958 294.449   1
   1  -6 -22-81.7675 275.428   1
   1   6 -21 604.065 227.212   1
   1  -6 -21 325.580 289.487   1
  -1   6  21 169.262 289.674   1
  -1  -6  21 186.274 226.467   1
  -1   6  20 7550.54 558.310   1
   1  -6 -20 6528.36 545.022   1
  -1  -6  20 7470.43 529.285   1
   1   6 -20 7842.71 521.963   1
   1   6 -19 910.056 226.281   1
   1  -6 -19 712.842 281.933   1
  -1  -6  19 746.543 231.177   1
  -1   6  19 1565.09 310.135   1
  -1   6  18 1185.59 301.589   1
   1  -6 -18 1318.51 288.512   1
   1   6 -17 3028.33 266.201   1
   1  -6 -17 2506.06 328.643   1
  -1  -6  17 2279.99 270.000   1
  -1   6  17 2348.87 340.719   1
   1   6 -16 1977.53 236.132   1
  -1  -6  16 2217.73 250.023   1
   1   6 -15 213.679 157.196   1
   1  -6 -15 380.920 213.819   1
  -1   6  15 174.736 219.449   1
  -1  -6  15 253.447 164.492   1
  -1   6  14 4826.82 381.508   1
   1  -6 -14 4359.03 370.668   1
  -1  -6  14 4389.78 337.060   1
   1   6 -14 4536.32 323.918   1
   1   6 -13 40.6179 135.976   1
   1  -6 -13 22.0169 214.123   1
  -1   6  13-209.122 233.356   1
  -1  -6  13-14.9734 145.623   1
   1   6 -12 1749.11 192.438   1
   1  -6 -12 2154.31 255.571   1
  -1   6  12 2139.63 270.305   1
  -1  -6  12 2322.43 202.025   1
  -1   6  11 3547.29 311.412   1
   1  -6 -11 3497.41 307.651   1
  -1  -6  10 19401.1 1024.38   1
   1   6 -10 17849.3 1020.26   1
   1  -6  -9 15580.8 951.165   1
  -1  -6   9 16685.7 906.928   1
   1   6  -9 17262.5 907.029   1
  -1   6   9 15491.5 958.923   1
  -1  -6   8 27061.4 1458.24   1
   1   6  -8 27487.9 1455.83   1
   1  -6  -8 26323.6 1500.16   1
  -1   6   8 27439.2 1507.22   1
  -1  -6   7 149.720 66.1100   1
  -1   6   7 232.124 161.904   1
   1   6  -7 206.923 64.9703   1
   1  -6  -7 234.428 153.979   1
  -1  -6   6 628.336 63.3432   1
   1  -6  -6 680.606 163.057   1
   1   6  -6 545.832 62.7907   1
  -1   6   6 550.648 158.884   1
   1  -6  -5 10540.2 625.818   1
  -1   6   5 10854.7 630.520   1
   1  -6  -4 61859.2 3221.80   1
  -1   6   4 58721.7 3221.69   1
   1   6  -3 239.070 52.3471   1
  -1  -6   3 160.535 45.5300   1
  -1   6   2 7413.75 452.425   1
   1  -6  -2 7316.69 451.992   1
   1   6  -2 8130.19 424.237   1
  -1  -6   2 7470.86 421.916   1
   1   6  -1 32125.3 1633.67   1
  -1  -6   1 31103.4 1631.95   1
   1  -6  -1 30653.4 1645.98   1
  -1   6   1 27480.3 1645.49   1
  -1   6   0 47.3568 86.6767   1
   1   6   0-109.402 87.7150   1
   1  -6   0-76.3334 88.6669   1
  -1  -6   0-6.49354 82.5587   1
   1   6   1 29408.6 1467.23   1
   1  -6   1 25346.0 1448.13   1
  -1   6  -1 26009.2 1449.49   1
  -1  -6  -1 30670.3 1468.31   1
  -1   6  -2 7820.04 408.400   1
   1   6   2 7690.91 446.134   1
   1   6   4 59283.0 3152.88   1
  -1  -6  -4 58650.6 3151.04   1
   1   6   5 11918.8 695.126   1
  -1  -6  -5 11965.0 690.260   1
   1   6   6 653.905 159.963   1
  -1  -6  -6 495.796 156.815   1
   1   6   7 82.7270 133.622   1
   1  -6   7 225.630 60.0747   1
  -1  -6  -7 276.498 136.971   1
  -1   6  -7 153.393 60.0200   1
   1  -6   8 26663.2 1437.78   1
   1   6   8 27691.4 1496.06   1
  -1   6  -8 26999.0 1438.02   1
  -1  -6  -8 26331.8 1486.76   1
   1   6   9 16333.6 919.732   1
   1  -6   9 14947.7 861.098   1
  -1  -6  -9 16765.1 912.929   1
  -1   6  -9 15872.9 859.979   1
   1  -6  10 19972.1 1062.74   1
  -1   6 -10 18891.8 1057.87   1
  -1  -6 -11 3436.06 312.950   1
   1   6  11 3260.75 322.000   1
  -1   6 -12 2155.79 185.201   1
   1   6  12 1710.04 252.134   1
   1  -6  12 1755.61 182.453   1
  -1  -6 -12 1625.80 232.570   1
   1  -6  13-154.502 137.201   1
   1   6  13-93.5505 208.001   1
  -1   6 -13 80.8654 130.492   1
  -1  -6 -13 217.113 192.581   1
   1   6  14 3748.08 383.889   1
  -1  -6 -14 4397.84 374.830   1
  -1   6 -14 4071.90 310.286   1
   1  -6  14 4456.87 316.918   1
  -1   6 -15 282.899 154.867   1
  -1  -6 -15 302.553 222.805   1
   1  -6  15 584.705 166.812   1
  -1   6 -16 1415.83 216.930   1
   1  -6  16 1982.99 234.353   1
  -1  -6 -17 2801.63 328.945   1
  -1   6 -17 3208.35 290.186   1
   1  -6  17 2951.73 283.121   1
   1   6  17 2387.85 342.840   1
  -1  -6 -18 702.497 263.365   1
   1   6  18 989.233 283.900   1
  -1   6 -19 1085.18 229.543   1
  -1  -6 -19 663.615 215.953   1
   1   6  19 896.474 236.507   1
   1  -6  19 986.705 226.576   1
   1   6  20 6923.26 534.278   1
  -1   6 -20 7208.18 494.203   1
   1  -6  20 6115.55 494.975   1
  -1  -6 -20 7038.53 523.057   1
   1   6  21 251.327 288.378   1
  -1   6 -21 393.969 217.858   1
   1  -6  21 514.517 226.952   1
  -1  -6 -21 26.4474 272.094   1
   1   6  22 197.070 217.031   1
  -1  -6 -22-213.979 214.033   1
   1   6  23 28.2661 282.257   1
  -1  -6 -23 323.463 290.899   1
   1   6  24 1756.30 328.502   1
  -1  -6 -24 814.741 323.248   1
   1   6  25 706.297 235.568   1
  -1  -6 -25 706.032 243.079   1
   1   6  26 1037.53 329.771   1
  -1  -6 -26 729.992 324.854   1
   1   6  27 861.134 304.021   1
  -1  -6 -27 1093.43 313.844   1
   1   6  28 163.398 255.653   1
  -1  -6 -28 654.876 270.450   1
   1  -7 -28 433.865 239.914   1
  -1   7  28 490.714 234.561   1
  -1   7  26-308.958 290.039   1
   1  -7 -25 80.6286 307.140   1
  -1   7  24 283.543 314.502   1
   1  -7 -24 676.413 304.764   1
  -1   7  22 1930.81 340.917   1
   1  -7 -22 2343.25 355.464   1
  -1   7  21 28.2844 300.542   1
   1  -7 -21 570.791 293.624   1
   1   7 -20 336.676 202.254   1
  -1   7  20-28.0019 291.540   1
   1  -7 -20-351.012 292.293   1
  -1   7  19 55.4088 299.993   1
   1  -7 -19 106.822 283.976   1
   1   7 -19 232.432 192.004   1
  -1  -7  19 114.606 200.181   1
  -1   7  18 7829.38 613.437   1
   1   7 -18 9582.28 570.022   1
  -1  -7  18 8592.07 571.549   1
   1  -7 -18 8338.51 610.976   1
  -1   7  17 53.4908 251.487   1
   1   7 -17 73.4036 176.711   1
  -1  -7  17 238.756 191.987   1
   1  -7 -17 358.985 259.800   1
  -1   7  16-392.041 208.459   1
   1   7 -16 50.7233 153.527   1
  -1  -7  16-55.0015 156.457   1
   1  -7 -16 274.719 197.880   1
  -1   7  15-407.191 236.037   1
   1   7 -15-246.919 152.223   1
  -1  -7  15-133.453 172.758   1
   1  -7 -15-194.099 230.466   1
   1   7 -14 55.6967 138.616   1
  -1  -7  14 120.111 154.701   1
   1  -7 -14-23.4537 237.141   1
  -1   7  13 644.407 228.254   1
   1   7 -13 433.370 130.756   1
  -1  -7  13 452.427 144.352   1
   1  -7 -13 430.948 223.888   1
  -1   7  12 963.647 236.448   1
   1  -7 -12 891.087 230.601   1
  -1   7  11 153.922 195.613   1
   1  -7 -11 83.3246 198.108   1
   1   7 -11 65.2084 98.2058   1
  -1  -7  11 88.4864 99.4550   1
   1  -7 -10 970.037 222.734   1
   1   7 -10 853.570 112.440   1
  -1  -7  10 932.912 115.723   1
  -1   7  10 837.080 224.935   1
  -1   7   9 4822.54 381.774   1
   1   7  -9 5157.08 307.320   1
   1  -7  -9 5088.22 371.638   1
  -1  -7   9 5345.64 307.007   1
  -1   7   8 6001.28 416.898   1
  -1  -7   8 6014.64 343.548   1
   1  -7  -8 6032.01 408.114   1
   1   7  -8 6169.36 343.760   1
   1  -7  -7 1191.33 182.041   1
  -1  -7   7 1163.53 82.6450   1
  -1   7   7 1241.67 187.974   1
   1   7  -7 1046.10 84.9272   1
  -1   7   6 18282.2 1021.81   1
   1  -7  -6 17746.4 1016.06   1
  -1   7   5 2851.65 247.019   1
   1  -7  -5 2519.05 237.691   1
   1  -7  -4 374.495 134.422   1
  -1   7   4 325.913 143.666   1
   1   7  -3 3219.69 192.281   1
  -1   7   3 3558.73 249.094   1
   1  -7  -3 3427.97 247.373   1
  -1  -7   3 3346.45 190.993   1
  -1  -7   2 13473.4 739.227   1
   1   7  -2 13882.4 740.258   1
   1   7  -1 636.450 95.9112   1
  -1  -7   1 713.061 93.6393   1
   1  -7  -1 815.491 111.392   1
  -1   7   1 929.623 120.260   1
  -1   7   0 15135.8 846.069   1
   1   7   0 15638.3 845.914   1
   1  -7   1 752.568 90.7890   1
   1   7   1 723.503 122.272   1
  -1   7  -1 846.213 97.8249   1
   1  -7   2 14257.8 767.285   1
   1   7   3 3655.88 251.206   1
  -1  -7  -3 3200.87 244.530   1
   1   7   4 619.524 149.471   1
  -1  -7  -4 327.534 123.691   1
  -1  -7  -5 2683.56 216.281   1
   1   7   5 2302.57 226.050   1
  -1  -7  -6 17382.6 988.094   1
   1   7   6 17448.9 990.699   1
  -1  -7  -7 1347.36 185.922   1
   1   7   7 875.911 177.799   1
   1   7   8 6799.33 427.003   1
   1  -7   8 6164.49 341.399   1
  -1  -7  -8 6923.52 417.443   1
  -1   7  -8 5862.84 339.698   1
   1   7   9 5818.81 395.880   1
  -1   7  -9 5494.58 315.488   1
   1  -7   9 5449.30 316.942   1
  -1  -7  -9 4900.52 385.188   1
   1  -7  10 924.542 108.005   1
   1   7  10 677.624 213.143   1
  -1  -7 -10 991.893 218.766   1
  -1   7 -10 918.342 108.107   1
   1  -7  11 130.452 102.787   1
   1   7  11 288.664 237.837   1
  -1  -7 -11-41.1271 198.279   1
  -1   7 -11 72.3378 102.293   1
   1   7  12 831.844 235.072   1
  -1  -7 -12 1436.76 230.020   1
   1   7  13 239.314 175.598   1
   1  -7  13 597.077 138.704   1
  -1  -7 -13 312.164 176.015   1
  -1   7 -13 307.350 127.064   1
   1  -7  14 271.713 145.316   1
   1   7  14-247.268 235.228   1
  -1  -7 -14-69.0963 212.437   1
  -1   7 -14 304.896 137.958   1
   1  -7  15 143.295 148.684   1
   1   7  15 381.628 264.332   1
  -1  -7 -15 379.417 240.156   1
  -1   7 -15 400.965 154.729   1
   1   7  16 182.087 254.653   1
   1  -7  16 52.5277 147.252   1
  -1   7 -16-50.7667 148.092   1
  -1  -7 -16-146.127 234.750   1
   1   7  17 239.043 214.463   1
  -1  -7 -17 373.375 205.524   1
  -1   7 -17 570.622 185.490   1
   1  -7  17 19.1443 165.011   1
   1   7  18 7511.24 580.040   1
  -1   7 -18 8547.42 544.849   1
  -1  -7 -18 8768.99 583.798   1
   1  -7  18 7874.28 539.248   1
   1   7  19-27.3766 282.813   1
  -1  -7 -19 25.7115 277.332   1
   1   7  20 915.579 300.272   1
  -1   7 -20 179.941 201.021   1
  -1  -7 -20 498.312 278.327   1
   1   7  21 84.0098 204.175   1
  -1  -7 -21 26.5091 196.302   1
   1   7  22 2674.81 351.492   1
  -1  -7 -22 2085.82 336.083   1
   1   7  24 958.261 272.837   1
  -1  -7 -24 432.315 264.668   1
  -1  -7 -25-53.8962 268.396   1
   1   7  26 306.306 317.580   1
   1   7  28 375.861 279.258   1
  -1  -7 -28 438.712 301.273   1
  -1   8  27 82.0714 223.878   1
   1  -8 -27 25.7684 215.442   1
  -1   8  26 555.880 264.404   1
   1  -8 -26-184.171 246.808   1
  -1   8  25 616.633 303.198   1
   1  -8 -25 852.882 294.174   1
  -1   8  24-338.324 290.702   1
   1  -8 -24 188.246 295.260   1
  -1   8  23 197.604 295.733   1
   1  -8 -23 838.903 310.928   1
  -1   8  22-28.2770 288.091   1
   1  -8 -22 733.631 307.037   1
  -1   8  21 255.004 298.049   1
   1  -8 -21 190.266 284.857   1
  -1   8  20-112.796 283.203   1
   1  -8 -20 162.538 270.931   1
   1   8 -19 239.769 180.940   1
   1  -8 -18 1217.37 236.129   1
  -1  -8  18 1404.10 220.285   1
  -1   8  18 964.027 232.416   1
   1   8 -18 1331.76 209.017   1
   1  -8 -17 51.9047 231.509   1
  -1  -8  17 199.907 174.892   1
  -1   8  17-135.402 245.347   1
   1   8 -17 237.911 166.121   1
   1  -8 -16-25.3423 256.641   1
  -1  -8  16-82.3636 154.841   1
  -1   8  16 53.0871 269.898   1
   1   8 -16 262.998 147.817   1
   1  -8 -15 421.277 254.569   1
  -1  -8  15 250.679 146.063   1
  -1   8  15-103.764 255.141   1
   1   8 -15-13.9274 132.264   1
   1  -8 -14 1924.42 251.874   1
  -1  -8  14 2166.32 198.357   1
   1   8 -14 2045.64 193.315   1
  -1   8  14 2498.84 271.372   1
   1  -8 -13 46.4653 248.797   1
  -1   8  13 48.9132 256.104   1
   1   8 -12 8064.66 424.617   1
  -1   8  12 6875.34 495.956   1
   1  -8 -12 6351.81 489.882   1
  -1  -8  12 6537.53 421.788   1
   1  -8 -11-429.816 222.879   1
   1   8 -11 97.6091 85.3841   1
  -1  -8  11 76.5203 93.9244   1
  -1   8  11-431.233 232.619   1
   1   8 -10 4322.57 269.951   1
   1  -8 -10 4422.78 361.812   1
  -1  -8  10 4701.42 271.759   1
  -1   8  10 4931.20 369.152   1
   1   8  -9 338.894 66.6705   1
  -1  -8   9 452.982 62.7559   1
   1  -8  -8 20956.0 1136.79   1
  -1   8   8 18971.0 1134.04   1
   1  -8  -7 3853.88 298.068   1
  -1   8   7 3442.83 292.585   1
   1  -8  -6 4312.78 315.257   1
  -1   8   6 4002.47 312.251   1
  -1   8   5 31.8191 152.714   1
   1  -8  -5 120.973 145.156   1
   1  -8  -4 7257.26 448.798   1
  -1   8   4 7141.28 455.143   1
   1   8  -3-30.1798 52.5730   1
  -1  -8   3-6.96817 49.4359   1
   1   8  -2 54373.1 3014.81   1
  -1  -8   2 59325.3 3014.07   1
   1  -8  -1 15685.4 886.397   1
   1   8  -1 16477.3 874.249   1
  -1  -8   1 15754.1 870.236   1
  -1   8   1 16037.0 888.562   1
   1  -8   0 73.3514 88.0689   1
  -1   8   0-69.5621 95.1305   1
  -1  -8   0 16.3142 84.7620   1
   1  -8   1 16670.3 866.445   1
  -1   8  -1 16563.3 871.204   1
  -1  -8  -1 14731.6 878.719   1
   1   8   1 15121.5 885.667   1
   1  -8   2 59233.9 3087.17   1
   1   8   2 64710.2 3122.70   1
  -1  -8  -2 59232.9 3115.77   1
  -1   8  -2 54803.0 3087.26   1
   1   8   3 316.676 127.699   1
  -1  -8  -4 7994.28 461.391   1
   1   8   4 6884.66 459.572   1
   1   8   5 111.331 142.076   1
  -1  -8  -5 206.792 136.075   1
  -1  -8  -6 4654.71 330.186   1
   1   8   6 3992.99 320.701   1
  -1  -8  -7 4275.67 328.567   1
   1   8   7 4614.91 343.250   1
  -1  -8  -8 20340.5 1141.06   1
   1   8   8 19767.7 1144.91   1
   1   8  10 5158.43 389.392   1
  -1   8 -10 4278.67 264.892   1
  -1  -8 -10 4978.91 372.757   1
   1  -8  10 4798.20 270.501   1
   1   8  11-114.302 228.629   1
  -1  -8 -11 63.6273 194.523   1
  -1   8 -11-13.3686 83.2904   1
   1  -8  11 35.9579 85.5333   1
   1   8  12 6921.12 524.844   1
  -1   8 -12 7746.05 445.239   1
  -1  -8 -12 7836.88 520.470   1
   1  -8  12 7672.64 448.022   1
   1   8  13 49.0228 204.313   1
  -1  -8 -13-159.710 178.358   1
  -1   8 -13-10.2832 109.533   1
   1  -8  13-54.6708 117.746   1
  -1  -8 -14 1598.63 249.197   1
  -1   8 -14 2070.81 189.634   1
   1   8  14 1816.57 275.907   1
   1  -8  14 1949.10 194.687   1
  -1  -8 -15 265.750 236.109   1
   1   8  15 258.620 254.393   1
  -1   8 -15 27.2436 130.622   1
   1  -8  15 188.496 147.012   1
  -1  -8 -16 321.327 246.757   1
   1   8  16 554.635 274.505   1
  -1   8 -16-15.2410 147.027   1
   1  -8  16-16.2282 151.890   1
  -1  -8 -17-75.5833 253.671   1
   1   8  17 241.811 278.212   1
  -1   8 -17 218.251 168.088   1
   1  -8  17 161.707 173.753   1
  -1  -8 -18 1509.35 286.321   1
   1   8  18 1035.37 283.462   1
  -1   8 -18 1009.04 194.960   1
   1  -8  18 1298.84 216.872   1
  -1   8 -19 693.703 195.337   1
  -1  -8 -20 421.246 256.926   1
   1   8  20 55.7237 247.463   1
  -1  -8 -21 53.0809 276.851   1
   1   8  21-28.0465 297.028   1
  -1  -8 -22 643.893 301.720   1
   1   8  22 535.139 305.927   1
  -1  -8 -23 161.296 235.702   1
   1   8  23 394.182 242.074   1
  -1  -8 -24 187.995 267.936   1
   1   8  24 420.531 273.713   1
  -1  -8 -25 721.518 320.933   1
   1   8  25 1112.60 331.331   1
  -1  -8 -26 105.883 276.380   1
   1   8  26 358.222 292.070   1
   1   8  27-216.760 222.700   1
   1  -9 -27 127.031 273.734   1
  -1   9  27 269.837 285.953   1
   1  -9 -25 211.203 219.131   1
  -1   9  25 305.615 231.266   1
   1  -9 -23 1131.50 252.691   1
  -1   9  23 984.006 247.635   1
   1  -9 -22 1437.00 262.838   1
  -1   9  22 1354.89 269.114   1
   1  -9 -21 652.648 232.753   1
  -1   9  21 28.3587 227.638   1
   1  -9 -20-135.850 245.484   1
  -1   9  20 339.525 272.755   1
   1  -9 -19 1053.89 294.845   1
  -1   9  19 1206.95 317.962   1
   1  -9 -18 1280.71 319.662   1
  -1   9  18 1722.41 353.563   1
   1  -9 -17 289.815 259.277   1
   1   9 -17 121.638 150.214   1
  -1  -9  17 174.645 152.384   1
  -1   9  17 411.432 277.385   1
   1  -9 -16 2789.01 288.484   1
   1   9 -16 2634.86 228.843   1
  -1  -9  16 2513.44 240.143   1
  -1   9  16 2911.04 305.197   1
   1  -9 -15 302.415 242.399   1
   1   9 -15 236.776 127.072   1
  -1  -9  15-111.103 130.069   1
  -1   9  15-79.1742 259.521   1
   1   9 -14 91.7931 113.326   1
  -1  -9  14-103.831 119.405   1
   1  -9 -13 931.456 237.086   1
   1   9 -13 1137.28 130.095   1
  -1  -9  13 1202.86 134.029   1
  -1   9  13 1303.60 261.015   1
  -1   9  12 6220.04 460.640   1
   1   9 -12 5617.82 335.361   1
   1  -9 -12 6111.57 448.535   1
  -1  -9  12 5651.40 335.306   1
   1  -9 -11 378.271 226.744   1
   1   9 -11 57.7392 65.6515   1
  -1   9  11-23.4281 233.379   1
  -1  -9  11 116.476 63.6281   1
   1  -9 -10 470.335 195.348   1
  -1   9  10 360.119 197.647   1
   1  -9  -9 1594.29 217.734   1
  -1   9   9 1592.48 234.290   1
   1  -9  -7 1579.17 206.843   1
  -1   9   7 1488.14 214.995   1
  -1   9   6 11254.7 682.665   1
   1  -9  -5 8210.68 504.231   1
  -1   9   5 7868.30 505.323   1
   1  -9  -4 5299.19 357.812   1
  -1   9   4 4983.37 358.963   1
  -1  -9   3 107.522 55.9890   1
   1  -9  -3-54.6521 134.372   1
   1   9  -3 25.8212 57.6056   1
  -1   9   2 13015.0 726.976   1
   1   9  -2 12133.2 695.192   1
  -1  -9   2 12690.5 692.671   1
   1  -9  -2 13402.6 725.356   1
   1   9  -1 2494.43 186.703   1
  -1  -9   1 2627.03 185.731   1
  -1   9   0 26513.6 1356.09   1
   1  -9   0 25606.5 1351.56   1
   1   9   0 25101.4 1355.07   1
  -1  -9   0 22801.4 1348.24   1
  -1   9  -1 2985.62 197.054   1
   1  -9   1 2566.65 192.494   1
   1   9   2 12082.0 730.159   1
  -1   9  -2 12931.1 700.053   1
  -1  -9  -2 13969.1 734.369   1
   1  -9   2 12539.6 697.417   1
  -1   9  -3 114.786 44.5485   1
   1  -9   3 32.8725 38.1417   1
  -1  -9  -3 79.0499 116.609   1
   1   9   4 4993.50 354.059   1
  -1  -9  -4 5411.23 354.642   1
   1   9   5 9183.67 544.982   1
  -1  -9  -5 8260.47 532.828   1
   1   9   6 11140.4 701.686   1
  -1  -9  -6 11997.6 693.897   1
  -1  -9  -7 1488.63 208.758   1
   1   9   7 1250.56 210.621   1
  -1  -9  -9 2010.60 239.829   1
   1   9   9 1911.71 247.020   1
  -1  -9 -10 147.091 170.957   1
   1   9  10 453.113 198.807   1
  -1  -9 -11-21.8865 173.458   1
   1   9  11 211.565 201.216   1
  -1   9 -12 4900.45 296.294   1
   1   9  12 5886.62 407.231   1
  -1  -9 -12 6271.94 411.356   1
   1  -9  12 4976.89 299.162   1
   1   9  13 927.571 227.447   1
  -1   9 -13 947.522 111.821   1
   1  -9  13 741.814 115.373   1
  -1  -9 -13 817.270 210.323   1
  -1   9 -14 188.415 105.679   1
   1  -9  14-10.1533 111.001   1
   1   9  15 236.501 226.902   1
  -1  -9 -15 24.5861 221.063   1
  -1  -9 -16 3133.34 337.191   1
  -1   9 -16 2740.12 227.295   1
   1  -9  16 3177.49 248.040   1
  -1  -9 -17 76.4162 255.988   1
   1   9  17 679.389 292.749   1
  -1   9 -17 14.7737 146.194   1
   1  -9  17 225.089 152.803   1
  -1   9 -18 1795.54 209.107   1
  -1  -9 -18 1805.58 320.642   1
   1   9  18 1813.93 349.946   1
  -1  -9 -19 1286.45 290.055   1
   1   9  19 889.363 317.785   1
  -1  -9 -20 79.4770 250.716   1
   1   9  20-140.021 267.489   1
  -1  -9 -21 613.669 217.277   1
   1   9  21 168.677 209.986   1
  -1  -9 -22 1687.33 294.921   1
   1   9  22 1068.44 289.367   1
  -1  -9 -23 722.330 311.694   1
   1   9  23 280.312 303.515   1
  -1  -9 -25 186.007 249.678   1
   1   9  25 744.882 258.520   1
  -1  -9 -27 333.039 322.584   1
   1   9  27 534.346 323.220   1
   1 -10 -26 1103.39 330.172   1
  -1  10  26 1492.51 349.717   1
   1 -10 -25-339.651 300.017   1
  -1  10  25 192.548 308.761   1
   1 -10 -24 476.870 306.001   1
  -1  10  24 806.110 323.399   1
   1 -10 -23 348.367 296.052   1
  -1  10  23 951.195 333.886   1
   1 -10 -22 784.059 308.284   1
  -1  10  22 478.691 320.410   1
   1 -10 -20 815.764 287.429   1
  -1  10  20 1219.70 312.623   1
   1 -10 -19 488.563 239.286   1
  -1  10  19 622.025 266.632   1
   1 -10 -18 323.733 237.379   1
  -1  10  18-308.207 250.506   1
   1 -10 -17 372.629 290.455   1
  -1  10  17 110.888 287.226   1
   1 -10 -16 3939.01 386.659   1
  -1  10  16 4431.98 405.492   1
   1  10 -16 3911.98 275.064   1
   1 -10 -15-25.7240 215.699   1
   1  10 -15-42.7083 97.4535   1
  -1 -10  15-8.62132 102.543   1
  -1  10  15 26.8573 214.209   1
  -1 -10  14 1036.22 108.223   1
   1  10 -14 871.893 106.215   1
   1  10 -13-41.2650 49.6817   1
  -1 -10  13 10.8175 45.4788   1
   1 -10 -12 381.225 250.193   1
  -1  10  12 723.765 260.418   1
   1 -10 -11 206.958 234.429   1
  -1  10  11 458.644 246.029   1
   1 -10 -10 1574.43 235.422   1
  -1  10  10 1140.95 219.355   1
  -1  10   9 1697.82 242.757   1
   1 -10  -8 182.885 176.099   1
  -1  10   8 149.308 195.341   1
   1 -10  -7 886.998 216.882   1
  -1  10   7 1133.50 211.786   1
   1 -10  -6 6624.09 450.214   1
   1 -10  -5-68.5747 143.322   1
  -1  10   5 89.4360 172.024   1
   1 -10  -4 223.374 157.090   1
  -1  10   4 82.9890 159.832   1
   1 -10  -3 395.840 140.517   1
  -1 -10   3 250.570 63.6925   1
  -1  10   3 122.001 134.329   1
   1  10  -3 175.762 64.8518   1
   1  10  -2 2793.84 184.125   1
   1 -10  -2 2517.46 222.912   1
  -1 -10   2 2531.06 178.146   1
  -1  10   2 2769.07 231.987   1
  -1 -10   1 823.423 107.013   1
  -1  10   1 562.199 124.608   1
   1 -10  -1 674.579 129.652   1
   1  10  -1 857.816 119.810   1
  -1  10   0 138.189 105.484   1
   1 -10   0 9.84986 100.417   1
  -1  10  -1 619.087 122.446   1
   1 -10   1 635.407 105.446   1
   1  10   1 908.018 146.352   1
   1 -10   2 2525.10 169.905   1
   1  10   2 2554.15 220.499   1
  -1 -10  -2 2711.02 221.446   1
  -1  10  -2 2462.30 172.384   1
  -1 -10  -3 185.126 133.193   1
   1 -10   3 132.196 47.5857   1
   1  10   3 246.399 137.282   1
  -1  10  -3 223.536 53.5212   1
   1  10   4 67.0426 151.603   1
  -1 -10  -4 216.979 145.149   1
   1  10   5-144.377 151.783   1
  -1 -10  -5 216.991 160.169   1
  -1 -10  -6 7268.01 477.612   1
  -1 -10  -7 851.388 206.675   1
   1  10   7 899.653 207.505   1
  -1 -10  -8 79.6262 185.840   1
   1  10   8 171.738 197.485   1
  -1 -10  -9 1814.71 249.012   1
   1  10   9 1949.96 263.146   1
  -1 -10 -10 1259.01 249.986   1
   1  10  10 1422.88 273.944   1
  -1 -10 -11 45.0059 219.860   1
   1  10  11-241.795 248.353   1
  -1 -10 -12 766.189 247.700   1
   1  10  12 623.300 258.149   1
  -1 -10 -14 1076.80 249.997   1
  -1  10 -14 602.994 76.9916   1
   1 -10  14 593.678 75.7150   1
   1  10  14 837.611 263.311   1
  -1 -10 -15 424.582 240.192   1
  -1  10 -15-101.199 89.3405   1
   1  10  15 453.523 258.300   1
   1 -10  15-37.2979 88.9832   1
  -1 -10 -16 3910.48 360.915   1
   1  10  16 3712.65 370.122   1
  -1  10 -16 3089.95 236.154   1
   1  10  17 301.594 270.283   1
  -1 -10 -17 437.330 264.381   1
   1  10  18 832.116 312.014   1
  -1 -10 -18 52.1656 264.401   1
   1  10  19 391.170 300.593   1
  -1 -10 -19 1055.33 299.106   1
   1  10  20 1631.02 338.041   1
  -1 -10 -20 586.741 293.472   1
   1  10  22 674.074 288.630   1
  -1 -10 -22 401.964 266.077   1
   1  10  23 530.634 228.404   1
  -1 -10 -23 401.027 223.496   1
   1  10  24 332.084 266.601   1
  -1 -10 -24 265.599 261.048   1
   1  10  25 901.353 326.569   1
  -1 -10 -25 552.054 312.631   1
   1  10  26 1317.64 338.233   1
  -1 -10 -26 901.937 321.110   1
   1 -11 -26 856.676 236.726   1
  -1  11  26 348.228 229.546   1
   1 -11 -25-103.277 210.617   1
  -1  11  25 81.9385 238.372   1
   1 -11 -24 551.294 233.639   1
  -1  11  24 165.881 225.622   1
  -1  11  23 753.631 242.536   1
   1 -11 -23 691.469 234.552   1
  -1  11  22 28.0654 242.922   1
   1 -11 -22-107.499 224.013   1
  -1  11  21 225.791 293.863   1
   1 -11 -21-325.095 277.129   1
  -1  11  20 397.666 316.092   1
   1 -11 -20 272.185 292.518   1
  -1  11  19 766.449 309.882   1
   1 -11 -19 408.061 295.003   1
  -1  11  18 678.678 265.937   1
   1 -11 -18 597.038 239.827   1
  -1  11  16 2689.00 384.981   1
   1 -11 -16 3762.67 390.222   1
  -1  11  15 1174.25 248.856   1
   1 -11 -15 812.607 221.200   1
  -1  11  14-321.634 273.615   1
   1 -11 -14 230.885 252.789   1
  -1  11  13 26.2412 200.184   1
   1 -11 -13 125.629 201.751   1
  -1  11  12 2970.62 334.997   1
  -1  11  11 944.390 263.727   1
   1 -11 -11 1351.95 269.483   1
   1 -11 -10 9685.82 630.819   1
  -1  11  10 9572.73 634.336   1
   1 -11  -9 221.091 209.065   1
  -1  11   8 2019.72 281.083   1
   1 -11  -8 2107.72 270.668   1
  -1  11   6 240.641 191.562   1
   1 -11  -6 482.423 204.825   1
  -1  11   5 849.333 197.130   1
   1 -11  -5 18.1303 167.884   1
   1 -11  -4 8267.89 502.528   1
  -1  11   4 7510.88 505.113   1
   1 -11  -3 1462.00 195.888   1
  -1 -11   3 1589.76 117.267   1
   1  11  -3 1486.67 120.184   1
  -1  11   3 1396.36 196.182   1
  -1 -11   2 94.6506 86.4134   1
  -1  11   2 354.122 152.009   1
   1  11  -2 332.066 91.1456   1
   1 -11  -2 239.338 140.438   1
  -1 -11   1 1109.09 129.851   1
  -1  11   1 1140.04 162.286   1
   1  11  -1 1028.84 139.487   1
   1 -11  -1 1236.39 157.303   1
  -1 -11  -1 1278.53 160.823   1
  -1  11  -1 1440.34 145.046   1
   1  11   1 1680.54 179.400   1
   1 -11   1 1404.98 136.813   1
  -1 -11  -2 291.055 138.037   1
  -1  11  -2 215.579 87.0048   1
   1 -11   2 169.172 81.7468   1
   1  11   2 506.196 151.293   1
  -1 -11  -3 1489.18 181.422   1
  -1  11  -3 1153.50 92.0724   1
   1 -11   3 1159.65 87.3515   1
   1  11   3 1371.51 180.234   1
  -1 -11  -4 8719.82 522.978   1
   1  11   4 7866.66 524.845   1
   1  11   5 435.587 173.958   1
  -1 -11  -5 317.247 173.295   1
   1  11   6 442.709 211.195   1
  -1 -11  -6 655.438 185.319   1
   1  11   7 573.036 216.432   1
  -1 -11  -7 118.526 188.565   1
   1  11   8 2045.92 262.766   1
  -1 -11  -8 2379.81 261.573   1
  -1 -11  -9 150.992 214.062   1
  -1 -11 -10 9555.76 604.592   1
   1  11  10 8920.64 612.966   1
   1  11  11 1115.65 230.029   1
  -1 -11 -11 624.723 204.053   1
   1  11  12 3234.69 343.871   1
   1  11  13-208.614 235.784   1
  -1 -11 -13 634.581 257.227   1
   1  11  14 212.938 269.527   1
  -1 -11 -14-124.569 254.839   1
   1  11  15 757.512 295.529   1
  -1 -11 -15 1115.04 280.268   1
   1  11  16 3314.96 377.754   1
  -1 -11 -16 3648.78 366.070   1
   1  11  18 670.758 296.221   1
  -1 -11 -18 922.996 293.560   1
   1  11  19 252.843 298.173   1
  -1 -11 -19 743.619 286.679   1
   1  11  20 337.930 302.187   1
  -1 -11 -20 400.462 289.141   1
   1  11  21 815.331 329.903   1
  -1 -11 -21 213.936 292.166   1
   1  11  22 672.179 324.798   1
  -1 -11 -22 911.309 309.617   1
   1  11  23 194.518 291.621   1
  -1 -11 -23 79.9864 299.827   1
   1  11  24 851.006 279.056   1
  -1 -11 -24 501.861 271.915   1
   1  11  25 595.496 247.883   1
  -1 -11 -25 441.433 233.128   1
   1  11  26 530.254 278.487   1
  -1 -11 -26 863.751 288.449   1
   1 -12 -25 253.808 306.012   1
  -1  12  25 107.961 321.631   1
   1 -12 -23 738.962 313.639   1
  -1  12  23 27.8023 301.671   1
  -1  12  21 253.510 228.457   1
   1 -12 -21 53.9298 208.747   1
  -1  12  20 679.410 296.755   1
   1 -12 -20 217.317 275.465   1
  -1  12  19 313.145 320.338   1
   1 -12 -19 218.165 289.677   1
  -1  12  18 853.068 300.157   1
   1 -12 -18 1144.18 294.887   1
  -1  12  17 169.916 243.981   1
   1 -12 -17 244.524 238.667   1
  -1  12  16-28.1040 288.044   1
  -1  12  15-55.4563 206.870   1
   1 -12 -15 80.0179 208.494   1
   1 -12 -14 4996.40 436.570   1
  -1  12  14 4754.39 449.544   1
   1 -12 -13-231.651 245.022   1
  -1  12  11 153.537 239.692   1
   1 -12 -11 343.865 226.780   1
  -1  12  10 173.896 239.079   1
   1 -12 -10 166.960 222.178   1
  -1  12   9 624.536 239.276   1
   1 -12  -9 576.275 213.223   1
   1 -12  -8 3614.92 330.842   1
  -1  12   8 3973.67 350.732   1
   1 -12  -7 681.571 211.145   1
  -1  12   7 574.608 227.143   1
   1 -12  -5-95.5206 170.363   1
  -1  12   5 198.953 189.604   1
  -1  12   4 20672.1 1196.15   1
   1 -12  -4 21736.6 1198.82   1
   1 -12  -3 213.683 150.539   1
  -1 -12   3 327.789 75.2812   1
  -1  12   3 583.440 169.138   1
   1  12  -3 422.649 80.8698   1
   1  12  -2 5862.75 354.007   1
   1 -12  -2 6271.18 395.316   1
  -1 -12   2 5806.40 354.489   1
  -1  12   2 5768.30 396.148   1
  -1 -12   1 30.0074 106.586   1
  -1  12   1-114.103 131.191   1
   1  12  -1 179.673 118.087   1
   1 -12  -1 185.294 134.342   1
  -1 -12   0-11.6893 106.139   1
  -1  12   0 12.6263 125.483   1
   1  12   0-24.9606 132.419   1
   1 -12   0 45.4847 116.545   1
  -1 -12  -1-79.8059 141.405   1
  -1  12  -1 61.8157 109.942   1
   1 -12   1 85.1386 104.416   1
   1  12   1 56.8492 137.929   1
   1 -12   2 4989.70 312.373   1
   1  12   2 5471.47 362.747   1
  -1 -12  -2 5935.66 356.060   1
  -1  12  -2 4970.85 314.257   1
  -1 -12  -3 273.822 157.328   1
   1 -12   3 332.423 55.2461   1
  -1  12  -3 319.132 59.7148   1
  -1 -12  -4 21306.5 1192.81   1
   1  12   4 21046.2 1200.18   1
   1  12   5 218.507 177.542   1
  -1 -12  -5 240.366 182.587   1
   1  12   7 1036.08 236.209   1
  -1 -12  -7 1151.89 229.238   1
  -1 -12  -8 4017.86 337.059   1
   1  12   8 3798.42 344.402   1
   1  12   9 478.321 239.624   1
  -1 -12  -9 111.573 211.671   1
   1  12  10-24.6931 197.695   1
  -1 -12 -10 253.968 188.444   1
   1  12  11 330.188 239.576   1
  -1 -12 -11 451.573 225.876   1
   1  12  12 1822.75 305.039   1
  -1 -12 -12 1900.73 278.328   1
  -1 -12 -13 398.164 202.800   1
  -1 -12 -14 4484.22 395.447   1
   1  12  14 4349.19 411.675   1
   1  12  15 658.510 294.591   1
  -1 -12 -15 206.290 258.236   1
   1  12  17 503.657 304.077   1
  -1 -12 -17 263.942 276.033   1
   1  12  18 956.907 321.913   1
  -1 -12 -18 558.550 286.454   1
   1  12  19-366.924 289.907   1
  -1 -12 -19 133.751 275.310   1
   1  12  20 1127.65 323.641   1
  -1 -12 -20 294.986 289.945   1
   1  12  21 477.297 318.412   1
  -1 -12 -21 936.930 303.311   1
   1  12  23 413.563 329.313   1
  -1 -12 -23 237.989 297.266   1
   1  12  25 160.276 302.087   1
  -1 -12 -25 332.567 273.261   1
   1 -13 -24 1180.21 321.358   1
  -1  13  24 679.190 324.026   1
   1 -13 -23 444.323 296.855   1
  -1  13  23 523.488 331.072   1
   1 -13 -22 238.811 293.459   1
  -1  13  22 782.887 329.101   1
  -1  13  21 253.668 279.783   1
   1 -13 -21 214.642 255.977   1
  -1  13  20 565.893 253.396   1
   1 -13 -18 1474.28 303.486   1
   1 -13 -17 109.272 246.216   1
  -1  13  16 567.575 298.913   1
   1 -13 -16 190.300 268.565   1
  -1  13  15 56.3166 263.156   1
   1 -13 -15 513.169 257.835   1
  -1  13  14 1697.92 317.128   1
   1 -13 -14 1735.56 297.356   1
  -1  13  13 465.040 286.183   1
   1 -13 -13 368.530 270.138   1
  -1  13  12 2282.83 326.300   1
   1 -13 -12 2635.82 315.057   1
  -1  13  10 383.851 232.124   1
   1 -13 -10 640.287 238.339   1
  -1  13   9 819.074 244.514   1
   1 -13  -9 1385.47 255.292   1
  -1  13   8 2210.16 278.690   1
   1 -13  -8 1912.96 273.616   1
  -1  13   7-115.304 215.164   1
   1 -13  -7 177.063 212.862   1
  -1  13   6 198.057 203.092   1
   1 -13  -6 189.788 190.283   1
  -1  13   4 1195.80 217.377   1
   1 -13  -4 1551.29 210.501   1
  -1 -13   3-4.97940 67.3932   1
   1  13  -3 55.7800 76.9178   1
   1 -13  -2 110.453 147.609   1
  -1 -13   2 101.652 103.595   1
   1  13  -2 44.3675 102.902   1
  -1  13   2-33.7395 159.683   1
   1 -13  -1-98.0090 149.677   1
  -1  13   1 15.2941 147.106   1
   1  13   0 2367.17 224.112   1
   1 -13   0 2408.90 211.154   1
  -1 -13   0 2713.73 217.980   1
  -1  13   0 2532.26 233.440   1
   1  13   1 272.060 156.757   1
  -1 -13  -1 198.861 138.495   1
   1 -13   1 130.699 109.666   1
  -1  13  -1 196.751 120.201   1
  -1 -13  -2 15.6543 150.217   1
   1 -13   2 14.8274 89.9975   1
   1  13   2 283.669 171.369   1
  -1  13  -2-23.5201 92.7069   1
  -1 -13  -3 17.0204 160.010   1
   1 -13   3 80.5272 40.1966   1
   1  13   3 18.1663 169.962   1
  -1  13  -3 113.433 48.0537   1
   1  13   4 1151.52 218.316   1
  -1 -13  -4 1150.56 200.235   1
   1  13   6 152.951 199.403   1
  -1 -13  -6-143.114 192.122   1
   1  13   7-45.7412 200.695   1
  -1 -13  -7 64.1959 192.814   1
   1  13   8 2237.32 275.040   1
  -1 -13  -8 2337.35 269.729   1
   1  13   9 1059.16 250.495   1
  -1 -13  -9 967.819 237.913   1
   1  13  10 811.256 246.381   1
  -1 -13 -10 688.412 223.325   1
   1  13  12 2390.06 307.395   1
  -1 -13 -12 1568.48 260.629   1
   1  13  13 297.948 280.366   1
  -1 -13 -13 636.254 272.667   1
   1  13  14 1264.15 295.610   1
  -1 -13 -14 1549.41 280.434   1
   1  13  15 500.677 213.233   1
  -1 -13 -15-26.2430 187.884   1
   1  13  16 899.035 285.312   1
  -1 -13 -16 583.764 255.167   1
  -1 -13 -17 428.605 279.801   1
   1  13  18 28.3408 307.851   1
  -1 -13 -18 1132.05 309.103   1
   1  13  19 254.679 309.210   1
  -1 -13 -19 134.550 289.390   1
   1  13  20 648.637 324.568   1
   1  13  21 336.091 320.391   1
  -1 -13 -21 240.983 282.909   1
   1  13  22 665.449 330.015   1
  -1 -13 -22 425.366 300.715   1
   1  13  23 328.181 317.018   1
  -1 -13 -23 368.025 309.937   1
   1  13  24 888.153 342.002   1
  -1 -13 -24 722.442 307.485   1
   1 -14 -23 413.530 288.966   1
   1 -14 -22-105.245 298.240   1
  -1  14  22 55.7342 328.485   1
   1 -14 -21 26.6875 267.552   1
  -1  14  21 253.246 293.601   1
   1 -14 -20 269.813 242.020   1
  -1  14  20 1332.09 289.186   1
   1 -14 -19 571.223 291.531   1
  -1  14  19 682.652 320.922   1
   1 -14 -17 137.092 276.425   1
  -1  14  17 514.572 303.769   1
   1 -14 -16 164.203 238.250   1
  -1  14  16 28.5313 274.444   1
   1 -14 -15-300.046 276.230   1
  -1  14  15 170.916 293.144   1
   1 -14 -14 2109.52 293.903   1
  -1  14  14 1666.88 292.711   1
   1 -14 -13 213.886 232.514   1
  -1  14  13 362.840 269.431   1
   1 -14 -12 2632.38 329.200   1
  -1  14  12 2529.45 347.811   1
   1 -14 -11 981.533 256.246   1
  -1  14  11 1159.96 288.992   1
   1 -14  -9-172.001 214.517   1
  -1  14   9-25.6574 231.848   1
   1 -14  -8 928.455 241.338   1
  -1  14   8 1490.90 266.183   1
   1 -14  -7 846.990 221.710   1
  -1  14   7 1311.70 249.266   1
   1 -14  -6 4114.68 341.414   1
  -1  14   6 3269.01 330.983   1
   1 -14  -5 145.581 185.036   1
  -1  14   5 43.6439 198.712   1
   1 -14  -4 2666.58 279.652   1
  -1  14   4 2861.05 285.535   1
   1  14  -3 1399.03 114.627   1
  -1 -14   3 1231.15 107.957   1
  -1 -14   2 1807.25 167.190   1
   1 -14  -2 2262.95 225.438   1
  -1  14   2 2027.51 232.091   1
   1  14  -2 1765.00 165.829   1
   1 -14  -1 500.907 150.402   1
  -1  14   1 376.477 164.689   1
  -1 -14   0 27.3083 136.844   1
  -1  14   0-141.554 140.978   1
   1  14   0-85.4307 139.391   1
   1 -14   0 129.259 133.532   1
   1  14   1 466.351 169.487   1
  -1 -14  -1 673.021 165.375   1
  -1 -14  -2 1790.14 207.827   1
   1 -14   2 1912.96 151.629   1
  -1  14  -2 1671.17 151.417   1
   1  14   2 1592.93 219.609   1
   1  14   3 1646.84 244.670   1
  -1 -14  -3 2078.21 238.683   1
   1  14   4 2332.12 271.257   1
  -1 -14  -4 2729.81 262.239   1
   1  14   5-238.265 193.763   1
  -1 -14  -5 488.378 193.579   1
  -1 -14  -6 3981.08 328.076   1
   1  14   6 3269.93 329.844   1
   1  14   7 899.958 238.023   1
  -1 -14  -7 1376.11 237.019   1
   1  14   8 884.192 229.786   1
  -1 -14  -8 1220.27 235.425   1
   1  14   9 380.109 245.329   1
  -1 -14  -9 237.451 229.951   1
   1  14  11 826.240 269.641   1
  -1 -14 -11 851.279 237.738   1
   1  14  12 2309.77 348.202   1
  -1 -14 -12 3460.65 350.479   1
   1  14  13 882.957 264.957   1
  -1 -14 -13 546.363 248.433   1
   1  14  14 1845.24 314.625   1
  -1 -14 -14 2720.31 318.260   1
   1  14  15 225.517 294.089   1
  -1 -14 -15-346.151 272.942   1
   1  14  16 283.773 277.657   1
  -1 -14 -16 322.700 258.529   1
   1  14  17-113.861 222.040   1
  -1 -14 -17 514.154 208.190   1
   1  14  19 56.7700 306.763   1
  -1 -14 -19 135.656 272.525   1
   1  14  20 846.216 334.554   1
  -1 -14 -20 405.472 305.608   1
   1  14  21 418.551 330.635   1
  -1 -14 -21 80.2148 303.834   1
  -1 -14 -22 529.263 305.593   1
  -1 -14 -23 649.540 314.506   1
   1 -15 -23 330.463 291.993   1
  -1  15  23 378.922 331.350   1
   1 -15 -22 804.425 311.970   1
  -1  15  22 939.326 356.332   1
   1 -15 -21 238.460 223.411   1
  -1  15  21 392.953 269.807   1
   1 -15 -20 349.299 273.543   1
  -1  15  20 510.124 303.748   1
   1 -15 -19 217.237 285.004   1
  -1  15  19 85.9187 316.161   1
   1 -15 -18 1258.32 254.022   1
  -1  15  18 661.244 244.833   1
   1 -15 -16 1018.15 272.069   1
  -1  15  16 719.118 276.022   1
   1 -15 -15-164.729 257.392   1
  -1  15  15 286.966 279.709   1
   1 -15 -13 244.081 262.019   1
  -1  15  13-113.149 273.293   1
   1 -15 -12 750.299 264.048   1
  -1  15  12 1005.74 284.300   1
   1 -15 -11 79.1436 247.366   1
  -1  15  11 110.008 270.453   1
   1 -15 -10 4422.56 399.500   1
  -1  15  10 4124.83 413.348   1
  -1  15   9 289.732 241.476   1
   1 -15  -9 302.440 227.045   1
  -1  15   8 25.5964 236.666   1
   1 -15  -8 294.026 222.648   1
   1 -15  -7 141.994 214.908   1
  -1  15   7-24.8500 226.803   1
  -1  15   6 6710.62 499.785   1
   1 -15  -6 7006.95 491.574   1
  -1  15   5 68.8886 200.574   1
   1 -15  -5 238.795 192.733   1
  -1  15   3 409.176 183.961   1
   1  15  -3 80.7257 48.4648   1
   1 -15  -3 189.164 159.193   1
   1  15  -2 2371.12 204.672   1
   1 -15  -2 2899.92 257.205   1
  -1 -15   2 2762.27 198.950   1
  -1 -15   1 107.009 126.708   1
   1 -15  -1 93.7356 144.072   1
  -1  15   1 68.8724 173.698   1
   1  15  -1 75.9171 134.580   1
   1 -15   0 4050.44 323.989   1
   1  15   0 4667.41 330.954   1
  -1  15   0 4710.33 336.273   1
  -1 -15  -1 229.115 166.473   1
   1  15   1 221.200 165.537   1
   1  15   2 2077.95 248.289   1
  -1  15  -2 2403.59 182.576   1
   1 -15   2 2393.18 176.327   1
   1  15   3 585.434 199.842   1
  -1 -15  -3 326.422 174.565   1
   1  15   5 385.193 200.284   1
  -1 -15  -5 342.542 195.327   1
  -1 -15  -6 7393.25 506.704   1
   1  15   6 6971.28 510.234   1
   1  15   7 369.728 231.646   1
  -1 -15  -7 256.167 214.736   1
   1  15   8 381.440 252.799   1
  -1 -15  -8 529.413 241.874   1
   1  15   9-314.367 263.227   1
  -1 -15  -9 593.793 243.407   1
  -1 -15 -10 4230.29 373.759   1
   1  15  10 3405.68 375.664   1
   1  15  11 328.024 236.475   1
  -1 -15 -11 284.012 224.667   1
   1  15  12 472.136 273.755   1
  -1 -15 -12 734.183 262.537   1
   1  15  13-140.705 239.752   1
  -1 -15 -13 559.850 220.519   1
   1  15  14 1192.29 307.555   1
  -1 -15 -14 618.391 279.493   1
   1  15  15 114.266 218.662   1
  -1 -15 -15-81.4654 218.711   1
   1  15  16 831.359 311.616   1
  -1 -15 -16 1064.88 299.288   1
   1  15  18 342.701 280.850   1
  -1 -15 -18 1228.03 274.960   1
   1  15  19-227.139 230.925   1
  -1 -15 -19 27.1987 201.443   1
   1  15  20 365.561 296.595   1
  -1 -15 -20 270.150 266.706   1
   1  15  21 333.666 320.135   1
  -1 -15 -21 958.832 303.407   1
   1  15  22 1175.27 353.286   1
  -1 -15 -22 1176.16 331.495   1
   1  15  23 1120.54 358.844   1
  -1 -15 -23-281.212 305.123   1
  -1  16  22 492.656 319.436   1
   1 -16 -22 25.5281 264.003   1
  -1  16  20 1585.27 366.195   1
   1 -16 -20 774.670 312.104   1
  -1  16  18 28.8581 310.771   1
   1 -16 -18-246.190 283.203   1
  -1  16  17 348.804 265.935   1
   1 -16 -17-192.907 212.453   1
  -1  16  16 875.439 331.206   1
   1 -16 -16 553.378 294.795   1
  -1  16  15 58.2089 291.243   1
   1 -16 -15 304.535 271.205   1
  -1  16  14 522.582 240.394   1
   1 -16 -14 441.978 236.413   1
  -1  16  12 314.664 250.962   1
   1 -16 -12 353.934 219.282   1
  -1  16  11 310.742 246.104   1
   1 -16 -11 483.985 226.457   1
  -1  16  10 3723.09 370.835   1
   1 -16 -10 2645.40 344.145   1
  -1  16   9 710.227 256.974   1
   1 -16  -9 129.586 247.337   1
  -1  16   8 665.830 252.380   1
   1 -16  -8 732.834 244.711   1
  -1  16   7 207.562 229.093   1
   1 -16  -7 147.064 204.502   1
  -1  16   6 100.145 217.021   1
   1 -16  -6 353.179 219.474   1
  -1  16   5 360.980 224.108   1
   1 -16  -5-44.6920 198.872   1
  -1  16   4 389.591 210.248   1
   1 -16  -4-126.514 184.596   1
  -1  16   3 389.445 207.894   1
   1 -16  -3 58.8957 190.820   1
   1  16  -2 410.413 112.699   1
  -1  16   2 301.147 192.322   1
  -1 -16   2 379.509 108.776   1
   1  16  -1 170.741 138.227   1
  -1  16   1 53.4930 179.208   1
   1 -16  -1 244.717 162.626   1
  -1 -16   1 71.8214 121.900   1
   1  16   0-142.092 155.238   1
  -1  16   0-271.910 159.986   1
   1 -16   0 195.999 142.632   1
  -1 -16   0 89.0484 148.746   1
  -1 -16  -1 238.480 163.078   1
   1  16   1 178.113 168.524   1
  -1 -16  -2 415.826 182.993   1
   1 -16   2 461.292 95.9771   1
  -1  16  -2 243.001 92.4471   1
   1  16   2 39.4448 181.700   1
  -1 -16  -3 20.4283 175.833   1
   1  16   3 63.6895 182.215   1
  -1 -16  -4 215.667 190.968   1
   1  16   4 90.1975 203.872   1
  -1 -16  -5 248.462 206.598   1
   1  16   5 545.029 234.367   1
  -1 -16  -6-23.5692 211.823   1
   1  16   6 24.7351 227.988   1
  -1 -16  -7 364.921 214.194   1
   1  16   7-102.374 242.321   1
  -1 -16  -8 827.105 245.940   1
   1  16   8 263.610 230.554   1
  -1 -16  -9 128.423 222.959   1
   1  16   9-297.174 253.295   1
  -1 -16 -10 3196.31 328.373   1
   1  16  10 3197.92 361.929   1
  -1 -16 -11 212.979 218.999   1
   1  16  11 336.190 232.542   1
  -1 -16 -12-80.8643 244.754   1
   1  16  12 170.188 277.687   1
  -1 -16 -14 768.181 269.749   1
   1  16  14 576.181 287.293   1
  -1 -16 -15-138.136 269.914   1
   1  16  15 375.823 293.966   1
  -1 -16 -16 827.995 288.688   1
   1  16  16 895.669 309.315   1
  -1 -16 -17-110.371 208.950   1
   1  16  17 259.289 250.065   1
  -1 -16 -18-440.071 285.961   1
   1  16  18 916.339 334.099   1
  -1 -16 -20 778.232 260.981   1
   1  16  20 840.945 287.008   1
  -1 -16 -22-335.140 242.842   1
   1  16  22 296.027 287.138   1
   1 -17 -21 438.052 289.267   1
  -1  17  21 221.124 321.352   1
   1 -17 -19 268.544 272.794   1
  -1  17  19 228.835 289.941   1
   1 -17 -17 441.581 294.393   1
  -1  17  17 731.274 337.743   1
   1 -17 -16 333.579 236.546   1
  -1  17  16 1060.57 269.917   1
   1 -17 -15 641.980 257.451   1
  -1  17  15 976.112 310.148   1
   1 -17 -14 279.368 274.821   1
  -1  17  14 503.253 304.068   1
   1 -17 -13 390.300 266.864   1
  -1  17  13 265.768 306.753   1
   1 -17 -11 302.013 230.505   1
  -1  17  11 116.349 256.889   1
   1 -17 -10 325.267 253.570   1
  -1  17  10-114.821 261.368   1
   1 -17  -9 291.899 227.121   1
  -1  17   9-197.664 252.484   1
   1 -17  -7 528.143 230.192   1
  -1  17   7-269.304 242.129   1
   1 -17  -6 2949.52 309.303   1
  -1  17   6 2773.30 332.746   1
   1 -17  -5 578.276 215.520   1
  -1  17   5 50.3130 231.423   1
   1 -17  -4 2141.09 266.040   1
  -1  17   4 1710.58 277.506   1
   1 -17  -2 795.917 197.987   1
  -1  17   2 955.452 227.041   1
  -1  17   1 532.687 191.442   1
   1  17   0 197.294 159.280   1
  -1  17   0 15.3114 153.548   1
   1  17   1 845.955 199.231   1
  -1 -17  -2 1020.14 214.983   1
   1  17   2 845.335 210.696   1
  -1 -17  -4 1971.09 257.598   1
   1  17   4 2009.50 277.297   1
  -1 -17  -5 499.796 225.296   1
   1  17   5 346.659 234.310   1
  -1 -17  -6 2836.34 308.689   1
   1  17   6 2522.03 318.903   1
  -1 -17  -7 535.009 228.540   1
   1  17   7 159.501 237.783   1
  -1 -17  -8 599.130 243.195   1
   1  17   8-272.548 247.625   1
  -1 -17  -9 292.748 222.996   1
   1  17   9 278.467 238.784   1
  -1 -17 -10-27.0661 226.278   1
   1  17  10 84.9433 245.071   1
  -1 -17 -11-137.009 244.348   1
   1  17  11 114.737 265.688   1
  -1 -17 -13 530.504 283.082   1
   1  17  13 583.078 301.409   1
  -1 -17 -14-27.9869 218.814   1
   1  17  14-146.094 227.658   1
  -1 -17 -15 475.255 292.890   1
   1  17  15 291.945 315.560   1
  -1 -17 -16 391.226 214.993   1
   1  17  16 436.489 249.968   1
  -1 -17 -17-83.1860 288.302   1
   1  17  17 492.463 327.971   1
  -1 -17 -19 54.0733 234.053   1
   1  17  19 706.948 298.346   1
  -1 -17 -21 104.078 278.365   1
   1  17  21 353.193 326.668   1
  -1  18  20 448.174 288.880   1
   1 -18 -20-155.643 250.694   1
  -1  18  18 898.431 332.603   1
   1 -18 -18 945.389 294.333   1
  -1  18  16 118.725 312.667   1
   1 -18 -16 166.021 272.755   1
  -1  18  15 179.374 320.719   1
   1 -18 -15-167.230 274.636   1
  -1  18  14 808.761 330.377   1
   1 -18 -14 618.704 287.758   1
  -1  18  13 209.916 301.737   1
   1 -18 -13 478.562 278.601   1
  -1  18  12 389.599 296.992   1
   1 -18 -12 223.701 262.617   1
  -1  18  10-176.977 278.607   1
   1 -18 -10 467.793 264.164   1
  -1  18   9 116.628 267.366   1
   1 -18  -9 540.756 251.698   1
  -1  18   8 5276.47 460.301   1
  -1  18   6 572.716 273.273   1
  -1  18   5-132.585 237.799   1
   1  18   5 359.923 230.629   1
   1  18   6 374.908 234.542   1
   1  18   8 5758.62 473.554   1
  -1 -18  -8 5463.11 458.497   1
   1  18   9 316.261 280.987   1
  -1 -18  -9 715.947 265.078   1
   1  18  10 116.258 273.968   1
  -1 -18 -10 279.233 263.847   1
   1  18  12 796.845 310.572   1
  -1 -18 -12 594.920 280.897   1
   1  18  13 237.262 299.856   1
  -1 -18 -13 141.984 251.400   1
   1  18  14 473.968 266.927   1
  -1 -18 -14 283.614 219.484   1
   1  18  15-29.4966 299.452   1
  -1 -18 -15 395.337 283.180   1
   1  18  16-263.481 301.244   1
  -1 -18 -16 195.915 269.165   1
   1  18  18 1366.85 324.813   1
  -1 -18 -18 1581.39 297.517   1
   1  18  20 521.903 281.392   1
  -1 -18 -20 78.6951 239.887   1
  -2   0  27-60.9483 247.112   1
   2   0 -27 303.168 257.229   1
  -2   0  25 718.248 302.844   1
   2   0 -25-55.0160 285.180   1
  -2   0  24 384.178 280.329   1
   2   0 -24-273.318 277.329   1
  -2   0  23 232.760 278.858   1
   2   0 -23 270.324 267.841   1
  -2   0  22 913.270 286.095   1
   2   0 -22 1198.39 286.976   1
  -2   0  21 780.488 259.008   1
   2   0 -21-314.187 249.708   1
  -2   0  20 1003.99 243.710   1
   2   0 -20 743.899 230.868   1
  -2   0  18 3081.94 360.920   1
   2   0 -18 4285.26 365.171   1
   2   0 -17-116.644 205.317   1
  -2   0  17-48.8834 208.017   1
  -2   0  16 3177.31 327.022   1
  -2   0  15 245.386 199.323   1
   2   0 -15 234.997 207.690   1
   2   0 -13 76.7594 166.096   1
  -2   0  13-139.526 189.075   1
  -2   0  12 13589.6 805.589   1
   2   0 -12 13661.4 801.972   1
   2   0 -11 117.723 155.175   1
  -2   0  11 157.184 169.249   1
  -2   0  10 37210.1 2050.25   1
   2   0 -10 38098.6 2049.08   1
  -2   0   9-119.429 146.894   1
   2   0  -9-100.141 130.679   1
  -2   0   8 1260.16 179.311   1
   2   0  -8 1315.71 174.886   1
  -2   0   7 160.657 136.179   1
   2   0  -7 163.780 131.577   1
  -2   0   5-29.5804 132.580   1
   2   0  -5 9.00779 118.855   1
  -2   0   4 1152.23 156.044   1
   2   0  -4 954.618 140.621   1
  -2   0   3-7.26019 114.084   1
   2   0  -3-6.76779 103.885   1
   2   0  -2 76560.0 4236.23   1
  -2   0   2 83761.6 4237.39   1
   2   0  -1 31.5424 85.9089   1
  -2   0   1 10.6993 85.2718   1
   2   0   0 98263.0 5264.23   1
  -2   0   0 101167. 5264.49   1
  -2   0  -1 5.17797 82.7381   1
   2   0   1-41.6706 84.3153   1
  -2   0  -2 76333.2 4004.24   1
   2   0   2 74970.8 4005.06   1
  -2   0  -3 78.7906 102.738   1
   2   0   3-117.050 111.714   1
  -2   0  -4 914.211 136.592   1
   2   0   4 1210.47 145.458   1
  -2   0  -5 17.4798 118.470   1
   2   0   5-55.7434 110.339   1
  -2   0  -7-201.891 137.042   1
   2   0   7-11.9186 140.411   1
  -2   0  -8 757.090 146.167   1
   2   0   8 693.109 137.508   1
  -2   0  -9 13.6278 123.747   1
   2   0   9-71.1066 131.087   1
   2   0  10 35302.1 1904.16   1
  -2   0 -10 34520.1 1899.39   1
   2   0  11-151.528 157.536   1
  -2   0 -11-47.5746 138.865   1
  -2   0 -12 13286.3 811.808   1
   2   0  12 14842.0 826.784   1
   2   0  13-58.6676 181.590   1
  -2   0 -13 127.557 162.079   1
   2   0  15 265.704 191.307   1
  -2   0 -15 81.5687 175.727   1
   2   0  16 3181.23 307.118   1
   2   0  17 24.0858 225.267   1
  -2   0 -17-90.0107 208.946   1
  -2   0 -18 4038.83 353.273   1
   2   0  18 3222.01 349.145   1
   2   0  19 412.574 245.479   1
  -2   0 -19 72.5148 235.923   1
   2   0  20 1060.01 257.786   1
  -2   0 -20 1469.37 265.765   1
   2   0  21-54.2485 219.256   1
  -2   0 -21 306.568 232.643   1
   2   0  22 472.147 277.587   1
  -2   0 -22 421.402 262.791   1
   2   0  23 283.164 277.986   1
  -2   0 -23 107.582 261.752   1
   2   0  24 57.5805 220.508   1
  -2   0 -24-330.303 226.772   1
   2   0  25 408.238 285.617   1
  -2   0 -25 392.513 293.213   1
   2   0  26 264.534 284.208   1
  -2   0 -26 198.354 298.094   1
   2   0  27 29.5639 176.672   1
  -2   0 -27 541.430 250.304   1
   2  -1 -27 437.539 274.570   1
  -2   1  27 179.957 280.999   1
   2  -1 -26 603.718 288.942   1
   2   1 -26 1053.76 264.110   1
  -2  -1  26 919.760 280.026   1
  -2   1  26 1224.50 307.729   1
   2  -1 -25 1317.04 315.149   1
   2   1 -25 744.670 240.133   1
  -2  -1  25 967.328 270.104   1
  -2   1  25 979.902 316.824   1
   2   1 -24 956.399 255.655   1
   2  -1 -24 1502.76 323.111   1
  -2  -1  24 1515.00 280.351   1
  -2   1  24 1412.07 328.569   1
   2  -1 -23-189.629 278.363   1
   2   1 -23 107.848 222.209   1
  -2  -1  23 437.285 246.079   1
  -2   1  23 348.438 281.925   1
   2   1 -22 26.4989 218.783   1
   2  -1 -22 455.607 275.151   1
  -2  -1  22 285.054 252.685   1
  -2   1  22 627.935 284.116   1
   2  -1 -21 1030.82 280.137   1
   2   1 -21 1815.50 280.778   1
  -2   1  21 1062.63 292.631   1
  -2  -1  21 1305.63 286.332   1
   2  -1 -20 2957.90 340.240   1
  -2   1  20 2923.76 339.808   1
   2  -1 -19 581.502 217.459   1
   2   1 -19 441.442 235.893   1
  -2  -1  19 1278.98 273.043   1
  -2   1  19 583.141 225.109   1
   2   1 -18 71.2984 195.809   1
   2  -1 -18 220.822 239.770   1
  -2  -1  18 50.2584 210.821   1
  -2   1  18 230.717 247.189   1
   2  -1 -17 5667.26 447.731   1
   2   1 -17 5750.31 434.370   1
  -2  -1  17 5712.43 447.779   1
  -2   1  17 5599.48 460.090   1
   2   1 -16 4161.35 339.590   1
   2  -1 -16 3951.14 346.670   1
  -2  -1  16 3594.22 343.839   1
  -2   1  15 2273.99 289.167   1
   2  -1 -15 2170.94 279.581   1
   2   1 -15 2084.55 280.135   1
  -2  -1  15 1687.92 269.236   1
   2  -1 -14 20274.9 1106.34   1
  -2   1  14 17947.8 1098.66   1
   2   1 -13 4768.87 357.359   1
  -2  -1  13 4779.30 364.451   1
   2   1 -12 10533.6 664.532   1
   2  -1 -12 11075.0 681.419   1
  -2  -1  12 11297.7 671.570   1
  -2   1  12 11599.0 684.885   1
   2   1 -11 11792.3 712.069   1
   2  -1 -11 12187.7 722.786   1
  -2  -1  11 12143.9 719.121   1
  -2   1  11 12307.8 725.058   1
   2   1 -10 6057.35 396.964   1
  -2   1  10 6328.93 411.325   1
  -2  -1  10 6180.47 401.888   1
   2  -1 -10 5617.45 400.995   1
  -2   1   9 1141.62 183.192   1
   2  -1  -9 1357.92 180.183   1
  -2  -1   9 1170.11 165.829   1
   2   1  -9 1148.32 161.648   1
  -2  -1   8 15492.0 896.846   1
  -2   1   8 16008.5 905.979   1
   2   1  -8 17330.8 898.526   1
   2  -1  -8 14955.8 901.595   1
  -2   1   7 19474.3 1109.97   1
   2  -1  -7 20423.2 1107.78   1
  -2  -1   6 6770.27 427.441   1
   2   1  -6 7176.27 422.917   1
   2   1  -5 551.422 122.771   1
   2  -1  -5 482.654 132.743   1
  -2  -1   5 600.794 136.340   1
  -2   1   5 400.607 143.330   1
   2  -1  -4 734.329 142.674   1
   2   1  -4 877.388 127.850   1
  -2  -1   4 701.824 131.807   1
  -2   1   4 1019.12 158.532   1
  -2  -1   3 22943.3 1269.45   1
   2   1  -3 24628.6 1268.77   1
   2  -1  -3 23484.0 1275.99   1
  -2   1   3 23069.2 1278.13   1
  -2   1   2 2644.74 196.781   1
  -2  -1   2 3233.51 196.843   1
   2   1  -2 3275.19 195.662   1
   2  -1  -1 13787.4 694.477   1
  -2   1   1 12153.8 692.985   1
   2   1  -1 12470.2 691.434   1
  -2  -1   1 12209.5 693.808   1
   2  -1   0 170.578 100.362   1
  -2   1   0-5.15522 99.3358   1
  -2  -1   0-93.7218 97.2859   1
   2   1   0 52.2182 94.9590   1
   2  -1   1 13112.2 740.677   1
  -2   1  -1 14056.1 742.196   1
  -2  -1  -1 13712.5 744.181   1
   2   1   1 13646.8 745.559   1
  -2   1  -2 2955.08 187.737   1
  -2  -1  -2 2471.78 198.758   1
   2  -1   2 2960.91 191.679   1
   2   1   2 2580.22 201.030   1
  -2   1  -3 21647.7 1230.75   1
  -2  -1  -3 22645.7 1241.55   1
   2  -1   3 24201.4 1233.15   1
   2   1   3 23302.9 1243.64   1
  -2   1  -4 670.695 113.168   1
  -2  -1  -4 685.463 124.118   1
   2   1   4 660.594 130.810   1
   2  -1   4 513.893 120.418   1
  -2   1  -5 302.228 117.355   1
   2   1   5 437.473 137.398   1
   2  -1   5 443.951 120.178   1
   2  -1   6 7214.17 415.883   1
  -2   1  -6 6616.69 410.255   1
   2   1   7 18831.0 1035.62   1
  -2  -1  -7 18321.2 1031.91   1
   2  -1   8 14061.1 819.383   1
   2   1   8 15179.4 830.909   1
  -2   1  -8 13975.7 816.467   1
  -2  -1  -8 14929.8 826.626   1
   2  -1   9 1219.68 156.300   1
   2   1   9 781.461 167.546   1
  -2  -1  -9 1165.82 174.053   1
  -2   1  -9 732.307 143.462   1
  -2  -1 -10 6080.71 408.820   1
  -2   1 -10 6609.86 405.042   1
   2   1  10 5985.43 409.851   1
   2  -1  10 6099.51 400.554   1
   2   1  11 11128.0 678.688   1
   2  -1  11 12134.9 679.769   1
  -2  -1 -11 11617.1 677.953   1
  -2   1 -11 10600.0 671.964   1
  -2  -1 -12 10095.5 627.211   1
  -2   1 -12 10208.9 620.996   1
   2  -1  12 10403.8 632.065   1
   2   1  12 10603.4 636.215   1
  -2   1 -13 4044.54 324.079   1
   2  -1  13 4435.28 332.834   1
  -2  -1 -14 17650.3 1072.52   1
   2   1  14 18984.6 1081.37   1
   2  -1  14 19065.7 1074.17   1
   2   1  15 3020.26 312.349   1
   2  -1  15 2153.01 281.242   1
  -2   1 -15 1945.82 261.289   1
  -2  -1 -15 2947.11 292.504   1
  -2  -1 -16 3141.60 333.055   1
  -2   1 -16 2843.91 317.647   1
  -2   1 -17 5806.49 430.994   1
  -2  -1 -17 5902.06 439.106   1
   2  -1  17 4956.85 439.515   1
   2   1  17 6174.59 457.068   1
   2  -1  18 245.819 229.944   1
   2   1  18 50.7556 226.343   1
  -2  -1 -18 284.320 200.486   1
  -2   1 -18-229.809 218.543   1
   2  -1  19 762.681 242.472   1
  -2   1 -19 812.178 232.933   1
   2   1  20 2967.36 344.079   1
  -2  -1 -20 2411.29 324.811   1
   2  -1  21 1133.40 266.330   1
   2   1  21 1038.18 281.958   1
  -2   1 -21 815.557 257.500   1
  -2  -1 -21 1181.57 286.251   1
   2  -1  22 582.197 266.566   1
   2   1  22 334.053 206.034   1
  -2  -1 -22 630.616 234.380   1
  -2   1 -22 341.220 264.763   1
   2  -1  23 481.716 257.982   1
  -2   1 -23 243.135 260.491   1
   2   1  24 1377.50 316.365   1
  -2  -1 -24 1557.48 311.317   1
   2  -1  25 880.642 297.843   1
   2   1  25 1043.13 254.372   1
  -2   1 -25 1132.41 317.977   1
  -2  -1 -25 555.074 259.379   1
   2  -1  26 622.712 302.537   1
   2   1  26 1050.00 324.012   1
  -2   1 -26 631.048 299.239   1
  -2  -1 -26 899.555 319.807   1
   2   1  27 29.1852 273.166   1
  -2  -1 -27 366.729 275.774   1
   2  -2 -28 537.255 240.634   1
  -2   2  28 560.136 261.689   1
   2  -2 -27 434.133 251.835   1
  -2   2  27 177.257 226.705   1
   2  -2 -26 682.640 284.219   1
  -2   2  26-59.1147 262.006   1
   2   2 -25 110.238 275.754   1
   2  -2 -25 382.961 286.568   1
  -2   2  25 235.829 284.825   1
  -2  -2  25 859.817 301.919   1
   2  -2 -24 1310.06 313.178   1
  -2   2  24 1434.24 322.707   1
   2  -2 -23 135.836 281.016   1
   2   2 -23 536.012 277.249   1
  -2   2  23 463.438 283.845   1
  -2  -2  23 616.392 290.732   1
   2   2 -22 971.813 273.776   1
   2  -2 -22 1051.79 292.442   1
  -2  -2  22 1512.69 294.082   1
  -2   2  22 1085.24 296.568   1
   2   2 -21 1846.53 269.753   1
   2  -2 -21 1225.56 283.328   1
  -2  -2  21 1025.28 267.187   1
  -2   2  21 786.176 270.521   1
   2   2 -20-99.7288 218.792   1
   2  -2 -20 209.070 207.067   1
  -2  -2  20 428.971 245.904   1
  -2   2  20-328.959 235.943   1
   2  -2 -19 1838.49 278.616   1
   2   2 -19 2051.00 288.343   1
  -2   2  19 1814.69 289.988   1
  -2  -2  19 2246.93 305.161   1
  -2  -2  18 4916.76 403.652   1
   2   2 -18 4942.30 394.644   1
  -2   2  17 3860.61 360.636   1
   2  -2 -17 3809.39 360.258   1
   2   2 -17 3610.45 334.245   1
  -2  -2  17 3152.57 334.752   1
  -2   2  16 6992.38 514.589   1
  -2  -2  16 7340.59 511.158   1
   2   2 -16 7983.85 505.237   1
   2  -2 -16 7064.87 504.279   1
  -2   2  15 2023.79 285.617   1
   2  -2 -15 1707.04 276.955   1
  -2   2  14 625.279 206.146   1
   2  -2 -14 429.782 179.600   1
   2   2 -14 457.154 202.095   1
  -2  -2  14 604.947 205.615   1
   2   2 -13 11780.3 685.378   1
   2  -2 -13 11478.6 697.902   1
  -2   2  13 11142.0 700.144   1
  -2  -2  13 10804.3 685.109   1
   2   2 -12 19458.1 1062.98   1
  -2   2  12 18614.1 1081.59   1
  -2  -2  12 19909.7 1071.76   1
   2  -2 -12 16947.2 1070.14   1
   2  -2 -11 329.023 173.315   1
  -2   2  11 189.668 169.466   1
   2   2 -11 137.425 129.613   1
   2   2 -10 12946.5 718.886   1
   2  -2 -10 11270.9 730.822   1
  -2  -2  10 12831.9 724.790   1
  -2   2  10 12525.3 738.927   1
   2   2  -9 10448.4 594.323   1
  -2  -2   9 11558.0 605.981   1
   2  -2  -9 10008.4 610.296   1
  -2   2   8 287.457 150.374   1
   2   2  -8 168.637 99.1647   1
  -2  -2   8 122.990 107.513   1
   2  -2  -8 262.658 139.100   1
  -2   2   7 1244.18 175.391   1
   2  -2  -7 1716.23 182.026   1
  -2  -2   7 1320.02 157.458   1
   2   2  -7 1072.23 148.092   1
  -2   2   6 125.528 146.675   1
  -2  -2   6 57.2788 110.200   1
   2   2  -6 8.81656 93.6280   1
   2  -2  -6 204.388 140.701   1
   2   2  -5 14878.4 853.094   1
  -2  -2   5 16129.4 858.009   1
  -2  -2   4 2981.34 206.717   1
   2   2  -4 2935.51 207.042   1
   2  -2  -4 2807.79 221.500   1
  -2   2   4 3140.45 227.605   1
  -2  -2   3 10534.7 566.207   1
   2   2  -3 9980.93 565.824   1
   2  -2  -3 9183.47 576.774   1
  -2   2   3 10886.0 582.007   1
  -2  -2   2 4980.47 284.688   1
   2   2  -2 4459.60 284.053   1
  -2   2   2 4746.41 303.919   1
   2  -2  -2 4852.24 299.947   1
   2  -2  -1 53030.0 2663.62   1
  -2   2   1 52380.2 2664.86   1
   2   2  -1 48698.5 2659.32   1
  -2  -2   1 47450.0 2658.24   1
   2  -2   0 878.394 114.982   1
  -2   2   0 854.335 116.513   1
  -2  -2   0 966.410 116.625   1
   2   2   0 967.667 115.602   1
   2  -2   1 54338.5 2741.93   1
  -2  -2  -1 51114.0 2747.10   1
   2   2   1 51014.0 2747.91   1
  -2   2  -1 50202.1 2741.58   1
   2  -2   2 4842.24 298.140   1
   2   2   2 5312.61 314.807   1
  -2  -2  -2 5192.84 311.494   1
  -2   2  -2 5027.63 297.344   1
  -2   2  -3 9807.44 567.402   1
  -2  -2  -3 10175.1 587.056   1
   2   2   3 10446.0 591.340   1
   2  -2   3 10820.6 571.019   1
   2   2   4 3552.56 241.560   1
  -2   2  -4 2778.41 211.720   1
  -2  -2  -4 3578.09 235.159   1
   2  -2   4 3048.13 214.818   1
   2  -2   5 16792.2 953.923   1
  -2   2  -5 18172.9 954.355   1
  -2   2  -6 265.320 117.600   1
  -2  -2  -6 69.7864 132.989   1
   2   2   6 459.455 144.173   1
   2  -2   6 132.910 119.432   1
  -2   2  -7 1456.93 160.872   1
  -2  -2  -7 1394.51 171.558   1
   2  -2   7 1420.09 164.875   1
   2   2   7 1891.77 190.531   1
  -2  -2  -8 209.413 127.618   1
   2   2   8 366.168 140.355   1
   2  -2   9 10912.4 609.718   1
   2   2   9 10344.0 622.017   1
  -2  -2  -9 10263.2 617.345   1
  -2   2  -9 9826.59 604.828   1
   2  -2  10 11712.3 713.104   1
   2   2  10 12599.9 732.564   1
  -2  -2 -10 12197.3 727.381   1
  -2   2 -10 13127.0 717.870   1
   2  -2  11 245.186 138.735   1
   2   2  11 109.850 154.243   1
  -2  -2 -11 206.729 158.660   1
  -2   2 -11 129.698 137.318   1
  -2   2 -12 18019.1 1051.58   1
  -2  -2 -12 19257.1 1068.54   1
   2   2  12 19775.8 1078.48   1
   2  -2  12 18008.4 1058.23   1
  -2  -2 -13 9936.13 644.732   1
  -2   2 -13 10830.0 626.009   1
   2  -2  13 10718.3 635.898   1
   2   2  13 9307.27 647.433   1
   2  -2  14 620.839 191.442   1
   2   2  14 951.322 232.159   1
  -2   2 -14 513.185 179.996   1
  -2  -2 -14 468.564 206.304   1
   2   2  15 2565.82 318.087   1
  -2  -2 -15 2333.51 286.774   1
  -2   2 -16 7016.32 504.348   1
  -2  -2 -16 7418.15 521.021   1
   2  -2  16 8008.46 520.186   1
   2   2  16 7324.06 523.933   1
  -2  -2 -17 3745.43 323.315   1
   2   2  17 3176.61 327.793   1
   2  -2  17 2863.00 323.325   1
  -2   2 -17 3435.00 318.085   1
  -2   2 -18 4681.67 382.890   1
   2  -2  18 4677.84 394.573   1
   2  -2  19 2078.82 280.128   1
   2   2  19 1451.02 297.160   1
  -2   2 -19 1390.07 246.962   1
   2   2  20-26.9760 258.815   1
   2  -2  20 414.338 226.646   1
  -2  -2 -20 354.245 254.159   1
  -2   2 -20 464.023 209.696   1
   2  -2  21 750.470 250.189   1
   2   2  21 988.657 254.256   1
  -2   2 -21 1042.71 244.643   1
  -2  -2 -21 980.593 246.960   1
   2   2  22 1004.97 300.020   1
  -2  -2 -22 789.866 281.676   1
  -2   2 -22 764.622 271.010   1
   2   2  23 226.227 269.850   1
   2  -2  23 453.420 274.740   1
  -2  -2 -23 187.575 241.235   1
  -2   2 -23 244.075 255.831   1
   2   2  24 1459.48 305.789   1
   2  -2  24 1565.49 292.561   1
  -2   2 -24 1366.68 274.724   1
  -2  -2 -24 1743.45 308.163   1
   2  -2  25 59.0685 269.558   1
   2   2  25 143.973 284.369   1
  -2  -2 -25 55.0061 287.471   1
  -2   2 -25 57.1544 271.734   1
   2   2  26-202.329 215.692   1
  -2  -2 -26 27.7600 220.725   1
   2   2  27-577.767 293.299   1
  -2  -2 -27 195.328 313.356   1
   2   2  28 834.334 290.499   1
  -2  -2 -28 692.508 304.627   1
   2  -3 -29 912.821 334.837   1
  -2   3  29-115.537 312.398   1
   2  -3 -28 425.407 308.785   1
  -2   3  28-115.865 303.456   1
   2  -3 -26 705.987 265.239   1
  -2   3  26 204.909 253.868   1
   2   3 -25-27.8649 269.194   1
  -2   3  25-29.2465 228.617   1
   2   3 -24 190.478 264.931   1
   2  -3 -24 491.551 216.712   1
  -2   3  24 1164.82 242.028   1
  -2  -3  24 452.803 286.241   1
   2   3 -23-186.295 253.040   1
   2  -3 -23-136.342 203.446   1
  -2   3  23 57.7613 213.030   1
  -2  -3  23 652.032 295.172   1
   2   3 -22 78.0425 238.998   1
   2  -3 -22 704.961 233.775   1
  -2   3  22 28.5737 232.032   1
  -2  -3  22 143.624 249.008   1
   2  -3 -21 535.167 263.396   1
  -2   3  21 1179.51 277.274   1
   2   3 -20 466.161 223.080   1
   2  -3 -20 578.626 257.036   1
  -2  -3  20 612.916 251.101   1
  -2   3  20 247.582 269.905   1
  -2   3  19 3140.34 365.765   1
   2   3 -19 3376.44 334.057   1
  -2  -3  19 2948.80 332.213   1
   2  -3 -19 3636.02 370.739   1
  -2   3  18 2252.52 315.306   1
   2   3 -18 2110.17 279.274   1
  -2  -3  18 2841.41 303.655   1
   2  -3 -18 3095.98 325.844   1
   2   3 -17 129.852 198.198   1
  -2  -3  17 560.464 215.206   1
   2  -3 -17 343.229 195.314   1
  -2   3  16 371.106 257.619   1
   2   3 -16 102.901 201.283   1
  -2  -3  16 265.306 209.892   1
   2  -3 -16 642.390 253.459   1
  -2   3  15 310.096 221.597   1
   2  -3 -15 68.8249 214.207   1
   2   3 -15 349.581 188.808   1
  -2  -3  15 542.537 204.096   1
   2   3 -14 12700.5 759.968   1
  -2  -3  14 12348.7 762.195   1
  -2   3  14 12618.6 787.671   1
   2  -3 -14 13630.0 786.249   1
  -2   3  13-87.5461 180.767   1
   2  -3 -13 21.0799 184.981   1
   2   3 -13 322.742 164.466   1
  -2  -3  13-255.982 173.037   1
  -2  -3  12 4654.34 340.745   1
   2   3 -12 4580.28 337.964   1
   2  -3 -11 2805.45 266.763   1
  -2   3  11 2184.15 261.961   1
  -2  -3  11 2680.29 236.931   1
  -2   3  10 6286.96 454.985   1
   2   3 -10 6595.87 415.872   1
  -2  -3  10 6857.45 429.643   1
   2  -3 -10 7250.74 457.438   1
   2  -3  -9 515.778 154.131   1
   2   3  -9 665.617 134.796   1
  -2   3   9 656.167 162.421   1
  -2   3   8 15857.2 879.795   1
   2  -3  -8 14663.8 873.095   1
  -2   3   7 117.617 150.185   1
   2  -3  -7-14.1503 140.439   1
   2   3  -7 184.986 92.2824   1
  -2  -3   7 69.9674 96.0693   1
  -2  -3   6 8938.67 529.652   1
  -2   3   6 9967.77 558.953   1
   2   3  -6 9230.05 528.231   1
   2  -3  -6 9127.63 553.762   1
   2   3  -5 126.329 92.6903   1
   2  -3  -5 69.3555 138.498   1
  -2  -3   5 117.288 100.212   1
  -2   3   5 339.155 150.714   1
  -2  -3   4 9449.83 536.304   1
   2   3  -4 9717.39 535.763   1
  -2  -3   3 62.0150 90.6129   1
   2  -3  -3 265.909 126.401   1
   2   3  -3 219.933 92.6615   1
  -2   3   3 308.329 136.917   1
   2  -3  -2 209130. 11214.2   1
  -2  -3   2 209152. 11203.8   1
  -2   3   2 227761. 11219.4   1
   2   3  -2 209408. 11204.3   1
   2  -3  -1 30866.5 1639.51   1
  -2  -3   1 30888.2 1633.04   1
  -2   3   1 30009.7 1641.19   1
   2   3  -1 30517.4 1632.84   1
   2  -3   0-56.3840 88.3423   1
  -2   3   0-100.608 93.3513   1
  -2  -3   0 5.93122 92.8465   1
   2   3   0-55.2347 94.5796   1
   2   3   1 29854.8 1625.54   1
  -2  -3  -1 30246.8 1623.68   1
   2  -3   1 29858.8 1614.23   1
  -2   3  -1 31029.4 1615.76   1
   2   3   2 228905. 10011.9   1
  -2  -3  -2 219597. 10009.5   1
  -2   3  -2 176413. 9989.21   1
   2  -3   2 169237. 9989.92   1
  -2   3  -3 309.797 84.0906   1
  -2  -3  -3 265.376 117.644   1
   2   3   3 102.900 117.851   1
   2  -3   3 126.570 84.4019   1
  -2   3  -4 10656.9 584.240   1
   2  -3   4 10490.7 585.389   1
  -2   3  -5 127.675 90.2369   1
   2   3   5 192.670 139.129   1
  -2  -3  -5 224.643 132.021   1
   2  -3   5 107.505 89.3038   1
   2   3   6 8930.85 542.620   1
   2  -3   6 8973.02 515.323   1
  -2  -3  -6 8759.03 537.917   1
  -2   3  -6 9264.94 513.350   1
  -2   3  -7 165.973 96.3249   1
  -2  -3  -7 54.2956 133.069   1
   2  -3   7 148.894 113.645   1
   2   3   7 128.498 141.765   1
   2   3   8 14018.8 809.363   1
  -2  -3  -8 13898.6 805.892   1
   2  -3   9 1051.82 147.558   1
   2   3   9 797.881 159.034   1
  -2   3  -9 1108.10 136.179   1
  -2  -3  -9 698.098 152.495   1
   2   3  10 6206.06 424.519   1
   2  -3  10 6121.79 386.932   1
   2  -3  11 2905.07 247.338   1
   2   3  11 3128.23 277.228   1
  -2  -3 -11 2774.49 267.017   1
  -2   3 -11 2904.72 231.357   1
  -2   3 -12 4518.10 321.205   1
   2  -3  12 4651.75 328.778   1
  -2  -3 -13-200.056 177.106   1
  -2   3 -13-275.093 150.035   1
   2   3  13 43.0139 193.405   1
   2  -3  13 17.5338 155.671   1
  -2  -3 -14 11598.6 732.076   1
  -2   3 -14 12356.9 717.977   1
   2   3  14 12396.5 745.254   1
   2  -3  14 11587.0 723.191   1
  -2  -3 -15 87.4874 229.951   1
  -2   3 -15 225.915 167.505   1
   2   3  15-142.694 251.914   1
   2  -3  15 80.8014 183.948   1
  -2  -3 -16 479.560 238.151   1
  -2   3 -16 299.861 187.469   1
   2   3  16 295.724 239.533   1
   2  -3  16 42.7510 193.592   1
  -2   3 -17 274.674 205.734   1
  -2  -3 -17 259.929 196.503   1
   2   3  17 279.588 220.034   1
   2  -3  17 495.289 210.232   1
  -2   3 -18 3174.62 302.788   1
  -2  -3 -18 2675.29 318.087   1
   2   3  18 2788.55 335.917   1
   2  -3  18 3207.73 318.961   1
  -2   3 -19 3503.42 325.443   1
  -2  -3 -19 2815.98 347.737   1
   2  -3  19 2975.24 324.466   1
  -2   3 -20 1022.85 261.745   1
  -2  -3 -20 560.465 224.013   1
   2  -3  20 333.364 235.613   1
   2   3  20 244.576 230.172   1
  -2  -3 -21 311.036 264.674   1
   2   3  21 855.332 283.789   1
  -2   3 -22 421.676 227.366   1
   2  -3  22 165.143 228.561   1
  -2  -3 -23 133.846 242.078   1
  -2   3 -23 273.055 245.652   1
   2   3  23 395.718 247.610   1
   2  -3  23 28.3650 251.174   1
  -2   3 -24 535.429 274.915   1
  -2  -3 -24 378.341 292.815   1
   2   3  24 256.420 298.553   1
   2  -3  24 465.723 273.084   1
  -2  -3 -26 357.952 303.390   1
   2   3  26 630.882 305.355   1
  -2  -3 -28 328.055 300.149   1
   2   3  28-198.807 281.074   1
  -2  -3 -29 53.8708 317.787   1
   2   3  29 476.320 298.146   1
  -2   4  29 169.744 234.384   1
   2  -4 -29-77.2483 218.472   1
  -2   4  28 343.175 279.874   1
   2  -4 -28 603.498 285.658   1
  -2   4  27 1125.59 314.862   1
   2  -4 -27 692.556 309.452   1
  -2   4  26 696.840 308.237   1
   2  -4 -26 780.750 321.144   1
  -2   4  25 290.822 305.763   1
   2  -4 -25 460.573 303.216   1
  -2   4  24 870.642 313.207   1
   2  -4 -24 491.911 308.619   1
   2   4 -24 607.233 273.527   1
  -2  -4  23 382.282 261.314   1
  -2   4  23 490.606 306.631   1
   2  -4 -23 435.797 290.049   1
   2   4 -23 564.341 259.041   1
  -2  -4  22 714.813 265.633   1
  -2   4  22 915.793 314.313   1
   2   4 -22 804.052 254.115   1
  -2  -4  21 1221.22 281.062   1
   2   4 -21 773.209 258.526   1
   2  -4 -21 752.029 299.189   1
   2  -4 -20 423.486 259.130   1
   2   4 -20 264.125 222.000   1
  -2   4  20 276.949 253.973   1
  -2  -4  20 374.113 242.645   1
   2  -4 -19 3511.97 323.258   1
  -2   4  19 2979.64 317.937   1
   2   4 -19 3117.88 318.983   1
  -2  -4  19 3185.83 323.569   1
   2  -4 -18 331.582 244.000   1
   2   4 -18 374.805 206.477   1
  -2  -4  18 656.607 231.716   1
  -2   4  18 741.773 260.179   1
  -2  -4  17 92.3684 210.454   1
   2   4 -17 272.889 180.955   1
   2  -4 -16 7840.84 514.453   1
  -2   4  16 6344.74 503.055   1
   2   4 -15 9244.76 622.340   1
  -2  -4  15 10167.9 635.979   1
  -2   4  15 10618.6 669.463   1
   2  -4 -15 10900.8 660.877   1
  -2   4  14 1736.43 242.954   1
   2  -4 -14 1039.10 225.284   1
   2   4 -14 919.534 189.490   1
  -2  -4  14 1530.54 212.867   1
  -2   4  13 6485.96 509.284   1
  -2  -4  13 7927.52 487.319   1
   2  -4 -13 6847.50 510.100   1
   2   4 -13 8042.62 478.137   1
  -2   4  12 8374.57 609.106   1
  -2  -4  12 10579.3 595.724   1
   2  -4 -12 9348.42 614.525   1
   2   4 -12 9971.68 582.729   1
  -2  -4  11 3309.42 262.514   1
   2   4 -11 3396.98 251.845   1
  -2   4  10 8483.40 541.043   1
  -2  -4  10 8646.54 519.591   1
   2   4 -10 8401.44 512.127   1
   2  -4 -10 8972.11 544.331   1
   2  -4  -9 29325.5 1648.72   1
  -2   4   9 30485.9 1652.05   1
   2  -4  -8 307.823 158.974   1
   2   4  -8 271.364 102.939   1
  -2   4   8 370.027 172.674   1
  -2  -4   8 447.378 110.275   1
   2  -4  -7 14.9575 148.447   1
  -2   4   7 93.2835 156.569   1
   2   4  -7 152.528 91.9093   1
   2   4  -6 24942.4 1340.50   1
  -2   4   6 26007.5 1373.16   1
  -2  -4   6 24479.7 1342.20   1
   2  -4  -6 24439.0 1368.28   1
  -2  -4   5 71187.4 3800.55   1
   2   4  -5 75104.6 3800.98   1
   2  -4  -5 68854.5 3824.76   1
  -2   4   5 69490.4 3824.84   1
  -2  -4   4 42111.9 2225.69   1
   2   4  -4 41554.1 2225.95   1
   2  -4  -3 39145.8 2093.12   1
  -2   4   3 37365.3 2094.97   1
  -2  -4   3 39677.1 2072.94   1
   2   4  -3 38990.1 2073.76   1
   2  -4  -2 5256.79 363.906   1
   2   4  -2 5752.61 344.293   1
  -2  -4   2 5910.61 343.332   1
   2   4  -1 25045.8 1426.01   1
  -2  -4   1 26518.6 1424.18   1
  -2   4   1 27558.8 1435.28   1
   2  -4  -1 27704.3 1431.75   1
  -2  -4   0 12627.3 697.239   1
   2   4   0 12570.3 697.933   1
  -2   4   0 12538.5 694.739   1
   2  -4   0 12729.7 693.462   1
  -2  -4  -1 25393.4 1416.95   1
   2   4   1 27440.9 1421.71   1
  -2   4  -1 25915.7 1407.15   1
   2  -4   1 26608.9 1406.96   1
  -2   4  -2 5116.35 312.176   1
   2  -4   2 4562.94 308.770   1
   2   4   3 40679.1 2025.52   1
   2  -4   3 37005.7 1997.07   1
  -2  -4  -3 40977.0 2023.63   1
  -2   4  -3 35410.7 1997.74   1
   2  -4   4 43600.7 2319.50   1
   2   4   4 44466.5 2351.16   1
  -2  -4  -4 44286.4 2345.21   1
  -2   4  -4 43217.5 2318.29   1
   2  -4   5 73010.1 3813.61   1
   2   4   5 74088.0 3843.75   1
  -2   4  -5 69617.4 3811.44   1
  -2  -4  -5 73485.3 3840.01   1
   2   4   6 25042.0 1372.38   1
   2  -4   6 24046.0 1339.54   1
  -2   4  -6 25990.4 1339.04   1
  -2  -4  -6 24129.1 1369.31   1
   2  -4   7 8.30654 82.8752   1
   2   4   7 316.722 167.368   1
  -2   4  -7 101.847 79.3237   1
  -2  -4  -7 158.020 148.193   1
   2   4   8 227.360 148.753   1
   2  -4   8 188.656 105.236   1
  -2   4  -8 81.1739 88.3996   1
  -2  -4  -8 108.555 132.913   1
  -2  -4  -9 29815.1 1668.35   1
   2   4   9 30873.2 1672.76   1
   2   4  10 8674.99 520.431   1
   2  -4  10 7358.11 475.080   1
  -2  -4 -10 7988.20 510.120   1
  -2   4 -10 7884.64 470.359   1
  -2   4 -11 2944.88 228.109   1
   2  -4  11 3007.89 236.210   1
  -2   4 -12 8262.15 528.700   1
  -2  -4 -12 8428.92 568.070   1
   2  -4  12 9330.70 541.081   1
   2   4  12 9191.11 582.595   1
  -2   4 -13 6798.30 450.138   1
  -2  -4 -13 6747.61 483.861   1
   2   4  13 7234.41 495.078   1
   2  -4  13 7114.19 459.656   1
   2   4  14 768.161 230.596   1
   2  -4  14 1162.99 197.711   1
  -2  -4 -14 878.120 222.799   1
  -2   4 -14 997.312 182.587   1
  -2  -4 -15 9918.20 635.332   1
  -2   4 -15 9404.04 610.316   1
   2  -4  15 10899.6 622.474   1
   2   4  15 9330.15 642.567   1
  -2  -4 -16 6849.17 503.457   1
   2   4  16 6912.11 517.214   1
   2  -4  17 415.332 205.424   1
  -2   4 -17 514.524 194.499   1
   2  -4  18 460.025 202.383   1
   2   4  18 686.022 238.989   1
  -2   4 -18 369.073 195.861   1
  -2  -4 -18 811.893 232.552   1
   2  -4  19 3097.79 321.037   1
   2   4  19 2233.00 350.180   1
  -2   4 -19 3088.20 308.469   1
  -2  -4 -19 2891.37 355.111   1
   2  -4  20 278.526 237.186   1
   2   4  20 136.797 224.977   1
  -2  -4 -20 179.469 212.826   1
  -2   4 -20 457.922 230.067   1
   2   4  21 221.643 275.111   1
   2  -4  21 660.298 239.191   1
  -2  -4 -21 650.404 278.129   1
  -2   4 -21 986.300 253.629   1
   2   4  22 979.027 292.239   1
   2  -4  22 1343.83 266.910   1
  -2   4 -22 1347.24 264.394   1
   2   4  23 395.381 279.623   1
   2  -4  23 652.183 264.072   1
  -2  -4 -23 106.943 270.384   1
  -2   4 -23 439.495 266.142   1
   2   4  24 709.849 291.686   1
  -2  -4 -24 538.351 289.566   1
   2   4  25 569.446 268.851   1
  -2  -4 -25 434.718 267.865   1
   2   4  26 766.887 321.969   1
  -2  -4 -26 1195.40 322.545   1
   2   4  27 395.702 233.235   1
  -2  -4 -27 516.730 248.095   1
   2   4  28 335.558 315.069   1
  -2  -4 -28 458.792 313.019   1
   2   4  29 82.7824 219.526   1
  -2  -4 -29 238.649 234.107   1
   2  -5 -29 963.007 332.142   1
  -2   5  29 139.260 319.205   1
   2  -5 -27 448.992 296.590   1
  -2   5  27 284.883 319.284   1
   2  -5 -26 695.283 293.079   1
  -2   5  26 430.820 292.373   1
   2  -5 -25-27.0205 267.426   1
  -2   5  25 201.884 268.467   1
   2   5 -23 187.481 243.193   1
   2  -5 -23-218.310 254.609   1
  -2   5  23-28.7851 269.214   1
   2  -5 -22 624.601 276.830   1
  -2   5  22 941.432 309.812   1
   2  -5 -21 457.871 279.934   1
   2   5 -21 199.836 225.254   1
  -2   5  21 169.130 291.211   1
  -2  -5  21 571.195 236.140   1
  -2   5  20 6072.21 504.180   1
  -2  -5  20 6129.99 463.218   1
   2   5 -20 5555.51 447.017   1
   2  -5 -20 5962.89 500.310   1
  -2   5  19 409.729 269.724   1
   2   5 -19 822.586 221.154   1
  -2  -5  19 299.761 221.207   1
   2  -5 -19 288.474 256.259   1
  -2   5  18 2893.78 316.246   1
   2   5 -18 3125.27 309.680   1
  -2  -5  18 3108.69 325.239   1
   2  -5 -18 3429.35 318.734   1
   2  -5 -17 581.020 240.576   1
  -2   5  17 210.362 253.787   1
   2  -5 -16 4034.29 385.113   1
   2   5 -16 4783.12 347.042   1
  -2  -5  16 4512.86 362.161   1
  -2   5  16 3635.44 388.801   1
  -2   5  15 149.105 206.508   1
   2  -5 -15-167.375 199.297   1
   2   5 -15 18.0258 166.148   1
  -2  -5  15-39.4122 175.724   1
   2  -5 -14 3997.28 371.086   1
   2   5 -14 3868.44 308.681   1
  -2  -5  14 4211.05 329.531   1
  -2   5  14 3793.83 375.343   1
  -2   5  13 806.512 223.192   1
   2   5 -13 924.383 165.360   1
  -2  -5  13 769.250 177.601   1
   2  -5 -13 667.216 219.039   1
  -2   5  12 22.0654 176.006   1
   2  -5 -12-21.2985 179.666   1
   2   5 -12 56.3062 134.477   1
  -2  -5  12 106.633 149.149   1
  -2   5  11 3469.89 310.239   1
   2  -5 -11 3430.84 309.894   1
  -2  -5  11 3264.32 256.788   1
   2   5 -11 3136.82 249.404   1
  -2   5  10 3030.66 290.419   1
   2   5 -10 3299.43 234.723   1
  -2  -5  10 3162.33 239.042   1
   2  -5 -10 3272.41 287.606   1
   2  -5  -9 235.912 132.929   1
  -2   5   9-56.3844 143.450   1
   2   5  -8 20906.1 1152.00   1
  -2   5   8 20835.4 1192.39   1
  -2  -5   8 21115.6 1153.41   1
   2  -5  -8 22005.6 1192.70   1
  -2   5   7 9609.27 594.000   1
  -2  -5   7 10564.7 556.800   1
   2  -5  -7 8605.21 588.020   1
  -2   5   6 2661.18 232.551   1
   2  -5  -6 2428.35 225.233   1
   2   5  -6 2146.58 173.585   1
  -2  -5   6 2687.78 174.595   1
  -2   5   5 2919.10 227.324   1
   2  -5  -5 2660.76 225.227   1
   2   5  -4 8172.72 462.627   1
  -2  -5   4 7653.83 459.493   1
  -2   5   4 8905.94 499.465   1
   2  -5  -4 8959.27 497.430   1
  -2  -5   3 13363.6 733.865   1
   2   5  -3 13555.9 733.989   1
  -2   5   2 481.401 132.859   1
   2   5  -2 531.996 95.3683   1
  -2  -5   2 558.742 90.9876   1
   2  -5  -2 579.106 120.410   1
   2   5  -1 15723.2 912.040   1
   2  -5  -1 18108.6 921.066   1
  -2  -5   1 16090.2 911.775   1
  -2   5   1 17712.4 925.334   1
   2   5   0 45.8161 108.902   1
   2  -5   0-6.79858 89.5969   1
  -2  -5   0-21.4809 98.0441   1
  -2   5   0 7.25124 92.6392   1
   2  -5   1 17743.5 920.874   1
   2   5   1 16591.7 933.722   1
  -2  -5  -1 15875.2 931.474   1
  -2   5  -1 17289.5 920.761   1
   2   5   2 708.167 134.177   1
   2  -5   2 583.891 84.4773   1
  -2   5  -2 676.602 87.3424   1
  -2  -5  -2 651.380 123.296   1
  -2   5  -3 14183.3 771.406   1
   2  -5   3 14387.6 771.535   1
  -2   5  -4 9381.47 509.743   1
  -2  -5  -4 9025.29 549.170   1
   2   5   4 9333.75 549.966   1
   2  -5   5 2305.45 165.098   1
  -2  -5  -5 2705.88 215.001   1
  -2   5  -5 2368.34 160.482   1
   2   5   6 2753.18 240.255   1
  -2   5  -6 2601.15 177.273   1
  -2  -5  -6 2873.90 237.740   1
   2  -5   6 2736.81 180.313   1
  -2  -5  -7 9181.70 594.050   1
  -2   5  -7 9789.50 554.282   1
   2  -5   7 10352.5 556.998   1
   2   5   7 9711.83 599.190   1
  -2   5  -8 21354.8 1170.68   1
  -2  -5  -8 20787.5 1209.91   1
   2  -5   8 21611.8 1172.56   1
   2   5   8 22971.2 1216.73   1
   2   5   9 437.349 183.097   1
   2  -5   9 9.71263 96.6916   1
   2   5  10 2700.98 273.346   1
  -2  -5 -10 2605.73 259.523   1
   2  -5  11 2796.60 237.971   1
  -2  -5 -11 2960.29 292.235   1
  -2   5 -11 3105.34 228.232   1
   2   5  11 2855.66 301.293   1
   2   5  12-239.119 200.367   1
   2  -5  12-43.1289 138.576   1
  -2   5 -12 66.3716 126.505   1
  -2  -5 -12 20.1835 180.928   1
   2  -5  13 1168.52 186.809   1
   2   5  13 820.270 200.946   1
  -2  -5 -13 485.797 180.909   1
  -2   5 -13 869.181 152.235   1
   2  -5  14 4375.47 346.728   1
   2   5  14 4178.15 386.835   1
  -2  -5 -14 4825.14 377.384   1
  -2   5 -14 4854.10 341.304   1
   2   5  15-123.953 253.303   1
   2  -5  15 129.615 175.163   1
  -2  -5 -15 432.858 236.522   1
  -2   5 -15 313.207 168.076   1
   2  -5  16 4324.22 340.247   1
   2   5  16 4013.85 357.788   1
  -2   5 -16 4150.07 334.311   1
  -2  -5 -16 3837.20 340.816   1
   2   5  17-130.567 258.996   1
  -2  -5 -17-24.3432 240.415   1
   2  -5  18 3410.50 328.671   1
   2   5  18 2695.56 333.677   1
  -2   5 -18 3220.59 312.202   1
  -2  -5 -18 3433.95 347.396   1
   2   5  19 570.029 266.176   1
   2  -5  19 641.099 222.392   1
  -2  -5 -19 609.118 258.647   1
  -2   5 -19 430.864 207.448   1
   2   5  20 6495.67 492.503   1
   2  -5  20 5547.13 462.460   1
  -2  -5 -20 5546.11 470.474   1
  -2   5 -20 6577.63 471.169   1
   2   5  21 83.4045 264.304   1
   2  -5  21 130.667 228.756   1
  -2  -5 -21 913.631 277.527   1
  -2   5 -21 251.881 228.223   1
  -2  -5 -22 763.446 279.611   1
   2   5  23 479.524 282.051   1
   2   5  25 481.042 278.946   1
  -2  -5 -25-134.958 275.660   1
   2   5  26 450.599 298.146   1
  -2  -5 -26 700.031 295.626   1
   2   5  27 559.062 276.191   1
  -2  -5 -27 215.152 292.876   1
   2   5  29 27.1605 239.632   1
  -2  -5 -29-52.1741 272.121   1
  -2   6  28 249.858 275.090   1
   2  -6 -28 588.889 271.610   1
  -2   6  27 591.557 249.252   1
   2  -6 -27 939.499 255.436   1
  -2   6  26-142.321 217.899   1
   2  -6 -26 238.444 220.179   1
  -2   6  25 458.251 222.471   1
   2  -6 -25-134.113 216.862   1
  -2   6  24 57.4548 216.855   1
   2  -6 -24 216.619 215.378   1
  -2   6  23 2010.80 285.207   1
   2  -6 -23 1524.40 269.000   1
  -2   6  22 1883.67 304.814   1
   2  -6 -22 1547.95 284.376   1
  -2  -6  21 899.442 252.368   1
  -2   6  21 763.401 279.069   1
   2  -6 -21 539.919 293.919   1
   2   6 -21 809.866 230.804   1
  -2  -6  20 607.293 255.045   1
   2   6 -20 257.593 215.335   1
  -2   6  19 936.364 300.355   1
  -2  -6  19 937.460 246.621   1
   2   6 -19 467.255 215.647   1
   2  -6 -19 528.566 293.934   1
  -2   6  18 2193.23 302.629   1
  -2  -6  18 1885.46 259.467   1
   2   6 -18 1829.75 246.481   1
   2  -6 -18 1614.94 280.462   1
  -2   6  17 106.559 256.052   1
  -2  -6  17 42.7106 200.754   1
   2   6 -17 375.732 191.194   1
   2  -6 -17 614.002 249.252   1
  -2  -6  16 1317.08 220.615   1
   2   6 -16 1497.12 213.394   1
  -2   6  15 151.975 186.182   1
  -2  -6  15 110.905 190.646   1
   2   6 -15 205.433 175.187   1
   2  -6 -15-73.0839 188.532   1
  -2   6  14 343.689 245.754   1
  -2  -6  14 560.468 175.498   1
   2   6 -14 331.260 158.404   1
   2  -6 -14 755.631 248.983   1
  -2   6  13 94.5508 211.032   1
   2  -6 -13 273.656 204.148   1
  -2  -6  13 61.8930 161.424   1
   2   6 -13 317.354 146.430   1
   2  -6 -12 2673.79 268.803   1
   2   6 -12 2613.88 216.461   1
  -2  -6  12 2634.29 224.297   1
  -2   6  11 304.236 200.641   1
   2  -6 -11 335.513 195.526   1
   2   6 -11 46.8255 117.661   1
  -2  -6  11 345.796 131.314   1
   2  -6  -9 547.910 167.606   1
   2   6  -9 564.869 106.628   1
  -2  -6   9 800.166 115.897   1
  -2   6   9 430.667 162.947   1
   2   6  -8 3706.89 243.788   1
  -2   6   8 3959.95 304.792   1
   2  -6  -8 3911.20 314.660   1
  -2  -6   8 3686.30 245.357   1
  -2   6   7 2261.05 213.969   1
   2  -6  -7 1893.96 206.951   1
  -2  -6   7 2072.18 158.324   1
   2   6  -7 2073.54 156.266   1
   2  -6  -6 78203.9 4360.13   1
  -2  -6   6 84001.4 4323.46   1
  -2   6   6 80481.8 4363.18   1
   2   6  -6 81426.6 4322.19   1
   2  -6  -5 2790.16 228.950   1
  -2  -6   5 2437.44 168.239   1
  -2   6   5 2610.16 232.636   1
   2   6  -4 33142.9 1739.83   1
  -2  -6   4 32567.5 1738.96   1
   2  -6  -4 30545.9 1768.35   1
  -2   6   4 33947.5 1776.54   1
   2   6  -3 4545.83 281.933   1
  -2  -6   3 4991.00 279.096   1
   2  -6  -3 5034.75 311.119   1
  -2   6   3 4125.59 317.927   1
   2   6  -2 9622.24 537.105   1
  -2  -6   2 9541.12 533.680   1
  -2   6   1 356.743 122.829   1
   2   6  -1 174.284 77.8251   1
  -2  -6   1 254.007 79.5002   1
   2  -6  -1 360.367 107.549   1
   2   6   0 19477.5 1050.70   1
   2  -6   0 19767.4 1049.26   1
  -2   6   0 17923.6 1047.87   1
  -2  -6   0 19965.3 1051.67   1
   2   6   1 86.7461 92.0871   1
  -2  -6  -1 224.791 95.3286   1
  -2   6  -1 245.846 91.6438   1
   2  -6   1 263.794 81.8033   1
  -2   6  -2 9240.49 513.625   1
   2  -6   3 5168.18 289.512   1
  -2   6  -3 4672.71 287.181   1
  -2  -6  -3 4895.19 327.152   1
  -2  -6  -4 33133.3 1783.42   1
   2  -6   4 32121.4 1744.87   1
   2   6   4 35056.1 1787.99   1
  -2  -6  -5 2465.77 231.418   1
  -2   6  -5 2929.56 172.361   1
   2  -6   5 2727.89 173.593   1
   2   6   5 2892.62 242.595   1
  -2  -6  -6 85191.0 4413.57   1
  -2   6  -6 84328.9 4368.09   1
   2   6   6 80777.3 4412.34   1
   2  -6   6 80816.5 4368.91   1
  -2  -6  -7 2663.36 230.727   1
  -2   6  -7 2299.55 161.062   1
   2   6   7 2375.08 229.957   1
   2  -6   7 2404.50 161.778   1
   2   6   8 3785.35 297.706   1
   2  -6   8 3711.23 235.483   1
  -2   6  -9 444.226 97.2148   1
  -2  -6  -9 805.800 151.715   1
   2  -6   9 508.380 99.8502   1
   2   6   9 419.260 156.373   1
  -2   6 -10 8783.37 522.946   1
   2  -6  10 9197.44 526.461   1
  -2  -6 -11 397.654 188.988   1
   2   6  11 21.4209 210.051   1
  -2  -6 -12 2646.72 267.753   1
  -2   6 -12 2599.47 209.094   1
   2  -6  12 2091.25 213.391   1
   2   6  12 2220.49 269.356   1
  -2   6 -13 178.349 139.697   1
  -2  -6 -13 64.9229 176.700   1
   2  -6  13 277.821 150.062   1
   2   6  13-23.5369 196.920   1
  -2   6 -14 393.253 152.699   1
  -2  -6 -14 932.342 251.286   1
   2   6  14 1255.82 266.216   1
   2  -6  14 256.860 154.594   1
  -2  -6 -15 116.886 182.140   1
  -2   6 -15-131.972 165.709   1
   2  -6  15-69.8932 161.488   1
   2   6  15-176.782 209.889   1
  -2   6 -16 770.477 185.417   1
   2  -6  16 1172.60 204.709   1
  -2  -6 -17 221.974 206.209   1
  -2   6 -17 329.885 184.781   1
   2  -6  17 488.647 196.917   1
   2   6  17 185.274 223.836   1
  -2  -6 -18 2186.54 317.410   1
   2   6  18 1914.03 314.569   1
  -2  -6 -19 741.726 221.245   1
   2   6  19 437.823 245.492   1
   2  -6  19 23.1795 202.642   1
  -2   6 -20 236.866 216.108   1
   2  -6  20 318.515 220.109   1
  -2  -6 -21 811.299 217.657   1
  -2   6 -21 773.935 243.333   1
   2   6  21 1003.75 238.890   1
  -2  -6 -22 2079.41 336.539   1
   2   6  22 1992.33 346.270   1
  -2  -6 -23 2289.40 282.447   1
   2   6  23 1942.62 287.711   1
  -2  -6 -24-106.712 292.890   1
   2   6  24 56.3275 296.038   1
  -2  -6 -25-214.370 237.689   1
   2   6  25 281.031 239.130   1
  -2  -6 -26 906.702 332.129   1
   2   6  26 334.834 298.422   1
  -2  -6 -27 717.449 298.039   1
   2   6  27 525.166 276.046   1
  -2  -6 -28 314.865 306.621   1
   2   6  28 27.2090 297.302   1
  -2   7  28 54.7297 238.931   1
   2  -7 -28 201.817 220.887   1
  -2   7  26 225.496 231.675   1
   2  -7 -25 346.001 228.498   1
  -2   7  24 171.525 225.041   1
   2  -7 -24 26.9348 210.600   1
  -2   7  23-28.6547 220.117   1
   2  -7 -23 27.1326 217.821   1
  -2   7  22 342.409 259.339   1
   2  -7 -22 732.775 266.636   1
  -2   7  21 1757.08 339.839   1
   2  -7 -21 1433.53 306.389   1
   2  -7 -20 2526.25 369.461   1
   2   7 -20 3162.70 312.944   1
  -2   7  20 3418.28 387.410   1
   2  -7 -19 718.378 293.137   1
   2   7 -19 537.036 215.378   1
  -2   7  19 637.928 299.018   1
  -2  -7  19 758.930 223.371   1
   2  -7 -18 1971.92 263.120   1
  -2   7  18 1121.06 244.861   1
   2  -7 -17 3444.39 346.785   1
  -2  -7  17 3036.26 289.430   1
  -2   7  17 2697.86 351.054   1
   2   7 -17 2808.34 279.406   1
   2  -7 -16 1775.40 297.484   1
  -2  -7  16 2079.44 218.125   1
   2   7 -16 1749.01 214.389   1
  -2   7  16 1611.54 289.538   1
  -2  -7  15 1430.66 194.293   1
   2   7 -15 1031.81 185.078   1
   2  -7 -14 289.254 223.977   1
  -2  -7  14 263.507 155.720   1
   2   7 -14 294.001 151.415   1
  -2   7  14 676.880 249.782   1
   2   7 -13 4964.04 334.459   1
  -2   7  13 4286.13 411.668   1
   2  -7 -13 4693.90 411.945   1
  -2  -7  13 5463.53 346.773   1
   2  -7 -12 337.934 203.179   1
  -2  -7  12 361.559 132.627   1
  -2   7  12 186.871 201.753   1
   2   7 -12 334.945 126.635   1
  -2   7  11 7174.36 513.678   1
   2  -7 -11 8412.32 524.319   1
   2  -7 -10 1508.48 221.936   1
   2   7 -10 2057.69 162.595   1
  -2  -7  10 1834.55 165.313   1
  -2   7  10 1692.26 231.043   1
  -2  -7   9 4608.31 292.527   1
   2   7  -9 4711.56 293.038   1
  -2  -7   8 50661.6 2658.45   1
  -2   7   8 49295.1 2711.23   1
   2  -7  -8 48557.8 2705.74   1
   2   7  -8 50121.8 2658.60   1
   2  -7  -7 16022.1 958.094   1
   2   7  -7 17463.5 909.132   1
  -2  -7   7 16444.6 908.212   1
  -2   7   7 16416.6 962.834   1
   2  -7  -6 3246.64 259.398   1
  -2  -7   6 3052.17 188.384   1
   2   7  -6 2849.19 188.097   1
  -2   7   6 3125.56 262.275   1
  -2  -7   5 553.361 75.4279   1
  -2   7   5 373.753 146.181   1
   2   7  -5 518.164 76.0076   1
   2  -7  -5 598.370 149.663   1
   2   7  -4 43634.7 2469.96   1
  -2  -7   4 48371.7 2468.95   1
   2  -7  -4 48835.5 2507.91   1
  -2   7   4 46840.7 2508.34   1
   2   7  -3 14134.4 742.163   1
   2  -7  -3 13476.5 772.826   1
  -2   7   3 13740.5 773.806   1
  -2  -7   3 13032.3 741.540   1
  -2  -7   2 6.51305 72.5513   1
   2   7  -2 116.847 78.8481   1
   2   7  -1 18663.9 991.407   1
  -2   7   1 18395.6 1000.74   1
   2  -7  -1 17989.1 997.551   1
  -2  -7   1 17530.4 988.084   1
   2  -7   0 16.4625 87.6989   1
  -2   7   0-62.3316 101.947   1
   2   7   0 177.002 91.0378   1
  -2  -7  -1 17128.5 961.999   1
   2   7   1 17211.8 966.707   1
   2  -7   1 17208.9 948.689   1
  -2   7  -1 18003.5 949.843   1
   2   7   2 200.038 130.582   1
   2  -7   2 159.544 71.7052   1
  -2  -7  -2 143.874 111.935   1
   2   7   3 13942.4 804.928   1
   2  -7   3 14462.4 767.320   1
  -2  -7  -3 14372.4 802.855   1
  -2   7  -3 13948.9 766.810   1
   2  -7   4 44959.3 2426.47   1
  -2   7  -4 46028.1 2426.20   1
  -2  -7  -4 46987.0 2469.67   1
   2   7   4 47464.5 2473.14   1
   2  -7   5 537.337 61.6159   1
   2   7   5 715.989 157.442   1
  -2   7  -5 543.475 60.7139   1
  -2  -7  -5 334.819 149.796   1
  -2   7  -6 2937.32 175.638   1
  -2  -7  -6 2880.66 246.340   1
   2   7   6 2627.89 252.816   1
   2  -7   6 3033.39 176.531   1
   2  -7   7 15941.4 859.101   1
   2   7   7 16049.9 921.560   1
   2   7   8 49445.3 2647.69   1
   2  -7   8 46930.5 2591.19   1
  -2  -7  -8 50289.7 2644.24   1
  -2   7  -8 49965.2 2589.60   1
  -2   7  -9 4584.54 291.924   1
   2  -7   9 5279.26 298.151   1
   2  -7  10 1696.07 156.536   1
  -2   7 -10 1871.88 152.687   1
   2   7  10 2084.95 247.154   1
  -2  -7 -10 1588.22 236.790   1
   2  -7  11 8430.85 498.050   1
   2   7  11 8597.33 563.710   1
  -2  -7 -11 8314.67 553.449   1
  -2   7 -11 8581.76 493.074   1
   2   7  12 115.643 215.518   1
  -2  -7 -12 578.471 220.338   1
   2  -7  13 4840.23 321.734   1
   2   7  13 4732.48 382.423   1
  -2   7 -13 4368.45 313.278   1
  -2  -7 -13 4229.62 363.689   1
  -2   7 -14 223.759 139.519   1
  -2  -7 -14 528.891 244.625   1
   2  -7  14 295.117 147.089   1
   2   7  14 575.961 257.264   1
  -2   7 -15 1618.04 194.390   1
   2  -7  15 1158.25 196.086   1
  -2   7 -16 2402.51 240.336   1
   2   7  16 1789.81 312.486   1
   2  -7  16 2019.83 235.505   1
  -2   7 -17 2456.52 260.640   1
  -2  -7 -17 2644.12 328.285   1
   2  -7  17 3049.49 279.184   1
   2   7  17 3213.99 349.496   1
  -2  -7 -18 1776.43 283.708   1
  -2   7 -18 1174.83 224.232   1
   2  -7  18 1108.88 210.942   1
   2   7  18 1770.06 304.648   1
  -2  -7 -19 1005.03 299.142   1
  -2   7 -19 694.955 222.146   1
   2  -7  19 426.458 223.330   1
   2   7  19 825.840 296.051   1
  -2  -7 -20 3696.64 331.037   1
  -2   7 -20 3611.77 324.759   1
   2   7  20 2917.18 332.162   1
   2   7  21 1425.57 327.688   1
  -2  -7 -21 1441.78 322.108   1
   2   7  22 813.407 268.860   1
  -2  -7 -22 316.928 255.643   1
   2   7  23-140.386 291.759   1
  -2  -7 -23 212.302 286.765   1
   2   7  24-224.537 294.223   1
  -2  -7 -24 746.339 305.382   1
  -2  -7 -25-26.5802 237.023   1
   2   7  26-470.312 316.669   1
  -2  -7 -26-238.593 309.254   1
   2   7  28 160.913 306.717   1
  -2  -7 -28 646.127 331.307   1
  -2   8  27 604.390 241.103   1
   2  -8 -27 127.151 224.496   1
  -2   8  26 390.488 240.978   1
   2  -8 -26 648.290 231.072   1
  -2   8  25 169.218 231.951   1
   2  -8 -25 369.355 228.161   1
  -2   8  24 255.793 236.457   1
   2  -8 -24 187.372 218.654   1
  -2   8  23-142.806 263.303   1
   2  -8 -23-54.0666 252.271   1
  -2   8  21 624.227 317.905   1
   2  -8 -21 757.932 305.495   1
   2  -8 -20 647.041 293.746   1
  -2   8  20 621.653 301.112   1
   2   8 -18 6903.82 450.607   1
   2  -8 -18 6418.43 509.290   1
  -2  -8  18 6848.44 457.994   1
  -2   8  18 6070.63 507.633   1
   2  -8 -17 522.954 275.014   1
  -2   8  17 979.248 296.629   1
   2   8 -17 389.371 170.626   1
  -2  -8  17 352.499 185.012   1
  -2   8  16 1421.03 249.867   1
   2  -8 -16 1852.56 246.487   1
  -2  -8  16 1430.43 213.862   1
   2   8 -16 1334.81 195.507   1
   2  -8 -15-25.1827 251.368   1
   2   8 -15 208.188 145.329   1
  -2  -8  15 123.962 152.750   1
  -2   8  15-209.910 260.250   1
   2  -8 -14 221.295 220.055   1
   2   8 -14 227.212 140.566   1
  -2  -8  14 111.671 136.411   1
  -2   8  14 230.248 216.646   1
   2  -8 -13 310.497 223.536   1
  -2  -8  13 196.088 134.346   1
  -2   8  13-74.5752 236.498   1
   2   8 -13 155.483 123.844   1
   2  -8 -12 4484.54 406.483   1
  -2   8  12 5049.76 408.785   1
   2   8 -11 1095.02 132.672   1
  -2   8  11 877.975 255.421   1
  -2  -8  11 1159.92 134.652   1
   2  -8 -11 1113.85 245.486   1
  -2   8  10 2039.24 293.905   1
   2   8 -10 2352.96 176.825   1
  -2  -8  10 2266.29 174.432   1
  -2   8   9 42.3960 196.806   1
   2  -8  -9 224.223 190.200   1
  -2  -8   9 274.888 83.2744   1
   2   8  -9 282.989 82.6632   1
   2   8  -8 6289.81 349.049   1
  -2  -8   8 5907.90 348.158   1
  -2   8   8 5956.93 427.687   1
   2  -8  -8 6134.22 424.421   1
   2  -8  -7 5395.88 384.032   1
  -2   8   7 5105.33 380.792   1
  -2  -8   7 5253.19 304.010   1
   2   8  -7 5419.27 305.266   1
   2  -8  -6 9003.99 581.135   1
   2   8  -6 9884.29 519.821   1
  -2  -8   6 9119.01 517.948   1
  -2   8   6 9907.71 588.844   1
  -2   8   5 313.251 145.178   1
   2  -8  -5 189.966 143.151   1
  -2  -8   5 201.318 63.3668   1
   2   8  -5 250.673 65.2338   1
   2   8  -4 2359.21 164.170   1
   2  -8  -4 2479.06 223.337   1
  -2   8   4 2419.21 231.231   1
  -2  -8   4 2564.24 161.679   1
   2   8  -3 1021.83 106.853   1
  -2   8   3 1026.84 158.143   1
  -2  -8   3 1025.43 102.909   1
   2  -8  -2 3260.45 234.195   1
  -2   8   2 2995.84 237.701   1
   2   8  -2 3012.88 198.234   1
  -2  -8   2 2736.37 194.896   1
   2   8  -1 2952.07 204.334   1
  -2  -8   1 2648.34 199.641   1
   2  -8   0 1709.17 148.187   1
  -2   8   0 1415.99 149.102   1
  -2  -8   0 1412.61 149.446   1
  -2   8  -1 2760.34 196.762   1
   2  -8   1 2808.09 195.996   1
   2   8   2 2568.23 221.119   1
  -2  -8  -2 3293.63 225.832   1
  -2   8  -2 2947.25 192.395   1
   2  -8   2 2896.83 192.240   1
  -2   8  -3 988.910 95.4543   1
   2   8   3 988.332 151.692   1
  -2  -8  -3 680.300 139.610   1
   2  -8   3 1036.82 90.7117   1
   2  -8   4 2486.39 150.722   1
   2   8   4 2794.71 223.969   1
  -2  -8  -4 2964.62 224.668   1
  -2   8  -4 2349.83 148.674   1
  -2  -8  -5 107.665 140.643   1
   2   8   5 241.893 155.341   1
   2   8   6 9099.75 568.416   1
   2   8   7 5386.39 395.693   1
  -2  -8  -7 5840.22 391.559   1
   2   8   8 6264.27 420.016   1
   2  -8   8 5736.03 323.083   1
  -2  -8  -8 6260.17 407.492   1
  -2   8  -8 5843.67 323.131   1
   2  -8   9 309.205 73.2398   1
  -2   8  -9 201.510 65.9564   1
   2   8  10 2717.94 291.266   1
  -2   8 -10 2393.71 178.596   1
   2  -8  10 2714.73 183.373   1
  -2  -8 -10 3134.50 284.223   1
   2  -8  11 1449.39 144.221   1
  -2   8 -11 1451.08 138.221   1
  -2  -8 -11 1845.22 246.417   1
  -2  -8 -12 4635.07 384.990   1
  -2   8 -12 4205.71 292.181   1
   2  -8  12 4661.99 299.498   1
   2   8  12 5020.20 397.758   1
  -2  -8 -13 159.552 172.874   1
   2   8  13 223.471 189.640   1
  -2  -8 -14 590.292 254.230   1
  -2   8 -14 318.681 139.575   1
   2   8  14 536.046 262.070   1
   2  -8  14 79.0482 135.901   1
  -2   8 -15 101.085 131.732   1
  -2  -8 -15 169.743 229.642   1
   2  -8  15 178.141 146.842   1
   2   8  15 287.587 239.939   1
  -2   8 -16 1360.36 189.496   1
  -2  -8 -16 1513.08 260.797   1
   2   8  16 1012.23 277.116   1
   2  -8  16 1370.38 192.024   1
  -2   8 -17 438.349 179.521   1
  -2  -8 -17 1160.37 281.049   1
   2  -8  17 397.173 175.983   1
   2   8  17 731.065 307.477   1
   2   8  18 5458.96 484.871   1
  -2   8 -18 7409.67 455.663   1
   2  -8  18 6442.64 448.479   1
  -2  -8 -18 6482.23 486.564   1
  -2   8 -19 143.387 182.813   1
   2   8  20 222.903 285.889   1
  -2  -8 -20 287.353 272.305   1
   2   8  21 251.565 220.543   1
  -2  -8 -21 341.115 213.274   1
   2   8  23 168.146 296.362   1
  -2  -8 -23 159.107 285.643   1
   2   8  24 474.231 237.842   1
  -2  -8 -24 423.707 229.130   1
   2   8  25 221.323 309.281   1
  -2  -8 -25 316.185 300.453   1
  -2  -8 -26-52.4290 253.261   1
   2   8  27 134.683 284.828   1
   2  -9 -27 300.748 278.279   1
  -2   9  27 162.560 282.890   1
   2  -9 -25 810.094 285.773   1
  -2   9  25 1117.83 318.130   1
   2  -9 -23 134.544 294.210   1
  -2   9  23 767.632 333.342   1
   2  -9 -22 270.450 305.083   1
  -2   9  22-114.330 306.663   1
   2  -9 -21 514.554 273.029   1
  -2   9  21 997.267 309.757   1
   2  -9 -20 648.750 223.010   1
  -2   9  20 793.609 242.709   1
  -2   9  19 84.2341 280.246   1
   2  -9 -19 53.8258 267.488   1
  -2   9  18 361.784 299.061   1
   2  -9 -18 400.162 281.529   1
   2   9 -18 566.056 181.586   1
   2   9 -17 760.918 174.346   1
   2  -9 -17 686.895 207.337   1
  -2   9  17 522.405 224.885   1
  -2  -9  17 649.980 173.675   1
   2   9 -16 162.460 145.000   1
   2  -9 -16 234.632 281.071   1
  -2  -9  16 330.608 147.192   1
  -2   9  16 516.361 291.915   1
  -2   9  15 2694.27 294.327   1
  -2  -9  15 2707.24 242.201   1
   2  -9 -15 3171.87 304.467   1
   2   9 -15 2927.39 239.053   1
  -2   9  13 3710.60 354.284   1
   2   9 -13 2823.36 229.873   1
  -2  -9  13 3169.53 231.431   1
   2  -9 -13 3858.32 352.834   1
   2   9 -12 640.203 111.145   1
  -2   9  12 172.710 217.195   1
  -2  -9  12 400.020 105.463   1
   2  -9 -12 213.381 214.918   1
  -2   9  11 548.382 217.891   1
   2  -9 -11 756.145 216.513   1
   2   9 -11 880.064 110.466   1
  -2  -9  11 1059.94 112.870   1
   2   9 -10 5446.73 308.420   1
  -2  -9  10 5029.26 306.390   1
   2  -9 -10 5954.27 409.635   1
  -2   9  10 4683.22 400.879   1
  -2   9   9 747.425 233.424   1
  -2  -9   9 644.503 79.0736   1
   2   9  -9 765.688 82.8265   1
  -2  -9   8 12218.2 661.704   1
   2   9  -8 12405.1 663.655   1
   2  -9  -7 29328.5 1495.30   1
  -2  -9   7 26200.3 1414.19   1
   2   9  -7 26855.0 1415.28   1
  -2   9   7 26517.3 1493.29   1
   2   9  -6 870.920 76.3847   1
  -2  -9   6 881.023 71.6501   1
  -2   9   6 1061.46 210.692   1
   2  -9  -5 6543.47 437.368   1
  -2  -9   5 6440.50 367.942   1
  -2   9   5 6886.00 443.940   1
   2   9  -5 6835.39 370.917   1
   2  -9  -4 16521.7 919.022   1
  -2  -9   4 16203.2 871.368   1
  -2   9   4 17108.4 926.109   1
   2   9  -4 15585.9 871.744   1
   2  -9  -3 20498.4 1040.86   1
  -2  -9   3 17703.9 1002.87   1
   2   9  -3 18391.7 1002.23   1
   2  -9  -2 22748.5 1240.20   1
  -2  -9   2 21951.3 1219.32   1
  -2   9   2 25197.5 1252.85   1
   2   9  -2 21570.7 1221.34   1
   2  -9  -1 4273.90 270.298   1
  -2  -9   1 3737.91 256.044   1
  -2   9   1 4359.28 281.190   1
   2   9  -1 3361.32 255.930   1
   2  -9   0-39.0839 97.5521   1
  -2   9   0-63.6755 105.726   1
  -2  -9  -1 3946.40 265.080   1
  -2   9  -1 3184.18 243.518   1
   2   9   1 4023.63 266.621   1
   2  -9   1 3611.57 242.119   1
  -2  -9  -2 23207.9 1235.08   1
  -2   9  -2 21856.3 1208.81   1
   2   9   2 21500.8 1234.32   1
   2  -9   2 23006.4 1209.72   1
  -2  -9  -3 19210.6 1029.52   1
  -2   9  -3 18565.5 984.489   1
   2  -9   3 17731.8 982.751   1
  -2   9  -4 14868.5 797.115   1
   2   9   4 16686.1 864.196   1
   2  -9   4 14696.2 796.701   1
   2   9   5 6832.21 435.866   1
  -2  -9  -5 6140.92 418.348   1
   2   9   6 1172.40 189.797   1
  -2  -9  -6 1149.53 180.072   1
  -2  -9  -7 27546.9 1528.94   1
   2   9   7 27393.7 1532.76   1
   2   9   9 955.644 220.484   1
  -2  -9  -9 987.957 212.480   1
  -2  -9 -10 4857.11 380.858   1
   2   9  10 4406.14 396.108   1
   2   9  11 752.166 248.049   1
  -2   9 -11 815.958 90.7610   1
   2  -9  11 836.195 89.5629   1
  -2  -9 -11 840.183 230.705   1
   2   9  12 962.020 211.979   1
  -2  -9 -12 1018.62 200.207   1
  -2   9 -12 439.143 96.2131   1
   2  -9  12 242.079 97.1141   1
  -2  -9 -13 3072.92 322.887   1
  -2   9 -13 2719.85 213.082   1
   2  -9  13 3165.75 219.319   1
   2   9  13 3297.66 348.216   1
  -2   9 -14 3910.37 271.513   1
   2  -9  14 3933.92 273.989   1
  -2  -9 -15 2442.65 306.818   1
  -2   9 -15 2655.41 219.307   1
   2  -9  15 2555.76 225.831   1
   2   9  15 2756.38 323.821   1
  -2  -9 -16-25.1169 219.225   1
   2   9  16-242.896 240.043   1
  -2   9 -16 55.3280 124.989   1
   2  -9  16 261.276 143.366   1
  -2   9 -17 416.653 160.744   1
  -2  -9 -17 917.766 278.483   1
   2   9  17 958.113 306.005   1
  -2  -9 -18 206.715 269.234   1
   2   9  18 1049.65 307.432   1
  -2  -9 -19-78.1748 193.044   1
   2   9  19-166.974 206.933   1
  -2  -9 -20 366.744 271.818   1
   2   9  20-55.9033 283.171   1
  -2  -9 -21 1211.59 314.094   1
   2   9  21 1540.19 330.458   1
  -2  -9 -22 343.654 223.015   1
   2   9  22-195.917 229.781   1
  -2  -9 -23-52.7735 266.103   1
   2   9  23 139.485 276.664   1
  -2  -9 -25 1047.53 251.064   1
   2   9  25 603.695 237.519   1
  -2  -9 -27 204.796 308.037   1
   2   9  27 425.308 315.636   1
   2 -10 -26 378.446 309.009   1
  -2  10  26 982.174 341.691   1
   2 -10 -25 515.169 312.181   1
  -2  10  25 83.1772 327.228   1
   2 -10 -24 760.915 301.994   1
  -2  10  24 757.837 311.783   1
   2 -10 -23 1598.70 304.117   1
  -2  10  23 1019.20 309.961   1
   2 -10 -22 215.635 216.882   1
  -2  10  22 683.951 244.941   1
   2 -10 -20 81.2273 279.729   1
  -2  10  20 56.8026 303.599   1
   2 -10 -19 189.045 260.118   1
  -2  10  19 368.237 278.877   1
   2 -10 -18-53.7412 239.838   1
  -2  10  18 897.385 270.458   1
   2 -10 -17 426.025 288.630   1
  -2  10  17 138.930 295.205   1
   2 -10 -16 2529.35 303.905   1
  -2  10  16 2221.60 305.134   1
   2  10 -16 2383.08 211.400   1
   2 -10 -15 77.7774 253.266   1
   2  10 -15 41.6882 114.852   1
  -2 -10  15 158.917 114.926   1
  -2  10  15-323.856 275.514   1
   2 -10 -14 203.850 250.545   1
  -2 -10  14-8.87558 102.888   1
  -2  10  14-26.5678 253.190   1
   2  10 -14 52.2471 96.4427   1
  -2 -10  13 126.857 90.6553   1
   2  10 -13 77.6672 86.7094   1
  -2 -10  12 2593.54 172.062   1
  -2  10  12 3160.12 313.396   1
   2 -10 -12 2934.07 301.493   1
   2  10 -12 2526.20 172.568   1
   2 -10 -11 399.842 213.478   1
   2  10 -11 263.392 50.9609   1
  -2  10  11 171.611 226.401   1
  -2  10  10 3977.31 357.526   1
   2 -10 -10 4474.86 357.583   1
  -2  10   9 432.486 222.537   1
   2 -10  -8-166.804 186.421   1
  -2  10   8 130.155 201.908   1
   2 -10  -6 6849.36 465.574   1
   2 -10  -5 2477.93 252.808   1
  -2  10   5 2567.79 254.900   1
   2  10  -5 2596.00 156.995   1
   2  10  -4 5126.24 313.904   1
  -2  10   4 6277.51 387.302   1
   2 -10  -4 5966.13 383.115   1
  -2  10   3 592.401 161.921   1
   2  10  -3 823.295 100.920   1
  -2 -10   3 748.687 95.8767   1
   2 -10  -3 685.453 150.767   1
   2 -10  -2 3328.94 265.368   1
   2  10  -2 3764.67 242.096   1
  -2  10   2 4081.75 285.575   1
  -2 -10   2 3522.22 239.601   1
   2 -10  -1 3034.48 234.437   1
  -2  10   1 2684.79 236.613   1
  -2 -10   1 3119.31 213.150   1
   2  10  -1 2839.85 216.485   1
   2  10   0 36352.0 1961.89   1
  -2  10  -1 2343.17 188.024   1
   2 -10   1 2564.16 182.755   1
  -2 -10  -2 3390.93 266.406   1
  -2  10  -2 3908.72 239.877   1
   2 -10   2 3939.88 239.527   1
   2  10   2 3274.60 275.635   1
   2 -10   3 650.589 81.1182   1
  -2 -10  -3 527.896 149.841   1
   2  10   3 562.469 159.856   1
  -2  10  -3 605.566 84.5011   1
  -2 -10  -4 5258.79 364.493   1
   2  10   4 5290.50 373.713   1
   2  10   5 2112.92 242.331   1
  -2 -10  -5 2998.65 249.690   1
  -2 -10  -6 7760.58 501.575   1
   2  10   8 345.570 198.922   1
  -2 -10  -9 437.565 192.051   1
   2  10   9 272.267 208.449   1
  -2 -10 -10 4239.95 349.614   1
   2  10  10 3924.93 350.804   1
  -2 -10 -11 427.537 212.752   1
   2  10  11 245.292 247.542   1
  -2 -10 -12 3033.87 330.759   1
   2  10  12 3155.53 339.871   1
  -2  10 -13 31.3877 45.6406   1
   2 -10  13 10.5136 42.7302   1
  -2 -10 -14 172.060 220.380   1
  -2  10 -14 99.2998 81.9163   1
   2  10  14 316.933 245.864   1
   2 -10  14 19.6476 83.2560   1
  -2 -10 -15 50.0488 172.135   1
  -2  10 -15 92.4052 100.726   1
   2  10  15 26.9092 188.339   1
   2 -10  15 89.7559 104.915   1
  -2  10 -16 1618.97 164.564   1
  -2 -10 -16 2109.98 297.146   1
   2  10  16 2239.17 325.257   1
  -2 -10 -17 515.242 277.720   1
   2  10  17 524.451 297.913   1
  -2 -10 -18 702.658 270.756   1
   2  10  18 500.405 302.648   1
  -2 -10 -19 889.645 246.934   1
   2  10  19 781.992 270.392   1
  -2 -10 -20 498.594 236.891   1
   2  10  20 335.672 256.883   1
  -2 -10 -22 237.889 285.736   1
   2  10  22 503.160 314.311   1
  -2 -10 -23 1581.10 269.441   1
   2  10  23 1722.24 290.444   1
  -2 -10 -24 733.222 277.672   1
   2  10  24 302.652 285.017   1
  -2 -10 -25 884.716 320.065   1
   2  10  25 462.125 318.558   1
  -2 -10 -26 667.204 267.455   1
   2  10  26 106.926 263.648   1
  -2  11  25 82.2117 223.467   1
   2 -11 -25 534.439 231.099   1
  -2  11  24 472.753 270.451   1
   2 -11 -24 493.733 255.109   1
  -2  11  23 84.3762 304.195   1
   2 -11 -23 396.892 292.790   1
  -2  11  22 1220.36 345.346   1
   2 -11 -22 240.595 292.618   1
  -2  11  21 257.096 291.620   1
   2 -11 -21-135.055 269.018   1
  -2  11  19-341.245 306.330   1
   2 -11 -19 677.538 300.262   1
  -2  11  18 170.074 274.667   1
   2 -11 -18 243.052 255.210   1
  -2  11  16 249.857 268.350   1
   2 -11 -16 106.391 244.114   1
  -2  11  15-82.1816 280.229   1
   2 -11 -15 78.8822 271.124   1
   2  11 -15 84.0808 63.1425   1
   2 -11 -14 7087.85 548.463   1
  -2  11  14 8727.43 567.510   1
  -2  11  13 475.291 226.044   1
   2 -11 -13 228.238 203.725   1
  -2  11  12 1521.22 275.086   1
  -2  11  11 426.537 237.555   1
   2 -11 -11 265.113 210.513   1
   2 -11 -10 3969.29 344.743   1
   2 -11  -9 180.243 211.343   1
  -2  11   9 93.7869 222.011   1
   2 -11  -8 496.667 193.988   1
  -2  11   8-22.5220 200.708   1
   2 -11  -7-41.2160 187.151   1
  -2  11   7 194.374 201.530   1
   2 -11  -6 410.935 187.187   1
  -2  11   6 370.429 194.479   1
   2 -11  -5 479.785 179.674   1
  -2  11   5 487.139 188.268   1
   2  11  -4 134.286 73.0955   1
  -2 -11   4 200.282 69.1934   1
  -2  11   4 127.990 179.572   1
   2 -11  -4 34.2263 158.719   1
  -2 -11   3 1611.68 133.439   1
   2 -11  -3 1634.35 201.804   1
   2  11  -3 1524.04 137.317   1
  -2  11   3 1514.06 204.815   1
   2  11  -2 18031.6 1001.22   1
   2 -11  -2 18907.7 1025.10   1
  -2 -11   2 17980.6 998.991   1
  -2  11   2 18249.7 1029.83   1
  -2  11   1 3541.97 266.130   1
   2 -11  -1 3182.75 256.151   1
  -2 -11   0 186.962 118.087   1
   2  11   0-37.7157 125.739   1
   2 -11   0 67.8274 113.773   1
  -2  11   0-147.160 126.194   1
   2  11   1 3241.21 256.068   1
   2 -11   1 3108.09 233.568   1
  -2 -11  -1 3144.63 247.501   1
  -2  11  -1 3118.30 225.931   1
   2  11   2 17585.5 1051.14   1
  -2  11  -2 18162.5 1018.10   1
   2 -11   2 19572.4 1020.19   1
  -2 -11  -2 19221.5 1050.28   1
  -2 -11  -3 1244.80 187.252   1
   2 -11   3 1269.30 110.159   1
   2  11   3 1192.23 198.434   1
  -2  11  -3 1330.80 110.548   1
   2  11   4 487.773 169.000   1
  -2 -11  -4 16.7592 154.581   1
   2  11   5 538.844 189.738   1
  -2 -11  -5 731.935 186.023   1
   2  11   7-64.7394 182.595   1
  -2 -11  -7 217.899 187.065   1
   2  11   8 268.153 199.995   1
  -2 -11  -8 84.0288 194.792   1
  -2 -11  -9 21.6355 194.448   1
  -2 -11 -10 3968.19 332.549   1
   2  11  10 3148.54 323.124   1
   2  11  11-100.804 203.628   1
  -2 -11 -11 46.6023 185.235   1
   2  11  13-26.3504 210.864   1
  -2 -11 -13 98.0524 192.931   1
  -2 -11 -14 7592.01 540.244   1
   2  11  14 7601.31 559.652   1
   2  11  15 327.253 256.896   1
  -2 -11 -15 355.319 255.519   1
   2  11  16-524.176 297.070   1
  -2 -11 -16 334.656 272.663   1
  -2 -11 -17 208.000 256.977   1
   2  11  18 530.867 298.579   1
  -2 -11 -18 418.735 273.588   1
   2  11  19-28.0014 251.697   1
  -2 -11 -19 183.747 230.390   1
   2  11  21 279.641 282.781   1
  -2 -11 -21 131.969 266.924   1
   2  11  22 139.142 308.684   1
  -2 -11 -22 526.071 297.235   1
   2  11  23-55.2546 295.453   1
  -2 -11 -23 394.304 290.244   1
   2  11  24 1828.80 275.633   1
  -2 -11 -24 650.779 238.700   1
   2  11  25 322.408 280.091   1
  -2 -11 -25 231.373 250.985   1
   2 -12 -25 425.863 306.850   1
  -2  12  25 325.290 330.547   1
   2 -12 -23 182.869 219.991   1
  -2  12  23 251.692 244.328   1
   2 -12 -21 107.694 297.695   1
  -2  12  21 1339.34 347.190   1
   2 -12 -20 352.112 282.041   1
  -2  12  20 630.616 309.108   1
   2 -12 -19 1004.81 266.349   1
  -2  12  19 1716.75 307.662   1
   2 -12 -18 352.923 288.592   1
  -2  12  18-285.891 303.347   1
   2 -12 -17 297.422 232.165   1
  -2  12  17 425.655 246.336   1
   2 -12 -15 372.364 269.972   1
  -2  12  15 611.006 294.132   1
   2 -12 -14 786.969 238.405   1
  -2  12  14 1205.45 255.352   1
   2 -12 -13 1083.18 246.141   1
   2 -12 -12 2502.21 318.794   1
  -2  12  12 3403.71 340.904   1
   2 -12 -11 1011.48 228.607   1
  -2  12  11 617.934 221.341   1
   2 -12 -10 3045.44 308.656   1
  -2  12  10 2878.40 315.887   1
  -2  12   9 6932.42 552.026   1
   2 -12  -9 9626.94 576.519   1
   2 -12  -8 89.3972 202.987   1
  -2  12   8 93.7545 206.850   1
   2 -12  -7 2314.26 271.068   1
  -2  12   7 2164.41 281.075   1
   2 -12  -5 881.899 203.080   1
  -2  12   5 1085.80 217.364   1
  -2 -12   4 1333.49 113.488   1
   2  12  -4 1396.77 118.098   1
  -2  12   4 1330.44 210.779   1
   2 -12  -3 1935.75 227.102   1
  -2 -12   3 2209.77 159.341   1
   2  12  -3 1863.75 162.929   1
  -2  12   3 1931.84 236.923   1
  -2 -12   2 2430.01 181.306   1
   2 -12  -2 2227.38 226.069   1
   2  12  -2 2261.13 188.624   1
  -2  12   2 1903.65 225.266   1
   2 -12  -1 1813.16 191.362   1
  -2  12   1 1861.65 211.135   1
   2  12   0 15780.0 932.848   1
   2 -12   0 17239.5 924.933   1
  -2 -12   0 16940.0 929.241   1
  -2  12   0 16017.7 929.277   1
   2  12   1 1954.37 216.569   1
  -2 -12  -1 2168.56 206.329   1
  -2 -12  -2 2008.73 222.149   1
  -2  12  -2 2036.88 169.617   1
   2 -12   2 2176.01 174.006   1
   2  12   2 2520.64 238.800   1
  -2 -12  -3 2269.73 219.482   1
   2 -12   3 1774.29 131.898   1
  -2  12  -3 1578.72 132.476   1
   2  12   3 2222.38 225.502   1
   2  12   4 1500.42 224.282   1
  -2 -12  -4 1802.96 218.453   1
   2  12   5 1249.57 217.096   1
  -2 -12  -5 1515.39 215.191   1
  -2 -12  -6 5749.08 424.810   1
   2  12   6 6377.94 441.793   1
   2  12   7 2909.75 306.091   1
  -2 -12  -7 2415.41 288.848   1
   2  12   8-117.350 205.560   1
  -2 -12  -8-195.199 202.037   1
  -2 -12  -9 9416.03 600.055   1
   2  12   9 9017.86 611.630   1
   2  12  10 2834.77 318.399   1
  -2 -12 -10 3275.51 305.910   1
   2  12  11 1722.64 285.478   1
  -2 -12 -11 1004.53 255.797   1
   2  12  12 3788.52 361.999   1
  -2 -12 -12 3400.40 346.199   1
  -2 -12 -13 1772.00 292.988   1
   2  12  14 735.346 278.465   1
  -2 -12 -14 1117.37 277.327   1
   2  12  15 440.949 292.920   1
  -2 -12 -15 875.704 278.564   1
   2  12  17 139.900 283.322   1
  -2 -12 -17-130.991 236.061   1
   2  12  18 56.0894 250.805   1
  -2 -12 -18 157.756 235.145   1
   2  12  19 927.499 235.814   1
  -2 -12 -19 1162.07 232.656   1
   2  12  20 196.369 230.988   1
  -2 -12 -20-132.347 218.623   1
   2  12  21 307.264 287.678   1
  -2 -12 -21 158.361 260.905   1
   2  12  23 384.146 325.194   1
  -2 -12 -23 470.892 304.996   1
   2  12  25 398.228 229.972   1
  -2 -12 -25 585.605 236.692   1
  -2  13  24-27.2543 324.348   1
   2 -13 -24 429.981 301.037   1
  -2  13  23 27.7736 312.335   1
   2 -13 -23 927.738 305.839   1
  -2  13  22 309.494 257.198   1
   2 -13 -22 262.749 225.993   1
  -2  13  21 738.756 294.942   1
  -2  13  20 773.743 327.912   1
   2 -13 -20 619.782 308.592   1
  -2  13  19 316.517 232.313   1
   2 -13 -19 299.108 223.786   1
   2 -13 -18 544.992 288.933   1
  -2  13  17 114.712 214.771   1
   2 -13 -17-27.2242 209.141   1
  -2  13  16-228.471 299.620   1
   2 -13 -16 162.617 269.925   1
  -2  13  15 649.637 299.015   1
   2 -13 -15 861.023 278.115   1
  -2  13  14 1257.13 278.175   1
   2 -13 -14 718.603 251.123   1
  -2  13  13 165.307 216.325   1
   2 -13 -13 209.958 201.135   1
  -2  13  12 2192.64 290.545   1
   2 -13 -12 1599.20 254.403   1
  -2  13  10 1989.84 293.301   1
   2 -13 -10 1920.26 289.164   1
  -2  13   9 2090.32 278.855   1
   2 -13  -9 1578.96 252.235   1
  -2  13   8 1002.79 239.983   1
   2 -13  -8 1086.92 245.587   1
  -2  13   7 1810.91 268.513   1
   2 -13  -7 2002.15 267.923   1
  -2  13   6 22.5599 209.980   1
   2 -13  -6 21.0962 191.555   1
   2 -13  -4 2996.07 267.192   1
  -2  13   4 3232.58 287.938   1
   2  13  -4 2346.29 158.095   1
  -2 -13   4 2393.79 153.738   1
   2 -13  -3 1021.85 182.823   1
  -2 -13   3 1023.24 113.793   1
   2  13  -3 910.791 118.827   1
  -2  13   3 1230.18 206.980   1
   2  13  -2 12125.4 724.127   1
  -2  13   2 14068.1 767.979   1
  -2 -13   2 12353.3 721.034   1
   2 -13  -2 13765.3 757.259   1
  -2 -13   1 3279.80 233.480   1
  -2  13   1 2858.41 266.175   1
   2  13  -1 2950.38 240.159   1
   2 -13  -1 2916.99 254.789   1
   2 -13   0 204.301 131.660   1
  -2 -13   0-93.7356 132.526   1
   2  13   0-72.3186 140.986   1
  -2  13   0 96.1419 143.003   1
   2  13   1 2936.24 264.889   1
  -2 -13  -1 3279.04 255.576   1
  -2  13  -2 12250.3 720.384   1
  -2 -13  -2 13742.8 763.528   1
   2  13   2 13901.2 772.855   1
   2 -13   2 12818.6 720.336   1
  -2 -13  -3 1087.56 196.098   1
  -2  13  -3 854.804 95.3873   1
   2 -13   3 890.498 95.2436   1
   2  13   3 740.179 194.983   1
  -2 -13  -4 2881.05 284.660   1
   2  13   4 3520.85 307.200   1
   2  13   6-224.601 216.165   1
  -2 -13  -6-103.729 189.985   1
   2  13   7 1752.61 270.191   1
  -2 -13  -7 2337.52 262.683   1
   2  13   8 1597.07 256.525   1
  -2 -13  -8 944.748 232.051   1
   2  13   9 2373.91 288.525   1
  -2 -13  -9 1765.88 273.278   1
   2  13  10 1670.01 277.874   1
  -2 -13 -10 1648.02 253.336   1
   2  13  11-26.2983 262.238   1
  -2 -13 -11 489.371 238.851   1
   2  13  12 2658.53 342.076   1
  -2 -13 -12 1972.51 309.950   1
   2  13  13 409.128 275.150   1
  -2 -13 -13-101.699 252.242   1
   2  13  14 1463.55 299.180   1
  -2 -13 -14 979.989 263.424   1
   2  13  16-196.387 243.060   1
  -2 -13 -16-210.005 222.326   1
  -2 -13 -17-79.0838 215.078   1
   2  13  18 253.849 239.084   1
  -2 -13 -18 317.812 223.244   1
   2  13  19 112.652 259.139   1
  -2 -13 -19 265.535 244.354   1
   2  13  20 477.012 288.106   1
   2  13  21-195.008 293.998   1
  -2 -13 -21-52.7858 274.854   1
   2  13  22 440.944 325.934   1
  -2 -13 -22 314.436 303.398   1
   2  13  23 571.398 327.332   1
  -2 -13 -23 728.578 315.894   1
   2  13  24 374.491 313.995   1
  -2 -13 -24-25.6397 297.301   1
   2 -14 -23 509.589 302.878   1
   2 -14 -22 674.757 286.379   1
  -2  14  22 755.156 316.130   1
   2 -14 -21 528.585 246.170   1
  -2  14  21 198.216 251.927   1
   2 -14 -20 320.842 296.303   1
  -2  14  20 486.948 325.351   1
   2 -14 -19 406.235 221.859   1
  -2  14  19 633.806 246.605   1
   2 -14 -17 903.030 251.917   1
  -2  14  17 811.268 264.946   1
   2 -14 -16 1147.82 286.140   1
  -2  14  16 1070.15 317.958   1
   2 -14 -15 1360.50 300.877   1
  -2  14  15 630.703 309.365   1
   2 -14 -14 755.888 282.190   1
  -2  14  14 398.324 290.895   1
   2 -14 -13 1041.21 281.982   1
  -2  14  13 1097.26 307.543   1
   2 -14 -12 2710.30 335.102   1
  -2  14  12 2522.28 350.480   1
   2 -14 -11 387.603 256.968   1
  -2  14  11-54.4522 265.526   1
   2 -14  -9 270.929 231.045   1
  -2  14   9 26.0607 248.486   1
   2 -14  -8 166.630 196.134   1
  -2  14   8 101.197 216.628   1
   2 -14  -7 45.7385 199.790   1
  -2  14   7 318.065 222.335   1
   2 -14  -6 1202.27 217.093   1
  -2  14   6 517.612 225.353   1
   2 -14  -5 684.400 206.596   1
  -2  14   5 337.895 207.365   1
   2 -14  -4 662.569 193.849   1
  -2  14   4 643.806 215.583   1
   2 -14  -3-18.2118 159.445   1
  -2 -14   3 106.432 94.4586   1
   2  14  -3 87.5201 97.9055   1
  -2  14   3 162.314 178.587   1
   2 -14  -2 1352.33 201.678   1
  -2 -14   2 1189.87 139.703   1
   2  14  -2 1142.89 151.591   1
  -2  14   2 1035.80 205.805   1
   2 -14  -1 76.2392 149.237   1
  -2 -14   1 184.612 125.479   1
  -2  14   1 297.999 169.598   1
   2  14  -1 171.176 133.658   1
  -2  14   0 2298.59 239.271   1
  -2 -14   0 3110.47 248.702   1
   2 -14   0 2868.96 238.098   1
   2  14   0 3255.04 253.095   1
   2  14   1 387.985 159.671   1
  -2 -14  -1 62.9139 146.480   1
   2  14   2 1289.46 205.536   1
  -2 -14  -2 1610.56 206.700   1
  -2  14  -2 940.817 137.311   1
   2 -14   2 1219.18 134.798   1
  -2 -14  -3 73.6478 154.449   1
  -2  14  -3 136.505 66.7950   1
   2  14   3 158.462 187.068   1
   2 -14   3 35.7812 58.9006   1
   2  14   5 665.773 228.776   1
  -2 -14  -5 556.981 203.139   1
   2  14   6 1021.39 232.696   1
  -2 -14  -6 1251.48 215.181   1
   2  14   7 458.767 222.608   1
  -2 -14  -7-201.960 202.256   1
   2  14   8 349.422 223.784   1
  -2 -14  -8-116.069 200.419   1
   2  14   9 102.835 243.121   1
  -2 -14  -9 406.321 232.344   1
   2  14  11 348.869 277.827   1
  -2 -14 -11-100.277 243.868   1
   2  14  12 3414.89 350.799   1
  -2 -14 -12 2066.21 315.442   1
   2  14  13 830.291 244.903   1
  -2 -14 -13 1449.16 251.501   1
   2  14  14 55.8866 247.208   1
  -2 -14 -14 26.1507 219.936   1
   2  14  15 731.148 301.288   1
  -2 -14 -15 1106.75 279.745   1
   2  14  16 848.718 318.124   1
  -2 -14 -16 1115.48 290.178   1
   2  14  17 708.051 330.358   1
  -2 -14 -17 855.355 298.872   1
   2  14  19-84.5990 310.161   1
   2  14  20 560.341 323.974   1
  -2 -14 -20-26.5336 283.386   1
   2  14  21 526.966 325.507   1
  -2 -14 -21 210.846 303.686   1
  -2 -14 -22 1021.28 321.447   1
  -2 -14 -23-258.251 295.884   1
   2 -15 -23 25.0900 287.285   1
  -2  15  23 326.196 335.151   1
   2 -15 -22 204.964 277.792   1
  -2  15  22 416.454 308.892   1
   2 -15 -21 130.707 241.214   1
  -2  15  21 310.100 268.889   1
   2 -15 -20 1643.78 328.520   1
  -2  15  20 1458.06 378.888   1
   2 -15 -19 834.114 233.511   1
  -2  15  19 288.339 240.750   1
   2 -15 -18 705.159 292.316   1
  -2  15  18-261.555 311.487   1
   2 -15 -16 849.904 238.430   1
  -2  15  16 904.512 259.452   1
   2 -15 -15 191.613 269.076   1
  -2  15  15 466.073 293.019   1
   2 -15 -14 953.441 279.341   1
  -2  15  14 840.608 317.904   1
   2 -15 -13 783.664 284.077   1
  -2  15  13 546.285 291.487   1
   2 -15 -12 320.595 246.534   1
  -2  15  12 113.692 271.123   1
   2 -15 -11 842.261 241.591   1
  -2  15  11 1035.99 261.454   1
   2 -15 -10 671.674 262.437   1
  -2  15  10 521.928 274.257   1
   2 -15  -8 3143.84 317.474   1
  -2  15   8 2939.21 334.516   1
   2 -15  -7 870.964 233.217   1
  -2  15   7 1120.29 258.272   1
   2 -15  -6 67.7896 195.726   1
  -2  15   6 245.604 224.828   1
   2 -15  -5 21.4773 199.488   1
  -2  15   5 189.283 211.050   1
  -2 -15   3 1388.76 131.270   1
   2 -15  -3 1459.61 213.119   1
   2  15  -3 1316.28 134.606   1
  -2  15   3 1875.27 232.967   1
   2 -15  -2 955.387 188.274   1
  -2 -15   2 962.292 141.488   1
   2  15  -2 825.697 140.286   1
  -2  15   2 770.943 204.869   1
   2  15  -1 4235.86 319.786   1
  -2 -15   1 4195.74 306.970   1
  -2  15   1 4332.41 333.841   1
   2 -15  -1 4712.46 328.645   1
   2 -15   0-41.8882 129.014   1
  -2 -15   0 74.7306 141.445   1
   2  15   0 63.4066 150.364   1
  -2  15   0-44.5975 142.644   1
  -2  15  -1 3675.00 294.633   1
   2  15   1 4230.94 329.993   1
   2  15   2 1096.55 192.914   1
  -2  15  -2 835.603 124.028   1
  -2 -15  -2 1313.87 198.094   1
   2 -15   2 805.547 119.006   1
   2  15   3 1094.59 212.278   1
  -2 -15  -3 1197.39 200.437   1
   2  15   4 2893.19 289.790   1
  -2 -15  -4 2907.44 280.851   1
   2  15   5 23.0295 210.169   1
  -2 -15  -5-64.5395 193.849   1
   2  15   6 168.158 228.732   1
  -2 -15  -6 291.723 213.217   1
   2  15   7 572.748 235.465   1
  -2 -15  -7 976.950 222.489   1
   2  15   8 3390.30 348.480   1
  -2 -15  -8 3045.70 325.430   1
   2  15  10 834.638 250.339   1
  -2 -15 -10 1207.80 246.314   1
   2  15  11 1506.27 298.938   1
  -2 -15 -11 1485.83 285.853   1
   2  15  12 111.116 258.577   1
  -2 -15 -12 25.9918 240.185   1
   2  15  13 140.271 238.150   1
  -2 -15 -13 157.643 208.319   1
   2  15  14 1217.64 328.264   1
  -2 -15 -14 451.846 270.668   1
   2  15  15 227.559 300.373   1
  -2 -15 -15 240.359 274.540   1
   2  15  16 912.434 286.597   1
  -2 -15 -16 1236.20 290.173   1
   2  15  18 426.265 267.923   1
  -2 -15 -18 53.8205 222.559   1
   2  15  19 28.2352 290.546   1
  -2 -15 -19-107.292 250.871   1
   2  15  20 838.887 310.906   1
  -2 -15 -20 1357.97 303.997   1
   2  15  21 689.951 323.001   1
  -2 -15 -21 553.724 286.764   1
   2  15  22 108.643 303.400   1
  -2 -15 -22 156.109 272.533   1
   2  15  23 186.377 307.918   1
  -2 -15 -23 613.876 284.066   1
   2 -16 -22 75.7485 243.393   1
  -2  16  22 27.4966 293.920   1
   2 -16 -21-232.585 262.224   1
  -2  16  21 364.057 309.584   1
   2 -16 -20 131.467 279.383   1
  -2  16  20 797.742 316.307   1
   2 -16 -19 160.317 272.974   1
  -2  16  19 259.462 305.509   1
   2 -16 -18-54.0325 235.363   1
  -2  16  18 524.429 281.020   1
   2 -16 -17 27.2179 276.170   1
  -2  16  17 29.3542 314.340   1
   2 -16 -15 439.804 251.224   1
  -2  16  15 412.463 271.811   1
   2 -16 -14 603.816 253.096   1
  -2  16  14 940.781 259.751   1
   2 -16 -13 136.544 242.288   1
  -2  16  13 58.5119 268.376   1
   2 -16 -12-27.0828 255.624   1
  -2  16  12 696.359 280.777   1
   2 -16 -11 479.967 258.217   1
  -2  16  11 689.734 290.202   1
   2 -16 -10 105.022 228.983   1
  -2  16  10 480.864 249.323   1
   2 -16  -9 539.438 232.643   1
  -2  16   9 555.948 273.640   1
   2 -16  -8 275.099 235.273   1
  -2  16   8 135.933 254.501   1
   2 -16  -7 920.066 242.364   1
  -2  16   7 794.162 270.799   1
   2 -16  -6 2749.99 300.083   1
  -2  16   6 2723.34 317.543   1
   2 -16  -5 1554.00 251.121   1
  -2  16   5 1468.80 267.290   1
   2 -16  -4 1301.52 223.247   1
  -2  16   4 1482.13 258.594   1
   2 -16  -3-200.190 183.607   1
  -2  16   3 65.5808 210.233   1
   2  16  -3 31.0595 79.3607   1
   2 -16  -2 1032.75 186.090   1
  -2 -16   2 1133.23 150.892   1
   2  16  -2 1123.56 152.580   1
  -2  16   2 1342.70 219.026   1
   2 -16  -1 1265.86 191.356   1
  -2 -16   1 1214.24 163.055   1
  -2  16   1 854.515 190.582   1
   2  16  -1 998.110 169.769   1
  -2  16   0 2976.96 262.232   1
  -2 -16   0 3079.90 269.135   1
   2 -16   0 2879.31 242.885   1
   2  16   0 2904.28 267.606   1
  -2 -16  -1 965.557 189.341   1
   2  16   1 889.543 197.762   1
  -2  16  -1 897.617 151.885   1
  -2 -16  -2 1448.46 208.766   1
   2  16   2 1047.59 216.023   1
  -2  16  -2 849.679 124.338   1
   2  16   4 1300.76 238.463   1
  -2 -16  -4 1435.98 225.756   1
   2  16   5 1600.09 263.547   1
  -2 -16  -5 1566.47 247.811   1
   2  16   6 2434.77 303.629   1
  -2 -16  -6 2629.76 290.961   1
   2  16   7 770.179 255.221   1
  -2 -16  -7 673.528 229.692   1
   2  16   9 702.071 249.186   1
  -2 -16  -9 556.546 211.469   1
   2  16  10 522.929 260.142   1
  -2 -16 -10 541.117 248.269   1
   2  16  11 895.085 274.173   1
  -2 -16 -11 603.814 248.557   1
   2  16  12-169.750 269.038   1
  -2 -16 -12 345.204 255.428   1
   2  16  13-285.429 268.884   1
  -2 -16 -13 107.598 242.412   1
   2  16  14 487.463 303.712   1
  -2 -16 -14 729.566 276.638   1
   2  16  15 258.940 254.231   1
  -2 -16 -15 624.382 252.529   1
   2  16  17 143.345 308.683   1
  -2 -16 -17 544.666 291.159   1
   2  16  18 426.653 324.335   1
  -2 -16 -18 891.451 301.720   1
   2  16  19 394.494 305.908   1
  -2 -16 -19 160.946 271.444   1
   2  16  20 528.646 286.455   1
  -2 -16 -20 504.797 253.476   1
   2  16  21 136.966 241.038   1
  -2 -16 -21-183.585 222.517   1
   2  16  22 429.846 256.855   1
  -2 -16 -22 25.7936 203.993   1
  -2  17  21 416.580 344.352   1
   2 -17 -21 25.4939 296.143   1
  -2  17  19-57.6410 331.343   1
   2 -17 -19 635.167 289.026   1
   2 -17 -18 914.683 279.889   1
  -2  17  17 235.810 266.351   1
   2 -17 -17 27.1994 219.152   1
  -2  17  16 564.329 308.059   1
   2 -17 -16 219.272 271.370   1
  -2  17  15 596.754 316.762   1
   2 -17 -15 275.365 269.883   1
  -2  17  14 866.258 325.163   1
   2 -17 -14 27.5692 271.854   1
  -2  17  13-208.724 295.793   1
   2 -17 -13-82.5661 246.813   1
  -2  17  11 1293.91 317.214   1
   2 -17 -11 1221.61 289.703   1
  -2  17  10-29.1025 252.602   1
   2 -17 -10 106.976 218.857   1
  -2  17   9 487.963 281.691   1
   2 -17  -9 288.578 235.990   1
  -2  17   8 3474.54 376.392   1
   2 -17  -8 3355.48 352.304   1
  -2  17   7 166.006 251.899   1
   2 -17  -7 24.8767 215.962   1
  -2  17   6 861.655 251.296   1
   2 -17  -6 360.058 215.125   1
  -2  17   5 231.606 247.755   1
   2 -17  -5 210.041 213.825   1
  -2  17   4 1897.25 282.489   1
   2 -17  -4 2440.61 273.109   1
  -2  17   2 434.463 204.026   1
   2 -17  -2 38.3869 130.489   1
  -2  17   1 604.610 184.074   1
   2  17   0 241.366 168.518   1
   2  17   1 562.415 194.588   1
   2  17   2-147.968 180.465   1
  -2 -17  -2-60.6726 180.426   1
   2  17   3-113.098 205.385   1
  -2 -17  -3 85.9788 202.942   1
   2  17   4 1838.18 285.970   1
  -2 -17  -4 2170.16 277.583   1
   2  17   5 124.613 234.204   1
  -2 -17  -5-47.0564 205.347   1
   2  17   6 516.983 232.742   1
  -2 -17  -6 48.8061 212.858   1
   2  17   7 26.6337 235.655   1
  -2 -17  -7-176.056 217.729   1
   2  17   8 3652.23 375.916   1
  -2 -17  -8 3504.96 352.094   1
   2  17   9 668.357 276.724   1
  -2 -17  -9 315.436 243.581   1
   2  17  10-197.999 261.357   1
  -2 -17 -10 213.520 238.627   1
   2  17  11 1230.39 268.447   1
  -2 -17 -11 594.140 237.043   1
   2  17  12 836.686 300.589   1
  -2 -17 -12 54.4397 260.314   1
   2  17  13 87.0891 263.656   1
  -2 -17 -13 137.390 241.854   1
   2  17  14 552.446 313.726   1
  -2 -17 -14 247.679 273.682   1
   2  17  16 463.471 318.012   1
  -2 -17 -16 1240.74 307.712   1
   2  17  17 661.020 317.670   1
  -2 -17 -17 902.688 301.062   1
   2  17  18 911.011 246.507   1
  -2 -17 -18 679.686 238.993   1
   2  17  19 168.725 283.586   1
  -2 -17 -19-107.689 246.308   1
   2  17  20 498.100 329.542   1
  -2 -17 -20 159.388 279.196   1
   2  17  21-353.469 338.628   1
  -2 -17 -21-182.162 292.888   1
  -2  18  20-28.1500 334.915   1
   2 -18 -20-282.539 281.145   1
  -2  18  18 788.936 349.589   1
   2 -18 -18 293.297 277.294   1
  -2  18  16 29.8721 304.949   1
   2 -18 -16 54.8543 266.747   1
  -2  18  15 60.2036 288.865   1
   2 -18 -15-193.511 259.806   1
  -2  18  14 181.446 300.757   1
   2 -18 -14 249.968 275.677   1
  -2  18  13 545.286 330.994   1
   2 -18 -13 779.091 293.500   1
  -2  18  12 272.823 308.905   1
   2 -18 -12 27.6842 241.712   1
  -2  18  10 840.752 293.811   1
   2 -18 -10 925.340 259.977   1
  -2  18   9-208.599 276.023   1
   2 -18  -9 214.270 245.043   1
  -2  18   8 353.080 282.295   1
  -2  18   6 2793.74 342.986   1
   2  18   5 909.614 251.119   1
   2  18   6 2178.25 305.484   1
   2  18   7 137.949 238.905   1
   2  18   8 563.735 256.993   1
  -2 -18  -8 562.217 249.737   1
   2  18   9 85.9897 256.398   1
  -2 -18  -9 217.785 231.785   1
   2  18  10 812.279 281.600   1
  -2 -18 -10 468.358 255.492   1
   2  18  12 29.4409 283.146   1
  -2 -18 -12 672.556 283.248   1
   2  18  13 383.290 253.167   1
  -2 -18 -13-28.0619 209.512   1
   2  18  15 117.286 264.620   1
  -2 -18 -15 419.985 245.479   1
   2  18  16 989.028 332.295   1
  -2 -18 -16 249.975 293.097   1
   2  18  17 345.812 252.412   1
  -2 -18 -17 55.1607 232.186   1
   2  18  18 682.636 324.283   1
  -2 -18 -18 464.161 277.495   1
   2  18  19 27.9636 333.083   1
  -2 -18 -19-107.296 292.960   1
   2  18  20 82.4177 301.169   1
  -2 -18 -20 184.012 272.717   1
  -3   0  27 394.022 320.183   1
   3   0 -27 221.885 304.380   1
  -3   0  25 727.244 318.324   1
   3   0 -25-27.4258 283.791   1
  -3   0  24 1598.95 314.961   1
   3   0 -24 757.253 294.187   1
  -3   0  22-58.0710 244.234   1
   3   0 -22 211.806 225.330   1
  -3   0  21 141.649 277.237   1
   3   0 -21 468.771 263.159   1
  -3   0  20 83.0399 250.728   1
   3   0 -20-229.040 243.670   1
  -3   0  18 1303.01 271.225   1
   3   0 -18 674.945 237.683   1
  -3   0  17 200.993 230.208   1
   3   0 -17 280.138 227.392   1
  -3   0  16 72.5175 212.153   1
  -3   0  15 208.425 204.941   1
   3   0 -15 21.5275 178.970   1
  -3   0  14 1281.44 233.532   1
   3   0 -14 1047.35 209.130   1
   3   0 -12 6377.70 452.849   1
  -3   0  12 7209.38 468.081   1
  -3   0  11 18.6646 165.119   1
   3   0 -11-51.8238 145.712   1
   3   0 -10 4443.28 336.647   1
  -3   0  10 5143.10 355.665   1
  -3   0   9-32.8722 151.553   1
   3   0  -9-119.042 136.201   1
   3   0  -8 21932.7 1250.18   1
  -3   0   8 23455.7 1261.29   1
  -3   0   7-125.024 129.349   1
   3   0  -7-12.7412 135.238   1
  -3   0   6 8784.97 503.628   1
   3   0  -6 7863.99 494.607   1
   3   0  -4 12571.4 712.158   1
  -3   0   4 12649.3 717.353   1
  -3   0   3 136.849 118.934   1
   3   0  -3-60.8967 112.992   1
   3   0  -2 95917.7 5019.53   1
  -3   0   2 93700.3 5019.05   1
  -3   0   1-116.906 128.404   1
   3   0  -1-30.3618 123.700   1
  -3   0   0-7.59781 115.407   1
   3   0   0-97.4629 121.184   1
  -3   0  -1-114.079 116.444   1
   3   0   1 53.5337 118.133   1
  -3   0  -2 95902.2 4960.28   1
   3   0   2 91508.5 4959.94   1
  -3   0  -3-110.111 113.029   1
   3   0   3-35.0648 116.425   1
  -3   0  -4 11584.5 644.215   1
   3   0   4 10961.5 646.049   1
   3   0   6 8687.57 513.362   1
  -3   0  -6 8541.49 511.093   1
  -3   0  -7-147.342 119.316   1
   3   0   7-91.8430 131.646   1
   3   0   8 21750.8 1201.76   1
  -3   0  -8 21430.7 1195.28   1
  -3   0  -9-58.3289 123.366   1
   3   0   9 15.4963 133.754   1
   3   0  10 5140.06 357.319   1
  -3   0 -10 4838.57 348.457   1
  -3   0 -11-83.6048 167.246   1
   3   0  11-17.5278 147.428   1
  -3   0 -12 6318.96 436.960   1
   3   0  12 6757.03 446.846   1
  -3   0 -14 846.020 196.034   1
  -3   0 -15-144.649 192.373   1
   3   0  15 22.1361 211.473   1
   3   0  16 279.835 223.115   1
  -3   0 -16 216.691 207.379   1
   3   0  17-217.739 239.287   1
  -3   0 -17-296.802 212.931   1
   3   0  18 482.748 216.998   1
  -3   0 -18 660.115 235.201   1
   3   0  20 241.508 230.956   1
  -3   0 -20-175.388 218.671   1
   3   0  21-301.593 244.504   1
  -3   0 -21 385.326 238.535   1
   3   0  22 27.9150 258.817   1
  -3   0 -22-445.918 261.487   1
   3   0  24 373.458 292.940   1
  -3   0 -24 1653.83 310.053   1
   3   0  25 29.0568 259.863   1
  -3   0 -25-248.334 238.904   1
  -3   0 -27 197.928 293.996   1
   3  -1 -28 763.542 315.661   1
   3  -1 -27 408.949 291.635   1
  -3   1  27 663.007 309.475   1
   3   1 -26-27.9813 260.098   1
   3  -1 -26 461.735 294.275   1
  -3  -1  26 458.125 262.408   1
  -3   1  26 30.3151 307.214   1
   3   1 -25 555.044 244.077   1
   3  -1 -25-108.797 282.551   1
  -3  -1  25 304.189 232.578   1
  -3   1  25 421.303 305.774   1
   3  -1 -24 1274.83 307.597   1
   3   1 -24 1282.97 259.009   1
  -3   1  24 1256.63 328.434   1
  -3  -1  24 1054.99 276.298   1
   3   1 -23 1150.05 276.266   1
   3  -1 -23 967.245 291.815   1
  -3   1  23 766.101 304.018   1
  -3  -1  23 1013.84 300.833   1
   3  -1 -22 638.285 252.319   1
   3   1 -22 52.5350 252.105   1
  -3  -1  22 175.648 278.263   1
  -3   1  22 405.095 243.280   1
   3  -1 -21 445.854 248.622   1
   3   1 -21 283.516 230.892   1
  -3   1  21 397.267 258.714   1
  -3  -1  21-28.4915 246.336   1
   3   1 -20 176.388 239.208   1
   3  -1 -20 644.010 275.992   1
  -3  -1  20 220.846 259.480   1
  -3   1  20 444.771 288.345   1
   3   1 -19 1932.62 289.502   1
   3  -1 -19 2590.78 297.118   1
  -3   1  19 2301.54 300.181   1
  -3  -1  19 2493.03 319.137   1
   3   1 -18 1138.81 248.390   1
   3  -1 -18 1078.82 261.963   1
  -3  -1  18 1625.01 285.700   1
  -3   1  18 1156.41 294.289   1
   3   1 -17 68.5499 187.727   1
   3  -1 -17 71.2610 190.237   1
  -3  -1  17 397.425 209.658   1
  -3   1  17 101.819 205.823   1
   3   1 -16 2170.40 267.524   1
   3  -1 -16 2292.53 296.652   1
  -3  -1  16 2167.92 278.938   1
   3  -1 -15 2675.56 299.886   1
  -3   1  15 2048.58 297.877   1
  -3  -1  15 1956.88 273.708   1
   3  -1 -14 486.755 217.391   1
  -3   1  14 45.0751 224.453   1
   3  -1 -13 1754.39 257.015   1
   3   1 -13 2562.29 246.477   1
  -3   1  13 1657.08 271.430   1
  -3  -1  13 2456.48 260.167   1
  -3  -1  12 10903.2 682.097   1
  -3   1  12 10589.2 686.500   1
   3  -1 -12 12875.7 693.014   1
   3   1 -12 10754.1 673.432   1
   3   1 -11-16.5169 165.053   1
   3  -1 -11 197.659 156.182   1
  -3  -1  11 182.400 158.969   1
  -3   1  11 288.695 177.593   1
  -3  -1  10 4762.27 342.511   1
  -3   1  10 5014.50 349.979   1
   3  -1 -10 5199.55 346.552   1
   3   1 -10 3984.79 322.859   1
  -3   1   9 3181.75 271.119   1
  -3  -1   9 3299.76 259.395   1
   3  -1  -9 2818.91 255.061   1
   3   1  -9 2882.27 250.003   1
   3  -1  -8 548.768 161.167   1
   3   1  -8 1108.83 151.816   1
  -3   1   8 743.611 171.523   1
  -3  -1   8 918.565 163.185   1
   3   1  -7 1070.94 149.541   1
   3  -1  -7 1058.58 160.996   1
  -3  -1   7 1106.41 165.879   1
  -3   1   7 855.206 165.489   1
   3  -1  -6 8300.86 484.918   1
  -3   1   6 7607.58 486.733   1
   3  -1  -5 9195.12 580.948   1
  -3   1   5 10894.4 592.032   1
  -3  -1   4 1775.04 179.841   1
   3   1  -4 2180.23 180.626   1
   3   1  -3 329.619 117.444   1
   3  -1  -3 27.4804 123.108   1
  -3  -1   3 466.100 123.373   1
  -3   1   3 115.675 133.040   1
   3  -1  -2 27282.4 1452.15   1
   3   1  -2 26770.2 1447.65   1
  -3  -1   2 24498.3 1445.62   1
  -3   1   2 29345.2 1453.83   1
   3  -1  -1 69188.5 3550.08   1
   3   1  -1 65191.0 3547.40   1
  -3   1   1 68759.2 3548.29   1
  -3  -1   1 64402.3 3547.18   1
  -3  -1   0 54168.2 2888.22   1
  -3   1   0 55292.0 2888.53   1
   3  -1   0 57270.2 2888.10   1
   3   1   0 50345.9 2889.04   1
  -3  -1  -1 63498.3 3438.40   1
  -3   1  -1 66420.1 3437.89   1
   3  -1   1 66388.5 3438.26   1
   3   1   1 62612.9 3438.28   1
   3  -1   2 25832.7 1392.69   1
  -3  -1  -2 26409.0 1396.88   1
  -3   1  -2 25421.9 1392.56   1
   3   1   2 25539.9 1397.44   1
   3  -1   3 266.136 103.274   1
   3   1   3 226.918 111.524   1
  -3   1  -3 338.424 108.437   1
  -3  -1  -3 54.2104 99.8395   1
  -3   1  -4 2119.70 179.777   1
   3  -1   4 1844.10 180.643   1
  -3  -1  -5 9455.16 575.220   1
  -3   1  -5 10115.0 571.914   1
   3  -1   5 10290.3 575.276   1
   3   1   5 9660.76 580.120   1
   3   1   6 8156.87 489.941   1
  -3  -1  -6 7814.18 484.908   1
  -3  -1  -7 622.607 159.854   1
  -3   1  -7 857.925 131.454   1
   3   1   7 929.940 174.861   1
   3  -1   7 994.588 143.040   1
  -3  -1  -8 607.880 155.633   1
  -3   1  -8 683.084 140.907   1
   3  -1   8 815.035 146.581   1
   3   1   8 1066.21 181.394   1
   3  -1   9 3095.13 248.548   1
  -3  -1  -9 2583.64 255.955   1
   3   1   9 2445.83 254.249   1
   3  -1  10 5320.93 339.625   1
   3   1  10 4731.87 344.259   1
  -3  -1 -10 4014.83 330.250   1
  -3   1 -10 4953.60 329.443   1
  -3   1 -11 208.729 143.577   1
  -3  -1 -11-312.694 149.961   1
   3   1  11 163.668 154.761   1
   3  -1  11 269.223 166.891   1
   3   1  12 9935.83 636.237   1
  -3  -1 -12 10317.4 634.157   1
  -3   1 -12 10852.4 635.421   1
   3  -1  13 1869.00 237.461   1
   3   1  14 86.0438 183.745   1
  -3  -1 -14 222.193 181.251   1
   3   1  15 1767.02 262.508   1
   3  -1  15 2082.30 263.540   1
  -3   1 -15 2058.85 256.489   1
  -3  -1 -15 2261.81 262.629   1
   3  -1  16 2078.37 274.626   1
   3   1  16 2658.21 313.942   1
  -3   1 -16 1846.07 256.042   1
  -3  -1 -16 2275.77 282.838   1
   3  -1  17 522.778 235.537   1
   3   1  17 221.352 246.853   1
  -3   1 -17 67.3168 209.785   1
   3   1  18 1004.25 267.433   1
  -3   1 -18 859.955 230.314   1
  -3  -1 -18 645.088 252.934   1
   3  -1  19 1678.01 288.397   1
   3   1  19 1985.56 318.726   1
  -3   1 -19 2409.43 295.277   1
  -3  -1 -19 1773.75 293.847   1
   3   1  20 378.926 269.989   1
   3  -1  20 451.891 269.597   1
  -3   1 -20 323.210 250.672   1
  -3  -1 -20 25.2710 259.455   1
   3  -1  21 27.2256 255.687   1
   3   1  21 579.683 275.913   1
  -3   1 -21 178.882 253.884   1
  -3  -1 -21 386.770 249.001   1
   3  -1  22 389.724 268.829   1
   3   1  22 448.156 254.194   1
  -3  -1 -22 420.489 230.812   1
   3  -1  23 651.045 277.045   1
   3   1  23 595.105 223.690   1
  -3   1 -23 1254.06 286.508   1
  -3  -1 -23 692.882 241.680   1
   3  -1  24 922.381 282.107   1
   3   1  24 887.534 281.476   1
  -3   1 -24 574.068 255.380   1
  -3  -1 -24 1107.78 286.514   1
   3   1  25-115.551 287.858   1
   3  -1  25 87.7828 224.981   1
  -3   1 -25 55.7797 228.424   1
  -3  -1 -25 795.225 294.868   1
   3  -1  26-147.897 199.781   1
   3   1  26-174.076 275.845   1
  -3  -1 -26-221.019 272.814   1
   3   1  27 377.688 238.083   1
  -3  -1 -27 139.127 216.389   1
  -3  -1 -28 726.231 309.021   1
  -3   2  28-295.810 308.022   1
   3  -2 -28 53.4966 300.263   1
  -3   2  27 299.439 327.654   1
   3  -2 -27 455.886 308.082   1
  -3   2  26 718.003 335.152   1
   3  -2 -26 891.814 314.683   1
  -3  -2  25 1033.00 312.796   1
   3   2 -25 1758.28 327.443   1
  -3   2  24 296.588 312.089   1
   3  -2 -24 837.602 311.263   1
  -3   2  23 351.544 283.058   1
  -3  -2  23 177.964 243.525   1
   3  -2 -23 80.7479 279.192   1
   3   2 -23-108.324 229.153   1
  -3  -2  22 610.732 270.140   1
   3   2 -22 658.916 257.940   1
  -3  -2  21 482.111 269.898   1
  -3   2  21-170.609 258.462   1
   3   2 -21 436.997 254.662   1
   3  -2 -21 211.098 237.450   1
  -3   2  20 1927.20 324.855   1
   3  -2 -20 1403.20 314.423   1
  -3  -2  19 723.378 247.049   1
   3   2 -19 865.431 245.253   1
  -3  -2  18 308.396 242.191   1
   3   2 -18 23.2619 210.279   1
  -3  -2  17 468.869 220.653   1
  -3   2  17 541.234 223.561   1
   3  -2 -17 266.058 216.341   1
   3   2 -17 826.774 213.291   1
  -3   2  16 1670.55 289.773   1
  -3  -2  16 2147.22 271.358   1
   3   2 -16 1623.61 247.241   1
   3  -2 -16 2036.76 285.223   1
  -3   2  15 6620.75 496.082   1
  -3  -2  15 6511.93 480.955   1
   3  -2 -15 6890.83 490.998   1
   3   2 -15 6853.89 469.225   1
  -3   2  14 8772.00 615.586   1
   3  -2 -14 10290.2 621.593   1
  -3   2  13 1694.65 251.908   1
  -3  -2  13 1915.67 238.657   1
   3  -2 -13 1788.65 238.358   1
   3   2 -13 1502.93 216.681   1
  -3  -2  12 527.302 190.945   1
   3   2 -12 478.224 168.167   1
  -3   2  11 7904.81 504.610   1
   3   2 -11 7437.20 477.694   1
   3  -2 -11 7350.07 491.928   1
  -3  -2  10 10035.7 559.724   1
  -3   2  10 9411.71 574.596   1
   3   2 -10 8420.32 543.207   1
   3  -2 -10 8539.23 565.342   1
  -3  -2   9 1855.04 187.982   1
  -3   2   9 1862.33 219.151   1
   3  -2  -9 1410.38 200.794   1
   3   2  -9 1766.09 182.809   1
  -3   2   8 4912.57 351.702   1
  -3  -2   8 4666.69 330.734   1
   3   2  -8 4740.56 321.534   1
   3  -2  -8 4939.53 343.282   1
  -3   2   7 4972.53 353.704   1
  -3  -2   7 5268.45 335.152   1
   3  -2  -7 4713.98 342.657   1
   3   2  -7 5214.72 327.774   1
  -3   2   6 384.933 154.312   1
   3  -2  -6 140.691 131.193   1
   3   2  -5 1027.61 140.597   1
   3  -2  -5 1374.17 150.951   1
  -3  -2   5 944.458 137.254   1
  -3  -2   4 3635.23 237.869   1
   3   2  -4 3246.05 239.612   1
  -3  -2   3 26463.1 1491.89   1
  -3   2   3 30122.8 1506.78   1
   3   2  -3 27892.6 1494.58   1
   3  -2  -3 26847.5 1502.45   1
   3  -2  -2 11197.0 683.965   1
   3   2  -2 12999.0 683.671   1
  -3  -2   2 11997.5 683.000   1
  -3   2   2 12738.4 689.238   1
   3  -2  -1 34212.8 1787.48   1
  -3   2   1 32865.8 1786.00   1
   3   2  -1 32351.8 1784.87   1
  -3  -2   1 33724.9 1785.01   1
   3  -2   0 75.6195 109.521   1
  -3   2   0-15.5614 114.362   1
  -3  -2   0 39.0630 115.607   1
   3   2   0 78.6374 118.348   1
   3  -2   1 31798.3 1705.27   1
  -3   2  -1 31125.7 1703.95   1
  -3  -2  -1 31918.9 1708.03   1
   3   2   1 32356.1 1709.57   1
   3  -2   2 11900.5 668.125   1
  -3   2  -2 12498.5 669.508   1
  -3  -2  -2 11313.2 674.955   1
   3   2   2 12058.3 677.567   1
  -3  -2  -3 27274.0 1543.74   1
  -3   2  -3 29228.7 1534.68   1
   3   2   3 27838.6 1544.36   1
   3  -2   3 29305.6 1535.07   1
  -3   2  -4 2788.47 220.215   1
   3  -2   4 3373.97 223.070   1
  -3   2  -5 983.686 137.661   1
  -3  -2  -5 1064.93 158.255   1
   3  -2   5 1152.48 149.028   1
   3   2   5 1207.56 168.650   1
   3  -2   6 197.105 118.092   1
   3   2   6 148.218 131.441   1
  -3  -2  -6 75.9949 124.110   1
  -3   2  -6 9.80818 108.372   1
   3   2   7 5231.34 352.620   1
  -3  -2  -7 4809.93 342.010   1
   3  -2   8 4750.73 319.346   1
   3   2   8 4518.13 342.042   1
  -3  -2  -8 4975.09 334.139   1
  -3   2  -8 4520.35 312.762   1
   3  -2   9 1758.45 188.342   1
   3   2   9 2211.71 222.968   1
  -3  -2  -9 1929.44 210.530   1
  -3   2  -9 1722.15 181.244   1
   3  -2  10 8886.40 551.818   1
   3   2  10 9303.87 571.088   1
  -3   2 -10 8996.96 550.962   1
  -3  -2 -10 9492.93 569.243   1
   3   2  11 7396.35 460.852   1
   3  -2  11 6165.96 431.346   1
  -3   2 -11 6425.62 434.641   1
  -3  -2 -11 6954.30 446.491   1
   3  -2  12 638.095 165.119   1
   3   2  13 1068.63 232.841   1
   3  -2  13 1606.19 213.364   1
  -3   2 -14 9676.84 593.390   1
  -3  -2 -14 9400.56 605.195   1
   3   2  14 9353.24 612.285   1
   3  -2  14 9421.02 603.938   1
  -3  -2 -15 6717.38 482.570   1
  -3   2 -15 7018.58 473.610   1
   3  -2  15 7009.28 489.162   1
   3   2  15 7110.49 498.829   1
   3   2  16 1620.52 279.673   1
   3  -2  16 2380.32 270.219   1
  -3   2 -16 1615.82 246.745   1
  -3  -2 -16 1395.22 264.790   1
   3   2  17 529.589 254.363   1
   3  -2  17 47.2994 204.179   1
  -3   2 -17-43.5957 190.302   1
  -3  -2 -17-23.2214 226.886   1
   3  -2  18 148.029 231.058   1
  -3   2 -18 298.137 205.401   1
   3  -2  19 458.909 236.700   1
   3   2  19 321.674 260.625   1
  -3   2 -19 166.857 220.842   1
   3   2  20 1444.58 283.519   1
  -3  -2 -20 1729.78 284.023   1
   3  -2  21-189.369 244.417   1
   3   2  21 27.7256 208.435   1
  -3   2 -21-50.8334 240.564   1
  -3  -2 -21-103.551 197.484   1
   3  -2  22 1330.22 289.007   1
  -3   2 -22 939.343 272.318   1
   3  -2  23 28.3394 256.054   1
   3   2  23 453.175 286.253   1
  -3   2 -23 53.5708 249.953   1
  -3  -2 -23-133.077 270.643   1
   3   2  24 627.006 297.800   1
  -3  -2 -24 751.072 303.745   1
   3  -2  25 1355.21 278.356   1
  -3   2 -25 1099.25 266.336   1
   3   2  26 805.806 283.769   1
  -3  -2 -26 1232.73 296.638   1
   3   2  27 574.834 303.089   1
  -3  -2 -27 357.663 305.112   1
   3   2  28 228.467 277.239   1
  -3  -2 -28 82.3090 283.542   1
  -3   3  29-517.226 305.127   1
   3  -3 -29 26.1651 288.012   1
  -3   3  28 642.418 319.493   1
   3  -3 -28 950.078 324.014   1
  -3   3  27 355.571 306.747   1
   3  -3 -27 397.836 301.287   1
  -3   3  26 267.021 311.526   1
   3  -3 -26 1044.82 320.611   1
  -3   3  25 177.527 299.357   1
   3  -3 -25 970.031 310.912   1
  -3  -3  24 209.600 273.436   1
  -3   3  24 352.846 263.075   1
   3   3 -24 248.463 271.622   1
   3  -3 -24-26.9967 261.575   1
  -3  -3  23 853.625 267.309   1
  -3   3  23 175.128 223.476   1
   3   3 -23 351.783 243.355   1
   3  -3 -23 269.481 230.131   1
  -3  -3  22 1154.15 286.423   1
  -3   3  22 606.555 271.060   1
   3   3 -22 1005.45 268.397   1
   3  -3 -22 1125.34 267.209   1
  -3  -3  21 84.1521 248.818   1
  -3   3  21-341.757 290.147   1
   3   3 -21-25.7273 234.791   1
   3  -3 -21 132.692 278.954   1
  -3   3  20 644.915 289.118   1
  -3  -3  20 708.893 262.305   1
   3  -3 -20 209.081 263.204   1
   3   3 -20 448.374 232.733   1
  -3   3  19 109.787 225.391   1
  -3  -3  19 78.9318 222.672   1
   3  -3 -19 283.117 217.192   1
   3   3 -19 24.0414 207.604   1
  -3   3  18 1341.29 290.028   1
  -3  -3  18 783.677 245.295   1
   3  -3 -18 679.363 260.454   1
   3   3 -18 438.956 219.224   1
  -3  -3  17-96.7868 212.929   1
   3   3 -17-22.1089 197.690   1
  -3  -3  16 1360.68 241.638   1
  -3   3  16 1366.51 289.343   1
   3  -3 -16 1409.92 270.484   1
   3   3 -16 779.789 214.161   1
  -3   3  15 952.845 261.162   1
   3  -3 -15 951.038 252.495   1
  -3   3  14 329.433 226.877   1
  -3  -3  14 206.500 196.410   1
   3   3 -14-94.3523 176.146   1
   3  -3 -14 67.0019 202.864   1
  -3  -3  13 985.687 208.197   1
  -3   3  13 766.962 227.393   1
   3  -3 -13 685.200 214.399   1
   3   3 -13 532.237 178.546   1
  -3   3  12 10810.3 702.875   1
  -3  -3  12 12893.8 698.612   1
   3  -3 -12 12042.0 706.451   1
   3   3 -12 10276.7 677.439   1
  -3   3  11 2191.58 256.232   1
  -3  -3  11 1548.45 209.753   1
   3  -3 -11 2244.83 244.378   1
  -3  -3  10 1758.73 199.256   1
  -3   3  10 2071.99 241.502   1
   3   3 -10 1655.26 182.677   1
   3  -3 -10 1683.40 218.334   1
  -3   3   9 7811.37 510.948   1
   3   3  -9 8452.33 483.624   1
   3  -3  -9 7470.16 500.277   1
   3  -3  -8 2442.16 242.415   1
  -3  -3   8 2539.95 225.312   1
  -3   3   8 2959.17 257.261   1
   3   3  -8 2551.86 208.978   1
   3  -3  -7 2407.11 221.713   1
  -3   3   7 2107.90 231.016   1
  -3  -3   6 12144.3 698.229   1
   3   3  -6 13303.3 700.468   1
   3  -3  -6 11528.6 710.975   1
  -3   3   6 12222.0 721.494   1
  -3  -3   5 21768.0 1218.04   1
   3   3  -5 22544.7 1219.57   1
   3  -3  -5 21728.4 1231.99   1
  -3   3   5 23735.5 1242.61   1
  -3  -3   4 13349.2 738.109   1
   3   3  -4 12594.3 736.215   1
   3  -3  -4 14101.4 754.070   1
  -3   3   4 13277.8 758.125   1
   3   3  -3 12848.5 730.423   1
  -3  -3   3 13473.3 733.033   1
   3  -3  -2 18284.9 935.768   1
   3   3  -2 16681.6 928.568   1
  -3   3   2 17799.4 938.058   1
  -3  -3   2 15325.1 925.892   1
   3  -3  -1 3810.99 260.520   1
  -3  -3   1 3947.98 257.452   1
  -3   3   1 4087.98 263.603   1
   3   3  -1 3767.60 255.495   1
   3   3   0 6110.07 354.490   1
  -3   3   0 5208.02 348.816   1
  -3  -3   0 5991.37 351.867   1
   3  -3   0 5756.75 349.190   1
   3   3   1 3919.14 265.517   1
  -3   3  -1 3647.06 253.692   1
  -3  -3  -1 3791.43 263.033   1
   3  -3   1 3994.62 252.191   1
   3  -3   2 17137.8 970.147   1
  -3  -3  -2 18946.7 982.546   1
  -3   3  -2 17451.8 969.494   1
   3   3   2 17985.8 982.361   1
  -3   3  -3 13172.1 752.152   1
   3  -3   3 14082.5 752.136   1
  -3   3  -4 12588.8 720.901   1
  -3  -3  -4 13815.1 741.184   1
   3  -3   4 12638.1 721.286   1
   3   3   4 13437.6 743.259   1
   3   3   5 23570.7 1281.27   1
  -3  -3  -5 22609.3 1274.92   1
  -3   3  -5 22813.4 1258.52   1
   3  -3   5 23842.6 1260.90   1
   3   3   6 12876.4 727.004   1
  -3  -3  -6 12412.1 719.842   1
  -3   3  -6 12968.0 698.130   1
   3  -3   6 11598.1 696.972   1
  -3  -3  -7 1887.37 207.177   1
   3   3   7 2115.08 222.895   1
   3  -3   8 2498.33 207.231   1
  -3   3  -8 2428.22 200.854   1
  -3  -3  -8 2202.57 221.477   1
   3   3   8 2310.05 226.944   1
   3   3   9 7244.73 487.286   1
   3  -3   9 7771.13 473.024   1
  -3  -3  -9 7754.76 492.956   1
  -3   3  -9 8046.71 468.824   1
  -3   3 -10 1365.67 178.025   1
  -3  -3 -10 1604.28 208.634   1
   3   3  10 1665.37 211.003   1
   3  -3  10 1766.87 187.359   1
  -3   3 -11 1772.83 194.056   1
   3   3  11 1617.97 233.430   1
   3  -3  11 1393.30 192.655   1
   3  -3  12 11347.7 665.741   1
   3   3  12 10232.3 673.848   1
  -3   3 -12 11015.0 660.984   1
  -3  -3 -12 11811.0 680.829   1
   3   3  13 409.316 216.380   1
   3  -3  13 552.270 171.515   1
  -3  -3 -13 223.551 182.854   1
  -3   3 -13 604.888 162.695   1
   3   3  14 90.6373 224.236   1
   3  -3  14 153.760 181.039   1
  -3  -3 -14 106.030 208.054   1
  -3   3 -14-251.487 183.742   1
   3   3  15 498.540 238.668   1
  -3  -3 -15 1191.51 242.598   1
   3  -3  16 1214.25 227.694   1
   3   3  16 937.504 266.202   1
  -3   3 -16 983.806 222.350   1
  -3  -3 -16 892.959 244.285   1
   3   3  17 380.375 248.088   1
   3  -3  17-69.3555 202.786   1
  -3   3 -17 236.301 205.178   1
  -3  -3 -17 597.546 235.413   1
   3  -3  18 773.481 230.050   1
   3   3  18 739.159 275.412   1
  -3  -3 -18 729.123 254.666   1
  -3   3 -18 1148.92 232.139   1
   3  -3  19 351.344 228.713   1
  -3   3 -19 234.871 231.764   1
  -3  -3 -19 551.914 258.377   1
   3   3  20 768.181 265.417   1
   3  -3  20 363.605 247.472   1
  -3   3 -20 756.862 241.264   1
  -3  -3 -20 332.859 242.894   1
   3  -3  21-401.958 247.719   1
   3   3  21 584.410 227.851   1
  -3   3 -21-126.192 231.603   1
  -3  -3 -21 363.776 224.397   1
   3  -3  22 1462.92 282.410   1
   3   3  22 899.109 293.606   1
  -3   3 -22 548.025 249.756   1
  -3  -3 -22 526.828 280.906   1
   3  -3  23 340.622 268.701   1
   3   3  23 594.608 298.816   1
  -3  -3 -23 239.225 280.067   1
  -3   3 -23 323.946 268.987   1
   3   3  24-141.976 249.177   1
   3  -3  24-116.392 258.791   1
  -3  -3 -24 240.469 232.546   1
  -3   3 -24 27.7285 267.874   1
   3   3  25-28.5098 253.640   1
  -3  -3 -25 269.907 260.827   1
   3   3  26-28.5363 298.376   1
  -3  -3 -26 351.307 295.268   1
   3   3  28 422.755 268.634   1
  -3  -3 -28 297.688 273.570   1
   3   3  29 167.162 297.072   1
  -3  -3 -29 403.489 335.507   1
  -3   4  29 28.3391 257.517   1
   3  -4 -29 691.179 271.413   1
  -3   4  28-144.680 238.666   1
   3  -4 -28 569.632 230.702   1
  -3   4  27 262.463 227.130   1
   3  -4 -27 421.085 222.088   1
  -3   4  26 263.304 240.937   1
   3  -4 -26 452.737 219.472   1
  -3   4  25-146.298 243.324   1
   3  -4 -25 456.286 241.405   1
  -3  -4  23-58.4247 271.308   1
  -3   4  23 465.225 295.690   1
   3   4 -23-216.051 261.554   1
   3  -4 -23 350.595 286.213   1
  -3  -4  22 170.503 248.183   1
  -3   4  22 549.123 311.315   1
   3   4 -22-78.8303 236.951   1
  -3   4  20 2644.02 342.760   1
  -3  -4  20 3309.18 334.324   1
   3  -4 -20 2769.28 338.223   1
   3   4 -20 3151.35 314.274   1
  -3  -4  19 1154.94 258.536   1
  -3   4  19 968.464 313.133   1
   3   4 -19 899.618 235.924   1
   3  -4 -19 1089.48 303.569   1
  -3   4  18 4709.66 393.329   1
  -3  -4  18 4389.57 395.514   1
   3   4 -18 5173.98 390.445   1
   3  -4 -18 4572.42 390.078   1
  -3   4  17 1055.96 279.755   1
  -3  -4  17 1787.11 261.536   1
   3   4 -17 1016.85 223.642   1
   3  -4 -17 1502.27 296.091   1
  -3  -4  16 1001.50 220.241   1
  -3   4  16 1104.78 243.004   1
   3  -4 -16 901.709 216.078   1
   3   4 -16 965.013 213.464   1
  -3  -4  15 630.781 206.247   1
  -3   4  15 398.464 239.003   1
   3   4 -15 388.125 193.847   1
   3  -4 -15 330.752 222.692   1
  -3  -4  14 12862.6 770.459   1
  -3   4  14 12649.2 804.732   1
   3  -4 -14 13074.1 799.769   1
   3   4 -14 12812.9 761.203   1
  -3  -4  13 18.3846 171.039   1
  -3   4  13 92.5116 235.864   1
   3   4 -13 323.184 170.809   1
   3  -4 -13 439.072 238.314   1
  -3  -4  12 306.864 160.419   1
  -3   4  12 132.925 208.843   1
   3   4 -12 205.687 147.146   1
   3  -4 -12-105.115 202.811   1
   3   4 -11 12024.7 737.657   1
  -3  -4  11 13684.7 752.129   1
  -3  -4  10 5095.13 324.379   1
  -3   4  10 4588.49 362.637   1
   3   4 -10 4647.29 322.928   1
   3  -4 -10 3860.66 346.223   1
   3  -4  -9-17.8929 146.416   1
  -3   4   9 75.7669 140.785   1
  -3  -4   9-26.0094 112.558   1
  -3  -4   8 5399.63 339.366   1
   3   4  -8 5282.01 333.910   1
   3  -4  -8 4766.59 358.542   1
  -3   4   8 4972.24 359.938   1
   3  -4  -7 7684.68 501.389   1
  -3   4   7 8371.14 514.620   1
  -3  -4   6 6734.21 416.219   1
   3   4  -6 6919.66 413.689   1
   3  -4  -6 6965.71 441.233   1
  -3   4   6 7224.05 453.498   1
  -3  -4   5 6691.43 402.496   1
   3   4  -5 6681.97 403.510   1
  -3   4   5 7230.21 435.739   1
   3  -4  -5 6577.00 422.985   1
   3   4  -4 16803.4 918.350   1
   3  -4  -4 16342.9 936.458   1
  -3   4   4 17332.9 945.220   1
  -3  -4   4 16628.2 919.615   1
  -3  -4   3 13007.7 733.894   1
   3   4  -3 13333.4 734.449   1
   3  -4  -2 9101.16 583.781   1
  -3  -4   2 11087.7 576.376   1
  -3   4   2 9388.22 583.154   1
   3   4  -2 10752.7 575.337   1
  -3   4   1 16583.7 877.571   1
   3   4  -1 15018.2 869.254   1
   3  -4  -1 16147.3 874.697   1
  -3  -4   1 15634.6 867.583   1
   3  -4   0-33.4802 114.500   1
  -3   4   0 50.9508 121.622   1
  -3  -4   0-17.1591 115.246   1
   3   4   0-159.836 121.877   1
   3   4   1 15569.8 902.331   1
  -3   4  -1 17063.2 892.623   1
  -3  -4  -1 15742.5 900.705   1
   3  -4   1 16483.7 893.338   1
  -3   4  -2 9972.32 560.938   1
   3  -4   2 9929.79 562.837   1
   3  -4   3 14023.6 790.253   1
   3   4   3 14420.1 813.616   1
  -3   4  -3 15196.4 792.974   1
  -3  -4  -3 13843.8 808.965   1
   3   4   4 17636.4 957.953   1
  -3  -4  -4 17185.1 953.087   1
  -3   4  -4 17310.7 931.764   1
   3  -4   4 16460.4 930.571   1
   3   4   5 6814.62 448.539   1
  -3   4  -5 7199.68 416.573   1
  -3  -4  -5 7100.36 441.893   1
   3  -4   5 7240.58 418.193   1
   3   4   6 6521.86 424.518   1
  -3  -4  -6 6559.27 416.691   1
  -3   4  -6 6449.17 388.529   1
   3  -4   7 9293.19 556.641   1
   3   4   7 9551.63 589.753   1
  -3   4  -7 10886.6 558.864   1
  -3  -4  -7 8554.45 580.665   1
   3   4   8 5475.08 369.250   1
  -3  -4  -8 4645.73 354.127   1
  -3   4  -9 69.7893 111.363   1
  -3  -4  -9-225.166 161.216   1
   3   4   9 109.690 179.756   1
   3  -4   9 99.0908 123.104   1
   3   4  10 4755.56 335.091   1
   3  -4  10 3975.46 298.786   1
  -3   4 -10 4338.22 296.167   1
  -3  -4 -10 4208.38 327.623   1
   3  -4  11 12591.7 713.900   1
  -3   4 -11 11821.9 707.338   1
   3   4  12 168.999 186.472   1
   3  -4  12 78.5877 149.207   1
  -3   4 -12 165.340 135.563   1
  -3  -4 -12 20.1328 174.837   1
   3  -4  13 273.720 176.821   1
  -3   4 -13 96.6369 157.220   1
  -3  -4 -13 417.015 166.955   1
  -3  -4 -14 11633.8 733.465   1
  -3   4 -14 12275.6 712.752   1
   3   4  14 10829.7 736.888   1
   3  -4  14 12614.9 721.871   1
   3  -4  15 581.012 190.615   1
   3   4  15 532.815 218.219   1
  -3  -4 -15 292.395 196.181   1
   3   4  16 501.884 216.778   1
  -3  -4 -16 1326.24 210.640   1
   3   4  17 1594.48 246.502   1
   3  -4  17 1126.46 226.977   1
  -3  -4 -17 1163.08 238.562   1
  -3   4 -17 1281.20 222.758   1
   3   4  18 4326.08 411.793   1
  -3   4 -18 5654.96 396.091   1
   3  -4  18 4792.04 397.178   1
  -3  -4 -18 4105.85 397.352   1
   3   4  19 816.419 292.638   1
   3  -4  19 1182.80 246.559   1
  -3   4 -19 1573.02 250.592   1
  -3  -4 -19 1187.92 290.850   1
   3   4  20 2870.52 363.324   1
   3  -4  20 3305.56 331.678   1
  -3   4 -20 3377.42 322.376   1
  -3  -4 -20 2728.28 352.620   1
   3  -4  22-329.822 251.492   1
   3   4  22 337.528 283.680   1
  -3   4 -22 130.534 228.509   1
  -3  -4 -22 210.871 270.726   1
   3   4  23 84.8301 281.338   1
   3  -4  23 113.532 245.341   1
  -3  -4 -23 477.618 283.420   1
  -3   4 -23 325.034 251.244   1
   3   4  25 113.298 285.913   1
  -3  -4 -25 723.962 300.764   1
   3   4  26 593.244 303.552   1
  -3  -4 -26 589.148 305.130   1
   3   4  27 421.195 231.959   1
  -3  -4 -27 294.813 222.821   1
   3   4  28 361.455 300.461   1
  -3  -4 -28 827.411 329.107   1
   3   4  29 273.982 289.607   1
  -3  -4 -29 659.135 310.843   1
  -3   5  28 799.436 327.088   1
   3  -5 -28 715.063 317.681   1
  -3   5  27 1038.06 335.615   1
   3  -5 -27 546.410 312.546   1
  -3   5  25 348.786 312.433   1
   3  -5 -25 666.358 303.348   1
  -3   5  24 814.521 296.813   1
   3  -5 -24 590.320 277.964   1
  -3   5  23 348.243 233.529   1
   3  -5 -23 269.058 215.194   1
  -3   5  22 2625.70 346.044   1
  -3  -5  22 1625.03 313.459   1
   3   5 -22 2503.13 314.935   1
   3  -5 -22 2176.10 310.302   1
  -3   5  21 457.226 300.251   1
  -3  -5  21 271.430 230.200   1
   3   5 -21 226.645 220.990   1
   3  -5 -21 348.045 291.822   1
  -3  -5  20 26.1054 225.959   1
  -3   5  20 28.2779 278.046   1
   3   5 -20-24.2181 212.532   1
   3  -5 -20 158.961 267.182   1
  -3  -5  19-300.117 230.899   1
  -3   5  19 194.742 244.488   1
   3  -5 -19 262.438 236.232   1
  -3  -5  18 7371.25 507.365   1
  -3   5  18 6724.31 542.618   1
   3   5 -18 6685.87 493.643   1
   3  -5 -18 8048.84 542.936   1
   3   5 -17 1724.54 243.347   1
   3  -5 -17 1799.74 262.744   1
  -3  -5  17 1382.58 243.117   1
  -3   5  17 1283.38 260.152   1
   3  -5 -15 649.554 252.518   1
   3   5 -15 411.686 186.125   1
  -3   5  15 732.489 267.975   1
  -3  -5  15 482.313 201.268   1
   3  -5 -14 745.634 220.568   1
   3   5 -14 262.645 170.100   1
  -3   5  14 660.485 232.485   1
  -3  -5  14 487.766 198.604   1
   3  -5 -13-224.807 189.075   1
   3   5 -13-32.6085 155.033   1
  -3  -5  13 52.2375 160.510   1
  -3  -5  12 5196.12 343.663   1
  -3   5  12 3967.29 366.379   1
   3   5 -12 4741.31 330.835   1
   3  -5 -12 4103.71 356.574   1
   3   5 -11 1775.20 186.823   1
   3  -5 -11 1735.93 244.237   1
  -3  -5  11 1364.97 177.850   1
  -3   5  11 1279.66 238.678   1
  -3  -5  10 6958.11 458.570   1
   3   5 -10 8018.49 462.273   1
  -3   5   9 2476.49 263.317   1
  -3  -5   9 1982.53 192.897   1
   3   5  -9 2265.66 194.993   1
   3  -5  -9 2349.82 250.804   1
  -3   5   8 779.098 191.301   1
   3  -5  -8 875.827 194.207   1
   3  -5  -7-260.526 162.887   1
  -3  -5   7-9.96042 104.956   1
  -3   5   7 52.3856 164.518   1
   3  -5  -6 12582.2 774.393   1
  -3  -5   6 13668.5 748.932   1
   3   5  -6 13410.5 747.358   1
  -3   5   6 13944.4 785.716   1
   3   5  -5 7441.71 447.144   1
   3  -5  -5 7839.37 477.891   1
  -3   5   5 8066.50 485.344   1
  -3  -5   4 12131.4 719.707   1
  -3   5   4 13964.5 751.164   1
   3   5  -4 12923.9 721.211   1
   3  -5  -4 13349.2 743.014   1
  -3   5   3 984.615 164.278   1
  -3  -5   3 843.818 115.410   1
   3   5  -3 718.118 123.961   1
   3   5  -2 9365.97 542.596   1
  -3  -5   2 9626.50 540.189   1
  -3  -5   1 177.956 100.851   1
   3   5  -1 228.129 99.9400   1
   3  -5  -1 353.316 114.919   1
  -3   5   1 353.627 129.002   1
   3   5   0 1021.35 129.459   1
   3  -5   0 1006.74 132.269   1
  -3  -5   0 810.623 120.522   1
  -3   5   0 800.341 132.668   1
  -3   5  -1 185.916 99.7421   1
   3  -5   1 356.657 93.4417   1
   3  -5   2 9631.50 522.552   1
  -3   5  -2 8843.21 520.276   1
   3  -5   3 1131.20 115.217   1
  -3  -5  -3 895.013 149.578   1
  -3   5  -3 908.837 112.823   1
  -3   5  -4 14029.6 737.021   1
  -3  -5  -4 12160.4 763.382   1
   3   5   4 13373.4 767.270   1
   3  -5   5 7930.42 447.948   1
  -3  -5  -5 7216.41 477.131   1
  -3   5  -5 7880.31 447.421   1
   3   5   5 7872.40 489.083   1
   3  -5   6 14363.7 786.461   1
  -3  -5  -6 13424.9 815.633   1
   3   5   6 14853.9 827.905   1
   3  -5   7 45.6361 97.0555   1
   3   5   7-136.161 159.199   1
  -3  -5  -7-96.1048 149.465   1
  -3   5  -7-78.1879 89.6066   1
  -3   5  -8 1107.29 124.714   1
  -3  -5  -8 901.257 190.828   1
   3  -5   8 815.280 127.134   1
  -3  -5  -9 2229.69 231.637   1
   3   5   9 2511.95 249.175   1
   3  -5  10 7373.36 446.165   1
  -3   5 -10 7094.24 439.089   1
  -3   5 -11 1381.76 162.044   1
  -3  -5 -11 1211.43 223.619   1
   3  -5  11 1141.65 157.384   1
   3   5  11 1227.52 223.057   1
   3   5  12 3530.13 330.394   1
   3  -5  12 4287.57 302.242   1
  -3   5 -13 168.674 143.563   1
  -3  -5 -13-42.7589 173.426   1
   3  -5  13 360.536 163.001   1
   3   5  13-22.8021 189.023   1
  -3  -5 -14 598.938 207.676   1
  -3   5 -14 415.394 161.711   1
   3  -5  14 303.299 167.557   1
   3   5  14 428.637 207.317   1
   3   5  15 544.093 237.846   1
   3  -5  15 522.926 192.585   1
  -3  -5 -15 344.776 227.612   1
  -3   5 -15 339.750 175.370   1
   3  -5  16 4259.91 342.595   1
  -3   5 -16 4003.65 332.582   1
   3  -5  17 1810.80 239.563   1
  -3  -5 -17 1619.68 282.145   1
  -3   5 -17 1225.71 217.411   1
   3  -5  18 7078.07 497.286   1
   3   5  18 6638.31 516.604   1
  -3   5 -18 7404.32 484.081   1
  -3  -5 -18 6146.59 492.955   1
   3   5  19-27.4335 236.202   1
   3  -5  19 216.894 204.569   1
  -3   5 -19 363.362 218.009   1
  -3  -5 -19-76.4127 236.588   1
   3   5  20 360.520 288.475   1
   3  -5  20 201.341 221.254   1
  -3   5 -20 403.925 218.328   1
  -3  -5 -20 25.8461 268.899   1
   3  -5  21 551.945 237.446   1
   3   5  21-84.0217 261.945   1
  -3  -5 -21-182.903 254.123   1
  -3   5 -21-74.9419 211.338   1
  -3  -5 -22 2267.08 305.473   1
   3   5  23 1155.75 326.779   1
   3   5  24 591.436 263.222   1
  -3  -5 -24 555.997 237.380   1
   3   5  25 562.829 293.101   1
  -3  -5 -25 212.960 287.309   1
   3   5  27 111.061 217.011   1
  -3  -5 -27 556.136 238.663   1
   3   5  28 274.266 304.748   1
  -3  -5 -28-184.221 318.972   1
   3   5  29 26.9596 259.463   1
  -3  -5 -29 337.127 280.899   1
   3  -6 -28 126.290 303.980   1
  -3   6  28 56.0311 313.952   1
   3  -6 -27 128.874 297.551   1
  -3   6  27 311.768 308.649   1
   3  -6 -26 78.6117 296.061   1
  -3   6  26-200.081 307.204   1
   3  -6 -25 955.279 318.869   1
  -3   6  25 489.270 308.916   1
   3  -6 -24 373.809 299.752   1
  -3   6  24-144.740 311.750   1
   3  -6 -22 187.965 213.031   1
  -3   6  22 230.810 233.373   1
   3  -6 -21 1421.93 297.895   1
   3   6 -21 1169.35 247.158   1
  -3   6  21 1289.18 298.794   1
  -3  -6  21 1004.92 261.136   1
   3   6 -20 2478.13 282.359   1
  -3  -6  20 2443.10 300.351   1
   3  -6 -19 237.828 220.364   1
   3   6 -19 1022.90 227.161   1
  -3   6  19 952.882 258.131   1
  -3  -6  19 509.891 226.501   1
   3  -6 -18 4547.10 434.393   1
  -3  -6  18 4910.70 393.456   1
  -3   6  18 5129.54 445.101   1
   3   6 -18 5013.05 383.365   1
  -3   6  17 1732.48 258.789   1
   3  -6 -17 641.351 222.457   1
  -3  -6  16 1016.87 199.860   1
  -3   6  16 1133.67 286.303   1
   3   6 -16 845.330 192.359   1
   3  -6 -16 928.610 274.429   1
  -3  -6  15 18.9724 162.858   1
  -3   6  15-179.947 235.207   1
   3   6 -15-71.8836 156.439   1
   3  -6 -15-48.9480 223.369   1
  -3   6  14 798.951 220.638   1
  -3  -6  14 1431.80 208.400   1
   3   6 -14 1286.27 192.737   1
   3  -6 -14 1473.89 228.785   1
  -3  -6  13 3661.68 293.017   1
   3  -6 -13 3312.64 330.090   1
   3   6 -13 4341.17 296.894   1
  -3   6  13 3382.15 350.738   1
   3   6 -12 602.275 154.083   1
  -3  -6  12 553.869 162.282   1
  -3   6  12 605.319 213.469   1
   3  -6 -12 820.359 200.494   1
   3   6 -11 1873.45 187.959   1
  -3  -6  11 1863.92 191.033   1
  -3   6  11 1542.10 234.118   1
   3  -6 -11 1745.47 243.829   1
   3   6 -10 252.860 131.742   1
   3  -6 -10 488.199 219.575   1
  -3   6  10 235.939 215.532   1
  -3  -6  10 295.704 126.244   1
   3  -6  -9 174.079 167.042   1
  -3   6   9 40.7890 173.129   1
  -3  -6   8 30229.0 1657.11   1
   3   6  -8 30741.8 1656.32   1
   3  -6  -8 30424.4 1691.45   1
  -3   6   8 31631.7 1698.94   1
  -3  -6   7 35289.2 1830.81   1
   3  -6  -7 32895.5 1861.74   1
   3   6  -7 33353.1 1828.30   1
  -3   6   7 34203.2 1868.77   1
   3  -6  -6 7994.80 478.608   1
  -3   6   6 7262.94 480.147   1
  -3  -6   6 7394.57 436.678   1
   3   6  -6 7409.54 436.241   1
   3  -6  -5 2660.42 247.763   1
  -3   6   5 2960.61 250.962   1
  -3  -6   5 3213.37 210.185   1
   3  -6  -4 17015.9 927.271   1
   3   6  -4 15924.6 903.502   1
  -3   6   4 17508.2 936.188   1
  -3  -6   4 16061.1 902.075   1
   3  -6  -3 6720.54 392.520   1
  -3   6   3 7111.49 404.406   1
  -3  -6   3 5884.01 364.779   1
   3   6  -3 5619.87 364.768   1
   3  -6  -2 13374.5 756.054   1
   3   6  -2 12642.8 740.693   1
  -3  -6   2 13704.8 741.423   1
  -3   6   2 13790.0 760.539   1
   3   6  -1 1906.40 172.983   1
  -3  -6   1 1942.40 166.595   1
   3   6   0-40.8323 102.522   1
  -3  -6   0 58.2924 89.7728   1
  -3   6   0 48.5516 94.2306   1
   3  -6   0-128.495 95.9278   1
  -3   6  -1 2254.44 175.039   1
   3  -6   1 1886.67 164.980   1
   3   6   2 13700.2 736.553   1
  -3   6  -2 12675.9 712.948   1
  -3  -6  -2 12333.5 731.881   1
   3   6   3 6145.18 395.758   1
  -3  -6  -3 6033.18 389.492   1
  -3   6  -3 6666.32 364.280   1
   3  -6   3 5831.41 361.344   1
  -3  -6  -4 16736.3 943.233   1
   3  -6   4 16826.8 910.535   1
   3   6   4 16561.5 947.240   1
   3   6   5 2597.23 250.238   1
  -3  -6  -5 3301.34 255.898   1
  -3   6  -5 2691.80 195.103   1
   3  -6   5 3172.61 198.226   1
   3   6   6 8342.83 493.140   1
  -3  -6  -6 7297.87 484.820   1
  -3   6  -6 7667.77 437.048   1
   3  -6   6 7465.06 441.493   1
   3   6   7 33759.6 1850.83   1
   3  -6   7 33767.6 1810.39   1
  -3   6  -7 33489.5 1809.55   1
  -3  -6  -7 34176.9 1848.47   1
   3  -6   8 33595.9 1762.70   1
   3   6   8 30657.3 1801.79   1
  -3   6  -8 33240.6 1759.24   1
  -3  -6  -8 32018.4 1800.00   1
   3  -6   9 237.634 116.081   1
   3   6   9 254.035 179.924   1
  -3  -6  -9 149.439 172.057   1
  -3   6  -9 431.158 108.184   1
   3   6  10 287.513 166.188   1
  -3  -6 -10 78.3162 149.609   1
   3   6  11 1545.06 233.463   1
   3  -6  11 2212.52 193.946   1
   3  -6  12 910.944 158.971   1
   3   6  12 898.788 213.312   1
  -3  -6 -12 548.857 192.383   1
  -3   6 -12 803.992 154.717   1
  -3  -6 -13 4208.38 330.189   1
  -3   6 -13 3607.05 286.406   1
   3  -6  13 3937.20 295.162   1
   3   6  13 3656.07 334.892   1
  -3   6 -14 1116.69 189.617   1
  -3  -6 -14 1201.00 228.137   1
   3  -6  14 539.024 177.811   1
   3   6  14 1001.09 241.443   1
   3  -6  15-18.4725 174.847   1
   3   6  15 252.428 256.667   1
  -3  -6 -15 233.891 233.940   1
  -3   6 -15-34.4147 163.256   1
   3   6  16 599.339 267.099   1
   3  -6  16 413.966 196.970   1
  -3   6 -16 738.865 183.198   1
   3   6  17 1044.32 234.534   1
  -3  -6 -17 1254.42 224.794   1
   3  -6  18 5094.81 397.617   1
   3   6  18 4775.96 442.716   1
  -3   6 -18 4949.66 380.647   1
  -3  -6 -18 4903.01 420.920   1
   3   6  19 718.299 290.530   1
   3  -6  19 493.252 217.416   1
  -3   6 -19 600.509 216.269   1
   3  -6  20 2352.99 291.508   1
  -3   6 -20 2784.00 299.959   1
   3   6  21 868.959 312.365   1
  -3  -6 -21 1676.71 320.742   1
  -3   6 -21 1595.73 263.631   1
   3   6  22 534.636 266.464   1
  -3  -6 -22 711.343 266.632   1
   3   6  24 280.314 302.845   1
  -3  -6 -24 368.641 280.432   1
   3   6  25 167.614 236.966   1
  -3  -6 -25 502.001 262.599   1
   3   6  26 831.835 329.906   1
  -3  -6 -26 420.044 317.564   1
   3   6  27 521.169 227.556   1
  -3  -6 -27-52.3192 222.906   1
  -3  -6 -28-155.560 312.543   1
   3  -7 -28 771.183 272.747   1
  -3   7  28-193.228 275.491   1
   3  -7 -27 839.775 283.396   1
  -3   7  27 419.917 289.528   1
  -3   7  26 565.850 296.622   1
   3  -7 -24 159.659 294.518   1
  -3   7  24 1005.49 333.663   1
   3  -7 -23 1523.89 324.422   1
  -3   7  23 519.472 307.601   1
   3  -7 -22 1689.98 294.907   1
  -3   7  22 1988.77 306.766   1
   3  -7 -21 429.679 252.610   1
  -3   7  21-28.6882 262.706   1
   3  -7 -20 643.905 298.417   1
   3   7 -20 465.261 198.786   1
  -3   7  20 540.886 308.890   1
   3   7 -19 1080.79 220.458   1
   3  -7 -19 425.349 248.067   1
  -3   7  19 987.198 271.355   1
  -3  -7  19 1255.39 243.222   1
   3  -7 -18 1897.69 319.087   1
   3   7 -18 1459.18 242.252   1
  -3   7  18 1808.63 324.872   1
  -3  -7  18 1405.83 239.839   1
   3   7 -17 2986.05 285.599   1
   3  -7 -17 3320.85 334.544   1
  -3   7  17 3231.67 342.290   1
  -3  -7  17 2577.93 293.139   1
   3  -7 -16 8269.02 573.544   1
  -3   7  16 6764.75 574.917   1
   3   7 -16 8359.21 521.462   1
  -3  -7  16 8369.47 525.893   1
  -3  -7  15 609.704 186.491   1
   3   7 -15 670.266 184.767   1
   3   7 -14 158.392 153.724   1
  -3  -7  14-16.6701 170.193   1
  -3   7  14-76.4038 190.026   1
   3  -7 -14 121.194 180.857   1
   3   7 -13 1302.11 183.314   1
  -3  -7  13 1260.92 187.592   1
  -3   7  13 1557.01 253.436   1
   3  -7 -13 1129.19 239.740   1
   3   7 -12 81.1656 137.192   1
  -3  -7  12 137.893 142.096   1
  -3   7  12 406.154 206.347   1
   3  -7 -12 45.4847 190.280   1
   3   7 -11 198.197 130.580   1
  -3  -7  11 163.991 131.451   1
  -3   7  11 368.002 207.479   1
   3  -7 -11 65.6922 190.311   1
  -3   7  10 20908.8 1245.58   1
   3  -7 -10 22467.1 1246.55   1
  -3  -7   9 61.9766 100.500   1
   3   7  -9 50.4213 101.318   1
   3   7  -8-45.9780 99.3847   1
   3  -7  -8 132.787 156.207   1
  -3  -7   8 160.666 101.224   1
  -3   7   8-120.623 161.930   1
  -3   7   7-209.377 166.578   1
  -3  -7   7 43.3969 87.1709   1
   3  -7  -7 142.743 157.426   1
   3   7  -7-69.0967 92.4941   1
   3   7  -6 43082.1 2241.11   1
  -3  -7   6 41518.0 2241.04   1
  -3   7   6 40480.5 2281.71   1
   3  -7  -6 41910.6 2278.28   1
   3   7  -5 13489.3 746.046   1
   3  -7  -5 13525.8 781.272   1
  -3  -7   5 13183.4 744.635   1
  -3   7   5 13906.7 790.403   1
   3   7  -4 11385.2 619.413   1
  -3  -7   4 10051.8 616.506   1
   3  -7  -4 11688.7 651.041   1
  -3   7   4 11804.2 659.139   1
   3   7  -3 3498.57 256.271   1
  -3  -7   3 3886.69 254.727   1
  -3   7   3 4536.32 298.943   1
   3  -7  -3 4494.42 290.000   1
  -3  -7   2 1086.46 126.808   1
   3  -7  -2 1071.65 151.430   1
   3   7  -2 910.666 128.199   1
  -3   7   2 1058.26 154.859   1
  -3  -7   1 3751.93 256.471   1
   3   7  -1 3847.93 257.576   1
   3  -7   0 56024.1 3064.14   1
  -3   7   0 58972.5 3065.94   1
  -3  -7  -1 4096.32 277.767   1
   3   7   1 4649.45 285.049   1
   3  -7   1 3883.43 263.022   1
  -3   7  -1 3855.93 265.458   1
   3   7   2 974.753 158.717   1
   3  -7   2 893.426 112.400   1
  -3  -7  -2 811.594 135.779   1
   3   7   3 4238.02 294.997   1
  -3   7  -3 4146.64 251.166   1
  -3  -7  -3 4003.30 286.625   1
   3  -7   3 3787.32 247.135   1
   3   7   4 10553.1 656.590   1
   3  -7   4 11177.8 614.636   1
  -3   7  -4 11077.2 612.284   1
  -3  -7  -4 11463.1 653.953   1
   3   7   5 13564.5 775.980   1
  -3   7  -5 12792.6 725.624   1
  -3  -7  -5 13802.9 772.369   1
   3  -7   5 13385.4 728.149   1
   3   7   6 40186.2 2293.75   1
  -3  -7  -6 42251.4 2293.05   1
  -3   7  -6 43977.0 2250.05   1
   3  -7   6 41273.1 2251.03   1
  -3  -7  -7 139.767 164.285   1
  -3   7  -7 83.8872 78.4295   1
   3   7   7 184.037 173.862   1
   3  -7   7 124.885 82.6696   1
  -3   7  -8-54.1753 86.7305   1
   3  -7   8-74.4049 96.4268   1
   3   7   8-115.764 178.280   1
  -3   7  -9 216.759 99.4377   1
   3  -7   9 172.221 93.2717   1
   3  -7  10 22352.9 1248.47   1
   3   7  10 21888.7 1295.01   1
  -3  -7 -10 24979.4 1300.19   1
  -3   7 -10 22772.2 1246.65   1
  -3  -7 -11 166.999 192.876   1
   3   7  11 377.868 225.016   1
  -3  -7 -12 64.9930 207.907   1
  -3   7 -12 133.173 122.392   1
   3  -7  12-38.8205 132.937   1
   3   7  12 161.929 231.380   1
  -3   7 -13 1355.85 171.259   1
  -3  -7 -13 1233.34 229.688   1
   3  -7  13 1466.68 186.913   1
   3   7  13 1397.18 246.595   1
   3  -7  14-143.067 149.516   1
   3   7  14 249.603 222.081   1
  -3  -7 -14 440.452 218.962   1
  -3   7 -14 148.550 148.394   1
   3  -7  15 483.088 162.563   1
  -3   7 -15 566.842 158.880   1
  -3   7 -16 8300.49 525.053   1
  -3  -7 -16 7738.21 562.241   1
   3  -7  16 8749.26 535.783   1
   3   7  16 7802.97 579.697   1
   3   7  17 2977.00 354.421   1
   3  -7  17 3575.68 295.057   1
  -3  -7 -17 3079.96 336.063   1
  -3   7 -17 2773.19 278.469   1
   3   7  18 881.169 299.322   1
  -3  -7 -18 1478.48 298.835   1
   3   7  19 693.466 229.018   1
   3  -7  19 1003.71 227.997   1
  -3  -7 -19 645.927 209.284   1
  -3   7 -19 1046.97 218.831   1
   3   7  20 838.634 298.538   1
  -3  -7 -20 390.740 283.866   1
  -3   7 -20 209.504 197.033   1
   3   7  21 477.324 238.833   1
  -3  -7 -21 472.169 220.712   1
   3   7  22 1600.45 334.219   1
  -3  -7 -22 1315.96 313.942   1
   3   7  23 672.778 266.034   1
  -3  -7 -23 1393.30 277.614   1
   3   7  24 809.479 307.000   1
  -3  -7 -24 735.578 307.648   1
   3   7  26 384.679 290.542   1
  -3  -7 -26 809.107 302.281   1
   3   7  27 108.332 283.222   1
  -3  -7 -27 258.106 289.855   1
   3   7  28 213.059 268.093   1
  -3  -7 -28 25.5320 286.629   1
   3  -8 -27 200.779 250.998   1
  -3   8  27 441.927 274.392   1
   3  -8 -26 871.481 306.804   1
  -3   8  26 1287.14 318.980   1
   3  -8 -25 391.267 291.833   1
  -3   8  25 962.389 327.295   1
   3  -8 -24 1110.11 326.914   1
  -3   8  24 886.822 328.532   1
   3  -8 -23 292.716 280.246   1
  -3   8  23 373.721 303.811   1
   3  -8 -21 161.191 264.163   1
  -3   8  21-57.4215 272.991   1
   3  -8 -20 4205.15 405.909   1
  -3   8  20 3720.81 419.645   1
   3  -8 -19-133.603 201.644   1
   3   8 -19 404.640 198.277   1
  -3   8  19 56.7226 214.018   1
   3  -8 -18 398.343 292.152   1
   3   8 -18 760.810 190.629   1
  -3  -8  18 502.490 195.875   1
  -3   8  18 560.946 302.451   1
   3  -8 -17 1022.15 223.786   1
   3   8 -17 543.352 171.515   1
  -3  -8  17 622.406 188.589   1
  -3   8  17 498.193 218.392   1
   3  -8 -16 1340.83 293.652   1
   3   8 -16 1953.34 221.644   1
  -3  -8  16 2032.09 225.777   1
  -3   8  16 1688.13 313.369   1
   3  -8 -15 1971.26 292.326   1
  -3  -8  15 1870.45 218.111   1
  -3   8  15 1540.86 307.631   1
   3   8 -15 1851.54 210.404   1
  -3  -8  14 2423.53 235.169   1
   3   8 -14 2868.16 244.855   1
   3   8 -13 789.291 155.453   1
   3  -8 -13 576.739 221.450   1
  -3  -8  13 1017.62 162.449   1
  -3   8  13 1187.04 248.364   1
   3  -8 -12 6454.42 468.541   1
  -3   8  12 6293.66 467.853   1
   3   8 -12 6466.53 401.334   1
  -3  -8  12 6117.25 403.578   1
   3  -8 -11 2544.15 298.348   1
  -3   8  11 2365.79 300.367   1
   3   8 -10 2684.98 194.186   1
  -3  -8  10 2263.62 198.158   1
   3  -8 -10 2296.15 273.294   1
  -3   8  10 2514.52 288.892   1
  -3  -8   9 9.32079 100.358   1
  -3   8   9-109.447 204.720   1
   3   8  -9-55.1654 98.4583   1
   3  -8  -9 165.958 203.085   1
   3   8  -8 30249.0 1647.19   1
  -3  -8   8 30918.9 1646.53   1
  -3   8   7 178.698 173.449   1
  -3  -8   7 94.1799 86.9376   1
   3   8  -7 55.5815 89.5828   1
   3   8  -6 3985.15 259.770   1
  -3  -8   6 4252.34 260.135   1
  -3   8   6 4628.22 332.166   1
   3  -8  -6 3855.33 312.749   1
  -3  -8   5 1877.16 154.359   1
   3   8  -5 2223.50 161.231   1
   3  -8  -5 1902.86 224.443   1
  -3   8   5 2357.52 226.830   1
   3   8  -4 6714.96 415.597   1
  -3  -8   4 7459.61 420.535   1
  -3   8   4 6957.35 460.630   1
   3  -8  -4 7711.93 458.485   1
   3   8  -3 2479.68 195.094   1
  -3   8   3 2512.24 224.337   1
  -3  -8   3 2660.43 192.312   1
   3   8  -2 1773.59 162.333   1
   3  -8  -2 2027.37 182.449   1
  -3   8   2 1991.37 182.494   1
  -3  -8   2 1422.55 155.684   1
   3  -8  -1 34.8528 101.964   1
  -3  -8   0 11.0527 111.232   1
   3   8   1 12.8925 115.267   1
  -3  -8  -1-48.0644 113.184   1
  -3   8  -1-9.62059 94.1829   1
   3  -8   1 66.0349 98.7822   1
  -3  -8  -2 2189.64 188.577   1
   3   8   2 1831.37 185.826   1
  -3   8  -2 1836.98 159.495   1
   3  -8   2 1935.60 157.816   1
   3   8   3 2618.78 226.051   1
  -3  -8  -3 2860.56 219.714   1
  -3   8  -3 2210.96 176.158   1
   3  -8   3 2294.62 173.887   1
   3   8   4 6861.08 471.058   1
   3  -8   4 7387.63 418.204   1
  -3   8  -4 7768.33 419.052   1
  -3  -8  -4 6648.96 458.956   1
   3  -8   5 2333.70 151.855   1
  -3  -8  -5 2162.72 220.062   1
  -3   8  -5 1972.82 147.881   1
   3  -8   6 4238.68 249.675   1
  -3  -8  -6 4202.31 315.347   1
  -3   8  -6 3906.48 246.576   1
   3   8   6 4147.12 325.414   1
   3  -8   7 204.649 77.8253   1
   3   8   7 228.778 173.700   1
  -3  -8  -7 400.694 175.708   1
  -3   8  -7 23.3983 70.3624   1
  -3   8  -8 30847.5 1610.40   1
   3  -8   8 29297.6 1610.44   1
   3  -8   9 22.5349 87.4702   1
   3   8   9-20.9945 219.420   1
  -3   8  -9 57.8492 80.8905   1
  -3  -8  -9-419.631 204.802   1
   3  -8  10 2354.51 177.598   1
  -3  -8 -10 2067.59 269.394   1
   3   8  10 2041.96 278.133   1
  -3   8 -10 2058.88 173.464   1
   3   8  11 1650.60 249.786   1
   3  -8  11 1558.77 163.215   1
  -3   8 -11 1504.44 156.278   1
  -3  -8 -12 6003.05 447.712   1
   3   8  12 6020.58 456.457   1
   3  -8  13 735.190 153.230   1
   3   8  13 766.493 266.546   1
  -3  -8 -13 940.159 245.522   1
  -3   8 -13 933.964 150.718   1
  -3   8 -14 2618.77 214.722   1
   3  -8  14 1833.50 209.961   1
   3  -8  15 1716.83 205.301   1
   3   8  15 1977.90 316.223   1
  -3   8 -15 2011.16 199.416   1
  -3  -8 -15 1885.48 288.327   1
   3  -8  16 1844.46 217.917   1
   3   8  16 1751.21 285.719   1
  -3   8 -16 1702.00 212.732   1
  -3  -8 -16 1384.84 255.239   1
   3   8  17 876.940 297.966   1
   3  -8  17 732.944 199.648   1
  -3  -8 -17 1090.50 283.406   1
  -3   8 -17 644.949 183.554   1
   3   8  18 858.363 283.044   1
   3  -8  18 508.316 198.042   1
  -3   8 -18 877.899 199.325   1
  -3  -8 -18 744.680 259.193   1
   3   8  19-83.6425 284.701   1
  -3  -8 -19-181.684 261.836   1
   3   8  20 3813.55 399.293   1
  -3  -8 -20 3996.30 384.245   1
   3   8  21 112.218 284.148   1
  -3  -8 -21 131.252 275.475   1
   3   8  23 195.152 294.719   1
  -3  -8 -23-287.874 291.294   1
   3   8  24 277.282 238.802   1
  -3  -8 -24 469.714 240.754   1
   3   8  25 27.5130 307.437   1
  -3  -8 -25 364.465 299.094   1
  -3  -8 -26 361.109 220.293   1
   3   8  27 80.2667 317.285   1
  -3  -8 -27 25.5483 317.928   1
  -3   9  26 470.127 324.159   1
   3  -9 -26 556.924 302.306   1
  -3   9  25 1068.40 334.682   1
   3  -9 -25 464.747 305.912   1
  -3   9  24 852.233 321.263   1
   3  -9 -24 313.945 295.122   1
  -3   9  23 228.885 248.492   1
   3  -9 -23 794.190 245.579   1
  -3   9  22 804.061 289.309   1
   3  -9 -22 854.208 274.351   1
  -3   9  21 545.652 323.271   1
   3  -9 -21 107.446 292.782   1
  -3   9  20 114.737 256.130   1
   3  -9 -20 375.649 242.761   1
  -3   9  19 85.5231 279.141   1
   3  -9 -19 134.238 277.409   1
   3   9 -18 519.281 190.656   1
   3   9 -17 1792.88 235.780   1
   3  -9 -17 1931.58 313.431   1
  -3  -9  17 1817.38 230.260   1
  -3   9  17 2489.03 347.811   1
  -3  -9  16 2935.69 281.846   1
   3  -9 -16 3549.94 331.547   1
  -3   9  16 3750.13 342.385   1
   3   9 -16 3765.71 288.215   1
   3   9 -15 1209.64 184.543   1
  -3  -9  15 1509.54 185.109   1
  -3   9  15 1056.89 290.873   1
   3  -9 -15 1539.33 281.741   1
   3   9 -14 93.3708 132.470   1
   3  -9 -14 100.519 252.620   1
  -3  -9  14 327.630 135.264   1
  -3   9  14 345.046 254.924   1
  -3   9  13 1908.90 314.875   1
   3   9 -13 2218.17 208.984   1
  -3  -9  13 2622.65 218.763   1
   3  -9 -13 2846.09 328.380   1
   3  -9 -12 2552.99 313.314   1
  -3   9  12 2494.18 333.377   1
  -3  -9  11 11857.3 718.584   1
   3   9 -11 13275.9 721.058   1
   3  -9 -11 14151.5 797.484   1
  -3   9  11 12768.4 797.232   1
  -3  -9  10 8418.49 469.713   1
   3   9 -10 7912.18 471.552   1
   3  -9 -10 8011.81 545.827   1
  -3   9  10 7562.78 547.325   1
  -3  -9   9 4435.21 280.166   1
   3   9  -9 4614.97 282.574   1
  -3   9   9 4646.20 377.114   1
   3  -9  -9 4037.63 358.760   1
   3   9  -8 74.2214 86.6957   1
  -3  -9   8 219.414 94.8737   1
  -3   9   8 282.416 220.083   1
   3  -9  -8-81.3851 192.670   1
   3   9  -7 1003.53 111.794   1
   3  -9  -7 906.921 202.207   1
  -3   9   7 1015.81 222.722   1
  -3  -9   7 1133.17 114.081   1
   3   9  -6 23720.0 1256.96   1
  -3  -9   6 22716.7 1254.45   1
  -3   9   6 23526.1 1311.21   1
  -3   9   5 74.4200 181.344   1
   3   9  -5 31.2662 86.7143   1
   3  -9  -5 34.1262 151.357   1
  -3  -9   5 7.41307 83.0742   1
   3  -9  -4 3268.02 270.857   1
   3   9  -4 3824.32 233.866   1
  -3   9   4 3199.52 285.047   1
  -3  -9   4 3389.29 232.852   1
   3   9  -3 15720.7 858.904   1
  -3   9   3 16447.1 896.080   1
  -3  -9   3 14088.8 854.351   1
   3  -9  -3 17165.5 891.123   1
   3   9  -2 5297.78 344.569   1
  -3   9   2 6102.80 375.825   1
  -3  -9   2 5278.67 341.490   1
   3  -9  -2 5469.59 358.751   1
  -3   9   1 8905.52 537.025   1
   3  -9  -1 8976.25 532.776   1
   3   9   0 14677.1 812.972   1
  -3  -9   0 13917.2 805.126   1
  -3  -9  -1 7876.73 497.129   1
  -3   9  -1 7996.00 486.283   1
   3   9   1 8559.20 504.018   1
   3  -9   1 8591.72 485.511   1
  -3  -9  -2 5555.89 354.213   1
  -3   9  -2 5133.15 324.830   1
   3  -9   2 5296.27 322.159   1
   3   9   2 5104.12 361.208   1
  -3  -9  -3 15663.2 913.430   1
  -3   9  -3 16136.7 882.326   1
   3  -9   3 16269.9 880.526   1
   3   9   4 3692.15 303.760   1
   3  -9   4 4042.67 241.179   1
  -3  -9  -4 3809.85 294.442   1
  -3   9  -4 3740.05 238.109   1
   3  -9   5 54.2281 66.9741   1
   3   9   5 17.8956 154.948   1
  -3   9  -5 116.483 64.7672   1
  -3  -9  -6 23062.2 1321.62   1
  -3   9  -6 24119.7 1261.24   1
   3  -9   6 23080.7 1261.01   1
   3   9   6 24242.1 1330.36   1
   3  -9   7 956.998 88.1776   1
  -3   9  -7 820.222 84.6100   1
   3   9   8 83.2629 173.071   1
   3  -9   8 105.720 65.6046   1
  -3  -9  -8 158.450 171.044   1
  -3   9  -9 3765.27 243.543   1
   3  -9   9 4514.84 248.091   1
   3   9   9 4041.60 366.298   1
  -3  -9  -9 4039.07 342.618   1
  -3   9 -10 7790.54 429.850   1
  -3  -9 -10 7630.52 515.686   1
   3   9  10 6942.43 514.835   1
   3  -9  10 7453.50 430.410   1
  -3  -9 -11 13819.9 784.643   1
  -3   9 -11 12208.2 697.557   1
   3  -9  11 12548.7 701.624   1
   3   9  11 13293.9 789.603   1
   3   9  12 2039.69 305.206   1
  -3   9 -12 2727.13 196.335   1
   3  -9  12 2532.85 198.386   1
  -3  -9 -12 2688.51 302.936   1
   3   9  13 2232.15 300.295   1
  -3   9 -13 1865.71 178.313   1
   3  -9  13 1934.43 182.714   1
  -3  -9 -13 2371.43 284.464   1
   3   9  14-130.713 249.166   1
  -3  -9 -14 264.084 234.035   1
   3   9  15 1716.60 303.436   1
   3  -9  15 1564.75 181.462   1
  -3  -9 -15 1772.08 282.827   1
  -3   9 -15 1200.06 166.634   1
   3   9  16 3297.42 384.195   1
  -3   9 -16 3849.48 289.972   1
   3  -9  16 3899.37 291.928   1
  -3  -9 -16 3653.49 370.673   1
   3   9  17 2759.85 361.607   1
  -3   9 -17 2214.91 249.503   1
   3   9  19 195.971 300.361   1
  -3  -9 -19 756.037 290.336   1
   3   9  20 84.1858 209.378   1
  -3  -9 -20 26.1980 192.512   1
   3   9  21 617.217 306.439   1
  -3  -9 -21 393.609 286.264   1
   3   9  22 195.511 262.496   1
  -3  -9 -22 1177.85 283.147   1
   3   9  23 832.117 304.045   1
  -3  -9 -23 208.219 270.660   1
   3   9  24 853.946 323.160   1
  -3  -9 -24 130.081 277.102   1
   3   9  25 245.203 247.904   1
  -3  -9 -25 360.761 241.536   1
   3   9  26 26.8688 303.372   1
  -3  -9 -26 793.008 316.503   1
   3   9  27 26.3675 215.329   1
  -3  -9 -27 352.269 228.116   1
  -3  10  26 329.166 320.721   1
   3 -10 -26 522.916 309.861   1
  -3  10  24 394.376 234.061   1
   3 -10 -24 777.960 235.760   1
  -3  10  22 114.461 317.955   1
   3 -10 -22-26.5892 294.944   1
  -3  10  21-28.7610 276.626   1
   3 -10 -21 160.364 253.557   1
  -3  10  20 1436.58 317.833   1
   3 -10 -20 886.583 288.163   1
  -3  10  19 200.789 292.369   1
   3 -10 -19 563.295 276.243   1
  -3  10  18 569.576 290.777   1
   3 -10 -18 455.804 262.694   1
  -3  10  17 226.012 276.207   1
   3 -10 -17 212.816 245.465   1
   3  10 -16-84.3127 142.875   1
  -3  10  16 195.265 290.983   1
   3 -10 -16 184.766 282.653   1
   3  10 -15 1983.11 186.292   1
  -3 -10  15 1611.26 187.384   1
  -3  10  15 2116.70 317.012   1
   3 -10 -15 2055.27 299.351   1
  -3  10  14 7317.56 532.054   1
   3 -10 -14 7283.07 518.042   1
  -3  10  13-105.757 205.303   1
  -3 -10  13 70.6745 112.661   1
   3 -10 -13 75.0413 198.902   1
   3  10 -13 181.727 107.621   1
  -3 -10  12 5306.31 342.622   1
  -3  10  12 6292.46 453.036   1
   3  10 -12 5811.90 346.501   1
   3 -10 -12 5515.28 432.094   1
   3  10 -11 186.061 92.8413   1
  -3  10  11-175.455 245.947   1
  -3 -10  11-68.4190 92.7541   1
   3  10 -10 8615.59 482.414   1
  -3 -10  10 8903.47 481.750   1
  -3  10  10 7820.91 572.384   1
   3 -10 -10 7323.67 555.641   1
   3  10  -9 44.7581 79.7833   1
  -3 -10   9-42.6664 78.3707   1
  -3  10   9 234.124 233.661   1
   3  10  -8 7559.50 411.821   1
  -3  10   8 7544.03 505.253   1
  -3 -10   8 6844.93 407.448   1
   3 -10  -8 7187.77 494.958   1
   3  10  -7 7537.45 414.270   1
  -3 -10   7 6985.30 411.230   1
  -3  10   6 1399.25 224.619   1
   3  10  -6 979.832 118.268   1
  -3 -10   6 1360.58 115.955   1
   3 -10  -6 778.050 197.328   1
  -3  10   5 176.330 184.141   1
   3  10  -5 53.3169 88.7602   1
  -3 -10   5 7.18222 84.9847   1
   3 -10  -5 267.270 177.486   1
   3 -10  -4 13987.0 819.883   1
   3  10  -4 13601.4 780.417   1
  -3  10   4 14603.5 831.784   1
  -3 -10   4 14270.4 777.290   1
   3 -10  -3 4212.09 338.724   1
   3  10  -3 4989.52 305.408   1
  -3 -10   3 5115.60 302.418   1
  -3  10   3 4201.32 344.537   1
  -3  10   2 17696.6 1034.50   1
   3 -10  -2 19060.2 1033.90   1
   3  10  -1 2779.03 215.107   1
  -3  10   1 2798.75 228.611   1
   3 -10  -1 2461.52 210.189   1
  -3 -10   1 2027.05 199.141   1
  -3 -10   0 87.5357 119.447   1
   3  10   0 66.8039 116.608   1
   3 -10   0-58.9044 110.709   1
  -3  10   0-12.4312 110.562   1
   3  10   1 2652.78 230.423   1
  -3 -10  -1 2531.92 214.663   1
  -3 -10  -2 17905.8 1011.36   1
  -3  10  -2 18132.5 987.637   1
   3  10   2 17261.4 1015.61   1
   3 -10   2 18318.7 988.485   1
   3  10   3 4044.81 317.246   1
  -3  10  -3 4281.38 270.004   1
  -3 -10  -3 4475.33 318.398   1
   3 -10   3 4348.01 269.219   1
   3  10   4 13877.4 829.860   1
  -3 -10  -4 14881.2 832.807   1
  -3  10  -4 14245.5 775.272   1
   3 -10   4 14064.4 775.034   1
   3  10   5 168.209 173.994   1
  -3  10  -5 45.1380 63.4079   1
   3 -10   5 64.4378 62.9856   1
  -3 -10  -5 160.132 170.763   1
  -3 -10  -6 1313.80 208.318   1
   3  10   7 5924.95 428.095   1
   3  10   8 6552.89 473.897   1
  -3 -10  -8 7043.49 473.377   1
  -3 -10  -9 169.621 222.446   1
   3  10   9-204.280 222.206   1
  -3 -10 -10 8476.55 546.335   1
   3  10  10 7792.92 549.790   1
  -3  10 -11 78.7269 50.6211   1
   3 -10  11 46.9425 42.4351   1
   3  10  11-48.9255 230.992   1
   3 -10  12 4370.35 270.481   1
  -3 -10 -12 6125.01 401.485   1
  -3  10 -12 4378.99 270.623   1
   3  10  12 5836.48 408.002   1
  -3  10 -13-77.5330 89.9526   1
  -3 -10 -13 23.9096 227.333   1
   3 -10  13 28.6685 86.5143   1
   3  10  13-234.399 243.584   1
   3 -10  14 6597.68 410.657   1
  -3 -10 -14 7823.45 519.287   1
  -3  10 -14 6942.54 412.440   1
   3  10  14 7512.38 535.332   1
   3 -10  15 1800.07 174.461   1
  -3  10 -15 1630.82 170.823   1
  -3 -10 -15 1959.93 266.209   1
   3  10  15 1739.95 278.364   1
  -3 -10 -16 280.945 264.072   1
   3  10  16 497.144 303.340   1
  -3 -10 -18 546.758 255.860   1
   3  10  18 27.9884 240.653   1
  -3 -10 -19 628.455 295.310   1
   3  10  19 645.298 311.951   1
  -3 -10 -20 1128.25 259.146   1
   3  10  20 1403.07 284.836   1
  -3 -10 -21 471.648 282.476   1
   3  10  21 363.945 284.341   1
  -3 -10 -22 156.442 288.569   1
   3  10  22 389.136 310.198   1
  -3 -10 -24 1521.46 326.715   1
   3  10  24 1037.98 334.229   1
  -3 -10 -26 353.267 262.358   1
   3  10  26-26.5064 259.079   1
   3 -11 -25 150.867 248.394   1
  -3  11  25 109.948 267.410   1
   3 -11 -24 179.733 300.910   1
  -3  11  24 83.7090 316.358   1
   3 -11 -23 338.653 294.953   1
  -3  11  23 877.497 325.940   1
   3 -11 -22 1425.42 247.292   1
  -3  11  22 656.834 247.279   1
   3 -11 -21-106.630 284.172   1
  -3  11  21 1033.10 328.090   1
   3 -11 -19 1075.84 290.351   1
  -3  11  19 1381.11 325.485   1
   3 -11 -18 1556.66 289.344   1
  -3  11  18 1435.47 326.003   1
   3 -11 -17 402.143 280.022   1
  -3  11  17 911.523 316.106   1
   3 -11 -16 1807.43 271.601   1
  -3  11  16 1355.32 277.514   1
   3 -11 -15 26.2643 228.025   1
  -3  11  15 195.306 238.156   1
   3 -11 -14 77.6100 245.535   1
   3  11 -14 388.687 100.428   1
  -3  11  14 494.633 275.461   1
   3  11 -13 1267.24 122.497   1
  -3  11  13 1618.51 292.959   1
  -3 -11  13 1504.92 122.596   1
   3  11 -12 11181.1 651.684   1
  -3 -11  12 12793.4 652.509   1
   3  11 -11 353.295 57.9748   1
  -3 -11  11 370.050 52.8959   1
   3 -11 -11 363.334 221.253   1
   3 -11 -10 819.737 243.884   1
  -3  11   9 4286.06 393.053   1
   3 -11  -9 4938.68 382.166   1
  -3  11   8 70.1112 207.324   1
  -3 -11   8 58.5303 45.0918   1
   3  11  -8 68.5501 52.4518   1
   3 -11  -8 65.2003 185.491   1
  -3 -11   7 2987.30 182.373   1
   3 -11  -7 2805.86 293.921   1
  -3  11   7 3008.19 302.755   1
  -3 -11   6 2991.32 192.762   1
   3  11  -6 3041.65 198.620   1
   3  11  -5 1899.46 150.932   1
  -3  11   5 1762.49 252.710   1
  -3 -11   5 1903.31 146.138   1
   3 -11  -5 1411.90 214.540   1
   3  11  -4 4958.60 307.084   1
  -3  11   4 4699.92 368.374   1
  -3 -11   4 5143.85 306.145   1
   3 -11  -4 4575.03 355.266   1
  -3  11   3-35.9623 170.614   1
   3  11  -3 40.4753 110.394   1
  -3 -11   3 75.7861 98.3330   1
   3 -11  -3 246.824 155.778   1
  -3  11   2 7499.21 486.141   1
   3 -11  -2 7733.29 481.663   1
   3  11  -1 1014.64 154.236   1
  -3 -11   1 1221.45 157.618   1
   3 -11  -1 1261.27 175.984   1
  -3  11   1 1555.27 185.985   1
  -3 -11   0 1791.68 187.268   1
   3  11   0 1706.06 195.842   1
   3 -11   0 1969.85 179.855   1
  -3  11   0 1249.76 177.728   1
   3  11   1 995.170 177.498   1
  -3 -11  -1 1579.08 182.948   1
   3  11   2 7167.56 494.915   1
  -3 -11  -2 7463.78 491.617   1
  -3  11  -2 7965.21 462.137   1
   3 -11   2 8280.00 461.147   1
  -3 -11  -3 115.881 158.944   1
   3  11   3 69.5771 176.938   1
  -3  11  -3 120.279 92.5281   1
   3 -11   3 100.701 88.1233   1
   3  11   4 4804.06 353.817   1
  -3 -11  -4 4489.44 340.895   1
   3 -11   4 4542.06 269.114   1
  -3  11  -4 4386.22 267.396   1
  -3  11  -5 1651.89 112.449   1
   3 -11   5 1755.99 112.640   1
   3  11   7 3029.93 301.598   1
  -3 -11  -7 2713.63 278.951   1
   3  11   8-90.3630 221.638   1
  -3 -11  -8 84.3890 201.975   1
  -3 -11  -9 5032.79 397.986   1
  -3 -11 -10 1404.97 232.071   1
   3  11  10 1245.84 230.341   1
  -3 -11 -11 955.499 248.510   1
   3  11  11 1184.18 269.666   1
  -3 -11 -13 1394.98 250.772   1
   3  11  13 1494.61 272.035   1
  -3 -11 -14 175.552 223.194   1
   3  11  14 135.771 234.510   1
  -3 -11 -15 459.228 272.201   1
   3  11  15-469.113 297.110   1
  -3 -11 -16 1575.48 304.592   1
   3  11  16 1693.74 322.717   1
  -3 -11 -17 624.520 213.600   1
   3  11  17 475.884 227.339   1
  -3 -11 -18 1124.83 276.020   1
   3  11  18 1490.51 322.319   1
  -3 -11 -19 1602.03 316.569   1
   3  11  19 1573.39 341.072   1
  -3 -11 -21 261.322 252.283   1
   3  11  21 279.044 266.910   1
  -3 -11 -22 1659.81 334.697   1
   3  11  22 940.704 333.855   1
  -3 -11 -23 232.976 258.365   1
   3  11  23-137.140 270.861   1
  -3 -11 -24 691.356 256.452   1
   3  11  24 325.101 264.288   1
  -3 -11 -25 76.1666 297.202   1
   3  11  25-507.014 316.148   1
   3 -12 -25 716.925 303.636   1
  -3  12  25 381.626 333.585   1
   3 -12 -24 784.657 242.348   1
  -3  12  24 1549.96 285.315   1
   3 -12 -23 25.8218 251.703   1
  -3  12  23 112.276 276.004   1
   3 -12 -22 26.1694 282.961   1
  -3  12  22-455.258 327.889   1
   3 -12 -21 158.996 217.748   1
  -3  12  21 229.420 250.479   1
   3 -12 -20 588.406 294.377   1
  -3  12  20 432.011 326.522   1
   3 -12 -18-134.754 277.278   1
  -3  12  18 865.210 324.127   1
  -3  12  17 488.940 267.637   1
   3 -12 -16 347.231 252.060   1
  -3  12  16 228.689 272.224   1
   3 -12 -15 767.613 293.777   1
  -3  12  15 1359.63 312.606   1
   3 -12 -14 5385.09 461.069   1
   3 -12 -13 1081.38 273.319   1
  -3  12  13 1349.26 321.372   1
   3 -12 -12-25.2553 237.923   1
  -3  12  12-135.060 263.894   1
   3 -12 -10 3450.39 335.476   1
  -3  12  10 2914.23 341.239   1
   3 -12  -9 139.539 216.986   1
  -3  12   9-100.080 222.523   1
   3 -12  -8 425.935 209.195   1
  -3  12   8 145.349 206.081   1
   3 -12  -7 2343.32 273.013   1
  -3  12   7 2637.13 306.119   1
  -3  12   6-247.546 209.972   1
   3 -12  -6-184.033 193.973   1
   3  12  -6 4.40781 61.5842   1
   3  12  -5 2053.15 153.427   1
  -3  12   4 2559.07 279.065   1
   3  12  -4 2208.20 180.815   1
  -3 -12   4 2547.61 183.005   1
   3 -12  -4 2215.65 255.076   1
  -3  12   3 1731.77 233.345   1
   3  12  -3 1544.95 168.156   1
  -3 -12   3 1894.49 169.863   1
   3 -12  -3 1623.16 218.159   1
   3  12  -2 17225.2 1006.66   1
  -3 -12   2 18799.2 1005.43   1
  -3  12   2 17993.7 1036.97   1
   3 -12  -2 18511.3 1027.88   1
  -3 -12   1 427.496 137.134   1
   3  12  -1 198.369 132.305   1
   3 -12  -1 817.644 166.395   1
  -3  12   1 856.171 176.830   1
   3  12   0 116.589 142.991   1
  -3 -12   0-152.614 139.920   1
  -3  12   0 55.4317 142.886   1
   3 -12   0 131.729 136.091   1
   3 -12   1 548.850 131.942   1
  -3  12  -1 1008.86 146.095   1
   3  12   1 714.105 171.672   1
   3 -12   2 15939.4 897.471   1
   3  12   2 17290.2 934.779   1
  -3  12  -2 15753.5 898.359   1
   3 -12   3 2038.73 155.754   1
   3  12   3 1780.47 225.788   1
  -3 -12  -3 1411.73 207.107   1
  -3  12  -3 1887.08 158.314   1
   3 -12   4 2484.67 164.506   1
  -3 -12  -4 2829.59 262.544   1
   3  12   4 2614.95 263.288   1
  -3  12  -4 2386.39 165.564   1
   3  12   6 325.337 210.112   1
  -3 -12  -6-20.1640 185.066   1
   3  12   7 1566.52 257.123   1
  -3 -12  -7 2313.79 247.437   1
   3  12   8 47.2092 208.647   1
  -3 -12  -8 393.976 187.744   1
   3  12   9 97.7937 199.550   1
  -3 -12  -9 158.294 189.171   1
  -3 -12 -10 3670.89 343.723   1
   3  12  10 3848.95 344.252   1
   3  12  12 80.0512 253.898   1
  -3 -12 -12 660.545 250.535   1
  -3 -12 -13 2060.91 309.528   1
  -3 -12 -14 5813.91 472.892   1
   3  12  14 6332.14 498.035   1
   3  12  15 555.750 268.730   1
  -3 -12 -15 852.698 238.270   1
   3  12  16 308.236 232.711   1
   3  12  17 366.069 287.907   1
  -3 -12 -17 550.104 277.455   1
   3  12  18 929.193 319.527   1
  -3 -12 -18 736.736 298.503   1
   3  12  20 559.942 234.045   1
  -3 -12 -20 419.221 213.238   1
   3  12  21 499.939 286.270   1
  -3 -12 -21 156.154 252.523   1
   3  12  22 302.949 314.371   1
  -3 -12 -22 103.459 288.546   1
   3  12  23 81.7271 283.202   1
  -3 -12 -23 231.588 278.179   1
   3  12  24 375.593 228.089   1
  -3 -12 -24 483.051 219.991   1
   3  12  25 78.9589 304.628   1
  -3 -12 -25 575.567 296.400   1
  -3  13  24 604.434 346.790   1
   3 -13 -24 24.9098 293.557   1
  -3  13  22 141.250 302.690   1
   3 -13 -22 623.312 280.920   1
  -3  13  20 230.476 267.134   1
   3 -13 -20 239.608 230.760   1
  -3  13  19 753.733 335.808   1
   3 -13 -19 214.336 286.323   1
   3 -13 -18 484.817 278.320   1
  -3  13  17 435.110 250.520   1
   3 -13 -17 807.724 231.560   1
  -3  13  16 809.379 318.780   1
   3 -13 -16 724.765 281.262   1
  -3  13  14 170.698 294.624   1
   3 -13 -14 184.965 256.010   1
  -3  13  13-393.250 290.193   1
   3 -13 -13 469.455 266.258   1
   3 -13 -12 5775.93 456.116   1
  -3  13  12 5774.52 471.420   1
  -3  13  11 1896.58 293.714   1
   3 -13 -11 755.119 263.143   1
  -3  13  10 1326.47 288.634   1
   3 -13 -10 1349.54 259.222   1
  -3  13   9 516.528 247.744   1
   3 -13  -9 119.400 222.814   1
  -3  13   8 626.781 233.301   1
   3 -13  -8 438.614 216.638   1
  -3  13   7 24.2520 219.707   1
   3 -13  -7-199.250 199.034   1
  -3  13   6 2398.67 285.390   1
   3 -13  -6 1716.00 245.180   1
   3  13  -5 1795.93 151.343   1
  -3  13   5 2245.70 271.746   1
   3 -13  -5 2024.58 259.490   1
  -3 -13   5 2228.06 145.796   1
  -3  13   4 7600.88 496.844   1
   3 -13  -4 7744.45 481.292   1
   3  13  -4 6765.60 417.120   1
  -3 -13   4 7049.45 415.005   1
  -3  13   3 4878.33 365.693   1
   3 -13  -3 4935.88 356.335   1
   3  13  -3 4470.20 308.200   1
  -3 -13   3 4629.04 303.917   1
  -3  13   2 3957.83 313.072   1
   3  13  -2 3382.57 275.924   1
  -3 -13   2 3833.66 272.538   1
   3 -13  -2 4119.41 308.825   1
   3  13  -1 2467.31 222.427   1
  -3  13   1 1810.74 219.120   1
  -3 -13   1 2287.75 203.620   1
   3 -13  -1 1962.46 221.381   1
   3  13   0 20314.4 1109.95   1
   3 -13   0 19829.3 1096.11   1
  -3  13   0 17924.8 1097.36   1
  -3 -13   0 20729.4 1103.18   1
   3  13   1 1468.85 215.190   1
   3 -13   1 2049.46 189.816   1
  -3  13  -1 1933.21 189.558   1
  -3 -13  -1 1922.47 207.716   1
  -3  13  -2 3853.44 269.448   1
   3 -13   2 3868.61 268.471   1
   3  13   2 3283.34 319.021   1
   3 -13   3 4357.73 276.897   1
  -3 -13  -3 4713.30 344.509   1
  -3  13  -3 4343.55 278.250   1
   3  13   3 4567.39 350.796   1
   3 -13   4 5491.76 311.433   1
  -3  13  -4 5551.31 312.997   1
   3  13   5 1628.85 237.701   1
  -3 -13  -5 1590.09 228.587   1
   3  13   6 2409.78 288.407   1
  -3 -13  -6 2185.27 256.446   1
   3  13   7-70.8665 211.778   1
  -3 -13  -7-65.5124 193.734   1
   3  13   8 884.990 239.863   1
  -3 -13  -8 428.451 218.982   1
   3  13   9 25.0870 230.206   1
  -3 -13  -9 235.674 209.174   1
   3  13  11 1547.95 276.121   1
  -3 -13 -11 936.190 253.083   1
  -3 -13 -12 5435.17 446.253   1
   3  13  12 5664.64 464.339   1
   3  13  13 55.1714 269.575   1
  -3 -13 -13 663.842 269.079   1
   3  13  14 194.983 294.396   1
  -3 -13 -14 440.023 270.548   1
   3  13  16 394.768 300.393   1
  -3 -13 -16 1156.42 295.451   1
  -3 -13 -17 791.392 286.042   1
   3  13  18 507.899 283.454   1
  -3 -13 -18 263.856 234.849   1
   3  13  19 309.204 230.810   1
  -3 -13 -19-52.5979 199.947   1
   3  13  20 808.920 279.875   1
   3  13  22 794.536 331.308   1
  -3 -13 -22 284.594 291.679   1
   3  13  24 318.189 230.457   1
  -3 -13 -24 151.226 215.419   1
   3 -14 -23 100.429 282.343   1
  -3  14  23 166.205 329.042   1
   3 -14 -22 102.624 209.644   1
  -3  14  22 393.113 237.858   1
   3 -14 -21 209.131 299.709   1
  -3  14  21 483.389 335.632   1
   3 -14 -20-132.293 201.203   1
  -3  14  20-143.921 228.175   1
   3 -14 -19 320.324 286.611   1
  -3  14  19 493.693 329.303   1
   3 -14 -18 861.465 280.095   1
  -3  14  18 378.922 302.363   1
   3 -14 -17 1268.47 255.395   1
  -3  14  17 1402.51 291.995   1
   3 -14 -16 944.403 278.106   1
  -3  14  16 1167.98 335.468   1
   3 -14 -15-268.844 258.184   1
  -3  14  15-116.405 310.671   1
   3 -14 -13 661.188 262.720   1
  -3  14  13 400.577 284.586   1
   3 -14 -12 234.880 221.109   1
  -3  14  12 225.856 239.137   1
   3 -14 -11 2310.53 314.084   1
  -3  14  11 2221.58 336.157   1
   3 -14 -10 200.763 219.231   1
  -3  14  10 163.613 232.229   1
   3 -14  -9 732.568 243.066   1
  -3  14   9 26.6861 248.063   1
   3 -14  -8 3952.07 343.114   1
  -3  14   8 3155.27 364.329   1
   3 -14  -7 159.850 207.906   1
  -3  14   7-25.3751 220.270   1
   3 -14  -6 131.416 199.500   1
  -3  14   6-441.837 235.635   1
  -3 -14   5 27.0598 42.0521   1
   3  14  -5 11.3137 48.9310   1
   3  14  -4 405.804 107.815   1
  -3 -14   4 628.662 99.8743   1
   3 -14  -3 867.262 189.882   1
  -3 -14   3 1358.85 148.780   1
   3  14  -3 1191.53 153.699   1
  -3  14   3 1657.60 223.467   1
  -3 -14   2 5895.96 394.476   1
  -3  14   2 6096.89 438.985   1
   3 -14  -2 6102.32 431.417   1
   3  14  -2 7270.75 407.897   1
  -3  14   1 5957.86 440.751   1
  -3 -14   1 7282.11 428.435   1
   3 -14  -1 6742.17 444.194   1
   3  14  -1 6859.28 437.125   1
   3  14   0 49.7038 166.152   1
  -3  14   0 91.8017 145.929   1
   3 -14   0 144.108 138.092   1
  -3 -14   0 151.886 147.180   1
  -3  14  -1 6388.37 420.843   1
   3  14   1 6824.40 450.585   1
   3 -14   1 7273.63 419.359   1
  -3 -14  -1 5910.12 435.413   1
  -3  14  -2 5791.59 376.778   1
  -3 -14  -2 6014.23 415.875   1
   3  14   2 6538.62 437.344   1
   3 -14   2 6019.00 375.270   1
  -3 -14  -3 1533.27 214.327   1
  -3  14  -3 1316.12 131.133   1
   3  14   3 1300.31 236.734   1
   3 -14   3 1223.66 127.575   1
   3  14   4 783.341 211.595   1
  -3 -14  -4 728.920 200.021   1
   3  14   5 293.592 222.817   1
  -3 -14  -5 148.492 197.285   1
   3  14   6-94.0716 207.011   1
  -3 -14  -6 284.233 197.087   1
   3  14   7 49.4469 225.192   1
  -3 -14  -7 226.547 196.783   1
   3  14   8 3744.24 352.598   1
  -3 -14  -8 3032.80 320.363   1
   3  14   9 838.211 272.796   1
  -3 -14  -9 362.983 238.293   1
   3  14  10 107.215 260.204   1
  -3 -14 -10 173.258 250.737   1
   3  14  11 2533.34 335.946   1
  -3 -14 -11 2420.86 313.590   1
   3  14  12 137.992 258.326   1
  -3 -14 -12 256.504 242.974   1
   3  14  13 558.832 264.330   1
  -3 -14 -13 596.928 235.830   1
   3  14  15-141.557 247.100   1
  -3 -14 -15 237.429 237.108   1
   3  14  16 737.582 265.768   1
  -3 -14 -16 926.935 258.451   1
   3  14  17 878.961 297.183   1
  -3 -14 -17 1563.28 288.517   1
   3  14  18 649.641 298.027   1
  -3 -14 -18 739.721 276.953   1
   3  14  19 392.527 302.819   1
  -3 -14 -19 210.141 270.735   1
   3  14  21 413.491 328.960   1
  -3 -14 -21 598.735 301.044   1
  -3 -14 -22-51.4977 264.966   1
  -3 -14 -23-25.3861 216.012   1
   3 -15 -22 303.667 216.924   1
  -3  15  22 502.835 257.674   1
   3 -15 -21 284.413 292.011   1
  -3  15  21 594.386 342.305   1
   3 -15 -20 236.217 198.251   1
  -3  15  20 545.861 249.430   1
   3 -15 -19 1009.22 301.193   1
  -3  15  19 87.2063 332.042   1
   3 -15 -18 322.417 272.832   1
  -3  15  18 467.823 303.924   1
   3 -15 -17-162.092 203.132   1
  -3  15  17-29.3972 226.684   1
   3 -15 -16 487.412 252.037   1
  -3  15  16 1266.76 312.616   1
   3 -15 -15 378.928 261.457   1
  -3  15  15 264.994 298.642   1
   3 -15 -14 593.241 259.182   1
  -3  15  14 703.961 295.895   1
   3 -15 -13 963.991 229.108   1
  -3  15  13 465.921 239.892   1
   3 -15 -12 265.068 246.364   1
  -3  15  12 144.139 273.037   1
   3 -15 -11 547.393 243.299   1
  -3  15  11 969.378 290.651   1
   3 -15 -10 1204.20 276.333   1
  -3  15  10 868.381 275.520   1
   3 -15  -8 875.617 227.733   1
  -3  15   8 486.700 245.778   1
   3 -15  -7 493.930 211.904   1
  -3  15   7 501.041 248.008   1
   3 -15  -6 2113.49 276.866   1
  -3  15   6 1948.76 298.278   1
   3 -15  -5 1166.58 232.288   1
  -3  15   5 1277.28 265.855   1
   3 -15  -4 146.411 183.551   1
  -3 -15   4 334.731 90.3049   1
   3  15  -4 287.206 96.5667   1
  -3  15   4-45.5745 200.429   1
   3 -15  -3 354.160 173.168   1
  -3 -15   3-19.8225 112.773   1
   3  15  -3-10.6478 113.460   1
  -3  15   3 170.376 185.907   1
   3 -15  -2-18.3208 178.963   1
  -3 -15   2-86.7058 124.397   1
   3  15  -2 40.0065 135.584   1
  -3  15   2 97.7847 183.341   1
   3 -15  -1 67.1134 162.879   1
  -3 -15   1 14.3736 137.369   1
  -3  15   1 177.397 157.002   1
   3  15  -1 108.450 143.575   1
  -3  15   0 6851.10 467.241   1
  -3 -15   0 7208.47 476.514   1
   3 -15   0 7575.70 469.624   1
   3  15   0 7811.38 487.980   1
   3  15   1-170.966 163.037   1
  -3  15  -1 26.9330 134.404   1
   3 -15   1-38.9329 122.247   1
  -3 -15  -1 52.6389 150.594   1
   3  15   2 61.2503 194.204   1
  -3 -15  -2-94.2535 185.437   1
  -3  15  -2 127.519 114.357   1
   3 -15   2 204.601 113.432   1
  -3  15  -3-13.3074 83.2794   1
   3 -15   3 111.555 85.2556   1
   3  15   4 22.8143 214.390   1
  -3 -15  -4 21.0684 200.779   1
   3  15   5 881.879 249.351   1
  -3 -15  -5 924.413 231.422   1
   3  15   6 2103.94 291.471   1
  -3 -15  -6 2491.31 281.804   1
   3  15   7 509.928 228.364   1
  -3 -15  -7 518.913 219.082   1
   3  15   8 943.398 271.484   1
  -3 -15  -8 824.713 247.462   1
   3  15   9 2355.56 306.564   1
  -3 -15  -9 2535.77 291.822   1
   3  15  10 900.214 280.617   1
  -3 -15 -10 861.425 250.157   1
   3  15  11 693.176 285.502   1
  -3 -15 -11 566.366 255.239   1
   3  15  12 196.397 264.248   1
  -3 -15 -12 469.476 257.615   1
   3  15  14 227.443 247.244   1
  -3 -15 -14 345.043 205.197   1
   3  15  15-85.5169 276.742   1
  -3 -15 -15 372.870 237.647   1
   3  15  16 284.909 285.874   1
  -3 -15 -16 559.515 247.862   1
   3  15  17-141.904 285.068   1
  -3 -15 -17 292.286 258.464   1
   3  15  18 226.101 305.275   1
  -3 -15 -18 371.328 260.721   1
   3  15  19 392.589 302.861   1
  -3 -15 -19 502.068 262.577   1
   3  15  20 499.662 292.879   1
  -3 -15 -20 209.573 250.859   1
   3  15  21 356.118 269.403   1
  -3 -15 -21 596.373 233.243   1
   3  15  22-242.371 230.512   1
  -3 -15 -22 383.738 213.279   1
  -3  16  21-169.141 330.740   1
   3 -16 -21 740.301 291.285   1
  -3  16  20 717.225 264.313   1
   3 -16 -20 285.889 213.480   1
   3 -16 -19-26.3776 273.030   1
  -3  16  18 410.200 324.439   1
   3 -16 -18 588.710 292.437   1
  -3  16  17 384.113 292.139   1
   3 -16 -17 188.909 258.186   1
  -3  16  15 267.948 251.138   1
   3 -16 -15 462.334 223.396   1
  -3  16  14 505.644 282.932   1
   3 -16 -14-108.725 236.734   1
  -3  16  13 622.141 308.736   1
   3 -16 -13-27.0719 252.943   1
  -3  16  12 413.919 292.671   1
   3 -16 -12 830.751 263.962   1
  -3  16  11 175.485 252.461   1
   3 -16 -11-26.5272 233.444   1
  -3  16  10 28.9977 253.087   1
   3 -16 -10-104.288 216.011   1
  -3  16   9 629.659 277.754   1
   3 -16  -9 408.376 233.255   1
  -3  16   7-54.1663 245.290   1
   3 -16  -7 73.7219 210.304   1
  -3  16   6-234.251 232.096   1
   3 -16  -6 237.634 213.569   1
  -3  16   5-74.5765 222.923   1
   3 -16  -5-159.708 209.350   1
   3 -16  -4 3125.70 317.103   1
  -3  16   4 3703.01 343.674   1
   3  16  -3-20.2499 113.644   1
   3 -16  -2 684.874 192.054   1
  -3 -16   2 741.582 150.989   1
   3  16  -2 882.728 155.804   1
  -3  16   2 446.978 201.635   1
   3  16  -1 95.1218 156.396   1
  -3  16   1 73.7747 162.022   1
   3 -16  -1 122.368 157.694   1
  -3 -16   1 266.527 153.448   1
   3  16   0 125.356 170.719   1
  -3  16   0 274.187 158.990   1
   3 -16   0 15.6435 143.550   1
  -3 -16   0-50.1381 149.491   1
   3  16   1 294.613 195.016   1
  -3  16  -1 149.316 139.454   1
   3 -16   1 249.500 144.485   1
  -3 -16  -1 36.6040 173.872   1
  -3 -16  -2 806.103 208.013   1
  -3  16  -2 829.826 135.537   1
   3  16   2 803.707 222.695   1
   3  16   3 89.7674 194.285   1
  -3 -16  -3-62.5922 177.581   1
  -3  16  -3 96.7594 56.2072   1
   3  16   4 3797.97 341.491   1
  -3 -16  -4 3090.18 319.787   1
   3  16   5 270.575 221.399   1
  -3 -16  -5 479.612 214.531   1
   3  16   6 458.370 249.433   1
  -3 -16  -6-70.9644 209.986   1
   3  16   7 157.272 245.731   1
  -3 -16  -7-121.803 215.506   1
   3  16   9 82.1557 248.680   1
  -3 -16  -9 51.0141 223.247   1
   3  16  10 83.5179 234.256   1
  -3 -16 -10 207.546 218.321   1
   3  16  11 281.697 279.407   1
  -3 -16 -11 420.811 240.762   1
   3  16  12-341.416 283.604   1
  -3 -16 -12 1115.34 280.519   1
   3  16  13 371.956 254.965   1
  -3 -16 -13 240.559 238.252   1
   3  16  14-86.0519 263.757   1
  -3 -16 -14-53.6395 218.118   1
   3  16  15 544.550 310.582   1
  -3 -16 -15 53.6558 259.568   1
   3  16  16 744.543 312.120   1
  -3 -16 -16 805.966 291.612   1
   3  16  17 313.248 315.670   1
  -3 -16 -17 240.429 281.169   1
   3  16  18 678.116 326.328   1
  -3 -16 -18 825.158 295.422   1
   3  16  19 335.731 305.624   1
  -3 -16 -19 395.935 279.167   1
   3  16  20 110.453 301.692   1
  -3 -16 -20 209.042 278.920   1
   3  16  21 461.618 316.380   1
  -3 -16 -21-25.7882 278.369   1
  -3  17  21 140.899 341.561   1
   3 -17 -21 25.0791 280.569   1
  -3  17  20 314.915 313.279   1
   3 -17 -20-25.6991 254.405   1
  -3  17  19-29.1398 275.811   1
   3 -17 -19 183.110 225.193   1
  -3  17  18 295.626 341.162   1
   3 -17 -18 79.6505 274.426   1
  -3  17  17 773.034 347.119   1
   3 -17 -17 241.699 283.922   1
  -3  17  16 119.962 323.523   1
   3 -17 -16 597.684 293.191   1
  -3  17  14 334.190 314.040   1
   3 -17 -14 109.191 270.936   1
  -3  17  13 759.084 289.431   1
   3 -17 -13 381.902 242.365   1
  -3  17  12 332.591 296.456   1
   3 -17 -12 298.824 258.812   1
  -3  17  11-60.3242 282.775   1
   3 -17 -11 134.351 238.990   1
  -3  17  10 1431.50 322.879   1
   3 -17 -10 748.309 266.196   1
  -3  17   9 1258.45 299.600   1
   3 -17  -9 868.780 270.035   1
  -3  17   8 571.113 285.587   1
   3 -17  -8 442.116 234.581   1
  -3  17   7 83.2848 251.631   1
   3 -17  -7 278.712 230.861   1
  -3  17   6 2675.88 329.982   1
   3 -17  -6 3338.96 327.130   1
  -3  17   5 4104.54 363.097   1
   3 -17  -5 2619.79 327.261   1
  -3  17   4 24.3689 208.189   1
   3 -17  -4 338.086 202.809   1
  -3  17   3 1428.76 237.783   1
   3 -17  -3 1000.01 217.296   1
  -3  17   2-20.9917 179.135   1
  -3  17   1 305.083 176.911   1
   3  17   0 110.910 170.479   1
   3  17   1 81.2866 176.430   1
   3  17   3 605.148 217.894   1
  -3 -17  -3 1217.63 216.975   1
   3  17   4 244.151 230.812   1
  -3 -17  -4 205.316 208.519   1
   3  17   5 3479.38 337.026   1
  -3 -17  -5 2610.39 302.059   1
   3  17   6 2098.64 309.549   1
  -3 -17  -6 3210.16 320.835   1
   3  17   8 220.320 241.855   1
  -3 -17  -8 514.466 218.540   1
   3  17   9 980.663 273.661   1
  -3 -17  -9 1570.13 268.198   1
   3  17  10 1361.93 308.009   1
  -3 -17 -10 849.035 271.908   1
   3  17  11 143.332 245.335   1
  -3 -17 -11-187.571 213.023   1
   3  17  12 144.056 289.169   1
  -3 -17 -12 431.556 269.076   1
   3  17  13 491.694 271.069   1
  -3 -17 -13 189.484 247.032   1
   3  17  14-202.848 262.452   1
  -3 -17 -14 163.089 227.238   1
   3  17  16 603.951 337.400   1
  -3 -17 -16 595.945 289.139   1
   3  17  17 114.248 275.403   1
  -3 -17 -17 161.604 252.004   1
   3  17  18 791.710 241.899   1
  -3 -17 -18 187.260 210.612   1
   3  17  19 725.406 272.758   1
  -3 -17 -19 556.118 227.754   1
   3  17  20 219.570 285.480   1
  -3 -17 -20 261.129 239.838   1
   3  17  21-26.9122 295.695   1
  -3 -17 -21-385.378 252.341   1
  -3  18  20 454.042 353.930   1
   3 -18 -20 178.429 270.885   1
  -3  18  19 232.748 309.327   1
   3 -18 -19 25.8871 264.336   1
  -3  18  18-59.2226 242.317   1
   3 -18 -18-26.3522 208.105   1
  -3  18  17 120.196 275.011   1
   3 -18 -17 588.351 228.502   1
  -3  18  16 455.977 295.115   1
   3 -18 -16-27.0633 227.102   1
  -3  18  15 122.657 242.401   1
   3 -18 -15 272.941 200.077   1
  -3  18  13-370.879 329.300   1
   3 -18 -13 660.383 279.376   1
  -3  18  12 215.313 273.243   1
   3 -18 -12 331.871 215.211   1
  -3  18  11 428.775 309.304   1
   3 -18 -11 969.680 284.818   1
  -3  18  10 849.344 305.382   1
  -3  18   9-29.8829 276.793   1
  -3  18   8 263.537 273.551   1
  -3  18   7 626.186 282.388   1
  -3  18   6 303.029 263.008   1
   3  18   5 236.808 239.235   1
   3  18   7-27.7653 255.922   1
   3  18   8 424.336 274.418   1
  -3 -18  -8 238.919 239.792   1
   3  18   9 516.531 267.524   1
  -3 -18  -9 107.678 230.876   1
   3  18  10 463.983 253.095   1
  -3 -18 -10 544.028 234.964   1
   3  18  11 788.443 292.530   1
  -3 -18 -11 1068.19 279.998   1
   3  18  12 87.9527 273.692   1
  -3 -18 -12 248.527 231.043   1
   3  18  13 410.644 306.837   1
  -3 -18 -13 911.368 291.348   1
   3  18  15 379.178 318.114   1
  -3 -18 -15 414.016 284.780   1
   3  18  16 260.238 306.267   1
  -3 -18 -16 464.926 271.331   1
   3  18  17 200.273 228.567   1
  -3 -18 -17 298.658 222.561   1
   3  18  18-28.2277 296.194   1
  -3 -18 -18 214.809 255.351   1
   3  18  19-83.2977 320.890   1
  -3 -18 -19 318.017 275.997   1
   3  18  20 598.171 348.995   1
  -3 -18 -20 286.662 293.372   1
   4   0 -27 413.710 246.901   1
  -4   0  26 390.419 290.739   1
   4   0 -26 331.636 284.998   1
  -4   0  25 210.309 303.494   1
   4   0 -25 441.177 287.617   1
  -4   0  24 1313.45 320.147   1
   4   0 -24 903.950 295.726   1
  -4   0  23-88.9767 219.172   1
   4   0 -23 570.465 223.384   1
  -4   0  22 3405.15 373.114   1
   4   0 -22 2382.61 343.149   1
  -4   0  21-144.255 243.355   1
   4   0 -21 78.9297 227.083   1
  -4   0  20 1075.44 294.718   1
   4   0 -20 922.340 275.313   1
  -4   0  19-193.369 234.372   1
   4   0 -19 125.034 202.703   1
  -4   0  18 2954.64 327.432   1
   4   0 -18 2431.84 300.308   1
  -4   0  17 208.327 244.957   1
   4   0 -17 212.214 239.988   1
  -4   0  16 2313.90 308.248   1
  -4   0  15-48.3800 205.348   1
   4   0 -15 306.716 206.473   1
  -4   0  14 324.722 222.277   1
   4   0 -14 357.086 194.920   1
  -4   0  13 66.3471 206.489   1
   4   0 -13 222.055 193.860   1
   4   0 -12 17745.2 1056.01   1
  -4   0  12 19291.5 1075.72   1
  -4   0  11-19.8688 173.945   1
   4   0 -11 200.324 172.009   1
   4   0 -10 9331.94 583.254   1
  -4   0  10 9697.48 595.414   1
  -4   0   9 34.8012 159.246   1
   4   0  -9 112.496 145.236   1
   4   0  -8 44402.7 2426.43   1
  -4   0   8 45518.9 2433.25   1
  -4   0   7 119.835 159.712   1
   4   0  -7 168.814 144.102   1
   4   0  -6 27873.0 1557.90   1
  -4   0   6 29278.2 1564.20   1
  -4   0   5-12.8352 124.830   1
   4   0  -5 49.0677 116.635   1
  -4   0   4 32080.4 1759.58   1
   4   0  -4 32813.1 1757.52   1
  -4   0   0 711.013 147.456   1
   4   0   0 1002.96 150.368   1
  -4   0  -1 39.9869 120.074   1
   4   0   1 170.329 119.294   1
  -4   0  -4 33788.6 1813.88   1
   4   0   4 33326.2 1814.26   1
  -4   0  -5-11.9327 122.786   1
   4   0   5 24.9852 115.994   1
  -4   0  -6 27888.2 1540.22   1
   4   0   6 28596.8 1546.49   1
  -4   0  -7 27.2158 133.531   1
   4   0   7 71.7147 139.821   1
   4   0   8 43902.8 2386.47   1
  -4   0  -8 44360.0 2385.16   1
  -4   0  -9-155.832 150.933   1
   4   0   9 33.3378 167.798   1
   4   0  10 11108.5 659.365   1
  -4   0 -10 10463.7 650.801   1
  -4   0 -11 283.552 167.055   1
   4   0  11-18.8340 165.848   1
   4   0  12 18170.3 1067.60   1
  -4   0 -12 18812.0 1062.65   1
   4   0  13 102.432 201.908   1
  -4   0 -13 58.7301 188.318   1
  -4   0 -14-41.0348 202.616   1
   4   0  15 44.7345 191.432   1
   4   0  16 2675.33 310.812   1
  -4   0 -16 2535.57 296.775   1
   4   0  17 245.022 203.876   1
  -4   0 -17 160.097 185.092   1
   4   0  18 3233.56 346.898   1
  -4   0 -18 3177.23 328.110   1
   4   0  19 235.707 255.877   1
  -4   0 -19-24.7268 239.997   1
   4   0  20 1470.49 286.512   1
  -4   0 -20 1414.82 281.912   1
   4   0  21-83.3953 234.491   1
  -4   0 -21-25.8699 227.648   1
   4   0  22 2286.24 307.172   1
  -4   0 -22 2899.19 312.643   1
   4   0  23 542.920 244.314   1
  -4   0 -23 53.5553 225.711   1
   4   0  24 1066.65 273.578   1
  -4   0 -24 1083.94 278.510   1
   4   0  25 202.893 256.438   1
  -4   0 -25-54.6093 258.425   1
   4   0  26 670.808 287.471   1
  -4   0 -26 387.190 287.034   1
  -4   0 -27 892.232 322.042   1
   4  -1 -28 379.005 275.406   1
  -4   1  27 356.050 262.599   1
   4  -1 -27 709.802 272.207   1
  -4   1  26 985.753 256.897   1
   4  -1 -26 794.584 238.343   1
  -4  -1  25 270.250 251.490   1
   4   1 -25 665.133 274.190   1
  -4  -1  24 1493.06 310.157   1
  -4   1  24 1168.18 325.239   1
   4   1 -24 962.490 259.352   1
   4  -1 -24 1037.31 301.609   1
  -4   1  23 475.367 304.692   1
   4  -1 -23-27.0851 276.140   1
  -4  -1  22 291.058 240.611   1
   4   1 -22 106.910 233.487   1
  -4  -1  21-630.241 285.912   1
  -4   1  21 173.924 276.884   1
   4   1 -21 630.034 273.315   1
   4  -1 -21-262.234 272.496   1
  -4  -1  20 531.888 235.746   1
  -4   1  20 28.5786 242.072   1
   4   1 -20 256.473 217.309   1
   4  -1 -20 128.052 212.524   1
  -4   1  19-111.857 260.279   1
   4  -1 -19 100.234 244.778   1
  -4  -1  18 1110.11 266.371   1
   4   1 -18 823.847 256.296   1
  -4  -1  17 1098.92 273.450   1
  -4   1  17 764.386 262.568   1
   4   1 -17 1146.58 251.496   1
   4  -1 -17 524.321 234.686   1
  -4  -1  16 959.819 264.557   1
   4   1 -16 1082.84 243.450   1
   4  -1 -16 346.164 216.322   1
  -4  -1  15 15139.6 873.386   1
  -4   1  15 14353.2 876.463   1
   4   1 -15 14788.5 861.139   1
   4  -1 -15 13112.4 854.540   1
  -4  -1  14 22222.7 1148.53   1
  -4   1  14 18337.8 1142.21   1
   4  -1 -14 18901.9 1131.89   1
   4   1 -14 19273.2 1128.46   1
  -4   1  13 6126.56 460.781   1
   4  -1 -13 6434.10 446.478   1
  -4  -1  12 1903.35 245.518   1
   4   1 -12 2519.45 243.074   1
  -4  -1  11 1677.52 228.947   1
  -4   1  11 1727.30 238.973   1
   4   1 -11 1779.54 222.929   1
   4  -1 -11 2308.95 235.044   1
  -4  -1  10 7763.44 484.543   1
  -4   1  10 7050.66 481.524   1
   4  -1 -10 6673.47 468.984   1
   4   1 -10 7477.23 465.479   1
  -4   1   9 254.611 158.785   1
  -4  -1   9 282.944 155.869   1
   4  -1  -9 283.996 144.406   1
   4   1  -9 496.237 159.239   1
  -4   1   8 1441.68 194.165   1
  -4  -1   8 1853.86 195.256   1
   4  -1  -8 1754.30 187.307   1
   4   1  -8 1495.63 180.061   1
  -4   1   7 1026.48 187.616   1
  -4  -1   7 987.570 166.175   1
   4  -1  -7 936.040 169.242   1
   4   1  -7 769.619 153.904   1
   4   1  -6 1139.54 167.613   1
   4  -1  -6 1543.60 184.453   1
  -4   1   6 1745.10 200.520   1
  -4  -1   6 1681.97 175.535   1
   4  -1  -5 6268.71 369.564   1
   4   1  -5 5547.64 359.151   1
  -4  -1   5 4929.63 357.346   1
  -4   1   5 5908.93 376.324   1
   4   1  -4 8919.00 526.184   1
   4  -1  -4 8070.67 529.521   1
  -4   1   4 9687.42 537.931   1
  -4  -1   4 9214.38 529.830   1
   4  -1  -3 37984.4 2002.63   1
  -4   1   3 36246.3 2001.69   1
   4  -1   0 78.4852 122.250   1
  -4   1   0-40.3213 123.045   1
   4  -1   1 9585.55 553.087   1
  -4   1  -1 9366.60 551.374   1
   4  -1   2 57211.8 3004.52   1
  -4   1  -2 55411.7 3002.61   1
  -4  -1  -3 30544.0 1768.87   1
   4   1   3 35252.1 1776.39   1
  -4  -1  -4 8849.84 535.884   1
   4   1   4 9211.51 540.486   1
  -4  -1  -5 5560.27 358.373   1
  -4   1  -5 5467.53 352.808   1
   4   1   5 5638.63 361.252   1
   4  -1   5 5275.83 358.635   1
   4   1   6 1205.73 179.814   1
   4  -1   6 1405.94 172.759   1
  -4  -1  -6 1478.71 175.645   1
  -4   1  -6 1426.94 161.919   1
   4   1   7 1292.72 184.905   1
   4  -1   7 1180.38 165.033   1
  -4   1  -7 988.941 156.837   1
  -4  -1  -7 927.554 172.300   1
   4  -1   8 1787.71 185.692   1
   4   1   8 1608.31 200.859   1
  -4   1  -8 1374.74 176.939   1
  -4  -1  -8 1359.72 187.235   1
   4  -1   9 239.944 158.766   1
   4   1   9 121.982 153.053   1
  -4  -1  -9-81.0621 143.949   1
  -4   1  -9 224.373 143.347   1
   4  -1  10 7740.24 492.586   1
   4   1  10 7495.69 500.387   1
  -4   1 -10 7622.90 482.712   1
  -4  -1 -10 7861.82 496.653   1
   4   1  11 1590.91 213.552   1
   4  -1  11 1437.04 202.919   1
  -4   1 -11 1780.85 205.624   1
  -4  -1 -11 1426.11 202.066   1
  -4   1 -12 1917.82 219.040   1
   4   1  13 5891.63 437.452   1
  -4  -1 -13 6431.66 434.614   1
   4   1  14 18551.8 1105.81   1
   4  -1  14 18978.2 1107.30   1
  -4   1 -14 19274.7 1101.07   1
  -4  -1 -14 19583.9 1104.55   1
   4   1  15 14405.7 837.734   1
   4  -1  15 13087.4 830.150   1
   4  -1  16 1197.79 227.548   1
   4   1  16 668.559 243.485   1
  -4   1 -16 779.421 217.670   1
  -4  -1 -16 942.146 237.449   1
   4  -1  17 868.450 249.576   1
   4   1  17 870.486 236.401   1
   4  -1  18 1209.85 241.460   1
  -4   1 -18 1053.91 243.072   1
   4   1  19 560.401 269.944   1
  -4  -1 -19-24.5807 241.473   1
   4  -1  20 486.738 269.463   1
   4   1  20 630.283 283.766   1
  -4   1 -20 627.454 256.022   1
  -4  -1 -20 277.836 258.151   1
   4  -1  21 774.925 280.901   1
   4   1  21 586.043 280.342   1
  -4   1 -21-51.5315 249.095   1
  -4  -1 -21 233.646 266.238   1
   4  -1  22 281.431 279.089   1
  -4   1 -22 552.807 274.736   1
  -4  -1 -22 606.763 280.044   1
   4   1  23 28.5363 285.531   1
  -4  -1 -23 293.702 282.378   1
   4  -1  24 1127.24 315.953   1
   4   1  24 1581.09 330.951   1
  -4   1 -24 1577.95 316.568   1
  -4  -1 -24 1321.70 313.523   1
   4  -1  25 964.040 309.035   1
   4   1  25 1153.49 311.964   1
  -4   1 -25 1103.75 307.395   1
  -4  -1 -25 1166.07 301.774   1
   4   1  26 519.922 279.601   1
  -4  -1 -26 463.382 272.112   1
   4   1  27 173.291 227.476   1
  -4  -1 -27 164.525 220.314   1
  -4   2  28 203.483 259.362   1
   4  -2 -28 133.650 266.914   1
  -4   2  26-267.628 219.354   1
   4  -2 -26 136.003 217.675   1
  -4  -2  25-270.588 281.283   1
  -4   2  25-89.6787 275.630   1
   4   2 -25-417.525 295.431   1
   4  -2 -25 108.893 264.276   1
  -4  -2  24 357.704 256.737   1
  -4   2  24-388.396 315.375   1
   4   2 -24 165.126 239.722   1
   4  -2 -24 486.281 294.167   1
  -4  -2  23-205.934 271.181   1
  -4   2  23 356.550 285.768   1
   4   2 -23 27.1662 246.063   1
   4  -2 -23 107.485 269.885   1
  -4  -2  22 1096.86 292.472   1
  -4   2  22 1271.18 281.648   1
   4   2 -22 1199.65 280.708   1
   4  -2 -22 873.657 233.002   1
  -4  -2  21-226.672 255.984   1
  -4   2  21-29.1893 284.523   1
   4   2 -21 130.509 249.909   1
   4  -2 -21-157.479 274.857   1
  -4  -2  20 662.582 243.186   1
  -4   2  20 114.354 210.309   1
   4  -2 -20 490.761 215.032   1
   4   2 -20 406.983 235.406   1
  -4   2  19 2159.04 337.552   1
  -4  -2  19 1661.48 288.468   1
   4   2 -19 1679.20 284.062   1
  -4  -2  18 25.9275 240.805   1
   4  -2 -18-99.3652 226.201   1
   4   2 -18 430.155 244.507   1
  -4   2  17 185.804 215.872   1
  -4  -2  17-49.9971 232.141   1
   4  -2 -17-241.944 176.424   1
   4   2 -17-46.0726 216.503   1
  -4   2  16 3246.94 326.311   1
  -4  -2  16 2952.64 313.606   1
   4  -2 -16 2630.67 296.622   1
   4   2 -16 2810.42 299.178   1
  -4   2  15 7027.80 557.010   1
   4   2 -15 8048.29 545.027   1
   4  -2 -15 8338.46 552.286   1
  -4   2  14 5667.85 429.443   1
  -4  -2  14 5848.82 425.149   1
   4   2 -14 5122.29 405.964   1
   4  -2 -14 5408.73 404.910   1
  -4   2  13 530.543 236.086   1
  -4  -2  13 144.750 203.149   1
   4  -2 -13 231.352 204.797   1
   4   2 -13 420.335 191.039   1
  -4   2  12 9207.11 599.636   1
  -4  -2  12 10373.3 596.248   1
   4   2 -12 9272.87 580.900   1
   4  -2 -12 8525.41 584.144   1
   4   2 -11 17.0286 153.834   1
  -4  -2  10 15887.6 902.209   1
  -4   2  10 17298.1 921.592   1
   4  -2 -10 15550.1 903.620   1
   4   2 -10 14250.3 890.194   1
   4  -2  -9 1400.89 186.968   1
   4   2  -9 1242.82 167.043   1
  -4   2   9 1213.33 188.676   1
  -4  -2   9 1491.96 184.424   1
   4  -2  -8 97.6599 149.759   1
   4   2  -8 69.6667 136.517   1
  -4   2   8 212.699 172.471   1
  -4  -2   8 88.2504 129.889   1
   4  -2  -7 14318.0 867.183   1
  -4   2   7 16003.8 879.137   1
   4   2  -7 15456.3 860.421   1
  -4  -2   7 15092.2 862.325   1
   4  -2  -6 21099.8 1126.40   1
  -4  -2   6 19467.8 1114.19   1
  -4   2   6 20129.8 1132.01   1
   4   2  -6 20004.0 1112.71   1
   4   2  -5 834.451 143.757   1
   4  -2  -5 969.076 152.332   1
  -4   2   5 989.578 174.149   1
  -4  -2   5 603.592 138.294   1
   4  -2  -4 39724.3 2177.60   1
  -4   2   4 41174.4 2182.66   1
   4  -2  -3 1810.47 187.443   1
  -4   2   3 1488.93 187.423   1
   4  -2   0 69007.4 3722.50   1
  -4   2   0 70956.2 3723.50   1
   4  -2   1 33262.8 1804.22   1
  -4   2  -1 33680.0 1804.14   1
   4  -2   2 19094.7 1089.23   1
  -4  -2  -2 19879.2 1094.60   1
  -4   2  -2 20065.4 1090.76   1
   4   2   2 20389.9 1097.74   1
   4   2   3 1721.06 186.867   1
  -4  -2  -3 2226.59 194.207   1
  -4  -2  -4 40677.8 2142.42   1
   4   2   4 38710.3 2143.49   1
   4  -2   5 656.015 141.589   1
   4   2   5 1007.27 152.656   1
  -4   2  -5 1000.75 136.482   1
  -4  -2  -5 576.738 136.967   1
   4   2   6 20624.5 1149.51   1
   4  -2   6 20586.5 1138.72   1
  -4   2  -6 20533.7 1135.03   1
  -4  -2  -6 20653.5 1144.90   1
   4  -2   7 14706.6 827.955   1
  -4   2  -7 15295.2 826.027   1
  -4  -2  -7 14413.6 837.713   1
   4   2   7 13718.5 840.922   1
   4  -2   8 310.070 131.656   1
   4   2   8 237.648 168.711   1
  -4   2  -8-13.3921 128.403   1
  -4  -2  -8 396.309 160.907   1
   4  -2   9 1365.33 183.864   1
   4   2   9 1328.76 206.303   1
  -4  -2  -9 1244.81 197.019   1
  -4   2  -9 1652.32 177.849   1
   4   2  10 17752.5 944.200   1
  -4   2 -10 15210.0 914.819   1
  -4  -2 -10 15854.2 928.184   1
   4  -2  11 387.717 165.701   1
  -4  -2 -11 56.5209 165.309   1
  -4   2 -11 512.473 159.538   1
   4  -2  12 9782.03 605.250   1
   4   2  12 8713.33 611.452   1
  -4  -2 -12 10692.3 616.980   1
   4   2  13-43.0729 214.778   1
   4  -2  13 135.293 185.793   1
  -4   2 -13 573.164 187.936   1
  -4  -2 -13 103.076 203.005   1
   4   2  14 5073.34 404.934   1
  -4  -2 -14 5636.96 405.436   1
   4   2  15 7399.28 549.514   1
   4  -2  15 8231.32 535.090   1
   4  -2  16 2280.41 281.587   1
   4   2  16 2525.52 293.636   1
  -4   2 -16 3057.28 289.582   1
  -4  -2 -16 2712.27 287.034   1
   4  -2  17 285.849 202.103   1
  -4   2 -17-155.215 200.825   1
  -4  -2 -17-47.0344 187.569   1
   4   2  18-26.0628 252.355   1
   4  -2  18 397.756 234.227   1
  -4   2 -18 762.596 219.355   1
  -4  -2 -18 72.7402 223.583   1
   4   2  19 780.293 284.680   1
   4  -2  19 1067.54 255.713   1
  -4   2 -19 1847.63 264.897   1
  -4  -2 -19 1239.18 276.805   1
   4  -2  20 537.441 238.607   1
   4   2  20 496.940 291.952   1
  -4  -2 -20 965.092 278.242   1
  -4   2 -20 474.370 227.805   1
   4  -2  21 54.9268 242.970   1
   4   2  21 252.738 279.096   1
  -4   2 -21-102.752 240.835   1
  -4  -2 -21 52.0904 258.855   1
   4   2  22 1103.63 307.338   1
   4  -2  22 1067.74 289.107   1
  -4   2 -22 945.984 277.824   1
  -4  -2 -22 818.937 280.298   1
   4  -2  23-28.5596 273.458   1
   4   2  23-370.988 270.740   1
  -4   2 -23 644.661 274.243   1
  -4  -2 -23 133.213 250.999   1
   4  -2  24-28.9770 272.961   1
   4   2  24 114.531 238.675   1
  -4   2 -24-109.290 264.560   1
  -4  -2 -24-187.986 227.869   1
   4   2  25 85.9525 215.945   1
  -4   2 -25 670.397 295.153   1
  -4  -2 -25 323.135 222.978   1
   4   2  26 314.868 273.840   1
  -4  -2 -26 270.020 287.440   1
   4   2  28 1134.17 330.977   1
  -4  -2 -28 404.849 314.312   1
  -4   3  29 112.938 231.294   1
   4  -3 -29 285.474 222.993   1
  -4   3  28 115.125 222.709   1
   4  -3 -28 79.1379 213.204   1
  -4   3  27-29.2479 237.835   1
   4  -3 -27 53.4766 222.864   1
  -4   3  26 1419.68 320.463   1
   4  -3 -26 1185.05 295.734   1
  -4   3  25 118.970 306.866   1
   4  -3 -25 940.909 310.562   1
  -4   3  24 1160.19 334.769   1
   4  -3 -24 887.468 307.446   1
  -4  -3  23 410.088 279.248   1
  -4   3  23 89.3031 254.864   1
   4   3 -23-27.1399 249.034   1
   4  -3 -23 159.925 239.049   1
  -4  -3  22 57.3146 252.163   1
  -4   3  22 29.4253 267.863   1
   4   3 -22-185.840 250.664   1
   4  -3 -22 239.114 258.390   1
  -4  -3  21 2355.51 334.055   1
   4   3 -21 2046.00 304.823   1
  -4   3  20 3114.18 361.040   1
   4  -3 -20 2862.46 328.712   1
  -4  -3  19-342.880 233.987   1
  -4   3  19 56.1606 262.649   1
   4   3 -19 243.673 224.080   1
   4  -3 -19-255.894 253.804   1
  -4  -3  18 50.8988 207.002   1
   4   3 -18-258.596 206.351   1
   4  -3 -18 100.597 240.815   1
  -4  -3  17 880.708 229.274   1
  -4   3  17 802.025 226.319   1
   4   3 -17 519.984 199.215   1
   4  -3 -17 294.638 195.729   1
  -4  -3  16 7614.18 544.021   1
  -4   3  16 7883.78 548.821   1
   4   3 -16 7990.18 532.661   1
   4  -3 -16 7885.80 540.766   1
  -4  -3  15 5614.08 430.490   1
  -4   3  15 5878.12 445.243   1
   4   3 -15 5556.08 421.835   1
   4  -3 -15 5747.29 433.606   1
  -4   3  14 560.717 206.919   1
   4  -3 -14 649.451 186.041   1
  -4   3  13 117.354 225.660   1
  -4  -3  13 139.492 174.973   1
   4  -3 -13 258.856 208.410   1
   4   3 -13 538.968 190.634   1
   4   3 -12 4418.44 350.934   1
   4  -3 -12 5034.27 371.822   1
  -4   3  12 4798.40 389.160   1
  -4  -3  12 4592.40 359.961   1
  -4  -3  11 5835.14 379.402   1
  -4   3  11 5276.09 416.871   1
   4  -3 -11 4712.85 397.733   1
   4   3 -10 431.202 150.526   1
   4  -3 -10 767.411 189.901   1
  -4  -3  10 734.191 167.937   1
  -4   3  10 559.041 200.333   1
   4   3  -9 86.6382 136.148   1
  -4   3   9 315.609 199.512   1
  -4  -3   8 2311.54 216.655   1
   4   3  -8 2420.55 206.474   1
   4  -3  -8 2382.49 225.721   1
  -4   3   8 2334.51 228.247   1
   4  -3  -7 7526.25 485.814   1
  -4   3   7 7679.58 495.877   1
   4   3  -7 7900.69 473.569   1
  -4  -3   7 7980.29 476.569   1
   4  -3  -6 20235.6 1155.62   1
  -4  -3   6 19816.9 1136.90   1
  -4   3   6 20564.6 1158.90   1
   4   3  -6 21813.4 1140.85   1
   4   3  -5 289.557 126.031   1
   4  -3  -5 249.134 142.504   1
  -4  -3   5 170.670 123.808   1
  -4   3   5 44.6208 149.412   1
  -4   3   4 19664.8 1078.23   1
   4  -3  -4 18913.9 1071.48   1
   4  -3  -3 2166.26 205.198   1
  -4   3   3 2327.66 210.221   1
   4  -3  -2 7269.75 439.581   1
  -4   3   2 7212.95 443.916   1
  -4   3  -1 5106.10 319.194   1
   4  -3   1 4662.18 313.899   1
   4  -3   2 6668.47 424.891   1
  -4   3  -2 7075.73 427.113   1
  -4  -3  -2 7366.11 434.293   1
   4   3   2 7503.62 441.906   1
  -4   3  -3 2055.09 169.188   1
  -4  -3  -3 1845.99 196.254   1
   4   3   3 1769.37 200.325   1
   4  -3   3 2174.90 180.800   1
  -4  -3  -4 19178.6 1070.80   1
   4   3   4 19290.7 1074.57   1
  -4  -3  -5 109.366 137.974   1
   4   3   5 101.405 149.167   1
  -4   3  -6 21522.2 1186.39   1
  -4  -3  -6 21662.5 1202.34   1
   4  -3   6 21226.3 1188.78   1
   4   3   6 22316.6 1209.16   1
  -4  -3  -7 6743.00 486.166   1
  -4   3  -7 7994.24 470.393   1
   4  -3   7 8198.66 477.175   1
   4   3   7 8388.53 504.898   1
  -4  -3  -8 1865.05 225.466   1
   4   3   8 2244.64 238.778   1
  -4   3  -8 2016.46 189.189   1
   4  -3   9 511.257 145.190   1
   4   3   9 283.778 161.172   1
  -4   3  -9 330.276 146.170   1
  -4  -3  -9 298.268 157.608   1
   4   3  10 650.994 177.997   1
  -4  -3 -10 463.560 155.322   1
   4  -3  11 6250.99 397.305   1
  -4   3 -11 5136.26 375.488   1
   4  -3  12 5253.00 374.892   1
   4   3  12 5164.03 399.105   1
  -4  -3 -12 4941.81 393.031   1
  -4   3 -12 5405.24 371.534   1
  -4   3 -13 232.698 165.134   1
  -4  -3 -13-126.737 205.871   1
   4  -3  13 467.695 175.067   1
   4   3  13 441.474 214.625   1
  -4   3 -14 435.241 178.918   1
  -4  -3 -14 831.830 228.531   1
   4   3  14 641.709 235.762   1
   4  -3  14 890.160 197.368   1
   4   3  15 5612.74 436.819   1
   4  -3  15 6290.18 432.061   1
  -4  -3 -15 5698.43 424.840   1
  -4   3 -15 5672.52 416.602   1
  -4   3 -16 7381.17 494.234   1
  -4  -3 -16 7708.48 519.702   1
   4  -3  16 6799.40 491.245   1
   4   3  16 6710.38 520.132   1
   4  -3  17 327.821 209.054   1
  -4   3 -17 567.938 204.695   1
   4  -3  18 73.8886 215.542   1
   4   3  18 79.1907 256.150   1
  -4   3 -18 227.276 201.060   1
  -4  -3 -18-465.447 249.066   1
   4   3  19 671.851 295.113   1
   4  -3  19 256.876 232.800   1
  -4   3 -19 143.237 213.131   1
  -4  -3 -19 499.343 264.576   1
   4   3  20 3525.23 398.930   1
   4  -3  21 2237.92 319.336   1
  -4   3 -21 2501.61 310.841   1
   4   3  22 198.223 273.161   1
   4  -3  22 670.337 265.160   1
  -4   3 -22 52.5026 229.986   1
  -4  -3 -22-26.4150 267.145   1
   4  -3  23-142.719 260.212   1
   4   3  23 683.524 264.813   1
  -4   3 -23 322.708 263.642   1
  -4  -3 -23 159.530 227.975   1
   4   3  24 769.561 249.137   1
  -4  -3 -24 882.130 241.685   1
   4   3  25 142.301 265.113   1
  -4  -3 -25 267.386 283.908   1
   4   3  26 1106.18 329.322   1
  -4  -3 -26 1765.74 341.464   1
   4   3  27 253.694 301.578   1
  -4  -3 -27 240.205 297.336   1
   4   3  28-27.9641 235.177   1
  -4  -3 -28 26.6049 239.105   1
  -4  -3 -29 211.392 265.606   1
  -4   4  29 446.293 305.224   1
   4  -4 -29-153.296 299.859   1
  -4   4  28-57.0389 300.071   1
   4  -4 -28 521.199 309.313   1
  -4   4  27-29.0163 312.765   1
   4  -4 -27 871.449 314.057   1
  -4   4  25 236.324 291.124   1
   4  -4 -25-26.6898 283.232   1
  -4   4  24 535.151 232.011   1
   4  -4 -24 372.491 228.276   1
  -4  -4  23 929.260 288.531   1
  -4   4  23 59.1189 287.954   1
   4   4 -23 868.891 270.106   1
   4  -4 -23 933.632 293.166   1
  -4   4  22 88.2530 306.970   1
  -4  -4  22 511.594 254.949   1
   4   4 -22 503.327 253.876   1
  -4  -4  21-55.2593 237.880   1
   4  -4 -21 79.2793 195.019   1
   4   4 -21 334.650 232.034   1
  -4   4  20 285.497 301.815   1
  -4  -4  20 882.941 245.677   1
   4  -4 -20 629.084 292.529   1
   4   4 -20 573.790 239.913   1
  -4   4  19 1238.30 244.341   1
  -4  -4  19 1808.63 274.901   1
   4  -4 -19 1446.53 237.794   1
   4   4 -19 1517.08 266.082   1
  -4   4  18 1741.17 317.027   1
  -4  -4  18 1118.24 243.300   1
   4  -4 -18 1496.80 290.953   1
   4   4 -18 1181.35 230.170   1
  -4   4  17-161.884 264.256   1
  -4  -4  17 333.448 212.540   1
   4  -4 -17 99.6526 234.803   1
   4   4 -17 244.255 199.209   1
  -4  -4  16 7296.28 503.039   1
   4   4 -16 7059.76 492.944   1
   4  -4 -15 141.788 201.856   1
   4   4 -15 484.033 194.166   1
  -4   4  15-127.946 227.156   1
  -4  -4  15 129.359 192.965   1
   4  -4 -14 2015.03 278.386   1
   4   4 -14 1951.28 240.638   1
  -4   4  14 2528.70 300.489   1
  -4  -4  14 2501.11 259.732   1
   4  -4 -13 3736.20 345.316   1
  -4  -4  13 3921.60 323.434   1
  -4   4  13 3733.75 372.048   1
   4   4 -13 3557.18 307.235   1
  -4   4  12 600.178 234.362   1
  -4  -4  12 878.707 192.295   1
   4  -4 -12 911.643 220.232   1
   4   4 -12 829.829 179.828   1
  -4   4  11 508.882 211.025   1
  -4  -4  11 484.810 163.979   1
   4  -4 -11 731.621 205.361   1
   4   4 -11 365.911 155.578   1
   4   4 -10 3539.02 277.416   1
  -4  -4  10 3872.73 283.037   1
  -4  -4   9 5517.94 372.861   1
  -4   4   9 5784.63 414.650   1
   4  -4  -9 5906.34 404.364   1
   4  -4  -8 34.8159 157.648   1
  -4  -4   8 482.528 130.156   1
  -4   4   8-19.2416 168.210   1
   4   4  -8 485.572 126.627   1
   4  -4  -7 4613.71 349.617   1
  -4   4   7 4263.07 359.228   1
   4   4  -7 5156.95 318.797   1
   4  -4  -6 40931.2 2318.86   1
  -4   4   6 43327.8 2329.42   1
   4   4  -6 42873.7 2304.58   1
  -4  -4   6 44163.0 2307.01   1
  -4   4   5 16568.9 911.076   1
   4  -4  -5 15300.4 899.544   1
  -4   4   4 17045.7 981.456   1
   4  -4  -4 17746.4 976.955   1
  -4   4   3 569.979 156.257   1
   4  -4  -3 426.001 139.953   1
   4  -4  -2 7884.21 485.143   1
  -4   4   2 8358.74 492.500   1
  -4   4   1 11.3422 112.115   1
   4  -4  -1 211.736 131.654   1
   4  -4   1 187.682 108.369   1
  -4   4  -1 162.612 112.051   1
  -4  -4  -1 179.557 131.283   1
   4   4   1 279.118 140.928   1
   4   4   2 8417.06 512.018   1
  -4   4  -2 8602.11 493.573   1
   4  -4   2 8185.11 496.647   1
  -4  -4  -2 8678.04 510.346   1
   4  -4   3 466.108 114.670   1
  -4  -4  -3 240.740 122.354   1
   4   4   3 372.710 138.414   1
  -4   4  -3 299.878 99.3940   1
   4  -4   4 17885.3 953.047   1
   4   4   4 16881.3 972.594   1
  -4   4  -4 17157.3 950.363   1
  -4  -4  -4 16900.6 966.168   1
   4   4   5 14326.5 849.654   1
  -4  -4  -5 15392.9 850.205   1
   4   4   6 44600.1 2383.00   1
  -4  -4  -6 43324.6 2376.34   1
   4  -4   7 4455.64 291.460   1
  -4  -4  -7 3842.25 310.730   1
  -4   4  -7 4444.82 288.848   1
   4   4   7 3960.90 311.269   1
   4   4   8 222.897 175.721   1
   4  -4   8 216.694 135.446   1
  -4  -4  -8 188.691 168.657   1
  -4  -4  -9 5822.00 416.396   1
  -4   4  -9 5977.79 383.409   1
   4  -4   9 5703.67 387.766   1
   4   4   9 6591.29 434.106   1
  -4   4 -10 4243.70 300.585   1
   4  -4  10 4095.05 305.408   1
   4   4  11 843.051 202.572   1
   4  -4  11 629.366 178.668   1
  -4  -4 -11 459.243 195.357   1
  -4   4 -11 1004.27 153.371   1
   4  -4  12 648.470 177.980   1
   4   4  12 566.495 207.892   1
  -4   4 -12 941.040 181.007   1
  -4  -4 -12 977.088 217.013   1
   4  -4  13 3294.77 282.869   1
   4   4  13 3098.66 313.795   1
  -4   4 -13 3352.94 279.663   1
  -4  -4 -13 3390.44 313.475   1
   4  -4  14 2085.51 240.927   1
   4   4  14 1731.59 283.752   1
  -4  -4 -14 1519.28 274.993   1
  -4   4 -14 1650.07 229.024   1
   4   4  15 48.5674 233.640   1
  -4  -4 -15 205.475 229.862   1
   4  -4  16 6380.99 475.537   1
  -4   4 -16 7467.07 474.624   1
   4   4  17 493.506 223.843   1
   4  -4  17 22.9926 219.551   1
  -4  -4 -17 434.390 223.363   1
  -4   4 -17 556.269 203.492   1
   4   4  18 933.239 264.858   1
   4  -4  18 1776.12 272.684   1
  -4   4 -18 1683.84 255.598   1
  -4  -4 -18 1730.66 265.385   1
   4   4  19 1299.54 291.196   1
   4  -4  19 1446.42 260.065   1
  -4  -4 -19 1632.42 287.585   1
  -4   4 -19 1345.60 252.439   1
   4  -4  20 917.237 261.191   1
  -4  -4 -20 542.103 277.727   1
  -4   4 -20 1128.35 249.084   1
   4   4  21 56.3148 284.558   1
  -4  -4 -21 78.4556 271.242   1
   4   4  22 1075.97 310.048   1
   4  -4  22 750.756 263.597   1
  -4   4 -22 1178.40 245.259   1
  -4  -4 -22 528.243 281.523   1
   4   4  23 511.483 272.953   1
  -4   4 -23 941.404 263.311   1
  -4  -4 -23 769.008 277.746   1
   4   4  25 197.850 279.884   1
  -4  -4 -25 185.810 278.135   1
   4   4  26 757.579 318.097   1
  -4  -4 -26 474.949 311.265   1
   4   4  27 473.657 281.667   1
  -4  -4 -27 290.074 279.452   1
   4   4  29 108.661 287.708   1
  -4  -4 -29-207.883 304.462   1
   4  -5 -28 359.646 265.965   1
  -4   5  28 309.401 258.577   1
   4  -5 -27-182.626 220.231   1
  -4   5  27 573.566 242.762   1
   4  -5 -26 210.032 225.216   1
  -4   5  26 407.084 250.036   1
   4  -5 -25-52.6763 276.345   1
  -4   5  25 235.553 310.684   1
   4  -5 -24 345.235 301.113   1
  -4   5  24-88.3301 311.914   1
   4  -5 -23 452.171 279.174   1
  -4   5  23 265.275 283.468   1
   4  -5 -22 691.967 241.209   1
   4   5 -22 845.267 257.650   1
  -4   5  22 380.263 252.846   1
  -4  -5  22 840.110 266.781   1
   4  -5 -21-158.759 274.521   1
  -4   5  21 523.453 301.692   1
   4   5 -20 2297.93 294.808   1
  -4  -5  20 2173.39 294.488   1
   4  -5 -19 779.537 293.229   1
   4   5 -19 71.3340 219.457   1
  -4   5  19 679.793 309.929   1
  -4  -5  19 176.361 235.837   1
  -4  -5  18 5725.70 427.107   1
   4   5 -18 5676.74 425.224   1
   4  -5 -18 5748.96 440.930   1
   4  -5 -17 352.561 226.033   1
   4   5 -17-87.1138 198.082   1
  -4   5  17 354.719 240.368   1
  -4  -5  17 321.678 214.685   1
   4  -5 -16-147.778 244.810   1
   4   5 -16 186.350 189.952   1
  -4   5  16 133.419 259.542   1
  -4  -5  16 109.398 189.947   1
   4  -5 -15 3986.52 369.256   1
  -4   5  15 3460.02 379.424   1
   4   5 -14 1387.28 212.010   1
   4  -5 -14 1563.11 279.996   1
  -4  -5  14 1112.11 214.935   1
  -4   5  14 808.650 268.368   1
   4  -5 -13 9847.69 608.533   1
  -4   5  13 8635.22 607.453   1
   4   5 -13 8496.21 567.418   1
  -4  -5  13 9658.14 578.284   1
   4  -5 -12 14118.4 808.402   1
  -4  -5  12 13403.0 776.013   1
  -4   5  12 12410.9 802.808   1
   4   5 -12 12885.4 771.066   1
   4   5 -11 1195.98 189.128   1
  -4  -5  11 1300.82 191.307   1
  -4   5  11 1773.24 265.538   1
   4  -5 -11 1294.15 235.157   1
   4   5 -10 360.562 152.769   1
  -4  -5  10 177.206 141.051   1
  -4   5  10 152.370 198.106   1
   4  -5 -10 339.793 196.565   1
   4   5  -9 136.776 122.716   1
   4  -5  -9 190.064 185.324   1
  -4  -5   9 83.0956 117.956   1
  -4   5   9-62.5866 206.517   1
   4  -5  -8 65772.0 3487.91   1
  -4  -5   8 65223.8 3466.52   1
  -4   5   8 64776.7 3496.15   1
   4   5  -8 63984.9 3463.68   1
   4  -5  -7 257.621 164.478   1
  -4  -5   7 398.358 127.203   1
  -4   5   7-94.3792 168.297   1
  -4  -5   6 9219.93 555.918   1
   4   5  -6 9720.09 555.480   1
   4  -5  -6 9409.91 582.868   1
  -4   5   6 9887.59 592.184   1
   4  -5  -5 3590.78 279.012   1
  -4   5   5 3696.31 288.388   1
   4  -5  -4 28351.8 1555.93   1
  -4   5   4 28455.0 1560.81   1
   4  -5  -3 14641.0 833.570   1
  -4   5   3 14738.3 837.826   1
   4  -5  -2 76151.5 4115.89   1
  -4   5   2 78558.7 4119.82   1
   4  -5  -1 8069.98 459.205   1
  -4   5   1 7041.48 456.177   1
  -4  -5   0-44.5545 115.363   1
   4   5   0-103.925 109.353   1
  -4  -5  -1 8055.78 487.766   1
   4   5   1 8145.23 489.524   1
   4  -5   2 74436.0 3964.52   1
  -4  -5  -2 79596.3 3979.26   1
   4   5   2 73760.7 3979.62   1
  -4   5  -2 71729.0 3963.90   1
   4  -5   3 13671.5 792.179   1
   4   5   3 14859.4 817.751   1
  -4   5  -3 14244.8 792.759   1
  -4  -5  -3 14485.9 812.081   1
   4   5   4 25707.6 1483.02   1
  -4  -5  -4 25225.3 1477.24   1
  -4   5  -4 29082.5 1462.37   1
   4  -5   5 3691.54 238.380   1
  -4  -5  -5 3218.10 271.452   1
  -4   5  -5 3247.17 232.775   1
   4   5   5 3218.90 275.082   1
  -4  -5  -6 9723.77 562.903   1
   4   5   6 8525.99 563.207   1
   4   5   7 600.468 193.462   1
  -4  -5  -7 743.679 185.415   1
  -4  -5  -8 62128.1 3454.63   1
  -4   5  -8 63492.1 3430.61   1
   4   5   8 65967.3 3465.80   1
   4  -5   8 65732.1 3434.34   1
   4  -5   9 171.328 132.851   1
  -4   5  -9 124.297 122.188   1
   4   5  10 541.669 182.927   1
   4  -5  10 303.328 152.266   1
  -4   5 -10 279.976 116.667   1
  -4  -5 -10 59.1029 161.897   1
   4   5  11 1184.33 238.677   1
   4  -5  11 1148.69 176.859   1
  -4  -5 -11 1148.00 226.536   1
  -4   5 -11 1375.35 175.140   1
  -4   5 -12 13148.0 742.652   1
  -4  -5 -12 11558.4 760.313   1
   4   5  12 11530.5 762.107   1
   4  -5  12 14137.2 753.011   1
  -4   5 -13 9634.21 592.641   1
  -4  -5 -13 9639.98 626.177   1
   4   5  13 9530.66 626.485   1
   4  -5  13 9495.49 594.404   1
   4   5  14 906.868 256.478   1
   4  -5  14 1146.28 197.848   1
   4  -5  15 3310.69 315.219   1
  -4   5 -15 4303.69 311.358   1
  -4  -5 -15 4111.61 359.422   1
   4   5  16 281.555 256.626   1
  -4  -5 -16 23.8421 232.498   1
   4  -5  17 268.281 192.112   1
   4   5  17 709.879 291.161   1
  -4  -5 -17 341.704 244.717   1
  -4   5 -17 190.366 190.887   1
  -4  -5 -18 5912.16 468.197   1
  -4   5 -18 5802.66 424.073   1
   4   5  18 5383.39 471.510   1
   4  -5  18 5620.15 433.327   1
   4  -5  19 372.280 225.352   1
   4   5  19 490.590 261.521   1
  -4  -5 -19-282.364 247.981   1
  -4   5 -19-418.402 210.523   1
   4  -5  20 1602.24 272.424   1
  -4   5 -20 1960.61 273.892   1
   4   5  21 253.877 253.051   1
   4  -5  21-80.2790 229.218   1
  -4   5 -21 554.016 232.890   1
  -4  -5 -21 26.1992 241.087   1
   4   5  22 707.045 310.373   1
  -4   5 -22 1016.49 265.709   1
  -4  -5 -22 1344.69 308.488   1
   4   5  23 538.492 300.927   1
   4   5  24 112.930 234.659   1
  -4  -5 -24 79.3402 224.436   1
   4   5  25 112.203 271.174   1
  -4  -5 -25 263.360 259.699   1
   4   5  26 1113.29 330.008   1
  -4  -5 -26 445.796 317.174   1
   4   5  27 110.089 290.995   1
  -4  -5 -27 573.005 275.449   1
   4   5  28 81.5442 216.832   1
  -4  -5 -28 77.5307 231.094   1
  -4   6  28 194.040 324.980   1
   4  -6 -28 1442.85 344.937   1
  -4   6  26 403.080 295.637   1
   4  -6 -26 571.682 298.062   1
  -4   6  24 819.801 292.540   1
   4  -6 -24 871.423 277.470   1
  -4   6  23 58.4492 308.350   1
   4  -6 -23-106.305 301.243   1
  -4   6  22 1139.58 299.275   1
   4  -6 -22 744.104 277.237   1
  -4   6  21 434.571 279.482   1
  -4  -6  21 26.6813 187.841   1
   4  -6 -21 159.379 265.347   1
   4   6 -21 379.267 222.768   1
  -4   6  20 402.879 304.208   1
  -4  -6  20 333.609 225.070   1
   4  -6 -20 1187.45 296.459   1
   4   6 -20 608.100 223.219   1
  -4   6  19 710.358 283.285   1
  -4  -6  19 294.628 220.474   1
   4   6 -19 116.592 211.057   1
   4  -6 -19-26.2081 253.522   1
  -4  -6  18 1735.83 269.030   1
  -4   6  18 2047.30 314.715   1
   4   6 -18 1897.39 253.274   1
   4  -6 -18 1759.19 299.366   1
  -4  -6  17 713.745 215.026   1
   4   6 -17 382.461 204.106   1
   4  -6 -17 50.9041 258.317   1
  -4   6  16 4398.43 401.009   1
   4  -6 -16 3876.99 376.327   1
   4   6 -15-114.684 163.108   1
  -4  -6  15 139.782 179.000   1
  -4   6  14 9528.25 623.826   1
  -4  -6  14 9114.16 572.467   1
   4   6 -14 9081.59 567.408   1
   4  -6 -14 8238.54 599.345   1
  -4   6  13 2991.36 349.059   1
  -4  -6  13 2768.57 271.882   1
   4  -6 -13 2958.54 332.598   1
   4   6 -13 3152.50 271.877   1
  -4  -6  12 503.468 178.672   1
   4  -6 -12 178.415 207.392   1
   4   6 -12 47.5843 146.649   1
  -4   6  12 193.291 228.943   1
   4   6 -11 3761.02 288.753   1
  -4  -6  11 3803.40 293.426   1
   4  -6 -11 3848.73 338.492   1
  -4   6  11 3913.17 349.643   1
  -4  -6  10 14.2159 132.015   1
   4  -6 -10-102.890 155.834   1
  -4   6  10-44.8405 177.653   1
   4   6 -10-55.4076 138.554   1
   4   6  -9 6939.83 408.136   1
  -4  -6   9 5897.77 400.941   1
  -4   6   8 8095.46 519.661   1
  -4  -6   8 7855.33 472.293   1
   4   6  -8 7423.12 468.219   1
   4  -6  -8 8187.35 512.260   1
  -4   6   7 862.943 202.376   1
  -4  -6   7 981.434 138.494   1
   4   6  -7 977.659 139.695   1
  -4   6   6 22959.3 1215.04   1
   4  -6  -6 20140.3 1200.37   1
  -4   6   5 5529.19 384.628   1
   4  -6  -5 5496.27 377.459   1
  -4   6   4 1823.48 202.679   1
   4  -6  -4 1966.80 204.598   1
  -4   6   3 7600.72 471.946   1
   4  -6  -3 7596.51 469.191   1
  -4   6   2 568.501 140.130   1
   4  -6  -2 141.157 130.615   1
  -4   6   1 2646.64 208.235   1
   4  -6  -1 2463.51 200.681   1
  -4  -6   1 2092.06 191.164   1
   4   6  -1 2295.91 194.464   1
  -4   6   0 5936.46 368.522   1
   4   6   0 5504.12 374.870   1
  -4  -6   0 5157.42 371.293   1
   4   6   1 2509.98 209.551   1
  -4  -6  -1 2359.75 208.016   1
   4  -6   2 355.721 99.0849   1
  -4  -6  -2 564.213 154.158   1
   4   6   2 278.214 140.334   1
  -4   6  -2 407.920 105.070   1
   4   6   3 7761.67 489.411   1
   4  -6   3 7801.77 464.480   1
  -4  -6  -3 7863.53 485.939   1
  -4   6  -3 8097.11 463.572   1
  -4  -6  -4 1682.80 185.293   1
   4  -6   4 1753.27 153.783   1
   4   6   4 1367.96 183.882   1
   4  -6   5 5451.88 324.764   1
  -4  -6  -5 4842.13 355.128   1
  -4   6  -5 5135.66 322.705   1
   4   6   5 5066.87 362.483   1
   4  -6   6 22258.4 1145.81   1
  -4   6  -6 20624.1 1140.31   1
  -4  -6  -6 19891.3 1168.68   1
   4   6   6 20109.1 1176.75   1
   4   6   7 1162.95 191.001   1
  -4  -6  -7 1307.04 185.455   1
  -4  -6  -8 8718.24 538.667   1
   4   6   8 7996.13 537.333   1
  -4  -6  -9 7629.07 493.201   1
  -4   6  -9 7698.52 448.000   1
   4   6   9 7098.96 496.885   1
   4  -6   9 6797.78 443.592   1
   4   6  10 128.091 191.375   1
   4  -6  10-27.1250 127.459   1
  -4   6 -10-25.2675 122.608   1
  -4  -6 -10 202.718 193.636   1
  -4   6 -11 3659.25 279.427   1
  -4  -6 -11 3539.56 324.167   1
   4  -6  11 3714.83 282.142   1
   4   6  11 4463.58 341.658   1
   4   6  12 251.818 222.308   1
   4  -6  12-45.9583 150.542   1
  -4  -6 -12 43.6809 200.495   1
  -4   6 -12 381.883 149.577   1
   4  -6  13 2499.35 256.556   1
   4   6  13 3117.62 340.596   1
  -4   6 -13 2918.59 254.176   1
  -4  -6 -13 2839.32 309.953   1
   4  -6  14 8142.51 525.773   1
   4   6  14 7681.43 574.015   1
  -4   6 -14 8847.92 525.017   1
  -4  -6 -14 8133.45 567.395   1
  -4   6 -15 17.9310 164.080   1
   4  -6  15-153.723 171.827   1
   4  -6  16 4070.54 348.370   1
  -4  -6 -16 4325.36 381.520   1
   4   6  16 3970.50 393.636   1
  -4   6 -16 4203.57 336.551   1
   4  -6  17 703.741 197.264   1
   4   6  17 505.974 269.073   1
  -4   6 -17 859.598 198.768   1
  -4  -6 -17 766.920 244.154   1
   4  -6  18 1878.12 265.870   1
   4   6  18 2131.02 287.941   1
  -4  -6 -18 1758.01 265.433   1
  -4   6 -18 2250.11 259.396   1
   4  -6  19 364.120 222.455   1
  -4  -6 -19 792.701 254.400   1
  -4   6 -19 637.039 217.761   1
   4  -6  20 988.294 248.435   1
   4   6  20 844.001 294.575   1
  -4  -6 -20 599.177 285.738   1
  -4   6 -20 143.215 202.585   1
   4   6  21-28.2470 291.383   1
  -4   6 -21 672.328 238.731   1
  -4  -6 -21 445.811 281.058   1
   4   6  22 904.398 237.632   1
  -4  -6 -22 1158.40 233.703   1
  -4  -6 -23 948.818 299.017   1
   4   6  24 954.405 306.372   1
   4   6  25 333.959 222.462   1
  -4  -6 -25 235.041 226.525   1
   4   6  26 633.692 300.906   1
  -4  -6 -26 544.873 307.858   1
   4   6  28 294.614 218.438   1
  -4  -6 -28 610.759 236.374   1
  -4   7  27 560.262 337.247   1
   4  -7 -27 682.304 313.215   1
  -4   7  26 1225.01 355.084   1
   4  -7 -25-25.8948 285.276   1
  -4   7  24 727.736 240.563   1
   4  -7 -24 891.966 231.079   1
  -4   7  23 320.194 303.216   1
   4  -7 -23 476.279 291.271   1
  -4   7  21 2319.52 304.515   1
   4  -7 -21 2232.12 290.363   1
   4   7 -20 2914.50 310.092   1
  -4   7  20 3002.61 392.230   1
   4  -7 -20 3096.08 370.153   1
  -4  -7  19 458.037 225.498   1
   4   7 -19 183.064 202.535   1
   4   7 -18 805.302 207.797   1
  -4  -7  18 504.513 209.923   1
  -4   7  18 650.136 291.114   1
   4  -7 -18 599.496 278.118   1
  -4   7  17 556.123 293.065   1
   4  -7 -17 875.887 288.731   1
   4   7 -16 390.819 179.161   1
  -4  -7  16 629.597 191.110   1
  -4   7  16 136.699 250.110   1
   4  -7 -16 708.987 268.812   1
   4   7 -15 1090.72 191.240   1
   4  -7 -15 1092.00 240.735   1
  -4  -7  15 813.587 199.217   1
  -4   7  15 803.492 247.128   1
   4  -7 -14 5936.80 463.286   1
  -4  -7  14 5861.17 425.878   1
  -4   7  14 6039.99 474.309   1
   4   7 -14 7218.88 433.074   1
   4   7 -13 1210.80 189.307   1
  -4  -7  13 516.958 178.660   1
  -4   7  13 483.450 256.890   1
   4  -7 -13 896.164 249.120   1
   4   7 -12 258.104 142.677   1
   4  -7 -12 684.518 245.964   1
  -4  -7  12 325.855 158.323   1
   4  -7 -11 6309.37 451.182   1
  -4   7  11 6454.97 462.637   1
   4   7 -11 6264.50 405.382   1
  -4  -7  11 6201.77 407.451   1
   4  -7 -10 17066.4 1000.86   1
  -4  -7  10 16486.3 962.582   1
  -4   7  10 17562.2 1012.40   1
   4   7 -10 17589.4 962.454   1
   4   7  -9 417.438 125.790   1
   4  -7  -9 121.535 185.088   1
  -4  -7   9 263.909 130.462   1
   4   7  -8 2784.30 222.854   1
  -4  -7   8 2958.90 228.019   1
   4  -7  -7 7688.82 509.066   1
  -4   7   7 8119.70 524.426   1
   4  -7  -6 228.169 162.414   1
  -4   7   6 96.3646 178.299   1
   4  -7  -5 826.924 168.357   1
  -4   7   5 773.573 192.010   1
   4  -7  -4 8773.56 543.760   1
  -4   7   4 8790.64 548.609   1
  -4   7   3 372.424 146.482   1
   4  -7  -3 752.329 143.253   1
  -4  -7   2 26508.4 1510.22   1
   4  -7  -2 28967.2 1523.22   1
  -4   7   2 28420.2 1525.87   1
   4   7  -1 4077.35 287.304   1
  -4   7   1 4417.77 297.351   1
  -4  -7   1 3849.90 280.715   1
  -4   7   0-60.1957 111.535   1
   4  -7   0-47.5083 101.958   1
   4   7   0-12.8625 126.215   1
   4   7   1 3987.42 285.438   1
  -4  -7  -1 3920.64 278.036   1
   4   7   2 26918.4 1524.17   1
  -4  -7  -2 28625.8 1523.17   1
   4   7   3 900.985 160.230   1
  -4  -7  -3 661.851 146.090   1
  -4   7  -3 815.431 119.420   1
   4  -7   3 536.320 104.905   1
   4   7   4 9413.09 554.150   1
  -4   7  -4 9150.05 514.643   1
   4  -7   4 8281.59 514.126   1
  -4  -7  -4 9146.04 545.493   1
   4   7   5 940.412 175.242   1
  -4   7  -5 957.213 111.668   1
   4  -7   5 636.582 116.957   1
  -4  -7  -5 609.474 151.141   1
   4  -7   6 161.928 97.6979   1
   4   7   6 263.902 167.698   1
  -4   7  -6 257.316 98.7136   1
  -4  -7  -6 419.004 164.951   1
   4  -7   7 8946.31 499.784   1
   4   7   7 8144.91 551.680   1
  -4  -7  -7 8297.24 545.510   1
  -4   7  -7 8460.20 496.359   1
   4   7   9 572.815 218.258   1
  -4  -7  -9 582.060 210.758   1
   4  -7  10 17437.0 952.774   1
   4   7  10 16125.9 995.113   1
  -4  -7 -10 17957.2 1001.66   1
  -4   7 -10 16400.2 945.919   1
   4   7  11 6189.37 457.328   1
   4  -7  11 5853.08 393.556   1
  -4  -7 -11 5427.20 443.818   1
  -4   7 -11 6871.14 397.512   1
  -4  -7 -12 424.288 211.919   1
  -4   7 -12 357.251 144.096   1
   4   7  12 304.359 233.655   1
   4  -7  12 500.854 152.773   1
   4  -7  13 697.757 163.824   1
   4   7  13 290.224 237.070   1
   4  -7  14 6640.81 427.803   1
  -4   7 -14 6000.88 417.619   1
   4   7  15 1442.62 285.200   1
   4  -7  15 1028.18 187.576   1
  -4   7 -15 804.584 180.147   1
  -4  -7 -15 1222.94 267.584   1
   4   7  16 52.8176 262.437   1
   4  -7  16 158.817 178.285   1
  -4   7 -16 275.644 161.694   1
   4   7  17 728.525 246.376   1
   4  -7  17 126.797 182.715   1
  -4   7 -17 710.445 191.566   1
  -4  -7 -17 474.800 219.640   1
   4   7  18 818.473 275.448   1
   4  -7  18 1138.80 239.683   1
  -4  -7 -18 539.191 259.609   1
  -4   7 -18 691.405 206.643   1
   4  -7  19 446.774 215.376   1
  -4   7 -19 621.148 210.863   1
   4   7  20 2765.97 355.853   1
  -4   7 -20 2662.25 313.368   1
  -4  -7 -20 2900.01 345.347   1
   4   7  21 1691.43 296.192   1
  -4  -7 -21 2390.31 309.648   1
   4   7  23-28.0854 264.840   1
  -4  -7 -23 472.438 260.036   1
   4   7  24 445.841 279.264   1
  -4  -7 -24 1070.77 289.540   1
   4   7  25 386.249 307.931   1
  -4  -7 -25 181.167 295.622   1
   4   7  26 871.867 239.336   1
  -4  -7 -26 692.497 234.691   1
   4   7  27 537.345 308.347   1
  -4  -7 -27 50.8739 302.896   1
  -4   8  27-165.772 316.333   1
  -4   8  25 114.840 312.564   1
   4  -8 -25 205.185 284.144   1
  -4   8  23-28.9764 295.547   1
   4  -8 -23 526.583 286.386   1
  -4   8  22 1251.70 340.122   1
   4  -8 -22 846.471 296.864   1
  -4   8  21-232.009 228.274   1
   4  -8 -21 345.392 221.481   1
  -4   8  20 144.729 312.499   1
   4  -8 -20 344.767 294.474   1
   4   8 -19 45.0859 195.666   1
  -4   8  19-200.938 261.970   1
   4  -8 -19 26.4560 234.050   1
  -4  -8  18 456.774 198.718   1
   4   8 -18 665.317 200.988   1
   4   8 -17 467.934 184.139   1
   4  -8 -17 26.0066 269.746   1
  -4  -8  17 328.958 193.066   1
  -4   8  17 393.156 296.805   1
   4  -8 -16 4561.88 414.025   1
  -4  -8  16 4664.57 364.901   1
   4   8 -16 5128.04 369.953   1
  -4   8  16 4482.68 428.643   1
   4   8 -15 17.6760 164.526   1
  -4  -8  15 54.3749 167.888   1
  -4   8  15-27.1699 247.955   1
   4  -8 -15 50.3322 223.230   1
   4   8 -14 2977.63 250.310   1
  -4  -8  14 2117.17 240.929   1
  -4   8  14 2633.47 321.827   1
   4  -8 -14 2538.02 312.698   1
   4   8 -13 15.2964 145.445   1
   4  -8 -13-48.1059 237.524   1
  -4  -8  13-124.979 152.613   1
  -4   8  13 77.8854 259.653   1
  -4  -8  12 2332.12 225.501   1
   4  -8 -12 2099.92 308.267   1
   4   8 -12 2504.51 220.626   1
  -4   8  12 2276.83 313.554   1
  -4   8  11 1127.71 232.088   1
   4   8 -11 1179.91 166.740   1
   4  -8 -11 1175.88 227.786   1
  -4  -8  11 935.834 171.256   1
  -4  -8  10 32838.8 1747.96   1
  -4   8  10 32243.4 1799.39   1
   4  -8 -10 33858.0 1791.37   1
   4   8 -10 30602.5 1741.85   1
  -4   8   9 344.396 217.815   1
  -4  -8   9 403.862 129.591   1
   4   8  -9 446.996 128.158   1
   4  -8  -8-99.8148 172.302   1
  -4   8   8 88.4934 190.948   1
  -4   8   6 44737.8 2421.13   1
   4  -8  -6 44085.5 2414.11   1
   4  -8  -5 1139.21 182.302   1
  -4   8   5 923.203 216.873   1
  -4   8   4 13170.0 773.666   1
  -4   8   3 1187.80 186.874   1
   4  -8  -3 424.499 137.668   1
  -4   8   2 4573.45 313.611   1
   4   8  -2 4164.54 286.786   1
   4  -8  -2 4018.28 301.156   1
  -4  -8   2 4239.38 292.167   1
   4  -8  -1 1119.23 169.202   1
   4   8  -1 1423.03 156.228   1
  -4  -8   1 1295.51 148.028   1
  -4  -8   0 30728.2 1662.51   1
  -4   8   0 28778.7 1657.36   1
   4  -8   0 32253.5 1662.17   1
  -4   8  -1 1316.62 146.586   1
   4  -8   1 1243.41 144.146   1
  -4  -8  -1 1252.82 166.368   1
   4   8   1 1380.67 171.424   1
  -4  -8  -2 4683.26 319.961   1
   4   8   2 4360.10 324.608   1
   4   8   3 1039.91 184.385   1
  -4   8  -3 629.381 121.146   1
   4  -8   3 857.158 128.512   1
   4   8   4 13868.1 787.559   1
  -4   8  -4 12970.1 741.819   1
   4  -8   4 13188.2 742.059   1
  -4  -8  -4 13405.3 774.636   1
  -4  -8  -5 1520.24 192.033   1
   4   8   5 1548.93 206.372   1
  -4   8  -5 1304.92 132.710   1
   4  -8   5 993.080 135.980   1
   4  -8   6 45492.7 2464.27   1
  -4  -8  -6 45649.7 2504.11   1
  -4   8  -6 46683.5 2464.61   1
   4   8   6 47023.7 2513.59   1
  -4   8  -7 6813.05 419.713   1
   4  -8   7 7345.38 420.021   1
   4   8   8 105.138 193.824   1
  -4  -8  -8-119.370 178.811   1
  -4   8  -8-64.5607 96.4088   1
   4  -8   8-9.66343 108.474   1
  -4  -8  -9 620.308 219.815   1
  -4   8  -9 490.452 115.078   1
   4  -8   9 674.706 132.468   1
   4   8   9 1043.57 237.635   1
   4   8  10 31108.1 1781.01   1
  -4  -8 -10 32674.4 1778.90   1
  -4   8 -11 1257.50 154.732   1
   4  -8  11 1224.79 167.397   1
   4   8  11 1535.13 275.581   1
   4   8  12 2515.18 303.433   1
   4  -8  12 1854.52 196.787   1
   4   8  13-24.7473 220.094   1
  -4  -8 -13 69.6929 199.376   1
  -4   8 -13 135.642 131.332   1
   4  -8  13-144.573 139.038   1
   4  -8  14 2503.00 240.551   1
  -4  -8 -14 2858.89 289.026   1
   4   8  14 2549.38 297.818   1
  -4   8 -14 2410.57 229.689   1
   4   8  15 315.089 250.970   1
   4  -8  15 86.6685 168.080   1
  -4   8 -15 48.5047 149.309   1
  -4  -8 -15 462.636 245.216   1
   4   8  16 4311.86 429.194   1
  -4   8 -16 4735.58 346.638   1
   4  -8  16 4934.66 359.717   1
  -4  -8 -16 4127.02 406.530   1
   4   8  17 383.755 236.725   1
   4  -8  17 338.657 197.683   1
  -4   8 -17 337.677 187.065   1
  -4  -8 -17 428.060 220.622   1
   4  -8  18 551.767 184.016   1
  -4   8 -18 702.027 199.057   1
   4   8  19-140.471 291.262   1
  -4  -8 -19 727.485 278.203   1
   4   8  20 733.307 231.383   1
  -4  -8 -20 627.707 222.186   1
   4   8  21 478.935 308.271   1
  -4  -8 -21 262.251 283.515   1
   4   8  22 590.574 268.562   1
  -4  -8 -22 1204.96 277.916   1
   4   8  23 167.469 281.483   1
  -4  -8 -23-235.035 265.526   1
   4   8  25-300.215 246.568   1
  -4  -8 -25 179.323 229.653   1
   4   8  27 317.854 232.129   1
  -4  -8 -27 476.281 232.010   1
  -4   9  26 611.837 336.718   1
   4  -9 -26 200.566 307.117   1
  -4   9  25 341.070 300.254   1
   4  -9 -25 761.429 276.867   1
  -4   9  24 860.281 251.371   1
   4  -9 -24 671.624 237.907   1
  -4   9  23 259.392 322.883   1
   4  -9 -23 680.625 304.025   1
  -4   9  22-87.0719 287.834   1
   4  -9 -22 105.459 270.753   1
  -4   9  20 1478.62 337.650   1
   4  -9 -20 1699.36 312.490   1
  -4   9  19 259.393 300.087   1
   4  -9 -19-345.176 272.701   1
  -4   9  18 28.6546 227.055   1
   4  -9 -18-132.008 207.104   1
   4   9 -17 1330.52 209.800   1
  -4  -9  17 616.972 170.878   1
  -4   9  17 880.255 313.237   1
   4  -9 -17 1020.41 277.599   1
   4   9 -16 70.7518 169.083   1
  -4  -9  16 361.211 184.489   1
  -4   9  16 167.939 294.284   1
   4  -9 -16-181.319 258.601   1
   4   9 -15 32.9208 156.182   1
   4  -9 -15-204.109 267.185   1
  -4  -9  15 50.6032 157.797   1
  -4   9  15 551.094 281.872   1
  -4  -9  14 4756.51 335.009   1
   4  -9 -14 4156.68 414.979   1
   4   9 -14 5079.40 337.217   1
  -4   9  14 4328.36 423.952   1
  -4  -9  13 1976.05 201.139   1
   4   9 -13 1987.91 202.858   1
  -4   9  12 491.318 222.918   1
   4   9 -12 317.469 128.931   1
   4  -9 -12 405.285 203.351   1
  -4  -9  12 446.392 144.254   1
  -4   9  11 829.466 254.855   1
  -4  -9  11 813.957 148.871   1
   4  -9 -11 185.329 237.101   1
   4   9 -11 459.206 139.983   1
  -4   9  10 5490.06 442.190   1
  -4  -9  10 5952.99 376.979   1
   4   9 -10 6430.02 380.292   1
   4  -9 -10 5570.09 435.552   1
  -4   9   9 1348.90 236.423   1
   4  -9  -9 903.921 216.823   1
  -4   9   8 2150.42 265.144   1
   4  -9  -8 1650.77 233.531   1
  -4   9   6 500.677 198.043   1
   4  -9  -6 303.725 178.310   1
  -4   9   5 1100.32 208.868   1
   4  -9  -5 1115.81 207.630   1
   4  -9  -4 13099.0 765.634   1
   4  -9  -3 555.783 159.810   1
  -4  -9   3 470.334 118.842   1
   4   9  -3 389.358 122.247   1
  -4  -9   2 2569.66 204.045   1
   4   9  -2 2539.09 211.164   1
   4  -9  -2 2336.29 227.435   1
  -4   9   2 2155.99 227.083   1
   4  -9  -1-110.479 131.907   1
  -4   9   1 58.0198 125.544   1
  -4  -9   1-37.6792 119.138   1
   4   9  -1 53.1225 129.444   1
   4  -9   0 128.668 110.484   1
   4   9   0-28.4126 117.747   1
  -4  -9   0 67.2078 116.717   1
  -4   9   0 92.3546 114.565   1
   4   9   1 198.854 132.777   1
  -4  -9  -1 14.3450 139.214   1
   4  -9   1 11.8306 109.864   1
  -4   9  -1-36.2940 109.307   1
  -4  -9  -2 3252.18 250.048   1
   4   9   2 2511.72 247.596   1
  -4  -9  -3 289.942 148.677   1
  -4   9  -3 549.330 115.682   1
   4   9   4 13474.0 791.693   1
  -4   9  -4 13322.1 748.878   1
   4  -9   4 13542.2 749.428   1
  -4  -9  -4 13142.6 786.834   1
   4   9   5 1078.78 201.942   1
  -4  -9  -5 1337.25 204.568   1
   4  -9   5 1392.33 132.535   1
  -4   9  -5 1080.91 127.136   1
   4  -9   6 209.897 94.6140   1
  -4   9  -6 429.254 97.4810   1
   4  -9   7 9523.57 561.543   1
   4   9   7 9380.05 627.626   1
  -4  -9  -7 10063.0 626.114   1
  -4   9  -7 10276.1 558.831   1
   4   9   8 1788.87 259.038   1
   4  -9   8 2139.20 172.352   1
  -4  -9  -8 2299.15 269.827   1
  -4   9  -8 2204.76 172.187   1
   4   9   9 514.193 233.860   1
   4  -9   9 948.045 130.674   1
  -4   9  -9 1140.59 125.939   1
  -4  -9  -9 1576.34 248.025   1
   4   9  10 6843.18 480.631   1
   4  -9  10 6414.61 381.517   1
  -4  -9 -10 6120.97 470.204   1
  -4   9 -10 6036.15 381.834   1
   4   9  11 714.647 229.424   1
   4  -9  11 768.406 131.450   1
   4   9  12 172.374 207.230   1
  -4  -9 -12 485.275 201.892   1
   4  -9  13 2170.33 194.683   1
  -4   9 -13 1684.89 184.142   1
   4   9  14 4401.02 415.041   1
   4  -9  14 4271.98 321.848   1
  -4  -9 -14 4626.77 396.394   1
  -4   9 -14 4516.36 310.998   1
   4   9  15 26.6812 202.786   1
   4  -9  15 15.5850 152.932   1
  -4  -9 -15 247.616 190.907   1
  -4   9 -15-29.3324 142.347   1
   4  -9  16 101.508 164.949   1
   4   9  16-81.9840 292.668   1
  -4   9 -16 144.045 150.456   1
  -4  -9 -16 25.0968 258.275   1
   4   9  17 986.320 277.860   1
  -4   9 -17 936.915 186.256   1
  -4  -9 -17 901.841 255.413   1
   4   9  18 308.367 285.190   1
  -4  -9 -18 466.513 270.620   1
   4   9  19-84.7414 283.715   1
  -4  -9 -19-78.3861 267.830   1
   4   9  20 2168.93 316.600   1
  -4  -9 -20 1546.79 287.406   1
   4   9  22 363.704 240.044   1
  -4  -9 -22 574.586 234.229   1
   4   9  23-305.295 300.003   1
  -4  -9 -23 571.074 305.153   1
   4   9  24 904.672 251.126   1
  -4  -9 -24 1053.26 242.937   1
   4   9  25 594.201 319.455   1
  -4  -9 -25 177.392 301.598   1
   4   9  26 132.986 217.885   1
  -4  -9 -26 251.245 215.259   1
   4 -10 -26 444.927 269.275   1
  -4  10  26 301.826 291.820   1
   4 -10 -25 150.472 206.855   1
  -4  10  25 337.240 240.128   1
   4 -10 -24 127.942 287.075   1
  -4  10  24 1222.34 334.085   1
   4 -10 -23 596.177 296.051   1
  -4  10  23-115.171 315.317   1
   4 -10 -22 2047.12 268.376   1
  -4  10  22 1734.24 290.121   1
   4 -10 -21 396.027 299.866   1
  -4  10  21-116.294 317.072   1
   4 -10 -20 159.313 211.157   1
  -4  10  20 58.0305 216.551   1
   4 -10 -19 477.914 288.603   1
  -4  10  19 521.991 316.682   1
   4 -10 -18 2255.56 335.685   1
  -4  10  18 2823.67 364.959   1
   4 -10 -16 783.336 257.381   1
  -4  10  16 425.200 268.502   1
   4  10 -16 856.584 178.812   1
  -4 -10  15 168.385 152.164   1
   4 -10 -15-154.640 238.746   1
  -4  10  15-111.910 266.021   1
   4  10 -15 134.562 147.359   1
  -4 -10  14 112.662 143.295   1
  -4  10  14 523.296 259.035   1
   4  10 -14 111.114 141.050   1
   4 -10 -14 329.728 231.135   1
  -4 -10  13 931.567 154.564   1
  -4  10  13 918.312 222.785   1
   4  10 -13 1178.90 150.602   1
  -4 -10  12 9508.16 570.240   1
   4  10 -12 9923.01 572.621   1
   4 -10 -11 4091.22 365.545   1
  -4  10  11 3896.96 375.045   1
  -4  10  10 2030.24 309.504   1
  -4  10   9 3754.66 359.738   1
   4  10  -9 3776.57 270.398   1
   4 -10  -9 3634.15 347.937   1
  -4 -10   9 4344.22 268.908   1
  -4  10   8 1866.76 286.164   1
   4  10  -8 1470.18 162.887   1
  -4 -10   8 1932.53 164.215   1
   4 -10  -8 1810.97 256.225   1
  -4 -10   7 1249.37 145.371   1
   4  10  -7 1474.00 147.102   1
  -4 -10   6 2708.83 226.656   1
   4  10  -6 3633.22 237.576   1
   4 -10  -5 262.242 174.362   1
  -4  10   5 204.005 184.235   1
   4 -10  -4 3039.05 273.663   1
  -4  10   4 2803.97 280.132   1
   4 -10  -3 4104.59 321.960   1
   4  10  -3 4682.95 305.602   1
  -4 -10   3 4352.34 299.216   1
  -4  10   3 4336.58 338.301   1
   4 -10  -2 4276.77 326.560   1
   4  10  -2 5068.22 319.438   1
  -4  10   2 4058.75 330.937   1
  -4 -10   2 4633.84 309.165   1
   4 -10  -1 304.084 135.246   1
   4  10  -1 281.148 139.900   1
  -4 -10   1 422.916 136.567   1
  -4  10   1 304.308 154.422   1
   4 -10   0 11010.8 612.512   1
   4  10   0 10466.5 619.945   1
  -4  10   0 10322.9 611.374   1
  -4 -10   0 9604.22 608.425   1
   4 -10   1 209.414 121.851   1
  -4  10  -1 253.563 129.544   1
   4  10   1 406.606 146.673   1
  -4 -10  -1 674.615 148.010   1
   4  10   2 4862.36 354.269   1
  -4 -10  -2 4675.37 344.265   1
   4  10   3 4518.73 342.714   1
  -4  10  -3 4349.94 301.749   1
  -4 -10  -3 5206.83 345.376   1
   4 -10   3 4609.96 302.582   1
   4  10   4 2724.79 276.431   1
  -4  10  -4 2938.07 207.528   1
   4 -10   4 3091.94 214.182   1
  -4 -10  -4 2488.56 264.886   1
  -4 -10  -5-18.7694 182.944   1
   4  10   5-298.181 202.928   1
   4 -10   5 141.224 93.3982   1
  -4  10  -5-8.13632 92.9779   1
  -4  10  -6 3121.51 211.893   1
  -4 -10  -6 3214.32 303.523   1
   4 -10   6 3191.27 212.141   1
   4  10   7 1543.37 231.176   1
   4 -10   7 1022.35 117.415   1
  -4  10  -7 1291.51 121.867   1
  -4 -10  -7 1041.11 219.380   1
   4  10   8 1312.67 238.270   1
  -4  10  -8 1684.98 139.045   1
  -4 -10  -8 1801.44 240.240   1
   4 -10   8 1816.64 142.177   1
   4  10   9 3657.21 339.330   1
  -4 -10  -9 4009.06 333.883   1
  -4  10  -9 3560.24 227.159   1
   4 -10   9 3372.15 228.263   1
   4  10  10 2206.70 296.934   1
   4 -10  10 1654.00 142.369   1
   4 -10  11 3783.57 255.272   1
   4  10  11 3509.34 346.412   1
  -4 -10 -11 4280.34 339.169   1
  -4  10 -11 4006.72 252.411   1
   4 -10  12 9520.84 545.066   1
  -4  10 -12 9415.49 541.040   1
   4  10  13 1116.59 267.621   1
   4 -10  13 862.743 140.027   1
  -4  10 -13 1100.61 139.044   1
   4  10  14 425.812 261.346   1
  -4 -10 -14 49.3830 223.912   1
   4 -10  15 26.0710 103.701   1
   4  10  15 433.574 286.477   1
  -4 -10 -15 100.283 251.813   1
  -4  10 -15 49.6603 126.288   1
   4  10  16 1231.02 277.755   1
  -4 -10 -16 643.008 249.192   1
   4  10  18 2596.84 338.906   1
  -4 -10 -18 2088.11 301.112   1
   4  10  19 310.732 302.759   1
  -4 -10 -19 183.240 266.447   1
   4  10  20 253.466 268.938   1
  -4 -10 -20 392.962 254.235   1
   4  10  21 898.331 300.331   1
  -4 -10 -21 235.171 276.662   1
   4  10  22 1725.12 328.485   1
  -4 -10 -22 1950.46 319.753   1
   4  10  23 385.497 270.624   1
  -4 -10 -23 231.935 263.557   1
   4  10  24 841.001 305.873   1
  -4 -10 -24 890.650 298.902   1
   4  10  25 374.194 261.551   1
  -4 -10 -25 502.683 248.220   1
   4  10  26 26.2672 301.741   1
  -4 -10 -26 322.941 305.486   1
   4 -11 -25 49.5201 281.604   1
  -4  11  25 138.788 324.253   1
   4 -11 -23 154.278 213.840   1
  -4  11  23 171.442 233.972   1
   4 -11 -21 315.904 228.950   1
  -4  11  21 232.008 242.886   1
   4 -11 -20 610.281 301.015   1
  -4  11  20 406.091 335.208   1
   4 -11 -19 319.179 218.922   1
  -4  11  19 290.630 237.621   1
   4 -11 -18 823.775 282.616   1
  -4  11  18 812.927 307.622   1
   4 -11 -17 238.146 281.236   1
  -4  11  17 404.704 312.238   1
   4 -11 -15 782.702 281.829   1
  -4  11  15 764.982 298.336   1
  -4  11  14 5310.41 474.360   1
   4 -11 -14 5534.00 458.421   1
  -4 -11  13 3234.66 230.278   1
  -4  11  13 2674.68 358.744   1
   4  11 -12 5938.91 353.181   1
  -4 -11  12 5469.97 349.358   1
  -4  11  12 5407.55 448.877   1
   4 -11 -12 5667.74 433.960   1
  -4  11  11 79.2361 261.955   1
   4 -11 -11-411.284 235.834   1
  -4 -11  11-62.6489 97.4679   1
   4  11 -11-9.34057 105.419   1
   4 -11 -10-23.4906 200.478   1
  -4 -11  10 94.0262 99.8884   1
   4  11 -10 44.7693 102.687   1
  -4  11   9-151.396 207.122   1
   4  11  -9 35.2406 100.189   1
  -4 -11   9 41.9922 98.0988   1
   4 -11  -9-22.7352 196.227   1
   4  11  -8 17105.9 880.070   1
  -4 -11   8 15980.4 875.561   1
  -4  11   8 15049.5 951.736   1
   4 -11  -8 13623.2 929.219   1
  -4  11   7-352.611 231.643   1
   4  11  -7 28.1786 107.870   1
  -4 -11   7 133.400 99.0098   1
   4 -11  -7 106.049 205.370   1
   4  11  -6 8356.76 446.114   1
  -4  11   6 6953.59 505.991   1
   4 -11  -6 6610.73 488.867   1
  -4 -11   6 7037.62 436.878   1
  -4  11   4 10282.6 632.482   1
   4 -11  -4 9763.21 616.851   1
   4 -11  -3 903.130 196.742   1
   4  11  -3 1116.56 155.770   1
  -4  11   3 1119.89 210.639   1
  -4 -11   3 1069.11 154.200   1
   4 -11  -2 12377.8 732.667   1
   4  11  -2 11975.4 720.972   1
  -4  11   2 12490.1 739.082   1
  -4 -11   2 12871.2 719.304   1
   4 -11  -1-30.3170 136.055   1
  -4 -11   1 151.227 141.692   1
   4  11  -1 343.344 148.212   1
  -4  11   1 526.246 158.599   1
   4 -11   0 154.344 145.869   1
  -4 -11   0 148.040 134.495   1
   4  11   0 96.0648 159.854   1
  -4  11   0-43.3809 134.665   1
   4 -11   1 205.302 126.945   1
   4  11   1 220.821 173.224   1
  -4  11  -1 52.8544 134.839   1
  -4 -11  -1 126.853 143.455   1
   4  11   2 12282.8 716.293   1
  -4 -11  -2 11718.5 706.079   1
   4 -11   2 11717.4 682.507   1
  -4  11  -2 11859.3 684.243   1
   4  11   3 656.836 197.717   1
  -4 -11  -3 1186.55 195.846   1
  -4 -11  -4 9765.43 616.687   1
  -4  11  -4 9633.99 566.537   1
   4 -11   4 10156.5 571.015   1
   4  11   4 10655.4 631.531   1
  -4  11  -5 122.116 93.7484   1
   4 -11   5 233.796 96.8937   1
   4  11   6 7370.35 511.305   1
  -4 -11  -6 6136.48 499.276   1
  -4  11  -6 7615.49 429.744   1
   4 -11   6 7916.07 430.746   1
  -4  11  -7 30.2205 70.8245   1
  -4 -11  -7 63.2556 192.462   1
   4  11   7 66.4515 196.517   1
   4 -11   7 130.374 75.3137   1
   4  11   8 14487.9 827.187   1
   4 -11   8 13346.8 718.970   1
  -4 -11  -8 14432.9 819.997   1
  -4  11  -8 13059.7 718.395   1
  -4 -11 -10-137.830 226.072   1
   4  11  10 589.132 244.661   1
  -4  11 -12 3358.84 202.828   1
   4 -11  12 3381.63 202.079   1
  -4  11 -13 2350.68 157.467   1
   4 -11  13 2011.08 154.801   1
  -4  11 -14 4598.37 290.624   1
   4  11  14 5143.69 447.115   1
  -4 -11 -14 5483.40 427.550   1
  -4 -11 -15 591.016 238.995   1
   4  11  15 629.041 267.897   1
  -4 -11 -17 182.759 270.276   1
   4  11  17-28.2429 287.763   1
  -4 -11 -18 864.532 226.635   1
   4  11  18 1300.85 257.613   1
  -4 -11 -19-131.255 274.390   1
   4  11  19 338.697 306.109   1
  -4 -11 -20 706.555 250.346   1
   4  11  20 843.682 281.213   1
  -4 -11 -21 443.065 277.457   1
   4  11  21 111.752 292.937   1
  -4 -11 -23 281.074 222.028   1
   4  11  23 109.146 240.328   1
  -4 -11 -25-49.8445 206.495   1
   4  11  25 184.856 222.768   1
  -4  12  24 307.594 255.215   1
   4 -12 -24-373.943 221.745   1
  -4  12  23 768.481 339.075   1
   4 -12 -23 304.612 298.162   1
  -4  12  22 632.126 248.919   1
   4 -12 -22 465.134 218.526   1
  -4  12  21 635.585 334.047   1
   4 -12 -21-78.6165 283.957   1
  -4  12  20 291.106 226.897   1
   4 -12 -20 26.4171 203.790   1
  -4  12  18 233.129 304.236   1
   4 -12 -18 853.175 296.202   1
  -4  12  17 1221.97 301.533   1
  -4  12  16 1998.37 275.283   1
   4 -12 -16 1590.15 252.391   1
  -4  12  15 28.7452 215.559   1
   4 -12 -15-394.437 207.957   1
   4 -12 -14 780.530 251.314   1
  -4  12  13 1093.50 290.280   1
   4 -12 -13 641.707 267.385   1
   4  12 -12 6766.10 401.442   1
  -4  12  12 7731.20 547.593   1
   4 -12 -12 8175.12 534.113   1
   4  12 -11 86.9410 75.5277   1
  -4 -12  11 182.089 73.0492   1
  -4  12  11 27.1526 235.153   1
   4 -12 -10 576.302 219.813   1
   4  12 -10 320.530 85.7532   1
  -4 -12  10 300.212 78.8761   1
  -4  12  10 293.294 235.242   1
  -4 -12   9 67.2664 80.7982   1
   4  12  -9-19.6661 83.0082   1
  -4  12   8 277.004 229.851   1
   4  12  -8 103.385 91.8716   1
  -4 -12   8 76.1675 83.7972   1
   4 -12  -8-90.8192 185.262   1
  -4  12   7 1577.82 258.162   1
   4  12  -7 1719.38 150.985   1
  -4 -12   7 1503.21 144.227   1
   4 -12  -7 1742.33 256.206   1
  -4  12   6 92.6293 203.804   1
  -4 -12   6 150.660 98.8905   1
   4  12  -6 9.57183 105.892   1
   4 -12  -6 21.1840 199.580   1
   4  12  -5 1678.98 178.820   1
  -4 -12   5 2009.32 170.593   1
   4 -12  -5 1962.10 246.102   1
  -4  12   4 7902.74 530.923   1
   4 -12  -4 8000.05 520.618   1
  -4  12   3 1105.70 200.088   1
  -4 -12   3 759.377 149.750   1
   4  12  -3 1031.74 167.192   1
   4 -12  -3 925.320 198.291   1
  -4  12   2 1511.26 209.832   1
   4  12  -2 1879.48 194.239   1
  -4 -12   2 1231.12 185.199   1
   4 -12  -2 1948.52 205.334   1
   4 -12  -1 1902.46 217.667   1
   4  12  -1 1738.31 207.450   1
  -4 -12   1 1573.87 197.791   1
  -4  12   1 1935.60 222.903   1
   4 -12   0 12386.1 700.165   1
   4  12   0 12278.1 705.900   1
  -4 -12   0 11982.9 697.378   1
  -4  12   0 10724.7 695.092   1
   4  12   1 2008.66 236.849   1
  -4  12  -1 1897.56 199.606   1
   4 -12   1 1656.28 195.247   1
  -4 -12  -1 2475.15 232.263   1
   4  12   2 1292.14 213.147   1
  -4  12  -2 1648.94 171.304   1
  -4 -12  -2 1065.77 192.952   1
   4 -12   2 1667.14 168.863   1
   4  12   3 678.152 190.978   1
  -4 -12  -3 682.185 191.951   1
  -4  12  -4 8080.90 457.369   1
   4 -12   4 7613.13 456.833   1
   4  12   5 1591.74 241.891   1
  -4  12  -5 1703.42 145.946   1
  -4 -12  -5 2019.24 239.745   1
   4 -12   5 1639.49 141.967   1
   4  12   6 286.958 210.932   1
  -4 -12  -6 126.118 203.157   1
  -4  12  -6 68.0679 66.9754   1
   4 -12   6 148.015 63.9921   1
   4  12   7 1514.14 259.096   1
   4  12   8-95.0928 194.544   1
  -4 -12  -8 22.2891 198.241   1
   4  12   9 343.425 244.457   1
  -4 -12  -9 550.786 221.520   1
   4  12  10 354.986 243.012   1
  -4 -12 -10 400.512 231.500   1
  -4 -12 -11-192.881 198.555   1
   4  12  11 78.0993 204.222   1
   4  12  12 9043.10 612.152   1
  -4 -12 -12 8084.84 588.546   1
  -4 -12 -13 400.179 259.736   1
  -4 -12 -14 617.131 213.566   1
   4  12  14 930.509 235.644   1
  -4 -12 -15 591.653 271.452   1
   4  12  15 28.0649 287.587   1
   4  12  16 2206.15 355.832   1
  -4 -12 -17 1049.28 230.212   1
   4  12  17 651.731 229.708   1
  -4 -12 -18 526.200 265.564   1
   4  12  18 481.045 311.257   1
  -4 -12 -19 78.7095 268.384   1
   4  12  19-225.632 302.588   1
  -4 -12 -20 182.957 208.492   1
   4  12  20-56.0717 220.676   1
  -4 -12 -21 804.422 307.852   1
   4  12  21-111.129 304.556   1
  -4 -12 -22 1001.08 291.132   1
   4  12  22 109.676 295.194   1
  -4 -12 -23 126.524 210.319   1
   4  12  23 26.9962 225.050   1
  -4 -12 -24 199.643 292.161   1
   4  12  24 239.076 312.386   1
  -4  13  24 54.9736 311.690   1
   4 -13 -24 643.005 292.631   1
  -4  13  23 225.352 255.132   1
   4 -13 -23 451.890 235.508   1
  -4  13  22 286.556 339.633   1
  -4  13  21 462.471 259.598   1
   4 -13 -21 181.913 209.249   1
  -4  13  20 554.865 329.375   1
   4 -13 -20 840.269 292.206   1
   4 -13 -19 742.802 298.330   1
  -4  13  17 117.584 260.061   1
   4 -13 -17-160.040 220.988   1
  -4  13  16 2816.90 369.472   1
   4 -13 -16 2981.09 346.443   1
  -4  13  15 466.980 292.532   1
   4 -13 -15 291.363 246.693   1
  -4  13  14 3735.68 363.305   1
   4 -13 -14 2786.03 324.497   1
  -4  13  13 372.255 259.112   1
   4 -13 -13 207.933 241.210   1
  -4  13  12 425.879 283.216   1
   4 -13 -12 204.445 253.945   1
  -4  13  11 223.233 229.205   1
   4 -13 -11 100.436 223.469   1
  -4  13   9 53.3862 245.705   1
   4 -13  -9 360.840 224.745   1
   4  13  -8 1642.37 112.638   1
  -4 -13   8 1524.31 107.304   1
   4 -13  -8 1693.67 250.056   1
   4  13  -7 3246.63 211.122   1
   4 -13  -7 2736.07 312.624   1
  -4  13   7 2975.24 343.215   1
  -4 -13   7 3460.47 210.546   1
   4 -13  -6 504.250 199.143   1
  -4  13   6 860.915 232.310   1
  -4 -13   6 439.773 103.608   1
   4  13  -6 615.842 115.706   1
   4 -13  -5-104.748 182.340   1
  -4  13   5-136.802 205.449   1
  -4 -13   5 105.849 107.112   1
   4  13  -5 61.3879 105.292   1
   4 -13  -3 377.968 187.678   1
   4  13  -3 13.1777 130.503   1
  -4  13   3 100.779 200.979   1
  -4 -13   3 299.220 133.873   1
   4 -13  -2 2729.58 270.425   1
   4  13  -2 2838.94 252.097   1
  -4  13   2 3150.88 280.497   1
  -4 -13   2 3421.81 255.517   1
   4  13  -1 361.924 155.880   1
  -4 -13   1 299.323 145.212   1
   4 -13  -1 461.388 163.791   1
  -4  13   1 577.147 180.540   1
   4  13   0-202.910 152.370   1
  -4 -13   0 112.856 151.511   1
   4 -13   0 15.4203 143.188   1
  -4  13   0 204.937 144.595   1
   4  13   1 885.674 177.021   1
  -4 -13  -1 412.903 172.002   1
  -4  13  -1 411.773 148.408   1
   4 -13   1 551.555 154.153   1
   4  13   2 3025.78 292.159   1
   4 -13   2 3985.37 262.747   1
  -4 -13  -2 3223.99 299.997   1
  -4  13  -2 3682.98 265.726   1
   4  13   4 126.692 196.136   1
  -4  13  -4 165.933 97.0684   1
   4 -13   4 41.3843 97.2807   1
  -4  13  -5 38.3737 74.3785   1
   4 -13   5 132.634 74.7245   1
  -4 -13  -6 517.093 210.015   1
   4  13   6 919.434 229.970   1
  -4 -13  -7 3298.16 317.003   1
   4  13   7 3193.32 334.888   1
  -4 -13  -8 2067.54 284.795   1
   4  13   8 2226.10 313.300   1
  -4 -13  -9 401.150 221.184   1
   4  13   9 407.758 233.542   1
  -4 -13 -10 1041.33 226.082   1
   4  13  10 1045.07 253.824   1
  -4 -13 -11 345.564 224.534   1
   4  13  11 881.509 258.739   1
  -4 -13 -12 375.906 251.944   1
   4  13  12 382.533 287.352   1
  -4 -13 -13 867.316 270.544   1
   4  13  13 612.404 304.992   1
  -4 -13 -14 3320.57 345.679   1
   4  13  14 3147.84 374.383   1
  -4 -13 -15 523.906 206.570   1
   4  13  15-56.7302 212.021   1
  -4 -13 -16 2972.27 344.247   1
   4  13  16 2700.02 364.582   1
  -4 -13 -17-237.258 268.315   1
  -4 -13 -19-26.2405 198.818   1
   4  13  19 337.864 236.889   1
   4  13  20 948.829 323.270   1
  -4 -13 -21 25.7948 285.822   1
   4  13  21 1598.65 346.541   1
  -4 -13 -22 228.985 238.189   1
   4  13  22 543.178 270.049   1
  -4 -13 -23 376.684 249.351   1
   4  13  23 80.2387 260.987   1
  -4 -13 -24 272.068 302.960   1
   4  13  24 157.352 311.195   1
  -4  14  23 582.116 304.874   1
   4 -14 -23-299.200 248.866   1
  -4  14  21 490.558 290.634   1
   4 -14 -21 591.366 239.316   1
  -4  14  19-235.044 275.453   1
   4 -14 -19 316.923 245.241   1
  -4  14  18 680.266 267.681   1
   4 -14 -18 717.898 230.518   1
  -4  14  17-59.3764 302.464   1
   4 -14 -17 133.455 262.447   1
  -4  14  16 1158.81 333.801   1
   4 -14 -16 1496.08 300.235   1
  -4  14  15 237.130 299.533   1
   4 -14 -15-133.317 249.964   1
  -4  14  14 471.711 268.464   1
   4 -14 -14-106.089 217.143   1
  -4  14  13 116.953 265.008   1
   4 -14 -13 263.054 239.073   1
  -4  14  12 1016.83 321.454   1
   4 -14 -12 1269.45 283.061   1
  -4  14  11 629.851 263.874   1
   4 -14 -11 919.166 240.082   1
   4 -14 -10 3657.46 348.802   1
  -4  14  10 3388.18 369.655   1
  -4  14   8 744.391 246.537   1
   4 -14  -8 508.739 208.619   1
  -4  14   7-154.258 231.400   1
   4 -14  -7-305.125 226.073   1
  -4  14   6 1455.33 263.000   1
   4  14  -6 1940.81 149.606   1
   4 -14  -6 1767.46 249.894   1
  -4 -14   6 1892.91 143.869   1
  -4  14   5 2876.20 305.535   1
   4  14  -5 2496.94 202.622   1
   4 -14  -5 2649.59 287.475   1
  -4  14   4 2097.92 268.437   1
   4 -14  -4 1970.45 254.343   1
   4  14  -3 345.750 132.289   1
  -4  14   2 58.6290 180.059   1
   4 -14  -2 407.000 179.939   1
   4  14  -2 461.185 152.831   1
  -4  14   1 163.289 164.505   1
   4 -14  -1 515.663 157.101   1
   4  14  -1 97.8564 159.238   1
   4  14   0 3356.73 283.550   1
  -4  14   0 2694.43 270.032   1
  -4  14  -1 190.043 140.296   1
   4  14   1-18.8849 169.127   1
   4 -14   1 326.285 142.218   1
  -4 -14  -2 376.069 171.371   1
   4 -14   2 381.987 129.950   1
   4  14   2 300.991 190.858   1
  -4  14  -2 370.027 138.705   1
  -4  14  -3 324.268 113.806   1
   4 -14   3 103.059 118.879   1
   4 -14   4 2341.45 170.150   1
  -4 -14  -4 2195.10 259.396   1
  -4  14  -4 2104.89 168.165   1
  -4 -14  -5 2521.06 288.960   1
   4  14   5 2472.17 291.426   1
  -4 -14  -6 2253.11 265.842   1
   4  14   6 2066.04 286.462   1
   4  14   7-198.945 218.270   1
  -4 -14  -7 23.0208 205.330   1
   4  14   8 588.835 237.347   1
  -4 -14  -8 569.206 218.563   1
  -4 -14 -10 4351.91 379.604   1
   4  14  10 3910.02 388.778   1
   4  14  11 298.798 276.101   1
  -4 -14 -11 1147.89 267.883   1
   4  14  12 810.438 283.325   1
  -4 -14 -12 1305.72 284.683   1
   4  14  13 366.802 284.697   1
  -4 -14 -13 26.1023 250.071   1
   4  14  14-113.622 289.976   1
  -4 -14 -14 26.2837 265.609   1
   4  14  15 597.675 288.760   1
  -4 -14 -15 132.246 261.810   1
   4  14  16 1367.84 287.671   1
  -4 -14 -16 1773.93 276.581   1
   4  14  18 650.896 287.487   1
  -4 -14 -18 975.610 270.482   1
   4  14  19 589.209 317.684   1
  -4 -14 -19 471.607 290.462   1
   4  14  20 138.623 311.199   1
  -4 -14 -20-259.403 280.333   1
   4  14  21-54.6581 266.388   1
  -4 -14 -21 153.608 243.992   1
  -4 -14 -22 581.462 220.330   1
  -4 -14 -23 124.548 286.984   1
   4 -15 -22 251.395 242.879   1
  -4  15  22 391.500 293.845   1
   4 -15 -20 388.480 283.615   1
  -4  15  20 668.716 352.899   1
   4 -15 -18 1006.80 254.377   1
  -4  15  18 564.988 284.012   1
   4 -15 -17 720.100 269.632   1
  -4  15  17 179.550 312.614   1
   4 -15 -16 321.110 266.035   1
  -4  15  16-90.0983 305.432   1
   4 -15 -15 267.782 248.198   1
  -4  15  15 510.803 295.441   1
   4 -15 -14 1442.59 243.741   1
  -4  15  14 509.638 262.262   1
   4 -15 -12 980.477 269.264   1
  -4  15  12 676.954 300.721   1
   4 -15 -11 261.834 251.258   1
  -4  15  11 407.256 285.298   1
   4 -15 -10 466.974 236.219   1
  -4  15  10 457.627 265.393   1
   4 -15  -9 433.251 227.169   1
  -4  15   9 419.695 241.856   1
   4 -15  -8 2711.89 325.424   1
  -4  15   8 3268.65 360.808   1
   4 -15  -7-241.709 203.103   1
  -4  15   7-263.304 241.253   1
   4 -15  -6-233.609 212.705   1
  -4  15   6 101.476 241.806   1
   4  15  -5 25.2983 97.7645   1
  -4  15   5-97.1776 213.200   1
   4 -15  -5-224.928 203.726   1
  -4  15   4 392.374 207.782   1
   4 -15  -4 86.2208 190.046   1
  -4 -15   3 340.709 135.967   1
   4  15  -3 123.240 149.036   1
   4  15  -2 2317.87 245.746   1
   4 -15  -2 2218.21 256.284   1
  -4  15   2 3108.94 281.560   1
  -4 -15   2 2898.77 241.300   1
  -4 -15   1 334.431 155.336   1
   4 -15  -1 143.300 170.017   1
  -4  15   1-18.6616 186.342   1
   4  15  -1-51.6545 164.570   1
  -4 -15   0 311.188 166.066   1
   4 -15   0 164.634 151.568   1
  -4  15   0 34.0963 160.388   1
   4  15   0 74.7695 168.171   1
  -4 -15  -1 166.617 177.262   1
  -4  15  -1-15.0177 146.085   1
   4  15   1-80.0210 178.886   1
   4 -15   1 145.226 140.331   1
   4 -15   2 2581.98 219.251   1
  -4  15  -2 2609.69 222.426   1
  -4 -15  -3 392.984 189.162   1
  -4  15  -3 178.440 111.216   1
   4  15   3 356.501 198.551   1
   4 -15   3 188.061 114.857   1
  -4 -15  -4-64.7616 197.537   1
  -4  15  -4 95.1977 70.4523   1
   4  15   4 116.489 212.117   1
   4 -15   4 72.2739 72.4893   1
   4  15   5-24.2423 214.463   1
  -4 -15  -5-22.4023 198.714   1
   4  15   6-150.271 230.279   1
  -4 -15  -6 92.5722 216.964   1
   4  15   7 285.152 233.012   1
  -4 -15  -7-71.2793 203.376   1
   4  15   9-54.4923 257.876   1
  -4 -15  -9 174.707 228.940   1
   4  15  10 719.887 286.115   1
  -4 -15 -10 511.004 252.142   1
   4  15  11 253.041 272.091   1
  -4 -15 -11 649.121 256.450   1
   4  15  12 1279.14 314.752   1
  -4 -15 -12 734.543 281.106   1
   4  15  13 171.429 298.498   1
  -4 -15 -13 1138.02 289.764   1
   4  15  14 1059.52 320.443   1
  -4 -15 -14 292.241 273.233   1
   4  15  15 601.664 313.194   1
  -4 -15 -15 878.525 286.249   1
   4  15  16 971.843 323.485   1
  -4 -15 -16 319.529 279.089   1
   4  15  17-170.589 298.849   1
  -4 -15 -17 132.662 256.317   1
   4  15  18 28.2187 283.476   1
  -4 -15 -18 210.907 244.877   1
   4  15  20 220.190 227.429   1
  -4 -15 -20 51.5367 199.461   1
   4  15  22-186.490 327.017   1
  -4 -15 -22 75.3124 280.363   1
  -4  16  21-197.257 328.665   1
   4 -16 -21 25.5179 260.518   1
  -4  16  20 431.374 340.180   1
   4 -16 -20 25.8478 290.311   1
  -4  16  19 87.6286 272.970   1
   4 -16 -19 472.718 246.107   1
  -4  16  17 836.031 310.629   1
   4 -16 -17-80.5468 227.636   1
  -4  16  16 60.1065 275.035   1
   4 -16 -16 648.625 244.388   1
  -4  16  15 180.935 248.138   1
   4 -16 -15 433.925 199.248   1
  -4  16  14 693.998 300.806   1
   4 -16 -14 1166.95 289.014   1
  -4  16  13-30.0444 305.470   1
   4 -16 -13 81.6905 267.741   1
  -4  16  11 206.608 287.896   1
   4 -16 -11 214.916 244.181   1
  -4  16  10 1923.98 327.070   1
   4 -16 -10 609.230 265.505   1
  -4  16   9 370.130 271.769   1
   4 -16  -9 234.563 244.822   1
  -4  16   8 667.599 256.851   1
   4 -16  -8 484.981 228.952   1
  -4  16   7 81.2786 249.734   1
   4 -16  -7 24.8494 226.218   1
  -4  16   6 2822.15 317.838   1
   4 -16  -6 2557.91 296.815   1
  -4  16   5 853.218 251.563   1
   4 -16  -5 1188.21 244.848   1
  -4  16   4 190.180 227.427   1
   4 -16  -4 290.060 208.067   1
   4  16  -3-27.2045 138.599   1
   4 -16  -3 233.377 189.702   1
  -4  16   3-22.4840 204.686   1
   4 -16  -2-199.412 193.075   1
  -4  16   2-106.014 201.592   1
   4  16  -2 192.872 155.620   1
  -4 -16   1 182.636 159.680   1
   4 -16  -1-18.7131 172.909   1
  -4  16   1-38.5545 178.558   1
   4  16  -1-72.0374 172.810   1
  -4 -16   0 90.1563 168.296   1
   4 -16   0 169.481 159.329   1
   4  16   0 236.337 180.243   1
  -4  16   0-122.566 170.724   1
   4  16   1 250.009 188.746   1
  -4  16  -1-45.9023 145.209   1
  -4 -16  -1 116.131 174.909   1
  -4 -16  -2 207.224 190.615   1
  -4  16  -2 114.075 131.573   1
   4  16   2-22.0819 201.090   1
  -4 -16  -3 370.015 197.129   1
   4  16   3-417.308 218.890   1
  -4 -16  -4 673.753 210.745   1
   4  16   4 318.745 219.704   1
  -4 -16  -5 837.271 235.073   1
   4  16   5 558.959 247.157   1
  -4 -16  -6 2349.27 301.699   1
   4  16   6 3088.44 335.314   1
  -4 -16  -8 1140.02 256.249   1
   4  16   8 411.658 260.028   1
  -4 -16  -9 438.337 247.172   1
   4  16   9 27.9253 250.641   1
  -4 -16 -10 1437.16 260.739   1
   4  16  10 932.427 266.085   1
  -4 -16 -11-105.820 210.400   1
   4  16  11-142.418 254.072   1
  -4 -16 -13 588.710 276.692   1
   4  16  13 432.133 308.006   1
  -4 -16 -14 1154.06 303.279   1
   4  16  14 288.670 308.227   1
  -4 -16 -15 616.752 282.933   1
   4  16  15 518.261 325.087   1
  -4 -16 -16 668.366 281.477   1
   4  16  16 200.563 306.608   1
  -4 -16 -17 159.327 278.089   1
   4  16  17-341.164 313.772   1
  -4 -16 -19 104.244 288.100   1
   4  16  19-27.7454 320.587   1
   4  16  21 161.466 319.228   1
  -4  17  20 510.625 350.190   1
   4 -17 -20 257.875 287.191   1
  -4  17  19-28.9971 318.478   1
   4 -17 -19 341.318 271.383   1
  -4  17  18-29.4534 287.081   1
  -4  17  17 178.954 259.739   1
   4 -17 -17 162.050 247.256   1
  -4  17  16-150.526 274.048   1
   4 -17 -16 163.627 252.599   1
  -4  17  15 666.725 314.528   1
   4 -17 -15 247.092 274.967   1
  -4  17  14 666.741 333.358   1
   4 -17 -14 827.103 293.589   1
  -4  17  13 485.224 259.919   1
   4 -17 -13 441.447 232.610   1
  -4  17  12 574.742 314.644   1
   4 -17 -12 604.426 264.853   1
  -4  17  10 650.332 265.070   1
   4 -17 -10 432.785 237.069   1
  -4  17   9 145.430 266.160   1
   4 -17  -9-320.064 226.362   1
  -4  17   8 1197.91 295.767   1
   4 -17  -8 1491.44 278.534   1
  -4  17   6 510.076 250.904   1
   4 -17  -6 573.033 227.454   1
  -4  17   5 257.618 225.011   1
   4 -17  -5 96.4448 204.761   1
  -4  17   4 294.654 234.497   1
   4 -17  -4 876.776 230.973   1
  -4  17   3 861.629 231.453   1
   4  17   2 370.670 197.517   1
   4  17   3 926.412 228.616   1
  -4 -17  -3 338.378 204.734   1
   4  17   4 634.482 235.845   1
  -4 -17  -4 516.482 217.932   1
   4  17   5 183.610 228.920   1
  -4 -17  -5-169.844 207.050   1
   4  17   6 564.731 250.231   1
  -4 -17  -6 724.303 227.073   1
   4  17   7 440.101 254.333   1
  -4 -17  -7-25.5456 214.412   1
   4  17   8 1233.30 292.465   1
  -4 -17  -8 780.666 253.885   1
   4  17   9 142.086 244.900   1
  -4 -17  -9 316.612 213.555   1
   4  17  10 143.586 282.449   1
  -4 -17 -10 133.402 255.528   1
   4  17  12 493.677 239.523   1
  -4 -17 -12 405.669 212.697   1
   4  17  13 203.403 279.735   1
  -4 -17 -13 271.118 252.660   1
   4  17  14 406.010 305.232   1
  -4 -17 -14 514.628 276.464   1
   4  17  15 1097.78 331.272   1
  -4 -17 -15 566.461 286.188   1
   4  17  16 114.657 296.245   1
  -4 -17 -16 214.278 266.336   1
   4  17  18 112.137 279.790   1
  -4 -17 -18-52.5867 254.012   1
   4  17  19 497.231 294.612   1
  -4 -17 -19 416.179 247.317   1
   4  17  20 570.373 290.473   1
  -4 -17 -20-179.276 245.372   1
  -4  18  19-314.239 334.085   1
  -4  18  18 818.529 351.538   1
   4 -18 -18 425.103 260.708   1
  -4  18  17 237.546 326.228   1
  -4  18  16 479.198 346.635   1
   4 -18 -16 573.039 295.126   1
  -4  18  15 574.585 326.202   1
   4 -18 -15 220.473 265.774   1
  -4  18  14 152.225 235.524   1
   4 -18 -14-110.986 215.399   1
  -4  18  13-336.110 308.920   1
   4 -18 -13 612.734 275.787   1
  -4  18  12 517.938 254.928   1
   4 -18 -12-55.7166 220.246   1
  -4  18  11 272.505 289.562   1
  -4  18  10 840.610 304.727   1
  -4  18   9 325.901 246.793   1
  -4  18   8-116.484 256.310   1
   4  18   6 1051.62 279.388   1
   4  18   7 197.668 259.843   1
   4  18   8 573.571 282.368   1
   4  18   9-144.909 267.867   1
  -4 -18  -9-108.117 239.204   1
   4  18  11 205.258 284.826   1
  -4 -18 -11 629.736 270.176   1
   4  18  12-205.621 295.620   1
  -4 -18 -12 246.834 268.497   1
   4  18  13 556.941 252.501   1
  -4 -18 -13-109.540 219.381   1
   4  18  14-116.616 286.674   1
  -4 -18 -14-27.2674 255.650   1
   4  18  15 347.340 322.055   1
  -4 -18 -15 299.001 284.043   1
   4  18  17 56.7058 256.788   1
  -4 -18 -17-53.3867 234.876   1
   4  18  18-83.8778 229.520   1
  -4 -18 -18-26.3587 196.672   1
   4  18  19-54.9632 250.803   1
  -4 -18 -19-25.9942 203.895   1
   5   0 -27 82.0959 292.535   1
  -5   0  26 473.352 252.138   1
   5   0 -26 82.3654 245.883   1
  -5   0  24 944.858 311.282   1
   5   0 -24 464.384 285.040   1
  -5   0  23 235.050 240.453   1
   5   0 -23-54.2014 213.317   1
  -5   0  21 57.3784 277.796   1
   5   0 -21-158.800 250.494   1
  -5   0  20-56.3381 215.620   1
   5   0 -20 26.0001 213.422   1
  -5   0  19 55.1429 239.966   1
   5   0 -19-25.4520 237.467   1
  -5   0  18 2125.49 311.319   1
   5   0 -18 1813.31 284.738   1
  -5   0  17 104.698 232.901   1
   5   0 -17 169.113 222.248   1
  -5   0  16 1345.22 237.126   1
  -5   0  15 319.067 240.914   1
   5   0 -15-22.6547 231.848   1
  -5   0  14 731.498 217.373   1
   5   0 -14 1088.92 220.737   1
  -5   0  13-67.7717 216.930   1
   5   0 -13 355.600 202.706   1
  -5   0  12 9427.01 582.818   1
   5   0 -12 8395.70 567.842   1
   5   0 -10 857.366 185.213   1
  -5   0  10 971.148 211.152   1
   5   0  -9-17.3083 152.073   1
  -5   0   9-293.156 175.972   1
   5   0  -8 16520.0 942.251   1
  -5   0   8 16368.5 944.422   1
  -5   0   7 49.0791 154.859   1
   5   0  -7 78.1569 146.928   1
  -5   0   6-15.5068 137.183   1
   5   0  -6 44.3330 128.262   1
  -5   0   5-116.181 133.569   1
   5   0  -5-14.1962 132.174   1
  -5   0   4 37127.6 2076.34   1
   5   0  -4 39629.8 2077.21   1
  -5   0   3-39.6004 123.864   1
   5   0  -3-154.553 127.021   1
  -5   0   2 60301.3 3297.66   1
   5   0  -2 63094.3 3297.15   1
  -5   0   1-163.233 128.812   1
   5   0  -1-48.8899 122.110   1
  -5   0   0-184.785 140.608   1
   5   0   0-160.124 136.928   1
  -5   0  -1-98.3567 135.834   1
   5   0   1-147.847 141.610   1
  -5   0  -2 56297.6 3109.03   1
   5   0   2 60021.9 3110.85   1
   5   0   3-182.105 138.785   1
  -5   0  -3 151.799 138.399   1
  -5   0  -4 37535.7 2020.63   1
   5   0   4 37138.6 2023.43   1
  -5   0  -5-54.9108 126.885   1
   5   0   5-71.5218 124.541   1
  -5   0  -6 115.585 148.396   1
   5   0   6-15.1487 149.931   1
  -5   0  -7 182.690 139.135   1
   5   0   7 96.0825 146.697   1
  -5   0  -8 17438.2 993.581   1
   5   0   8 17504.9 997.404   1
   5   0   9 178.166 159.297   1
  -5   0  -9-84.5501 145.546   1
   5   0  10 797.298 184.409   1
  -5   0 -10 1030.37 179.402   1
   5   0  11-40.2404 169.720   1
  -5   0 -11 111.651 169.830   1
   5   0  13-216.609 221.122   1
  -5   0 -13 184.250 215.598   1
   5   0  14 1565.45 263.297   1
  -5   0 -14 1213.04 250.794   1
   5   0  15-46.1109 214.603   1
   5   0  16 1720.47 260.067   1
  -5   0 -16 2054.55 275.480   1
   5   0  17 296.565 229.997   1
   5   0  19-371.628 247.306   1
  -5   0 -19-49.3735 230.030   1
   5   0  20 381.692 224.710   1
  -5   0 -20 25.3287 206.207   1
   5   0  21 609.754 282.639   1
  -5   0 -21-52.3094 241.989   1
   5   0  23 460.808 285.873   1
  -5   0 -23 26.9062 271.046   1
   5   0  24 348.295 286.034   1
  -5   0 -24-135.633 276.397   1
   5   0  25-29.1154 269.905   1
  -5   0 -25 437.393 284.274   1
   5   0  26 378.549 287.760   1
  -5   0 -26 54.7924 277.066   1
  -5   1  26 264.705 289.696   1
   5  -1 -26 299.176 291.753   1
   5   1 -26 415.859 297.918   1
  -5   1  25 325.011 225.285   1
  -5  -1  25 504.730 295.006   1
   5  -1 -25 326.859 226.399   1
   5   1 -25 276.263 283.173   1
  -5   1  24 236.376 290.931   1
  -5  -1  24 591.353 278.281   1
   5  -1 -24 1062.73 302.932   1
   5   1 -24 823.573 267.127   1
  -5  -1  23-29.2573 275.616   1
  -5   1  23-176.214 267.379   1
   5   1 -23 570.555 280.153   1
   5  -1 -23-27.0852 266.345   1
  -5  -1  22 4459.27 411.685   1
  -5   1  22 4585.41 426.102   1
   5   1 -22 4074.88 394.143   1
   5  -1 -22 3896.90 402.020   1
  -5  -1  21 626.251 245.931   1
  -5   1  21 259.583 245.641   1
   5   1 -21 210.823 237.806   1
   5  -1 -21 530.883 243.789   1
  -5  -1  20 390.456 280.272   1
  -5   1  20 851.637 294.558   1
   5   1 -20 206.587 256.379   1
   5  -1 -20 209.035 266.996   1
  -5  -1  19-108.959 254.182   1
  -5   1  19 27.9552 273.105   1
   5   1 -19 504.609 253.421   1
   5  -1 -19-128.231 256.526   1
  -5   1  18 1175.66 289.390   1
   5  -1 -18 1931.62 290.201   1
  -5  -1  17 154.428 238.997   1
   5   1 -17-23.8317 219.682   1
  -5  -1  16 2490.59 292.205   1
   5   1 -16 2490.37 274.881   1
   5  -1 -16 2354.07 295.137   1
  -5  -1  15 144.090 233.041   1
  -5   1  15-50.0208 249.087   1
   5   1 -15-44.4902 216.345   1
   5  -1 -15 69.0641 239.683   1
  -5   1  14 3574.93 337.135   1
  -5  -1  14 3475.56 318.622   1
   5   1 -14 3485.50 309.101   1
   5  -1 -14 2735.08 300.551   1
  -5   1  13 46.3469 202.244   1
  -5  -1  13-154.014 203.793   1
   5  -1 -13 42.7886 188.757   1
   5   1 -13 40.9832 160.725   1
  -5   1  12 50157.4 2811.30   1
   5  -1 -12 53229.2 2809.50   1
  -5  -1  11 1506.62 224.778   1
   5   1 -11 1625.47 226.248   1
  -5  -1  10 413.332 180.239   1
  -5   1  10 221.641 183.723   1
   5   1 -10 266.303 166.885   1
   5  -1 -10 374.242 174.132   1
  -5  -1   9 1702.02 216.495   1
  -5   1   9 1792.55 212.579   1
   5   1  -9 1899.88 206.764   1
   5  -1  -9 1157.79 189.619   1
   5   1  -8 1587.89 195.173   1
  -5  -1   8 1560.60 192.786   1
  -5   1   8 1401.18 201.977   1
   5  -1  -8 1709.23 206.975   1
   5   1  -7 772.956 156.536   1
  -5  -1   7 1097.02 174.569   1
  -5   1   7 1031.46 180.679   1
   5  -1  -7 1359.50 188.171   1
  -5  -1   6 2291.75 202.312   1
  -5   1   6 1581.62 193.458   1
   5   1  -6 1542.65 200.721   1
   5  -1  -6 2227.74 205.253   1
   5   1  -5 3639.94 275.705   1
   5  -1  -5 3959.03 286.178   1
  -5  -1   5 3798.93 276.214   1
  -5   1   5 3177.65 285.184   1
   5  -1  -4 47313.1 2745.59   1
   5   1  -4 52740.2 2747.68   1
  -5   1   4 52621.9 2751.26   1
  -5  -1   4 52236.9 2749.16   1
   5  -1  -3 6641.99 423.076   1
   5   1  -3 6502.56 427.585   1
  -5  -1   3 7069.23 431.668   1
  -5   1   3 6890.91 428.025   1
   5  -1  -2 21836.4 1223.62   1
   5   1  -2 23140.1 1223.16   1
  -5   1   2 22116.6 1226.58   1
  -5  -1   2 21400.5 1223.77   1
   5  -1  -1 13023.9 714.834   1
  -5  -1   1 11888.8 713.916   1
  -5   1   1 13595.3 717.379   1
   5   1  -1 11247.1 711.605   1
  -5   1   0 17088.9 1011.10   1
  -5  -1   0 18639.6 1012.65   1
   5  -1   0 18695.6 1010.19   1
   5   1   0 18089.6 1011.91   1
  -5   1  -1 10481.8 653.007   1
  -5  -1  -1 11094.6 654.374   1
   5  -1   1 11754.7 656.602   1
   5   1   1 11622.8 656.444   1
  -5  -1  -2 23040.0 1275.19   1
  -5   1  -2 25039.3 1275.89   1
   5  -1   2 23330.1 1273.70   1
   5   1   2 21298.5 1273.60   1
   5  -1   3 6403.89 416.247   1
  -5  -1  -3 6922.81 426.246   1
   5   1   3 6527.52 426.077   1
  -5   1  -3 6841.74 419.238   1
  -5  -1  -4 50746.2 2582.77   1
  -5   1  -4 49180.2 2578.92   1
   5  -1   4 45375.7 2578.75   1
   5   1   4 46567.9 2584.15   1
  -5  -1  -5 3596.99 279.641   1
  -5   1  -5 4039.71 274.860   1
   5  -1   5 4247.49 282.500   1
   5   1   5 3304.81 277.460   1
  -5   1  -6 2067.23 198.676   1
  -5  -1  -6 2093.01 204.845   1
   5   1   6 1851.29 211.432   1
   5  -1   6 1885.28 199.659   1
  -5  -1  -7 1286.07 175.387   1
  -5   1  -7 1162.60 171.314   1
   5   1   7 1152.26 177.995   1
   5  -1   7 1079.54 175.961   1
  -5   1  -8 1189.07 174.572   1
  -5  -1  -8 1273.08 192.024   1
   5  -1   8 1306.94 189.740   1
   5   1   8 1531.09 210.063   1
   5  -1   9 1635.30 212.800   1
   5   1   9 1498.88 215.653   1
  -5  -1  -9 1764.01 218.312   1
  -5   1  -9 1863.87 205.130   1
  -5  -1 -10 419.713 183.679   1
  -5   1 -10 276.224 156.090   1
   5   1  10 312.501 179.055   1
   5  -1  10 311.811 157.445   1
  -5   1 -11 1666.41 214.964   1
   5  -1  11 1381.39 206.183   1
   5   1  12 47097.7 2691.69   1
  -5  -1 -12 51990.0 2694.66   1
   5   1  13 177.214 198.568   1
   5  -1  13-84.9770 193.386   1
  -5  -1 -13 62.7925 170.203   1
  -5   1 -13-100.176 183.300   1
   5  -1  14 3583.28 337.252   1
   5   1  14 2989.40 300.834   1
  -5  -1 -14 3082.38 297.546   1
  -5   1 -14 3296.67 313.031   1
   5  -1  15-22.6914 223.597   1
  -5  -1 -15-247.200 212.182   1
  -5   1 -15 195.216 209.550   1
   5   1  16 1625.22 283.694   1
   5  -1  16 1458.50 277.622   1
  -5   1 -16 2428.68 273.905   1
  -5  -1 -16 2640.76 291.875   1
   5   1  17 625.352 216.345   1
   5  -1  17-73.1558 203.727   1
   5  -1  18 1675.22 288.538   1
   5   1  18 2273.12 300.227   1
  -5  -1 -18 1843.12 274.230   1
   5   1  19 160.456 257.197   1
   5  -1  19 26.3355 221.489   1
  -5   1 -19 122.536 212.716   1
  -5  -1 -19-174.061 258.891   1
   5   1  20 548.094 255.478   1
   5  -1  20 244.080 258.253   1
  -5   1 -20 302.459 251.963   1
  -5  -1 -20 50.8798 226.115   1
   5  -1  21 84.1374 253.547   1
   5   1  21 333.318 208.238   1
  -5   1 -21 335.808 254.171   1
  -5  -1 -21 26.2111 196.529   1
  -5   1 -22 4382.04 382.089   1
  -5  -1 -22 4104.11 380.900   1
   5  -1  22 3544.48 375.527   1
   5   1  22 3824.93 388.994   1
   5  -1  23 259.820 259.744   1
   5   1  23-259.200 276.620   1
  -5   1 -23 485.588 245.880   1
  -5  -1 -23 348.296 246.644   1
   5  -1  24 408.340 283.923   1
   5   1  24 520.252 289.353   1
  -5   1 -24 654.610 277.263   1
  -5  -1 -24 1025.54 294.740   1
   5  -1  25 381.213 293.669   1
   5   1  25-28.9346 268.438   1
  -5   1 -25 551.134 292.236   1
  -5  -1 -25 271.038 278.207   1
   5   1  26 375.191 287.116   1
  -5  -1 -26 135.599 273.797   1
  -5   2  28 514.925 282.112   1
   5  -2 -28-26.4354 271.719   1
  -5   2  27 261.226 306.407   1
   5  -2 -27 133.724 290.205   1
  -5   2  26 1256.92 334.790   1
   5  -2 -26 1885.81 351.120   1
  -5   2  25 441.080 251.807   1
  -5  -2  25-29.8242 234.890   1
   5  -2 -25 298.139 248.745   1
   5   2 -25-83.5683 286.775   1
  -5   2  24 1239.33 312.406   1
  -5  -2  24 1329.67 289.769   1
   5  -2 -24 1628.28 302.642   1
   5   2 -24 1021.13 274.082   1
  -5   2  23 617.368 296.598   1
   5  -2 -23 676.039 285.205   1
  -5   2  22 1201.26 291.457   1
  -5  -2  22 1381.50 269.684   1
   5  -2 -22 1155.10 272.144   1
   5   2 -22 777.216 245.374   1
  -5  -2  21 169.405 263.438   1
   5   2 -21 525.605 270.516   1
   5   2 -20 4547.66 402.905   1
  -5   2  20 4624.16 430.295   1
  -5  -2  20 4083.66 402.365   1
   5  -2 -20 3599.44 403.247   1
  -5   2  19 1044.93 288.963   1
  -5  -2  19 1129.32 289.722   1
   5   2 -19 1452.91 283.688   1
  -5   2  18 608.885 229.452   1
   5  -2 -18 1089.07 219.719   1
   5   2 -18 729.628 244.080   1
  -5   2  17-135.228 195.048   1
  -5  -2  17 202.276 210.946   1
   5  -2 -17 346.535 198.282   1
   5   2 -17 329.591 218.253   1
  -5  -2  16 6076.46 431.213   1
  -5   2  16 4610.31 412.680   1
   5  -2 -16 5039.72 404.742   1
   5   2 -16 5023.40 407.497   1
  -5   2  15-51.1793 244.424   1
  -5  -2  15 70.2130 216.253   1
   5  -2 -15 46.8440 228.793   1
   5   2 -15-21.8766 208.958   1
   5   2 -14 10563.7 670.631   1
   5  -2 -14 10864.5 682.570   1
  -5  -2  14 10726.8 680.043   1
  -5   2  14 10360.5 693.674   1
  -5  -2  13 12480.2 780.268   1
  -5   2  13 13069.3 794.560   1
   5  -2 -13 12452.1 779.623   1
   5   2 -13 13172.8 777.219   1
   5  -2 -12 231.103 168.868   1
   5   2 -12 133.982 176.179   1
  -5   2  12 114.121 189.271   1
  -5  -2  12 141.728 181.209   1
   5  -2 -11 5877.22 400.405   1
   5   2 -11 5413.06 393.980   1
  -5   2  11 5191.67 407.353   1
  -5  -2  10 6490.87 446.972   1
   5   2 -10 6876.54 451.680   1
   5   2  -9 1811.99 201.028   1
   5  -2  -9 1868.12 204.564   1
  -5  -2   9 1585.59 201.643   1
  -5   2   9 1380.93 197.142   1
   5  -2  -8 3745.77 289.492   1
  -5  -2   8 3880.66 289.593   1
  -5   2   8 3395.89 296.979   1
   5   2  -8 3789.12 284.991   1
  -5  -2   7 2336.43 228.899   1
   5  -2  -7 2432.79 230.160   1
   5   2  -7 2270.80 220.964   1
  -5   2   7 2249.48 238.593   1
   5   2  -6 2071.96 199.161   1
   5  -2  -6 1532.02 203.474   1
  -5   2   6 2033.47 221.131   1
  -5  -2   6 2304.40 203.394   1
   5   2  -5 26561.0 1436.81   1
   5  -2  -5 25840.0 1443.02   1
  -5   2   5 25082.1 1444.91   1
  -5  -2   5 27042.8 1438.17   1
  -5  -2   4 1912.57 200.739   1
  -5   2   4 2096.16 212.095   1
   5  -2  -4 2434.91 211.504   1
   5   2  -4 2134.38 201.552   1
   5  -2  -3 48627.5 2511.37   1
   5   2  -3 45217.0 2503.54   1
  -5  -2   3 44579.5 2505.95   1
  -5   2   3 48483.5 2512.88   1
   5  -2  -2 5088.43 333.319   1
  -5   2   2 4644.47 329.088   1
   5   2  -2 4812.44 325.492   1
  -5  -2   2 4814.85 329.192   1
   5  -2  -1-62.1817 120.688   1
   5   2  -1 12.5880 129.792   1
  -5   2   1 115.078 128.952   1
  -5  -2   1 62.4194 130.979   1
   5  -2   0 36.3844 139.040   1
  -5   2   0 12.4976 136.261   1
  -5  -2   0-161.519 144.241   1
   5   2   0-25.0649 143.446   1
  -5   2  -1 122.481 134.467   1
  -5  -2  -1 50.4255 138.400   1
   5   2   1-25.1947 135.879   1
   5  -2   1-109.644 129.262   1
   5   2   2 4575.19 330.889   1
  -5   2  -2 5364.57 333.271   1
  -5  -2  -2 4569.53 323.856   1
   5  -2   2 4893.38 328.607   1
   5   2   3 46316.3 2479.44   1
  -5   2  -3 47312.5 2470.96   1
   5  -2   3 44082.8 2469.70   1
  -5  -2  -3 46240.1 2475.51   1
   5  -2   4 2042.54 197.348   1
  -5  -2  -4 2269.44 208.570   1
  -5   2  -4 1970.75 196.675   1
   5   2   4 2375.38 221.073   1
  -5  -2  -5 26135.6 1428.60   1
  -5   2  -5 25646.2 1418.89   1
   5  -2   5 25873.6 1420.38   1
   5   2   5 25923.2 1430.12   1
   5  -2   6 2004.65 201.169   1
   5   2   6 2414.56 227.154   1
  -5  -2  -6 2262.85 210.588   1
  -5   2  -6 1877.53 193.388   1
   5   2   7 2397.53 231.723   1
   5  -2   7 2386.56 211.450   1
  -5  -2  -7 2498.30 225.343   1
  -5   2  -7 1975.75 205.613   1
   5  -2   8 3703.93 281.412   1
  -5  -2  -8 3235.37 287.650   1
  -5   2  -8 3333.23 270.539   1
   5   2   8 4005.40 304.474   1
   5  -2   9 1696.01 201.408   1
   5   2   9 1723.26 220.627   1
  -5   2  -9 1754.26 197.077   1
  -5  -2  -9 1907.97 218.048   1
  -5   2 -10 7250.60 467.130   1
  -5   2 -11 4820.93 385.391   1
  -5  -2 -11 5507.14 397.675   1
   5  -2  11 5667.38 398.863   1
   5   2  11 5976.50 412.280   1
   5  -2  12 240.125 201.621   1
   5   2  12 219.471 172.425   1
  -5   2 -12 278.958 182.329   1
  -5  -2 -12 61.9125 158.278   1
  -5  -2 -13 13640.3 777.824   1
   5   2  13 11789.4 772.651   1
  -5   2 -14 12417.0 696.129   1
  -5  -2 -14 10518.8 691.547   1
   5   2  14 9619.25 690.041   1
   5  -2  14 11547.2 695.414   1
   5  -2  15 399.595 208.796   1
   5   2  15-71.5948 235.825   1
  -5  -2 -15-22.8456 227.213   1
  -5   2 -15 319.432 203.596   1
  -5  -2 -16 4861.84 389.531   1
  -5   2 -16 4799.90 385.269   1
   5   2  16 4620.75 393.026   1
   5  -2  16 4228.20 381.891   1
  -5   2 -17-272.812 202.849   1
   5  -2  17 48.0853 227.108   1
  -5  -2 -18 1076.78 272.877   1
  -5   2 -18 1271.88 236.037   1
   5  -2  18 853.257 238.352   1
   5   2  18 730.018 279.073   1
  -5  -2 -19 1652.15 285.900   1
   5   2  19 996.129 281.458   1
   5   2  20 3853.49 373.508   1
   5  -2  20 4205.36 379.966   1
  -5   2 -20 3778.26 355.471   1
  -5  -2 -20 3371.42 360.553   1
   5  -2  21 55.9106 258.351   1
  -5   2 -21 128.823 238.696   1
   5  -2  22 883.125 277.521   1
   5   2  22 1483.82 259.584   1
  -5  -2 -22 635.023 221.095   1
  -5   2 -22 663.428 281.981   1
   5   2  23 775.660 255.881   1
  -5  -2 -23 1362.21 249.842   1
   5  -2  24 1346.47 283.687   1
   5   2  24 1380.68 261.646   1
  -5   2 -24 906.003 252.717   1
  -5  -2 -24 536.877 224.314   1
   5   2  25 545.730 224.215   1
  -5   2 -25 416.799 255.935   1
  -5  -2 -25 376.527 219.963   1
   5   2  26 1372.00 271.383   1
  -5  -2 -26 1476.26 288.783   1
   5   2  27 396.705 264.026   1
  -5  -2 -27 80.0213 264.811   1
  -5  -2 -28 213.092 295.171   1
   5  -3 -29-179.328 274.993   1
  -5   3  28 28.3073 300.351   1
   5  -3 -27 185.395 313.719   1
  -5   3  27 573.794 317.191   1
   5  -3 -25 323.124 217.981   1
  -5   3  25 175.771 220.603   1
   5  -3 -24-161.989 287.697   1
   5   3 -24-55.4954 245.676   1
  -5   3  24 235.648 305.057   1
  -5  -3  24 706.754 255.077   1
   5  -3 -23-323.577 274.829   1
   5   3 -23 109.381 268.989   1
  -5   3  23 499.991 270.542   1
  -5  -3  23 434.835 284.527   1
   5  -3 -22 134.416 273.359   1
   5   3 -22 161.008 230.345   1
  -5   3  22-117.568 290.893   1
  -5  -3  22 114.234 243.742   1
   5  -3 -21 53.3185 252.520   1
   5   3 -21 236.216 210.978   1
  -5   3  21 408.163 273.526   1
  -5  -3  21 139.673 235.172   1
   5  -3 -20 2554.55 340.679   1
   5   3 -20 2507.57 300.617   1
  -5  -3  20 2233.50 301.932   1
  -5   3  20 1735.15 352.169   1
   5  -3 -19 467.309 260.277   1
  -5   3  19-228.013 265.368   1
   5  -3 -18 76.4973 179.224   1
   5   3 -18 48.1941 207.425   1
  -5   3  18 139.971 202.504   1
  -5  -3  18-25.6438 223.830   1
   5  -3 -17 949.406 225.793   1
   5   3 -17 698.413 226.379   1
  -5   3  17 712.774 238.785   1
  -5  -3  17 371.569 229.020   1
   5   3 -16 1725.02 247.232   1
  -5  -3  16 1449.26 239.269   1
   5  -3 -15 261.132 212.034   1
   5   3 -15 236.290 203.278   1
  -5   3  15 937.833 247.884   1
  -5  -3  15 181.813 207.281   1
   5   3 -14 144.010 197.182   1
   5  -3 -14 207.305 234.758   1
  -5   3  14 579.429 280.396   1
  -5  -3  14 435.003 220.396   1
   5  -3 -13 1248.87 218.693   1
  -5   3  13 1315.87 227.484   1
   5  -3 -12 4143.58 347.488   1
  -5  -3  12 4091.06 331.143   1
   5   3 -12 3533.98 312.568   1
  -5   3  12 3861.39 354.648   1
   5   3 -11 249.752 169.246   1
   5  -3 -11 123.778 197.971   1
  -5  -3  11 18.6523 165.034   1
  -5   3  11-246.625 204.629   1
   5  -3 -10 21495.3 1256.41   1
  -5  -3  10 22772.2 1248.22   1
  -5   3  10 20475.3 1261.00   1
   5   3 -10 23742.3 1248.83   1
   5   3  -9 1717.46 205.927   1
  -5   3   9 1633.66 236.153   1
   5  -3  -9 2260.10 235.672   1
   5   3  -8-169.783 141.211   1
  -5  -3   8-31.3423 133.346   1
  -5   3   8 135.387 162.176   1
   5  -3  -8 71.8023 146.890   1
   5   3  -7 814.641 149.460   1
   5  -3  -7 1058.04 188.639   1
  -5  -3   7 583.051 153.592   1
  -5   3   7 767.875 185.194   1
  -5  -3   6 49430.5 2732.51   1
  -5   3   6 52207.2 2746.97   1
   5  -3  -6 50939.0 2741.29   1
   5   3  -6 50964.1 2731.34   1
   5   3  -5 39.6736 123.864   1
  -5  -3   5 108.591 130.714   1
  -5   3   5 242.488 154.202   1
   5  -3  -5 168.756 145.341   1
   5   3  -4 345.104 130.448   1
   5  -3  -4 188.987 118.877   1
  -5   3   4 399.621 129.024   1
  -5  -3   4 513.210 142.604   1
  -5  -3   3 1346.35 171.666   1
   5   3  -3 1804.85 171.575   1
  -5   3   3 1731.40 201.776   1
   5  -3  -3 1532.21 185.697   1
   5  -3  -2 8103.04 498.277   1
   5   3  -2 8290.99 494.720   1
  -5   3   2 7892.01 500.888   1
  -5  -3   2 8349.15 497.316   1
   5  -3  -1 35154.3 1834.01   1
   5   3  -1 33373.7 1830.74   1
  -5   3   1 35068.0 1835.25   1
  -5  -3   1 31685.2 1830.84   1
   5  -3   0 85277.5 4558.82   1
  -5  -3   0 84930.5 4561.46   1
   5   3   0 88711.1 4562.93   1
  -5   3   0 84131.8 4561.28   1
   5   3   1 34484.9 1899.44   1
  -5   3  -1 36720.9 1897.64   1
  -5  -3  -1 34889.5 1898.70   1
   5  -3   1 34088.8 1894.02   1
   5   3   2 7784.63 521.341   1
  -5   3  -2 8641.42 509.871   1
   5  -3   2 8537.45 513.414   1
  -5  -3  -2 9281.11 524.445   1
   5  -3   3 1821.79 177.509   1
[truncated: 814,042 more chars]
