# Supplementary material for: Structural insight into the cooperativity of spin crossover compounds
Source: Acta Crystallogr B Struct Sci Cryst Eng Mater. 2023 Aug 11;79(Pt 5):354–67. doi: 10.1107/S2052520623005814 (PMC10552598; doi:10.1107/S2052520623005814)
Supplement: Supplementary file 5 [file b-79-00354-sup5.zip › Bia_Portho_180K.cif]

data_Bia_dw4400_180K
 
_audit_creation_method            'SHELXL-2019/2'
_shelx_SHELXL_version_number      '2019/2'
_chemical_name_systematic         ?
_chemical_name_common             ?
_chemical_melting_point           ?
_chemical_formula_moiety          ?
_chemical_formula_sum
 'C10.86 H8 Fe0.29 N1.71 S0.57' 
_chemical_formula_weight          196.75

loop_
 _atom_type_symbol
 _atom_type_description
 _atom_type_scat_dispersion_real
 _atom_type_scat_dispersion_imag
 _atom_type_scat_source
 'Fe'  'Fe'   0.3265   0.6960
 'International Tables Vol C Tables 4.2.6.8 and 6.1.1.4'
 'C'  'C'   0.0024   0.0013
 'International Tables Vol C Tables 4.2.6.8 and 6.1.1.4'
 'H'  'H'   0.0000   0.0000
 'International Tables Vol C Tables 4.2.6.8 and 6.1.1.4'
 'N'  'N'   0.0049   0.0027
 'International Tables Vol C Tables 4.2.6.8 and 6.1.1.4'
 'S'  'S'   0.1051   0.1002
 'International Tables Vol C Tables 4.2.6.8 and 6.1.1.4'
 
_space_group_crystal_system       orthorhombic
_space_group_IT_number            56
_space_group_name_H-M_alt         'P c c n'
_space_group_name_Hall            '-P 2ab 2ac'
 
_shelx_space_group_comment
;
The symmetry employed for this shelxl refinement is uniquely defined
by the following loop, which should always be used as a source of
symmetry information in preference to the above space-group names.
They are only intended as comments.
;
 
loop_
 _space_group_symop_operation_xyz
 'x, y, z'
 '-x+1/2, -y+1/2, z'
 '-x, y+1/2, -z+1/2'
 'x+1/2, -y, -z+1/2'
 '-x, -y, -z'
 'x-1/2, y-1/2, -z'
 'x, -y-1/2, z-1/2'
 '-x-1/2, y, z-1/2'
 
_cell_length_a                    12.9149(3)
_cell_length_b                    14.9270(4)
_cell_length_c                    17.6232(4)
_cell_angle_alpha                 90
_cell_angle_beta                  90
_cell_angle_gamma                 90
_cell_volume                      3397.41(14)
_cell_formula_units_Z             14
_cell_measurement_temperature     180(2)
_cell_measurement_reflns_used     4113
_cell_measurement_theta_min       2.178
_cell_measurement_theta_max       24.722
 
_exptl_crystal_description        irregular
_exptl_crystal_colour             ?
_exptl_crystal_density_meas       ?
_exptl_crystal_density_method     ?
_exptl_crystal_density_diffrn     1.346          
_exptl_crystal_F_000              1424
_exptl_transmission_factor_min    ?
_exptl_transmission_factor_max    ?
_exptl_crystal_size_max           ?
_exptl_crystal_size_mid           ?
_exptl_crystal_size_min           ?
_exptl_absorpt_coefficient_mu     0.443
_shelx_estimated_absorpt_T_min    ?
_shelx_estimated_absorpt_T_max    ?
_exptl_absorpt_correction_type    ?
_exptl_absorpt_correction_T_min   ?
_exptl_absorpt_correction_T_max   ?
_exptl_absorpt_process_details    ?
_exptl_absorpt_special_details    ?
_diffrn_ambient_temperature       293(2)
_diffrn_radiation_wavelength      0.65524
_diffrn_radiation_type            Synchrotron
_diffrn_source                    ?
_diffrn_measurement_device_type   '4-circle diffractometer'
_diffrn_measurement_method        ?
_diffrn_detector_area_resol_mean  ?
_diffrn_reflns_number             34827
_diffrn_reflns_av_unetI/netI      0.0671
_diffrn_reflns_av_R_equivalents   0.0854
_diffrn_reflns_limit_h_min        -20
_diffrn_reflns_limit_h_max        20
_diffrn_reflns_limit_k_min        -18
_diffrn_reflns_limit_k_max        18
_diffrn_reflns_limit_l_min        -28
_diffrn_reflns_limit_l_max        28
_diffrn_reflns_theta_min          1.922
_diffrn_reflns_theta_max          32.921
_diffrn_reflns_theta_full         23.150
_diffrn_measured_fraction_theta_max   0.817
_diffrn_measured_fraction_theta_full  0.984
_diffrn_reflns_Laue_measured_fraction_max    0.817
_diffrn_reflns_Laue_measured_fraction_full   0.984
_diffrn_reflns_point_group_measured_fraction_max   0.817
_diffrn_reflns_point_group_measured_fraction_full  0.984
_reflns_number_total              6648
_reflns_number_gt                 4311
_reflns_threshold_expression      'I > 2\s(I)'
_reflns_Friedel_coverage          0.000
_reflns_Friedel_fraction_max      .
_reflns_Friedel_fraction_full     .
 
_reflns_special_details
;
 Reflections were merged by SHELXL according to the crystal
 class for the calculation of statistics and refinement.
 
 _reflns_Friedel_fraction is defined as the number of unique
 Friedel pairs measured divided by the number that would be
 possible theoretically, ignoring centric projections and
 systematic absences.
;
 
_computing_data_collection        ?
_computing_cell_refinement        ?
_computing_data_reduction         ?
_computing_structure_solution     ?
_computing_structure_refinement 'SHELXL-2019/2 (Sheldrick, 2019)'
_computing_molecular_graphics     ?
_computing_publication_material   ?
_refine_special_details           ?
_refine_ls_structure_factor_coef  Fsqd
_refine_ls_matrix_type            full
_refine_ls_weighting_scheme       calc
_refine_ls_weighting_details
'w=1/[\s^2^(Fo^2^)+(0.0348P)^2^+2.4598P] where P=(Fo^2^+2Fc^2^)/3'
_atom_sites_solution_primary      ?
_atom_sites_solution_secondary    ?
_atom_sites_solution_hydrogens    geom
_refine_ls_hydrogen_treatment     constr
_refine_ls_extinction_method      none
_refine_ls_extinction_coef        .
_refine_ls_number_reflns          6648
_refine_ls_number_parameters      213
_refine_ls_number_restraints      0
_refine_ls_R_factor_all           0.1627
_refine_ls_R_factor_gt            0.1052
_refine_ls_wR_factor_ref          0.1749
_refine_ls_wR_factor_gt           0.1565
_refine_ls_goodness_of_fit_ref    1.230
_refine_ls_restrained_S_all       1.230
_refine_ls_shift/su_max           0.001
_refine_ls_shift/su_mean          0.000
 
loop_
 _atom_site_label
 _atom_site_type_symbol
 _atom_site_fract_x
 _atom_site_fract_y
 _atom_site_fract_z
 _atom_site_U_iso_or_equiv
 _atom_site_adp_type
 _atom_site_occupancy
 _atom_site_site_symmetry_order  
 _atom_site_calc_flag
 _atom_site_refinement_flags_posn
 _atom_site_refinement_flags_adp
 _atom_site_refinement_flags_occupancy
 _atom_site_disorder_assembly
 _atom_site_disorder_group
Fe01 Fe 0.750000 0.750000 0.57775(3) 0.03645(15) Uani 1 2 d S T P . .
S002 S 0.91211(8) 0.55666(8) 0.39525(5) 0.0660(3) Uani 1 1 d . . . . .
N003 N 0.74540(19) 0.84493(15) 0.67594(12) 0.0397(5) Uani 1 1 d . . . . .
N004 N 0.8018(2) 0.66055(18) 0.49746(14) 0.0497(6) Uani 1 1 d . . . . .
N005 N 0.91104(18) 0.79600(17) 0.59493(13) 0.0408(5) Uani 1 1 d . . . . .
C006 C 0.6570(2) 0.86164(19) 0.72186(15) 0.0385(6) Uani 1 1 d . . . . .
C007 C 0.5643(2) 0.88334(19) 0.68678(15) 0.0410(6) Uani 1 1 d . . . . .
H007 H 0.561684 0.890708 0.634408 0.049 Uiso 1 1 calc R U . . .
C008 C 0.9267(2) 0.8481(2) 0.65615(16) 0.0426(7) Uani 1 1 d . . . . .
C009 C 0.8337(2) 0.8721(2) 0.69892(16) 0.0450(7) Uani 1 1 d . . . . .
H009 H 0.838902 0.906811 0.742557 0.054 Uiso 1 1 calc R U . . .
C00A C 0.6606(2) 0.8513(2) 0.80005(16) 0.0456(7) Uani 1 1 d . . . . .
H00A H 0.722625 0.836589 0.823764 0.055 Uiso 1 1 calc R U . . .
C00B C 0.4780(2) 0.8842(2) 0.80841(16) 0.0437(7) Uani 1 1 d . . . . .
C00C C 0.4759(2) 0.8940(2) 0.72972(17) 0.0445(7) Uani 1 1 d . . . . .
H00C H 0.413821 0.907950 0.705785 0.053 Uiso 1 1 calc R U . . .
C00D C 0.8476(2) 0.6176(2) 0.45460(15) 0.0427(7) Uani 1 1 d . . . . .
C00E C 0.5716(3) 0.8629(2) 0.84266(17) 0.0490(7) Uani 1 1 d . . . . .
H00E H 0.574573 0.856386 0.895090 0.059 Uiso 1 1 calc R U . . .
C00F C 0.3818(3) 0.8977(2) 0.85329(18) 0.0479(7) Uani 1 1 d . . . . .
C00G C 0.9943(2) 0.7726(2) 0.55394(18) 0.0499(8) Uani 1 1 d . . . . .
H00G H 0.984935 0.736975 0.511204 0.060 Uiso 1 1 calc R U . . .
C00H C 0.3849(3) 0.9424(2) 0.92274(18) 0.0538(8) Uani 1 1 d . . . . .
H00H H 0.447888 0.962833 0.941571 0.065 Uiso 1 1 calc R U . . .
C00I C 1.0235(3) 0.8770(3) 0.6781(2) 0.0592(9) Uani 1 1 d . . . . .
H00I H 1.031587 0.913038 0.720717 0.071 Uiso 1 1 calc R U . . .
C00J C 0.2871(3) 0.8669(3) 0.8274(2) 0.0639(9) Uani 1 1 d . . . . .
H00J H 0.283378 0.836055 0.781653 0.077 Uiso 1 1 calc R U . . .
C00K C 0.1977(3) 0.8815(3) 0.8691(2) 0.0733(11) Uani 1 1 d . . . . .
H00K H 0.134350 0.861085 0.850823 0.088 Uiso 1 1 calc R U . . .
C00L C 1.1083(3) 0.8514(3) 0.6357(2) 0.0686(10) Uani 1 1 d . . . . .
H00L H 1.174598 0.869293 0.649630 0.082 Uiso 1 1 calc R U . . .
C00M C 0.2952(3) 0.9566(3) 0.9639(2) 0.0647(10) Uani 1 1 d . . . . .
H00M H 0.298271 0.987177 1.009828 0.078 Uiso 1 1 calc R U . . .
C00N C 0.2021(3) 0.9261(3) 0.9375(2) 0.0703(11) Uani 1 1 d . . . . .
H00N H 0.142052 0.935363 0.965580 0.084 Uiso 1 1 calc R U . . .
C00O C 1.0933(3) 0.7993(3) 0.5727(2) 0.0627(9) Uani 1 1 d . . . . .
H00O H 1.149246 0.782032 0.542860 0.075 Uiso 1 1 calc R U . . .
 
loop_
 _atom_site_aniso_label
 _atom_site_aniso_U_11
 _atom_site_aniso_U_22
 _atom_site_aniso_U_33
 _atom_site_aniso_U_23
 _atom_site_aniso_U_13
 _atom_site_aniso_U_12
Fe01 0.0390(3) 0.0435(3) 0.0268(2) 0.000 0.000 0.0046(3)
S002 0.0671(6) 0.0907(7) 0.0401(4) -0.0057(4) 0.0107(4) 0.0317(5)
N003 0.0459(12) 0.0402(12) 0.0330(10) 0.0007(10) -0.0026(11) 0.0096(11)
N004 0.0584(16) 0.0519(16) 0.0388(13) -0.0049(12) 0.0083(12) 0.0018(13)
N005 0.0417(13) 0.0438(14) 0.0370(12) 0.0056(10) 0.0003(10) 0.0025(11)
C006 0.0457(16) 0.0391(15) 0.0308(12) -0.0020(11) 0.0010(11) 0.0076(12)
C007 0.0488(16) 0.0415(16) 0.0327(13) -0.0010(12) -0.0030(11) 0.0087(13)
C008 0.0455(16) 0.0450(17) 0.0374(14) 0.0062(12) -0.0060(12) 0.0018(13)
C009 0.0561(19) 0.0448(17) 0.0342(13) -0.0008(13) -0.0076(13) 0.0042(14)
C00A 0.0487(17) 0.0512(18) 0.0370(14) -0.0005(13) -0.0031(12) 0.0103(14)
C00B 0.0502(17) 0.0400(16) 0.0409(15) -0.0008(13) 0.0016(13) 0.0089(13)
C00C 0.0474(16) 0.0406(16) 0.0455(16) -0.0015(13) -0.0056(13) 0.0118(13)
C00D 0.0424(15) 0.0551(19) 0.0306(13) 0.0030(13) -0.0016(11) -0.0002(14)
C00E 0.0575(19) 0.0549(19) 0.0345(14) 0.0027(13) 0.0005(13) 0.0136(15)
C00F 0.0566(19) 0.0398(17) 0.0474(16) 0.0040(13) 0.0051(14) 0.0137(14)
C00G 0.0482(17) 0.058(2) 0.0434(15) 0.0076(14) 0.0073(13) 0.0020(14)
C00H 0.0559(19) 0.059(2) 0.0470(16) 0.0014(16) 0.0009(15) 0.0179(16)
C00I 0.055(2) 0.066(2) 0.057(2) -0.0025(18) -0.0117(17) -0.0020(17)
C00J 0.061(2) 0.060(2) 0.070(2) -0.0106(19) 0.0074(19) 0.0015(17)
C00K 0.054(2) 0.077(3) 0.089(3) -0.006(2) 0.012(2) 0.004(2)
C00L 0.0402(18) 0.086(3) 0.079(3) 0.010(2) -0.0122(18) -0.0066(18)
C00M 0.071(2) 0.075(3) 0.0483(19) -0.0003(18) 0.0054(18) 0.030(2)
C00N 0.066(2) 0.077(3) 0.067(2) 0.006(2) 0.020(2) 0.024(2)
C00O 0.0426(18) 0.077(3) 0.068(2) 0.012(2) 0.0092(17) 0.0010(17)
 
_geom_special_details
;
 All esds (except the esd in the dihedral angle between two l.s. planes)
 are estimated using the full covariance matrix.  The cell esds are taken
 into account individually in the estimation of esds in distances, angles
 and torsion angles; correlations between esds in cell parameters are only
 used when they are defined by crystal symmetry.  An approximate (isotropic)
 treatment of cell esds is used for estimating esds involving l.s. planes.
;
 
loop_
 _geom_bond_atom_site_label_1
 _geom_bond_atom_site_label_2
 _geom_bond_distance
 _geom_bond_site_symmetry_2
 _geom_bond_publ_flag
Fe01 N004 2.057(3) . ?
Fe01 N004 2.057(3) 2_665 ?
Fe01 N005 2.211(2) . ?
Fe01 N005 2.211(2) 2_665 ?
Fe01 N003 2.237(2) . ?
Fe01 N003 2.237(2) 2_665 ?
S002 C00D 1.617(3) . ?
N003 C009 1.276(4) . ?
N003 C006 1.422(4) . ?
N004 C00D 1.154(4) . ?
N005 C00G 1.342(4) . ?
N005 C008 1.346(4) . ?
C006 C007 1.386(4) . ?
C006 C00A 1.387(4) . ?
C007 C00C 1.378(4) . ?
C008 C00I 1.378(4) . ?
C008 C009 1.462(4) . ?
C00A C00E 1.384(4) . ?
C00B C00E 1.388(4) . ?
C00B C00C 1.395(4) . ?
C00B C00F 1.487(4) . ?
C00F C00J 1.385(5) . ?
C00F C00H 1.394(5) . ?
C00G C00O 1.379(5) . ?
C00H C00M 1.383(5) . ?
C00I C00L 1.380(5) . ?
C00J C00K 1.386(5) . ?
C00K C00N 1.378(6) . ?
C00L C00O 1.370(5) . ?
C00M C00N 1.368(6) . ?
 
loop_
 _geom_angle_atom_site_label_1
 _geom_angle_atom_site_label_2
 _geom_angle_atom_site_label_3
 _geom_angle
 _geom_angle_site_symmetry_1
 _geom_angle_site_symmetry_3
 _geom_angle_publ_flag
N004 Fe01 N004 93.09(15) . 2_665 ?
N004 Fe01 N005 89.42(10) . . ?
N004 Fe01 N005 101.45(10) 2_665 . ?
N004 Fe01 N005 101.44(10) . 2_665 ?
N004 Fe01 N005 89.42(10) 2_665 2_665 ?
N005 Fe01 N005 164.26(12) . 2_665 ?
N004 Fe01 N003 162.11(10) . . ?
N004 Fe01 N003 96.45(9) 2_665 . ?
N005 Fe01 N003 73.88(9) . . ?
N005 Fe01 N003 93.77(9) 2_665 . ?
N004 Fe01 N003 96.45(9) . 2_665 ?
N004 Fe01 N003 162.11(10) 2_665 2_665 ?
N005 Fe01 N003 93.77(9) . 2_665 ?
N005 Fe01 N003 73.88(9) 2_665 2_665 ?
N003 Fe01 N003 78.67(12) . 2_665 ?
C009 N003 C006 118.8(2) . . ?
C009 N003 Fe01 115.0(2) . . ?
C006 N003 Fe01 124.94(19) . . ?
C00D N004 Fe01 167.8(3) . . ?
C00G N005 C008 117.5(3) . . ?
C00G N005 Fe01 126.8(2) . . ?
C008 N005 Fe01 115.49(19) . . ?
C007 C006 C00A 119.9(3) . . ?
C007 C006 N003 118.7(2) . . ?
C00A C006 N003 121.3(3) . . ?
C00C C007 C006 119.8(3) . . ?
N005 C008 C00I 122.8(3) . . ?
N005 C008 C009 115.6(3) . . ?
C00I C008 C009 121.6(3) . . ?
N003 C009 C008 119.5(3) . . ?
C00E C00A C006 119.8(3) . . ?
C00E C00B C00C 118.2(3) . . ?
C00E C00B C00F 121.8(3) . . ?
C00C C00B C00F 119.9(3) . . ?
C007 C00C C00B 121.2(3) . . ?
N004 C00D S002 179.4(3) . . ?
C00A C00E C00B 121.1(3) . . ?
C00J C00F C00H 118.2(3) . . ?
C00J C00F C00B 121.2(3) . . ?
C00H C00F C00B 120.5(3) . . ?
N005 C00G C00O 122.6(3) . . ?
C00M C00H C00F 120.6(4) . . ?
C00L C00I C008 118.8(3) . . ?
C00F C00J C00K 120.6(4) . . ?
C00N C00K C00J 120.3(4) . . ?
C00O C00L C00I 118.9(3) . . ?
C00N C00M C00H 120.5(4) . . ?
C00M C00N C00K 119.6(4) . . ?
C00L C00O C00G 119.3(3) . . ?
 
_refine_diff_density_max    0.321
_refine_diff_density_min   -0.423
_refine_diff_density_rms    0.054

_shelx_res_file
;
TITL Bia_dw4400_085K_a.res in Pccn
    Bia_dw4400_180K.res
    created by SHELXL-2019/2 at 05:34:27 on 03-May-2022
REM Old TITL Bia_dw4400_085K in Pccn
REM SHELXT solution in Pccn: R1 0.089, Rweak 0.045, Alpha 0.023
REM <I/s>   0.567 for  392 systematic absences,  Orientation as input
REM Formula found by SHELXT:  Fe C38 N6 S2

CELL 0.65524 12.9149 14.9270 17.6232 90.0000 90.0000 90.0000
ZERR 14.000 0.0003 0.0004 0.0004 0.0000 0.0000 0.0000
LATT  1
SYMM 1/2-X, 1/2-Y, Z
SYMM -X, 1/2+Y, 1/2-Z
SYMM 1/2+X, -Y, 1/2-Z
SFAC FE C H N S
DISP $C  0.00244  0.00131  9.14798!source kissel
DISP $N  0.00493  0.00266 15.07095!source kissel
DISP $S  0.10506  0.10024 379.49005!source kissel
DISP $Fe  0.32649  0.69602 2544.24973!source kissel
UNIT 4 152 112 24 8
ACTA
L.S. 10
BOND
LIST 6
FMAP 2
PLAN 20
WGHT    0.034800    2.459800
FVAR       2.69278
FE01  1    0.750000    0.750000    0.577748    10.50000    0.03903    0.04349 =
         0.02683    0.00000    0.00000    0.00458
S002  5    0.912108    0.556665    0.395250    11.00000    0.06713    0.09066 =
         0.04010   -0.00570    0.01068    0.03175
N003  4    0.745402    0.844925    0.675939    11.00000    0.04594    0.04017 =
         0.03296    0.00071   -0.00259    0.00955
N004  4    0.801789    0.660554    0.497459    11.00000    0.05837    0.05185 =
         0.03883   -0.00494    0.00834    0.00184
N005  4    0.911041    0.796003    0.594926    11.00000    0.04166    0.04378 =
         0.03697    0.00561    0.00032    0.00252
C006  2    0.656980    0.861635    0.721861    11.00000    0.04573    0.03906 =
         0.03079   -0.00203    0.00097    0.00762
C007  2    0.564276    0.883344    0.686775    11.00000    0.04878    0.04152 =
         0.03273   -0.00097   -0.00305    0.00874
AFIX  43
H007  3    0.561684    0.890708    0.634408    11.00000   -1.20000
AFIX   0
C008  2    0.926661    0.848145    0.656155    11.00000    0.04552    0.04498 =
         0.03738    0.00616   -0.00604    0.00176
C009  2    0.833725    0.872066    0.698918    11.00000    0.05612    0.04478 =
         0.03415   -0.00078   -0.00762    0.00421
AFIX  43
H009  3    0.838902    0.906811    0.742557    11.00000   -1.20000
AFIX   0
C00A  2    0.660580    0.851296    0.800053    11.00000    0.04868    0.05119 =
         0.03697   -0.00055   -0.00314    0.01027
AFIX  43
H00A  3    0.722625    0.836589    0.823764    11.00000   -1.20000
AFIX   0
C00B  2    0.478004    0.884197    0.808412    11.00000    0.05020    0.04003 =
         0.04085   -0.00076    0.00158    0.00890
C00C  2    0.475939    0.893987    0.729717    11.00000    0.04736    0.04062 =
         0.04550   -0.00147   -0.00564    0.01177
AFIX  43
H00C  3    0.413821    0.907950    0.705785    11.00000   -1.20000
AFIX   0
C00D  2    0.847599    0.617569    0.454600    11.00000    0.04236    0.05506 =
         0.03061    0.00297   -0.00157   -0.00020
C00E  2    0.571610    0.862927    0.842655    11.00000    0.05752    0.05491 =
         0.03451    0.00274    0.00052    0.01365
AFIX  43
H00E  3    0.574573    0.856386    0.895090    11.00000   -1.20000
AFIX   0
C00F  2    0.381805    0.897720    0.853294    11.00000    0.05656    0.03984 =
         0.04743    0.00397    0.00509    0.01373
C00G  2    0.994334    0.772601    0.553945    11.00000    0.04816    0.05814 =
         0.04341    0.00761    0.00725    0.00196
AFIX  43
H00G  3    0.984935    0.736975    0.511204    11.00000   -1.20000
AFIX   0
C00H  2    0.384900    0.942401    0.922742    11.00000    0.05591    0.05860 =
         0.04696    0.00143    0.00089    0.01791
AFIX  43
H00H  3    0.447888    0.962833    0.941571    11.00000   -1.20000
AFIX   0
C00I  2    1.023522    0.876984    0.678087    11.00000    0.05492    0.06565 =
         0.05717   -0.00253   -0.01169   -0.00200
AFIX  43
H00I  3    1.031587    0.913038    0.720717    11.00000   -1.20000
AFIX   0
C00J  2    0.287051    0.866876    0.827436    11.00000    0.06104    0.06029 =
         0.07042   -0.01060    0.00741    0.00146
AFIX  43
H00J  3    0.283378    0.836055    0.781653    11.00000   -1.20000
AFIX   0
C00K  2    0.197656    0.881479    0.869102    11.00000    0.05373    0.07674 =
         0.08933   -0.00615    0.01199    0.00358
AFIX  43
H00K  3    0.134350    0.861085    0.850823    11.00000   -1.20000
AFIX   0
C00L  2    1.108300    0.851410    0.635671    11.00000    0.04016    0.08604 =
         0.07948    0.00961   -0.01222   -0.00656
AFIX  43
H00L  3    1.174598    0.869293    0.649630    11.00000   -1.20000
AFIX   0
C00M  2    0.295229    0.956626    0.963890    11.00000    0.07062    0.07531 =
         0.04826   -0.00029    0.00540    0.03029
AFIX  43
H00M  3    0.298271    0.987177    1.009828    11.00000   -1.20000
AFIX   0
C00N  2    0.202078    0.926083    0.937509    11.00000    0.06622    0.07716 =
         0.06747    0.00550    0.01970    0.02426
AFIX  43
H00N  3    0.142052    0.935363    0.965580    11.00000   -1.20000
AFIX   0
C00O  2    1.093278    0.799269    0.572682    11.00000    0.04262    0.07741 =
         0.06797    0.01168    0.00923    0.00097
AFIX  43
H00O  3    1.149246    0.782032    0.542860    11.00000   -1.20000
AFIX   0
HKLF 4


REM  Bia_dw4400_085K_a.res in Pccn
REM wR2 = 0.1749, GooF = S = 1.230, Restrained GooF = 1.230 for all data
REM R1 = 0.1052 for 4311 Fo > 4sig(Fo) and 0.1627 for all 6648 data
REM 213 parameters refined using 0 restraints

END

WGHT      0.0330      2.4266

REM Highest difference peak  0.321,  deepest hole -0.423,  1-sigma level  0.054
Q1    1   0.7017  0.7534  0.6081  11.00000  0.05    0.32
Q2    1   0.8061  0.7894  0.5808  11.00000  0.05    0.31
Q3    1   0.5161  0.8417  0.8229  11.00000  0.05    0.27
Q4    1   0.6441  0.8446  0.7603  11.00000  0.05    0.27
Q5    1   0.8833  0.5676  0.4304  11.00000  0.05    0.27
Q6    1   0.6984  0.8602  0.6894  11.00000  0.05    0.27
Q7    1   0.7435  0.8097  0.6489  11.00000  0.05    0.26
Q8    1   0.9758  0.8553  0.6722  11.00000  0.05    0.26
Q9    1   0.3366  0.8633  0.8584  11.00000  0.05    0.25
Q10   1   0.7594  0.6626  0.5324  11.00000  0.05    0.25
Q11   1   0.7500  0.7500  0.5322  10.50000  0.05    0.24
Q12   1   0.8445  0.5362  0.3922  11.00000  0.05    0.24
Q13   1   0.8788  0.8508  0.6832  11.00000  0.05    0.24
Q14   1   0.6001  0.8571  0.7056  11.00000  0.05    0.24
Q15   1   0.8593  0.5922  0.4115  11.00000  0.05    0.24
Q16   1   0.8575  0.8011  0.5624  11.00000  0.05    0.23
Q17   1   0.4349  0.8890  0.8329  11.00000  0.05    0.23
Q18   1   0.7518  0.6274  0.5033  11.00000  0.05    0.23
Q19   1   0.7022  0.7571  0.5522  11.00000  0.05    0.22
Q20   1   0.6960  0.7860  0.5752  11.00000  0.05    0.21
;
_shelx_res_checksum   63109

_shelx_hkl_file
;
   0   0  -2 540.388 67.7852   1
   0   0   2 599.870 70.2625   1
   0   0  -3-64.5090 102.494   1
   0   0   3 30.0400 106.657   1
   0   0  -4 251093. 14581.4   1
   0   0   4 229268. 14581.1   1
   0   0  -5 95.5313 112.375   1
   0   0   5 50.4057 115.527   1
   0   0  -6 261.717 126.748   1
   0   0   6 398.519 138.271   1
   0   0  -8 170048. 10698.6   1
   0   0   8 182240. 10704.2   1
   0   0  -9-184.815 133.666   1
   0   0   9 53.2921 142.803   1
   0   0 -10 22389.1 1415.97   1
   0   0  10 22300.9 1418.49   1
   0   0 -11 242.713 182.969   1
   0   0  11 386.069 186.630   1
   0   0 -12 26020.7 1699.35   1
   0   0  12 27829.0 1707.00   1
   0   0 -13-23.5270 197.256   1
   0   0  13-149.501 199.753   1
   0   0 -15 26.5248 236.244   1
   0   0  15-225.137 265.025   1
   0   0 -16 111.857 243.328   1
   0   0  16 566.134 280.107   1
   0   0 -17 234.588 245.209   1
   0   0  17 343.278 260.259   1
   0   0 -18-30.4451 273.009   1
   0   0  18-357.292 297.235   1
   0   0 -20 1032.17 300.657   1
   0   0  20 1080.17 324.363   1
   0   0 -21-230.980 313.011   1
   0   0  21 249.915 328.444   1
   0   0 -22 472.458 338.908   1
   0   0  22-36.3969 357.510   1
   0   0 -23 583.822 329.126   1
   0   0  23 221.674 321.488   1
   0   0  24 262.048 357.333   1
   0   0 -24 556.791 352.418   1
   0   0  25 112.880 335.282   1
   0   0 -25 315.708 355.147   1
   0   0  26 3355.18 462.838   1
   0   0 -26 2776.33 448.275   1
   0   1   1 6.73047 43.6580   1
   0  -1  -1-137.248 44.0240   1
   0  -1  -2 121735. 7588.08   1
   0   1   2 128119. 7588.31   1
   0  -1  -3-42.7520 111.345   1
   0   1  -3 246.060 79.7767   1
   0  -1   3 101.239 83.4401   1
   0   1   3 58.2173 113.318   1
   0  -1  -4 21878.2 1266.33   1
   0   1  -4 18712.2 1257.31   1
   0   1   4 20783.3 1266.50   1
   0  -1   4 20656.5 1258.38   1
   0  -1  -5-42.9118 96.9231   1
   0   1  -5 66.9572 107.484   1
   0  -1   5-35.4477 113.806   1
   0   1   5-22.5944 102.066   1
   0   1  -6 38318.4 2381.58   1
   0  -1   6 39174.6 2383.04   1
   0  -1  -7 14.3201 144.176   1
   0   1  -7-48.5762 119.617   1
   0   1   7-227.694 158.522   1
   0  -1   7 153.772 135.252   1
   0   1  -8 57045.7 3461.04   1
   0  -1  -8 55384.8 3466.13   1
   0   1   8 56031.7 3470.04   1
   0  -1   8 56944.3 3463.01   1
   0   1  -9 315.713 140.259   1
   0  -1  -9-196.070 138.314   1
   0   1   9 75.3186 143.658   1
   0  -1   9-183.816 142.702   1
   0   1 -10 44977.0 2848.39   1
   0  -1 -10 48686.8 2858.30   1
   0  -1  10 44266.2 2851.26   1
   0   1  10 47015.6 2859.81   1
   0  -1 -11 168.790 185.145   1
   0   1 -11-58.1053 161.650   1
   0  -1  11 143.614 171.219   1
   0   1  11 157.042 200.249   1
   0   1 -12 10776.3 687.616   1
   0  -1 -12 8798.34 687.411   1
   0   1  12 10439.2 700.950   1
   0   1 -13 182.121 198.395   1
   0  -1  13-240.558 187.719   1
   0  -1 -14 8642.38 620.667   1
   0   1  14 8284.41 633.286   1
   0   1 -15 778.707 250.769   1
   0  -1 -15-380.645 266.410   1
   0   1  15 404.096 278.353   1
   0  -1  15-580.288 260.666   1
   0   1  16 5007.79 480.918   1
   0  -1 -16 4923.86 464.667   1
   0   1 -16 6234.37 469.432   1
   0  -1  16 5522.27 470.559   1
   0   1 -17-230.111 249.143   1
   0   1  17 31.6665 262.377   1
   0  -1  17-214.740 257.267   1
   0  -1 -18 7009.76 560.161   1
   0   1 -18 6272.59 549.916   1
   0   1  18 6905.30 585.680   1
   0  -1  18 6954.73 571.898   1
   0  -1 -19 127.377 294.214   1
   0   1 -19 61.9636 289.042   1
   0  -1  19-33.4454 290.908   1
   0   1  19 408.397 328.288   1
   0   1 -20 990.011 317.967   1
   0  -1 -20 1009.97 296.061   1
   0  -1  20 1173.74 314.788   1
   0   1  20 1122.04 330.283   1
   0  -1 -21 332.175 310.299   1
   0   1 -21 427.143 306.355   1
   0  -1  21 248.426 315.832   1
   0   1  21 143.562 331.310   1
   0  -1 -22 3612.80 436.977   1
   0   1 -22 3169.58 428.185   1
   0  -1  22 3807.07 435.029   1
   0   1  22 4235.33 464.952   1
   0   1 -23 654.062 329.969   1
   0  -1 -23 171.319 319.340   1
   0  -1  23 296.080 334.759   1
   0   1  23-36.9551 310.161   1
   0  -1 -24-553.905 357.059   1
   0   1  24-223.819 366.146   1
   0   1 -24 174.694 345.902   1
   0  -1  24 561.811 379.559   1
   0   1 -25 422.953 350.004   1
   0  -1  25 718.272 356.215   1
   0  -1 -26 244.116 368.480   1
   0   1  26 336.863 362.013   1
   0  -1 -27 658.176 360.934   1
   0   1  27-37.1765 287.246   1
   0  -2  -1 26.6951 58.6543   1
   0   2   1-98.0422 65.0019   1
   0  -2  -2 6802.83 459.202   1
   0   2   2 7449.64 460.025   1
   0   2  -3 43.4881 59.6377   1
   0  -2  -3-150.484 120.981   1
   0   2   3-153.729 123.787   1
   0  -2   3 67.1665 62.4888   1
   0   2  -4 347.982 84.0571   1
   0  -2  -4 357.388 132.394   1
   0  -2   4 345.379 87.5574   1
   0   2   4 418.776 133.061   1
   0   2  -5-35.9434 83.9870   1
   0  -2  -5 166.456 120.099   1
   0   2   5-37.5713 121.856   1
   0  -2   5-68.5214 83.6701   1
   0   2  -6 2479.43 213.842   1
   0  -2  -6 3034.70 231.580   1
   0  -2   6 2679.28 220.929   1
   0   2   6 2613.08 232.031   1
   0  -2  -7-61.5311 143.735   1
   0   2  -7 176.524 101.094   1
   0   2   7-16.3386 152.958   1
   0  -2   7-128.485 105.958   1
   0  -2  -8 39419.3 2553.42   1
   0   2   8 43441.1 2560.88   1
   0   2  -9 236.350 129.516   1
   0  -2  -9 282.444 182.019   1
   0   2   9 99.4816 192.934   1
   0  -2   9 406.721 140.279   1
   0  -2 -10 142.950 162.138   1
   0   2 -10 282.423 156.469   1
   0  -2  10 175.873 160.171   1
   0   2  10 345.744 173.758   1
   0  -2 -11-286.012 149.659   1
   0   2 -11 55.3040 149.067   1
   0  -2  11-78.1176 171.456   1
   0   2  11-139.931 170.242   1
   0  -2 -12 31659.0 1978.72   1
   0   2  12 29984.4 1979.79   1
   0  -2  12 32348.0 1972.28   1
   0  -2 -13 349.583 227.349   1
   0   2 -13 197.718 191.036   1
   0  -2  13 163.708 205.105   1
   0   2  13 159.018 239.304   1
   0  -2 -14 29315.6 1801.67   1
   0   2 -14 28609.4 1789.18   1
   0   2  14 26701.3 1800.02   1
   0  -2  14 28308.6 1797.00   1
   0  -2 -15 361.132 220.040   1
   0   2  15 29.3828 222.553   1
   0  -2 -16 1536.53 288.536   1
   0   2 -16 1554.13 273.629   1
   0   2  16 1139.38 306.438   1
   0  -2  16 1484.79 300.435   1
   0   2 -17-225.127 243.255   1
   0  -2  17 362.806 273.254   1
   0   2 -18 3025.92 354.596   1
   0  -2  18 3137.96 377.726   1
   0  -2 -19 128.543 262.472   1
   0   2 -19 274.755 263.357   1
   0  -2  19 263.941 291.525   1
   0   2  19 137.252 287.846   1
   0  -2 -20 3716.77 430.966   1
   0   2  20 2920.44 435.964   1
   0  -2 -21-66.6989 319.288   1
   0   2 -21 98.2246 292.765   1
   0  -2  21-70.3896 290.033   1
   0   2  21-144.221 338.193   1
   0   2 -22 1043.75 332.046   1
   0  -2  22 470.569 334.953   1
   0  -2 -23-717.461 350.985   1
   0   2  23 406.618 368.717   1
   0   2 -23-344.455 325.835   1
   0  -2  23-147.613 330.955   1
   0  -2 -24 2378.76 397.021   1
   0   2  24 1299.10 402.715   1
   0   2 -24 1855.50 374.046   1
   0  -2  24 2889.63 420.400   1
   0   2 -25 283.580 349.514   1
   0  -2 -25 449.896 330.543   1
   0   2  25 558.894 358.970   1
   0  -2 -26 760.076 390.252   1
   0   2  26 445.063 389.068   1
   0  -2 -27-102.811 341.845   1
   0   2  27 588.941 372.035   1
   0  -2 -28 711.208 402.310   1
   0  -3   0 113.670 67.4639   1
   0   3   0 38.6930 71.8406   1
   0  -3  -1 103.057 76.1975   1
   0   3   1 23.7174 82.6177   1
   0  -3  -2 770614. 47261.1   1
   0   3   2 787577. 47260.9   1
   0  -3  -3-19.1881 133.074   1
   0   3   3-49.0172 134.432   1
   0   3  -4 827836. 48815.6   1
   0  -3  -4 750054. 48835.5   1
   0  -3   4 820263. 48815.9   1
   0   3   4 760519. 48834.8   1
   0   3  -5 42.1418 82.0290   1
   0  -3   5-44.5376 89.3842   1
   0   3  -6 2783.57 216.977   1
   0  -3  -6 2944.07 264.638   1
   0  -3   6 2882.72 224.695   1
   0   3   6 3594.55 271.032   1
   0   3  -7 79.1133 90.1750   1
   0  -3  -7-32.9334 161.120   1
   0  -3   7 115.077 95.1908   1
   0   3   7 34.9883 167.845   1
   0  -3  -8 10383.0 737.151   1
   0   3  -8 11342.8 718.755   1
   0   3   8 11457.8 745.678   1
   0  -3   8 11159.8 719.374   1
   0  -3  -9 237.898 187.806   1
   0   3   9 188.578 192.052   1
   0   3 -10 39980.6 2404.76   1
   0  -3 -10 38866.6 2421.67   1
   0   3  10 39825.3 2425.76   1
   0  -3  10 37029.7 2404.53   1
   0  -3 -11-91.5467 183.905   1
   0   3 -11-70.0125 165.118   1
   0  -3  11 335.079 167.847   1
   0   3  11-48.5336 197.004   1
   0   3 -12 212.922 169.416   1
   0  -3  12-226.405 172.098   1
   0  -3 -13-77.1960 220.243   1
   0   3 -13-42.3846 184.263   1
   0   3  13-81.9470 228.943   1
   0  -3  13 180.047 204.159   1
   0   3 -14 1098.19 235.979   1
   0  -3 -14 2028.89 298.593   1
   0  -3  14 1827.33 274.289   1
   0   3  14 1578.26 301.069   1
   0  -3 -15 482.805 279.243   1
   0   3 -15 24.5310 218.886   1
   0  -3  15-156.992 230.009   1
   0   3  15-180.330 290.875   1
   0   3 -16 1822.15 285.718   1
   0  -3 -16 1830.93 306.576   1
   0   3  16 2196.26 318.484   1
   0  -3  16 1760.29 294.666   1
   0   3 -17 384.143 251.428   1
   0  -3 -17-61.1051 251.772   1
   0   3  17-228.237 274.579   1
   0  -3  17-29.5727 263.870   1
   0  -3 -18 1671.30 333.689   1
   0   3 -18 1239.05 289.542   1
   0  -3  18 1834.13 310.114   1
   0   3  18 1379.25 353.778   1
   0   3 -19 241.244 270.226   1
   0  -3 -19 227.034 319.472   1
   0  -3  19-292.197 294.543   1
   0   3  19-554.316 345.344   1
   0   3 -20 157.096 271.489   1
   0  -3  20 101.229 292.202   1
   0   3  20 141.696 288.411   1
   0  -3 -21-402.541 324.752   1
   0   3  21-216.793 351.029   1
   0   3 -21-293.439 303.590   1
   0  -3  21 455.127 321.541   1
   0  -3 -22 710.046 362.373   1
   0   3  22 219.731 365.744   1
   0   3 -22 67.1573 301.738   1
   0  -3  22 575.249 342.451   1
   0  -3 -23 272.905 325.103   1
   0   3  23 516.774 316.971   1
   0   3 -23-34.3844 302.584   1
   0  -3  23 147.343 328.974   1
   0  -3 -24 685.851 349.591   1
   0   3  24 888.542 374.491   1
   0  -3 -25 171.858 364.062   1
   0   3  25 1110.59 397.644   1
   0  -3 -26 582.396 333.256   1
   0   3  26 295.063 338.381   1
   0  -3 -27 305.356 390.896   1
   0   3  27 582.953 391.163   1
   0  -4   0 954025. 57923.1   1
   0   4   0 956280. 57923.5   1
   0  -4  -1-48.1936 92.7169   1
   0   4   1-93.0767 95.0686   1
   0  -4  -2 688842. 42624.8   1
   0   4   2 716086. 42624.2   1
   0  -4  -3 42.5141 115.728   1
   0   4   3-179.114 122.057   1
   0   4  -5 32.2796 60.1147   1
   0  -4  -5 283.975 128.362   1
   0  -4   5 78.7738 62.2988   1
   0   4   5 59.9949 130.205   1
   0   4   6 452798. 28821.7   1
   0  -4   6 459055. 28795.5   1
   0   4  -6 499708. 28794.4   1
   0  -4  -6 472882. 28818.2   1
   0   4  -7 112.894 91.5327   1
   0  -4  -7 87.8806 156.915   1
   0  -4   7 18.4419 92.8307   1
   0   4   7 223.740 170.588   1
   0  -4  -8-38.4537 164.566   1
   0   4  -8-32.0244 96.6397   1
   0   4   8 264.596 183.883   1
   0  -4   8-11.3398 117.325   1
   0  -4  -9-20.8147 177.803   1
   0   4  -9-101.113 104.504   1
   0   4   9-22.0048 181.385   1
   0  -4   9-80.5912 111.588   1
   0  -4 -10 646.637 187.759   1
   0   4 -10 568.473 142.561   1
   0  -4  10 604.349 155.842   1
   0   4  10 141.637 198.943   1
   0  -4 -11 166.293 180.738   1
   0   4 -11-197.685 139.730   1
   0  -4  11 332.874 151.337   1
   0   4  11-50.3899 190.013   1
   0   4 -12 9323.67 700.679   1
   0  -4 -12 11219.3 734.679   1
   0  -4  12 11632.4 717.778   1
   0   4  12 10258.3 731.867   1
   0  -4 -13 397.127 225.090   1
   0   4 -13 20.1142 183.258   1
   0  -4  13-21.5749 192.153   1
   0   4  13-56.2280 236.237   1
   0  -4 -14 3936.46 418.914   1
   0   4  14 4590.71 438.550   1
   0  -4  14 4562.05 395.694   1
   0   4 -14 5044.16 386.376   1
   0   4  15 153.553 289.153   1
   0  -4  15-126.731 206.808   1
   0   4 -15 93.9636 210.928   1
   0  -4 -15 87.0282 272.104   1
   0   4  16 607.026 296.236   1
   0  -4 -16 751.596 287.120   1
   0  -4  17-28.7805 256.922   1
   0   4 -17 267.582 230.726   1
   0   4  18 2247.27 376.135   1
   0  -4  18 2367.58 356.656   1
   0   4 -18 2828.22 337.130   1
   0  -4 -18 2361.30 367.635   1
   0   4  19 453.524 348.511   1
   0  -4  19 351.073 283.215   1
   0  -4 -19 294.505 333.430   1
   0   4 -19-178.452 267.854   1
   0   4 -20 2986.49 380.583   1
   0  -4  20 3336.39 398.031   1
   0  -4 -20 3230.14 421.899   1
   0   4  22 1503.48 389.501   1
   0   4 -22 632.955 322.872   1
   0  -4  22 677.440 337.396   1
   0  -4 -22 1016.60 356.310   1
   0   4 -23 136.995 324.717   1
   0   4  23 773.667 386.113   1
   0  -4 -23 783.076 383.234   1
   0   4  24 847.902 345.569   1
   0  -4 -24 1092.06 342.986   1
   0   4  25-36.7178 362.896   1
   0  -4 -25-34.0809 347.061   1
   0  -4 -27-335.214 341.422   1
   0   4  27 144.062 326.778   1
   0  -4 -28 98.8061 387.378   1
   0   4  28 389.448 393.070   1
   0   5   0 71.8469 74.8936   1
   0  -5   0-37.0807 71.4034   1
   0   5   1 146.043 96.2729   1
   0   5  -1 26.4860 62.1015   1
   0  -5  -1 161.894 93.8091   1
   0  -5   1 4.16597 58.2200   1
   0  -5  -2 30261.1 1880.64   1
   0   5   2 30703.3 1883.65   1
   0  -5  -3 165.642 122.554   1
   0   5   3 24.9936 125.536   1
   0  -5  -5-15.3232 107.988   1
   0   5   5-195.338 127.853   1
   0   5   6 7677.55 538.736   1
   0   5  -6 7581.23 486.675   1
   0  -5   6 7647.87 488.985   1
   0  -5  -6 8787.42 538.688   1
   0   5   7-118.750 172.847   1
   0   5  -7-21.4287 76.4051   1
   0  -5   7 45.5562 80.5004   1
   0  -5  -7-149.219 186.544   1
   0   5   8 536.341 185.063   1
   0  -5   8 804.484 114.247   1
   0   5  -8 413.031 112.504   1
   0  -5  -8 587.571 173.206   1
   0   5   9-230.393 198.098   1
   0  -5   9 72.0297 120.467   1
   0   5  -9 89.3573 105.170   1
   0  -5  -9-43.5758 179.989   1
   0  -5 -10 18968.5 1199.18   1
   0   5  10 17898.5 1201.92   1
   0   5 -11 287.030 143.626   1
   0  -5 -11 123.105 214.764   1
   0   5  11 261.187 231.774   1
   0  -5  11-16.2511 157.010   1
   0   5  12 14804.5 1042.20   1
   0   5 -12 16194.4 1005.36   1
   0  -5  12 15626.9 1010.03   1
   0  -5 -12 15338.7 1037.10   1
   0   5 -13 18.9084 162.948   1
   0  -5 -13 353.630 258.043   1
   0   5  13-202.253 262.104   1
   0  -5  13-162.621 183.652   1
   0   5 -14-41.5274 192.920   1
   0  -5 -14 113.875 271.074   1
   0   5  14 30.1953 282.157   1
   0  -5  14 133.807 207.603   1
   0   5 -15 248.385 214.256   1
   0  -5 -15 414.286 280.752   1
   0  -5  15-387.200 214.164   1
   0   5  15 188.008 296.175   1
   0  -5  16 19650.0 1301.89   1
   0   5 -16 20279.5 1295.64   1
   0   5  17 67.1266 240.218   1
   0  -5 -17 628.705 252.118   1
   0   5  18 1307.90 337.434   1
   0   5 -18 1353.78 286.048   1
   0  -5  18 1476.98 305.568   1
   0  -5 -18 1483.85 330.531   1
   0   5  19 246.188 347.028   1
   0   5 -19-58.2025 258.065   1
   0  -5  19 217.915 281.866   1
   0  -5 -19-32.9838 333.199   1
   0   5  20 1469.75 379.044   1
   0   5 -20 305.047 291.504   1
   0  -5  20 1271.94 319.412   1
   0  -5 -20 837.035 338.350   1
   0   5  21-109.097 323.833   1
   0   5 -21 317.986 295.451   1
   0  -5  21 576.989 313.508   1
   0  -5 -21-371.194 328.365   1
   0   5 -22 1520.49 322.347   1
   0   5  22 1027.01 363.893   1
   0  -5 -22 1253.95 336.383   1
   0   5  23 257.389 378.932   1
   0  -5 -23 576.659 367.429   1
   0   5  24 1283.81 407.709   1
   0  -5 -24 1086.83 373.855   1
   0   5  25 583.363 327.701   1
   0  -5 -25 710.424 334.951   1
   0   5  26 2242.07 442.059   1
   0  -5 -26 2315.07 439.430   1
   0  -5 -27 430.376 381.835   1
   0   5  27 71.1552 375.262   1
   0  -5 -28 519.332 359.424   1
   0   5  28 662.869 357.607   1
   0  -6   0 28333.1 1779.81   1
   0   6   0 29571.5 1781.13   1
   0   6   1-88.9922 107.297   1
   0   6  -1 17.1099 67.1176   1
   0  -6  -1-28.0581 107.509   1
   0  -6   1 10.7839 57.4195   1
   0  -6  -2 46816.1 2861.63   1
   0   6   2 46412.1 2863.16   1
   0  -6  -4 11648.4 777.868   1
   0   6   4 12368.2 783.946   1
   0   6   5 17.5073 147.781   1
   0  -6  -5-33.0097 137.011   1
   0  -6  -6 183632. 11165.4   1
   0   6   6 182921. 11167.8   1
   0   6   7 20.9331 191.835   1
   0  -6  -7-217.473 182.260   1
   0   6  -7-61.4136 60.8773   1
   0  -6   7-21.5436 62.9897   1
   0   6   8 14269.3 851.172   1
   0  -6   8 13670.8 792.505   1
   0  -6  -8 13644.0 841.789   1
   0   6   9 24.1021 163.200   1
   0   6  -9 75.9311 98.5677   1
   0  -6   9 90.5732 92.0966   1
   0  -6  -9-22.7604 136.848   1
   0   6 -10 382.290 118.816   1
   0  -6  10 431.813 125.611   1
   0   6  11-27.1138 228.874   1
   0  -6 -11 76.5796 208.275   1
   0   6  12 170.816 251.075   1
   0   6 -12 454.315 158.754   1
   0  -6  12 283.936 158.549   1
   0  -6 -12 321.654 227.689   1
   0   6  13 59.4541 246.807   1
   0   6 -13 17.6343 162.283   1
   0  -6  13 263.326 180.451   1
   0  -6 -13-111.993 235.261   1
   0   6  14 988.312 277.474   1
   0   6 -14 1330.11 211.087   1
   0  -6  14 1125.24 207.070   1
   0  -6 -14 698.947 255.975   1
   0   6  15-479.145 252.965   1
   0   6 -15-171.237 202.315   1
   0  -6  15 205.721 225.886   1
   0  -6 -15-392.069 241.410   1
   0   6  16 198.142 259.153   1
   0   6 -16-302.008 201.186   1
   0  -6  16-222.924 207.193   1
   0  -6 -16 62.1209 222.289   1
   0   6  17 272.106 306.177   1
   0   6 -17 174.851 233.146   1
   0  -6  17-213.314 233.570   1
   0  -6 -17 509.587 284.340   1
   0   6  18 2817.84 408.939   1
   0   6 -18 2290.93 323.853   1
   0  -6  18 2329.34 337.553   1
   0  -6 -18 2248.20 378.953   1
   0   6  19 106.345 369.059   1
   0   6 -19-84.8509 260.738   1
   0  -6  19 30.1109 279.756   1
   0  -6 -19 265.874 344.941   1
   0   6  20 1692.77 407.047   1
   0   6 -20 1911.31 322.314   1
   0  -6  20 1556.80 332.974   1
   0  -6 -20 1378.99 367.131   1
   0   6 -21-31.3530 289.992   1
   0   6  21 36.4493 322.858   1
   0  -6 -21 710.095 314.521   1
   0   6  22 879.937 353.271   1
   0  -6 -22-237.171 328.860   1
   0  -6 -23 1082.17 384.902   1
   0   6  24-145.944 383.459   1
   0  -6 -24 878.062 398.098   1
   0   6  26 1181.34 406.381   1
   0  -6 -26 697.321 384.783   1
   0   6  27 245.892 391.884   1
   0  -6 -27-65.3579 383.671   1
   0   7   0-73.3802 92.6049   1
   0  -7  -1-116.693 92.6603   1
   0  -7   1 19.8252 74.4266   1
   0   7   1 11.2301 101.679   1
   0   7  -1-28.1283 80.2335   1
   0   7   2 17054.6 1087.20   1
   0  -7   2 17236.1 1057.97   1
   0  -7  -2 16250.2 1083.00   1
   0   7  -2 17676.9 1059.53   1
   0   7   3 120.831 128.164   1
   0  -7  -3 28.6000 119.648   1
   0   7   4 30690.9 1963.48   1
   0  -7  -4 32366.8 1962.84   1
   0   7   5-56.2088 156.661   1
   0  -7  -5 53.1897 147.179   1
   0   7   6 21668.2 1461.10   1
   0  -7  -6 24443.8 1462.56   1
   0  -7  -7 354.876 206.079   1
   0   7   7 464.038 186.028   1
   0   7  -8 51131.0 3124.38   1
   0   7   8 55377.2 3187.12   1
   0  -7  -8 55092.4 3183.05   1
   0  -7   8 49986.0 3124.66   1
   0  -7  -9-166.402 189.028   1
   0   7  -9 50.7439 81.5422   1
   0  -7   9 7.67111 83.7387   1
   0  -7 -10 3394.45 344.042   1
   0   7 -10 3240.14 254.742   1
   0  -7  10 3652.47 256.681   1
   0   7  10 3472.08 351.673   1
   0   7  11 56.1514 263.843   1
   0   7 -11 11.7201 121.078   1
   0  -7  11-98.9402 123.902   1
   0  -7 -11 502.271 255.388   1
   0   7  12 1230.58 305.345   1
   0  -7 -12 799.806 275.040   1
   0   7  13 335.294 288.617   1
   0   7 -13 63.6005 150.004   1
   0  -7  13 50.5544 165.132   1
   0  -7 -13-287.017 261.432   1
   0   7  14 2651.10 370.615   1
   0   7 -14 2669.97 265.827   1
   0  -7  14 3230.99 275.740   1
   0   7 -15-19.9019 182.397   1
   0  -7  15 147.808 199.585   1
   0   7  16 1643.54 368.425   1
   0   7 -16 1637.62 246.900   1
   0  -7  16 1344.02 249.911   1
   0  -7 -16 1892.42 353.682   1
   0   7  17 345.405 343.887   1
   0   7 -17 355.954 216.871   1
   0  -7  17 201.841 232.840   1
   0  -7 -17-291.174 323.215   1
   0   7  18 1761.43 384.260   1
   0  -7 -18 2014.92 386.375   1
   0   7 -19-300.344 260.178   1
   0  -7  19-29.0406 267.893   1
   0   7 -20 116.167 261.903   1
   0   7  20 72.3357 316.608   1
   0  -7 -20-438.966 294.302   1
   0   7  21 584.066 318.303   1
   0  -7 -21 236.995 295.352   1
   0   7  22 952.359 383.257   1
   0  -7 -22-67.6555 341.964   1
   0   7  23 803.754 406.017   1
   0  -7 -23 640.066 377.282   1
   0  -7 -24 771.982 364.118   1
   0   7  25 824.896 340.729   1
   0   7  26 708.124 398.546   1
   0  -7 -26 229.836 375.057   1
   0  -7 -27 483.452 390.246   1
   0   7  27-207.921 393.894   1
   0  -8   0 115956. 7059.75   1
   0  -8  -1 94.9958 114.562   1
   0  -8   1 15.6307 87.1333   1
   0   8   1 62.9033 121.805   1
   0   8  -1 74.7494 90.9550   1
   0   8  -2 68385.5 4056.90   1
   0  -8   2 65073.6 4055.18   1
   0   8   3 32.9118 136.032   1
   0  -8  -3 124.281 122.972   1
   0   8   4 1330.51 185.386   1
   0  -8  -4 947.533 167.978   1
   0   8   5 199.795 189.393   1
   0  -8  -5 113.282 164.777   1
   0   8   6 30328.8 1944.56   1
   0  -8  -6 31513.2 1941.51   1
   0   8   7-186.535 185.962   1
   0  -8  -7 351.773 174.893   1
   0   8   8 40537.4 2425.42   1
   0  -8  -8 37024.7 2414.60   1
   0   8  -9 34.9410 47.8170   1
   0   8   9-79.0044 202.668   1
   0  -8 -10 4776.25 404.104   1
   0  -8  10 4519.34 287.274   1
   0   8  10 4185.42 418.704   1
   0   8 -10 3854.19 284.714   1
   0   8  11 28.9693 273.341   1
   0   8 -11 117.267 99.6098   1
   0  -8  11 19.2735 105.065   1
   0  -8 -11 572.672 259.723   1
   0   8  12 392.118 277.856   1
   0   8 -12 693.958 131.744   1
   0  -8  12 822.003 139.715   1
   0  -8 -12 454.456 255.768   1
   0  -8 -13-29.4748 244.393   1
   0   8  13 469.183 259.314   1
   0   8  14 6778.63 556.172   1
   0   8 -14 7374.12 487.135   1
   0  -8  14 6257.21 492.192   1
   0  -8 -14 7160.36 548.771   1
   0   8  15 466.218 241.392   1
   0   8 -15-54.1647 174.817   1
   0  -8  15 94.3702 181.432   1
   0  -8 -15-62.6300 229.873   1
   0   8  16 1163.30 296.084   1
   0   8 -16 1610.86 231.857   1
   0  -8  16 1429.32 237.495   1
   0  -8 -16 1537.55 284.409   1
   0   8  17-174.639 268.026   1
   0   8 -17 22.1639 211.449   1
   0  -8  17 185.233 215.967   1
   0  -8 -17 196.245 256.632   1
   0   8  18 3518.40 439.112   1
   0   8 -18 4323.24 380.191   1
   0  -8  18 3838.02 382.496   1
   0  -8 -18 4630.66 441.248   1
   0   8  19 863.138 346.797   1
   0  -8 -19 369.930 302.829   1
   0   8  20 2395.18 416.078   1
   0  -8 -20 1592.01 377.697   1
   0   8  21-511.466 376.352   1
   0  -8 -21 812.997 373.430   1
   0   8  22 1023.09 397.574   1
   0  -8 -22 943.782 388.585   1
   0   8  23 145.514 368.481   1
   0  -8 -23 738.624 378.034   1
   0   8  25 568.488 393.198   1
   0  -8 -25 428.263 353.107   1
   0   8  26 629.813 412.536   1
   0  -8 -27 317.685 384.760   1
   0   8  27 102.497 370.443   1
   0  -9   0-134.294 108.772   1
   0   9   0 11.9047 116.310   1
   0  -9   1 44.5001 94.2485   1
   0   9  -1 38.3041 96.2816   1
   0   9   2 11593.7 707.551   1
   0  -9   2 10101.1 666.021   1
   0   9  -2 10740.8 668.439   1
   0  -9  -2 10958.6 700.472   1
   0   9   3 196.101 159.788   1
   0  -9  -3-269.023 158.360   1
   0   9   4 1176.91 199.771   1
   0  -9  -4 702.591 183.076   1
   0   9   5 149.434 176.582   1
   0   9   6 1586.16 225.888   1
   0  -9  -6 1147.60 219.629   1
   0   9   7-441.635 222.562   1
   0  -9  -7-23.1044 210.061   1
   0   9   9-82.2106 231.848   1
   0  -9  -9-619.317 232.768   1
   0  -9 -10 6738.28 533.236   1
   0   9  10 6550.83 534.069   1
   0  -9 -11-140.780 261.063   1
   0   9 -11 4.42355 60.7081   1
   0  -9  11 8.87140 57.1958   1
   0   9  11 269.087 292.953   1
   0   9  12 2420.97 351.236   1
   0  -9  12 2865.49 200.534   1
   0   9 -12 2157.12 195.703   1
   0   9 -13 94.1206 118.854   1
   0  -9  13 32.3604 124.941   1
   0   9  13 160.251 246.702   1
   0  -9 -13 302.566 225.557   1
   0   9  14-132.382 286.579   1
   0   9 -14 477.784 145.119   1
   0  -9  14 282.216 149.907   1
   0  -9 -14 497.987 272.587   1
   0   9  15 170.220 316.890   1
   0  -9 -15-350.617 292.657   1
   0   9 -15-45.2837 148.432   1
   0  -9  15 32.3068 166.619   1
   0   9 -16 3639.95 291.376   1
   0   9  16 2504.94 429.100   1
   0  -9  16 3113.94 292.976   1
   0  -9 -16 2280.61 390.711   1
   0   9 -17 351.081 196.100   1
   0   9  17 283.341 351.813   1
   0  -9 -17 332.021 349.950   1
   0   9  19-253.659 372.309   1
   0  -9 -19 744.129 356.801   1
   0   9  20 146.052 371.222   1
   0  -9 -20-135.431 333.474   1
   0   9  22 1895.04 350.918   1
   0  -9 -22 1545.45 336.257   1
   0   9  23-289.413 346.354   1
   0  -9 -23 166.957 310.815   1
   0   9  24 250.196 383.634   1
   0  -9 -24 958.384 376.000   1
   0   9  25 633.769 411.986   1
   0  -9 -25-195.872 369.675   1
   0  -9 -26 544.981 376.046   1
   0   9  26 138.261 385.144   1
   0 -10   0 79666.9 4876.85   1
   0  10   0 79938.8 4878.26   1
   0 -10   1 49.8897 102.680   1
   0 -10  -1 260.745 133.860   1
   0  10  -1 21.4934 114.017   1
   0  10   1-15.3672 134.863   1
   0  10   2 6423.73 444.737   1
   0 -10   2 5805.28 399.570   1
   0  10  -2 6366.02 403.459   1
   0 -10  -2 6175.59 438.790   1
   0  10   3 38.3460 168.297   1
   0 -10  -3 162.977 152.990   1
   0 -10  -4 5808.55 427.928   1
   0  10   4 5237.54 428.115   1
   0 -10  -5-42.7277 183.291   1
   0 -10  -6 686.139 195.616   1
   0  10   6 412.487 216.015   1
   0  10   8 3042.30 340.176   1
   0 -10  -9 349.723 253.285   1
   0  10   9-370.853 269.600   1
   0 -10 -10 3447.29 341.037   1
   0  10  10 2557.06 334.623   1
   0 -10 -11 174.954 272.413   1
   0  10  11 370.576 293.927   1
   0  10  12 5099.07 519.018   1
   0 -10 -12 6979.40 528.907   1
   0  10 -14 475.671 106.162   1
   0 -10 -14 698.425 299.835   1
   0 -10  14 438.443 108.856   1
   0  10  14 813.813 326.012   1
   0  10 -15 156.668 129.147   1
   0 -10 -15-194.853 327.494   1
   0 -10  15-129.097 123.515   1
   0  10  15-242.729 353.113   1
   0  10 -16-92.8588 146.013   1
   0 -10 -16 296.843 333.431   1
   0  10  17-71.5307 353.050   1
   0 -10 -17 435.557 347.907   1
   0  10  18-144.523 367.930   1
   0 -10 -18 135.119 340.082   1
   0  10  19 327.468 384.309   1
   0 -10 -19-713.050 366.652   1
   0  10  20 658.313 395.784   1
   0 -10 -20 745.904 356.636   1
   0  10  21 146.180 392.054   1
   0 -10 -21 539.758 369.292   1
   0  10  22 1525.10 435.303   1
   0 -10 -22 1070.99 392.915   1
   0  10  23 323.229 386.236   1
   0 -10 -23 564.549 365.965   1
   0  10  24 743.010 404.089   1
   0 -10 -24 1344.35 392.595   1
   0  10  25 591.712 346.746   1
   0 -10 -25 290.280 323.080   1
   0  11   1 167.523 158.630   1
   0 -11   1-88.3142 109.123   1
   0  11  -1 94.7602 118.281   1
   0 -11  -1 47.1789 141.217   1
   0  11   2 996.566 207.446   1
   0 -11  -2 1430.48 205.283   1
   0 -11   2 1352.96 134.566   1
   0  11  -2 1310.25 139.816   1
   0 -11   3-39.4683 43.6897   1
   0  11  -3 76.6686 53.7265   1
   0  11   3 227.865 181.307   1
   0 -11  -3-19.4429 170.174   1
   0  11   4-67.2392 189.208   1
   0 -11  -4 147.885 184.924   1
   0  11   5-71.8936 220.925   1
   0 -11  -5-45.3267 198.387   1
   0  11   6-25.5341 222.516   1
   0 -11  -6-48.2831 217.221   1
   0  11   7-80.9756 234.797   1
   0 -11  -7-153.078 231.077   1
   0 -11  -8 8246.69 643.234   1
   0  11   8 9522.55 658.637   1
   0  11   9-236.623 250.391   1
   0 -11  -9 447.068 223.499   1
   0  11  10 2334.50 356.400   1
   0 -11 -10 2638.39 345.012   1
   0  11  11 733.875 266.034   1
   0  11  13-169.100 285.487   1
   0 -11 -13 253.242 276.463   1
   0  11  14-69.2227 312.589   1
   0 -11 -14 939.714 314.217   1
   0  11  15 1128.98 380.298   1
   0 -11 -15 496.119 331.377   1
   0  11  16 2180.23 406.261   1
   0 -11 -16 1842.35 367.581   1
   0  11  17 397.493 371.353   1
   0 -11 -17 202.720 326.292   1
   0  11  18-109.250 349.264   1
   0 -11 -18 747.655 333.636   1
   0  11  19-109.914 332.554   1
   0 -11 -19 441.563 305.189   1
   0  11  20 439.836 348.502   1
   0 -11 -20 1116.59 328.733   1
   0  11  21 291.520 346.199   1
   0 -11 -21 335.876 310.191   1
   0  11  22 1842.58 399.697   1
   0 -11 -22 1799.78 380.567   1
   0  11  23 213.845 376.252   1
   0 -11 -23 65.8964 346.270   1
   0  11  25 412.324 400.720   1
   0 -11 -25 413.824 389.189   1
   0  12   1-126.934 174.273   1
   0 -12  -1 285.796 166.189   1
   0 -12   1 35.8336 119.309   1
   0  12  -1 51.1194 123.291   1
   0  12   2 6307.28 488.869   1
   0 -12   2 6830.81 438.583   1
   0  12  -2 6396.70 439.073   1
   0 -12  -2 7292.61 491.560   1
   0 -12   3 99.4779 46.7014   1
   0  12  -3 107.869 53.9392   1
   0  12   3 66.3460 208.714   1
   0 -12  -3 249.558 193.683   1
   0  12   4 405.759 222.622   1
   0 -12  -4-224.045 204.507   1
   0  12   5 203.807 230.432   1
   0 -12  -5 167.318 213.568   1
   0  12   7 113.110 266.282   1
   0 -12  -7 53.3248 237.449   1
   0  12   8 768.789 280.340   1
   0 -12  -8 223.037 244.572   1
   0  12   9 402.009 279.845   1
   0 -12  -9 144.863 267.024   1
   0  12  10 447.839 268.633   1
   0 -12 -10 569.262 252.439   1
   0  12  11 230.538 295.292   1
   0 -12 -11 493.595 298.836   1
   0 -12 -12 4283.33 434.363   1
   0  12  13-414.986 337.670   1
   0 -12 -13 323.792 327.065   1
   0 -12 -14 5589.31 487.983   1
   0  12  14 4833.03 491.659   1
   0  12  15-143.310 347.466   1
   0  12  17-109.483 355.108   1
   0 -12 -17 238.406 324.306   1
   0  12  18 146.958 330.668   1
   0 -12 -18 136.194 296.823   1
   0  12  20 878.302 363.885   1
   0 -12 -20 1889.04 350.908   1
   0  12  21 363.138 364.655   1
   0 -12 -21 871.042 325.988   1
   0  12  22 394.541 364.076   1
   0 -12 -22 563.523 331.715   1
   0  12  23-35.2805 340.496   1
   0 -12 -23 784.561 326.212   1
   0  12  24 623.878 335.928   1
   0 -12 -24 32.1117 288.295   1
   0 -13   0-46.8622 152.698   1
   0  13   0-200.618 161.387   1
   0  13   1 77.2325 176.938   1
   0 -13  -1 17.9418 164.091   1
   0 -13   1 51.1041 134.253   1
   0  13  -1 13.6226 138.518   1
   0  13  -2 6676.67 472.026   1
   0  13   2 7232.29 522.967   1
   0 -13   2 7174.18 467.831   1
   0 -13  -2 7832.31 518.247   1
   0  13   3 282.951 211.636   1
   0 -13  -3 460.717 195.452   1
   0 -13  -4 8455.77 638.209   1
   0  13   4 9725.54 654.230   1
   0  13   6 624.343 259.971   1
   0 -13  -6-53.3111 225.516   1
   0  13   7-385.483 269.576   1
   0 -13  -7 223.450 250.309   1
   0  13   8 1667.83 325.016   1
   0 -13  -8 2433.05 321.264   1
   0  13   9 255.981 298.277   1
   0 -13  -9 539.860 282.392   1
   0  13  10 3011.82 408.819   1
   0 -13 -10 3198.67 387.859   1
   0  13  11 203.726 297.979   1
   0 -13 -11-445.914 283.157   1
   0  13  12 173.497 324.852   1
   0 -13 -12-97.6234 309.835   1
   0  13  13 389.340 349.867   1
   0 -13 -13-132.449 312.407   1
   0  13  14 645.922 344.556   1
   0 -13 -14 469.860 326.532   1
   0 -13 -16-476.907 345.294   1
   0  13  17 294.850 394.859   1
   0 -13 -17-444.235 332.566   1
   0  13  18 664.672 373.877   1
   0 -13 -18 647.743 319.195   1
   0  13  19-220.682 316.524   1
   0  13  20 547.762 380.144   1
   0 -13 -20 437.987 325.070   1
   0  13  21 541.438 394.201   1
   0 -13 -21 333.726 347.324   1
   0  13  22 2026.02 423.179   1
   0 -13 -22 362.300 359.680   1
   0  13  23 629.168 415.406   1
   0 -13 -23 874.408 378.847   1
   0 -13 -24 1046.89 386.362   1
   0  13  24 684.534 403.379   1
   0 -14   0 230.924 160.167   1
   0  14   0 563.877 183.489   1
   0 -14  -1 267.297 177.416   1
   0  14   1 102.461 195.103   1
   0  14   2 1686.53 236.806   1
   0 -14   2 1321.43 143.212   1
   0  14  -2 1220.12 152.331   1
   0  14   3-24.8751 221.065   1
   0 -14  -3-115.090 195.259   1
   0  14   4-427.604 239.197   1
   0 -14  -4 74.2732 223.925   1
   0  14   5-169.925 228.244   1
   0 -14  -5 395.026 234.581   1
   0  14   6 2137.15 324.267   1
   0 -14  -6 1721.74 304.442   1
   0  14   7 123.736 279.309   1
   0 -14  -7 812.217 269.530   1
   0  14   8 995.568 292.672   1
   0 -14  -8 451.012 269.978   1
   0  14   9 994.695 318.796   1
   0 -14  -9 372.409 287.736   1
   0  14  11 313.461 324.237   1
   0 -14 -11-97.7808 301.082   1
   0  14  12 106.663 326.251   1
   0 -14 -12 431.753 287.371   1
   0  14  13-216.484 342.261   1
   0 -14 -13 168.471 298.742   1
   0  14  14-476.078 359.983   1
   0  14  15 110.644 356.678   1
   0 -14 -15 410.477 327.896   1
   0  14  16 704.730 373.876   1
   0 -14 -16 959.152 325.388   1
   0  14  17 1224.27 419.424   1
   0 -14 -17-68.3948 357.914   1
   0  14  18 1146.66 405.304   1
   0 -14 -18 1465.74 379.426   1
   0  14  19-441.048 323.930   1
   0 -14 -19-338.997 310.270   1
   0 -14 -21 365.074 354.115   1
   0  14  23 276.482 412.079   1
   0 -14 -23-288.228 375.969   1
   0 -15   0-17.3633 168.046   1
   0  15   0-18.5206 176.991   1
   0 -15  -1 99.9996 180.731   1
   0  15   1 21.4571 206.211   1
   0 -15   2 391.342 116.911   1
   0 -15  -2 22.3770 194.759   1
   0  15  -2 404.192 123.981   1
   0  15   2 312.400 229.698   1
   0  15   3-130.341 236.963   1
   0 -15  -3 48.5250 214.668   1
   0  15   5 236.747 271.733   1
   0 -15  -5-301.059 240.616   1
   0  15   6 1242.22 296.666   1
   0 -15  -6 1121.30 275.978   1
   0  15   7 355.486 300.884   1
   0 -15  -7-478.595 276.349   1
   0  15   8 2068.84 358.360   1
   0 -15  -8 2139.03 333.385   1
   0  15  10 984.286 330.122   1
   0 -15 -10 881.319 285.601   1
   0  15  11 286.696 321.125   1
   0 -15 -11-133.022 293.619   1
   0  15  12 727.723 368.777   1
   0 -15 -12-405.070 310.590   1
   0  15  13 368.676 376.335   1
   0 -15 -13 476.807 315.628   1
   0  15  14 557.284 351.950   1
   0 -15 -14 514.856 322.349   1
   0  15  15-149.182 379.230   1
   0 -15 -15 309.515 324.467   1
   0  15  16 1269.20 414.635   1
   0 -15 -16 1995.93 374.304   1
   0  15  17 37.2275 354.457   1
   0 -15 -17-103.045 320.339   1
   0  15  18 777.231 410.580   1
   0 -15 -18 239.263 367.841   1
   0  15  19 1025.54 415.664   1
   0 -15 -19 67.7064 345.494   1
   0  15  20 541.733 337.013   1
   0 -15 -20-100.380 294.995   1
   0  15  21 248.987 396.949   1
   0 -15 -21 922.661 354.946   1
   0 -15 -22 420.307 359.445   1
   0  15  22 767.748 420.965   1
   0  16   0 2753.28 298.034   1
   0 -16   0 2894.20 287.759   1
   0 -16  -1-251.654 200.061   1
   0  16   1-156.365 212.658   1
   0  16   2 425.500 219.865   1
   0  16  -2 407.328 124.714   1
   0 -16  -2 279.924 215.477   1
   0 -16   2 399.569 113.255   1
   0 -16  -3 127.288 247.386   1
   0  16   3 136.318 261.137   1
   0  16   4 759.082 292.928   1
   0 -16  -4 896.600 273.680   1
   0  16   5-399.977 274.563   1
   0 -16  -5 228.977 246.692   1
   0  16   6 3606.33 423.089   1
   0 -16  -6 4389.84 414.505   1
   0  16   7 601.718 335.137   1
   0 -16  -7 216.523 282.702   1
   0  16   8 2033.81 371.927   1
   0 -16  -8 2579.27 354.068   1
   0  16   9-70.6950 318.096   1
   0 -16  -9-130.571 294.371   1
   0  16  10 1262.39 355.191   1
   0 -16 -10 1465.29 328.938   1
   0  16  11 36.6472 338.686   1
   0 -16 -11 710.551 314.065   1
   0  16  12 1149.84 364.138   1
   0 -16 -12 342.173 331.650   1
   0  16  13 74.8074 373.726   1
   0 -16 -13-482.949 344.722   1
   0  16  14 75.1388 371.665   1
   0 -16 -14 763.097 333.187   1
   0  16  15-75.2181 356.110   1
   0 -16 -15-34.7073 323.695   1
   0  16  17-37.2752 381.399   1
   0 -16 -17 689.280 340.695   1
   0  16  18 295.200 381.816   1
   0 -16 -18 683.897 347.884   1
   0  16  19 693.165 440.257   1
   0 -16 -19 169.049 366.651   1
   0  16  20 287.299 403.309   1
   0 -16 -20 399.125 364.587   1
   0 -16 -21 359.269 314.429   1
   0  16  21-246.690 345.938   1
   0  17   0 157.555 193.542   1
   0 -17  -1 305.895 210.696   1
   0  17   1 278.290 229.496   1
   0 -17  -2 1462.96 261.939   1
   0  17   2 675.411 250.286   1
   0 -17  -4 1810.21 303.244   1
   0  17   4 1151.97 306.031   1
   0 -17  -5 119.391 242.298   1
   0  17   5-160.415 267.616   1
   0  17   6 334.065 319.429   1
   0 -17  -6 62.1066 271.416   1
   0  17   7 172.530 304.646   1
   0 -17  -7-64.1415 276.384   1
   0  17   8 2623.20 381.483   1
   0 -17  -8 1252.05 331.699   1
   0  17   9 761.592 332.229   1
   0 -17  -9 907.356 316.906   1
   0  17  10 73.7683 344.272   1
   0 -17 -10 375.868 325.646   1
   0  17  11 933.959 369.646   1
   0 -17 -11-207.535 312.997   1
   0  17  12-188.395 349.460   1
   0 -17 -12 418.522 328.478   1
   0  17  13 227.157 376.761   1
   0 -17 -13 490.588 323.153   1
   0  17  14 189.607 397.974   1
   0 -17 -14 175.415 349.861   1
   0  17  16 939.524 413.125   1
   0 -17 -16 1219.33 365.903   1
   0  17  17-37.2946 403.540   1
   0 -17 -17 34.5708 352.044   1
   0  17  18 110.538 409.102   1
   0 -17 -18 717.073 372.510   1
   0 -17 -19 874.973 328.840   1
   0  17  19 254.124 377.917   1
   0 -17 -20-98.9179 357.917   1
   0  17  20 461.410 425.786   1
   0  18   4 125.404 289.653   1
   0  18   5 297.961 316.313   1
   0 -18  -6 1028.71 283.337   1
   0  18   6 517.055 338.503   1
   0 -18  -8 510.282 333.752   1
   0  18   8 329.264 357.530   1
   0 -18  -9 450.250 313.594   1
   0  18   9-335.402 356.827   1
   0  18  10 415.221 362.192   1
   0 -18 -10 385.547 315.631   1
   0  18  12 574.455 374.533   1
   0 -18 -12 852.798 336.785   1
   0  18  13 268.465 371.501   1
   0 -18 -13 249.082 327.722   1
   0  18  15 837.188 416.680   1
   0 -18 -15 530.020 373.472   1
   0 -18 -16 245.089 339.582   1
   0  18  16 37.7537 370.677   1
   0 -18 -17 657.070 368.830   1
   0  18  17 261.022 400.441   1
   0 -18 -18 136.034 332.957   1
   0  18  18 365.824 412.702   1
   0 -18 -19 400.316 368.462   1
   0  18  19 430.872 433.857   1
   1   0 -26 630.286 383.725   1
  -1   0  26 523.460 371.824   1
   1   0 -25 1011.92 365.833   1
  -1   0  25 373.585 371.747   1
   1   0 -24 173.515 329.717   1
  -1   0  24 1004.60 351.954   1
   1   0 -23 515.276 338.073   1
  -1   0  23 294.718 324.077   1
   1   0 -22 5962.64 539.193   1
  -1   0  22 5266.70 543.281   1
  -1   0  21 321.581 355.290   1
   1   0 -21 1228.66 345.945   1
   1   0 -20 3982.20 418.464   1
  -1   0  20 2472.29 418.747   1
   1   0 -18 6531.86 526.610   1
  -1   0  18 5545.84 527.982   1
   1   0 -17 58.4814 255.423   1
  -1   0  17 126.442 276.719   1
  -1   0  16 11852.4 816.849   1
   1   0 -16 11069.4 799.705   1
  -1   0  15 28.8617 267.106   1
   1   0 -15 80.5627 249.983   1
   1   0 -14 5565.08 464.140   1
  -1   0  13 128.460 222.902   1
   1   0 -13-48.1320 211.104   1
   1   0 -12 11796.7 794.675   1
  -1   0  12 11658.8 801.958   1
  -1   0  11 222.346 177.002   1
   1   0 -11 62.7525 181.271   1
   1   0 -10 66022.8 4197.34   1
  -1   0  10 70875.4 4204.39   1
  -1   0   9 74.5749 160.635   1
   1   0  -9 263.246 157.914   1
  -1   0   8 1643.66 203.307   1
   1   0  -8 1579.63 194.912   1
   1   0  -6 52751.9 3221.50   1
  -1   0   6 52275.9 3223.53   1
  -1   0   5 22.0758 134.690   1
   1   0  -5 51.8182 126.749   1
  -1   0   4 548.274 113.706   1
   1   0  -4 483.576 110.207   1
   1   0  -3 13.5055 100.549   1
  -1   0   3 101.098 100.472   1
  -1   0   2 347347. 21199.7   1
   1   0  -2 351377. 21198.9   1
   1   0  -1-36.7730 53.2597   1
  -1   0   1 26.7382 58.7039   1
   1   0   0 74.3050 44.0200   1
   1   0   1-30.1453 53.8526   1
  -1   0  -1-58.4133 51.3620   1
  -1   0  -2 331376. 19760.1   1
   1   0   2 319614. 19761.0   1
  -1   0  -3 6.59350 84.8517   1
   1   0   3-48.7053 96.3361   1
  -1   0  -4 629.893 137.751   1
   1   0   4 601.007 146.641   1
  -1   0  -5-50.4369 121.122   1
   1   0   5 54.4210 124.795   1
   1   0   6 52833.5 3233.29   1
  -1   0  -6 52599.1 3231.38   1
   1   0   8 1039.11 171.549   1
  -1   0  -8 1165.88 170.166   1
  -1   0  -9 17.0731 148.574   1
   1   0   9-215.276 161.859   1
  -1   0 -10 69100.2 4207.32   1
   1   0  10 67801.7 4207.12   1
  -1   0 -11-242.453 173.341   1
   1   0  11 362.087 183.561   1
  -1   0 -12 11178.2 763.332   1
   1   0  12 11394.8 771.507   1
  -1   0 -13 442.604 200.478   1
   1   0  13-147.918 202.836   1
  -1   0 -14 5844.43 464.789   1
  -1   0 -15 262.353 252.110   1
   1   0  15 779.721 274.085   1
  -1   0 -16 12881.1 862.503   1
   1   0  16 11910.9 868.582   1
  -1   0 -17 173.596 253.855   1
   1   0  17 429.335 274.209   1
  -1   0 -18 6451.12 532.430   1
   1   0  18 5965.08 542.786   1
  -1   0 -20 2368.40 377.909   1
   1   0  20 2244.68 375.302   1
  -1   0 -21 99.6581 290.837   1
   1   0  21 141.842 313.145   1
  -1   0 -22 6563.05 605.484   1
   1   0  22 7427.56 622.139   1
  -1   0 -23 68.6059 308.200   1
   1   0  23 333.587 358.251   1
  -1   0 -24 416.146 335.483   1
   1   0  24 149.959 337.069   1
  -1   0 -25 559.871 353.385   1
   1   0  25 37.7445 357.223   1
  -1   0 -26 528.166 350.658   1
   1   0  26 530.393 371.301   1
   1  -1 -27 345.465 355.775   1
  -1   1  27 332.213 317.322   1
   1  -1 -26 1837.44 395.165   1
  -1   1  26 1334.74 405.992   1
   1   1 -25 210.852 352.764   1
  -1  -1  25 825.438 370.790   1
   1   1 -24 1112.66 355.858   1
   1  -1 -24 1141.97 336.800   1
  -1   1  24 37.1336 330.279   1
  -1  -1  24 706.889 358.438   1
   1  -1 -23-274.933 315.895   1
  -1   1  23-221.197 318.056   1
   1  -1 -22 781.329 351.794   1
   1   1 -22-33.7542 304.081   1
  -1  -1  22 361.773 329.113   1
  -1   1  22 657.331 360.534   1
   1  -1 -21 566.266 341.411   1
  -1   1  21-107.630 339.458   1
   1   1 -21 660.833 319.262   1
  -1  -1  21 1062.51 344.412   1
  -1   1  20 245.856 330.501   1
   1   1 -20 547.359 308.164   1
  -1  -1  20 864.803 319.945   1
   1   1 -19 1776.89 341.372   1
   1  -1 -19 1903.40 341.421   1
  -1   1  19 1645.06 350.888   1
  -1  -1  19 1741.48 366.361   1
   1  -1 -18 307.699 278.941   1
   1   1 -18 1258.95 304.713   1
  -1   1  18 66.5395 303.027   1
  -1  -1  18 967.887 311.823   1
   1   1 -17 3511.05 378.752   1
  -1   1  17 3088.59 380.457   1
  -1  -1  17 2914.08 375.799   1
   1   1 -16 576.672 254.658   1
   1  -1 -16 114.924 243.602   1
  -1  -1  16 237.136 267.685   1
  -1   1  16 618.038 264.280   1
  -1   1  15 6894.38 561.452   1
  -1  -1  15 7346.79 560.492   1
   1   1 -15 7321.58 541.171   1
   1  -1 -15 6535.26 547.624   1
   1  -1 -14 2729.32 331.072   1
  -1   1  14 2798.85 340.732   1
   1   1 -13 5400.67 431.411   1
  -1  -1  13 5700.94 455.846   1
   1   1 -12 21287.5 1331.92   1
   1  -1 -12 20177.3 1331.70   1
  -1   1  12 20660.9 1341.19   1
   1  -1 -11 43.4750 175.113   1
   1   1 -11 39.9698 154.213   1
  -1  -1  11 127.875 169.014   1
  -1   1  11-185.139 185.467   1
   1   1 -10 42786.4 2702.31   1
   1  -1 -10 45466.1 2712.67   1
  -1  -1  10 43616.8 2707.45   1
  -1   1  10 42968.2 2713.29   1
   1  -1  -9 66806.7 4183.47   1
   1   1  -9 68268.4 4177.91   1
  -1  -1   9 70220.6 4183.05   1
  -1   1   9 67003.0 4187.17   1
   1  -1  -8 28554.5 1843.46   1
   1   1  -8 30201.2 1841.14   1
  -1   1   8 28412.0 1846.38   1
  -1  -1   8 31086.1 1845.14   1
   1  -1  -7 5361.06 391.621   1
  -1   1   7 5544.61 400.298   1
  -1  -1   6 9220.71 570.662   1
   1   1  -6 8062.74 563.021   1
   1  -1  -5 26616.0 1665.97   1
  -1   1   5 29383.1 1670.22   1
   1   1  -5 26599.6 1658.78   1
  -1  -1   5 25302.8 1661.61   1
   1  -1  -4 10840.5 686.116   1
  -1   1   4 10726.8 688.706   1
   1   1  -4 11224.7 678.456   1
  -1  -1   4 9886.08 678.847   1
   1   1  -3 47375.7 2936.20   1
   1  -1  -3 52280.4 2943.38   1
  -1  -1   3 45018.0 2937.22   1
  -1   1   3 49134.5 2943.49   1
   1   1  -2 649.890 81.5824   1
   1  -1  -2 431.063 84.8440   1
  -1   1   2 394.985 85.9688   1
  -1  -1   2 719.476 88.3045   1
  -1  -1   1 3598.43 213.995   1
   1   1  -1 4259.27 214.332   1
   1  -1  -1 4070.10 220.373   1
  -1  -1   0 291607. 17653.8   1
   1   1   0 282081. 17654.5   1
  -1   1   0 289885. 17653.1   1
   1  -1   0 299212. 17652.9   1
   1  -1   1 3953.47 246.763   1
  -1  -1  -1 3549.77 254.498   1
   1   1   1 4466.58 257.561   1
  -1   1  -1 3582.26 246.287   1
   1  -1   2 850.353 86.5958   1
   1   1   2 672.947 110.451   1
  -1  -1  -2 822.742 103.883   1
  -1   1  -2 698.236 81.9564   1
   1   1   3 51231.3 3100.55   1
   1  -1   3 50275.5 3092.32   1
  -1  -1  -3 49914.3 3098.29   1
  -1   1  -3 51357.4 3091.51   1
   1   1   4 10699.4 722.326   1
   1  -1   4 12679.7 712.115   1
  -1   1  -4 10998.3 707.357   1
  -1  -1  -4 10293.1 717.695   1
   1  -1   5 28690.7 1716.14   1
   1   1   5 24514.4 1721.61   1
  -1   1  -5 28750.4 1713.62   1
  -1  -1  -5 28724.4 1721.69   1
  -1   1  -6 9386.35 607.536   1
   1  -1   6 9245.30 608.506   1
   1   1   7 5345.84 378.117   1
   1  -1   7 5468.62 370.977   1
  -1  -1  -7 4724.69 364.175   1
  -1   1  -7 4672.32 362.822   1
  -1  -1  -8 30023.5 1858.18   1
  -1   1  -8 29832.5 1850.13   1
   1  -1   8 29348.2 1852.15   1
   1   1   8 30082.3 1861.76   1
  -1   1  -9 66212.3 3964.25   1
  -1  -1  -9 67452.4 3971.64   1
   1  -1   9 65855.0 3965.85   1
   1   1   9 58967.9 3966.10   1
  -1   1 -10 46468.5 2722.42   1
  -1  -1 -10 41941.1 2723.75   1
   1  -1  10 43769.1 2718.95   1
   1   1  10 43535.5 2725.59   1
   1   1  11 222.621 178.779   1
   1  -1  11 284.604 172.781   1
  -1  -1 -11 274.460 170.898   1
  -1   1 -11 19.2528 155.520   1
  -1   1 -12 19461.1 1261.31   1
  -1  -1 -12 18832.2 1266.03   1
   1   1  12 20881.4 1276.94   1
  -1   1 -13 5287.76 425.020   1
   1  -1  13 5349.56 433.669   1
   1   1  14 2425.37 322.743   1
  -1  -1 -14 2217.39 297.866   1
  -1   1 -15 6207.73 512.792   1
   1   1  15 5519.27 509.412   1
   1  -1  15 6220.86 523.289   1
   1   1  16-209.228 274.563   1
   1  -1  16-143.286 257.450   1
  -1   1 -16-243.270 223.455   1
  -1  -1 -16 56.3188 252.457   1
   1  -1  17 3978.69 413.185   1
   1   1  17 3239.16 398.507   1
   1   1  18 97.0657 298.097   1
   1  -1  18 631.943 299.110   1
  -1  -1 -18 642.212 287.976   1
  -1   1 -18 654.929 280.420   1
   1  -1  19 1256.12 318.639   1
   1   1  19 1307.39 339.271   1
  -1  -1 -19 1325.92 327.021   1
  -1   1 -19 1830.27 317.722   1
   1  -1  20 68.6113 319.936   1
   1   1  20-346.978 314.120   1
  -1  -1 -20 97.6064 296.343   1
  -1   1 -20 96.4681 295.825   1
   1  -1  21 388.771 303.012   1
   1   1  21 568.910 340.865   1
  -1   1 -21 99.1961 284.841   1
  -1  -1 -21 166.931 321.856   1
   1   1  22 254.397 322.107   1
   1  -1  22 218.271 331.230   1
  -1   1 -22 370.551 325.417   1
  -1  -1 -22 407.680 314.972   1
   1  -1  23-111.198 347.344   1
   1   1  23 221.788 354.223   1
  -1   1 -23 137.069 321.782   1
  -1  -1 -23 789.933 356.226   1
   1   1  24 560.335 345.942   1
   1  -1  24 676.447 350.010   1
  -1  -1 -24 655.659 326.311   1
  -1   1 -24 1429.28 362.460   1
   1  -1  25 948.606 373.659   1
  -1   1 -25 952.656 373.497   1
   1   1  26 637.379 354.776   1
  -1  -1 -26 1044.77 363.996   1
  -1  -1 -27 730.687 385.443   1
   1  -2 -28 709.173 417.926   1
   1  -2 -27 68.2471 357.535   1
  -1   2  27 693.788 379.580   1
   1  -2 -26 240.426 336.646   1
  -1   2  26 36.8027 338.009   1
   1  -2 -25 551.889 366.256   1
   1   2 -25 35.3837 345.486   1
  -1   2  25 444.223 382.350   1
   1  -2 -24 621.618 358.197   1
   1   2 -24 139.662 321.571   1
  -1  -2  24 186.280 331.991   1
  -1   2  24 778.282 380.070   1
   1  -2 -23-309.160 304.720   1
   1   2 -23 274.422 326.143   1
  -1   2  23 665.197 354.578   1
  -1  -2  23 146.477 331.653   1
  -1   2  22 1133.17 342.402   1
   1   2 -22 571.729 336.487   1
  -1  -2  22 792.538 352.022   1
   1  -2 -22 713.329 319.895   1
  -1   2  21 1403.73 363.833   1
   1   2 -21 820.115 316.577   1
  -1  -2  21 1581.65 349.840   1
   1  -2 -21 1504.72 354.371   1
  -1   2  20-318.325 340.484   1
   1  -2 -20 393.434 321.265   1
  -1   2  19 242.379 335.762   1
   1   2 -19 308.151 268.597   1
  -1  -2  19 33.0873 288.393   1
   1  -2 -19-191.927 303.501   1
   1   2 -18 443.857 271.435   1
  -1  -2  18 254.257 270.993   1
   1  -2 -17 3700.99 386.336   1
   1   2 -17 3447.58 364.201   1
  -1  -2  17 3004.46 365.131   1
   1   2 -16 537.015 247.717   1
   1  -2 -16 704.579 285.165   1
  -1   2  16 596.223 297.217   1
  -1  -2  16 1156.29 274.357   1
   1  -2 -15 2706.19 345.112   1
  -1   2  15 1804.56 338.888   1
  -1   2  14 8423.00 630.061   1
   1   2 -14 8011.79 593.567   1
  -1  -2  14 7560.50 593.716   1
   1  -2 -14 8894.19 627.718   1
   1  -2 -13 1947.72 287.514   1
   1   2 -13 2668.27 269.029   1
  -1  -2  13 2472.06 281.931   1
   1  -2 -12 1181.45 221.855   1
  -1   2  12 1335.53 229.303   1
  -1  -2  12 1399.40 224.299   1
   1  -2 -11 203.007 185.392   1
   1   2 -11 56.7705 156.454   1
  -1  -2  11 285.268 177.621   1
  -1   2  11 384.491 210.706   1
  -1   2  10 18201.4 1197.88   1
  -1  -2  10 17202.4 1182.56   1
   1   2 -10 20300.3 1183.64   1
   1  -2 -10 18433.2 1194.26   1
  -1   2   9 966.003 194.166   1
   1  -2  -9 755.897 182.916   1
   1   2  -9 890.879 157.862   1
   1  -2  -8 56466.2 3402.48   1
  -1   2   8 53978.3 3404.00   1
  -1   2   7 18409.8 1200.65   1
  -1  -2   7 19514.5 1189.18   1
   1  -2  -7 18909.9 1199.41   1
   1   2  -7 18763.3 1185.13   1
  -1   2   6 13539.6 919.042   1
   1   2  -6 14000.0 901.721   1
  -1  -2   6 14590.8 904.464   1
   1  -2  -6 14978.0 917.539   1
  -1   2   5 306.249 121.633   1
   1   2  -5-8.11237 92.8048   1
  -1  -2   5 129.795 101.099   1
   1  -2  -5-12.5189 109.693   1
   1  -2  -4 5858.18 429.376   1
  -1  -2   4 5837.01 404.619   1
   1   2  -4 6209.30 402.901   1
   1  -2  -3 227447. 14358.4   1
   1   2  -3 238344. 14344.7   1
  -1  -2   3 225600. 14345.0   1
  -1   2   3 264172. 14361.1   1
  -1  -2   2 47085.3 2926.95   1
  -1   2   2 50830.3 2940.78   1
   1   2  -2 47413.3 2927.06   1
   1  -2  -2 49229.4 2939.22   1
   1   2  -1 8266.49 574.907   1
   1  -2  -1 9156.71 583.627   1
  -1  -2   1 9285.65 575.005   1
  -1   2   0-4.10261 66.1961   1
   1   2   0 8.45744 71.9405   1
   1  -2   0 151.552 63.3023   1
  -1  -2   0-4.15705 75.2762   1
   1   2   1 10431.5 658.713   1
  -1  -2  -1 10591.7 657.415   1
   1   2   2 50607.2 2953.67   1
  -1  -2  -2 49620.9 2952.38   1
  -1   2  -2 47512.4 2939.04   1
   1  -2   2 47726.3 2939.64   1
   1  -2   3 257005. 15316.3   1
   1   2   3 219585. 15327.9   1
  -1   2  -3 262735. 15315.6   1
  -1  -2  -3 256636. 15329.1   1
   1   2   4 5776.56 395.492   1
   1  -2   4 5999.01 370.218   1
  -1  -2  -4 5392.26 389.392   1
  -1   2  -4 5215.10 365.684   1
   1   2   5 253.831 138.521   1
   1  -2   5-25.0313 105.177   1
  -1   2  -5 162.268 97.3176   1
  -1  -2  -5-37.1684 125.851   1
  -1  -2  -6 14076.1 892.456   1
  -1   2  -6 13454.1 875.514   1
   1  -2   6 14134.0 878.421   1
   1   2   6 14021.6 895.969   1
  -1   2  -7 19831.0 1176.98   1
   1   2   7 18845.6 1195.22   1
   1  -2   7 18961.4 1177.99   1
  -1  -2  -7 17122.3 1188.42   1
  -1  -2  -8 54084.8 3402.28   1
   1   2   8 56568.8 3406.64   1
   1   2   9 1004.17 191.484   1
   1  -2   9 1033.18 157.282   1
  -1  -2  -9 993.380 171.653   1
  -1   2  -9 799.853 158.763   1
  -1  -2 -10 17570.3 1159.42   1
  -1   2 -10 20078.5 1151.38   1
   1  -2  10 16786.0 1146.28   1
   1   2  10 17614.7 1160.84   1
   1  -2  11 193.606 177.367   1
   1   2  11 162.475 177.750   1
  -1  -2 -11 220.087 177.511   1
  -1   2 -11 401.181 157.547   1
   1  -2  12 633.906 195.833   1
  -1  -2 -12 701.595 215.709   1
   1  -2  13 1853.56 252.451   1
   1   2  13 2422.10 304.215   1
  -1  -2 -13 2256.53 284.121   1
  -1   2 -13 2185.45 255.651   1
  -1  -2 -14 8406.99 597.459   1
  -1   2 -14 8367.52 587.852   1
   1  -2  14 7761.92 591.207   1
   1   2  14 7756.81 603.036   1
   1   2  15 1834.86 314.992   1
  -1  -2 -15 1757.06 299.554   1
   1  -2  16 308.200 255.263   1
   1   2  16 547.921 275.596   1
  -1   2 -16 1032.03 252.415   1
  -1  -2 -16 916.973 255.585   1
  -1   2 -17 3666.83 365.409   1
  -1  -2 -17 4146.92 394.100   1
   1  -2  18 313.349 278.935   1
  -1   2 -18 500.200 272.356   1
   1   2  19 135.520 301.926   1
   1  -2  19 392.696 299.525   1
  -1   2 -19 276.826 275.310   1
  -1  -2 -19 31.8857 286.568   1
   1   2  20 34.8490 340.434   1
  -1  -2 -20 685.680 317.947   1
   1  -2  21 1233.82 349.870   1
   1   2  21 1214.66 359.719   1
  -1   2 -21 1344.46 327.793   1
  -1  -2 -21 1307.42 339.168   1
   1  -2  22 978.639 353.475   1
  -1   2 -22 637.199 325.263   1
   1   2  23-73.8397 328.735   1
   1  -2  23 37.0318 330.426   1
  -1  -2 -23 102.868 332.447   1
  -1   2 -23-171.861 320.558   1
   1   2  24 484.029 381.091   1
   1  -2  24 37.6671 340.406   1
  -1   2 -24 595.621 344.686   1
  -1  -2 -24 413.173 361.960   1
  -1   2 -25 819.167 358.884   1
   1   2  25-37.2976 349.984   1
  -1  -2 -25 1103.18 360.982   1
   1   2  26 37.1916 379.505   1
  -1  -2 -26 310.062 374.003   1
   1   2  27 776.448 362.944   1
  -1  -2 -27 480.686 341.391   1
   1  -3 -27 303.520 381.274   1
  -1   3  27 649.474 389.765   1
   1  -3 -26 1261.62 364.436   1
  -1   3  26 585.595 368.088   1
   1  -3 -25 1200.44 340.126   1
  -1   3  25 368.352 326.719   1
   1  -3 -24 1065.69 381.736   1
  -1   3  24 848.856 382.724   1
   1   3 -23 2094.11 377.718   1
  -1   3  23 1364.42 407.347   1
  -1  -3  23 2123.32 375.893   1
   1  -3 -23 1643.90 397.663   1
  -1   3  22 365.606 348.630   1
   1   3 -22 234.220 298.543   1
  -1  -3  22 142.836 313.128   1
   1  -3 -22 543.140 341.735   1
  -1   3  21-289.331 329.636   1
   1  -3 -21 435.748 293.624   1
   1   3 -21 259.876 311.237   1
  -1  -3  21 347.243 310.723   1
   1   3 -20 5601.92 514.688   1
  -1  -3  20 6163.33 523.157   1
  -1   3  20 5453.28 525.656   1
  -1   3  19 2061.62 357.269   1
   1  -3 -19 2002.05 330.287   1
   1   3 -19 1546.03 326.843   1
  -1  -3  19 2498.61 344.193   1
   1   3 -18 8489.11 627.985   1
  -1  -3  18 8214.33 633.004   1
  -1   3  18 7683.88 652.438   1
   1  -3 -18 8276.93 643.797   1
  -1   3  17 1491.60 318.982   1
   1   3 -17 1996.48 282.275   1
  -1  -3  17 1427.79 293.265   1
   1  -3 -17 1693.89 312.740   1
  -1   3  16 351.654 269.239   1
   1   3 -16-52.4746 229.667   1
  -1  -3  16 225.388 238.956   1
   1  -3 -16-239.199 256.527   1
   1  -3 -15 835.475 242.767   1
   1   3 -15 1457.36 238.499   1
  -1   3  15 676.484 254.494   1
  -1  -3  15 821.406 258.948   1
  -1   3  14 19512.0 1389.05   1
   1   3 -14 21724.1 1375.08   1
  -1  -3  14 21649.7 1381.31   1
   1  -3 -14 22610.5 1391.17   1
   1  -3 -13 262.715 226.069   1
   1   3 -13 492.313 194.586   1
  -1  -3  13 22.9576 201.275   1
  -1   3  13 391.998 241.939   1
  -1  -3  12 22106.9 1443.07   1
   1   3 -12 23158.7 1439.83   1
  -1   3  11 6842.74 578.467   1
  -1  -3  11 8209.11 559.271   1
   1  -3 -11 7874.07 577.157   1
   1   3 -11 8686.98 556.812   1
  -1   3  10 9955.32 695.435   1
   1   3 -10 10247.6 663.185   1
  -1  -3  10 10599.9 671.616   1
   1  -3 -10 9010.24 687.593   1
   1  -3  -9 3483.92 347.994   1
  -1  -3   9 4599.57 325.328   1
  -1   3   9 4192.42 363.729   1
   1   3  -9 4565.94 318.264   1
  -1   3   8 18042.2 1041.50   1
   1   3  -8 14775.7 1007.94   1
  -1  -3   8 16490.9 1012.19   1
   1  -3  -8 15165.2 1031.14   1
  -1   3   7 1099.32 197.138   1
   1  -3  -7 1057.74 190.834   1
  -1  -3   7 849.414 140.445   1
   1   3  -7 849.243 134.901   1
   1   3  -6 31446.5 1873.48   1
  -1  -3   6 31344.7 1874.64   1
  -1   3   6 30529.9 1898.03   1
   1  -3  -6 27174.9 1891.30   1
  -1  -3   5 19904.5 1224.24   1
   1   3  -5 19671.0 1223.87   1
   1   3  -4 28318.1 1825.66   1
   1  -3  -4 31222.0 1850.01   1
  -1   3   4 32500.2 1852.31   1
  -1  -3   4 29706.9 1827.16   1
  -1  -3   3 184087. 10757.8   1
  -1   3   3 172938. 10778.5   1
   1   3  -3 174033. 10757.8   1
   1  -3  -3 171558. 10777.2   1
   1  -3  -2 77278.9 4735.45   1
  -1  -3   2 75740.5 4719.35   1
  -1   3   2 74393.1 4735.95   1
   1   3  -2 80857.8 4718.93   1
   1  -3  -1 114554. 6821.09   1
  -1  -3   1 113782. 6813.11   1
   1   3  -1 111470. 6813.11   1
  -1   3   1 108153. 6821.95   1
   1  -3   0 112098. 6211.46   1
   1   3   0 93276.0 6212.43   1
  -1  -3   0 99774.3 6211.74   1
  -1   3   0 103077. 6211.42   1
   1   3   1 102942. 6208.51   1
   1  -3   1 101690. 6196.28   1
  -1  -3  -1 100335. 6207.74   1
  -1   3  -1 102818. 6196.78   1
   1   3   2 73113.9 4365.14   1
  -1  -3  -2 70027.7 4364.05   1
   1  -3   3 191281. 10743.1   1
   1   3   3 171266. 10763.2   1
  -1   3  -3 166559. 10741.9   1
  -1  -3  -3 175541. 10761.6   1
   1   3   4 33982.5 2026.55   1
   1  -3   4 32874.7 2001.57   1
  -1   3  -4 31627.2 2000.59   1
  -1  -3  -4 34204.4 2023.84   1
   1  -3   5 20828.0 1221.47   1
  -1   3  -5 18733.8 1220.14   1
   1   3   6 32253.6 2057.02   1
   1  -3   6 33541.3 2033.77   1
   1  -3   7 823.014 128.412   1
   1   3   7 789.407 182.094   1
  -1  -3  -7 979.352 174.984   1
  -1   3  -7 808.975 120.345   1
  -1  -3  -8 17455.6 1064.80   1
  -1   3  -8 16675.9 1035.75   1
   1  -3   8 15187.7 1033.80   1
   1   3   8 17232.6 1065.98   1
  -1  -3  -9 4402.70 376.293   1
   1   3   9 4714.55 380.951   1
  -1   3 -10 9910.67 672.072   1
  -1  -3 -10 10570.5 704.109   1
   1   3  10 10483.2 706.839   1
   1  -3  10 10123.3 675.166   1
  -1  -3 -11 8421.38 573.560   1
  -1   3 -11 7770.41 547.462   1
   1   3  11 7653.15 578.332   1
   1  -3  11 8323.63 561.126   1
  -1   3 -12 22395.7 1407.40   1
   1  -3  12 22021.0 1410.50   1
   1   3  13 81.3957 267.882   1
   1  -3  13 44.1025 194.524   1
  -1   3 -13 249.726 192.093   1
  -1  -3 -13 306.585 236.643   1
  -1  -3 -14 21015.0 1301.86   1
  -1   3 -14 21905.5 1288.92   1
   1  -3  14 20114.2 1290.23   1
   1  -3  15 1001.31 250.088   1
   1   3  15 296.828 284.806   1
  -1   3 -15 605.582 220.778   1
  -1  -3 -15 336.219 257.619   1
   1   3  16-62.0231 237.274   1
   1  -3  16 109.845 242.440   1
  -1   3 -16 284.859 242.897   1
  -1  -3 -16-233.492 227.732   1
   1   3  17 1704.47 343.647   1
   1  -3  17 1053.64 272.718   1
  -1  -3 -17 1389.75 322.220   1
  -1   3 -17 1484.97 265.575   1
  -1  -3 -18 8122.98 635.249   1
  -1   3 -18 9024.00 634.979   1
   1  -3  18 8978.03 651.001   1
   1   3  18 7391.07 647.516   1
   1   3  19 2006.28 391.420   1
   1  -3  19 1586.44 336.962   1
  -1   3 -19 2275.10 331.661   1
  -1  -3 -19 1894.36 366.489   1
   1  -3  20 5240.90 549.334   1
   1   3  20 5789.66 543.224   1
   1   3  21 1179.85 375.809   1
   1  -3  21-105.133 316.881   1
  -1   3 -21 356.789 315.028   1
  -1  -3 -21 1172.41 356.055   1
   1  -3  22 180.444 330.781   1
   1   3  22 36.3528 295.960   1
  -1  -3 -22 102.098 308.198   1
  -1   3 -22 234.483 321.963   1
   1  -3  23 1405.37 366.593   1
   1   3  23 1652.53 404.112   1
  -1   3 -23 2065.27 378.136   1
  -1  -3 -23 1166.86 373.412   1
   1   3  24 593.217 342.130   1
  -1  -3 -24 1199.92 349.492   1
   1   3  25 111.151 371.477   1
  -1  -3 -25 1333.96 392.324   1
   1   3  26 184.248 347.224   1
  -1  -3 -26 887.297 367.054   1
  -1  -3 -27 541.947 390.735   1
   1  -4 -28 721.474 402.462   1
  -1   4  28-70.2194 375.575   1
   1  -4 -27 99.9424 333.922   1
  -1   4  27 285.731 331.355   1
   1  -4 -25 545.767 370.718   1
  -1   4  25 1502.31 409.232   1
   1  -4 -24 1884.14 395.235   1
  -1   4  24 1069.63 386.376   1
   1   4 -23 240.279 310.871   1
  -1   4  23 478.503 329.919   1
   1  -4 -23-205.059 302.499   1
  -1   4  22 694.977 330.156   1
   1   4 -22 1400.15 346.473   1
  -1  -4  22 993.951 338.151   1
   1  -4 -22 1629.78 343.189   1
  -1   4  21 1379.11 365.082   1
   1  -4 -21 1176.50 359.404   1
   1   4 -20 807.073 286.715   1
  -1  -4  20 363.930 289.287   1
   1  -4 -20 596.630 324.515   1
  -1   4  19 599.187 354.365   1
   1   4 -19-297.328 267.654   1
  -1  -4  19 190.511 262.436   1
   1  -4 -19 293.073 321.947   1
  -1   4  18 449.017 352.872   1
   1   4 -18-425.266 264.924   1
  -1  -4  18 302.654 286.042   1
   1  -4 -18 95.8317 318.412   1
  -1   4  17 3666.61 435.745   1
   1   4 -17 3529.91 358.961   1
  -1  -4  17 3139.99 367.140   1
   1  -4 -17 3343.06 414.260   1
   1  -4 -16 6328.44 549.656   1
  -1   4  16 7061.59 575.630   1
  -1   4  15 2762.09 375.679   1
   1   4 -15 3262.06 319.356   1
  -1  -4  15 3539.15 338.126   1
   1  -4 -15 3294.45 381.751   1
  -1   4  14 1115.98 293.215   1
   1   4 -14 1996.41 248.073   1
  -1  -4  14 1445.79 247.724   1
   1  -4 -14 1274.47 293.577   1
  -1   4  13 3253.84 341.022   1
   1  -4 -13 2944.21 314.194   1
   1   4 -13 3232.28 301.445   1
  -1  -4  13 3277.69 321.582   1
   1  -4 -12 3848.42 360.684   1
   1   4 -12 3437.02 315.103   1
  -1   4  12 3994.16 369.469   1
  -1  -4  12 3709.86 329.250   1
  -1  -4  11 17876.6 1106.41   1
   1   4 -11 16607.8 1096.31   1
  -1   4  10 7056.59 530.347   1
   1   4 -10 7180.77 497.246   1
  -1  -4  10 8273.67 508.388   1
   1  -4 -10 6283.63 519.563   1
   1  -4  -9 149.127 190.131   1
  -1   4   9-22.5228 201.847   1
  -1   4   8 10729.1 667.588   1
  -1  -4   8 9524.11 627.351   1
   1  -4  -8 10032.8 661.316   1
   1   4  -8 8961.87 625.477   1
  -1   4   7 12070.8 772.836   1
   1   4  -7 11293.2 738.645   1
   1  -4  -7 11206.5 767.569   1
  -1  -4   7 12025.7 742.766   1
   1  -4  -6 1958.92 210.941   1
   1   4  -6 1682.54 160.346   1
  -1  -4   6 2007.25 163.932   1
  -1   4   6 2208.32 224.797   1
  -1  -4   5 4430.74 290.035   1
  -1   4   5 5056.10 340.518   1
   1  -4  -5 5731.26 343.652   1
   1   4  -5 3642.37 287.413   1
  -1  -4   4 217247. 13301.9   1
   1   4  -4 221167. 13302.1   1
  -1   4   3 5791.54 406.072   1
  -1  -4   3 5591.89 365.574   1
   1  -4  -3 5707.36 403.057   1
   1   4  -3 5980.29 364.383   1
   1   4  -2 1564.73 131.254   1
  -1  -4   2 1919.44 131.318   1
   1  -4  -2 1846.81 185.487   1
   1   4  -1 8206.86 493.319   1
  -1  -4   1 7472.09 491.693   1
  -1   4   1 8287.69 508.199   1
   1  -4  -1 7340.25 506.669   1
  -1   4   0 18.3590 82.9606   1
   1   4   0-12.8287 90.2154   1
   1  -4   0-40.3438 75.8250   1
  -1  -4   0-115.741 91.0187   1
   1   4   1 8670.33 530.115   1
   1  -4   1 8191.11 509.723   1
  -1  -4  -1 7511.55 524.275   1
  -1   4  -1 8255.82 510.912   1
  -1  -4  -2 1864.33 188.839   1
   1   4   2 2288.55 196.962   1
  -1  -4  -3 6425.16 427.469   1
   1   4   3 5965.76 428.527   1
  -1   4  -4 243827. 14528.9   1
   1  -4   4 234765. 14529.7   1
   1  -4   5 5609.36 332.765   1
   1   4   5 4822.15 383.703   1
  -1   4  -5 4803.90 331.240   1
  -1  -4  -5 4881.71 377.327   1
   1  -4   6 2446.07 172.581   1
   1   4   6 2279.76 243.777   1
  -1   4  -6 1941.08 169.083   1
  -1  -4  -6 2056.05 224.566   1
  -1   4  -7 9542.76 709.979   1
  -1  -4  -7 11842.9 743.769   1
   1  -4   7 12134.6 711.931   1
   1   4   7 12163.1 752.488   1
  -1  -4  -8 8933.63 640.550   1
  -1   4  -8 9160.86 598.892   1
   1  -4   8 9350.18 601.231   1
   1   4   8 9358.69 644.814   1
   1   4   9 197.857 189.474   1
  -1  -4  -9-84.7361 171.560   1
  -1   4  -9 62.2536 115.261   1
  -1   4 -10 7874.94 507.442   1
  -1  -4 -10 7305.06 536.339   1
   1  -4  10 7291.41 505.381   1
   1   4  10 6874.30 533.019   1
  -1   4 -11 16619.1 1054.01   1
   1  -4  11 16276.6 1057.96   1
   1   4  12 2658.95 321.286   1
  -1  -4 -12 2899.64 310.666   1
  -1   4 -12 3308.09 285.495   1
   1   4  13 3489.65 373.358   1
   1  -4  13 3052.76 315.295   1
  -1  -4 -13 3872.64 359.750   1
  -1   4 -13 3063.01 296.828   1
   1  -4  14 1400.74 249.593   1
   1   4  14 1369.54 266.044   1
  -1  -4 -14 1569.58 252.989   1
  -1   4 -14 1349.05 236.102   1
   1  -4  15 2702.21 316.484   1
   1   4  15 2585.83 378.966   1
  -1   4 -15 3716.03 324.552   1
  -1  -4 -15 3525.48 372.467   1
  -1  -4 -16 5644.93 467.420   1
   1   4  16 5494.15 480.258   1
   1  -4  17 3522.89 375.584   1
   1   4  17 2963.70 427.436   1
  -1   4 -17 3336.03 353.028   1
  -1  -4 -17 3740.38 409.120   1
   1   4  18-33.5309 266.799   1
   1  -4  18-242.470 260.198   1
  -1  -4 -18-126.395 271.872   1
  -1   4 -18-255.744 242.863   1
   1  -4  19 320.032 292.081   1
   1   4  19-205.876 336.206   1
  -1  -4 -19-32.3865 319.536   1
  -1   4 -19-148.437 256.410   1
   1  -4  20 1069.09 307.002   1
  -1  -4 -20 1652.75 339.124   1
   1  -4  22 1291.36 355.774   1
   1   4  22 1709.86 388.333   1
  -1  -4 -22 1396.05 367.289   1
  -1   4 -22 1135.49 335.970   1
  -1   4 -23-68.9934 329.090   1
   1   4  23 183.321 331.275   1
  -1  -4 -23-308.147 333.165   1
   1   4  24 812.290 400.714   1
  -1  -4 -24 921.141 381.167   1
   1   4  25 478.361 340.626   1
  -1  -4 -25 747.072 327.301   1
   1   4  27 468.783 350.596   1
  -1  -4 -27 401.520 330.033   1
   1   4  28-71.1420 389.029   1
  -1  -4 -28 1288.14 419.461   1
   1  -5 -28 161.500 341.415   1
  -1   5  28-173.003 336.058   1
   1  -5 -27 493.507 387.449   1
  -1   5  27 705.820 393.739   1
   1  -5 -26 602.442 392.447   1
  -1   5  26 287.828 384.120   1
   1  -5 -25-67.7205 339.928   1
  -1   5  25 873.058 355.262   1
   1  -5 -24 579.249 317.481   1
  -1   5  24-146.831 315.943   1
  -1   5  23 881.328 370.006   1
   1  -5 -23-306.797 342.383   1
   1   5 -22 430.677 318.733   1
  -1   5  22 878.039 375.464   1
   1  -5 -22 780.900 368.152   1
  -1   5  21-36.3845 362.920   1
   1   5 -21 414.475 298.396   1
  -1  -5  21 305.801 306.741   1
   1  -5 -21 943.352 365.933   1
  -1   5  20 1405.85 382.977   1
   1   5 -20 1530.33 334.522   1
  -1  -5  20 2413.18 351.547   1
   1  -5 -20 1164.50 366.799   1
  -1   5  19-35.5612 348.196   1
   1   5 -19 496.247 274.266   1
  -1  -5  19 186.296 265.020   1
   1  -5 -19 328.738 338.898   1
  -1   5  18 1289.53 371.402   1
   1   5 -18 2159.83 313.440   1
  -1  -5  18 1943.69 310.772   1
   1  -5 -18 2167.85 366.162   1
  -1   5  17 1120.85 336.673   1
   1   5 -17 548.541 254.731   1
  -1  -5  17 667.060 256.984   1
   1  -5 -17 285.669 294.454   1
   1   5 -16-122.399 209.534   1
  -1  -5  16 208.373 224.465   1
  -1   5  15 1152.88 321.145   1
   1   5 -15 1458.47 243.311   1
  -1  -5  15 1188.33 251.491   1
   1  -5 -15 1439.51 316.633   1
  -1   5  14 401.245 283.068   1
   1   5 -14 610.264 203.806   1
  -1  -5  14 626.823 219.555   1
   1  -5 -14 463.602 260.648   1
  -1   5  13-147.940 227.056   1
   1  -5 -13-83.2446 208.047   1
   1   5 -13 154.033 178.907   1
  -1  -5  13-204.755 191.354   1
  -1   5  12 7250.33 598.167   1
   1   5 -12 7913.49 552.696   1
  -1  -5  12 8164.39 564.079   1
   1  -5 -12 8834.53 606.213   1
  -1   5  11 1449.26 285.671   1
   1   5 -11 1681.35 187.145   1
  -1  -5  11 1736.09 192.593   1
   1  -5 -11 1308.86 268.488   1
   1  -5 -10 879.361 187.190   1
  -1   5  10 782.091 189.091   1
   1   5  -9 4502.93 304.318   1
   1  -5  -9 3795.75 358.487   1
  -1  -5   9 3986.38 307.654   1
  -1   5   9 3980.72 373.351   1
   1   5  -8 4854.13 372.868   1
  -1  -5   8 5895.67 379.962   1
  -1   5   8 5687.65 435.743   1
   1  -5  -8 6543.30 440.281   1
   1   5  -7 27065.6 1770.84   1
   1  -5  -7 27962.7 1807.73   1
  -1   5   7 32232.1 1816.21   1
  -1  -5   7 29754.9 1773.79   1
  -1   5   6 99775.5 5816.39   1
   1   5  -6 92366.2 5778.47   1
   1  -5  -6 95891.9 5812.52   1
  -1  -5   6 95706.5 5778.77   1
  -1   5   5 26826.0 1717.25   1
  -1  -5   5 25913.9 1678.76   1
   1   5  -5 29308.7 1678.95   1
   1  -5  -5 27010.7 1715.05   1
   1  -5  -4 141266. 8471.31   1
  -1   5   4 136638. 8472.24   1
  -1  -5   4 136642. 8438.20   1
   1   5  -4 141291. 8437.76   1
  -1   5   3 14924.8 961.767   1
   1   5  -3 14066.6 924.588   1
   1  -5  -3 15206.6 958.629   1
  -1  -5   3 16078.8 924.545   1
   1   5  -2 6091.38 355.328   1
  -1  -5   2 5379.36 352.655   1
   1  -5  -2 5213.07 385.924   1
  -1   5   2 4975.48 388.963   1
   1  -5  -1 36427.8 2381.33   1
  -1  -5   1 38844.9 2370.40   1
   1   5  -1 40705.2 2371.87   1
  -1   5   1 38253.7 2382.97   1
   1  -5   0 29773.9 1781.11   1
  -1  -5   0 27978.7 1780.23   1
   1   5   0 30048.4 1783.65   1
  -1   5   0 28357.6 1781.26   1
   1  -5   1 39120.8 2330.61   1
  -1  -5  -1 36788.2 2342.33   1
  -1   5  -1 39316.6 2331.23   1
   1   5   1 35899.9 2343.81   1
  -1  -5  -2 5001.79 381.076   1
   1  -5   2 5400.55 345.156   1
   1   5   2 5834.99 387.771   1
  -1   5  -2 5649.07 346.358   1
  -1  -5  -3 15871.7 981.578   1
   1   5   3 14993.4 983.169   1
   1   5   4 137354. 8466.16   1
  -1  -5  -4 140412. 8463.97   1
  -1  -5  -5 27571.9 1776.41   1
   1  -5   5 27075.7 1739.03   1
   1   5   5 29186.0 1782.41   1
  -1   5  -5 30021.6 1739.26   1
   1   5   6 93909.7 5985.66   1
   1  -5   6 98431.7 5949.34   1
  -1  -5  -6 95098.5 5983.16   1
  -1   5  -6 99357.1 5948.93   1
   1   5   7 31131.5 1951.13   1
   1  -5   7 30783.4 1910.96   1
  -1  -5  -7 30219.1 1947.48   1
  -1   5  -7 31832.7 1910.51   1
   1   5   8 5623.29 420.043   1
   1  -5   8 4347.94 355.253   1
  -1  -5  -8 5522.27 417.734   1
  -1   5  -8 5797.49 357.045   1
   1  -5   9 3745.22 291.081   1
   1   5   9 3878.02 341.955   1
  -1   5  -9 3935.83 286.352   1
  -1  -5  -9 4189.48 342.740   1
  -1  -5 -10 884.387 220.208   1
   1   5  10 810.410 230.404   1
  -1   5 -11 1564.33 176.039   1
  -1  -5 -11 1794.93 246.200   1
   1  -5  11 1370.62 190.511   1
   1   5  11 1066.57 236.266   1
   1  -5  12 9244.81 611.531   1
   1   5  12 7380.70 647.086   1
  -1   5 -12 9144.70 605.841   1
  -1  -5 -12 9221.86 648.049   1
   1   5  13 28.6857 197.147   1
   1  -5  13-20.1349 181.313   1
  -1  -5 -13 541.279 196.896   1
  -1   5 -13-18.9413 168.460   1
   1  -5  14 221.341 206.433   1
   1   5  14 477.503 284.551   1
  -1   5 -14 354.032 199.261   1
   1  -5  15 1473.01 238.465   1
   1   5  15 1397.20 291.833   1
  -1  -5 -15 1520.83 297.779   1
  -1   5 -15 1248.73 220.639   1
   1  -5  16 521.005 263.453   1
  -1   5 -16-24.4330 223.818   1
   1   5  17 1092.28 346.624   1
  -1  -5 -17 903.588 317.347   1
   1   5  18 2136.07 348.757   1
   1  -5  18 1662.91 321.885   1
  -1   5 -18 2972.26 332.291   1
  -1  -5 -18 2267.82 327.117   1
   1   5  19-172.945 343.054   1
   1  -5  19-94.0174 271.323   1
  -1  -5 -19-130.571 331.372   1
  -1   5 -19 29.0670 259.401   1
   1  -5  20 2067.24 345.265   1
   1   5  20 1987.22 359.308   1
  -1  -5 -20 1561.48 352.333   1
  -1   5 -20 1437.76 313.835   1
   1   5  21 539.478 357.145   1
  -1   5 -21 415.813 296.569   1
  -1  -5 -21 404.318 349.086   1
   1  -5  21-102.950 287.529   1
  -1  -5 -22 578.826 374.055   1
   1   5  22 727.746 376.734   1
  -1   5 -22 365.737 300.342   1
   1   5  23 438.933 325.016   1
  -1  -5 -23 546.394 310.619   1
   1   5  24 110.207 383.630   1
  -1  -5 -24 578.363 394.120   1
   1   5  25 511.298 330.014   1
  -1  -5 -25 235.893 315.052   1
   1   5  26 977.166 409.027   1
  -1  -5 -26 33.4209 384.247   1
   1   5  27 320.590 363.675   1
  -1  -5 -27 528.714 368.550   1
  -1  -5 -28 97.4973 394.331   1
   1   5  28 595.463 399.544   1
  -1   6  27 278.702 402.154   1
   1  -6 -27 1071.80 406.383   1
  -1   6  26 320.437 389.970   1
   1  -6 -26 529.853 361.324   1
  -1   6  24 1022.28 368.548   1
   1  -6 -23 1563.13 394.178   1
   1  -6 -22 1289.67 388.054   1
  -1   6  22 914.129 396.317   1
   1  -6 -21 809.378 371.168   1
  -1   6  21 1239.72 401.128   1
   1   6 -21 913.833 324.718   1
  -1   6  20 652.120 375.839   1
   1  -6 -20 233.995 340.966   1
  -1  -6  20 380.116 274.353   1
   1   6 -20 570.991 270.111   1
  -1   6  19 35.8173 351.874   1
   1  -6 -19-562.972 345.084   1
  -1  -6  19-270.388 265.655   1
   1   6 -19-171.089 237.751   1
  -1   6  18 704.407 355.575   1
   1  -6 -18 1536.31 371.057   1
  -1  -6  18 1850.68 305.874   1
   1   6 -18 1155.32 286.522   1
  -1   6  17 2236.72 397.163   1
   1  -6 -17 1800.36 367.511   1
   1  -6 -16 18477.1 1249.68   1
   1   6 -16 19618.7 1209.27   1
  -1  -6  16 18230.0 1211.39   1
  -1   6  16 17519.1 1257.09   1
  -1   6  15 32.6348 306.694   1
   1  -6 -15-183.324 287.141   1
  -1  -6  15 23.0274 183.600   1
   1   6 -15 173.271 173.145   1
  -1   6  14 189.409 242.133   1
   1   6 -14 654.903 181.943   1
   1  -6 -14 177.769 238.221   1
  -1  -6  14 818.876 206.265   1
   1   6 -13 3685.26 298.244   1
   1  -6 -13 3073.83 357.314   1
  -1  -6  13 3232.03 294.832   1
   1   6 -12 8224.87 507.440   1
  -1  -6  12 7476.89 511.789   1
   1  -6 -12 6781.19 564.851   1
  -1   6  11 2803.14 312.093   1
   1  -6 -11 2316.04 294.038   1
  -1  -6  10 13949.1 857.540   1
   1   6 -10 12840.1 848.894   1
   1   6  -9 13466.7 813.590   1
   1  -6  -9 13051.0 861.019   1
  -1  -6   9 12031.2 814.862   1
  -1   6   9 12913.3 864.739   1
   1   6  -8 6546.20 425.018   1
  -1   6   8 5957.27 489.326   1
   1  -6  -8 6509.46 485.601   1
  -1  -6   8 6645.51 429.135   1
   1   6  -7 12800.1 796.839   1
  -1  -6   7 12660.6 798.031   1
   1  -6  -7 13126.0 851.551   1
  -1   6   7 12998.0 853.564   1
  -1  -6   6 2032.17 135.993   1
   1  -6  -6 1685.03 210.495   1
  -1   6   6 1568.66 229.052   1
   1   6  -6 1612.30 133.025   1
   1  -6  -5 1518.62 193.989   1
  -1   6   5 1157.86 190.926   1
   1  -6  -4 70181.6 4214.85   1
  -1   6   4 67323.8 4215.85   1
   1   6  -3 8171.69 491.108   1
  -1  -6   3 7666.13 489.545   1
   1   6  -2 30942.8 1795.73   1
  -1   6   2 29243.3 1819.65   1
   1  -6  -2 29346.1 1815.96   1
  -1  -6   2 27977.2 1794.01   1
   1   6  -1 69906.3 4341.49   1
  -1  -6   1 73362.9 4340.03   1
  -1   6   1 68557.7 4352.86   1
   1  -6  -1 72463.1 4351.61   1
  -1   6   0 76.9214 93.6782   1
   1   6   0 53.5831 90.9597   1
  -1  -6   0-41.3645 91.3059   1
   1  -6   0 32.0140 86.3716   1
   1  -6   1 71605.0 4466.15   1
  -1  -6  -1 71522.3 4477.55   1
  -1   6  -1 74309.1 4466.41   1
   1   6   1 76825.1 4480.96   1
  -1   6  -2 27773.2 1743.47   1
   1   6   2 30125.7 1773.49   1
  -1  -6  -2 29648.3 1769.82   1
   1   6   4 68802.4 4230.84   1
  -1  -6  -4 69146.9 4227.42   1
   1   6   5 1332.66 189.797   1
  -1  -6  -5 1067.34 178.617   1
   1  -6   6 1536.48 121.579   1
   1   6   6 1838.81 226.162   1
  -1   6  -6 1797.34 121.296   1
  -1  -6  -6 1462.43 201.976   1
  -1  -6  -7 13918.9 811.213   1
   1   6   7 13306.1 811.617   1
   1  -6   7 13084.0 749.007   1
  -1   6  -8 6147.16 410.701   1
  -1  -6  -8 6526.55 474.991   1
   1  -6   8 6604.36 410.398   1
   1   6   8 5295.43 467.427   1
  -1   6  -9 12040.0 742.019   1
  -1  -6  -9 12279.1 794.392   1
   1  -6   9 11047.9 742.100   1
   1   6   9 11425.0 790.945   1
  -1   6 -10 13463.5 851.531   1
   1  -6  10 13272.1 856.853   1
   1   6  11 2456.74 290.871   1
  -1  -6 -11 1852.24 264.560   1
  -1  -6 -12 7024.05 540.530   1
  -1   6 -12 6739.70 485.882   1
   1  -6  12 7407.19 500.332   1
   1   6  12 6671.17 550.003   1
  -1  -6 -13 2114.07 327.673   1
  -1   6 -13 2377.79 240.337   1
   1   6  13 2914.91 359.186   1
   1  -6  13 1982.55 249.792   1
  -1   6 -14 254.829 180.074   1
  -1  -6 -14 86.4844 217.476   1
   1   6  14-336.126 243.682   1
   1  -6  14 294.088 206.627   1
  -1  -6 -15-29.8046 274.732   1
  -1   6 -15 21.4228 206.962   1
   1   6  15 94.9440 298.536   1
   1  -6  15-115.249 218.245   1
   1   6  16 18867.6 1328.55   1
  -1   6 -16 19692.2 1288.78   1
   1  -6  16 19773.2 1297.67   1
  -1  -6 -16 21596.4 1328.07   1
   1  -6  17 1424.91 281.189   1
   1   6  17 1307.51 296.218   1
  -1   6 -17 1826.76 270.898   1
  -1  -6 -17 1987.79 307.954   1
   1   6  18 1130.35 364.346   1
   1  -6  18 1348.51 304.742   1
  -1   6 -18 2274.79 303.416   1
  -1  -6 -18 2064.67 359.307   1
   1   6  19 70.0888 339.269   1
  -1   6 -19-312.950 250.237   1
   1  -6  19-30.4966 257.567   1
  -1  -6 -19-230.632 324.624   1
   1   6  20 320.890 286.699   1
  -1   6 -20 330.410 264.743   1
   1  -6  20 738.437 295.842   1
  -1  -6 -20 700.765 279.429   1
  -1   6 -21 724.130 312.586   1
   1   6  21 1045.33 385.866   1
  -1  -6 -21 236.208 353.499   1
   1   6  22 1163.98 375.817   1
  -1  -6 -22 306.252 345.230   1
   1   6  23 1896.66 378.261   1
  -1  -6 -23 1225.61 354.098   1
   1   6  24 584.636 396.873   1
  -1  -6 -24 1316.59 415.557   1
   1   6  26 394.003 394.341   1
  -1  -6 -26 33.0656 377.867   1
   1   6  27 457.122 380.236   1
  -1  -6 -27 65.2418 368.097   1
   1  -7 -27 641.916 400.823   1
  -1   7  27-414.086 390.174   1
   1  -7 -26 1113.31 392.474   1
  -1   7  26 1091.63 393.231   1
  -1   7  25 35.7837 322.630   1
   1  -7 -24 841.801 339.483   1
  -1   7  23 1021.82 382.855   1
   1  -7 -23 710.795 355.619   1
  -1   7  22-73.0529 371.928   1
   1  -7 -22 711.736 366.778   1
  -1   7  21 620.709 382.833   1
   1  -7 -21 1014.18 379.431   1
   1   7 -20 2542.60 348.263   1
  -1   7  20 2654.27 451.685   1
   1  -7 -20 3863.42 448.120   1
   1   7 -19 1074.37 273.334   1
  -1  -7  19 1307.50 280.824   1
  -1   7  18 5626.70 537.309   1
   1  -7 -18 4574.82 506.987   1
  -1   7  17 139.875 339.970   1
   1   7 -17 384.970 241.105   1
  -1  -7  17 404.161 238.309   1
   1  -7 -17-97.3673 321.124   1
  -1   7  16 443.670 321.938   1
   1  -7 -16 701.487 290.428   1
   1   7 -16-22.2111 195.256   1
   1   7 -15 1257.47 218.550   1
  -1  -7  15 1409.84 232.608   1
   1  -7 -14 4054.48 432.787   1
   1   7 -14 4386.97 356.136   1
  -1  -7  14 4338.41 360.077   1
  -1   7  14 4933.69 459.465   1
  -1   7  13 1529.24 350.658   1
   1   7 -13 1942.16 218.269   1
  -1  -7  13 2078.11 235.523   1
   1  -7 -13 2138.29 338.092   1
  -1   7  12 569.519 253.680   1
   1  -7 -12 590.187 248.479   1
  -1   7  11 802.496 277.536   1
   1   7 -11 1331.44 164.154   1
  -1  -7  11 1473.91 169.831   1
   1  -7 -11 1074.66 279.008   1
  -1   7  10 1093.02 250.234   1
   1   7 -10 1295.73 147.112   1
  -1  -7  10 1158.57 146.707   1
   1  -7 -10 1024.90 225.495   1
  -1  -7   9 162.794 93.8695   1
   1   7  -9 156.580 90.0733   1
  -1  -7   8 34695.6 2108.94   1
   1  -7  -8 34092.7 2162.04   1
   1   7  -8 34255.1 2108.61   1
  -1   7   8 34852.1 2167.50   1
  -1   7   7 15956.6 1001.32   1
   1  -7  -7 15336.8 995.164   1
   1   7  -7 15432.9 930.349   1
  -1  -7   7 14635.9 930.009   1
  -1   7   6 48059.1 3010.53   1
   1  -7  -6 49128.4 3007.87   1
   1  -7  -5 1696.47 199.384   1
  -1   7   5 1418.13 200.256   1
   1  -7  -4 4981.58 351.846   1
  -1   7   4 4187.69 358.601   1
  -1  -7   3 57180.7 3416.57   1
   1  -7  -3 57203.9 3450.93   1
   1   7  -3 54641.2 3417.26   1
  -1   7   3 57048.3 3453.43   1
  -1  -7   2 22101.3 1376.14   1
   1   7  -2 22766.2 1377.85   1
   1   7  -1 532.143 96.0512   1
   1  -7  -1 244.471 106.933   1
  -1   7   1 394.140 119.640   1
  -1  -7   1 375.694 94.6377   1
  -1   7   0 5090.66 338.460   1
   1   7   0 4647.44 339.059   1
   1  -7   1 338.116 82.4041   1
   1   7   1 443.298 115.671   1
  -1   7  -1 214.281 89.2444   1
   1  -7   2 22577.8 1383.35   1
  -1  -7  -3 53489.7 3349.59   1
   1   7   3 55663.6 3354.11   1
  -1  -7  -4 4585.57 352.883   1
   1   7   4 4804.09 360.900   1
   1   7   5 1754.32 216.622   1
  -1  -7  -5 1191.01 195.569   1
  -1  -7  -6 48959.3 2999.41   1
   1   7   6 47992.7 3002.73   1
  -1  -7  -7 15380.5 986.236   1
   1   7   7 14781.6 988.641   1
   1   7   8 33454.8 2108.40   1
  -1   7  -8 31991.1 2050.25   1
   1  -7   8 35017.3 2052.54   1
  -1  -7  -8 35204.9 2109.82   1
   1  -7   9 266.481 95.2182   1
  -1   7  -9 166.577 88.5316   1
  -1  -7 -10 1325.58 253.286   1
  -1   7 -10 1276.40 141.512   1
   1   7  10 691.851 249.399   1
   1  -7  10 1241.70 148.686   1
  -1  -7 -11 1811.49 268.520   1
  -1   7 -11 1577.94 169.331   1
   1   7  11 1115.64 257.424   1
   1  -7  11 1438.46 179.888   1
  -1  -7 -12 685.881 243.946   1
   1   7  12 523.542 244.799   1
  -1   7 -13 2064.84 224.199   1
  -1  -7 -13 2166.80 318.217   1
   1  -7  13 2264.36 237.312   1
   1   7  13 1720.55 331.706   1
  -1  -7 -14 5399.81 454.170   1
  -1   7 -14 4184.66 367.925   1
   1  -7  14 4861.67 377.809   1
   1   7  14 4417.79 464.683   1
   1  -7  15 621.735 210.200   1
  -1   7 -15 1402.70 211.822   1
   1   7  16-99.5840 302.376   1
  -1   7 -16-88.0147 189.670   1
   1  -7  16 47.0578 216.929   1
  -1  -7 -16-187.338 290.096   1
   1   7  17 712.776 358.585   1
  -1   7 -17 405.746 224.858   1
   1  -7  17-203.806 240.840   1
  -1  -7 -17 351.296 331.316   1
   1   7  18 3913.71 455.735   1
  -1  -7 -18 3921.40 447.633   1
  -1   7 -19 1507.91 293.505   1
   1  -7  19 907.250 291.689   1
  -1   7 -20 2268.40 344.772   1
   1   7  20 2756.77 433.455   1
  -1  -7 -20 2747.16 406.521   1
   1   7  21-543.155 367.615   1
  -1  -7 -21 305.411 363.030   1
   1   7  22 508.699 312.331   1
  -1  -7 -22 169.851 285.397   1
   1   7  23 1635.37 424.632   1
  -1  -7 -23 1186.94 392.541   1
  -1  -7 -24 1173.86 398.702   1
   1   7  25 1041.88 349.088   1
   1   7  26 1346.07 427.325   1
  -1  -7 -26 1928.99 425.040   1
   1   7  27 242.821 370.446   1
  -1  -7 -27 386.068 363.241   1
   1  -8 -27 31.5685 387.589   1
  -1   8  27 474.424 393.725   1
  -1   8  26 313.213 388.160   1
   1  -8 -25 263.754 354.264   1
  -1   8  25 425.394 370.760   1
  -1   8  23 581.373 331.298   1
   1  -8 -23-33.6927 310.936   1
  -1   8  22 401.153 337.795   1
   1  -8 -22 676.350 319.530   1
  -1   8  21 109.613 342.338   1
   1  -8 -21 338.074 336.125   1
  -1   8  20 510.700 347.179   1
   1  -8 -20 640.222 326.841   1
  -1   8  19 326.271 310.390   1
   1  -8 -19-33.4445 291.547   1
  -1   8  18 1077.58 323.578   1
   1   8 -18 1181.12 251.322   1
  -1  -8  18 1479.59 269.454   1
   1  -8 -18 1128.42 294.108   1
  -1   8  17-212.211 298.618   1
   1   8 -17 288.570 206.719   1
  -1  -8  17 262.856 223.376   1
   1  -8 -17-32.8189 268.518   1
  -1   8  16 3773.76 430.412   1
   1   8 -16 2308.11 290.614   1
  -1  -8  16 3540.24 324.305   1
   1  -8 -16 2813.48 385.980   1
   1   8 -15 345.761 171.123   1
  -1  -8  15 98.0797 186.474   1
   1  -8 -15 632.689 315.019   1
   1   8 -14 1945.51 214.726   1
  -1  -8  14 1650.11 208.452   1
  -1   8  13 159.781 239.784   1
   1  -8 -13 539.763 244.961   1
   1  -8 -12 57.9938 279.888   1
   1   8 -12 208.701 126.795   1
  -1   8  12 123.187 297.229   1
  -1  -8  12 240.362 133.060   1
   1  -8 -11-138.932 201.671   1
   1   8 -11 327.766 113.113   1
  -1  -8  11 41.3709 108.738   1
  -1   8  11 563.025 219.763   1
   1   8 -10 6019.65 397.584   1
  -1  -8  10 5739.22 397.714   1
   1  -8 -10 7212.85 505.838   1
  -1   8  10 6385.32 511.172   1
  -1   8   9 2478.47 327.073   1
   1   8  -9 2608.23 187.805   1
  -1  -8   9 2619.18 188.298   1
   1  -8  -9 2778.83 315.359   1
  -1   8   8 18180.1 1231.04   1
   1  -8  -8 19659.7 1232.91   1
   1  -8  -7 449.764 212.013   1
  -1   8   7 263.734 202.087   1
   1  -8  -6 863.365 195.659   1
  -1   8   6 627.903 206.472   1
  -1   8   5 19351.1 1236.89   1
   1  -8  -5 19203.8 1232.11   1
   1  -8  -4 607.372 162.084   1
  -1   8   4 626.766 165.355   1
  -1   8   3 7958.02 520.233   1
   1   8  -3 6970.25 470.246   1
  -1  -8   3 8002.71 470.394   1
   1  -8  -3 7379.93 513.371   1
   1   8  -2 34245.9 2335.17   1
  -1   8   2 38734.7 2362.37   1
   1  -8  -2 38838.4 2359.27   1
  -1  -8   2 41536.4 2335.06   1
  -1   8   1 1916.66 182.484   1
   1   8  -1 1470.55 159.708   1
  -1  -8   1 2092.77 162.007   1
   1  -8  -1 1822.54 174.491   1
   1  -8   0 41.1057 96.9926   1
  -1  -8   0 178.325 95.2048   1
   1  -8   1 1620.80 156.591   1
  -1  -8  -1 1976.91 183.949   1
   1   8   1 1761.52 183.958   1
  -1   8  -1 2210.57 163.249   1
   1  -8   2 39485.0 2423.12   1
   1   8   2 41791.1 2452.34   1
  -1   8  -2 38630.4 2422.84   1
  -1  -8  -2 40818.1 2448.95   1
  -1  -8  -3 7557.64 499.761   1
   1   8   3 6703.90 493.364   1
   1   8   4 1120.68 190.251   1
  -1  -8  -4 938.458 165.496   1
  -1  -8  -5 18693.1 1182.83   1
   1   8   5 18213.4 1184.13   1
   1   8   6 1073.25 215.544   1
  -1  -8  -6 1254.06 211.535   1
   1   8   7 325.783 212.991   1
  -1  -8  -7 485.229 197.965   1
  -1  -8  -8 20399.1 1291.43   1
   1   8   8 19522.8 1294.21   1
  -1  -8  -9 3157.91 290.920   1
   1  -8   9 2366.18 149.466   1
   1   8   9 2913.42 298.743   1
   1   8  10 6282.48 508.454   1
  -1   8 -10 6541.82 413.229   1
   1  -8  10 6206.03 413.302   1
  -1  -8 -10 6199.23 495.274   1
  -1  -8 -11 108.557 189.588   1
   1   8  11 604.234 214.918   1
  -1   8 -11 213.653 106.854   1
   1  -8  11 215.514 113.710   1
  -1  -8 -12 395.143 222.156   1
   1   8  12 149.414 246.230   1
  -1   8 -12 509.397 130.887   1
   1  -8  12 367.563 134.955   1
  -1  -8 -13-116.731 269.605   1
   1   8  13 371.268 293.559   1
  -1   8 -14 1274.74 189.222   1
   1  -8  14 996.971 193.574   1
  -1  -8 -15 186.046 310.676   1
   1   8  15 98.8926 319.078   1
  -1   8 -15 72.1443 170.866   1
   1  -8  15 76.5616 182.328   1
  -1  -8 -16 2951.53 371.598   1
   1   8  16 3204.21 395.147   1
  -1   8 -16 2794.21 289.941   1
   1  -8  16 2816.63 306.341   1
   1   8  17 206.450 275.145   1
  -1   8 -17-177.041 205.338   1
   1  -8  17-164.388 214.470   1
  -1   8 -18 1543.13 269.480   1
  -1  -8 -18 1153.44 351.452   1
  -1  -8 -19 400.719 347.656   1
   1   8  19-535.269 374.365   1
  -1  -8 -20-67.4467 336.151   1
   1   8  20-36.0285 345.571   1
  -1  -8 -21 441.392 298.381   1
   1   8  21 144.949 309.283   1
  -1  -8 -22 1186.38 389.446   1
   1   8  22 689.056 391.020   1
  -1  -8 -23-67.3293 376.303   1
   1   8  23 944.136 402.515   1
  -1  -8 -25 885.970 374.361   1
   1   8  25 640.606 396.569   1
   1   8  26 489.436 396.818   1
  -1  -8 -27 792.582 335.630   1
   1   8  27 34.1919 318.108   1
   1  -9 -26 1371.44 423.413   1
  -1   9  26 274.367 407.866   1
   1  -9 -25 1108.89 391.168   1
  -1   9  25 842.098 419.178   1
   1  -9 -24 895.404 387.778   1
  -1   9  24 285.997 396.760   1
  -1   9  23 1156.28 409.949   1
   1  -9 -23 1205.90 359.704   1
  -1   9  22 181.780 375.816   1
   1  -9 -22 269.650 335.689   1
  -1   9  20 73.1433 369.477   1
   1  -9 -20 1114.06 366.154   1
  -1   9  19 2405.04 428.622   1
   1  -9 -19 974.665 377.124   1
  -1   9  17-143.184 358.268   1
   1   9 -17 305.257 197.799   1
   1  -9 -17 396.920 333.847   1
  -1   9  16 105.641 332.402   1
   1  -9 -16 294.086 294.868   1
  -1  -9  16 356.235 195.589   1
   1   9 -16 72.7134 175.427   1
  -1  -9  15 230.992 174.477   1
  -1   9  15 551.163 290.920   1
   1   9 -15 63.5465 161.178   1
   1  -9 -14 8618.32 673.043   1
  -1   9  14 8738.57 690.281   1
   1  -9 -13 1348.68 312.624   1
   1   9 -13 1610.12 169.868   1
  -1  -9  13 1755.87 176.522   1
  -1   9  13 1473.58 338.871   1
   1  -9 -12 4758.88 416.454   1
  -1  -9  12 4041.37 281.670   1
   1   9 -12 3513.55 276.263   1
  -1   9  12 4057.34 427.139   1
  -1   9  11 4409.10 435.425   1
   1   9 -11 4491.69 303.382   1
  -1  -9  11 4317.75 303.373   1
  -1   9  10 1349.77 296.202   1
   1  -9 -10 1022.05 277.586   1
  -1   9   9 1458.83 273.020   1
   1  -9  -9 763.026 248.345   1
  -1   9   7 226.734 233.371   1
   1  -9  -7 520.075 222.518   1
   1  -9  -6 9305.04 648.433   1
  -1   9   6 9193.04 652.609   1
  -1   9   5 4910.86 397.389   1
  -1   9   4 223.260 178.033   1
   1  -9  -4-133.397 157.815   1
   1   9  -3 464.648 75.6453   1
  -1  -9   3 548.050 71.7886   1
   1  -9  -3 535.412 150.054   1
   1   9  -2 207.908 86.7286   1
  -1   9   2 33.1892 146.142   1
   1  -9  -2 276.719 122.017   1
  -1  -9   2 384.376 81.3259   1
  -1  -9   1 8515.78 566.227   1
   1   9  -1 9027.74 567.882   1
   1   9   0 66591.7 4144.52   1
   1  -9   0 68578.5 4143.83   1
  -1  -9   0 67349.0 4144.36   1
  -1   9   0 68604.5 4145.80   1
  -1   9  -1 8538.89 548.931   1
   1  -9   1 8293.50 546.114   1
  -1  -9  -2 170.211 131.862   1
  -1   9  -2 360.363 86.6508   1
   1  -9   2 297.091 76.7445   1
   1   9   3 583.690 153.886   1
  -1  -9  -3 379.092 158.435   1
   1   9   4 97.0508 169.916   1
  -1  -9  -4 18.9008 162.912   1
   1   9   5 4773.37 382.343   1
   1   9   6 9746.87 689.347   1
  -1  -9  -6 10167.8 686.748   1
  -1  -9  -7-115.466 196.028   1
   1   9   7-170.996 219.952   1
  -1  -9  -9 564.387 228.137   1
   1   9   9 790.584 251.568   1
  -1  -9 -10 1585.43 276.213   1
   1   9  10 1481.23 284.359   1
   1   9  11 5363.41 403.626   1
  -1  -9 -11 5570.23 392.899   1
  -1  -9 -12 4141.46 393.911   1
  -1   9 -12 3027.85 249.008   1
   1  -9  12 3771.59 254.503   1
   1   9  12 4206.23 400.780   1
   1   9  13 1429.09 335.044   1
  -1  -9 -13 1734.38 325.133   1
  -1   9 -13 1540.09 170.209   1
   1  -9  13 1739.17 178.393   1
   1   9  14 8764.31 662.422   1
  -1   9 -14 7487.95 548.131   1
   1  -9  14 8329.03 548.310   1
  -1  -9 -14 9040.56 649.546   1
   1   9  15 302.113 335.392   1
  -1   9 -15 260.961 155.826   1
   1  -9  15 239.618 161.061   1
  -1  -9 -15-126.346 312.434   1
   1   9  16-34.2638 336.414   1
  -1   9 -16 316.458 185.688   1
   1  -9  16 458.839 193.450   1
  -1  -9 -16 580.810 328.231   1
  -1   9 -17 317.271 195.433   1
   1   9  17 417.880 325.865   1
  -1  -9 -17 131.399 306.276   1
   1   9  19 2008.82 381.402   1
  -1  -9 -19 1577.32 349.267   1
   1   9  20 36.1072 386.503   1
  -1  -9 -20 439.252 362.251   1
   1   9  22 435.015 361.056   1
  -1  -9 -22 101.466 327.693   1
   1   9  23 469.621 348.989   1
  -1  -9 -23 502.231 315.435   1
   1   9  24-107.341 393.581   1
  -1  -9 -24 627.412 373.691   1
   1   9  25 140.858 395.929   1
  -1  -9 -25 942.376 377.020   1
   1   9  26 862.802 340.740   1
  -1  -9 -26 542.370 323.917   1
   1 -10 -25 1351.41 376.576   1
  -1  10  25 380.920 374.863   1
   1 -10 -24 459.564 371.985   1
  -1  10  24 105.903 392.073   1
   1 -10 -23 533.207 362.820   1
  -1  10  23 431.210 402.473   1
   1 -10 -22 3496.88 462.212   1
  -1  10  22 3844.45 501.534   1
   1 -10 -21 202.777 345.983   1
  -1  10  21 145.805 377.872   1
   1 -10 -20 609.257 334.164   1
  -1  10  20 365.886 362.251   1
   1 -10 -19 101.320 306.000   1
  -1  10  19 731.704 353.564   1
   1 -10 -18 2485.60 360.028   1
  -1  10  18 2585.51 383.838   1
   1 -10 -16 1749.03 375.334   1
  -1  10  16 499.090 360.021   1
   1 -10 -15 260.563 297.862   1
   1  10 -15 70.7905 135.646   1
  -1 -10  15 12.0283 138.113   1
  -1  10  15-210.666 319.809   1
   1 -10 -14 2756.13 353.236   1
  -1 -10  14 1760.87 170.514   1
  -1  10  14 2470.28 363.916   1
   1  10 -14 1275.54 164.491   1
   1  10 -13 460.520 92.9366   1
  -1 -10  13 289.839 84.2941   1
   1 -10 -12 4205.47 416.902   1
  -1  10  12 4167.19 432.586   1
   1 -10 -11 1093.16 277.930   1
  -1  10  11 883.527 299.879   1
   1 -10 -10 12943.5 827.593   1
  -1  10  10 10197.7 820.816   1
   1 -10  -9 27.3791 246.446   1
  -1  10   9 233.259 277.195   1
  -1  10   8 723.677 276.696   1
   1 -10  -6 17346.8 1117.09   1
  -1  10   6 16781.8 1120.89   1
  -1  10   5 2195.30 270.633   1
   1 -10  -5 2011.77 249.403   1
  -1  10   4 8482.33 635.135   1
   1 -10  -4 9812.01 638.264   1
  -1  10   3 2462.23 248.869   1
   1  10  -3 2313.24 163.799   1
  -1 -10   3 2028.98 161.057   1
   1 -10  -3 2170.24 235.639   1
   1 -10  -2 5743.57 391.231   1
   1  10  -2 5074.41 347.453   1
  -1 -10   2 5088.81 344.065   1
  -1  10   2 4821.07 390.601   1
   1 -10  -1 3304.18 256.761   1
   1  10  -1 3358.35 243.124   1
  -1 -10   1 2430.76 235.336   1
  -1  10   1 3213.91 257.484   1
   1 -10   0 62.4628 117.030   1
  -1  10   0-13.3021 127.886   1
  -1 -10   0 151.309 117.216   1
   1 -10   1 3083.99 229.861   1
  -1 -10  -1 2894.84 249.378   1
   1  10   1 2611.89 250.741   1
  -1  10  -1 2900.26 236.258   1
   1  10   2 4995.40 383.932   1
  -1  10  -2 5024.91 340.434   1
   1 -10   2 5050.86 338.701   1
  -1 -10  -2 5356.68 384.859   1
  -1 -10  -3 1937.86 222.730   1
  -1  10  -3 2045.79 138.078   1
   1 -10   3 1795.22 134.729   1
   1  10   3 2309.60 236.612   1
  -1 -10  -4 9552.52 660.575   1
   1  10   4 9610.87 661.753   1
  -1 -10  -5 1851.27 235.183   1
   1  10   6 16049.7 1103.45   1
  -1 -10  -6 17645.1 1103.24   1
   1  10   8 620.636 223.899   1
   1  10   9 113.011 237.393   1
  -1 -10  -9 26.6873 212.795   1
  -1 -10 -10 12058.2 834.610   1
   1  10  10 11777.7 841.335   1
  -1 -10 -11 663.238 289.984   1
   1  10  11 826.910 295.064   1
  -1 -10 -12 4204.03 413.193   1
   1  10  12 2842.75 412.693   1
  -1 -10 -14 1130.08 345.359   1
  -1  10 -14 1679.58 146.338   1
   1 -10  14 1364.91 145.837   1
   1  10  14 1401.99 360.140   1
   1  10  15 818.055 351.919   1
  -1  10 -15 343.051 134.520   1
   1 -10  15 55.0014 134.116   1
  -1 -10 -15 386.017 330.597   1
  -1  10 -16 798.605 168.551   1
   1  10  16 1077.25 374.603   1
  -1 -10 -16 1114.07 350.119   1
   1  10  18 2509.63 421.498   1
  -1 -10 -18 2213.88 384.561   1
   1  10  19-288.989 322.654   1
  -1 -10 -19-202.836 298.177   1
   1  10  20-326.363 310.486   1
  -1 -10 -20 33.9699 285.513   1
   1  10  21-36.2519 362.149   1
  -1 -10 -21 406.521 337.313   1
   1  10  22 4080.07 513.656   1
  -1 -10 -22 3334.20 477.144   1
   1  10  23 467.384 388.781   1
  -1 -10 -23 398.193 361.015   1
   1  10  24-106.320 346.726   1
  -1 -10 -24 326.586 337.449   1
   1  10  25 626.615 349.477   1
  -1 -10 -25 160.534 331.925   1
   1 -11 -25 793.951 379.373   1
  -1  11  25 136.746 396.060   1
   1 -11 -23-33.0529 345.716   1
  -1  11  23-106.981 368.974   1
  -1  11  21 509.112 395.457   1
   1 -11 -21 33.7082 353.948   1
  -1  11  20 1537.20 425.011   1
   1 -11 -20 1590.39 396.054   1
  -1  11  19 109.964 398.353   1
   1 -11 -19 576.472 360.711   1
  -1  11  18 805.852 378.866   1
   1 -11 -18-67.6077 329.454   1
  -1  11  17-145.682 296.476   1
   1 -11 -17 335.936 276.222   1
  -1  11  16 72.2356 349.026   1
   1 -11 -16 200.194 331.558   1
  -1  11  15 249.699 358.916   1
   1 -11 -15 593.324 332.907   1
  -1  11  14 1331.15 348.595   1
   1 -11 -14 1853.15 333.065   1
  -1  11  13 789.738 344.313   1
   1 -11 -13-159.384 309.983   1
  -1  11  11 194.877 263.258   1
  -1  11  10 1289.41 313.941   1
   1 -11 -10 1117.01 288.619   1
   1 -11  -9 6063.88 503.597   1
  -1  11   8 377.481 253.892   1
   1 -11  -8 54.3207 235.960   1
  -1  11   7-248.976 235.718   1
   1 -11  -7 129.444 222.114   1
  -1  11   6 578.198 256.363   1
   1 -11  -6 97.7886 214.279   1
  -1  11   5 3405.51 350.931   1
   1 -11  -5 3276.31 327.991   1
  -1  11   4 2253.02 285.169   1
   1 -11  -4 2745.65 278.215   1
  -1  11   3 549.702 192.450   1
  -1 -11   3 689.844 88.0679   1
   1  11  -3 404.500 88.7741   1
   1  11  -2 330.744 108.213   1
  -1  11   2 497.476 181.792   1
   1 -11  -2 338.692 170.176   1
  -1 -11   2 346.655 105.125   1
   1  11  -1 1082.45 145.714   1
   1 -11  -1 758.666 172.328   1
  -1  11   1 1098.87 184.267   1
  -1 -11   1 1217.93 148.302   1
   1  11   1 817.350 170.293   1
   1 -11   1 867.494 139.678   1
  -1  11  -1 784.318 143.632   1
  -1 -11  -1 1040.73 178.272   1
   1  11   2 540.763 182.694   1
  -1 -11  -2 123.483 157.540   1
   1 -11   2 410.599 98.9929   1
  -1  11  -2 326.307 104.847   1
  -1 -11  -3 503.906 180.060   1
   1 -11   3 497.223 66.8916   1
  -1  11  -3 637.710 73.8659   1
  -1 -11  -4 2184.88 250.352   1
   1  11   4 2198.62 270.639   1
  -1 -11  -5 3086.29 328.710   1
   1  11   5 3716.89 335.297   1
  -1 -11  -6 95.7765 216.481   1
   1  11   6 177.369 214.546   1
  -1 -11  -7 75.8082 228.317   1
   1  11   7 26.7330 247.406   1
  -1 -11  -8 264.862 209.537   1
  -1 -11  -9 5284.34 448.637   1
   1  11   9 4404.32 445.239   1
  -1 -11 -10 1061.66 284.389   1
   1  11  10 883.517 288.587   1
   1  11  11 220.950 244.614   1
  -1 -11 -13 564.927 292.829   1
   1  11  13 66.7042 312.293   1
  -1 -11 -14 1958.35 356.384   1
   1  11  14 1772.69 382.401   1
  -1 -11 -15 883.881 325.101   1
   1  11  15 451.126 351.834   1
  -1 -11 -16 99.6135 323.512   1
   1  11  16 494.654 355.529   1
  -1 -11 -17 33.5411 328.380   1
   1  11  17 860.678 389.333   1
  -1 -11 -18 372.230 345.109   1
   1  11  18 542.376 396.073   1
  -1 -11 -19 510.515 346.581   1
   1  11  19-544.946 368.761   1
  -1 -11 -20 1019.02 347.322   1
   1  11  20 617.900 362.121   1
  -1 -11 -21 270.398 292.031   1
   1  11  21 942.095 335.802   1
  -1 -11 -23 789.859 380.710   1
   1  11  23-214.001 379.747   1
  -1 -11 -25 824.981 378.500   1
   1  11  25 240.303 400.994   1
   1 -12 -24 576.656 348.792   1
  -1  12  24 344.846 367.240   1
   1 -12 -23 883.361 343.666   1
  -1  12  23 457.763 371.745   1
   1 -12 -22 465.706 315.471   1
  -1  12  22 394.628 364.505   1
  -1  12  21 145.084 322.305   1
   1 -12 -21 537.895 300.736   1
  -1  12  20-255.651 349.168   1
   1 -12 -20-101.565 323.698   1
  -1  12  18 771.833 406.805   1
   1 -12 -18 680.070 357.771   1
  -1  12  17 550.381 328.729   1
   1 -12 -17 169.373 286.683   1
  -1  12  16 547.052 356.915   1
   1 -12 -16-100.922 322.284   1
  -1  12  15 794.824 367.500   1
  -1  12  14 1105.54 334.979   1
   1 -12 -14 922.881 303.963   1
  -1  12  13-35.0631 325.111   1
   1 -12 -13-32.4152 302.310   1
   1 -12 -12 1687.07 345.346   1
  -1  12  11-234.180 298.531   1
   1 -12 -11 341.757 267.165   1
  -1  12  10 6044.88 526.837   1
   1 -12 -10 6066.01 509.340   1
   1 -12  -9 437.995 246.817   1
  -1  12   9-31.4237 252.822   1
   1 -12  -8 814.530 259.278   1
  -1  12   8 664.957 280.077   1
   1 -12  -7 429.056 239.524   1
  -1  12   7 173.787 263.437   1
   1 -12  -5 1056.52 230.519   1
  -1  12   5 493.021 230.488   1
  -1  12   4 12938.0 860.161   1
   1 -12  -4 12418.7 848.398   1
  -1  12   3 245.949 203.903   1
   1 -12  -3 563.070 181.790   1
  -1 -12   3 334.378 85.5544   1
   1  12  -3 476.920 91.8015   1
   1  12  -2 3368.78 275.005   1
  -1  12   2 4147.18 345.113   1
   1 -12  -2 3286.37 323.386   1
  -1 -12   2 4121.35 273.763   1
   1  12  -1 4653.02 348.799   1
   1 -12  -1 3982.49 345.435   1
  -1  12   1 4628.94 366.452   1
  -1 -12   1 4951.67 337.207   1
   1  12   0 79.3660 156.075   1
  -1 -12   0-210.293 140.089   1
  -1  12   0 31.1072 151.604   1
   1 -12   0 58.3846 138.207   1
  -1  12  -1 4550.98 318.939   1
   1 -12   1 4150.54 314.215   1
   1  12   1 3703.77 336.743   1
  -1 -12  -1 4226.40 341.805   1
   1 -12   2 3193.09 250.577   1
   1  12   2 3464.17 317.829   1
  -1 -12  -2 3378.60 299.920   1
  -1  12  -2 3749.25 257.197   1
  -1 -12  -3 577.733 192.623   1
  -1  12  -3 290.366 65.2262   1
   1  12   3 722.456 202.648   1
   1 -12   3 388.922 58.9678   1
  -1 -12  -4 13633.8 853.668   1
   1  12   4 11652.5 848.273   1
   1  12   5 804.279 248.646   1
  -1 -12  -5 758.479 229.757   1
   1  12   7 531.329 260.279   1
  -1 -12  -7 237.744 240.702   1
   1  12   8 527.518 259.751   1
  -1 -12  -8 800.030 240.709   1
   1  12   9 30.4508 275.204   1
  -1 -12  -9 200.477 248.021   1
  -1 -12 -10 5846.16 497.857   1
   1  12  10 5929.14 504.783   1
   1  12  11 487.631 310.666   1
  -1 -12 -11 397.805 285.524   1
  -1 -12 -12 2288.12 367.324   1
   1  12  13-272.570 304.081   1
  -1 -12 -13 32.0874 286.384   1
   1  12  14 451.132 292.830   1
  -1 -12 -14 654.844 277.812   1
   1  12  15 1095.99 340.052   1
   1  12  16 323.110 352.619   1
  -1 -12 -16 906.958 332.484   1
   1  12  17-325.999 371.908   1
  -1 -12 -17 33.9031 337.453   1
   1  12  18 473.606 375.431   1
  -1 -12 -18 1262.94 377.872   1
   1  12  20 618.647 381.474   1
  -1 -12 -20-67.8948 339.831   1
   1  12  21 398.747 375.986   1
  -1 -12 -21 470.144 336.897   1
   1  12  22 717.877 356.581   1
  -1 -12 -22 662.431 311.688   1
   1  12  23 176.638 328.958   1
  -1 -12 -23 781.173 309.673   1
   1  12  24 485.301 400.250   1
  -1 -12 -24 894.769 371.196   1
  -1  13  24 67.9455 410.771   1
   1 -13 -23 484.651 373.821   1
  -1  13  23 417.315 414.100   1
   1 -13 -22 758.144 379.385   1
  -1  13  22 638.573 416.640   1
   1 -13 -21 66.9802 326.015   1
  -1  13  21 722.325 382.955   1
  -1  13  20 1495.93 360.824   1
   1 -13 -20 1487.61 343.393   1
  -1  13  19 220.224 395.669   1
  -1  13  18 847.110 407.463   1
   1 -13 -18 717.214 363.520   1
  -1  13  17 110.666 344.107   1
   1 -13 -17 136.467 287.404   1
   1 -13 -16 1087.25 364.608   1
  -1  13  14 1917.83 395.705   1
   1 -13 -14 1268.78 358.722   1
  -1  13  13 35.6889 303.832   1
   1 -13 -13 493.982 293.088   1
  -1  13  12 4768.27 498.970   1
   1 -13 -12 4466.89 465.511   1
  -1  13  11 1956.15 387.413   1
   1 -13 -11 1267.68 335.450   1
  -1  13  10 1204.80 338.767   1
   1 -13 -10-92.7121 301.594   1
  -1  13   9-292.157 293.875   1
   1 -13  -9 269.941 276.471   1
  -1  13   8 1974.32 337.529   1
   1 -13  -8 3041.11 338.721   1
  -1  13   7 391.196 274.400   1
   1 -13  -7 333.706 249.088   1
  -1  13   6 1894.08 307.903   1
   1 -13  -6 1753.89 285.251   1
  -1  13   4-25.4872 216.847   1
   1 -13  -4-260.908 199.013   1
  -1 -13   3 82.4561 80.8348   1
   1 -13  -3 132.203 180.485   1
  -1  13   3 377.296 209.300   1
   1  13  -3 214.695 86.7383   1
  -1  13   2 6576.66 519.046   1
   1  13  -2 7466.37 473.400   1
  -1 -13   2 6810.13 468.573   1
   1 -13  -2 7070.53 511.941   1
  -1  13   1-229.514 176.304   1
   1 -13  -1 269.525 173.592   1
  -1 -13   0 1735.48 199.790   1
  -1  13   0 1246.99 199.439   1
   1  13   0 1069.70 196.273   1
   1 -13   0 1576.32 188.759   1
  -1 -13  -1 183.027 157.064   1
  -1  13  -1-13.6434 140.553   1
   1 -13   1 12.6837 124.991   1
   1  13   1 155.301 185.217   1
   1 -13   2 7279.24 438.660   1
   1  13   2 5736.22 490.569   1
  -1 -13  -2 6844.96 492.083   1
  -1  13  -2 6103.86 438.624   1
   1  13   3 349.044 212.889   1
  -1 -13  -3 153.741 192.800   1
   1  13   4 249.515 216.965   1
  -1 -13  -4 235.155 208.567   1
   1  13   6 2209.15 304.199   1
  -1 -13  -6 1739.13 279.170   1
   1  13   7 263.478 260.977   1
  -1 -13  -7 165.521 237.538   1
   1  13   8 1888.32 344.912   1
  -1 -13  -8 3443.08 347.387   1
   1  13   9 725.033 291.266   1
  -1 -13  -9 207.821 270.136   1
   1  13  10 195.299 303.321   1
  -1 -13 -10 276.052 271.758   1
   1  13  11 901.215 307.235   1
  -1 -13 -11 817.561 306.596   1
   1  13  12 3347.33 437.575   1
  -1 -13 -12 4865.27 435.646   1
   1  13  13 244.599 344.809   1
  -1 -13 -13 887.094 325.547   1
   1  13  14 1062.99 377.830   1
  -1 -13 -14 1065.23 331.370   1
  -1 -13 -16 646.131 294.351   1
   1  13  17 255.979 339.741   1
  -1 -13 -17-102.743 305.603   1
   1  13  18 732.477 388.979   1
  -1 -13 -18 1437.63 355.633   1
   1  13  19 109.730 374.925   1
   1  13  20 1275.86 401.894   1
  -1 -13 -20 1080.71 378.874   1
   1  13  21 577.951 391.262   1
  -1 -13 -21 66.6700 342.113   1
   1  13  22 960.947 396.076   1
  -1 -13 -22 754.259 352.980   1
   1  13  23-34.9567 344.469   1
  -1 -13 -23 354.506 304.766   1
   1 -14 -23-478.652 373.991   1
  -1  14  23 34.3641 409.518   1
   1 -14 -21-132.912 337.919   1
  -1  14  19 1064.60 416.743   1
   1 -14 -19 442.405 349.304   1
  -1  14  18 665.248 413.670   1
   1 -14 -18 822.197 381.776   1
  -1  14  17 259.165 330.110   1
   1 -14 -17 308.889 294.938   1
  -1  14  16 1408.20 427.047   1
   1 -14 -16 2262.17 397.327   1
  -1  14  15 332.204 315.383   1
   1 -14 -15 444.109 296.673   1
  -1  14  13 1052.52 370.490   1
   1 -14 -13 335.287 308.521   1
  -1  14  12 178.870 314.491   1
   1 -14 -12-33.0576 278.409   1
  -1  14  11 808.040 316.893   1
   1 -14 -11 584.303 287.776   1
  -1  14   9 100.315 293.344   1
   1 -14  -9 525.712 270.213   1
  -1  14   8 420.744 299.704   1
   1 -14  -8 690.253 284.625   1
  -1  14   7 2307.94 332.650   1
   1 -14  -7 2197.76 306.757   1
  -1  14   6-149.143 274.958   1
   1 -14  -6 194.199 246.505   1
  -1  14   5 596.145 254.384   1
   1 -14  -5 26.4063 224.051   1
   1 -14  -4 1917.06 282.930   1
  -1  14   4 2185.77 297.194   1
  -1 -14   3 654.226 85.1671   1
   1 -14  -3 855.556 226.242   1
  -1  14   3 890.992 234.289   1
   1  14  -3 718.183 96.3125   1
  -1 -14   2 2013.20 180.390   1
   1 -14  -2 2033.07 248.528   1
   1  14  -2 1336.62 181.481   1
  -1  14   2 1579.70 241.737   1
   1 -14  -1 189.948 162.588   1
  -1  14   1-162.000 185.931   1
   1  14   0-18.4672 169.890   1
   1 -14   0 33.0612 162.535   1
  -1  14   0 34.8208 164.232   1
  -1 -14   0-17.1121 155.546   1
  -1 -14  -1 234.601 195.427   1
   1  14   1 83.3731 192.743   1
  -1 -14  -2 1614.95 252.282   1
   1 -14   2 2146.93 176.752   1
  -1  14  -2 1731.78 178.522   1
   1  14   2 1995.42 271.898   1
   1  14   3 471.574 225.810   1
  -1 -14  -3 721.897 218.141   1
   1  14   4 1981.14 293.436   1
  -1 -14  -4 2314.17 292.530   1
   1  14   5 83.4719 237.064   1
  -1 -14  -5-26.2981 226.119   1
   1  14   6 818.226 277.909   1
  -1 -14  -6 110.455 246.209   1
   1  14   7 1920.80 338.399   1
  -1 -14  -7 2304.29 322.466   1
   1  14   8 379.301 288.097   1
  -1 -14  -8 537.509 277.754   1
   1  14   9 326.035 294.667   1
  -1 -14  -9-30.7854 274.232   1
   1  14  11 825.865 307.640   1
  -1 -14 -11 776.653 290.382   1
   1  14  12 634.285 339.890   1
  -1 -14 -12 362.911 310.874   1
   1  14  13-142.950 322.250   1
  -1 -14 -13 836.258 324.435   1
   1  14  15 292.746 380.337   1
  -1 -14 -15 377.253 337.248   1
   1  14  16 2938.08 452.003   1
  -1 -14 -16 2339.92 413.456   1
   1  14  17 220.889 350.111   1
  -1 -14 -17 584.748 337.946   1
   1  14  18 735.485 342.788   1
  -1 -14 -18 789.099 313.404   1
   1  14  19 513.499 355.201   1
  -1 -14 -19-33.9830 306.650   1
  -1 -14 -21 33.0455 338.681   1
   1  14  23-34.4931 357.437   1
   1 -15 -22 353.967 367.586   1
  -1  15  22 762.066 421.040   1
   1 -15 -20 669.968 317.697   1
  -1  15  20 396.542 358.405   1
   1 -15 -19 1835.25 410.706   1
  -1  15  19 733.163 428.385   1
   1 -15 -18-205.887 332.690   1
  -1  15  18 222.016 387.002   1
   1 -15 -17 344.831 340.478   1
  -1  15  17 74.3959 375.348   1
   1 -15 -16 103.762 340.102   1
  -1  15  16 37.3002 390.736   1
   1 -15 -15-207.142 331.739   1
  -1  15  15 372.351 387.056   1
   1 -15 -14-103.167 295.784   1
  -1  15  14 407.809 331.582   1
   1 -15 -13 614.452 326.078   1
  -1  15  13 993.359 378.243   1
   1 -15 -12 405.293 322.883   1
  -1  15  12 982.200 377.916   1
   1 -15 -11 632.233 318.399   1
  -1  15  11 394.136 333.726   1
   1 -15 -10 293.859 298.560   1
  -1  15  10 316.339 338.843   1
   1 -15  -8 1240.87 309.632   1
  -1  15   8 400.661 303.338   1
   1 -15  -7 150.217 266.840   1
  -1  15   7 387.719 285.072   1
  -1  15   6 5437.45 498.583   1
   1 -15  -6 5232.34 472.857   1
  -1  15   5 265.656 260.104   1
   1 -15  -5 330.590 250.059   1
  -1  15   3 77.5099 234.929   1
   1 -15  -3 121.088 213.431   1
  -1 -15   2 2416.68 211.789   1
   1 -15  -2 2874.54 287.160   1
  -1  15   2 2519.02 297.235   1
   1  15  -2 1999.57 213.933   1
   1 -15  -1 420.705 194.060   1
  -1  15   1 42.1313 191.623   1
   1  15   0 329.262 194.412   1
   1 -15   0 310.222 169.466   1
  -1  15   0 514.742 184.636   1
  -1 -15   0 180.175 173.027   1
  -1 -15  -1 102.328 189.812   1
   1  15   1 44.2463 201.959   1
  -1 -15  -2 2367.10 271.522   1
   1 -15   2 1882.19 177.622   1
  -1  15  -2 2013.49 186.232   1
   1  15   2 2455.23 281.687   1
   1  15   3 105.045 234.027   1
  -1 -15  -3 492.510 239.853   1
   1  15   5 58.8898 273.413   1
  -1 -15  -5 414.390 267.296   1
  -1 -15  -6 5783.84 487.200   1
   1  15   6 5271.91 496.716   1
   1  15   7 319.539 280.498   1
  -1 -15  -7 389.231 278.982   1
   1  15   8 1353.29 321.879   1
  -1 -15  -8 958.824 303.126   1
   1  15  10 278.664 322.074   1
  -1 -15 -10 228.408 294.583   1
   1  15  11 958.234 332.858   1
  -1 -15 -11 1262.97 311.443   1
   1  15  12 432.201 340.768   1
  -1 -15 -12 438.359 322.137   1
   1  15  13-73.0527 345.144   1
  -1 -15 -13 958.503 316.276   1
   1  15  14 662.335 393.987   1
  -1 -15 -14 689.516 352.341   1
   1  15  15-111.065 324.053   1
  -1 -15 -15-34.6023 299.557   1
   1  15  16 593.974 388.578   1
  -1 -15 -16 311.773 335.114   1
   1  15  17 520.412 399.016   1
  -1 -15 -17 585.690 361.899   1
   1  15  18 369.340 399.414   1
  -1 -15 -18 513.337 368.639   1
   1  15  19 183.264 388.741   1
   1  15  20 831.779 357.428   1
  -1 -15 -20 399.801 314.601   1
   1  15  22 522.304 346.624   1
  -1 -15 -22-128.701 294.400   1
   1 -16 -21-32.5086 297.291   1
  -1  16  21 104.975 354.606   1
   1 -16 -20 66.3888 359.688   1
  -1  16  20-107.231 401.399   1
   1 -16 -19 809.786 385.242   1
  -1  16  19 1452.37 447.016   1
   1 -16 -18 616.221 320.315   1
  -1  16  18 441.955 368.540   1
   1 -16 -17 1348.12 379.880   1
  -1  16  17-148.692 416.614   1
   1 -16 -15 209.423 336.685   1
  -1  16  15 37.6140 384.350   1
  -1  16  14 300.447 389.172   1
   1 -16 -14-313.891 348.808   1
  -1  16  13 37.3832 360.225   1
   1 -16 -13 485.613 343.208   1
  -1  16  12 519.003 358.201   1
   1 -16 -12 240.933 323.006   1
  -1  16  11 146.547 354.992   1
   1 -16 -11 408.294 328.568   1
   1 -16 -10 938.927 323.589   1
  -1  16  10 649.283 359.846   1
   1 -16  -9 32.8810 297.736   1
  -1  16   9 176.819 308.903   1
   1 -16  -8 2373.61 360.443   1
  -1  16   8 2794.41 387.901   1
   1 -16  -7-31.0923 259.998   1
  -1  16   7 166.674 297.456   1
   1 -16  -6 209.470 265.954   1
  -1  16   6 866.426 300.258   1
   1 -16  -5 285.507 250.019   1
  -1  16   5-30.5267 260.215   1
   1 -16  -4 568.459 252.242   1
  -1  16   4 1155.19 276.633   1
   1 -16  -3 228.201 241.925   1
  -1  16   3-54.0957 247.906   1
   1 -16  -2 677.276 229.813   1
  -1 -16   2 1113.24 154.684   1
   1  16  -2 931.469 157.911   1
   1 -16  -1 836.846 206.565   1
  -1 -16   1 305.592 166.459   1
   1  16  -1 733.984 187.458   1
  -1  16   1 530.895 219.197   1
  -1 -16   0 93.9183 183.814   1
   1 -16   0 70.8483 176.934   1
  -1  16   0 115.466 193.189   1
   1  16   0 100.664 189.998   1
  -1 -16  -1 905.440 218.374   1
   1  16   1 716.890 223.279   1
  -1 -16  -2 1067.87 239.656   1
   1 -16   2 688.841 125.270   1
  -1  16  -2 795.153 132.449   1
   1  16   2 794.429 248.105   1
   1  16   4 589.039 274.868   1
  -1 -16  -4 821.759 269.035   1
   1  16   5 123.581 269.968   1
  -1 -16  -5 173.408 257.496   1
   1  16   6 675.340 320.867   1
  -1 -16  -6 1356.05 300.469   1
   1  16   7 1232.77 321.483   1
  -1 -16  -7 31.2132 277.204   1
   1  16   8 2952.55 409.004   1
   1  16   9 527.464 338.833   1
  -1 -16  -9 724.372 307.691   1
   1  16  10 573.905 348.392   1
  -1 -16 -10 1074.10 333.931   1
   1  16  11-145.699 328.452   1
  -1 -16 -11 306.685 306.649   1
   1  16  12 294.797 342.664   1
  -1 -16 -12 206.739 314.829   1
   1  16  13-409.390 376.069   1
  -1 -16 -13 694.746 344.647   1
   1  16  14 261.598 327.031   1
  -1 -16 -14 418.540 320.904   1
   1  16  15 375.465 396.513   1
  -1 -16 -15 104.472 348.544   1
   1  16  16 1760.62 431.642   1
  -1 -16 -16 1527.78 381.748   1
   1  16  17 410.387 367.574   1
  -1 -16 -17 619.834 311.463   1
   1  16  18 73.8777 399.947   1
  -1 -16 -18 374.467 363.333   1
   1  16  19 1094.65 443.988   1
  -1 -16 -19 302.787 376.428   1
   1  16  20 1041.28 447.067   1
  -1 -16 -20-99.3237 354.997   1
   1  16  21 597.942 413.891   1
  -1 -16 -21 357.422 353.226   1
   1 -17 -20 852.747 371.979   1
  -1  17  20 986.358 438.589   1
   1 -17 -19 435.570 324.450   1
  -1  17  19 288.343 370.652   1
   1 -17 -18 306.766 348.747   1
  -1  17  18 330.119 426.314   1
   1 -17 -17 1000.85 338.922   1
  -1  17  17 148.520 353.423   1
   1 -17 -16 661.941 374.402   1
  -1  17  16 711.967 417.261   1
   1 -17 -14 703.686 328.370   1
  -1  17  14 1550.56 383.242   1
   1 -17 -13 175.773 317.873   1
  -1  17  13 264.438 359.919   1
   1 -17 -12 384.963 323.205   1
  -1  17  12 263.181 356.543   1
   1 -17 -11 694.171 312.099   1
  -1  17  11 372.780 329.355   1
   1 -17 -10-68.5766 313.011   1
  -1  17  10 331.353 350.611   1
   1 -17  -9 67.3239 298.500   1
  -1  17   9-252.982 319.103   1
   1 -17  -8 65.8204 290.878   1
  -1  17   8 424.380 325.639   1
   1 -17  -7 224.357 280.827   1
  -1  17   7 206.113 309.356   1
   1 -17  -6 1856.16 322.487   1
  -1  17   6 2015.67 339.497   1
   1 -17  -5 980.152 286.098   1
  -1  17   5 538.582 289.417   1
   1 -17  -4 225.792 248.841   1
  -1  17   4 90.3817 284.899   1
   1 -17  -2 316.811 234.327   1
  -1  17   2 231.176 227.376   1
  -1  17   1 763.932 242.472   1
  -1  17   0 293.773 190.957   1
   1  17   0 989.941 234.714   1
   1  17   1 720.812 245.419   1
  -1 -17  -2 224.299 228.106   1
   1  17   2 80.2459 241.349   1
   1  17   4 276.754 286.789   1
  -1 -17  -4 313.141 259.909   1
   1  17   5 548.933 282.657   1
  -1 -17  -5 119.458 255.760   1
   1  17   6 1781.80 352.078   1
  -1 -17  -6 2053.69 342.352   1
   1  17   7 104.012 306.134   1
  -1 -17  -7 547.424 284.435   1
   1  17   8 676.060 349.430   1
  -1 -17  -8 727.089 315.241   1
   1  17   9 145.330 336.064   1
  -1 -17  -9 438.601 305.362   1
   1  17  10 664.696 353.589   1
  -1 -17 -10 582.803 297.141   1
   1  17  11 112.147 337.892   1
  -1 -17 -11 659.012 335.340   1
   1  17  12 188.435 347.641   1
  -1 -17 -12 244.762 309.641   1
   1  17  13 1060.13 397.380   1
  -1 -17 -13 491.558 344.628   1
   1  17  14 1518.95 395.247   1
  -1 -17 -14 631.193 330.293   1
   1  17  16 414.039 351.255   1
  -1 -17 -16 416.357 314.472   1
   1  17  17 484.990 421.889   1
  -1 -17 -17 585.141 372.278   1
   1  17  18 810.692 412.736   1
  -1 -17 -18 1155.31 364.211   1
   1  17  19 688.385 388.598   1
  -1 -17 -19 33.4902 315.943   1
   1  17  20 355.014 417.985   1
  -1 -17 -20 98.6471 341.516   1
  -1  18  19 748.450 423.827   1
   1 -18 -19-99.5244 363.983   1
  -1  18  18 36.3274 384.562   1
   1 -18 -18-67.6517 322.065   1
  -1  18  17 296.301 405.900   1
   1 -18 -17-378.074 364.949   1
  -1  18  16 187.491 365.491   1
   1 -18 -16-139.459 331.340   1
  -1  18  15 491.823 373.023   1
   1 -18 -15 105.600 338.050   1
  -1  18  13 266.898 375.718   1
   1 -18 -13 532.406 338.862   1
  -1  18  12 418.801 355.383   1
   1 -18 -12 106.355 307.929   1
  -1  18  10 75.0730 352.078   1
   1 -18 -10-34.9706 308.074   1
  -1  18   9 553.389 363.646   1
   1 -18  -9 309.978 322.843   1
  -1  18   8 1337.69 360.602   1
   1 -18  -8 1014.84 321.498   1
  -1  18   6 478.682 348.268   1
  -1  18   5-32.8946 289.791   1
  -1  18   4 1056.01 294.464   1
   1  18   4 1023.58 311.911   1
   1  18   5 234.315 288.159   1
   1  18   6 730.467 329.868   1
   1  18   8 843.885 358.992   1
  -1 -18  -8 610.663 314.494   1
   1  18   9 1120.04 376.487   1
  -1 -18  -9 34.4835 302.032   1
   1  18  10 75.6393 363.440   1
  -1 -18 -10 628.419 335.004   1
   1  18  12 459.896 357.727   1
  -1 -18 -12 424.319 330.847   1
   1  18  13 307.007 393.425   1
  -1 -18 -13 35.3977 343.937   1
   1  18  15 190.352 367.369   1
  -1 -18 -15 245.891 327.237   1
   1  18  16 75.3728 395.381   1
  -1 -18 -16 69.6950 353.168   1
   1  18  17 632.715 417.372   1
  -1 -18 -17 378.573 343.768   1
   1  18  18 109.819 408.736   1
  -1 -18 -18 440.880 355.141   1
   1  18  19 359.155 443.320   1
  -1 -18 -19 133.270 363.352   1
   2   0 -26 69.8574 345.579   1
  -2   0  26 821.549 354.516   1
   2   0 -25 488.545 344.975   1
  -2   0  25-261.099 345.934   1
   2   0 -24 3951.62 469.752   1
  -2   0  24 3957.55 473.342   1
   2   0 -23 411.609 332.431   1
  -2   0  23 695.726 345.699   1
   2   0 -22 202.711 331.989   1
  -2   0  22 324.764 343.303   1
   2   0 -21 862.239 339.568   1
  -2   0  21 602.970 333.152   1
   2   0 -20 5876.10 534.609   1
  -2   0  20 6297.61 541.753   1
   2   0 -19 316.469 273.371   1
  -2   0  19 305.229 306.978   1
   2   0 -18 3226.20 372.442   1
  -2   0  18 3028.55 381.987   1
   2   0 -17-326.467 274.176   1
  -2   0  17 669.306 299.573   1
   2   0 -16 2023.76 316.785   1
  -2   0  16 1867.30 316.927   1
   2   0 -15-54.4135 234.072   1
  -2   0  15-233.826 253.707   1
   2   0 -14 16091.0 1066.99   1
  -2   0  12 7390.06 550.489   1
   2   0 -12 7276.22 541.953   1
   2   0 -11-299.836 188.794   1
  -2   0  11-321.793 191.266   1
   2   0 -10 118.998 184.607   1
  -2   0  10-106.526 194.052   1
   2   0  -9 237.069 149.223   1
  -2   0   9-97.7794 148.831   1
  -2   0   8 11688.9 783.286   1
   2   0  -8 12056.0 777.729   1
  -2   0   7-159.131 158.884   1
   2   0  -7 119.156 151.924   1
  -2   0   5-159.580 127.247   1
   2   0  -5-104.074 116.109   1
  -2   0   4 26485.4 1722.13   1
   2   0  -4 29256.8 1722.94   1
  -2   0   3-9.04622 112.370   1
   2   0  -3 92.9227 106.294   1
   2   0  -2 95662.2 6136.58   1
  -2   0   2 106112. 6137.01   1
   2   0  -1-94.7775 86.0099   1
  -2   0   1-71.4257 87.8200   1
   2   0   0 14853.4 1002.76   1
  -2   0   0 17675.1 1005.05   1
  -2   0  -1-45.2283 80.6792   1
   2   0   1 91.8190 82.8548   1
  -2   0  -2 106104. 6597.30   1
   2   0   2 110926. 6598.34   1
  -2   0  -3-16.7138 88.5979   1
   2   0   3 8.72774 100.832   1
   2   0   4 27188.1 1663.70   1
  -2   0  -4 26544.5 1659.75   1
  -2   0  -5-283.938 137.656   1
   2   0   5 263.049 140.561   1
  -2   0  -7 144.720 142.393   1
   2   0   7 31.4108 143.147   1
   2   0   8 10985.3 745.188   1
  -2   0  -8 11581.8 743.587   1
   2   0   9 57.3565 159.481   1
  -2   0  -9-17.7678 143.505   1
   2   0  10 144.925 177.826   1
   2   0  11-221.499 172.359   1
  -2   0 -11 271.052 167.103   1
  -2   0 -12 6914.67 520.265   1
   2   0  12 7304.38 533.568   1
   2   0  13 123.037 225.344   1
  -2   0 -13 264.549 219.373   1
   2   0  14 15551.0 1032.30   1
  -2   0 -14 15394.2 1027.23   1
   2   0  15 195.244 234.073   1
   2   0  16 1110.11 274.090   1
  -2   0 -16 1544.54 260.158   1
   2   0  17 121.894 247.153   1
  -2   0 -17 633.313 262.113   1
   2   0  18 3406.15 424.909   1
  -2   0 -18 4437.25 412.940   1
   2   0  20 6629.58 563.826   1
  -2   0 -20 6126.66 549.321   1
   2   0  21 455.912 287.926   1
  -2   0 -21 33.0265 283.684   1
   2   0  22 324.734 339.988   1
  -2   0 -22 135.331 313.992   1
   2   0  23 441.808 356.322   1
  -2   0 -23 276.002 339.302   1
   2   0  24 5114.74 543.252   1
  -2   0 -24 5655.35 538.763   1
   2   0  25-302.539 346.283   1
  -2   0 -25-279.952 339.130   1
  -2   0 -26 982.301 387.976   1
   2  -1 -26 207.836 332.280   1
  -2   1  26-37.0477 339.518   1
   2   1 -25 245.681 335.420   1
  -2  -1  25 450.012 344.247   1
   2   1 -24 1880.47 379.310   1
   2  -1 -24 1311.34 375.004   1
  -2  -1  24 1339.21 367.258   1
  -2   1  24 1179.55 384.736   1
   2  -1 -23 34.2252 327.066   1
  -2   1  23-73.1669 348.961   1
   2   1 -22 3172.40 408.026   1
  -2  -1  22 2772.51 420.400   1
   2  -1 -21 1667.76 356.781   1
   2   1 -21 957.408 308.704   1
  -2  -1  21 1515.70 333.902   1
  -2   1  21 1179.91 355.074   1
   2   1 -20 385.965 284.098   1
   2  -1 -20 490.969 315.748   1
  -2   1  20 456.248 335.408   1
  -2  -1  20 34.4003 304.403   1
   2  -1 -19 672.042 301.850   1
  -2   1  19 960.722 327.321   1
   2   1 -18 1480.42 329.094   1
  -2  -1  18 1715.00 327.253   1
  -2   1  17 5049.80 479.326   1
  -2  -1  17 5173.32 468.846   1
   2   1 -17 5268.30 456.052   1
  -2  -1  16 8096.13 613.851   1
  -2   1  16 7856.83 625.374   1
   2   1 -16 7422.68 589.588   1
   2  -1 -16 8184.16 611.591   1
  -2   1  15 806.345 249.898   1
   2  -1 -15 277.866 216.614   1
   2   1 -15 159.420 230.983   1
  -2  -1  15 568.745 258.778   1
  -2   1  14 4107.46 434.225   1
   2  -1 -14 5005.57 417.110   1
  -2  -1  13 7734.54 582.256   1
   2   1 -13 8064.25 577.373   1
   2  -1 -12 189.807 206.641   1
  -2   1  12 204.334 223.384   1
   2   1 -12 199.648 172.551   1
  -2  -1  11 4415.82 379.633   1
  -2   1  11 5123.93 384.891   1
   2   1 -11 4139.66 362.857   1
   2  -1 -11 4293.84 376.251   1
  -2  -1  10 24728.1 1553.13   1
  -2   1  10 25359.6 1562.11   1
   2  -1 -10 24751.1 1556.14   1
   2   1 -10 23500.8 1546.96   1
  -2   1   9 1131.45 213.325   1
   2  -1  -9 1606.59 206.575   1
  -2  -1   9 1826.42 207.286   1
   2   1  -9 1726.24 197.161   1
  -2  -1   8 27449.4 1811.86   1
  -2   1   8 30408.8 1822.72   1
   2   1  -8 29507.0 1810.51   1
   2  -1  -8 29035.4 1817.45   1
  -2   1   7 16503.9 1107.29   1
   2  -1  -7 18241.8 1107.77   1
  -2   1   6 5403.08 385.867   1
  -2  -1   6 5253.20 368.008   1
   2   1  -6 4636.65 363.305   1
   2  -1  -6 5400.06 379.216   1
  -2   1   5 9554.23 572.920   1
   2   1  -5 8859.88 555.692   1
   2  -1  -5 8599.55 565.250   1
  -2  -1   4 4091.51 318.732   1
  -2   1   4 5286.38 338.410   1
   2  -1  -4 5165.76 330.104   1
   2   1  -4 3719.78 314.307   1
  -2   1   3 102540. 6123.00   1
  -2  -1   3 100276. 6118.86   1
   2  -1  -3 98056.4 6123.05   1
   2   1  -3 101061. 6118.18   1
   2  -1  -2 2510.17 195.943   1
   2   1  -2 2045.88 177.206   1
  -2  -1   2 2344.88 184.196   1
  -2   1   2 2303.41 198.982   1
   2  -1  -1 18922.6 1082.78   1
  -2   1   1 18335.6 1082.99   1
   2   1  -1 18267.9 1080.49   1
  -2  -1   1 14856.5 1077.40   1
   2  -1   0-104.187 99.0628   1
  -2   1   0 82.2222 100.517   1
  -2  -1   0-76.9429 102.574   1
   2   1   0 50.3317 100.186   1
  -2   1  -1 14949.2 1045.12   1
   2   1   1 19385.6 1052.57   1
  -2  -1  -1 18403.6 1051.08   1
   2  -1   1 15832.7 1045.09   1
   2  -1   2 2411.09 185.723   1
   2   1   2 2192.99 182.485   1
  -2  -1  -2 2332.22 183.234   1
  -2   1  -2 2317.61 182.646   1
   2   1   3 100193. 5898.70   1
   2  -1   3 101107. 5891.76   1
  -2   1  -3 89643.4 5889.22   1
  -2  -1  -3 97932.4 5896.77   1
   2  -1   4 4810.76 338.078   1
  -2   1  -4 4798.92 332.723   1
  -2  -1  -4 5139.70 353.666   1
   2   1   4 4853.20 355.800   1
  -2   1  -5 8678.58 552.373   1
  -2  -1  -5 9227.66 560.876   1
   2  -1   5 7971.72 554.761   1
   2   1   5 7560.25 561.056   1
  -2   1  -6 4759.09 362.827   1
  -2  -1  -6 5762.72 382.733   1
   2   1   6 5080.12 387.707   1
   2  -1   6 5373.18 373.081   1
  -2  -1  -7 16917.4 1084.92   1
   2   1   7 17145.0 1087.79   1
  -2  -1  -8 26981.0 1793.91   1
  -2   1  -8 28950.3 1789.66   1
   2   1   8 29448.3 1802.84   1
   2  -1   8 29670.2 1795.63   1
   2  -1   9 1352.80 189.730   1
   2   1   9 1509.09 222.777   1
  -2  -1  -9 1331.39 207.968   1
  -2   1  -9 1475.52 179.188   1
   2   1  10 25756.6 1627.53   1
   2  -1  10 25651.3 1619.82   1
   2   1  11 3719.18 337.992   1
  -2   1 -11 3947.15 324.793   1
  -2  -1 -11 3239.08 330.209   1
   2   1  12 366.686 215.002   1
  -2   1 -12 171.946 171.040   1
  -2  -1 -12-138.836 199.075   1
  -2   1 -13 7554.38 568.319   1
   2  -1  13 8177.44 577.627   1
  -2  -1 -14 4881.18 435.350   1
   2   1  14 4878.44 433.338   1
  -2  -1 -15 26.8696 254.684   1
  -2   1 -15 640.548 238.043   1
   2   1  15 428.475 280.884   1
  -2  -1 -16 7187.76 596.615   1
  -2   1 -16 8031.75 582.053   1
   2   1  16 8050.66 613.772   1
   2  -1  16 7460.16 584.939   1
  -2   1 -17 6034.45 493.653   1
   2   1  17 5696.94 516.369   1
   2  -1  17 5555.92 496.322   1
  -2   1 -18 886.342 290.979   1
   2  -1  18 691.385 313.266   1
  -2   1 -19 1445.80 316.349   1
  -2  -1 -19 1285.13 307.914   1
   2  -1  19 1337.42 337.568   1
   2   1  19 965.339 303.496   1
  -2   1 -20 415.259 284.522   1
  -2  -1 -20 355.373 304.819   1
   2  -1  20 439.155 297.558   1
   2   1  20 616.613 330.874   1
  -2   1 -21 921.855 306.355   1
  -2  -1 -21 1952.56 352.239   1
   2   1  21 1366.03 364.513   1
   2  -1  21 1157.97 347.811   1
  -2   1 -22 3019.35 415.980   1
   2  -1  22 2961.23 432.817   1
  -2  -1 -23 34.4621 324.484   1
   2   1  23-146.823 324.766   1
  -2   1 -24 1154.23 347.925   1
  -2  -1 -24 1563.68 379.709   1
   2  -1  24 978.291 365.576   1
   2   1  24 855.339 385.626   1
  -2   1 -25 809.251 366.970   1
   2  -1  25 1141.92 377.478   1
  -2  -1 -26 138.783 333.381   1
   2   1  26-112.676 340.018   1
   2  -2 -28 471.180 393.257   1
   2  -2 -27 1839.97 424.349   1
  -2   2  27 2114.08 427.404   1
   2  -2 -26 994.789 359.856   1
  -2   2  26 842.857 370.152   1
   2  -2 -25 860.068 344.308   1
   2   2 -25 1062.68 361.919   1
  -2   2  25 588.316 354.986   1
   2   2 -24 279.556 350.218   1
   2  -2 -24 721.389 349.990   1
  -2   2  24 146.959 320.959   1
  -2  -2  24 334.341 343.183   1
   2   2 -23 446.427 322.758   1
   2  -2 -23-34.1664 322.947   1
  -2  -2  23 513.346 338.618   1
  -2   2  23 475.686 335.254   1
   2   2 -22 33.6879 323.206   1
   2  -2 -22 237.387 322.390   1
  -2  -2  22-35.9637 318.285   1
  -2   2  22 291.090 342.031   1
   2  -2 -21 435.528 328.837   1
   2   2 -21 427.174 296.896   1
  -2  -2  21 420.194 303.733   1
  -2   2  21-35.9566 328.077   1
   2  -2 -20 2507.24 371.275   1
   2   2 -20 2968.74 353.773   1
  -2  -2  20 2008.68 366.040   1
  -2   2  20 2760.95 393.730   1
   2   2 -19 92.5981 278.980   1
   2  -2 -19 32.3294 285.538   1
  -2  -2  19 329.367 290.274   1
  -2   2  19 104.290 293.555   1
   2  -2 -18 2360.74 312.206   1
  -2   2  18 1726.72 334.423   1
  -2  -2  18 1333.73 329.267   1
   2   2 -18 2050.55 324.298   1
   2  -2 -17 2166.54 341.221   1
   2   2 -17 2905.29 323.102   1
  -2  -2  17 2008.12 326.002   1
   2  -2 -16 796.461 290.989   1
  -2   2  16 253.775 295.555   1
   2   2 -16 462.688 236.857   1
  -2  -2  16 407.741 257.107   1
   2  -2 -15 1049.14 259.744   1
  -2   2  15 1130.57 272.536   1
   2   2 -15 1420.07 260.950   1
  -2  -2  15 1463.39 264.364   1
   2  -2 -14 4312.52 407.614   1
  -2   2  14 4862.69 431.396   1
   2   2 -14 4139.28 387.744   1
  -2  -2  14 4321.29 410.306   1
   2  -2 -13 387.716 202.099   1
   2   2 -13 388.381 204.500   1
  -2  -2  13 243.896 219.937   1
  -2   2  13 613.747 223.205   1
  -2  -2  12 25512.0 1620.22   1
  -2   2  11 99.5537 215.011   1
   2  -2 -11 184.307 207.766   1
   2   2 -11-156.882 161.269   1
  -2  -2  11-293.324 182.635   1
  -2   2  10 21840.0 1401.60   1
  -2  -2  10 23425.2 1387.35   1
   2  -2 -10 19856.0 1391.32   1
   2   2 -10 21994.4 1380.02   1
   2   2  -9 2973.70 270.115   1
   2  -2  -9 3347.01 298.427   1
  -2  -2   9 3215.89 276.267   1
  -2   2   9 3220.48 312.342   1
   2   2  -8 2812.72 225.532   1
   2  -2  -8 2067.10 245.686   1
  -2   2   8 2308.18 255.891   1
  -2  -2   8 2506.50 228.063   1
  -2   2   7 888.157 187.611   1
   2  -2  -7 573.153 174.402   1
  -2  -2   6 18372.8 1147.30   1
  -2   2   6 19016.7 1164.86   1
   2  -2  -6 19036.3 1162.59   1
   2   2  -6 17137.7 1146.26   1
  -2  -2   5 5805.31 417.507   1
   2   2  -5 6297.37 413.669   1
  -2  -2   4 13843.0 851.962   1
   2   2  -4 13345.5 848.421   1
  -2   2   4 13911.3 862.154   1
   2  -2  -4 12843.1 859.086   1
  -2  -2   3 4275.09 324.920   1
  -2   2   3 5631.85 352.708   1
   2  -2  -3 5392.05 347.234   1
   2   2  -3 4505.05 323.273   1
   2  -2  -2 12574.0 809.197   1
  -2   2   2 12815.7 811.544   1
   2   2  -2 13047.7 796.498   1
  -2  -2   2 12474.9 797.078   1
   2  -2  -1 114115. 7425.43   1
  -2  -2   1 124935. 7422.11   1
  -2   2   1 127177. 7426.18   1
   2   2  -1 121864. 7420.71   1
   2   2   0 31323.2 1956.20   1
  -2   2   0 33949.3 1953.40   1
  -2  -2   0 31561.5 1956.08   1
   2  -2   0 30540.9 1953.80   1
   2  -2   1 123607. 7642.39   1
  -2  -2  -1 133416. 7647.24   1
   2   2   1 134847. 7648.13   1
  -2   2  -1 115375. 7641.35   1
   2  -2   2 11873.7 759.839   1
   2   2   2 12051.8 778.521   1
  -2  -2  -2 11439.4 775.443   1
  -2   2  -2 12979.1 761.361   1
   2  -2   3 5648.05 346.651   1
   2   2   3 4463.26 366.974   1
  -2  -2  -3 5676.12 368.912   1
  -2   2  -3 4855.87 344.366   1
   2  -2   4 14157.5 905.166   1
   2   2   4 14121.4 920.237   1
  -2  -2  -4 14703.7 917.848   1
  -2   2  -4 14776.7 903.460   1
   2  -2   5 6933.73 447.952   1
  -2   2  -5 6476.93 443.866   1
   2  -2   6 17790.3 1099.40   1
   2   2   6 16646.3 1115.00   1
  -2   2  -6 17724.7 1095.37   1
  -2  -2  -6 17355.8 1110.25   1
  -2  -2  -7 380.693 151.645   1
  -2   2  -7 780.225 122.956   1
   2   2   7 467.494 162.660   1
   2  -2   7 670.104 129.884   1
  -2   2  -8 2518.00 217.619   1
  -2  -2  -8 2563.20 249.407   1
   2   2   8 2021.61 252.275   1
   2  -2   8 2185.40 224.765   1
  -2  -2  -9 3570.36 303.318   1
  -2   2  -9 3257.27 274.311   1
   2   2   9 3556.81 318.131   1
   2  -2   9 3306.78 281.638   1
   2   2  10 23643.6 1506.69   1
  -2   2 -11 113.780 167.070   1
  -2  -2 -11-203.514 178.858   1
   2   2  11 96.1438 188.070   1
   2  -2  11 160.549 180.576   1
   2  -2  12 21469.6 1370.27   1
   2   2  13 812.390 274.425   1
   2  -2  13 320.333 201.706   1
  -2   2 -13 758.177 212.570   1
  -2  -2 -13 382.004 241.623   1
   2   2  14 3562.19 398.840   1
   2  -2  14 3844.69 365.200   1
  -2   2 -14 3920.27 352.089   1
  -2  -2 -14 3638.87 385.779   1
   2  -2  15 634.372 257.047   1
   2   2  15 1077.83 302.218   1
  -2  -2 -15 853.513 274.156   1
  -2   2 -15 1523.90 255.100   1
   2   2  16 121.554 274.578   1
   2  -2  16-27.9410 241.364   1
  -2   2 -16-26.4061 224.502   1
  -2  -2 -16 257.476 252.064   1
   2  -2  17 3338.75 355.272   1
  -2   2 -17 2757.28 336.318   1
  -2  -2 -17 2496.78 331.132   1
   2   2  18 1986.71 332.886   1
   2  -2  18 1332.55 319.509   1
  -2   2 -18 2133.87 321.371   1
  -2  -2 -18 1718.38 310.713   1
   2  -2  19-226.006 305.702   1
   2   2  19 33.6126 322.386   1
  -2   2 -19-274.286 274.772   1
  -2  -2 -19 442.923 305.092   1
   2   2  20 2615.79 402.331   1
  -2  -2 -20 3241.15 390.418   1
   2   2  21 281.324 295.218   1
   2  -2  21 594.966 330.577   1
  -2  -2 -21 963.324 299.499   1
  -2   2 -21 328.431 303.977   1
   2   2  22 613.315 366.907   1
   2  -2  22 505.405 325.607   1
  -2   2 -22 236.855 309.032   1
  -2  -2 -22 202.768 344.895   1
   2  -2  23 927.817 354.523   1
   2   2  23-73.1001 361.812   1
  -2   2 -23 1380.78 348.984   1
  -2  -2 -23 787.629 356.856   1
   2   2  24 554.299 342.712   1
   2  -2  24 945.973 385.932   1
  -2   2 -24 981.115 366.178   1
  -2  -2 -24 207.523 317.282   1
   2   2  25 893.830 396.813   1
  -2  -2 -25 899.191 380.252   1
   2   2  26 1303.13 406.738   1
  -2  -2 -26 1583.54 400.985   1
   2   2  27 1256.92 369.692   1
  -2  -2 -27 991.137 357.259   1
   2  -3 -27 302.940 383.267   1
  -2   3  27 180.100 375.864   1
   2  -3 -26 1427.34 404.078   1
  -2   3  26 181.668 385.657   1
   2  -3 -25 307.337 362.487   1
  -2   3  25 1023.07 392.157   1
   2  -3 -23-273.296 320.454   1
   2   3 -23 34.4110 316.595   1
  -2  -3  23 218.329 319.205   1
  -2   3  23-183.306 317.378   1
   2   3 -22 3661.42 444.245   1
   2  -3 -22 4009.14 429.025   1
  -2   3  22 3318.91 447.640   1
  -2  -3  22 4280.98 450.530   1
   2   3 -21 326.340 305.545   1
  -2  -3  21 313.388 307.368   1
  -2   3  20 2072.54 381.065   1
  -2   3  19 805.883 365.211   1
   2  -3 -19 325.650 296.140   1
   2   3 -19 762.389 284.219   1
  -2  -3  19 389.729 291.143   1
  -2   3  18 6945.32 565.842   1
  -2  -3  18 5513.10 518.929   1
   2  -3 -18 7374.94 562.637   1
   2   3 -18 5324.63 517.828   1
   2   3 -17 27.9293 244.452   1
  -2  -3  17-89.2478 269.873   1
  -2   3  16 5817.17 520.874   1
  -2  -3  16 5565.61 494.699   1
   2  -3 -16 6414.21 512.131   1
   2   3 -16 6314.65 497.151   1
  -2   3  15-31.2332 287.356   1
   2  -3 -15-86.7098 263.282   1
  -2   3  14 3660.29 379.743   1
   2   3 -14 3245.16 321.881   1
  -2  -3  14 2931.12 336.942   1
   2  -3 -14 3389.59 363.837   1
  -2   3  13-258.216 246.763   1
   2  -3 -13 265.359 232.840   1
   2   3 -13 350.861 199.424   1
  -2  -3  13-23.3543 205.832   1
   2   3 -12 12243.5 797.023   1
  -2  -3  12 12721.6 804.846   1
  -2   3  12 10997.4 822.165   1
   2  -3 -12 11613.5 815.984   1
  -2   3  11 2167.56 284.962   1
   2  -3 -11 2340.27 280.143   1
   2   3 -11 2368.17 239.130   1
  -2  -3  11 1784.19 243.153   1
   2   3 -10 12263.5 791.017   1
  -2  -3  10 11726.7 790.944   1
  -2   3  10 13288.4 826.430   1
   2  -3 -10 10954.4 810.030   1
  -2   3   9 1290.01 224.536   1
   2   3  -9 1143.33 168.233   1
  -2  -3   9 1150.65 160.213   1
   2  -3  -9 922.120 206.694   1
   2  -3  -8 155.259 169.274   1
  -2   3   8 83.8106 177.426   1
  -2   3   7 6231.51 458.411   1
  -2  -3   7 7161.74 442.644   1
   2   3  -7 5931.17 438.762   1
   2  -3  -7 6279.75 457.533   1
  -2  -3   6 17209.8 1043.66   1
  -2   3   6 15848.5 1067.71   1
   2  -3  -6 17402.5 1064.62   1
   2   3  -6 16003.6 1040.38   1
   2  -3  -5 716.772 135.620   1
   2   3  -5 391.534 118.566   1
  -2   3   5 736.977 145.713   1
  -2  -3   5 369.955 114.720   1
   2   3  -4 6076.87 384.174   1
  -2  -3   4 5536.57 386.111   1
  -2  -3   3 11314.4 743.599   1
   2  -3  -3 11172.2 760.034   1
  -2   3   3 11608.1 762.856   1
   2   3  -3 12801.0 742.089   1
   2  -3  -2 30193.4 2064.24   1
  -2  -3   2 32779.2 2053.84   1
  -2   3   2 34965.7 2066.67   1
   2   3  -2 35562.8 2053.23   1
   2  -3  -1 62005.1 3715.75   1
  -2  -3   1 61161.7 3711.93   1
  -2   3   1 59700.8 3718.07   1
   2   3  -1 60561.4 3712.97   1
   2  -3   0 102.974 93.2855   1
  -2   3   0-28.6471 106.495   1
  -2  -3   0-179.511 104.004   1
   2   3   0 107.662 113.396   1
  -2  -3  -1 64471.4 3563.04   1
   2   3   1 61321.7 3562.66   1
  -2   3  -1 55352.3 3553.72   1
   2  -3   1 55022.6 3554.17   1
   2   3   2 35269.0 2058.44   1
   2  -3   2 32640.4 2039.86   1
  -2   3  -2 35234.6 2041.63   1
  -2  -3  -2 29960.7 2053.31   1
   2  -3   3 11443.9 688.484   1
   2   3   3 11491.3 708.485   1
  -2   3  -3 9941.27 685.797   1
  -2  -3  -3 11752.6 711.106   1
  -2   3  -4 6588.76 420.097   1
   2  -3   4 6333.38 422.861   1
   2  -3   5 593.681 116.497   1
  -2  -3  -5 677.340 159.269   1
   2   3   5 751.114 170.706   1
  -2   3  -5 639.187 111.093   1
   2  -3   6 16854.8 1044.68   1
   2   3   6 18145.2 1073.55   1
  -2  -3  -6 17944.9 1068.81   1
  -2   3  -6 15159.7 1041.02   1
   2   3   7 6761.17 481.935   1
   2  -3   7 7302.77 448.625   1
  -2   3  -7 6096.06 440.568   1
  -2  -3  -7 5819.62 473.464   1
  -2  -3  -8 383.453 166.587   1
   2   3   8 206.882 174.346   1
  -2  -3  -9 1117.29 189.840   1
  -2   3  -9 1362.99 167.197   1
   2  -3   9 1476.53 172.041   1
  -2  -3 -10 10355.0 743.113   1
   2  -3  10 11447.8 727.836   1
   2   3  10 10694.5 754.858   1
   2  -3  11 2327.87 247.268   1
   2   3  11 2881.26 301.151   1
  -2  -3 -11 2086.30 275.747   1
  -2   3 -11 2295.49 247.366   1
  -2  -3 -12 12353.0 823.304   1
  -2   3 -12 12161.4 799.444   1
   2  -3  12 11597.8 802.617   1
   2   3  12 11873.7 824.581   1
   2  -3  13-222.147 196.836   1
   2   3  13 377.493 234.174   1
  -2  -3 -13 210.748 243.066   1
  -2   3 -13 485.116 213.318   1
   2   3  14 2653.36 361.953   1
   2  -3  14 3360.34 332.287   1
  -2  -3 -14 3622.56 354.317   1
  -2   3 -14 3011.87 307.583   1
   2   3  15 627.060 289.089   1
  -2  -3 -15 56.1274 258.357   1
   2   3  16 5537.84 498.502   1
  -2  -3 -16 6147.27 490.366   1
  -2   3 -16 5826.81 472.074   1
   2  -3  16 5106.34 471.955   1
   2  -3  17 28.9540 258.406   1
  -2   3 -17-191.232 243.820   1
   2   3  18 5173.91 514.682   1
  -2  -3 -18 5839.03 511.512   1
  -2   3 -18 6136.06 499.396   1
   2  -3  18 5673.15 506.570   1
   2  -3  19 705.481 291.912   1
   2   3  19 744.590 345.838   1
  -2   3 -19 695.520 296.523   1
  -2  -3 -19 796.043 338.982   1
   2  -3  20 1781.11 345.175   1
   2   3  20 2008.40 358.348   1
  -2  -3 -20 2021.74 332.473   1
  -2   3 -20 2114.87 336.387   1
   2  -3  21 908.320 318.932   1
  -2   3 -21 131.115 290.277   1
   2   3  22 3770.05 499.356   1
   2  -3  22 4507.90 478.268   1
  -2  -3 -22 5368.70 498.972   1
  -2   3 -22 3984.46 455.845   1
   2  -3  23 706.641 357.689   1
   2   3  23 328.312 309.024   1
  -2   3 -23-206.779 327.882   1
  -2  -3 -23 239.279 312.346   1
   2   3  25 810.719 382.618   1
  -2  -3 -25 654.146 362.766   1
   2   3  26 700.667 354.521   1
  -2  -3 -26 579.508 348.165   1
  -2  -3 -27 1281.05 416.301   1
   2  -4 -28 98.1135 381.190   1
  -2   4  28 595.338 388.537   1
   2  -4 -27 365.695 337.421   1
  -2   4  27 533.032 354.619   1
   2  -4 -26 1480.30 372.910   1
  -2   4  26 1619.47 354.060   1
   2  -4 -25-135.588 350.164   1
  -2   4  25 217.668 358.549   1
   2  -4 -24 272.212 376.796   1
  -2   4  24 218.798 365.004   1
   2  -4 -23 1533.76 395.541   1
   2   4 -23 1139.36 333.642   1
  -2   4  23 1463.24 401.035   1
   2   4 -22 301.608 302.840   1
   2  -4 -22 951.163 371.767   1
  -2   4  22 291.942 370.196   1
  -2  -4  22 740.214 336.117   1
   2   4 -21 682.004 321.577   1
   2  -4 -21 337.532 344.838   1
  -2   4  21 108.730 352.568   1
  -2  -4  21 137.077 314.009   1
   2   4 -20 3379.01 365.097   1
  -2  -4  20 2955.24 376.155   1
   2  -4 -20 2203.20 400.712   1
  -2   4  19 2225.20 394.560   1
   2  -4 -19 1805.31 368.915   1
   2   4 -19 2492.61 341.011   1
  -2  -4  19 2772.71 351.195   1
  -2   4  18 5843.74 534.671   1
  -2  -4  18 6264.42 531.991   1
   2   4 -18 6024.00 520.172   1
   2  -4 -18 7101.49 544.818   1
  -2   4  17 1926.92 346.039   1
   2   4 -17 1526.78 287.788   1
  -2  -4  17 1829.67 293.841   1
   2  -4 -17 2255.94 331.524   1
  -2   4  16 592.215 316.258   1
   2  -4 -16 182.581 287.815   1
   2   4 -16 516.393 229.888   1
  -2  -4  16 137.539 232.056   1
  -2  -4  15 8790.06 634.674   1
  -2   4  15 9047.81 675.952   1
   2   4 -15 8498.84 618.495   1
   2  -4 -15 8312.57 651.999   1
  -2   4  14 2886.55 379.048   1
   2  -4 -14 3292.81 363.314   1
   2   4 -14 3765.32 333.479   1
  -2  -4  14 3277.84 335.372   1
   2   4 -13 5336.23 429.867   1
   2  -4 -13 5913.74 476.826   1
  -2   4  13 6424.62 498.789   1
  -2  -4  13 5386.13 448.804   1
   2   4 -12 12718.0 878.230   1
   2  -4 -12 12850.3 907.787   1
  -2  -4  12 14047.6 888.927   1
  -2   4  12 14297.8 923.482   1
  -2  -4  11 8696.77 591.321   1
   2   4 -11 8618.53 589.485   1
  -2   4  10-126.115 175.686   1
   2  -4 -10-186.983 160.543   1
   2   4 -10 143.456 141.351   1
  -2  -4  10-50.1307 142.068   1
   2   4  -9 4687.27 336.365   1
   2  -4  -9 4342.43 379.644   1
  -2  -4   9 4309.00 336.569   1
  -2   4   9 5228.99 398.822   1
   2   4  -8 10135.3 652.143   1
  -2  -4   8 10287.9 656.904   1
  -2   4   8 10193.4 694.683   1
   2  -4  -8 9092.71 685.080   1
  -2   4   7 914.836 205.219   1
   2  -4  -7 885.067 194.125   1
   2   4  -7 1235.56 142.374   1
  -2  -4   7 1348.30 143.876   1
  -2  -4   6 17726.6 1103.88   1
   2   4  -6 16990.5 1104.32   1
   2  -4  -6 18045.2 1132.13   1
  -2   4   6 18672.2 1138.24   1
  -2  -4   5 53842.8 3342.60   1
   2   4  -5 54572.4 3342.12   1
   2  -4  -5 54247.4 3364.62   1
  -2   4   5 57689.5 3372.72   1
  -2  -4   4 8388.83 564.292   1
   2   4  -4 9282.78 562.740   1
   2  -4  -3 47496.1 2873.67   1
  -2   4   3 49381.1 2876.68   1
  -2  -4   3 44991.6 2854.33   1
   2   4  -3 46818.4 2853.33   1
   2  -4  -2 6628.03 479.040   1
   2   4  -2 6680.94 460.299   1
  -2  -4   2 7792.53 462.778   1
  -2   4   2 7409.50 483.222   1
   2   4  -1 49201.8 3443.97   1
  -2  -4   1 57871.4 3443.57   1
  -2   4   1 60559.6 3451.77   1
   2  -4  -1 59777.7 3450.43   1
  -2  -4   0 16483.7 963.592   1
   2   4   0 14424.9 962.905   1
  -2   4   0 15115.0 962.525   1
   2  -4   0 15624.2 961.737   1
  -2  -4  -1 58450.8 3481.59   1
   2   4   1 59584.4 3483.35   1
  -2   4  -1 55261.5 3470.70   1
   2  -4   1 55953.7 3471.29   1
   2   4   2 7560.48 481.702   1
   2  -4   2 6615.49 451.809   1
  -2  -4  -2 7497.57 477.284   1
  -2   4  -2 7232.43 453.855   1
   2  -4   3 53683.1 3059.08   1
   2   4   3 45063.1 3077.41   1
  -2   4  -3 50043.7 3057.95   1
  -2  -4  -3 48302.6 3079.15   1
   2  -4   4 8898.00 552.545   1
   2   4   4 7436.75 585.631   1
  -2   4  -4 9087.92 552.891   1
  -2  -4  -4 8673.13 584.289   1
   2   4   5 57850.6 3502.89   1
   2  -4   5 58741.5 3475.58   1
  -2  -4  -5 53249.0 3495.85   1
  -2   4  -5 56696.0 3472.71   1
   2   4   6 19128.7 1108.32   1
  -2  -4  -6 18373.6 1099.58   1
  -2   4  -6 18173.7 1069.36   1
   2   4   7 1128.95 201.303   1
   2  -4   7 1348.59 147.779   1
  -2   4  -7 1082.87 138.021   1
  -2  -4  -7 1269.43 198.960   1
   2  -4   8 10473.1 649.621   1
   2   4   8 10571.6 692.809   1
  -2   4  -8 9540.44 645.108   1
  -2  -4  -8 9363.39 680.221   1
   2   4   9 5070.81 411.900   1
   2   4  10 563.535 217.478   1
   2  -4  10 80.1115 136.579   1
  -2  -4 -10 459.162 203.810   1
  -2   4 -10-30.3103 133.326   1
  -2   4 -11 8860.15 591.081   1
   2  -4  11 8455.27 594.790   1
  -2   4 -12 13981.9 881.753   1
  -2  -4 -12 14664.8 917.973   1
   2  -4  12 12895.0 887.880   1
   2   4  12 12442.3 911.697   1
  -2  -4 -13 5657.54 491.211   1
  -2   4 -13 6361.20 455.614   1
   2   4  13 5877.55 502.184   1
   2  -4  13 6089.51 453.932   1
   2  -4  14 2626.73 296.262   1
   2   4  14 3184.55 328.760   1
  -2  -4 -14 3710.05 331.544   1
  -2   4 -14 3056.73 307.248   1
  -2  -4 -15 7931.01 645.428   1
  -2   4 -15 9836.25 628.299   1
   2  -4  15 8425.90 635.718   1
   2   4  15 8562.57 661.527   1
   2   4  16 31.4838 306.587   1
  -2  -4 -16 355.504 279.213   1
   2  -4  17 1672.58 317.592   1
   2   4  17 1846.01 350.307   1
  -2   4 -17 2036.20 299.095   1
  -2  -4 -17 2324.92 336.949   1
  -2   4 -18 7126.69 539.756   1
  -2  -4 -18 6625.15 558.280   1
   2  -4  18 7163.73 555.742   1
   2   4  18 5765.10 563.924   1
   2  -4  19 2864.85 360.435   1
   2   4  19 1672.75 387.356   1
  -2  -4 -19 2600.52 389.586   1
  -2   4 -19 2512.25 337.561   1
  -2  -4 -20 3377.10 385.132   1
  -2   4 -20 3696.75 392.462   1
   2   4  21 495.521 357.602   1
   2   4  22 1113.17 377.468   1
   2  -4  22 758.378 329.789   1
  -2  -4 -22 33.7736 338.126   1
  -2   4 -22 301.358 323.294   1
   2   4  23 1637.72 365.911   1
  -2   4 -23 1170.97 343.397   1
  -2  -4 -23 1500.18 370.280   1
   2   4  24 986.839 386.241   1
  -2  -4 -24 411.143 378.778   1
   2   4  25 292.645 330.848   1
  -2  -4 -25 990.870 333.647   1
   2   4  26 2483.53 449.992   1
   2   4  27 180.417 380.224   1
  -2  -4 -27 732.640 389.654   1
   2   4  28 603.017 368.950   1
  -2  -4 -28-131.371 366.608   1
   2  -5 -28 418.784 350.477   1
  -2   5  28 138.044 324.152   1
   2  -5 -26 865.852 394.621   1
  -2   5  26 498.846 405.500   1
   2  -5 -25 538.093 387.770   1
  -2   5  25 829.741 388.030   1
   2  -5 -24 1356.25 388.721   1
  -2   5  24 837.782 405.418   1
   2   5 -22 633.857 307.342   1
   2  -5 -22 816.443 372.574   1
  -2   5  22 365.478 374.032   1
   2  -5 -21 440.279 339.140   1
   2   5 -21 901.176 309.784   1
  -2  -5  21 101.633 313.966   1
  -2   5  21 182.264 360.591   1
   2   5 -20 30.9744 281.435   1
  -2  -5  20 519.730 299.847   1
   2   5 -19-651.597 276.216   1
  -2  -5  19-31.0300 270.991   1
   2  -5 -19 165.294 326.727   1
  -2   5  18 1117.91 348.452   1
   2   5 -18 618.366 257.458   1
  -2  -5  18 797.269 282.272   1
   2  -5 -18 324.573 326.289   1
  -2   5  17-34.2412 280.229   1
   2   5 -17-292.660 251.142   1
  -2  -5  17-139.701 253.629   1
   2  -5 -17-126.923 259.708   1
  -2   5  15 454.649 318.936   1
   2  -5 -15 720.909 295.118   1
   2   5 -15 210.669 216.855   1
  -2  -5  15 221.079 232.729   1
  -2  -5  14 5245.91 429.120   1
  -2   5  14 4992.69 449.495   1
   2   5 -14 5868.40 422.349   1
   2  -5 -14 4730.37 436.968   1
   2   5 -13 1646.04 226.897   1
  -2  -5  13 1680.36 234.859   1
   2  -5 -13 1788.48 298.867   1
  -2   5  12 405.671 244.017   1
   2   5 -12-183.079 162.323   1
  -2  -5  12-19.2185 175.399   1
   2  -5 -12-26.8394 222.258   1
  -2   5  11 248.638 215.239   1
   2  -5 -11 460.554 200.662   1
   2   5 -11 313.129 157.753   1
  -2  -5  11 593.586 168.708   1
   2   5 -10 9092.82 649.232   1
   2  -5 -10 9801.31 694.953   1
  -2   5  10 9532.22 703.114   1
  -2  -5  10 11265.0 663.819   1
   2  -5  -9 754.587 190.625   1
  -2   5   9 740.254 201.876   1
  -2   5   8 28059.0 1696.62   1
   2   5  -8 24546.1 1654.28   1
  -2  -5   8 28117.4 1657.92   1
   2  -5  -8 27187.1 1689.19   1
   2   5  -7 1913.82 173.695   1
  -2  -5   7 2167.22 174.948   1
  -2   5   7 1950.28 244.800   1
   2  -5  -7 1746.54 226.588   1
   2   5  -6 16913.6 1003.19   1
  -2  -5   6 14630.8 1002.22   1
  -2   5   6 16577.3 1045.23   1
   2  -5  -6 17258.7 1043.11   1
  -2  -5   5 2600.50 205.413   1
   2   5  -5 2917.15 205.267   1
  -2   5   5 3001.20 266.752   1
   2  -5  -5 2807.44 260.818   1
  -2   5   4 12990.5 828.766   1
   2   5  -4 13344.5 791.276   1
  -2  -5   4 12203.9 792.743   1
   2  -5  -4 11844.1 822.582   1
  -2  -5   3 6.61484 82.3373   1
   2   5  -3-60.8158 87.3177   1
   2   5  -2 41160.8 2762.52   1
  -2  -5   2 45969.3 2761.48   1
  -2   5   2 48067.0 2780.01   1
   2  -5  -2 47896.6 2778.50   1
  -2   5   1 993.335 143.995   1
   2  -5  -1 1091.42 145.070   1
  -2  -5   1 1400.49 128.309   1
   2   5  -1 1027.12 126.089   1
  -2   5   0-9.02280 111.560   1
   2   5   0-9.58029 117.933   1
  -2  -5   0 26.8864 109.713   1
   2  -5   0-25.1882 101.977   1
   2  -5   1 1273.05 124.680   1
   2   5   1 1214.62 148.486   1
  -2  -5  -1 1138.10 146.346   1
  -2   5  -1 1196.69 131.126   1
  -2  -5  -2 47600.0 2784.98   1
  -2   5  -2 45727.5 2765.03   1
   2  -5   2 42891.9 2765.05   1
   2   5   2 47064.9 2786.60   1
   2  -5   3 49.2202 72.5487   1
  -2   5  -3-16.4550 68.5605   1
   2   5   4 14770.7 877.076   1
  -2   5  -4 12872.4 832.146   1
  -2  -5  -4 14012.1 869.097   1
   2  -5   5 3655.50 231.916   1
   2   5   5 3227.94 293.355   1
  -2  -5  -5 2854.79 283.454   1
  -2   5  -5 3155.34 228.294   1
   2   5   6 15490.7 1027.56   1
   2  -5   6 16616.4 981.422   1
  -2   5  -6 15624.7 980.767   1
  -2  -5  -6 14139.2 1016.93   1
   2   5   7 1760.51 231.556   1
   2  -5   7 2228.93 178.569   1
  -2   5  -7 2163.83 176.666   1
  -2  -5  -7 2028.98 215.729   1
  -2   5  -8 27979.0 1758.57   1
  -2  -5  -8 27680.0 1793.81   1
   2  -5   8 29738.0 1762.87   1
   2   5   8 27891.6 1798.86   1
   2   5   9 915.260 249.481   1
   2  -5   9 839.173 142.050   1
  -2   5  -9 682.122 122.879   1
   2   5  10 9795.70 716.426   1
  -2  -5 -10 10618.3 714.822   1
   2   5  11 238.748 237.367   1
   2  -5  11-16.3659 138.119   1
  -2   5 -11 236.747 140.231   1
  -2  -5 -11 301.011 221.641   1
   2  -5  12-73.2306 167.804   1
   2   5  12-82.5412 219.385   1
  -2  -5 -12-26.4937 206.192   1
  -2   5 -12 327.978 158.540   1
   2   5  13 1393.44 268.033   1
   2  -5  13 1752.71 230.676   1
  -2  -5 -13 1244.98 266.857   1
  -2   5 -13 1279.70 210.215   1
   2   5  14 5481.13 505.189   1
  -2   5 -14 6027.30 455.984   1
  -2  -5 -14 6423.36 505.950   1
   2  -5  14 5492.54 455.492   1
   2   5  15 31.0787 279.230   1
   2  -5  15 191.772 214.576   1
  -2  -5 -15 87.5852 255.724   1
  -2   5 -15 294.332 214.209   1
  -2   5 -16 6079.62 478.196   1
   2  -5  16 5963.71 482.712   1
   2  -5  17 526.663 248.797   1
   2   5  17 98.4679 313.429   1
  -2   5 -17 287.817 229.475   1
  -2  -5 -17-61.9904 310.845   1
   2   5  18 1044.17 306.926   1
   2  -5  18 592.280 284.422   1
  -2  -5 -18 475.728 275.078   1
  -2   5 -18 863.646 270.408   1
   2   5  19 310.244 345.200   1
   2  -5  19-219.595 290.271   1
  -2  -5 -19 226.985 330.144   1
  -2   5 -19 795.360 274.230   1
   2  -5  20 330.790 271.768   1
  -2   5 -20 708.554 277.868   1
   2  -5  21 69.1360 303.707   1
  -2  -5 -21-200.943 326.889   1
   2   5  22 790.052 362.904   1
  -2  -5 -22 945.132 358.771   1
  -2   5 -22 166.343 302.912   1
   2   5  24 1345.28 407.947   1
  -2  -5 -24 1533.54 398.969   1
   2   5  25 544.582 336.391   1
  -2  -5 -25 33.9025 322.040   1
   2   5  26 180.791 398.852   1
  -2  -5 -26 401.765 396.311   1
   2   5  28-454.302 380.863   1
  -2  -5 -28 226.420 399.528   1
   2  -6 -27 421.174 391.637   1
  -2   6  27 416.117 406.892   1
   2  -6 -26 98.8114 368.962   1
  -2   6  26 1587.64 413.853   1
  -2   6  24 579.408 353.469   1
   2  -6 -23 2644.93 396.075   1
   2  -6 -22 1155.49 337.794   1
  -2   6  22 912.933 344.434   1
   2  -6 -21 33.9197 325.744   1
   2   6 -21 473.837 295.708   1
  -2   6  21 839.911 370.951   1
  -2   6  20 2137.85 407.612   1
   2   6 -20 2208.52 326.776   1
  -2  -6  20 1960.62 335.293   1
   2  -6 -20 1647.95 376.000   1
  -2   6  19 214.772 358.498   1
   2  -6 -19 398.699 331.898   1
   2   6 -19 891.907 284.554   1
  -2  -6  19 672.044 293.475   1
   2  -6 -18 4619.10 525.871   1
   2   6 -18 5500.92 476.772   1
  -2  -6  18 5691.68 490.720   1
  -2   6  18 6527.09 560.269   1
  -2   6  17 658.735 316.290   1
   2  -6 -17 256.948 297.857   1
  -2   6  16 101.828 300.148   1
   2   6 -16 575.356 231.814   1
  -2  -6  16 610.151 241.669   1
   2  -6 -16 313.797 265.533   1
  -2   6  15 198.381 318.166   1
   2  -6 -15 30.5757 288.396   1
   2   6 -15 512.337 194.454   1
  -2  -6  15 212.692 198.357   1
  -2  -6  14 9389.94 727.323   1
  -2   6  14 10844.2 770.415   1
   2   6 -14 11847.7 733.911   1
   2  -6 -14 10997.9 759.109   1
  -2   6  13 991.643 315.314   1
   2  -6 -13 658.733 280.270   1
   2   6 -13 392.696 174.180   1
  -2  -6  13 738.588 181.394   1
   2   6 -12 4887.59 384.587   1
   2  -6 -12 4884.21 443.076   1
  -2  -6  12 5496.84 397.176   1
  -2   6  12 5306.38 462.717   1
   2  -6 -11 1901.38 259.606   1
   2   6 -11 1965.05 208.363   1
  -2  -6  11 2418.50 221.787   1
  -2   6  11 1540.11 274.431   1
   2  -6  -9 2690.13 280.873   1
  -2  -6   9 2860.13 225.126   1
   2   6  -9 2608.62 223.794   1
  -2   6   9 2595.29 293.868   1
  -2   6   8 8697.73 616.833   1
   2   6  -8 8585.24 556.119   1
  -2  -6   8 8574.86 559.044   1
   2  -6  -8 8597.83 609.234   1
  -2   6   7 1375.28 232.670   1
  -2  -6   7 1278.04 146.871   1
   2  -6  -7 1544.63 216.165   1
   2   6  -7 1734.88 141.135   1
   2  -6  -6 49898.5 3167.55   1
  -2  -6   6 52935.8 3132.46   1
  -2   6   6 49997.2 3171.05   1
   2   6  -6 50678.3 3131.47   1
   2  -6  -5 14948.3 925.483   1
   2   6  -5 13674.4 882.479   1
  -2  -6   5 14893.0 885.663   1
  -2   6   5 13438.0 924.777   1
   2   6  -4 28035.7 1674.59   1
  -2  -6   4 26750.4 1673.08   1
  -2   6   4 26039.2 1705.51   1
   2  -6  -4 27959.2 1704.71   1
   2  -6  -3 507.797 136.518   1
  -2   6   3 465.203 148.891   1
   2   6  -3 457.395 85.6913   1
  -2  -6   3 302.358 85.0943   1
  -2  -6   2 30948.1 1987.18   1
   2   6  -2 33966.6 1988.98   1
   2  -6  -1 8000.04 493.221   1
  -2  -6   1 6598.13 479.574   1
   2   6  -1 7665.95 485.155   1
  -2   6   1 7637.22 493.754   1
   2  -6   0 6899.13 436.512   1
  -2  -6   0 5813.09 434.501   1
   2   6   0 6284.20 440.762   1
  -2   6   0 7514.92 443.403   1
   2   6   1 7227.32 486.405   1
  -2   6  -1 6810.48 466.950   1
  -2  -6  -1 6697.73 480.111   1
   2  -6   1 8029.90 468.217   1
  -2   6  -2 31762.0 1945.94   1
  -2   6  -3 516.380 79.8006   1
   2   6   3 726.913 155.259   1
  -2  -6  -3 583.542 148.175   1
   2  -6   3 407.364 71.0813   1
   2   6   4 26498.7 1682.96   1
  -2  -6  -4 26246.1 1678.15   1
   2  -6   4 27140.6 1643.69   1
   2  -6   5 14859.9 924.409   1
   2   6   5 14988.1 971.478   1
  -2  -6  -5 15064.5 966.655   1
  -2   6  -5 15010.8 922.725   1
   2  -6   6 47708.1 2982.34   1
   2   6   6 49777.4 3026.27   1
  -2  -6  -6 47694.0 3019.97   1
  -2   6  -6 50035.4 2980.88   1
   2  -6   7 1517.25 134.035   1
   2   6   7 1379.44 222.822   1
  -2  -6  -7 1307.03 206.724   1
  -2   6  -7 1189.63 127.181   1
   2   6   8 9806.28 647.371   1
   2  -6   8 8880.03 585.105   1
   2  -6   9 2426.38 218.379   1
   2   6   9 2643.49 304.089   1
  -2   6  -9 2540.24 214.279   1
  -2  -6  -9 3236.11 299.344   1
  -2   6 -10 7298.08 477.486   1
  -2  -6 -10 7206.27 555.172   1
   2  -6  10 7405.94 483.299   1
   2   6  10 5689.59 543.987   1
  -2   6 -11 2961.39 233.668   1
   2  -6  11 2158.40 233.851   1
   2   6  11 2269.14 308.349   1
  -2  -6 -11 2623.50 313.136   1
  -2  -6 -12 5452.90 442.951   1
  -2   6 -12 5885.06 411.892   1
   2  -6  12 5397.11 409.946   1
   2   6  12 5417.42 452.218   1
   2  -6  13 18.9564 181.381   1
   2   6  13 472.301 284.806   1
  -2   6 -13 143.361 167.371   1
  -2  -6 -13 139.776 260.367   1
  -2  -6 -14 11621.6 786.573   1
  -2   6 -14 11247.9 740.444   1
   2   6  14 9763.75 781.986   1
   2  -6  15-22.9089 209.633   1
   2   6  15 696.575 291.377   1
  -2   6 -15-130.359 195.221   1
  -2  -6 -15 268.102 263.098   1
   2  -6  16 525.902 229.760   1
   2   6  16 325.000 313.374   1
  -2   6 -16 636.099 229.424   1
  -2  -6 -16 980.478 303.561   1
   2   6  17-33.2717 273.609   1
  -2  -6 -17 282.381 264.335   1
   2   6  18 4557.98 538.290   1
  -2   6 -18 6217.02 484.139   1
  -2  -6 -18 6083.68 535.033   1
   2  -6  18 5526.70 491.243   1
   2   6  19 867.907 290.464   1
   2  -6  19 586.003 292.285   1
  -2  -6 -19 1044.67 284.071   1
  -2   6 -19 1231.10 271.160   1
   2   6  20 1406.64 392.866   1
   2  -6  20 1006.91 310.071   1
  -2  -6 -20 1885.68 389.016   1
  -2   6 -20 2379.35 334.722   1
   2   6  21 782.186 297.729   1
  -2  -6 -21 771.329 283.960   1
  -2   6 -21 886.156 316.570   1
   2   6  22 1579.05 401.868   1
  -2  -6 -22 539.585 369.067   1
   2   6  23 1374.93 365.780   1
  -2  -6 -23 2812.08 365.510   1
   2   6  24 759.159 408.231   1
  -2  -6 -24 813.205 387.976   1
   2   6  26 1216.25 421.621   1
  -2  -6 -26 1354.77 412.880   1
   2   6  27 175.858 331.612   1
  -2  -6 -27 389.231 340.211   1
   2  -7 -27 702.850 400.434   1
  -2   7  27 444.758 408.491   1
   2  -7 -26 586.196 371.806   1
  -2   7  26 767.639 391.350   1
  -2   7  25 248.291 345.442   1
   2  -7 -24 1339.34 353.703   1
   2  -7 -23 540.113 319.228   1
  -2   7  23 435.567 347.515   1
   2  -7 -21-33.9478 321.682   1
  -2   7  21 511.803 362.764   1
   2   7 -20 322.238 257.351   1
  -2   7  20 581.927 362.589   1
   2  -7 -20 236.244 348.241   1
   2   7 -19 803.101 276.031   1
  -2  -7  19 119.476 251.878   1
  -2   7  18 640.688 363.999   1
   2  -7 -18-33.0399 322.455   1
  -2   7  17 455.971 303.807   1
   2  -7 -17 1007.07 287.920   1
   2   7 -17 1412.33 235.351   1
  -2  -7  17 999.949 255.801   1
  -2  -7  16 14633.2 956.703   1
  -2   7  16 13157.2 999.972   1
   2  -7 -16 14738.9 998.147   1
   2   7 -16 14139.4 944.526   1
   2  -7 -15 404.350 303.929   1
   2   7 -15 292.004 205.142   1
  -2  -7  15 605.355 216.504   1
  -2   7  15-33.6437 313.291   1
   2  -7 -14 907.378 273.240   1
   2   7 -14 689.907 194.628   1
  -2  -7  14 1244.08 218.821   1
  -2   7  14 1080.53 310.812   1
   2  -7 -13 879.449 289.582   1
   2   7 -13 1123.67 200.306   1
  -2  -7  13 1751.98 215.330   1
  -2   7  13 1713.27 332.962   1
  -2  -7  12 553.679 171.084   1
   2   7 -12 767.800 166.791   1
   2  -7 -11 6370.02 479.812   1
  -2   7  11 4999.21 473.905   1
   2   7 -10 9008.68 552.886   1
  -2   7  10 8290.48 622.486   1
  -2  -7  10 7952.03 552.619   1
   2  -7 -10 7832.91 612.186   1
   2   7  -9 1122.85 127.843   1
  -2  -7   9 922.083 135.671   1
   2   7  -8 6104.06 396.428   1
   2  -7  -8 6019.78 474.194   1
  -2  -7   8 5833.75 397.670   1
  -2   7   8 5801.44 479.941   1
   2   7  -7 25569.1 1566.28   1
  -2   7   7 24298.8 1615.73   1
   2  -7  -7 25491.4 1613.46   1
  -2  -7   7 25665.6 1565.90   1
   2   7  -6 562.756 87.8338   1
  -2   7   6 594.964 187.897   1
   2  -7  -6 714.888 175.243   1
  -2  -7   6 808.328 91.2577   1
   2  -7  -5 4306.59 344.169   1
  -2   7   5 4248.76 343.622   1
  -2  -7   5 4482.26 283.842   1
   2   7  -5 3959.19 283.337   1
   2  -7  -4 30140.2 1952.08   1
  -2   7   4 30307.0 1955.89   1
  -2  -7   4 31231.8 1919.52   1
   2   7  -4 32264.0 1920.17   1
   2  -7  -3 9060.59 639.462   1
  -2   7   3 10605.2 649.591   1
  -2  -7   3 9882.81 610.965   1
   2   7  -3 9356.08 612.702   1
   2   7  -2 1821.27 154.215   1
  -2  -7   2 1604.38 150.311   1
   2   7  -1 43375.4 2614.41   1
   2  -7  -1 42585.5 2619.90   1
  -2   7   1 40960.2 2619.96   1
  -2  -7   1 43195.5 2612.44   1
  -2   7   0 186.671 97.6377   1
   2   7   0 35.1567 113.858   1
  -2  -7  -1 41311.3 2621.71   1
   2   7   1 42618.0 2626.51   1
   2  -7   1 44398.5 2610.22   1
  -2   7  -1 41708.8 2610.90   1
   2   7   2 1668.52 191.895   1
  -2  -7  -2 1522.76 183.972   1
   2  -7   2 1846.23 144.656   1
   2   7   3 8779.73 615.956   1
  -2   7  -3 9306.82 574.046   1
   2  -7   3 9142.54 572.978   1
  -2  -7  -3 8986.32 612.356   1
  -2  -7  -4 30169.6 1984.86   1
  -2   7  -4 33034.8 1946.05   1
   2  -7   4 31252.0 1945.84   1
   2   7   4 31474.6 1989.80   1
  -2   7  -5 4580.27 290.486   1
  -2  -7  -5 3993.76 355.446   1
   2   7   5 4036.33 358.246   1
   2  -7   5 4674.46 290.925   1
  -2   7  -6 845.349 80.9539   1
  -2  -7  -6 467.819 170.038   1
   2   7   6 785.240 191.566   1
   2  -7   6 859.598 83.2816   1
   2  -7   7 24350.4 1521.58   1
   2   7   7 27016.0 1585.76   1
   2  -7   8 6187.41 392.787   1
   2   7   8 5422.78 479.884   1
  -2  -7  -8 5330.09 463.636   1
  -2   7  -8 6145.21 393.276   1
  -2   7  -9 1208.31 134.991   1
   2  -7   9 1274.55 138.160   1
  -2   7 -10 7946.06 527.734   1
  -2  -7 -10 8814.45 590.875   1
   2  -7  10 8126.75 529.412   1
   2   7  10 6984.54 586.233   1
  -2   7 -11 6335.37 410.973   1
  -2  -7 -11 6566.56 501.830   1
   2  -7  11 5681.04 419.175   1
  -2   7 -12 582.075 153.336   1
  -2  -7 -12 812.909 230.985   1
   2   7  12 518.730 227.689   1
   2  -7  12 908.553 169.725   1
  -2   7 -13 1557.06 207.071   1
  -2  -7 -13 1544.43 302.435   1
   2  -7  13 1701.28 221.270   1
   2   7  13 1696.31 323.258   1
  -2  -7 -14 1148.20 253.027   1
  -2   7 -14 1019.17 193.013   1
   2   7  14 815.001 266.636   1
   2  -7  14 1006.07 205.855   1
  -2   7 -15 370.355 193.439   1
   2   7  15 322.177 318.588   1
   2  -7  15-43.6266 199.430   1
   2   7  16 12565.2 976.692   1
   2  -7  16 14415.5 953.935   1
  -2  -7 -16 13855.3 981.868   1
  -2   7 -16 15654.6 951.882   1
   2  -7  17 1326.80 264.155   1
   2   7  17 709.608 355.113   1
  -2  -7 -17 1049.69 348.020   1
  -2   7 -17 1354.14 249.673   1
   2   7  18 172.224 281.603   1
  -2  -7 -18 680.002 269.484   1
   2  -7  19-208.462 274.553   1
  -2   7 -19 27.7284 252.098   1
   2   7  20 35.3660 311.448   1
  -2  -7 -20 566.015 308.679   1
   2   7  21 427.171 360.986   1
  -2  -7 -21 33.5697 342.657   1
   2   7  23 720.916 386.891   1
  -2  -7 -23 134.937 356.355   1
  -2  -7 -24 2758.60 444.071   1
   2   7  25 428.215 359.153   1
  -2  -7 -25 699.372 367.611   1
   2   7  26 176.839 387.628   1
  -2  -7 -26 32.6593 382.990   1
   2   7  27 277.520 364.548   1
  -2  -7 -27 415.790 366.407   1
  -2   8  26 1137.67 412.971   1
   2  -8 -25 851.003 370.720   1
  -2   8  25 597.330 375.698   1
   2  -8 -24 1395.94 375.178   1
  -2   8  24 643.237 396.725   1
   2  -8 -23 907.150 368.392   1
  -2   8  23 831.113 390.660   1
   2  -8 -22 575.464 362.707   1
  -2   8  22 582.257 394.762   1
   2  -8 -21-305.481 350.738   1
  -2   8  21 36.5754 374.361   1
   2  -8 -20 812.165 378.452   1
  -2   8  20 255.345 389.873   1
   2  -8 -19 33.6527 334.995   1
  -2   8  19 290.121 358.536   1
   2  -8 -18 1132.31 307.791   1
   2   8 -18 984.110 253.008   1
  -2  -8  18 735.085 246.911   1
  -2   8  18 825.365 332.203   1
   2  -8 -17 689.496 324.969   1
   2   8 -17 1075.72 246.239   1
  -2  -8  17 1021.35 244.473   1
  -2   8  17 815.546 340.454   1
   2  -8 -16 1227.22 340.028   1
   2   8 -16 986.967 227.988   1
  -2  -8  16 915.258 229.057   1
  -2   8  16 906.548 379.378   1
   2  -8 -15 1043.15 266.910   1
   2   8 -15 1346.89 208.920   1
  -2  -8  15 766.429 204.811   1
  -2   8  15 1265.43 285.432   1
  -2  -8  14 3175.78 295.590   1
   2   8 -14 3288.74 288.080   1
   2   8 -13 169.499 147.399   1
   2  -8 -13 119.924 248.359   1
  -2  -8  13 64.3567 159.149   1
  -2   8  13 32.4566 265.557   1
  -2   8  12 4303.77 429.330   1
   2  -8 -12 4325.23 411.539   1
   2   8 -11 389.182 134.188   1
   2  -8 -11 475.656 269.431   1
  -2  -8  11 562.226 139.495   1
  -2   8  11 514.603 282.703   1
  -2   8  10 5052.40 457.138   1
   2   8 -10 4391.52 337.694   1
  -2  -8  10 4997.95 340.770   1
   2  -8 -10 5879.47 448.612   1
   2   8  -9 12612.3 815.235   1
  -2   8   9 12162.9 892.000   1
   2  -8  -9 13119.3 882.173   1
  -2  -8   9 13440.4 815.834   1
   2   8  -8 217.794 82.2826   1
   2  -8  -8 316.160 203.241   1
  -2  -8   8 214.285 87.4428   1
  -2   8   8-26.2887 198.048   1
   2   8  -7 1241.02 115.475   1
  -2   8   7 1313.73 235.421   1
   2  -8  -7 1170.97 230.419   1
  -2  -8   7 1195.66 113.490   1
   2  -8  -6 44852.2 2867.89   1
  -2  -8   6 46755.7 2818.68   1
   2   8  -6 46379.9 2819.45   1
  -2   8   6 44670.3 2873.85   1
   2  -8  -5 5124.45 408.491   1
   2   8  -5 5706.90 351.270   1
  -2   8   5 4878.00 413.528   1
  -2  -8   5 5363.62 348.726   1
   2   8  -4 20801.5 1248.85   1
  -2   8   4 20058.2 1292.09   1
  -2  -8   4 20129.2 1246.52   1
   2  -8  -4 19259.1 1285.31   1
   2   8  -3 9907.85 615.611   1
  -2   8   3 9458.27 652.301   1
  -2  -8   3 9590.29 614.852   1
   2   8  -2 11937.9 751.527   1
  -2   8   2 12097.4 777.593   1
  -2  -8   2 11759.1 749.513   1
   2  -8  -2 11806.2 771.673   1
   2   8  -1 2834.97 234.990   1
  -2  -8   1 3124.36 232.603   1
   2  -8   0 14888.5 900.922   1
  -2  -8   0 14399.3 901.775   1
  -2   8   0 13395.5 900.854   1
   2  -8   1 3454.43 254.764   1
  -2   8  -1 3497.21 256.328   1
  -2   8  -2 10739.7 728.922   1
  -2  -8  -2 11845.6 761.280   1
   2   8   2 12248.2 767.172   1
   2  -8   2 12337.4 732.092   1
   2   8   3 9147.87 664.218   1
   2  -8   3 9909.67 616.467   1
  -2   8  -3 10077.8 617.245   1
  -2  -8  -3 9490.26 660.705   1
   2   8   4 19168.9 1224.04   1
  -2  -8  -4 19148.6 1220.13   1
  -2   8  -4 19198.8 1170.06   1
   2  -8   4 18993.3 1169.76   1
  -2  -8  -5 4528.20 379.978   1
   2   8   5 5524.29 402.704   1
   2   8   6 44746.3 2765.55   1
  -2  -8  -6 44184.6 2759.64   1
  -2  -8  -7 1068.08 224.035   1
   2   8   7 1667.42 239.682   1
  -2   8  -8 296.990 63.4046   1
   2  -8   8 199.022 65.2241   1
   2   8   9 11292.8 873.728   1
   2  -8   9 13061.4 805.107   1
  -2   8  -9 13051.2 802.646   1
  -2  -8  -9 13058.8 877.284   1
   2   8  10 4368.02 457.021   1
  -2  -8 -10 5749.28 463.286   1
  -2   8 -10 5287.31 361.230   1
   2  -8  10 5614.67 362.992   1
  -2  -8 -11 222.045 249.402   1
  -2   8 -11 698.622 126.664   1
   2   8  11 656.268 264.631   1
   2  -8  11 469.385 126.492   1
   2   8  12 3774.45 402.434   1
   2  -8  12 3520.16 302.034   1
  -2   8 -12 3842.86 297.375   1
   2   8  13 217.672 292.865   1
  -2  -8 -13 29.2060 282.748   1
   2  -8  14 3217.38 297.282   1
  -2   8 -14 3364.40 283.259   1
   2   8  15 917.324 341.205   1
   2  -8  15 761.168 209.300   1
  -2   8 -15 633.401 186.051   1
  -2  -8 -15 247.042 297.677   1
   2   8  16 702.923 310.047   1
   2  -8  16 797.398 223.456   1
  -2   8 -16 475.308 209.344   1
  -2  -8 -16 820.498 295.461   1
   2   8  17 546.462 332.529   1
   2  -8  17 218.131 226.345   1
  -2  -8 -17 128.572 301.307   1
  -2   8 -17 996.709 232.310   1
  -2   8 -18 788.909 238.581   1
   2   8  18 939.378 364.992   1
  -2  -8 -18 490.677 340.899   1
   2   8  19-105.540 280.493   1
  -2  -8 -19-33.0881 254.635   1
   2   8  20 531.913 375.941   1
  -2  -8 -20 1468.57 378.354   1
   2   8  21 286.468 345.887   1
  -2  -8 -21 639.218 323.952   1
   2   8  22 755.204 368.621   1
  -2  -8 -22 639.109 356.442   1
   2   8  23 863.660 406.098   1
  -2  -8 -23 640.522 386.706   1
  -2  -8 -25 395.672 394.339   1
   2   8  26 34.9414 330.843   1
  -2   9  26 170.142 391.233   1
   2  -9 -26 507.757 385.591   1
  -2   9  24 248.151 404.490   1
   2  -9 -24 65.9268 366.835   1
  -2   9  23 179.662 396.157   1
   2  -9 -23 835.036 387.208   1
  -2   9  22 1448.59 418.502   1
   2  -9 -22 909.193 376.635   1
  -2   9  20 36.5719 338.257   1
   2  -9 -20 543.048 332.471   1
   2  -9 -19 946.231 291.425   1
  -2   9  19 655.951 306.469   1
   2  -9 -18 1307.91 348.792   1
  -2   9  18 1192.81 370.584   1
   2   9 -17 355.942 205.174   1
  -2   9  17 322.038 368.695   1
   2  -9 -17 564.311 329.536   1
   2   9 -16 3405.31 327.807   1
  -2  -9  16 4527.04 343.915   1
  -2   9  16 3461.59 416.887   1
   2  -9 -16 3499.88 391.419   1
   2   9 -15-133.175 157.044   1
  -2  -9  15 52.4903 163.188   1
   2  -9 -15 449.352 328.433   1
  -2   9  15 139.002 344.627   1
   2   9 -14 3106.91 256.592   1
  -2   9  14 2618.70 356.619   1
   2  -9 -14 2168.95 324.756   1
  -2  -9  14 2482.62 242.426   1
   2  -9 -13 3372.93 384.201   1
  -2   9  13 2653.04 393.904   1
  -2   9  12 2351.54 376.872   1
  -2  -9  12 2642.89 228.173   1
   2  -9 -12 2766.47 367.125   1
   2   9 -12 2774.46 227.871   1
   2  -9 -11 316.562 274.028   1
  -2   9  11 155.729 277.757   1
   2   9 -11 591.585 118.184   1
  -2  -9  11 257.890 114.632   1
   2   9 -10 9249.95 599.588   1
   2  -9 -10 10669.8 697.012   1
  -2   9  10 9024.44 696.750   1
  -2  -9  10 9529.35 601.496   1
   2   9  -9 934.776 104.209   1
  -2   9   9 717.902 274.726   1
  -2  -9   9 850.481 97.6113   1
   2  -9  -9 1115.17 277.023   1
   2  -9  -8 15174.1 956.687   1
   2   9  -8 13447.3 869.763   1
  -2   9   8 13186.7 954.808   1
  -2  -9   8 14784.5 869.686   1
   2  -9  -7 4893.90 411.016   1
  -2   9   7 4454.97 415.696   1
   2  -9  -6 2418.42 287.582   1
  -2   9   6 2555.46 289.052   1
  -2   9   5 454.218 203.208   1
   2   9  -5 624.654 80.2222   1
   2  -9  -5 676.950 207.911   1
  -2  -9   5 714.371 75.6907   1
   2   9  -4 15648.1 971.295   1
  -2  -9   4 16088.1 969.405   1
   2  -9  -4 15716.1 1019.37   1
  -2   9   4 14145.8 1018.54   1
  -2  -9   3 9209.30 598.500   1
   2  -9  -3 9644.73 640.551   1
   2   9  -3 9534.95 601.937   1
   2   9  -2 11405.3 769.809   1
  -2  -9   2 12404.9 766.706   1
  -2   9   2 12764.6 797.616   1
   2  -9  -2 12027.7 789.177   1
   2   9  -1 158.403 121.466   1
  -2   9   1-45.1753 132.571   1
   2  -9  -1 242.942 127.452   1
  -2  -9   1 112.505 100.016   1
  -2   9   0 117.753 119.468   1
   2  -9   0 159.871 115.439   1
   2   9   1 411.944 132.236   1
   2  -9   1 124.850 108.626   1
  -2  -9  -1 103.048 117.495   1
  -2   9  -1 108.501 99.1504   1
  -2  -9  -2 11584.7 754.851   1
   2   9   2 11728.9 760.886   1
  -2   9  -2 12064.8 722.283   1
   2  -9   2 10692.1 719.102   1
   2  -9   3 9473.31 574.517   1
   2   9   3 9189.35 626.533   1
  -2   9  -3 8812.21 573.322   1
  -2  -9  -3 8857.82 621.029   1
   2   9   4 13960.3 918.794   1
   2   9   5 581.510 192.923   1
   2   9   6 2916.35 309.922   1
  -2  -9  -6 2908.13 302.938   1
  -2  -9  -7 4998.53 404.543   1
   2   9   7 4960.45 417.029   1
  -2  -9  -8 15618.9 1010.29   1
   2   9   8 14647.7 1014.45   1
  -2  -9  -9 741.721 268.763   1
   2   9   9 488.443 246.885   1
   2   9  10 8454.39 556.912   1
  -2   9 -10 6350.82 439.691   1
   2  -9  10 7359.83 440.364   1
  -2  -9 -10 9434.65 564.285   1
   2   9  11 594.330 275.820   1
  -2   9 -11 373.280 93.9268   1
   2  -9  11 434.260 98.2440   1
  -2  -9 -12 1943.25 329.605   1
  -2   9 -12 2360.82 195.946   1
   2  -9  12 2347.77 201.495   1
   2   9  12 2778.95 362.747   1
  -2  -9 -13 3048.70 359.338   1
  -2   9 -13 2557.41 241.152   1
   2  -9  13 3132.41 246.667   1
   2   9  13 3337.65 383.894   1
  -2  -9 -14 2518.46 343.225   1
   2   9  14 2606.67 358.470   1
  -2  -9 -15-62.8365 316.529   1
  -2   9 -15 193.110 161.643   1
   2  -9  15 68.3714 174.742   1
  -2  -9 -16 4258.81 424.757   1
   2   9  16 4218.77 445.225   1
   2  -9  16 3440.61 332.256   1
  -2   9 -16 2936.97 310.799   1
  -2   9 -17 162.702 204.063   1
   2   9  17 242.312 301.431   1
  -2  -9 -17 455.501 285.240   1
   2   9  18 1086.54 377.424   1
  -2  -9 -18 1614.34 359.443   1
   2   9  19 672.925 359.302   1
  -2  -9 -19 233.365 324.871   1
   2   9  20 106.772 299.783   1
  -2  -9 -20 100.674 293.778   1
   2   9  22 1366.28 393.390   1
  -2  -9 -22 1110.13 372.073   1
   2   9  23 107.355 346.978   1
  -2  -9 -23 837.884 351.247   1
   2   9  24 248.621 407.475   1
  -2  -9 -24 1258.99 389.554   1
   2   9  26-34.4780 395.932   1
  -2  -9 -26 318.234 377.772   1
   2 -10 -25 159.971 361.580   1
  -2  10  25 411.544 396.069   1
   2 -10 -24 195.519 352.216   1
  -2  10  24 104.969 383.016   1
   2 -10 -23-198.810 332.013   1
  -2  10  23 498.853 385.069   1
   2 -10 -22 938.784 333.653   1
  -2  10  22 613.134 349.817   1
   2 -10 -21 169.129 291.568   1
  -2  10  21 36.3714 315.610   1
   2 -10 -20 2853.03 418.551   1
  -2  10  20 2708.91 446.471   1
   2 -10 -19 509.361 356.787   1
  -2  10  19 402.463 391.189   1
   2 -10 -18 1250.24 343.957   1
  -2  10  18 619.163 357.816   1
   2 -10 -16 1226.08 361.543   1
   2  10 -16 783.198 186.309   1
   2 -10 -15 32.6062 269.752   1
  -2  10  15 492.964 309.876   1
   2 -10 -14 1665.58 350.344   1
   2  10 -14 1457.35 181.609   1
  -2 -10  14 1856.87 188.440   1
  -2  10  14 1486.81 362.507   1
  -2  10  13 338.515 318.497   1
   2 -10 -13 156.445 302.132   1
   2  10 -13 376.132 121.672   1
  -2 -10  13 154.099 111.800   1
   2 -10 -12 4604.49 418.346   1
  -2 -10  12 4197.55 279.292   1
   2  10 -12 3697.76 274.772   1
  -2  10  12 4287.07 425.280   1
  -2 -10  11 889.770 83.2752   1
  -2  10  11 1183.93 263.006   1
   2  10 -11 758.639 88.0885   1
   2 -10 -11 1361.43 259.775   1
   2 -10 -10 2773.92 313.936   1
  -2  10  10 1792.72 309.713   1
   2 -10  -9 3519.49 370.430   1
  -2  10   9 3179.01 376.906   1
  -2  10   8 13456.4 923.565   1
   2 -10  -6 2987.14 313.113   1
   2 -10  -5 2742.83 277.062   1
  -2  10   5 2273.41 300.609   1
   2 -10  -4 2277.89 254.202   1
  -2  10   4 2016.96 259.424   1
   2  10  -4 2136.39 164.925   1
  -2  10   3 303.517 163.327   1
   2  10  -3 140.128 95.2291   1
  -2  10   2 146.517 162.433   1
   2 -10  -2 34.4416 152.413   1
   2  10  -2 43.9212 115.786   1
  -2  10   1 16.2062 146.217   1
   2 -10  -1 199.934 126.855   1
   2  10  -1 39.0833 120.918   1
  -2  10  -1-35.3386 117.416   1
   2  10   1-168.461 156.806   1
   2 -10   1 101.646 118.665   1
  -2 -10  -2-34.8771 156.073   1
   2  10   2 148.836 164.037   1
   2 -10   2 119.628 90.5762   1
  -2  10  -2 153.493 97.0943   1
   2 -10   3 126.248 77.3932   1
  -2  10  -3 173.326 79.1074   1
   2  10   4 2616.84 274.875   1
  -2 -10  -4 2387.78 263.962   1
  -2 -10  -5 2796.31 297.631   1
   2  10   6 3727.17 345.761   1
  -2 -10  -6 3378.66 335.922   1
   2  10   8 13154.2 900.449   1
   2  10   9 3535.85 389.603   1
  -2 -10  -9 3849.33 390.928   1
   2  10  10 2454.44 360.519   1
  -2 -10 -10 2681.55 343.996   1
   2  10  11 1535.13 323.769   1
  -2 -10 -11 1730.48 295.882   1
  -2 -10 -12 5443.99 427.371   1
   2  10  12 3636.57 425.129   1
   2  10  13 162.271 276.797   1
  -2  10 -13 23.8774 80.6315   1
   2 -10  13 371.293 83.5930   1
  -2 -10 -13 581.001 279.367   1
   2  10  14 1459.12 362.275   1
  -2  10 -14 1377.63 160.611   1
   2 -10  14 1809.59 169.932   1
  -2 -10 -14 2003.28 337.684   1
   2  10  15 373.223 344.613   1
  -2  10 -15 248.219 138.121   1
   2 -10  15 110.464 141.793   1
  -2 -10 -15 223.550 326.486   1
   2  10  16 345.524 336.012   1
  -2 -10 -16 1623.25 318.098   1
   2  10  18 1236.51 384.862   1
  -2 -10 -18 1262.40 361.288   1
   2  10  19 747.860 397.935   1
  -2 -10 -19 805.918 366.402   1
   2  10  20 2938.24 430.813   1
  -2 -10 -20 3130.25 409.127   1
   2  10  21-215.597 331.874   1
  -2 -10 -21 134.414 316.984   1
   2  10  22 715.911 406.226   1
  -2 -10 -22 1071.47 393.084   1
   2  10  23 284.858 377.845   1
  -2 -10 -23 964.796 362.105   1
   2  10  24 527.818 341.278   1
  -2 -10 -24 229.712 321.193   1
   2  10  25-242.776 406.451   1
  -2 -10 -25 674.957 391.112   1
   2 -11 -25 315.652 345.067   1
  -2  11  25-33.8529 359.550   1
   2 -11 -23 328.644 360.228   1
  -2  11  23-106.050 385.839   1
   2 -11 -21 471.258 375.820   1
  -2  11  21 579.331 404.062   1
   2 -11 -20 237.507 339.393   1
  -2  11  20-36.4813 355.014   1
   2 -11 -19 306.384 304.812   1
  -2  11  19 550.342 335.139   1
  -2  11  18 1025.15 405.235   1
   2 -11 -18 1392.32 383.480   1
   2 -11 -17 371.807 311.456   1
  -2  11  17 510.212 338.935   1
   2 -11 -16 33.4892 320.230   1
  -2  11  16-433.115 352.592   1
   2 -11 -15 198.609 306.494   1
  -2  11  15 1034.29 344.449   1
   2 -11 -14 2864.61 407.930   1
  -2  11  14 2144.06 408.172   1
   2 -11 -13 1277.58 308.165   1
  -2  11  13 1172.69 337.932   1
   2 -11 -11-91.1903 240.454   1
  -2  11  11 262.487 252.512   1
   2 -11 -10 5601.07 488.376   1
  -2  11  10 6136.18 505.867   1
   2 -11  -9 2588.48 347.437   1
  -2  11   8 6442.94 519.795   1
   2 -11  -8 6153.13 506.929   1
  -2  11   7 280.737 253.368   1
   2 -11  -7 104.622 245.595   1
   2 -11  -5 1029.10 237.542   1
  -2  11   5 1827.85 256.760   1
   2  11  -4 5844.60 383.997   1
  -2 -11   4 6156.78 382.172   1
   2 -11  -4 6534.27 463.638   1
   2  11  -3 7180.95 466.832   1
  -2  11   3 6767.39 523.071   1
  -2 -11   3 7503.25 466.250   1
   2 -11  -3 6249.00 517.477   1
   2  11  -2 22437.0 1407.81   1
  -2  11   2 24167.2 1437.00   1
   2 -11  -2 23566.7 1432.43   1
  -2 -11   2 21332.1 1405.41   1
   2 -11  -1 197.779 142.444   1
  -2  11   1 155.518 157.444   1
   2  11   0 189.785 148.145   1
  -2 -11   0-14.9727 140.261   1
   2  11   1 301.739 163.067   1
  -2 -11  -1 369.612 147.910   1
   2 -11   1 194.582 124.256   1
  -2  11  -1 392.897 131.438   1
  -2  11  -2 21707.0 1372.26   1
   2 -11   2 21386.2 1371.18   1
  -2 -11  -2 24190.1 1406.63   1
   2  11   2 22705.8 1406.48   1
  -2 -11  -3 7249.13 499.316   1
  -2  11  -3 6289.48 436.423   1
   2  11   3 7030.00 505.134   1
   2 -11   3 7177.23 438.194   1
  -2 -11  -4 5959.95 452.357   1
   2  11   4 5597.10 450.821   1
   2  11   5 1557.48 257.689   1
  -2 -11  -5 1731.82 258.331   1
   2  11   7 133.315 236.559   1
  -2 -11  -7 674.480 257.020   1
  -2 -11  -8 5372.29 460.643   1
   2  11   9 2706.21 356.209   1
  -2 -11  -9 2917.50 357.725   1
   2  11  10 6570.98 554.009   1
  -2 -11 -10 6574.96 531.374   1
   2  11  11 504.220 293.224   1
   2  11  13 1623.28 372.486   1
  -2 -11 -13 1655.46 355.984   1
   2  11  14 2676.13 406.429   1
  -2 -11 -14 3028.89 397.393   1
   2  11  15 655.816 348.364   1
  -2 -11 -15 583.997 308.320   1
   2  11  16 244.939 298.231   1
  -2 -11 -16 32.8931 280.361   1
   2  11  17 35.3452 308.824   1
  -2 -11 -17 265.919 285.959   1
   2  11  18 1388.10 385.413   1
  -2 -11 -18 1373.32 378.473   1
   2  11  19 678.274 392.586   1
  -2 -11 -19 201.918 355.573   1
   2  11  20 684.587 381.730   1
  -2 -11 -20 775.023 361.573   1
   2  11  21 610.934 331.650   1
  -2 -11 -21 504.264 292.926   1
   2  11  23 565.181 423.624   1
  -2 -11 -23 131.985 366.634   1
   2  11  25 548.705 345.494   1
  -2 -11 -25 253.112 318.875   1
  -2  12  24 204.930 388.691   1
   2 -12 -24 477.726 367.635   1
  -2  12  23 383.813 367.763   1
   2 -12 -23-129.960 324.993   1
  -2  12  22 177.876 324.131   1
   2 -12 -22 99.2271 301.373   1
  -2  12  21 613.151 395.062   1
   2 -12 -21 301.705 350.027   1
  -2  12  20 1127.72 432.141   1
   2 -12 -20 1251.37 388.132   1
  -2  12  18 404.720 364.888   1
   2 -12 -18 1126.62 346.440   1
   2 -12 -17 783.821 374.622   1
  -2  12  17 844.487 400.328   1
  -2  12  16 510.920 337.379   1
   2 -12 -16 778.554 320.538   1
  -2  12  15 831.627 368.686   1
  -2  12  14 1141.20 378.561   1
   2 -12 -14 297.942 319.508   1
  -2  12  13 456.289 319.700   1
   2 -12 -13-293.157 292.475   1
   2 -12 -12 9360.09 701.464   1
  -2  12  10 2221.11 352.896   1
   2 -12 -10 2185.17 337.120   1
  -2  12   9 6924.79 601.790   1
   2 -12  -9 8063.85 602.121   1
  -2  12   8 6955.28 562.937   1
   2 -12  -8 6975.45 548.650   1
   2 -12  -7 843.894 252.602   1
  -2  12   7 438.640 267.177   1
   2 -12  -6 2641.96 313.634   1
  -2  12   6 2691.80 334.107   1
   2 -12  -5 4058.97 363.427   1
  -2  12   5 3850.59 378.540   1
   2 -12  -4 1165.84 233.983   1
  -2 -12   4 1030.78 97.5222   1
   2  12  -4 978.380 105.825   1
  -2  12   4 1196.80 239.918   1
   2 -12  -3 1231.02 208.823   1
  -2 -12   3 763.833 120.457   1
   2  12  -3 756.572 127.334   1
  -2  12   3 768.892 216.674   1
   2 -12  -2 1516.26 236.269   1
  -2 -12   2 2132.42 184.207   1
   2  12  -2 1887.95 184.741   1
  -2  12   1 257.981 186.927   1
   2 -12  -1 402.720 175.407   1
   2  12   0 21278.9 1396.58   1
  -2 -12   0 23063.5 1398.15   1
  -2  12   0 22314.2 1397.21   1
   2 -12   0 21966.3 1393.24   1
   2 -12   1 142.474 127.626   1
  -2 -12  -1 159.944 167.218   1
   2  12   1 56.2101 167.392   1
  -2  12  -1 175.715 137.455   1
   2  12   2 1728.31 227.136   1
  -2  12  -2 1907.17 162.362   1
   2 -12   2 1108.05 149.744   1
  -2 -12  -2 1483.65 215.454   1
   2  12   3 802.728 212.074   1
  -2  12  -3 776.340 102.742   1
  -2 -12  -3 909.196 198.877   1
   2 -12   3 458.930 94.4873   1
   2  12   4 669.197 225.686   1
  -2 -12  -4 815.699 231.017   1
   2  12   5 3808.76 373.869   1
  -2 -12  -5 4330.73 375.510   1
   2  12   6 2628.19 316.925   1
  -2 -12  -6 2459.21 302.006   1
   2  12   7 817.886 269.469   1
  -2 -12  -7 53.0224 233.630   1
  -2 -12  -8 6460.13 512.890   1
   2  12   8 5700.49 519.094   1
  -2 -12  -9 7194.53 564.619   1
   2  12   9 7036.93 575.581   1
   2  12  10 1697.19 321.824   1
  -2 -12 -10 2104.12 319.049   1
  -2 -12 -12 8177.61 630.358   1
   2  12  13 101.618 282.802   1
  -2 -12 -13 286.936 269.386   1
   2  12  14 759.682 302.692   1
  -2 -12 -14 811.141 283.020   1
   2  12  15 700.494 314.082   1
   2  12  16 247.860 321.368   1
  -2 -12 -16 765.553 318.978   1
   2  12  17 427.958 358.775   1
  -2 -12 -17 839.164 348.372   1
   2  12  18 1253.19 401.173   1
  -2 -12 -18 641.099 357.294   1
   2  12  20 613.639 393.434   1
  -2 -12 -20 607.604 358.185   1
   2  12  21 502.542 364.997   1
  -2 -12 -21 235.304 322.545   1
   2  12  22 177.739 336.634   1
  -2 -12 -22 33.1966 313.788   1
   2  12  23 736.368 415.011   1
  -2 -12 -23 196.177 366.695   1
   2  12  24 415.054 414.443   1
  -2 -12 -24 319.121 382.477   1
  -2  13  23 551.410 416.668   1
   2 -13 -23 385.537 375.003   1
  -2  13  22 1301.11 420.977   1
   2 -13 -22 360.082 355.347   1
  -2  13  21 501.571 337.646   1
   2 -13 -21 33.3004 287.358   1
  -2  13  20 1233.66 419.878   1
   2 -13 -20 438.435 353.350   1
  -2  13  19 182.813 393.508   1
   2 -13 -17 273.876 350.694   1
   2 -13 -16 991.307 329.189   1
  -2  13  14 253.616 362.038   1
   2 -13 -14 235.387 330.958   1
  -2  13  13 643.659 339.266   1
   2 -13 -13 365.176 313.992   1
  -2  13  12 351.662 324.663   1
   2 -13 -12 750.807 308.650   1
  -2  13  11 826.575 334.612   1
   2 -13 -11 1151.25 326.518   1
   2 -13 -10 7397.16 551.658   1
  -2  13  10 4771.85 542.638   1
  -2  13   9 163.250 287.862   1
   2 -13  -9 212.546 248.005   1
  -2  13   8-94.6772 284.758   1
   2 -13  -8-264.279 267.694   1
  -2  13   7-211.675 256.005   1
   2 -13  -7-423.163 246.073   1
  -2  13   6 317.473 246.730   1
   2 -13  -6 349.955 233.904   1
  -2  13   4 3964.27 342.283   1
   2  13  -4 2940.28 212.745   1
   2 -13  -3 380.079 217.778   1
  -2 -13   3 154.385 109.533   1
  -2  13   3 95.3641 219.570   1
   2  13  -3 145.377 115.750   1
  -2 -13   2 4355.23 315.067   1
   2  13  -2 4084.11 317.766   1
  -2  13   2 3730.84 359.280   1
   2 -13  -2 4502.15 351.859   1
   2 -13  -1 1328.55 207.017   1
  -2 -13   1 1351.85 179.574   1
   2  13  -1 1273.29 194.225   1
  -2  13   1 1489.91 214.088   1
   2 -13   0 191.889 143.968   1
  -2 -13   0 236.558 165.870   1
   2  13   0 410.877 170.982   1
  -2  13   0 104.369 167.430   1
  -2 -13  -1 1583.98 221.619   1
   2  13   1 1676.84 233.237   1
  -2  13  -2 3536.72 290.492   1
  -2 -13  -2 3915.05 347.425   1
   2  13   2 3893.01 358.035   1
   2 -13   2 4455.23 292.055   1
  -2 -13  -3 222.475 208.344   1
  -2  13  -3 83.2994 85.5663   1
   2 -13   3 68.8787 81.8015   1
   2  13   3 94.4355 208.051   1
  -2 -13  -4 4845.22 410.432   1
   2  13   4 4463.30 412.251   1
   2  13   6 364.483 244.576   1
  -2 -13  -6 291.038 232.409   1
   2  13   7 146.322 260.829   1
  -2 -13  -7 497.101 238.874   1
   2  13   8-425.396 281.757   1
  -2 -13  -8 229.709 240.687   1
   2  13   9 533.778 290.573   1
  -2 -13  -9-355.823 267.352   1
  -2 -13 -10 5701.55 513.482   1
   2  13  10 6529.92 536.904   1
   2  13  11 66.4673 293.480   1
  -2 -13 -11 1032.58 290.419   1
   2  13  12 340.170 330.703   1
  -2 -13 -12 671.703 311.140   1
   2  13  13 34.6587 344.577   1
  -2 -13 -13 390.951 307.635   1
   2  13  14 703.260 364.775   1
  -2 -13 -14 595.408 335.315   1
  -2 -13 -16 1419.14 381.147   1
   2  13  17 361.388 380.337   1
  -2 -13 -17 1324.10 381.232   1
   2  13  19 689.135 415.849   1
   2  13  20 361.027 394.131   1
  -2 -13 -20 33.8083 341.109   1
   2  13  21 178.886 359.646   1
  -2 -13 -21 33.4109 314.628   1
   2  13  22 1307.08 358.181   1
  -2 -13 -22 790.576 319.776   1
   2  13  23 452.725 402.234   1
  -2 -13 -23 645.013 364.696   1
  -2  14  23-102.099 413.895   1
   2 -14 -23 317.290 374.366   1
   2 -14 -22 680.756 373.499   1
  -2  14  21 496.225 384.543   1
   2 -14 -21 164.992 330.015   1
  -2  14  19-36.4561 398.099   1
   2 -14 -19 813.522 360.808   1
  -2  14  18 257.428 339.535   1
   2 -14 -18 1060.01 312.964   1
  -2  14  17-369.020 392.261   1
   2 -14 -17 926.677 376.063   1
  -2  14  16 739.570 376.000   1
   2 -14 -16 687.880 339.754   1
  -2  14  15 700.143 359.192   1
   2 -14 -15 68.5931 321.808   1
  -2  14  13 400.083 358.374   1
   2 -14 -13-33.7471 323.245   1
  -2  14  12 1542.43 376.011   1
   2 -14 -12 1332.98 347.603   1
  -2  14  11-245.859 329.469   1
   2 -14 -11-425.427 302.961   1
  -2  14  10 515.593 306.640   1
   2 -14 -10 160.117 262.618   1
  -2  14   9 33.4984 297.109   1
   2 -14  -9 218.522 284.442   1
  -2  14   8-97.3187 278.499   1
   2 -14  -8 483.756 291.243   1
  -2  14   7 1936.62 312.049   1
   2 -14  -7 1311.66 300.015   1
  -2  14   6 3849.79 414.335   1
   2 -14  -6 4492.83 431.230   1
   2 -14  -5 265.932 229.472   1
  -2  14   5 113.440 245.228   1
   2 -14  -3 328.409 219.303   1
  -2 -14   3 106.574 104.633   1
   2  14  -3 67.5410 113.498   1
  -2  14   3 124.524 232.817   1
   2  14  -2 6790.09 495.296   1
  -2 -14   2 7649.86 493.690   1
  -2  14   2 7394.34 535.548   1
   2 -14  -2 6702.10 521.510   1
   2 -14  -1 968.689 197.418   1
  -2 -14   1 1283.72 181.683   1
   2  14  -1 911.266 186.878   1
  -2  14   1 995.267 221.548   1
   2 -14   0 493.596 174.403   1
  -2 -14   0 969.239 189.285   1
  -2  14   0 818.279 188.403   1
   2  14   0 952.327 201.041   1
  -2 -14  -1 1400.83 228.221   1
   2  14   1 1125.44 226.093   1
  -2  14  -2 7359.37 508.441   1
  -2 -14  -2 7552.54 560.265   1
   2  14   2 8192.52 572.479   1
   2 -14   2 7860.42 508.135   1
  -2 -14  -3-93.8055 193.740   1
  -2  14  -3 109.880 73.9443   1
   2  14   3-248.292 208.116   1
   2 -14   3 30.9946 67.1140   1
   2  14   5 306.684 255.843   1
  -2 -14  -5 710.736 258.008   1
   2  14   6 4759.19 447.773   1
  -2 -14  -6 5290.00 443.393   1
   2  14   7 731.467 311.054   1
  -2 -14  -7 2469.87 313.556   1
   2  14   8 63.0705 283.496   1
  -2 -14  -8 386.207 274.203   1
   2  14   9 227.278 313.484   1
  -2 -14  -9 766.342 304.510   1
   2  14  10-33.4013 288.869   1
  -2 -14 -10 502.674 276.573   1
   2  14  11 409.991 324.704   1
  -2 -14 -11 257.114 295.162   1
   2  14  12 1563.80 371.703   1
  -2 -14 -12 1343.29 346.513   1
   2  14  13 317.508 344.909   1
  -2 -14 -13 265.510 307.627   1
   2  14  15 323.940 322.212   1
  -2 -14 -15 203.672 289.636   1
   2  14  16 72.6270 325.525   1
  -2 -14 -16 238.731 285.335   1
   2  14  17 218.995 363.342   1
  -2 -14 -17 136.560 309.246   1
   2  14  18 72.9645 364.963   1
  -2 -14 -18 204.724 326.780   1
   2  14  19-218.028 351.703   1
  -2 -14 -19 306.191 309.274   1
  -2 -14 -20 572.023 318.104   1
  -2 -14 -21 431.537 314.219   1
   2  14  22 351.229 370.704   1
  -2 -14 -22 325.297 331.889   1
   2  14  23 34.4481 403.431   1
   2 -15 -22 865.412 385.888   1
  -2  15  22 515.356 435.180   1
   2 -15 -20-33.2810 336.767   1
  -2  15  20 250.218 387.374   1
   2 -15 -18-34.1502 327.774   1
  -2  15  18 477.435 364.418   1
   2 -15 -17 481.321 362.495   1
  -2  15  17 258.742 390.211   1
   2 -15 -16 2625.29 421.716   1
  -2  15  16 1782.62 429.811   1
   2 -15 -15-34.5440 300.687   1
  -2  15  15-445.703 349.325   1
   2 -15 -14-68.8554 298.046   1
  -2  15  14-73.9865 328.717   1
  -2  15  13 330.720 346.558   1
   2 -15 -12 203.056 282.987   1
  -2  15  12-363.446 336.343   1
   2 -15 -11 734.128 302.555   1
  -2  15  11 1074.80 340.308   1
   2 -15 -10 1900.44 340.205   1
  -2  15  10 1688.72 365.617   1
   2 -15  -8 2114.28 348.197   1
  -2  15   8 2628.68 374.131   1
   2 -15  -7 120.449 271.263   1
  -2  15   7 868.385 306.378   1
   2 -15  -6 28.9868 264.549   1
  -2  15   6-30.9261 274.781   1
   2 -15  -5 554.111 248.934   1
  -2  15   5-295.233 260.810   1
  -2 -15   3 274.603 105.918   1
   2 -15  -3 172.127 220.268   1
   2  15  -3 236.046 111.233   1
  -2  15   3-51.7341 237.397   1
   2 -15  -2 1490.75 239.594   1
  -2 -15   2 1650.77 183.870   1
   2  15  -2 1435.25 200.452   1
  -2  15   2 1916.42 253.674   1
   2 -15  -1 40.4430 188.389   1
  -2 -15   1 395.499 164.450   1
   2  15  -1 404.577 176.875   1
  -2  15   1 327.776 206.941   1
   2 -15   0 90.0120 169.363   1
  -2 -15   0 114.367 180.653   1
   2  15   0 203.250 196.164   1
  -2  15   0 131.553 179.770   1
  -2 -15  -1 127.573 198.221   1
   2  15   1 247.309 210.370   1
  -2 -15  -2 1620.19 252.096   1
   2  15   2 1471.29 259.852   1
  -2  15  -2 2045.35 185.309   1
   2 -15   2 1668.60 176.703   1
  -2 -15  -3 123.951 233.045   1
   2  15   3 78.8800 236.651   1
  -2 -15  -4 3832.87 368.554   1
   2  15   4 4068.44 397.203   1
  -2 -15  -5-55.1967 260.828   1
   2  15   5 117.201 272.205   1
  -2 -15  -6 201.568 271.122   1
   2  15   6-152.937 283.613   1
  -2 -15  -7 238.868 258.799   1
   2  15   7 190.287 296.062   1
  -2 -15  -8 2770.12 374.584   1
   2  15   8 3369.28 404.630   1
  -2 -15 -10 2102.58 338.106   1
   2  15  10 1271.44 351.122   1
  -2 -15 -11 825.376 297.053   1
   2  15  11 560.725 327.738   1
  -2 -15 -12 401.467 322.980   1
   2  15  12 639.540 339.730   1
  -2 -15 -14 205.267 307.198   1
   2  15  14-109.203 351.681   1
  -2 -15 -15 652.918 354.793   1
   2  15  15 1212.40 397.362   1
  -2 -15 -16 2267.13 405.714   1
   2  15  16 1616.56 442.421   1
  -2 -15 -17 34.3541 338.973   1
   2  15  17 110.186 378.241   1
  -2 -15 -18-205.599 346.929   1
   2  15  18 695.343 387.631   1
  -2 -15 -20 133.875 336.809   1
   2  15  20 753.845 392.022   1
  -2 -15 -22-64.1454 352.452   1
   2  15  22 139.102 417.079   1
  -2  16  21 416.498 368.831   1
   2 -16 -20-198.178 362.470   1
  -2  16  20 141.696 406.688   1
   2 -16 -19-33.5812 329.404   1
  -2  16  19 612.111 386.002   1
   2 -16 -18 782.585 369.274   1
  -2  16  18 511.666 423.057   1
   2 -16 -17-137.479 315.629   1
  -2  16  17-73.7833 336.080   1
   2 -16 -16 622.665 362.690   1
  -2  16  16 185.631 384.959   1
   2 -16 -15 312.860 353.583   1
  -2  16  15 448.397 387.874   1
   2 -16 -14 1112.42 367.065   1
  -2  16  14 2353.10 438.972   1
   2 -16 -13 484.845 334.162   1
  -2  16  13-148.798 358.263   1
   2 -16 -12 1031.38 351.674   1
  -2  16  12 516.853 372.922   1
   2 -16 -11 1052.14 326.074   1
  -2  16  11 472.923 367.551   1
   2 -16 -10 668.677 313.689   1
  -2  16  10 788.191 342.051   1
   2 -16  -9-229.654 297.010   1
  -2  16   9 210.464 314.952   1
   2 -16  -7-93.3983 262.175   1
  -2  16   7 99.6892 288.927   1
   2 -16  -6 3066.17 380.128   1
  -2  16   6 3499.41 402.124   1
   2 -16  -5 518.284 262.310   1
  -2  16   5 859.835 282.706   1
   2 -16  -4 273.680 252.330   1
  -2  16   4-86.3988 251.021   1
   2  16  -3 172.168 91.6316   1
   2 -16  -2 705.255 229.382   1
  -2 -16   2 501.426 157.123   1
  -2  16   2 654.871 239.208   1
   2  16  -2 692.115 167.546   1
   2 -16  -1 1817.41 257.620   1
  -2 -16   1 1703.58 230.262   1
   2  16  -1 1567.77 241.250   1
  -2  16   1 2417.22 288.250   1
   2 -16   0 464.724 188.502   1
  -2  16   0 368.992 194.776   1
   2  16   0 665.714 222.977   1
  -2 -16   0 599.192 204.790   1
   2  16   1 1795.73 280.120   1
  -2  16  -1 1382.51 208.021   1
   2 -16   1 1847.93 208.670   1
  -2 -16  -1 2271.99 264.140   1
   2  16   2 234.078 237.394   1
  -2  16  -2 691.416 144.864   1
  -2 -16  -2 783.649 232.338   1
   2 -16   2 838.270 140.516   1
   2  16   4 263.038 256.008   1
  -2 -16  -4 747.655 257.626   1
   2  16   5 490.576 292.887   1
  -2 -16  -5 57.9256 264.794   1
   2  16   6 3890.32 412.385   1
  -2 -16  -6 3616.03 403.187   1
   2  16   7-65.9314 292.464   1
  -2 -16  -7 373.736 266.161   1
   2  16   9 312.010 317.563   1
  -2 -16  -9 294.622 298.729   1
   2  16  10 1871.73 377.975   1
  -2 -16 -10 866.516 327.873   1
   2  16  11 360.298 339.989   1
  -2 -16 -11 1016.17 329.417   1
   2  16  12 109.251 362.505   1
  -2 -16 -12 205.360 324.821   1
   2  16  13 368.792 337.584   1
  -2 -16 -13 1242.29 334.128   1
   2  16  14 927.971 409.616   1
  -2 -16 -14 1910.77 380.425   1
   2  16  15 334.171 366.740   1
  -2 -16 -15 799.072 360.022   1
   2  16  16-185.626 344.248   1
  -2 -16 -16 34.7684 308.946   1
   2  16  17 258.788 383.138   1
  -2 -16 -17-34.5393 324.632   1
   2  16  18 623.877 420.750   1
  -2 -16 -18 376.464 368.321   1
   2  16  19 654.504 433.804   1
  -2 -16 -19 235.838 370.102   1
   2  16  20 788.372 443.709   1
   2  16  21 667.030 435.440   1
  -2 -16 -21 32.3314 364.068   1
   2 -17 -20 65.4757 361.271   1
  -2  17  19 143.123 367.896   1
   2 -17 -19-233.735 304.766   1
  -2  17  18 836.218 431.578   1
   2 -17 -18 610.934 370.830   1
  -2  17  17 626.475 412.973   1
   2 -17 -17 240.563 362.512   1
  -2  17  16 929.732 374.813   1
   2 -17 -16 902.471 348.667   1
  -2  17  14 675.281 392.602   1
   2 -17 -14 455.362 337.022   1
  -2  17  13 262.398 355.689   1
   2 -17 -13 490.122 332.293   1
  -2  17  12 858.661 370.400   1
   2 -17 -12 1046.27 332.869   1
  -2  17  11 555.485 354.838   1
   2 -17 -11 553.660 327.531   1
  -2  17  10 292.591 349.346   1
   2 -17 -10 307.925 298.043   1
  -2  17   9 791.653 346.430   1
   2 -17  -9 235.770 320.903   1
  -2  17   8 1830.95 351.720   1
   2 -17  -8 1023.09 315.775   1
  -2  17   7 137.470 308.068   1
   2 -17  -7 160.548 278.716   1
  -2  17   6 562.338 313.573   1
   2 -17  -6 466.821 299.022   1
  -2  17   5 378.267 279.389   1
   2 -17  -5 179.562 264.737   1
  -2  17   4 1441.47 330.320   1
   2 -17  -4 1766.57 306.181   1
  -2  17   2 579.906 243.371   1
   2 -17  -2 630.971 229.728   1
  -2  17   1 279.811 218.120   1
   2  17   0-110.992 211.217   1
  -2  17   0-217.797 194.614   1
   2  17   1 453.310 245.503   1
  -2 -17  -1 605.311 215.003   1
   2  17   2 959.902 271.079   1
  -2 -17  -2 795.710 237.353   1
   2  17   3 58.7210 260.015   1
  -2 -17  -3 605.493 260.424   1
   2  17   4 1982.46 335.755   1
  -2 -17  -4 1862.87 322.430   1
   2  17   5 549.245 309.850   1
  -2 -17  -5 333.352 270.523   1
   2  17   6-502.745 300.962   1
  -2 -17  -6 565.950 266.675   1
   2  17   8 917.611 349.881   1
  -2 -17  -8 1554.04 334.377   1
   2  17   9 1043.79 363.904   1
  -2 -17  -9 741.437 322.952   1
   2  17  10 622.966 357.265   1
  -2 -17 -10 789.409 340.212   1
   2  17  11 259.325 342.991   1
  -2 -17 -11 104.100 299.891   1
   2  17  12 1119.49 382.061   1
  -2 -17 -12 1467.64 365.607   1
   2  17  13 676.298 369.380   1
  -2 -17 -13 563.454 321.620   1
   2  17  14 375.892 397.839   1
  -2 -17 -14 809.955 357.025   1
   2  17  15 112.674 359.869   1
  -2 -17 -15 351.010 320.043   1
   2  17  16 748.156 399.943   1
  -2 -17 -16 453.667 345.557   1
   2  17  17 370.518 423.400   1
  -2 -17 -17 448.009 363.493   1
   2  17  18 257.023 419.950   1
  -2 -17 -18-68.0419 350.918   1
   2  17  19 108.610 369.859   1
  -2 -17 -19-133.563 327.173   1
   2  17  20 141.915 358.374   1
  -2 -17 -20-196.045 309.381   1
  -2  18  19 532.218 440.125   1
   2 -18 -19 629.255 358.060   1
  -2  18  18 180.825 374.208   1
   2 -18 -18 506.717 329.967   1
  -2  18  17 698.177 418.225   1
   2 -18 -17 137.348 352.148   1
  -2  18  16-74.4395 402.737   1
   2 -18 -16 139.132 359.880   1
  -2  18  15 413.568 397.091   1
   2 -18 -15 105.361 344.441   1
  -2  18  13 493.016 406.726   1
   2 -18 -13 708.912 357.002   1
  -2  18  12 757.223 367.661   1
   2 -18 -12 495.951 329.936   1
  -2  18  11 188.441 356.178   1
   2 -18 -11-141.091 317.360   1
  -2  18  10 149.665 348.331   1
   2 -18 -10 69.9798 307.645   1
  -2  18   9 258.688 344.745   1
   2 -18  -9 34.5579 303.893   1
  -2  18   8 1558.44 358.643   1
   2 -18  -8 1119.21 339.085   1
  -2  18   6 1290.95 343.073   1
  -2  18   5-163.861 306.380   1
   2  18   4 259.904 299.290   1
   2  18   5 371.606 312.821   1
   2  18   6 1817.98 349.682   1
  -2 -18  -6 457.840 237.804   1
   2  18   7 143.374 337.857   1
  -2 -18  -7 369.205 305.515   1
   2  18   8 1024.87 372.342   1
  -2 -18  -8 754.071 332.457   1
   2  18   9 781.228 356.885   1
  -2 -18  -9 278.625 330.024   1
   2  18  10-376.498 356.546   1
  -2 -18 -10 563.513 329.157   1
   2  18  11-37.9331 352.429   1
  -2 -18 -11 177.421 313.305   1
   2  18  12 1104.47 390.372   1
  -2 -18 -12 570.151 352.062   1
   2  18  13 419.961 368.319   1
  -2 -18 -13-35.6392 318.839   1
   2  18  15 455.721 373.617   1
  -2 -18 -15 387.308 333.102   1
   2  18  16 565.217 420.406   1
  -2 -18 -16 487.038 367.983   1
   2  18  17-334.858 392.189   1
  -2 -18 -17 549.312 350.278   1
   2  18  18 292.718 362.927   1
  -2 -18 -18-33.7083 310.792   1
   2  18  19 35.8861 427.953   1
  -2 -18 -19 198.543 349.853   1
  -3   0  26 589.103 379.496   1
   3   0 -26 734.884 376.464   1
  -3   0  24 513.972 370.432   1
   3   0 -24 312.359 360.491   1
  -3   0  23 219.196 361.824   1
   3   0 -23-515.226 344.818   1
  -3   0  22 1880.85 374.901   1
   3   0 -22 1252.86 353.602   1
  -3   0  21 498.446 320.441   1
   3   0 -21 499.965 301.414   1
  -3   0  20 521.922 320.631   1
   3   0 -20 391.469 292.361   1
  -3   0  19-33.9216 314.170   1
   3   0 -19 445.396 311.441   1
  -3   0  18 758.079 303.341   1
   3   0 -18 1019.34 278.118   1
  -3   0  17-31.8656 295.031   1
   3   0 -17 328.796 289.432   1
  -3   0  16 2087.76 324.492   1
   3   0 -16 2014.07 307.168   1
  -3   0  15 176.556 242.923   1
   3   0 -15-551.693 228.894   1
   3   0 -14 2053.45 286.018   1
  -3   0  12-25.1665 207.173   1
   3   0 -12 377.737 194.385   1
  -3   0  11 236.202 213.230   1
   3   0 -11 332.756 201.172   1
   3   0 -10 9837.22 664.310   1
  -3   0  10 9427.23 666.361   1
  -3   0   9-347.857 187.207   1
   3   0  -9 153.754 163.841   1
   3   0  -8 20801.8 1297.47   1
  -3   0   8 20028.6 1299.74   1
   3   0  -7-259.430 147.197   1
  -3   0   7-85.0565 158.415   1
   3   0  -6 58.8544 156.032   1
  -3   0   6 62.0449 162.021   1
   3   0  -4 73279.9 4340.65   1
  -3   0   4 68623.8 4342.32   1
  -3   0   3 223.448 115.505   1
   3   0  -3 53.5675 105.821   1
   3   0  -2 298865. 18634.6   1
  -3   0   2 314574. 18633.5   1
  -3   0   1-86.2537 130.754   1
   3   0  -1-37.2249 126.513   1
  -3   0   0-55.5622 120.238   1
   3   0   0-117.247 120.432   1
  -3   0  -1-47.0549 142.728   1
   3   0   1 186.737 139.947   1
  -3   0  -2 343897. 20999.7   1
   3   0   2 347997. 21000.9   1
  -3   0  -3 172.789 128.997   1
   3   0   3-22.0886 129.894   1
  -3   0  -4 63287.5 3859.93   1
   3   0   4 62779.1 3861.19   1
  -3   0  -6 273.048 144.733   1
   3   0   6-137.128 140.775   1
  -3   0  -7 191.087 154.111   1
   3   0   7-201.711 164.414   1
   3   0   8 18045.3 1137.09   1
  -3   0  -8 17457.4 1132.72   1
  -3   0  -9-225.177 161.990   1
   3   0   9-81.2873 171.000   1
   3   0  10 10994.8 732.501   1
  -3   0 -10 10502.3 722.516   1
   3   0  11-117.080 170.464   1
  -3   0 -11-173.655 163.931   1
   3   0  12 99.1975 204.729   1
  -3   0 -12 277.667 173.897   1
   3   0  14 2559.33 332.497   1
  -3   0 -14 2647.69 307.262   1
   3   0  15-281.326 253.170   1
   3   0  16 902.046 259.677   1
  -3   0 -16 2012.12 287.422   1
   3   0  17 276.062 270.244   1
  -3   0 -17 319.178 246.742   1
   3   0  18 764.770 296.428   1
  -3   0 -18 570.342 267.441   1
   3   0  19 394.108 302.356   1
  -3   0 -19 341.654 294.374   1
   3   0  20 338.850 311.365   1
  -3   0 -20 95.8184 290.009   1
   3   0  21 278.693 311.384   1
  -3   0 -21 328.153 304.232   1
   3   0  22 1674.31 359.441   1
  -3   0 -22 1612.86 348.860   1
   3   0  23-254.870 326.241   1
  -3   0 -23 308.502 332.930   1
   3   0  24 890.683 343.759   1
  -3   0 -24 1044.21 360.971   1
   3   0  25 300.316 363.401   1
  -3   0 -25 949.436 376.437   1
  -3   0 -26 493.689 372.267   1
   3  -1 -27 482.475 386.576   1
  -3   1  26 1061.85 391.309   1
   3  -1 -26 276.729 379.510   1
  -3  -1  25 185.167 330.333   1
  -3   1  25 699.748 382.152   1
   3  -1 -25 1072.39 382.834   1
   3   1 -25 70.4384 339.661   1
  -3  -1  24 1286.02 367.941   1
  -3   1  24 1142.37 385.230   1
   3  -1 -24 1241.00 382.287   1
   3   1 -24 1499.38 368.180   1
  -3   1  23 916.225 373.410   1
  -3  -1  23 72.8524 327.301   1
   3  -1 -23 1268.73 368.652   1
   3   1 -23-379.022 324.117   1
  -3  -1  22 612.087 339.987   1
   3   1 -22-33.8724 305.155   1
  -3  -1  21 672.921 340.787   1
  -3   1  21 321.049 320.127   1
   3   1 -21 729.586 327.773   1
   3  -1 -21 133.704 311.128   1
  -3  -1  20 9401.65 711.279   1
   3  -1 -20 9056.48 703.152   1
   3   1 -20 11137.4 711.025   1
  -3   1  19 1165.19 339.058   1
   3  -1 -19 673.511 315.721   1
  -3  -1  18 5473.70 491.965   1
   3   1 -18 4946.36 476.591   1
  -3  -1  17 3010.67 355.515   1
  -3   1  17 2008.99 353.153   1
   3   1 -17 2973.33 348.100   1
   3  -1 -16 6733.01 509.454   1
   3   1 -16 6046.66 484.012   1
  -3  -1  16 6228.82 499.329   1
  -3   1  15 300.886 279.651   1
  -3  -1  15-114.999 242.824   1
   3   1 -15 216.061 244.145   1
   3  -1 -15 197.479 270.219   1
  -3   1  14 22985.7 1587.12   1
  -3  -1  14 24986.6 1588.21   1
   3  -1 -14 26032.4 1590.63   1
  -3   1  13 220.339 260.299   1
  -3  -1  13-155.128 212.010   1
   3  -1 -13 154.394 230.090   1
   3   1 -13-194.397 193.221   1
   3   1 -12 16443.3 1074.56   1
  -3  -1  11-22.7869 184.044   1
  -3   1  11-73.5327 197.967   1
   3  -1 -11 137.778 192.924   1
   3   1 -11 42.7912 175.446   1
  -3  -1  10 105.717 170.832   1
  -3   1  10 390.670 203.741   1
   3   1 -10 218.542 155.574   1
   3  -1 -10 193.755 192.538   1
  -3   1   9 213.645 192.219   1
  -3  -1   9 697.197 176.420   1
   3  -1  -9 762.073 191.176   1
   3   1  -9 165.480 166.364   1
  -3   1   8 20575.3 1393.44   1
  -3  -1   8 23279.4 1392.99   1
   3  -1  -8 21044.5 1391.12   1
   3   1  -8 22903.5 1387.35   1
  -3  -1   7 1067.60 166.342   1
   3  -1  -7 920.776 169.906   1
   3   1  -7 1181.45 164.070   1
  -3   1   6 14515.6 937.409   1
   3  -1  -6 14503.5 933.655   1
   3   1  -5 865.081 159.615   1
   3  -1  -5 1284.01 173.451   1
  -3   1   5 847.839 175.583   1
  -3  -1   5 897.755 168.004   1
   3   1  -4 10531.3 669.937   1
  -3  -1   4 10135.3 672.563   1
   3   1  -3 6425.52 471.915   1
   3  -1  -3 7958.49 485.251   1
  -3  -1   3 7115.38 473.500   1
  -3   1   3 7038.33 484.794   1
   3  -1  -2 16395.9 1193.30   1
   3   1  -2 20407.8 1191.72   1
  -3  -1   2 20018.2 1193.84   1
  -3   1   2 19581.0 1195.86   1
   3  -1  -1 7417.63 517.617   1
  -3  -1   1 8981.26 523.476   1
  -3   1   1 8507.64 519.593   1
   3   1  -1 6797.37 522.113   1
   3  -1   0 10413.2 700.826   1
   3   1   0 10655.2 700.599   1
  -3  -1   0 10552.3 701.105   1
  -3   1   0 12256.1 703.732   1
   3   1   1 7552.00 539.242   1
   3  -1   1 7392.45 532.815   1
  -3  -1  -1 7976.49 538.554   1
   3  -1   2 18556.5 1142.27   1
  -3  -1  -2 19661.4 1148.64   1
   3   1   2 18919.2 1151.02   1
  -3   1  -2 16540.7 1139.14   1
  -3  -1  -3 6854.46 477.475   1
  -3   1  -3 6887.63 468.798   1
   3   1   3 6894.17 478.604   1
   3  -1   3 7165.25 469.003   1
  -3  -1  -4 8604.11 626.193   1
  -3   1  -4 10568.7 627.493   1
   3  -1   4 10423.3 626.468   1
   3   1   4 8598.60 630.268   1
  -3  -1  -5 1350.62 180.664   1
  -3   1  -5 912.145 151.089   1
   3  -1   5 1061.68 166.484   1
   3   1   5 1287.22 183.353   1
   3   1   6 14155.7 909.443   1
  -3  -1  -6 13891.5 904.779   1
   3  -1   7 1245.23 168.824   1
   3   1   7 1053.67 189.898   1
  -3  -1  -7 758.258 173.330   1
  -3   1  -7 973.273 157.985   1
   3   1   8 24588.2 1506.21   1
   3  -1   8 25127.1 1497.68   1
  -3   1  -8 22750.1 1489.14   1
  -3  -1  -8 22886.3 1496.83   1
  -3   1  -9 321.180 155.257   1
  -3  -1  -9 373.092 146.579   1
   3  -1   9 425.013 160.638   1
   3   1   9 298.466 156.954   1
  -3   1 -10 463.721 176.813   1
  -3  -1 -10 168.910 186.319   1
   3  -1  10 397.610 186.269   1
   3   1  10 297.157 198.917   1
  -3  -1 -11-90.1582 198.990   1
  -3   1 -11-20.8481 163.563   1
   3  -1  11-22.4837 192.001   1
   3   1  11 121.602 214.712   1
  -3  -1 -12 16101.6 1031.43   1
  -3   1 -12 15427.7 1025.98   1
   3   1  12 15212.2 1036.55   1
   3   1  13 321.728 230.716   1
   3  -1  13 75.6477 211.054   1
  -3   1 -13 260.103 192.672   1
  -3  -1 -13-25.1325 232.314   1
  -3   1 -14 24249.9 1544.85   1
  -3  -1 -14 24714.9 1549.61   1
   3   1  14 22891.0 1548.30   1
   3  -1  14 24347.8 1551.28   1
   3  -1  15 192.336 231.031   1
  -3  -1 -15 468.998 268.114   1
  -3   1 -15-79.4519 222.699   1
  -3   1 -16 5859.76 469.699   1
  -3  -1 -16 6381.12 491.973   1
   3   1  16 5426.54 483.228   1
   3  -1  17 2815.31 350.367   1
   3   1  17 2025.16 343.274   1
  -3   1 -17 2734.02 333.129   1
  -3  -1 -17 2828.69 339.547   1
   3  -1  18 4967.29 470.322   1
  -3   1 -18 5047.19 453.304   1
   3   1  19 729.527 304.012   1
  -3  -1 -19 1473.58 309.718   1
  -3   1 -20 8744.50 633.784   1
  -3  -1 -20 8229.67 635.735   1
   3   1  20 7399.85 636.069   1
   3  -1  20 6954.95 636.304   1
   3  -1  21-34.7541 303.524   1
   3   1  21-174.833 311.349   1
  -3   1 -21 393.184 300.242   1
  -3  -1 -21-65.8608 315.851   1
   3  -1  22 35.6349 323.265   1
  -3   1 -22 33.6939 298.746   1
   3   1  23 36.1408 339.002   1
  -3  -1 -23 68.2518 341.307   1
   3   1  24 994.480 372.563   1
   3  -1  24 1608.11 382.944   1
  -3   1 -24 1615.91 382.935   1
  -3  -1 -24 1070.08 366.383   1
   3  -1  25 303.237 379.385   1
   3   1  25 260.319 338.401   1
  -3   1 -25 531.873 368.395   1
  -3  -1 -25 628.264 344.215   1
   3   1  26 1045.43 378.658   1
  -3  -1 -26 907.532 379.057   1
  -3   2  27 931.991 385.143   1
   3  -2 -27 475.392 376.022   1
  -3   2  26 580.128 381.998   1
   3  -2 -26 581.530 391.302   1
  -3   2  25 403.703 382.149   1
   3  -2 -25 343.110 374.578   1
  -3   2  24 404.237 373.707   1
  -3  -2  24 1034.90 360.940   1
   3  -2 -24 1065.08 382.175   1
   3   2 -24 665.653 364.541   1
  -3   2  23-219.455 361.899   1
   3  -2 -23-342.080 374.745   1
  -3  -2  22 5063.33 532.398   1
  -3   2  22 6157.04 564.689   1
   3   2 -22 5283.97 522.452   1
   3  -2 -22 6614.09 559.821   1
  -3  -2  21 174.847 307.526   1
  -3   2  21 286.460 314.209   1
   3   2 -21 99.3309 310.690   1
   3  -2 -21 33.5163 322.169   1
  -3  -2  20 646.706 322.052   1
  -3   2  20 881.203 317.736   1
   3  -2 -20 1154.11 304.145   1
   3   2 -20 1512.63 317.472   1
  -3   2  19 623.051 335.238   1
  -3  -2  19 33.1429 290.418   1
   3  -2 -19 678.945 322.589   1
   3   2 -19 312.013 266.893   1
  -3   2  18 10203.2 768.915   1
  -3  -2  18 10106.7 760.958   1
   3  -2 -18 11117.7 765.460   1
   3   2 -18 9571.21 749.069   1
  -3  -2  17 863.667 283.447   1
   3   2 -17 752.121 265.454   1
   3  -2 -17 1107.99 287.844   1
  -3   2  16 20414.7 1473.42   1
  -3  -2  16 22069.5 1474.19   1
   3  -2 -16 24477.5 1481.85   1
   3   2 -16 23416.7 1467.81   1
  -3  -2  15 2668.57 325.934   1
  -3   2  15 2222.85 354.275   1
   3   2 -15 2082.50 290.307   1
   3  -2 -15 2332.95 333.096   1
  -3   2  14 1037.37 262.372   1
   3  -2 -14 525.527 242.258   1
  -3   2  13 1360.09 246.992   1
  -3  -2  13 1128.51 255.188   1
   3   2 -13 1459.65 246.424   1
   3  -2 -13 1243.17 236.285   1
  -3  -2  12 26427.3 1680.15   1
  -3  -2  11 1258.68 227.280   1
   3   2 -11 1091.62 205.511   1
   3  -2 -11 1381.59 236.471   1
  -3   2  10 51298.6 3278.98   1
  -3  -2  10 51357.2 3266.09   1
   3  -2 -10 50734.3 3275.53   1
   3   2 -10 58039.7 3270.56   1
  -3   2   9 2187.45 246.598   1
  -3  -2   9 1916.35 210.482   1
   3  -2  -9 1484.70 226.096   1
   3   2  -9 1560.91 209.008   1
  -3  -2   8 389.097 152.121   1
  -3   2   8 20.7103 162.691   1
   3  -2  -8-19.4413 154.396   1
   3   2  -8 143.207 136.753   1
  -3   2   7 935.383 199.590   1
  -3  -2   7 1050.53 152.277   1
   3  -2  -7 1095.30 192.171   1
   3   2  -7 817.452 145.864   1
   3  -2  -6 18222.1 1204.99   1
  -3   2   6 19845.0 1212.40   1
  -3  -2   5 4904.92 331.586   1
   3   2  -5 4144.75 326.479   1
   3  -2  -5 4304.66 341.652   1
  -3   2   5 4452.94 346.987   1
   3   2  -4 3532.85 257.239   1
  -3  -2   4 3132.80 259.942   1
   3   2  -3 13219.9 766.553   1
  -3   2   3 13502.0 779.663   1
   3  -2  -3 13804.2 774.441   1
   3  -2  -2 2404.89 208.683   1
   3   2  -2 2641.42 211.235   1
  -3  -2   2 2485.78 209.461   1
  -3   2   2 2259.74 207.919   1
   3  -2  -1 3674.54 286.626   1
  -3   2   1 4152.28 288.573   1
   3   2  -1 3670.05 289.269   1
  -3  -2   1 4656.54 299.504   1
   3  -2   0-18.3988 109.691   1
  -3   2   0-76.1789 112.738   1
  -3  -2   0 126.437 122.083   1
   3   2   0 49.0925 122.458   1
   3  -2   1 4086.35 317.800   1
  -3  -2  -1 4694.38 317.885   1
  -3   2  -1 4454.72 318.908   1
   3   2   1 4622.65 322.409   1
   3   2   2 2635.26 231.911   1
   3  -2   2 2354.87 201.822   1
  -3  -2  -2 2127.02 227.828   1
  -3   2  -2 2434.31 202.470   1
   3  -2   3 13844.4 854.428   1
   3   2   3 14643.6 867.993   1
  -3   2  -3 11847.5 849.772   1
  -3  -2  -3 14309.5 864.771   1
   3  -2   4 3247.19 256.329   1
  -3   2  -4 3419.69 254.167   1
   3  -2   5 4286.87 334.042   1
   3   2   5 4673.19 357.985   1
  -3   2  -5 4991.17 335.040   1
  -3  -2  -5 4390.96 347.799   1
   3   2   6 18792.3 1190.82   1
   3  -2   6 18317.7 1177.21   1
  -3  -2  -6 17401.4 1185.78   1
  -3   2  -6 19907.1 1175.67   1
   3  -2   7 767.505 156.299   1
   3   2   7 795.601 166.940   1
  -3   2  -7 813.726 158.341   1
  -3  -2  -7 870.752 161.178   1
   3  -2   8 82.3635 149.746   1
   3   2   8-124.454 184.307   1
  -3  -2  -8 133.999 177.847   1
  -3   2  -8 15.4651 130.555   1
   3   2   9 1563.58 232.188   1
   3  -2   9 2123.62 218.890   1
  -3  -2  -9 1617.97 215.510   1
  -3   2  -9 1318.76 187.398   1
   3   2  10 50700.0 3079.18   1
  -3  -2 -10 49009.2 3071.01   1
  -3   2 -10 49171.4 3061.99   1
  -3   2 -11 1597.16 212.915   1
  -3  -2 -11 1682.50 224.166   1
   3  -2  11 1700.47 233.312   1
   3   2  11 1383.91 233.333   1
   3  -2  12 24493.2 1562.35   1
   3  -2  13 1023.69 259.981   1
   3   2  13 1130.87 249.792   1
  -3  -2 -13 878.745 215.650   1
   3   2  14 1031.19 275.057   1
  -3  -2 -14 108.101 240.682   1
   3   2  15 2820.65 343.941   1
   3  -2  15 2176.72 303.806   1
  -3  -2 -15 3000.20 341.746   1
  -3   2 -15 2205.91 303.954   1
  -3  -2 -16 22831.7 1441.73   1
  -3   2 -16 22268.0 1430.32   1
   3  -2  16 22851.8 1439.23   1
   3   2  16 20382.5 1439.53   1
   3  -2  17 326.968 268.604   1
   3   2  17 158.144 286.974   1
  -3  -2 -17 29.8930 271.781   1
  -3   2 -17-111.871 258.875   1
  -3   2 -18 11230.6 766.049   1
   3  -2  18 10254.8 762.618   1
   3   2  18 10188.7 783.174   1
   3   2  19 769.456 332.876   1
   3  -2  19 710.350 305.463   1
  -3   2 -19 1279.75 290.969   1
  -3  -2 -19 758.961 325.087   1
   3  -2  20 771.704 302.545   1
   3   2  20 1166.74 356.514   1
  -3   2 -20 1043.80 293.391   1
  -3  -2 -20 905.232 323.741   1
   3  -2  21 34.6607 309.687   1
   3   2  21 525.136 344.003   1
  -3   2 -21 98.1558 285.568   1
  -3  -2 -21 461.311 317.595   1
  -3  -2 -22 6202.15 517.082   1
  -3   2 -22 5799.27 519.273   1
   3  -2  22 4865.69 518.952   1
   3   2  22 4130.65 506.673   1
   3  -2  23 110.502 318.133   1
   3   2  23 36.0671 309.407   1
  -3  -2 -23 136.194 305.078   1
  -3   2 -23-242.020 313.637   1
   3   2  24 989.948 379.459   1
   3  -2  24 225.864 343.512   1
  -3  -2 -24 927.547 354.830   1
  -3   2 -24 1023.41 353.296   1
   3   2  25 1477.17 395.419   1
  -3  -2 -25 762.357 385.026   1
   3   2  26-368.899 373.041   1
  -3  -2 -26 897.723 383.500   1
   3   2  27 626.420 354.255   1
  -3  -2 -27 649.994 352.190   1
  -3   3  28-244.271 333.482   1
   3  -3 -28 297.434 340.326   1
  -3   3  27 319.869 358.426   1
   3  -3 -27 369.069 358.954   1
  -3   3  25 437.203 375.319   1
   3  -3 -25 340.538 375.469   1
   3   3 -24 175.738 336.663   1
  -3   3  23 1420.83 365.433   1
  -3  -3  23 1205.20 351.383   1
   3   3 -23 1035.29 349.088   1
   3  -3 -23 716.347 359.567   1
  -3   3  22 1522.27 342.546   1
  -3  -3  22 1212.03 344.667   1
   3   3 -22 1251.48 340.497   1
   3  -3 -22 1017.72 331.734   1
  -3  -3  21 103.984 306.234   1
   3   3 -21-462.396 295.555   1
  -3   3  20 958.190 369.465   1
  -3  -3  19 227.431 283.754   1
   3  -3 -19 781.942 332.855   1
   3   3 -19 617.704 284.761   1
  -3  -3  18 93.7543 264.068   1
  -3   3  18 479.794 275.628   1
   3   3 -18 267.461 277.407   1
   3  -3 -18-31.9681 263.707   1
  -3  -3  17 1615.60 308.752   1
   3   3 -17 1281.16 287.579   1
  -3   3  16-325.214 273.314   1
  -3  -3  16 286.342 258.260   1
   3  -3 -16 181.940 254.250   1
   3   3 -16 325.784 233.005   1
  -3  -3  15 351.663 233.906   1
  -3   3  15 912.372 320.685   1
   3   3 -15 206.131 221.478   1
   3  -3 -15 792.363 297.873   1
  -3  -3  14 714.936 235.818   1
  -3   3  14 91.0578 267.218   1
   3   3 -14-72.9165 213.699   1
   3  -3 -14 311.543 258.900   1
  -3   3  13 2008.87 284.123   1
  -3  -3  13 1126.42 249.221   1
   3   3 -13 1483.37 259.731   1
   3  -3 -13 1820.69 265.118   1
  -3  -3  12 4940.86 389.461   1
  -3   3  12 4834.15 424.081   1
   3   3 -12 5016.97 382.970   1
   3  -3 -12 3968.71 392.274   1
  -3  -3  11 436.200 197.395   1
   3   3 -11 533.630 198.847   1
  -3   3  10 4752.34 431.541   1
  -3  -3  10 5573.14 406.608   1
   3   3 -10 5165.61 395.669   1
   3  -3 -10 5740.81 430.468   1
  -3  -3   9 299.993 148.344   1
  -3   3   9 116.854 210.087   1
   3   3  -9 644.638 159.434   1
   3  -3  -9 567.749 210.230   1
   3   3  -8 11643.9 707.541   1
   3  -3  -8 8880.74 726.246   1
  -3  -3   8 11333.8 714.409   1
  -3   3   8 10737.4 736.702   1
   3  -3  -7 4317.88 349.876   1
  -3   3   7 4659.78 364.014   1
  -3  -3   6 45180.7 2784.71   1
   3   3  -6 44623.3 2784.48   1
   3  -3  -6 44479.8 2798.32   1
  -3   3   6 47396.9 2804.50   1
  -3  -3   5 3430.66 267.533   1
   3   3  -5 3160.90 260.077   1
   3  -3  -5 4018.20 303.434   1
  -3   3   5 3415.29 309.275   1
  -3  -3   4 44708.5 2802.91   1
   3   3  -4 47937.3 2803.82   1
   3  -3  -4 44912.4 2815.46   1
  -3   3   4 44876.1 2816.83   1
   3   3  -3 43273.7 2494.27   1
  -3  -3   3 38057.3 2492.67   1
  -3   3   2 49501.7 3005.29   1
   3   3  -2 48774.5 2996.67   1
   3  -3  -2 50517.4 3004.20   1
  -3  -3   2 47361.8 2998.43   1
   3  -3  -1 24134.9 1517.29   1
  -3  -3   1 24613.7 1517.02   1
  -3   3   1 24047.1 1518.61   1
   3   3  -1 25031.4 1516.14   1
   3   3   0 188718. 11837.7   1
  -3   3   0 195235. 11834.5   1
  -3  -3   0 196882. 11836.2   1
   3  -3   0 197544. 11834.0   1
   3  -3   1 22941.1 1588.81   1
  -3  -3  -1 26533.2 1594.44   1
   3   3   1 25772.1 1595.02   1
  -3   3  -1 27725.6 1589.19   1
   3  -3   2 47858.9 2866.78   1
  -3  -3  -2 44894.9 2878.07   1
  -3   3  -2 49223.3 2868.82   1
   3   3   2 44115.9 2879.18   1
   3  -3   3 41816.0 2629.94   1
  -3   3  -3 43949.4 2629.47   1
   3  -3   4 46067.0 2873.68   1
   3   3   4 47587.1 2890.30   1
  -3  -3  -4 47758.3 2886.14   1
  -3   3  -4 46652.2 2872.80   1
   3  -3   5 3785.90 290.355   1
   3   3   5 3798.29 328.551   1
  -3   3  -5 3881.71 286.975   1
  -3  -3  -5 4561.40 324.760   1
   3  -3   6 49319.4 2867.89   1
   3   3   6 43802.2 2880.26   1
  -3  -3  -6 46153.4 2877.95   1
  -3   3  -6 46545.4 2864.04   1
   3   3   7 3910.30 334.021   1
  -3  -3  -7 4077.82 330.561   1
   3   3   8 10289.7 740.430   1
  -3  -3  -8 9718.04 733.264   1
  -3   3  -8 12206.9 715.136   1
   3   3   9 69.9159 208.688   1
   3  -3   9 258.813 150.721   1
  -3   3  -9 286.917 129.279   1
  -3  -3  -9 579.009 206.059   1
   3  -3  10 4798.96 382.145   1
   3   3  10 5064.57 413.784   1
  -3  -3 -10 4871.82 396.100   1
  -3   3 -11 285.627 169.272   1
   3  -3  11 839.307 177.592   1
   3  -3  12 4926.45 403.912   1
   3   3  12 5446.43 443.780   1
   3  -3  13 959.202 247.418   1
   3   3  13 1101.36 297.633   1
  -3   3 -13 1454.53 230.396   1
   3   3  14 87.6084 269.561   1
   3  -3  14 123.576 213.650   1
  -3   3 -14 494.144 203.524   1
  -3  -3 -14 800.815 275.206   1
   3   3  15 239.885 269.042   1
  -3  -3 -15 490.866 260.751   1
   3   3  16-368.443 265.204   1
   3  -3  16 331.371 239.058   1
  -3   3 -16-130.752 214.985   1
  -3  -3 -16 477.994 262.632   1
   3  -3  17 1864.73 303.423   1
  -3   3 -17 1294.33 273.069   1
   3  -3  18-183.108 274.584   1
  -3   3 -18 201.948 254.701   1
  -3  -3 -18 31.0699 296.915   1
   3   3  19-202.406 334.991   1
   3  -3  19 320.007 283.719   1
  -3   3 -19 392.138 269.282   1
   3   3  20 515.683 336.865   1
  -3  -3 -20 421.750 325.144   1
   3  -3  21-69.0419 302.156   1
  -3   3 -21 163.292 284.604   1
   3  -3  22 1005.26 355.845   1
   3   3  22 2172.18 348.901   1
  -3  -3 -22 1173.73 321.296   1
  -3   3 -22 1549.80 349.235   1
   3   3  23 647.648 375.462   1
   3  -3  23 665.738 358.423   1
  -3  -3 -23 1698.80 388.714   1
  -3   3 -23 2191.00 382.465   1
   3   3  25 219.260 368.250   1
  -3  -3 -25 855.941 367.767   1
   3   3  27 509.401 393.222   1
  -3  -3 -27 709.336 392.012   1
   3   3  28 251.634 402.172   1
  -3  -3 -28 930.413 408.916   1
  -3   4  28 517.870 388.087   1
   3  -4 -28 358.244 396.881   1
  -3   4  27 105.838 362.179   1
   3  -4 -27 562.536 374.160   1
  -3   4  26 322.715 345.739   1
   3  -4 -26 335.049 362.047   1
  -3   4  25 108.679 348.089   1
   3  -4 -25-33.8459 328.150   1
  -3   4  24 1344.37 381.085   1
   3  -4 -24 1155.64 356.400   1
  -3   4  23 181.843 358.311   1
   3  -4 -23 272.127 347.060   1
   3   4 -23-34.3857 331.111   1
  -3  -4  22 821.748 326.543   1
  -3   4  22 72.5390 375.659   1
   3   4 -22-335.886 299.581   1
   3  -4 -22 677.840 359.204   1
  -3  -4  21 1074.77 325.908   1
  -3   4  21 324.007 371.891   1
   3   4 -21 815.169 321.951   1
  -3  -4  20 568.303 300.074   1
   3   4 -20 347.847 298.342   1
   3  -4 -20 399.476 320.380   1
  -3  -4  19 1061.53 305.124   1
  -3   4  19 246.801 274.701   1
   3   4 -19 243.592 276.391   1
   3  -4 -19 657.485 290.753   1
  -3  -4  18 615.646 288.985   1
  -3   4  18 1283.01 363.479   1
   3  -4 -18 1130.80 335.105   1
   3   4 -18 731.210 290.791   1
  -3  -4  17 646.159 264.209   1
  -3   4  17 169.555 310.532   1
   3  -4 -17 316.051 284.235   1
   3   4 -17-27.9084 232.237   1
  -3  -4  16 10627.7 817.676   1
   3   4 -16 13018.5 825.521   1
  -3   4  15 962.847 285.683   1
   3  -4 -15 1137.49 272.441   1
  -3  -4  14 620.096 233.030   1
  -3   4  14 651.137 300.439   1
   3   4 -14 939.898 226.950   1
   3  -4 -14 520.655 277.687   1
  -3   4  13 1317.21 311.421   1
  -3  -4  13 1347.58 244.259   1
   3   4 -13 1029.55 218.643   1
   3  -4 -13 1003.41 279.702   1
  -3  -4  12 669.721 205.436   1
  -3   4  12 860.310 280.701   1
   3  -4 -12 694.126 259.486   1
   3   4 -12 629.715 197.924   1
  -3   4  11-190.590 248.022   1
  -3  -4  11-160.192 163.423   1
   3   4 -11-56.0053 160.199   1
   3  -4 -11 203.376 232.980   1
  -3  -4  10 11239.1 764.445   1
  -3   4  10 11411.5 787.272   1
   3  -4 -10 11140.3 779.451   1
   3   4 -10 12011.8 760.621   1
   3   4  -9 772.459 148.527   1
  -3   4   9 388.958 217.640   1
  -3  -4   9 946.215 175.515   1
   3  -4  -8 17502.4 1101.16   1
  -3  -4   8 16846.4 1071.35   1
  -3   4   8 15358.9 1096.03   1
   3   4  -8 17367.1 1068.69   1
   3  -4  -7-79.1141 155.030   1
  -3   4   7 443.309 174.635   1
  -3  -4   6 3342.31 268.454   1
   3  -4  -6 4138.38 314.318   1
   3   4  -6 3707.84 270.026   1
  -3   4   6 3196.04 314.363   1
   3  -4  -5 3365.95 277.167   1
  -3  -4   5 3440.38 251.650   1
   3   4  -5 3183.83 248.388   1
  -3   4   5 3296.63 289.330   1
  -3   4   4 42497.5 2668.95   1
   3   4  -4 43705.5 2649.98   1
  -3  -4   4 42599.0 2649.17   1
   3  -4  -4 43994.1 2665.22   1
  -3  -4   3 7554.75 471.256   1
   3   4  -3 6731.27 463.601   1
  -3   4   2 2517.39 225.255   1
   3  -4  -2 1718.90 204.994   1
  -3  -4   2 2197.57 194.415   1
   3   4  -2 2364.97 197.001   1
  -3   4   1 11906.3 771.444   1
   3   4  -1 11250.1 764.416   1
   3  -4  -1 12349.7 769.814   1
  -3  -4   1 12598.2 766.019   1
   3  -4   0 19.3933 110.343   1
  -3   4   0 30.6467 117.293   1
  -3  -4   0 151.384 115.672   1
   3   4   0-77.8087 118.033   1
   3   4   1 12543.7 836.192   1
  -3  -4  -1 13563.9 836.282   1
   3  -4   1 13210.0 826.681   1
  -3   4  -1 12938.3 824.810   1
  -3   4  -2 2659.50 195.123   1
   3  -4   2 2125.08 187.095   1
   3   4   3 7322.63 483.501   1
   3  -4   3 6978.54 451.415   1
  -3   4  -3 6841.36 452.224   1
  -3  -4  -3 6342.71 471.129   1
   3   4   4 41038.9 2669.83   1
  -3   4  -4 44964.3 2648.38   1
  -3  -4  -4 41270.6 2668.54   1
   3  -4   4 43840.6 2649.71   1
  -3   4  -5 3391.94 245.014   1
  -3  -4  -5 3043.54 284.149   1
   3   4   5 3642.65 303.491   1
   3  -4   5 3039.70 241.967   1
  -3   4  -6 3883.39 278.969   1
  -3  -4  -6 3893.31 327.468   1
   3   4   6 3683.30 332.478   1
  -3  -4  -7 117.720 168.081   1
  -3   4  -7 302.481 118.198   1
   3  -4   7 446.363 133.110   1
   3   4   7 170.121 176.969   1
   3   4   8 16949.0 1095.29   1
  -3  -4  -8 16624.7 1086.97   1
  -3  -4  -9 963.381 214.030   1
  -3   4  -9 775.713 161.286   1
   3  -4   9 951.992 174.662   1
   3   4   9 1186.09 241.322   1
   3   4  10 12388.1 848.768   1
   3  -4  10 12831.6 816.993   1
  -3   4 -10 11523.3 808.122   1
  -3  -4 -10 13372.7 845.897   1
   3   4  11-268.073 242.872   1
   3  -4  11 386.865 178.555   1
  -3   4 -11 234.712 168.970   1
  -3  -4 -11 99.9627 218.457   1
   3   4  12 586.567 206.305   1
   3  -4  12 375.997 197.971   1
  -3   4 -12 371.815 176.174   1
  -3  -4 -12 548.348 187.736   1
   3   4  13 1796.36 295.508   1
   3  -4  13 1467.60 247.471   1
  -3  -4 -13 2124.50 291.963   1
  -3   4 -13 1854.90 233.009   1
   3  -4  14 351.151 222.608   1
   3   4  14 1104.71 300.645   1
  -3  -4 -14 903.241 277.873   1
  -3   4 -14 503.954 208.927   1
   3   4  15 1772.47 324.430   1
   3  -4  15 1061.48 249.475   1
  -3   4 -15 2015.18 258.812   1
  -3  -4 -15 1471.02 311.071   1
  -3  -4 -16 11171.3 814.860   1
  -3   4 -16 12365.3 789.983   1
   3  -4  16 11190.9 798.113   1
   3   4  16 10517.9 816.041   1
   3   4  17 454.841 276.020   1
   3  -4  17 170.797 258.759   1
  -3  -4 -17 491.239 266.876   1
  -3   4 -17 26.9571 235.489   1
   3   4  18 533.747 281.052   1
   3  -4  18 210.362 272.574   1
  -3   4 -18 567.485 270.362   1
  -3  -4 -18 941.635 291.370   1
   3   4  19 102.004 324.557   1
   3  -4  19 569.747 280.994   1
  -3   4 -19 448.107 273.075   1
  -3  -4 -19 353.181 311.592   1
   3  -4  20 727.587 299.720   1
   3   4  20 658.845 345.752   1
  -3   4 -20 563.511 275.751   1
  -3  -4 -20 423.793 327.997   1
   3  -4  21 936.209 320.749   1
   3   4  21 176.034 341.185   1
  -3   4 -21 260.476 278.706   1
   3   4  22 462.988 303.286   1
   3  -4  22 216.057 338.877   1
  -3   4 -22 643.565 319.498   1
   3   4  23-107.660 354.868   1
  -3  -4 -23 474.132 354.936   1
   3   4  24 1227.22 399.115   1
  -3  -4 -24 1018.19 382.090   1
   3   4  25 543.965 332.740   1
  -3  -4 -25 67.9362 305.476   1
   3   4  26 795.517 380.364   1
  -3  -4 -26 372.076 375.380   1
   3   4  27 1073.86 395.542   1
  -3  -4 -27 167.136 388.817   1
   3   4  28-35.4093 362.066   1
  -3  -4 -28 490.856 362.406   1
  -3   5  28-272.044 337.827   1
   3  -5 -28 384.879 353.936   1
  -3   5  26 1171.34 404.415   1
   3  -5 -26 1756.87 407.542   1
  -3   5  25 179.723 366.770   1
   3  -5 -25 570.709 368.624   1
  -3   5  24 2167.88 420.067   1
   3  -5 -24 2297.82 412.790   1
  -3   5  22 942.031 319.234   1
   3  -5 -22 643.371 304.543   1
   3   5 -22 764.967 332.080   1
  -3   5  21 288.973 325.177   1
   3  -5 -21 471.775 308.444   1
  -3  -5  20 3356.68 415.173   1
   3   5 -20 3943.67 411.881   1
  -3   5  19 106.525 346.703   1
  -3  -5  19 414.183 279.603   1
   3   5 -19 357.245 260.798   1
   3  -5 -19 430.083 342.366   1
   3  -5 -18 7270.54 572.746   1
   3   5 -18 7419.71 556.067   1
  -3  -5  18 6842.75 562.734   1
  -3   5  18 6125.26 567.898   1
  -3   5  17-343.709 343.971   1
  -3  -5  17-202.232 254.269   1
   3   5 -17-81.0456 234.187   1
   3  -5 -17-288.268 311.342   1
  -3   5  16 1242.28 294.131   1
   3  -5 -16 219.067 251.516   1
  -3   5  15 98.0047 304.140   1
   3   5 -15 336.676 201.655   1
   3  -5 -15 761.479 291.675   1
   3   5 -14 33241.2 1942.05   1
   3  -5 -14 30614.4 1962.85   1
  -3   5  14 26431.3 1960.90   1
  -3  -5  14 31813.6 1944.80   1
  -3   5  13 1992.69 294.720   1
  -3  -5  13 1772.79 249.490   1
   3   5 -13 2102.73 255.487   1
   3  -5 -13 2025.26 280.613   1
   3   5 -12 14877.6 917.448   1
   3  -5 -12 14206.4 940.048   1
  -3   5  12 12434.9 936.892   1
  -3  -5  12 14030.0 923.364   1
  -3   5  11-225.426 216.212   1
  -3  -5  11 37.7148 177.882   1
   3  -5 -11 104.936 201.866   1
   3   5 -11-17.9040 161.090   1
  -3  -5  10 15407.7 927.160   1
   3   5 -10 13312.8 916.928   1
  -3  -5   9 2336.23 220.310   1
   3   5  -9 1889.45 202.403   1
  -3   5   9 1593.68 232.477   1
   3  -5  -9 2244.61 239.298   1
   3  -5  -8 37755.6 2322.86   1
  -3   5   8 36517.6 2326.09   1
  -3  -5   7 192.643 102.018   1
   3  -5  -7 456.790 152.009   1
  -3   5   7 399.718 157.274   1
   3   5  -7 276.636 114.017   1
  -3   5   6 7122.28 563.501   1
  -3  -5   6 8021.73 524.746   1
   3   5  -6 8352.05 525.232   1
   3  -5  -6 7994.12 564.601   1
  -3  -5   5 284.181 112.415   1
  -3   5   5 75.6779 165.066   1
   3  -5  -5 177.929 155.647   1
   3   5  -5 250.983 99.2160   1
   3   5  -4 746.109 115.223   1
  -3  -5   4 541.800 110.528   1
   3  -5  -4 537.670 157.989   1
  -3   5   4 517.891 160.509   1
   3   5  -3 1197.71 132.127   1
  -3  -5   3 932.037 125.527   1
   3  -5  -3 978.389 173.907   1
  -3   5   3 1321.75 185.430   1
   3   5  -2 1139.75 146.330   1
  -3  -5   2 854.562 135.548   1
   3   5  -1 3095.22 253.310   1
  -3   5   1 3168.82 259.623   1
   3  -5  -1 3347.78 256.316   1
  -3  -5   1 3115.30 247.720   1
   3  -5   0 178.007 111.317   1
  -3   5   0 241.258 118.037   1
  -3  -5   0 267.002 129.806   1
   3   5   0 306.243 132.383   1
  -3   5  -1 3131.94 236.900   1
   3   5   1 2832.67 257.237   1
  -3  -5  -1 3308.64 256.933   1
   3  -5   1 2975.73 233.755   1
  -3   5  -2 1053.77 114.896   1
   3  -5   2 464.765 103.387   1
   3   5   3 971.064 181.942   1
  -3   5  -3 951.183 120.472   1
  -3  -5  -3 1038.09 176.770   1
   3  -5   3 1046.43 118.634   1
   3   5   4 469.730 171.663   1
  -3  -5  -4 660.659 171.129   1
  -3   5  -4 760.645 102.830   1
   3  -5   5 197.282 95.8184   1
   3   5   5 514.225 180.899   1
  -3   5  -5 120.278 97.0917   1
  -3  -5  -5 464.456 168.169   1
   3  -5   6 8246.82 531.157   1
   3   5   6 8238.38 577.693   1
  -3  -5  -6 7775.51 562.873   1
   3  -5   7 432.437 123.631   1
   3   5   7 133.926 174.190   1
  -3  -5  -7 267.162 164.452   1
  -3   5  -7 288.576 110.503   1
   3  -5   8 37488.8 2364.32   1
   3   5   8 39505.2 2398.90   1
  -3   5  -8 39188.0 2361.92   1
  -3  -5  -8 37111.9 2389.63   1
   3   5   9 2743.50 291.647   1
  -3  -5  -9 1793.94 265.983   1
   3  -5  10 12970.0 885.433   1
  -3   5 -10 14485.2 887.239   1
  -3   5 -11-152.710 149.530   1
  -3  -5 -11-335.299 213.100   1
   3  -5  11-90.4844 153.879   1
   3   5  12 12713.4 944.384   1
   3  -5  12 14484.5 925.665   1
  -3   5 -12 14473.5 918.870   1
  -3  -5 -12 14375.0 947.370   1
   3   5  13 1566.48 267.090   1
   3  -5  13 1863.95 234.228   1
  -3  -5 -13 1310.07 246.603   1
  -3   5 -13 2254.18 239.800   1
  -3   5 -14 31243.0 1849.37   1
  -3  -5 -14 30833.2 1871.55   1
   3   5  14 26921.3 1868.26   1
   3  -5  14 28032.5 1848.22   1
   3   5  15-308.485 252.388   1
   3  -5  15-73.4032 207.581   1
  -3   5 -15-92.2456 198.817   1
  -3  -5 -15 90.3277 252.424   1
   3   5  16 224.560 304.451   1
  -3  -5 -16 91.1217 278.473   1
   3   5  17 330.119 329.081   1
   3  -5  17-334.113 243.738   1
  -3  -5 -17 527.135 317.830   1
  -3   5 -17 52.6119 239.649   1
  -3   5 -18 7504.17 561.718   1
  -3  -5 -18 6906.21 590.703   1
   3   5  18 7914.41 615.364   1
   3  -5  18 6382.58 565.731   1
   3   5  19 34.2296 258.805   1
   3  -5  19 593.033 266.585   1
  -3   5 -19-236.523 252.591   1
  -3  -5 -19 872.881 268.370   1
   3  -5  20 3202.11 406.223   1
  -3   5 -20 4434.17 413.853   1
  -3  -5 -21 265.305 347.218   1
   3   5  22 925.299 344.073   1
   3   5  24 1902.02 417.402   1
  -3  -5 -24 1754.48 406.597   1
   3   5  25 503.652 340.405   1
  -3  -5 -25 606.338 322.512   1
   3   5  26 1502.54 426.018   1
  -3  -5 -26 2141.91 423.661   1
   3   5  28 488.165 354.259   1
  -3  -5 -28 354.351 346.484   1
  -3   6  27 68.7603 388.668   1
   3  -6 -27 1191.72 395.885   1
  -3   6  26 527.593 395.790   1
   3  -6 -26 1149.18 392.637   1
  -3   6  25-284.685 380.826   1
   3  -6 -25 665.466 392.706   1
  -3   6  24 1975.10 431.812   1
   3  -6 -23-202.629 363.532   1
  -3   6  22 398.085 360.996   1
   3  -6 -22 676.276 370.970   1
  -3   6  21 325.534 321.102   1
   3  -6 -21-134.931 310.132   1
   3   6 -21 636.086 283.044   1
  -3   6  20-216.443 326.055   1
  -3  -6  20 99.0071 275.461   1
   3  -6 -20 100.818 311.142   1
   3   6 -20 576.629 259.945   1
  -3   6  19 2075.65 405.274   1
  -3  -6  19 1732.47 314.747   1
   3   6 -19 1448.45 298.880   1
   3  -6 -19 1633.11 366.307   1
  -3   6  18 600.223 336.841   1
  -3  -6  18 329.111 271.909   1
   3   6 -18 220.269 247.952   1
   3  -6 -18 953.508 336.657   1
  -3   6  17-417.218 342.055   1
  -3  -6  17 394.438 241.434   1
   3   6 -17 26.1721 223.809   1
   3  -6 -17 777.394 315.936   1
  -3  -6  16 1113.79 272.465   1
  -3   6  16 578.824 318.047   1
   3  -6 -16 1047.06 310.985   1
   3   6 -16 1034.68 254.837   1
  -3  -6  15 1556.06 270.085   1
   3   6 -15 1483.19 253.638   1
  -3  -6  14 2446.67 303.120   1
  -3   6  14 2981.71 348.577   1
   3   6 -14 2668.69 295.442   1
   3  -6 -14 3134.56 335.509   1
  -3   6  13 2039.14 314.316   1
  -3  -6  13 1553.67 242.127   1
   3   6 -13 1879.68 227.861   1
   3  -6 -13 1809.32 294.143   1
  -3  -6  12 288.123 181.567   1
  -3   6  12 241.915 260.862   1
   3  -6 -12 393.932 232.924   1
   3   6 -12 721.967 171.502   1
   3   6 -11 402.306 165.917   1
  -3  -6  11 366.794 172.059   1
  -3   6  11 812.489 233.333   1
   3  -6 -11 594.195 216.905   1
   3   6 -10 1588.28 179.220   1
   3  -6 -10 1471.11 265.897   1
  -3  -6  10 1411.15 188.938   1
  -3   6  10 1524.61 269.394   1
  -3  -6   8 29059.7 1807.25   1
   3  -6  -8 30998.6 1849.52   1
  -3   6   8 28559.6 1849.01   1
   3   6  -8 28706.0 1806.55   1
   3  -6  -7 4190.78 366.909   1
  -3  -6   7 4402.58 321.349   1
  -3   6   7 3670.55 379.078   1
   3   6  -7 4963.00 321.111   1
  -3  -6   6 96.5825 104.839   1
   3  -6  -6-121.468 166.451   1
   3   6  -6-96.3023 99.8503   1
  -3   6   6-259.344 187.528   1
   3  -6  -5 8564.64 563.378   1
  -3   6   5 7977.33 565.609   1
  -3  -6   5 8273.63 526.829   1
   3   6  -5 7664.60 521.852   1
   3  -6  -4 73324.0 4562.62   1
   3   6  -4 75944.2 4541.88   1
  -3   6   4 74032.5 4566.61   1
  -3  -6   4 73761.0 4541.65   1
   3  -6  -3 4595.28 340.715   1
  -3   6   3 4491.47 344.892   1
  -3  -6   3 4777.33 320.183   1
   3   6  -3 4270.66 315.329   1
   3  -6  -2 12860.6 836.028   1
   3   6  -2 13004.1 824.001   1
  -3  -6   2 13285.2 823.805   1
  -3   6   2 12621.4 838.290   1
   3   6  -1 2569.28 206.449   1
  -3  -6   1 2450.77 210.766   1
   3   6   0-51.1985 129.105   1
  -3  -6   0 85.2974 124.118   1
  -3   6   0 47.2173 112.219   1
   3  -6   0 90.4810 109.104   1
   3  -6   1 2724.79 218.086   1
  -3   6  -1 2845.08 222.118   1
   3   6   2 12681.8 812.533   1
  -3  -6  -2 12276.5 810.759   1
  -3   6  -2 12485.3 789.097   1
   3   6   3 3672.73 330.107   1
   3  -6   3 4148.00 288.868   1
  -3  -6  -3 4310.13 323.944   1
  -3   6  -3 4423.93 293.297   1
   3  -6   4 77977.2 4617.92   1
   3   6   4 74753.3 4646.58   1
  -3  -6  -4 72316.6 4641.67   1
   3  -6   5 7290.85 494.660   1
  -3  -6  -5 7264.39 541.864   1
  -3   6  -5 7850.58 497.046   1
   3   6   5 8537.38 553.679   1
   3  -6   6-123.335 94.7391   1
  -3   6  -6-99.2895 92.2297   1
   3   6   7 4540.64 351.388   1
   3  -6   7 4441.91 298.519   1
  -3   6  -7 3730.75 291.933   1
  -3  -6  -7 3789.91 332.407   1
   3  -6   8 31527.5 1837.00   1
   3   6   8 28295.4 1875.66   1
  -3   6  -8 28778.2 1832.50   1
  -3  -6  -8 29217.1 1873.35   1
   3  -6   9 1116.44 163.414   1
  -3   6  -9 867.423 147.663   1
   3   6  10 1554.47 238.387   1
  -3  -6 -10 1880.96 245.992   1
   3  -6  11 399.589 175.501   1
   3   6  11 510.092 219.973   1
  -3  -6 -11 291.349 201.740   1
  -3   6 -11 391.419 146.564   1
   3   6  12 175.922 226.677   1
  -3   6 -12 380.765 167.783   1
  -3  -6 -12 303.137 221.865   1
   3  -6  12 54.4320 172.038   1
   3   6  13 1446.80 266.509   1
   3  -6  13 1719.31 233.397   1
  -3   6 -13 2003.65 237.379   1
  -3  -6 -13 1538.46 260.459   1
   3  -6  14 3223.60 311.017   1
   3   6  14 2801.03 367.293   1
  -3   6 -14 3346.86 304.728   1
  -3  -6 -14 2251.68 351.094   1
   3  -6  15 1590.28 250.973   1
  -3   6 -15 1574.69 240.292   1
   3   6  16 748.415 333.833   1
   3  -6  16 1438.28 262.283   1
  -3  -6 -16 1232.07 326.626   1
  -3   6 -16 2004.08 258.616   1
   3   6  17 567.767 299.347   1
  -3  -6 -17 564.496 278.396   1
   3  -6  18 346.773 288.665   1
   3   6  18 135.957 317.721   1
  -3   6 -18-164.359 259.527   1
  -3  -6 -18 320.383 294.878   1
   3  -6  19 1111.61 313.959   1
   3   6  19 654.587 351.107   1
  -3  -6 -19 1138.12 344.111   1
  -3   6 -19 1277.08 297.831   1
   3  -6  20 326.365 296.183   1
   3   6  20 314.714 293.118   1
  -3  -6 -20 460.756 302.281   1
  -3   6 -20 245.915 291.247   1
   3   6  21-495.289 344.845   1
  -3  -6 -21 332.749 346.971   1
   3   6  22-177.707 364.348   1
  -3  -6 -22 434.577 356.078   1
   3   6  23 356.455 304.323   1
  -3  -6 -23 571.515 305.667   1
   3   6  24 1040.43 414.063   1
  -3  -6 -24 1510.53 398.921   1
   3   6  25 356.610 367.816   1
  -3  -6 -25 333.834 350.837   1
   3   6  26-35.3882 356.864   1
  -3  -6 -26 66.1817 362.124   1
   3   6  27 662.386 402.415   1
  -3  -6 -27 130.182 407.865   1
  -3   7  27-204.200 388.236   1
   3  -7 -27 95.2689 388.764   1
  -3   7  25 670.024 404.830   1
   3  -7 -24 400.172 370.790   1
  -3   7  23 503.921 389.731   1
   3  -7 -23 571.231 379.259   1
  -3   7  21 687.674 349.624   1
   3  -7 -21 506.222 347.194   1
  -3   7  20 470.467 320.180   1
   3  -7 -20 235.856 289.797   1
  -3   7  19-215.909 367.630   1
  -3  -7  19 692.317 261.399   1
   3   7 -19 405.035 255.726   1
   3  -7 -19 267.937 341.152   1
  -3   7  18 320.345 346.077   1
  -3  -7  18 1194.78 285.817   1
   3  -7 -18 1027.71 321.110   1
   3   7 -18 628.318 251.075   1
  -3   7  17-35.1449 330.354   1
   3  -7 -17-196.400 304.771   1
  -3  -7  16 3996.04 368.666   1
  -3   7  16 3417.04 434.774   1
   3   7 -16 3716.11 359.931   1
   3  -7 -16 3472.92 418.527   1
  -3   7  15 1355.97 368.869   1
  -3  -7  15 2292.31 270.812   1
   3   7 -15 2003.43 263.561   1
   3  -7 -15 1606.93 340.669   1
   3   7 -14 960.815 201.224   1
   3  -7 -14 1044.16 275.567   1
  -3  -7  14 1171.62 216.357   1
  -3   7  14 990.946 285.911   1
   3  -7 -13 3699.56 376.999   1
   3   7 -13 2981.44 300.788   1
  -3   7  13 3079.82 378.391   1
  -3   7  12 3164.14 370.298   1
   3  -7 -12 3347.40 357.396   1
  -3  -7  12 2933.27 282.332   1
   3   7 -12 3241.71 281.222   1
   3  -7 -11-27.7916 206.473   1
   3   7 -11-45.6897 140.109   1
  -3  -7  11-31.5215 156.300   1
  -3   7  11 268.791 230.456   1
  -3   7  10 1431.05 287.126   1
   3  -7 -10 1811.60 271.463   1
  -3   7   9 3128.20 324.294   1
   3  -7  -9 2742.61 305.476   1
  -3  -7   9 2320.86 222.236   1
   3   7  -9 2393.82 217.484   1
  -3   7   8-51.6288 227.908   1
   3   7  -8-11.7581 116.421   1
  -3  -7   8 11.8767 114.133   1
   3  -7  -8-216.956 220.014   1
   3   7  -7 2520.18 198.441   1
  -3  -7   7 2148.34 195.732   1
   3  -7  -7 1769.29 263.230   1
  -3   7   7 2014.57 282.978   1
  -3  -7   6 47583.4 2790.09   1
  -3   7   6 46052.6 2828.64   1
   3   7  -6 42951.3 2785.73   1
   3  -7  -6 46773.9 2824.97   1
   3   7  -5 49.2672 94.3259   1
  -3   7   5 168.553 169.914   1
  -3  -7   5 203.700 102.991   1
   3  -7  -5 158.302 157.954   1
   3   7  -4 10731.4 673.703   1
  -3  -7   4 9929.84 672.336   1
  -3   7   4 11344.8 713.407   1
   3  -7  -4 10560.7 705.106   1
   3  -7  -3 1493.98 191.166   1
  -3  -7   3 1743.35 162.646   1
   3   7  -3 1596.82 159.575   1
  -3   7   3 1692.10 205.149   1
   3  -7  -2 5161.94 381.799   1
   3   7  -2 5195.95 364.092   1
  -3   7   2 5249.58 384.716   1
  -3  -7   2 5143.60 359.368   1
  -3  -7   1 947.623 129.704   1
   3   7  -1 872.821 140.219   1
  -3   7   0 34517.2 2201.81   1
   3  -7   0 36911.7 2202.78   1
   3  -7   1 788.057 121.908   1
   3   7   1 697.116 148.757   1
  -3   7  -1 881.896 131.375   1
  -3  -7  -1 716.438 141.488   1
  -3  -7  -2 5396.23 365.957   1
   3  -7   2 4617.73 339.960   1
   3   7   2 5069.00 371.731   1
  -3  -7  -3 1728.28 210.273   1
   3   7   3 1788.56 214.255   1
   3  -7   3 1557.65 146.331   1
  -3   7  -3 1487.66 151.458   1
   3  -7   4 11042.8 683.959   1
  -3   7  -4 10759.0 682.769   1
  -3  -7  -4 10897.8 722.375   1
   3   7   4 10297.0 725.904   1
   3  -7   5 175.057 89.5513   1
   3   7   5-21.5023 195.540   1
  -3   7  -5 94.1365 87.5891   1
  -3  -7  -5-59.5122 160.735   1
   3   7   6 43988.3 2929.19   1
  -3  -7  -6 44072.5 2923.79   1
  -3   7  -6 47657.1 2886.29   1
   3  -7   6 49238.6 2887.83   1
   3  -7   7 2536.43 194.471   1
  -3  -7  -7 2280.12 274.305   1
  -3   7  -7 2327.96 194.112   1
   3   7   7 2219.92 284.516   1
  -3  -7  -8 357.638 211.658   1
  -3   7  -8 49.0202 104.936   1
   3   7   8 205.932 228.960   1
   3  -7   8 253.721 111.574   1
   3  -7   9 2332.77 201.679   1
   3   7   9 2018.44 300.433   1
  -3   7  -9 1917.20 193.323   1
  -3  -7  -9 1831.21 281.437   1
   3  -7  10 1783.60 196.283   1
   3   7  10 2406.67 331.914   1
   3   7  11 261.700 263.398   1
  -3  -7 -11 326.757 248.682   1
  -3   7 -11 70.7844 126.912   1
   3  -7  12 3459.08 281.177   1
  -3  -7 -12 2993.53 356.903   1
  -3   7 -12 3478.01 284.891   1
  -3   7 -13 3145.68 295.315   1
   3   7  13 3690.64 367.970   1
   3  -7  13 3092.49 299.671   1
  -3  -7 -13 3943.27 364.791   1
   3   7  14 840.215 288.107   1
   3  -7  14 850.719 200.338   1
  -3   7 -14 902.615 192.587   1
  -3  -7 -14 759.155 284.634   1
   3  -7  15 1600.90 243.593   1
  -3   7 -15 1933.94 237.537   1
  -3  -7 -15 1488.63 338.720   1
   3  -7  16 3559.62 354.622   1
   3   7  16 4197.09 422.367   1
  -3  -7 -16 3557.01 408.600   1
  -3   7 -16 3474.23 343.138   1
   3  -7  17 209.787 244.539   1
   3   7  17 202.677 325.501   1
  -3   7 -17 297.505 233.014   1
  -3  -7 -17 254.135 291.464   1
   3   7  18 890.822 356.921   1
   3  -7  18 1187.37 289.630   1
  -3  -7 -18 1517.59 354.262   1
  -3   7 -18 878.445 268.837   1
   3  -7  19 90.6253 272.610   1
   3   7  19 34.6961 269.487   1
  -3  -7 -19 98.1156 255.458   1
  -3   7 -19 624.951 271.221   1
   3   7  20 492.773 364.271   1
  -3  -7 -20-165.424 351.906   1
   3   7  21 353.941 345.982   1
  -3  -7 -21 199.707 323.123   1
   3   7  23 851.486 388.899   1
  -3  -7 -23 1070.88 368.873   1
   3   7  24 427.580 353.371   1
  -3  -7 -24 533.280 331.829   1
   3   7  25 176.645 394.064   1
  -3  -7 -25 727.425 390.611   1
   3   7  27 172.549 391.707   1
  -3  -7 -27 511.962 402.205   1
  -3   8  26 446.462 393.198   1
  -3   8  25 698.236 410.724   1
   3  -8 -25 750.465 377.642   1
  -3   8  24 637.822 398.215   1
   3  -8 -24 794.109 388.068   1
  -3   8  23 429.545 401.980   1
   3  -8 -23-367.784 365.377   1
  -3   8  22 3062.54 452.631   1
   3  -8 -22 2589.89 428.259   1
  -3   8  21 361.835 318.318   1
   3  -8 -21 438.497 297.511   1
  -3   8  20 253.970 347.541   1
   3  -8 -20 135.079 327.611   1
  -3   8  19 433.286 376.671   1
   3  -8 -19 605.126 350.897   1
   3   8 -17 336.319 221.481   1
   3  -8 -17-231.410 344.471   1
  -3  -8  17 426.651 242.895   1
  -3   8  17 284.022 362.992   1
   3  -8 -16 7193.97 550.936   1
  -3  -8  16 6300.28 499.946   1
   3   8 -16 7333.26 500.608   1
   3   8 -15 20.3359 180.077   1
   3  -8 -15 31.9573 309.598   1
  -3  -8  15 490.039 198.426   1
  -3   8  15 445.895 339.858   1
  -3  -8  14 4771.35 378.032   1
   3   8 -14 4494.31 365.886   1
   3   8 -13 137.059 158.667   1
   3  -8 -13-91.3735 266.652   1
  -3  -8  13-17.4397 167.993   1
  -3   8  13 556.881 284.262   1
   3  -8 -12 8898.13 687.896   1
  -3  -8  12 9824.59 635.683   1
  -3   8  12 9058.68 696.252   1
   3   8 -12 9529.46 632.808   1
   3  -8 -11 771.087 271.534   1
  -3   8  11 583.304 277.019   1
  -3  -8  10 13419.5 834.885   1
   3   8 -10 13164.7 833.326   1
  -3   8  10 12073.6 898.315   1
   3  -8 -10 12102.9 890.505   1
  -3   8   9 872.826 235.897   1
   3   8  -9 956.588 144.052   1
   3  -8  -9 946.034 218.010   1
  -3  -8   9 1010.25 148.976   1
   3   8  -8 275.322 106.567   1
  -3  -8   8 171.220 116.942   1
  -3   8   7 1595.25 250.223   1
   3   8  -7 1180.82 141.223   1
   3  -8  -7 1088.28 222.495   1
  -3  -8   7 1108.97 137.548   1
  -3   8   6 213.788 192.714   1
   3  -8  -6 689.332 192.730   1
  -3  -8   6 450.451 107.858   1
   3   8  -6 707.946 114.613   1
   3  -8  -5 5245.08 415.187   1
  -3  -8   5 4831.43 358.716   1
   3   8  -5 5955.45 362.952   1
  -3   8   5 4898.95 413.612   1
   3  -8  -4 6284.46 455.235   1
  -3  -8   4 6632.23 418.170   1
   3   8  -4 5903.20 414.500   1
  -3   8   4 5912.00 461.026   1
  -3  -8   3 6791.59 479.591   1
   3   8  -3 8067.85 484.133   1
  -3   8   3 6874.10 513.388   1
   3  -8  -2 5077.59 366.130   1
   3   8  -2 4880.20 347.447   1
  -3   8   2 4279.15 360.818   1
  -3  -8   2 5141.88 343.474   1
   3   8  -1 9016.07 616.729   1
   3  -8  -1 9416.90 622.261   1
  -3  -8   1 9429.88 616.053   1
  -3   8   1 9755.98 625.754   1
  -3  -8  -1 9231.35 619.008   1
  -3   8  -1 8976.72 604.744   1
   3   8   1 9161.27 622.434   1
   3  -8   1 9772.57 604.456   1
  -3  -8  -2 5086.05 350.815   1
  -3   8  -2 4499.19 325.088   1
   3  -8   2 4558.24 321.773   1
   3   8   2 4614.56 356.152   1
   3   8   3 7687.03 552.345   1
  -3   8  -3 8130.31 510.695   1
  -3  -8  -3 7095.52 545.893   1
   3  -8   3 8035.93 508.959   1
   3   8   4 5686.42 469.103   1
   3  -8   4 6487.18 412.400   1
  -3   8  -4 6597.43 414.614   1
  -3  -8  -4 5722.65 459.083   1
   3  -8   5 5436.67 361.520   1
   3   8   5 5960.24 438.435   1
  -3   8  -5 5294.85 360.759   1
  -3  -8  -5 6129.26 425.893   1
  -3  -8  -6 311.508 196.651   1
  -3   8  -6 416.904 86.2060   1
   3  -8   6 615.958 97.4375   1
  -3   8  -7 1046.53 116.410   1
  -3  -8  -7 1389.04 249.794   1
   3  -8   7 1243.28 125.264   1
   3   8   7 862.172 254.032   1
  -3   8  -8 128.674 90.3281   1
   3  -8   8 94.9937 90.2989   1
   3   8   9 1334.08 288.165   1
   3  -8   9 893.288 136.621   1
   3   8  10 13534.2 899.005   1
   3  -8  10 12352.8 824.791   1
  -3  -8 -10 13887.0 886.781   1
  -3   8 -10 12959.5 822.183   1
   3   8  11 118.710 248.624   1
   3  -8  11 500.024 143.986   1
  -3   8 -11 414.860 131.573   1
  -3  -8 -12 10022.6 729.157   1
   3   8  12 9820.49 738.092   1
   3   8  13 498.454 287.745   1
   3  -8  13-16.6033 158.987   1
  -3   8 -13 62.9760 155.366   1
  -3  -8 -13-209.854 279.602   1
   3   8  14 4466.44 447.263   1
  -3   8 -14 4629.05 367.229   1
   3  -8  14 5071.20 377.593   1
  -3  -8 -14 4589.12 441.449   1
   3  -8  15-20.7758 190.066   1
   3   8  15-32.7931 312.275   1
  -3   8 -15 39.2569 180.652   1
  -3  -8 -15 589.688 327.116   1
  -3   8 -16 7069.81 514.886   1
  -3  -8 -16 6875.08 558.066   1
   3  -8  16 7592.25 522.826   1
   3   8  17 409.445 343.161   1
   3  -8  17 150.191 245.142   1
  -3  -8 -17 64.3131 328.739   1
  -3   8 -17 212.183 218.934   1
  -3   8 -18 1674.16 273.238   1
   3   8  19 34.9785 351.864   1
  -3  -8 -19 757.004 347.219   1
   3   8  20 352.660 339.438   1
  -3  -8 -20 961.463 339.496   1
   3   8  21 673.683 377.297   1
  -3  -8 -21 1033.64 367.596   1
   3   8  22 3084.62 440.444   1
  -3  -8 -22 2535.87 421.986   1
   3   8  23 283.948 365.721   1
  -3  -8 -23 500.296 351.261   1
   3   8  24 636.303 384.316   1
  -3  -8 -24 760.604 386.313   1
  -3  -8 -25 328.705 345.932   1
   3   8  26 725.116 410.663   1
  -3   9  26 33.8855 397.651   1
   3  -9 -26 474.100 387.693   1
  -3   9  24 526.638 398.246   1
   3  -9 -24 1279.36 396.505   1
  -3   9  22 538.622 345.115   1
   3  -9 -22 469.183 313.415   1
  -3   9  21 506.024 351.342   1
   3  -9 -21 572.659 342.387   1
  -3   9  20 1017.42 405.434   1
   3  -9 -20 1183.46 387.074   1
  -3   9  19-290.009 364.422   1
   3  -9 -19 472.411 332.418   1
  -3   9  18 1155.30 369.412   1
   3  -9 -18 705.502 331.498   1
   3   9 -17 379.323 216.081   1
  -3   9  17-178.846 352.990   1
   3  -9 -17-66.5869 328.571   1
   3   9 -16 662.526 204.879   1
  -3  -9  16 476.914 205.180   1
  -3   9  16 353.772 352.820   1
   3  -9 -16 1021.22 327.715   1
   3   9 -15-188.402 177.731   1
  -3  -9  15 367.840 194.921   1
  -3   9  15-174.020 303.958   1
   3  -9 -15 97.2591 257.105   1
   3   9 -14 803.178 185.703   1
   3  -9 -14 699.431 311.789   1
  -3  -9  14 1114.57 194.758   1
  -3   9  14 307.085 336.368   1
   3   9 -13 3573.77 298.701   1
  -3  -9  13 3605.01 303.405   1
   3  -9 -12 3112.41 387.400   1
  -3   9  12 3480.65 421.374   1
  -3   9  11 125.666 287.707   1
  -3  -9  11 278.390 135.224   1
   3  -9 -11 410.130 281.900   1
   3   9 -11 215.268 138.451   1
   3   9 -10 6420.45 399.466   1
  -3   9  10 5515.55 486.282   1
   3  -9 -10 5060.36 468.263   1
  -3  -9  10 5485.19 397.905   1
   3   9  -9 5272.69 359.529   1
  -3   9   9 5007.28 471.601   1
  -3  -9   9 5051.25 359.749   1
   3  -9  -9 5758.96 468.635   1
   3   9  -8 3014.65 226.395   1
   3  -9  -8 2567.42 315.331   1
  -3   9   8 2362.02 318.435   1
  -3  -9   8 2966.53 222.052   1
   3   9  -7 3436.81 238.882   1
  -3  -9   7 3010.85 237.572   1
   3   9  -6 25298.8 1505.21   1
  -3   9   6 22690.2 1557.52   1
  -3  -9   6 23994.2 1503.68   1
   3  -9  -5 699.313 195.895   1
  -3   9   5 675.128 221.897   1
  -3  -9   5 428.458 103.154   1
   3   9  -5 418.747 104.740   1
   3   9  -4 1950.21 184.087   1
  -3  -9   4 2262.25 177.487   1
   3  -9  -4 1770.68 240.472   1
  -3   9   4 2103.77 248.292   1
   3   9  -3-45.9936 108.470   1
  -3  -9   3-42.7304 102.652   1
   3  -9  -2 10101.7 662.823   1
  -3  -9   2 10042.8 644.354   1
  -3   9   2 9476.92 660.814   1
   3   9  -2 9811.58 645.848   1
  -3   9   1 880.854 177.015   1
   3  -9  -1 1028.10 156.396   1
  -3  -9   0 7411.33 502.847   1
   3   9   0 7281.89 505.361   1
   3  -9   1 1023.99 143.441   1
   3   9   1 612.206 167.640   1
  -3   9  -1 937.432 146.369   1
  -3  -9  -1 990.019 165.637   1
   3   9   2 9848.23 695.321   1
  -3   9  -2 10085.6 659.518   1
  -3  -9  -2 11161.2 696.648   1
   3  -9   2 10201.4 659.213   1
   3   9   3-124.749 167.934   1
  -3   9  -3 9.17161 93.4167   1
   3  -9   3-36.1190 96.8828   1
   3  -9   4 2112.37 169.850   1
  -3   9  -4 2226.76 171.537   1
  -3  -9  -4 2055.84 245.370   1
   3   9   4 2070.45 258.551   1
   3  -9   5 477.906 87.0667   1
  -3   9  -5 716.648 91.9407   1
  -3  -9  -6 23400.1 1510.21   1
  -3   9  -6 23607.7 1449.66   1
   3   9   6 20622.4 1506.91   1
   3  -9   6 24431.1 1451.17   1
  -3   9  -7 3163.41 213.593   1
   3  -9   7 3090.01 215.817   1
   3  -9   8 2956.61 204.299   1
   3   9   8 2522.88 330.935   1
   3  -9   9 5767.55 374.344   1
  -3  -9  -9 5854.15 473.712   1
  -3   9  -9 5704.38 371.508   1
   3   9   9 5365.98 482.427   1
  -3   9 -10 5984.21 380.478   1
  -3  -9 -10 5914.11 475.077   1
   3   9  10 4711.03 473.843   1
   3  -9  10 5677.15 382.895   1
   3  -9  11 801.544 136.391   1
   3   9  11 607.297 291.322   1
  -3   9 -11 657.115 125.207   1
  -3  -9 -11 776.749 276.358   1
   3   9  12 2507.98 341.920   1
  -3   9 -12 2753.72 247.724   1
   3  -9  12 3684.17 258.353   1
  -3  -9 -12 3098.80 344.327   1
   3   9  14 620.082 281.430   1
   3  -9  14 609.219 186.795   1
  -3  -9 -14 710.408 266.790   1
  -3   9 -14 1042.78 176.556   1
   3  -9  15 130.823 187.705   1
   3   9  15 334.620 337.535   1
  -3  -9 -15 251.232 316.267   1
  -3   9 -15 17.5424 172.968   1
   3   9  16 1292.14 312.675   1
   3  -9  16 396.048 214.881   1
  -3   9 -16 427.611 205.630   1
  -3  -9 -16 1055.09 282.504   1
   3   9  17 172.152 352.307   1
  -3   9 -17 64.2248 207.191   1
  -3  -9 -17-194.965 328.757   1
   3   9  18 800.449 289.102   1
  -3  -9 -18 1213.53 287.973   1
   3   9  19 597.109 385.245   1
  -3  -9 -19 495.638 356.492   1
   3   9  20 1805.29 355.202   1
  -3  -9 -20 1463.79 320.847   1
   3   9  21 779.280 382.091   1
  -3  -9 -21-99.9056 350.394   1
   3   9  22 813.819 359.777   1
  -3  -9 -22 400.286 323.667   1
   3   9  24 843.536 360.321   1
  -3  -9 -24 690.683 356.343   1
   3   9  26 375.569 368.036   1
  -3  -9 -26 382.112 369.513   1
  -3  10  25 307.553 379.333   1
   3 -10 -25 446.155 382.458   1
  -3  10  24 834.596 388.270   1
   3 -10 -24 617.195 348.133   1
  -3  10  23 176.647 308.260   1
   3 -10 -23 329.841 300.833   1
  -3  10  22-107.231 369.836   1
   3 -10 -22 233.460 346.701   1
  -3  10  21 469.051 406.073   1
   3 -10 -21 638.507 378.418   1
  -3  10  19 1854.26 387.776   1
   3 -10 -19 1150.38 346.127   1
  -3  10  18 580.035 380.637   1
   3 -10 -18 303.587 353.767   1
  -3  10  17 324.570 323.463   1
   3 -10 -17 167.803 304.795   1
   3  10 -16 18.4253 182.870   1
  -3  10  16 249.996 341.367   1
   3 -10 -16 232.616 322.837   1
   3  10 -15 216.732 174.732   1
   3 -10 -15 624.404 333.504   1
  -3 -10  15 254.353 180.377   1
  -3  10  15 282.330 352.211   1
   3 -10 -14 1033.83 322.602   1
  -3  10  14 1109.79 325.590   1
  -3 -10  13 274.637 143.901   1
  -3  10  13 101.920 259.405   1
   3 -10 -13 31.6571 261.084   1
   3  10 -13 154.677 139.271   1
   3  10 -12 3867.09 296.251   1
  -3 -10  12 4047.11 299.737   1
   3 -10 -12 3862.68 403.091   1
  -3  10  12 4442.47 421.217   1
   3  10 -11 1335.27 155.756   1
  -3  10  11 902.399 306.223   1
  -3 -10  11 1432.18 153.557   1
   3 -10 -11 1712.53 311.759   1
   3  10 -10 6610.83 416.611   1
  -3 -10  10 5958.68 412.562   1
  -3  10  10 5669.02 530.288   1
   3 -10 -10 6592.39 534.815   1
  -3 -10   9 624.834 105.102   1
   3  10  -9 711.736 104.535   1
   3  10  -8 5680.78 375.978   1
   3 -10  -8 5178.19 471.015   1
  -3 -10   8 6081.22 377.201   1
  -3  10   8 4770.51 478.556   1
  -3  10   7 163.974 245.093   1
   3 -10  -7 562.492 212.501   1
   3  10  -7 187.973 92.0168   1
  -3 -10   7 89.2414 84.6851   1
   3  10  -6 2470.93 194.537   1
  -3 -10   6 2522.56 190.997   1
   3 -10  -6 2451.05 290.369   1
  -3  10   5 585.041 223.673   1
   3  10  -5 813.660 117.672   1
  -3 -10   5 738.801 109.477   1
   3 -10  -5 480.828 209.378   1
   3  10  -4 4150.79 309.007   1
  -3  10   4 4951.38 382.650   1
  -3 -10   4 4062.30 304.897   1
   3 -10  -4 4860.49 368.408   1
  -3  10   3 62.7490 185.967   1
   3  10  -3 143.418 113.993   1
  -3 -10   3 112.609 116.885   1
   3 -10  -3 79.6317 178.876   1
   3 -10  -2 58553.6 3593.85   1
  -3  10   2 54306.6 3593.04   1
   3  10  -2 58545.9 3581.42   1
  -3 -10   2 60917.3 3577.54   1
  -3  10   1 1257.93 193.288   1
   3 -10  -1 1223.04 183.978   1
  -3 -10   0-141.832 139.798   1
   3  10   0-34.1537 138.702   1
  -3  10   0 61.9646 146.472   1
   3 -10   0-163.461 143.631   1
   3  10   1 938.013 193.549   1
  -3 -10  -1 1238.23 192.939   1
   3  10   2 55466.9 3454.36   1
  -3 -10  -2 56844.5 3448.42   1
  -3  10  -2 55430.4 3425.16   1
   3 -10   2 56136.7 3423.87   1
  -3 -10  -3 60.7572 181.018   1
   3  10   3 218.703 182.299   1
  -3  10  -3 160.322 98.4515   1
   3 -10   3 214.055 98.7990   1
   3  10   4 4708.05 383.394   1
   3 -10   4 4060.81 294.047   1
  -3 -10  -4 4479.63 367.510   1
  -3  10  -4 4537.63 295.613   1
   3 -10   5 893.129 88.0177   1
  -3  10  -5 635.896 87.8349   1
  -3 -10  -5 689.916 215.691   1
  -3 -10  -7-406.747 247.580   1
   3  10   7 54.3868 235.639   1
   3  10   8 5111.71 451.777   1
  -3 -10  -9 800.005 281.972   1
   3  10   9 1550.36 299.410   1
  -3 -10 -10 6465.68 524.996   1
   3  10  10 6595.90 543.316   1
  -3 -10 -11 1600.93 287.709   1
   3  10  11 1601.74 303.338   1
  -3  10 -12 3465.29 266.371   1
   3 -10  12 3960.78 270.116   1
   3  10  12 3607.41 422.630   1
  -3  10 -13 132.189 110.848   1
   3 -10  13 9.97616 121.567   1
  -3 -10 -13 400.078 241.507   1
   3  10  13-130.054 244.524   1
  -3  10 -14 1110.53 157.382   1
   3 -10  14 817.133 171.064   1
  -3 -10 -15 414.716 293.671   1
   3  10  15-101.785 315.985   1
  -3 -10 -16 32.3944 297.858   1
   3  10  16-584.436 338.402   1
  -3 -10 -17 1048.44 345.408   1
   3  10  17 34.7632 353.365   1
  -3 -10 -18 198.172 264.729   1
   3  10  18-70.2425 278.551   1
  -3 -10 -19 1693.33 388.346   1
   3  10  19 1590.28 408.685   1
  -3 -10 -21 99.9541 330.535   1
   3  10  21 637.389 352.403   1
  -3 -10 -22 66.5176 353.857   1
   3  10  22 354.124 385.549   1
  -3 -10 -23 724.508 307.718   1
   3  10  23-140.884 312.861   1
  -3 -10 -24 748.796 387.574   1
   3  10  24 1218.37 413.817   1
  -3 -10 -25 192.477 336.551   1
   3  10  25-102.990 345.066   1
  -3  11  25 1213.95 372.122   1
   3 -11 -25 157.198 333.642   1
  -3  11  24 68.7881 372.503   1
   3 -11 -24 738.777 362.573   1
  -3  11  23-70.0780 397.434   1
   3 -11 -23 555.983 386.588   1
  -3  11  22 675.012 400.510   1
   3 -11 -22 497.381 366.074   1
  -3  11  21 538.473 336.509   1
   3 -11 -21 66.9946 301.876   1
  -3  11  20 2207.75 424.333   1
   3 -11 -20 2158.33 405.863   1
  -3  11  19 108.883 379.929   1
   3 -11 -19 710.427 342.167   1
  -3  11  18 2586.26 424.104   1
   3 -11 -18 1795.95 372.466   1
  -3  11  17 942.974 383.114   1
   3 -11 -17 709.001 353.341   1
  -3  11  15 249.790 287.648   1
   3 -11 -15 1162.69 300.676   1
  -3  11  14 598.103 314.604   1
   3 -11 -14 1146.07 316.145   1
   3  11 -14 583.636 133.326   1
  -3 -11  13 399.017 108.659   1
  -3  11  13 656.497 333.005   1
   3  11 -13 381.260 111.750   1
   3 -11 -13 675.795 308.049   1
  -3 -11  12 4286.57 277.023   1
   3  11 -12 3803.19 279.350   1
   3 -11 -11 2611.70 314.970   1
  -3  11  11 1615.38 319.143   1
   3 -11 -10 1313.48 305.964   1
  -3  11  10 1024.83 315.869   1
   3 -11  -9 317.215 232.507   1
  -3  11   8 6520.49 559.020   1
   3 -11  -8 7287.34 549.078   1
  -3  11   7 311.724 258.633   1
  -3 -11   7 24.0932 48.8293   1
   3  11  -7-26.6934 60.5657   1
   3 -11  -7-79.6276 235.834   1
  -3 -11   6 1496.21 132.642   1
   3  11  -6 1514.19 138.489   1
  -3  11   5 842.781 227.961   1
  -3 -11   5 514.795 102.781   1
   3  11  -5 448.638 108.023   1
   3 -11  -5 311.345 219.345   1
  -3  11   4 286.388 233.054   1
  -3 -11   4 175.748 108.682   1
   3  11  -4 233.757 113.881   1
   3 -11  -4 404.711 204.873   1
  -3  11   3 22.0333 197.886   1
   3  11  -3 100.782 130.626   1
  -3 -11   3 138.432 116.997   1
   3 -11  -3-63.0555 181.188   1
   3 -11  -2 3628.99 315.990   1
  -3  11   2 3681.01 329.384   1
   3 -11  -1 120.936 162.156   1
   3  11  -1 211.915 157.874   1
  -3 -11   1-75.3864 138.282   1
  -3  11   1 206.606 170.139   1
   3  11   0 9283.41 655.721   1
  -3  11   0 10288.6 648.636   1
  -3 -11   0 9368.03 643.788   1
   3 -11   0 9519.26 643.283   1
   3  11   1 237.072 190.866   1
  -3 -11  -1-128.185 171.116   1
   3  11   2 3740.12 331.712   1
  -3 -11  -2 3493.05 319.087   1
   3 -11   2 3640.72 269.200   1
  -3  11  -2 3321.23 268.957   1
   3  11   3 22.8607 210.728   1
  -3 -11  -3-21.3162 182.036   1
   3 -11   3-18.9734 104.691   1
  -3  11  -3-38.5123 106.688   1
   3 -11   4 376.116 89.2153   1
  -3  11  -4 116.587 87.0578   1
   3  11   4 243.052 221.864   1
   3  11   5 51.2714 227.064   1
  -3 -11  -5 287.675 212.370   1
   3  11   6 1075.59 266.799   1
  -3 -11  -6 1058.61 256.124   1
   3  11   7-139.675 258.022   1
  -3 -11  -7 26.3532 230.168   1
  -3 -11  -8 6110.05 487.524   1
   3  11   9 239.903 270.209   1
  -3 -11  -9 854.446 269.229   1
   3  11  10 2221.40 328.412   1
  -3 -11 -10 1574.15 313.607   1
   3  11  11 1563.70 300.213   1
   3  11  12 4574.34 475.938   1
  -3 -11 -12 5404.15 477.740   1
  -3 -11 -13 875.523 320.997   1
   3  11  13 432.945 342.104   1
  -3 -11 -14 573.420 293.380   1
   3  11  14 1016.71 323.141   1
  -3 -11 -15 1456.79 315.671   1
   3  11  15 103.071 301.714   1
  -3 -11 -17 793.379 329.622   1
   3  11  17 913.509 374.367   1
  -3 -11 -18 2062.28 339.459   1
   3  11  18 1628.49 354.837   1
  -3 -11 -19 266.766 345.203   1
   3  11  19 496.827 385.746   1
  -3 -11 -20 1203.38 369.618   1
   3  11  20 2238.06 419.750   1
  -3 -11 -21 266.566 306.691   1
   3  11  21 459.569 337.280   1
  -3 -11 -22 297.502 375.322   1
   3  11  22 1232.16 411.657   1
  -3 -11 -23 196.600 353.535   1
   3  11  23-175.167 377.991   1
  -3 -11 -24 872.961 360.436   1
   3  11  24 690.667 371.904   1
  -3 -11 -25 538.045 390.046   1
   3  11  25 305.467 415.385   1
  -3  12  24 136.108 394.493   1
   3 -12 -24 697.987 376.990   1
  -3  12  22 776.029 379.877   1
   3 -12 -22-131.701 341.615   1
  -3  12  20 1370.67 388.020   1
   3 -12 -20 1211.75 352.578   1
  -3  12  19 327.084 393.088   1
   3 -12 -19 270.820 347.963   1
  -3  12  18 691.932 367.904   1
   3 -12 -18 712.837 341.581   1
  -3  12  17 693.754 385.880   1
   3 -12 -17 1970.17 395.469   1
  -3  12  16 1780.68 349.424   1
  -3  12  15-360.480 345.176   1
  -3  12  14 463.202 346.087   1
   3 -12 -14-265.507 317.180   1
   3 -12 -13 261.669 330.765   1
  -3  12  12-137.858 327.555   1
   3 -12 -12 224.838 309.760   1
  -3  12  10 7387.03 619.002   1
   3 -12 -10 8051.50 613.880   1
  -3  12   9 983.590 291.616   1
   3 -12  -9 711.540 255.845   1
  -3  12   8 6727.20 563.199   1
   3 -12  -8 7073.03 549.508   1
  -3  12   7 881.115 265.055   1
   3 -12  -7 82.5877 240.316   1
  -3  12   6 1177.86 266.675   1
   3 -12  -6 1816.23 273.838   1
   3  12  -5 3269.19 238.935   1
   3  12  -4 2562.97 220.678   1
  -3  12   4 2439.45 316.264   1
   3 -12  -4 3018.55 298.722   1
   3  12  -3 692.597 147.939   1
   3 -12  -3 573.030 203.606   1
  -3  12   2 3456.22 310.484   1
   3 -12  -2 2725.07 292.016   1
   3 -12  -1 5425.89 408.075   1
  -3  12   1 5828.63 418.297   1
   3  12  -1 4756.37 399.501   1
   3  12   0-75.5745 183.839   1
  -3  12   0 190.437 171.405   1
   3 -12   0-16.6165 159.383   1
   3  12   1 5584.47 413.159   1
   3 -12   1 5455.45 375.923   1
  -3  12  -1 4554.39 379.344   1
   3  12   2 3164.90 308.531   1
   3 -12   2 3000.07 246.122   1
  -3 -12  -2 2751.50 290.396   1
  -3  12  -2 3035.81 251.210   1
   3  12   3 1023.29 226.832   1
  -3  12  -3 923.013 131.981   1
  -3 -12  -3 1048.11 214.465   1
   3 -12   3 640.463 125.018   1
   3  12   4 3175.84 325.866   1
   3 -12   4 2533.53 193.923   1
  -3  12  -4 2626.73 195.636   1
  -3 -12  -4 3318.33 305.879   1
   3  12   6 885.389 269.139   1
  -3 -12  -6 1516.84 268.179   1
   3  12   7 172.714 262.421   1
  -3 -12  -7 191.480 226.241   1
  -3 -12  -8 6616.07 513.638   1
   3  12   8 5452.81 506.006   1
   3  12   9 60.7189 272.765   1
  -3 -12  -9 265.597 276.445   1
   3  12  10 7363.45 596.894   1
  -3 -12 -10 6823.11 569.262   1
  -3 -12 -12-31.2519 253.059   1
   3  12  13 779.488 316.640   1
  -3 -12 -13 191.236 274.170   1
   3  12  14 550.241 347.363   1
  -3 -12 -14 583.062 331.119   1
   3  12  15 835.595 378.513   1
   3  12  16 2359.00 419.395   1
  -3 -12 -16 2814.59 392.028   1
   3  12  17 70.9686 305.771   1
  -3 -12 -17 566.804 289.324   1
   3  12  18 960.849 384.986   1
  -3 -12 -18 1772.36 360.334   1
   3  12  19-320.170 380.523   1
  -3 -12 -19 167.202 356.653   1
   3  12  20 1136.38 397.496   1
  -3 -12 -20 636.001 356.127   1
   3  12  22 738.176 402.150   1
  -3 -12 -22 65.7227 362.840   1
   3  12  24 307.500 311.553   1
  -3 -12 -24 191.472 301.958   1
   3 -13 -23 416.168 381.270   1
  -3  13  23-343.417 409.003   1
   3 -13 -22 522.152 323.859   1
  -3  13  22-174.752 345.039   1
   3 -13 -21 629.843 338.318   1
  -3  13  21 319.723 384.974   1
  -3  13  20 1437.66 440.275   1
   3 -13 -19 236.852 312.962   1
  -3  13  19 326.433 340.623   1
   3 -13 -17-170.385 329.370   1
   3 -13 -16 578.414 307.631   1
  -3  13  16 802.803 346.673   1
   3 -13 -15-135.404 322.488   1
  -3  13  15 580.948 373.469   1
   3 -13 -14 234.955 321.948   1
  -3  13  14-395.919 375.879   1
   3 -13 -13 1825.00 340.921   1
  -3  13  13 960.064 379.720   1
   3 -13 -12 3300.46 403.355   1
  -3  13  12 2695.63 411.700   1
   3 -13 -11 288.555 277.998   1
  -3  13  11 240.322 281.272   1
   3 -13  -9-30.5070 260.037   1
  -3  13   9-228.147 275.227   1
   3 -13  -8 59.1409 258.304   1
  -3  13   8 126.255 254.984   1
   3 -13  -7-57.0225 255.150   1
  -3  13   7-304.015 261.608   1
   3 -13  -6 2379.37 317.173   1
  -3  13   6 3328.00 353.761   1
   3 -13  -5 182.281 227.684   1
  -3 -13   5 336.769 75.6404   1
   3  13  -5 256.742 81.3714   1
  -3  13   5 608.530 239.631   1
   3  13  -4 5324.06 388.962   1
  -3 -13   4 6398.81 386.385   1
  -3  13   4 5264.47 463.338   1
   3 -13  -4 5014.91 454.160   1
   3 -13  -3 1384.06 223.346   1
  -3 -13   3 1304.24 163.744   1
  -3  13   3 1146.18 239.300   1
   3  13  -3 1165.83 166.138   1
   3 -13  -2 888.866 223.542   1
  -3  13   2 1296.96 242.903   1
   3 -13  -1 760.678 183.598   1
  -3 -13   1 331.648 162.691   1
  -3  13   1 579.985 193.297   1
  -3  13   0 27406.0 1812.17   1
  -3 -13   0 29745.8 1817.11   1
   3 -13   0 28487.7 1812.68   1
   3  13   0 30533.4 1822.53   1
  -3  13  -1 154.071 153.082   1
   3  13   1-42.7654 201.162   1
   3 -13   1 29.1407 141.827   1
  -3 -13  -1 566.487 194.274   1
  -3  13  -2 1073.81 160.046   1
   3 -13   2 1229.50 158.573   1
   3  13   2 1131.17 237.739   1
  -3 -13  -2 1375.94 223.641   1
   3  13   3 984.298 243.943   1
  -3  13  -3 1331.16 141.240   1
  -3 -13  -3 1590.80 248.016   1
   3 -13   3 744.599 128.555   1
  -3  13  -4 3808.59 250.719   1
   3 -13   4 3787.49 248.518   1
   3  13   5 326.203 229.136   1
  -3 -13  -5 26.1895 217.633   1
   3  13   6 2479.45 348.658   1
  -3 -13  -6 3576.31 353.272   1
   3  13   7 146.364 246.590   1
  -3 -13  -7 56.9593 248.795   1
   3  13   8 368.075 270.289   1
  -3 -13  -8 261.408 253.248   1
   3  13   9-379.824 291.185   1
  -3 -13  -9 358.848 266.263   1
   3  13  11-66.6618 310.997   1
  -3 -13 -11 376.072 300.742   1
   3  13  12 2511.71 395.432   1
  -3 -13 -12 2943.94 375.078   1
   3  13  13 1757.02 367.715   1
  -3 -13 -13 1755.97 335.943   1
   3  13  14 418.655 318.535   1
  -3 -13 -14-65.7772 271.171   1
   3  13  15 247.077 302.911   1
  -3 -13 -15 464.945 284.456   1
  -3 -13 -16 735.866 326.774   1
   3  13  17 321.607 368.421   1
  -3 -13 -17 570.650 345.667   1
   3  13  19 571.176 393.818   1
   3  13  20-320.470 336.517   1
  -3 -13 -20 300.822 315.885   1
   3  13  21 283.118 355.115   1
  -3 -13 -21-198.452 312.001   1
   3  13  22 733.891 404.693   1
  -3 -13 -22 588.074 379.066   1
   3  13  23-206.759 398.141   1
  -3 -13 -23 32.1871 362.448   1
   3 -14 -22 1163.12 386.698   1
   3 -14 -21 131.637 293.894   1
  -3  14  21 669.607 356.696   1
   3 -14 -20 935.144 369.216   1
  -3  14  20 501.050 415.363   1
   3 -14 -19 439.211 311.855   1
  -3  14  19 398.114 341.067   1
   3 -14 -18 579.057 357.966   1
  -3  14  18 765.784 414.707   1
   3 -14 -16 547.938 303.745   1
  -3  14  16 990.571 361.664   1
   3 -14 -15 957.104 333.504   1
  -3  14  15 951.483 375.939   1
   3 -14 -13 134.753 317.983   1
  -3  14  13 252.422 363.221   1
   3 -14 -12 598.925 281.131   1
  -3  14  12 356.067 320.432   1
   3 -14 -11 622.312 295.694   1
  -3  14  11 385.298 317.949   1
   3 -14 -10 513.897 292.622   1
  -3  14  10 754.804 328.842   1
   3 -14  -9 595.888 296.852   1
  -3  14   9 401.912 305.963   1
   3 -14  -8 4420.08 403.707   1
  -3  14   8 3121.68 411.906   1
   3 -14  -7 766.866 269.423   1
  -3  14   7 251.996 279.884   1
   3 -14  -6 595.447 254.327   1
  -3  14   6 60.2655 255.741   1
   3 -14  -5 325.472 236.403   1
  -3  14   5-171.274 246.598   1
  -3 -14   4 7395.67 451.768   1
   3  14  -4 6301.46 453.055   1
   3 -14  -3 216.060 224.754   1
  -3 -14   3-36.3380 129.194   1
   3  14  -3-51.3686 141.334   1
  -3  14   3 281.611 231.300   1
   3 -14  -2 154.233 182.332   1
  -3 -14   2 177.993 145.230   1
   3  14  -2 126.262 153.128   1
  -3  14   2 286.915 194.886   1
   3 -14  -1 864.969 213.236   1
  -3 -14   1 843.426 167.477   1
  -3  14   1 322.295 222.174   1
   3  14  -1 418.704 189.058   1
   3  14   0-182.946 192.159   1
  -3  14   0-284.261 178.481   1
   3 -14   0 36.1975 169.172   1
  -3 -14   0 115.628 170.560   1
   3  14   1 725.820 215.867   1
  -3  14  -1 366.455 164.396   1
   3 -14   1 888.589 171.441   1
  -3 -14  -1 253.326 182.556   1
   3  14   2 379.376 207.444   1
  -3 -14  -2 623.352 202.958   1
  -3  14  -2 317.819 146.574   1
   3 -14   2 498.317 146.156   1
  -3 -14  -3 388.198 210.158   1
  -3  14  -3 54.8030 113.677   1
   3 -14   3 173.197 105.095   1
   3  14   3-101.134 214.552   1
  -3 -14  -4 6741.78 524.295   1
   3  14   4 6599.61 531.826   1
   3  14   5 56.7483 240.013   1
  -3 -14  -5 456.918 235.756   1
   3  14   6 681.431 259.453   1
  -3 -14  -6-27.9915 245.741   1
   3  14   7 184.200 275.634   1
  -3 -14  -7 810.853 273.347   1
   3  14   8 2924.37 397.928   1
  -3 -14  -8 4241.82 397.029   1
   3  14  10 1001.90 318.301   1
  -3 -14 -10 283.472 267.730   1
   3  14  11 306.398 323.178   1
  -3 -14 -11 449.945 306.316   1
   3  14  12 692.333 342.080   1
  -3 -14 -12 456.772 310.238   1
   3  14  13 878.692 361.847   1
  -3 -14 -13 992.437 336.252   1
   3  14  14 746.934 376.768   1
  -3 -14 -14 1604.79 368.452   1
   3  14  15 286.681 368.342   1
  -3 -14 -15 336.869 335.747   1
   3  14  16 791.431 387.276   1
  -3 -14 -16 1285.04 353.520   1
   3  14  18 753.959 371.588   1
  -3 -14 -18 67.6922 313.441   1
   3  14  19 573.314 324.844   1
  -3 -14 -19 33.6394 287.783   1
   3  14  20 391.938 369.423   1
  -3 -14 -20 632.962 335.222   1
  -3 -14 -21 131.739 359.495   1
   3  14  22 485.729 413.299   1
  -3 -14 -22 259.755 379.039   1
  -3  15  22 239.337 433.324   1
   3 -15 -22 446.227 367.926   1
  -3  15  21-69.9645 355.106   1
   3 -15 -21-65.2268 304.178   1
  -3  15  20 426.543 406.516   1
   3 -15 -20 265.536 359.225   1
  -3  15  18 109.305 409.774   1
   3 -15 -18 851.092 369.121   1
  -3  15  17 807.896 391.314   1
   3 -15 -17 514.388 351.989   1
  -3  15  16 405.635 341.375   1
   3 -15 -16 826.566 320.977   1
  -3  15  15 1291.24 375.969   1
   3 -15 -15 172.351 310.120   1
  -3  15  14 3458.00 459.405   1
   3 -15 -14 3095.41 415.185   1
  -3  15  12 1448.62 361.522   1
   3 -15 -12 1693.28 334.068   1
  -3  15  11 607.542 349.681   1
   3 -15 -11 1069.86 334.973   1
  -3  15  10-175.551 301.887   1
   3 -15 -10 98.6447 289.676   1
  -3  15   9-309.803 313.482   1
   3 -15  -9-322.100 292.226   1
  -3  15   8 938.239 318.618   1
   3 -15  -8 564.448 286.210   1
  -3  15   7 420.968 300.263   1
   3 -15  -7 456.729 281.379   1
  -3  15   6 2207.41 354.007   1
   3 -15  -6 2852.97 348.297   1
  -3  15   5-29.6722 252.259   1
   3 -15  -5 169.493 247.281   1
   3 -15  -4 480.058 240.197   1
  -3 -15   4 156.876 87.1794   1
   3  15  -4 67.9280 100.404   1
  -3  15   4 567.475 251.797   1
   3 -15  -3 224.538 227.070   1
  -3 -15   3 289.204 137.234   1
   3  15  -3 205.531 145.285   1
  -3  15   3-134.201 233.653   1
   3 -15  -2 324.052 207.354   1
  -3 -15   2 291.699 154.718   1
   3  15  -2 538.279 182.653   1
  -3  15   2 349.739 240.685   1
   3 -15  -1 321.623 200.992   1
  -3 -15   1 107.647 176.395   1
  -3  15   1 291.277 216.311   1
   3  15  -1 18.9968 176.436   1
   3  15   0 1196.10 227.171   1
   3 -15   0 1046.13 198.453   1
  -3 -15   0 1111.07 215.929   1
   3  15   1 210.827 208.169   1
  -3  15  -1 404.823 163.092   1
   3 -15   1 48.0845 165.649   1
  -3 -15  -1 265.472 203.199   1
  -3 -15  -2 594.745 218.914   1
  -3  15  -2 530.524 156.932   1
   3 -15   2 730.791 155.487   1
  -3  15  -3 103.840 103.619   1
   3 -15   3 198.742 99.9128   1
   3  15   4 113.372 261.258   1
  -3 -15  -4-106.781 233.645   1
   3  15   5-29.6444 260.678   1
  -3 -15  -5 251.236 256.389   1
   3  15   6 3943.58 402.796   1
  -3 -15  -6 3081.89 367.282   1
   3  15   7-127.361 276.006   1
  -3 -15  -7 600.798 280.533   1
   3  15   8 1211.68 323.010   1
  -3 -15  -8 959.105 291.440   1
   3  15   9 469.490 326.106   1
  -3 -15  -9 569.936 294.730   1
   3  15  10 684.766 311.604   1
  -3 -15 -10-96.8568 278.652   1
   3  15  11 1082.12 352.372   1
  -3 -15 -11 1741.27 332.410   1
   3  15  12 2163.20 415.775   1
  -3 -15 -12 1966.24 373.165   1
   3  15  14 3676.71 481.365   1
  -3 -15 -14 3760.15 451.733   1
   3  15  15 760.195 381.356   1
  -3 -15 -15 1020.95 355.744   1
   3  15  16-108.725 367.867   1
  -3 -15 -16 102.279 332.299   1
   3  15  17 72.3059 372.313   1
  -3 -15 -17 68.1451 338.498   1
   3  15  18 685.771 397.221   1
  -3 -15 -18 1118.28 365.637   1
   3  15  19 179.559 415.926   1
  -3 -15 -19-134.260 361.626   1
   3  15  20 674.844 430.648   1
  -3 -15 -20 1361.47 387.385   1
   3  15  21-491.076 419.350   1
  -3 -15 -21 753.429 388.422   1
   3  15  22-34.4162 414.290   1
  -3 -15 -22 288.745 365.134   1
  -3  16  21 207.305 355.237   1
   3 -16 -21-96.6326 295.749   1
  -3  16  19-215.600 356.502   1
   3 -16 -19-134.044 307.241   1
  -3  16  17 404.189 399.987   1
   3 -16 -17 377.697 365.329   1
  -3  16  16 259.004 365.907   1
   3 -16 -16 553.277 356.400   1
  -3  16  15 779.672 353.612   1
   3 -16 -15 34.7128 315.116   1
  -3  16  14 780.158 358.730   1
   3 -16 -14 416.852 316.481   1
  -3  16  13-333.333 344.110   1
   3 -16 -13 450.328 317.455   1
  -3  16  11 291.809 331.016   1
   3 -16 -11 716.077 315.860   1
  -3  16  10 251.834 341.002   1
   3 -16 -10 268.632 311.140   1
  -3  16   9 211.640 321.696   1
   3 -16  -9 627.111 300.552   1
  -3  16   7 563.382 297.047   1
   3 -16  -7 377.532 283.308   1
  -3  16   6 480.906 305.428   1
   3 -16  -6 762.756 272.667   1
  -3  16   5 216.369 298.179   1
   3 -16  -5 408.771 262.887   1
  -3  16   4 2486.66 339.715   1
   3 -16  -4 2762.79 332.703   1
   3  16  -3 855.244 162.503   1
  -3 -16   2 2554.29 264.646   1
   3 -16  -2 2635.75 308.838   1
   3  16  -2 2510.66 273.907   1
   3  16  -1 1052.82 222.062   1
   3 -16  -1 801.769 229.878   1
  -3  16   1 1319.17 257.876   1
  -3 -16   1 1539.39 213.684   1
   3  16   0-67.4529 210.166   1
   3 -16   0 402.297 185.155   1
  -3  16   0 20.1768 196.395   1
  -3 -16   0-42.4076 195.532   1
   3  16   1 1133.90 260.825   1
   3 -16   1 1416.89 198.609   1
  -3  16  -1 759.024 197.714   1
  -3 -16  -1 1417.01 242.512   1
  -3 -16  -2 3172.90 320.161   1
   3  16   2 3179.71 337.644   1
  -3  16  -2 2507.68 249.030   1
  -3 -16  -3 1009.67 256.326   1
  -3  16  -3 440.531 75.7693   1
   3  16   3 1098.72 282.105   1
   3  16   4 2786.17 358.798   1
  -3 -16  -4 3129.34 348.041   1
   3  16   5-92.4251 272.082   1
  -3 -16  -5 320.637 264.515   1
   3  16   6 544.813 278.394   1
  -3 -16  -6 241.591 258.349   1
   3  16   7-363.214 301.501   1
  -3 -16  -7 31.1160 260.345   1
   3  16   8 711.142 315.058   1
  -3 -16  -8 956.534 307.265   1
   3  16   9 728.086 318.540   1
  -3 -16  -9 97.8641 278.900   1
   3  16  10 634.548 334.832   1
  -3 -16 -10-33.1486 298.727   1
   3  16  11-35.7779 332.751   1
  -3 -16 -11 538.325 307.470   1
   3  16  13-218.294 355.177   1
  -3 -16 -13 821.189 334.100   1
   3  16  14 1169.61 392.777   1
  -3 -16 -14 963.378 347.764   1
   3  16  15 256.170 335.998   1
  -3 -16 -15-206.982 303.901   1
   3  16  16 732.977 360.900   1
  -3 -16 -16 653.915 321.224   1
   3  16  17 292.832 370.588   1
  -3 -16 -17 171.116 323.722   1
   3  16  19 179.703 405.230   1
  -3 -16 -19-33.6513 335.439   1
   3  16  21 139.058 374.874   1
  -3 -16 -21 356.507 320.146   1
  -3  17  20 765.822 433.271   1
   3 -17 -20-423.672 364.108   1
  -3  17  18 580.009 368.051   1
   3 -17 -18 202.837 317.289   1
  -3  17  16 594.710 413.023   1
   3 -17 -16 450.228 361.352   1
  -3  17  15 598.696 411.506   1
   3 -17 -15 314.335 350.332   1
  -3  17  14 112.455 387.087   1
   3 -17 -14 490.044 353.500   1
  -3  17  13 449.851 377.834   1
   3 -17 -13 700.439 337.772   1
  -3  17  12-74.7221 355.113   1
   3 -17 -12 244.395 323.772   1
  -3  17  11 964.917 374.838   1
   3 -17 -11 485.899 322.759   1
  -3  17  10 109.754 337.311   1
   3 -17 -10 137.407 300.752   1
  -3  17   9 896.752 354.077   1
   3 -17  -9 542.356 321.428   1
  -3  17   8 630.737 327.159   1
   3 -17  -8 1197.06 337.202   1
  -3  17   6 2862.54 404.857   1
   3 -17  -6 2325.94 358.638   1
  -3  17   5 128.715 305.280   1
   3 -17  -5 30.1281 261.416   1
  -3  17   4 401.648 269.833   1
   3 -17  -4 770.922 271.206   1
  -3  17   3 406.146 269.097   1
   3 -17  -3-135.673 258.947   1
  -3  17   2 718.398 256.783   1
   3 -17  -2 916.190 250.836   1
  -3  17   1 262.221 228.774   1
   3  17   0 189.449 223.326   1
  -3  17   0 408.573 207.528   1
   3  17   1 259.826 230.906   1
   3  17   3-236.900 240.395   1
  -3 -17  -3 307.459 237.595   1
   3  17   4 341.413 298.101   1
  -3 -17  -4 438.767 283.087   1
   3  17   5 355.428 290.415   1
  -3 -17  -5 91.3401 267.964   1
   3  17   6 1970.80 361.896   1
  -3 -17  -6 2579.75 339.681   1
   3  17   8 35.0621 334.530   1
  -3 -17  -8 198.098 289.694   1
   3  17   9 463.859 356.619   1
  -3 -17  -9 806.185 319.873   1
   3  17  10 398.585 357.545   1
  -3 -17 -10-170.696 320.258   1
   3  17  12 479.221 355.322   1
  -3 -17 -12 452.020 317.313   1
   3  17  13 813.120 389.106   1
  -3 -17 -13 662.206 354.842   1
   3  17  14-37.1527 344.486   1
  -3 -17 -14-34.9023 309.460   1
   3  17  15 297.705 360.214   1
  -3 -17 -15-34.8107 306.740   1
   3  17  16 815.355 411.175   1
  -3 -17 -16 762.807 361.893   1
   3  17  18 471.842 418.795   1
  -3 -17 -18 713.651 380.832   1
   3  17  20 210.805 428.258   1
  -3 -17 -20 491.239 374.698   1
  -3  18  19 880.726 429.440   1
   3 -18 -19-66.0308 353.327   1
  -3  18  18 395.205 400.958   1
  -3  18  17-109.623 360.018   1
   3 -18 -17 376.529 323.015   1
  -3  18  16 999.700 389.722   1
   3 -18 -16 312.315 333.820   1
  -3  18  15 374.061 373.780   1
   3 -18 -15 490.790 334.209   1
  -3  18  14 263.598 375.543   1
   3 -18 -14 988.867 345.300   1
  -3  18  13 491.209 385.342   1
   3 -18 -13 212.636 343.002   1
  -3  18  12 75.2196 368.804   1
   3 -18 -12 390.478 345.700   1
  -3  18  11 637.117 344.887   1
   3 -18 -11 424.591 315.327   1
  -3  18  10 2074.63 417.411   1
   3 -18 -10 1334.66 363.405   1
  -3  18   9 1244.63 361.589   1
   3 -18  -9-34.7917 309.101   1
  -3  18   8 144.361 347.515   1
  -3  18   7 530.793 330.943   1
  -3  18   6 207.275 314.901   1
  -3  18   5-334.912 297.635   1
   3  18   4 491.156 285.626   1
   3  18   5-67.6197 312.901   1
   3  18   7 642.762 337.979   1
  -3 -18  -7 974.492 310.689   1
   3  18   8 218.307 325.539   1
  -3 -18  -8 171.151 307.566   1
   3  18   9 295.244 345.829   1
  -3 -18  -9 555.381 322.278   1
   3  18  10 1975.73 406.154   1
   3  18  11 524.956 372.100   1
  -3 -18 -11 776.679 351.781   1
   3  18  12 37.8206 363.587   1
  -3 -18 -12-389.276 324.476   1
   3  18  13 75.8124 397.661   1
  -3 -18 -13 603.266 344.133   1
   3  18  14 490.736 376.561   1
  -3 -18 -14 388.626 345.977   1
   3  18  15 112.793 385.997   1
  -3 -18 -15 105.657 328.516   1
   3  18  17 257.489 402.822   1
  -3 -18 -17 240.529 368.908   1
   3  18  19-35.6708 388.731   1
  -3 -18 -19 132.164 315.188   1
  -4   0  26-110.877 311.268   1
   4   0 -26 277.308 351.873   1
  -4   0  25 479.369 344.559   1
   4   0 -25 243.458 341.454   1
  -4   0  24 769.954 369.152   1
   4   0 -24 1631.73 385.422   1
  -4   0  23-290.912 349.702   1
   4   0 -23 759.505 371.685   1
  -4   0  21-70.6626 315.265   1
   4   0 -21 167.684 309.150   1
   4   0 -20 10331.4 780.328   1
  -4   0  20 10360.8 782.266   1
  -4   0  19 67.9930 283.581   1
   4   0 -19-96.4875 266.990   1
  -4   0  17 288.819 302.761   1
   4   0 -17-91.1367 284.994   1
   4   0 -16 6009.26 526.806   1
  -4   0  16 6384.41 539.072   1
  -4   0  15 29.9627 272.434   1
   4   0 -15-225.729 266.242   1
   4   0 -14 866.591 258.912   1
  -4   0  13-218.167 217.433   1
   4   0 -13 103.370 208.204   1
  -4   0  11-170.883 212.305   1
   4   0 -11 23.2896 206.541   1
  -4   0  10 1243.55 223.660   1
   4   0 -10 1422.94 217.438   1
  -4   0   9 173.079 201.161   1
   4   0  -9 307.436 180.404   1
   4   0  -8 65201.3 3971.64   1
  -4   0   8 63863.8 3974.57   1
  -4   0   7-189.712 159.385   1
   4   0  -7 158.344 155.661   1
   4   0  -6 6195.23 425.128   1
  -4   0   6 5380.84 426.262   1
  -4   0   5 175.463 163.228   1
   4   0  -5-92.0155 148.959   1
   4   0  -4 61595.8 3664.51   1
  -4   0   4 57846.9 3665.37   1
  -4   0   1 237.413 144.132   1
   4   0  -1-24.7447 142.536   1
  -4   0   0 98.2815 145.460   1
   4   0   0-153.166 137.660   1
  -4   0  -1 12.3252 119.770   1
   4   0   1-132.924 121.316   1
  -4   0  -2 25.3727 133.749   1
   4   0   2 264.114 143.537   1
  -4   0  -4 57719.3 3657.92   1
   4   0   4 61727.3 3662.15   1
  -4   0  -5-30.1873 155.252   1
   4   0   5-125.460 165.582   1
  -4   0  -6 6222.57 440.379   1
   4   0   6 6019.64 444.486   1
  -4   0  -7-86.4076 157.120   1
   4   0   7-18.5792 162.644   1
   4   0   8 69710.5 4146.65   1
  -4   0  -8 65310.4 4140.02   1
   4   0   9 235.277 178.872   1
  -4   0  -9 484.382 183.252   1
   4   0  10 1379.63 254.320   1
  -4   0 -10 1845.15 234.454   1
   4   0  11 147.706 202.543   1
  -4   0 -11 136.059 178.595   1
   4   0  12 22125.6 1388.50   1
  -4   0 -12 20774.7 1378.03   1
  -4   0 -13 455.515 235.320   1
   4   0  13 109.216 248.329   1
  -4   0 -14 929.393 232.999   1
   4   0  14 654.687 254.430   1
   4   0  15-147.174 253.241   1
  -4   0 -16 6625.12 551.741   1
   4   0  16 7202.34 562.385   1
   4   0  17 217.052 262.379   1
  -4   0 -17-89.6541 276.039   1
   4   0  19-66.1254 297.721   1
  -4   0 -19-312.691 279.265   1
  -4   0 -20 10886.8 745.436   1
   4   0  20 8531.91 744.926   1
   4   0  21 521.104 335.096   1
  -4   0 -21-229.579 315.792   1
   4   0  23 253.164 349.037   1
  -4   0 -23 204.516 328.992   1
   4   0  24 842.493 367.105   1
  -4   0 -24 1384.60 386.908   1
  -4   0 -26 1122.27 389.249   1
   4  -1 -27 102.174 349.108   1
  -4   1  26 182.453 337.257   1
   4  -1 -26 619.144 356.727   1
  -4   1  25-73.0330 325.518   1
   4   1 -25 418.662 364.165   1
   4  -1 -25 933.214 359.125   1
  -4  -1  24 259.024 353.128   1
  -4   1  24 910.015 334.489   1
   4   1 -24 729.406 370.399   1
   4  -1 -24 1211.03 347.777   1
  -4  -1  23 584.325 339.756   1
  -4   1  23 688.213 352.901   1
   4   1 -23 551.668 334.253   1
   4  -1 -23 34.3388 348.529   1
  -4  -1  22 1221.87 356.434   1
  -4   1  22 932.691 369.473   1
   4   1 -22 1601.21 354.974   1
   4  -1 -22 1157.08 365.901   1
  -4  -1  21 1341.08 354.887   1
  -4   1  21 995.187 330.282   1
   4   1 -21 1672.45 346.856   1
   4  -1 -21 470.509 313.030   1
  -4  -1  20 379.029 322.607   1
  -4   1  20-210.744 338.107   1
   4   1 -20 557.738 301.314   1
   4  -1 -20 561.290 328.618   1
  -4  -1  19 537.386 310.602   1
  -4   1  19 34.4052 302.195   1
   4   1 -19-223.848 292.862   1
   4  -1 -19 711.736 296.862   1
  -4  -1  18 1206.75 339.840   1
  -4   1  18 1415.17 361.391   1
   4  -1 -18 1420.39 347.036   1
   4   1 -18 2292.36 335.406   1
  -4   1  17 1573.06 320.423   1
  -4  -1  17 1671.44 325.649   1
   4   1 -17 1438.77 309.449   1
  -4   1  16 412.566 255.561   1
  -4  -1  16 182.276 267.693   1
   4  -1 -16 684.193 252.423   1
   4   1 -16 721.987 264.862   1
  -4   1  15 122.498 249.989   1
  -4  -1  15 145.744 268.273   1
   4  -1 -15 143.492 215.924   1
   4   1 -15 110.872 254.614   1
  -4   1  14 1618.95 280.792   1
  -4  -1  14 1503.45 298.577   1
   4  -1 -14 1627.96 269.627   1
  -4   1  13 507.032 262.088   1
   4  -1 -13 396.190 254.790   1
  -4   1  12 3129.84 339.669   1
   4  -1 -12 3200.82 327.274   1
   4   1 -12 2867.20 309.075   1
  -4  -1  11 2304.04 273.712   1
  -4   1  11 1818.42 292.982   1
   4   1 -11 2339.45 270.277   1
   4  -1 -11 2586.89 285.355   1
  -4   1  10 26198.0 1620.78   1
  -4  -1  10 24601.3 1611.50   1
   4   1 -10 26445.5 1613.98   1
   4  -1 -10 24504.8 1612.55   1
   4  -1  -9 3028.66 287.356   1
  -4  -1   9 3439.59 305.238   1
  -4   1   9 3039.43 292.556   1
   4   1  -9 3434.42 294.029   1
  -4   1   8 755.874 195.384   1
  -4  -1   8 629.411 176.325   1
   4  -1  -8 636.537 180.809   1
   4   1  -8 525.411 169.693   1
  -4   1   7 73825.2 4394.06   1
  -4  -1   7 72194.7 4387.79   1
   4  -1  -7 70536.9 4389.00   1
   4   1  -7 69755.0 4382.85   1
   4  -1  -6 10150.5 662.302   1
  -4  -1   6 9213.82 656.568   1
  -4   1   6 10283.6 668.063   1
   4   1  -6 9938.83 661.287   1
   4   1  -5 711.396 138.606   1
   4  -1  -5 591.399 148.559   1
  -4  -1   5 606.574 152.147   1
  -4   1   5 438.026 155.512   1
   4  -1  -4 35245.7 2194.33   1
  -4   1   4 35650.9 2196.49   1
  -4  -1   2 50422.8 3005.95   1
   4   1  -2 47491.1 3004.88   1
   4  -1  -1 14932.1 909.918   1
  -4   1   1 14231.9 909.057   1
   4   1  -1 15069.7 913.179   1
  -4  -1   1 13024.5 908.670   1
  -4  -1   0 247.849 148.742   1
  -4   1   0-61.2939 114.035   1
   4  -1   0 305.223 115.962   1
   4   1   0-83.5221 142.889   1
  -4   1  -1 12579.3 934.146   1
  -4  -1  -1 16181.6 936.532   1
   4  -1   1 15270.2 934.211   1
   4   1   1 14648.5 934.174   1
  -4   1  -2 46912.6 2921.75   1
   4  -1   2 48225.7 2921.94   1
  -4  -1  -4 32857.3 2055.76   1
   4   1   4 33326.2 2055.60   1
  -4  -1  -5 586.443 167.098   1
  -4   1  -5 743.122 165.936   1
   4  -1   5 580.853 165.251   1
   4   1   5 282.929 167.563   1
  -4  -1  -6 9737.23 656.097   1
  -4   1  -6 9235.41 652.873   1
   4  -1   6 10328.7 659.309   1
   4   1   6 10087.3 664.358   1
   4   1   7 72723.5 4321.44   1
   4  -1   7 73191.5 4316.46   1
  -4   1  -7 68901.2 4310.46   1
  -4  -1  -7 66724.2 4315.74   1
  -4  -1  -8 769.011 197.882   1
  -4   1  -8 827.535 177.218   1
   4   1   8 705.997 203.664   1
   4  -1   8 626.115 171.156   1
  -4   1  -9 3004.55 282.190   1
  -4  -1  -9 2305.61 290.008   1
   4  -1   9 2707.15 276.549   1
   4   1  10 26876.0 1680.70   1
   4  -1  10 26991.2 1673.10   1
  -4  -1 -10 26165.7 1673.28   1
  -4   1 -10 25774.6 1667.45   1
   4   1  11 2064.01 306.143   1
   4  -1  11 2639.06 304.600   1
  -4   1 -11 3001.15 290.934   1
  -4  -1 -11 2663.70 298.954   1
   4  -1  12 2570.45 304.972   1
  -4   1 -12 2864.03 289.430   1
   4   1  13 139.856 259.233   1
  -4  -1 -13 311.859 235.219   1
   4  -1  14 1249.63 268.340   1
   4   1  14 902.869 273.717   1
  -4  -1 -14 869.058 260.333   1
  -4   1 -14 725.394 238.308   1
   4  -1  15 432.346 243.079   1
  -4   1 -15 378.317 221.968   1
  -4  -1 -15-140.711 243.959   1
   4  -1  16 386.359 267.568   1
   4   1  16 463.569 281.517   1
  -4   1 -16 731.417 266.699   1
  -4  -1 -16 466.633 254.382   1
   4   1  17 2201.50 348.410   1
   4  -1  17 2046.97 312.840   1
  -4  -1 -17 2120.90 341.244   1
  -4   1 -17 1560.77 314.478   1
   4  -1  18 1586.06 340.365   1
   4   1  18 994.126 302.353   1
  -4   1 -18 1739.32 326.762   1
  -4  -1 -18 1217.08 313.583   1
   4  -1  19 197.297 279.606   1
   4   1  19 33.3365 275.480   1
  -4   1 -19 61.8559 278.362   1
  -4  -1 -19 189.051 276.468   1
   4  -1  20-67.5809 302.659   1
   4   1  20 752.088 307.463   1
  -4   1 -20-31.9134 278.666   1
  -4  -1 -20 514.933 290.113   1
   4  -1  21 865.677 315.848   1
   4   1  21 1217.89 332.305   1
  -4   1 -21 1046.69 311.298   1
  -4  -1 -21 789.109 315.739   1
   4  -1  22 1102.32 366.896   1
   4   1  22 1665.97 366.380   1
  -4   1 -22 1674.61 354.393   1
  -4  -1 -22 1469.89 334.558   1
   4  -1  23 507.710 330.688   1
   4   1  23 288.069 328.364   1
  -4   1 -23 546.862 338.240   1
  -4  -1 -23 406.823 305.528   1
   4  -1  24 36.8317 350.371   1
   4   1  24 945.886 345.492   1
  -4  -1 -24 68.6060 313.104   1
   4   1  25 367.391 340.660   1
  -4  -1 -25 415.029 343.734   1
  -4   1 -25 739.441 357.526   1
   4   1  26 74.0023 336.684   1
  -4  -1 -26 416.375 342.095   1
  -4   2  27 71.5916 337.661   1
   4  -2 -27-33.7263 358.621   1
   4  -2 -26 1057.71 371.058   1
  -4   2  25-36.1749 324.822   1
   4  -2 -25 137.463 311.764   1
  -4  -2  24 1080.04 369.232   1
   4   2 -24-313.736 343.905   1
  -4  -2  23 1469.88 364.406   1
  -4   2  23 2283.75 395.384   1
   4   2 -23 1617.23 370.369   1
   4  -2 -23 1541.05 376.644   1
  -4  -2  22 685.621 344.982   1
  -4   2  22 143.999 346.057   1
   4   2 -22 712.002 323.797   1
   4  -2 -22 918.563 368.971   1
  -4  -2  21 105.988 333.265   1
   4   2 -21-33.3097 325.243   1
  -4   2  20 1168.35 359.575   1
  -4  -2  20 1306.38 329.155   1
   4  -2 -20 695.878 326.917   1
   4   2 -20 1397.14 332.194   1
  -4   2  19 1530.23 353.949   1
   4  -2 -19 1887.78 355.893   1
  -4   2  18 443.116 333.166   1
  -4  -2  18 516.813 298.783   1
   4   2 -18 858.265 300.327   1
   4  -2 -18-127.599 301.940   1
  -4  -2  17 186.842 273.154   1
   4   2 -17-236.486 264.323   1
  -4   2  16-32.2721 289.772   1
  -4  -2  16 59.8290 262.402   1
   4  -2 -16-241.766 281.846   1
   4   2 -16 312.468 250.254   1
  -4  -2  15 8025.04 573.113   1
  -4   2  15 7930.55 587.134   1
   4  -2 -15 6610.68 565.957   1
   4   2 -15 6292.51 547.655   1
  -4   2  14 2136.23 328.311   1
  -4  -2  14 1911.32 284.509   1
   4  -2 -14 2368.14 314.570   1
   4   2 -14 1473.29 271.114   1
  -4   2  13 21483.9 1485.90   1
   4  -2 -13 24737.5 1492.90   1
  -4  -2  12 11534.1 827.490   1
  -4   2  12 11927.0 843.511   1
   4  -2 -12 13071.8 841.101   1
  -4  -2  11 7306.30 536.072   1
   4   2 -11 7031.25 521.751   1
   4   2 -10 1471.21 217.915   1
   4  -2 -10 1703.75 223.498   1
  -4  -2  10 1304.35 226.517   1
  -4   2  10 1262.84 239.400   1
   4  -2  -9 2006.84 237.245   1
   4   2  -9 2145.89 223.155   1
  -4   2   9 1720.95 242.414   1
  -4  -2   9 1660.83 226.846   1
   4  -2  -8 12324.9 802.421   1
   4   2  -8 11491.7 784.063   1
  -4   2   8 11674.7 802.703   1
  -4  -2   8 12272.4 788.526   1
  -4  -2   7 27047.6 1609.14   1
   4   2  -7 25229.8 1604.55   1
   4  -2  -7 24026.3 1614.20   1
  -4   2   7 26196.0 1620.83   1
  -4  -2   6 30137.7 1773.41   1
   4   2  -6 29559.8 1768.66   1
   4  -2  -6 26332.7 1776.57   1
  -4   2   6 27106.3 1782.93   1
  -4  -2   5 17799.3 1114.17   1
   4   2  -5 17217.6 1110.50   1
   4  -2  -5 16802.5 1117.34   1
  -4   2   5 18581.2 1126.76   1
   4  -2  -4 18779.6 1243.68   1
  -4   2   4 20790.0 1250.32   1
   4  -2  -3 54606.5 3148.71   1
  -4   2   3 47825.6 3148.27   1
   4   2  -2 31034.2 1878.49   1
  -4  -2   2 29595.6 1876.94   1
   4   2  -1 1570.17 190.424   1
  -4  -2   1 1117.55 192.644   1
   4   2   0 99183.1 6115.30   1
   4  -2   0 103402. 6115.28   1
  -4  -2   0 99645.8 6115.96   1
  -4   2   0 98778.8 6114.85   1
   4  -2   1 1130.13 171.598   1
  -4   2  -1 1330.44 177.923   1
  -4   2  -2 34440.0 1996.83   1
   4  -2   2 30311.3 1993.16   1
   4   2   3 49737.3 3112.11   1
  -4  -2  -3 49472.0 3111.63   1
  -4   2  -3 51175.5 3105.22   1
   4  -2   3 51733.9 3106.93   1
   4   2   4 19478.9 1273.70   1
  -4  -2  -4 20869.4 1274.53   1
   4   2   5 19577.9 1223.88   1
  -4  -2  -5 18830.1 1219.57   1
   4  -2   6 29648.0 1841.11   1
   4   2   6 30321.0 1855.47   1
  -4  -2  -6 28211.7 1849.36   1
  -4   2  -6 30056.8 1838.94   1
   4  -2   7 25555.8 1516.09   1
   4   2   7 23629.0 1527.71   1
  -4   2  -7 24982.7 1510.47   1
  -4  -2  -7 21757.0 1520.00   1
   4   2   8 12393.2 839.854   1
   4  -2   8 12353.1 821.166   1
  -4  -2  -8 11674.3 829.568   1
  -4   2  -8 13525.6 821.866   1
   4  -2   9 2074.61 235.798   1
   4   2   9 1954.46 251.512   1
  -4   2  -9 2522.48 231.811   1
   4   2  10 1519.21 253.936   1
  -4   2 -10 1766.06 213.866   1
  -4  -2 -10 1194.92 236.598   1
   4  -2  11 7555.15 548.206   1
  -4   2 -11 7339.89 539.422   1
   4   2  12 12030.9 856.440   1
   4  -2  12 12308.7 839.497   1
  -4  -2 -12 12873.2 846.872   1
  -4   2 -12 12096.9 831.899   1
   4   2  13 19593.9 1443.57   1
   4  -2  13 23169.1 1450.08   1
  -4   2 -13 23976.3 1446.27   1
  -4  -2 -13 22970.6 1447.10   1
  -4  -2 -14 1777.28 310.815   1
  -4   2 -14 2499.44 300.609   1
   4  -2  14 1996.36 307.060   1
   4   2  14 2138.24 336.374   1
   4   2  15 6579.64 575.139   1
   4  -2  15 7688.92 576.381   1
  -4   2 -15 7450.03 566.716   1
  -4  -2 -15 7858.88 571.497   1
   4   2  16 533.798 301.456   1
   4  -2  16 116.594 243.012   1
  -4   2 -16 579.556 250.346   1
  -4  -2 -16 296.241 269.128   1
   4  -2  17-89.4146 248.646   1
  -4   2 -17 233.113 257.285   1
   4  -2  18 908.072 290.216   1
   4   2  18 356.391 298.340   1
  -4   2 -18 683.045 259.543   1
   4   2  19 302.370 298.513   1
  -4  -2 -19 1555.32 292.055   1
   4  -2  20 1342.80 334.114   1
   4   2  20 1648.83 321.744   1
  -4   2 -20 1524.16 324.069   1
  -4  -2 -20 1132.01 297.309   1
   4  -2  21 450.079 306.713   1
  -4   2 -21 391.912 309.701   1
   4  -2  22 249.246 314.274   1
   4   2  22 354.362 305.300   1
  -4   2 -22 335.561 317.126   1
  -4  -2 -22 333.953 312.046   1
   4   2  23 1939.02 374.992   1
  -4  -2 -23 1757.87 381.013   1
   4  -2  24 1080.17 363.945   1
  -4   2 -24 456.147 342.586   1
   4   2  25 473.847 366.657   1
  -4  -2 -25 34.2953 366.584   1
   4   2  26 620.631 391.480   1
  -4  -2 -26 1026.13 393.944   1
   4   2  27 291.425 377.973   1
  -4  -2 -27 341.830 391.909   1
  -4   3  28 243.578 338.422   1
   4  -3 -28 622.669 350.523   1
  -4   3  27-211.752 330.410   1
   4  -3 -27 300.279 348.964   1
  -4   3  26 427.673 330.918   1
   4  -3 -26 879.757 359.869   1
  -4   3  25-359.134 338.965   1
   4  -3 -25-34.0238 341.033   1
  -4   3  24 180.838 364.096   1
   4  -3 -24 478.139 355.045   1
  -4   3  23 217.866 376.565   1
   4  -3 -23 613.724 375.567   1
  -4  -3  22 1881.72 374.956   1
  -4   3  22 1626.94 401.693   1
   4  -3 -22 2172.63 388.371   1
   4   3 -22 2868.31 388.285   1
  -4   3  21 215.954 300.023   1
  -4  -3  21 635.599 322.802   1
   4  -3 -21 673.007 314.492   1
   4   3 -21 791.027 326.994   1
  -4   3  20 1139.95 368.056   1
  -4  -3  20 720.049 306.222   1
   4   3 -20 353.550 287.414   1
  -4  -3  19 465.113 299.771   1
  -4   3  19 35.0735 294.909   1
   4   3 -19 373.713 283.337   1
   4  -3 -19-32.8062 290.498   1
  -4  -3  18 3013.52 364.857   1
  -4   3  18 2884.82 424.332   1
   4   3 -18 2796.73 352.050   1
   4  -3 -18 2509.79 391.515   1
  -4  -3  17-154.137 262.043   1
  -4   3  17 201.400 267.604   1
   4   3 -17-28.9174 254.198   1
   4  -3 -17 31.4628 246.167   1
  -4  -3  16 11630.2 748.749   1
  -4   3  16 9248.32 748.036   1
   4  -3 -16 9838.50 744.211   1
   4   3 -16 9719.48 721.995   1
  -4  -3  15 1463.71 274.898   1
  -4   3  15 1331.49 324.537   1
   4   3 -15 977.639 254.603   1
   4  -3 -15 832.514 296.976   1
  -4   3  14 796.808 281.241   1
   4  -3 -14 603.710 290.637   1
  -4  -3  13 1928.43 266.813   1
  -4   3  13 1297.88 293.317   1
   4   3 -13 992.449 241.871   1
   4  -3 -13 1190.27 260.451   1
   4  -3 -12 5149.17 404.815   1
  -4  -3  12 4333.15 387.893   1
  -4   3  12 3874.10 398.083   1
   4   3 -12 3904.82 365.306   1
  -4  -3  11 179.414 193.342   1
   4  -3 -11 380.209 230.793   1
   4   3 -11 687.456 204.885   1
  -4   3  10 14573.4 999.122   1
  -4  -3  10 14731.1 977.838   1
   4   3 -10 15190.3 977.503   1
   4  -3 -10 15209.4 997.571   1
  -4  -3   9 3450.38 292.097   1
  -4   3   9 3555.61 333.531   1
   4  -3  -9 3761.60 321.892   1
  -4  -3   8 440.866 160.991   1
  -4   3   8 725.847 174.695   1
   4   3  -8 562.194 151.579   1
   4  -3  -8 107.552 159.713   1
   4   3  -7 1503.99 181.047   1
   4  -3  -7 1414.99 199.179   1
  -4  -3   7 1654.68 191.103   1
  -4   3   7 1736.69 209.799   1
   4  -3  -6 24455.1 1510.76   1
  -4  -3   6 23290.0 1493.12   1
  -4   3   6 25104.4 1513.58   1
   4   3  -6 23189.2 1489.87   1
   4  -3  -5 677.248 174.071   1
  -4   3   5 705.089 179.326   1
  -4   3   4 9351.44 640.526   1
   4  -3  -4 9636.96 638.993   1
   4  -3  -3 11313.7 678.082   1
  -4   3   3 10056.6 676.175   1
   4   3  -3 9477.00 668.416   1
  -4  -3   3 10299.5 667.818   1
  -4  -3   2 1499.00 166.300   1
   4   3  -2 1026.41 152.889   1
   4  -3  -2 1217.69 161.824   1
  -4   3   2 1202.83 165.746   1
   4   3  -1 699.664 153.307   1
  -4  -3   1 937.773 154.055   1
  -4   3   0-76.2117 126.270   1
   4  -3   0 245.256 129.320   1
  -4   3  -1 719.789 139.472   1
   4  -3   1 728.742 143.631   1
   4  -3   2 1037.65 144.815   1
  -4  -3  -2 1584.97 195.220   1
   4   3   2 1164.16 190.454   1
  -4   3  -2 1234.58 152.282   1
   4  -3   3 10444.4 685.663   1
  -4  -3  -3 10689.5 698.786   1
   4   3   3 10260.9 700.326   1
  -4   3  -3 10804.5 684.678   1
  -4  -3  -4 9378.34 624.882   1
  -4   3  -4 9582.89 605.034   1
   4   3   4 9238.74 628.489   1
   4  -3   4 8643.84 604.411   1
  -4  -3  -5 726.982 172.977   1
   4   3   5 428.557 180.274   1
   4  -3   6 23469.4 1508.81   1
  -4  -3  -6 24789.9 1526.50   1
  -4   3  -6 24425.4 1509.34   1
   4   3   6 24016.7 1529.19   1
   4  -3   7 1630.10 200.655   1
   4   3   7 1545.46 236.468   1
  -4  -3  -7 1889.30 231.152   1
  -4   3  -7 1631.67 183.239   1
  -4  -3  -8 234.971 144.304   1
   4   3   8 227.408 158.327   1
  -4   3  -9 3738.90 279.053   1
   4  -3   9 3020.58 267.640   1
   4   3   9 2833.32 324.363   1
   4  -3  10 14890.2 978.082   1
   4   3  10 16107.2 1011.26   1
  -4  -3 -10 14237.3 994.872   1
  -4   3 -11 426.845 196.541   1
  -4  -3 -11 823.117 257.923   1
   4  -3  11 594.254 203.775   1
   4   3  11 488.006 267.388   1
   4  -3  12 4042.60 367.421   1
   4   3  12 4213.67 387.001   1
  -4  -3 -12 3404.35 360.296   1
  -4   3 -12 3868.72 346.270   1
   4   3  13 2168.91 309.137   1
  -4   3 -13 1945.25 246.519   1
  -4  -3 -13 1473.91 293.516   1
   4   3  14 60.6612 258.441   1
   4  -3  15 1123.01 258.193   1
  -4  -3 -15 1430.55 295.258   1
  -4   3 -15 1109.22 249.928   1
  -4  -3 -16 10783.0 732.717   1
  -4   3 -16 10241.6 708.966   1
   4  -3  16 8741.31 710.603   1
   4   3  16 9497.97 730.990   1
   4  -3  17 263.291 261.031   1
   4   3  17 64.5281 258.570   1
  -4  -3 -17-186.452 257.337   1
  -4   3 -17-171.077 246.265   1
   4  -3  18 2318.76 352.368   1
  -4   3 -18 3307.50 356.312   1
  -4  -3 -18 2864.04 359.794   1
   4  -3  19-96.6188 286.197   1
   4   3  19 101.519 280.269   1
  -4  -3 -19-31.9681 258.898   1
  -4   3 -19 365.401 282.923   1
   4   3  20 897.052 301.717   1
   4  -3  20 300.183 301.951   1
  -4   3 -20 1072.05 315.189   1
  -4  -3 -20 811.950 284.465   1
   4   3  21 104.845 303.263   1
   4  -3  21 380.597 308.152   1
  -4   3 -21 358.643 313.428   1
  -4  -3 -21 561.116 319.573   1
   4  -3  22 2067.02 365.119   1
   4   3  22 1168.71 371.621   1
  -4   3 -22 1613.88 343.741   1
  -4  -3 -22 2568.93 377.620   1
   4  -3  23 585.052 351.764   1
   4   3  23-286.427 359.673   1
  -4   3 -23 830.127 336.379   1
  -4  -3 -23 33.6867 348.407   1
   4   3  24 431.902 374.330   1
  -4  -3 -24 373.079 363.580   1
   4   3  25 251.725 363.629   1
  -4  -3 -25 305.522 368.232   1
   4   3  26 578.022 357.041   1
  -4  -3 -26 406.075 363.148   1
   4   3  27 539.434 348.338   1
  -4  -3 -27-33.7255 348.134   1
  -4  -3 -28-33.2348 365.224   1
  -4   4  28 68.4376 382.525   1
   4  -4 -28 937.793 405.425   1
  -4   4  26 1093.75 398.135   1
   4  -4 -26 1002.16 403.325   1
  -4   4  25 712.453 395.162   1
   4  -4 -25 236.267 392.411   1
  -4   4  24 1294.63 396.830   1
   4  -4 -24 1527.76 406.268   1
   4   4 -23 307.959 331.685   1
  -4   4  22 326.290 328.430   1
  -4  -4  22 1237.76 342.312   1
   4  -4 -22 237.169 287.779   1
   4   4 -22 536.901 310.357   1
  -4   4  21 1155.05 382.789   1
  -4  -4  21 1165.69 350.024   1
   4   4 -21 522.629 329.828   1
  -4   4  19 3241.58 426.798   1
  -4  -4  19 3637.23 399.717   1
   4   4 -19 3274.08 377.687   1
   4  -4 -19 3134.78 412.566   1
  -4   4  18 3256.74 415.543   1
  -4  -4  18 2958.88 387.398   1
   4   4 -18 2746.63 371.411   1
   4  -4 -18 3440.39 412.205   1
  -4   4  17 679.437 332.820   1
  -4  -4  17 853.663 285.746   1
   4  -4 -17 667.952 330.571   1
   4   4 -17 1101.11 273.744   1
  -4  -4  16 756.699 280.166   1
   4   4 -16 619.721 252.261   1
  -4   4  15 3000.65 348.112   1
  -4  -4  15 2108.05 318.288   1
   4  -4 -15 2025.04 314.819   1
   4   4 -15 2997.97 311.645   1
  -4  -4  14 22034.3 1383.18   1
  -4   4  14 21539.6 1396.82   1
   4   4 -14 19529.2 1362.61   1
   4  -4 -14 22468.2 1391.97   1
   4  -4 -13 565.708 221.901   1
   4   4 -13 274.743 214.157   1
  -4   4  13 271.581 209.884   1
  -4  -4  13 813.664 233.424   1
   4   4 -12-347.711 198.578   1
   4  -4 -12 217.630 239.334   1
  -4   4  12-493.229 270.755   1
  -4  -4  12 22.9228 210.272   1
   4  -4 -11 10265.7 768.889   1
  -4   4  11 10769.7 779.736   1
   4   4 -11 11486.0 743.656   1
  -4  -4  11 11425.8 751.084   1
   4   4 -10 8931.27 627.359   1
  -4  -4  10 9431.11 633.307   1
   4  -4  -9 8923.03 690.352   1
  -4   4   9 9186.41 701.802   1
   4   4  -9 11018.2 665.757   1
  -4  -4   9 9752.74 663.974   1
   4  -4  -8 4927.07 374.465   1
  -4  -4   8 4319.03 342.380   1
  -4   4   8 4375.80 378.077   1
   4   4  -8 4295.12 332.513   1
   4   4  -7 1669.76 176.397   1
   4  -4  -7 1469.73 233.639   1
  -4  -4   7 1138.89 171.859   1
  -4   4   7 1455.92 244.899   1
   4  -4  -6 30527.4 1849.90   1
  -4   4   6 29439.1 1852.70   1
   4   4  -6 28136.9 1826.86   1
  -4  -4   6 30151.3 1830.70   1
  -4   4   5 19947.7 1275.13   1
   4  -4  -5 19906.2 1271.12   1
   4  -4  -4 2636.45 239.492   1
  -4   4   4 2336.14 240.506   1
  -4   4   3 10858.6 668.594   1
   4   4  -3 9391.18 646.163   1
   4  -4  -3 10160.5 665.942   1
  -4  -4   3 9839.76 651.586   1
   4  -4  -2 41319.7 2492.46   1
  -4  -4   2 39273.3 2488.03   1
   4   4  -2 41737.2 2489.45   1
  -4   4   2 39208.4 2493.11   1
   4   4   1 66063.0 4151.20   1
  -4   4  -1 69800.9 4144.28   1
  -4  -4  -1 64747.3 4149.00   1
   4  -4   1 69741.1 4144.11   1
   4   4   2 42679.0 2652.34   1
  -4   4  -2 43731.8 2641.74   1
  -4  -4  -2 41705.3 2652.22   1
   4  -4   2 43375.7 2639.91   1
   4   4   3 9570.38 671.180   1
  -4   4  -3 10765.8 657.453   1
   4  -4   3 9757.79 652.652   1
  -4  -4  -3 10143.2 670.009   1
  -4  -4  -4 2195.38 234.073   1
   4   4   4 2692.16 246.962   1
  -4   4  -4 2300.75 211.732   1
   4  -4   4 2355.05 215.201   1
   4  -4   5 21803.3 1317.70   1
  -4   4  -5 20854.8 1315.87   1
  -4  -4  -5 20602.4 1334.58   1
   4   4   5 20592.4 1340.01   1
  -4  -4  -6 31325.6 1916.85   1
   4   4   6 29788.7 1918.49   1
   4  -4   7 1612.57 174.660   1
   4   4   7 1267.30 238.893   1
  -4   4  -7 1131.26 171.773   1
  -4  -4  -7 1405.05 228.281   1
   4  -4   8 4458.15 339.276   1
   4   4   8 4221.33 367.448   1
  -4  -4  -8 4324.75 361.373   1
   4   4   9 9441.69 674.023   1
   4  -4   9 9675.35 649.485   1
  -4   4  -9 10006.7 646.797   1
  -4  -4  -9 9340.37 664.405   1
   4  -4  10 8824.06 598.285   1
  -4   4 -10 8354.15 589.181   1
   4   4  11 9713.69 759.740   1
   4  -4  11 12216.5 737.194   1
  -4  -4 -11 10225.5 750.563   1
  -4   4 -11 10375.3 721.940   1
  -4   4 -12 83.6537 193.914   1
  -4  -4 -12 161.174 226.218   1
   4  -4  12-112.794 197.016   1
   4   4  12-29.0009 232.422   1
  -4   4 -13 268.125 193.421   1
  -4  -4 -13 251.355 261.284   1
   4  -4  13 191.617 224.613   1
   4   4  13 89.8908 292.342   1
   4  -4  14 23072.4 1367.86   1
   4   4  14 18865.4 1373.67   1
   4   4  15 2781.48 358.421   1
  -4  -4 -15 3475.86 354.102   1
   4  -4  16 358.128 241.997   1
  -4   4 -16 505.245 241.166   1
   4  -4  17 754.706 275.201   1
   4   4  17 652.929 313.977   1
  -4   4 -17 440.860 256.635   1
  -4  -4 -17 848.787 306.335   1
   4   4  18 2839.84 389.573   1
   4  -4  18 3205.57 384.520   1
  -4  -4 -18 2505.02 386.746   1
  -4   4 -18 3679.46 372.307   1
   4  -4  19 2894.85 366.262   1
   4   4  19 2861.03 404.975   1
  -4  -4 -19 2637.77 389.493   1
  -4   4 -19 3193.19 377.640   1
   4   4  21 559.944 313.583   1
   4  -4  21 690.821 322.222   1
  -4   4 -21 715.557 316.355   1
  -4  -4 -21 991.720 315.107   1
   4  -4  22 392.781 307.967   1
   4   4  22 141.535 323.837   1
  -4   4 -22 743.534 313.690   1
  -4  -4 -22 333.248 309.933   1
   4   4  24 571.250 380.157   1
  -4  -4 -24 1310.61 384.302   1
   4   4  25 1069.94 393.617   1
  -4  -4 -25 504.891 384.337   1
   4   4  26 786.299 349.270   1
  -4  -4 -26 502.061 342.471   1
   4   4  28 35.0208 387.506   1
  -4  -4 -28 32.7114 393.236   1
  -4   5  27 68.6590 326.047   1
   4  -5 -27 456.041 348.785   1
  -4   5  26-244.302 314.402   1
   4  -5 -26 760.050 343.855   1
  -4   5  24 1293.06 384.765   1
   4  -5 -24 909.673 353.669   1
  -4   5  23 904.908 395.535   1
   4  -5 -23-135.232 356.879   1
  -4   5  22 1303.11 379.023   1
   4  -5 -22 202.997 359.460   1
   4   5 -22 809.351 332.999   1
  -4   5  21 72.2546 309.181   1
  -4  -5  21 594.293 341.940   1
   4  -5 -21 439.037 305.165   1
   4   5 -21 294.389 318.908   1
  -4   5  20 501.342 366.301   1
  -4  -5  20 67.5338 281.587   1
   4   5 -20 221.252 279.651   1
   4  -5 -20 502.979 351.720   1
  -4   5  19 1027.59 343.234   1
  -4  -5  19 714.850 291.087   1
   4  -5 -19 829.341 333.179   1
   4   5 -19 1125.82 292.452   1
  -4   5  18 454.505 352.197   1
  -4  -5  18 685.410 285.614   1
   4   5 -18 816.929 275.131   1
   4  -5 -18 392.561 337.319   1
  -4   5  17-137.386 281.642   1
  -4  -5  17 178.509 278.002   1
   4  -5 -17-257.178 276.413   1
   4   5 -17 111.487 249.221   1
   4   5 -16 5145.87 426.979   1
  -4   5  16 4571.50 484.949   1
  -4  -5  16 4195.12 431.684   1
   4  -5 -16 4878.31 479.707   1
  -4  -5  14 3199.21 326.042   1
   4   5 -14 3216.02 320.728   1
   4  -5 -14 3250.98 374.510   1
  -4   5  13 2405.91 346.792   1
  -4  -5  13 1873.16 270.608   1
   4   5 -13 2045.44 260.918   1
   4  -5 -13 2281.47 336.573   1
  -4  -5  12 983.080 226.114   1
  -4   5  12 1426.90 308.474   1
   4   5 -12 1637.17 230.632   1
   4  -5 -12 1588.32 283.850   1
   4   5 -11-154.882 164.582   1
  -4  -5  11 181.896 184.836   1
  -4   5  11 199.849 222.162   1
   4  -5 -11 26.7692 215.102   1
   4   5 -10 2838.60 262.712   1
  -4  -5  10 2999.76 278.110   1
  -4   5  10 2510.70 322.529   1
   4  -5 -10 2766.68 320.277   1
  -4  -5   9 2069.61 233.714   1
   4   5  -9 2369.16 227.159   1
   4  -5  -8 39806.7 2506.55   1
  -4   5   8 41880.0 2514.95   1
   4   5  -8 37873.6 2478.69   1
  -4  -5   8 41976.1 2485.47   1
   4  -5  -7 9352.41 685.556   1
  -4  -5   7 10105.7 650.986   1
  -4   5   7 9587.52 689.389   1
   4   5  -7 9954.10 647.776   1
  -4   5   6 3492.50 329.163   1
   4  -5  -6 3250.40 320.638   1
  -4   5   5 4389.26 360.304   1
   4  -5  -5 4406.90 358.067   1
  -4   5   4 59217.6 3668.21   1
   4  -5  -4 59907.0 3664.60   1
  -4  -5   3 888.158 142.398   1
   4   5  -3 1002.59 140.563   1
  -4   5   3 893.718 182.715   1
   4  -5  -3 1265.84 191.054   1
   4  -5  -2 83679.6 4899.20   1
  -4   5   2 76472.7 4898.17   1
  -4   5   1-29.0356 132.884   1
   4  -5  -1 207.803 125.031   1
   4  -5   1 533.975 129.461   1
  -4   5  -1 243.271 130.080   1
  -4  -5  -1 285.930 148.482   1
   4   5   1 30.5319 143.435   1
   4   5   2 75980.9 4895.90   1
  -4  -5  -2 81655.0 4895.52   1
   4  -5   2 78976.1 4883.47   1
  -4   5  -2 82719.7 4884.58   1
   4  -5   3 998.407 147.092   1
  -4   5  -3 1374.39 156.067   1
  -4  -5  -3 1027.22 182.154   1
   4   5   3 1528.91 203.852   1
   4   5   4 58549.6 3763.07   1
  -4   5  -4 63238.2 3741.91   1
  -4  -5  -4 60378.7 3757.78   1
   4  -5   5 5106.73 338.799   1
   4   5   5 4874.25 382.700   1
  -4  -5  -5 4637.31 375.321   1
  -4   5  -5 4456.75 334.310   1
   4   5   6 3220.23 325.685   1
   4  -5   6 3243.31 259.812   1
  -4  -5  -6 3366.53 319.860   1
   4   5   7 10332.1 719.750   1
  -4  -5  -7 10562.5 716.840   1
   4   5   8 43769.6 2621.34   1
   4  -5   8 42879.2 2591.85   1
  -4  -5  -8 44025.1 2614.48   1
  -4   5  -8 39029.9 2582.70   1
   4  -5   9 1878.50 207.748   1
  -4   5  -9 2132.69 212.708   1
   4  -5  10 3086.95 282.369   1
   4   5  10 2751.36 344.502   1
  -4  -5 -10 3644.33 341.768   1
  -4   5 -10 2834.14 278.795   1
   4   5  11-200.382 232.982   1
   4  -5  11 140.424 179.386   1
  -4   5 -11 55.2980 168.244   1
  -4  -5 -11 105.971 207.860   1
   4   5  12 1899.95 307.714   1
   4  -5  12 1184.74 209.303   1
  -4   5 -12 999.142 217.072   1
  -4  -5 -12 1543.00 284.448   1
   4  -5  13 1744.54 262.002   1
   4   5  13 1741.60 337.570   1
  -4  -5 -13 1770.40 317.173   1
  -4   5 -13 2102.42 260.848   1
   4  -5  14 2302.41 287.741   1
   4   5  14 2350.66 362.986   1
  -4  -5 -14 2729.63 338.446   1
  -4   5 -14 2923.44 291.864   1
   4  -5  15 408.270 230.886   1
  -4   5 -15 1020.72 234.213   1
  -4   5 -16 4945.86 416.240   1
  -4  -5 -16 4241.40 444.789   1
   4  -5  16 4884.01 425.913   1
   4   5  16 4824.40 469.770   1
   4   5  17 229.115 301.150   1
   4  -5  17-85.5124 254.916   1
  -4   5 -17 215.265 234.014   1
  -4  -5 -17-31.9389 287.409   1
   4  -5  18 778.724 295.350   1
   4   5  18 471.990 317.118   1
  -4  -5 -18 957.523 319.747   1
  -4   5 -18 538.188 274.805   1
   4   5  19 997.033 348.018   1
   4  -5  19 1039.27 283.075   1
  -4  -5 -19 710.563 339.426   1
  -4   5 -19 594.871 268.406   1
   4   5  20 1216.90 368.769   1
   4  -5  20 461.869 309.762   1
  -4  -5 -20 1112.23 361.267   1
  -4  -5 -21 231.564 338.786   1
   4   5  22 848.199 313.567   1
   4   5  23 497.586 346.037   1
  -4  -5 -23-66.8641 331.216   1
   4   5  24 746.842 389.187   1
  -4  -5 -24 1373.08 387.040   1
   4   5  26 353.550 343.146   1
  -4  -5 -26 893.396 352.420   1
   4   5  27 35.0154 353.105   1
  -4  -5 -27-65.6620 364.264   1
  -4   6  27 1659.62 415.656   1
   4  -6 -27 160.621 393.271   1
  -4   6  26 276.111 384.385   1
   4  -6 -26 979.861 398.159   1
  -4   6  25 597.542 381.764   1
   4  -6 -25-33.1525 372.164   1
  -4   6  24 392.458 336.852   1
   4  -6 -24 435.061 351.449   1
   4  -6 -23 168.287 299.224   1
  -4   6  21 650.747 377.198   1
   4  -6 -21 202.644 354.111   1
  -4   6  20 826.014 310.087   1
  -4  -6  20 1056.12 322.989   1
   4  -6 -20 1344.82 312.316   1
   4   6 -20 537.895 310.634   1
  -4  -6  19 2435.35 367.291   1
   4   6 -19 3124.42 374.468   1
  -4  -6  18 1389.36 299.293   1
  -4   6  18 2078.57 340.222   1
   4   6 -18 2260.39 313.134   1
   4  -6 -18 1647.91 311.504   1
  -4   6  17 901.842 356.655   1
  -4  -6  17 1348.30 305.322   1
   4   6 -17 1017.58 268.148   1
   4  -6 -17 1330.82 349.594   1
  -4  -6  16 297.843 245.704   1
  -4   6  16 953.711 337.056   1
   4   6 -16-77.9884 222.128   1
   4  -6 -16 286.691 311.486   1
  -4   6  15 5094.68 484.799   1
  -4  -6  15 5238.53 435.227   1
   4  -6 -15 5235.67 463.316   1
   4   6 -15 5227.70 430.216   1
  -4   6  14 8663.63 674.368   1
   4  -6 -14 8866.27 663.557   1
   4   6 -14 9531.59 644.752   1
  -4  -6  14 8890.85 648.874   1
  -4   6  13 8031.38 646.493   1
  -4  -6  13 9227.30 615.574   1
   4   6 -13 8318.50 598.606   1
   4  -6 -13 8461.16 643.560   1
  -4  -6  12 721.934 213.131   1
   4   6 -12 1378.02 208.682   1
  -4   6  12 1340.15 319.000   1
   4  -6 -12 741.480 276.364   1
  -4  -6  11 891.396 180.658   1
   4   6 -11 508.080 173.958   1
  -4   6  11 1055.63 271.775   1
   4  -6 -11 577.240 251.236   1
  -4  -6  10 241.483 161.535   1
   4   6 -10 189.334 166.932   1
  -4   6  10 253.156 260.524   1
   4  -6 -10-26.3754 232.607   1
  -4  -6   9-148.194 152.095   1
   4  -6  -9-50.4174 209.275   1
  -4   6   9-53.7070 229.329   1
   4   6  -9 79.4733 140.945   1
   4   6  -8 7274.98 558.514   1
  -4  -6   8 8353.30 566.269   1
   4  -6  -8 8802.84 605.782   1
  -4   6   7 289.062 204.107   1
   4  -6  -7 90.8015 187.388   1
  -4   6   6 39379.7 2439.05   1
   4  -6  -6 38797.3 2434.99   1
  -4   6   5 12340.3 811.599   1
   4  -6  -5 11951.3 806.039   1
  -4   6   4 297.275 163.164   1
   4   6  -4 476.273 112.719   1
  -4  -6   4 51.9023 111.851   1
   4  -6  -4 483.952 161.116   1
  -4   6   3 3306.97 279.386   1
   4  -6  -3 2942.05 264.205   1
  -4   6   2 3469.09 297.630   1
   4  -6  -2 3769.02 297.380   1
   4  -6  -1 2887.04 238.372   1
  -4   6   1 2696.38 242.814   1
  -4  -6   0 27739.9 1735.57   1
   4   6   0 27959.2 1736.77   1
   4   6   1 2224.40 229.432   1
  -4  -6  -1 2331.72 222.352   1
  -4   6  -2 3349.18 279.012   1
   4   6   2 3745.82 305.367   1
   4  -6   2 3964.61 282.146   1
  -4  -6  -2 3614.49 300.797   1
   4   6   3 3378.47 295.686   1
  -4   6  -3 2974.54 257.451   1
   4  -6   3 3362.35 253.162   1
  -4  -6  -3 3761.37 295.603   1
   4  -6   4 272.112 110.368   1
   4   6   4 20.0800 175.415   1
   4  -6   5 12900.1 793.869   1
   4   6   5 12336.5 826.798   1
  -4   6  -5 12219.5 791.184   1
  -4  -6  -5 11852.9 821.192   1
   4  -6   6 36666.1 2353.53   1
  -4   6  -6 40720.1 2355.43   1
  -4  -6  -6 38799.5 2386.74   1
   4   6   6 36019.0 2383.85   1
   4   6   7-97.3744 192.024   1
   4  -6   7-80.2842 132.701   1
  -4  -6  -7 181.608 187.532   1
   4   6   8 8318.09 615.375   1
  -4  -6  -8 8628.25 607.071   1
  -4  -6  -9 174.798 210.600   1
  -4   6  -9 149.140 126.412   1
   4   6   9-81.4379 244.006   1
   4  -6   9 362.156 150.634   1
  -4   6 -10 64.1969 155.488   1
  -4  -6 -10-340.182 190.975   1
   4   6  10-169.695 198.455   1
   4  -6  10-69.5357 155.600   1
  -4   6 -11 751.000 172.187   1
  -4  -6 -11 707.499 253.832   1
   4  -6  11 848.617 188.307   1
   4   6  11 1116.63 281.159   1
  -4   6 -12 530.065 194.998   1
  -4  -6 -12 310.596 266.260   1
   4  -6  12 1098.01 217.218   1
   4   6  12 848.384 305.006   1
   4  -6  13 11508.0 745.058   1
   4   6  13 9765.32 785.933   1
  -4  -6 -14 10948.3 729.449   1
  -4   6 -14 10077.4 677.799   1
   4  -6  14 8944.14 678.491   1
   4   6  14 9390.34 731.500   1
  -4  -6 -15 5660.32 497.766   1
  -4   6 -15 5931.27 443.374   1
   4  -6  15 4824.77 440.800   1
   4   6  15 5212.47 504.374   1
   4   6  16 523.833 329.482   1
  -4  -6 -16 315.088 316.121   1
   4  -6  17 831.041 267.422   1
   4   6  17 826.948 353.661   1
  -4  -6 -17 484.075 339.104   1
  -4   6 -17 996.581 245.384   1
   4   6  18 1800.88 402.517   1
   4  -6  18 2049.90 320.309   1
  -4  -6 -18 2765.79 385.379   1
  -4   6 -18 2466.89 324.368   1
   4  -6  19 1801.59 339.134   1
  -4   6 -19 3109.53 346.831   1
   4  -6  20 816.455 276.554   1
  -4   6 -20 586.753 301.595   1
  -4  -6 -20 295.883 292.282   1
   4   6  21 1228.36 380.962   1
  -4  -6 -21 1025.62 372.348   1
   4   6  23 353.869 320.476   1
  -4  -6 -23-33.2782 304.452   1
   4   6  24 882.975 356.878   1
  -4  -6 -24 665.180 346.721   1
   4   6  25 739.924 394.698   1
  -4  -6 -25 463.677 385.755   1
   4   6  26 244.581 376.037   1
  -4  -6 -26 915.739 377.705   1
   4   6  27 310.734 317.989   1
  -4  -6 -27 194.186 341.409   1
  -4   7  26 1198.48 405.891   1
   4  -7 -26 322.799 382.915   1
  -4   7  25 313.368 383.624   1
  -4   7  23 286.883 342.474   1
   4  -7 -23 267.921 333.109   1
  -4   7  22 180.482 346.329   1
   4  -7 -22 1213.76 358.932   1
  -4   7  21 649.633 392.261   1
   4  -7 -21 1282.58 386.652   1
  -4   7  20 900.169 341.678   1
   4  -7 -20 673.705 334.014   1
   4  -7 -19 535.829 341.095   1
  -4   7  19-608.916 364.810   1
   4   7 -19 206.095 260.569   1
  -4  -7  19 184.490 273.860   1
   4  -7 -18 298.679 301.888   1
  -4   7  18 35.4832 310.104   1
   4   7 -18 222.931 242.577   1
  -4  -7  18 203.992 270.981   1
   4  -7 -17 1703.35 376.651   1
   4   7 -17 977.019 256.992   1
  -4  -7  17 1186.52 266.348   1
  -4   7  16 2482.97 393.872   1
   4  -7 -16 2482.80 364.089   1
   4  -7 -15 885.008 265.704   1
  -4   7  15 743.487 278.294   1
  -4  -7  15 1090.18 252.157   1
   4   7 -15 1410.01 234.210   1
  -4  -7  14 2596.76 301.169   1
   4   7 -14 3487.88 308.196   1
  -4   7  13 3439.46 401.654   1
  -4  -7  13 4133.87 356.669   1
   4  -7 -13 4391.90 399.433   1
   4   7 -13 5076.95 359.578   1
   4  -7 -12 17158.1 1143.91   1
   4   7 -12 17661.7 1105.55   1
  -4  -7  12 17854.9 1104.16   1
  -4   7  12 14994.0 1142.98   1
   4  -7 -11 451.313 279.018   1
  -4   7  11 662.152 290.223   1
  -4  -7  11 596.196 178.552   1
   4   7 -11 561.727 171.589   1
  -4   7  10 3011.84 366.745   1
   4  -7 -10 3393.57 364.178   1
  -4  -7  10 3957.33 311.023   1
   4   7 -10 3702.47 302.102   1
   4  -7  -9 2055.48 259.802   1
  -4   7   9 1746.55 265.331   1
   4   7  -9 1707.62 209.605   1
   4   7  -8 29.3683 139.256   1
  -4  -7   8 236.348 146.453   1
  -4   7   7 804.018 242.221   1
   4  -7  -7 707.491 223.774   1
  -4   7   6 3250.20 324.980   1
   4  -7  -6 3549.31 316.833   1
  -4   7   5 1259.41 216.294   1
  -4  -7   5 936.004 150.948   1
   4   7  -5 1144.10 146.394   1
   4  -7  -4 30333.0 1961.51   1
  -4   7   4 32507.6 1968.38   1
   4  -7  -3 26428.7 1620.71   1
  -4   7   3 25128.4 1622.79   1
  -4   7   2 14454.8 961.712   1
   4  -7  -2 15278.0 959.230   1
   4   7  -1 7552.11 513.412   1
  -4   7   1 7843.15 521.858   1
  -4  -7   1 7362.44 512.622   1
   4  -7   0-110.672 131.247   1
   4   7   0 112.428 128.398   1
  -4   7   0 102.149 131.855   1
  -4  -7  -1 7875.81 539.729   1
   4   7   1 7764.23 538.976   1
   4   7   2 15061.8 970.558   1
  -4  -7  -2 14364.3 961.703   1
  -4   7  -2 15475.8 947.008   1
   4  -7   2 14610.0 944.254   1
   4   7   3 25982.9 1568.89   1
  -4  -7  -3 24172.7 1562.32   1
  -4   7  -3 25241.7 1539.84   1
   4  -7   3 24046.1 1536.41   1
   4   7   4 34608.8 2186.86   1
   4  -7   4 33630.3 2154.54   1
  -4  -7  -4 34437.7 2181.78   1
  -4   7  -4 36911.4 2156.95   1
   4  -7   5 1182.14 143.864   1
  -4  -7  -5 1252.12 191.067   1
   4   7   5 1129.79 196.352   1
  -4   7  -5 979.342 138.834   1
  -4   7  -6 3078.02 255.095   1
  -4  -7  -6 3271.53 310.667   1
   4   7   6 3195.72 321.285   1
   4  -7   6 3776.55 261.453   1
   4  -7   7 1344.48 158.721   1
   4   7   7 1658.51 268.731   1
  -4   7  -7 1327.47 160.340   1
  -4  -7  -7 1483.24 261.675   1
  -4   7  -8 101.309 130.147   1
   4  -7   8 106.823 122.517   1
  -4  -7  -9 1756.64 288.519   1
   4   7   9 1987.94 319.571   1
   4  -7  10 3747.54 309.832   1
   4   7  10 3925.91 396.250   1
  -4   7 -10 3676.70 300.778   1
  -4  -7 -10 3797.32 384.519   1
   4  -7  11 507.488 172.986   1
   4   7  11 1051.07 275.597   1
  -4  -7 -11 614.932 246.427   1
  -4   7 -11 390.164 159.532   1
   4   7  12 15464.4 1135.80   1
   4  -7  12 17588.6 1099.86   1
  -4  -7 -12 17656.9 1138.24   1
   4  -7  13 3898.11 343.895   1
   4   7  13 3228.82 401.591   1
  -4  -7 -13 3467.71 383.661   1
   4  -7  14 3766.16 330.094   1
  -4   7 -14 3162.76 316.118   1
   4   7  15 1245.79 324.870   1
   4  -7  15 1350.23 238.536   1
  -4   7 -15 884.002 209.650   1
  -4  -7 -15 1556.55 325.162   1
   4  -7  16 3129.70 321.195   1
   4   7  16 2055.59 396.436   1
  -4   7 -16 2294.89 296.400   1
  -4  -7 -16 3445.19 411.819   1
   4   7  17 1201.60 353.374   1
  -4  -7 -17 1103.19 347.471   1
   4  -7  18 343.797 279.817   1
   4   7  18-34.2876 266.660   1
  -4   7 -18-108.276 246.700   1
   4   7  19-69.4910 334.919   1
  -4   7 -19 575.563 256.837   1
  -4  -7 -19 261.368 318.361   1
   4   7  20 279.647 364.202   1
  -4  -7 -20 757.521 363.347   1
   4   7  21 1368.22 353.478   1
  -4  -7 -21 826.919 341.571   1
   4   7  22 388.244 340.733   1
  -4  -7 -22 1990.94 363.258   1
   4   7  23 776.074 398.388   1
  -4  -7 -23 33.1750 369.300   1
   4   7  25 488.348 355.868   1
  -4  -7 -25-196.668 344.994   1
   4   7  26-586.738 391.827   1
  -4  -7 -26-419.753 390.217   1
  -4   8  26 33.8109 395.969   1
  -4   8  25 1176.83 398.429   1
   4  -8 -25 227.092 375.117   1
  -4   8  24 175.710 378.119   1
   4  -8 -24 32.9366 364.490   1
  -4   8  23-35.6600 330.916   1
   4  -8 -23 466.143 337.139   1
  -4   8  22-35.9832 347.932   1
   4  -8 -22 839.723 354.889   1
  -4   8  20 2019.51 381.899   1
   4  -8 -20 2226.12 370.509   1
  -4   8  19 791.199 381.947   1
   4  -8 -19 268.937 344.260   1
   4   8 -18 925.621 255.683   1
  -4   8  18 571.332 303.195   1
   4  -8 -18 400.663 294.788   1
  -4   8  17 424.174 356.462   1
   4  -8 -17 264.488 331.280   1
   4   8 -16 445.486 226.946   1
  -4  -8  16 461.653 224.226   1
  -4   8  16 837.099 338.881   1
   4  -8 -16 847.690 336.086   1
   4   8 -15-290.171 200.469   1
  -4  -8  15 156.702 215.540   1
  -4   8  15-68.5779 282.598   1
   4  -8 -15-64.1239 267.483   1
   4   8 -14 248.621 191.768   1
  -4  -8  14 403.474 194.993   1
  -4   8  14-167.898 248.278   1
   4  -8 -14 251.263 241.322   1
   4   8 -13 1882.06 226.540   1
   4  -8 -13 1472.02 291.157   1
  -4  -8  13 1850.17 238.499   1
  -4   8  13 1737.35 323.368   1
   4  -8 -12 15034.7 1010.28   1
  -4  -8  12 15524.8 965.019   1
  -4   8  12 13036.8 1008.09   1
   4   8 -12 14811.4 958.106   1
  -4   8  11 61.7296 286.311   1
   4   8 -11 16.8460 155.832   1
   4  -8 -11 57.8326 266.161   1
  -4  -8  11 345.613 164.461   1
  -4  -8  10 9678.45 619.727   1
   4   8 -10 9199.68 616.995   1
  -4   8  10 8071.84 677.131   1
   4  -8 -10 9184.28 677.202   1
  -4  -8   9 2677.28 236.444   1
   4  -8  -9 2952.99 296.257   1
   4   8  -9 2076.95 227.023   1
  -4   8   9 2517.75 301.430   1
   4  -8  -8 7737.97 575.902   1
  -4   8   8 7679.75 578.780   1
   4  -8  -6 32088.9 1991.00   1
  -4  -8   6 31345.1 1957.09   1
  -4   8   6 30939.9 1993.22   1
   4   8  -6 31968.1 1959.49   1
   4   8  -5 6999.11 429.870   1
  -4  -8   5 5292.93 419.899   1
   4  -8  -5 5363.62 463.325   1
  -4   8   5 7077.53 478.757   1
   4  -8  -4 16554.1 1017.96   1
  -4   8   4 14641.7 1015.88   1
  -4   8   3 224.912 182.947   1
   4  -8  -2 6585.14 480.872   1
  -4   8   2 6891.14 482.801   1
   4  -8  -1 9377.56 578.076   1
  -4  -8   1 8205.73 569.287   1
   4   8  -1 7921.28 571.136   1
  -4   8   0 54250.6 3353.54   1
  -4  -8   0 56450.4 3357.81   1
   4  -8   0 53239.6 3350.15   1
  -4  -8  -1 8638.29 563.921   1
   4   8   1 7623.01 565.856   1
  -4  -8  -2 6409.68 458.006   1
   4   8   2 6180.04 466.146   1
  -4  -8  -3 257.055 171.729   1
   4   8   3 166.633 180.476   1
  -4   8  -3 170.175 115.577   1
   4  -8   3 23.2628 113.447   1
   4   8   4 16289.6 1033.88   1
   4  -8   4 16891.3 992.451   1
  -4  -8  -4 15593.5 1026.93   1
  -4   8  -4 14476.6 989.780   1
   4  -8   5 5814.79 417.457   1
  -4   8  -5 6283.15 415.670   1
  -4  -8  -5 6597.89 470.093   1
   4   8   5 5935.14 471.728   1
   4  -8   6 31695.8 1958.89   1
  -4  -8  -6 32499.3 1999.04   1
  -4   8  -6 31287.5 1959.45   1
   4   8   6 32141.9 2008.73   1
   4  -8   7 8589.39 563.658   1
  -4   8  -7 8669.65 564.930   1
  -4   8  -8 7823.58 526.477   1
  -4  -8  -8 7137.75 587.613   1
   4  -8   8 8469.21 531.680   1
   4   8   8 7761.66 599.142   1
   4   8   9 1846.86 321.377   1
   4  -8   9 2186.39 211.046   1
  -4  -8  -9 2323.17 315.436   1
  -4   8  -9 2185.08 207.005   1
  -4  -8 -10 6706.95 583.935   1
   4   8  10 8302.29 606.586   1
   4  -8  11 157.517 156.953   1
   4   8  11 461.598 286.554   1
  -4   8 -11 58.9678 142.653   1
  -4  -8 -11 28.6723 276.122   1
   4   8  12 14124.6 991.612   1
   4  -8  12 15757.1 930.280   1
  -4   8 -12 13845.3 921.315   1
  -4  -8 -12 12695.6 975.984   1
  -4   8 -13 1897.17 230.018   1
   4  -8  13 2216.23 239.200   1
   4  -8  14 100.332 181.787   1
  -4   8 -14 152.544 174.891   1
  -4  -8 -14-30.8790 224.892   1
   4  -8  15 21.8632 199.805   1
   4   8  15 32.9823 296.934   1
  -4  -8 -15 349.084 297.275   1
  -4   8 -15 290.349 200.982   1
   4  -8  16 640.831 236.961   1
   4   8  16 531.901 357.418   1
  -4   8 -16 516.976 215.889   1
  -4  -8 -16 742.703 335.536   1
   4   8  17 170.506 321.281   1
   4  -8  17 488.180 254.535   1
  -4   8 -17 389.198 230.168   1
  -4  -8 -17 419.493 301.230   1
   4   8  18 969.829 319.502   1
  -4  -8 -18 942.881 312.121   1
   4   8  19 348.831 373.415   1
  -4  -8 -19 164.351 337.753   1
   4   8  20 1855.42 370.895   1
  -4  -8 -20 1222.19 335.333   1
   4   8  22 703.523 375.382   1
  -4  -8 -22 132.201 351.237   1
   4   8  23-35.0697 293.932   1
  -4  -8 -23 32.9730 287.327   1
   4   8  24 800.946 397.482   1
  -4  -8 -24 755.119 382.211   1
  -4  -8 -25 486.333 369.598   1
   4   8  26-34.1670 352.308   1
  -4  -8 -26 607.491 350.364   1
  -4   9  25 68.1272 382.129   1
   4  -9 -25 1059.18 390.106   1
  -4   9  24 696.500 388.594   1
   4  -9 -24 946.319 375.136   1
  -4   9  23 602.248 314.747   1
   4  -9 -23 99.2068 296.987   1
  -4   9  22 430.069 380.295   1
   4  -9 -22 434.801 357.655   1
  -4   9  21 1442.14 422.564   1
   4  -9 -21 1211.62 376.861   1
  -4   9  20 721.730 329.873   1
   4  -9 -20 236.200 297.934   1
  -4   9  19 757.175 390.212   1
   4  -9 -19 33.7105 353.270   1
  -4   9  18 1077.65 343.727   1
   4  -9 -18 470.112 306.094   1
   4   9 -17 361.074 221.654   1
   4   9 -16 920.626 227.774   1
  -4  -9  16 1188.54 232.646   1
  -4   9  16 740.389 376.869   1
   4  -9 -16 1285.03 360.556   1
   4   9 -15 985.662 218.738   1
  -4  -9  15 739.346 215.211   1
  -4   9  15 868.799 366.431   1
   4  -9 -15 1071.62 339.336   1
   4   9 -14 607.707 202.488   1
  -4  -9  14 1052.48 213.947   1
  -4   9  14 648.449 329.668   1
   4  -9 -14 414.854 296.830   1
   4   9 -13 678.425 187.620   1
  -4  -9  13 1062.18 194.099   1
  -4   9  13 367.379 320.520   1
   4  -9 -13 905.958 318.757   1
   4   9 -12 187.482 158.875   1
   4  -9 -12 731.442 305.554   1
  -4  -9  12 428.856 180.695   1
  -4   9  12 293.022 307.293   1
  -4  -9  11 47.2401 147.262   1
   4  -9 -11 355.539 228.063   1
   4   9 -11 30.9280 149.250   1
  -4   9  11 94.8880 256.181   1
  -4   9  10 15367.8 1081.35   1
   4  -9 -10 16292.9 1074.55   1
  -4   9   9 5279.83 483.474   1
   4  -9  -9 5477.77 469.026   1
  -4  -9   8 4813.31 350.125   1
   4   9  -8 4958.45 351.336   1
   4  -9  -8 4145.44 420.842   1
  -4   9   8 4820.88 438.154   1
  -4  -9   7 680.643 135.700   1
   4   9  -7 402.743 140.810   1
  -4   9   7 889.808 248.992   1
   4  -9  -7 406.266 240.211   1
  -4  -9   6 1223.27 164.603   1
  -4   9   6 1276.49 271.192   1
   4   9  -6 1481.80 166.146   1
   4   9  -5 1218.38 163.179   1
  -4  -9   5 1195.57 165.363   1
   4  -9  -5 1556.67 238.593   1
  -4   9   4 25031.5 1616.73   1
   4  -9  -4 25882.6 1614.12   1
  -4   9   3 2741.52 286.130   1
   4  -9  -3 3001.50 287.028   1
   4  -9  -2 15244.0 952.712   1
   4   9  -2 14419.8 938.180   1
  -4  -9   2 14304.3 935.809   1
  -4   9   2 14626.4 957.051   1
   4  -9  -1 7004.91 472.889   1
   4   9  -1 5904.96 461.554   1
  -4   9   1 6885.19 471.701   1
  -4  -9   1 6780.74 463.436   1
   4  -9   0 108.077 141.355   1
   4   9   0 35.8581 150.423   1
  -4  -9   0 152.119 139.446   1
  -4   9   0 145.859 155.305   1
   4   9   1 6488.10 503.907   1
  -4   9  -1 7080.08 479.749   1
   4  -9   1 6955.17 480.616   1
  -4  -9  -1 7490.94 501.046   1
   4   9   2 14277.0 966.795   1
  -4  -9  -2 15200.4 966.008   1
  -4   9  -3 2597.65 247.093   1
   4   9   3 3020.40 302.848   1
   4  -9   3 3609.38 256.109   1
  -4  -9  -3 3536.00 304.788   1
   4   9   4 26449.3 1628.03   1
  -4   9  -4 25496.3 1585.68   1
  -4  -9  -4 23435.4 1613.22   1
   4  -9   4 26310.9 1584.13   1
  -4   9  -5 1139.69 133.573   1
   4  -9   5 959.770 132.035   1
   4  -9   6 1263.49 148.514   1
  -4   9  -6 1407.89 149.004   1
   4  -9   7 511.252 114.580   1
   4   9   7 411.836 274.109   1
  -4   9  -7 369.868 113.856   1
  -4  -9  -7 584.357 247.839   1
   4   9   8 5088.54 462.710   1
   4  -9   8 5587.13 367.691   1
  -4   9  -8 5167.42 363.343   1
  -4  -9  -8 4950.43 454.889   1
   4   9   9 4981.76 500.121   1
   4  -9   9 6227.45 400.092   1
  -4  -9  -9 5586.63 496.897   1
  -4   9  -9 5554.72 391.788   1
  -4  -9 -10 16610.1 1154.80   1
  -4   9 -10 18106.6 1088.14   1
   4   9  10 14585.0 1148.85   1
   4  -9  10 17768.5 1093.33   1
   4  -9  11 40.1837 137.862   1
   4   9  11-344.683 274.327   1
  -4   9 -11 12.6880 128.318   1
   4   9  12 192.047 250.409   1
  -4  -9 -12 661.657 247.364   1
   4  -9  13 783.547 184.088   1
   4   9  13 682.915 323.794   1
  -4  -9 -13 1198.34 312.136   1
  -4   9 -13 1081.50 166.097   1
   4  -9  14 1228.07 206.931   1
  -4  -9 -14 1352.03 320.730   1
  -4   9 -14 858.414 199.018   1
   4  -9  15 1261.76 218.724   1
   4   9  15 960.980 280.647   1
  -4   9 -15 968.058 202.959   1
  -4  -9 -15 840.438 268.954   1
   4  -9  16 638.122 222.181   1
   4   9  16 1054.14 359.359   1
  -4   9 -16 878.804 216.744   1
  -4  -9 -16 1383.66 361.255   1
   4   9  18 522.421 343.271   1
  -4  -9 -18 851.290 315.165   1
   4   9  19 1049.42 376.565   1
  -4  -9 -19 65.9075 340.272   1
   4   9  20 35.0653 281.067   1
  -4  -9 -20 132.164 269.629   1
   4   9  21 845.663 384.104   1
  -4  -9 -21 198.649 355.946   1
   4   9  22 386.069 335.636   1
  -4  -9 -22 824.497 334.126   1
   4   9  23-209.423 375.441   1
  -4  -9 -23 788.244 371.750   1
   4   9  24 241.488 368.651   1
  -4  -9 -24 162.584 367.293   1
   4   9  25 1234.97 399.389   1
  -4  -9 -25 192.469 344.511   1
  -4  10  25-134.567 369.993   1
   4 -10 -25-348.594 361.811   1
  -4  10  23 668.173 390.510   1
   4 -10 -23-65.6141 356.862   1
  -4  10  22 355.979 412.029   1
   4 -10 -22 465.063 376.352   1
  -4  10  21 395.487 340.824   1
   4 -10 -21 167.773 315.763   1
  -4  10  20 396.904 384.651   1
   4 -10 -20 1214.30 384.555   1
  -4  10  19 1156.16 383.722   1
   4 -10 -19 743.272 321.217   1
  -4  10  18 1552.16 424.682   1
   4 -10 -18 1585.54 388.661   1
  -4  10  17 359.090 317.703   1
   4 -10 -17-268.438 294.966   1
  -4  10  16-35.5861 315.021   1
   4 -10 -16 366.039 290.163   1
  -4 -10  15 3289.81 305.768   1
  -4  10  15 2989.13 441.921   1
   4 -10 -15 3355.07 421.478   1
   4  10 -15 3386.53 318.847   1
   4  10 -14 1268.39 214.394   1
   4 -10 -14 1522.81 353.947   1
  -4 -10  14 1530.78 212.038   1
  -4  10  14 1592.98 369.337   1
   4  10 -13 175.744 167.524   1
  -4 -10  13 528.372 179.153   1
  -4  10  13 509.786 319.124   1
   4 -10 -11 3517.76 380.244   1
  -4  10  11 2526.08 385.897   1
   4  10 -10 1328.89 177.200   1
   4 -10 -10 1207.54 277.006   1
  -4  10  10 1382.38 286.942   1
  -4 -10  10 1596.79 178.140   1
  -4  10   9-273.856 283.242   1
  -4 -10   9-121.928 129.296   1
   4  10  -9 88.0947 130.644   1
   4  10  -8 10018.9 656.187   1
  -4 -10   8 10857.8 654.518   1
  -4  10   8 8716.96 719.948   1
   4 -10  -8 9236.78 718.401   1
  -4  10   7 530.917 237.829   1
   4  10  -7 326.400 130.679   1
  -4 -10   7 375.075 127.702   1
   4 -10  -7 78.9224 211.794   1
   4  10  -6 541.655 140.964   1
  -4 -10   6 483.377 136.908   1
   4  10  -5 5797.14 416.726   1
  -4 -10   5 5893.23 414.823   1
   4 -10  -5 5796.44 459.663   1
  -4  10   5 6408.82 478.127   1
  -4  10   4 1357.60 238.839   1
   4 -10  -4 784.636 225.472   1
  -4  10   3 1034.69 224.644   1
   4 -10  -3 1187.06 207.124   1
   4  10  -2 12674.5 828.162   1
  -4  10   2 11672.9 838.810   1
   4 -10  -2 13372.0 840.699   1
  -4 -10   2 12820.8 822.986   1
   4 -10  -1 1144.98 189.567   1
   4  10  -1 752.151 184.603   1
  -4  10   1 1174.10 203.004   1
  -4 -10   1 1013.52 185.336   1
   4 -10   0 5686.98 408.075   1
   4  10   0 5386.20 429.011   1
  -4  10   0 5758.05 414.433   1
  -4 -10   0 5707.82 422.263   1
   4 -10   1 1134.47 166.591   1
   4  10   1 794.552 213.838   1
  -4  10  -1 888.806 156.055   1
  -4 -10  -1 956.712 188.001   1
  -4 -10  -2 13490.6 872.490   1
   4  10   2 12691.9 872.992   1
   4  10   3 772.102 229.339   1
  -4  10  -3 1201.33 159.747   1
  -4 -10  -3 1230.19 211.963   1
   4 -10   3 1386.56 159.663   1
   4  10   4 1361.22 258.428   1
  -4  10  -4 1454.99 159.230   1
  -4 -10  -4 1139.40 237.447   1
   4 -10   4 1537.28 157.056   1
  -4  10  -5 6225.04 418.308   1
  -4 -10  -5 6861.96 495.907   1
   4 -10   5 6097.00 420.369   1
  -4 -10  -6 605.432 238.244   1
   4  10   6 545.189 246.115   1
  -4  10  -6 763.428 111.062   1
   4 -10   6 480.724 114.359   1
  -4  10  -7 316.144 102.463   1
  -4 -10  -7 210.442 219.867   1
   4 -10   7 425.453 102.956   1
   4  10   7 198.803 229.718   1
   4 -10   8 10800.1 646.537   1
  -4  10  -8 9972.51 642.485   1
  -4  10  -9 31.6938 96.8397   1
  -4 -10  -9 510.307 269.452   1
   4  10   9 424.705 281.296   1
   4 -10   9-50.4818 102.014   1
   4  10  10 2153.05 338.638   1
  -4  10 -10 1690.69 158.712   1
   4 -10  10 1816.11 166.344   1
  -4  10 -11 2093.27 190.156   1
   4  10  11 2360.13 315.198   1
   4 -10  11 2174.23 194.327   1
  -4 -10 -11 2276.48 304.431   1
  -4  10 -12 7736.43 529.785   1
   4 -10  12 8416.48 535.272   1
   4 -10  13 371.500 154.047   1
   4  10  13 33.0359 296.996   1
  -4  10 -13 493.309 142.797   1
  -4 -10 -13 533.008 288.887   1
   4  10  14 826.436 334.593   1
  -4 -10 -14 2063.75 356.938   1
   4  10  15 3720.66 433.987   1
  -4 -10 -15 3714.14 414.572   1
  -4  10 -15 2838.58 288.941   1
   4  10  16-240.778 311.412   1
  -4 -10 -16 97.3941 286.634   1
   4  10  17-731.097 359.916   1
  -4 -10 -17 228.718 322.135   1
   4  10  18 2029.44 369.047   1
  -4 -10 -18 791.144 323.915   1
   4  10  19 1472.53 395.939   1
  -4 -10 -19 628.419 360.121   1
   4  10  20 1160.77 353.781   1
  -4 -10 -20 1290.39 344.007   1
   4  10  21 1369.95 404.343   1
  -4 -10 -21 593.958 371.143   1
   4  10  22 559.568 326.365   1
  -4 -10 -22-131.504 308.585   1
   4  10  23 34.6231 382.167   1
  -4 -10 -23 1107.43 387.284   1
   4  10  25 203.139 400.802   1
  -4 -10 -25 411.580 373.067   1
   4 -11 -24 893.839 378.188   1
  -4  11  24 374.931 388.315   1
   4 -11 -23 357.760 384.245   1
  -4  11  23 590.357 407.672   1
   4 -11 -22 1220.72 337.819   1
  -4  11  22 566.008 343.172   1
   4 -11 -21 835.404 371.209   1
  -4  11  21 214.958 380.117   1
   4 -11 -20 134.708 344.600   1
  -4  11  20-108.289 364.604   1
   4 -11 -18 1218.88 322.900   1
  -4  11  18 1086.19 370.052   1
   4 -11 -17-303.979 343.601   1
  -4  11  17 830.489 399.716   1
   4 -11 -16 2954.12 406.756   1
  -4  11  16 2478.71 438.123   1
   4 -11 -15 432.605 306.390   1
  -4  11  15 569.375 349.357   1
   4 -11 -14 131.459 303.225   1
  -4  11  14 316.179 328.525   1
   4  11 -13 145.390 143.995   1
  -4 -11  13-92.6974 144.066   1
  -4  11  13 69.1453 338.820   1
   4  11 -12 1750.08 193.869   1
  -4 -11  12 1806.05 186.022   1
  -4  11  12 1490.53 373.451   1
  -4 -11  11 701.884 143.115   1
   4  11 -11 604.595 143.054   1
   4  11 -10 15097.9 910.049   1
  -4 -11  10 14029.6 906.439   1
  -4  11  10 13010.4 996.083   1
   4 -11 -10 14415.3 994.127   1
  -4  11   9 438.352 297.811   1
   4  11  -9 492.738 127.443   1
  -4 -11   9 460.931 125.492   1
   4 -11  -9 410.375 272.203   1
   4  11  -8 10606.7 704.543   1
  -4 -11   8 11815.8 704.388   1
  -4  11   8 9934.32 784.941   1
   4 -11  -8 10492.2 782.901   1
   4  11  -7 4842.28 333.950   1
  -4 -11   7 4550.56 326.309   1
  -4  11   7 4894.47 441.786   1
   4 -11  -7 3952.46 405.778   1
  -4  11   6 192.148 244.964   1
   4  11  -6 681.479 138.649   1
   4 -11  -6 678.337 245.515   1
  -4 -11   6 736.198 138.338   1
  -4 -11   5 532.738 132.925   1
   4  11  -5 417.422 141.932   1
  -4  11   4 4929.67 409.282   1
   4 -11  -4 4343.37 395.036   1
  -4  11   3 211.887 219.318   1
   4  11  -3-46.5423 140.729   1
   4 -11  -3 152.540 195.861   1
  -4 -11   3 323.892 151.387   1
   4  11  -2 13721.7 875.303   1
  -4  11   2 12851.1 890.747   1
   4 -11  -2 13073.1 885.891   1
  -4 -11   2 13615.4 866.540   1
   4 -11  -1 305.070 180.521   1
  -4 -11   1 138.868 168.706   1
   4  11  -1 277.644 183.587   1
  -4  11   1 316.452 185.452   1
   4 -11   0 288.710 168.200   1
  -4 -11   0 93.4812 185.731   1
   4  11   0-40.0919 195.346   1
  -4  11   0 303.351 155.192   1
   4 -11   1 342.864 156.715   1
   4  11   1 303.223 210.608   1
  -4  11  -1 32.0176 148.206   1
  -4 -11  -1 39.9639 177.082   1
  -4 -11  -2 13994.8 934.858   1
   4  11   2 14414.8 950.708   1
   4  11   3-24.5138 213.284   1
  -4  11  -3 203.524 120.687   1
  -4 -11  -3 157.922 197.175   1
   4 -11   3 87.0068 131.019   1
   4 -11   4 4351.18 325.359   1
  -4 -11  -4 4247.11 383.550   1
  -4  11  -4 4809.12 329.061   1
   4  11   4 4924.42 415.351   1
   4 -11   5 800.668 122.865   1
  -4  11  -5 477.157 117.608   1
   4 -11   6 515.868 103.196   1
   4  11   6 817.529 250.719   1
  -4 -11  -6 497.170 229.527   1
  -4  11  -6 437.518 99.2360   1
  -4 -11  -7 3540.80 396.072   1
  -4  11  -7 4621.25 292.692   1
   4 -11   7 4436.48 292.455   1
   4  11   7 4179.27 425.483   1
   4  11   8 10185.3 747.162   1
   4  11   9 805.866 282.401   1
  -4 -11  -9 145.136 256.522   1
   4  11  10 13486.9 925.184   1
  -4 -11 -10 12943.1 916.737   1
  -4 -11 -12 1690.90 323.318   1
  -4  11 -12 909.142 93.7958   1
   4 -11  12 967.537 92.5142   1
   4  11  12 1582.90 335.087   1
  -4 -11 -13 161.034 298.063   1
  -4  11 -13 88.6939 90.8341   1
   4  11  13 33.0260 316.780   1
   4 -11  13 35.2019 77.2420   1
  -4 -11 -14 130.263 302.576   1
   4  11  14 33.5057 310.100   1
  -4 -11 -15 97.3886 314.903   1
   4  11  15 653.480 348.062   1
  -4 -11 -16 1928.20 339.058   1
   4  11  16 1567.53 352.979   1
  -4 -11 -17 528.084 342.503   1
   4  11  17 735.633 381.994   1
  -4 -11 -18 1192.76 296.371   1
   4  11  18 1370.21 340.269   1
  -4 -11 -20 33.1107 307.873   1
   4  11  20 422.944 340.743   1
  -4 -11 -21 559.816 364.798   1
   4  11  21 280.507 387.250   1
  -4 -11 -22 425.818 361.201   1
   4  11  22 765.957 379.998   1
  -4 -11 -23 194.303 339.907   1
   4  11  23 996.529 393.984   1
  -4 -11 -24 127.620 376.976   1
   4  11  24 614.268 398.765   1
   4 -12 -24-157.734 347.164   1
  -4  12  24 301.451 390.835   1
   4 -12 -23 418.432 312.446   1
  -4  12  23 378.121 321.489   1
   4 -12 -22-589.318 358.843   1
  -4  12  22 456.329 412.141   1
   4 -12 -21-166.009 324.440   1
  -4  12  21 676.135 380.289   1
   4 -12 -20 806.257 362.443   1
  -4  12  20 756.054 403.338   1
   4 -12 -19 439.711 326.811   1
  -4  12  19 217.512 353.309   1
   4 -12 -18 746.720 374.873   1
  -4  12  18 1415.78 414.276   1
   4 -12 -17 203.696 331.639   1
  -4  12  17 544.541 355.770   1
  -4  12  16 397.943 307.746   1
   4 -12 -14 299.721 284.230   1
  -4  12  14 996.271 325.575   1
   4 -12 -13 1249.04 302.902   1
   4 -12 -12 2554.35 364.885   1
   4  12 -12 1957.59 161.672   1
   4  12 -11-125.707 72.1611   1
  -4 -12  11 49.4023 60.5538   1
   4 -12 -11-63.4173 292.858   1
  -4  12  10 628.752 311.151   1
   4 -12 -10 464.559 282.028   1
   4  12 -10 690.971 91.7304   1
  -4 -12  10 641.327 81.2357   1
  -4  12   9 1992.51 351.904   1
   4  12  -9 2638.18 197.016   1
  -4 -12   9 2679.15 191.099   1
   4 -12  -9 2738.25 340.937   1
  -4  12   8 1736.95 312.596   1
   4  12  -8 2016.83 167.009   1
  -4 -12   8 1727.27 160.805   1
   4 -12  -8 2012.96 305.493   1
   4  12  -7 2959.78 228.977   1
  -4  12   7 2372.72 357.267   1
  -4 -12   7 3104.46 226.316   1
   4 -12  -7 2507.63 335.677   1
   4 -12  -6 11222.6 819.923   1
  -4 -12   6 11939.0 757.670   1
  -4  12   6 10759.0 822.253   1
   4  12  -6 12391.2 759.063   1
  -4  12   5 3626.68 376.401   1
   4 -12  -5 3737.98 366.560   1
  -4 -12   5 3638.28 296.659   1
   4  12  -5 4417.33 305.631   1
   4 -12  -4 1845.77 271.211   1
  -4  12   4 1794.59 279.763   1
  -4  12   3 814.468 242.351   1
   4  12  -3 700.209 175.499   1
   4 -12  -3 816.785 223.055   1
  -4 -12   3 629.291 165.123   1
   4  12  -2 5906.59 405.664   1
   4 -12  -2 5488.72 419.320   1
  -4  12   2 4367.31 405.757   1
  -4 -12   2 4835.53 392.392   1
   4 -12  -1 99.8958 168.273   1
   4  12  -1 156.683 176.603   1
  -4 -12   1 108.200 174.550   1
  -4  12   1-186.579 181.863   1
   4 -12   0 16846.9 1078.72   1
   4  12   0 17145.9 1094.17   1
  -4  12   0 16586.7 1083.61   1
  -4 -12   0 16657.2 1083.59   1
   4 -12   1 276.120 158.126   1
   4  12   1 385.461 218.923   1
  -4  12  -1 100.149 161.038   1
  -4 -12  -1-20.9390 194.449   1
   4  12   2 5669.70 446.663   1
  -4  12  -2 5327.47 397.577   1
   4 -12   2 5611.24 395.844   1
  -4 -12  -2 5359.62 432.546   1
  -4  12  -3 953.236 162.450   1
   4 -12   3 1185.23 155.492   1
  -4 -12  -3 1227.95 236.620   1
   4  12   3 790.121 247.116   1
   4 -12   4 1847.58 173.239   1
  -4  12  -4 1697.25 175.149   1
  -4  12  -5 3785.50 259.822   1
  -4 -12  -5 3775.91 366.234   1
   4  12   5 2848.57 370.771   1
   4 -12   5 3673.72 261.269   1
   4 -12   6 10242.2 610.161   1
  -4  12  -6 9382.22 609.219   1
   4  12   6 10537.9 720.038   1
  -4 -12  -7 1964.53 316.853   1
   4  12   7 3122.21 344.248   1
  -4 -12  -8 1854.96 306.911   1
   4  12   8 1819.46 322.060   1
  -4 -12  -9 2355.48 321.038   1
   4  12   9 2245.29 331.902   1
  -4 -12 -11 346.013 295.710   1
   4  12  11 555.828 311.893   1
  -4 -12 -12 2802.74 359.936   1
  -4 -12 -13 1433.93 345.273   1
   4  12  13 838.223 350.566   1
  -4 -12 -14 617.512 304.754   1
   4  12  14 206.595 316.540   1
  -4 -12 -16 429.958 336.049   1
   4  12  16 35.1036 368.570   1
  -4 -12 -17-33.2200 294.697   1
   4  12  17 387.476 326.751   1
  -4 -12 -18 431.830 328.125   1
   4  12  18 70.5164 359.978   1
  -4 -12 -19-199.422 349.310   1
   4  12  19-70.7825 378.637   1
  -4 -12 -20 264.776 279.209   1
   4  12  20 598.848 325.693   1
  -4 -12 -21 492.550 354.141   1
   4  12  21 314.436 393.650   1
  -4 -12 -22 586.798 356.190   1
   4  12  22 242.137 383.094   1
  -4 -12 -23 449.489 341.280   1
   4  12  23 68.3938 358.576   1
  -4 -12 -24 1263.63 392.783   1
   4  12  24 506.692 421.291   1
   4 -13 -23 382.138 372.341   1
  -4  13  23 101.429 413.251   1
   4 -13 -21 296.786 373.998   1
  -4  13  21 495.091 413.806   1
   4 -13 -19 269.902 356.234   1
  -4  13  19 759.113 430.502   1
   4 -13 -18 237.967 337.439   1
   4 -13 -17 511.516 305.849   1
   4 -13 -16 919.996 347.602   1
  -4  13  16 1386.93 392.970   1
   4 -13 -15 1154.57 365.480   1
  -4  13  15 290.798 377.613   1
   4 -13 -13-33.3810 277.131   1
  -4  13  13-107.137 309.162   1
   4 -13 -12 1876.74 348.888   1
  -4  13  12 2466.01 389.673   1
   4 -13 -11 161.638 308.145   1
  -4  13  11 656.517 334.058   1
   4 -13 -10 284.962 299.503   1
  -4  13  10 879.841 326.363   1
   4 -13  -9 278.263 275.361   1
  -4  13   9-98.6652 292.900   1
   4 -13  -8 872.606 261.442   1
  -4  13   8 1017.74 294.639   1
   4 -13  -7 3965.36 401.808   1
   4  13  -7 4093.98 272.755   1
  -4  13   7 3338.63 409.880   1
  -4  13   6 1151.84 270.082   1
   4 -13  -6 784.576 261.591   1
  -4 -13   6 1028.37 133.725   1
   4  13  -6 1131.21 141.009   1
  -4  13   5 85.1814 241.380   1
   4 -13  -5 320.401 226.459   1
  -4 -13   5-67.5597 123.614   1
   4  13  -5 97.6891 131.986   1
  -4  13   3 282.296 230.994   1
   4  13  -3-132.871 163.153   1
   4 -13  -3 23.7890 216.337   1
  -4 -13   3 291.938 155.339   1
   4 -13  -2 3328.38 350.691   1
   4  13  -2 3855.54 341.306   1
  -4 -13   2 3912.95 325.453   1
   4 -13  -1 1285.94 212.189   1
  -4  13   1 1300.86 221.676   1
  -4 -13   1 1224.47 208.382   1
   4 -13   0 73.8872 174.367   1
  -4  13   0 135.950 184.348   1
  -4 -13   0 408.589 181.636   1
   4  13   0-220.416 192.183   1
   4 -13   1 893.978 184.358   1
   4  13   1 1463.77 244.357   1
  -4 -13  -1 1644.51 226.694   1
  -4  13  -1 1393.65 206.499   1
   4  13   2 3883.14 358.965   1
   4 -13   2 4351.40 305.370   1
  -4  13  -2 3283.62 304.864   1
  -4 -13  -2 3453.59 341.848   1
   4  13   3 185.106 221.107   1
   4 -13   3-24.8034 130.892   1
  -4 -13  -3-98.6292 212.964   1
  -4  13  -3-25.8379 130.707   1
   4  13   4 717.334 251.821   1
  -4  13  -4 867.557 133.539   1
   4 -13   4 924.158 135.515   1
   4 -13   5 212.099 75.7131   1
  -4 -13  -5 403.720 224.223   1
   4  13   5 373.476 262.941   1
  -4  13  -5 96.3757 74.4623   1
   4  13   6 1220.72 281.422   1
  -4 -13  -6 1259.61 281.612   1
   4  13   7 3864.15 399.106   1
  -4 -13  -7 3240.30 371.627   1
   4  13   8 1196.94 298.213   1
  -4 -13  -8 982.518 275.251   1
  -4 -13  -9-30.6430 278.553   1
   4  13   9-64.5295 303.792   1
  -4 -13 -10 411.631 321.117   1
   4  13  10 713.862 322.496   1
  -4 -13 -11 192.835 286.974   1
   4  13  11 165.340 301.992   1
  -4 -13 -12 2446.37 338.083   1
   4  13  12 2075.12 356.899   1
  -4 -13 -13 65.1552 304.521   1
   4  13  13 655.995 332.991   1
  -4 -13 -15-199.062 314.170   1
   4  13  15 422.703 355.839   1
  -4 -13 -16 1433.74 308.744   1
  -4 -13 -17-300.192 331.342   1
   4  13  17 389.420 378.104   1
  -4 -13 -18 300.609 362.615   1
   4  13  18 1635.34 407.284   1
   4  13  19 318.649 352.837   1
  -4 -13 -21-130.816 361.583   1
   4  13  21 591.240 408.477   1
  -4 -13 -23-31.7555 330.664   1
   4  13  23 271.854 362.997   1
   4 -14 -22 96.4193 352.961   1
  -4  14  22 375.436 410.518   1
   4 -14 -21 32.7319 352.960   1
  -4  14  21 489.357 395.405   1
   4 -14 -20 798.295 358.509   1
  -4  14  20 106.493 392.780   1
   4 -14 -19 740.260 368.943   1
  -4  14  19 216.452 402.479   1
   4 -14 -18 543.122 299.643   1
  -4  14  18 763.996 351.733   1
   4 -14 -17 546.226 336.191   1
  -4  14  17 36.5789 371.764   1
   4 -14 -16 787.174 362.369   1
  -4  14  16 513.252 409.834   1
   4 -14 -15 273.606 346.050   1
  -4  14  15 402.782 367.373   1
   4 -14 -14 1192.11 350.239   1
  -4  14  14 1786.09 411.801   1
   4 -14 -13 67.6075 299.080   1
  -4  14  13-144.691 318.668   1
   4 -14 -12 702.249 322.136   1
  -4  14  12 930.306 355.201   1
   4 -14 -11 1055.84 310.347   1
  -4  14  11 1370.35 348.316   1
   4 -14 -10 907.762 315.401   1
  -4  14  10 1449.11 357.698   1
   4 -14  -8 1052.18 304.135   1
  -4  14   8 684.744 309.806   1
   4 -14  -7 120.091 264.367   1
  -4  14   7 411.693 287.695   1
   4  14  -6 4186.45 299.320   1
  -4  14   6 4104.01 437.711   1
   4 -14  -6 5121.34 441.050   1
  -4 -14   6 4645.24 294.765   1
   4  14  -5 139.330 129.751   1
   4 -14  -5 275.755 240.734   1
  -4 -14   5 422.717 124.544   1
  -4 -14   4-26.1210 142.326   1
   4 -14  -4-130.775 229.418   1
   4  14  -4 13.9272 143.418   1
  -4  14   4 141.422 260.205   1
   4  14  -3 695.090 188.880   1
   4 -14  -2 70.6861 216.016   1
   4  14  -2 282.864 185.866   1
  -4  14   2-73.8344 221.091   1
   4 -14  -1 1522.92 233.974   1
   4  14  -1 1231.36 227.979   1
  -4  14   1 944.132 219.682   1
   4  14   0 6109.26 473.910   1
  -4 -14   0 6705.89 470.023   1
  -4  14   0 5586.90 461.760   1
   4 -14   0 6273.69 461.101   1
   4 -14   1 1009.87 198.878   1
   4  14   1 1240.37 269.397   1
  -4  14  -1 1213.38 204.271   1
   4 -14   2-185.209 160.043   1
  -4 -14  -2 97.0017 201.394   1
  -4  14  -2-47.3341 155.247   1
   4  14   2-232.004 225.204   1
  -4  14  -3 446.139 142.733   1
   4 -14   3 517.896 139.446   1
   4 -14   4 104.326 104.995   1
  -4 -14  -4 374.949 247.942   1
  -4  14  -4 34.3404 105.339   1
   4  14   4 340.590 261.719   1
   4  14   5-29.4566 259.089   1
  -4 -14  -5 306.536 240.848   1
  -4 -14  -6 5241.80 448.276   1
   4  14   6 4388.47 449.265   1
   4  14   7 717.058 298.257   1
  -4 -14  -7 90.0586 264.300   1
   4  14   8 571.844 310.794   1
  -4 -14  -8 651.235 294.339   1
   4  14   9 260.058 307.768   1
  -4 -14  -9 600.502 299.293   1
   4  14  10 235.022 294.425   1
  -4 -14 -10 826.327 286.673   1
   4  14  11 1675.83 357.648   1
  -4 -14 -11 2196.00 334.266   1
   4  14  12 1008.62 325.151   1
  -4 -14 -12 1011.94 298.235   1
   4  14  13-140.547 298.673   1
  -4 -14 -13 165.132 306.221   1
   4  14  14 1273.61 374.800   1
  -4 -14 -14 1833.48 359.280   1
   4  14  15 284.110 378.049   1
  -4 -14 -15 804.220 346.205   1
   4  14  16 249.983 380.819   1
  -4 -14 -16 671.973 357.890   1
   4  14  17 500.486 355.786   1
  -4 -14 -17 235.125 324.638   1
   4  14  18 926.370 353.105   1
  -4 -14 -18 702.831 309.929   1
   4  14  19 283.075 374.777   1
  -4 -14 -19 133.000 332.201   1
   4  14  20 980.875 422.910   1
  -4 -14 -20 988.244 380.009   1
  -4 -14 -21 456.610 357.490   1
   4  14  22 239.955 337.770   1
  -4 -14 -22 96.1054 292.535   1
   4 -15 -21 194.722 300.411   1
  -4  15  21 34.4620 337.154   1
   4 -15 -20 198.391 363.580   1
  -4  15  20 842.453 424.975   1
   4 -15 -19 469.525 358.232   1
  -4  15  19 179.016 388.479   1
   4 -15 -18-33.9330 300.866   1
  -4  15  18-36.2163 346.732   1
   4 -15 -17 342.202 334.431   1
  -4  15  17 474.676 386.146   1
   4 -15 -15 724.063 359.769   1
  -4  15  15 36.7653 374.571   1
   4 -15 -14 895.080 333.011   1
  -4  15  14 1725.13 403.326   1
   4 -15 -13 274.237 297.725   1
  -4  15  13 182.661 322.135   1
   4 -15 -12 1496.80 360.099   1
  -4  15  12 289.846 364.775   1
   4 -15 -11 606.079 313.736   1
  -4  15  11 1069.27 339.880   1
   4 -15 -10 364.781 311.309   1
  -4  15  10 34.9669 333.173   1
   4 -15  -9-260.926 295.879   1
  -4  15   9 240.252 324.978   1
   4 -15  -7 1359.12 316.084   1
  -4  15   7 752.590 313.042   1
   4 -15  -6 29.7623 264.700   1
  -4  15   6 381.323 289.667   1
   4  15  -5 689.924 126.996   1
  -4 -15   5 655.118 110.496   1
   4 -15  -5 114.041 276.439   1
  -4  15   5 491.102 296.713   1
   4  15  -4 5160.67 405.448   1
   4 -15  -4 5873.99 481.102   1
  -4  15   4 5750.90 496.819   1
  -4 -15   4 6111.52 402.026   1
   4  15  -3 738.188 181.649   1
  -4 -15   3 421.215 172.583   1
   4  15  -2 2911.59 302.290   1
  -4 -15   2 3153.26 300.218   1
   4 -15  -2 2938.26 323.100   1
  -4 -15   1-60.8919 187.197   1
  -4  15   1 560.396 233.507   1
   4 -15  -1 311.126 211.227   1
   4  15  -1 168.548 195.797   1
  -4 -15   0 221.989 204.437   1
  -4  15   0-20.6482 192.053   1
   4 -15   0-20.1760 188.395   1
   4  15   0 511.008 218.483   1
  -4 -15  -1 191.025 209.925   1
   4  15   1-224.903 205.949   1
   4 -15   1 17.9866 167.450   1
  -4  15  -1 206.132 182.357   1
   4 -15   2 3249.20 292.449   1
  -4  15  -2 3525.53 298.339   1
   4  15   3 749.658 281.929   1
   4 -15   3 496.189 139.991   1
  -4 -15  -3 909.633 263.339   1
  -4  15  -3 580.359 152.016   1
   4  15   4 6043.00 438.463   1
  -4 -15  -4 6103.35 430.355   1
   4  15   5 1107.70 297.295   1
  -4 -15  -5 789.243 275.903   1
   4  15   6 402.083 266.187   1
  -4 -15  -6 300.998 269.977   1
   4  15   7 128.926 304.089   1
  -4 -15  -7 1282.39 311.265   1
   4  15   9 371.644 315.773   1
  -4 -15  -9 319.132 286.109   1
   4  15  10 482.982 308.655   1
  -4 -15 -10-64.7822 271.050   1
   4  15  11 454.581 320.204   1
  -4 -15 -11 953.855 299.751   1
   4  15  12 1095.52 356.521   1
  -4 -15 -12 765.875 300.945   1
   4  15  13 106.783 319.334   1
  -4 -15 -13 403.015 293.743   1
   4  15  14 1216.85 354.258   1
  -4 -15 -14 1888.11 350.219   1
   4  15  15 251.623 348.510   1
  -4 -15 -15-169.046 305.452   1
   4  15  17 789.282 403.668   1
  -4 -15 -17 505.481 351.864   1
   4  15  18 498.954 401.275   1
  -4 -15 -18 837.225 375.829   1
   4  15  19 707.188 411.178   1
  -4 -15 -19 333.182 351.925   1
   4  15  20 35.0355 376.976   1
  -4 -15 -20 164.442 337.125   1
   4  15  21 276.706 346.025   1
  -4 -15 -21 32.3259 302.752   1
  -4  16  21 135.752 355.735   1
   4 -16 -21 288.635 310.103   1
  -4  16  20 970.907 432.473   1
   4 -16 -20 229.367 380.150   1
  -4  16  19 673.371 390.423   1
   4 -16 -19 467.408 363.383   1
  -4  16  18 863.071 366.230   1
   4 -16 -18 542.165 314.523   1
  -4  16  17-72.7279 365.497   1
   4 -16 -17 102.820 324.515   1
  -4  16  16 219.932 370.608   1
   4 -16 -16 311.013 333.046   1
  -4  16  14 885.011 363.582   1
   4 -16 -14 1043.83 329.168   1
  -4  16  13-147.235 355.049   1
   4 -16 -13 382.219 335.775   1
  -4  16  12 875.698 371.002   1
   4 -16 -12 552.949 328.155   1
  -4  16  11 253.156 341.342   1
   4 -16 -11 137.130 306.754   1
  -4  16  10-178.613 325.378   1
   4 -16 -10 237.626 296.473   1
  -4  16   9 563.469 319.083   1
   4 -16  -9-100.042 299.081   1
  -4  16   8 587.595 316.973   1
   4 -16  -8 782.998 304.811   1
  -4  16   7 778.303 317.108   1
   4 -16  -7 285.037 281.324   1
  -4  16   6 460.574 295.231   1
   4 -16  -6 736.299 276.778   1
  -4  16   5 511.217 276.197   1
   4 -16  -5 234.594 242.623   1
  -4  16   4 576.712 299.757   1
   4 -16  -4 879.580 274.843   1
   4  16  -3 1688.96 212.573   1
   4 -16  -3 1307.85 265.673   1
   4 -16  -2 25.2770 221.703   1
  -4  16   2 767.221 268.014   1
   4  16  -2 327.546 200.709   1
  -4 -16   1 82.4665 193.574   1
   4 -16  -1 388.677 215.441   1
  -4  16   1 192.539 229.739   1
   4  16  -1-65.6625 210.871   1
  -4 -16   0 906.533 219.455   1
   4 -16   0 712.134 213.655   1
  -4  16   0 706.910 216.209   1
   4  16   0 409.548 236.920   1
  -4 -16  -1 48.9969 220.713   1
  -4  16  -1 115.210 186.512   1
   4 -16   1 552.792 190.087   1
   4  16   1-103.597 237.590   1
  -4  16  -2 93.6261 163.550   1
  -4 -16  -3 1892.47 308.734   1
   4  16   3 1595.59 315.261   1
  -4 -16  -4 687.338 286.136   1
   4  16   4 696.614 294.549   1
  -4 -16  -5 415.822 264.977   1
   4  16   5 125.672 264.471   1
  -4 -16  -6 397.294 275.284   1
   4  16   6 715.427 290.245   1
  -4 -16  -8 963.046 316.908   1
   4  16   8 682.315 332.815   1
  -4 -16  -9 687.790 298.685   1
   4  16   9 486.137 322.101   1
  -4 -16 -10 565.461 321.312   1
   4  16  10 35.2258 330.938   1
  -4 -16 -11 806.456 331.418   1
   4  16  11 427.285 349.729   1
  -4 -16 -12 372.312 304.148   1
   4  16  12 646.350 341.339   1
  -4 -16 -13-170.292 290.240   1
   4  16  13 434.217 333.597   1
  -4 -16 -14 1298.08 335.341   1
   4  16  14 836.261 364.711   1
  -4 -16 -16 340.619 313.579   1
   4  16  16 36.2374 329.604   1
  -4 -16 -17-33.8876 291.429   1
   4  16  17 252.164 342.404   1
  -4 -16 -18 874.014 336.712   1
   4  16  18 677.783 361.069   1
  -4 -16 -19-132.745 326.877   1
   4  16  19 35.3501 374.228   1
  -4 -16 -20 424.266 355.427   1
   4  16  20 349.173 423.313   1
  -4 -16 -21-352.579 364.494   1
   4  16  21 925.658 434.201   1
  -4  17  20-205.863 421.744   1
   4 -17 -20-324.996 351.032   1
  -4  17  19 140.205 432.989   1
  -4  17  18 107.025 381.725   1
   4 -17 -18 236.061 348.520   1
  -4  17  17 253.334 359.544   1
   4 -17 -17-68.4372 308.549   1
  -4  17  16 1244.15 384.282   1
   4 -17 -16 484.647 329.205   1
  -4  17  15 184.383 351.165   1
   4 -17 -15 34.8953 311.423   1
  -4  17  14 629.749 382.787   1
   4 -17 -14-245.441 341.287   1
  -4  17  13 778.755 394.363   1
   4 -17 -13 281.585 342.046   1
  -4  17  12 74.0138 362.223   1
   4 -17 -12 351.345 325.414   1
  -4  17  10 1352.08 373.767   1
   4 -17 -10 656.975 319.759   1
  -4  17   9 758.703 349.786   1
   4 -17  -9 305.659 310.269   1
  -4  17   8 249.409 333.750   1
   4 -17  -8 133.334 305.647   1
  -4  17   7 872.939 343.733   1
   4 -17  -7 1073.80 310.392   1
  -4  17   6-341.170 309.735   1
   4 -17  -6-94.5207 268.721   1
  -4  17   5 856.742 303.264   1
   4 -17  -5-60.9955 255.253   1
  -4  17   4 1058.06 311.737   1
   4 -17  -4 1816.61 312.985   1
  -4  17   3 58.7883 265.027   1
   4 -17  -3 28.1486 232.543   1
  -4  17   1 197.765 234.806   1
   4  17   0 75.0791 231.184   1
   4  17   1 324.233 258.480   1
   4  17   2 143.696 273.144   1
  -4 -17  -2-217.499 240.042   1
   4  17   3 302.528 272.922   1
  -4 -17  -3 28.5995 251.583   1
   4  17   4 1198.44 313.607   1
  -4 -17  -4 1639.93 296.336   1
   4  17   5 32.6337 278.703   1
  -4 -17  -5 92.5709 273.030   1
   4  17   6 402.923 322.641   1
  -4 -17  -6 253.781 297.062   1
   4  17   7 412.373 320.864   1
  -4 -17  -7 422.087 295.020   1
   4  17   8 315.569 324.656   1
  -4 -17  -8 66.1662 289.760   1
   4  17   9 391.496 340.499   1
  -4 -17  -9 469.862 320.618   1
   4  17  10 758.412 345.910   1
  -4 -17 -10 815.910 321.239   1
   4  17  11 912.676 370.504   1
  -4 -17 -11 652.303 333.771   1
   4  17  12 806.586 387.670   1
  -4 -17 -12 34.4693 326.001   1
   4  17  13 514.970 358.868   1
  -4 -17 -13 34.5750 320.339   1
   4  17  15 293.360 361.425   1
  -4 -17 -15 517.620 324.645   1
   4  17  16 400.795 379.272   1
  -4 -17 -16 549.391 338.868   1
   4  17  17 36.2290 394.259   1
  -4 -17 -17-136.053 334.448   1
   4  17  18-71.8213 395.024   1
  -4 -17 -18 604.199 354.717   1
   4  17  19 813.733 411.496   1
  -4 -17 -19 463.243 351.260   1
   4  17  20 139.042 400.639   1
  -4 -17 -20 97.6003 328.689   1
  -4  18  19-173.958 422.989   1
   4 -18 -19-426.629 366.078   1
  -4  18  17 144.334 397.282   1
   4 -18 -17 273.633 365.537   1
  -4  18  15 333.065 421.577   1
   4 -18 -15 630.432 361.327   1
  -4  18  14-37.3620 384.342   1
   4 -18 -14 423.730 344.405   1
  -4  18  13 713.182 382.473   1
   4 -18 -13 780.663 339.040   1
  -4  18  12 828.250 394.337   1
   4 -18 -12 922.148 366.226   1
  -4  18  11 676.202 356.589   1
   4 -18 -11 637.207 336.288   1
  -4  18   9-37.1112 348.761   1
   4 -18  -9 104.088 275.892   1
  -4  18   8 146.611 328.531   1
  -4  18   7 216.584 358.825   1
   4  18   5 306.386 324.063   1
   4  18   6 1117.99 341.280   1
   4  18   7 35.6566 307.279   1
   4  18   8 108.893 333.487   1
  -4 -18  -8 649.214 308.390   1
   4  18   9 220.366 363.583   1
  -4 -18  -9 449.214 326.618   1
   4  18  11-37.2505 348.244   1
  -4 -18 -11 385.550 325.177   1
   4  18  12 186.887 379.857   1
  -4 -18 -12 1126.06 346.731   1
   4  18  14 222.920 380.029   1
  -4 -18 -14 385.407 334.126   1
   4  18  15 333.557 384.362   1
  -4 -18 -15 522.131 333.693   1
   4  18  16 442.214 416.215   1
  -4 -18 -16 379.047 362.342   1
   4  18  17-72.8607 420.918   1
  -4 -18 -17 238.496 356.931   1
   4  18  18 107.354 426.400   1
  -4 -18 -18 336.072 377.664   1
   4  18  19 703.034 432.951   1
  -4 -18 -19-164.516 358.843   1
   5   0 -26 1028.95 388.671   1
  -5   0  25-296.534 350.644   1
   5   0 -25 755.865 364.574   1
  -5   0  24 332.268 324.931   1
   5   0 -24 206.302 324.127   1
  -5   0  23-36.6358 361.459   1
   5   0 -23 34.2751 341.060   1
  -5   0  22 1305.83 368.777   1
   5   0 -22 1697.06 368.665   1
  -5   0  21 35.7614 330.949   1
   5   0 -21 67.1268 320.168   1
  -5   0  20 2566.63 351.450   1
   5   0 -20 1452.41 346.027   1
  -5   0  19 275.535 331.576   1
   5   0 -19 647.168 321.628   1
  -5   0  18 2180.52 379.400   1
   5   0 -18 2726.05 371.448   1
  -5   0  16 4061.23 413.640   1
   5   0 -16 3081.56 386.169   1
  -5   0  15 521.221 274.178   1
   5   0 -15-317.132 252.368   1
   5   0 -14 2970.84 336.004   1
  -5   0  13-226.838 245.110   1
   5   0 -13-398.896 233.551   1
  -5   0  12 951.076 254.498   1
   5   0 -12 863.309 244.416   1
  -5   0  10 43934.6 2760.31   1
   5   0 -10 44490.8 2752.83   1
  -5   0   9 257.314 198.014   1
   5   0  -9-21.7153 178.611   1
  -5   0   8 3221.82 310.410   1
   5   0  -8 3073.12 310.998   1
  -5   0   7-122.991 179.883   1
   5   0  -7 295.000 175.194   1
   5   0  -6 19104.1 1249.82   1
  -5   0   6 20243.6 1255.93   1
   5   0  -5 136.101 156.333   1
  -5   0   5 71.3781 172.512   1
   5   0  -4 15222.1 973.114   1
  -5   0   4 14988.0 971.949   1
   5   0  -3 109.295 140.774   1
  -5   0   3-81.0111 145.479   1
   5   0  -2 45914.0 2753.24   1
  -5   0   2 43326.4 2755.21   1
   5   0  -1-213.271 142.355   1
  -5   0   1 168.333 143.822   1
   5   0   0-188.342 131.243   1
  -5   0   0 60.8654 140.891   1
   5   0   1 14.8616 156.163   1
  -5   0  -1-90.9879 157.647   1
   5   0   2 44784.0 2712.20   1
  -5   0  -2 43132.7 2709.73   1
  -5   0  -3 63.7678 159.198   1
   5   0   3-148.306 145.824   1
  -5   0  -4 16332.1 1047.07   1
   5   0   4 16400.5 1050.01   1
  -5   0  -5-52.6532 162.117   1
   5   0   5 142.717 169.243   1
  -5   0  -6 18869.2 1235.23   1
   5   0   6 19963.4 1239.37   1
  -5   0  -7 19.2657 175.853   1
   5   0   7 81.3166 191.425   1
  -5   0  -8 2707.94 292.861   1
   5   0   8 3452.41 304.558   1
  -5   0  -9 151.498 155.971   1
   5   0   9 45.6585 181.153   1
   5   0  10 45054.3 2769.68   1
  -5   0 -10 43869.7 2763.27   1
   5   0  11-76.9286 218.634   1
  -5   0 -11-191.977 210.196   1
   5   0  12 706.953 260.880   1
  -5   0 -12 1129.51 236.092   1
  -5   0 -13-78.4005 237.596   1
   5   0  14 1863.68 322.675   1
  -5   0 -14 1479.89 304.645   1
   5   0  15 245.016 275.591   1
  -5   0 -15-85.3889 252.392   1
   5   0  16 2521.28 347.445   1
   5   0  17 64.4059 288.618   1
  -5   0 -17-272.668 280.987   1
   5   0  18 1708.34 335.075   1
  -5   0 -18 2082.48 327.213   1
   5   0  19 33.0223 304.005   1
  -5   0 -19-387.125 309.627   1
   5   0  20 1569.81 340.854   1
  -5   0 -20 2297.10 353.159   1
   5   0  21-34.9344 302.544   1
  -5   0 -21 328.527 305.344   1
   5   0  22 1878.98 377.881   1
  -5   0 -22 1807.16 362.241   1
   5   0  23 323.063 353.370   1
  -5   0 -23 1287.38 372.500   1
   5   0  24-145.925 366.131   1
  -5   0 -24 859.040 376.158   1
   5   0  25 110.246 355.253   1
  -5   0 -25 312.010 368.313   1
   5  -1 -26 612.077 362.409   1
  -5   1  25 768.953 392.069   1
  -5  -1  25 337.279 346.559   1
   5  -1 -25 924.330 386.474   1
   5   1 -25-34.5732 324.246   1
  -5  -1  24 223.300 362.341   1
   5   1 -24 207.101 352.300   1
  -5  -1  23 664.284 349.160   1
  -5   1  23 838.590 339.180   1
   5   1 -23 753.291 342.630   1
   5  -1 -23 752.415 323.428   1
  -5   1  22-72.2195 342.619   1
   5  -1 -22 306.550 338.441   1
  -5  -1  21-71.6142 306.209   1
   5   1 -21 601.065 309.440   1
  -5  -1  20 1861.56 373.316   1
  -5   1  20 2006.27 390.288   1
   5   1 -20 1444.89 365.681   1
   5  -1 -20 2624.10 387.960   1
  -5  -1  19 788.186 329.460   1
  -5   1  19 828.330 322.025   1
   5   1 -19 641.884 303.260   1
   5  -1 -19 490.548 304.241   1
  -5   1  18 2093.99 343.120   1
   5  -1 -18 1920.40 320.052   1
  -5  -1  17-323.979 283.568   1
   5   1 -17 394.698 279.322   1
  -5  -1  16 501.370 286.435   1
  -5   1  16 32.0234 251.065   1
   5   1 -16 381.793 277.496   1
   5  -1 -16 212.565 251.975   1
   5   1 -15 6045.58 488.376   1
   5  -1 -15 5678.85 481.582   1
  -5   1  15 5333.35 494.084   1
  -5  -1  15 5960.92 503.569   1
  -5  -1  14 2412.92 329.843   1
  -5   1  14 2155.48 369.927   1
   5  -1 -14 2670.12 336.483   1
  -5  -1  13 32731.5 2137.66   1
  -5   1  13 34553.6 2144.04   1
   5  -1 -13 34178.3 2137.17   1
   5   1 -13 33789.6 2133.59   1
  -5   1  12 37112.2 2307.57   1
   5  -1 -12 36091.9 2298.34   1
  -5  -1  11 11090.0 745.848   1
   5   1 -11 10106.7 729.285   1
   5  -1 -10 567.423 188.834   1
   5   1 -10 403.413 179.773   1
  -5   1  10 809.429 214.005   1
  -5  -1  10 430.438 199.745   1
   5   1  -9 3350.65 342.663   1
  -5  -1   9 4742.73 363.875   1
  -5   1   9 4579.80 374.333   1
   5  -1  -9 4442.89 367.833   1
   5   1  -8 2965.17 279.441   1
   5  -1  -8 2243.62 271.041   1
  -5  -1   8 3381.39 284.156   1
  -5   1   8 2713.17 284.510   1
  -5   1   7 5548.60 426.698   1
  -5  -1   7 5331.41 410.866   1
   5  -1  -7 5400.54 419.036   1
   5   1  -7 5385.96 405.022   1
  -5   1   6 3699.80 349.614   1
  -5  -1   6 4420.35 354.629   1
   5   1  -6 4497.81 346.196   1
   5  -1  -6 4309.06 355.088   1
  -5   1   5 4043.93 313.206   1
  -5  -1   5 3249.52 293.097   1
   5   1  -5 3437.63 291.293   1
   5  -1  -5 3514.55 300.008   1
   5   1  -4 109822. 6455.33   1
   5  -1  -4 99036.3 6456.55   1
  -5   1   4 107840. 6458.63   1
  -5  -1   4 106000. 6456.11   1
   5   1  -3 4307.47 341.097   1
   5  -1  -3 4714.33 346.827   1
  -5  -1   3 4071.04 337.588   1
  -5   1   3 4442.52 342.951   1
   5  -1  -2 42660.7 2565.33   1
  -5   1   2 41902.8 2567.74   1
   5   1  -2 40118.1 2566.07   1
  -5  -1   2 41424.0 2565.65   1
  -5  -1   1 702.942 164.865   1
   5   1  -1 265.585 142.495   1
   5  -1  -1 441.351 151.963   1
  -5   1   1 681.320 160.116   1
   5   1   0 46040.5 2960.82   1
   5  -1   0 52067.3 2964.72   1
  -5  -1   0 45578.8 2963.32   1
  -5   1   0 49048.9 2963.48   1
  -5   1  -1 530.425 160.289   1
  -5  -1  -1 431.329 157.126   1
   5   1   1 479.084 154.800   1
   5  -1   1 599.550 159.452   1
   5  -1   2 41270.4 2721.78   1
  -5  -1  -2 43400.4 2727.16   1
   5   1   2 47455.0 2731.83   1
  -5   1  -2 45336.4 2725.38   1
  -5  -1  -3 4251.74 354.977   1
  -5   1  -3 5384.62 361.854   1
   5   1   3 4796.35 355.712   1
   5  -1   3 4242.03 354.293   1
  -5  -1  -4 106322. 6575.19   1
  -5   1  -4 105747. 6571.03   1
   5  -1   4 112281. 6574.68   1
   5   1   4 106184. 6575.49   1
  -5   1  -5 4003.89 307.985   1
  -5  -1  -5 3526.24 316.978   1
   5  -1   5 3953.07 312.622   1
   5   1   5 3511.56 326.976   1
  -5   1  -6 4638.14 357.640   1
  -5  -1  -6 4867.54 368.396   1
   5  -1   6 4406.31 356.761   1
   5   1   6 4474.13 373.744   1
  -5  -1  -7 4654.37 383.996   1
  -5   1  -7 4374.83 374.959   1
   5  -1   7 5265.69 384.531   1
   5   1   7 5560.65 402.953   1
  -5  -1  -8 2607.13 274.302   1
  -5   1  -8 2828.69 264.199   1
   5   1   8 2847.10 282.992   1
   5  -1   8 2917.44 277.483   1
   5   1   9 4786.62 390.348   1
   5  -1   9 4725.60 378.367   1
  -5  -1  -9 4458.22 378.348   1
  -5   1  -9 4136.58 371.138   1
  -5   1 -10 421.965 180.306   1
  -5  -1 -10 778.143 202.399   1
   5   1  10 599.823 221.385   1
   5  -1  10 490.878 194.210   1
   5  -1  11 10741.9 743.690   1
  -5   1 -11 10687.9 737.932   1
   5   1  12 35239.2 2220.12   1
  -5  -1 -12 34999.6 2211.87   1
   5   1  13 31454.5 2071.17   1
   5  -1  13 34215.3 2077.60   1
  -5  -1 -13 32524.6 2066.83   1
  -5  -1 -14 2347.68 309.471   1
  -5   1 -14 2281.70 313.520   1
   5   1  14 1569.32 318.481   1
  -5  -1 -15 4950.60 502.952   1
  -5   1 -15 5925.96 497.750   1
   5   1  16 383.709 279.397   1
   5  -1  16-62.0619 257.752   1
   5  -1  17 254.369 275.420   1
  -5   1 -17 89.7641 259.780   1
   5   1  18 1624.94 312.846   1
  -5  -1 -18 1160.56 294.928   1
   5   1  19 1073.20 341.234   1
   5  -1  19 360.711 287.492   1
  -5   1 -19 1409.90 305.705   1
  -5  -1 -19 419.934 318.149   1
   5   1  20 1953.38 370.525   1
   5  -1  20 2072.41 366.083   1
  -5   1 -20 1900.75 339.128   1
  -5  -1 -20 1980.67 353.645   1
   5  -1  21 278.964 326.239   1
  -5   1 -21 262.916 326.882   1
   5   1  22 212.471 301.475   1
  -5  -1 -22-701.958 313.974   1
   5  -1  23 831.467 353.588   1
   5   1  23 393.317 324.408   1
  -5   1 -23 920.232 334.813   1
  -5  -1 -23 641.260 333.892   1
   5  -1  24 293.668 346.545   1
  -5   1 -24 172.913 325.896   1
   5   1  25 436.245 330.386   1
  -5  -1 -25 239.699 323.630   1
   5   1  26 291.048 352.354   1
  -5  -1 -26 756.106 354.861   1
  -5   2  27 178.808 331.604   1
   5  -2 -27-33.2658 336.035   1
  -5   2  26 613.359 394.964   1
   5  -2 -26-202.269 352.188   1
  -5   2  25 907.084 395.643   1
   5  -2 -25 578.132 377.865   1
  -5   2  24 1164.01 379.206   1
  -5  -2  24 640.168 362.807   1
   5  -2 -24 1159.44 385.332   1
   5   2 -24 483.308 324.130   1
  -5   2  23 398.666 325.591   1
  -5  -2  23 297.825 341.941   1
   5  -2 -23 615.113 318.343   1
   5   2 -23 170.712 338.261   1
  -5   2  22 1080.08 369.769   1
  -5  -2  22 1060.85 340.586   1
   5  -2 -22 681.466 373.953   1
   5   2 -22 675.727 324.167   1
  -5   2  21-249.772 337.599   1
  -5  -2  21 538.549 349.081   1
   5   2 -21 431.244 332.701   1
   5  -2 -21 405.517 320.964   1
  -5   2  20 809.616 343.364   1
  -5  -2  20 1261.93 348.511   1
   5   2 -20 781.397 326.446   1
   5  -2 -20 602.281 339.703   1
  -5   2  19 138.590 272.612   1
  -5  -2  19 375.946 317.548   1
   5   2 -19 254.038 280.395   1
   5  -2 -19-296.500 273.529   1
  -5   2  18 475.853 306.548   1
   5  -2 -18 226.303 301.082   1
   5   2 -17 3466.03 401.975   1
   5  -2 -17 3066.67 413.877   1
  -5  -2  16 4039.53 415.359   1
   5   2 -16 3707.59 400.637   1
  -5   2  15 282.794 289.851   1
  -5  -2  15 537.792 249.533   1
   5  -2 -15-29.9300 264.530   1
   5   2 -15 553.005 239.765   1
   5  -2 -14 5532.10 451.493   1
   5   2 -14 5227.16 443.944   1
  -5   2  14 4592.59 445.698   1
  -5  -2  14 5312.29 458.290   1
   5   2 -13 4738.72 417.637   1
   5  -2 -13 4079.32 446.085   1
  -5   2  13 5170.24 463.214   1
  -5  -2  13 5871.75 453.419   1
   5  -2 -12-133.997 217.227   1
  -5   2  12 536.454 247.855   1
  -5   2  11 6364.61 511.108   1
   5  -2 -11 6686.48 502.459   1
   5   2 -11 6580.23 496.602   1
  -5  -2  11 6675.16 505.721   1
   5   2 -10 19485.8 1232.88   1
  -5  -2  10 18733.3 1236.01   1
   5  -2  -9 1132.01 223.826   1
   5   2  -9 830.405 193.801   1
  -5   2   9 1087.59 233.164   1
  -5  -2   9 1010.54 210.593   1
   5  -2  -8 18010.4 1149.66   1
  -5   2   8 18808.3 1159.65   1
   5   2  -8 16999.8 1141.99   1
  -5  -2   8 17476.2 1146.91   1
   5  -2  -7 11009.6 727.784   1
  -5  -2   7 10493.5 723.075   1
  -5   2   7 10612.8 731.875   1
   5   2  -7 11298.2 723.047   1
   5   2  -6 651.916 156.419   1
  -5  -2   6 314.839 151.873   1
  -5   2   6 227.510 179.600   1
   5  -2  -6-39.7133 174.028   1
   5   2  -5 245.780 154.477   1
   5  -2  -5 316.781 163.836   1
  -5   2   5 252.195 166.017   1
  -5  -2   5 219.320 155.067   1
   5   2  -4 26777.7 1639.40   1
   5  -2  -4 24931.7 1644.09   1
  -5   2   4 27278.5 1648.16   1
  -5  -2   4 25836.5 1641.14   1
  -5  -2   3-15.8730 152.395   1
  -5   2   3 168.730 160.501   1
   5   2  -3 172.796 146.941   1
   5  -2  -3 127.983 147.913   1
   5  -2  -2 70244.9 4431.23   1
   5   2  -2 72989.6 4431.93   1
  -5  -2   2 72594.9 4432.16   1
  -5   2   2 73574.9 4433.24   1
   5  -2  -1 11412.5 778.997   1
  -5   2   1 12161.7 780.050   1
   5   2  -1 12208.9 773.204   1
  -5  -2   1 11876.9 779.758   1
  -5  -2   0-200.796 134.063   1
   5  -2   0 15.1429 158.186   1
   5   2   0-91.8862 128.725   1
  -5   2   0 76.3094 146.169   1
  -5   2  -1 11305.5 746.941   1
  -5  -2  -1 10859.3 747.906   1
   5   2   1 11940.1 751.356   1
   5  -2   1 11672.5 745.960   1
   5   2   2 70845.4 4497.53   1
  -5   2  -2 71885.2 4491.62   1
   5  -2   2 75686.3 4492.80   1
  -5  -2  -2 75031.4 4498.13   1
   5  -2   3 46.5739 129.938   1
  -5  -2  -3 102.035 125.322   1
  -5   2  -3 45.6861 135.433   1
   5   2   3 192.193 132.658   1
  -5  -2  -4 25427.6 1654.27   1
  -5   2  -4 27315.9 1647.82   1
   5   2   4 25354.9 1655.74   1
   5  -2   4 27045.4 1649.58   1
  -5   2  -5-49.0891 140.398   1
  -5  -2  -5 111.764 168.653   1
   5  -2   5 84.0098 137.456   1
   5   2   5 58.0664 181.221   1
  -5  -2  -6-58.9451 156.047   1
  -5   2  -6 242.502 142.287   1
   5  -2   6 105.349 146.704   1
   5   2   6 289.768 172.441   1
   5  -2   7 11138.9 754.678   1
   5   2   7 11526.3 771.829   1
  -5  -2  -7 11680.9 765.240   1
  -5   2  -7 11141.9 752.518   1
   5  -2   8 19199.4 1177.58   1
  -5  -2  -8 17258.6 1179.23   1
  -5   2  -8 18053.8 1173.73   1
   5   2   8 18713.5 1190.28   1
   5  -2   9 1386.68 211.067   1
   5   2   9 1317.91 239.957   1
  -5  -2  -9 857.472 221.478   1
  -5   2  -9 1328.36 196.911   1
   5  -2  10 18776.1 1217.49   1
  -5   2 -10 18741.3 1212.98   1
   5   2  11 6736.87 524.438   1
   5  -2  11 6535.67 496.151   1
  -5   2 -11 5908.85 486.326   1
  -5  -2 -11 6833.98 510.673   1
   5  -2  12 721.027 257.285   1
   5   2  12 142.954 261.638   1
  -5   2 -12-166.494 208.398   1
  -5  -2 -12 131.632 231.123   1
   5   2  13 4812.71 464.569   1
  -5  -2 -13 5239.60 452.294   1
   5   2  14 4952.74 474.831   1
   5  -2  14 4336.98 447.261   1
  -5  -2 -14 5354.42 462.680   1
  -5   2 -14 5619.14 447.259   1
   5   2  15 1010.95 268.763   1
   5  -2  15 264.787 261.804   1
  -5   2 -15 493.619 253.836   1
  -5  -2 -15 176.540 225.582   1
   5  -2  16 4135.30 423.922   1
   5   2  16 4475.77 466.576   1
   5  -2  17 3701.76 408.608   1
   5   2  17 3098.94 398.342   1
  -5   2 -17 3779.67 394.229   1
  -5  -2 -17 3843.97 399.168   1
   5   2  18 200.715 307.829   1
   5  -2  18 160.495 284.687   1
  -5   2 -18 30.5367 273.703   1
  -5  -2 -18 94.8840 278.116   1
   5   2  19 742.460 331.691   1
   5  -2  19 455.054 294.754   1
  -5   2 -19 190.768 288.931   1
  -5  -2 -19-194.985 318.324   1
   5   2  20 378.353 329.696   1
   5  -2  20 575.882 313.920   1
  -5   2 -20 352.476 294.737   1
  -5  -2 -20 391.129 335.564   1
   5  -2  21 730.862 328.112   1
   5   2  21-455.348 335.151   1
  -5  -2 -21 395.098 338.398   1
  -5   2 -21 426.400 318.453   1
   5   2  22 742.918 349.610   1
   5  -2  22 711.120 335.324   1
  -5   2 -22 1209.30 350.096   1
  -5  -2 -22 900.937 351.548   1
   5  -2  23 582.466 322.957   1
   5   2  23 712.573 348.162   1
  -5   2 -23 651.771 339.504   1
  -5  -2 -23 907.657 341.232   1
   5   2  24 719.166 351.487   1
  -5   2 -24 453.865 341.435   1
  -5  -2 -24 1015.09 355.631   1
   5   2  25 504.499 339.375   1
  -5  -2 -25 712.649 364.851   1
  -5  -2 -27 506.479 372.316   1
   5  -3 -28 483.893 371.041   1
  -5   3  26 606.338 391.395   1
   5  -3 -26 367.509 377.801   1
  -5   3  25 251.837 380.634   1
   5  -3 -25 606.825 383.008   1
  -5   3  24 1226.40 375.319   1
   5  -3 -24 577.663 361.585   1
  -5  -3  23 1148.95 370.895   1
   5   3 -23 380.949 344.033   1
  -5   3  22 646.987 371.026   1
  -5  -3  22 658.445 326.058   1
   5  -3 -22-306.769 351.324   1
   5   3 -22 67.7365 302.573   1
  -5   3  21 142.625 287.360   1
  -5  -3  21-35.8115 310.797   1
   5  -3 -21 67.7590 291.419   1
   5   3 -21 364.745 302.131   1
  -5  -3  20 1747.18 363.611   1
   5   3 -20 2265.07 358.911   1
  -5   3  19 1533.28 343.653   1
  -5  -3  19 1528.60 336.913   1
   5  -3 -19 2346.10 346.975   1
   5   3 -19 1315.48 317.326   1
  -5   3  18 1198.94 342.606   1
  -5  -3  18 1382.44 328.649   1
   5  -3 -18 2404.75 349.459   1
   5   3 -18 1403.04 324.952   1
  -5   3  17 67.1271 323.434   1
  -5  -3  17-127.122 270.564   1
   5  -3 -17 159.315 316.344   1
   5   3 -17 825.140 280.470   1
  -5   3  16 229.454 315.294   1
  -5  -3  16 183.534 257.394   1
   5  -3 -16 653.333 315.607   1
   5   3 -16 28.3563 236.971   1
  -5   3  15 2456.55 368.796   1
  -5  -3  15 2774.09 331.703   1
   5   3 -15 3117.52 325.373   1
   5  -3 -14 5262.06 471.725   1
   5   3 -14 5890.82 464.978   1
  -5  -3  14 6110.99 468.361   1
  -5   3  14 4364.60 453.869   1
  -5   3  13 2513.63 346.064   1
   5  -3 -13 3354.37 349.644   1
  -5   3  12 662.507 253.675   1
  -5  -3  12 649.095 223.752   1
   5   3 -12 407.237 221.061   1
   5  -3 -12 466.521 224.601   1
  -5  -3  11 494.234 202.546   1
  -5   3  11 304.730 248.374   1
   5   3 -11 22.5950 199.672   1
   5  -3 -11-262.976 243.039   1
   5   3 -10 42.4447 169.868   1
   5  -3 -10 200.920 225.208   1
  -5  -3  10 332.205 197.395   1
  -5   3  10 26.5485 227.405   1
  -5  -3   9 16976.1 1105.36   1
   5   3  -9 17194.5 1103.13   1
   5  -3  -9 16891.2 1116.48   1
  -5   3   9 17135.2 1122.68   1
  -5  -3   8 26369.9 1590.38   1
   5   3  -8 24492.2 1584.36   1
   5  -3  -8 25053.7 1599.80   1
  -5   3   8 24893.5 1605.72   1
  -5  -3   7 18971.3 1276.70   1
   5   3  -7 20323.6 1276.87   1
   5  -3  -7 19873.6 1285.42   1
  -5   3   7 21569.6 1295.73   1
  -5  -3   6 31170.0 1931.18   1
   5   3  -6 30120.1 1926.74   1
   5  -3  -6 31426.4 1940.46   1
  -5   3   6 31383.0 1944.57   1
   5  -3  -5 23061.0 1523.89   1
   5   3  -5 24833.5 1516.24   1
  -5   3   5 23818.0 1526.46   1
  -5  -3   5 24671.5 1518.81   1
   5  -3  -4 25760.6 1591.24   1
  -5   3   4 24349.1 1591.52   1
   5   3  -4 24672.8 1583.46   1
  -5  -3   4 26408.9 1587.10   1
  -5  -3   3 987.267 190.456   1
   5   3  -3 1655.18 190.774   1
   5  -3  -3 1294.27 189.016   1
  -5   3   3 1427.43 192.230   1
  -5  -3   2 811.994 151.456   1
   5   3  -2 709.720 149.721   1
  -5   3   2 1100.27 182.827   1
   5  -3  -2 1161.37 178.695   1
   5  -3  -1 77335.6 4594.90   1
  -5  -3   1 65202.7 4589.31   1
  -5   3   1 76396.3 4596.09   1
   5   3  -1 82748.0 4596.91   1
  -5   3   0 62849.2 3842.56   1
  -5  -3   0 62177.8 3844.89   1
   5  -3   0 59794.0 3839.46   1
   5   3   0 66093.9 3846.55   1
   5   3   1 80978.2 4935.93   1
  -5   3  -1 81344.4 4932.54   1
   5  -3   1 80305.1 4930.25   1
  -5  -3  -1 79798.6 4934.54   1
   5  -3   2 1012.91 159.577   1
   5   3   2 1146.08 179.152   1
  -5   3  -2 1018.36 176.531   1
  -5  -3  -2 1094.29 185.214   1
   5  -3   3 1849.57 186.462   1
  -5  -3  -3 1449.41 178.646   1
   5   3   3 1203.26 177.153   1
  -5   3  -3 1559.53 180.320   1
   5   3   4 25311.7 1554.32   1
   5  -3   4 23558.7 1538.85   1
  -5  -3  -4 26480.5 1553.84   1
  -5   3  -4 23611.7 1537.26   1
   5   3   5 23310.2 1528.61   1
   5  -3   5 26328.4 1517.69   1
  -5   3  -5 22383.2 1509.76   1
  -5  -3  -5 24636.3 1526.99   1
   5   3   6 31336.7 1889.42   1
   5  -3   6 29980.1 1870.83   1
  -5  -3  -6 30338.6 1880.35   1
  -5   3  -6 28709.4 1866.24   1
   5  -3   7 21302.6 1315.38   1
  -5   3  -7 20277.4 1311.47   1
  -5  -3  -7 20835.8 1324.75   1
   5   3   7 20306.1 1327.63   1
   5  -3   8 25964.2 1572.13   1
  -5  -3  -8 24688.1 1583.91   1
  -5   3  -8 23571.3 1563.31   1
   5   3   8 25537.7 1589.05   1
  -5  -3  -9 17068.4 1122.68   1
  -5   3  -9 16702.4 1102.64   1
   5  -3   9 16885.8 1106.15   1
   5   3   9 18001.1 1129.72   1
   5   3  10 293.161 236.227   1
   5  -3  10 109.127 200.898   1
  -5  -3 -10 448.826 246.430   1
  -5   3 -10 186.729 177.350   1
   5  -3  11 163.467 201.434   1
   5   3  11 253.134 253.735   1
  -5  -3 -11 129.749 231.224   1
  -5   3 -11 65.8737 204.575   1
   5   3  12 263.922 265.215   1
   5  -3  12 399.947 237.490   1
  -5  -3 -12 618.237 256.018   1
  -5   3 -12 739.039 219.760   1
   5   3  13 1941.84 348.930   1
  -5  -3 -13 2072.77 326.328   1
  -5   3 -14 5742.42 440.882   1
   5   3  14 5007.50 453.622   1
   5  -3  14 6085.01 462.419   1
  -5   3 -15 2175.92 310.490   1
  -5  -3 -15 3288.36 370.985   1
   5   3  15 2405.31 375.358   1
   5  -3  15 2217.86 326.962   1
   5  -3  16 59.7433 252.765   1
  -5  -3 -17 187.936 283.021   1
  -5   3 -17 261.598 265.317   1
   5  -3  17-246.126 275.703   1
   5   3  17 99.9716 304.777   1
   5  -3  18 1824.36 314.169   1
  -5  -3 -18 1562.39 353.466   1
  -5   3 -18 1698.82 322.879   1
   5   3  19 1816.73 367.675   1
   5  -3  20 1486.80 340.613   1
  -5   3 -20 2830.85 350.803   1
   5  -3  21 381.848 312.162   1
   5   3  21 175.300 323.636   1
  -5  -3 -21 395.381 332.163   1
  -5   3 -21 196.800 301.047   1
   5   3  22 70.6212 339.900   1
   5  -3  22 107.101 311.778   1
  -5   3 -22-235.868 314.846   1
  -5  -3 -22 33.3147 324.714   1
   5   3  23 780.759 367.035   1
  -5  -3 -23 368.244 335.411   1
   5   3  24 750.319 372.881   1
  -5  -3 -24 1916.26 403.485   1
   5   3  25 500.053 367.511   1
  -5  -3 -25 571.692 382.528   1
   5   3  26 391.266 387.883   1
  -5  -3 -26 1309.72 408.018   1
   5   3  27 777.557 403.438   1
  -5  -3 -27 1163.65 400.880   1
   5  -4 -27-714.202 389.968   1
  -5   4  27 34.7707 390.573   1
   5  -4 -26-33.0379 379.286   1
  -5   4  26 35.2781 369.529   1
   5  -4 -24 676.719 341.804   1
  -5   4  24 930.277 354.479   1
   5  -4 -23 816.714 387.557   1
  -5   4  23 250.803 368.062   1
   5   4 -22 897.339 352.182   1
   5  -4 -22 1564.83 371.578   1
  -5   4  22 537.332 358.454   1
  -5  -4  22 1874.64 369.578   1
   5   4 -21 301.311 312.800   1
  -5   4  21 1355.99 381.252   1
  -5  -4  21 779.198 321.504   1
   5   4 -20 97.7461 297.728   1
   5  -4 -20 402.688 334.244   1
  -5  -4  20 241.119 304.459   1
   5  -4 -19 298.891 331.437   1
  -5   4  19 246.105 349.648   1
   5   4 -18 671.659 291.547   1
   5  -4 -18 949.504 289.362   1
  -5  -4  18 1226.35 310.491   1
  -5   4  18 589.015 313.467   1
   5   4 -17 4142.60 405.638   1
   5  -4 -17 3023.91 404.007   1
  -5  -4  17 4506.99 422.458   1
  -5   4  17 3743.89 424.905   1
   5  -4 -16 6771.89 551.281   1
  -5  -4  16 6727.51 526.160   1
  -5   4  16 6562.91 559.664   1
   5   4 -16 5484.56 507.167   1
   5   4 -15 3150.61 355.866   1
  -5  -4  15 4134.28 389.948   1
   5  -4 -14 11387.7 764.000   1
  -5  -4  14 10296.0 754.388   1
  -5   4  14 10552.6 764.595   1
   5   4 -14 10645.7 752.431   1
   5  -4 -13 3331.90 365.168   1
  -5   4  13 1959.50 353.000   1
   5  -4 -12 11612.8 848.056   1
  -5   4  12 12046.6 859.393   1
   5   4 -12 13047.2 834.580   1
  -5  -4  12 12435.4 833.912   1
   5  -4 -11 18682.9 1167.97   1
  -5  -4  11 17764.8 1148.86   1
  -5   4  11 17088.5 1170.47   1
   5   4 -11 17075.4 1140.38   1
   5   4 -10 1461.70 208.137   1
  -5  -4  10 1511.58 223.479   1
  -5   4  10 1715.36 289.772   1
   5  -4 -10 930.493 262.285   1
  -5  -4   9 2503.91 258.741   1
   5   4  -9 2355.33 249.983   1
   5  -4  -8 25701.2 1715.75   1
  -5  -4   8 28957.1 1703.53   1
  -5   4   8 25813.8 1722.37   1
   5   4  -8 27281.0 1699.14   1
  -5  -4   7 3666.86 283.313   1
   5  -4  -7 2770.11 311.610   1
   5   4  -7 3394.71 275.135   1
  -5   4   7 2560.53 317.245   1
  -5   4   6 452.247 182.060   1
  -5  -4   6 432.966 138.811   1
   5  -4  -6 104.015 143.936   1
   5   4  -6 217.791 137.802   1
  -5   4   5 1117.02 189.670   1
  -5  -4   5 911.748 156.453   1
   5  -4  -5 858.819 180.133   1
   5   4  -5 623.398 155.878   1
   5  -4  -4 26492.2 1755.08   1
  -5   4   4 27527.1 1756.70   1
   5   4  -4 29370.3 1745.34   1
  -5  -4   4 27976.8 1745.39   1
  -5  -4   3 1186.95 179.145   1
   5   4  -3 1363.65 173.568   1
  -5   4   3 1394.01 191.280   1
   5  -4  -3 1403.33 188.863   1
   5  -4  -2 12370.7 790.173   1
   5   4  -2 12374.8 790.364   1
  -5  -4   2 11639.7 789.997   1
  -5   4   2 12129.1 792.631   1
   5  -4  -1 5218.40 360.843   1
  -5   4   1 5585.98 365.463   1
  -5  -4   1 4676.39 363.869   1
   5  -4   0-245.869 136.869   1
  -5   4   0-47.5494 141.465   1
  -5  -4   0 97.1184 140.469   1
   5   4   0-16.6798 144.426   1
   5   4   1 4741.66 382.170   1
  -5   4  -1 5559.50 379.307   1
  -5  -4  -1 5176.64 381.524   1
   5  -4   1 5110.36 376.194   1
   5   4   2 12445.9 836.823   1
  -5   4  -2 12625.3 824.791   1
   5  -4   2 12628.9 821.741   1
  -5  -4  -2 13382.1 838.178   1
   5  -4   3 1318.87 175.328   1
  -5  -4  -3 1543.98 192.815   1
   5   4   3 1108.84 196.771   1
  -5   4  -4 28224.3 1805.60   1
  -5  -4  -4 28134.9 1819.04   1
   5  -4   4 31009.6 1810.46   1
   5   4   4 28536.3 1822.93   1
  -5   4  -5 648.047 145.191   1
  -5  -4  -5 702.526 194.181   1
   5  -4   5 953.390 153.555   1
   5   4   5 699.225 203.652   1
  -5  -4  -6 398.121 200.136   1
  -5   4  -6 337.999 151.800   1
   5  -4   6 229.116 144.114   1
   5   4   6 45.0248 205.249   1
   5   4   7 2949.41 315.066   1
  -5   4  -7 3106.60 266.535   1
  -5  -4  -7 3212.40 305.244   1
   5  -4   7 3144.02 271.525   1
   5  -4   8 29662.0 1760.38   1
  -5  -4  -8 28149.0 1773.74   1
  -5   4  -8 26775.0 1754.64   1
   5   4   8 27642.3 1777.23   1
  -5   4  -9 2031.69 233.714   1
   5  -4   9 2104.66 246.289   1
   5   4  10 1375.11 278.987   1
   5  -4  10 1073.09 228.383   1
  -5   4 -10 1660.25 208.316   1
  -5  -4 -10 1308.02 258.534   1
  -5  -4 -11 16981.8 1112.51   1
  -5   4 -11 16529.8 1092.49   1
   5  -4  11 17661.4 1100.54   1
   5   4  11 15866.0 1115.26   1
  -5  -4 -12 12968.0 876.084   1
  -5   4 -12 13895.7 853.476   1
   5  -4  12 11960.4 854.400   1
   5   4  12 11277.7 873.057   1
   5   4  13 1980.57 347.237   1
   5  -4  13 2639.98 300.492   1
  -5   4 -13 2338.89 276.050   1
  -5  -4 -14 11065.6 721.005   1
   5   4  14 8488.13 712.953   1
   5  -4  15 3598.89 399.788   1
  -5   4 -15 4201.72 378.731   1
   5  -4  16 5720.88 482.700   1
  -5  -4 -16 5356.25 494.028   1
  -5   4 -16 5342.19 458.055   1
   5   4  16 4694.46 515.341   1
   5   4  17 4188.85 457.866   1
   5  -4  17 4159.69 434.828   1
  -5  -4 -17 4329.58 443.684   1
  -5   4 -17 4369.10 425.664   1
   5   4  18 983.486 310.457   1
   5  -4  18 645.951 290.736   1
  -5  -4 -18 418.781 289.119   1
  -5   4 -18 90.2963 269.240   1
   5  -4  19-161.418 275.202   1
   5   4  19 642.673 291.625   1
  -5   4 -19-61.3069 279.342   1
  -5  -4 -19 132.031 281.369   1
   5   4  20 34.6156 274.586   1
   5  -4  20 537.114 310.719   1
  -5  -4 -20-98.3204 272.795   1
  -5   4 -20 94.9861 291.924   1
   5   4  21 245.563 297.144   1
   5  -4  21 554.181 324.626   1
  -5  -4 -21 1153.59 308.606   1
  -5   4 -21 851.668 326.026   1
   5   4  22 1304.43 345.998   1
  -5   4 -22 1148.67 326.484   1
  -5  -4 -22 1296.25 335.546   1
   5   4  23 671.369 355.069   1
  -5  -4 -23 266.648 330.590   1
   5   4  24 780.892 364.528   1
  -5  -4 -24 1268.66 373.678   1
   5   4  26 422.090 383.245   1
  -5  -4 -26 496.139 382.668   1
   5   4  27 732.066 381.661   1
  -5  -4 -27 655.694 392.692   1
  -5   5  27 308.520 329.476   1
   5  -5 -27-32.0838 329.434   1
  -5   5  26 695.994 371.022   1
   5  -5 -26 229.311 359.010   1
  -5   5  25 316.859 384.470   1
   5  -5 -25 166.388 394.706   1
  -5   5  24 462.046 372.573   1
   5  -5 -24 33.5919 369.424   1
  -5   5  23 392.407 337.161   1
   5  -5 -23 304.750 330.129   1
  -5  -5  21 280.083 316.221   1
  -5   5  21 642.195 360.281   1
   5   5 -21 234.554 307.622   1
   5  -5 -21 135.231 340.895   1
  -5  -5  20 611.174 320.986   1
  -5   5  20 926.306 359.034   1
   5  -5 -20 874.590 340.483   1
  -5  -5  19 131.265 268.530   1
   5   5 -19 125.655 286.804   1
  -5   5  18 2721.27 411.764   1
   5   5 -18 2664.02 335.121   1
   5  -5 -18 2241.28 389.991   1
  -5  -5  17-60.4811 273.226   1
  -5   5  17-379.554 349.684   1
   5   5 -17 377.118 260.486   1
   5  -5 -17-324.176 313.755   1
  -5  -5  16 172.781 258.023   1
  -5   5  16-304.758 311.516   1
   5   5 -16 305.367 250.289   1
   5  -5 -16-222.748 305.757   1
   5   5 -15 344.505 235.001   1
  -5  -5  15-54.9591 230.907   1
  -5   5  15 132.436 302.202   1
   5  -5 -15-155.620 280.646   1
  -5   5  14 4551.23 460.183   1
   5  -5 -14 4613.31 446.043   1
   5   5 -13 3015.43 318.980   1
  -5  -5  13 3252.73 328.022   1
  -5   5  13 2496.64 380.036   1
   5  -5 -13 3572.53 376.072   1
   5   5 -12 420.141 202.903   1
   5  -5 -12 428.943 236.003   1
  -5  -5  12 255.090 209.703   1
  -5   5  12 271.956 246.817   1
   5  -5 -11 22451.5 1428.69   1
  -5   5  11 20351.0 1426.05   1
   5   5 -11 23186.7 1403.67   1
  -5  -5  11 21681.0 1408.36   1
   5  -5 -10 17946.3 1133.75   1
  -5  -5  10 17538.3 1104.75   1
[truncated: 830,179 more chars]
