# Supplementary material for: Structural insight into the cooperativity of spin crossover compounds
Source: Acta Crystallogr B Struct Sci Cryst Eng Mater. 2023 Aug 11;79(Pt 5):354–67. doi: 10.1107/S2052520623005814 (PMC10552598; doi:10.1107/S2052520623005814)
Supplement: Supplementary file 5 [file b-79-00354-sup5.zip › Bia_Portho_185K.cif]

data_Bia_dw4400_185K
 
_audit_creation_method            'SHELXL-2019/2'
_shelx_SHELXL_version_number      '2019/2'
_chemical_name_systematic         ?
_chemical_name_common             ?
_chemical_melting_point           ?
_chemical_formula_moiety          ?
_chemical_formula_sum
 'C10.86 H8 Fe0.29 N1.71 S0.57' 
_chemical_formula_weight          196.75

loop_
 _atom_type_symbol
 _atom_type_description
 _atom_type_scat_dispersion_real
 _atom_type_scat_dispersion_imag
 _atom_type_scat_source
 'Fe'  'Fe'   0.3265   0.6960
 'International Tables Vol C Tables 4.2.6.8 and 6.1.1.4'
 'C'  'C'   0.0024   0.0013
 'International Tables Vol C Tables 4.2.6.8 and 6.1.1.4'
 'H'  'H'   0.0000   0.0000
 'International Tables Vol C Tables 4.2.6.8 and 6.1.1.4'
 'N'  'N'   0.0049   0.0027
 'International Tables Vol C Tables 4.2.6.8 and 6.1.1.4'
 'S'  'S'   0.1051   0.1002
 'International Tables Vol C Tables 4.2.6.8 and 6.1.1.4'
 
_space_group_crystal_system       orthorhombic
_space_group_IT_number            56
_space_group_name_H-M_alt         'P c c n'
_space_group_name_Hall            '-P 2ab 2ac'
 
_shelx_space_group_comment
;
The symmetry employed for this shelxl refinement is uniquely defined
by the following loop, which should always be used as a source of
symmetry information in preference to the above space-group names.
They are only intended as comments.
;
 
loop_
 _space_group_symop_operation_xyz
 'x, y, z'
 '-x+1/2, -y+1/2, z'
 '-x, y+1/2, -z+1/2'
 'x+1/2, -y, -z+1/2'
 '-x, -y, -z'
 'x-1/2, y-1/2, -z'
 'x, -y-1/2, z-1/2'
 '-x-1/2, y, z-1/2'
 
_cell_length_a                    12.9162(3)
_cell_length_b                    14.9373(4)
_cell_length_c                    17.6220(4)
_cell_angle_alpha                 90
_cell_angle_beta                  90
_cell_angle_gamma                 90
_cell_volume                      3399.87(14)
_cell_formula_units_Z             14
_cell_measurement_temperature     185(2)
_cell_measurement_reflns_used     4090
_cell_measurement_theta_min       1.918
_cell_measurement_theta_max       24.841
 
_exptl_crystal_description        irregular
_exptl_crystal_colour             ?
_exptl_crystal_density_meas       ?
_exptl_crystal_density_method     ?
_exptl_crystal_density_diffrn     1.345          
_exptl_crystal_F_000              1424
_exptl_transmission_factor_min    ?
_exptl_transmission_factor_max    ?
_exptl_crystal_size_max           ?
_exptl_crystal_size_mid           ?
_exptl_crystal_size_min           ?
_exptl_absorpt_coefficient_mu     0.442
_shelx_estimated_absorpt_T_min    ?
_shelx_estimated_absorpt_T_max    ?
_exptl_absorpt_correction_type    ?
_exptl_absorpt_correction_T_min   ?
_exptl_absorpt_correction_T_max   ?
_exptl_absorpt_process_details    ?
_exptl_absorpt_special_details    ?
_diffrn_ambient_temperature       293(2)
_diffrn_radiation_wavelength      0.65524
_diffrn_radiation_type            Synchrotron
_diffrn_source                    ?
_diffrn_measurement_device_type   '4-circle diffractometer'
_diffrn_measurement_method        ?
_diffrn_detector_area_resol_mean  ?
_diffrn_reflns_number             35120
_diffrn_reflns_av_unetI/netI      0.0695
_diffrn_reflns_av_R_equivalents   0.0904
_diffrn_reflns_limit_h_min        -20
_diffrn_reflns_limit_h_max        20
_diffrn_reflns_limit_k_min        -18
_diffrn_reflns_limit_k_max        18
_diffrn_reflns_limit_l_min        -28
_diffrn_reflns_limit_l_max        28
_diffrn_reflns_theta_min          1.922
_diffrn_reflns_theta_max          32.912
_diffrn_reflns_theta_full         23.150
_diffrn_measured_fraction_theta_max   0.820
_diffrn_measured_fraction_theta_full  0.984
_diffrn_reflns_Laue_measured_fraction_max    0.820
_diffrn_reflns_Laue_measured_fraction_full   0.984
_diffrn_reflns_point_group_measured_fraction_max   0.820
_diffrn_reflns_point_group_measured_fraction_full  0.984
_reflns_number_total              6672
_reflns_number_gt                 4131
_reflns_threshold_expression      'I > 2\s(I)'
_reflns_Friedel_coverage          0.000
_reflns_Friedel_fraction_max      .
_reflns_Friedel_fraction_full     .
 
_reflns_special_details
;
 Reflections were merged by SHELXL according to the crystal
 class for the calculation of statistics and refinement.
 
 _reflns_Friedel_fraction is defined as the number of unique
 Friedel pairs measured divided by the number that would be
 possible theoretically, ignoring centric projections and
 systematic absences.
;
 
_computing_data_collection        ?
_computing_cell_refinement        ?
_computing_data_reduction         ?
_computing_structure_solution     ?
_computing_structure_refinement 'SHELXL-2019/2 (Sheldrick, 2019)'
_computing_molecular_graphics     ?
_computing_publication_material   ?
_refine_special_details           ?
_refine_ls_structure_factor_coef  Fsqd
_refine_ls_matrix_type            full
_refine_ls_weighting_scheme       calc
_refine_ls_weighting_details
'w=1/[\s^2^(Fo^2^)+(0.0314P)^2^+2.9329P] where P=(Fo^2^+2Fc^2^)/3'
_atom_sites_solution_primary      ?
_atom_sites_solution_secondary    ?
_atom_sites_solution_hydrogens    geom
_refine_ls_hydrogen_treatment     constr
_refine_ls_extinction_method      none
_refine_ls_extinction_coef        .
_refine_ls_number_reflns          6672
_refine_ls_number_parameters      213
_refine_ls_number_restraints      0
_refine_ls_R_factor_all           0.1677
_refine_ls_R_factor_gt            0.1036
_refine_ls_wR_factor_ref          0.1765
_refine_ls_wR_factor_gt           0.1553
_refine_ls_goodness_of_fit_ref    1.197
_refine_ls_restrained_S_all       1.197
_refine_ls_shift/su_max           0.001
_refine_ls_shift/su_mean          0.000
 
loop_
 _atom_site_label
 _atom_site_type_symbol
 _atom_site_fract_x
 _atom_site_fract_y
 _atom_site_fract_z
 _atom_site_U_iso_or_equiv
 _atom_site_adp_type
 _atom_site_occupancy
 _atom_site_site_symmetry_order  
 _atom_site_calc_flag
 _atom_site_refinement_flags_posn
 _atom_site_refinement_flags_adp
 _atom_site_refinement_flags_occupancy
 _atom_site_disorder_assembly
 _atom_site_disorder_group
Fe01 Fe 0.750000 0.750000 0.57766(3) 0.03811(16) Uani 1 2 d S T P . .
S002 S 0.91189(8) 0.55675(8) 0.39526(5) 0.0682(3) Uani 1 1 d . . . . .
N003 N 0.7455(2) 0.84481(16) 0.67582(13) 0.0416(5) Uani 1 1 d . . . . .
N004 N 0.8016(2) 0.66047(19) 0.49743(14) 0.0515(7) Uani 1 1 d . . . . .
N005 N 0.91115(19) 0.79607(17) 0.59467(13) 0.0422(6) Uani 1 1 d . . . . .
C006 C 0.6570(2) 0.8617(2) 0.72169(15) 0.0406(6) Uani 1 1 d . . . . .
C007 C 0.5641(2) 0.8833(2) 0.68678(16) 0.0428(7) Uani 1 1 d . . . . .
H007 H 0.561353 0.890402 0.634390 0.051 Uiso 1 1 calc R U . . .
C008 C 0.9265(2) 0.8478(2) 0.65614(17) 0.0456(7) Uani 1 1 d . . . . .
C009 C 0.8339(3) 0.8720(2) 0.69885(17) 0.0465(7) Uani 1 1 d . . . . .
H009 H 0.839134 0.906909 0.742399 0.056 Uiso 1 1 calc R U . . .
C00A C 0.6604(2) 0.8511(2) 0.80019(17) 0.0475(7) Uani 1 1 d . . . . .
H00A H 0.722334 0.836274 0.823961 0.057 Uiso 1 1 calc R U . . .
C00B C 0.4779(3) 0.8844(2) 0.80826(18) 0.0460(7) Uani 1 1 d . . . . .
C00C C 0.4760(2) 0.8943(2) 0.72962(18) 0.0468(7) Uani 1 1 d . . . . .
H00C H 0.413961 0.908552 0.705671 0.056 Uiso 1 1 calc R U . . .
C00D C 0.8475(2) 0.6177(2) 0.45458(16) 0.0433(7) Uani 1 1 d . . . . .
C00E C 0.5714(3) 0.8628(2) 0.84271(17) 0.0508(8) Uani 1 1 d . . . . .
H00E H 0.574123 0.856108 0.895137 0.061 Uiso 1 1 calc R U . . .
C00F C 0.3824(3) 0.8979(2) 0.85338(19) 0.0500(8) Uani 1 1 d . . . . .
C00G C 0.9941(3) 0.7729(2) 0.55393(19) 0.0522(8) Uani 1 1 d . . . . .
H00G H 0.984662 0.737625 0.511005 0.063 Uiso 1 1 calc R U . . .
C00H C 0.3849(3) 0.9422(3) 0.92282(19) 0.0569(9) Uani 1 1 d . . . . .
H00H H 0.447728 0.962596 0.941936 0.068 Uiso 1 1 calc R U . . .
C00I C 1.0239(3) 0.8770(3) 0.6781(2) 0.0601(9) Uani 1 1 d . . . . .
H00I H 1.032346 0.912892 0.720843 0.072 Uiso 1 1 calc R U . . .
C00J C 0.2873(3) 0.8671(3) 0.8274(2) 0.0652(10) Uani 1 1 d . . . . .
H00J H 0.283587 0.836502 0.781545 0.078 Uiso 1 1 calc R U . . .
C00K C 0.1977(3) 0.8815(3) 0.8690(3) 0.0757(11) Uani 1 1 d . . . . .
H00K H 0.134510 0.861042 0.850737 0.091 Uiso 1 1 calc R U . . .
C00L C 1.1079(3) 0.8515(3) 0.6351(2) 0.0717(11) Uani 1 1 d . . . . .
H00L H 1.174242 0.869976 0.648480 0.086 Uiso 1 1 calc R U . . .
C00M C 0.2947(3) 0.9562(3) 0.9638(2) 0.0671(11) Uani 1 1 d . . . . .
H00M H 0.297457 0.986510 1.009861 0.081 Uiso 1 1 calc R U . . .
C00N C 0.2020(3) 0.9259(3) 0.9370(2) 0.0715(11) Uani 1 1 d . . . . .
H00N H 0.141792 0.935244 0.964882 0.086 Uiso 1 1 calc R U . . .
C00O C 1.0933(3) 0.7991(3) 0.5728(2) 0.0649(10) Uani 1 1 d . . . . .
H00O H 1.149311 0.781191 0.543371 0.078 Uiso 1 1 calc R U . . .
 
loop_
 _atom_site_aniso_label
 _atom_site_aniso_U_11
 _atom_site_aniso_U_22
 _atom_site_aniso_U_33
 _atom_site_aniso_U_23
 _atom_site_aniso_U_13
 _atom_site_aniso_U_12
Fe01 0.0402(3) 0.0454(3) 0.0287(2) 0.000 0.000 0.0044(3)
S002 0.0693(6) 0.0923(8) 0.0429(4) -0.0065(5) 0.0110(4) 0.0320(5)
N003 0.0476(13) 0.0420(13) 0.0351(10) 0.0013(10) -0.0007(11) 0.0112(12)
N004 0.0583(17) 0.0559(17) 0.0404(13) -0.0039(12) 0.0087(12) 0.0020(13)
N005 0.0442(13) 0.0449(14) 0.0375(12) 0.0066(11) 0.0016(10) 0.0027(11)
C006 0.0485(17) 0.0399(16) 0.0334(13) -0.0025(12) -0.0008(12) 0.0088(13)
C007 0.0521(17) 0.0413(16) 0.0351(14) -0.0013(12) -0.0051(12) 0.0099(13)
C008 0.0482(17) 0.0481(18) 0.0406(15) 0.0055(13) -0.0053(13) 0.0030(14)
C009 0.0561(19) 0.0460(18) 0.0373(14) -0.0006(13) -0.0058(13) 0.0036(15)
C00A 0.0478(17) 0.0548(19) 0.0397(15) -0.0025(14) -0.0065(13) 0.0106(14)
C00B 0.0527(18) 0.0393(17) 0.0460(16) -0.0015(13) 0.0026(14) 0.0080(13)
C00C 0.0495(17) 0.0412(17) 0.0495(17) -0.0005(14) -0.0050(14) 0.0112(13)
C00D 0.0426(16) 0.0557(19) 0.0318(13) 0.0019(13) -0.0007(12) -0.0006(14)
C00E 0.059(2) 0.058(2) 0.0353(14) 0.0034(14) -0.0003(13) 0.0150(16)
C00F 0.0560(19) 0.0428(18) 0.0512(17) 0.0043(14) 0.0044(15) 0.0131(15)
C00G 0.0498(18) 0.059(2) 0.0478(17) 0.0072(15) 0.0095(14) 0.0026(15)
C00H 0.060(2) 0.063(2) 0.0477(17) 0.0007(17) 0.0005(16) 0.0215(17)
C00I 0.0529(19) 0.068(2) 0.059(2) -0.0044(18) -0.0130(17) -0.0046(17)
C00J 0.063(2) 0.062(2) 0.071(2) -0.010(2) 0.007(2) 0.0049(18)
C00K 0.058(2) 0.080(3) 0.088(3) -0.007(2) 0.009(2) 0.006(2)
C00L 0.043(2) 0.089(3) 0.083(3) 0.010(2) -0.0108(19) -0.0078(19)
C00M 0.074(3) 0.078(3) 0.0501(19) -0.0012(19) 0.0070(19) 0.034(2)
C00N 0.060(2) 0.086(3) 0.068(3) 0.007(2) 0.018(2) 0.026(2)
C00O 0.0448(19) 0.079(3) 0.070(2) 0.008(2) 0.0059(17) 0.0011(18)
 
_geom_special_details
;
 All esds (except the esd in the dihedral angle between two l.s. planes)
 are estimated using the full covariance matrix.  The cell esds are taken
 into account individually in the estimation of esds in distances, angles
 and torsion angles; correlations between esds in cell parameters are only
 used when they are defined by crystal symmetry.  An approximate (isotropic)
 treatment of cell esds is used for estimating esds involving l.s. planes.
;
 
loop_
 _geom_bond_atom_site_label_1
 _geom_bond_atom_site_label_2
 _geom_bond_distance
 _geom_bond_site_symmetry_2
 _geom_bond_publ_flag
Fe01 N004 2.057(3) 2_665 ?
Fe01 N004 2.057(3) . ?
Fe01 N005 2.213(3) . ?
Fe01 N005 2.213(2) 2_665 ?
Fe01 N003 2.236(2) 2_665 ?
Fe01 N003 2.236(2) . ?
S002 C00D 1.617(3) . ?
N003 C009 1.278(4) . ?
N003 C006 1.422(4) . ?
N004 C00D 1.153(4) . ?
N005 C00G 1.336(4) . ?
N005 C008 1.345(4) . ?
C006 C007 1.387(4) . ?
C006 C00A 1.393(4) . ?
C007 C00C 1.376(4) . ?
C008 C00I 1.388(5) . ?
C008 C009 1.458(4) . ?
C00A C00E 1.384(4) . ?
C00B C00E 1.389(4) . ?
C00B C00C 1.394(4) . ?
C00B C00F 1.481(4) . ?
C00F C00J 1.389(5) . ?
C00F C00H 1.391(5) . ?
C00G C00O 1.380(5) . ?
C00H C00M 1.386(5) . ?
C00I C00L 1.378(5) . ?
C00J C00K 1.386(5) . ?
C00K C00N 1.370(6) . ?
C00L C00O 1.361(6) . ?
C00M C00N 1.365(6) . ?
 
loop_
 _geom_angle_atom_site_label_1
 _geom_angle_atom_site_label_2
 _geom_angle_atom_site_label_3
 _geom_angle
 _geom_angle_site_symmetry_1
 _geom_angle_site_symmetry_3
 _geom_angle_publ_flag
N004 Fe01 N004 93.17(15) 2_665 . ?
N004 Fe01 N005 101.29(10) 2_665 . ?
N004 Fe01 N005 89.45(10) . . ?
N004 Fe01 N005 89.45(10) 2_665 2_665 ?
N004 Fe01 N005 101.29(10) . 2_665 ?
N005 Fe01 N005 164.43(12) . 2_665 ?
N004 Fe01 N003 162.12(10) 2_665 2_665 ?
N004 Fe01 N003 96.40(10) . 2_665 ?
N005 Fe01 N003 93.88(9) . 2_665 ?
N005 Fe01 N003 73.90(9) 2_665 2_665 ?
N004 Fe01 N003 96.40(10) 2_665 . ?
N004 Fe01 N003 162.12(10) . . ?
N005 Fe01 N003 73.90(9) . . ?
N005 Fe01 N003 93.88(9) 2_665 . ?
N003 Fe01 N003 78.66(12) 2_665 . ?
C009 N003 C006 118.8(3) . . ?
C009 N003 Fe01 115.1(2) . . ?
C006 N003 Fe01 124.9(2) . . ?
C00D N004 Fe01 167.6(3) . . ?
C00G N005 C008 117.6(3) . . ?
C00G N005 Fe01 127.0(2) . . ?
C008 N005 Fe01 115.2(2) . . ?
C007 C006 C00A 119.6(3) . . ?
C007 C006 N003 119.0(2) . . ?
C00A C006 N003 121.3(3) . . ?
C00C C007 C006 120.0(3) . . ?
N005 C008 C00I 122.6(3) . . ?
N005 C008 C009 115.9(3) . . ?
C00I C008 C009 121.5(3) . . ?
N003 C009 C008 119.3(3) . . ?
C00E C00A C006 119.8(3) . . ?
C00E C00B C00C 118.3(3) . . ?
C00E C00B C00F 121.4(3) . . ?
C00C C00B C00F 120.3(3) . . ?
C007 C00C C00B 121.2(3) . . ?
N004 C00D S002 179.3(3) . . ?
C00A C00E C00B 121.0(3) . . ?
C00J C00F C00H 117.9(3) . . ?
C00J C00F C00B 121.0(3) . . ?
C00H C00F C00B 121.1(3) . . ?
N005 C00G C00O 122.8(3) . . ?
C00M C00H C00F 120.7(4) . . ?
C00L C00I C008 118.3(3) . . ?
C00K C00J C00F 120.8(4) . . ?
C00N C00K C00J 120.3(4) . . ?
C00O C00L C00I 119.6(3) . . ?
C00N C00M C00H 120.5(4) . . ?
C00M C00N C00K 119.9(4) . . ?
C00L C00O C00G 119.1(4) . . ?
 
_refine_diff_density_max    0.392
_refine_diff_density_min   -0.334
_refine_diff_density_rms    0.057

_shelx_res_file
;
TITL Bia_dw4400_085K_a.res in Pccn
    Bia_dw4400_185K.res
    created by SHELXL-2019/2 at 05:34:28 on 03-May-2022
REM Old TITL Bia_dw4400_085K in Pccn
REM SHELXT solution in Pccn: R1 0.089, Rweak 0.045, Alpha 0.023
REM <I/s>   0.567 for  392 systematic absences,  Orientation as input
REM Formula found by SHELXT:  Fe C38 N6 S2

CELL 0.65524 12.9162 14.9373 17.6220 90.0000 90.0000 90.0000
ZERR 14.000 0.0003 0.0004 0.0004 0.0000 0.0000 0.0000
LATT  1
SYMM 1/2-X, 1/2-Y, Z
SYMM -X, 1/2+Y, 1/2-Z
SYMM 1/2+X, -Y, 1/2-Z
SFAC FE C H N S
DISP $C  0.00244  0.00131  9.14798!source kissel
DISP $N  0.00493  0.00266 15.07095!source kissel
DISP $S  0.10506  0.10024 379.49005!source kissel
DISP $Fe  0.32649  0.69602 2544.24973!source kissel
UNIT 4 152 112 24 8
ACTA
L.S. 10
BOND
LIST 6
FMAP 2
PLAN 20
WGHT    0.031400    2.932900
FVAR       2.67198
FE01  1    0.750000    0.750000    0.577664    10.50000    0.04022    0.04541 =
         0.02870    0.00000    0.00000    0.00443
S002  5    0.911886    0.556751    0.395256    11.00000    0.06930    0.09233 =
         0.04294   -0.00652    0.01096    0.03203
N003  4    0.745496    0.844808    0.675825    11.00000    0.04761    0.04203 =
         0.03511    0.00129   -0.00074    0.01123
N004  4    0.801620    0.660466    0.497435    11.00000    0.05829    0.05590 =
         0.04042   -0.00392    0.00871    0.00198
N005  4    0.911146    0.796075    0.594674    11.00000    0.04420    0.04494 =
         0.03746    0.00662    0.00160    0.00269
C006  2    0.657031    0.861673    0.721686    11.00000    0.04851    0.03985 =
         0.03342   -0.00254   -0.00083    0.00877
C007  2    0.564093    0.883312    0.686783    11.00000    0.05205    0.04133 =
         0.03510   -0.00127   -0.00510    0.00990
AFIX  43
H007  3    0.561353    0.890402    0.634390    11.00000   -1.20000
AFIX   0
C008  2    0.926468    0.847843    0.656139    11.00000    0.04822    0.04807 =
         0.04059    0.00545   -0.00530    0.00298
C009  2    0.833900    0.872032    0.698851    11.00000    0.05606    0.04602 =
         0.03735   -0.00057   -0.00580    0.00364
AFIX  43
H009  3    0.839134    0.906909    0.742399    11.00000   -1.20000
AFIX   0
C00A  2    0.660391    0.851134    0.800187    11.00000    0.04782    0.05484 =
         0.03975   -0.00247   -0.00650    0.01064
AFIX  43
H00A  3    0.722334    0.836274    0.823961    11.00000   -1.20000
AFIX   0
C00B  2    0.477905    0.884440    0.808259    11.00000    0.05271    0.03934 =
         0.04604   -0.00149    0.00259    0.00801
C00C  2    0.475967    0.894293    0.729621    11.00000    0.04954    0.04122 =
         0.04951   -0.00047   -0.00503    0.01120
AFIX  43
H00C  3    0.413961    0.908552    0.705671    11.00000   -1.20000
AFIX   0
C00D  2    0.847491    0.617704    0.454582    11.00000    0.04261    0.05568 =
         0.03175    0.00192   -0.00073   -0.00056
C00E  2    0.571361    0.862823    0.842709    11.00000    0.05919    0.05782 =
         0.03532    0.00343   -0.00035    0.01504
AFIX  43
H00E  3    0.574123    0.856108    0.895137    11.00000   -1.20000
AFIX   0
C00F  2    0.382399    0.897879    0.853382    11.00000    0.05597    0.04284 =
         0.05125    0.00430    0.00436    0.01312
C00G  2    0.994117    0.772912    0.553929    11.00000    0.04981    0.05896 =
         0.04783    0.00724    0.00951    0.00259
AFIX  43
H00G  3    0.984662    0.737625    0.511005    11.00000   -1.20000
AFIX   0
C00H  2    0.384904    0.942182    0.922820    11.00000    0.06037    0.06259 =
         0.04773    0.00075    0.00049    0.02152
AFIX  43
H00H  3    0.447728    0.962596    0.941936    11.00000   -1.20000
AFIX   0
C00I  2    1.023942    0.877034    0.678142    11.00000    0.05285    0.06791 =
         0.05944   -0.00441   -0.01298   -0.00460
AFIX  43
H00I  3    1.032346    0.912892    0.720843    11.00000   -1.20000
AFIX   0
C00J  2    0.287256    0.867130    0.827415    11.00000    0.06309    0.06167 =
         0.07072   -0.00956    0.00679    0.00486
AFIX  43
H00J  3    0.283587    0.836502    0.781545    11.00000   -1.20000
AFIX   0
C00K  2    0.197739    0.881548    0.869047    11.00000    0.05849    0.08024 =
         0.08840   -0.00671    0.00935    0.00583
AFIX  43
H00K  3    0.134510    0.861042    0.850737    11.00000   -1.20000
AFIX   0
C00L  2    1.107948    0.851519    0.635088    11.00000    0.04330    0.08888 =
         0.08279    0.00999   -0.01077   -0.00783
AFIX  43
H00L  3    1.174242    0.869976    0.648480    11.00000   -1.20000
AFIX   0
C00M  2    0.294735    0.956208    0.963801    11.00000    0.07362    0.07764 =
         0.05011   -0.00118    0.00696    0.03385
AFIX  43
H00M  3    0.297457    0.986510    1.009861    11.00000   -1.20000
AFIX   0
C00N  2    0.201977    0.925856    0.937026    11.00000    0.06036    0.08553 =
         0.06847    0.00728    0.01761    0.02592
AFIX  43
H00N  3    0.141792    0.935244    0.964882    11.00000   -1.20000
AFIX   0
C00O  2    1.093253    0.799104    0.572806    11.00000    0.04476    0.07950 =
         0.07031    0.00752    0.00592    0.00110
AFIX  43
H00O  3    1.149311    0.781191    0.543371    11.00000   -1.20000
AFIX   0
HKLF 4


REM  Bia_dw4400_085K_a.res in Pccn
REM wR2 = 0.1765, GooF = S = 1.197, Restrained GooF = 1.197 for all data
REM R1 = 0.1036 for 4131 Fo > 4sig(Fo) and 0.1677 for all 6672 data
REM 213 parameters refined using 0 restraints

END

WGHT      0.0305      2.9700

REM Highest difference peak  0.392,  deepest hole -0.334,  1-sigma level  0.057
Q1    1   0.6976  0.7675  0.6043  11.00000  0.05    0.39
Q2    1   0.6975  0.7860  0.5741  11.00000  0.05    0.35
Q3    1   0.8054  0.7860  0.5733  11.00000  0.05    0.30
Q4    1   0.8821  0.8467  0.6863  11.00000  0.05    0.30
Q5    1   0.6509  0.8507  0.7598  11.00000  0.05    0.29
Q6    1   0.9645  0.8848  0.6605  11.00000  0.05    0.28
Q7    1   0.8584  0.5915  0.4086  11.00000  0.05    0.27
Q8    1   0.6040  0.8574  0.7041  11.00000  0.05    0.27
Q9    1   0.5144  0.8622  0.7107  11.00000  0.05    0.26
Q10   1   0.3335  0.9085  0.8328  11.00000  0.05    0.26
Q11   1   0.4923  0.8838  0.7700  11.00000  0.05    0.26
Q12   1   0.6049  0.8406  0.8174  11.00000  0.05    0.25
Q13   1   0.7028  0.8698  0.6865  11.00000  0.05    0.25
Q14   1   0.9351  0.8369  0.6206  11.00000  0.05    0.25
Q15   1   0.7927  0.8342  0.7075  11.00000  0.05    0.25
Q16   1   0.9757  0.8371  0.6744  11.00000  0.05    0.24
Q17   1   0.8834  0.5727  0.4301  11.00000  0.05    0.24
Q18   1   0.8485  0.5247  0.3976  11.00000  0.05    0.24
Q19   1   0.8020  0.7438  0.5504  11.00000  0.05    0.23
Q20   1   0.4322  0.8896  0.8322  11.00000  0.05    0.23
;
_shelx_res_checksum   44787

_shelx_hkl_file
;
   0   0  -2 597.773 75.9615   1
   0   0   2 660.668 79.3094   1
   0   0  -3 146.605 107.696   1
   0   0   3-64.1867 113.233   1
   0   0  -4 257292. 13251.6   1
   0   0   4 179935. 13245.6   1
   0   0  -5-29.7790 116.727   1
   0   0   5 10.6283 123.360   1
   0   0  -6 320.197 133.628   1
   0   0   6 591.640 145.013   1
   0   0  -8 171997. 10675.7   1
   0   0   8 173228. 10680.1   1
   0   0  -9 288.699 154.914   1
   0   0   9 71.8889 147.026   1
   0   0 -10 21263.8 1428.06   1
   0   0  10 23185.6 1438.43   1
   0   0 -11-221.844 173.779   1
   0   0  11-21.3799 178.714   1
   0   0 -12 24660.8 1580.09   1
   0   0  12 23915.4 1581.03   1
   0   0 -13 138.323 193.227   1
   0   0  13 121.876 201.382   1
   0   0 -15 359.602 225.847   1
   0   0  15-216.840 257.684   1
   0   0 -16 294.542 243.884   1
   0   0  16 733.675 262.880   1
   0   0 -17 111.589 219.854   1
   0   0  17 409.978 237.982   1
   0   0 -18 28.9839 253.516   1
   0   0  18-214.311 279.323   1
   0   0 -20 464.524 274.246   1
   0   0  20 132.146 284.989   1
   0   0 -21 317.608 281.366   1
   0   0  21-169.928 307.087   1
   0   0 -22 391.787 306.365   1
   0   0  22 1223.80 355.955   1
   0   0 -23-33.2701 305.719   1
   0   0  23 285.597 306.548   1
   0   0  24 435.700 327.557   1
   0   0 -24 67.4880 323.858   1
   0   0  25 73.5482 336.775   1
   0   0 -25 1125.55 352.843   1
   0   0  26 1994.48 386.660   1
   0   0 -26 1472.03 382.434   1
   0   1   1-35.4386 50.0510   1
   0  -1  -1 83.2286 48.5377   1
   0  -1  -2 130314. 8208.80   1
   0   1   2 135877. 8209.41   1
   0  -1  -3 139.951 112.410   1
   0   1  -3 222.436 88.9696   1
   0  -1   3-35.4544 94.3441   1
   0   1   3-108.823 121.112   1
   0  -1  -4 23619.0 1337.36   1
   0   1  -4 19628.4 1323.99   1
   0   1   4 21734.8 1337.71   1
   0  -1   4 20409.4 1326.10   1
   0  -1  -5 99.4084 102.895   1
   0   1  -5 198.753 109.151   1
   0  -1   5 110.043 124.939   1
   0   1   5 48.5474 111.195   1
   0   1  -6 39702.9 2453.35   1
   0  -1   6 38714.9 2454.33   1
   0  -1  -7 134.188 151.111   1
   0   1  -7-73.8926 123.148   1
   0  -1   7 78.4655 124.657   1
   0   1   7 284.957 168.881   1
   0   1  -8 55625.1 3566.47   1
   0  -1  -8 58951.0 3576.88   1
   0  -1   8 58685.0 3571.19   1
   0   1   8 55484.8 3578.30   1
   0  -1  -9 90.5106 142.326   1
   0   1  -9-63.3314 133.347   1
   0  -1   9 16.7768 133.169   1
   0   1   9 76.9367 144.789   1
   0   1 -10 46896.9 2892.37   1
   0  -1 -10 43606.9 2896.74   1
   0   1  10 47441.1 2905.61   1
   0  -1  10 46033.4 2895.98   1
   0  -1 -11 21.1897 185.804   1
   0   1 -11 57.2452 152.438   1
   0  -1  11-303.035 178.513   1
   0   1  11 67.3997 201.017   1
   0  -1 -12 8551.54 670.206   1
   0   1 -12 10055.9 670.687   1
   0   1  12 9873.48 688.407   1
   0   1 -13 487.577 210.623   1
   0  -1  13 163.577 193.891   1
   0  -1 -14 7792.29 581.952   1
   0   1  14 7442.63 587.493   1
   0  -1 -15-105.766 228.843   1
   0   1 -15 223.987 227.584   1
   0   1  15-530.109 277.150   1
   0  -1  15 104.598 241.377   1
   0   1  16 4348.09 463.695   1
   0   1 -16 5170.49 456.982   1
   0  -1 -16 5980.44 473.533   1
   0  -1  16 5123.26 459.154   1
   0   1 -17 246.398 236.319   1
   0  -1  17 202.252 234.355   1
   0   1  17-239.980 225.040   1
   0   1  18 5124.55 519.682   1
   0  -1 -18 5615.43 513.274   1
   0   1 -18 6569.95 514.638   1
   0  -1  18 6330.64 523.831   1
   0   1 -19 208.055 252.516   1
   0  -1 -19-546.400 283.517   1
   0   1  19 96.6013 296.609   1
   0  -1  19-253.575 275.128   1
   0   1 -20 921.426 287.406   1
   0  -1 -20 621.873 271.798   1
   0   1  20 398.241 293.300   1
   0  -1  20 1182.36 304.008   1
   0   1 -21 507.079 296.310   1
   0  -1 -21 255.327 305.080   1
   0  -1  21-237.206 297.511   1
   0   1  21 510.577 327.428   1
   0  -1 -22 3719.10 435.710   1
   0   1 -22 3623.40 428.082   1
   0   1  22 4503.01 452.830   1
   0  -1  22 2977.00 422.924   1
   0  -1 -23 265.340 303.243   1
   0   1 -23 33.3526 308.520   1
   0   1  23 461.855 314.552   1
   0  -1  23 609.750 332.452   1
   0  -1 -24-268.458 321.456   1
   0   1  24 612.453 350.229   1
   0   1 -24 576.743 327.774   1
   0  -1  24 219.554 326.963   1
   0   1 -25 446.088 324.430   1
   0  -1  25 444.114 339.499   1
   0  -1 -26 339.351 333.212   1
   0   1  26 475.810 343.384   1
   0  -1 -27 777.811 360.493   1
   0   1  27 36.5430 268.920   1
   0  -2  -1-9.28352 65.3370   1
   0   2   1-14.7429 68.9651   1
   0  -2  -2 6452.17 473.448   1
   0   2   2 7876.79 476.397   1
   0   2  -3-29.8647 65.5034   1
   0  -2  -3 191.169 132.188   1
   0  -2   3 28.0620 63.9333   1
   0   2   3 73.0548 141.508   1
   0  -2  -4 116.903 134.775   1
   0   2  -4 232.776 85.6015   1
   0   2   4 395.084 139.480   1
   0  -2   4 240.713 94.5285   1
   0   2  -5 7.25902 84.1437   1
   0  -2  -5 85.7740 149.170   1
   0  -2   5 69.0579 90.7592   1
   0   2   5-107.721 163.700   1
   0   2  -6 2532.04 223.272   1
   0  -2  -6 3186.88 247.421   1
   0  -2   6 2632.36 225.798   1
   0   2   6 2773.68 243.755   1
   0   2  -7 187.562 109.390   1
   0  -2  -7-128.466 132.197   1
   0   2   7-85.2571 139.960   1
   0  -2   7-151.316 115.866   1
   0  -2  -8 40411.1 2572.01   1
   0   2   8 41209.9 2582.03   1
   0  -2  -9-19.1413 166.078   1
   0   2  -9-73.1342 129.225   1
   0   2   9 61.0145 194.573   1
   0  -2   9 61.9525 140.603   1
   0   2 -10 114.475 134.692   1
   0  -2 -10 206.821 182.320   1
   0   2  10-87.5549 186.953   1
   0  -2  10 69.2168 148.226   1
   0  -2 -11-265.440 161.781   1
   0   2 -11 54.1049 152.733   1
   0   2  11 281.453 159.012   1
   0  -2  11 19.0557 158.679   1
   0  -2 -12 27884.8 1806.31   1
   0  -2  12 27649.9 1795.81   1
   0   2  12 28380.4 1814.14   1
   0  -2 -13 123.991 217.998   1
   0   2 -13 21.1256 178.933   1
   0   2  13 184.013 215.135   1
   0  -2  13-44.6007 170.801   1
   0   2 -14 26241.7 1713.24   1
   0  -2 -14 28721.9 1736.17   1
   0  -2  14 26184.1 1719.79   1
   0   2  14 25114.6 1730.32   1
   0  -2 -15 135.507 213.069   1
   0   2  15-142.962 224.790   1
   0   2 -16 789.680 249.817   1
   0  -2 -16 871.747 254.443   1
   0   2  16 979.447 273.711   1
   0  -2  16 940.947 249.591   1
   0  -2 -17 348.293 277.896   1
   0   2 -17 241.191 235.218   1
   0  -2  17-28.5696 246.826   1
   0   2 -18 3801.55 380.069   1
   0  -2  18 3242.24 378.772   1
   0   2 -19 146.715 262.511   1
   0  -2 -19 91.9520 244.805   1
   0   2  19 259.054 247.131   1
   0  -2  19-439.292 280.021   1
   0  -2 -20 2949.39 396.619   1
   0   2  20 3230.74 411.842   1
   0  -2 -21 384.858 311.014   1
   0   2 -21-31.6774 281.537   1
   0  -2  21 271.813 279.107   1
   0   2  21 171.130 321.217   1
   0   2 -22 358.726 298.539   1
   0  -2  22 105.176 303.738   1
   0  -2 -23 231.198 319.429   1
   0   2  23-212.105 323.274   1
   0   2 -23 400.924 321.064   1
   0  -2  23-72.0704 311.059   1
   0  -2 -24 2140.96 391.274   1
   0   2  24 1293.18 381.937   1
   0   2 -24 1566.41 360.269   1
   0  -2  24 1432.28 363.670   1
   0   2 -25 794.062 343.636   1
   0  -2 -25 100.840 312.468   1
   0   2  25 253.259 322.028   1
   0  -2 -26 100.885 355.469   1
   0   2  26-36.2916 350.197   1
   0  -2 -27 367.804 341.443   1
   0   2  27-108.297 342.470   1
   0  -2 -28 363.962 356.597   1
   0  -3   0-3.94671 76.0891   1
   0   3   0 29.0233 80.3596   1
   0  -3  -1 41.7631 96.3635   1
   0   3   1 37.7662 100.575   1
   0  -3  -2 808555. 50333.7   1
   0   3   2 826081. 50334.5   1
   0  -3  -3-169.681 129.989   1
   0   3   3-31.4701 128.711   1
   0  -3  -4 767636. 47650.0   1
   0   3  -4 778707. 47621.1   1
   0   3   4 738055. 47649.9   1
   0  -3   4 780983. 47621.2   1
   0   3  -5 5.82631 77.1107   1
   0  -3   5-49.0388 85.7660   1
   0  -3  -6 3344.36 274.160   1
   0   3  -6 2661.87 223.109   1
   0   3   6 3153.41 278.385   1
   0  -3   6 3022.33 230.823   1
   0   3  -7 135.437 96.9230   1
   0  -3  -7 17.2056 162.852   1
   0  -3   7-61.2714 97.3370   1
   0   3   7 237.521 179.313   1
   0   3  -8 10637.3 729.902   1
   0  -3  -8 11090.5 760.154   1
   0   3   8 11361.3 767.655   1
   0  -3   8 11373.0 731.360   1
   0  -3  -9-81.1581 199.921   1
   0   3   9 194.363 209.289   1
   0  -3 -10 38453.6 2426.21   1
   0   3 -10 38760.9 2402.92   1
   0   3  10 38236.5 2430.79   1
   0  -3  10 37230.7 2403.75   1
   0   3 -11 84.1032 150.999   1
   0  -3 -11 345.477 205.132   1
   0   3  11-24.4227 204.631   1
   0  -3  11 70.9983 161.269   1
   0   3 -12 147.941 158.462   1
   0  -3  12 58.3936 171.655   1
   0   3 -13 80.5025 168.252   1
   0  -3 -13 281.334 211.897   1
   0   3  13 54.2337 216.053   1
   0  -3  13 126.534 178.769   1
   0   3 -14 1021.59 228.102   1
   0  -3 -14 1817.61 289.185   1
   0   3  14 1585.64 310.522   1
   0  -3  14 1444.31 245.708   1
   0  -3 -15-83.1876 273.241   1
   0   3 -15 233.126 215.715   1
   0  -3  15 49.4121 217.211   1
   0   3  15 29.2675 277.602   1
   0  -3 -16 1204.16 287.990   1
   0   3 -16 1758.47 257.776   1
   0   3  16 1634.19 303.425   1
   0  -3  16 1635.95 278.335   1
   0   3 -17-210.285 237.014   1
   0  -3 -17 206.464 230.514   1
   0   3  17 31.1819 238.896   1
   0  -3  17 476.074 239.226   1
   0  -3 -18 1755.79 315.903   1
   0   3 -18 1748.27 284.582   1
   0  -3  18 1245.46 278.516   1
   0   3 -19-261.902 254.515   1
   0  -3 -19-30.9619 291.072   1
   0  -3  19 62.2828 270.947   1
   0   3  19 686.969 304.062   1
   0   3 -20-364.332 272.021   1
   0   3  20-33.5607 286.157   1
   0  -3  20-325.447 274.478   1
   0  -3 -21-96.2137 290.535   1
   0   3 -21-283.499 290.144   1
   0   3  21-650.486 311.629   1
   0  -3 -22-325.909 317.297   1
   0   3  22-349.284 335.021   1
   0   3 -22 130.253 280.464   1
   0  -3  22-140.331 294.787   1
   0  -3 -23 198.041 313.358   1
   0   3  23 459.284 312.463   1
   0   3 -23-33.4146 298.542   1
   0  -3  23 324.225 313.722   1
   0  -3 -24 1196.93 346.024   1
   0   3  24 1496.30 374.160   1
   0  -3 -25 601.419 347.876   1
   0   3  25-107.893 347.414   1
   0  -3 -26-133.359 323.757   1
   0   3  26 107.908 328.102   1
   0  -3 -27-330.710 353.270   1
   0   3  27 392.347 370.276   1
   0  -4   0 989033. 61229.7   1
   0   4   0 999999. 61230.7   1
   0  -4  -1 116.670 106.171   1
   0   4   1-69.6759 102.458   1
   0  -4  -2 723662. 46324.2   1
   0   4   2 781876. 46326.0   1
   0  -4  -3-120.803 143.526   1
   0   4   3 59.7391 140.309   1
   0   4  -5 22.3278 56.8812   1
   0  -4  -5 207.342 145.035   1
   0  -4   5 14.2948 61.4266   1
   0   4   5 31.7259 156.939   1
   0   4   6 480461. 27874.0   1
   0  -4   6 404738. 27833.1   1
   0  -4  -6 462109. 27868.3   1
   0   4  -6 482560. 27832.1   1
   0  -4   7 112.955 86.1293   1
   0   4  -7-148.575 92.2131   1
   0  -4  -7-109.342 173.966   1
   0   4   8 168.033 188.839   1
   0  -4   8-10.6823 95.8089   1
   0  -4  -8-118.416 173.035   1
   0   4  -8-40.5760 98.0971   1
   0  -4   9 101.193 106.290   1
   0   4   9 157.692 198.554   1
   0  -4  -9-21.1977 182.499   1
   0   4  -9 23.9978 96.2004   1
   0  -4  10 408.476 141.304   1
   0   4  10 598.650 222.872   1
   0   4 -10 443.026 128.038   1
   0  -4 -10 542.790 207.801   1
   0   4  11 228.369 207.437   1
   0  -4  11 478.155 152.391   1
   0   4 -11 140.786 133.484   1
   0  -4 -11-47.8559 193.328   1
   0   4 -12 9849.83 692.091   1
   0  -4 -12 11200.5 725.768   1
   0  -4  12 9856.54 699.257   1
   0   4  12 9638.52 718.665   1
   0  -4  13-40.7435 184.170   1
   0   4  13 418.903 237.246   1
   0  -4 -13-26.3383 213.066   1
   0   4 -13 153.023 157.590   1
   0   4  14 4474.83 422.992   1
   0   4 -14 4012.93 372.755   1
   0  -4  14 4383.95 377.076   1
   0  -4 -14 4304.65 407.428   1
   0  -4  15 216.710 201.669   1
   0   4  15 30.0635 271.623   1
   0  -4 -15-255.700 268.271   1
   0   4 -15 90.1836 177.281   1
   0   4  16 832.698 304.016   1
   0  -4 -16 613.470 303.742   1
   0  -4  17 55.1872 230.448   1
   0   4 -17 51.6036 222.710   1
   0   4  18 2262.33 345.663   1
   0  -4  18 1873.33 326.228   1
   0  -4 -18 2145.29 322.638   1
   0   4 -18 2539.63 326.422   1
   0   4  19 32.8068 304.928   1
   0  -4  19 92.6553 266.591   1
   0   4 -19-86.2477 249.475   1
   0  -4 -19-312.359 304.624   1
   0   4 -20 2558.54 361.631   1
   0  -4  20 2884.99 379.481   1
   0  -4 -20 3818.68 417.798   1
   0   4  22 383.254 330.705   1
   0   4 -22 550.768 307.409   1
   0  -4  22 943.611 332.428   1
   0  -4 -22 1403.35 334.503   1
   0   4 -23 33.4151 307.655   1
   0   4  23 211.752 341.884   1
   0  -4 -23 755.298 355.622   1
   0   4  24 532.459 320.983   1
   0  -4 -24 1291.63 351.513   1
   0   4  25-106.682 340.077   1
   0  -4 -25 728.520 341.839   1
   0  -4 -27 130.781 324.916   1
   0   4  27 211.671 333.254   1
   0  -4 -28-32.1818 357.494   1
   0   4  28 521.309 361.706   1
   0   5   0-6.80724 84.4929   1
   0  -5   0 191.089 82.3732   1
   0   5  -1 53.2952 67.8233   1
   0   5   1-9.00961 99.0656   1
   0  -5  -1 33.9723 103.547   1
   0  -5   1 37.7382 64.0924   1
   0  -5  -2 31932.7 2050.54   1
   0   5   2 33412.8 2053.77   1
   0  -5  -3 12.3638 123.614   1
   0   5   3 119.143 118.505   1
   0  -5  -5 16.0511 131.769   1
   0   5   5 102.236 159.837   1
   0   5   6 7659.45 563.875   1
   0   5  -6 7717.18 496.858   1
   0  -5   6 7743.11 499.264   1
   0  -5  -6 7955.61 557.491   1
   0   5   7-61.6800 195.417   1
   0   5  -7-48.4360 78.7692   1
   0  -5   7 7.42220 85.6460   1
   0  -5  -7 58.0728 183.180   1
   0   5   8 398.778 193.137   1
   0  -5   8 644.387 111.239   1
   0   5  -8 478.919 104.929   1
   0  -5  -8 624.468 192.828   1
   0  -5   9-57.2833 106.233   1
   0   5   9 212.427 193.713   1
   0   5  -9-10.7508 98.5331   1
   0  -5  -9 88.8316 174.597   1
   0  -5 -10 19303.2 1240.32   1
   0   5  10 17968.7 1240.51   1
   0  -5 -11 49.6404 201.973   1
   0   5 -11 348.825 133.324   1
   0   5  11-210.576 219.251   1
   0  -5  11-31.0006 139.123   1
   0   5  12 14806.1 986.668   1
   0   5 -12 13022.1 931.343   1
   0  -5  12 15319.9 947.453   1
   0  -5 -12 14034.9 975.393   1
   0   5 -13-109.105 150.564   1
   0  -5 -13 27.0971 252.420   1
   0  -5  13-38.7972 148.562   1
   0   5  13 143.607 263.860   1
   0  -5 -14-112.358 271.049   1
   0   5 -14 120.052 182.081   1
   0   5  14 178.623 279.838   1
   0  -5  14-213.814 202.778   1
   0  -5 -15 434.154 275.912   1
   0   5 -15 108.941 204.632   1
   0  -5  15 139.983 212.583   1
   0   5  15 61.1051 307.293   1
   0  -5  16 17343.7 1161.42   1
   0   5 -16 17120.0 1153.13   1
   0   5  17 96.4128 242.194   1
   0  -5 -17 668.757 249.845   1
   0   5  18 686.425 292.151   1
   0   5 -18 1498.28 248.291   1
   0  -5  18 1007.82 266.629   1
   0  -5 -18 837.275 272.359   1
   0   5  19-430.271 322.225   1
   0   5 -19-56.4636 239.277   1
   0  -5  19 364.959 266.131   1
   0  -5 -19 787.694 311.847   1
   0   5  20 816.042 349.747   1
   0   5 -20 118.559 271.650   1
   0  -5  20 862.654 311.200   1
   0  -5 -20 768.598 330.268   1
   0   5  21 379.504 321.859   1
   0   5 -21 247.904 284.554   1
   0  -5  21 667.723 301.408   1
   0  -5 -21-64.6295 300.845   1
   0   5 -22 676.360 298.104   1
   0   5  22 1115.88 323.656   1
   0  -5 -22 1600.45 322.383   1
   0   5  23 666.986 353.029   1
   0  -5 -23 426.156 341.297   1
   0   5  24 706.812 355.965   1
   0  -5 -24 65.9638 344.410   1
   0   5  25 247.324 313.840   1
   0  -5 -25 32.8961 310.708   1
   0   5  26 1652.80 400.279   1
   0  -5 -26 2123.02 393.029   1
   0  -5 -27 32.3143 351.865   1
   0   5  27 313.822 360.796   1
   0  -5 -28 698.197 343.796   1
   0   5  28-34.2693 336.269   1
   0  -6   0 28629.9 1892.39   1
   0   6   0 32029.9 1894.58   1
   0   6   1 92.2799 120.052   1
   0   6  -1-5.64086 71.5451   1
   0  -6  -1 28.9316 106.189   1
   0  -6   1-16.0251 66.6574   1
   0  -6  -2 45161.2 2884.91   1
   0   6   2 47191.1 2887.76   1
   0  -6  -4 11313.6 811.876   1
   0   6   4 13234.9 822.053   1
   0   6   5 18.2141 164.104   1
   0  -6  -5 325.950 160.890   1
   0  -6  -6 186748. 11498.7   1
   0   6   6 184723. 11501.6   1
   0   6   7-86.5689 196.480   1
   0  -6  -7-284.701 177.379   1
   0   6  -7 14.9899 64.4086   1
   0  -6   7-31.9267 66.4275   1
   0   6   8 12807.3 842.224   1
   0   6  -8 11588.2 775.021   1
   0  -6   8 12021.1 779.030   1
   0  -6  -8 13619.0 840.791   1
   0   6   9 24.4912 182.406   1
   0   6  -9 18.5145 101.096   1
   0  -6   9-39.7079 95.5856   1
   0  -6  -9 115.669 176.551   1
   0   6 -10 180.109 113.333   1
   0  -6  10 544.562 130.306   1
   0   6  11-135.723 228.603   1
   0  -6 -11 76.7761 211.272   1
   0   6  12 311.617 237.434   1
   0   6 -12 546.014 152.603   1
   0  -6  12 342.027 164.980   1
   0   6  13 147.008 268.926   1
   0   6 -13-85.3481 158.076   1
   0  -6  13 293.391 174.051   1
   0  -6 -13 249.716 251.987   1
   0   6  14 1274.69 294.737   1
   0   6 -14 946.548 199.213   1
   0  -6  14 1200.53 208.495   1
   0  -6 -14 1175.99 274.753   1
   0   6  15 467.497 261.386   1
   0   6 -15 249.081 192.105   1
   0  -6  15 267.932 210.357   1
   0  -6 -15-29.5237 239.858   1
   0   6  16 159.585 241.138   1
   0   6 -16 315.277 198.013   1
   0  -6  16-218.343 203.230   1
   0  -6 -16 90.7300 227.706   1
   0   6  17-130.356 265.946   1
   0   6 -17 24.2504 219.694   1
   0  -6  17 130.587 225.485   1
   0  -6 -17-400.694 263.952   1
   0   6  18 1917.40 365.220   1
   0   6 -18 2178.80 312.797   1
   0  -6  18 2290.31 325.176   1
   0  -6 -18 2131.61 351.608   1
   0   6  19 700.924 330.803   1
   0   6 -19 192.807 250.537   1
   0  -6  19 237.082 270.602   1
   0  -6 -19 889.685 321.951   1
   0   6  20 1504.04 372.021   1
   0   6 -20 1308.90 309.178   1
   0  -6  20 1626.13 314.107   1
   0  -6 -20 1674.05 370.541   1
   0   6 -21 396.807 279.548   1
   0   6  21 345.997 305.327   1
   0  -6 -21 64.8063 291.045   1
   0   6  22 174.403 291.501   1
   0  -6 -22 196.091 284.537   1
   0   6  23 420.321 350.433   1
   0  -6 -23 163.533 338.109   1
   0   6  24 211.040 359.786   1
   0  -6 -24 525.175 364.498   1
   0   6  26 348.311 345.343   1
   0  -6 -26 873.417 347.113   1
   0   6  27 68.8925 362.937   1
   0  -6 -27 670.332 379.841   1
   0  -6 -28 437.803 338.585   1
   0   7   0-55.1198 99.8802   1
   0  -7   1-70.8917 71.3180   1
   0  -7  -1 96.7886 101.996   1
   0   7   1 114.244 109.774   1
   0   7  -1-74.7669 73.6167   1
   0   7   2 16872.7 1090.30   1
   0  -7   2 17056.3 1053.20   1
   0  -7  -2 18196.1 1089.97   1
   0   7  -2 16294.9 1053.92   1
   0   7   3-248.615 150.169   1
   0  -7  -3-58.5361 125.568   1
   0   7   4 30735.4 2058.41   1
   0  -7  -4 34066.9 2057.64   1
   0   7   5-19.2529 167.939   1
   0  -7  -5-54.3867 160.588   1
   0   7   6 20365.7 1391.47   1
   0  -7  -6 22453.9 1394.07   1
   0  -7  -7 85.3042 188.412   1
   0   7   7-113.289 201.696   1
   0   7  -8 44000.9 2868.71   1
   0   7   8 53256.2 2950.88   1
   0  -7  -8 53541.0 2946.51   1
   0  -7   8 46548.4 2870.54   1
   0   7   9 127.368 213.336   1
   0  -7  -9 264.311 196.632   1
   0   7  -9-14.1373 79.9936   1
   0  -7   9 30.3034 82.6228   1
   0  -7 -10 3281.11 342.925   1
   0   7 -10 2666.31 239.190   1
   0  -7  10 3411.58 247.033   1
   0   7  10 3720.47 357.742   1
   0   7  11-280.663 260.852   1
   0   7 -11 68.8462 112.845   1
   0  -7  11 73.0501 106.216   1
   0  -7 -11 52.9192 239.637   1
   0   7  12 1254.47 297.194   1
   0  -7 -12 907.986 281.685   1
   0   7  13-331.830 277.775   1
   0   7 -13 15.4749 144.807   1
   0  -7  13 33.1782 151.680   1
   0  -7 -13 142.328 256.544   1
   0   7  14 2853.77 368.889   1
   0   7 -14 2546.84 262.003   1
   0  -7  14 2506.57 276.533   1
   0  -7 -14 2403.74 348.500   1
   0   7 -15-19.3642 178.380   1
   0  -7  15 207.777 197.980   1
   0   7  16 1329.93 336.794   1
   0   7 -16 1274.55 242.350   1
   0  -7  16 1481.85 234.732   1
   0  -7 -16 1167.39 317.706   1
   0   7  17 660.313 326.636   1
   0   7 -17-231.001 194.033   1
   0  -7  17-74.3483 207.576   1
   0  -7 -17 468.359 311.403   1
   0   7  18 962.848 341.550   1
   0  -7 -18 1390.93 340.801   1
   0   7 -19 186.783 241.903   1
   0  -7  19 170.838 256.222   1
   0   7 -20 255.627 256.832   1
   0   7  20-103.044 315.725   1
   0  -7 -20 355.795 289.569   1
   0   7  21 416.026 303.572   1
   0  -7 -21 454.557 288.832   1
   0   7  22 453.234 336.340   1
   0  -7 -22 522.628 322.584   1
   0   7  23 69.8392 351.073   1
   0  -7 -23 163.023 347.761   1
   0  -7 -24 1566.86 391.498   1
   0   7  25 34.7932 311.275   1
   0   7  26 206.805 359.270   1
   0  -7 -26 128.035 346.203   1
   0  -7 -27 220.586 367.986   1
   0   7  27 33.9988 364.533   1
   0  -8   0 115718. 7156.69   1
   0  -8  -1 95.2677 119.464   1
   0  -8   1-37.7373 80.3433   1
   0   8  -1-7.90029 80.7999   1
   0   8   1 37.7958 129.581   1
   0   8  -2 60368.5 3745.79   1
   0  -8   2 60686.5 3743.94   1
   0   8   3 333.515 154.756   1
   0  -8  -3 94.4861 135.744   1
   0   8   4 1171.17 190.460   1
   0  -8  -4 1230.06 186.953   1
   0   8   5 264.784 170.227   1
   0  -8  -5 211.786 161.437   1
   0   8   6 27060.5 1764.60   1
   0  -8  -6 27554.3 1760.64   1
   0   8   7 377.322 193.763   1
   0  -8  -7-44.5059 195.315   1
   0   8   8 35886.3 2366.93   1
   0  -8  -8 38235.6 2367.41   1
   0  -8  -9 398.655 203.942   1
   0   8  -9 58.2306 47.6813   1
   0   8   9 105.674 200.991   1
   0  -8 -10 3807.58 373.359   1
   0  -8  10 3939.91 247.720   1
   0   8  10 3594.53 396.900   1
   0   8 -10 2933.73 241.614   1
   0   8  11 57.7494 268.992   1
   0   8 -11 26.5257 99.1530   1
   0  -8  11 85.7342 106.984   1
   0  -8 -11 81.7086 241.261   1
   0   8  12 179.290 237.645   1
   0   8 -12 687.656 123.585   1
   0  -8  12 631.677 144.077   1
   0  -8 -12 451.210 251.712   1
   0  -8 -13 203.596 236.842   1
   0   8  13 153.858 231.884   1
   0   8  14 5993.09 547.448   1
   0   8 -14 6710.66 473.819   1
   0  -8  14 6691.01 486.328   1
   0  -8 -14 6634.18 542.133   1
   0   8  15 64.4699 242.638   1
   0   8 -15-53.0069 164.212   1
   0  -8  15-130.488 177.952   1
   0  -8 -15 213.741 233.030   1
   0   8  16 1214.82 305.223   1
   0   8 -16 1458.02 228.339   1
   0  -8  16 1226.09 223.806   1
   0  -8 -16 1273.27 292.499   1
   0   8  17-299.176 256.317   1
   0   8 -17 21.6895 192.174   1
   0  -8  17-137.329 195.491   1
   0  -8 -17 63.0466 244.686   1
   0   8  18 3451.88 396.179   1
   0   8 -18 3426.25 340.304   1
   0  -8  18 2969.84 349.639   1
   0  -8 -18 3286.35 381.684   1
   0   8  19-68.1282 277.935   1
   0  -8 -19 161.213 272.306   1
   0   8  20 1241.36 354.349   1
   0  -8 -20 2078.10 354.245   1
   0   8  21 416.581 346.116   1
   0  -8 -21 552.662 343.729   1
   0   8  22 664.380 372.590   1
   0  -8 -22-65.2351 327.625   1
   0   8  23-384.061 344.149   1
   0  -8 -23 32.6101 336.816   1
   0   8  25-68.9718 337.897   1
   0  -8 -25 834.679 334.189   1
   0   8  26 715.648 377.204   1
   0  -8 -27-31.0733 362.305   1
   0   8  27 268.289 364.468   1
   0  -9   0 32.5989 104.630   1
   0   9   0-45.9261 100.143   1
   0  -9   1-60.7409 86.9056   1
   0   9  -1-9.19741 90.8292   1
   0   9   2 9803.94 696.825   1
   0  -9   2 10659.4 660.409   1
   0  -9  -2 10317.9 696.992   1
   0   9  -2 10161.7 660.668   1
   0   9   3-196.295 147.354   1
   0  -9  -3-185.462 155.694   1
   0   9   4 868.587 175.514   1
   0  -9  -4 819.780 180.796   1
   0   9   5 107.342 179.905   1
   0   9   6 1155.32 220.715   1
   0  -9  -6 1395.51 215.659   1
   0   9   7 246.501 209.497   1
   0  -9  -7 325.595 205.710   1
   0   9   9-27.3548 216.439   1
   0  -9  -9 542.113 199.760   1
   0  -9 -10 5839.64 474.241   1
   0   9  10 4873.79 472.828   1
   0   9 -11-34.7016 57.7411   1
   0  -9  11-26.2581 53.7145   1
   0   9  11-118.586 272.352   1
   0   9  12 2139.69 328.214   1
   0  -9 -12 2629.59 315.973   1
   0  -9  12 2563.83 194.629   1
   0   9 -12 2165.28 188.034   1
   0   9 -13-20.3674 116.611   1
   0  -9  13 286.822 119.963   1
   0   9  13-219.457 254.330   1
   0  -9 -13 237.659 242.451   1
   0   9  14 256.632 285.050   1
   0   9 -14 276.396 135.331   1
   0  -9  14 133.167 143.150   1
   0  -9 -14-121.516 270.643   1
   0   9  15 457.798 314.187   1
   0   9 -15-14.7666 142.186   1
   0  -9  15-31.8820 156.739   1
   0  -9 -15-154.670 273.296   1
   0   9  16 2154.16 391.580   1
   0   9 -16 2739.50 266.439   1
   0  -9  16 2910.70 284.094   1
   0  -9 -16 3363.37 397.684   1
   0   9 -17 285.011 188.008   1
   0   9  17-234.002 339.313   1
   0  -9 -17-159.154 305.204   1
   0   9  19-34.4605 338.502   1
   0  -9 -19 519.290 328.522   1
   0   9  20-277.803 330.109   1
   0  -9 -20 455.343 330.807   1
   0   9  22 1116.12 337.923   1
   0  -9 -22 1433.07 337.993   1
   0   9  23 799.254 324.224   1
   0  -9 -23 584.199 299.727   1
   0   9  24-34.5089 337.649   1
   0  -9 -24 901.456 350.340   1
   0   9  25 1365.93 392.549   1
   0  -9 -25 222.507 348.983   1
   0   9  26 371.935 376.580   1
   0  -9 -26 344.613 361.063   1
   0 -10   0 65441.3 4230.90   1
   0  10   0 71130.8 4237.54   1
   0 -10   1 166.843 108.872   1
   0 -10  -1 112.794 111.303   1
   0  10  -1-10.4387 101.692   1
   0  10   1 44.6115 122.851   1
   0  10   2 5097.93 413.999   1
   0 -10   2 5275.08 376.007   1
   0  10  -2 6146.54 382.017   1
   0 -10  -2 6000.67 426.073   1
   0  10   3-94.8809 162.908   1
   0 -10  -3 125.764 148.751   1
   0 -10  -4 6485.57 476.296   1
   0  10   4 5797.43 467.817   1
   0 -10  -5 127.838 185.515   1
   0 -10  -6 478.787 184.744   1
   0  10   6 410.176 212.254   1
   0  10   8 3211.85 345.446   1
   0 -10  -9 452.570 258.801   1
   0  10   9 226.127 248.039   1
   0 -10 -10 3050.16 352.494   1
   0  10  10 3342.48 357.614   1
   0 -10 -11-28.6720 283.136   1
   0  10  11-181.477 290.679   1
   0 -10 -12 4908.60 447.912   1
   0  10  12 4305.64 447.618   1
   0  10 -14 523.661 107.339   1
   0 -10 -14 956.178 291.416   1
   0 -10  14 532.501 103.496   1
   0  10  14 815.015 313.197   1
   0  10 -15 40.9506 113.645   1
   0 -10 -15-31.3625 287.437   1
   0 -10  15-21.0674 118.240   1
   0  10  15-198.377 314.936   1
   0  10 -16 90.4229 144.023   1
   0  10  16-167.876 330.299   1
   0  10  17 405.288 336.239   1
   0 -10 -17-578.834 334.549   1
   0  10  18 205.613 336.566   1
   0 -10 -18 616.119 318.590   1
   0  10  19 450.040 340.173   1
   0 -10 -19 163.012 313.108   1
   0  10  20-69.5968 347.667   1
   0 -10 -20 717.012 339.618   1
   0  10  21 697.211 367.532   1
   0 -10 -21 457.100 337.007   1
   0  10  22 869.229 383.522   1
   0 -10 -22 1136.32 365.158   1
   0  10  23 1145.14 389.001   1
   0 -10 -23 356.065 356.293   1
   0  10  24 1478.91 386.505   1
   0 -10 -24 544.188 359.280   1
   0  10  25-33.9398 333.387   1
   0 -10 -25 504.315 319.676   1
   0  11   1-16.0283 144.822   1
   0 -11   1 120.040 109.497   1
   0  11  -1-70.4040 117.037   1
   0 -11  -1 91.2546 136.753   1
   0  11   2 1064.82 197.644   1
   0 -11  -2 1510.36 198.645   1
   0 -11   2 1146.70 129.196   1
   0  11  -2 1170.08 135.218   1
   0 -11   3 61.1571 44.2917   1
   0  11  -3-11.6249 50.0759   1
   0  11   3-140.567 175.154   1
   0 -11  -3 170.931 160.845   1
   0  11   4-241.102 178.374   1
   0 -11  -4 497.569 188.737   1
   0  11   5 164.904 215.149   1
   0 -11  -5 178.820 194.739   1
   0  11   6-50.1748 226.688   1
   0 -11  -6 166.598 205.451   1
   0  11   7 132.530 230.555   1
   0 -11  -7 402.255 238.987   1
   0 -11  -8 8599.60 608.255   1
   0  11   8 6897.03 608.847   1
   0  11   9-203.115 231.688   1
   0 -11  -9-357.650 236.820   1
   0  11  10 3372.78 381.859   1
   0 -11 -10 3082.41 381.634   1
   0  11  11-216.929 258.395   1
   0  11  13-32.5455 237.212   1
   0 -11 -13 215.577 231.073   1
   0  11  14 198.192 299.376   1
   0 -11 -14 563.910 290.132   1
   0  11  15 767.593 331.573   1
   0 -11 -15-444.839 323.205   1
   0  11  16 776.968 344.687   1
   0 -11 -16 1704.96 363.400   1
   0  11  17 377.333 312.433   1
   0 -11 -17 64.9314 292.892   1
   0  11  18 346.915 302.873   1
   0 -11 -18 97.9890 283.712   1
   0  11  19 34.8895 286.341   1
   0 -11 -19-32.6815 261.833   1
   0  11  20 34.9786 302.604   1
   0 -11 -20 622.549 296.749   1
   0  11  21 279.452 314.122   1
   0 -11 -21-32.6233 279.387   1
   0  11  22 1180.96 343.020   1
   0 -11 -22 1557.30 325.061   1
   0  11  23 344.517 333.188   1
   0 -11 -23-128.540 309.470   1
   0  11  25 268.219 370.491   1
   0 -11 -25 466.896 353.965   1
   0  12   1 192.122 164.911   1
   0 -12  -1-196.949 155.996   1
   0 -12   1 47.4843 109.825   1
   0  12  -1 25.5839 122.383   1
   0  12   2 5764.63 455.412   1
   0 -12   2 6090.89 410.247   1
   0  12  -2 6087.54 414.258   1
   0 -12  -2 6086.66 457.880   1
   0 -12   3 40.7746 45.1329   1
   0  12  -3-16.2019 53.1844   1
   0  12   3 168.371 196.944   1
   0 -12  -3-120.534 177.033   1
   0  12   4-45.8195 203.038   1
   0 -12  -4 282.990 196.312   1
   0  12   5 73.8764 221.004   1
   0 -12  -5 186.693 205.817   1
   0  12   7 302.778 261.612   1
   0 -12  -7 261.142 244.422   1
   0  12   8 661.822 269.853   1
   0 -12  -8 354.740 267.369   1
   0  12   9-357.950 276.320   1
   0 -12  -9-112.949 251.139   1
   0  12  10 462.615 274.188   1
   0 -12 -10 525.401 249.749   1
   0  12  11 507.799 294.787   1
   0 -12 -11 360.513 268.067   1
   0 -12 -12 5467.05 511.514   1
   0  12  13 627.650 307.394   1
   0 -12 -13-94.0102 288.958   1
   0  12  14 5377.44 520.109   1
   0 -12 -14 6106.53 521.327   1
   0  12  15 817.297 349.936   1
   0  12  17-173.886 300.358   1
   0 -12 -17 524.245 304.718   1
   0  12  18 140.059 299.895   1
   0 -12 -18 590.475 286.343   1
   0  12  20 1088.36 366.934   1
   0 -12 -20 917.889 327.451   1
   0  12  21 279.516 345.647   1
   0 -12 -21-195.839 306.810   1
   0  12  22 277.569 348.964   1
   0 -12 -22 129.475 320.444   1
   0  12  23 309.001 336.751   1
   0 -12 -23 319.498 321.729   1
   0  12  24 67.6866 321.092   1
   0 -12 -24 911.077 323.455   1
   0 -13   0 108.335 146.060   1
   0  13   0 183.014 164.820   1
   0  13   1-56.6080 170.473   1
   0 -13  -1-88.3422 167.931   1
   0 -13   1-63.7671 132.640   1
   0  13  -1 137.168 135.971   1
   0 -13   2 6070.46 412.340   1
   0  13  -2 6194.13 419.299   1
   0  13   2 5657.54 473.656   1
   0 -13  -2 5922.09 463.002   1
   0  13   3-45.0851 196.227   1
   0 -13  -3-170.203 180.305   1
   0 -13  -4 7375.56 544.729   1
   0  13   4 6929.90 557.939   1
   0  13   6-107.874 225.236   1
   0 -13  -6 231.635 232.550   1
   0  13   7 540.017 263.276   1
   0 -13  -7-53.9981 247.810   1
   0  13   8 1213.55 289.623   1
   0 -13  -8 1714.22 286.996   1
   0  13   9 61.2981 275.649   1
   0 -13  -9 174.559 252.536   1
   0  13  10 2368.25 389.130   1
   0 -13 -10 3627.42 388.031   1
   0  13  11-321.932 284.736   1
   0 -13 -11-122.742 258.044   1
   0  13  12-32.8908 277.770   1
   0 -13 -12-31.3376 270.471   1
   0  13  13-303.184 325.759   1
   0 -13 -13 191.424 296.519   1
   0  13  14 683.032 331.370   1
   0 -13 -14 646.486 313.257   1
   0 -13 -16 164.291 317.221   1
   0  13  17-316.515 351.416   1
   0 -13 -17 230.585 304.035   1
   0  13  18 529.429 303.126   1
   0 -13 -18 264.589 284.929   1
   0  13  19 247.095 347.410   1
   0  13  20 668.094 359.376   1
   0 -13 -20-32.8533 312.069   1
   0  13  21 279.541 364.249   1
   0 -13 -21 97.8132 325.984   1
   0  13  22 553.836 384.262   1
   0 -13 -22 193.304 336.411   1
   0  13  23 273.230 378.345   1
   0 -13 -23 317.103 363.054   1
   0  13  24-33.5625 368.358   1
   0 -13 -24-62.1754 351.698   1
   0 -14   0 691.331 175.997   1
   0  14   0 442.812 177.678   1
   0 -14  -1-132.257 174.016   1
   0  14   1 40.6293 199.366   1
   0  14   2 1202.84 233.839   1
   0 -14   2 1079.00 138.148   1
   0  14  -2 987.720 153.296   1
   0 -14  -2 1126.08 218.177   1
   0  14   3-24.0705 211.033   1
   0 -14  -3 22.5531 203.258   1
   0  14   4-180.116 219.116   1
   0 -14  -4 96.6981 208.657   1
   0  14   5-190.283 228.937   1
   0 -14  -5 255.299 224.416   1
   0  14   6 1764.69 296.664   1
   0 -14  -6 1209.15 267.566   1
   0  14   7 295.426 262.427   1
   0 -14  -7-28.0109 232.692   1
   0  14   8 1072.90 279.986   1
   0 -14  -8 203.349 236.977   1
   0  14   9 1170.38 303.257   1
   0 -14  -9 59.9405 262.292   1
   0  14  11 232.445 299.566   1
   0 -14 -11 566.081 294.660   1
   0  14  12 645.776 317.178   1
   0 -14 -12 705.093 298.729   1
   0  14  13 137.899 294.360   1
   0 -14 -13-162.509 272.184   1
   0  14  14 209.939 334.120   1
   0 -14 -14 65.6115 307.783   1
   0  14  15-211.415 310.724   1
   0 -14 -15-165.084 284.430   1
   0  14  16 319.628 349.213   1
   0 -14 -16-366.020 300.641   1
   0  14  17-35.5074 357.606   1
   0 -14 -17 66.5562 329.210   1
   0  14  18 923.698 371.511   1
   0 -14 -18 1559.67 353.713   1
   0  14  19 531.219 330.890   1
   0 -14 -19-66.1703 289.602   1
   0 -14 -21 357.420 336.791   1
   0  14  23-33.9112 393.019   1
   0 -15   0 17.3493 160.938   1
   0  15   0 149.007 179.788   1
   0 -15  -1 19.9412 180.194   1
   0  15   1 107.365 194.031   1
   0 -15   2 219.361 113.561   1
   0 -15  -2 465.061 200.417   1
   0  15   2 166.666 215.423   1
   0  15  -2 61.2682 117.703   1
   0 -15  -3-191.545 227.134   1
   0  15   3 25.6274 237.690   1
   0 -15  -5-134.029 229.124   1
   0  15   5 600.927 264.938   1
   0 -15  -6 729.648 250.513   1
   0  15   6 1045.76 290.781   1
   0 -15  -7 466.919 265.782   1
   0  15   7-124.341 268.508   1
   0 -15  -8 1621.49 299.183   1
   0  15   8 1471.49 323.749   1
   0 -15 -10 947.654 287.594   1
   0  15  10 1245.60 328.872   1
   0 -15 -11 418.344 275.806   1
   0  15  11 617.443 309.229   1
   0 -15 -12 718.316 317.394   1
   0  15  12 696.218 342.244   1
   0 -15 -13-33.1512 297.741   1
   0  15  13 600.834 336.301   1
   0 -15 -14 233.691 279.745   1
   0  15  14 71.1985 306.584   1
   0 -15 -15 201.282 312.588   1
   0  15  15 35.8802 348.508   1
   0 -15 -16 1610.08 348.325   1
   0  15  16 1041.00 360.987   1
   0 -15 -17 503.631 305.469   1
   0  15  17 107.751 367.199   1
   0 -15 -18 233.486 331.635   1
   0  15  18 249.819 369.423   1
   0 -15 -19 695.947 318.475   1
   0  15  19 248.632 356.889   1
   0 -15 -20 295.138 308.398   1
   0  15  20 457.900 348.489   1
   0 -15 -21 517.200 342.069   1
   0  15  21-34.8050 370.206   1
   0 -15 -22 253.940 337.960   1
   0  15  22 445.348 395.822   1
   0  16   0 3092.08 304.604   1
   0 -16   0 2831.99 295.973   1
   0 -16  -1-104.742 188.367   1
   0  16   1 247.399 205.183   1
   0  16   2 325.672 218.971   1
   0  16  -2 234.654 116.364   1
   0 -16  -2 93.0355 200.184   1
   0 -16   2 253.727 112.028   1
   0 -16  -3-75.7142 228.837   1
   0  16   3 488.307 246.527   1
   0  16   4 1036.88 288.912   1
   0 -16  -4 832.247 270.619   1
   0  16   5 30.2236 247.560   1
   0 -16  -5 310.454 239.915   1
   0  16   6 4147.82 426.581   1
   0 -16  -6 3527.75 399.139   1
   0  16   7 32.4271 275.405   1
   0 -16  -7 121.474 273.067   1
   0  16   8 2630.69 385.564   1
   0 -16  -8 2991.32 380.358   1
   0  16   9 238.823 297.574   1
   0 -16  -9-159.690 265.946   1
   0  16  10 661.109 317.070   1
   0 -16 -10 683.884 304.103   1
   0  16  11 176.678 308.200   1
   0 -16 -11-99.1950 280.013   1
   0  16  12-285.970 314.287   1
   0 -16 -12 33.4350 277.707   1
   0  16  13 252.206 335.404   1
   0 -16 -13 370.500 330.376   1
   0  16  14 798.667 373.255   1
   0 -16 -14 475.296 329.129   1
   0  16  15 1017.08 361.630   1
   0 -16 -15-67.9483 288.754   1
   0  16  17 615.015 343.816   1
   0 -16 -17 135.087 313.217   1
   0  16  18 36.0140 367.119   1
   0 -16 -18 738.011 337.494   1
   0  16  19 533.427 382.122   1
   0 -16 -19 794.754 362.195   1
   0  16  20 105.463 366.679   1
   0 -16 -20 424.523 330.603   1
   0 -16 -21 32.0909 299.651   1
   0  16  21 138.508 352.161   1
   0  17   0 218.969 184.221   1
   0  17   1 350.077 222.866   1
   0 -17  -2 900.949 247.644   1
   0  17   2 1045.88 275.429   1
   0 -17  -4 1517.56 304.212   1
   0  17   4 1330.03 321.997   1
   0 -17  -5-236.199 258.200   1
   0  17   5 190.593 277.792   1
   0  17   6-428.082 317.218   1
   0 -17  -6 92.0360 273.268   1
   0  17   7 711.237 330.811   1
   0 -17  -7 474.281 288.555   1
   0  17   8 1739.26 363.308   1
   0 -17  -8 1201.37 310.446   1
   0  17   9 424.136 308.245   1
   0 -17  -9 297.546 276.157   1
   0  17  10 251.578 317.532   1
   0 -17 -10-134.399 299.113   1
   0  17  11-472.829 327.188   1
   0 -17 -11 67.9929 296.729   1
   0  17  12 513.427 344.212   1
   0 -17 -12-34.2637 303.015   1
   0  17  13-36.8302 334.356   1
   0 -17 -13-34.4148 301.732   1
   0  17  14 258.055 366.199   1
   0 -17 -14-68.8718 309.632   1
   0  17  16 624.537 352.448   1
   0 -17 -16 1232.26 343.555   1
   0  17  17 950.973 407.453   1
   0 -17 -17 441.943 344.191   1
   0  17  18 108.343 359.533   1
   0 -17 -18 167.802 327.377   1
   0 -17 -19 66.2063 313.291   1
   0  17  19 107.117 368.654   1
   0 -17 -20-194.862 346.339   1
   0  17  20 105.122 392.721   1
   0  18   4 126.108 276.516   1
   0  18   5 330.966 313.847   1
   0 -18  -6 989.249 297.576   1
   0  18   6 1133.26 319.921   1
   0 -18  -8 336.167 308.645   1
   0  18   8 253.203 346.539   1
   0  18   9 73.3166 339.544   1
   0 -18  -9 443.643 315.421   1
   0  18  10 185.686 341.995   1
   0 -18 -10 553.050 311.670   1
   0  18  12 526.955 355.390   1
   0 -18 -12 560.313 318.916   1
   0  18  13 113.026 351.822   1
   0 -18 -13-315.413 307.341   1
   0  18  15 373.634 386.698   1
   0 -18 -15 104.227 330.501   1
   0 -18 -16 206.939 327.366   1
   0  18  16 669.322 388.982   1
   0 -18 -17 306.514 335.937   1
   0  18  17 587.507 386.305   1
   0 -18 -18 100.605 329.160   1
   0  18  18 180.775 378.177   1
   0 -18 -19-131.542 341.521   1
   0  18  19-177.349 383.587   1
   1   0 -26 754.026 367.097   1
  -1   0  26 738.685 363.084   1
   1   0 -25 34.1419 328.049   1
  -1   0  25 36.8416 340.041   1
   1   0 -24 575.399 337.659   1
  -1   0  24 438.607 335.673   1
   1   0 -23 167.309 313.264   1
  -1   0  23 613.547 331.581   1
  -1   0  22 5999.21 584.508   1
   1   0 -22 6820.60 583.547   1
  -1   0  21 415.511 314.885   1
   1   0 -21 740.851 317.454   1
   1   0 -20 2289.56 342.829   1
  -1   0  20 1749.81 365.787   1
   1   0 -18 5956.19 490.745   1
  -1   0  18 4924.29 490.680   1
   1   0 -17 140.831 240.206   1
  -1   0  17 301.129 258.848   1
  -1   0  16 10783.9 787.069   1
   1   0 -16 10712.7 776.119   1
  -1   0  15-109.282 248.301   1
   1   0 -15-256.267 232.382   1
   1   0 -14 6400.94 518.061   1
  -1   0  13-389.230 206.021   1
   1   0 -13 390.166 204.826   1
   1   0 -12 10860.9 729.168   1
  -1   0  12 9895.11 725.688   1
  -1   0  11-104.475 181.930   1
   1   0 -11-139.516 163.752   1
   1   0 -10 62652.5 3959.84   1
  -1   0  10 63955.8 3962.89   1
  -1   0   9 70.1348 151.730   1
   1   0  -9-83.6613 147.828   1
  -1   0   8 852.295 174.579   1
   1   0  -8 1190.15 178.336   1
   1   0  -6 51667.3 3166.40   1
  -1   0   6 49821.7 3167.20   1
  -1   0   5 10.4823 125.202   1
   1   0  -5-59.4429 120.289   1
  -1   0   4 550.937 112.915   1
   1   0  -4 410.111 111.537   1
   1   0  -3 79.0574 90.2680   1
  -1   0   3 106.100 101.097   1
  -1   0   2 349874. 21477.3   1
   1   0  -2 347428. 21476.1   1
   1   0  -1 32.6157 47.6064   1
  -1   0   1 91.0335 52.3264   1
   1   0   0 106.477 44.0732   1
   1   0   1-122.653 58.8700   1
  -1   0  -1-53.8152 55.7556   1
  -1   0  -2 316492. 18947.4   1
   1   0   2 298413. 18947.6   1
  -1   0  -3-89.6432 82.5732   1
   1   0   3-82.0557 91.3583   1
  -1   0  -4 551.440 131.869   1
   1   0   4 605.265 141.452   1
  -1   0  -5-90.2122 135.237   1
   1   0   5-159.917 142.080   1
   1   0   6 53151.2 3237.26   1
  -1   0  -6 50659.3 3234.95   1
  -1   0  -8 1581.89 202.916   1
   1   0   8 1340.74 202.672   1
  -1   0  -9-53.1938 144.855   1
   1   0   9-206.802 161.996   1
  -1   0 -10 67156.0 4239.64   1
   1   0  10 68417.5 4243.26   1
  -1   0 -11 20.7458 165.778   1
   1   0  11 182.574 198.082   1
  -1   0 -12 10569.3 780.774   1
   1   0  12 12190.5 802.694   1
  -1   0 -13-71.3738 177.324   1
   1   0  13-151.955 199.225   1
  -1   0 -14 6375.36 511.139   1
  -1   0 -15-131.199 234.201   1
   1   0  15 332.833 267.096   1
  -1   0 -16 11367.5 807.848   1
   1   0  16 11123.4 818.744   1
  -1   0 -17-56.6602 247.135   1
   1   0  17-89.9336 255.303   1
  -1   0 -18 6073.59 527.469   1
   1   0  18 6071.18 543.343   1
  -1   0 -20 2194.24 343.658   1
   1   0  20 1522.38 344.767   1
  -1   0 -21 221.316 284.809   1
   1   0  21 367.517 297.210   1
  -1   0 -22 6387.95 544.483   1
   1   0  22 4786.01 529.490   1
  -1   0 -23 131.715 287.213   1
   1   0  23-70.2645 299.980   1
  -1   0 -24 535.656 327.147   1
   1   0  24 429.797 322.596   1
  -1   0 -25-338.451 325.894   1
   1   0  25 471.412 337.793   1
  -1   0 -26 375.638 328.427   1
   1   0  26 73.4976 327.450   1
  -1   1  27 36.4720 293.143   1
   1  -1 -27 135.370 335.504   1
  -1   1  26 1758.04 392.599   1
   1  -1 -26 1358.31 382.828   1
  -1  -1  25 814.503 354.186   1
   1   1 -25 1168.51 371.630   1
  -1   1  24 982.753 346.218   1
  -1  -1  24 1320.33 357.803   1
   1  -1 -24 674.720 328.900   1
   1   1 -24 1665.99 364.905   1
  -1   1  23 324.565 322.400   1
   1  -1 -23 301.057 319.210   1
   1  -1 -22 264.067 308.419   1
   1   1 -22 328.512 297.049   1
  -1  -1  22 602.166 317.805   1
  -1   1  22 391.361 335.295   1
   1  -1 -21 807.534 324.982   1
  -1   1  21 346.539 313.191   1
   1   1 -21 321.201 298.177   1
  -1  -1  21 622.820 318.729   1
   1   1 -20 593.641 298.597   1
   1  -1 -20 94.6137 290.724   1
  -1   1  20 878.067 325.289   1
  -1  -1  20 538.496 317.893   1
   1   1 -19 1687.30 320.268   1
   1  -1 -19 1717.05 307.938   1
  -1   1  19 721.312 298.710   1
  -1  -1  19 941.495 326.827   1
   1   1 -18 550.667 272.189   1
   1  -1 -18 266.962 244.540   1
  -1   1  18 31.7224 270.373   1
  -1  -1  18 713.363 284.531   1
   1   1 -17 2412.90 337.045   1
  -1   1  17 2962.13 363.618   1
  -1  -1  17 2786.66 371.065   1
   1  -1 -16 109.778 223.404   1
   1   1 -16 106.019 244.776   1
  -1  -1  16 538.154 268.749   1
  -1   1  16-117.069 239.642   1
  -1   1  15 5999.02 522.638   1
  -1  -1  15 6299.89 519.863   1
   1  -1 -15 5919.84 508.237   1
   1   1 -15 7351.92 523.278   1
   1  -1 -14 2102.81 287.597   1
  -1   1  14 1954.94 298.709   1
   1   1 -13 4908.66 425.208   1
  -1  -1  13 5960.67 455.539   1
   1  -1 -12 19215.7 1258.46   1
   1   1 -12 18273.0 1248.46   1
  -1   1  12 19847.3 1264.09   1
   1  -1 -11 208.597 159.837   1
   1   1 -11 380.963 159.706   1
  -1   1  11 175.669 155.195   1
  -1  -1  11 161.402 162.764   1
  -1   1  10 38675.9 2570.93   1
  -1  -1  10 39144.7 2563.78   1
   1  -1 -10 41440.7 2570.90   1
   1   1 -10 43075.4 2564.07   1
  -1   1   9 60288.6 3934.81   1
  -1  -1   9 63768.3 3929.35   1
   1   1  -9 65200.6 3927.67   1
   1  -1  -9 61968.0 3932.88   1
  -1   1   8 26764.4 1743.20   1
  -1  -1   8 28417.4 1738.33   1
   1  -1  -8 28129.1 1741.73   1
   1   1  -8 26154.3 1732.22   1
  -1   1   7 5021.63 389.111   1
   1  -1  -7 5484.16 387.616   1
  -1  -1   6 7618.41 533.668   1
   1   1  -6 8065.08 531.546   1
   1   1  -5 27120.7 1601.01   1
  -1  -1   5 23736.1 1602.61   1
  -1   1   5 26037.3 1608.78   1
   1  -1  -5 24653.9 1607.41   1
   1   1  -4 11166.0 705.221   1
  -1  -1   4 10136.8 707.033   1
  -1   1   4 11099.4 715.906   1
   1  -1  -4 11250.6 714.175   1
  -1   1   3 47297.3 2915.19   1
  -1  -1   3 43512.9 2908.78   1
   1  -1  -3 49558.5 2915.55   1
   1   1  -3 47828.5 2907.29   1
   1   1  -2 683.658 85.1754   1
   1  -1  -2 505.086 87.6295   1
  -1   1   2 586.725 92.1612   1
  -1  -1   1 3622.45 218.067   1
   1   1  -1 4244.01 216.745   1
   1  -1  -1 3785.11 223.380   1
   1  -1   0 298286. 17063.0   1
  -1  -1   0 287673. 17064.0   1
   1   1   0 257691. 17063.2   1
  -1   1   0 265053. 17062.8   1
   1  -1   1 3990.08 253.362   1
  -1  -1  -1 3703.20 259.325   1
   1   1   1 3769.32 260.358   1
  -1   1  -1 3919.39 252.961   1
   1  -1   2 800.232 85.7902   1
  -1  -1  -2 765.534 97.4199   1
  -1   1  -2 740.213 80.8527   1
   1  -1   3 47995.7 3057.73   1
   1   1   3 51619.4 3067.47   1
  -1   1  -3 50358.4 3056.75   1
  -1  -1  -3 47635.1 3065.17   1
   1   1   4 10834.5 667.299   1
   1  -1   4 8907.02 646.812   1
  -1  -1  -4 9892.00 664.310   1
  -1   1  -4 10902.1 650.789   1
   1  -1   5 27697.9 1691.96   1
   1   1   5 25892.1 1702.07   1
  -1  -1  -5 27870.4 1700.91   1
  -1   1  -5 26162.4 1689.24   1
  -1   1  -6 8470.61 566.785   1
   1  -1   6 8364.02 569.048   1
  -1   1  -7 5198.00 385.971   1
   1  -1   7 5600.07 385.399   1
   1   1   7 5371.99 396.685   1
  -1  -1  -7 4362.19 376.069   1
  -1   1  -8 31504.8 1970.24   1
  -1  -1  -8 31057.3 1978.28   1
   1   1   8 30173.4 1983.43   1
   1  -1   8 31631.6 1973.61   1
  -1   1  -9 70048.0 4115.39   1
  -1  -1  -9 62871.8 4117.66   1
   1  -1   9 68115.3 4118.55   1
   1   1   9 62118.6 4121.19   1
  -1   1 -10 41646.7 2675.39   1
  -1  -1 -10 44113.7 2686.64   1
   1  -1  10 42076.6 2682.06   1
   1   1  10 41969.1 2687.44   1
   1  -1  11 64.1545 172.023   1
   1   1  11 95.4692 174.074   1
  -1  -1 -11 238.674 158.281   1
  -1   1 -11 79.7926 162.442   1
  -1   1 -12 19626.1 1348.29   1
  -1  -1 -12 20904.5 1360.11   1
   1   1  12 21718.7 1371.77   1
  -1   1 -13 4876.09 407.569   1
   1  -1  13 4845.18 427.051   1
   1   1  14 1869.34 295.561   1
  -1  -1 -14 2119.39 283.851   1
  -1  -1 -15 6622.01 513.781   1
  -1   1 -15 6051.60 520.182   1
   1  -1  15 6284.80 519.818   1
   1   1  15 5911.60 523.560   1
   1  -1  16-112.758 229.991   1
   1   1  16-236.908 283.924   1
  -1   1 -16 159.623 216.409   1
  -1  -1 -16 224.039 257.272   1
   1  -1  17 3043.25 383.624   1
   1   1  17 2913.43 368.739   1
  -1   1 -17 3964.94 380.633   1
   1  -1  18-303.889 268.573   1
   1   1  18-282.981 286.209   1
  -1   1 -18 115.128 255.668   1
   1   1  19 1258.89 319.505   1
   1  -1  19 1501.09 302.578   1
  -1   1 -19 1305.27 288.727   1
  -1  -1 -19 1100.87 296.340   1
   1  -1  20 129.255 273.949   1
   1   1  20-197.191 292.841   1
  -1   1 -20 366.789 288.882   1
  -1  -1 -20 498.621 288.584   1
   1   1  21 33.3729 297.178   1
   1  -1  21-33.3994 286.051   1
  -1   1 -21 503.442 287.116   1
  -1  -1 -21-31.7814 301.502   1
   1   1  22 103.155 279.742   1
   1  -1  22 172.356 299.910   1
  -1  -1 -22 777.163 318.512   1
  -1   1 -22 387.750 293.471   1
   1   1  23 1049.40 347.770   1
   1  -1  23 458.441 325.047   1
  -1  -1 -23 819.258 331.206   1
  -1   1 -23 32.9620 304.778   1
   1   1  24 889.590 332.023   1
   1  -1  24 649.734 339.758   1
  -1   1 -24 1145.50 344.107   1
  -1  -1 -24 531.961 307.169   1
   1  -1  25 1026.47 346.897   1
  -1   1 -25 819.564 347.199   1
   1   1  26 108.770 336.387   1
  -1  -1 -26 1181.63 361.113   1
  -1  -1 -27 743.789 373.254   1
   1  -2 -28 761.483 373.413   1
   1  -2 -27 167.250 333.192   1
  -1   2  27 685.721 352.828   1
   1  -2 -26-168.318 334.371   1
  -1   2  26 145.357 337.731   1
   1   2 -25 656.936 344.280   1
   1  -2 -25 471.758 351.363   1
  -1   2  25 800.891 360.805   1
   1  -2 -24 470.868 327.070   1
   1   2 -24 34.1237 300.447   1
  -1   2  24 689.043 344.371   1
  -1  -2  24-36.7387 307.286   1
   1  -2 -23 33.4091 305.344   1
   1   2 -23 938.359 336.076   1
  -1   2  23-72.0431 304.801   1
  -1  -2  23 469.561 334.694   1
  -1   2  22 319.450 318.285   1
   1   2 -22 556.788 296.944   1
  -1  -2  22 1060.12 323.081   1
   1  -2 -22 594.002 314.620   1
  -1   2  21 1532.49 358.531   1
   1   2 -21 414.787 293.975   1
  -1  -2  21 550.278 304.379   1
   1  -2 -21 2206.66 368.739   1
  -1   2  20 170.179 340.213   1
   1  -2 -20 127.179 299.668   1
  -1   2  19-66.0250 294.070   1
   1   2 -19 29.8832 245.491   1
  -1  -2  19 289.618 280.148   1
   1  -2 -19 462.887 285.022   1
  -1  -2  18 585.003 273.503   1
   1   2 -18 143.257 240.838   1
   1   2 -17 2543.51 323.817   1
   1  -2 -17 2319.55 340.847   1
  -1  -2  17 2725.55 341.773   1
   1   2 -16 1115.61 250.138   1
   1  -2 -16 644.630 259.595   1
  -1  -2  16 776.954 274.867   1
  -1   2  16 297.319 278.086   1
   1  -2 -15 2529.11 328.063   1
  -1   2  15 2187.30 344.217   1
  -1   2  14 6798.68 578.173   1
   1   2 -14 7819.90 555.752   1
  -1  -2  14 7664.11 567.156   1
   1  -2 -14 7045.43 577.292   1
   1  -2 -13 2690.18 306.446   1
   1   2 -13 1903.90 254.504   1
  -1  -2  13 2719.18 271.041   1
  -1   2  13 1795.79 286.540   1
   1  -2 -12 1134.57 217.943   1
  -1  -2  12 1417.38 205.642   1
   1  -2 -11 21.7881 175.947   1
   1   2 -11 563.009 152.402   1
  -1  -2  11 425.297 178.957   1
  -1   2  11 368.071 215.420   1
  -1   2  10 17901.2 1195.34   1
  -1  -2  10 17883.0 1177.65   1
   1  -2 -10 17711.5 1190.94   1
   1   2 -10 18630.7 1173.92   1
  -1  -2   9 947.167 168.975   1
  -1   2   9 873.662 188.991   1
   1  -2  -9 659.308 170.299   1
   1   2  -9 665.677 155.642   1
   1  -2  -8 51606.2 3176.82   1
  -1   2   8 49607.3 3177.81   1
  -1   2   7 18620.9 1214.12   1
  -1  -2   7 19283.8 1198.02   1
   1  -2  -7 19543.8 1213.13   1
   1   2  -7 17711.3 1194.85   1
  -1   2   6 13476.6 860.869   1
   1   2  -6 13105.9 842.361   1
  -1  -2   6 11986.9 846.274   1
   1  -2  -6 13641.4 855.652   1
  -1   2   5 191.669 132.965   1
   1   2  -5 150.447 100.645   1
  -1  -2   5-34.0261 111.632   1
   1  -2  -5-12.1184 124.718   1
   1  -2  -4 6106.63 431.829   1
  -1  -2   4 6007.90 407.786   1
  -1   2   4 6539.33 433.918   1
   1   2  -4 5912.96 401.238   1
   1  -2  -3 206912. 13984.2   1
   1   2  -3 233278. 13969.8   1
  -1  -2   3 219143. 13970.2   1
  -1   2   3 249346. 13986.7   1
  -1  -2   2 47020.7 2988.03   1
  -1   2   2 50099.9 3003.04   1
   1   2  -2 48789.3 2987.99   1
   1  -2  -2 48504.0 3001.33   1
   1   2  -1 8556.69 614.948   1
   1  -2  -1 9796.35 627.361   1
  -1  -2   1 9880.38 615.725   1
  -1   2   0 94.5277 66.2480   1
   1   2   0 33.1371 74.1479   1
   1  -2   0-3.77062 61.8425   1
  -1  -2   0 28.0778 72.0705   1
   1   2   1 10409.9 624.036   1
  -1  -2  -1 9150.95 620.958   1
   1  -2   2 42656.1 2741.35   1
   1   2   2 49918.7 2760.12   1
  -1   2  -2 42378.1 2741.07   1
  -1  -2  -2 48965.4 2758.98   1
   1   2   3 207505. 15129.5   1
   1  -2   3 249122. 15117.1   1
  -1  -2  -3 251888. 15132.6   1
  -1   2  -3 258391. 15116.0   1
   1   2   4 5785.88 410.877   1
   1  -2   4 6020.07 380.126   1
  -1  -2  -4 5640.93 405.922   1
  -1   2  -4 5170.53 373.997   1
  -1   2  -5 130.516 105.287   1
  -1  -2  -5 208.991 131.837   1
   1   2   5 65.7379 137.046   1
   1  -2   5-98.0168 108.652   1
   1  -2   6 13255.4 878.126   1
   1   2   6 13985.1 894.303   1
  -1   2  -6 14335.5 874.852   1
  -1  -2  -6 12513.9 886.106   1
  -1  -2  -7 19576.7 1305.52   1
  -1   2  -7 20461.2 1291.32   1
   1   2   7 19519.2 1311.13   1
   1  -2   7 20968.5 1291.54   1
  -1  -2  -8 57359.6 3523.28   1
   1   2   8 54990.9 3524.57   1
   1  -2   9 1164.73 184.322   1
   1   2   9 758.707 168.809   1
  -1  -2  -9 616.101 159.611   1
  -1   2  -9 873.402 166.389   1
  -1  -2 -10 17959.3 1196.99   1
  -1   2 -10 18069.2 1178.28   1
   1  -2  10 18057.7 1186.15   1
   1   2  10 18465.6 1201.52   1
   1  -2  11 462.719 191.148   1
   1   2  11 323.759 214.087   1
  -1  -2 -11 543.268 206.004   1
  -1   2 -11 322.017 159.225   1
   1  -2  12 1301.03 218.458   1
   1   2  12 647.675 243.592   1
  -1  -2 -12 950.692 245.007   1
   1   2  13 2096.99 303.166   1
   1  -2  13 2354.96 260.686   1
  -1  -2 -13 1921.32 281.342   1
  -1   2 -13 2115.36 256.313   1
  -1   2 -14 7928.11 567.706   1
  -1  -2 -14 7311.26 573.149   1
   1  -2  14 7647.33 571.366   1
   1   2  14 6617.33 573.569   1
   1   2  15 1843.46 307.551   1
  -1  -2 -15 1985.38 322.376   1
   1   2  16 789.009 270.852   1
   1  -2  16 191.517 247.907   1
  -1   2 -16 1138.12 253.263   1
  -1  -2 -16 657.629 239.238   1
   1  -2  17 1855.21 319.042   1
  -1   2 -17 2217.34 301.085   1
  -1  -2 -17 2619.89 348.588   1
   1  -2  18 592.575 263.010   1
  -1   2 -18 28.1150 238.732   1
   1   2  19-293.808 299.911   1
   1  -2  19 91.9601 260.316   1
  -1  -2 -19 309.072 276.516   1
  -1   2 -19 58.4218 243.945   1
   1   2  20-399.492 305.410   1
  -1  -2 -20-409.213 289.569   1
   1   2  21 1140.61 331.674   1
   1  -2  21 766.192 304.477   1
  -1   2 -21 1186.30 307.711   1
  -1  -2 -21 1181.54 333.159   1
   1  -2  22 482.625 311.667   1
  -1   2 -22 773.596 297.340   1
   1  -2  23-71.0927 313.467   1
   1   2  23-34.9668 309.148   1
  -1  -2 -23 327.452 311.449   1
  -1   2 -23 496.240 313.274   1
   1   2  24 741.960 343.720   1
   1  -2  24-36.3687 311.219   1
  -1   2 -24 643.887 336.567   1
  -1  -2 -24 33.0972 330.709   1
  -1   2 -25 241.769 326.384   1
   1   2  25-35.6733 322.568   1
  -1  -2 -25 433.317 321.231   1
   1   2  26 71.5431 343.717   1
  -1  -2 -26-166.898 334.876   1
   1   2  27 179.523 330.524   1
  -1  -2 -27 800.426 347.610   1
   1  -3 -27 595.414 369.243   1
  -1   3  27 464.173 365.270   1
   1  -3 -26 33.3385 322.594   1
  -1   3  26 828.467 359.300   1
   1  -3 -25 468.889 333.531   1
  -1   3  25-108.428 312.148   1
   1  -3 -24 938.423 365.541   1
  -1   3  24 903.347 374.579   1
   1   3 -23 1743.07 343.565   1
  -1  -3  23 757.597 337.527   1
  -1   3  23 1432.96 367.859   1
   1  -3 -23 1531.62 372.181   1
  -1   3  22 318.554 330.522   1
   1   3 -22-32.6687 286.489   1
  -1  -3  22-105.562 296.402   1
   1  -3 -22 263.742 326.202   1
   1  -3 -21 32.5107 270.440   1
   1   3 -21 31.7111 289.037   1
  -1  -3  21-34.1836 297.048   1
   1   3 -20 6369.97 543.038   1
  -1  -3  20 6604.15 563.403   1
  -1   3  20 5254.64 537.164   1
  -1   3  19 1467.20 325.162   1
   1  -3 -19 1714.71 317.135   1
   1   3 -19 1532.01 318.612   1
  -1  -3  19 1682.11 322.918   1
  -1   3  18 6490.05 578.619   1
   1   3 -18 6404.68 554.734   1
  -1  -3  18 6953.88 569.320   1
   1  -3 -18 6936.53 572.079   1
  -1   3  17 1037.27 313.521   1
   1   3 -17 1611.66 289.470   1
  -1  -3  17 2024.24 305.681   1
   1  -3 -17 2003.61 315.755   1
   1  -3 -16 228.589 246.427   1
   1   3 -16 177.749 228.802   1
  -1  -3  16 354.525 243.849   1
  -1   3  16 242.503 266.201   1
   1   3 -15 789.061 235.688   1
   1  -3 -15 853.363 252.130   1
  -1   3  15 1365.91 272.331   1
  -1  -3  15 744.520 244.190   1
  -1   3  14 17670.1 1262.65   1
   1   3 -14 19401.6 1250.99   1
  -1  -3  14 19041.2 1253.37   1
   1  -3 -14 19506.1 1265.15   1
   1   3 -13 165.627 177.846   1
  -1   3  13 53.1898 208.249   1
  -1  -3  13 44.3360 172.646   1
  -1  -3  12 20033.0 1228.32   1
   1   3 -12 17438.8 1209.37   1
  -1   3  11 7393.33 554.326   1
  -1  -3  11 7580.76 529.055   1
   1  -3 -11 7047.33 543.759   1
   1   3 -11 6991.73 516.243   1
  -1   3  10 8385.19 646.394   1
  -1  -3  10 9829.72 631.903   1
   1  -3 -10 8016.77 639.458   1
   1   3 -10 9918.75 627.444   1
  -1   3   9 5014.73 400.296   1
  -1  -3   9 4522.18 358.277   1
   1  -3  -9 4301.31 386.638   1
   1   3  -9 5113.31 357.079   1
  -1   3   8 16374.8 1013.22   1
   1   3  -8 13832.5 980.905   1
  -1  -3   8 15581.7 988.318   1
   1  -3  -8 15610.2 1008.06   1
  -1   3   7 862.330 193.207   1
   1  -3  -7 835.068 173.164   1
  -1  -3   7 833.613 144.087   1
   1   3  -7 693.004 133.364   1
   1   3  -6 30882.4 1872.16   1
  -1  -3   6 28908.8 1873.79   1
  -1   3   6 31710.8 1900.36   1
   1  -3  -6 28056.0 1895.13   1
  -1  -3   5 18912.4 1206.14   1
   1   3  -5 19312.0 1203.98   1
   1   3  -4 27948.5 1769.05   1
   1  -3  -4 28679.8 1793.28   1
  -1   3   4 29132.6 1794.51   1
  -1  -3   4 28437.2 1771.73   1
  -1  -3   3 181452. 10674.5   1
  -1   3   3 169943. 10695.9   1
   1  -3  -3 162599. 10695.3   1
   1   3  -3 170312. 10674.3   1
  -1   3   2 62661.3 4617.25   1
   1   3  -2 79318.9 4602.53   1
   1  -3  -2 72649.3 4620.52   1
  -1  -3   2 75903.2 4602.88   1
   1  -3  -1 109346. 6748.49   1
  -1  -3   1 111507. 6739.13   1
   1   3  -1 108913. 6739.36   1
  -1   3   1 105752. 6749.46   1
   1  -3   0 107559. 6137.60   1
   1   3   0 85955.9 6137.19   1
  -1  -3   0 101178. 6138.12   1
  -1   3   0 103534. 6138.44   1
   1   3   1 95632.8 6170.21   1
   1  -3   1 100634. 6155.77   1
  -1  -3  -1 99673.7 6168.31   1
  -1   3  -1 100905. 6155.84   1
   1   3   2 75215.0 4409.32   1
  -1  -3  -2 67460.6 4405.24   1
   1  -3   3 180085. 10816.7   1
   1   3   3 176677. 10841.3   1
  -1  -3  -3 177577. 10839.7   1
  -1   3  -3 170217. 10816.0   1
   1   3   4 33558.4 2004.74   1
   1  -3   4 32513.6 1976.39   1
  -1   3  -4 29757.2 1974.89   1
  -1  -3  -4 33924.6 2002.46   1
   1  -3   5 19079.5 1137.11   1
  -1   3  -5 17016.1 1134.88   1
   1   3   6 32358.5 2100.44   1
   1  -3   6 33586.1 2073.37   1
   1   3   7 334.591 196.163   1
   1  -3   7 869.774 128.681   1
  -1  -3  -7 478.212 187.051   1
  -1   3  -7 808.950 131.106   1
  -1   3  -8 16128.6 1043.03   1
  -1  -3  -8 15209.2 1064.82   1
   1   3   8 15537.6 1071.18   1
   1  -3   8 17068.1 1042.45   1
  -1  -3  -9 4269.07 390.761   1
   1   3   9 4749.23 404.178   1
  -1  -3 -10 10425.9 721.307   1
  -1   3 -10 9373.55 682.797   1
   1   3  10 10686.7 728.920   1
   1  -3  10 10328.3 689.058   1
  -1   3 -11 7775.64 557.378   1
  -1  -3 -11 7892.04 581.641   1
   1  -3  11 7769.62 564.769   1
   1   3  11 8501.97 598.959   1
  -1   3 -12 20119.8 1343.90   1
   1  -3  12 21399.8 1352.66   1
   1   3  13-421.276 250.632   1
   1  -3  13 109.616 187.188   1
  -1   3 -13 124.086 175.619   1
  -1  -3 -13 26.4161 222.463   1
  -1   3 -14 18688.5 1226.57   1
  -1  -3 -14 19958.4 1255.85   1
   1   3  14 17859.5 1256.99   1
   1  -3  14 17957.4 1228.60   1
   1   3  15 691.024 299.861   1
   1  -3  15 1050.62 241.217   1
  -1   3 -15 946.332 222.356   1
  -1  -3 -15 510.287 277.781   1
   1  -3  16 52.7486 237.177   1
   1   3  16 309.371 235.361   1
  -1  -3 -16 262.320 226.255   1
  -1   3 -16-225.027 218.709   1
   1   3  17 1018.56 335.890   1
   1  -3  17 1576.52 283.186   1
  -1  -3 -17 1680.08 325.009   1
  -1   3 -17 1102.68 267.018   1
  -1  -3 -18 7205.03 593.552   1
  -1   3 -18 7761.49 586.971   1
   1  -3  18 7422.64 589.220   1
   1   3  18 6946.97 598.100   1
   1  -3  19 2322.66 333.063   1
   1   3  19 1753.50 366.384   1
  -1   3 -19 1555.77 294.793   1
  -1  -3 -19 1910.82 344.941   1
  -1   3 -20 5446.47 509.129   1
  -1  -3 -20 6309.85 540.780   1
   1   3  20 5467.22 527.815   1
   1  -3  20 6095.43 530.725   1
   1  -3  21 166.556 294.306   1
   1   3  21-576.195 336.661   1
  -1   3 -21 218.034 282.771   1
  -1  -3 -21 289.147 319.758   1
   1   3  22 308.860 293.019   1
   1  -3  22 103.832 287.377   1
  -1  -3 -22 227.317 291.955   1
  -1   3 -22-547.624 295.931   1
   1   3  23 904.286 350.293   1
   1  -3  23 1034.92 352.047   1
  -1   3 -23 864.890 330.916   1
  -1  -3 -23 1211.91 341.304   1
   1   3  24 563.352 325.055   1
  -1  -3 -24 890.510 338.395   1
   1   3  25 459.292 353.458   1
  -1  -3 -25 131.991 330.836   1
   1   3  26 567.496 321.564   1
  -1  -3 -26 1257.43 355.566   1
  -1  -3 -27 164.424 348.980   1
   1  -4 -28 933.606 381.280   1
  -1   4  28 173.698 347.536   1
   1  -4 -27 1013.78 352.492   1
  -1   4  27-70.6115 324.272   1
   1  -4 -25 299.458 352.849   1
  -1   4  25 323.008 364.769   1
   1  -4 -24 667.302 350.799   1
  -1   4  24 1691.39 388.704   1
   1   4 -23 368.429 304.371   1
  -1   4  23 429.443 302.535   1
   1  -4 -23-66.5198 300.069   1
  -1   4  22 531.544 330.784   1
   1   4 -22 1235.31 310.057   1
  -1  -4  22 1223.97 327.356   1
   1  -4 -22 1320.68 341.037   1
  -1   4  21 594.301 343.265   1
   1  -4 -21 1892.68 357.054   1
   1   4 -20 817.577 279.895   1
  -1  -4  20 912.609 302.823   1
   1  -4 -20 449.657 320.945   1
  -1   4  19 168.366 324.347   1
   1   4 -19-29.0007 244.382   1
  -1  -4  19 437.508 273.412   1
   1  -4 -19 31.4687 303.128   1
  -1   4  18 65.4062 303.420   1
   1   4 -18 525.481 237.657   1
  -1  -4  18 268.145 243.306   1
   1  -4 -18-306.637 291.634   1
   1   4 -17 3616.11 333.473   1
  -1  -4  17 3248.12 355.017   1
   1  -4 -16 5581.31 502.660   1
  -1   4  16 5496.01 523.728   1
  -1   4  15 2820.60 366.355   1
   1   4 -15 2799.59 302.087   1
  -1  -4  15 2863.92 308.710   1
   1  -4 -15 2109.76 339.711   1
  -1   4  14 1647.44 295.738   1
   1  -4 -14 1894.94 292.760   1
   1   4 -14 1183.15 234.781   1
  -1  -4  14 1364.81 238.194   1
   1  -4 -13 2702.08 319.105   1
   1   4 -13 3312.80 297.240   1
  -1   4  13 3147.67 337.739   1
  -1  -4  13 2730.55 301.002   1
   1  -4 -12 2929.39 324.788   1
  -1  -4  12 3681.21 311.651   1
   1   4 -12 3316.37 298.986   1
  -1   4  12 2543.23 327.197   1
  -1  -4  11 16020.0 1015.13   1
   1   4 -11 14856.0 1004.81   1
  -1   4  10 6590.74 516.143   1
   1   4 -10 6939.12 482.632   1
  -1  -4  10 7037.71 486.374   1
   1  -4 -10 6272.89 507.920   1
   1  -4  -9-354.638 193.823   1
  -1   4   9-43.9855 176.626   1
   1  -4  -8 9421.66 608.860   1
  -1   4   8 9665.60 615.257   1
  -1  -4   8 8553.17 578.239   1
   1   4  -8 7445.41 571.122   1
   1  -4  -7 10004.3 742.222   1
   1   4  -7 11783.0 721.166   1
  -1   4   7 10711.2 752.610   1
  -1  -4   7 11221.9 723.628   1
   1   4  -6 2026.88 174.636   1
   1  -4  -6 2275.35 231.805   1
  -1   4   6 2295.19 235.205   1
  -1  -4   6 1967.13 179.118   1
   1  -4  -5 4840.55 349.734   1
  -1  -4   5 4466.34 301.033   1
  -1   4   5 5250.14 357.006   1
  -1  -4   4 212271. 13289.2   1
   1   4  -4 219027. 13289.3   1
  -1   4   3 5563.51 396.531   1
  -1  -4   3 5084.92 355.968   1
   1  -4  -3 5813.78 395.051   1
   1   4  -3 5890.19 355.934   1
  -1   4   2 2118.41 188.619   1
   1   4  -2 1542.13 132.373   1
  -1  -4   2 1791.64 132.570   1
   1  -4  -2 2121.25 185.359   1
   1   4  -1 7387.61 492.974   1
  -1  -4   1 7867.31 492.364   1
  -1   4   1 8473.69 511.599   1
   1  -4  -1 7098.13 506.189   1
  -1   4   0 48.9187 86.4116   1
   1   4   0-151.988 92.9755   1
   1  -4   0 119.762 83.7279   1
  -1  -4   0-65.3687 90.9373   1
   1   4   1 7671.43 517.361   1
   1  -4   1 7691.59 496.909   1
  -1  -4  -1 7195.58 512.022   1
  -1   4  -1 8292.83 498.034   1
  -1  -4  -2 1751.78 188.650   1
   1   4   2 1843.06 193.639   1
  -1  -4  -3 5511.61 406.548   1
   1   4   3 6016.02 412.045   1
  -1   4  -4 234815. 14396.8   1
   1  -4   4 232459. 14397.7   1
   1   4   5 4996.52 405.667   1
   1  -4   5 5599.01 348.330   1
  -1   4  -5 4965.56 346.676   1
  -1  -4  -5 5408.76 401.806   1
   1  -4   6 2298.03 181.228   1
   1   4   6 2248.69 251.268   1
  -1   4  -6 1899.70 173.059   1
  -1  -4  -6 2468.69 254.012   1
  -1   4  -7 11112.6 729.443   1
  -1  -4  -7 11967.3 775.464   1
   1  -4   7 10954.8 731.718   1
   1   4   7 11196.9 778.728   1
  -1   4  -8 8714.28 604.788   1
  -1  -4  -8 8972.59 649.608   1
   1  -4   8 9203.33 609.704   1
   1   4   8 9978.69 662.878   1
   1  -4   9-122.261 136.372   1
   1   4   9-93.0977 174.650   1
  -1  -4  -9-44.0497 162.938   1
  -1   4  -9-64.0081 122.044   1
   1   4  10 7380.15 545.190   1
   1  -4  10 7140.59 493.912   1
  -1   4 -10 6100.75 480.856   1
  -1  -4 -10 7387.76 530.900   1
   1  -4  11 15043.7 989.974   1
  -1   4 -11 14943.3 983.496   1
   1   4  12 2829.57 325.813   1
  -1   4 -12 3766.89 310.902   1
  -1  -4 -12 3653.48 338.473   1
   1  -4  12 3895.36 313.612   1
  -1   4 -13 3183.04 283.684   1
  -1  -4 -13 3806.68 359.871   1
   1   4  14 1340.21 263.032   1
   1  -4  14 1513.30 249.845   1
  -1   4 -14 1667.19 239.662   1
  -1  -4 -14 1764.50 258.127   1
   1  -4  15 3096.97 317.908   1
   1   4  15 1988.98 381.000   1
  -1   4 -15 2888.41 306.500   1
  -1  -4 -15 2983.75 378.808   1
  -1  -4 -16 6235.60 509.831   1
   1   4  16 5484.97 501.280   1
   1  -4  17 3475.07 367.149   1
   1   4  17 2683.60 404.800   1
  -1  -4 -17 3412.57 409.350   1
  -1   4 -17 3650.35 355.545   1
   1   4  18 230.030 271.531   1
   1  -4  18 171.546 236.316   1
  -1   4 -18 107.853 226.739   1
  -1  -4 -18 279.432 264.637   1
   1   4  19 167.003 314.029   1
   1  -4  19 514.605 280.117   1
  -1  -4 -19-126.487 289.205   1
  -1   4 -19-56.7890 239.884   1
   1  -4  20 666.443 276.413   1
  -1  -4 -20 255.344 304.324   1
  -1   4 -20 593.886 275.226   1
   1   4  21 986.727 334.577   1
   1   4  22 1065.13 345.316   1
  -1  -4 -22 812.782 338.441   1
  -1   4 -22 1322.07 314.178   1
  -1   4 -23 367.124 315.883   1
   1   4  23 208.441 301.488   1
  -1  -4 -23-163.515 277.780   1
   1   4  24 1157.61 379.910   1
  -1  -4 -24 1117.18 374.257   1
   1   4  25 561.740 325.718   1
  -1  -4 -25 721.272 327.407   1
   1   4  27 174.634 329.848   1
  -1  -4 -27 552.654 337.032   1
   1   4  28 104.122 363.029   1
  -1  -4 -28-321.640 368.421   1
   1  -5 -28 190.462 332.564   1
  -1   5  28-308.276 336.107   1
   1  -5 -27 290.899 360.199   1
  -1   5  27 139.626 364.615   1
   1  -5 -26 392.775 361.073   1
  -1   5  26 600.770 362.002   1
   1  -5 -25 429.731 323.596   1
  -1   5  25 178.286 333.469   1
   1  -5 -24 132.903 301.471   1
  -1   5  24 501.737 331.293   1
  -1   5  23 750.450 354.956   1
   1  -5 -23-564.370 342.739   1
   1   5 -22 227.168 305.580   1
  -1   5  22 212.803 344.162   1
   1  -5 -22 429.572 334.580   1
  -1   5  21 526.127 341.312   1
   1   5 -21 62.4166 281.433   1
  -1  -5  21 533.335 302.674   1
   1  -5 -21 358.969 328.110   1
  -1   5  20 1790.68 373.908   1
   1   5 -20 1551.67 316.375   1
  -1  -5  20 1538.57 335.447   1
   1  -5 -20 1222.56 347.981   1
  -1   5  19-304.453 333.794   1
   1   5 -19 540.409 261.318   1
  -1  -5  19 91.6699 252.915   1
   1  -5 -19 824.287 320.439   1
  -1   5  18 2315.94 365.679   1
   1   5 -18 1485.02 286.435   1
  -1  -5  18 2087.83 312.641   1
   1  -5 -18 2140.17 355.160   1
  -1   5  17 580.330 303.453   1
   1   5 -17 432.942 237.309   1
  -1  -5  17 1040.36 260.550   1
   1  -5 -17 91.1420 281.648   1
   1   5 -16 71.6164 198.830   1
  -1  -5  16 718.785 231.810   1
  -1   5  15 1121.64 317.617   1
   1   5 -15 1266.57 241.001   1
  -1  -5  15 1314.18 245.692   1
   1  -5 -15 1205.74 316.573   1
  -1   5  14 349.060 256.452   1
   1   5 -14 800.380 196.074   1
  -1  -5  14 551.548 216.708   1
   1  -5 -14 221.762 259.684   1
  -1   5  13 56.2888 219.846   1
   1  -5 -13 53.4297 206.637   1
   1   5 -13 169.027 165.505   1
  -1  -5  13-222.020 176.957   1
  -1   5  12 7440.98 586.591   1
   1   5 -12 7581.92 539.056   1
  -1  -5  12 7485.76 542.008   1
   1  -5 -12 7659.70 578.283   1
  -1   5  11 1004.33 253.289   1
   1   5 -11 1762.51 197.375   1
  -1  -5  11 1337.45 183.139   1
   1  -5 -11 1243.70 260.682   1
   1  -5 -10 880.026 189.186   1
  -1   5  10 854.716 195.696   1
   1   5  -9 4049.06 293.980   1
   1  -5  -9 3634.70 348.026   1
  -1  -5   9 4300.42 300.294   1
   1   5  -8 4373.63 354.146   1
  -1  -5   8 5516.54 359.937   1
  -1   5   8 5023.72 411.920   1
   1  -5  -8 5417.76 410.613   1
   1   5  -7 25542.9 1712.52   1
   1  -5  -7 27748.2 1753.05   1
  -1   5   7 29659.2 1761.94   1
  -1  -5   7 28208.5 1716.73   1
  -1   5   6 91063.6 5751.50   1
   1   5  -6 93182.7 5710.56   1
   1  -5  -6 94481.4 5748.99   1
  -1  -5   6 91320.6 5711.69   1
  -1   5   5 27366.7 1715.33   1
  -1  -5   5 26257.8 1670.99   1
   1   5  -5 27422.5 1670.23   1
   1  -5  -5 26587.0 1712.17   1
   1  -5  -4 134027. 8217.75   1
  -1   5   4 132754. 8219.00   1
  -1  -5   4 130663. 8180.88   1
   1   5  -4 134321. 8180.37   1
  -1   5   3 15285.3 984.359   1
   1   5  -3 13977.5 945.775   1
   1  -5  -3 15959.2 983.899   1
  -1  -5   3 16089.2 945.176   1
   1   5  -2 5604.14 348.853   1
  -1  -5   2 5737.33 348.585   1
   1  -5  -2 4801.07 379.843   1
  -1   5   2 4253.71 376.586   1
   1  -5  -1 37892.6 2334.06   1
  -1  -5   1 37440.6 2319.89   1
   1   5  -1 36603.3 2320.86   1
  -1   5   1 37951.2 2334.79   1
   1  -5   0 28304.3 1763.18   1
  -1  -5   0 29619.3 1763.98   1
   1   5   0 28654.6 1766.08   1
  -1   5   0 26396.8 1763.14   1
   1  -5   1 39175.0 2375.52   1
  -1  -5  -1 35352.6 2389.06   1
  -1   5  -1 38941.3 2376.59   1
   1   5   1 38663.8 2392.12   1
  -1  -5  -2 4962.04 377.851   1
   1  -5   2 5314.85 337.535   1
   1   5   2 5876.39 385.063   1
  -1   5  -2 5138.46 338.263   1
  -1  -5  -3 14560.9 922.889   1
   1   5   3 13728.7 922.386   1
  -1  -5  -4 141281. 8604.96   1
   1   5   4 136581. 8607.28   1
   1   5   5 27592.5 1860.29   1
   1  -5   5 28533.3 1812.98   1
  -1  -5  -5 27462.2 1857.49   1
  -1   5  -5 30653.6 1812.67   1
   1   5   6 93049.5 6214.48   1
   1  -5   6 104816. 6171.49   1
  -1  -5  -6 93084.8 6208.89   1
  -1   5  -6 99718.1 6169.24   1
   1   5   7 31016.2 1986.94   1
   1  -5   7 31772.9 1938.32   1
  -1   5  -7 30557.5 1937.15   1
  -1  -5  -7 30404.4 1981.32   1
   1  -5   8 4688.38 351.833   1
   1   5   8 5236.53 431.389   1
  -1  -5  -8 4916.90 424.834   1
  -1   5  -8 5080.89 346.600   1
   1   5   9 4071.88 349.397   1
   1  -5   9 3276.94 290.094   1
  -1   5  -9 3964.71 293.146   1
  -1  -5  -9 4518.07 351.399   1
  -1  -5 -10 1128.17 251.422   1
   1   5  10 1056.31 268.257   1
  -1   5 -11 944.493 162.945   1
  -1  -5 -11 1203.75 221.138   1
   1  -5  11 1398.92 176.735   1
   1   5  11 878.936 222.612   1
   1   5  12 8591.17 598.063   1
   1  -5  12 7582.28 529.185   1
  -1   5 -12 6422.34 511.602   1
  -1  -5 -12 7010.52 569.007   1
   1  -5  13-191.634 159.234   1
   1   5  13-266.126 221.099   1
  -1   5 -13 72.9195 151.054   1
  -1  -5 -13-83.2664 199.293   1
   1  -5  14 188.050 199.094   1
   1   5  14 457.786 285.205   1
  -1   5 -14 516.095 181.799   1
  -1  -5 -14 1004.07 291.580   1
   1   5  15 1031.24 304.913   1
   1  -5  15 1172.23 227.577   1
  -1  -5 -15 1442.84 293.335   1
  -1   5 -15 1569.95 229.135   1
   1  -5  16 220.990 219.940   1
  -1   5 -16 139.038 207.598   1
   1   5  17-32.6767 306.154   1
   1  -5  17 737.669 232.120   1
  -1  -5 -17 770.421 310.285   1
   1   5  18 1695.49 300.820   1
   1  -5  18 1691.60 286.329   1
  -1   5 -18 1767.65 273.482   1
  -1  -5 -18 941.954 273.876   1
   1   5  19 842.319 339.669   1
   1  -5  19-119.424 249.073   1
  -1   5 -19 307.342 240.979   1
  -1  -5 -19 127.572 324.060   1
   1   5  20 1358.41 331.284   1
   1  -5  20 1644.52 316.420   1
  -1   5 -20 1534.57 309.956   1
  -1  -5 -20 1059.34 322.734   1
   1   5  21 102.407 297.260   1
  -1  -5 -21 291.292 307.917   1
  -1   5 -21 278.032 275.329   1
   1  -5  21 199.204 280.704   1
  -1  -5 -22 553.147 336.905   1
   1   5  22 653.397 345.130   1
  -1   5 -22 676.217 286.402   1
   1   5  23 485.489 297.118   1
  -1  -5 -23-97.9381 298.717   1
   1   5  24 556.331 353.632   1
  -1  -5 -24 195.380 350.982   1
   1   5  25 453.390 328.198   1
  -1  -5 -25 423.269 317.319   1
   1   5  26-242.673 362.604   1
  -1  -5 -26 453.287 359.486   1
   1   5  27 552.313 343.404   1
  -1  -5 -27 96.3850 341.946   1
  -1  -5 -28-31.6315 352.392   1
   1   5  28-306.581 350.505   1
  -1   6  27 551.527 382.709   1
   1  -6 -27 478.340 369.835   1
  -1   6  26 664.854 371.544   1
   1  -6 -26 680.630 342.065   1
  -1   6  24 642.010 356.380   1
   1  -6 -24 1124.22 355.627   1
   1  -6 -23 2185.96 406.755   1
   1  -6 -22 660.905 353.181   1
  -1   6  22 744.884 362.591   1
   1  -6 -21 1079.84 358.316   1
  -1   6  21 1225.17 367.819   1
   1   6 -21 523.558 309.330   1
  -1   6  20 450.176 356.564   1
   1  -6 -20 194.122 326.999   1
  -1  -6  20 906.458 288.458   1
   1   6 -20 235.169 261.159   1
  -1   6  19-136.387 311.066   1
   1  -6 -19 159.821 304.520   1
  -1  -6  19 148.248 264.651   1
   1   6 -19 139.470 228.993   1
  -1   6  18 535.268 328.294   1
   1  -6 -18 1410.75 338.437   1
  -1  -6  18 1511.75 300.341   1
   1   6 -18 1709.43 287.844   1
  -1   6  17 2189.93 352.767   1
   1  -6 -17 1447.52 331.642   1
   1  -6 -16 14725.7 1139.89   1
   1   6 -16 17862.4 1117.12   1
  -1  -6  16 17828.5 1122.49   1
  -1   6  16 15080.7 1152.95   1
  -1   6  15-61.8251 279.365   1
   1  -6 -15 146.368 270.276   1
  -1  -6  15-90.3769 186.112   1
   1   6 -15-296.677 194.804   1
  -1   6  14 476.356 266.631   1
   1  -6 -14 255.327 248.386   1
  -1  -6  14 20.6620 191.537   1
   1   6 -14 174.919 170.836   1
  -1   6  13 2802.86 322.866   1
   1   6 -13 2588.41 256.866   1
   1  -6 -13 1947.21 300.850   1
  -1  -6  13 2470.13 267.510   1
   1  -6 -12 7893.56 554.636   1
   1   6 -12 6792.64 480.645   1
  -1  -6  12 6436.71 490.333   1
  -1   6  12 5828.21 546.710   1
  -1   6  11 2238.63 295.978   1
   1  -6 -11 1791.72 268.844   1
  -1  -6  10 13556.4 864.165   1
   1   6 -10 12870.7 857.181   1
   1   6  -9 11979.8 765.786   1
   1  -6  -9 11710.2 821.032   1
  -1  -6   9 11980.5 770.591   1
  -1   6   9 11123.6 821.180   1
   1   6  -8 6385.08 415.541   1
  -1   6   8 4944.52 485.262   1
   1  -6  -8 6076.28 483.680   1
  -1  -6   8 6478.89 420.846   1
   1   6  -7 12516.2 759.589   1
  -1  -6   7 11373.4 759.349   1
   1  -6  -7 12677.5 820.364   1
  -1   6   7 11269.4 820.803   1
  -1  -6   6 1806.82 136.079   1
   1  -6  -6 1499.63 211.896   1
  -1   6   6 1792.20 237.764   1
   1   6  -6 1723.55 132.951   1
   1  -6  -5 1283.89 194.470   1
  -1   6   5 1106.55 198.838   1
   1  -6  -4 65191.4 3994.67   1
  -1   6   4 62832.6 3996.70   1
   1   6  -3 7743.21 470.394   1
  -1  -6   3 7142.98 468.058   1
   1   6  -2 29693.0 1745.10   1
  -1   6   2 26615.9 1769.82   1
   1  -6  -2 25856.9 1766.13   1
  -1  -6   2 28023.0 1743.57   1
   1   6  -1 66783.9 4285.01   1
  -1  -6   1 72282.7 4284.80   1
  -1   6   1 69961.4 4298.41   1
   1  -6  -1 67458.3 4296.93   1
  -1   6   0 84.8428 93.2822   1
   1   6   0-17.5879 99.1884   1
  -1  -6   0-99.2506 94.8752   1
   1  -6   0-63.1801 93.4138   1
   1  -6   1 65850.3 4367.77   1
  -1  -6  -1 69933.6 4382.97   1
  -1   6  -1 72612.1 4368.04   1
   1   6   1 76421.1 4386.38   1
  -1   6  -2 27108.0 1697.60   1
   1   6   2 29155.5 1733.16   1
  -1  -6  -2 26459.0 1730.45   1
   1   6   4 70500.1 4380.32   1
  -1  -6  -4 69922.8 4377.65   1
   1   6   5 1710.31 216.750   1
  -1  -6  -5 1210.42 206.048   1
   1  -6   6 1513.67 120.495   1
   1   6   6 1361.40 223.894   1
  -1   6  -6 1758.57 119.799   1
  -1  -6  -6 1606.11 215.990   1
  -1   6  -7 10853.1 748.147   1
  -1  -6  -7 14135.7 825.488   1
   1   6   7 12804.4 826.188   1
   1  -6   7 12174.6 749.474   1
  -1  -6  -8 6793.00 482.126   1
   1  -6   8 6636.15 398.088   1
   1   6   8 6789.38 486.577   1
  -1   6  -9 10632.6 721.210   1
  -1  -6  -9 13378.0 798.217   1
   1   6   9 11710.1 790.550   1
   1  -6   9 10692.9 725.036   1
  -1   6 -10 13181.4 806.079   1
   1  -6  10 11519.0 804.769   1
   1   6  11 3102.92 352.967   1
  -1  -6 -11 2786.61 330.558   1
  -1  -6 -12 7116.02 558.401   1
  -1   6 -12 6977.91 496.020   1
   1   6  12 6862.04 562.573   1
   1  -6  12 6819.62 495.079   1
  -1   6 -13 2405.11 249.623   1
  -1  -6 -13 2465.11 347.154   1
   1   6  13 2863.14 376.327   1
   1  -6  13 2349.48 263.017   1
  -1   6 -14 74.4069 177.512   1
  -1  -6 -14 146.235 232.384   1
   1  -6  14 316.763 188.473   1
   1   6  14 154.969 255.340   1
  -1  -6 -15 120.114 263.344   1
  -1   6 -15 306.937 194.161   1
   1   6  15 254.975 290.099   1
   1  -6  15-217.851 196.437   1
   1   6  16 16085.7 1161.96   1
  -1   6 -16 17506.3 1109.03   1
   1  -6  16 16059.1 1111.91   1
  -1  -6 -16 16171.4 1150.66   1
   1   6  17 1159.08 306.303   1
   1  -6  17 2188.48 285.127   1
  -1   6 -17 1902.80 261.228   1
  -1  -6 -17 1686.38 305.334   1
   1   6  18 1512.19 340.556   1
   1  -6  18 1354.22 290.540   1
  -1  -6 -18 2031.06 343.345   1
  -1   6 -18 1134.96 267.244   1
   1   6  19 101.538 335.035   1
   1  -6  19 147.399 246.460   1
  -1   6 -19 27.4526 235.966   1
  -1  -6 -19 576.690 326.640   1
   1   6  20 409.641 275.233   1
  -1   6 -20 813.774 267.528   1
   1  -6  20 656.896 275.983   1
  -1  -6 -20 193.695 267.515   1
  -1   6 -21 427.269 287.793   1
   1   6  21 376.542 341.322   1
  -1  -6 -21 648.819 328.727   1
   1   6  22 550.272 335.756   1
  -1  -6 -22 1366.62 343.598   1
   1   6  23 1591.50 351.731   1
  -1  -6 -23 1172.36 320.042   1
   1   6  24 934.290 372.220   1
  -1  -6 -24 810.035 365.343   1
   1   6  26 171.638 344.867   1
  -1  -6 -26 416.720 352.293   1
   1   6  27 68.1854 352.643   1
  -1  -6 -27 63.4757 362.382   1
   1  -7 -27 472.119 379.705   1
  -1   7  27 510.364 377.070   1
   1  -7 -26 801.783 360.668   1
  -1   7  26 969.583 368.081   1
  -1   7  25 351.129 318.726   1
   1  -7 -24 690.357 342.662   1
  -1   7  23 1563.92 395.669   1
   1  -7 -23 660.321 358.846   1
  -1   7  22 425.455 355.509   1
   1  -7 -22 528.451 334.599   1
  -1   7  21-35.2536 349.090   1
   1  -7 -21 526.418 346.881   1
   1   7 -20 2251.49 325.533   1
  -1   7  20 1745.92 402.193   1
   1  -7 -20 1860.04 387.180   1
   1   7 -19 671.479 258.282   1
  -1  -7  19 1145.86 286.884   1
  -1   7  18 3563.00 469.819   1
   1  -7 -18 4293.60 465.915   1
  -1   7  17 199.496 304.332   1
   1   7 -17 423.305 224.931   1
  -1  -7  17 424.076 224.158   1
   1  -7 -17-311.626 295.866   1
  -1   7  16 519.198 299.535   1
   1  -7 -16 152.909 275.654   1
   1   7 -16-21.7115 189.423   1
  -1  -7  16-92.1221 193.464   1
   1   7 -15 1088.03 207.875   1
  -1  -7  15 1285.55 236.066   1
   1  -7 -14 3827.53 401.599   1
   1   7 -14 3473.82 326.819   1
  -1  -7  14 4176.22 344.496   1
  -1   7  14 4290.97 415.008   1
  -1   7  13 1570.66 334.105   1
   1   7 -13 1255.33 204.278   1
  -1  -7  13 2338.39 230.389   1
   1  -7 -13 1546.93 311.806   1
  -1   7  12 514.143 249.511   1
   1  -7 -12 244.036 228.836   1
  -1   7  11 1404.47 266.818   1
   1   7 -11 1140.21 160.591   1
  -1  -7  11 1131.84 169.091   1
   1  -7 -11 808.333 248.791   1
  -1   7  10 1129.92 242.573   1
   1   7 -10 1221.35 150.179   1
  -1  -7  10 1407.43 153.490   1
   1  -7 -10 870.695 238.776   1
  -1  -7   9 59.1479 94.5104   1
   1   7  -9 88.5615 86.8690   1
  -1  -7   8 31886.3 1980.28   1
   1  -7  -8 33148.6 2041.67   1
   1   7  -8 30867.7 1980.10   1
  -1   7   8 34072.1 2046.26   1
  -1   7   7 14366.3 1004.89   1
   1  -7  -7 14258.6 1002.67   1
   1   7  -7 15052.6 938.802   1
  -1  -7   7 15198.3 939.398   1
  -1   7   6 43599.5 2750.14   1
   1  -7  -6 43350.0 2746.89   1
   1  -7  -5 1419.68 196.967   1
  -1   7   5 973.319 189.460   1
   1  -7  -4 4708.58 352.737   1
  -1   7   4 4174.22 348.660   1
  -1  -7   3 56293.6 3355.18   1
   1  -7  -3 53061.3 3391.53   1
   1   7  -3 53468.4 3355.65   1
  -1   7   3 50722.3 3393.33   1
  -1  -7   2 22577.5 1425.55   1
   1   7  -2 23147.8 1427.95   1
   1   7  -1 202.175 86.4318   1
   1  -7  -1 261.470 111.682   1
  -1   7   1 532.277 125.209   1
  -1  -7   1 240.930 87.1337   1
  -1   7   0 5232.38 341.619   1
   1   7   0 4257.83 342.149   1
   1  -7   1 358.022 90.4616   1
   1   7   1 318.724 126.217   1
  -1   7  -1 402.780 95.3128   1
   1  -7   2 21007.8 1309.97   1
  -1  -7  -3 59553.8 3682.79   1
   1   7   3 58255.3 3683.90   1
  -1  -7  -4 5257.41 388.763   1
   1   7   4 4611.73 389.324   1
   1   7   5 1690.47 234.541   1
  -1  -7  -5 1435.20 216.102   1
  -1  -7  -6 47624.1 2948.08   1
   1   7   6 45713.5 2949.14   1
  -1  -7  -7 14489.3 954.053   1
   1   7   7 13507.5 947.754   1
   1   7   8 32896.3 2070.77   1
  -1   7  -8 31475.8 1996.17   1
   1  -7   8 33068.4 1997.98   1
  -1  -7  -8 30677.9 2061.18   1
   1  -7   9 358.271 87.8850   1
  -1   7  -9 65.6120 81.2191   1
  -1  -7 -10 1230.77 260.425   1
  -1   7 -10 1253.97 144.200   1
   1  -7  10 1110.01 144.124   1
  -1  -7 -11 1580.11 275.944   1
  -1   7 -11 1674.65 171.837   1
   1   7  11 2085.27 298.824   1
   1  -7  11 1636.97 184.048   1
  -1  -7 -12 676.476 236.609   1
   1   7  12 720.607 250.128   1
  -1   7 -13 2078.64 220.387   1
  -1  -7 -13 2092.46 324.393   1
   1   7  13 1885.73 340.913   1
   1  -7  13 2053.26 223.571   1
  -1  -7 -14 4434.21 437.600   1
  -1   7 -14 4013.40 341.133   1
   1  -7  14 3994.80 345.725   1
   1   7  14 3221.26 436.799   1
   1  -7  15 1056.73 213.090   1
  -1   7 -15 753.591 203.024   1
   1   7  16 132.022 257.933   1
  -1   7 -16-21.2385 178.027   1
   1  -7  16 524.948 197.136   1
  -1  -7 -16-186.636 250.098   1
   1   7  17-33.5453 311.115   1
  -1   7 -17 23.0739 186.111   1
   1  -7  17 421.766 233.297   1
  -1  -7 -17-31.6312 291.337   1
   1   7  18 4256.51 482.035   1
  -1  -7 -18 4445.63 474.810   1
  -1   7 -19 957.169 275.730   1
   1  -7  19 1117.13 283.046   1
  -1   7 -20 2291.87 336.583   1
   1   7  20 2332.26 400.239   1
  -1  -7 -20 2496.16 387.784   1
   1   7  21-170.509 344.849   1
  -1  -7 -21 356.964 319.141   1
   1   7  22-274.983 288.710   1
  -1  -7 -22 422.577 272.266   1
   1   7  23 931.214 356.818   1
  -1  -7 -23 681.695 347.847   1
  -1  -7 -24 1682.70 389.606   1
   1   7  25 34.3313 298.663   1
   1   7  26 1664.26 394.231   1
  -1  -7 -26 507.470 368.860   1
   1   7  27 235.537 351.955   1
  -1  -7 -27 31.3218 343.278   1
   1  -8 -27 248.308 370.561   1
  -1   8  27 301.995 378.204   1
  -1   8  26 1164.12 399.178   1
   1  -8 -25 96.7791 317.165   1
  -1   8  25 591.664 344.877   1
  -1   8  23 708.199 326.040   1
   1  -8 -23 328.899 311.429   1
  -1   8  22 672.953 354.185   1
   1  -8 -22 461.718 324.773   1
  -1   8  21-35.2845 333.950   1
   1  -8 -21-164.705 323.286   1
  -1   8  20 350.523 322.204   1
   1  -8 -20 32.7560 307.409   1
  -1   8  19 69.4139 313.582   1
   1  -8 -19 64.8578 298.637   1
  -1   8  18 1164.41 326.238   1
   1   8 -18 1574.05 267.233   1
  -1  -8  18 948.967 266.962   1
   1  -8 -18 1123.37 308.185   1
  -1   8  17-33.6502 240.575   1
   1   8 -17 64.9100 192.127   1
  -1  -8  17-94.4580 209.161   1
   1  -8 -17 126.145 243.930   1
  -1   8  16 2931.58 377.343   1
   1   8 -16 2230.30 278.025   1
  -1  -8  16 2720.56 293.867   1
   1  -8 -16 2265.99 357.183   1
  -1   8  15 32.0628 302.058   1
   1   8 -15-53.5543 159.310   1
  -1  -8  15 19.3658 175.808   1
   1  -8 -15 182.154 289.183   1
   1   8 -14 1340.74 189.040   1
  -1  -8  14 1010.62 198.533   1
  -1   8  13-120.758 224.056   1
   1  -8 -13 28.7705 200.045   1
   1  -8 -12 585.416 279.778   1
   1   8 -12 263.153 129.016   1
  -1   8  12 323.043 284.039   1
  -1  -8  12 299.873 132.557   1
   1  -8 -11 295.231 195.798   1
   1   8 -11 67.9082 107.942   1
  -1  -8  11 264.458 111.676   1
  -1   8  11-56.5412 209.264   1
   1   8 -10 5121.35 370.593   1
  -1  -8  10 5614.89 373.004   1
   1  -8 -10 5555.72 470.141   1
  -1   8  10 6581.48 488.406   1
  -1   8   9 1814.99 285.705   1
   1   8  -9 2001.34 155.492   1
  -1  -8   9 1971.89 157.322   1
   1  -8  -9 2480.27 276.963   1
  -1   8   8 17976.2 1182.85   1
   1  -8  -8 17351.0 1175.48   1
   1  -8  -7 175.083 165.947   1
  -1   8   7 531.177 194.979   1
   1  -8  -6 957.872 194.926   1
  -1   8   6 452.492 201.002   1
  -1   8   5 17065.1 1154.87   1
   1  -8  -5 18069.8 1153.43   1
   1  -8  -4 1118.25 171.829   1
  -1   8   4 468.465 164.364   1
   1   8  -3 7006.76 472.231   1
  -1   8   3 6350.75 517.240   1
   1  -8  -3 7212.47 517.212   1
  -1  -8   3 8015.13 471.398   1
   1   8  -2 34785.6 2392.61   1
  -1  -8   2 42127.1 2393.65   1
   1  -8  -2 38418.4 2417.27   1
  -1   8   2 38842.4 2420.85   1
   1   8  -1 1522.78 172.121   1
  -1   8   1 2073.02 192.257   1
   1  -8  -1 2388.81 191.989   1
  -1  -8   1 1866.73 173.464   1
   1  -8   0-40.6988 100.720   1
  -1  -8   0-198.504 108.902   1
   1  -8   1 1885.23 160.462   1
   1   8   1 1753.07 196.113   1
  -1   8  -1 1915.13 161.963   1
  -1  -8  -1 2216.10 196.885   1
   1  -8   2 38688.1 2371.10   1
   1   8   2 40629.5 2410.02   1
  -1   8  -2 35520.9 2369.90   1
  -1  -8  -2 42375.3 2408.31   1
  -1  -8  -3 6562.53 499.638   1
   1   8   3 7449.95 509.172   1
   1   8   4 722.738 186.526   1
  -1  -8  -4 462.500 153.198   1
  -1  -8  -5 19606.3 1249.82   1
   1   8   5 18486.3 1253.76   1
   1   8   6 441.020 223.526   1
  -1  -8  -6 873.550 210.326   1
   1   8   7 627.338 223.251   1
  -1  -8  -7 707.431 223.545   1
  -1  -8  -8 17766.8 1217.38   1
   1   8   8 18863.0 1232.16   1
  -1  -8  -9 2767.11 296.189   1
   1  -8   9 2002.67 138.362   1
  -1   8  -9 1654.80 135.726   1
   1   8   9 2637.90 329.244   1
   1   8  10 6013.80 492.804   1
  -1   8 -10 5459.60 380.654   1
   1  -8  10 5583.08 380.692   1
   1   8  11-89.1870 247.124   1
  -1   8 -11 244.142 101.067   1
   1  -8  11 260.489 109.105   1
  -1  -8 -11-27.9131 222.559   1
   1   8  12 30.6311 225.378   1
  -1   8 -12 202.759 120.686   1
   1  -8  12 482.483 126.618   1
  -1  -8 -12-28.8013 215.058   1
   1   8  13 565.680 283.874   1
  -1  -8 -13 88.9724 260.048   1
  -1   8 -14 1348.01 190.828   1
   1  -8  14 1147.93 204.002   1
   1   8  15 32.8048 309.806   1
  -1   8 -15 105.239 158.211   1
   1  -8  15 37.6599 175.123   1
  -1  -8 -15 340.138 300.343   1
   1   8  16 2469.94 392.899   1
  -1   8 -16 2834.82 286.072   1
   1  -8  16 3190.19 297.843   1
  -1  -8 -16 2423.80 368.104   1
   1   8  17 169.017 258.107   1
  -1   8 -17 43.0425 188.374   1
   1  -8  17 184.799 204.247   1
  -1  -8 -17 159.630 242.125   1
  -1   8 -18 1406.24 264.651   1
   1   8  18 2011.58 367.532   1
  -1  -8 -18 1291.06 343.896   1
   1   8  19 514.745 336.814   1
  -1  -8 -19-227.364 335.419   1
   1   8  20-137.038 320.599   1
  -1  -8 -20 32.4712 309.990   1
   1   8  21 68.2871 273.266   1
  -1  -8 -21 487.337 266.435   1
   1   8  22 720.791 343.719   1
  -1  -8 -22 1006.17 353.760   1
   1   8  23 1000.30 366.333   1
  -1  -8 -23 387.631 356.959   1
   1   8  25 442.314 361.104   1
  -1  -8 -25-31.7674 334.200   1
   1   8  26 67.4557 354.637   1
   1   8  27 132.755 315.749   1
  -1  -8 -27 308.842 318.551   1
   1  -9 -26 1033.72 384.528   1
  -1   9  26 914.190 396.424   1
   1  -9 -25 479.168 349.213   1
  -1   9  25 585.900 368.318   1
   1  -9 -24 194.546 341.101   1
  -1   9  24 874.842 372.502   1
   1  -9 -23-32.7343 324.107   1
  -1   9  23-422.782 345.252   1
   1  -9 -22 296.157 314.694   1
  -1   9  22 318.075 339.365   1
   1  -9 -20 492.634 313.867   1
  -1   9  20 1300.40 357.191   1
   1  -9 -19 1043.62 340.463   1
  -1   9  19 1396.24 373.130   1
   1  -9 -17 352.242 309.320   1
  -1   9  17 683.257 347.033   1
   1   9 -17 19.8090 175.588   1
   1  -9 -16 125.736 278.441   1
   1   9 -16 141.492 169.608   1
  -1  -9  16 36.9650 178.759   1
  -1   9  16-167.676 308.095   1
   1  -9 -15 185.524 219.438   1
  -1  -9  15 292.671 164.084   1
  -1   9  15 623.333 255.425   1
   1   9 -15 324.300 157.783   1
   1  -9 -14 8158.97 649.844   1
  -1   9  14 8073.43 658.556   1
   1   9 -13 1305.40 157.426   1
  -1  -9  13 1072.95 160.870   1
  -1  -9  12 3571.18 259.204   1
   1   9 -12 3100.14 258.458   1
  -1   9  12 3327.38 377.567   1
  -1   9  11 4577.58 424.495   1
   1   9 -11 3885.65 281.552   1
  -1  -9  11 3930.75 282.862   1
  -1   9  10 1429.08 290.477   1
   1  -9 -10 1330.46 296.208   1
  -1   9   9 938.119 248.157   1
   1  -9  -9 661.919 231.254   1
  -1   9   7 337.291 209.535   1
   1  -9  -7 343.397 194.466   1
   1  -9  -6 7934.63 611.217   1
  -1   9   6 9212.59 626.141   1
  -1   9   5 5641.60 441.190   1
  -1   9   4 329.108 168.839   1
   1  -9  -4 569.553 181.209   1
   1   9  -3 448.574 72.1933   1
  -1  -9   3 513.752 72.0369   1
   1  -9  -3 300.584 158.527   1
   1   9  -2 499.488 93.8007   1
  -1   9   2 64.0709 127.063   1
   1  -9  -2 195.238 130.377   1
  -1  -9   2 212.199 86.0781   1
  -1  -9   1 8750.07 593.383   1
   1   9  -1 9273.93 597.232   1
   1   9   0 67519.7 4116.58   1
   1  -9   0 67460.1 4110.29   1
  -1  -9   0 68190.3 4114.29   1
  -1   9   0 61725.9 4110.19   1
  -1   9  -1 7637.70 509.977   1
   1  -9   1 7496.19 507.140   1
  -1  -9  -2 340.414 155.483   1
  -1   9  -2 522.022 88.9509   1
   1   9   2 256.222 144.926   1
   1  -9   2 308.026 79.0095   1
   1   9   3 555.880 163.552   1
  -1  -9  -3 667.444 164.547   1
   1   9   4 63.0765 164.864   1
  -1  -9  -4 118.700 164.357   1
   1   9   5 5499.83 447.704   1
   1   9   6 9434.38 673.138   1
  -1  -9  -6 8646.01 647.961   1
  -1  -9  -7 120.781 206.267   1
   1   9   7-207.109 221.058   1
  -1  -9  -9 693.573 233.945   1
   1   9   9 765.670 248.173   1
  -1  -9 -10 1853.45 276.935   1
   1   9  10 766.203 249.952   1
   1   9  11 5229.51 406.396   1
  -1  -9 -11 4574.34 382.492   1
   1  -9  11 3130.71 212.277   1
  -1   9 -12 2529.49 229.242   1
   1  -9  12 3491.12 239.972   1
   1   9  12 3403.79 387.802   1
   1   9  13 1506.63 334.869   1
  -1  -9 -13 1963.57 330.649   1
  -1   9 -13 1270.49 151.527   1
   1  -9  13 1116.45 158.686   1
   1   9  14 9175.70 642.842   1
  -1   9 -14 6567.42 510.337   1
   1  -9  14 7291.49 514.680   1
  -1  -9 -14 8857.29 627.139   1
   1   9  15 33.3576 306.824   1
  -1   9 -15 30.0282 144.141   1
   1  -9  15 489.657 160.431   1
  -1  -9 -15 503.073 291.946   1
   1   9  16 471.660 329.139   1
  -1   9 -16 274.385 168.083   1
   1  -9  16 254.013 174.737   1
  -1  -9 -16 509.194 318.634   1
  -1   9 -17 57.9240 192.212   1
   1   9  17 816.271 335.102   1
  -1  -9 -17 515.242 308.161   1
   1   9  19 1101.03 335.051   1
  -1  -9 -19 1788.89 330.371   1
   1   9  20 274.802 330.886   1
  -1  -9 -20 748.769 330.065   1
   1   9  22 654.461 343.618   1
  -1  -9 -22 778.172 336.416   1
   1   9  23-34.3292 293.939   1
  -1  -9 -23 160.679 282.500   1
   1   9  24 443.011 369.422   1
  -1  -9 -24 1020.82 363.805   1
   1   9  25 270.501 372.499   1
  -1  -9 -25 126.274 340.922   1
   1   9  26 799.442 336.308   1
  -1  -9 -26 900.887 324.392   1
   1 -10 -25 789.679 346.801   1
  -1  10  25 341.135 356.589   1
   1 -10 -24 772.109 366.367   1
  -1  10  24-69.4280 368.323   1
   1 -10 -23 260.908 341.135   1
  -1  10  23-35.1917 366.754   1
   1 -10 -22 4043.99 465.027   1
  -1  10  22 2654.47 458.782   1
   1 -10 -21-132.057 335.927   1
  -1  10  21 567.228 363.451   1
   1 -10 -20 330.246 333.539   1
  -1  10  20 495.385 362.757   1
   1 -10 -19 32.8896 297.543   1
  -1  10  19 527.868 343.517   1
   1 -10 -18 1761.85 306.106   1
  -1  10  18 1571.18 331.103   1
   1 -10 -16 636.774 335.564   1
  -1  10  16 883.232 356.975   1
   1 -10 -15 470.670 302.135   1
   1  10 -15-57.5622 118.858   1
  -1 -10  15-59.0885 124.256   1
  -1  10  15 234.304 308.936   1
  -1 -10  14 1419.24 154.963   1
  -1  10  14 1733.55 325.760   1
   1  10 -14 1180.73 154.611   1
  -1 -10  13 258.258 85.1137   1
   1  10 -13 515.556 91.3989   1
  -1  10  12 2692.88 360.958   1
   1 -10 -12 3870.87 373.465   1
  -1  10  11 960.449 301.571   1
   1 -10 -11 1052.35 290.351   1
   1 -10 -10 10974.6 764.278   1
  -1  10  10 9437.65 754.401   1
  -1  10   9 165.797 244.774   1
   1 -10  -9-263.500 247.708   1
  -1  10   8 633.397 256.017   1
   1 -10  -6 15021.0 967.879   1
  -1  10   6 13385.7 968.677   1
  -1  10   5 2101.58 269.379   1
   1 -10  -5 2322.88 256.654   1
   1 -10  -4 8399.30 576.393   1
  -1  10   4 7296.24 573.658   1
  -1  10   3 2300.98 247.398   1
   1 -10  -3 2264.22 227.198   1
  -1 -10   3 2023.23 152.371   1
   1  10  -3 1845.43 152.002   1
   1  10  -2 4687.20 334.105   1
  -1  10   2 5067.49 383.454   1
   1 -10  -2 4517.31 371.353   1
  -1 -10   2 4863.59 331.075   1
   1 -10  -1 2523.46 246.457   1
  -1 -10   1 3092.00 234.240   1
   1  10  -1 3147.45 235.193   1
  -1  10   1 2228.35 256.127   1
   1  10   0 27.9707 133.232   1
   1 -10   0-74.5930 107.033   1
  -1  10   0-13.3587 131.902   1
  -1 -10   0-52.7020 124.695   1
   1 -10   1 2580.12 233.668   1
  -1 -10  -1 3355.37 270.935   1
   1  10   1 3106.00 275.553   1
  -1  10  -1 3000.57 243.994   1
   1  10   2 5015.15 376.823   1
   1 -10   2 4582.00 326.153   1
  -1  10  -2 4822.55 329.851   1
  -1 -10  -2 4982.75 375.086   1
  -1  10  -3 1628.16 130.269   1
   1 -10   3 1796.74 128.216   1
  -1 -10  -4 9445.61 656.756   1
   1  10   4 8903.27 651.970   1
  -1 -10  -5 2013.02 257.868   1
   1  10   6 15365.2 1104.78   1
  -1 -10  -6 17621.9 1111.04   1
   1  10   8 419.140 221.890   1
   1  10   9 87.0845 244.560   1
  -1 -10  -9 136.474 236.299   1
  -1 -10 -10 12226.2 857.208   1
   1  10  10 11330.7 855.474   1
  -1 -10 -11 1371.50 294.863   1
   1  10  11 217.390 301.447   1
  -1 -10 -12 3909.96 437.293   1
   1  10  12 4084.65 453.937   1
  -1  10 -14 1033.40 130.148   1
   1 -10  14 1030.22 131.832   1
   1  10  15-438.900 320.188   1
  -1  10 -15-62.5187 118.069   1
   1 -10  15 54.1138 119.375   1
  -1 -10 -15 191.053 320.067   1
  -1  10 -16 882.827 162.752   1
   1  10  16 614.275 347.708   1
  -1 -10 -16 578.990 319.264   1
   1  10  18 2236.99 386.786   1
  -1 -10 -18 1529.29 356.571   1
   1  10  19 240.747 323.036   1
  -1 -10 -19 326.002 298.596   1
   1  10  20-308.000 284.414   1
  -1 -10 -20-97.7020 261.206   1
   1  10  21 343.506 315.694   1
  -1 -10 -21-32.4865 304.813   1
   1  10  22 2574.17 421.382   1
  -1 -10 -22 2132.21 397.006   1
   1  10  23 651.049 380.795   1
  -1 -10 -23 288.742 342.077   1
   1  10  24 271.348 343.598   1
  -1 -10 -24-221.631 318.872   1
   1  10  25 133.713 324.778   1
  -1 -10 -25 593.137 307.839   1
   1 -11 -25-748.706 325.194   1
  -1  11  25 539.088 365.631   1
   1 -11 -23 356.163 312.616   1
  -1  11  23-34.9398 330.071   1
  -1  11  21 35.3851 354.441   1
   1 -11 -21 296.555 332.674   1
  -1  11  20 637.437 369.704   1
   1 -11 -20 1520.27 375.850   1
  -1  11  19 354.799 371.080   1
   1 -11 -19-99.3565 331.652   1
  -1  11  18 282.128 357.590   1
   1 -11 -18 230.766 316.455   1
  -1  11  17 314.701 298.569   1
   1 -11 -17-163.333 254.353   1
  -1  11  16 34.5188 327.372   1
   1 -11 -16 32.3612 308.932   1
  -1  11  15 443.386 325.279   1
   1 -11 -15 95.9459 308.371   1
  -1  11  14 1905.39 315.979   1
   1 -11 -14 1504.38 291.202   1
  -1  11  13-32.7945 294.851   1
   1 -11 -13 122.964 286.370   1
  -1  11  11 186.117 257.811   1
  -1  11  10 1532.80 310.639   1
   1 -11 -10 1076.97 291.400   1
   1 -11  -9 5438.95 482.861   1
  -1  11   8 666.522 266.399   1
   1 -11  -8 524.287 224.892   1
  -1  11   7 26.4779 211.488   1
   1 -11  -7 49.9847 223.045   1
  -1  11   6 679.823 238.120   1
   1 -11  -6-141.865 207.206   1
  -1  11   5 3240.64 323.554   1
   1 -11  -5 2510.47 292.811   1
  -1  11   4 1709.61 254.520   1
   1 -11  -4 2350.76 258.183   1
  -1  11   3 327.953 170.747   1
  -1 -11   3 352.189 79.8719   1
   1  11  -3 647.026 86.9404   1
   1 -11  -3 480.498 177.743   1
   1  11  -2 131.693 102.059   1
  -1  11   2 490.070 173.569   1
  -1 -11   2 390.745 105.631   1
   1 -11  -2 158.223 161.624   1
   1  11  -1 823.043 142.236   1
  -1  11   1 724.186 181.806   1
  -1 -11   1 1033.07 140.659   1
   1  11   1 938.755 185.988   1
   1 -11   1 1146.64 139.899   1
  -1  11  -1 1063.27 146.227   1
  -1 -11  -1 1064.89 183.421   1
   1  11   2 423.070 189.802   1
  -1 -11  -2 253.586 160.576   1
   1 -11   2 392.501 97.9796   1
  -1  11  -2 423.426 107.160   1
  -1 -11  -3 537.039 184.299   1
   1 -11   3 516.184 62.6441   1
  -1  11  -3 436.856 67.7990   1
   1  11   3 527.977 182.777   1
   1  11   4 2905.14 293.780   1
  -1 -11  -4 1831.26 257.440   1
   1  11   5 2870.33 320.119   1
  -1 -11  -5 2702.49 302.002   1
   1  11   6-78.2319 198.362   1
  -1 -11  -6-24.5400 199.642   1
   1  11   7 247.554 246.554   1
  -1 -11  -7 491.748 234.966   1
  -1 -11  -8 189.158 223.381   1
   1  11   9 4352.89 446.800   1
  -1 -11  -9 4623.93 445.701   1
   1  11  10 1047.72 273.812   1
  -1 -11 -10 1162.35 284.426   1
   1  11  11 411.933 258.998   1
   1  11  13 99.2289 293.718   1
  -1 -11 -13 1092.24 310.211   1
   1  11  14 1913.81 376.875   1
  -1 -11 -14 2347.62 363.131   1
   1  11  15 916.521 349.248   1
  -1 -11 -15 675.211 329.313   1
   1  11  16-102.754 348.991   1
  -1 -11 -16 194.542 315.537   1
   1  11  17 516.775 353.204   1
  -1 -11 -17 293.199 329.013   1
   1  11  18-310.069 343.576   1
  -1 -11 -18 359.281 326.373   1
   1  11  19 68.6229 337.391   1
  -1 -11 -19-195.867 319.024   1
   1  11  20 999.513 366.781   1
  -1 -11 -20 717.221 341.851   1
   1  11  21-482.732 317.513   1
  -1 -11 -21 519.378 305.819   1
   1  11  23 374.187 356.310   1
  -1 -11 -23 573.265 333.753   1
   1  11  25 398.014 386.880   1
  -1 -11 -25 402.056 349.113   1
   1 -12 -24-220.478 329.691   1
  -1  12  24 782.281 382.055   1
   1 -12 -23-256.989 326.171   1
  -1  12  23 623.854 357.260   1
   1 -12 -22 619.703 335.354   1
  -1  12  22 492.658 337.692   1
  -1  12  21 496.349 311.837   1
   1 -12 -21 329.266 289.760   1
  -1  12  20 142.269 328.608   1
   1 -12 -20 331.256 316.571   1
  -1  12  18-71.2149 355.095   1
   1 -12 -18 99.7298 319.411   1
  -1  12  17 282.863 319.998   1
   1 -12 -17 330.559 297.790   1
  -1  12  16 525.482 333.387   1
   1 -12 -16 65.4927 289.794   1
  -1  12  15 1770.68 398.129   1
  -1  12  14 1467.78 319.752   1
   1 -12 -14 1024.45 294.221   1
  -1  12  13-235.129 299.763   1
   1 -12 -13 157.464 283.138   1
   1 -12 -12 1567.52 308.868   1
  -1  12  11 159.931 245.915   1
   1 -12 -11 120.025 240.553   1
   1 -12 -10 5396.47 488.301   1
  -1  12  10 5595.95 495.315   1
   1 -12  -9 169.347 243.952   1
  -1  12   9 812.020 271.210   1
   1 -12  -8 1059.53 269.680   1
  -1  12   8 607.798 245.550   1
   1 -12  -7 156.747 236.605   1
  -1  12   7-83.4659 244.565   1
   1 -12  -5 563.430 215.491   1
  -1  12   5 350.856 216.987   1
  -1  12   4 10676.1 815.658   1
   1 -12  -4 13008.9 827.659   1
  -1  12   3 526.868 191.503   1
   1 -12  -3 143.584 180.070   1
  -1 -12   3 394.195 84.9330   1
   1  12  -3 422.303 91.8981   1
   1  12  -2 3191.26 258.200   1
  -1  12   2 3131.90 320.148   1
  -1 -12   2 3414.49 256.202   1
   1 -12  -2 3854.34 319.234   1
   1  12  -1 4009.22 328.017   1
   1 -12  -1 4236.79 340.275   1
  -1  12   1 4231.26 352.252   1
  -1 -12   1 4253.20 320.745   1
   1  12   0 62.9078 149.525   1
  -1 -12   0 14.8544 141.545   1
  -1  12   0 46.7646 147.229   1
   1 -12   0 116.970 135.940   1
  -1  12  -1 4182.21 315.076   1
   1 -12   1 4248.50 316.533   1
  -1 -12  -1 4702.93 343.738   1
   1 -12   2 3145.56 245.089   1
   1  12   2 2848.70 310.950   1
  -1  12  -2 3217.81 248.482   1
  -1 -12  -3 375.033 186.801   1
  -1  12  -3 232.855 65.2495   1
   1  12   3 309.058 194.872   1
   1 -12   3 329.375 57.1868   1
  -1 -12  -4 14231.1 880.775   1
   1  12   4 11255.2 877.282   1
   1  12   5 306.001 238.106   1
  -1 -12  -5 433.139 225.838   1
   1  12   7 311.778 256.765   1
  -1 -12  -7 534.744 262.022   1
   1  12   8 884.235 293.737   1
  -1 -12  -8 889.479 255.199   1
   1  12   9-183.625 279.286   1
  -1 -12  -9 432.936 267.754   1
  -1 -12 -10 5736.72 484.212   1
   1  12  10 5166.58 502.104   1
   1  12  11 322.759 310.032   1
  -1 -12 -11 944.509 295.465   1
  -1 -12 -12 1871.81 335.230   1
   1  12  13 201.511 272.383   1
  -1 -12 -13-95.2156 246.315   1
   1  12  14 543.631 319.376   1
  -1 -12 -14 450.585 280.151   1
   1  12  15 1097.69 357.277   1
   1  12  16 414.201 362.893   1
  -1 -12 -16 293.799 330.750   1
   1  12  17 380.085 339.425   1
  -1 -12 -17 491.248 324.456   1
   1  12  18 481.871 363.306   1
  -1 -12 -18 557.014 342.281   1
   1  12  20-69.3090 352.051   1
  -1 -12 -20 521.888 330.126   1
   1  12  21 862.745 361.340   1
  -1 -12 -21 517.031 353.612   1
   1  12  22 102.736 329.453   1
  -1 -12 -22 416.878 313.144   1
   1  12  23 812.539 338.198   1
  -1 -12 -23 568.756 300.600   1
   1  12  24 66.6400 338.017   1
  -1 -12 -24 497.777 317.492   1
   1 -13 -24-62.1909 353.502   1
  -1  13  24 369.375 392.118   1
   1 -13 -23 63.5865 349.061   1
  -1  13  23 721.066 405.533   1
   1 -13 -22 421.134 353.473   1
  -1  13  22 384.395 391.806   1
  -1  13  21 460.906 356.714   1
   1 -13 -21 427.127 322.877   1
  -1  13  20 1070.48 340.211   1
   1 -13 -20 928.005 310.568   1
  -1  13  19 393.521 374.212   1
  -1  13  18 1251.31 409.999   1
   1 -13 -18 1271.52 357.821   1
  -1  13  17 214.616 336.666   1
   1 -13 -17 333.999 294.088   1
   1 -13 -16 763.348 333.641   1
  -1  13  14 1705.53 368.106   1
   1 -13 -14 943.882 332.372   1
  -1  13  13 68.6905 289.240   1
   1 -13 -13-32.1228 259.729   1
  -1  13  12 4288.83 480.887   1
   1 -13 -12 4610.57 464.786   1
  -1  13  11 658.827 328.739   1
   1 -13 -11 1359.45 318.162   1
  -1  13  10-64.2210 282.261   1
   1 -13 -10 150.675 262.166   1
  -1  13   9 592.261 282.372   1
   1 -13  -9 351.602 258.457   1
  -1  13   8 2811.80 357.449   1
   1 -13  -8 2519.25 341.876   1
  -1  13   7-145.236 257.488   1
   1 -13  -7-190.335 231.132   1
  -1  13   6 1613.40 285.835   1
   1 -13  -6 1772.20 283.393   1
  -1  13   4-74.9811 222.138   1
   1 -13  -4 374.497 212.187   1
   1 -13  -3 174.456 181.730   1
  -1 -13   3-59.3678 75.0933   1
   1  13  -3 230.689 86.7232   1
   1  13  -2 6060.31 447.883   1
  -1  13   2 6145.24 503.039   1
  -1 -13   2 6674.96 445.812   1
   1 -13  -2 7065.98 498.218   1
  -1  13   1 307.729 171.645   1
   1 -13  -1 107.529 154.746   1
  -1 -13   0 1208.52 187.512   1
  -1  13   0 1197.06 199.455   1
   1  13   0 1257.24 190.226   1
   1 -13   0 1110.14 191.521   1
  -1 -13  -1-18.0032 167.070   1
  -1  13  -1 219.567 151.745   1
   1 -13   1 152.296 125.985   1
   1  13   1 18.9692 174.801   1
   1 -13   2 6319.72 417.785   1
   1  13   2 5758.02 480.238   1
  -1 -13  -2 6165.58 473.086   1
  -1  13  -2 5975.13 419.781   1
   1  13   3 414.975 204.760   1
  -1 -13  -3 414.793 198.402   1
   1  13   4-124.338 216.905   1
  -1 -13  -4 46.9846 210.178   1
   1  13   6 1956.20 304.529   1
  -1 -13  -6 1367.99 275.059   1
   1  13   7-145.695 252.973   1
  -1 -13  -7-137.611 261.731   1
   1  13   8 2939.09 355.913   1
  -1 -13  -8 2317.67 326.070   1
   1  13   9 376.284 277.983   1
  -1 -13  -9 29.5950 257.046   1
   1  13  10 289.276 280.410   1
  -1 -13 -10 850.967 276.206   1
   1  13  11 1219.18 319.603   1
  -1 -13 -11 778.615 285.072   1
   1  13  12 4620.85 461.816   1
  -1 -13 -12 4028.12 442.026   1
   1  13  13 610.760 337.192   1
  -1 -13 -13 192.889 309.805   1
   1  13  14 447.100 312.795   1
  -1 -13 -14 716.440 314.963   1
  -1 -13 -16 690.520 283.201   1
   1  13  17 380.321 352.263   1
  -1 -13 -17 329.061 307.987   1
   1  13  18 765.137 362.525   1
  -1 -13 -18 1250.51 347.351   1
   1  13  19 557.490 365.976   1
   1  13  20 1562.82 396.295   1
  -1 -13 -20 715.523 348.020   1
   1  13  21-172.496 354.173   1
  -1 -13 -21 129.194 326.556   1
   1  13  22 375.444 354.954   1
  -1 -13 -22 796.477 321.741   1
   1  13  23-33.6229 327.425   1
  -1 -13 -23-345.391 311.497   1
   1  13  24 660.939 331.869   1
  -1 -13 -24 431.346 311.458   1
   1 -14 -23 377.017 351.818   1
  -1  14  23 407.167 394.552   1
   1 -14 -21 196.036 336.268   1
  -1  14  19 754.760 389.323   1
   1 -14 -19 100.174 322.432   1
  -1  14  18 832.292 408.462   1
   1 -14 -18 907.906 363.203   1
  -1  14  17 325.186 319.152   1
   1 -14 -17 909.098 313.184   1
  -1  14  16 2337.67 433.253   1
   1 -14 -16 2384.73 399.650   1
  -1  14  15-143.376 304.491   1
   1 -14 -15 368.253 274.067   1
  -1  14  13 245.486 326.026   1
   1 -14 -13 32.8110 287.032   1
  -1  14  12 172.987 315.032   1
   1 -14 -12-453.091 272.781   1
  -1  14  11 849.522 304.106   1
   1 -14 -11 731.253 289.230   1
  -1  14   9-97.1276 257.964   1
   1 -14  -9-212.206 256.199   1
  -1  14   8 910.216 287.018   1
   1 -14  -8 88.4951 252.774   1
  -1  14   7 1763.44 315.552   1
   1 -14  -7 1848.41 298.293   1
  -1  14   6 117.043 247.806   1
   1 -14  -6-27.3268 249.278   1
  -1  14   5 223.797 240.619   1
   1 -14  -5 260.707 227.290   1
   1 -14  -4 2365.97 299.924   1
  -1  14   4 2384.39 317.213   1
   1 -14  -3 941.974 227.767   1
  -1 -14   3 582.805 81.5562   1
   1  14  -3 457.376 87.4096   1
  -1  14   3 1113.04 239.794   1
   1 -14  -2 2007.97 238.711   1
  -1 -14   2 1808.88 179.009   1
  -1  14   2 1316.93 248.642   1
   1  14  -2 1581.60 192.083   1
   1 -14  -1 228.561 186.130   1
  -1  14   1 162.452 195.487   1
   1  14   0-17.8095 162.071   1
   1 -14   0 99.5013 157.970   1
  -1 -14   0-16.7300 161.783   1
  -1  14   0 17.5989 165.802   1
   1  14   1-39.9376 172.406   1
  -1 -14  -1 189.437 173.272   1
  -1 -14  -2 1907.23 259.608   1
   1 -14   2 1914.59 176.466   1
   1  14   2 1455.23 253.750   1
  -1  14  -2 1828.24 179.851   1
   1  14   3 865.197 223.924   1
  -1 -14  -3 774.554 218.111   1
   1  14   4 1855.91 285.380   1
  -1 -14  -4 1956.90 283.137   1
   1  14   5 109.532 258.202   1
  -1 -14  -5 519.622 237.869   1
   1  14   6 28.7523 257.860   1
  -1 -14  -6-27.2677 235.338   1
   1  14   7 1198.59 288.003   1
  -1 -14  -7 2358.98 317.889   1
   1  14   8 248.463 277.851   1
  -1 -14  -8-176.717 243.140   1
   1  14   9 96.0929 268.246   1
  -1 -14  -9-30.3591 256.391   1
   1  14  11 1372.28 326.423   1
  -1 -14 -11 412.250 283.522   1
   1  14  12 170.256 325.061   1
  -1 -14 -12-96.4323 290.406   1
   1  14  13 447.566 304.389   1
  -1 -14 -13 814.457 300.456   1
   1  14  15 731.876 362.487   1
  -1 -14 -15 66.0887 308.620   1
   1  14  16 1772.88 382.271   1
  -1 -14 -16 2117.82 364.562   1
   1  14  17 664.800 328.861   1
  -1 -14 -17 364.068 283.503   1
   1  14  18-70.1366 305.221   1
  -1 -14 -18 363.213 284.384   1
   1  14  19 104.897 341.917   1
  -1 -14 -19 294.777 295.461   1
  -1 -14 -21-96.3897 326.161   1
   1  14  23 500.682 365.818   1
   1 -15 -22 127.050 350.323   1
  -1  15  22-274.632 400.212   1
   1 -15 -20 296.822 300.437   1
  -1  15  20 533.610 352.093   1
   1 -15 -19 434.229 341.718   1
  -1  15  19 288.241 381.520   1
   1 -15 -18 809.974 339.945   1
  -1  15  18 363.888 366.943   1
  -1  15  17 729.363 361.462   1
   1 -15 -17 338.901 312.983   1
  -1  15  16 255.975 366.646   1
   1 -15 -16 374.068 334.938   1
  -1  15  15-254.697 348.115   1
   1 -15 -15 101.723 316.595   1
  -1  15  14 398.693 309.722   1
   1 -15 -14 33.7961 291.948   1
  -1  15  13 827.684 339.318   1
   1 -15 -13 100.685 299.957   1
  -1  15  12 35.5998 328.885   1
   1 -15 -12 398.499 303.253   1
  -1  15  11 558.571 355.751   1
   1 -15 -11-229.124 295.067   1
  -1  15  10 275.553 314.787   1
   1 -15 -10 353.451 301.979   1
  -1  15   8 1768.06 340.916   1
   1 -15  -8 885.885 294.015   1
  -1  15   7 222.734 285.483   1
   1 -15  -7 59.2869 258.006   1
  -1  15   6 5132.73 490.834   1
   1 -15  -6 5258.10 472.359   1
  -1  15   5 234.672 256.709   1
   1 -15  -5 109.136 216.105   1
  -1  15   3 103.915 240.486   1
   1 -15  -3 169.127 211.456   1
   1  15  -2 2448.10 212.514   1
   1 -15  -2 2158.26 278.520   1
  -1 -15   2 1982.78 200.911   1
   1 -15  -1 301.201 189.697   1
   1  15  -1-48.0606 160.520   1
  -1  15   1 106.775 196.281   1
  -1 -15   0 623.059 178.064   1
  -1  15   0 481.925 181.507   1
   1  15   0 266.916 185.406   1
   1 -15   0 464.974 172.751   1
   1  15   1-42.6891 193.842   1
  -1 -15  -1 200.753 183.634   1
  -1 -15  -2 1721.26 263.539   1
   1 -15   2 2328.94 186.978   1
  -1  15  -2 1755.84 188.731   1
   1  15   2 2476.79 283.291   1
   1  15   3-100.552 214.210   1
  -1 -15  -3-166.945 209.792   1
   1  15   5-28.2676 247.260   1
  -1 -15  -5-161.178 243.350   1
  -1 -15  -6 4816.38 437.754   1
   1  15   6 4161.60 435.149   1
   1  15   7 154.422 255.091   1
  -1 -15  -7 116.999 240.901   1
   1  15   8 1243.54 297.233   1
  -1 -15  -8 966.463 280.444   1
   1  15  10-100.548 320.422   1
  -1 -15 -10 633.118 300.060   1
   1  15  11 815.162 321.783   1
  -1 -15 -11 515.694 285.421   1
   1  15  12 620.153 332.521   1
  -1 -15 -12 621.050 304.791   1
   1  15  13 173.082 327.700   1
  -1 -15 -13 131.889 304.464   1
   1  15  14 348.627 319.547   1
  -1 -15 -14-166.032 296.369   1
   1  15  15 739.663 327.756   1
  -1 -15 -15-133.337 281.204   1
   1  15  16-531.608 363.323   1
  -1 -15 -16-300.449 319.656   1
   1  15  17 529.838 378.644   1
  -1 -15 -17 498.980 340.398   1
   1  15  18 246.742 351.386   1
  -1 -15 -18 396.114 333.697   1
   1  15  19 315.482 320.719   1
  -1 -15 -19 755.054 323.838   1
   1  15  20 347.164 349.013   1
  -1 -15 -20 388.993 308.940   1
   1  15  22 202.349 356.174   1
  -1 -15 -22 283.081 298.680   1
   1 -16 -21 224.784 310.439   1
  -1  16  21 728.762 377.469   1
   1 -16 -20 196.552 328.651   1
  -1  16  20-353.605 365.074   1
   1 -16 -19 399.696 350.315   1
  -1  16  19-143.788 377.374   1
   1 -16 -18 573.713 333.622   1
  -1  16  18 291.133 368.240   1
   1 -16 -17 238.347 339.267   1
  -1  16  17 293.746 380.123   1
  -1  16  15 704.054 374.776   1
   1 -16 -15 171.875 322.655   1
  -1  16  14 811.045 376.188   1
   1 -16 -14-34.2790 323.608   1
  -1  16  13 477.384 337.405   1
   1 -16 -13 307.366 329.711   1
  -1  16  12-182.236 303.743   1
   1 -16 -12 542.448 295.958   1
  -1  16  11 612.510 328.278   1
   1 -16 -11-33.5291 298.919   1
  -1  16  10 141.920 317.761   1
   1 -16 -10 1519.12 326.885   1
  -1  16   9 489.298 314.329   1
   1 -16  -9 551.949 279.090   1
  -1  16   8 1432.27 342.348   1
   1 -16  -8 2534.94 352.015   1
  -1  16   7 827.615 318.529   1
   1 -16  -7 492.506 289.495   1
  -1  16   6 415.503 294.223   1
   1 -16  -6 475.122 273.548   1
  -1  16   5 520.873 275.775   1
   1 -16  -5-28.4780 235.458   1
  -1  16   4 958.111 276.942   1
   1 -16  -4 1134.41 255.929   1
  -1  16   3 271.670 229.304   1
   1 -16  -3 227.973 229.360   1
   1  16  -2 661.956 143.798   1
  -1  16   2 1170.07 244.706   1
   1 -16  -2 632.884 228.569   1
  -1 -16   2 754.742 141.587   1
   1  16  -1 526.299 176.549   1
  -1  16   1 424.376 204.382   1
   1 -16  -1 544.819 197.433   1
  -1 -16   1 580.537 168.874   1
  -1  16   0-77.9527 172.246   1
   1  16   0 160.929 189.997   1
  -1 -16   0 74.7217 170.874   1
   1 -16   0 178.233 175.316   1
  -1 -16  -1 1105.89 227.368   1
   1  16   1 273.177 205.801   1
   1 -16   2 530.530 118.179   1
  -1  16  -2 685.636 124.626   1
   1  16   2 771.902 248.178   1
   1  16   4 509.339 242.642   1
  -1 -16  -4 584.778 241.337   1
   1  16   5 504.108 254.171   1
  -1 -16  -5-83.9750 238.013   1
   1  16   6 399.632 286.212   1
  -1 -16  -6 437.329 266.565   1
   1  16   7 318.411 271.170   1
  -1 -16  -7-150.923 266.038   1
   1  16   8 2181.66 369.466   1
   1  16   9 600.016 311.757   1
  -1 -16  -9 317.883 298.089   1
   1  16  10 1060.67 327.899   1
  -1 -16 -10 356.572 283.635   1
   1  16  11 243.096 318.408   1
  -1 -16 -11 65.7893 278.710   1
   1  16  12 140.465 307.989   1
  -1 -16 -12 132.993 271.390   1
   1  16  13 247.588 336.915   1
  -1 -16 -13-268.339 318.112   1
   1  16  14 71.4356 326.143   1
  -1 -16 -14-504.878 295.467   1
   1  16  15 107.653 357.830   1
  -1 -16 -15 571.697 316.178   1
   1  16  16 1753.17 402.390   1
  -1 -16 -16 1843.52 367.630   1
   1  16  17 107.123 342.229   1
  -1 -16 -17 836.339 313.816   1
   1  16  18 248.561 376.876   1
  -1 -16 -18 165.842 325.696   1
   1  16  19-210.301 371.813   1
  -1 -16 -19 98.2018 331.609   1
   1  16  20 519.172 375.943   1
  -1 -16 -20 129.284 336.074   1
   1  16  21 306.781 352.755   1
  -1 -16 -21 476.831 326.035   1
   1 -17 -20 422.368 360.962   1
  -1  17  20 35.1015 394.905   1
   1 -17 -19 563.364 322.108   1
  -1  17  19 214.778 367.654   1
   1 -17 -18 202.017 337.699   1
  -1  17  18 472.420 385.329   1
   1 -17 -17 887.005 332.479   1
  -1  17  17-36.8041 349.402   1
   1 -17 -16 241.099 350.958   1
  -1  17  16 1076.54 411.826   1
   1 -17 -14 695.179 336.067   1
  -1  17  14 898.868 369.945   1
   1 -17 -13-104.236 305.749   1
  -1  17  13 635.986 344.789   1
   1 -17 -12 657.343 314.754   1
  -1  17  12 298.016 338.696   1
   1 -17 -11 171.636 308.991   1
  -1  17  11 332.590 333.396   1
   1 -17 -10 33.9264 295.142   1
  -1  17  10 36.5161 315.164   1
   1 -17  -9 100.155 280.400   1
  -1  17   9 35.9501 305.312   1
   1 -17  -8 98.0741 279.199   1
  -1  17   8 105.591 314.162   1
   1 -17  -7 414.058 266.621   1
  -1  17   7 171.588 287.175   1
   1 -17  -6 1975.35 315.094   1
  -1  17   6 1262.14 329.473   1
   1 -17  -5 711.641 287.188   1
  -1  17   5 605.337 294.820   1
   1 -17  -4-366.555 254.277   1
  -1  17   4-272.275 278.629   1
   1 -17  -2-122.339 221.662   1
  -1  17   2 337.572 230.069   1
   1 -17  -1 454.098 176.936   1
  -1  17   1 420.211 209.066   1
   1  17   0 873.143 226.818   1
  -1  17   0 948.105 215.500   1
   1  17   1 407.863 225.399   1
  -1 -17  -2-320.013 220.008   1
   1  17   2-52.8284 228.290   1
   1  17   4 448.018 276.498   1
  -1 -17  -4 475.748 259.260   1
   1  17   5 406.151 269.045   1
  -1 -17  -5 526.688 252.854   1
   1  17   6 2038.27 359.007   1
  -1 -17  -6 2369.82 344.112   1
   1  17   7 399.164 294.092   1
  -1 -17  -7 374.591 275.410   1
   1  17   8 750.633 311.108   1
  -1 -17  -8-64.0462 282.883   1
   1  17   9-69.6419 299.221   1
  -1 -17  -9 490.272 301.962   1
   1  17  10 70.7687 313.772   1
  -1 -17 -10 398.358 285.381   1
   1  17  11 107.373 313.165   1
  -1 -17 -11 234.996 285.282   1
   1  17  12-324.655 339.896   1
  -1 -17 -12 507.475 309.402   1
   1  17  13-36.2268 355.582   1
  -1 -17 -13 305.626 318.614   1
   1  17  14 728.060 351.691   1
  -1 -17 -14 682.506 317.925   1
   1  17  16 796.891 361.341   1
  -1 -17 -16 880.057 328.632   1
   1  17  17 717.618 387.487   1
  -1 -17 -17-201.077 323.651   1
   1  17  18 746.504 369.752   1
  -1 -17 -18 1029.75 341.622   1
   1  17  19 246.034 372.844   1
  -1 -17 -19-131.162 318.427   1
   1  17  20-173.166 396.034   1
  -1 -17 -20 32.2410 324.729   1
  -1  18  19 746.806 403.096   1
   1 -18 -19 131.730 339.663   1
  -1  18  18 72.5223 373.658   1
   1 -18 -18-33.5929 315.766   1
  -1  18  17 515.576 389.696   1
   1 -18 -17 102.280 347.177   1
  -1  18  16 932.328 384.806   1
   1 -18 -16 379.943 336.235   1
  -1  18  15 338.801 376.462   1
   1 -18 -15 174.359 318.453   1
  -1  18  13 113.909 365.822   1
   1 -18 -13 281.542 316.650   1
  -1  18  12-379.337 339.664   1
   1 -18 -12-105.498 303.035   1
  -1  18  10 636.434 352.664   1
   1 -18 -10 451.352 319.168   1
  -1  18   9 110.943 329.460   1
   1 -18  -9 308.988 319.344   1
  -1  18   8 798.619 329.993   1
   1 -18  -8 944.825 310.312   1
  -1  18   6 206.198 300.789   1
  -1  18   5 659.470 283.692   1
  -1  18   4 470.115 275.590   1
   1  18   4 568.096 302.656   1
   1  18   5-164.487 261.307   1
   1  18   6 135.798 265.354   1
  -1 -18  -6 603.586 270.032   1
   1  18   8 1169.41 334.790   1
  -1 -18  -8 1359.84 319.365   1
   1  18   9 432.604 335.868   1
  -1 -18  -9 337.349 315.836   1
   1  18  10 510.980 338.041   1
  -1 -18 -10 409.773 317.881   1
  -1 -18 -11 240.954 315.081   1
   1  18  12 258.713 351.405   1
  -1 -18 -12 69.1302 303.188   1
   1  18  13 332.840 357.087   1
  -1 -18 -13 103.740 318.678   1
   1  18  15 478.163 356.565   1
  -1 -18 -15-103.175 307.075   1
   1  18  16 146.460 366.532   1
  -1 -18 -16 546.871 340.888   1
   1  18  17 180.716 353.313   1
  -1 -18 -17 134.933 310.768   1
   1  18  18 285.978 383.843   1
  -1 -18 -18-233.013 320.520   1
   1  18  19 911.564 408.208   1
  -1 -18 -19 195.857 340.409   1
  -2   0  26 440.713 343.089   1
   2   0 -26-34.3355 336.420   1
  -2   0  25-36.7544 325.003   1
   2   0 -25 444.174 322.888   1
  -2   0  24 4380.36 488.464   1
   2   0 -24 3832.14 462.270   1
  -2   0  23 470.074 341.386   1
   2   0 -23 268.601 327.489   1
  -2   0  22 285.177 322.337   1
   2   0 -22 165.343 304.092   1
  -2   0  21-174.973 312.514   1
   2   0 -21 519.315 308.038   1
  -2   0  20 5641.56 537.258   1
   2   0 -20 6019.53 528.807   1
   2   0 -19 370.082 264.820   1
  -2   0  19 764.499 284.320   1
   2   0 -18 2601.15 347.752   1
  -2   0  18 3154.45 365.510   1
   2   0 -17 346.045 271.677   1
  -2   0  17-279.512 277.161   1
  -2   0  16 1849.29 321.718   1
   2   0 -16 1745.22 305.594   1
   2   0 -15-158.513 216.456   1
  -2   0  15-198.647 231.093   1
   2   0 -14 14319.9 983.297   1
  -2   0  12 6633.41 523.697   1
   2   0 -12 6705.95 514.063   1
   2   0 -11 353.490 183.266   1
  -2   0  11-244.921 188.057   1
   2   0 -10 19.2613 164.605   1
  -2   0  10 226.858 179.542   1
   2   0  -9-17.7379 132.208   1
  -2   0   9-152.248 148.263   1
  -2   0   8 10032.6 702.667   1
   2   0  -8 10675.5 702.552   1
  -2   0   7-156.475 154.107   1
   2   0  -7-131.064 156.352   1
  -2   0   5-134.068 119.683   1
   2   0  -5-238.696 113.290   1
  -2   0   4 28058.5 1810.90   1
   2   0  -4 29466.3 1809.41   1
  -2   0   3-81.1627 124.609   1
   2   0  -3-91.6628 115.519   1
   2   0  -2 93235.0 6030.24   1
  -2   0   2 101847. 6030.49   1
   2   0  -1-130.828 80.5598   1
  -2   0   1 122.326 80.0344   1
   2   0   0 13810.4 975.719   1
  -2   0   0 17271.2 978.380   1
  -2   0  -1 63.8438 86.7947   1
   2   0   1 25.3183 87.2413   1
  -2   0  -2 102495. 6486.13   1
   2   0   2 107571. 6487.54   1
  -2   0  -3 8.17387 95.9818   1
   2   0   3-25.6691 92.3495   1
   2   0   4 28209.2 1750.97   1
  -2   0  -4 27428.7 1746.99   1
  -2   0  -5 154.670 141.495   1
   2   0   5-164.783 149.283   1
  -2   0  -7 201.238 150.801   1
   2   0   7 61.4305 149.664   1
   2   0   8 10650.5 719.279   1
  -2   0  -8 10521.4 716.474   1
   2   0   9-56.6583 149.429   1
  -2   0  -9 52.8488 134.443   1
   2   0  10-20.9412 160.906   1
   2   0  11-114.960 190.122   1
  -2   0 -11-239.333 177.852   1
  -2   0 -12 8477.82 588.568   1
   2   0  12 7239.94 584.314   1
   2   0  13-288.148 228.662   1
  -2   0 -13-24.8802 206.196   1
   2   0  14 15836.4 1096.33   1
  -2   0 -14 16157.2 1088.34   1
   2   0  15 290.106 238.761   1
   2   0  16 2009.90 304.797   1
  -2   0 -16 1801.96 301.161   1
   2   0  17-123.146 256.444   1
  -2   0 -17 348.601 263.172   1
   2   0  18 3867.01 415.638   1
  -2   0 -18 3374.07 400.341   1
   2   0  19 324.759 309.315   1
  -2   0 -20 5713.47 536.021   1
   2   0  20 6548.15 551.876   1
   2   0  21 202.498 289.815   1
  -2   0 -21 31.9614 283.892   1
   2   0  22 136.600 299.111   1
  -2   0 -22 744.696 302.844   1
   2   0  23 277.725 326.250   1
  -2   0 -23 393.761 319.988   1
   2   0  24 3071.10 447.709   1
  -2   0 -24 4854.24 471.471   1
   2   0  25 107.589 321.748   1
  -2   0 -25 167.984 310.927   1
  -2   0 -26-237.074 336.036   1
   2  -1 -26 916.330 349.205   1
  -2   1  26 292.219 335.383   1
   2   1 -25 34.4647 316.725   1
  -2  -1  25 258.008 345.785   1
   2  -1 -24 811.373 354.224   1
   2   1 -24 885.554 343.669   1
  -2  -1  24 1135.63 357.142   1
  -2   1  24 1129.42 368.328   1
   2  -1 -23 838.345 343.895   1
  -2   1  23 216.842 333.636   1
   2   1 -22 2079.36 371.348   1
  -2  -1  22 2558.54 391.345   1
   2  -1 -21 1335.68 334.113   1
   2   1 -21 1194.56 322.376   1
  -2   1  21 632.805 349.984   1
  -2  -1  21 869.799 325.791   1
   2   1 -20 62.9177 265.696   1
   2  -1 -20-63.8599 295.408   1
  -2  -1  20-135.680 280.853   1
  -2   1  20 447.415 320.614   1
   2  -1 -19 436.320 287.944   1
  -2   1  19 772.246 311.307   1
   2   1 -18 1267.43 297.166   1
  -2  -1  18 858.069 296.568   1
  -2   1  17 3992.50 451.043   1
  -2  -1  17 4213.74 439.646   1
  -2  -1  16 7886.42 591.894   1
   2  -1 -16 7594.80 590.463   1
   2   1 -16 7976.11 578.940   1
  -2   1  15 867.463 249.366   1
   2  -1 -15 755.657 255.127   1
   2   1 -15 490.928 228.942   1
  -2  -1  15 750.921 267.894   1
  -2   1  14 4312.13 431.876   1
   2  -1 -14 4827.39 417.277   1
  -2  -1  13 7313.43 575.777   1
   2   1 -13 7811.50 567.549   1
   2  -1 -12 46.0407 197.906   1
  -2   1  12 615.305 226.285   1
   2   1 -12 280.240 178.861   1
  -2   1  11 4061.69 382.961   1
  -2  -1  11 3940.55 361.126   1
   2   1 -11 4324.18 355.953   1
   2  -1 -11 4620.87 376.376   1
  -2   1  10 23273.1 1522.89   1
  -2  -1  10 23258.7 1517.80   1
   2   1 -10 23627.0 1512.88   1
   2  -1 -10 23788.5 1520.78   1
  -2   1   9 833.508 192.020   1
   2  -1  -9 1485.95 192.772   1
  -2  -1   9 1504.19 209.138   1
   2   1  -9 1297.40 197.141   1
   2  -1  -8 24632.7 1733.62   1
   2   1  -8 28498.7 1733.01   1
  -2   1   8 28224.7 1744.28   1
  -2  -1   8 27658.5 1735.07   1
   2  -1  -7 16458.2 1039.25   1
  -2   1   7 15307.9 1041.33   1
   2   1  -6 5021.63 385.069   1
   2  -1  -6 5626.51 402.497   1
  -2   1   6 5715.56 408.929   1
  -2  -1   6 5226.88 389.872   1
   2   1  -5 8702.27 563.510   1
   2  -1  -5 8866.64 574.679   1
  -2   1   5 8929.01 577.006   1
  -2  -1   5 7192.51 562.188   1
   2   1  -4 3988.54 293.206   1
   2  -1  -4 3773.64 305.075   1
  -2  -1   4 3836.19 301.423   1
  -2   1   4 4437.69 315.015   1
  -2  -1   3 101943. 6260.63   1
   2   1  -3 103372. 6259.49   1
   2  -1  -3 96917.0 6265.13   1
  -2   1   3 102153. 6266.25   1
  -2  -1   2 2265.95 183.725   1
   2   1  -2 2296.10 180.161   1
  -2   1   2 2201.27 202.739   1
   2  -1  -2 1995.31 195.552   1
   2  -1  -1 18456.8 1043.30   1
  -2   1   1 16546.8 1044.02   1
   2   1  -1 16785.9 1039.33   1
  -2  -1   1 14594.1 1036.38   1
   2  -1   0 54.3399 107.169   1
  -2   1   0-119.543 104.343   1
  -2  -1   0-19.1665 106.257   1
   2   1   0-6.26078 103.229   1
   2  -1   1 15558.5 1072.12   1
   2   1   1 19498.6 1079.93   1
  -2   1  -1 15424.0 1071.30   1
  -2  -1  -1 18567.5 1077.82   1
  -2  -1  -2 2000.80 175.471   1
  -2   1  -2 2331.88 184.711   1
   2  -1   2 2503.87 187.101   1
   2   1   2 1960.77 177.161   1
  -2   1  -3 86773.0 5678.39   1
  -2  -1  -3 90828.5 5688.29   1
   2   1   3 95057.2 5690.41   1
   2  -1   3 95999.6 5682.21   1
   2   1   4 5212.49 361.803   1
  -2  -1  -4 5300.79 358.860   1
  -2   1  -4 4425.59 334.688   1
   2  -1   4 4690.34 338.014   1
   2  -1   5 8783.13 561.190   1
   2   1   5 7033.61 563.100   1
  -2   1  -5 8543.98 554.474   1
  -2  -1  -5 8528.55 564.334   1
   2  -1   6 5304.26 388.765   1
   2   1   6 5255.07 401.930   1
  -2  -1  -6 5833.64 403.805   1
  -2   1  -6 5123.06 384.258   1
   2   1   7 16277.7 1059.00   1
  -2  -1  -7 16090.1 1055.89   1
   2   1   8 29167.1 1813.41   1
   2  -1   8 28408.7 1804.75   1
  -2  -1  -8 27150.2 1806.41   1
  -2   1  -8 28723.8 1800.17   1
   2   1   9 1176.91 217.911   1
   2  -1   9 1887.58 206.683   1
  -2   1  -9 1461.80 194.537   1
  -2  -1  -9 1433.01 212.242   1
   2  -1  10 26112.9 1641.81   1
   2   1  10 24796.4 1647.12   1
   2  -1  11 4283.52 347.590   1
   2   1  11 3527.00 353.961   1
  -2  -1 -11 3156.19 339.809   1
  -2   1 -11 3949.89 334.668   1
   2   1  12 205.213 223.150   1
  -2   1 -12 44.5782 173.542   1
  -2  -1 -12-216.477 197.985   1
  -2   1 -13 7472.08 557.902   1
   2  -1  13 7106.07 562.793   1
  -2  -1 -14 4269.88 428.910   1
   2   1  14 4618.16 441.112   1
   2  -1  15 168.364 242.049   1
   2   1  15 208.109 258.206   1
  -2  -1 -15 503.402 269.758   1
   2  -1  16 7424.44 595.447   1
   2   1  16 6993.15 612.715   1
  -2  -1 -16 6517.21 590.199   1
  -2   1 -16 8239.66 595.549   1
   2   1  17 4419.93 472.896   1
  -2   1 -17 4907.74 453.957   1
   2  -1  17 5088.47 474.334   1
   2  -1  18 1497.85 307.602   1
  -2   1 -18 1234.71 300.412   1
   2   1  19 692.214 282.659   1
   2  -1  19 898.292 311.547   1
  -2   1 -19 938.342 287.063   1
  -2  -1 -19 1180.37 294.293   1
   2  -1  20 360.614 272.709   1
   2   1  20 301.521 303.129   1
  -2   1 -20-217.379 265.672   1
  -2  -1 -20 759.629 305.867   1
   2  -1  21 1171.31 308.518   1
   2   1  21 782.843 327.182   1
  -2  -1 -21 1031.37 320.878   1
  -2   1 -21 981.314 296.549   1
   2  -1  22 2843.77 384.277   1
  -2   1 -22 2063.66 358.633   1
   2   1  23-137.824 305.270   1
  -2  -1 -23 360.787 304.911   1
   2  -1  24 604.787 314.948   1
   2   1  24 1119.45 350.230   1
  -2  -1 -24 926.720 347.704   1
  -2   1 -24 599.958 319.891   1
   2  -1  25 434.732 326.646   1
  -2   1 -25-67.6888 309.606   1
   2   1  26 35.7871 313.012   1
  -2  -1 -26-233.984 318.463   1
   2  -2 -28 630.026 381.712   1
   2  -2 -27 1336.43 366.899   1
  -2   2  27 934.894 376.570   1
   2  -2 -26 269.005 320.672   1
  -2   2  26 1086.24 347.931   1
   2   2 -25 695.206 330.252   1
   2  -2 -25 944.449 321.336   1
  -2   2  25 399.844 335.098   1
   2   2 -24 480.460 323.830   1
   2  -2 -24-303.107 318.517   1
  -2   2  24 399.461 327.798   1
  -2  -2  24 731.733 335.819   1
   2  -2 -23 937.835 336.679   1
   2   2 -23 674.240 323.190   1
  -2   2  23 433.619 336.177   1
  -2  -2  23 684.561 323.499   1
   2   2 -22-65.8822 284.533   1
   2  -2 -22 629.695 320.681   1
  -2  -2  22 318.664 300.061   1
  -2   2  22-143.157 325.099   1
   2   2 -21-32.1024 283.399   1
   2  -2 -21 686.736 327.198   1
  -2  -2  21 449.034 310.995   1
  -2   2  21 35.2728 316.787   1
   2  -2 -20 2315.00 386.396   1
   2   2 -20 2402.63 352.575   1
  -2  -2  20 3459.33 387.775   1
  -2   2  20 2079.00 380.965   1
   2   2 -19 362.037 266.036   1
   2  -2 -19 31.4575 264.349   1
  -2  -2  19 292.437 276.844   1
  -2   2  19-67.8114 284.096   1
  -2   2  18 789.697 281.073   1
  -2  -2  18 1064.20 296.302   1
   2  -2 -18 1560.66 301.597   1
   2   2 -17 2867.97 342.868   1
  -2  -2  17 2429.79 339.482   1
   2  -2 -17 2460.21 353.992   1
  -2   2  16-153.675 301.057   1
   2   2 -16-53.0490 224.755   1
  -2  -2  16-343.111 242.259   1
   2  -2 -16 57.3468 267.207   1
  -2   2  15 1177.51 276.996   1
   2   2 -15 880.883 232.718   1
  -2  -2  15 1491.71 266.150   1
   2  -2 -15 1100.53 267.489   1
   2   2 -14 2777.57 334.397   1
  -2  -2  14 3350.79 358.154   1
   2  -2 -14 3783.01 369.201   1
  -2   2  13 749.047 220.455   1
   2  -2 -13 500.872 217.300   1
   2   2 -13 311.502 200.703   1
  -2  -2  13 790.168 226.827   1
  -2  -2  12 23008.0 1457.62   1
   2   2 -12 21607.6 1443.72   1
  -2   2  11-142.722 202.007   1
   2  -2 -11 400.901 207.480   1
   2   2 -11-114.834 169.534   1
  -2  -2  11 103.031 182.527   1
  -2  -2  10 24258.2 1415.45   1
  -2   2  10 21173.2 1424.00   1
   2  -2 -10 21203.5 1418.41   1
   2   2 -10 20588.5 1399.75   1
  -2   2   9 3216.38 301.942   1
   2   2  -9 2658.47 270.952   1
  -2  -2   9 2959.59 274.601   1
   2  -2  -9 3363.70 295.095   1
  -2   2   8 2407.98 260.122   1
   2   2  -8 2284.44 217.596   1
   2  -2  -8 2364.22 255.143   1
  -2  -2   8 2511.51 237.961   1
  -2   2   7 385.358 159.040   1
   2  -2  -7 492.018 154.134   1
   2  -2  -6 17327.1 1128.86   1
   2   2  -6 16431.3 1111.49   1
  -2   2   6 17862.1 1132.88   1
  -2  -2   6 17899.4 1112.81   1
   2   2  -5 5585.59 375.871   1
  -2  -2   5 4808.07 380.183   1
  -2  -2   4 12910.5 843.005   1
   2   2  -4 13627.7 841.783   1
   2  -2  -4 11897.0 855.129   1
  -2   2   4 14082.9 861.567   1
   2   2  -3 4335.81 302.732   1
   2  -2  -3 4698.99 330.403   1
  -2   2   3 5100.86 336.712   1
  -2  -2   2 12667.3 816.917   1
   2   2  -2 13067.9 815.347   1
   2  -2  -2 12881.7 829.857   1
  -2   2   2 12458.9 831.802   1
   2  -2  -1 114279. 7355.94   1
  -2  -2   1 120913. 7351.79   1
  -2   2   1 126291. 7357.37   1
   2   2  -1 115672. 7349.84   1
   2   2   0 30263.5 1973.01   1
  -2   2   0 33260.0 1971.17   1
  -2  -2   0 33472.9 1973.71   1
   2  -2   0 29589.8 1971.30   1
   2  -2   1 115596. 7502.03   1
  -2  -2  -1 129891. 7507.34   1
   2   2   1 128750. 7508.53   1
  -2   2  -1 115108. 7502.24   1
   2  -2   2 11314.1 726.708   1
   2   2   2 10685.0 745.557   1
  -2  -2  -2 11230.6 745.015   1
  -2   2  -2 11983.9 728.591   1
   2  -2   3 4908.04 323.902   1
   2   2   3 4834.95 354.301   1
  -2  -2  -3 4935.79 349.735   1
  -2   2  -3 4373.65 323.511   1
   2  -2   4 13195.3 874.739   1
   2   2   4 13748.4 893.495   1
  -2   2  -4 14588.8 873.821   1
  -2  -2  -4 13033.2 887.261   1
   2  -2   5 7360.16 467.032   1
  -2   2  -5 6321.80 461.465   1
   2  -2   6 19016.0 1146.41   1
   2   2   6 17828.8 1165.28   1
  -2   2  -6 17310.6 1141.25   1
  -2  -2  -6 17285.3 1159.03   1
   2   2   7 475.224 157.871   1
   2  -2   7 470.909 131.583   1
  -2  -2  -7 313.229 133.424   1
   2   2   8 2943.71 266.291   1
   2  -2   8 2655.54 232.751   1
  -2  -2  -8 2471.20 254.243   1
   2   2   9 2910.33 292.565   1
   2  -2   9 3005.31 274.354   1
  -2  -2  -9 3041.65 287.461   1
  -2   2  -9 3006.27 266.768   1
   2   2  10 24434.8 1589.09   1
  -2  -2 -11 425.421 170.446   1
  -2   2 -11-39.4108 157.571   1
   2  -2  11 251.250 174.513   1
   2   2  11-149.872 188.175   1
   2  -2  12 21249.1 1391.55   1
   2   2  13 921.382 283.161   1
   2  -2  13 588.906 211.013   1
  -2  -2 -13 290.484 244.870   1
  -2   2 -13 461.356 213.529   1
   2   2  14 4018.06 446.899   1
  -2  -2 -14 4692.20 431.286   1
   2  -2  14 4533.82 407.317   1
  -2   2 -14 3935.56 384.582   1
   2   2  15 1073.37 297.849   1
   2  -2  15 786.426 274.409   1
  -2  -2 -15 1143.32 292.271   1
  -2   2 -15 1324.07 266.517   1
   2   2  16 157.110 280.417   1
   2  -2  16-28.1842 241.955   1
  -2   2 -16-159.633 236.250   1
  -2  -2 -16 206.758 265.553   1
   2  -2  17 1880.71 322.633   1
  -2   2 -17 1827.77 300.570   1
  -2  -2 -17 2533.11 316.947   1
   2  -2  18 944.397 287.660   1
   2   2  18 1798.58 330.575   1
  -2   2 -18 977.237 279.116   1
  -2  -2 -18 1386.18 309.435   1
   2   2  19 333.057 304.743   1
   2  -2  19 630.496 297.212   1
  -2   2 -19-59.5696 253.882   1
  -2  -2 -19-62.7673 294.561   1
   2   2  20 2135.81 377.409   1
  -2  -2 -20 2333.13 361.572   1
   2   2  21 478.795 291.492   1
   2  -2  21 496.390 306.456   1
  -2  -2 -21 550.303 287.804   1
  -2   2 -21 94.1404 284.602   1
   2   2  22 68.9313 316.542   1
   2  -2  22 101.938 303.172   1
  -2  -2 -22 912.134 329.363   1
  -2   2 -22 257.285 291.273   1
   2  -2  23 1192.44 340.890   1
   2   2  23 727.221 346.411   1
  -2   2 -23 1150.45 323.891   1
  -2  -2 -23 32.8197 330.585   1
   2  -2  24 537.622 324.374   1
   2   2  24-174.306 303.080   1
  -2   2 -24 268.708 299.616   1
  -2  -2 -24 659.391 326.721   1
   2   2  25 246.901 341.569   1
  -2  -2 -25 1849.83 378.805   1
   2   2  26 989.477 361.781   1
  -2  -2 -26 992.945 352.688   1
   2   2  27 424.411 349.021   1
  -2  -2 -27 759.991 341.889   1
  -2   3  28 34.9463 324.790   1
   2  -3 -27 330.339 362.623   1
  -2   3  27 391.137 354.582   1
   2  -3 -26 133.382 357.567   1
  -2   3  26 179.655 344.623   1
   2  -3 -25 100.514 323.438   1
  -2   3  25 216.802 334.409   1
   2   3 -23 472.693 312.493   1
   2  -3 -23 868.685 308.531   1
  -2   3  23-324.698 304.718   1
  -2  -3  23 539.407 321.755   1
   2   3 -22 3357.05 420.931   1
   2  -3 -22 3750.36 421.017   1
  -2   3  22 3257.41 428.157   1
  -2  -3  22 3161.26 413.875   1
   2   3 -21 160.003 285.214   1
  -2  -3  21 307.700 297.754   1
  -2   3  20 1255.26 317.600   1
  -2   3  19 340.631 300.104   1
   2  -3 -19 697.124 291.132   1
   2   3 -19 386.892 263.057   1
  -2  -3  19-96.0068 266.499   1
   2  -3 -18 5809.39 497.204   1
   2   3 -18 5572.13 471.002   1
  -2  -3  18 4544.73 475.325   1
  -2   3  18 4475.07 490.751   1
   2   3 -17-27.2838 241.665   1
  -2  -3  17-29.3418 240.107   1
   2   3 -16 5468.37 466.000   1
   2  -3 -16 5299.29 483.157   1
  -2  -3  16 6271.19 488.178   1
  -2   3  16 4641.31 490.983   1
  -2   3  15 59.8778 257.015   1
   2  -3 -15-28.0160 230.606   1
  -2   3  14 2359.39 337.520   1
   2   3 -14 2527.94 290.192   1
  -2  -3  14 3313.03 316.310   1
   2  -3 -14 2316.75 339.027   1
  -2   3  13 219.409 218.427   1
   2  -3 -13 51.3285 198.574   1
   2   3 -13-171.482 177.538   1
  -2  -3  13 345.825 200.624   1
   2   3 -12 11876.9 800.880   1
  -2   3  12 10386.4 819.061   1
  -2  -3  12 12074.2 806.975   1
   2  -3 -12 12237.1 827.601   1
  -2   3  11 1876.06 284.887   1
   2  -3 -11 1640.89 271.401   1
   2   3 -11 2498.13 228.623   1
  -2  -3  11 1801.90 229.763   1
   2   3 -10 10465.7 746.387   1
  -2  -3  10 11695.4 759.700   1
  -2   3  10 11163.1 784.691   1
   2  -3 -10 11409.2 782.584   1
  -2   3   9 715.084 204.047   1
   2   3  -9 794.108 154.798   1
  -2  -3   9 1261.41 175.944   1
   2  -3  -9 1217.72 207.003   1
   2  -3  -8 300.823 160.099   1
  -2   3   8-260.907 172.757   1
  -2   3   7 6048.55 457.697   1
  -2  -3   7 6893.52 437.981   1
   2   3  -7 5259.19 429.072   1
   2  -3  -7 6207.09 454.734   1
  -2  -3   6 16023.9 1015.62   1
  -2   3   6 15910.6 1041.19   1
   2   3  -6 15303.5 1013.23   1
   2  -3  -6 16212.4 1033.39   1
   2  -3  -5 571.860 145.694   1
   2   3  -5 602.495 125.561   1
  -2   3   5 827.719 150.678   1
  -2  -3   5 475.531 126.091   1
   2   3  -4 5969.99 406.324   1
  -2  -3   4 6137.11 409.324   1
  -2  -3   3 11555.3 742.266   1
   2  -3  -3 10408.5 760.214   1
  -2   3   3 11547.8 765.684   1
   2   3  -3 12317.5 740.974   1
   2  -3  -2 30342.9 2068.64   1
  -2  -3   2 32530.4 2057.08   1
  -2   3   2 34492.1 2071.93   1
   2   3  -2 34362.0 2056.34   1
   2  -3  -1 56521.7 3640.01   1
  -2  -3   1 60626.3 3635.70   1
  -2   3   1 54966.5 3643.11   1
   2   3  -1 61358.0 3635.69   1
   2  -3   0 33.9395 101.858   1
  -2   3   0 7.13962 105.039   1
  -2  -3   0 58.3092 100.962   1
   2   3   0 52.7506 95.6078   1
   2   3   1 59493.7 3459.90   1
  -2   3  -1 53258.3 3448.67   1
   2  -3   1 52247.4 3448.83   1
  -2  -3  -1 60556.5 3458.51   1
   2  -3   2 31666.4 2058.08   1
   2   3   2 33815.8 2076.94   1
  -2   3  -2 35852.7 2060.17   1
  -2  -3  -2 30513.6 2074.19   1
   2  -3   3 11095.9 681.519   1
  -2  -3  -3 10714.0 700.326   1
  -2   3  -3 9718.14 677.591   1
   2   3   3 11715.0 703.329   1
  -2   3  -4 7322.89 446.154   1
   2  -3   4 6177.91 445.115   1
   2  -3   5 700.525 117.787   1
   2   3   5 381.373 176.798   1
  -2  -3  -5 571.995 170.729   1
  -2   3  -5 867.803 115.458   1
   2   3   6 17875.8 1087.43   1
   2  -3   6 15138.3 1052.79   1
  -2  -3  -6 18691.6 1085.16   1
  -2   3  -6 16147.3 1052.51   1
   2   3   7 6368.64 484.539   1
   2  -3   7 6469.67 447.412   1
  -2   3  -7 6494.19 444.487   1
  -2  -3  -7 5791.69 474.395   1
  -2  -3  -8 608.621 183.961   1
   2   3   8-20.3530 182.915   1
  -2  -3  -9 926.210 175.943   1
  -2   3  -9 1539.38 169.336   1
   2  -3   9 1466.39 182.105   1
   2   3   9 958.417 187.893   1
   2   3  10 12055.2 816.949   1
   2  -3  10 11358.8 788.584   1
  -2  -3 -10 11522.4 811.064   1
   2   3  11 2027.41 289.012   1
   2  -3  11 1723.70 233.836   1
  -2  -3 -11 2176.42 279.536   1
  -2   3 -11 1876.84 235.051   1
  -2  -3 -12 11973.4 841.814   1
  -2   3 -12 12407.3 814.409   1
   2  -3  12 11117.4 815.434   1
   2   3  12 12184.3 848.843   1
   2   3  13 86.2879 256.871   1
   2  -3  13 142.486 211.101   1
  -2   3 -13 259.100 176.439   1
  -2  -3 -13 81.9494 233.448   1
   2   3  14 2357.04 363.035   1
   2  -3  14 2846.12 317.968   1
  -2  -3 -14 3169.86 366.984   1
  -2   3 -14 3237.27 312.362   1
   2   3  15-376.190 301.859   1
  -2  -3 -15-525.822 298.376   1
  -2   3 -16 5748.79 480.061   1
  -2  -3 -16 5417.71 505.632   1
   2  -3  16 5523.22 489.596   1
   2   3  16 5665.41 518.796   1
   2  -3  17 171.663 238.328   1
  -2   3 -17 53.9832 226.770   1
  -2   3 -18 5373.43 460.962   1
   2  -3  18 4731.34 457.661   1
   2   3  18 4271.61 491.076   1
  -2  -3 -18 4710.90 476.003   1
   2  -3  19 708.565 284.469   1
   2   3  19 843.796 336.586   1
  -2   3 -19 817.446 259.244   1
  -2  -3 -19 1048.61 325.458   1
   2   3  20 1672.95 332.480   1
   2  -3  20 889.275 283.836   1
  -2  -3 -20 1512.69 315.250   1
  -2   3 -20 1235.53 309.611   1
   2  -3  21 261.216 285.212   1
  -2   3 -21 1150.43 304.486   1
   2  -3  22 2961.22 397.625   1
  -2  -3 -22 3700.54 427.936   1
  -2   3 -22 3657.28 392.443   1
   2  -3  23 457.709 317.803   1
   2   3  23 242.077 292.582   1
  -2   3 -23 132.026 314.894   1
  -2  -3 -23 327.798 311.373   1
   2   3  25 697.989 342.130   1
  -2  -3 -25 229.999 322.240   1
   2   3  26 280.164 315.958   1
  -2  -3 -26 196.765 335.718   1
  -2  -3 -27 975.717 375.044   1
   2  -4 -28-32.1195 346.800   1
  -2   4  28 380.419 351.820   1
   2  -4 -27 717.891 343.548   1
  -2   4  27 738.190 329.749   1
   2  -4 -26 1751.10 366.956   1
  -2   4  26 1851.91 378.704   1
   2  -4 -25 299.586 337.207   1
  -2   4  25-287.210 333.661   1
   2  -4 -24 400.948 350.512   1
  -2   4  24 180.299 358.634   1
   2   4 -23 338.852 299.105   1
   2  -4 -23 500.471 348.064   1
  -2   4  23-36.0294 345.119   1
   2  -4 -22-132.874 335.931   1
   2   4 -22 524.918 290.687   1
  -2   4  22 537.649 367.941   1
  -2  -4  22 524.393 308.867   1
   2  -4 -21-98.8531 326.227   1
   2   4 -21-31.8214 284.972   1
  -2   4  21 674.944 349.516   1
  -2  -4  21 372.333 303.089   1
   2   4 -20 3710.58 399.625   1
  -2  -4  20 2908.21 390.484   1
   2  -4 -20 3253.70 429.240   1
  -2   4  19 2302.69 372.218   1
   2  -4 -19 2397.44 357.434   1
  -2  -4  19 2070.35 328.541   1
   2  -4 -18 4658.67 479.796   1
  -2   4  18 5467.50 509.039   1
  -2  -4  18 6570.63 515.577   1
   2   4 -18 5367.23 482.932   1
  -2   4  17 1010.43 297.954   1
   2   4 -17 1148.97 252.084   1
  -2  -4  17 2025.00 295.200   1
   2  -4 -17 1522.48 297.861   1
  -2   4  16 788.785 305.063   1
   2  -4 -16 383.709 273.827   1
   2   4 -16 479.060 227.263   1
  -2  -4  16 243.541 237.638   1
   2   4 -15 9365.37 613.450   1
  -2  -4  15 8066.64 612.508   1
  -2   4  15 7060.78 640.908   1
   2  -4 -15 7664.36 634.393   1
  -2   4  14 3612.15 392.292   1
   2   4 -14 3278.49 336.824   1
   2  -4 -14 4450.58 387.328   1
  -2  -4  14 3541.51 360.010   1
   2   4 -13 5664.66 447.243   1
   2  -4 -13 5909.63 493.151   1
  -2  -4  13 5822.15 461.856   1
  -2   4  13 5667.22 506.703   1
   2   4 -12 12893.3 863.703   1
   2  -4 -12 13339.7 890.967   1
  -2   4  12 12550.7 895.309   1
  -2  -4  12 12477.6 865.284   1
  -2  -4  11 8407.98 601.613   1
   2   4 -11 8684.08 600.880   1
  -2   4  10 360.924 151.520   1
   2  -4 -10 67.7780 126.475   1
   2   4 -10 46.9049 132.476   1
  -2  -4  10-149.537 141.161   1
  -2   4   9 4356.56 385.985   1
   2   4  -9 4369.14 340.716   1
   2  -4  -9 4261.10 379.108   1
  -2  -4   9 5112.53 351.357   1
   2   4  -8 10545.1 659.591   1
  -2  -4   8 10233.0 662.182   1
  -2   4   8 9776.15 699.476   1
   2  -4  -8 8255.19 683.239   1
  -2   4   7 1247.91 199.782   1
   2  -4  -7 1004.81 189.750   1
   2   4  -7 1252.57 143.843   1
  -2  -4   7 982.126 133.954   1
  -2  -4   6 17049.6 1104.26   1
   2   4  -6 17976.2 1104.54   1
   2  -4  -6 17831.4 1134.63   1
  -2   4   6 16262.0 1135.39   1
  -2  -4   5 54387.6 3352.64   1
   2   4  -5 53226.1 3351.62   1
   2  -4  -5 54468.7 3378.51   1
  -2   4   5 54439.7 3383.34   1
  -2  -4   4 8315.65 566.824   1
   2   4  -4 9124.46 566.818   1
   2  -4  -3 45612.0 2923.48   1
  -2   4   3 49563.0 2927.06   1
  -2  -4   3 46993.9 2902.33   1
   2   4  -3 45755.7 2901.13   1
   2  -4  -2 6333.19 441.346   1
   2   4  -2 5813.99 414.204   1
  -2  -4   2 6419.91 417.179   1
  -2   4   2 6726.81 443.645   1
  -2  -4   1 52204.3 3135.02   1
  -2   4   1 60009.7 3148.10   1
   2  -4  -1 59333.2 3145.68   1
  -2  -4   0 15585.7 945.332   1
   2   4   0 14697.3 947.551   1
  -2   4   0 14355.6 944.396   1
   2  -4   0 14631.6 944.651   1
  -2  -4  -1 57291.5 3498.45   1
   2   4   1 56617.4 3500.88   1
  -2   4  -1 57407.6 3487.98   1
   2  -4   1 54286.2 3487.59   1
   2   4   2 7716.10 492.487   1
  -2  -4  -2 6879.94 486.584   1
  -2   4  -2 7016.16 461.311   1
   2  -4   2 6949.02 461.167   1
   2   4   3 45088.1 3010.98   1
   2  -4   3 51490.2 2985.93   1
  -2  -4  -3 45864.8 3008.47   1
  -2   4  -3 47354.0 2985.34   1
   2  -4   4 9389.10 577.739   1
   2   4   4 8326.75 618.016   1
  -2   4  -4 8908.80 577.171   1
  -2  -4  -4 8638.16 612.292   1
   2  -4   5 55383.8 3360.13   1
   2   4   5 53966.0 3390.08   1
  -2  -4  -5 50911.1 3385.79   1
  -2   4  -5 54599.7 3358.15   1
   2  -4   6 14859.5 1045.93   1
   2   4   6 18202.2 1089.13   1
  -2  -4  -6 18754.1 1084.01   1
  -2   4  -6 16278.4 1045.75   1
   2   4   7 929.993 200.537   1
   2  -4   7 1401.36 155.192   1
  -2  -4  -7 1261.60 201.798   1
  -2   4  -7 1613.52 152.740   1
   2   4   8 11062.9 721.882   1
   2  -4   8 9913.55 677.462   1
  -2  -4  -8 10516.3 714.463   1
  -2   4  -8 9930.64 674.637   1
   2   4   9 4907.64 406.070   1
   2   4  10 151.765 210.662   1
   2  -4  10 133.573 141.062   1
  -2  -4 -10-144.520 212.299   1
  -2   4 -10 62.8924 129.861   1
  -2   4 -11 8303.40 586.500   1
   2  -4  11 8437.94 596.734   1
  -2   4 -12 12132.8 867.250   1
  -2  -4 -12 13987.5 911.780   1
   2  -4  12 13321.8 878.883   1
   2   4  12 12665.0 909.605   1
  -2   4 -13 5638.37 424.764   1
  -2  -4 -13 5617.85 467.513   1
   2  -4  13 5126.86 424.841   1
   2   4  13 4318.79 462.432   1
   2   4  14 2917.90 357.417   1
  -2  -4 -14 4132.30 369.205   1
   2  -4  14 3983.03 340.667   1
  -2   4 -14 2755.90 326.323   1
  -2   4 -15 9498.83 629.481   1
  -2  -4 -15 8661.79 658.229   1
   2  -4  15 8056.76 622.548   1
   2   4  15 7051.91 662.038   1
   2   4  16-65.1742 317.772   1
  -2  -4 -16 61.2638 298.083   1
   2  -4  17 1741.92 293.430   1
   2   4  17 1025.48 312.362   1
  -2   4 -17 1333.26 253.052   1
  -2  -4 -17 1833.85 313.382   1
   2   4  18 4087.29 496.661   1
  -2   4 -18 6737.54 479.187   1
  -2  -4 -18 5713.61 517.471   1
   2  -4  18 4941.89 470.000   1
   2  -4  19 2314.24 320.345   1
   2   4  19 1600.72 373.403   1
  -2  -4 -19 2405.00 371.715   1
  -2   4 -19 1340.83 294.454   1
  -2  -4 -20 3497.54 383.450   1
  -2   4 -20 2939.38 366.452   1
   2   4  21 310.076 317.079   1
   2   4  22 173.123 315.530   1
   2  -4  22 204.938 306.034   1
  -2  -4 -22 491.630 309.228   1
  -2   4 -22 192.190 308.227   1
   2   4  23 966.692 342.343   1
  -2   4 -23 1225.99 319.694   1
  -2  -4 -23 1014.43 343.559   1
   2   4  24 240.481 337.101   1
  -2  -4 -24 457.492 341.796   1
   2   4  25-277.294 305.625   1
  -2  -4 -25 587.365 312.349   1
   2   4  26 2082.10 415.266   1
   2   4  27 275.457 336.532   1
  -2  -4 -27 450.110 331.462   1
   2   4  28 34.1625 333.159   1
  -2  -4 -28 95.5870 347.980   1
   2  -5 -28-31.6634 332.404   1
  -2   5  28 306.923 320.653   1
   2  -5 -26 130.859 367.100   1
  -2   5  26 811.534 385.673   1
   2  -5 -25 495.854 358.667   1
  -2   5  25 713.682 370.224   1
   2  -5 -24 730.697 352.663   1
  -2   5  24 717.730 370.417   1
   2  -5 -22 797.552 332.533   1
   2   5 -22 293.957 283.999   1
  -2   5  22 609.217 345.313   1
   2  -5 -21 462.455 320.837   1
   2   5 -21 724.583 290.432   1
  -2  -5  21 535.565 295.720   1
  -2   5  21 1068.21 350.480   1
   2   5 -20 668.238 275.282   1
  -2  -5  20 449.938 289.611   1
  -2   5  19 103.476 318.203   1
   2   5 -19 348.563 260.590   1
  -2  -5  19 368.468 258.600   1
   2  -5 -19 417.798 334.815   1
  -2   5  18 881.787 327.505   1
   2   5 -18 1100.23 272.735   1
  -2  -5  18 761.085 269.665   1
   2  -5 -18 410.937 314.080   1
  -2   5  17-99.1272 281.359   1
   2   5 -17 26.0319 229.987   1
  -2  -5  17 332.442 252.100   1
   2  -5 -17-216.136 254.892   1
  -2   5  15 405.339 293.984   1
   2  -5 -15-145.276 275.203   1
   2   5 -15 343.744 205.363   1
  -2  -5  15 146.242 220.525   1
  -2   5  14 4658.18 449.555   1
   2   5 -14 5617.04 414.581   1
  -2  -5  14 4978.79 410.724   1
   2  -5 -14 4329.35 436.230   1
  -2   5  13 749.563 284.600   1
   2   5 -13 1359.62 210.449   1
  -2  -5  13 1165.53 215.187   1
   2  -5 -13 865.592 277.101   1
  -2   5  12 221.141 235.381   1
   2   5 -12-17.9433 161.715   1
  -2  -5  12-133.178 166.804   1
   2  -5 -12 103.768 201.984   1
  -2   5  11 131.777 207.146   1
   2  -5 -11 272.135 202.463   1
   2   5 -11 289.552 156.685   1
  -2  -5  11 292.838 161.968   1
  -2   5  10 9472.64 706.959   1
   2   5 -10 8903.25 652.516   1
   2  -5 -10 9034.65 695.717   1
  -2  -5  10 11377.5 668.937   1
   2  -5  -9 708.019 204.342   1
  -2   5   9 424.085 202.004   1
  -2   5   8 25104.4 1566.71   1
   2   5  -8 21632.8 1521.70   1
  -2  -5   8 25656.4 1526.75   1
   2  -5  -8 25010.7 1560.49   1
   2   5  -7 1749.50 161.269   1
  -2   5   7 1584.60 229.133   1
  -2  -5   7 2040.73 175.747   1
   2  -5  -7 1484.61 218.034   1
  -2   5   6 15445.3 1021.99   1
  -2  -5   6 14702.7 978.314   1
   2  -5  -6 15959.2 1017.32   1
   2   5  -6 15772.5 977.963   1
  -2  -5   5 2879.70 216.580   1
   2  -5  -5 3101.40 275.684   1
  -2   5   5 2858.36 279.150   1
   2   5  -5 2803.74 215.011   1
  -2   5   4 12854.0 849.596   1
   2   5  -4 12810.2 811.070   1
  -2  -5   4 12779.4 813.103   1
   2  -5  -4 12508.0 845.817   1
  -2  -5   3 19.5880 82.7116   1
   2   5  -3-32.4046 84.3973   1
   2   5  -2 40500.9 2709.48   1
  -2  -5   2 43782.4 2708.05   1
  -2   5   2 44857.0 2729.73   1
   2  -5  -2 47329.7 2728.92   1
  -2   5   1 1475.83 159.603   1
   2  -5  -1 1208.30 149.765   1
  -2  -5   1 1401.61 140.697   1
   2   5  -1 1292.91 140.834   1
  -2   5   0 9.04849 106.403   1
   2   5   0-37.4391 114.696   1
  -2  -5   0 26.6579 109.891   1
   2  -5   0 8.36506 106.095   1
   2  -5   1 1316.66 126.876   1
   2   5   1 1216.90 148.009   1
  -2   5  -1 1110.71 126.965   1
  -2  -5  -2 48471.7 2828.31   1
  -2   5  -2 44471.7 2804.86   1
   2  -5   2 43759.5 2804.84   1
   2   5   2 46630.8 2829.12   1
   2  -5   3-5.36758 68.1052   1
  -2   5  -3-54.5436 65.3508   1
   2   5   4 13104.5 880.098   1
  -2   5  -4 13047.5 834.038   1
  -2  -5  -4 13912.4 876.561   1
   2   5   5 3006.78 288.206   1
   2  -5   5 3383.83 224.642   1
  -2  -5  -5 3330.72 284.061   1
  -2   5  -5 2847.10 222.599   1
   2  -5   6 15974.5 988.216   1
   2   5   6 15305.7 1037.08   1
  -2  -5  -6 15273.4 1032.37   1
  -2   5  -6 15370.6 987.674   1
   2  -5   7 2529.24 186.232   1
  -2  -5  -7 2117.72 237.770   1
  -2   5  -7 1897.87 173.002   1
  -2   5  -8 25309.8 1673.75   1
  -2  -5  -8 25406.9 1712.68   1
   2  -5   8 28028.0 1679.05   1
   2   5   8 28081.4 1725.17   1
   2   5   9 765.073 228.773   1
   2  -5   9 935.532 147.175   1
  -2   5  -9 849.708 138.995   1
  -2  -5  -9 614.616 207.169   1
   2   5  10 10621.5 756.519   1
  -2  -5 -10 10225.5 748.103   1
   2   5  11 167.426 228.054   1
   2  -5  11 34.6120 145.947   1
  -2   5 -11 342.012 137.804   1
  -2  -5 -11 340.034 229.709   1
   2   5  12-262.061 204.919   1
   2  -5  12 37.9712 160.336   1
  -2   5 -12 35.7567 162.694   1
  -2  -5 -12 220.305 188.297   1
   2   5  13 1255.58 299.970   1
   2  -5  13 1187.45 220.346   1
  -2  -5 -13 1611.54 293.185   1
  -2   5 -13 1676.91 218.866   1
   2   5  14 4455.00 495.914   1
  -2  -5 -14 5658.04 496.113   1
  -2   5 -14 4538.41 411.399   1
   2  -5  14 5912.62 437.899   1
   2  -5  15-47.3178 204.314   1
   2   5  15-129.661 272.314   1
  -2  -5 -15 700.967 266.603   1
  -2   5 -15 44.6633 204.309   1
  -2   5 -16 5426.97 461.357   1
   2  -5  16 5712.22 474.189   1
   2  -5  17-53.1940 233.194   1
   2   5  17-134.171 305.244   1
  -2   5 -17-50.4328 224.483   1
  -2  -5 -17 94.5367 288.818   1
   2   5  18 1151.92 293.130   1
   2  -5  18 642.882 264.056   1
  -2  -5 -18 733.798 273.563   1
  -2   5 -18 583.909 249.502   1
   2  -5  19 383.131 272.014   1
   2   5  19-102.653 322.360   1
  -2  -5 -19-322.334 321.447   1
  -2   5 -19 55.8526 244.209   1
   2  -5  20 655.249 277.727   1
  -2   5 -20 263.321 256.661   1
   2  -5  21 620.968 278.564   1
  -2   5 -21 429.256 262.791   1
   2   5  22 207.870 316.256   1
  -2  -5 -22 196.680 316.543   1
  -2   5 -22 191.921 292.029   1
   2   5  24 512.940 335.974   1
  -2  -5 -24 617.986 338.838   1
   2   5  25 413.019 320.344   1
  -2  -5 -25 486.000 317.163   1
   2   5  26 410.689 364.602   1
  -2  -5 -26 865.007 362.390   1
   2   5  28 202.015 352.929   1
  -2  -5 -28 188.421 370.003   1
   2  -6 -27-31.8637 361.155   1
  -2   6  27 377.862 368.982   1
   2  -6 -26 809.825 381.479   1
  -2   6  26 1433.00 390.141   1
   2  -6 -24 727.056 329.940   1
  -2   6  24 535.697 327.351   1
   2  -6 -23 1726.69 345.892   1
   2  -6 -22 465.139 305.225   1
  -2   6  22 1576.55 341.962   1
   2   6 -21 246.031 282.696   1
   2  -6 -21 430.462 310.516   1
  -2   6  21 749.605 319.086   1
  -2   6  20 1376.42 367.714   1
   2   6 -20 1531.86 287.930   1
  -2  -6  20 2022.70 327.589   1
   2  -6 -20 1672.99 358.999   1
  -2   6  19 694.959 342.428   1
   2  -6 -19 1133.69 338.125   1
   2   6 -19 868.528 279.059   1
  -2  -6  19 811.287 282.545   1
   2  -6 -18 4757.81 492.594   1
   2   6 -18 4932.88 441.906   1
  -2   6  18 5105.01 508.240   1
  -2  -6  18 4719.96 454.113   1
  -2   6  17 334.787 301.911   1
   2  -6 -17 31.2707 278.569   1
  -2   6  16 978.049 280.086   1
   2   6 -16 723.927 226.008   1
  -2  -6  16 325.383 236.099   1
   2  -6 -16 426.898 253.004   1
  -2   6  15 696.415 314.772   1
   2  -6 -15 414.448 289.662   1
   2   6 -15 65.1065 197.105   1
  -2  -6  15 116.267 202.306   1
   2   6 -14 11084.0 719.589   1
  -2  -6  14 9685.73 717.514   1
  -2   6  14 9648.97 755.871   1
   2  -6 -14 10290.3 751.273   1
   2  -6 -13 610.479 272.018   1
   2   6 -13 164.333 163.848   1
  -2  -6  13 374.067 185.912   1
  -2   6  12 4893.25 445.684   1
   2   6 -12 4842.04 390.016   1
   2  -6 -12 5446.29 450.110   1
  -2  -6  12 5174.67 401.008   1
   2  -6 -11 2146.91 291.101   1
   2   6 -11 1957.82 219.194   1
  -2  -6  11 2279.45 223.397   1
  -2   6  11 2069.43 297.177   1
   2  -6 -10 6378.17 463.410   1
  -2   6  10 4537.95 454.109   1
   2  -6  -9 2813.06 306.477   1
  -2  -6   9 3129.17 249.022   1
   2   6  -9 3104.97 247.094   1
  -2   6   9 2872.86 325.780   1
  -2   6   8 7992.30 619.535   1
   2   6  -8 9146.95 559.790   1
  -2  -6   8 8139.29 560.873   1
   2  -6  -8 7940.13 609.022   1
  -2   6   7 1516.20 238.418   1
  -2  -6   7 1233.85 138.084   1
   2   6  -7 1360.12 132.638   1
   2  -6  -7 1501.61 218.982   1
   2  -6  -6 49029.6 3117.69   1
   2   6  -6 48047.7 3076.44   1
  -2  -6   6 50984.3 3077.29   1
  -2   6   6 50511.4 3122.94   1
   2   6  -5 13862.0 876.074   1
  -2  -6   5 14677.8 878.200   1
  -2   6   5 12746.3 918.717   1
   2  -6  -5 12754.5 914.255   1
   2   6  -4 26079.3 1619.26   1
  -2  -6   4 26268.1 1620.62   1
  -2   6   4 25925.1 1658.27   1
   2  -6  -4 24832.5 1652.98   1
   2  -6  -3 486.363 138.401   1
  -2   6   3 522.687 147.396   1
   2   6  -3 434.618 88.3376   1
  -2  -6   3 413.569 88.5235   1
  -2  -6   2 31824.6 1996.48   1
   2   6  -2 32199.4 1997.68   1
   2  -6  -1 7216.42 479.922   1
  -2  -6   1 6431.02 468.382   1
   2   6  -1 7371.98 474.940   1
  -2   6   1 7406.32 486.066   1
   2  -6   0 6662.86 443.717   1
  -2  -6   0 6202.79 444.813   1
   2   6   0 6207.64 451.469   1
  -2   6   0 7130.79 451.644   1
   2   6   1 7546.51 488.818   1
  -2   6  -1 6767.70 467.945   1
  -2  -6  -1 6649.51 482.253   1
   2  -6   1 7354.66 469.467   1
  -2   6  -2 30893.2 1925.26   1
  -2   6  -3 400.910 73.9471   1
   2   6   3 372.097 152.870   1
  -2  -6  -3 523.583 147.401   1
   2  -6   3 379.436 70.4595   1
   2   6   4 25888.9 1689.12   1
  -2  -6  -4 26565.2 1684.79   1
   2  -6   4 26537.2 1644.21   1
   2  -6   5 14199.8 888.478   1
   2   6   5 13333.3 943.709   1
  -2   6  -5 14280.0 887.429   1
  -2  -6  -5 13896.0 937.783   1
   2   6   6 47272.9 2808.61   1
   2  -6   6 39112.3 2749.34   1
  -2  -6  -6 44127.0 2797.44   1
  -2   6  -6 49129.2 2750.72   1
   2  -6   7 1532.11 141.040   1
   2   6   7 1523.18 225.788   1
  -2   6  -7 1313.57 134.921   1
  -2  -6  -7 1365.58 221.041   1
   2   6   8 8917.81 700.230   1
   2  -6   8 10027.0 638.351   1
   2   6   9 3040.47 339.547   1
  -2   6  -9 3487.10 251.745   1
  -2  -6  -9 3664.27 341.850   1
  -2  -6 -10 6256.71 529.970   1
  -2   6 -10 6947.23 449.991   1
   2  -6  10 6140.16 452.901   1
   2   6  10 5578.22 526.530   1
   2   6  11 2471.34 324.341   1
   2  -6  11 2406.87 233.744   1
  -2  -6 -11 2383.42 314.705   1
  -2   6 -11 2311.67 232.233   1
  -2  -6 -12 4556.69 437.958   1
  -2   6 -12 5088.74 385.583   1
   2   6  12 4588.21 450.322   1
   2  -6  12 5348.05 390.810   1
   2   6  13 222.102 300.954   1
   2  -6  13 150.474 175.293   1
  -2   6 -13 266.379 172.172   1
  -2  -6 -13-518.818 279.947   1
  -2   6 -14 9818.86 683.615   1
  -2  -6 -14 9693.69 736.889   1
   2   6  14 9820.40 754.364   1
   2  -6  15 155.208 204.246   1
   2   6  15-164.089 284.798   1
  -2   6 -15 21.0383 200.478   1
  -2  -6 -15 339.347 273.301   1
   2  -6  16 428.631 219.059   1
   2   6  16 1138.72 336.202   1
  -2  -6 -16 502.689 308.143   1
  -2   6 -16 631.706 220.613   1
   2   6  17 404.649 273.258   1
  -2  -6 -17 190.816 269.936   1
   2   6  18 4381.44 508.962   1
  -2   6 -18 5069.27 439.758   1
   2  -6  18 5264.15 455.667   1
  -2  -6 -18 4834.87 500.449   1
   2  -6  19 437.167 255.972   1
   2   6  19 586.066 296.683   1
  -2  -6 -19 324.760 277.416   1
  -2   6 -19 601.640 237.935   1
   2   6  20 1631.53 385.623   1
   2  -6  20 1171.62 298.567   1
  -2  -6 -20 1832.16 371.783   1
  -2   6 -20 1702.15 316.198   1
   2   6  21 277.110 293.653   1
  -2  -6 -21 295.005 285.559   1
  -2   6 -21 761.659 301.270   1
   2   6  22 1489.59 395.214   1
  -2  -6 -22 1999.11 392.692   1
   2   6  23 1648.98 352.012   1
  -2  -6 -23 2507.18 368.894   1
   2   6  24 442.162 356.578   1
  -2  -6 -24 1294.43 365.558   1
   2   6  26 1185.59 383.766   1
  -2  -6 -26 1109.77 379.995   1
   2   6  27 33.5930 324.157   1
  -2  -6 -27-94.0662 324.915   1
   2  -7 -27 31.4450 358.218   1
  -2   7  27 474.752 375.497   1
   2  -7 -26 96.1608 331.557   1
  -2   7  26 622.569 362.275   1
  -2   7  25 35.1290 327.982   1
   2  -7 -24 887.359 320.465   1
   2  -7 -23 529.533 292.424   1
  -2   7  23 857.104 326.122   1
   2  -7 -21 232.176 304.107   1
  -2   7  21 35.7597 318.444   1
   2   7 -20 457.093 249.309   1
  -2   7  20 35.4490 341.431   1
   2  -7 -20-197.679 314.621   1
   2   7 -19 81.0243 249.030   1
  -2  -7  19 354.179 270.175   1
  -2   7  18 415.069 339.370   1
   2  -7 -18 290.100 315.047   1
  -2   7  17 745.665 309.497   1
   2  -7 -17 284.899 279.134   1
   2   7 -17 1306.38 234.064   1
  -2  -7  17 754.026 227.520   1
  -2  -7  16 13979.0 885.470   1
  -2   7  16 10792.1 907.762   1
   2  -7 -16 11920.2 905.389   1
   2   7 -16 12861.7 863.401   1
   2  -7 -15 181.575 286.263   1
   2   7 -15 367.734 177.646   1
  -2   7  15-323.498 307.963   1
  -2  -7  15 553.294 207.362   1
   2  -7 -14 909.975 256.553   1
   2   7 -14 580.430 193.189   1
  -2   7  14 721.826 276.524   1
  -2  -7  14 945.518 198.394   1
   2  -7 -13 1480.01 308.958   1
   2   7 -13 1894.24 221.427   1
  -2   7  13 1369.00 323.415   1
  -2  -7  13 1690.06 226.263   1
   2  -7 -12 329.347 253.361   1
   2   7 -12 947.766 162.044   1
  -2  -7  12 848.650 164.961   1
  -2   7  12 29.2478 257.319   1
  -2   7  11 5284.51 467.238   1
   2  -7 -11 5880.69 476.913   1
   2  -7 -10 7792.54 581.292   1
  -2   7  10 6903.72 576.481   1
  -2  -7  10 7645.31 522.364   1
   2   7 -10 8042.01 521.568   1
  -2  -7   9 1315.08 152.078   1
   2   7  -9 1557.24 153.888   1
  -2  -7   8 5645.68 396.052   1
   2   7  -8 5724.20 390.974   1
   2  -7  -8 6213.57 469.085   1
  -2   7   8 5915.55 473.552   1
   2   7  -7 23118.8 1502.24   1
   2  -7  -7 23764.0 1556.00   1
  -2   7   7 24601.8 1559.78   1
  -2  -7   7 24764.5 1503.91   1
   2   7  -6 896.350 97.4758   1
  -2   7   6 510.555 176.751   1
   2  -7  -6 319.038 158.159   1
  -2  -7   6 744.669 91.8614   1
   2  -7  -5 4438.20 354.606   1
  -2   7   5 4048.32 351.146   1
  -2  -7   5 4496.58 289.181   1
   2   7  -5 3995.18 288.996   1
   2  -7  -4 29167.4 1868.02   1
  -2   7   4 30161.3 1874.11   1
  -2  -7   4 29017.6 1828.31   1
   2   7  -4 29450.0 1828.26   1
   2  -7  -3 9326.38 617.839   1
  -2   7   3 9163.98 618.648   1
  -2  -7   3 9405.13 580.364   1
   2   7  -3 8298.47 581.497   1
   2   7  -2 1873.79 160.423   1
  -2  -7   2 1528.94 153.704   1
   2   7  -1 41555.0 2613.62   1
   2  -7  -1 40551.3 2620.47   1
  -2   7   1 42105.5 2622.02   1
  -2  -7   1 43046.5 2611.43   1
  -2   7   0 76.9230 98.1565   1
   2   7   0 57.3709 111.268   1
  -2  -7  -1 40904.5 2550.94   1
   2   7   1 41824.3 2554.85   1
   2  -7   1 40639.3 2536.24   1
  -2   7  -1 39934.2 2537.62   1
   2   7   2 1909.87 202.329   1
  -2  -7  -2 1633.69 193.392   1
   2  -7   2 1812.79 146.540   1
   2   7   3 8425.18 605.503   1
  -2   7  -3 9382.59 563.626   1
   2  -7   3 8576.11 561.177   1
  -2  -7  -3 7972.66 606.170   1
   2  -7   4 30348.7 1929.14   1
  -2  -7  -4 32220.0 1978.45   1
  -2   7  -4 31615.1 1929.08   1
   2   7   4 30945.8 1980.50   1
  -2   7  -5 4408.63 278.046   1
  -2  -7  -5 3569.37 341.782   1
   2  -7   5 4237.61 277.887   1
   2   7   5 4006.10 358.255   1
  -2  -7  -6 812.149 180.026   1
  -2   7  -6 987.408 86.5872   1
   2  -7   6 857.284 83.9765   1
   2  -7   7 24747.4 1565.92   1
   2   7   7 26654.2 1636.95   1
  -2   7  -8 5439.40 376.131   1
  -2  -7  -8 4948.51 454.949   1
   2   7   8 5755.41 482.108   1
   2  -7   8 5930.24 380.003   1
  -2   7  -9 1220.11 141.550   1
   2  -7   9 1407.52 145.776   1
   2  -7  10 6414.09 473.633   1
   2   7  10 7035.83 557.214   1
  -2   7 -10 6720.82 473.850   1
   2   7  11 5423.04 515.794   1
  -2  -7 -11 6306.67 515.692   1
  -2   7 -11 5976.77 411.821   1
   2  -7  11 5476.53 416.205   1
  -2   7 -12 612.927 151.558   1
  -2  -7 -12 963.706 235.158   1
   2  -7  12 1034.84 178.324   1
   2   7  12 1180.86 252.507   1
  -2   7 -13 897.516 168.642   1
  -2  -7 -13 1699.91 320.140   1
   2   7  13 863.911 314.056   1
   2  -7  13 1210.61 196.976   1
  -2  -7 -14 893.041 254.868   1
  -2   7 -14 886.526 192.262   1
   2   7  14 556.773 252.560   1
   2  -7  14 897.263 201.299   1
  -2   7 -15 233.512 180.879   1
  -2  -7 -15-405.272 305.910   1
   2   7  15 199.359 328.048   1
   2  -7  15 20.3817 180.097   1
  -2   7 -16 11100.0 800.352   1
  -2  -7 -16 11984.8 848.305   1
   2   7  16 10798.2 840.585   1
   2  -7  16 12496.8 814.989   1
  -2  -7 -17 1062.54 345.289   1
  -2   7 -17 1292.30 241.188   1
   2  -7  17 1597.03 258.415   1
   2   7  17 955.941 368.833   1
  -2  -7 -18 421.380 291.157   1
   2   7  18 103.279 288.761   1
  -2   7 -19 320.010 256.299   1
   2  -7  19-142.531 258.232   1
  -2  -7 -20 884.473 318.707   1
   2   7  20 34.7008 304.774   1
  -2  -7 -21 623.802 329.099   1
   2   7  21 208.184 332.969   1
  -2  -7 -23 454.131 319.172   1
   2   7  23 308.175 338.201   1
  -2  -7 -24 1287.17 365.889   1
  -2  -7 -25 63.7360 322.228   1
   2   7  25 67.7415 308.984   1
  -2  -7 -26 315.018 365.753   1
   2   7  26 874.910 377.619   1
  -2  -7 -27 61.8700 318.271   1
   2   7  27 198.868 323.973   1
  -2   8  26-34.1924 345.709   1
  -2   8  25 174.097 352.120   1
   2  -8 -25 548.036 333.614   1
  -2   8  24 599.639 343.905   1
   2  -8 -24 130.592 314.412   1
  -2   8  23 498.048 347.734   1
   2  -8 -23 296.588 320.235   1
  -2   8  22 143.009 334.227   1
   2  -8 -22 397.769 330.997   1
  -2   8  21-357.979 341.744   1
   2  -8 -21 232.329 341.382   1
   2  -8 -20 892.697 356.691   1
  -2   8  20 996.142 377.183   1
   2  -8 -19 690.687 338.967   1
  -2   8  19 247.678 357.595   1
   2  -8 -18 227.624 299.085   1
  -2   8  18 1046.87 333.347   1
   2   8 -18 294.289 223.518   1
  -2  -8  18 257.725 228.506   1
   2  -8 -17 480.315 300.560   1
  -2   8  17 582.877 314.930   1
   2   8 -17 454.611 213.506   1
  -2  -8  17 859.589 228.457   1
   2  -8 -16 346.575 326.993   1
  -2   8  16 337.294 327.276   1
   2   8 -16 501.568 195.656   1
  -2  -8  16 460.177 199.807   1
  -2   8  15 1217.57 287.389   1
   2   8 -15 684.297 195.684   1
  -2  -8  15 894.929 205.816   1
  -2  -8  14 2780.86 274.950   1
   2   8 -14 2721.44 270.445   1
   2   8 -13 210.478 141.793   1
   2  -8 -13 786.628 247.039   1
  -2  -8  13 284.484 157.604   1
  -2   8  13 467.142 258.047   1
  -2   8  12 2985.68 386.158   1
   2  -8 -12 4091.54 391.784   1
   2   8 -11 599.029 126.804   1
   2  -8 -11 761.840 278.469   1
  -2  -8  11 435.030 132.608   1
  -2   8  11 203.518 260.715   1
  -2   8  10 4185.30 415.228   1
   2   8 -10 3822.08 304.122   1
  -2  -8  10 4222.11 307.537   1
   2  -8 -10 4858.30 411.176   1
   2   8  -9 11592.2 771.602   1
  -2  -8   9 12670.7 771.545   1
  -2   8   9 10919.4 841.875   1
   2  -8  -9 11994.7 841.483   1
   2   8  -8 266.415 86.7148   1
  -2  -8   8 332.017 84.1976   1
   2  -8  -8 307.809 174.111   1
  -2   8   8 227.539 180.952   1
   2   8  -7 1287.60 115.922   1
  -2  -8   7 1139.34 110.476   1
   2  -8  -6 39912.0 2648.16   1
  -2  -8   6 45480.2 2592.84   1
   2   8  -6 39497.8 2591.74   1
  -2   8   6 38852.2 2648.10   1
   2  -8  -5 4988.65 423.079   1
   2   8  -5 5599.72 356.556   1
  -2   8   5 5423.36 432.599   1
  -2  -8   5 5327.46 354.516   1
   2   8  -4 18707.8 1205.73   1
  -2   8   4 19073.4 1256.98   1
  -2  -8   4 20214.7 1205.02   1
   2  -8  -4 17822.0 1245.92   1
   2   8  -3 10589.1 648.285   1
  -2   8   3 10208.4 693.888   1
  -2  -8   3 9437.77 646.235   1
   2   8  -2 12526.3 781.384   1
  -2   8   2 10878.4 800.485   1
   2  -8  -2 10846.9 798.666   1
  -2  -8   2 13123.7 777.786   1
   2   8  -1 2618.98 228.455   1
  -2  -8   1 2858.13 222.596   1
  -2  -8   0 12915.3 864.622   1
   2  -8   0 13678.7 862.483   1
  -2   8  -1 3639.34 263.634   1
   2  -8   1 3249.68 258.417   1
  -2  -8  -2 11186.5 773.633   1
  -2   8  -2 11119.9 738.251   1
   2   8   2 11590.2 778.759   1
   2  -8   2 12105.3 739.528   1
   2   8   3 10095.3 672.547   1
  -2   8  -3 9894.37 615.881   1
   2  -8   3 9414.87 614.988   1
  -2  -8  -3 9088.11 663.326   1
   2   8   4 17363.1 1219.14   1
  -2  -8  -4 16920.5 1213.87   1
  -2   8  -4 19055.3 1162.91   1
   2  -8   4 18882.9 1162.87   1
  -2  -8  -5 4664.61 386.941   1
   2   8   5 4444.31 385.296   1
   2   8   6 43053.8 2772.57   1
  -2  -8  -6 44335.6 2771.38   1
  -2  -8  -7 1504.20 236.777   1
   2   8   7 983.589 237.325   1
   2  -8   8 197.383 58.9654   1
  -2   8  -8 194.736 60.0906   1
  -2  -8  -9 11977.1 822.884   1
  -2   8  -9 10823.9 731.744   1
   2   8   9 12030.4 836.442   1
   2  -8   9 12227.2 736.368   1
   2   8  10 4632.16 431.163   1
   2  -8  10 4325.14 314.738   1
  -2   8 -10 4249.35 312.250   1
   2   8  11 615.815 279.118   1
   2  -8  11 459.553 118.550   1
  -2  -8 -11 463.072 263.738   1
  -2   8 -11 240.152 110.405   1
   2   8  12 3739.65 418.415   1
   2  -8  12 3379.51 296.944   1
  -2   8 -12 3790.25 293.728   1
   2   8  13-32.5006 323.057   1
  -2  -8 -13 397.340 294.565   1
   2  -8  14 2818.13 271.564   1
  -2   8 -14 2747.76 259.951   1
   2  -8  15 590.847 188.497   1
  -2   8 -15 730.680 182.267   1
  -2  -8 -15 634.264 310.130   1
   2  -8  16 635.796 210.458   1
   2   8  16 781.188 316.595   1
  -2   8 -16 297.928 187.827   1
  -2  -8 -16 576.666 300.178   1
   2  -8  17 723.084 228.616   1
   2   8  17 757.032 338.314   1
  -2   8 -17 305.168 203.692   1
  -2  -8 -17 842.579 307.570   1
  -2   8 -18 332.879 210.182   1
   2   8  18 415.104 341.912   1
  -2  -8 -18 32.5891 316.895   1
   2   8  19-208.702 274.340   1
  -2  -8 -19 196.719 266.696   1
   2   8  20 348.090 369.515   1
  -2  -8 -20 1676.45 370.389   1
   2   8  21-380.628 335.322   1
  -2  -8 -21 261.933 321.281   1
   2   8  22 137.813 320.220   1
  -2  -8 -22-227.873 303.948   1
   2   8  23 915.174 359.645   1
  -2  -8 -23 806.090 362.945   1
  -2  -8 -25 915.532 361.561   1
   2   8  26 99.7735 309.152   1
  -2   9  26 168.839 373.379   1
   2  -9 -26 344.094 354.791   1
  -2   9  24 210.065 369.938   1
   2  -9 -24 712.646 354.391   1
  -2   9  23-70.7909 362.842   1
   2  -9 -23 393.434 364.097   1
  -2   9  22 606.201 382.066   1
   2  -9 -22 793.415 367.181   1
  -2   9  20 394.124 362.826   1
   2  -9 -20 996.727 346.449   1
   2  -9 -19 429.886 258.361   1
  -2   9  19 249.037 282.306   1
   2  -9 -18 786.521 317.706   1
  -2   9  18 738.583 348.297   1
   2   9 -17 244.820 184.251   1
   2  -9 -17 292.161 315.056   1
  -2   9  17 383.143 357.335   1
   2   9 -16 2432.49 293.319   1
   2  -9 -16 3449.29 374.323   1
  -2  -9  16 3755.36 306.538   1
  -2   9  16 2872.10 387.479   1
   2   9 -15 164.089 149.979   1
   2  -9 -15 219.068 289.554   1
  -2   9  15 234.200 313.024   1
  -2  -9  15 598.362 171.690   1
   2   9 -14 1876.35 235.476   1
   2  -9 -14 3095.43 338.134   1
  -2  -9  14 2557.33 238.214   1
  -2   9  14 2817.15 357.563   1
  -2   9  13 1534.05 366.883   1
   2  -9 -13 2541.94 360.238   1
  -2   9  12 2413.78 368.819   1
   2   9 -12 2683.82 231.102   1
  -2  -9  12 2777.75 234.037   1
   2  -9 -12 2865.09 359.769   1
  -2   9  11 239.453 258.749   1
   2   9 -11 333.919 112.729   1
  -2  -9  11 463.673 117.498   1
   2  -9 -11 448.197 249.262   1
   2   9 -10 9088.74 581.042   1
   2  -9 -10 9768.05 677.064   1
  -2   9  10 8793.13 682.081   1
  -2  -9  10 8655.52 580.386   1
   2   9  -9 618.329 93.3938   1
  -2   9   9 745.917 249.003   1
  -2  -9   9 802.685 93.7712   1
   2  -9  -9 387.937 248.431   1
   2  -9  -8 14580.8 845.806   1
  -2   9   8 13743.0 846.449   1
  -2  -9   8 11811.2 740.803   1
   2   9  -8 11252.7 741.165   1
  -2   9   7 5582.46 438.369   1
   2  -9  -7 4315.29 407.801   1
   2  -9  -6 2990.79 301.112   1
  -2   9   6 2414.38 285.767   1
  -2   9   5 736.624 206.182   1
   2   9  -5 618.432 79.5869   1
   2  -9  -5 436.823 189.037   1
  -2  -9   5 627.279 72.8661   1
   2   9  -4 15604.1 933.242   1
  -2  -9   4 14349.1 929.208   1
   2  -9  -4 13701.2 978.123   1
  -2   9   4 14682.8 984.945   1
  -2  -9   3 8164.20 534.054   1
   2  -9  -3 9303.48 580.207   1
   2   9  -3 7646.49 534.517   1
   2   9  -2 9825.66 696.072   1
  -2  -9   2 10848.7 695.059   1
  -2   9   2 11043.2 728.048   1
   2  -9  -2 11315.5 725.472   1
   2   9  -1 180.180 119.183   1
  -2   9   1 363.810 130.891   1
   2  -9  -1 157.055 130.377   1
  -2  -9   1 225.761 107.035   1
  -2   9   0 157.702 111.346   1
   2  -9   0-36.6837 107.539   1
   2   9   1 15.7031 137.263   1
   2  -9   1 268.733 105.097   1
  -2  -9  -1 132.463 123.241   1
  -2   9  -1 108.891 110.043   1
  -2  -9  -2 11191.3 746.183   1
   2   9   2 11363.5 750.843   1
  -2   9  -2 10796.7 707.057   1
   2  -9   2 10932.7 707.731   1
   2  -9   3 9349.67 588.922   1
   2   9   3 9804.43 647.616   1
  -2   9  -3 8970.85 589.399   1
  -2  -9  -3 8719.66 635.613   1
   2   9   4 15195.5 1015.82   1
   2   9   5 695.656 203.619   1
   2   9   6 2442.66 291.021   1
  -2  -9  -6 2088.66 274.802   1
  -2  -9  -7 4662.10 432.745   1
   2   9   7 5789.90 456.241   1
  -2  -9  -8 14998.4 1041.50   1
   2   9   8 15488.8 1053.30   1
  -2  -9  -9 1187.29 286.009   1
   2   9   9 813.655 296.388   1
   2   9  10 9622.71 573.838   1
  -2  -9 -10 10593.2 568.170   1
   2   9  11 192.053 273.972   1
  -2  -9 -11 348.996 246.351   1
  -2   9 -11 429.365 93.1490   1
   2  -9  11 206.617 88.5912   1
  -2  -9 -12 2760.40 378.825   1
  -2   9 -12 2366.93 204.717   1
   2  -9  12 2331.63 208.142   1
   2   9  12 2538.43 380.934   1
  -2  -9 -13 2172.90 345.671   1
  -2   9 -13 2293.83 226.245   1
   2  -9  13 2755.62 234.856   1
   2   9  14 1884.01 348.385   1
  -2  -9 -14 3093.84 352.568   1
   2   9  15 204.591 320.529   1
  -2   9 -15 109.105 149.463   1
   2  -9  15 50.1737 155.816   1
  -2  -9 -15-288.370 294.361   1
   2   9  16 2504.19 412.523   1
  -2   9 -16 2757.01 281.834   1
   2  -9  16 2715.49 293.050   1
  -2  -9 -16 3489.61 398.162   1
  -2   9 -17 138.310 191.213   1
   2   9  17 69.2772 271.535   1
   2   9  18 1011.01 364.254   1
  -2  -9 -18 1674.95 352.872   1
   2   9  19 870.137 354.040   1
  -2  -9 -19 1150.11 348.043   1
   2   9  20 243.109 279.368   1
  -2  -9 -20 558.719 280.211   1
   2   9  22 1196.65 384.062   1
  -2  -9 -22 971.786 349.349   1
   2   9  23 505.788 312.021   1
  -2  -9 -23 705.603 318.211   1
   2   9  24 503.126 366.365   1
  -2  -9 -24 697.524 362.258   1
   2   9  26 525.261 350.223   1
  -2  -9 -26 676.044 362.747   1
   2 -10 -25 568.195 362.619   1
  -2  10  25 68.1407 361.352   1
   2 -10 -24 385.937 349.971   1
  -2  10  24 520.828 373.852   1
   2 -10 -23 260.751 344.883   1
  -2  10  23 246.552 363.283   1
   2 -10 -22 197.663 315.659   1
  -2  10  22 391.156 359.259   1
   2 -10 -21 398.197 283.582   1
  -2  10  21-35.7869 296.529   1
   2 -10 -20 2496.47 393.723   1
  -2  10  20 2512.88 430.240   1
   2 -10 -19 431.547 333.287   1
  -2  10  19 857.517 368.831   1
   2 -10 -18 1257.33 354.204   1
  -2  10  18 889.803 365.971   1
   2 -10 -16 1232.37 346.370   1
   2  10 -16 373.404 161.692   1
  -2  10  16 521.848 365.463   1
   2 -10 -15 127.499 252.583   1
  -2  10  15 341.324 271.273   1
   2 -10 -14 1847.93 346.891   1
   2  10 -14 1571.58 180.126   1
  -2 -10  14 1473.72 179.814   1
  -2  10  14 2212.37 351.388   1
  -2  10  13 489.601 302.300   1
   2 -10 -13 580.323 290.023   1
   2  10 -13 188.218 109.540   1
  -2 -10  13 172.911 110.788   1
  -2 -10  12 3389.82 244.955   1
   2  10 -12 2939.25 240.486   1
   2 -10 -11 751.676 244.669   1
   2  10 -11 654.345 80.9527   1
  -2 -10  11 839.121 78.2901   1
   2 -10 -10 2347.45 309.028   1
  -2  10  10 2208.85 312.578   1
   2 -10  -9 3171.94 349.897   1
  -2  10   9 2956.72 358.791   1
  -2  10   8 10679.9 780.035   1
   2 -10  -6 3587.03 344.725   1
   2 -10  -5 2240.94 268.747   1
  -2  10   5 2054.62 272.619   1
   2 -10  -4 2351.75 254.609   1
  -2  10   4 2439.07 261.654   1
   2  10  -4 2271.08 178.368   1
  -2  10   3 344.551 190.867   1
   2 -10  -3-18.8468 158.259   1
   2  10  -3 230.777 99.3719   1
  -2  10   2 293.965 166.068   1
   2 -10  -2 34.2521 149.464   1
   2  10  -2 22.2396 106.279   1
  -2  10   1-32.6327 142.686   1
   2 -10  -1 46.1236 136.867   1
   2  10  -1 39.9218 125.929   1
  -2  10  -1 142.014 109.533   1
   2  10   1-34.7216 153.416   1
   2 -10   1 11.2302 112.042   1
   2 -10   2 60.2456 92.1026   1
  -2 -10  -2 73.6752 157.696   1
   2  10   2-19.3183 162.693   1
  -2  10  -2-35.9655 98.0345   1
   2 -10   3 243.360 73.8794   1
   2  10   3 42.4124 163.400   1
  -2 -10  -3 80.3352 173.311   1
  -2  10  -3 212.197 79.5440   1
  -2 -10  -4 1751.16 236.162   1
   2  10   4 1560.86 236.012   1
  -2 -10  -5 2976.61 309.529   1
   2  10   6 3489.96 351.780   1
  -2 -10  -6 3242.35 344.780   1
   2  10   8 11303.6 815.919   1
   2  10   9 3336.33 387.437   1
  -2 -10  -9 3564.89 386.712   1
   2  10  10 2099.94 369.900   1
  -2 -10 -10 2919.68 364.054   1
   2  10  11 739.188 300.247   1
  -2 -10 -11 1481.51 316.601   1
  -2 -10 -12 5347.33 469.809   1
   2  10  12 4404.49 482.649   1
  -2  10 -13 70.0144 77.4133   1
   2 -10  13 147.080 76.7367   1
   2  10  14 1631.78 355.216   1
  -2  10 -14 1129.44 145.345   1
   2 -10  14 1307.41 154.151   1
  -2 -10 -14 1693.44 328.236   1
  -2  10 -15 184.726 125.498   1
   2 -10  15 72.7658 129.101   1
  -2 -10 -15 64.8013 312.166   1
   2  10  16 1314.82 359.766   1
  -2 -10 -16 716.880 324.869   1
   2  10  18 943.796 347.242   1
  -2 -10 -18 823.785 323.208   1
   2  10  19 104.813 346.402   1
  -2 -10 -19 131.932 338.685   1
   2  10  20 1559.83 382.895   1
  -2 -10 -20 2361.76 381.044   1
   2  10  21-137.846 301.814   1
  -2 -10 -21 651.297 307.238   1
   2  10  22-170.255 346.938   1
  -2 -10 -22 838.744 356.437   1
   2  10  23 573.307 365.592   1
  -2 -10 -23 318.836 335.704   1
   2  10  24 33.4341 296.465   1
  -2 -10 -24 408.987 298.034   1
   2  10  25-296.722 363.088   1
  -2 -10 -25 462.760 341.980   1
   2 -11 -25 342.895 313.698   1
  -2  11  25 134.586 322.249   1
   2 -11 -23 291.151 336.617   1
  -2  11  23 34.9601 357.030   1
   2 -11 -21-66.2412 342.197   1
  -2  11  21-393.188 384.049   1
   2 -11 -20 633.073 341.441   1
  -2  11  20 35.9269 347.328   1
   2 -11 -19 267.080 276.513   1
  -2  11  19-35.9990 301.571   1
  -2  11  18 1682.43 394.964   1
   2 -11 -18 865.216 342.291   1
   2 -11 -17 33.1320 304.503   1
  -2  11  17 285.193 341.169   1
   2 -11 -16 65.5999 315.148   1
  -2  11  16-70.3746 344.554   1
   2 -11 -15 1005.41 328.750   1
  -2  11  15 904.517 330.823   1
   2 -11 -14 2612.14 396.823   1
  -2  11  14 3000.35 416.863   1
   2 -11 -13 1438.91 299.903   1
  -2  11  13 870.296 294.485   1
   2 -11 -11 297.981 242.082   1
  -2  11  11 159.367 254.970   1
   2 -11 -10 5028.54 467.730   1
  -2  11  10 5500.31 486.506   1
   2 -11  -9 2677.63 348.113   1
  -2  11   8 5182.05 465.018   1
   2 -11  -8 4917.84 438.726   1
  -2  11   7 357.392 232.518   1
   2 -11  -7 51.3416 235.064   1
   2 -11  -5 1455.36 250.373   1
  -2  11   5 1887.42 259.610   1
   2  11  -4 5204.00 372.712   1
  -2  11   4 5485.94 457.203   1
  -2 -11   4 6016.05 372.106   1
   2 -11  -4 5894.79 457.209   1
   2  11  -3 7149.85 463.103   1
  -2  11   3 5995.50 516.507   1
  -2 -11   3 6940.67 458.520   1
   2 -11  -3 6559.03 510.595   1
   2  11  -2 22536.1 1406.07   1
  -2  11   2 22090.7 1434.51   1
   2 -11  -2 21956.1 1426.73   1
  -2 -11   2 21795.1 1403.06   1
   2 -11  -1 197.368 144.360   1
  -2  11   1 349.442 166.122   1
   2  11   0 33.5305 158.434   1
   2 -11   0-28.4501 128.685   1
  -2  11   0 368.033 155.484   1
  -2 -11   0 110.144 147.388   1
   2  11   1 169.243 173.647   1
  -2 -11  -1 494.118 160.400   1
   2 -11   1 278.350 112.306   1
  -2  11  -1 228.930 120.042   1
  -2  11  -2 20176.6 1300.30   1
   2 -11   2 20230.4 1300.65   1
  -2 -11  -2 22387.2 1344.72   1
   2  11   2 20497.6 1343.42   1
  -2 -11  -3 6757.52 493.903   1
  -2  11  -3 6092.81 421.716   1
   2  11   3 7339.54 505.984   1
   2 -11   3 6408.87 421.392   1
  -2 -11  -4 5777.59 455.562   1
   2  11   4 5426.96 453.645   1
   2  11   5 1980.70 279.921   1
  -2 -11  -5 1320.83 266.670   1
   2  11   7 230.823 251.241   1
  -2 -11  -7 461.388 255.997   1
  -2 -11  -8 5675.22 489.768   1
   2  11   9 2431.09 362.664   1
  -2 -11  -9 3226.89 367.112   1
   2  11  10 5283.75 529.205   1
  -2 -11 -10 6689.15 529.983   1
   2  11  11 98.3481 293.344   1
   2  11  13 1765.83 374.379   1
  -2 -11 -13 1021.11 315.491   1
   2  11  14 2155.04 394.057   1
  -2 -11 -14 2803.96 383.512   1
   2  11  15 449.630 352.347   1
  -2 -11 -15 260.645 290.787   1
   2  11  16 34.8522 303.194   1
  -2 -11 -16 32.8451 286.481   1
   2  11  17-104.989 283.301   1
  -2 -11 -17 527.959 273.543   1
   2  11  18 945.022 356.716   1
  -2 -11 -18 1321.91 347.085   1
   2  11  19 697.436 362.175   1
  -2 -11 -19 594.066 343.010   1
   2  11  20 276.627 348.429   1
  -2 -11 -20 98.0420 335.691   1
   2  11  21-102.623 311.299   1
  -2 -11 -21 777.925 319.440   1
   2  11  23-33.4664 358.265   1
  -2 -11 -23 348.025 335.775   1
   2  11  25-65.3653 319.393   1
  -2 -11 -25 183.534 297.693   1
  -2  12  24 645.510 396.996   1
   2 -12 -24-31.4818 334.377   1
  -2  12  23 34.6716 355.285   1
   2 -12 -23 64.2167 325.276   1
  -2  12  22-105.673 308.028   1
   2 -12 -22 130.359 291.558   1
  -2  12  21 356.225 348.400   1
   2 -12 -21 131.978 334.557   1
  -2  12  20 1902.90 429.616   1
   2 -12 -20 1664.76 395.530   1
  -2  12  18 289.188 328.080   1
   2 -12 -18 402.190 300.615   1
   2 -12 -17 736.310 339.054   1
  -2  12  17 432.908 360.907   1
  -2  12  16 964.805 319.069   1
   2 -12 -16 398.632 283.433   1
  -2  12  15 673.259 351.572   1
  -2  12  14 417.861 329.154   1
   2 -12 -14 909.108 334.596   1
  -2  12  13-137.153 283.881   1
   2 -12 -13 95.9317 264.748   1
   2 -12 -12 7997.28 636.906   1
  -2  12  10 1821.50 318.595   1
   2 -12 -10 2236.54 315.566   1
  -2  12   9 6871.16 551.546   1
   2 -12  -9 5575.46 526.936   1
  -2  12   8 5906.06 526.757   1
   2 -12  -8 6284.45 521.373   1
  -2  12   7 404.217 269.140   1
   2 -12  -7 778.364 244.818   1
  -2  12   6 3027.10 340.941   1
   2 -12  -6 2687.90 326.408   1
  -2  12   5 4272.39 414.915   1
   2 -12  -5 4650.71 401.505   1
   2 -12  -4 1092.19 231.079   1
  -2 -12   4 1098.59 98.2429   1
   2  12  -4 756.491 103.939   1
  -2  12   4 1223.84 246.971   1
   2 -12  -3 232.641 174.372   1
  -2 -12   3 635.802 111.408   1
   2  12  -3 707.140 125.479   1
  -2  12   3 295.134 193.156   1
   2 -12  -2 954.032 203.041   1
  -2 -12   2 1776.72 170.718   1
   2  12  -2 1250.47 175.021   1
  -2  12   2 1655.47 230.655   1
  -2  12   1-37.1796 165.985   1
   2 -12  -1 210.440 163.818   1
   2  12   0 23390.6 1394.74   1
  -2 -12   0 23217.9 1387.22   1
  -2  12   0 20641.8 1383.27   1
   2 -12   0 19350.2 1376.39   1
   2 -12   1 193.887 129.135   1
  -2 -12  -1 369.432 171.645   1
   2  12   1 201.032 175.700   1
  -2  12  -1 40.6933 133.844   1
   2  12   2 1191.90 224.762   1
  -2  12  -2 1303.67 155.881   1
   2 -12   2 1486.94 157.243   1
   2  12   3 764.724 221.966   1
  -2  12  -3 625.861 101.417   1
   2 -12   3 701.537 99.8423   1
   2  12   4 1189.36 255.195   1
  -2 -12  -4 1387.60 252.034   1
   2  12   5 4365.59 422.138   1
  -2 -12  -5 4394.87 396.555   1
   2  12   6 2619.35 347.905   1
  -2 -12  -6 2736.14 331.264   1
   2  12   7 414.406 285.830   1
  -2 -12  -7 501.517 257.537   1
  -2 -12  -8 6440.37 566.161   1
   2  12   8 7335.04 585.651   1
  -2 -12  -9 7044.94 590.413   1
   2  12   9 7392.75 603.198   1
   2  12  10 1627.81 295.468   1
  -2 -12 -10 1558.34 294.202   1
  -2 -12 -12 8330.13 656.032   1
   2  12  13-308.028 276.736   1
  -2 -12 -13 225.795 254.415   1
   2  12  14 554.085 295.467   1
  -2 -12 -14 1631.17 307.999   1
   2  12  15 558.551 295.178   1
   2  12  16 315.755 300.800   1
  -2 -12 -16 562.181 288.221   1
   2  12  17 772.393 332.802   1
  -2 -12 -17 629.693 317.917   1
   2  12  18 1014.92 364.878   1
  -2 -12 -18 662.605 334.942   1
   2  12  20 722.005 372.257   1
  -2 -12 -20 488.750 333.374   1
   2  12  21 474.455 326.447   1
  -2 -12 -21 547.967 329.924   1
   2  12  22 741.400 334.976   1
  -2 -12 -22 350.507 291.793   1
   2  12  23 100.075 351.407   1
  -2 -12 -23 94.1503 324.653   1
   2  12  24 131.358 371.387   1
  -2 -12 -24 737.608 361.430   1
  -2  13  23 343.179 392.456   1
   2 -13 -23 381.458 362.522   1
  -2  13  22 1573.68 404.581   1
   2 -13 -22 842.192 362.792   1
  -2  13  21 390.407 337.590   1
   2 -13 -21 65.6853 294.840   1
  -2  13  20 107.571 364.503   1
   2 -13 -20 830.677 348.162   1
  -2  13  19 650.618 388.184   1
   2 -13 -17 101.031 339.887   1
   2 -13 -16 1109.01 309.752   1
   2 -13 -14-165.247 320.946   1
  -2  13  14 319.740 352.175   1
  -2  13  13 35.0810 296.268   1
   2 -13 -13-97.9245 283.964   1
  -2  13  12 241.572 284.722   1
   2 -13 -12 385.476 282.298   1
  -2  13  11 236.751 297.150   1
   2 -13 -11 377.788 269.499   1
  -2  13  10 6108.20 572.202   1
   2 -13 -10 6944.63 562.965   1
  -2  13   9 64.4424 275.177   1
   2 -13  -9 119.761 259.840   1
  -2  13   8 529.731 284.947   1
   2 -13  -8 579.207 260.704   1
  -2  13   7-149.982 256.867   1
   2 -13  -7-27.8896 248.944   1
  -2  13   6 344.455 242.158   1
   2 -13  -6 133.377 226.351   1
  -2  13   4 4108.53 367.332   1
   2  13  -4 2932.98 217.953   1
   2 -13  -3-22.2938 202.568   1
  -2 -13   3 168.415 105.032   1
  -2  13   3 310.804 218.768   1
   2  13  -3 113.088 106.956   1
  -2 -13   2 4130.56 304.869   1
   2  13  -2 4199.18 309.485   1
  -2  13   2 3127.45 354.763   1
   2 -13  -2 3543.29 341.663   1
   2 -13  -1 1067.97 197.126   1
  -2 -13   1 1278.29 197.515   1
   2  13  -1 1528.36 197.620   1
  -2  13   1 1242.40 208.578   1
   2 -13   0 193.111 149.396   1
  -2 -13   0 208.561 165.352   1
  -2  13   0 474.652 169.429   1
  -2 -13  -1 1581.99 224.206   1
   2  13   1 1225.14 226.724   1
  -2 -13  -2 4221.35 351.265   1
  -2  13  -2 2942.58 268.044   1
   2  13   2 3521.79 350.849   1
   2 -13   2 3782.62 270.996   1
  -2 -13  -3 69.7023 201.230   1
  -2  13  -3 149.907 90.7327   1
   2 -13   3 87.2002 80.2059   1
   2  13   3 518.107 246.667   1
  -2 -13  -4 4983.40 427.844   1
   2  13   4 4424.69 431.433   1
   2  13   6 290.869 261.839   1
  -2 -13  -6 437.399 252.153   1
   2  13   7 182.188 261.381   1
  -2 -13  -7-228.125 247.426   1
   2  13   8-31.2651 258.912   1
  -2 -13  -8 205.898 244.994   1
   2  13   9 64.5868 278.722   1
  -2 -13  -9-121.502 269.052   1
  -2 -13 -10 6593.73 550.178   1
   2  13  10 6226.24 553.529   1
   2  13  11 1075.76 329.601   1
  -2 -13 -11 950.903 310.176   1
   2  13  12 444.000 331.079   1
  -2 -13 -12 321.865 297.976   1
   2  13  13 172.908 320.655   1
  -2 -13 -13-162.986 307.776   1
   2  13  14 490.149 346.090   1
  -2 -13 -14 429.031 319.019   1
  -2 -13 -15 431.384 326.684   1
  -2 -13 -16 1164.87 341.494   1
   2  13  17-105.440 354.348   1
  -2 -13 -17 632.223 350.857   1
   2  13  19 483.962 364.023   1
   2  13  20 511.587 364.710   1
  -2 -13 -20 64.8855 323.966   1
   2  13  21-67.8732 335.421   1
  -2 -13 -21 545.581 315.307   1
   2  13  22 504.400 326.650   1
  -2 -13 -22 506.264 299.045   1
   2  13  23-99.4278 321.343   1
  -2 -13 -23 837.630 348.474   1
   2 -14 -23 219.811 348.525   1
  -2  14  23 406.714 372.448   1
   2 -14 -22 481.533 364.370   1
   2 -14 -21 359.502 337.502   1
   2 -14 -19 703.218 355.692   1
  -2  14  19-180.822 378.627   1
   2 -14 -18 67.4681 287.206   1
  -2  14  18 655.210 335.816   1
   2 -14 -17 270.983 331.754   1
  -2  14  17 474.756 364.153   1
   2 -14 -16 372.824 310.556   1
  -2  14  16 840.283 343.022   1
   2 -14 -15-67.6218 294.952   1
  -2  14  15 291.504 339.469   1
   2 -14 -13 366.005 309.947   1
  -2  14  13-465.895 357.396   1
   2 -14 -12 689.607 319.641   1
  -2  14  12 849.021 365.499   1
   2 -14 -11-96.9508 293.620   1
  -2  14  11-312.919 344.162   1
   2 -14 -10 221.546 268.445   1
  -2  14  10 272.487 289.630   1
   2 -14  -9 431.975 274.289   1
  -2  14   9 564.592 301.578   1
   2 -14  -8 359.455 252.688   1
  -2  14   8 419.326 264.246   1
   2 -14  -7 1417.62 278.478   1
  -2  14   7 1340.13 306.323   1
   2 -14  -6 3085.02 374.048   1
  -2  14   6 3709.88 385.794   1
   2 -14  -5 132.582 221.626   1
  -2  14   5 541.368 253.728   1
   2 -14  -4 3433.52 357.717   1
  -2  14   4 3386.60 366.409   1
   2 -14  -3 329.385 206.870   1
  -2 -14   3 35.0005 106.646   1
   2  14  -3 103.583 108.130   1
  -2  14   3-50.0336 228.798   1
   2  14  -2 6584.54 488.562   1
  -2 -14   2 6383.30 484.709   1
  -2  14   2 8046.71 545.081   1
   2 -14  -2 7687.74 535.392   1
   2 -14  -1 697.292 191.800   1
  -2 -14   1 1039.10 177.292   1
   2  14  -1 801.414 186.143   1
  -2  14   1 833.904 208.709   1
   2 -14   0 767.091 177.635   1
  -2 -14   0 451.701 180.331   1
   2  14   0 267.906 184.635   1
  -2 -14  -1 971.868 212.792   1
   2  14   1 1265.45 226.571   1
  -2  14  -2 6289.10 478.055   1
  -2 -14  -2 8170.88 549.739   1
   2  14   2 7362.25 546.612   1
   2 -14   2 7091.63 477.750   1
  -2  14  -3 94.4599 73.7485   1
   2  14   3 25.4013 230.216   1
   2 -14   3 130.795 69.0356   1
   2  14   5 797.750 276.097   1
  -2 -14  -5 269.232 243.457   1
   2  14   6 3817.17 398.741   1
  -2 -14  -6 3689.90 385.400   1
   2  14   7 1860.26 316.940   1
  -2 -14  -7 962.075 283.222   1
   2  14   8-31.9603 281.411   1
  -2 -14  -8-452.179 275.470   1
   2  14   9 855.465 325.533   1
  -2 -14  -9 806.438 289.465   1
   2  14  10 436.493 275.009   1
  -2 -14 -10 348.196 291.803   1
   2  14  11 102.445 312.087   1
  -2 -14 -11 804.911 300.618   1
   2  14  12 1319.31 359.728   1
  -2 -14 -12 850.906 316.518   1
   2  14  13 595.547 310.368   1
  -2 -14 -13 165.198 308.636   1
   2  14  15-35.2441 304.987   1
  -2 -14 -15 33.3800 280.324   1
   2  14  16 457.898 339.818   1
  -2 -14 -16 533.472 308.548   1
   2  14  17-35.1093 343.088   1
  -2 -14 -17 99.5622 300.563   1
   2  14  18-34.7960 344.524   1
  -2 -14 -18 824.327 313.801   1
   2  14  19-34.3402 328.571   1
  -2 -14 -19-130.684 311.927   1
   2  14  20 649.736 353.917   1
  -2 -14 -20-161.679 293.815   1
  -2 -14 -21 191.512 282.241   1
   2  14  22 769.262 341.451   1
  -2 -14 -22 250.496 292.562   1
   2  14  23 295.878 360.076   1
   2 -15 -22 571.489 370.133   1
  -2  15  22 1062.13 422.156   1
   2 -15 -20 197.953 329.666   1
  -2  15  20 498.667 364.193   1
   2 -15 -18 303.819 302.137   1
  -2  15  18 765.646 355.433   1
   2 -15 -17 612.181 341.553   1
  -2  15  17 220.299 377.169   1
   2 -15 -16 1979.28 380.627   1
  -2  15  16 2098.07 416.538   1
   2 -15 -15 375.545 306.208   1
  -2  15  15 331.352 330.908   1
   2 -15 -14 238.279 310.626   1
  -2  15  14 36.7073 338.121   1
   2 -15 -13 574.906 315.738   1
  -2  15  13 838.607 365.373   1
   2 -15 -12 535.845 311.931   1
  -2  15  12 649.446 338.799   1
   2 -15 -11 693.769 299.421   1
  -2  15  11 1032.31 332.680   1
   2 -15 -10 1331.07 316.611   1
  -2  15  10 1503.35 344.852   1
   2 -15  -8 1920.03 334.681   1
  -2  15   8 2399.22 359.977   1
   2 -15  -7 570.236 269.771   1
  -2  15   7 807.394 295.465   1
   2 -15  -6-260.094 245.900   1
  -2  15   6-527.991 278.883   1
   2 -15  -5 82.8805 232.679   1
  -2  15   5-177.947 243.423   1
  -2 -15   3 202.753 103.653   1
   2 -15  -3 246.434 225.916   1
   2  15  -3 292.343 113.406   1
  -2  15   3 523.950 255.987   1
   2 -15  -2 2063.61 255.931   1
  -2 -15   2 1691.27 188.701   1
  -2  15   2 1787.94 266.933   1
   2 -15  -1-20.2453 179.266   1
  -2 -15   1 143.910 153.445   1
   2  15  -1 337.452 170.020   1
  -2  15   1 331.606 193.190   1
   2 -15   0 287.524 163.147   1
  -2 -15   0 37.3559 169.978   1
   2  15   0-177.407 182.365   1
  -2  15   0-56.8514 176.535   1
  -2 -15  -1 315.713 194.924   1
   2  15   1 199.606 198.130   1
  -2  15  -1 76.6159 152.166   1
   2 -15   1 87.1276 148.231   1
  -2 -15  -2 1381.79 251.566   1
   2  15   2 1167.67 233.332   1
  -2  15  -2 1492.49 173.077   1
   2 -15   2 1570.51 167.586   1
  -2 -15  -3 322.362 223.637   1
   2  15   3 603.463 232.939   1
  -2 -15  -4 3667.33 370.326   1
   2  15   4 3634.24 387.616   1
  -2 -15  -5-194.124 249.986   1
   2  15   5 29.3701 253.536   1
  -2 -15  -6-28.9214 252.914   1
   2  15   6-30.6439 263.778   1
  -2 -15  -7 149.878 248.607   1
   2  15   7 952.704 300.055   1
  -2 -15  -8 2409.95 343.182   1
   2  15   8 1931.59 341.862   1
  -2 -15 -10 1225.35 304.668   1
   2  15  10 1708.88 335.486   1
  -2 -15 -11 425.289 303.362   1
   2  15  11 242.216 317.815   1
  -2 -15 -12 629.636 308.154   1
   2  15  12 105.235 323.085   1
  -2 -15 -14 401.811 304.360   1
   2  15  14 70.7175 338.620   1
  -2 -15 -15 234.093 324.922   1
   2  15  15 106.093 357.712   1
  -2 -15 -16 2105.31 380.123   1
   2  15  16 1838.24 405.442   1
  -2 -15 -17-132.893 317.386   1
   2  15  17 560.796 346.947   1
  -2 -15 -18-197.582 304.222   1
   2  15  18 692.135 343.301   1
  -2 -15 -20 64.4034 300.333   1
   2  15  20 444.751 334.641   1
  -2 -15 -22-31.0918 315.605   1
   2  15  22 199.277 370.484   1
  -2  16  21 311.639 374.212   1
   2 -16 -20-98.3096 328.263   1
  -2  16  20 494.904 395.689   1
   2 -16 -19 166.654 328.248   1
  -2  16  19 467.336 385.792   1
   2 -16 -18 540.444 357.588   1
  -2  16  18 72.9077 372.645   1
   2 -16 -17 375.426 303.711   1
  -2  16  17 257.788 357.421   1
   2 -16 -16 240.513 331.946   1
  -2  16  16 296.494 375.071   1
   2 -16 -15 551.050 334.880   1
  -2  16  15-37.1740 359.873   1
   2 -16 -14 1411.99 367.075   1
  -2  16  14 1821.38 389.975   1
   2 -16 -13 137.341 307.543   1
  -2  16  13 370.321 342.919   1
   2 -16 -12 204.599 311.056   1
  -2  16  12-147.082 331.400   1
   2 -16 -11 743.300 306.264   1
  -2  16  11 873.753 353.266   1
   2 -16 -10 266.404 291.004   1
  -2  16  10 322.852 315.826   1
   2 -16  -9-228.893 290.937   1
  -2  16   9 950.395 337.257   1
   2 -16  -7 372.627 289.440   1
  -2  16   7-33.3773 280.494   1
   2 -16  -6 3150.45 360.945   1
  -2  16   6 2769.35 391.901   1
   2 -16  -5 28.8472 248.315   1
  -2  16   5 1076.60 283.672   1
   2 -16  -4 27.4330 231.674   1
  -2  16   4-58.3309 238.659   1
   2  16  -3 183.024 88.1674   1
  -2 -16   2 486.860 146.830   1
   2 -16  -2 1105.54 231.404   1
  -2  16   2 203.076 222.689   1
   2  16  -2 831.824 165.555   1
   2 -16  -1 1657.60 248.732   1
  -2 -16   1 1777.84 217.521   1
   2  16  -1 1509.57 222.006   1
  -2  16   1 1428.06 262.019   1
   2 -16   0 334.610 182.109   1
  -2  16   0 664.759 192.446   1
   2  16   0 514.670 200.702   1
  -2 -16   0 543.391 197.962   1
   2  16   1 1278.90 242.083   1
  -2  16  -1 1536.57 205.139   1
   2 -16   1 1116.18 186.156   1
  -2 -16  -1 1895.45 248.069   1
   2  16   2 932.691 241.800   1
  -2  16  -2 622.687 141.585   1
  -2 -16  -2 692.971 218.507   1
   2 -16   2 678.969 138.136   1
   2  16   4 633.309 256.703   1
  -2 -16  -4 355.152 233.894   1
   2  16   5 392.369 260.861   1
  -2 -16  -5 372.202 267.735   1
   2  16   6 3263.70 378.622   1
  -2 -16  -6 2917.03 365.568   1
   2  16   7 356.573 286.921   1
  -2 -16  -7 215.251 276.332   1
   2  16   9 136.221 293.278   1
  -2 -16  -9 161.465 294.006   1
   2  16  10 520.126 328.360   1
  -2 -16 -10 558.863 295.980   1
   2  16  11 455.527 314.483   1
  -2 -16 -11 365.247 289.939   1
   2  16  12-354.010 337.310   1
  -2 -16 -12 67.0776 291.115   1
   2  16  13 639.677 339.448   1
  -2 -16 -13 672.404 307.151   1
   2  16  14 2281.83 421.822   1
  -2 -16 -14 1648.66 376.336   1
   2  16  15 141.900 333.458   1
  -2 -16 -15-168.175 310.441   1
   2  16  16 421.791 333.464   1
  -2 -16 -16-100.392 295.032   1
   2  16  17 456.865 359.621   1
  -2 -16 -17 365.717 314.216   1
   2  16  18 944.858 398.462   1
  -2 -16 -18 560.233 342.589   1
   2  16  19 936.307 391.342   1
  -2 -16 -19 584.526 347.518   1
   2  16  20-68.2028 376.355   1
  -2 -16 -20 478.918 340.747   1
   2  16  21 805.608 406.597   1
  -2 -16 -21 282.791 337.766   1
  -2  17  20 1015.83 423.623   1
   2 -17 -20 487.508 351.253   1
  -2  17  19-214.441 361.615   1
   2 -17 -19-232.081 309.143   1
  -2  17  18-145.337 379.333   1
   2 -17 -18 337.146 335.620   1
  -2  17  17 515.522 361.710   1
   2 -17 -17 68.3095 321.490   1
  -2  17  16 855.234 368.440   1
   2 -17 -16 448.450 314.846   1
   2 -17 -15-104.190 313.065   1
  -2  17  14 187.744 364.201   1
   2 -17 -14 313.630 318.260   1
  -2  17  13 450.510 364.638   1
   2 -17 -13-139.423 314.217   1
  -2  17  12 224.380 341.136   1
   2 -17 -12 833.276 322.933   1
  -2  17  11 259.800 319.953   1
   2 -17 -11 310.278 300.427   1
  -2  17  10 843.660 354.018   1
   2 -17 -10 34.1173 297.776   1
  -2  17   9 72.2151 307.002   1
   2 -17  -9 403.089 283.302   1
  -2  17   8 247.468 314.259   1
   2 -17  -8 592.315 296.319   1
  -2  17   7 103.392 294.415   1
   2 -17  -7 192.594 263.605   1
  -2  17   6 332.369 298.673   1
   2 -17  -6 281.053 277.234   1
  -2  17   5 383.004 278.192   1
   2 -17  -5 690.012 278.245   1
  -2  17   4 1425.61 317.820   1
   2 -17  -4 1486.91 302.715   1
  -2  17   2 853.525 285.072   1
   2 -17  -2 561.587 239.840   1
  -2  17   1 211.446 224.167   1
   2  17   0-21.7344 206.173   1
  -2  17   0 159.594 192.961   1
   2  17   1 145.805 208.806   1
   2  17   2 158.204 250.935   1
  -2 -17  -2 1269.59 250.477   1
   2  17   3-393.534 251.834   1
  -2 -17  -3-53.3232 238.309   1
   2  17   4 1150.37 290.722   1
  -2 -17  -4 1351.45 299.113   1
   2  17   5 279.188 278.427   1
  -2 -17  -5 442.115 258.720   1
   2  17   6-32.1728 283.535   1
  -2 -17  -6 122.260 253.073   1
   2  17   7 233.064 285.395   1
  -2 -17  -7 220.835 265.304   1
   2  17   8 1329.82 314.715   1
  -2 -17  -8 678.163 290.990   1
   2  17   9 278.052 310.615   1
  -2 -17  -9 263.291 280.737   1
   2  17  10-70.1845 302.992   1
  -2 -17 -10 333.158 294.466   1
   2  17  11 425.652 335.774   1
  -2 -17 -11-100.975 296.744   1
   2  17  12 892.827 365.361   1
  -2 -17 -12 1524.99 353.992   1
   2  17  13 570.112 345.521   1
  -2 -17 -13 543.024 300.272   1
   2  17  14 356.251 363.197   1
  -2 -17 -14 949.924 350.029   1
   2  17  15 571.914 343.161   1
  -2 -17 -15 608.926 313.625   1
   2  17  16 35.7114 361.418   1
  -2 -17 -16 807.342 330.553   1
   2  17  17 530.345 374.576   1
  -2 -17 -17 765.864 354.277   1
   2  17  18-280.349 351.703   1
  -2 -17 -18-65.6457 314.180   1
   2  17  19 553.862 370.436   1
  -2 -17 -19 194.547 302.842   1
   2  17  20 817.783 351.343   1
  -2 -17 -20 286.301 314.494   1
  -2  18  19 141.766 383.866   1
   2 -18 -19 65.8022 345.357   1
  -2  18  18 506.000 377.501   1
   2 -18 -18-33.5658 311.516   1
  -2  18  17 36.7473 377.310   1
   2 -18 -17 170.619 344.406   1
  -2  18  16 260.907 382.639   1
   2 -18 -16 484.324 351.227   1
  -2  18  15 188.193 376.132   1
   2 -18 -15-314.517 338.681   1
  -2  18  13 1064.16 393.508   1
   2 -18 -13 635.468 346.619   1
  -2  18  12 758.879 369.755   1
   2 -18 -12 529.131 331.647   1
  -2  18  11-415.592 328.847   1
   2 -18 -11 35.1492 316.967   1
  -2  18  10 187.477 332.792   1
   2 -18 -10 488.675 321.373   1
  -2  18   9-148.125 319.612   1
   2 -18  -9 206.880 313.021   1
  -2  18   8 870.977 335.430   1
   2 -18  -8 1155.68 319.277   1
  -2  18   6 1066.38 340.433   1
  -2  18   5-66.1860 296.817   1
  -2  18   4-31.5794 272.557   1
   2  18   4 280.929 295.879   1
   2  18   5 64.8713 286.591   1
   2  18   6 933.630 298.784   1
  -2 -18  -6 728.194 251.507   1
   2  18   7 650.642 324.710   1
  -2 -18  -7 551.835 311.393   1
   2  18   8 769.134 339.274   1
  -2 -18  -8 1656.70 341.444   1
   2  18   9 71.0294 308.396   1
  -2 -18  -9 336.527 310.855   1
   2  18  10 574.631 338.636   1
  -2 -18 -10 306.224 298.726   1
   2  18  11 180.878 336.266   1
  -2 -18 -11 34.2658 293.433   1
   2  18  12-145.179 338.355   1
  -2 -18 -12 549.948 318.993   1
   2  18  13 365.057 351.828   1
  -2 -18 -13 516.135 311.322   1
   2  18  15 508.078 346.643   1
  -2 -18 -15-68.0244 293.785   1
   2  18  16 71.8759 359.473   1
  -2 -18 -16 437.581 333.387   1
   2  18  17 284.906 361.399   1
  -2 -18 -17 400.466 313.716   1
   2  18  18 105.522 371.365   1
  -2 -18 -18 295.687 308.398   1
   2  18  19 553.727 410.341   1
  -2 -18 -19 129.313 332.472   1
  -3   0  26 839.863 358.524   1
   3   0 -26-343.024 352.378   1
  -3   0  24 690.369 340.291   1
   3   0 -24 204.587 338.378   1
  -3   0  23-180.164 322.573   1
   3   0 -23-202.730 321.359   1
  -3   0  22 889.501 328.070   1
   3   0 -22 1464.95 340.569   1
  -3   0  21 351.006 302.637   1
   3   0 -21 228.472 278.471   1
  -3   0  20 343.531 294.342   1
   3   0 -20 447.000 280.280   1
  -3   0  19 134.001 310.730   1
   3   0 -19 124.575 280.107   1
  -3   0  18 749.016 294.598   1
   3   0 -18 938.511 272.559   1
  -3   0  17 441.012 299.646   1
   3   0 -17 321.972 281.590   1
  -3   0  16 1608.77 308.822   1
   3   0 -16 1945.19 291.335   1
  -3   0  15 58.2035 231.724   1
   3   0 -15 27.0398 226.455   1
   3   0 -14 1729.15 282.745   1
  -3   0  12 274.062 206.973   1
   3   0 -12 277.932 186.905   1
  -3   0  11-23.3968 191.391   1
   3   0 -11-391.926 195.287   1
   3   0 -10 10593.4 706.685   1
  -3   0  10 9480.13 707.169   1
  -3   0   9 263.260 176.725   1
   3   0  -9-37.7608 157.774   1
   3   0  -8 17853.6 1214.74   1
  -3   0   8 19660.4 1223.84   1
   3   0  -7 543.772 165.415   1
  -3   0   7 203.938 156.277   1
   3   0  -6 202.921 173.666   1
  -3   0   6 246.977 162.891   1
   3   0  -4 70111.6 4280.09   1
  -3   0   4 67563.5 4282.19   1
  -3   0   3 11.1081 119.314   1
   3   0  -3 94.8641 132.065   1
   3   0  -2 297136. 18403.2   1
  -3   0   2 299566. 18402.0   1
  -3   0   1-180.935 126.497   1
   3   0  -1-219.774 120.453   1
  -3   0   0 73.7344 107.605   1
   3   0   0-89.6305 105.702   1
  -3   0  -1-131.300 154.376   1
   3   0   1-45.9311 151.985   1
  -3   0  -2 339738. 20748.8   1
   3   0   2 333243. 20749.5   1
  -3   0  -3 125.245 135.765   1
   3   0   3-75.4332 141.645   1
  -3   0  -4 64333.4 3912.84   1
   3   0   4 61362.4 3914.05   1
  -3   0  -6-14.0989 128.841   1
   3   0   6 298.895 142.877   1
  -3   0  -7 61.9334 151.065   1
   3   0   7 99.0561 158.360   1
   3   0   8 17042.3 1078.53   1
  -3   0  -8 15788.2 1070.43   1
  -3   0  -9 130.289 145.656   1
   3   0   9 158.834 161.741   1
   3   0  10 10863.2 736.973   1
  -3   0 -10 10239.3 728.037   1
   3   0  11-45.9709 181.874   1
  -3   0 -11-21.4752 152.947   1
   3   0  12 422.682 183.581   1
  -3   0 -12 229.517 171.471   1
   3   0  14 2359.79 334.204   1
  -3   0 -14 2861.55 317.791   1
   3   0  15 593.589 292.909   1
   3   0  16 1718.36 309.932   1
  -3   0 -16 1966.83 309.086   1
   3   0  17 225.803 260.425   1
  -3   0 -17 240.564 245.757   1
   3   0  18 658.051 298.306   1
  -3   0 -18 897.222 275.533   1
   3   0  19 368.305 303.566   1
  -3   0 -19 125.832 273.323   1
   3   0  20 237.928 307.776   1
  -3   0 -20 704.210 297.618   1
   3   0  21 206.918 302.385   1
  -3   0 -21-32.4992 271.428   1
   3   0  22 1323.27 345.198   1
  -3   0 -22 1249.95 321.816   1
   3   0  23 140.160 319.211   1
  -3   0 -23 331.753 293.479   1
   3   0  24 1018.92 337.123   1
  -3   0 -24 799.385 328.885   1
   3   0  25-70.7917 314.299   1
  -3   0 -25 66.9648 325.139   1
  -3   0 -26 739.031 353.586   1
   3  -1 -27 439.451 369.538   1
  -3   1  26 398.807 336.902   1
   3  -1 -26 1225.11 371.396   1
  -3  -1  25 293.642 338.225   1
  -3   1  25 763.105 360.448   1
   3   1 -25 554.455 333.287   1
   3  -1 -25 136.240 330.410   1
  -3  -1  24 1459.59 360.184   1
  -3   1  24 1196.69 364.548   1
   3  -1 -24 1492.15 366.506   1
   3   1 -24 1026.73 343.699   1
  -3   1  23 470.032 349.746   1
  -3  -1  23 144.196 322.637   1
   3  -1 -23 436.818 316.089   1
   3   1 -23 541.481 338.383   1
  -3  -1  22-141.962 291.291   1
   3   1 -22 33.2903 290.375   1
  -3   1  21-35.2407 321.378   1
  -3  -1  21 661.672 313.030   1
   3   1 -21 325.795 309.010   1
   3  -1 -21 425.664 320.653   1
  -3   1  20 7342.68 640.617   1
  -3  -1  20 7478.92 635.036   1
   3  -1 -20 7463.03 636.076   1
   3   1 -20 7921.13 637.849   1
  -3   1  19 1287.23 339.812   1
   3  -1 -19 1855.09 330.793   1
  -3  -1  18 4914.13 462.603   1
   3   1 -18 4124.91 439.808   1
  -3  -1  17 2787.08 340.989   1
  -3   1  17 2721.54 352.276   1
   3   1 -17 1670.33 305.734   1
  -3  -1  16 6122.77 490.852   1
  -3   1  16 5011.94 497.892   1
   3   1 -16 5477.41 467.499   1
   3  -1 -16 4736.90 468.600   1
  -3   1  15-178.459 253.424   1
  -3  -1  15 28.4097 240.751   1
   3   1 -15 290.828 253.642   1
   3  -1 -15 496.575 269.167   1
  -3  -1  14 22534.3 1490.09   1
  -3   1  14 22692.7 1498.11   1
   3  -1 -14 22452.7 1488.16   1
  -3  -1  13-383.431 213.404   1
  -3   1  13-162.823 228.412   1
   3  -1 -13-226.600 216.104   1
   3   1 -13-190.398 202.683   1
   3   1 -12 14406.4 972.529   1
  -3   1  11 145.674 198.337   1
  -3  -1  11 202.612 181.194   1
   3   1 -11 125.886 171.469   1
   3  -1 -11 180.444 193.888   1
  -3  -1  10 104.322 154.640   1
  -3   1  10 705.682 204.848   1
   3   1 -10 313.073 159.578   1
   3  -1 -10 105.763 183.335   1
  -3  -1   9 288.562 172.374   1
  -3   1   9 127.170 189.226   1
   3  -1  -9 315.443 179.196   1
   3   1  -9 507.007 172.093   1
  -3   1   8 22928.2 1424.65   1
  -3  -1   8 20790.6 1410.95   1
   3  -1  -8 22186.0 1415.14   1
   3   1  -8 21878.6 1408.52   1
  -3  -1   7 1012.72 174.757   1
  -3   1   7 897.843 183.889   1
   3   1  -7 860.244 165.298   1
   3  -1  -7 1027.80 173.398   1
  -3   1   6 13040.5 879.336   1
   3  -1  -6 13460.0 876.932   1
  -3   1   5 1007.94 180.007   1
  -3  -1   5 799.343 168.383   1
   3  -1  -5 1364.21 178.660   1
   3   1  -5 763.744 171.057   1
   3   1  -4 11165.0 699.200   1
  -3  -1   4 9959.26 699.498   1
   3   1  -3 6308.63 466.426   1
   3  -1  -3 7777.94 479.286   1
  -3  -1   3 6285.75 464.029   1
  -3   1   3 7028.93 480.677   1
   3   1  -2 19599.7 1167.00   1
   3  -1  -2 16034.8 1168.54   1
  -3  -1   2 17561.1 1167.38   1
  -3   1   2 20356.4 1173.98   1
   3  -1  -1 7238.20 523.595   1
  -3  -1   1 8920.21 529.512   1
  -3   1   1 8364.03 526.193   1
   3   1  -1 6848.28 526.831   1
   3  -1   0 10077.2 707.229   1
   3   1   0 10117.4 702.598   1
  -3  -1   0 10830.9 705.193   1
  -3   1   0 12215.9 709.825   1
   3  -1   1 8541.13 548.281   1
  -3   1  -1 9421.38 551.590   1
  -3  -1  -1 8017.60 549.717   1
   3  -1   2 17162.2 1148.73   1
  -3  -1  -2 20163.0 1158.72   1
   3   1   2 17669.9 1157.53   1
  -3   1  -2 17714.0 1148.52   1
  -3   1  -3 6536.88 457.006   1
  -3  -1  -3 6487.29 458.505   1
   3  -1   3 6268.02 456.243   1
   3   1   3 6806.70 463.840   1
  -3  -1  -4 8487.39 619.968   1
  -3   1  -4 10284.3 621.115   1
   3  -1   4 9449.26 620.637   1
   3   1   4 8559.49 626.699   1
  -3   1  -5 947.314 148.914   1
  -3  -1  -5 950.689 175.443   1
   3  -1   5 908.994 152.776   1
   3   1   5 982.668 182.784   1
   3   1   6 13155.4 877.398   1
  -3  -1  -6 13198.9 872.105   1
   3   1   7 995.035 183.204   1
   3  -1   7 823.038 161.970   1
  -3   1  -7 859.779 149.842   1
  -3  -1  -7 915.969 150.069   1
   3   1   8 22569.8 1452.56   1
   3  -1   8 22770.3 1445.96   1
  -3   1  -8 23841.5 1442.84   1
  -3  -1  -8 20580.3 1443.61   1
  -3   1  -9 477.573 170.246   1
  -3  -1  -9 370.650 143.179   1
   3  -1   9 320.727 177.034   1
   3   1   9 417.015 149.336   1
  -3   1 -10 326.292 167.206   1
  -3  -1 -10-84.0108 179.467   1
   3  -1  10 163.992 172.319   1
  -3   1 -11-82.4449 164.117   1
  -3  -1 -11 89.2546 177.671   1
   3   1  11 47.7769 217.390   1
   3  -1  11 88.2513 176.768   1
  -3  -1 -12 13443.6 940.794   1
  -3   1 -12 14165.7 940.569   1
   3   1  12 13818.2 953.203   1
   3  -1  13 103.796 195.401   1
   3   1  13-138.100 240.336   1
  -3  -1 -13 236.660 220.898   1
  -3   1 -13 123.520 197.997   1
  -3   1 -14 25369.7 1602.07   1
  -3  -1 -14 23891.4 1603.65   1
   3  -1  14 23996.1 1610.75   1
   3   1  14 24116.7 1608.57   1
   3  -1  15-28.9633 246.231   1
  -3  -1 -15 286.412 259.648   1
  -3   1 -15 328.704 247.148   1
   3   1  16 5032.57 515.230   1
  -3   1 -16 6237.45 512.318   1
  -3  -1 -16 6195.78 516.556   1
   3  -1  16 5232.04 512.052   1
   3  -1  17 2108.33 354.368   1
   3   1  17 2622.72 372.266   1
  -3   1 -17 2751.87 353.793   1
  -3  -1 -17 2414.20 349.244   1
   3  -1  18 4840.79 470.628   1
  -3   1 -18 4511.79 449.390   1
   3   1  19 1420.17 330.870   1
  -3  -1 -19 858.049 318.222   1
  -3   1 -20 7275.79 620.373   1
   3  -1  20 7020.74 633.636   1
   3   1  20 6847.81 629.310   1
   3  -1  21 444.346 288.700   1
   3   1  21-277.083 323.406   1
  -3   1 -21 64.4860 278.324   1
  -3  -1 -21 65.2767 303.376   1
   3  -1  22 138.400 295.607   1
  -3   1 -22 196.609 300.498   1
   3   1  23 877.970 355.876   1
  -3  -1 -23 232.728 326.511   1
   3   1  24 703.336 327.725   1
   3  -1  24 1753.60 358.177   1
  -3   1 -24 734.521 337.621   1
  -3  -1 -24 997.312 326.307   1
   3  -1  25 394.205 317.521   1
   3   1  25 279.343 314.076   1
  -3   1 -25 606.809 335.705   1
  -3  -1 -25 299.056 326.259   1
   3   1  26-70.6851 322.872   1
  -3  -1 -26 632.130 339.440   1
  -3   2  27 606.139 363.976   1
   3  -2 -27 434.297 376.338   1
  -3   2  26-251.710 352.992   1
   3  -2 -26-101.122 351.367   1
  -3   2  25 252.950 354.672   1
   3  -2 -25 33.7816 344.946   1
  -3  -2  24 1097.26 355.375   1
  -3   2  24 435.072 368.279   1
   3   2 -24 1207.85 362.374   1
   3  -2 -24 1482.82 369.092   1
  -3   2  23-180.451 346.766   1
   3  -2 -23 100.577 322.818   1
   3   2 -22 5512.97 499.459   1
  -3   2  22 4367.63 506.321   1
  -3  -2  22 4424.35 490.055   1
   3  -2 -22 4857.58 509.605   1
  -3  -2  21-138.368 291.043   1
  -3   2  21 566.571 332.576   1
   3  -2 -21 263.026 314.360   1
   3   2 -21 487.411 277.257   1
  -3   2  20 766.935 307.554   1
  -3  -2  20 538.980 324.340   1
   3  -2 -20 1261.56 314.547   1
   3   2 -20 1264.66 322.160   1
  -3  -2  19 228.641 285.476   1
  -3   2  19 547.280 312.546   1
   3  -2 -19 63.4421 274.388   1
   3   2 -19 398.501 265.199   1
  -3   2  18 9284.41 732.141   1
  -3  -2  18 9058.28 722.501   1
   3   2 -18 10045.0 715.921   1
   3  -2 -18 8956.62 716.690   1
  -3  -2  17 272.995 265.467   1
   3   2 -17 454.415 249.961   1
   3  -2 -17 331.245 248.111   1
  -3   2  16 19293.0 1388.91   1
  -3  -2  16 19967.4 1384.39   1
   3  -2 -16 21592.3 1392.74   1
   3   2 -16 21532.9 1377.64   1
  -3   2  15 1941.23 326.194   1
  -3  -2  15 1824.19 301.166   1
   3   2 -15 2382.05 301.341   1
   3  -2 -15 1942.81 314.947   1
  -3   2  14 378.699 240.337   1
   3  -2 -14 595.049 218.855   1
  -3   2  13 1476.57 242.121   1
  -3  -2  13 1382.66 242.848   1
   3   2 -13 1411.57 240.271   1
  -3  -2  12 25634.6 1664.93   1
  -3   2  11 1154.35 252.225   1
  -3  -2  11 1183.59 226.855   1
   3  -2 -11 1631.92 264.566   1
   3   2 -11 1783.42 221.325   1
  -3  -2  10 48896.1 3096.72   1
  -3   2  10 51567.5 3115.95   1
   3   2 -10 48788.4 3092.65   1
   3  -2 -10 47943.4 3104.75   1
  -3   2   9 1881.98 241.903   1
  -3  -2   9 1793.93 218.603   1
   3  -2  -9 1522.70 222.720   1
   3   2  -9 1449.89 220.171   1
  -3  -2   8 16.7640 150.716   1
  -3   2   8 102.872 165.850   1
   3  -2  -8-172.269 159.840   1
   3   2  -8 78.1557 144.605   1
  -3   2   7 721.645 199.016   1
  -3  -2   7 922.660 160.314   1
   3  -2  -7 831.275 190.052   1
   3   2  -7 1000.70 153.268   1
   3  -2  -6 18895.6 1271.35   1
  -3   2   6 20533.6 1279.14   1
  -3  -2   5 4687.31 342.022   1
   3   2  -5 4166.41 340.439   1
   3  -2  -5 4436.82 357.560   1
  -3   2   5 4855.04 365.610   1
   3   2  -4 3029.90 261.829   1
  -3  -2   4 3618.63 267.197   1
   3   2  -3 11886.3 735.202   1
  -3   2   3 13194.7 753.211   1
   3  -2  -3 14063.3 749.403   1
   3  -2  -2 2438.61 213.272   1
   3   2  -2 2555.03 218.824   1
  -3  -2   2 2426.76 215.204   1
  -3   2   2 2637.04 215.188   1
   3  -2  -1 3308.13 293.676   1
  -3   2   1 4094.57 300.892   1
   3   2  -1 4336.22 296.733   1
  -3  -2   1 4191.59 299.554   1
   3  -2   0 9.07147 121.143   1
  -3   2   0-113.790 133.613   1
  -3  -2   0 28.8499 129.275   1
   3   2   0 209.343 128.476   1
   3  -2   1 3880.65 318.734   1
  -3  -2  -1 4583.48 311.563   1
   3   2   1 3864.40 314.666   1
  -3   2  -1 4802.00 323.788   1
   3  -2   2 2189.84 207.461   1
   3   2   2 2147.98 228.796   1
  -3   2  -2 2609.95 208.990   1
  -3  -2  -2 2640.07 225.986   1
   3   2   3 13919.5 845.938   1
   3  -2   3 12426.8 824.946   1
  -3  -2  -3 12042.6 835.925   1
  -3   2  -3 12897.8 826.458   1
   3  -2   4 3759.46 274.812   1
  -3   2  -4 3256.05 269.000   1
   3  -2   5 4711.98 352.461   1
   3   2   5 4354.07 371.578   1
  -3  -2  -5 4821.91 369.701   1
  -3   2  -5 4866.59 347.849   1
   3   2   6 18448.1 1184.84   1
   3  -2   6 17224.6 1165.45   1
  -3   2  -6 19794.2 1166.96   1
  -3  -2  -6 16957.4 1177.16   1
   3  -2   7 1017.66 164.436   1
   3   2   7 812.272 177.617   1
  -3   2  -7 779.053 160.138   1
  -3  -2  -7 903.808 183.530   1
   3   2   8 161.877 187.642   1
   3  -2   8-176.285 132.323   1
  -3   2  -8 30.1043 125.723   1
  -3  -2  -8-94.9382 179.695   1
   3   2   9 1617.30 216.202   1
   3  -2   9 1800.26 205.712   1
  -3   2  -9 1739.64 200.764   1
  -3  -2  -9 1551.51 192.394   1
   3   2  10 51710.4 3114.85   1
  -3  -2 -10 47716.6 3105.51   1
  -3   2 -10 48610.7 3092.59   1
  -3  -2 -11 1345.10 220.103   1
  -3   2 -11 1498.95 214.757   1
   3   2  11 1815.84 245.368   1
   3  -2  11 1139.69 215.802   1
   3  -2  12 24575.1 1598.70   1
   3  -2  13 1303.47 259.320   1
   3   2  13 1677.29 266.670   1
  -3   2 -13 1575.14 257.073   1
  -3  -2 -13 1596.52 253.205   1
   3   2  14 299.379 265.353   1
  -3  -2 -14 619.429 262.020   1
   3   2  15 1458.42 352.107   1
   3  -2  15 1749.76 305.090   1
  -3   2 -15 2251.13 301.578   1
  -3   2 -16 22207.1 1479.37   1
  -3  -2 -16 23349.4 1502.77   1
   3  -2  16 22811.2 1492.87   1
   3   2  16 20895.9 1499.61   1
   3  -2  17 926.200 297.525   1
   3   2  17 299.690 300.045   1
  -3   2 -17 435.501 265.992   1
  -3  -2 -17 682.440 298.280   1
  -3   2 -18 10969.7 772.556   1
   3  -2  18 9901.18 769.535   1
   3   2  18 9924.98 796.027   1
   3   2  19 614.377 320.658   1
   3  -2  19 485.323 274.887   1
  -3   2 -19 975.741 277.942   1
  -3  -2 -19 577.389 308.371   1
   3  -2  20 729.768 299.967   1
   3   2  20 587.646 334.945   1
  -3   2 -20 469.185 290.743   1
  -3  -2 -20 1467.28 345.622   1
   3  -2  21 135.377 291.633   1
   3   2  21 593.193 339.782   1
  -3   2 -21 255.849 289.329   1
  -3  -2 -21 722.886 327.344   1
   3  -2  22 3199.31 445.957   1
   3   2  22 4455.52 476.283   1
  -3   2 -22 4853.59 463.515   1
  -3  -2 -22 4959.22 467.184   1
   3   2  23 561.068 323.022   1
   3  -2  23 383.260 305.598   1
  -3  -2 -23 66.3917 294.158   1
  -3   2 -23-363.455 290.566   1
   3   2  24 910.825 337.318   1
   3  -2  24 921.638 322.467   1
  -3  -2 -24 1125.71 359.599   1
  -3   2 -24 570.232 324.048   1
   3   2  25 867.182 351.109   1
  -3  -2 -25 661.204 345.127   1
   3   2  26 556.958 335.373   1
  -3  -2 -26 263.327 333.071   1
   3   2  27 663.145 341.884   1
  -3  -2 -27-294.071 323.364   1
  -3   3  28-34.7290 324.286   1
   3  -3 -28 195.238 340.934   1
  -3   3  27 599.011 346.040   1
   3  -3 -27-99.1952 346.068   1
  -3   3  25 107.701 343.655   1
   3  -3 -25 268.478 352.411   1
   3   3 -24-34.3699 317.227   1
  -3   3  23 829.001 356.321   1
  -3  -3  23 973.764 330.264   1
   3  -3 -23 903.792 358.417   1
  -3  -3  22 740.388 295.471   1
  -3   3  22 753.207 328.065   1
   3   3 -22 829.114 308.005   1
   3  -3 -22 299.740 317.693   1
  -3  -3  21 205.969 288.549   1
   3   3 -21 194.617 299.627   1
  -3   3  20 350.876 316.190   1
  -3   3  19 206.958 332.205   1
  -3  -3  19 32.2429 287.113   1
   3  -3 -19-191.994 309.511   1
   3   3 -19 454.053 296.496   1
  -3   3  18-270.100 269.197   1
  -3  -3  18 62.0414 254.989   1
   3   3 -18-407.831 266.104   1
   3  -3 -18-281.719 272.678   1
  -3  -3  17 1188.19 285.432   1
   3   3 -17 1676.09 300.430   1
  -3  -3  16 283.238 255.908   1
  -3   3  16-159.842 260.839   1
   3   3 -16-133.216 240.142   1
   3  -3 -16-178.002 257.423   1
  -3   3  15-30.9179 309.915   1
  -3  -3  15 698.890 250.252   1
   3  -3 -15 545.560 295.423   1
   3   3 -15 961.090 254.407   1
  -3   3  14 655.324 262.911   1
  -3  -3  14 25.3718 211.179   1
   3  -3 -14 359.747 229.582   1
   3   3 -14 71.5316 204.671   1
  -3  -3  13 1334.02 257.698   1
   3  -3 -13 1806.08 258.076   1
   3   3 -13 1343.55 230.085   1
  -3   3  12 4557.28 419.051   1
  -3  -3  12 4748.00 399.683   1
   3  -3 -12 4894.66 413.580   1
   3   3 -12 5041.59 402.404   1
  -3  -3  11 700.414 193.214   1
   3   3 -11 582.529 166.763   1
  -3   3  10 4903.63 418.779   1
  -3  -3  10 4540.25 382.558   1
   3   3 -10 4859.36 381.063   1
   3  -3 -10 4943.55 410.666   1
  -3  -3   9 314.415 153.137   1
  -3   3   9 368.609 214.536   1
   3   3  -9 453.557 151.508   1
   3  -3  -9 471.054 200.503   1
   3   3  -8 11158.1 745.905   1
   3  -3  -8 11383.6 778.020   1
  -3  -3   8 11101.5 753.528   1
  -3   3   8 11180.2 780.765   1
   3  -3  -7 4164.55 354.846   1
  -3   3   7 4435.74 366.474   1
  -3  -3   6 42378.4 2732.11   1
   3   3  -6 44064.5 2731.18   1
   3  -3  -6 43794.1 2748.37   1
  -3   3   6 44705.4 2754.97   1
  -3  -3   5 3562.40 276.348   1
   3   3  -5 3428.00 269.849   1
   3  -3  -5 3617.78 304.841   1
  -3   3   5 3117.12 306.338   1
  -3  -3   4 42956.1 2766.08   1
   3   3  -4 45641.1 2765.81   1
   3  -3  -4 45086.1 2781.57   1
  -3   3   4 43700.6 2781.99   1
   3   3  -3 39970.5 2435.17   1
  -3  -3   3 37940.4 2435.77   1
  -3   3   2 50392.0 3030.21   1
   3   3  -2 47457.2 3018.19   1
   3  -3  -2 49524.5 3027.58   1
  -3  -3   2 47269.2 3020.05   1
   3  -3  -1 22703.5 1515.97   1
  -3  -3   1 23923.3 1514.49   1
  -3   3   1 23617.1 1516.62   1
   3   3  -1 25681.2 1516.13   1
   3   3   0 176880. 11678.1   1
  -3   3   0 196352. 11676.4   1
  -3  -3   0 192117. 11678.9   1
   3  -3   0 190780. 11676.2   1
   3  -3   1 23047.6 1575.73   1
  -3  -3  -1 25685.1 1582.34   1
   3   3   1 26804.3 1586.00   1
  -3   3  -1 25195.6 1575.54   1
   3  -3   2 47764.9 2820.25   1
  -3  -3  -2 43029.6 2829.60   1
  -3   3  -2 48968.9 2821.01   1
   3   3   2 39487.8 2831.23   1
   3  -3   3 41131.1 2627.51   1
  -3   3  -3 43186.6 2627.85   1
   3  -3   4 43609.7 2784.87   1
   3   3   4 46351.2 2804.84   1
  -3  -3  -4 44318.9 2798.72   1
  -3   3  -4 44896.4 2784.81   1
   3  -3   5 3529.70 264.343   1
   3   3   5 3038.19 305.881   1
  -3  -3  -5 3741.41 305.313   1
  -3   3  -5 3274.36 259.677   1
   3  -3   6 47366.7 2792.54   1
   3   3   6 44472.8 2809.93   1
  -3  -3  -6 44415.4 2803.66   1
  -3   3  -6 42436.6 2787.17   1
   3   3   7 4489.35 366.805   1
  -3  -3  -7 4058.30 354.629   1
   3   3   8 10684.6 752.569   1
  -3  -3  -8 10795.0 746.385   1
  -3   3  -8 10859.2 717.292   1
   3   3   9 638.749 209.521   1
   3  -3   9 83.9543 136.384   1
  -3   3  -9 409.745 139.933   1
  -3  -3  -9 341.760 190.225   1
   3   3  10 4480.51 388.260   1
   3  -3  10 4688.67 368.970   1
  -3  -3 -10 4516.77 386.499   1
  -3   3 -11 677.927 186.582   1
   3  -3  11 746.833 175.124   1
   3  -3  12 5573.87 432.331   1
   3   3  12 4937.16 454.637   1
   3  -3  13 1551.18 263.378   1
   3   3  13 2278.72 326.122   1
  -3  -3 -13 2641.56 329.052   1
  -3   3 -13 2064.59 267.450   1
   3   3  14 245.322 282.377   1
   3  -3  14-103.341 222.985   1
  -3   3 -14-48.7143 203.986   1
  -3  -3 -14 201.143 277.279   1
   3   3  15 538.614 267.733   1
  -3  -3 -15 179.704 270.830   1
   3   3  16-198.079 296.138   1
   3  -3  16 405.879 257.504   1
  -3   3 -16 108.151 232.813   1
  -3  -3 -16 31.0077 259.743   1
   3  -3  17 1373.89 279.833   1
  -3   3 -17 504.642 243.703   1
   3  -3  18-184.599 265.557   1
  -3   3 -18 58.0844 249.341   1
  -3  -3 -18-64.1852 287.129   1
   3   3  19-137.739 315.366   1
   3  -3  19 477.028 288.572   1
  -3   3 -19 239.746 265.379   1
  -3  -3 -19 582.390 320.586   1
   3   3  20-139.163 325.259   1
  -3  -3 -20 655.943 319.602   1
   3  -3  21-167.349 291.300   1
  -3   3 -21-126.840 282.419   1
   3  -3  22 376.316 288.316   1
   3   3  22 666.915 310.108   1
  -3  -3 -22 1125.04 315.617   1
  -3   3 -22 1002.97 323.856   1
   3   3  23 1120.19 349.636   1
   3  -3  23 762.348 321.249   1
  -3  -3 -23 1060.20 354.264   1
  -3   3 -23 791.983 330.802   1
   3   3  25 519.716 321.480   1
  -3  -3 -25-98.4949 315.667   1
   3   3  27 586.181 362.443   1
  -3  -3 -27 96.8505 349.013   1
   3   3  28 102.441 348.639   1
  -3  -3 -28 607.446 358.443   1
  -3   4  28 68.4841 353.951   1
   3  -4 -28 481.791 368.809   1
  -3   4  27-174.329 337.196   1
   3  -4 -27 326.559 345.842   1
  -3   4  26 424.195 338.392   1
   3  -4 -26 396.521 324.541   1
  -3   4  25-35.7854 315.542   1
   3  -4 -25-299.248 318.971   1
  -3   4  24 575.228 315.008   1
   3  -4 -24 834.342 313.260   1
  -3   4  23 216.038 324.085   1
   3   4 -23 435.900 316.270   1
   3  -4 -23 133.694 311.019   1
  -3  -4  22-140.679 301.500   1
  -3   4  22 107.721 347.557   1
   3   4 -22 720.707 312.425   1
   3  -4 -22 299.685 331.098   1
  -3  -4  21 785.058 293.387   1
  -3   4  21 249.735 340.827   1
   3  -4 -21 462.863 322.778   1
   3   4 -21 190.825 280.048   1
  -3  -4  20 659.818 304.495   1
   3   4 -20 278.180 282.130   1
   3  -4 -20 523.436 330.146   1
  -3  -4  19-31.7706 266.811   1
  -3   4  19 34.7693 263.541   1
   3  -4 -19-161.063 260.456   1
   3   4 -19 267.808 256.136   1
  -3   4  18 613.691 304.530   1
   3  -4 -18 252.955 295.366   1
   3   4 -18 601.902 251.021   1
  -3   4  17 466.953 301.480   1
  -3  -4  17 145.260 242.319   1
   3  -4 -17 61.8804 290.439   1
   3   4 -17 765.889 246.393   1
  -3  -4  16 10873.6 809.206   1
   3   4 -16 11774.0 807.054   1
  -3   4  15 630.304 292.410   1
   3  -4 -15 1609.68 297.754   1
  -3   4  14 517.793 285.026   1
  -3  -4  14 367.800 209.992   1
   3  -4 -14 679.007 277.229   1
   3   4 -14 321.854 215.388   1
  -3   4  13 1436.09 311.696   1
  -3  -4  13 1008.62 229.309   1
   3   4 -13 1369.16 222.817   1
   3  -4 -13 1279.50 279.608   1
  -3   4  12 645.763 264.876   1
  -3  -4  12 938.872 204.672   1
   3   4 -12 892.837 207.585   1
   3  -4 -12 573.880 243.453   1
  -3  -4  11 198.228 161.268   1
  -3   4  11 80.3353 246.017   1
   3  -4 -11-24.8905 231.343   1
   3   4 -11-54.8669 147.901   1
  -3  -4  10 11351.3 754.701   1
  -3   4  10 10211.8 779.990   1
   3   4 -10 11253.1 742.000   1
   3  -4 -10 10934.5 773.639   1
   3  -4  -9 936.125 234.362   1
   3   4  -9 724.690 147.737   1
  -3   4   9 1270.34 254.971   1
  -3  -4   9 1197.69 173.518   1
   3  -4  -8 14050.5 1009.93   1
  -3  -4   8 15430.8 989.077   1
  -3   4   8 16510.6 1032.66   1
   3   4  -8 14919.6 982.200   1
   3  -4  -7 878.388 197.121   1
  -3   4   7 314.947 180.367   1
  -3  -4   6 3483.68 264.367   1
   3  -4  -6 2711.41 300.363   1
  -3   4   6 3457.37 325.095   1
   3   4  -6 3638.29 268.945   1
   3  -4  -5 3592.72 287.469   1
  -3  -4   5 3448.33 248.094   1
  -3   4   5 3066.57 288.642   1
  -3   4   4 43911.4 2720.95   1
   3   4  -4 43019.6 2697.19   1
  -3  -4   4 43278.5 2697.31   1
   3  -4  -4 42944.0 2714.18   1
  -3  -4   3 6616.50 438.286   1
   3   4  -3 6146.32 434.667   1
  -3   4   2 2296.92 236.829   1
   3  -4  -2 1811.90 211.031   1
  -3  -4   2 2210.87 197.860   1
   3   4  -2 2447.82 201.868   1
  -3   4   1 12662.3 791.370   1
   3   4  -1 11569.7 783.428   1
   3  -4  -1 11531.2 788.440   1
  -3  -4   1 12462.9 782.743   1
   3  -4   0-213.618 127.220   1
  -3   4   0-151.759 122.526   1
  -3  -4   0-84.2647 119.724   1
   3   4   0 21.9279 125.936   1
   3   4   1 10992.9 777.274   1
  -3  -4  -1 11718.6 775.326   1
   3  -4   1 12539.9 766.600   1
  -3   4  -1 11725.0 765.727   1
  -3   4  -2 2330.35 198.816   1
   3  -4   2 2414.36 199.582   1
   3   4   3 6297.34 466.979   1
   3  -4   3 6672.39 441.621   1
  -3   4  -3 6786.59 441.484   1
  -3  -4  -3 6088.57 463.117   1
   3   4   4 42507.2 2700.30   1
  -3   4  -4 45080.0 2673.62   1
  -3  -4  -4 40049.8 2695.94   1
   3  -4   4 42615.6 2674.49   1
  -3   4  -5 3579.16 252.484   1
  -3  -4  -5 3123.93 290.727   1
   3  -4   5 3087.97 250.593   1
   3   4   5 2775.57 294.866   1
   3   4   6 3839.82 341.445   1
  -3   4  -6 3970.47 293.274   1
  -3  -4  -6 3902.00 340.879   1
  -3  -4  -7 292.302 168.791   1
  -3   4  -7 176.916 100.627   1
   3  -4   7 325.496 113.458   1
   3   4   7 103.821 181.670   1
   3   4   8 15706.7 1052.35   1
  -3  -4  -8 15591.2 1044.40   1
  -3  -4  -9 445.918 214.800   1
  -3   4  -9 1003.47 162.555   1
   3   4   9 854.458 232.267   1
   3  -4   9 849.612 169.700   1
   3  -4  10 10536.8 735.314   1
   3   4  10 12791.2 786.258   1
  -3  -4 -10 11854.5 767.810   1
  -3   4 -10 9497.47 723.347   1
   3  -4  11-115.194 166.139   1
   3   4  11-53.8647 227.444   1
  -3   4 -11-17.8738 145.392   1
  -3  -4 -11 298.346 224.614   1
   3   4  12 428.750 206.989   1
   3  -4  12 723.679 206.712   1
  -3   4 -12 468.969 188.451   1
   3   4  13 1626.87 299.067   1
   3  -4  13 1326.07 240.229   1
  -3  -4 -13 1168.30 274.221   1
  -3   4 -13 2029.33 240.663   1
   3  -4  14 596.663 216.362   1
   3   4  14 752.869 282.705   1
  -3  -4 -14 440.849 253.155   1
  -3   4 -14 141.078 208.540   1
   3   4  15 1518.31 321.809   1
   3  -4  15 1728.10 267.041   1
  -3   4 -15 1668.92 257.915   1
  -3  -4 -15 763.412 300.113   1
  -3  -4 -16 10121.9 796.780   1
  -3   4 -16 12078.0 782.306   1
   3  -4  16 11171.1 786.774   1
   3   4  16 9332.51 804.271   1
   3   4  17 68.4735 261.317   1
   3  -4  17 549.957 259.492   1
  -3  -4 -17 701.891 254.295   1
  -3   4 -17 653.227 253.663   1
   3   4  18 897.628 303.861   1
   3  -4  18 360.912 249.718   1
  -3   4 -18 56.6933 232.125   1
  -3  -4 -18 583.894 272.964   1
   3   4  19-138.878 324.726   1
   3  -4  19 590.621 261.948   1
  -3   4 -19 674.737 262.771   1
  -3  -4 -19 652.237 329.095   1
   3  -4  20 576.843 280.227   1
   3   4  20 1328.87 371.834   1
  -3   4 -20 516.335 277.994   1
  -3  -4 -20 362.763 320.758   1
   3  -4  21 330.225 288.002   1
   3   4  21 667.292 330.762   1
  -3   4 -21 93.6973 257.146   1
   3   4  22 386.296 298.723   1
   3  -4  22 775.302 298.385   1
  -3   4 -22 256.898 282.218   1
   3   4  23-244.518 331.309   1
  -3  -4 -23 396.564 348.108   1
   3   4  24 1113.74 374.113   1
  -3  -4 -24 2009.08 387.800   1
   3   4  25 206.422 304.201   1
  -3  -4 -25 195.568 306.631   1
   3   4  26-102.463 334.781   1
  -3  -4 -26 581.276 354.155   1
   3   4  27 373.153 344.628   1
  -3  -4 -27 127.729 346.716   1
   3   4  28 33.6508 324.723   1
  -3  -4 -28 63.0095 335.383   1
  -3   5  28-135.010 336.599   1
   3  -5 -28 63.3163 341.107   1
  -3   5  27-206.707 349.899   1
  -3   5  26 1785.85 385.664   1
   3  -5 -26 948.892 386.532   1
  -3   5  25 568.515 366.327   1
   3  -5 -25 528.147 345.577   1
  -3   5  24 2361.25 408.402   1
   3  -5 -24 797.383 360.159   1
   3   5 -22 1234.72 311.216   1
   3  -5 -22 1598.54 345.777   1
  -3   5  21 71.5166 290.941   1
   3  -5 -21 132.557 275.233   1
  -3  -5  20 3503.34 419.745   1
   3   5 -20 3181.36 391.958   1
  -3  -5  19 94.1792 274.517   1
  -3   5  19 385.290 351.240   1
   3   5 -19 116.239 243.467   1
   3  -5 -19 876.106 339.279   1
   3   5 -18 5943.29 518.459   1
   3  -5 -18 7569.68 555.492   1
  -3   5  18 5648.28 548.993   1
  -3  -5  18 6114.27 529.906   1
  -3   5  17 708.778 322.589   1
  -3  -5  17 256.303 244.335   1
   3   5 -17-26.3771 220.216   1
   3  -5 -17 344.603 303.352   1
  -3   5  16-65.9611 262.174   1
   3  -5 -16 520.556 256.842   1
  -3  -5  15 329.481 231.776   1
  -3   5  15 32.0867 314.224   1
   3   5 -15-234.815 202.168   1
   3  -5 -15 327.700 292.948   1
   3  -5 -14 27554.9 1847.34   1
   3   5 -14 28600.6 1822.74   1
  -3  -5  14 29462.0 1833.61   1
  -3   5  14 27152.7 1854.02   1
  -3  -5  13 1890.00 236.345   1
   3  -5 -13 1311.39 239.788   1
   3   5 -13 1832.84 232.316   1
   3   5 -12 12527.4 866.089   1
   3  -5 -12 13814.8 905.043   1
  -3   5  12 11549.5 901.391   1
  -3  -5  12 13693.1 882.711   1
  -3  -5  11 148.869 163.987   1
  -3   5  11-303.858 221.991   1
   3   5 -11 69.9345 155.247   1
   3  -5 -11-25.6687 199.201   1
  -3  -5  10 12908.1 788.268   1
   3   5 -10 10613.0 771.798   1
  -3  -5   9 1808.71 211.659   1
   3   5  -9 1772.00 202.887   1
  -3   5   9 2218.16 257.934   1
   3  -5  -9 2016.15 239.311   1
   3  -5  -8 36263.7 2289.54   1
  -3   5   8 35515.8 2294.91   1
  -3  -5   7 367.901 109.158   1
   3  -5  -7 245.360 149.642   1
  -3   5   7 220.150 163.390   1
   3   5  -7 70.6702 112.579   1
  -3   5   6 6591.69 547.574   1
  -3  -5   6 7599.09 509.053   1
   3   5  -6 7781.33 507.169   1
   3  -5  -6 7503.47 546.978   1
  -3  -5   5 209.104 106.365   1
  -3   5   5 226.457 174.699   1
   3  -5  -5 334.239 170.644   1
   3   5  -5 183.554 104.577   1
   3   5  -4 842.177 124.586   1
  -3  -5   4 535.001 122.967   1
   3  -5  -4 745.314 163.336   1
  -3   5   4 1067.40 187.118   1
   3   5  -3 898.988 129.214   1
  -3  -5   3 808.126 123.586   1
   3  -5  -3 1331.61 190.784   1
  -3   5   3 842.867 185.098   1
   3   5  -2 788.018 137.354   1
  -3  -5   2 1185.42 144.809   1
   3   5  -1 2728.43 241.645   1
  -3   5   1 2892.18 251.264   1
   3  -5  -1 2438.86 243.336   1
  -3  -5   1 3369.90 244.914   1
   3  -5   0 10.4089 101.162   1
  -3   5   0 87.7110 108.299   1
  -3  -5   0 302.788 128.660   1
   3   5   0 185.239 125.828   1
  -3   5  -1 3139.28 231.642   1
   3   5   1 2458.97 247.483   1
  -3  -5  -1 2716.78 250.289   1
   3  -5   1 3094.10 230.543   1
  -3   5  -2 874.560 130.097   1
   3  -5   2 1191.77 129.208   1
  -3  -5  -3 1033.06 187.136   1
   3   5   3 1047.73 198.129   1
  -3   5  -3 994.481 131.819   1
   3  -5   3 1200.55 127.244   1
   3   5   4 841.866 175.979   1
  -3  -5  -4 981.724 165.745   1
  -3   5  -4 714.075 112.153   1
   3  -5   5 285.127 101.366   1
  -3   5  -5 106.909 93.3305   1
  -3  -5  -5 209.521 163.685   1
   3  -5   6 7463.90 493.454   1
   3   5   6 7081.00 539.692   1
  -3  -5  -6 7149.75 530.836   1
   3   5   7-153.128 182.536   1
   3  -5   7 332.587 108.446   1
  -3  -5  -7 61.4094 182.145   1
  -3   5  -7 227.022 102.752   1
   3  -5   8 35855.2 2232.81   1
   3   5   8 34922.7 2267.93   1
  -3  -5  -8 33011.3 2262.87   1
  -3   5  -8 36891.3 2230.08   1
   3   5   9 2148.97 263.721   1
  -3  -5  -9 1805.82 251.184   1
   3  -5  10 14117.0 930.146   1
  -3   5 -10 14065.3 925.282   1
  -3  -5 -11 436.448 216.891   1
  -3   5 -11 385.701 142.659   1
   3   5  11-27.9810 232.963   1
   3  -5  11 200.793 161.367   1
   3  -5  12 14176.6 907.244   1
   3   5  12 13744.9 947.743   1
  -3  -5 -12 12239.7 926.745   1
  -3   5 -12 13310.8 900.677   1
   3   5  13 1794.77 302.953   1
   3  -5  13 2378.79 264.042   1
  -3  -5 -13 1629.67 289.355   1
  -3   5 -13 2308.68 255.543   1
  -3  -5 -14 29422.0 1862.83   1
  -3   5 -14 27452.4 1824.62   1
   3   5  14 28166.5 1866.92   1
   3  -5  14 28801.7 1839.62   1
   3  -5  15 126.868 220.859   1
   3   5  15 32.9172 284.952   1
  -3   5 -15 358.240 226.622   1
  -3  -5 -15-93.7368 265.439   1
   3   5  16-34.4417 309.079   1
  -3  -5 -16 375.263 305.778   1
   3   5  17-69.3656 308.797   1
   3  -5  17-167.097 246.740   1
  -3  -5 -17 193.828 307.771   1
  -3   5 -17 393.884 239.599   1
  -3   5 -18 6686.53 535.644   1
  -3  -5 -18 6424.00 582.214   1
   3   5  18 6729.83 596.518   1
   3  -5  18 6445.61 545.360   1
   3   5  19 524.750 284.191   1
   3  -5  19 120.943 252.309   1
  -3   5 -19 171.956 244.593   1
  -3  -5 -19 262.859 267.780   1
   3  -5  20 3267.63 383.331   1
  -3   5 -20 3062.77 366.753   1
  -3  -5 -21 762.113 347.796   1
   3   5  22 842.597 322.152   1
   3   5  24 1211.69 368.505   1
  -3  -5 -24 556.903 347.903   1
   3   5  25-477.965 309.313   1
  -3  -5 -25 161.719 305.516   1
   3   5  26 1724.06 383.154   1
  -3  -5 -26 1470.51 380.060   1
   3   5  28 165.741 315.754   1
  -3  -5 -28-93.0975 324.520   1
   3  -6 -27 986.236 379.850   1
  -3   6  27-170.292 372.907   1
   3  -6 -26 419.972 362.649   1
  -3   6  26 243.484 368.909   1
   3  -6 -25 490.827 369.607   1
  -3   6  25 881.261 395.964   1
   3  -6 -24 429.664 369.250   1
  -3   6  24 961.703 377.476   1
   3  -6 -23 531.832 368.055   1
   3  -6 -22-33.2854 341.167   1
  -3   6  22 322.952 348.553   1
   3   6 -21 218.032 269.537   1
   3  -6 -21-132.825 302.897   1
  -3   6  21-71.6657 322.941   1
   3  -6 -20 329.818 291.889   1
   3   6 -20 327.800 259.800   1
  -3  -6  20 260.826 269.689   1
  -3   6  20 178.063 303.727   1
   3  -6 -19 1208.91 353.478   1
   3   6 -19 1422.37 298.727   1
  -3  -6  19 1587.29 302.847   1
  -3   6  19 915.842 363.822   1
   3   6 -18 405.608 246.710   1
   3  -6 -18 322.550 301.669   1
  -3  -6  18 325.321 255.869   1
  -3   6  18 34.7676 319.142   1
   3  -6 -17 126.849 278.849   1
   3   6 -17 460.582 214.741   1
  -3   6  17 205.004 294.090   1
  -3  -6  17 500.553 239.679   1
   3   6 -16 941.722 234.411   1
   3  -6 -16 839.388 294.540   1
  -3  -6  16 837.489 255.870   1
  -3   6  16 535.556 314.383   1
   3   6 -15 1042.48 215.086   1
  -3  -6  15 1218.62 245.066   1
   3  -6 -14 2506.52 318.558   1
   3   6 -14 2601.64 285.567   1
  -3   6  14 2508.81 323.365   1
  -3  -6  14 2567.95 295.590   1
   3  -6 -13 1827.97 309.284   1
   3   6 -13 1966.24 235.322   1
  -3   6  13 1906.65 314.171   1
  -3  -6  13 1201.70 228.360   1
  -3   6  12 296.556 248.690   1
  -3  -6  12 397.489 167.506   1
   3   6 -12 144.632 147.066   1
   3   6 -11 326.775 166.435   1
  -3  -6  11 172.475 155.967   1
  -3   6  11 569.614 250.732   1
   3  -6 -11 687.791 235.993   1
   3   6 -10 926.829 157.046   1
   3  -6 -10 1441.39 243.788   1
  -3  -6  10 1602.05 176.203   1
  -3   6  10 1442.13 266.565   1
   3  -6  -8 24150.6 1707.86   1
  -3   6   8 27585.7 1720.79   1
   3   6  -8 25833.0 1669.50   1
  -3  -6   8 27843.4 1675.06   1
   3  -6  -7 4174.49 374.781   1
  -3  -6   7 4071.50 316.919   1
  -3   6   7 4471.60 380.001   1
   3   6  -7 4450.81 314.870   1
  -3  -6   6-64.4323 106.892   1
   3  -6  -6 60.0899 154.425   1
   3   6  -6 135.728 106.390   1
  -3   6   6-301.603 155.216   1
   3  -6  -5 9093.91 611.807   1
  -3   6   5 8025.57 611.045   1
  -3  -6   5 8881.47 574.247   1
   3   6  -5 8501.58 570.870   1
   3  -6  -4 71342.2 4495.50   1
   3   6  -4 74815.4 4471.24   1
  -3   6   4 68899.0 4498.33   1
  -3  -6   4 71521.3 4472.21   1
   3  -6  -3 4177.10 332.992   1
  -3   6   3 4486.58 348.104   1
  -3  -6   3 4060.62 301.223   1
   3   6  -3 3956.06 300.494   1
   3  -6  -2 13758.9 844.638   1
   3   6  -2 11694.5 826.651   1
  -3  -6   2 13349.9 827.390   1
  -3   6   2 12467.9 845.854   1
   3   6  -1 2639.06 222.778   1
  -3  -6   1 2659.59 219.975   1
   3   6   0-37.5095 135.012   1
  -3  -6   0 96.0183 117.604   1
  -3   6   0 118.093 119.705   1
   3  -6   0 78.4478 114.696   1
   3  -6   1 2873.26 230.735   1
  -3   6  -1 2783.62 227.845   1
   3   6   2 12938.6 812.987   1
  -3  -6  -2 11417.3 803.001   1
  -3   6  -2 12162.5 784.765   1
   3   6   3 3930.71 343.188   1
   3  -6   3 3954.48 294.322   1
  -3  -6  -3 4516.61 341.322   1
  -3   6  -3 4166.46 295.941   1
   3  -6   4 68336.9 4211.54   1
   3   6   4 67449.9 4246.56   1
  -3  -6  -4 67588.3 4240.95   1
   3  -6   5 7663.27 527.685   1
  -3  -6  -5 8778.32 581.268   1
  -3   6  -5 8128.78 529.859   1
   3   6   5 8004.46 581.867   1
   3  -6   6 82.8024 100.572   1
   3   6   6 364.680 187.155   1
  -3  -6  -6 261.516 178.682   1
  -3   6  -6-53.4819 89.8830   1
   3  -6   7 4151.29 294.558   1
   3   6   7 4130.71 347.022   1
  -3   6  -7 3684.85 288.729   1
  -3  -6  -7 3976.09 335.168   1
   3  -6   8 29471.9 1803.42   1
   3   6   8 27548.4 1849.01   1
  -3  -6  -8 26634.9 1840.52   1
  -3   6  -8 29166.0 1800.47   1
   3  -6   9 716.665 139.649   1
  -3   6  -9 572.413 136.240   1
   3   6  10 1728.01 257.756   1
  -3  -6 -10 1291.44 229.168   1
   3  -6  11 427.144 159.125   1
   3   6  11 783.871 220.558   1
  -3   6 -11 309.591 153.200   1
   3   6  12 61.0458 207.559   1
  -3   6 -12 142.984 172.487   1
  -3  -6 -12 259.841 205.438   1
   3  -6  12 605.917 198.309   1
   3   6  13 2472.85 332.696   1
   3  -6  13 2027.56 258.697   1
  -3   6 -13 2085.32 260.087   1
  -3  -6 -13 1574.43 298.804   1
  -3   6 -14 3463.22 322.740   1
   3  -6  14 3184.10 324.921   1
   3   6  14 2736.16 392.597   1
  -3  -6 -14 2833.15 375.899   1
   3  -6  15 1662.71 264.747   1
  -3   6 -15 1453.17 239.961   1
   3   6  16 1083.39 348.963   1
   3  -6  16 1160.28 258.670   1
  -3  -6 -16 1205.79 328.143   1
  -3   6 -16 1189.72 246.544   1
   3   6  17 731.585 284.526   1
  -3  -6 -17 753.378 266.386   1
   3  -6  18 307.728 265.226   1
   3   6  18 665.230 340.385   1
  -3   6 -18 79.5882 236.134   1
  -3  -6 -18 131.341 304.899   1
   3  -6  19 969.190 280.922   1
   3   6  19 915.485 365.669   1
  -3  -6 -19 760.587 345.205   1
  -3   6 -19 917.398 269.362   1
   3  -6  20 610.558 288.136   1
   3   6  20 175.899 282.397   1
  -3  -6 -20 264.924 258.435   1
  -3   6 -20 145.491 261.556   1
   3   6  21-35.1226 348.315   1
  -3  -6 -21 363.976 347.426   1
   3   6  22 666.458 345.169   1
  -3  -6 -22 991.837 356.265   1
   3   6  23 312.500 306.305   1
  -3  -6 -23 525.578 312.605   1
   3   6  24 1270.48 379.957   1
  -3  -6 -24 1070.39 367.713   1
   3   6  25 575.555 322.648   1
  -3  -6 -25-192.438 311.615   1
   3   6  26 334.534 332.216   1
  -3  -6 -26 316.269 351.082   1
   3   6  27 595.144 359.385   1
  -3  -6 -27-248.934 354.303   1
  -3   7  27-369.700 360.266   1
   3  -7 -27 376.707 362.748   1
  -3   7  25 104.865 343.750   1
   3  -7 -24 624.008 360.119   1
  -3   7  23 1499.48 401.688   1
   3  -7 -23 1290.68 391.316   1
  -3   7  21-322.926 346.241   1
   3  -7 -21 199.491 328.932   1
  -3   7  20 107.214 273.932   1
   3  -7 -20 165.478 263.782   1
   3   7 -20 325.396 254.911   1
  -3   7  19 496.251 357.265   1
  -3  -7  19 29.6422 232.717   1
   3   7 -19 28.0932 233.679   1
   3  -7 -19 591.760 330.747   1
  -3   7  18 807.046 340.329   1
  -3  -7  18 977.628 270.423   1
   3  -7 -18 553.155 329.817   1
   3   7 -18 929.709 253.834   1
  -3   7  17 138.248 304.615   1
   3  -7 -17 32.0774 299.528   1
  -3   7  16 4312.57 437.720   1
  -3  -7  16 3285.91 354.556   1
   3   7 -16 3458.59 350.482   1
   3  -7 -16 2900.09 402.337   1
  -3   7  15 1761.07 342.016   1
  -3  -7  15 1685.86 248.333   1
   3  -7 -15 1079.59 312.486   1
   3   7 -15 1062.70 240.939   1
   3  -7 -14 902.274 250.187   1
  -3   7  14 356.304 243.469   1
  -3  -7  14 924.043 210.964   1
   3   7 -14 1093.95 198.939   1
  -3   7  13 3147.26 388.964   1
   3  -7 -13 3069.08 375.178   1
  -3  -7  13 3676.34 325.300   1
   3   7 -13 4198.52 324.861   1
   3   7 -12 2512.24 266.113   1
   3  -7 -12 3082.72 345.807   1
  -3  -7  12 2982.26 270.288   1
  -3   7  12 2709.66 358.804   1
   3   7 -11 29.9518 134.651   1
   3  -7 -11 108.987 206.527   1
  -3   7  11-29.3247 232.760   1
  -3  -7  11-154.405 143.840   1
  -3   7  10 2108.64 291.182   1
   3  -7 -10 1201.92 255.093   1
  -3  -7   9 2343.09 218.484   1
   3  -7  -9 2196.30 293.275   1
   3   7  -9 2212.06 209.365   1
  -3   7   9 2630.67 316.766   1
  -3   7   8 254.886 225.774   1
   3   7  -8-91.5865 113.971   1
  -3  -7   8 93.8349 106.769   1
   3  -7  -8 165.905 216.720   1
  -3  -7   7 1817.52 188.472   1
   3   7  -7 2114.76 183.961   1
   3  -7  -7 1678.37 254.275   1
  -3  -7   6 44467.5 2705.70   1
  -3   7   6 42415.3 2747.78   1
   3   7  -6 43039.3 2702.65   1
   3  -7  -6 42735.8 2744.31   1
   3   7  -5 37.9281 90.9203   1
  -3   7   5-42.1192 167.158   1
  -3  -7   5 86.0694 96.8871   1
   3  -7  -5-117.678 155.677   1
   3   7  -4 11462.6 665.365   1
  -3  -7   4 8885.33 659.299   1
  -3   7   4 10078.7 702.057   1
   3  -7  -4 10364.9 700.557   1
  -3  -7   3 1804.25 161.922   1
   3   7  -3 1516.84 163.138   1
   3  -7  -3 1587.83 194.610   1
  -3   7   3 1668.82 206.837   1
   3  -7  -2 4940.47 381.527   1
   3   7  -2 4888.83 365.871   1
  -3   7   2 5609.18 393.162   1
  -3  -7   2 4975.29 359.842   1
  -3  -7   1 679.543 117.317   1
   3   7  -1 753.913 139.158   1
  -3   7   0 33891.2 2164.63   1
   3  -7   0 35030.6 2165.20   1
   3  -7   1 787.899 130.235   1
   3   7   1 1013.94 167.811   1
  -3   7  -1 1071.73 143.335   1
  -3  -7  -1 929.335 153.833   1
  -3  -7  -2 4879.43 376.567   1
   3  -7   2 4876.76 350.467   1
   3   7   2 5273.34 389.907   1
   3  -7   3 1597.37 145.827   1
   3   7   3 1302.24 207.501   1
  -3   7  -3 1346.59 140.448   1
  -3  -7  -3 1444.49 203.775   1
   3   7   4 10053.7 734.299   1
   3  -7   4 10868.1 685.579   1
  -3  -7  -4 9919.40 728.320   1
  -3   7  -4 10941.7 687.123   1
   3  -7   5 31.2171 83.2575   1
   3   7   5 147.603 180.545   1
  -3   7  -5 7.57439 75.2731   1
  -3  -7  -5 138.417 167.008   1
   3   7   6 44285.3 2889.67   1
  -3  -7  -6 42814.9 2882.87   1
  -3   7  -6 45076.2 2839.96   1
   3  -7   6 47989.5 2841.23   1
   3  -7   7 2022.24 184.023   1
  -3  -7  -7 2116.23 271.854   1
  -3   7  -7 2334.59 185.131   1
   3   7   7 1964.67 276.377   1
  -3  -7  -8 189.616 208.045   1
  -3   7  -8 164.385 101.617   1
   3   7   8 304.394 226.592   1
   3  -7   8 123.539 104.772   1
   3  -7   9 2071.41 199.286   1
   3   7   9 1506.45 296.230   1
  -3   7  -9 2009.80 192.362   1
  -3  -7  -9 2576.21 298.169   1
   3   7  10 1626.28 314.554   1
   3  -7  10 1869.17 190.796   1
  -3   7 -11 321.673 147.744   1
  -3  -7 -11-85.8220 279.952   1
   3   7  11 330.540 302.419   1
  -3  -7 -12 3159.30 368.486   1
   3  -7  12 2879.74 282.886   1
  -3   7 -12 3599.09 286.076   1
   3   7  13 3878.62 397.542   1
  -3  -7 -13 3532.45 380.349   1
   3  -7  13 3579.14 330.017   1
  -3   7 -13 3827.14 320.315   1
   3   7  14 731.314 338.466   1
   3  -7  14 1437.37 228.785   1
  -3   7 -14 947.690 203.907   1
  -3  -7 -14 852.052 326.229   1
   3   7  15 2027.54 385.507   1
   3  -7  15 1896.32 265.717   1
  -3   7 -15 1332.05 244.372   1
  -3  -7 -15 1484.81 337.853   1
   3  -7  16 2924.07 321.644   1
   3   7  16 3383.17 398.138   1
  -3   7 -16 3065.81 319.852   1
  -3  -7 -16 3509.01 394.399   1
   3  -7  17-175.971 219.831   1
   3   7  17-105.032 311.661   1
  -3   7 -17-143.132 205.888   1
  -3  -7 -17 592.193 319.481   1
   3   7  18 1341.74 366.478   1
   3  -7  18 879.755 264.575   1
  -3  -7 -18 728.425 337.067   1
  -3   7 -18 481.242 232.961   1
   3  -7  19 283.634 255.070   1
   3   7  19-316.500 294.559   1
  -3  -7 -19-265.230 275.344   1
  -3   7 -19-26.8879 235.810   1
   3   7  20 808.871 368.055   1
  -3  -7 -20-231.702 327.113   1
   3   7  21-35.1668 298.476   1
  -3  -7 -21 662.302 309.115   1
   3   7  23 864.333 351.180   1
  -3  -7 -23 261.720 346.228   1
   3   7  24 307.044 329.217   1
  -3  -7 -24-161.126 312.295   1
   3   7  25 369.091 359.455   1
  -3  -7 -25 508.559 364.461   1
   3   7  27 556.879 360.356   1
  -3  -7 -27 490.486 362.938   1
  -3   8  26 34.0049 360.721   1
   3  -8 -25 192.844 347.208   1
  -3   8  25 657.909 368.168   1
   3  -8 -24 1109.22 367.495   1
  -3   8  24 35.1628 360.171   1
   3  -8 -23 230.629 342.606   1
  -3   8  23 746.441 374.150   1
   3  -8 -22 2388.78 421.193   1
  -3   8  22 2897.52 454.489   1
   3  -8 -21 399.117 301.646   1
  -3   8  21 466.649 330.824   1
   3  -8 -20 398.397 294.944   1
  -3   8  20 860.469 337.567   1
   3  -8 -19 330.524 335.800   1
  -3   8  19 142.613 344.353   1
   3  -8 -17 64.8496 318.169   1
  -3  -8  17-221.972 222.292   1
   3   8 -17 163.777 207.767   1
  -3   8  17-209.631 336.425   1
   3  -8 -16 5399.97 520.319   1
  -3   8  16 5955.08 547.033   1
  -3  -8  16 6500.70 477.123   1
   3   8 -16 5611.59 464.544   1
   3  -8 -15-62.6896 303.761   1
  -3  -8  15 62.5520 178.546   1
   3   8 -15 79.9177 179.215   1
  -3   8  15 101.302 302.855   1
  -3  -8  14 3998.85 351.646   1
   3   8 -14 4396.36 358.568   1
   3  -8 -13 59.7351 224.041   1
  -3  -8  13 119.696 160.745   1
   3   8 -13-67.0829 154.081   1
  -3   8  13 64.3498 240.496   1
   3  -8 -12 10787.3 718.424   1
  -3   8  12 8210.40 704.165   1
  -3  -8  12 9951.20 654.600   1
   3   8 -12 9168.34 649.649   1
   3  -8 -11 420.412 241.322   1
  -3   8  11 181.000 242.398   1
  -3  -8  10 12274.8 828.764   1
   3   8 -10 12803.8 828.292   1
  -3   8  10 13209.2 905.827   1
   3  -8 -10 12432.3 896.166   1
   3   8  -9 808.305 138.994   1
   3  -8  -9 646.368 209.881   1
  -3  -8   9 831.939 139.598   1
   3   8  -8 163.134 98.8906   1
  -3  -8   8 73.9681 112.942   1
   3   8  -7 860.456 132.194   1
   3  -8  -7 747.800 218.506   1
  -3  -8   7 1069.96 132.870   1
  -3   8   6 166.020 181.811   1
   3  -8  -6 683.510 195.702   1
  -3  -8   6 535.794 108.451   1
   3   8  -6 369.421 105.583   1
   3  -8  -5 5535.42 418.466   1
  -3  -8   5 4955.46 358.745   1
   3   8  -5 5852.05 360.712   1
   3  -8  -4 6027.82 466.512   1
  -3  -8   4 5767.61 423.395   1
   3   8  -4 6526.65 426.241   1
  -3   8   4 6915.70 482.101   1
  -3  -8   3 6883.22 498.317   1
   3   8  -3 7774.05 501.919   1
  -3   8   3 7920.24 542.760   1
   3  -8  -2 4422.83 347.807   1
   3   8  -2 4462.78 329.562   1
  -3   8   2 4416.77 353.172   1
  -3  -8   2 4416.36 326.394   1
   3   8  -1 7677.51 600.561   1
   3  -8  -1 9821.30 615.375   1
  -3  -8   1 9385.15 606.106   1
  -3   8   1 9409.41 618.200   1
  -3  -8  -1 9582.64 641.599   1
  -3   8  -1 9138.93 624.823   1
   3   8   1 9960.44 646.444   1
   3  -8   1 9189.38 622.534   1
  -3  -8  -2 4357.13 344.012   1
  -3   8  -2 4562.34 313.863   1
   3  -8   2 4241.64 310.803   1
   3   8   2 3824.85 344.584   1
   3   8   3 8046.83 536.778   1
  -3   8  -3 7152.36 487.057   1
  -3  -8  -3 7005.95 526.317   1
   3  -8   3 7308.50 485.922   1
   3   8   4 5355.63 462.488   1
   3  -8   4 6204.73 407.718   1
  -3   8  -4 6483.05 411.360   1
  -3  -8  -4 5615.51 457.625   1
   3  -8   5 5436.01 353.413   1
   3   8   5 4316.18 414.346   1
  -3   8  -5 5373.93 351.764   1
  -3  -8  -5 4835.67 415.016   1
   3   8   6 449.079 208.011   1
  -3  -8  -6 222.126 195.283   1
  -3   8  -6 567.068 91.7398   1
   3  -8   6 524.218 93.6668   1
  -3  -8  -7 891.701 238.273   1
  -3   8  -7 1265.94 122.377   1
   3  -8   7 1126.52 125.685   1
   3   8   7 1278.11 239.361   1
  -3   8  -8 175.009 90.3343   1
   3  -8   8 168.517 90.7809   1
   3   8   9 1326.90 265.038   1
   3  -8   9 1218.16 144.747   1
   3   8  10 11375.2 923.944   1
   3  -8  10 12378.2 856.489   1
  -3   8 -10 14257.6 854.315   1
  -3  -8 -10 14035.2 935.446   1
   3   8  11 529.141 273.500   1
   3  -8  11 228.240 144.329   1
  -3   8 -11 261.386 128.126   1
  -3  -8 -11 409.918 253.363   1
  -3  -8 -12 10064.2 750.120   1
   3   8  12 9172.84 747.878   1
   3   8  13 396.031 298.278   1
   3  -8  13 82.8984 166.540   1
  -3   8 -13-15.6766 149.239   1
  -3  -8 -13 530.475 296.054   1
   3   8  14 3722.34 460.917   1
  -3   8 -14 4321.30 369.438   1
  -3  -8 -14 5100.86 466.627   1
   3  -8  14 4804.14 373.796   1
   3  -8  15 119.839 184.784   1
   3   8  15 246.811 327.694   1
  -3   8 -15-151.803 168.506   1
  -3  -8 -15-288.141 311.555   1
  -3   8 -16 5878.46 477.246   1
  -3  -8 -16 7088.43 545.928   1
   3   8  16 6278.85 548.194   1
   3  -8  16 5664.01 482.049   1
   3   8  17 738.890 350.121   1
   3  -8  17 281.876 207.551   1
  -3   8 -17 133.771 193.580   1
  -3  -8 -17 594.003 336.890   1
  -3   8 -18 985.280 238.730   1
   3   8  19 387.472 354.795   1
  -3  -8 -19-165.817 330.100   1
   3   8  20 599.454 322.225   1
  -3  -8 -20 597.384 316.203   1
   3   8  21 245.205 333.358   1
  -3  -8 -21 297.067 324.309   1
   3   8  22 2748.55 418.650   1
  -3  -8 -22 2232.53 399.872   1
   3   8  23 377.304 352.405   1
  -3  -8 -23 454.228 357.588   1
   3   8  24 270.867 344.975   1
  -3  -8 -24 415.884 337.032   1
  -3  -8 -25 565.675 351.698   1
   3   8  26 653.266 362.074   1
  -3  -8 -26 339.636 350.577   1
  -3   9  26 469.979 387.003   1
   3  -9 -26 592.269 379.366   1
  -3   9  24 766.797 393.857   1
   3  -9 -24 711.882 364.335   1
  -3   9  22 178.359 334.987   1
   3  -9 -22 363.775 323.605   1
  -3   9  21 322.913 310.536   1
   3  -9 -21-99.7292 280.016   1
  -3   9  20 1113.84 386.237   1
   3  -9 -20 1164.43 356.775   1
  -3   9  19 609.627 368.907   1
   3  -9 -19 199.273 322.030   1
  -3   9  18 1068.73 345.582   1
   3  -9 -18 1057.00 323.372   1
   3   9 -17 43.3807 198.970   1
  -3   9  17 388.398 345.848   1
   3  -9 -17 98.2382 327.964   1
   3   9 -16 685.967 198.660   1
  -3  -9  16 447.422 215.551   1
  -3   9  16 1115.33 340.531   1
   3  -9 -16 841.123 298.275   1
   3   9 -15-18.3928 175.026   1
  -3  -9  15 396.942 179.860   1
  -3   9  15-240.133 292.234   1
   3  -9 -15 318.477 272.061   1
   3   9 -14 731.836 179.441   1
   3  -9 -14 343.673 300.661   1
  -3  -9  14 1096.16 195.522   1
  -3   9  14 1009.39 343.337   1
   3   9 -13 3681.11 304.267   1
  -3  -9  13 3360.41 304.304   1
   3  -9 -12 2524.48 359.829   1
  -3   9  12 2462.09 375.037   1
  -3   9  11 1116.73 295.524   1
  -3  -9  11 945.940 154.712   1
   3  -9 -11 1498.93 310.681   1
   3   9 -11 542.314 144.682   1
   3   9 -10 5242.68 372.797   1
  -3  -9  10 4991.68 373.518   1
  -3   9  10 5089.93 471.060   1
   3  -9 -10 6011.00 463.354   1
   3   9  -9 4799.81 337.377   1
  -3  -9   9 4441.06 339.484   1
  -3   9   9 5812.71 462.192   1
   3  -9  -9 4573.86 433.436   1
   3   9  -8 2676.01 222.160   1
   3  -9  -8 3122.49 329.333   1
  -3   9   8 2424.14 322.892   1
  -3  -9   8 3069.90 227.656   1
   3   9  -7 3233.72 232.540   1
  -3  -9   7 2873.26 231.945   1
   3   9  -6 22330.7 1398.32   1
  -3   9   6 19930.6 1454.95   1
  -3  -9   6 22816.9 1397.14   1
   3  -9  -5 672.779 190.344   1
  -3  -9   5 532.434 100.052   1
   3   9  -5 376.092 107.589   1
  -3   9   5 139.814 197.659   1
   3  -9  -4 1503.06 224.712   1
  -3  -9   4 1859.88 168.687   1
   3   9  -4 2055.14 178.449   1
  -3   9   4 1385.22 231.596   1
   3   9  -3-33.9098 103.362   1
  -3  -9   3 147.702 101.380   1
   3  -9  -3-112.846 152.078   1
   3  -9  -2 8977.61 638.306   1
  -3  -9   2 9362.80 621.415   1
  -3   9   2 8428.25 642.797   1
   3   9  -2 10041.9 625.271   1
  -3   9   1 1005.05 162.211   1
   3  -9  -1 690.913 146.627   1
  -3  -9   0 6830.65 492.827   1
   3   9   0 7264.51 502.374   1
   3  -9   1 989.026 137.726   1
   3   9   1 1076.48 165.329   1
  -3  -9  -1 792.004 153.157   1
  -3   9  -1 872.204 141.652   1
   3   9   2 9444.93 666.500   1
  -3   9  -2 9766.41 631.302   1
  -3  -9  -2 9180.80 662.037   1
   3  -9   2 9645.25 630.765   1
   3   9   3 40.8672 159.095   1
  -3   9  -3-27.6827 85.5627   1
  -3  -9  -3-76.3943 151.588   1
   3  -9   3 35.8113 93.6230   1
   3  -9   4 1722.91 149.745   1
  -3  -9  -4 1830.69 228.021   1
  -3   9  -4 1676.00 149.805   1
   3   9   4 2211.09 239.443   1
   3  -9   5 497.902 86.3762   1
  -3   9  -5 403.508 83.5935   1
   3   9   6 21217.4 1450.98   1
   3  -9   6 22642.9 1379.19   1
  -3   9  -6 22057.9 1377.57   1
  -3  -9  -6 20585.2 1440.58   1
   3  -9   7 3040.30 202.597   1
  -3   9  -7 2696.24 199.935   1
   3   9   8 2646.09 341.393   1
   3  -9   8 2623.22 193.625   1
   3   9   9 5347.88 469.074   1
   3  -9   9 5376.59 345.503   1
  -3  -9  -9 4781.71 459.275   1
  -3   9  -9 4757.31 339.273   1
   3  -9  10 5217.06 360.184   1
   3   9  10 4326.73 465.133   1
  -3   9 -10 5297.45 357.011   1
  -3  -9 -10 5553.08 477.876   1
   3   9  11 511.879 308.530   1
   3  -9  11 400.056 123.320   1
  -3   9 -11 446.826 118.874   1
  -3  -9 -11 419.808 303.160   1
   3   9  12 2822.69 349.303   1
  -3   9 -12 2297.15 222.037   1
   3  -9  12 2602.76 231.762   1
  -3  -9 -12 3197.04 338.860   1
   3   9  14 561.782 290.538   1
   3  -9  14 583.068 161.827   1
  -3  -9 -14 701.545 249.424   1
  -3   9 -14 587.837 155.084   1
   3   9  15 104.897 329.428   1
   3  -9  15 211.165 166.563   1
  -3  -9 -15-328.692 330.410   1
  -3   9 -15 49.7522 161.429   1
   3   9  16 987.848 293.723   1
   3  -9  16 767.565 209.458   1
  -3   9 -16 1019.07 201.637   1
  -3  -9 -16 364.710 264.472   1
   3   9  17 71.0592 350.863   1
  -3   9 -17 246.176 198.540   1
  -3  -9 -17-66.6151 322.181   1
   3   9  18 1341.72 322.515   1
  -3  -9 -18 1131.93 299.328   1
   3   9  19 743.059 371.698   1
  -3  -9 -19 433.043 331.420   1
   3   9  20 985.367 348.699   1
  -3  -9 -20 1557.66 338.586   1
   3   9  21-105.020 357.899   1
  -3  -9 -21 725.652 342.991   1
   3   9  22-241.594 328.756   1
  -3  -9 -22 261.205 321.035   1
   3   9  24 167.112 334.567   1
  -3  -9 -24 474.826 335.796   1
   3   9  26-97.2654 345.755   1
  -3  -9 -26-30.5074 339.214   1
  -3  10  25-135.536 370.134   1
   3 -10 -25 377.637 354.453   1
  -3  10  24 829.012 357.110   1
   3 -10 -24 160.276 321.600   1
  -3  10  23 280.895 308.249   1
   3 -10 -23 586.269 302.542   1
  -3  10  22 177.647 322.154   1
   3 -10 -22 329.365 317.535   1
  -3  10  21 35.8375 370.007   1
   3 -10 -21-166.012 347.237   1
  -3  10  19 971.695 337.483   1
   3 -10 -19 833.219 313.233   1
  -3  10  18-251.295 362.980   1
   3 -10 -18 99.7589 320.892   1
  -3  10  17-249.468 309.231   1
   3 -10 -17 132.138 285.886   1
   3  10 -16 161.505 180.806   1
  -3  10  16-70.5873 339.149   1
   3 -10 -16-622.018 321.274   1
   3  10 -15 97.4031 155.777   1
   3 -10 -15 420.066 316.638   1
  -3 -10  15 183.629 155.971   1
  -3  10  15 313.247 327.384   1
   3 -10 -14 953.259 288.105   1
  -3  10  14 1369.46 312.112   1
  -3 -10  13-25.8942 131.679   1
  -3  10  13 33.5396 253.349   1
   3 -10 -13-31.1516 240.963   1
   3  10 -13 126.528 136.809   1
   3  10 -12 3711.93 299.968   1
  -3 -10  12 4018.54 302.171   1
   3 -10 -12 3862.91 399.390   1
  -3  10  12 4420.59 426.577   1
   3  10 -11 1163.71 149.282   1
  -3  10  11 1337.41 293.155   1
  -3 -10  11 1306.03 146.092   1
   3 -10 -11 1361.10 292.874   1
   3  10 -10 6040.76 398.631   1
  -3 -10  10 5763.24 398.722   1
  -3  10  10 5366.45 523.741   1
   3 -10 -10 5876.94 522.097   1
   3  10  -9 523.360 108.285   1
  -3 -10   9 722.798 105.024   1
  -3  10   9 416.710 245.718   1
   3  10  -8 4987.15 334.206   1
   3 -10  -8 4962.84 439.312   1
  -3 -10   8 4741.03 332.561   1
  -3  10   8 5606.12 462.140   1
   3 -10  -7-152.305 215.559   1
   3  10  -7 28.4554 84.4922   1
  -3 -10   7-27.0451 84.4821   1
   3  10  -6 2249.44 180.770   1
  -3 -10   6 2174.30 177.753   1
   3 -10  -6 1952.78 267.744   1
  -3  10   5 488.369 208.947   1
   3  10  -5 721.893 110.581   1
  -3 -10   5 545.252 105.362   1
   3 -10  -5 500.499 198.778   1
   3  10  -4 3827.75 301.439   1
  -3  10   4 4352.30 369.003   1
  -3 -10   4 4127.96 296.960   1
   3 -10  -4 4212.42 354.627   1
  -3  10   3 42.2439 195.853   1
   3  10  -3 82.2401 110.930   1
  -3 -10   3-11.0077 108.456   1
   3 -10  -3-99.3760 161.188   1
   3 -10  -2 53133.4 3247.74   1
  -3  10   2 50295.5 3248.13   1
   3  10  -2 50490.6 3231.67   1
  -3 -10   2 52862.9 3228.40   1
  -3  10   1 1357.60 203.018   1
   3 -10  -1 1178.20 176.317   1
  -3 -10   0 110.285 127.796   1
   3  10   0-16.7887 152.430   1
  -3  10   0 62.0725 141.909   1
   3 -10   0-14.8039 137.922   1
   3  10   1 996.458 181.965   1
  -3 -10  -1 1363.16 194.276   1
   3  10   2 53780.3 3364.71   1
  -3 -10  -2 53573.1 3359.90   1
  -3  10  -2 52672.3 3332.23   1
   3 -10   2 54140.0 3332.08   1
  -3 -10  -3 20.2094 173.093   1
   3  10   3 215.409 187.944   1
  -3  10  -3 57.1364 101.667   1
   3 -10   3 82.9421 98.3975   1
   3  10   4 3427.67 367.081   1
  -3  10  -4 4038.59 280.266   1
   3 -10   4 3842.08 279.195   1
  -3  10  -5 565.061 81.9646   1
  -3 -10  -5 437.093 193.682   1
   3 -10   5 594.620 76.8552   1
   3  10   6 1903.72 284.912   1
  -3 -10  -6 1480.78 258.927   1
  -3 -10  -7 80.2949 234.088   1
   3  10   7 55.8802 243.094   1
   3  10   8 3980.37 405.890   1
  -3 -10  -9 953.999 269.555   1
   3  10   9 276.534 274.148   1
  -3 -10 -10 6786.52 552.453   1
   3  10  10 5899.92 559.588   1
  -3  10 -11 829.340 86.0427   1
  -3 -10 -11 1081.67 278.742   1
   3 -10  11 735.644 84.9619   1
   3  10  11 817.290 277.340   1
  -3  10 -12 2530.33 207.135   1
   3 -10  12 2645.76 210.940   1
  -3 -10 -13 476.923 248.497   1
   3 -10  13 116.201 117.536   1
  -3  10 -13 81.8691 107.744   1
   3  10  13 70.0112 259.913   1
  -3 -10 -14 1211.54 328.763   1
   3 -10  14 1008.75 161.233   1
   3  10  14 913.694 336.142   1
  -3  10 -14 1273.79 159.675   1
  -3 -10 -15 595.956 319.291   1
   3  10  15-35.2252 322.566   1
  -3 -10 -16-66.5727 292.681   1
   3  10  16 354.874 324.563   1
  -3 -10 -17 299.531 346.119   1
   3  10  17 670.544 360.093   1
  -3 -10 -18 433.349 285.277   1
   3  10  18 177.016 303.721   1
  -3 -10 -19 1198.53 348.568   1
   3  10  19 778.130 370.990   1
  -3 -10 -21 492.359 314.956   1
   3  10  21-104.379 319.129   1
  -3 -10 -22 356.316 345.162   1
   3  10  22 136.962 351.194   1
  -3 -10 -23 446.691 284.064   1
   3  10  23-337.753 298.434   1
  -3 -10 -24 438.894 341.435   1
   3  10  24-66.2030 350.725   1
  -3 -10 -25 122.914 314.423   1
   3  10  25 195.076 317.853   1
   3 -11 -25-31.0597 298.464   1
  -3  11  25 200.725 336.958   1
   3 -11 -24 824.952 346.250   1
  -3  11  24 547.074 345.655   1
   3 -11 -23 775.644 358.480   1
  -3  11  23-348.422 373.774   1
   3 -11 -22 983.652 372.377   1
  -3  11  22 848.196 393.874   1
   3 -11 -21 264.928 307.796   1
  -3  11  21-178.650 331.324   1
   3 -11 -20 1133.67 355.910   1
  -3  11  20 1079.51 367.371   1
   3 -11 -19 501.899 338.036   1
  -3  11  19 830.622 388.507   1
   3 -11 -18 1169.60 331.657   1
  -3  11  18 1912.93 364.075   1
   3 -11 -17 899.300 343.232   1
  -3  11  17 1043.05 386.122   1
   3 -11 -15 1047.96 296.792   1
  -3  11  15 988.472 319.707   1
   3  11 -14 510.795 125.813   1
   3 -11 -14 516.968 296.473   1
  -3  11  14 591.918 333.215   1
  -3 -11  13 401.340 101.529   1
   3  11 -13 140.534 105.554   1
  -3  11  13 957.908 346.530   1
   3 -11 -13 762.087 297.878   1
  -3 -11  12 2893.62 206.691   1
   3  11 -12 2689.66 209.897   1
   3 -11 -11 1516.93 284.259   1
  -3  11  11 1961.42 312.291   1
   3 -11 -10 1327.19 298.828   1
  -3  11  10 1810.01 334.774   1
   3 -11  -9 428.062 240.431   1
  -3  11   8 6310.63 557.775   1
   3 -11  -8 6524.04 544.572   1
  -3  11   7-85.1399 257.643   1
  -3 -11   7-40.0847 48.3695   1
   3  11  -7-39.4351 58.6644   1
  -3 -11   6 1468.63 132.765   1
   3  11  -6 1527.91 137.474   1
  -3  11   5 741.352 234.098   1
  -3 -11   5 475.762 105.633   1
   3  11  -5 441.501 107.162   1
   3 -11  -5 619.653 211.729   1
  -3  11   4 502.180 222.631   1
  -3 -11   4 401.463 107.725   1
   3  11  -4 261.807 113.633   1
   3 -11  -4 112.482 192.596   1
  -3  11   3 133.374 194.630   1
   3  11  -3 124.191 123.494   1
  -3 -11   3 150.751 115.365   1
   3 -11  -3 294.775 201.235   1
  -3  11   2 3165.16 319.393   1
   3 -11  -2 3747.17 314.025   1
   3 -11  -1 399.073 155.791   1
   3  11  -1 273.351 150.991   1
  -3 -11   1-151.067 126.016   1
  -3  11   1 75.7733 174.186   1
   3  11   0 9054.36 629.763   1
  -3 -11   0 8729.49 621.422   1
   3 -11   0 9349.64 620.617   1
  -3  11   0 8846.95 620.052   1
   3  11   1 78.2008 185.161   1
  -3 -11  -1 164.526 166.135   1
   3  11   2 3231.94 319.172   1
  -3 -11  -2 3295.19 308.808   1
   3 -11   2 3366.16 259.090   1
  -3  11  -2 3135.17 262.922   1
   3  11   3 69.2646 197.169   1
  -3 -11  -3 85.3618 186.168   1
   3 -11   3 122.272 104.640   1
  -3  11  -3-9.72491 102.680   1
   3 -11   4 80.0807 82.7738   1
   3  11   4 247.575 206.133   1
  -3  11  -4 429.920 88.0013   1
  -3 -11  -5 429.564 210.239   1
   3  11   5 421.914 230.890   1
  -3 -11  -6 823.367 273.107   1
   3  11   6 1115.22 267.689   1
  -3 -11  -7 414.702 254.481   1
   3  11   7 88.1240 260.010   1
  -3 -11  -8 5823.93 509.860   1
  -3 -11  -9 744.828 297.302   1
   3  11   9 789.993 315.516   1
  -3 -11 -10 1764.88 333.333   1
   3  11  10 945.324 331.934   1
   3  11  11 1824.44 331.439   1
  -3 -11 -12 5366.03 496.263   1
   3  11  12 5416.93 521.706   1
  -3 -11 -13 850.715 326.532   1
   3  11  13 526.590 342.899   1
  -3 -11 -14 959.856 318.814   1
   3  11  14 845.019 340.709   1
  -3 -11 -15 699.134 289.989   1
   3  11  15 745.249 302.147   1
  -3 -11 -17 100.121 317.628   1
   3  11  17 850.887 365.630   1
  -3 -11 -18 2135.26 337.425   1
   3  11  18 1240.37 345.077   1
  -3 -11 -19 266.080 326.530   1
   3  11  19 70.6265 349.505   1
  -3 -11 -20 1581.81 371.073   1
   3  11  20 1501.24 396.002   1
  -3 -11 -21-228.576 278.878   1
   3  11  21 483.351 300.407   1
  -3 -11 -22 450.937 344.197   1
   3  11  22 749.084 374.837   1
  -3 -11 -23-252.582 334.381   1
   3  11  23 66.6620 342.876   1
  -3 -11 -24 774.040 311.027   1
   3  11  24 586.029 325.480   1
  -3 -11 -25 1032.08 370.580   1
   3  11  25 483.973 374.180   1
   3 -12 -24 345.211 360.067   1
  -3  12  24 371.754 366.037   1
   3 -12 -22 521.124 315.667   1
  -3  12  22 140.475 342.406   1
   3 -12 -20 499.679 331.054   1
  -3  12  20 754.641 370.858   1
   3 -12 -19 469.272 339.755   1
  -3  12  19 578.682 361.383   1
   3 -12 -18 1310.81 353.629   1
  -3  12  18 1196.52 371.185   1
   3 -12 -17 436.146 331.230   1
  -3  12  17-398.373 360.446   1
   3 -12 -16 1537.01 335.593   1
  -3  12  16 1947.29 358.165   1
  -3  12  15 393.618 351.228   1
   3 -12 -14 32.8058 314.527   1
  -3  12  14-35.3906 332.663   1
   3 -12 -13 32.3451 312.116   1
   3 -12 -12-158.881 287.842   1
  -3  12  12-34.2600 311.827   1
  -3  12  10 5030.85 522.614   1
   3 -12 -10 6335.33 516.607   1
   3 -12  -9 1355.40 288.625   1
  -3  12   9 634.412 284.928   1
  -3  12   8 6431.67 549.738   1
   3 -12  -8 6263.81 533.935   1
  -3  12   7 824.253 267.440   1
   3 -12  -7 438.319 256.918   1
  -3  12   6 1462.05 283.170   1
   3 -12  -6 1256.98 258.727   1
   3  12  -5 3098.90 234.015   1
   3  12  -4 2419.03 215.187   1
  -3  12   4 2430.90 308.585   1
   3 -12  -4 2501.81 286.629   1
   3  12  -3 780.377 162.176   1
   3 -12  -3 1081.10 224.998   1
  -3  12   3 1029.54 230.371   1
   3 -12  -2 2176.11 252.927   1
  -3  12   2 2715.14 278.738   1
   3 -12  -1 5314.25 395.878   1
  -3  12   1 5297.92 405.875   1
  -3 -12   1 4370.81 384.619   1
   3  12  -1 4885.97 390.526   1
   3 -12   0 16.5652 151.102   1
   3  12   0-154.356 174.736   1
  -3  12   0 104.371 156.390   1
  -3  12  -1 4690.80 356.278   1
   3 -12   1 4301.80 347.553   1
   3  12   1 4580.69 385.425   1
  -3 -12  -2 2751.82 281.292   1
   3 -12   2 3053.63 228.602   1
   3  12   2 2594.28 298.267   1
   3  12   3 939.161 248.728   1
  -3 -12  -3 1201.29 241.724   1
  -3  12  -3 815.464 131.855   1
   3 -12   3 796.773 130.256   1
   3 -12   4 2338.04 178.248   1
   3  12   4 2558.53 326.102   1
  -3  12  -4 2153.52 179.057   1
   3  12   6 1286.25 290.535   1
  -3 -12  -6 1754.24 280.288   1
   3  12   7-303.732 275.823   1
  -3 -12  -7 57.2819 243.317   1
  -3 -12  -8 5868.82 515.615   1
   3  12   8 5542.13 517.331   1
   3  12   9 650.915 310.986   1
  -3 -12  -9 1515.00 325.990   1
   3  12  10 5796.59 566.120   1
  -3 -12 -10 6473.52 545.901   1
  -3 -12 -12 458.862 285.031   1
   3  12  13-35.2330 280.535   1
  -3 -12 -13 99.3783 257.927   1
   3  12  14 177.727 331.354   1
  -3 -12 -14 233.363 300.724   1
   3  12  15-142.620 359.198   1
   3  12  16 1634.64 397.265   1
  -3 -12 -16 1941.26 374.236   1
   3  12  17 213.242 307.099   1
  -3 -12 -17 267.735 279.870   1
   3  12  18 602.598 328.614   1
  -3 -12 -18 634.190 338.965   1
   3  12  19 986.238 382.980   1
  -3 -12 -19-431.400 342.868   1
   3  12  20 451.117 370.180   1
  -3 -12 -20 984.777 355.915   1
   3  12  22 640.772 365.584   1
  -3 -12 -22 477.940 333.133   1
   3  12  24 194.241 307.699   1
  -3 -12 -24-122.403 284.402   1
   3 -13 -23 729.013 361.639   1
  -3  13  23 34.1376 379.762   1
   3 -13 -22 193.804 324.838   1
  -3  13  22 139.231 347.963   1
   3 -13 -21 262.696 325.673   1
  -3  13  21 70.7772 340.185   1
  -3  13  20 107.502 381.510   1
   3 -13 -19 167.670 305.362   1
  -3  13  19 650.797 343.719   1
   3 -13 -17 168.893 330.240   1
   3 -13 -16 776.019 330.941   1
  -3  13  16 1200.67 376.825   1
   3 -13 -15 302.235 320.696   1
  -3  13  15-36.2200 347.373   1
   3 -13 -14 999.753 342.374   1
  -3  13  14-251.452 356.225   1
   3 -13 -13 1515.50 365.025   1
  -3  13  13 1064.65 370.963   1
   3 -13 -12 2564.28 377.796   1
  -3  13  12 1713.73 380.093   1
   3 -13 -11 191.126 266.793   1
  -3  13  11-68.6571 291.542   1
   3 -13  -9 273.081 252.659   1
  -3  13   9-326.469 257.489   1
   3 -13  -8 235.429 242.998   1
  -3  13   8 411.195 280.113   1
   3 -13  -7 255.373 242.313   1
  -3  13   7-121.930 256.029   1
   3 -13  -6 2671.01 338.111   1
  -3  13   6 3333.72 367.922   1
   3 -13  -5 313.037 219.627   1
  -3 -13   5 254.816 75.9934   1
   3  13  -5 253.247 82.8682   1
  -3  13   5 166.470 240.599   1
   3  13  -4 5043.09 372.705   1
  -3 -13   4 5400.25 364.656   1
  -3  13   4 4773.39 447.715   1
   3 -13  -4 5205.41 440.035   1
   3 -13  -3 968.005 221.146   1
  -3 -13   3 1165.24 169.932   1
   3  13  -3 989.209 168.906   1
  -3  13   3 785.901 229.906   1
   3 -13  -2 1439.44 230.482   1
  -3 -13   2 1175.99 191.719   1
   3  13  -2 1069.17 206.826   1
  -3  13   2 1491.00 239.497   1
   3 -13  -1 135.870 163.492   1
  -3 -13   1-34.8978 168.042   1
  -3  13   1 62.5862 195.684   1
   3  13  -1 37.1984 178.349   1
  -3  13   0 26289.1 1742.51   1
  -3 -13   0 30115.3 1755.58   1
   3 -13   0 26026.8 1739.23   1
   3  13   0 27135.4 1756.65   1
  -3  13  -1 384.110 156.617   1
   3  13   1 634.489 215.100   1
   3 -13   1 176.578 144.897   1
  -3 -13  -1 425.316 208.124   1
  -3  13  -2 1065.05 164.625   1
   3 -13   2 1050.53 157.519   1
   3  13   2 1026.98 258.292   1
  -3 -13  -2 1032.59 233.796   1
   3  13   3 1404.63 265.105   1
  -3  13  -3 927.700 141.692   1
  -3 -13  -3 1301.21 258.544   1
   3 -13   3 902.665 131.848   1
  -3  13  -4 3427.78 214.785   1
   3 -13   4 2819.65 208.772   1
   3  13   5 463.013 273.445   1
  -3 -13  -5 246.556 242.957   1
   3  13   6 3176.48 381.781   1
  -3 -13  -6 3048.02 362.789   1
   3  13   7 285.254 277.190   1
  -3 -13  -7-119.233 251.764   1
   3  13   8-364.309 297.220   1
  -3 -13  -8-30.0965 260.668   1
   3  13   9-134.226 291.159   1
  -3 -13  -9 187.766 273.668   1
   3  13  11 693.740 342.213   1
  -3 -13 -11 1239.27 326.299   1
   3  13  12 2247.55 408.621   1
  -3 -13 -12 2669.96 371.245   1
   3  13  13 1237.72 356.909   1
  -3 -13 -13 963.985 322.308   1
   3  13  14 354.862 324.582   1
  -3 -13 -14-33.4807 286.780   1
   3  13  15 106.982 300.401   1
  -3 -13 -15 638.021 283.773   1
  -3 -13 -16 1175.96 321.933   1
   3  13  17-391.606 339.969   1
  -3 -13 -17 67.0839 312.577   1
   3  13  19 314.036 379.004   1
   3  13  20 482.674 332.804   1
  -3 -13 -20 293.631 319.679   1
   3  13  21 101.914 315.926   1
  -3 -13 -21 256.727 295.024   1
   3  13  22 465.855 361.999   1
  -3 -13 -22 126.093 329.519   1
   3  13  23 555.493 386.705   1
  -3 -13 -23 277.959 337.646   1
   3 -14 -22 224.151 348.804   1
   3 -14 -21 391.137 312.827   1
  -3  14  21 421.426 329.571   1
   3 -14 -20 761.684 350.652   1
  -3  14  20 570.938 398.276   1
   3 -14 -19 502.505 310.488   1
  -3  14  19 72.2095 342.173   1
   3 -14 -18 270.163 342.706   1
  -3  14  18 728.333 392.139   1
   3 -14 -16 1223.67 353.666   1
  -3  14  16 1099.19 365.145   1
   3 -14 -15 1154.02 349.901   1
  -3  14  15 1060.40 370.989   1
   3 -14 -13 234.446 315.515   1
  -3  14  13 468.861 350.121   1
   3 -14 -12 959.374 321.773   1
  -3  14  12 783.870 358.031   1
   3 -14 -11 195.472 282.295   1
  -3  14  11 666.542 312.516   1
   3 -14 -10 255.741 300.712   1
  -3  14  10 997.201 333.832   1
   3 -14  -9-93.6856 256.315   1
  -3  14   9 235.007 282.749   1
   3 -14  -8 3308.60 386.240   1
  -3  14   8 3847.39 420.219   1
   3 -14  -7-29.4036 246.569   1
  -3  14   7 473.325 262.316   1
   3 -14  -6 255.727 233.356   1
  -3  14   6 846.351 268.303   1
   3 -14  -5-108.612 235.829   1
  -3  14   5 519.701 253.352   1
  -3 -14   4 5998.74 401.878   1
   3  14  -4 5714.09 404.062   1
   3 -14  -3 263.448 213.794   1
  -3 -14   3-12.4825 130.874   1
   3  14  -3 79.8030 140.439   1
  -3  14   3 154.534 220.569   1
   3 -14  -2 376.333 184.956   1
  -3 -14   2-203.741 165.769   1
   3  14  -2 33.3162 161.872   1
  -3  14   2 362.498 214.670   1
   3 -14  -1 1025.86 222.279   1
  -3 -14   1 814.620 192.558   1
  -3  14   1 778.422 221.027   1
   3  14  -1 679.291 205.888   1
   3  14   0 44.0929 202.543   1
  -3  14   0 228.719 174.285   1
   3 -14   0 162.506 172.381   1
  -3 -14   0-340.954 195.995   1
   3  14   1 382.190 214.569   1
  -3  14  -1 573.032 161.861   1
   3 -14   1 708.887 170.785   1
  -3 -14  -1 831.755 214.834   1
   3  14   2 334.690 224.948   1
  -3 -14  -2 169.603 202.769   1
  -3  14  -2 319.148 141.692   1
   3 -14   2 101.832 133.299   1
  -3 -14  -3 335.663 218.918   1
  -3  14  -3 320.454 116.187   1
   3 -14   3 8.78994 99.7029   1
   3  14   3 219.505 238.930   1
  -3 -14  -4 8013.90 560.711   1
   3  14   4 5619.48 550.753   1
   3  14   5 276.202 274.595   1
  -3 -14  -5-55.8254 221.600   1
   3  14   6 220.231 256.674   1
  -3 -14  -6 410.861 249.985   1
   3  14   7 619.348 286.925   1
  -3 -14  -7 243.204 257.286   1
   3  14   8 3369.01 408.011   1
  -3 -14  -8 3076.58 379.618   1
   3  14  10 380.502 307.383   1
  -3 -14 -10 32.4802 284.277   1
   3  14  11 209.893 335.670   1
  -3 -14 -11 230.265 291.676   1
   3  14  12 881.159 351.079   1
  -3 -14 -12 798.110 336.273   1
   3  14  13-427.770 356.253   1
  -3 -14 -13 569.236 312.682   1
   3  14  14 931.651 371.714   1
  -3 -14 -14 1075.77 344.885   1
   3  14  15 1393.66 374.404   1
  -3 -14 -15 303.135 335.680   1
   3  14  16 998.433 377.677   1
  -3 -14 -16 1311.44 364.403   1
   3  14  18 772.762 366.185   1
  -3 -14 -18 99.7084 318.277   1
   3  14  19 763.740 347.408   1
  -3 -14 -19 624.242 304.782   1
   3  14  20 34.2317 320.435   1
  -3 -14 -20 226.400 282.954   1
  -3 -14 -21 254.305 323.637   1
   3  14  22-32.7493 359.281   1
  -3 -14 -22 591.939 355.076   1
  -3  15  22 136.350 396.122   1
   3 -15 -22 474.821 362.488   1
  -3  15  21 139.329 351.800   1
   3 -15 -21 323.546 310.553   1
  -3  15  20 886.477 398.165   1
   3 -15 -20 625.460 358.844   1
  -3  15  18 837.333 402.598   1
   3 -15 -18 608.207 359.213   1
  -3  15  17-36.6976 339.520   1
   3 -15 -17-102.188 303.252   1
  -3  15  16-110.554 332.140   1
   3 -15 -16 205.270 297.639   1
  -3  15  15 700.946 359.276   1
   3 -15 -15 479.581 328.957   1
  -3  15  14 2502.32 419.350   1
   3 -15 -14 2632.96 391.681   1
  -3  15  12 1051.64 356.035   1
   3 -15 -12 1786.66 333.278   1
  -3  15  11 1074.47 360.262   1
   3 -15 -11 798.766 318.659   1
  -3  15  10 140.742 312.781   1
   3 -15 -10 327.353 288.117   1
  -3  15   9 206.862 296.943   1
   3 -15  -9 128.411 290.911   1
  -3  15   8 837.667 328.151   1
   3 -15  -8 973.215 304.900   1
  -3  15   7 227.311 276.754   1
   3 -15  -7 152.599 262.258   1
  -3  15   6 2004.54 344.365   1
   3 -15  -6 2888.67 340.467   1
  -3  15   5 119.862 258.096   1
   3 -15  -5 170.219 223.940   1
   3 -15  -4 372.803 231.933   1
  -3 -15   4 250.397 89.3788   1
   3  15  -4 132.876 96.5875   1
  -3  15   4-114.142 230.309   1
   3 -15  -3 724.174 213.610   1
  -3 -15   3 71.3891 131.651   1
   3  15  -3 12.6021 139.367   1
  -3  15   3 487.341 226.462   1
   3 -15  -2 186.095 199.580   1
  -3 -15   2 355.922 158.879   1
   3  15  -2 362.549 161.555   1
  -3  15   2 327.638 223.523   1
   3 -15  -1 686.191 216.396   1
  -3 -15   1 423.353 181.893   1
  -3  15   1 404.885 209.367   1
   3  15  -1 292.240 181.017   1
   3  15   0 574.056 217.860   1
  -3  15   0 571.019 205.526   1
   3 -15   0 766.337 192.672   1
  -3 -15   0 727.502 196.192   1
   3  15   1 121.907 207.269   1
  -3  15  -1 64.9373 153.248   1
   3 -15   1 273.117 154.667   1
  -3 -15  -1 160.442 206.794   1
   3  15   2 52.8168 236.437   1
  -3 -15  -2 223.857 209.748   1
  -3  15  -2 572.698 148.117   1
   3 -15   2 204.299 139.351   1
  -3  15  -3 64.2107 94.3151   1
   3 -15   3 136.183 96.5094   1
   3  15   4 148.043 257.593   1
  -3 -15  -4-27.8827 248.849   1
   3  15   5 154.806 256.573   1
  -3 -15  -5 203.942 253.691   1
   3  15   6 2718.12 370.350   1
  -3 -15  -6 2733.64 349.577   1
   3  15   7-99.0978 293.426   1
  -3 -15  -7 1055.18 302.909   1
   3  15   8 741.462 309.113   1
  -3 -15  -8 982.765 299.414   1
   3  15   9 586.464 309.201   1
  -3 -15  -9 64.8823 273.854   1
   3  15  10 209.346 306.709   1
  -3 -15 -10-65.8894 274.353   1
   3  15  11 1130.42 354.481   1
  -3 -15 -11 1465.36 327.313   1
   3  15  12 214.495 339.991   1
  -3 -15 -12 2147.74 369.312   1
   3  15  14 2697.56 420.407   1
  -3 -15 -14 1898.80 373.079   1
   3  15  15 466.742 336.950   1
  -3 -15 -15-33.8518 309.030   1
   3  15  16 107.135 332.831   1
  -3 -15 -16 236.046 309.967   1
   3  15  17 636.730 351.443   1
  -3 -15 -17-301.330 312.689   1
   3  15  18 104.964 344.159   1
  -3 -15 -18 662.147 340.740   1
   3  15  19-34.5193 358.907   1
  -3 -15 -19 652.362 344.749   1
   3  15  20 338.516 367.913   1
  -3 -15 -20-64.1409 334.848   1
   3  15  21 429.780 388.368   1
  -3 -15 -21 345.924 348.207   1
   3  15  22 98.3151 387.716   1
  -3 -15 -22 616.786 350.184   1
  -3  16  21-274.842 362.273   1
   3 -16 -21-288.918 312.219   1
  -3  16  19 143.315 359.317   1
   3 -16 -19 499.207 314.212   1
  -3  16  17 146.857 375.526   1
   3 -16 -17-272.803 340.779   1
  -3  16  16 1257.62 364.737   1
   3 -16 -16 240.533 298.884   1
  -3  16  15 520.056 354.422   1
   3 -16 -15 172.576 307.920   1
  -3  16  14 334.529 355.092   1
   3 -16 -14 794.636 320.880   1
  -3  16  13 481.975 352.193   1
   3 -16 -13 206.810 300.535   1
  -3  16  11-145.996 313.527   1
   3 -16 -11 475.659 295.770   1
  -3  16  10 432.201 335.215   1
   3 -16 -10 502.995 310.847   1
  -3  16   9 599.549 313.581   1
   3 -16  -9-33.0484 284.933   1
  -3  16   7-33.5266 292.531   1
   3 -16  -7-220.570 277.087   1
  -3  16   6 64.7722 293.824   1
   3 -16  -6 490.349 291.815   1
  -3  16   5 124.621 283.700   1
   3 -16  -5 204.527 259.651   1
  -3  16   4 2023.13 316.521   1
   3 -16  -4 2210.72 302.982   1
   3  16  -3 606.771 150.316   1
   3 -16  -2 2317.47 302.177   1
  -3 -16   2 2447.07 243.359   1
   3  16  -2 2017.68 242.856   1
  -3  16   2 2753.15 330.629   1
   3  16  -1 745.664 208.869   1
   3 -16  -1 532.818 209.774   1
  -3  16   1 700.324 236.227   1
  -3 -16   1 781.412 198.155   1
   3  16   0-134.856 194.081   1
   3 -16   0 96.3436 175.033   1
  -3  16   0 343.245 186.457   1
  -3 -16   0 63.7107 196.561   1
   3  16   1 1020.98 260.606   1
   3 -16   1 1107.52 193.360   1
  -3  16  -1 997.675 199.636   1
  -3 -16  -1 1128.00 240.599   1
  -3 -16  -2 2441.08 299.229   1
   3  16   2 2236.42 318.058   1
  -3  16  -2 1825.19 208.425   1
  -3 -16  -3 1216.25 276.633   1
   3  16   3 1259.72 278.035   1
   3  16   4 2597.39 336.928   1
  -3 -16  -4 1931.68 319.875   1
   3  16   5 125.947 258.523   1
  -3 -16  -5 119.031 255.570   1
   3  16   6 325.149 289.897   1
  -3 -16  -6 214.723 258.116   1
   3  16   7 66.9686 291.287   1
  -3 -16  -7-63.1858 261.563   1
   3  16   8 274.595 299.824   1
  -3 -16  -8 258.880 279.025   1
   3  16   9 383.722 322.721   1
  -3 -16  -9-230.207 286.100   1
   3  16  10 283.536 327.293   1
  -3 -16 -10 768.595 301.546   1
   3  16  11 214.556 324.764   1
  -3 -16 -11 101.138 291.888   1
   3  16  13 469.560 353.598   1
  -3 -16 -13 238.578 313.825   1
   3  16  14 648.897 334.148   1
  -3 -16 -14 374.535 293.912   1
   3  16  15 35.8404 339.366   1
  -3 -16 -15 339.315 310.484   1
   3  16  16 1138.13 366.305   1
  -3 -16 -16 336.726 310.165   1
   3  16  17 281.635 369.643   1
  -3 -16 -17 99.8462 315.141   1
   3  16  19 441.770 372.722   1
  -3 -16 -19 129.340 322.900   1
   3  16  21 364.307 360.652   1
  -3 -16 -21 31.1640 307.253   1
  -3  17  20 277.863 400.412   1
   3 -17 -20 553.090 355.082   1
  -3  17  18 72.1986 365.672   1
   3 -17 -18 607.520 326.448   1
  -3  17  16-37.1175 386.852   1
   3 -17 -16 310.570 342.191   1
  -3  17  15 336.470 376.198   1
   3 -17 -15 243.345 339.454   1
  -3  17  14-300.268 372.814   1
   3 -17 -14 349.078 348.817   1
  -3  17  13 561.399 389.862   1
   3 -17 -13 490.509 330.899   1
  -3  17  12 298.652 355.600   1
   3 -17 -12-209.658 310.281   1
  -3  17  11 1038.28 366.892   1
   3 -17 -11 694.528 332.793   1
  -3  17  10-36.6704 330.762   1
   3 -17 -10 447.540 312.813   1
  -3  17   9 469.436 324.177   1
   3 -17  -9 33.9761 302.043   1
  -3  17   8 709.080 339.143   1
   3 -17  -8 333.064 304.678   1
  -3  17   6 1677.26 353.988   1
   3 -17  -6 1415.58 317.312   1
  -3  17   5 32.3940 285.005   1
   3 -17  -5 361.164 287.575   1
  -3  17   4 31.2406 271.135   1
   3 -17  -4 171.671 252.221   1
  -3  17   3-292.678 257.264   1
   3 -17  -3 244.928 261.484   1
  -3  17   2 694.866 245.209   1
  -3  17   1 626.507 231.754   1
   3  17   0-68.4003 213.481   1
  -3  17   0 286.005 206.681   1
   3  17   1-50.8042 223.302   1
   3  17   3-117.992 240.690   1
  -3 -17  -3 222.389 234.786   1
   3  17   4 309.539 288.503   1
  -3 -17  -4 29.2572 267.687   1
   3  17   5 161.031 273.870   1
  -3 -17  -5 304.271 266.466   1
   3  17   6 1763.66 352.092   1
  -3 -17  -6 2545.44 347.419   1
   3  17   8 209.426 314.901   1
  -3 -17  -8 626.243 295.308   1
   3  17   9 354.934 308.772   1
  -3 -17  -9-234.576 283.793   1
   3  17  10 179.027 328.672   1
  -3 -17 -10 406.144 304.839   1
   3  17  12 614.731 361.032   1
  -3 -17 -12 342.665 304.858   1
   3  17  13 181.221 340.553   1
  -3 -17 -13 480.593 330.480   1
   3  17  14 1082.34 367.485   1
  -3 -17 -14 239.203 311.099   1
   3  17  15 465.775 347.324   1
  -3 -17 -15-101.646 309.942   1
   3  17  16 884.999 384.753   1
  -3 -17 -16-33.5532 321.884   1
   3  17  18 789.703 382.007   1
  -3 -17 -18 522.836 347.107   1
   3  17  20-133.945 378.927   1
  -3 -17 -20-157.584 323.679   1
  -3  18  19 140.706 393.885   1
   3 -18 -19 329.576 348.691   1
  -3  18  18-287.172 360.111   1
   3 -18 -18 201.825 308.291   1
  -3  18  17 182.573 365.862   1
   3 -18 -17 273.847 318.451   1
  -3  18  16 1036.78 382.396   1
   3 -18 -16 555.336 323.132   1
  -3  18  15 224.500 368.652   1
   3 -18 -15-140.356 330.569   1
  -3  18  14 37.6869 354.399   1
   3 -18 -14 282.788 327.930   1
  -3  18  13 605.415 372.226   1
   3 -18 -13 283.949 309.905   1
  -3  18  12 567.363 367.946   1
   3 -18 -12 924.289 344.735   1
  -3  18  11 490.232 353.098   1
   3 -18 -11 389.943 319.056   1
  -3  18  10 1011.04 360.216   1
   3 -18 -10 1090.17 330.237   1
  -3  18   9 739.157 351.112   1
   3 -18  -9 734.120 323.582   1
  -3  18   8-218.391 324.161   1
   3 -18  -8-102.848 304.571   1
  -3  18   7 392.197 313.522   1
  -3  18   6 347.697 328.985   1
  -3  18   5 540.431 312.073   1
   3  18   4 444.856 265.251   1
   3  18   5 65.9784 287.760   1
   3  18   7 767.994 314.931   1
  -3 -18  -7 560.920 295.054   1
   3  18   8 460.630 327.013   1
  -3 -18  -8 268.769 299.130   1
   3  18   9 71.8456 322.269   1
  -3 -18  -9-306.487 280.422   1
   3  18  10 906.708 363.931   1
  -3 -18 -10 928.119 328.021   1
   3  18  11-36.4839 341.716   1
  -3 -18 -11 898.880 334.006   1
   3  18  12-36.4694 337.497   1
  -3 -18 -12-241.568 304.242   1
   3  18  13 546.417 360.505   1
  -3 -18 -13-172.266 312.929   1
   3  18  14 72.1817 356.218   1
  -3 -18 -14 581.964 329.603   1
   3  18  15 35.6137 351.642   1
  -3 -18 -15 135.639 330.025   1
   3  18  17 34.9801 353.673   1
  -3 -18 -17 33.0908 323.362   1
   3  18  19 238.214 355.464   1
  -3 -18 -19 191.181 314.849   1
  -4   0  26 182.303 308.165   1
   4   0 -26 712.253 349.825   1
  -4   0  25 401.112 330.480   1
   4   0 -25 34.1014 322.945   1
  -4   0  24 581.006 332.933   1
   4   0 -24 238.907 323.184   1
  -4   0  23 324.060 336.405   1
   4   0 -23 510.039 336.694   1
  -4   0  21 210.687 299.116   1
   4   0 -21 65.9016 291.968   1
   4   0 -20 8180.42 670.456   1
  -4   0  20 8095.21 679.508   1
  -4   0  19-101.035 269.142   1
   4   0 -19 411.382 286.039   1
  -4   0  17-63.6193 281.248   1
   4   0 -17 418.397 287.357   1
   4   0 -16 7132.58 578.529   1
  -4   0  16 6735.38 582.593   1
  -4   0  15 29.6046 279.085   1
   4   0 -15-305.833 246.467   1
   4   0 -14 1147.14 266.403   1
  -4   0  13 406.013 229.631   1
   4   0 -13 636.611 217.497   1
  -4   0  11-437.482 224.554   1
   4   0 -11 92.0090 202.444   1
  -4   0  10 1603.54 237.555   1
   4   0 -10 1684.49 223.616   1
  -4   0   9 300.991 186.334   1
   4   0  -9 60.5149 173.010   1
   4   0  -8 62198.8 3927.32   1
  -4   0   8 63382.8 3934.66   1
  -4   0   7-151.326 171.737   1
   4   0  -7-225.316 138.103   1
   4   0  -6 5722.30 426.124   1
  -4   0   6 5520.81 432.298   1
  -4   0   5-237.558 163.255   1
   4   0  -5 90.5466 149.053   1
   4   0  -4 61691.9 3630.62   1
  -4   0   4 54758.4 3629.14   1
  -4   0   1-74.5381 145.822   1
   4   0  -1-145.364 148.597   1
  -4   0   0 73.0622 148.507   1
   4   0   0 224.281 152.542   1
  -4   0  -1-122.815 124.139   1
   4   0   1-216.616 123.993   1
  -4   0  -2-50.5796 113.404   1
   4   0   2 50.0129 118.838   1
  -4   0  -4 57489.6 3526.90   1
   4   0   4 55425.3 3529.90   1
  -4   0  -5-147.219 172.796   1
   4   0   5-107.898 161.960   1
  -4   0  -6 6085.71 455.563   1
   4   0   6 6229.38 456.233   1
  -4   0  -7 271.713 144.308   1
   4   0   7-109.149 156.677   1
   4   0   8 65917.0 4043.45   1
  -4   0  -8 63312.9 4035.91   1
   4   0   9-62.6973 185.177   1
  -4   0  -9-97.8769 169.024   1
   4   0  10 1541.65 258.258   1
  -4   0 -10 2321.86 242.874   1
   4   0  11-360.961 195.771   1
  -4   0 -11 315.116 191.162   1
   4   0  12 21842.5 1309.55   1
  -4   0 -12 17741.0 1287.78   1
  -4   0 -13-50.0607 215.493   1
   4   0  13 214.434 231.990   1
  -4   0 -14 921.668 230.642   1
   4   0  14 1255.62 270.214   1
   4   0  15 393.991 263.383   1
  -4   0 -16 8055.12 622.423   1
   4   0  16 7360.79 630.079   1
   4   0  17 261.709 278.646   1
  -4   0 -17-30.9302 271.262   1
   4   0  19 347.664 310.325   1
  -4   0 -19-97.1907 286.294   1
  -4   0 -20 11119.3 743.351   1
   4   0  20 7196.15 721.639   1
   4   0  21-315.911 311.309   1
  -4   0 -21-564.664 328.390   1
   4   0  23 320.486 337.853   1
  -4   0 -23 738.617 331.772   1
   4   0  24-106.797 325.198   1
  -4   0 -24 1010.88 346.449   1
  -4   0 -26 33.5690 330.746   1
   4  -1 -27 100.060 346.304   1
  -4   1  26-36.1071 329.652   1
   4  -1 -26 472.649 335.622   1
  -4   1  25 470.529 324.998   1
   4   1 -25-136.729 333.016   1
   4  -1 -25 408.082 332.690   1
  -4  -1  24 218.920 340.356   1
  -4   1  24 72.2617 318.099   1
   4   1 -24 611.237 338.447   1
   4  -1 -24 272.819 326.048   1
  -4  -1  23-144.390 327.845   1
  -4   1  23 36.0131 327.867   1
   4   1 -23 878.277 330.332   1
   4  -1 -23 776.677 324.007   1
  -4  -1  22 818.447 323.090   1
  -4   1  22 1391.57 362.177   1
   4   1 -22 836.473 319.907   1
   4  -1 -22 301.601 333.994   1
  -4  -1  21 524.178 311.031   1
  -4   1  21 598.758 311.027   1
   4  -1 -21 1323.53 330.533   1
   4   1 -21 1577.97 337.474   1
  -4  -1  20 410.168 298.516   1
  -4   1  20-104.028 327.033   1
   4   1 -20 548.900 292.811   1
   4  -1 -20 65.0489 299.181   1
  -4   1  19 101.947 300.151   1
  -4  -1  19-99.9411 281.284   1
   4  -1 -19 541.993 298.349   1
   4   1 -19 755.457 291.231   1
  -4  -1  18 1750.19 342.191   1
  -4   1  18 1660.72 339.902   1
   4  -1 -18 1212.45 316.865   1
   4   1 -18 1552.38 312.014   1
  -4   1  17 1485.93 299.541   1
  -4  -1  17 1442.56 315.366   1
   4   1 -17 1501.87 306.322   1
  -4   1  16 531.961 258.222   1
  -4  -1  16 1268.99 296.558   1
   4  -1 -16 586.285 253.275   1
   4   1 -16 283.792 253.070   1
  -4   1  15 211.444 242.609   1
  -4  -1  15 86.9975 267.578   1
   4  -1 -15 424.321 245.392   1
   4   1 -15 354.100 241.257   1
  -4   1  14 958.446 261.496   1
  -4  -1  14 995.872 281.511   1
   4  -1 -14 598.526 228.894   1
  -4   1  13 417.052 240.450   1
   4  -1 -13 104.199 224.151   1
  -4   1  12 2356.83 308.248   1
   4   1 -12 2540.37 290.981   1
   4  -1 -12 2662.61 303.118   1
  -4  -1  11 1673.01 244.940   1
  -4   1  11 2260.74 305.316   1
   4   1 -11 2187.88 256.429   1
   4  -1 -11 2362.68 297.560   1
  -4   1  10 23620.9 1549.10   1
  -4  -1  10 23694.2 1542.20   1
   4   1 -10 23745.7 1535.23   1
   4  -1 -10 23816.9 1547.50   1
   4  -1  -9 3376.49 307.191   1
   4   1  -9 3238.62 289.966   1
  -4  -1   9 3036.04 298.445   1
  -4   1   9 2674.44 293.877   1
   4  -1  -8 294.102 178.723   1
   4   1  -8 573.685 157.672   1
  -4   1   8 585.031 202.380   1
  -4  -1   8 783.092 184.736   1
  -4   1   7 70491.3 4445.48   1
   4  -1  -7 71286.5 4441.49   1
   4   1  -7 73317.5 4438.19   1
  -4  -1   7 69353.0 4439.36   1
   4  -1  -6 9529.60 644.264   1
  -4  -1   6 9479.74 646.048   1
  -4   1   6 9481.76 650.863   1
   4   1  -6 8919.66 642.593   1
   4   1  -5 671.077 144.142   1
   4  -1  -5 629.681 158.483   1
  -4  -1   5 616.374 155.300   1
  -4   1   5 636.512 168.685   1
   4  -1  -4 33594.5 2110.32   1
  -4   1   4 33261.4 2112.61   1
   4   1  -2 46353.3 2989.35   1
  -4  -1   2 49439.3 2991.45   1
   4  -1  -1 13403.2 901.986   1
  -4   1   1 13986.2 905.428   1
   4   1  -1 15033.1 911.090   1
  -4  -1   1 13415.8 907.722   1
  -4  -1   0-24.6192 157.659   1
  -4   1   0 61.6567 120.754   1
   4  -1   0-95.9174 118.855   1
   4   1   0-11.9958 153.826   1
  -4   1  -1 12909.3 930.550   1
  -4  -1  -1 16092.4 936.345   1
   4  -1   1 13177.5 928.056   1
   4   1   1 15321.0 934.515   1
  -4   1  -2 46828.5 2872.73   1
   4  -1   2 45089.7 2870.88   1
  -4  -1  -4 32378.8 2078.26   1
   4   1   4 33456.8 2080.99   1
  -4   1  -5 563.856 173.145   1
  -4  -1  -5 621.748 158.806   1
   4  -1   5 923.118 185.012   1
   4   1   5 438.602 167.438   1
  -4  -1  -6 9759.25 658.712   1
  -4   1  -6 9226.72 654.219   1
   4   1   6 9641.58 664.593   1
   4  -1   6 9871.50 663.186   1
   4  -1   7 67802.0 4282.01   1
   4   1   7 69338.8 4288.63   1
  -4   1  -7 71730.3 4280.90   1
  -4  -1  -7 65368.0 4283.84   1
  -4  -1  -8 574.907 193.756   1
  -4   1  -8 825.120 169.940   1
   4  -1   8 932.330 174.777   1
   4   1   8 368.439 200.597   1
  -4  -1  -9 2621.47 292.692   1
  -4   1  -9 2687.31 269.384   1
   4   1   9 3198.46 301.423   1
   4  -1   9 2691.58 282.288   1
   4   1  10 25127.7 1685.45   1
   4  -1  10 26690.9 1682.03   1
  -4  -1 -10 25202.7 1681.65   1
  -4   1 -10 27110.8 1681.85   1
   4  -1  11 2436.56 277.322   1
   4   1  11 2093.09 296.763   1
  -4  -1 -11 2117.47 278.671   1
  -4   1 -11 2153.10 274.968   1
   4  -1  12 2710.46 315.735   1
  -4   1 -12 3422.91 320.705   1
   4   1  13 138.227 265.350   1
  -4  -1 -13 257.678 240.357   1
   4  -1  14 973.936 257.829   1
  -4   1 -14 924.465 236.301   1
  -4  -1 -14 566.255 243.273   1
   4  -1  15 415.177 246.106   1
  -4  -1 -15 353.249 253.962   1
  -4   1 -15 451.661 232.365   1
   4   1  16 452.020 298.668   1
   4  -1  16 685.277 308.886   1
  -4   1 -16 729.689 292.015   1
  -4  -1 -16 425.007 283.658   1
   4   1  17 1527.06 346.160   1
   4  -1  17 998.695 301.848   1
  -4  -1 -17 1474.85 326.731   1
  -4   1 -17 1857.86 314.952   1
   4  -1  18 1546.67 331.430   1
   4   1  18 1446.48 349.198   1
  -4   1 -18 1641.90 320.725   1
  -4  -1 -18 938.020 320.332   1
   4  -1  19 376.062 317.519   1
   4   1  19-210.479 291.834   1
  -4   1 -19 417.752 284.483   1
  -4  -1 -19 588.372 285.674   1
   4  -1  20 138.740 296.387   1
   4   1  20 35.3227 289.283   1
  -4   1 -20 97.6521 281.180   1
  -4  -1 -20 497.806 305.818   1
   4  -1  21 629.408 312.038   1
   4   1  21 780.551 307.710   1
  -4   1 -21 824.549 309.748   1
  -4  -1 -21 932.947 302.109   1
   4  -1  22 1203.27 339.600   1
   4   1  22 889.382 341.318   1
  -4   1 -22 1166.60 317.733   1
  -4  -1 -22 703.489 321.358   1
   4  -1  23 178.394 324.608   1
   4   1  23 749.023 326.058   1
  -4   1 -23-33.6397 308.329   1
  -4  -1 -23 503.946 315.112   1
   4  -1  24-71.5343 328.819   1
   4   1  24 355.930 307.456   1
  -4   1 -24 846.397 335.239   1
  -4  -1 -24 504.044 326.643   1
   4   1  25 743.154 342.997   1
  -4  -1 -25 435.462 332.275   1
  -4   1 -25 406.526 329.864   1
   4   1  26 525.949 323.443   1
  -4  -1 -26 1030.30 342.672   1
  -4   2  27-248.083 344.979   1
   4  -2 -27-33.1252 347.755   1
   4  -2 -26 571.074 353.674   1
  -4   2  25 71.8434 311.673   1
   4  -2 -25-33.8993 317.931   1
  -4  -2  24 624.453 339.118   1
   4   2 -24 204.315 310.836   1
  -4  -2  23 797.430 353.571   1
  -4   2  23 1473.54 375.409   1
   4   2 -23 1008.15 354.776   1
   4  -2 -23 2023.92 368.487   1
  -4  -2  22 249.008 305.631   1
  -4   2  22 464.348 341.941   1
   4   2 -22 397.443 310.281   1
   4  -2 -22 569.445 342.894   1
  -4  -2  21 104.496 312.727   1
   4   2 -21 358.688 304.791   1
  -4   2  20 907.489 331.293   1
  -4  -2  20 611.646 309.762   1
   4  -2 -20 979.548 305.741   1
   4   2 -20 1081.88 315.853   1
  -4   2  19 1405.83 346.100   1
   4  -2 -19 1411.47 337.546   1
  -4   2  18 404.062 301.993   1
  -4  -2  18 415.714 281.894   1
   4  -2 -18 187.953 281.059   1
   4   2 -18 391.182 256.419   1
  -4  -2  17-61.6906 260.572   1
   4   2 -17-145.162 269.282   1
  -4   2  16 287.121 306.605   1
  -4  -2  16 622.429 275.121   1
   4  -2 -16 386.007 285.570   1
   4   2 -16 558.090 258.011   1
  -4   2  15 6917.19 579.420   1
  -4  -2  15 6410.93 551.432   1
   4   2 -15 5847.94 535.917   1
   4  -2 -15 7502.25 566.460   1
  -4   2  14 1964.49 325.100   1
  -4  -2  14 1513.84 289.510   1
   4  -2 -14 1247.21 288.624   1
   4   2 -14 2001.67 289.516   1
  -4   2  13 19061.1 1400.70   1
   4  -2 -13 23209.0 1406.97   1
  -4  -2  12 11895.5 800.462   1
  -4   2  12 10797.9 811.176   1
   4  -2 -12 11356.5 806.968   1
  -4  -2  11 7279.84 539.098   1
   4   2 -11 6767.33 525.547   1
   4  -2 -10 1084.89 227.070   1
   4   2 -10 1583.15 214.521   1
  -4   2  10 1448.92 254.120   1
  -4  -2  10 1382.98 232.457   1
   4  -2  -9 1591.99 216.121   1
   4   2  -9 2375.67 237.377   1
  -4   2   9 1853.02 229.061   1
  -4  -2   9 1769.11 238.896   1
   4   2  -8 11366.9 773.712   1
   4  -2  -8 11411.1 785.781   1
  -4   2   8 12267.7 795.576   1
  -4  -2   8 10832.5 775.194   1
  -4  -2   7 24056.3 1568.10   1
   4   2  -7 23916.8 1565.69   1
   4  -2  -7 24938.9 1578.56   1
  -4   2   7 25352.0 1584.58   1
  -4  -2   6 29653.3 1839.91   1
   4   2  -6 29237.5 1835.03   1
   4  -2  -6 28512.4 1848.90   1
  -4   2   6 28259.0 1854.22   1
  -4  -2   5 16042.5 1073.00   1
   4   2  -5 16263.6 1070.01   1
   4  -2  -5 16081.8 1078.55   1
  -4   2   5 18017.2 1091.75   1
   4  -2  -4 18329.7 1177.92   1
  -4   2   4 18089.1 1181.52   1
   4  -2  -3 50646.5 3063.89   1
  -4   2   3 47179.2 3066.23   1
   4   2  -2 30058.2 1864.76   1
  -4  -2   2 28995.2 1864.31   1
   4   2  -1 1042.61 167.638   1
  -4  -2   1 1257.54 188.348   1
   4  -2   0 99727.7 6156.54   1
   4   2   0 98498.4 6157.61   1
  -4  -2   0 96829.6 6157.06   1
  -4   2   0 102318. 6158.31   1
   4  -2   1 1382.88 177.339   1
  -4   2  -1 964.125 177.048   1
  -4   2  -2 32554.2 2064.75   1
   4  -2   2 33110.4 2065.51   1
   4  -2   3 46792.7 3084.66   1
   4   2   3 49653.2 3094.71   1
  -4   2  -3 51639.1 3087.49   1
  -4  -2  -3 49809.0 3092.52   1
   4   2   4 20858.9 1324.11   1
  -4  -2  -4 20208.8 1320.04   1
   4   2   5 18552.1 1199.09   1
  -4  -2  -5 18249.0 1196.68   1
   4  -2   6 28685.8 1817.88   1
  -4  -2  -6 26266.4 1825.91   1
  -4   2  -6 30365.9 1815.58   1
   4   2   6 28826.4 1835.87   1
   4  -2   7 25498.7 1528.85   1
  -4   2  -7 24946.1 1524.75   1
  -4  -2  -7 23138.6 1532.86   1
   4   2   7 21309.5 1533.02   1
  -4   2  -8 11249.9 760.282   1
  -4  -2  -8 10915.8 771.855   1
   4  -2   8 11511.1 762.779   1
   4   2   8 11240.6 778.539   1
   4   2   9 1720.87 248.913   1
   4  -2   9 2324.25 229.760   1
  -4   2  -9 1761.79 217.752   1
  -4  -2  -9 1752.84 235.054   1
   4   2  10 1724.52 261.411   1
  -4   2 -10 1769.70 217.321   1
  -4  -2 -10 1435.45 245.662   1
  -4   2 -11 6389.97 490.496   1
   4  -2  11 6570.09 501.448   1
  -4  -2 -12 11927.5 818.564   1
  -4   2 -12 11068.4 801.323   1
   4   2  12 12428.6 832.453   1
   4  -2  12 11002.8 809.029   1
  -4  -2 -13 21625.6 1389.29   1
  -4   2 -13 21369.6 1378.88   1
   4  -2  13 21282.9 1387.22   1
   4   2  13 19420.2 1387.26   1
   4   2  14 1683.53 329.317   1
   4  -2  14 1273.55 288.863   1
  -4   2 -14 2150.65 294.554   1
  -4  -2 -14 2564.26 313.938   1
   4  -2  15 6170.34 565.206   1
   4   2  15 7539.33 580.964   1
  -4   2 -15 7445.92 568.013   1
  -4  -2 -15 6454.38 560.738   1
  -4   2 -16-85.8371 243.025   1
  -4  -2 -16-92.5656 286.149   1
   4   2  16 229.732 314.016   1
   4  -2  16 335.859 269.113   1
   4  -2  17-95.0786 276.426   1
  -4   2 -17 120.332 265.105   1
   4   2  18 313.308 309.282   1
   4  -2  18-66.9996 266.086   1
  -4   2 -18 273.811 264.856   1
   4   2  19 1343.84 343.481   1
  -4  -2 -19 1712.75 334.215   1
   4  -2  20 1025.58 317.807   1
   4   2  20 710.212 325.092   1
  -4   2 -20 1092.01 303.389   1
  -4  -2 -20 1134.74 311.967   1
   4  -2  21-104.110 303.488   1
  -4   2 -21 196.192 293.993   1
   4  -2  22 809.947 332.258   1
   4   2  22 249.123 310.119   1
  -4   2 -22 531.038 325.593   1
  -4  -2 -22 335.112 312.056   1
   4   2  23 1886.35 388.923   1
  -4  -2 -23 2246.08 392.223   1
  -4   2 -24 203.505 316.192   1
   4   2  25 772.789 348.790   1
  -4  -2 -25 232.668 334.135   1
   4   2  26 1151.22 367.403   1
  -4  -2 -26 989.073 375.851   1
   4   2  27 102.683 334.541   1
  -4  -2 -27 130.264 343.698   1
   4  -3 -28 418.781 351.353   1
  -4   3  28 310.233 327.686   1
   4  -3 -27 32.8841 336.326   1
  -4   3  27 35.0147 329.136   1
   4  -3 -26 634.682 334.678   1
  -4   3  26 141.637 330.745   1
   4  -3 -25 301.571 321.990   1
  -4   3  25-142.988 309.381   1
   4  -3 -24 1885.39 371.946   1
  -4   3  24 35.8653 334.152   1
   4   3 -23 369.651 322.988   1
   4  -3 -23-168.177 335.531   1
  -4   3  23 215.269 347.038   1
   4   3 -22 1352.23 337.619   1
   4  -3 -22 937.889 361.523   1
  -4  -3  22 1355.49 349.457   1
  -4   3  22 1679.47 367.659   1
   4  -3 -21 564.209 298.169   1
   4   3 -21 1127.60 308.134   1
  -4   3  21 283.907 301.667   1
  -4  -3  21 243.760 307.233   1
   4   3 -20 188.258 290.082   1
  -4   3  20 457.581 345.495   1
  -4  -3  20 980.551 308.679   1
   4   3 -19 516.907 270.519   1
   4  -3 -19 161.205 298.049   1
  -4  -3  19 229.378 281.052   1
  -4   3  19 138.666 304.398   1
   4  -3 -18 2560.32 367.867   1
   4   3 -18 2731.04 345.205   1
  -4  -3  18 3162.81 362.621   1
  -4   3  18 2176.25 389.699   1
   4  -3 -17 525.512 249.030   1
   4   3 -17 310.677 238.616   1
  -4  -3  17 425.894 267.982   1
  -4   3  17 432.265 266.851   1
  -4   3  16 8811.13 738.593   1
  -4  -3  16 10256.2 727.890   1
   4   3 -16 9684.14 706.966   1
   4  -3 -16 9158.26 721.712   1
   4   3 -15 1394.13 256.136   1
   4  -3 -15 584.608 288.470   1
  -4  -3  15 1223.27 271.197   1
  -4   3  15 942.818 312.833   1
   4  -3 -14 593.758 280.758   1
  -4   3  14-91.1768 288.703   1
   4   3 -13 1505.58 243.714   1
   4  -3 -13 1307.07 278.301   1
  -4  -3  13 1456.84 253.520   1
  -4   3  13 1316.87 292.521   1
   4   3 -12 4001.78 350.580   1
   4  -3 -12 4231.63 367.341   1
  -4   3  12 3395.90 374.515   1
  -4  -3  12 3658.69 368.864   1
   4  -3 -11 649.240 232.257   1
   4   3 -11-163.650 179.349   1
  -4   3  11 616.445 236.892   1
  -4  -3  11 422.136 203.481   1
  -4  -3  10 13640.3 928.622   1
  -4   3  10 13968.3 952.718   1
   4   3 -10 12757.4 923.681   1
   4  -3 -10 15011.3 950.152   1
   4   3  -9 2685.58 266.553   1
  -4  -3   9 2707.03 265.618   1
  -4   3   9 2690.46 317.188   1
   4  -3  -9 2732.51 308.155   1
  -4  -3   8 332.152 151.950   1
  -4   3   8 429.832 163.228   1
   4   3  -8 432.734 156.189   1
   4  -3  -8 511.275 157.425   1
   4   3  -7 1522.02 184.060   1
   4  -3  -7 1905.74 227.486   1
  -4  -3   7 1857.71 206.733   1
  -4   3   7 1588.58 239.057   1
   4  -3  -6 24741.7 1530.31   1
  -4  -3   6 22959.7 1511.46   1
  -4   3   6 23129.5 1533.54   1
   4   3  -6 24060.9 1510.77   1
   4  -3  -5 720.694 185.090   1
  -4   3   5 517.949 192.699   1
  -4   3   4 9465.38 635.224   1
   4  -3  -4 8743.69 625.334   1
   4  -3  -3 10038.3 662.202   1
  -4   3   3 9034.79 662.603   1
   4   3  -3 10050.1 661.030   1
  -4  -3   3 10159.8 659.784   1
  -4  -3   2 1157.05 165.830   1
   4   3  -2 1429.85 166.214   1
   4  -3  -2 839.328 152.435   1
  -4   3   2 1224.43 178.899   1
   4   3  -1 777.699 159.429   1
  -4  -3   1 895.151 157.158   1
  -4   3   0-50.6264 134.259   1
   4  -3   0 36.3168 135.670   1
  -4   3  -1 725.056 153.608   1
   4  -3   1 645.269 138.083   1
   4  -3   2 1110.74 151.317   1
  -4  -3  -2 1239.36 187.429   1
   4   3   2 1150.02 190.977   1
  -4   3  -2 1022.71 151.283   1
   4  -3   3 9541.72 693.309   1
  -4  -3  -3 10473.8 709.107   1
   4   3   3 11198.9 716.177   1
  -4   3  -3 11032.4 697.300   1
  -4   3  -4 9406.80 594.655   1
  -4  -3  -4 8925.62 609.070   1
   4  -3   4 7962.85 590.955   1
   4   3   4 8649.77 610.851   1
  -4  -3  -5 479.451 167.875   1
   4   3   5 416.881 174.106   1
   4  -3   6 21672.4 1413.50   1
  -4   3  -6 24274.7 1415.91   1
  -4  -3  -6 20232.8 1423.67   1
   4   3   6 21953.8 1434.71   1
   4  -3   7 1760.24 197.081   1
   4   3   7 1420.07 232.800   1
  -4  -3  -7 1685.12 224.015   1
  -4   3  -7 1705.37 200.233   1
  -4  -3  -8 562.143 164.751   1
  -4   3  -8 573.941 151.198   1
   4   3   8 554.576 186.397   1
  -4  -3  -9 3204.84 316.646   1
  -4   3  -9 3145.06 269.358   1
   4  -3   9 2459.54 271.841   1
   4   3   9 3604.03 335.181   1
   4  -3  10 13596.0 913.366   1
   4   3  10 13806.3 943.922   1
  -4  -3 -10 13411.5 936.792   1
  -4  -3 -11 99.3670 212.965   1
  -4   3 -11 140.834 163.042   1
   4   3  11 371.431 245.682   1
   4  -3  11 171.705 198.399   1
   4   3  12 4297.45 384.273   1
   4  -3  12 3673.47 358.271   1
  -4  -3 -12 3220.90 362.948   1
  -4   3 -12 3751.26 338.225   1
   4   3  13 1488.74 307.714   1
   4  -3  13 1448.79 266.971   1
  -4   3 -13 1351.14 231.030   1
  -4  -3 -13 1275.71 273.267   1
   4   3  14 522.102 262.060   1
   4   3  15 1767.18 350.379   1
   4  -3  15 737.919 269.986   1
  -4  -3 -15 1987.36 341.416   1
  -4   3 -15 1047.22 266.529   1
  -4   3 -16 9872.55 720.676   1
  -4  -3 -16 10123.1 743.814   1
   4  -3  16 9107.06 722.970   1
   4   3  16 9239.10 748.815   1
   4  -3  17 94.0861 263.607   1
   4   3  17 340.810 292.779   1
  -4  -3 -17 257.792 292.740   1
  -4   3 -17 58.9411 253.911   1
   4  -3  18 2435.07 362.304   1
  -4   3 -18 2996.43 361.264   1
  -4  -3 -18 2774.10 371.858   1
   4  -3  19 858.886 299.994   1
   4   3  19-142.545 277.576   1
  -4  -3 -19 99.5664 286.552   1
  -4   3 -19-187.391 283.639   1
   4   3  20 820.840 326.613   1
   4  -3  20 706.383 318.785   1
  -4   3 -20 380.969 276.912   1
  -4  -3 -20 402.484 306.455   1
   4   3  21-35.6683 303.966   1
   4  -3  21 584.773 311.762   1
  -4   3 -21 129.598 286.505   1
  -4  -3 -21 167.466 304.302   1
   4  -3  22 1331.24 338.513   1
   4   3  22 960.769 353.565   1
  -4   3 -22 1850.38 339.598   1
  -4  -3 -22 1474.22 372.589   1
   4  -3  23 141.878 303.671   1
   4   3  23-142.015 336.707   1
  -4   3 -23 167.972 297.553   1
  -4  -3 -23-167.139 346.382   1
   4   3  24-354.002 343.286   1
  -4  -3 -24 1167.66 368.249   1
   4   3  25 454.833 362.035   1
  -4  -3 -25-66.2064 346.965   1
   4   3  26 448.976 316.829   1
  -4  -3 -26 391.660 315.322   1
   4   3  27-202.829 311.357   1
  -4  -3 -27-32.1503 320.693   1
  -4  -3 -28-126.909 350.004   1
  -4   4  28-135.858 353.912   1
   4  -4 -28 255.108 367.957   1
  -4   4  26 1264.92 380.948   1
   4  -4 -26 987.728 374.200   1
  -4   4  25 567.744 354.384   1
   4  -4 -25 632.669 375.007   1
  -4   4  24 1463.25 375.462   1
   4  -4 -24 134.000 359.669   1
   4   4 -23-168.209 317.103   1
  -4   4  22 143.060 295.486   1
  -4  -4  22 754.021 324.589   1
   4  -4 -22 501.562 299.586   1
   4   4 -22 918.448 315.643   1
  -4   4  21 428.194 352.041   1
  -4  -4  21 1048.29 326.075   1
   4   4 -21 351.256 296.313   1
  -4   4  19 3944.19 432.279   1
  -4  -4  19 3501.19 401.497   1
   4  -4 -19 2692.20 394.700   1
   4   4 -19 3241.91 385.119   1
  -4   4  18 2712.66 394.397   1
  -4  -4  18 2509.17 355.084   1
   4   4 -18 2484.45 337.676   1
   4  -4 -18 2553.07 382.897   1
  -4   4  17 33.6876 303.772   1
  -4  -4  17 90.5255 260.103   1
   4  -4 -17 344.260 285.759   1
   4   4 -17 911.324 250.593   1
  -4  -4  16-28.8126 266.168   1
   4   4 -16 685.353 239.674   1
  -4   4  15 1728.91 320.219   1
  -4  -4  15 1945.31 305.018   1
   4   4 -15 1780.71 283.036   1
   4  -4 -15 2499.86 324.032   1
  -4   4  14 18248.1 1300.73   1
  -4  -4  14 20263.7 1284.00   1
   4   4 -14 18801.9 1270.28   1
   4  -4 -14 19360.4 1296.79   1
   4  -4 -13 362.280 206.900   1
   4   4 -13 224.998 196.609   1
  -4   4  13 179.817 226.349   1
  -4  -4  13 439.100 217.947   1
   4   4 -12 276.098 179.930   1
   4  -4 -12-134.056 223.951   1
  -4   4  12 86.4810 239.408   1
  -4  -4  12 22.6257 194.302   1
   4  -4 -11 9911.81 721.016   1
  -4   4  11 9240.89 732.204   1
   4   4 -11 9260.25 690.593   1
  -4  -4  11 11262.7 702.475   1
   4   4 -10 8106.11 565.106   1
  -4  -4  10 7480.90 562.475   1
   4  -4  -9 8922.72 652.339   1
  -4   4   9 8998.97 657.160   1
   4   4  -9 8200.82 610.230   1
  -4  -4   9 9407.48 623.617   1
   4  -4  -8 4644.63 390.386   1
  -4  -4   8 4426.81 357.714   1
  -4   4   8 4704.60 411.648   1
   4   4  -8 4748.85 355.570   1
   4   4  -7 909.281 165.518   1
   4  -4  -7 1020.77 224.644   1
  -4  -4   7 1375.88 164.228   1
  -4   4   7 1061.70 234.379   1
  -4   4   6 26839.6 1772.82   1
   4  -4  -6 27280.8 1766.42   1
  -4  -4   6 27902.3 1746.10   1
   4   4  -6 27759.8 1744.35   1
  -4   4   5 18364.3 1240.28   1
   4  -4  -5 19407.0 1238.73   1
  -4   4   4 2395.52 244.809   1
   4  -4  -4 2877.92 244.616   1
  -4   4   3 9973.22 662.955   1
   4   4  -3 9131.93 642.155   1
   4  -4  -3 9110.50 656.328   1
  -4  -4   3 10233.6 645.236   1
   4  -4  -2 41251.4 2554.50   1
  -4  -4   2 43167.0 2553.00   1
   4   4  -2 40579.2 2548.62   1
  -4   4   2 37575.6 2555.95   1
   4  -4   1 66119.8 4034.44   1
  -4  -4  -1 59837.0 4037.34   1
   4   4   1 64845.1 4042.45   1
  -4   4  -1 68353.0 4036.45   1
   4  -4   2 41774.0 2504.32   1
  -4  -4  -2 39690.4 2514.28   1
   4   4   2 38278.5 2513.68   1
  -4   4  -2 39817.5 2504.33   1
   4  -4   3 9410.68 652.901   1
   4   4   3 9314.83 671.731   1
  -4   4  -3 10860.6 659.799   1
  -4  -4  -3 9748.26 666.227   1
   4   4   4 2875.73 251.883   1
   4  -4   4 2177.73 218.850   1
  -4   4  -4 2479.46 218.089   1
  -4  -4  -4 2341.61 244.590   1
   4  -4   5 20038.8 1243.39   1
  -4  -4  -5 19071.0 1265.10   1
  -4   4  -5 19169.5 1241.84   1
   4   4   5 19178.3 1268.18   1
  -4  -4  -6 30001.3 1890.17   1
   4   4   6 29089.2 1892.94   1
   4  -4   7 1313.52 164.906   1
   4   4   7 1614.04 255.056   1
  -4  -4  -7 1040.86 224.347   1
  -4   4  -7 1302.10 164.524   1
   4  -4   8 4987.55 355.867   1
   4   4   8 4180.30 389.586   1
  -4  -4  -8 4252.11 385.144   1
   4   4   9 10500.0 689.178   1
   4  -4   9 9418.53 652.935   1
  -4   4  -9 9685.80 650.940   1
  -4  -4  -9 8506.60 667.759   1
   4  -4  10 7870.66 578.215   1
  -4   4 -10 8354.82 573.103   1
   4   4  11 8838.52 720.947   1
   4  -4  11 10153.2 694.774   1
  -4   4 -11 9656.96 686.489   1
  -4  -4 -11 10554.7 726.057   1
  -4  -4 -12 479.381 224.515   1
  -4   4 -12-41.3934 193.060   1
   4  -4  12 44.0637 198.821   1
   4   4  12 342.235 251.531   1
  -4   4 -13 442.406 193.748   1
  -4  -4 -13-27.7709 263.388   1
   4   4  13 30.0942 265.795   1
   4  -4  13 475.408 210.756   1
   4  -4  14 19570.0 1254.40   1
   4   4  14 17534.4 1267.87   1
  -4  -4 -15 2144.52 313.513   1
   4   4  15 2497.30 328.502   1
   4  -4  16 377.036 257.006   1
  -4   4 -16 274.415 245.089   1
   4   4  17 517.488 306.514   1
   4  -4  17 558.395 264.152   1
  -4   4 -17 620.078 238.580   1
  -4  -4 -17 848.046 299.368   1
   4   4  18 2627.83 403.078   1
   4  -4  18 2534.15 370.262   1
  -4   4 -18 3099.02 355.646   1
  -4  -4 -18 2267.44 375.644   1
   4   4  19 2512.12 419.615   1
   4  -4  19 3138.85 400.940   1
  -4  -4 -19 3575.58 418.223   1
  -4   4 -19 3802.86 391.237   1
   4   4  21 107.199 290.294   1
   4  -4  21 1158.58 327.221   1
  -4   4 -21 449.664 285.165   1
  -4  -4 -21 302.085 286.423   1
   4  -4  22 415.537 301.251   1
   4   4  22 142.249 316.540   1
  -4   4 -22 754.411 315.919   1
  -4  -4 -22 133.931 322.459   1
   4   4  24 1302.82 367.954   1
  -4  -4 -24 597.196 346.599   1
   4   4  25 902.557 344.633   1
  -4  -4 -25 98.5283 323.562   1
   4   4  26 239.276 320.926   1
  -4  -4 -26 839.855 333.958   1
   4   4  28 398.427 344.994   1
  -4  -4 -28 93.7381 362.425   1
   4  -5 -27 354.320 349.492   1
  -4   5  27 614.844 350.597   1
   4  -5 -26 325.989 344.432   1
  -4   5  26 799.967 342.277   1
   4  -5 -24 1631.37 368.000   1
  -4   5  24 923.911 347.674   1
   4  -5 -23 334.016 333.759   1
  -4   5  23-392.968 347.640   1
   4  -5 -22 334.219 355.110   1
   4   5 -22 263.767 308.493   1
  -4   5  22 393.106 332.749   1
   4  -5 -21-498.530 301.811   1
   4   5 -21 63.9643 273.922   1
  -4   5  21 35.7462 306.137   1
  -4  -5  21-34.4483 304.440   1
   4  -5 -20 494.776 321.413   1
   4   5 -20 432.697 268.775   1
  -4   5  20 568.141 343.668   1
  -4  -5  20 266.233 272.813   1
   4  -5 -19 1011.99 342.924   1
   4   5 -19 1514.14 300.460   1
  -4   5  19 562.101 358.765   1
  -4  -5  19 897.100 297.679   1
   4   5 -18 941.694 276.396   1
   4  -5 -18 837.559 310.911   1
  -4   5  18 520.233 330.553   1
  -4  -5  18 891.054 276.043   1
   4  -5 -17 158.330 271.844   1
   4   5 -17 54.5293 240.270   1
  -4   5  17-102.254 294.177   1
  -4  -5  17-29.3485 265.149   1
   4  -5 -16 5054.62 472.215   1
  -4  -5  16 4439.07 420.626   1
   4   5 -16 4514.19 411.500   1
  -4   5  16 3671.05 465.285   1
  -4  -5  14 1946.34 294.377   1
  -4   5  14 2500.71 373.417   1
   4   5 -14 3154.24 308.343   1
   4  -5 -14 3057.80 364.438   1
  -4  -5  13 2073.63 286.257   1
  -4   5  13 2483.06 368.887   1
   4  -5 -13 2762.46 349.163   1
   4   5 -13 2678.52 278.731   1
  -4  -5  12 969.216 216.672   1
  -4   5  12 2128.49 328.679   1
   4   5 -12 1722.02 223.773   1
   4  -5 -12 1127.24 291.863   1
   4   5 -11 75.6141 160.971   1
  -4  -5  11 319.109 172.595   1
  -4   5  11-255.631 214.548   1
   4  -5 -11-132.109 200.961   1
   4   5 -10 2463.86 259.937   1
  -4  -5  10 2654.48 257.714   1
  -4   5  10 3123.02 343.415   1
   4  -5 -10 2882.38 322.311   1
  -4  -5   9 1810.43 208.580   1
   4   5  -9 1686.71 203.234   1
   4  -5  -8 42406.3 2522.83   1
  -4   5   8 42946.2 2530.09   1
   4   5  -8 36798.7 2485.70   1
  -4  -5   8 38885.1 2489.05   1
   4  -5  -7 8782.16 682.281   1
  -4   5   7 10837.6 703.847   1
   4   5  -7 9145.12 648.493   1
  -4  -5   7 10089.2 655.127   1
  -4   5   6 3573.32 349.783   1
   4  -5  -6 3459.30 332.112   1
  -4   5   5 4673.12 365.500   1
   4  -5  -5 3988.26 354.885   1
  -4   5   4 59624.3 3701.04   1
   4  -5  -4 58524.6 3695.28   1
  -4  -5   3 1036.11 157.766   1
   4   5  -3 1065.11 147.675   1
  -4   5   3 1040.21 194.321   1
   4  -5  -3 960.985 172.534   1
   4  -5  -2 79461.1 4788.80   1
  -4   5   2 74354.1 4789.39   1
  -4   5   1 317.609 136.042   1
   4  -5  -1 206.566 133.285   1
   4  -5   1 208.742 136.386   1
  -4   5  -1 370.346 134.041   1
  -4  -5  -1 464.946 149.478   1
   4   5   1 30.0074 137.812   1
   4   5   2 76214.2 4867.61   1
  -4  -5  -2 76880.3 4864.71   1
   4  -5   2 80036.4 4854.97   1
  -4   5  -2 78879.9 4854.90   1
   4  -5   3 1015.06 159.107   1
  -4  -5  -3 1323.68 183.273   1
   4   5   3 1051.62 177.915   1
  -4   5  -3 969.675 148.539   1
  -4   5  -4 60817.2 3692.63   1
  -4  -5  -4 56173.2 3709.77   1
   4   5   4 60402.7 3718.40   1
   4  -5   5 4571.67 340.037   1
  -4  -5  -5 5331.97 383.231   1
  -4   5  -5 4184.75 335.188   1
   4   5   5 5039.19 395.222   1
   4  -5   6 3431.32 281.920   1
  -4  -5  -6 3257.78 324.100   1
   4   5   6 3908.67 341.725   1
  -4  -5  -7 9188.68 682.748   1
   4   5   7 10100.9 692.774   1
  -4  -5  -8 38699.3 2521.52   1
  -4   5  -8 37118.1 2489.44   1
   4   5   8 41452.4 2532.92   1
   4  -5   8 42503.0 2501.41   1
   4  -5   9 2088.28 213.168   1
  -4   5  -9 2001.58 217.359   1
   4   5  10 3556.96 348.816   1
  -4  -5 -10 2648.60 327.552   1
  -4   5 -10 2577.76 267.605   1
   4  -5  10 3100.30 285.211   1
  -4   5 -11 54.8583 162.050   1
  -4  -5 -11 184.163 224.087   1
   4  -5  11-19.5637 170.716   1
   4   5  11 224.629 229.145   1
  -4   5 -12 1321.45 218.227   1
  -4  -5 -12 985.809 268.306   1
   4  -5  12 1577.83 227.359   1
   4   5  12 1292.66 292.025   1
  -4  -5 -13 1619.22 314.077   1
  -4   5 -13 2311.32 261.660   1
   4   5  13 1231.38 339.634   1
   4  -5  13 2020.07 273.437   1
  -4  -5 -14 2092.84 352.371   1
  -4   5 -14 2330.09 291.721   1
   4  -5  14 2633.31 307.171   1
   4   5  14 2813.81 382.003   1
   4  -5  15 426.264 238.698   1
  -4   5 -15 276.313 220.686   1
  -4   5 -16 5157.38 420.184   1
  -4  -5 -16 3543.85 448.420   1
   4  -5  16 4576.15 431.430   1
   4   5  16 4207.87 476.909   1
   4   5  17-104.748 306.178   1
   4  -5  17 178.770 235.072   1
  -4   5 -17-27.7796 224.693   1
  -4  -5 -17 364.451 293.518   1
   4  -5  18 981.865 292.406   1
   4   5  18 361.868 336.768   1
  -4  -5 -18-65.6905 305.209   1
  -4   5 -18 547.236 270.435   1
   4  -5  19 850.635 289.462   1
  -4  -5 -19 1313.83 366.160   1
  -4   5 -19 1074.12 282.254   1
   4   5  20 359.886 340.179   1
   4  -5  20 97.7419 280.904   1
  -4   5 -20 706.592 303.727   1
  -4  -5 -20-135.274 339.642   1
  -4  -5 -21-100.825 317.384   1
   4   5  22 71.0676 294.223   1
   4   5  23 881.708 363.924   1
  -4  -5 -23 531.436 345.577   1
   4   5  24 1045.69 378.991   1
  -4  -5 -24 1019.56 357.022   1
   4   5  26 439.743 321.236   1
  -4  -5 -26 670.985 331.659   1
   4   5  27-32.9406 329.918   1
  -4  -5 -27 313.340 363.784   1
   4  -6 -27 537.940 373.840   1
  -4   6  27 168.572 372.510   1
   4  -6 -26 1322.20 388.273   1
  -4   6  26 378.617 360.605   1
   4  -6 -25 131.063 360.519   1
  -4   6  25 384.160 376.599   1
   4  -6 -24 364.107 342.095   1
  -4   6  24 141.291 350.502   1
   4  -6 -23 33.2740 290.976   1
  -4   6  23-106.801 311.317   1
   4  -6 -21 332.713 344.600   1
  -4   6  21 250.587 352.445   1
   4   6 -20 892.695 295.349   1
   4  -6 -20 794.500 294.309   1
  -4   6  20 534.544 304.055   1
  -4  -6  20 1004.23 307.037   1
   4   6 -19 2272.72 347.273   1
  -4  -6  19 2950.64 373.138   1
   4  -6 -18 2046.55 328.851   1
  -4  -6  18 1750.30 315.212   1
  -4   6  18 1434.04 334.334   1
   4   6 -17 1099.81 246.976   1
   4  -6 -17 352.188 313.240   1
  -4  -6  17 1041.89 278.691   1
  -4   6  17 310.067 342.074   1
   4   6 -16 101.683 205.554   1
   4  -6 -16 439.777 293.955   1
  -4  -6  16-239.784 221.864   1
  -4   6  16-33.8364 304.213   1
   4   6 -15 3973.63 396.185   1
  -4   6  15 4601.99 457.602   1
   4  -6 -15 5410.64 453.993   1
  -4  -6  15 4616.26 409.363   1
  -4   6  14 8129.90 657.779   1
   4  -6 -14 8749.31 652.719   1
   4   6 -14 8768.40 622.953   1
  -4  -6  14 8249.71 632.530   1
  -4   6  13 8489.89 673.921   1
  -4  -6  13 9039.68 636.489   1
   4   6 -13 8681.16 628.974   1
   4  -6 -13 8759.91 669.253   1
  -4  -6  12 688.093 205.757   1
   4   6 -12 752.147 183.297   1
  -4   6  12 878.956 299.137   1
   4  -6 -12 394.271 252.953   1
  -4  -6  11 630.933 167.607   1
   4   6 -11 536.274 162.568   1
  -4   6  11 671.554 277.757   1
   4  -6 -11 787.624 253.042   1
  -4  -6  10 50.8984 160.039   1
   4   6 -10 437.464 150.008   1
  -4   6  10-140.109 242.451   1
   4  -6 -10 703.885 223.853   1
  -4  -6   9-16.2109 150.027   1
   4  -6  -9-24.9160 200.890   1
  -4   6   9 80.2708 210.402   1
   4   6  -9 201.846 149.880   1
  -4   6   8 9471.63 643.416   1
   4   6  -8 7920.83 581.222   1
  -4  -6   8 8538.49 588.449   1
   4  -6  -8 9255.54 637.738   1
  -4   6   7-192.076 198.838   1
   4  -6  -7 22.5770 202.537   1
  -4   6   6 37720.2 2409.15   1
   4  -6  -6 37977.1 2406.92   1
  -4   6   5 11014.9 779.648   1
   4  -6  -5 11647.2 780.678   1
  -4   6   4 257.685 167.464   1
   4   6  -4 340.748 117.243   1
  -4  -6   4 192.959 115.003   1
   4  -6  -4 18.4378 150.124   1
  -4   6   3 3207.91 283.719   1
   4  -6  -3 3161.68 289.525   1
   4  -6  -2 2978.89 284.200   1
  -4   6   2 3749.19 298.287   1
  -4   6   1 2234.35 229.947   1
   4  -6  -1 2297.38 227.052   1
  -4  -6   0 25048.4 1563.54   1
   4   6   0 23920.8 1563.74   1
   4   6   1 2023.31 231.618   1
  -4  -6  -1 2602.84 231.497   1
  -4   6  -2 3454.06 271.712   1
   4   6   2 2937.29 275.299   1
   4  -6   2 3324.46 264.186   1
  -4  -6  -2 3202.17 279.898   1
   4   6   3 3524.60 299.173   1
  -4   6  -3 3139.38 258.587   1
   4  -6   3 3200.57 257.276   1
  -4  -6  -3 3035.83 287.106   1
  -4  -6  -4 242.192 165.279   1
   4   6   4 394.824 179.796   1
   4  -6   4 307.781 106.926   1
   4  -6   5 11591.9 749.474   1
  -4  -6  -5 10734.2 781.434   1
  -4   6  -5 11410.1 749.151   1
   4   6   5 11904.9 792.434   1
   4  -6   6 37092.2 2260.41   1
   4   6   6 34838.4 2293.21   1
  -4   6  -6 36906.7 2258.30   1
  -4  -6  -6 33630.5 2290.13   1
   4  -6   7 116.832 116.424   1
   4   6   7-237.100 179.094   1
  -4   6  -7 75.1884 114.310   1
  -4  -6  -7-89.6280 176.727   1
   4   6   8 8146.30 619.593   1
  -4  -6  -8 8442.71 611.666   1
  -4   6  -9 374.869 135.611   1
  -4  -6  -9-74.5763 225.362   1
   4   6   9 159.694 222.495   1
   4  -6   9 76.7607 117.215   1
  -4  -6 -10-52.1132 188.594   1
  -4   6 -10 316.418 146.560   1
   4   6  10 138.720 205.293   1
   4  -6  10 33.7484 146.223   1
  -4   6 -11 656.154 166.143   1
  -4  -6 -11 837.348 257.185   1
   4  -6  11 735.850 171.238   1
   4   6  11 723.046 258.703   1
  -4  -6 -12 984.483 289.822   1
  -4   6 -12 1177.23 202.709   1
   4   6  12 574.723 288.051   1
   4  -6  12 480.476 190.986   1
   4  -6  13 9792.96 664.739   1
   4   6  13 7961.35 719.049   1
   4  -6  14 9901.91 691.123   1
   4   6  14 9075.34 749.294   1
  -4  -6 -14 9990.99 739.693   1
  -4   6 -14 9094.06 676.996   1
   4  -6  15 5477.26 451.306   1
  -4  -6 -15 4463.80 492.496   1
   4   6  15 4493.12 514.994   1
  -4   6 -15 5400.49 444.218   1
   4   6  16-242.436 316.234   1
  -4  -6 -16-589.171 320.902   1
   4  -6  17 538.905 243.586   1
   4   6  17 211.789 328.297   1
  -4   6 -17 532.911 226.165   1
   4  -6  18 2241.09 328.274   1
   4   6  18 2444.42 414.680   1
  -4  -6 -18 2450.40 390.176   1
  -4   6 -18 2254.92 322.675   1
   4  -6  19 2268.68 349.432   1
  -4   6 -19 2747.51 340.043   1
   4   6  20 1328.69 343.911   1
   4  -6  20 764.041 264.518   1
  -4   6 -20 993.088 302.032   1
  -4  -6 -20 740.918 323.149   1
   4   6  21 817.617 370.528   1
  -4  -6 -21 502.593 346.941   1
   4   6  23 878.182 333.960   1
  -4  -6 -23 595.443 314.171   1
   4   6  24 34.6286 328.637   1
  -4  -6 -24 359.484 353.529   1
   4   6  25 375.364 357.163   1
  -4  -6 -25 129.123 342.156   1
   4   6  26 234.155 324.394   1
  -4  -6 -26 789.950 343.140   1
   4   6  27 129.966 309.986   1
  -4  -6 -27 432.671 338.513   1
  -4   7  26 34.0355 350.468   1
   4  -7 -26 1053.49 381.781   1
  -4   7  25 346.481 366.214   1
  -4   7  23 673.680 343.543   1
   4  -7 -23 762.119 348.704   1
  -4   7  22 572.054 317.578   1
   4  -7 -22 498.488 312.705   1
  -4   7  21 680.407 368.707   1
   4  -7 -21 698.389 347.217   1
  -4   7  20 714.819 332.803   1
   4  -7 -20 298.793 319.070   1
   4   7 -19-85.8380 249.633   1
  -4  -7  19 181.616 262.009   1
  -4   7  19 142.297 349.116   1
   4  -7 -19 198.182 319.457   1
   4   7 -18 325.530 240.380   1
  -4  -7  18-171.906 257.051   1
  -4   7  18 246.793 316.270   1
   4  -7 -18 65.4829 293.723   1
   4   7 -17 1130.97 252.556   1
  -4  -7  17 950.067 253.220   1
   4  -7 -17 808.046 332.713   1
  -4   7  16 2022.87 369.549   1
   4  -7 -16 2705.32 358.169   1
   4   7 -15 1107.90 221.576   1
  -4  -7  15 973.039 219.488   1
  -4   7  15 470.792 267.252   1
   4  -7 -15 1124.04 275.569   1
  -4  -7  14 2763.62 295.735   1
   4   7 -14 3041.41 300.631   1
  -4  -7  13 3698.01 336.478   1
   4  -7 -13 4012.97 392.651   1
   4   7 -13 3759.00 343.574   1
  -4   7  13 3552.03 397.012   1
   4  -7 -12 15807.0 1134.20   1
  -4  -7  12 17764.4 1100.22   1
  -4   7  12 15026.6 1142.55   1
   4   7 -12 17056.8 1097.23   1
   4   7 -11 617.835 170.885   1
   4  -7 -11 139.502 251.437   1
  -4  -7  11 213.084 159.206   1
  -4   7  11 719.907 304.281   1
  -4  -7  10 3836.87 313.867   1
   4  -7 -10 3680.04 368.057   1
   4   7 -10 3691.60 311.722   1
  -4   7  10 3320.65 377.674   1
   4   7  -9 1621.51 205.897   1
  -4  -7   9 2452.47 226.720   1
  -4   7   9 2268.11 281.385   1
   4  -7  -9 2085.20 275.120   1
  -4  -7   8 73.4995 127.956   1
   4   7  -8 71.4960 128.633   1
   4  -7  -7 468.888 218.673   1
  -4   7   7 1149.89 241.879   1
   4  -7  -6 3333.52 323.380   1
  -4   7   6 3114.57 325.282   1
   4  -7  -5 1045.36 215.270   1
  -4  -7   5 1040.43 150.136   1
   4   7  -5 1205.34 150.752   1
  -4   7   4 31215.5 1938.31   1
  -4  -7   4 28397.7 1904.78   1
   4  -7  -4 29408.6 1929.21   1
   4   7  -4 32187.2 1909.14   1
   4  -7  -3 25126.4 1598.11   1
  -4   7   3 24637.3 1603.63   1
  -4   7   2 14186.9 949.745   1
   4  -7  -2 14452.6 947.409   1
   4   7  -1 7245.89 553.982   1
  -4   7   1 9174.30 575.400   1
  -4  -7   1 8154.28 557.878   1
   4  -7   0-83.3804 129.485   1
   4   7   0 31.4459 137.881   1
  -4   7   0-72.4456 110.994   1
  -4  -7  -1 8087.38 560.016   1
   4   7   1 7832.51 561.032   1
   4   7   2 12872.6 903.968   1
  -4  -7  -2 13677.7 902.247   1
  -4   7  -2 13817.6 882.459   1
   4  -7   2 13632.9 882.891   1
   4   7   3 24636.0 1576.27   1
  -4  -7  -3 24412.5 1572.71   1
  -4   7  -3 24042.2 1546.94   1
   4  -7   3 24748.3 1547.08   1
   4   7   4 34703.5 2179.50   1
   4  -7   4 33906.3 2142.17   1
  -4  -7  -4 32430.0 2170.20   1
  -4   7  -4 35154.9 2143.28   1
   4  -7   5 1186.12 148.117   1
  -4  -7  -5 1057.08 190.651   1
   4   7   5 1435.07 223.893   1
  -4   7  -5 1283.87 148.706   1
  -4   7  -6 3302.74 251.064   1
  -4  -7  -6 3341.31 313.765   1
   4  -7   6 3060.94 255.179   1
   4   7   6 2785.88 318.697   1
   4  -7   7 1183.34 148.021   1
   4   7   7 673.743 232.144   1
  -4   7  -7 1357.45 154.847   1
  -4  -7  -7 1008.00 226.754   1
  -4   7  -8 61.7581 129.398   1
   4  -7   8-39.2262 114.636   1
  -4  -7  -9 1985.75 304.217   1
   4   7   9 1785.53 306.950   1
   4  -7  10 3741.72 295.019   1
  -4   7 -10 3528.05 286.799   1
  -4  -7 -10 3370.51 373.188   1
   4  -7  11 563.327 161.913   1
   4   7  11 569.264 274.994   1
  -4  -7 -11 529.455 246.207   1
  -4   7 -11 384.460 162.637   1
   4   7  12 16134.6 1111.92   1
   4  -7  12 14739.7 1054.51   1
  -4   7 -12 17183.0 1055.92   1
  -4  -7 -12 15917.3 1098.34   1
   4  -7  13 3887.80 356.934   1
   4   7  13 3759.91 432.414   1
  -4   7 -13 3955.09 353.230   1
  -4  -7 -13 3764.97 407.731   1
   4  -7  14 4184.33 361.441   1
  -4   7 -14 3105.98 337.964   1
   4  -7  15 926.937 223.235   1
   4   7  15 1378.07 361.711   1
  -4   7 -15 969.616 224.344   1
  -4  -7 -15 616.522 307.817   1
   4  -7  16 2895.14 319.623   1
   4   7  16 3332.97 419.910   1
  -4   7 -16 2885.83 322.837   1
  -4  -7 -16 2685.60 399.002   1
   4   7  17 718.881 338.447   1
  -4  -7 -17 708.762 316.017   1
   4  -7  18 649.945 255.164   1
   4   7  18 434.065 288.982   1
  -4  -7 -18 134.745 266.746   1
  -4   7 -18 373.275 245.515   1
   4   7  19 540.011 351.307   1
  -4   7 -19 504.317 248.916   1
  -4  -7 -19 202.907 346.861   1
   4   7  20 252.078 350.904   1
  -4  -7 -20 337.589 344.440   1
   4   7  21 71.0944 306.591   1
  -4  -7 -21 536.257 303.416   1
   4   7  22 1480.71 370.781   1
  -4  -7 -22 398.219 339.370   1
   4   7  23-279.704 352.846   1
  -4  -7 -23 98.7420 347.332   1
   4   7  25 134.726 347.793   1
  -4  -7 -25 95.5788 340.403   1
   4   7  26 627.834 359.214   1
  -4  -7 -26 156.059 350.573   1
  -4   8  26 807.075 365.104   1
  -4   8  25 171.569 374.861   1
   4  -8 -25 835.505 376.536   1
  -4   8  24-34.8380 364.246   1
   4  -8 -24 685.301 359.928   1
  -4   8  23-246.901 338.898   1
   4  -8 -23 197.833 334.013   1
  -4   8  22 392.326 328.658   1
   4  -8 -22 695.875 308.448   1
  -4   8  20 1540.35 370.814   1
   4  -8 -20 1763.45 366.782   1
  -4   8  19-428.933 351.479   1
   4  -8 -19 530.978 334.906   1
   4   8 -18 675.333 238.235   1
  -4   8  18 106.516 316.731   1
   4  -8 -18 1022.11 323.057   1
  -4   8  17 633.124 365.363   1
   4  -8 -17 228.498 333.557   1
   4   8 -16 644.339 229.529   1
  -4  -8  16 237.529 213.432   1
  -4   8  16 728.758 330.007   1
   4  -8 -16 644.255 300.474   1
   4   8 -15 304.637 186.475   1
  -4  -8  15-43.9190 186.654   1
  -4   8  15-170.657 251.597   1
   4  -8 -15 443.638 249.264   1
   4   8 -14-20.2374 182.575   1
  -4  -8  14 145.745 179.408   1
  -4   8  14-66.8807 255.341   1
   4  -8 -14 527.910 243.496   1
   4   8 -13 1721.72 227.805   1
   4  -8 -13 2093.06 292.832   1
  -4  -8  13 1758.64 239.514   1
  -4   8  13 1338.94 289.923   1
   4  -8 -12 13282.3 923.666   1
  -4  -8  12 12948.2 871.256   1
  -4   8  12 11787.3 923.520   1
   4   8 -12 13241.4 866.638   1
  -4   8  11 554.091 312.452   1
   4   8 -11 32.8452 150.549   1
   4  -8 -11-171.784 275.109   1
  -4  -8  11 17.0324 159.775   1
  -4  -8  10 8947.63 580.023   1
   4   8 -10 8016.79 571.470   1
  -4   8  10 7340.75 634.037   1
   4  -8 -10 8211.42 633.874   1
  -4  -8   9 2183.81 213.598   1
   4  -8  -9 2632.16 292.968   1
   4   8  -9 1812.38 210.168   1
  -4   8   9 1799.19 282.972   1
   4  -8  -8 6728.77 550.977   1
  -4   8   8 7684.74 562.998   1
   4  -8  -6 28939.0 1875.72   1
  -4  -8   6 28318.6 1836.72   1
  -4   8   6 28419.4 1876.19   1
   4   8  -6 30322.6 1838.86   1
   4   8  -5 5856.98 403.295   1
  -4  -8   5 5527.14 402.644   1
   4  -8  -5 5093.61 438.965   1
  -4   8   5 5794.61 456.525   1
   4  -8  -4 16273.0 1033.08   1
  -4   8   4 14657.4 1031.08   1
  -4   8   3 658.241 191.521   1
   4  -8  -2 6664.69 461.649   1
  -4   8   2 5736.34 460.946   1
   4  -8  -1 7431.57 542.308   1
  -4  -8   1 7918.54 538.842   1
   4   8  -1 7690.75 542.138   1
  -4   8   0 54194.2 3390.02   1
  -4  -8   0 54927.7 3394.29   1
   4  -8   0 53589.9 3386.99   1
  -4  -8  -1 7511.29 532.144   1
   4   8   1 7342.60 535.260   1
  -4  -8  -2 5376.12 434.107   1
   4   8   2 6033.88 447.132   1
  -4  -8  -3 134.976 156.299   1
   4   8   3 349.959 178.484   1
  -4   8  -3 241.988 111.960   1
   4  -8   3 82.0254 106.184   1
   4   8   4 15877.6 1040.01   1
   4  -8   4 15135.3 993.701   1
  -4  -8  -4 16774.5 1035.53   1
  -4   8  -4 15017.5 995.692   1
   4  -8   5 5727.64 407.346   1
  -4   8  -5 6141.26 407.083   1
  -4  -8  -5 5031.72 445.375   1
   4   8   5 6457.68 475.773   1
   4  -8   6 27918.6 1812.92   1
  -4  -8  -6 28641.0 1859.26   1
  -4   8  -6 30282.4 1814.87   1
   4   8   6 27895.1 1863.54   1
   4  -8   7 8243.95 550.140   1
  -4   8  -7 8170.17 551.923   1
  -4  -8  -8 7971.42 567.615   1
  -4   8  -8 6841.47 485.675   1
   4  -8   8 7201.91 491.422   1
   4   8   8 6938.49 561.483   1
   4   8   9 1729.15 293.463   1
   4  -8   9 1978.10 198.895   1
  -4   8  -9 1559.30 185.321   1
  -4  -8  -9 1965.82 289.482   1
  -4  -8 -10 9602.49 680.842   1
   4   8  10 7872.97 681.634   1
   4  -8  11 124.832 147.759   1
   4   8  11-309.630 284.497   1
  -4  -8 -11 114.310 278.145   1
  -4   8 -11 174.612 148.073   1
   4   8  12 12989.3 1000.45   1
   4  -8  12 14662.2 936.420   1
  -4   8 -12 14190.2 929.905   1
  -4  -8 -12 13424.4 996.381   1
  -4   8 -13 1951.54 242.293   1
   4  -8  13 2135.60 253.255   1
   4   8  14-171.951 266.286   1
   4  -8  14 273.282 193.959   1
  -4   8 -14 432.039 180.825   1
  -4  -8 -14 64.4329 249.492   1
   4  -8  15-201.221 201.006   1
   4   8  15 104.761 319.290   1
  -4  -8 -15 330.072 306.761   1
  -4   8 -15-21.0340 187.241   1
   4  -8  16 331.890 215.560   1
   4   8  16 532.823 357.881   1
  -4   8 -16 514.941 216.955   1
  -4  -8 -16 168.546 328.935   1
   4   8  17 806.224 334.796   1
   4  -8  17 402.903 231.603   1
  -4   8 -17 285.637 228.172   1
  -4  -8 -17 598.785 307.747   1
   4   8  18 686.888 317.218   1
  -4  -8 -18 849.229 338.685   1
   4   8  19-144.612 371.798   1
  -4  -8 -19 1120.68 361.625   1
   4   8  20 2005.02 357.224   1
  -4  -8 -20 1411.96 331.287   1
   4   8  22 386.622 367.184   1
  -4  -8 -22 925.940 368.797   1
   4   8  23-34.6379 297.400   1
  -4  -8 -23-130.511 278.636   1
   4   8  24 67.8978 355.708   1
  -4  -8 -24 128.429 348.932   1
  -4  -8 -25 409.879 335.990   1
   4   8  26 746.698 357.816   1
  -4  -8 -26 522.727 342.424   1
  -4   9  25 610.920 370.658   1
   4  -9 -25-445.072 351.203   1
  -4   9  24 552.754 367.114   1
   4  -9 -24 453.153 353.057   1
  -4   9  23 455.958 321.450   1
   4  -9 -23-393.296 310.824   1
  -4   9  22 746.480 354.866   1
   4  -9 -22 627.457 347.897   1
  -4   9  21 143.092 367.376   1
   4  -9 -21 897.531 364.544   1
  -4   9  20 179.352 300.416   1
   4  -9 -20-33.3152 270.213   1
  -4   9  19 610.144 378.337   1
   4  -9 -19-33.3199 327.298   1
  -4   9  18 357.427 289.416   1
   4  -9 -18 165.948 261.397   1
   4   9 -17 234.798 206.889   1
   4   9 -16 983.025 225.998   1
  -4  -9  16 618.159 220.772   1
  -4   9  16 877.613 371.886   1
   4  -9 -16 1303.31 358.329   1
   4   9 -15 1102.29 216.650   1
  -4  -9  15 1155.67 217.075   1
  -4   9  15 1419.33 368.629   1
   4  -9 -15 899.858 328.576   1
   4   9 -14 802.224 191.638   1
  -4  -9  14 1095.52 210.026   1
  -4   9  14 476.178 313.703   1
   4  -9 -14 726.403 288.503   1
   4   9 -13 890.104 184.212   1
  -4  -9  13 843.917 197.950   1
  -4   9  13 1298.70 344.376   1
   4  -9 -13 711.327 297.178   1
   4   9 -12 397.261 161.598   1
   4  -9 -12 362.237 297.454   1
  -4  -9  12 390.391 159.325   1
  -4   9  12-162.478 301.258   1
  -4  -9  11 46.7534 155.105   1
   4  -9 -11-88.0915 235.977   1
   4   9 -11 15.1811 144.920   1
  -4   9  11-63.1452 276.806   1
   4  -9 -10 16208.7 1098.82   1
  -4   9  10 15657.3 1103.42   1
  -4   9   9 4006.74 418.385   1
   4  -9  -9 4608.24 417.782   1
  -4  -9   8 4604.52 346.003   1
   4   9  -8 4227.24 342.747   1
  -4   9   8 4783.05 433.881   1
   4  -9  -8 5196.02 429.384   1
  -4  -9   7 781.324 143.580   1
   4   9  -7 522.870 143.234   1
  -4   9   7 269.468 231.417   1
   4  -9  -7 835.903 240.131   1
  -4  -9   6 918.906 158.168   1
  -4   9   6 1434.89 242.451   1
   4   9  -6 1169.09 148.601   1
  -4   9   5 895.762 224.290   1
   4   9  -5 997.353 153.647   1
  -4  -9   5 826.866 140.535   1
   4  -9  -5 1215.33 226.985   1
   4  -9  -4 24807.0 1535.04   1
  -4   9   4 22386.2 1535.24   1
  -4   9   3 3959.26 328.980   1
   4  -9  -3 2562.72 285.813   1
   4  -9  -2 13352.7 886.605   1
   4   9  -2 13995.0 874.870   1
  -4  -9   2 12874.2 873.263   1
  -4   9   2 12493.1 888.170   1
   4  -9  -1 6244.52 467.374   1
   4   9  -1 6815.32 474.041   1
  -4   9   1 6320.40 476.363   1
  -4  -9   1 6284.20 460.388   1
   4  -9   0-216.280 145.565   1
   4   9   0 176.348 168.001   1
  -4  -9   0 216.376 137.031   1
  -4   9   0-226.129 134.909   1
   4   9   1 6184.58 479.372   1
  -4   9  -1 6711.73 457.256   1
   4  -9   1 6559.14 449.322   1
  -4  -9  -1 5667.22 461.615   1
   4   9   2 12841.6 912.217   1
  -4  -9  -2 14375.8 918.282   1
  -4   9  -3 3213.19 257.661   1
   4   9   3 2995.13 304.593   1
   4  -9   3 2977.71 252.240   1
  -4  -9  -3 3267.41 305.139   1
   4   9   4 24582.2 1556.65   1
  -4   9  -4 23952.5 1513.04   1
  -4  -9  -4 23111.3 1547.59   1
   4  -9   4 23897.2 1511.04   1
  -4   9  -5 1142.26 132.580   1
   4  -9   5 953.930 131.768   1
   4  -9   6 1288.78 146.924   1
  -4   9  -6 1279.66 141.600   1
   4  -9   7 493.226 117.012   1
   4   9   7 512.964 249.773   1
  -4  -9  -7 354.909 232.098   1
  -4   9  -7 668.956 117.274   1
   4  -9   8 5176.64 332.423   1
  -4   9  -8 4489.34 323.081   1
  -4  -9  -8 4378.61 420.657   1
   4  -9   9 5777.67 375.741   1
  -4  -9  -9 4688.47 470.358   1
  -4   9  -9 5182.06 370.083   1
  -4  -9 -10 16225.1 1141.77   1
  -4   9 -10 17117.2 1072.87   1
   4   9  10 15237.6 1146.83   1
   4  -9  10 17049.0 1077.38   1
  -4  -9 -11-399.934 259.985   1
  -4   9 -11-92.0465 137.603   1
   4   9  11-321.342 263.131   1
   4  -9  11-69.1791 148.117   1
  -4  -9 -12 378.560 260.030   1
   4   9  12 33.3690 286.789   1
  -4  -9 -13 128.324 314.192   1
  -4   9 -13 877.349 168.186   1
   4   9  13 239.666 327.171   1
   4  -9  13 980.017 187.663   1
  -4  -9 -14 426.382 312.613   1
  -4   9 -14 533.229 178.995   1
   4   9  14 696.675 309.327   1
   4  -9  14 435.756 178.322   1
  -4   9 -15 597.517 202.145   1
  -4  -9 -15 1209.98 301.862   1
   4  -9  15 1065.56 198.302   1
   4   9  15 1522.74 333.413   1
  -4   9 -16 707.613 212.681   1
  -4  -9 -16 1593.38 349.276   1
   4  -9  16 616.941 217.834   1
   4   9  16 987.177 385.987   1
  -4  -9 -18 475.032 322.020   1
   4   9  18-108.349 336.646   1
  -4  -9 -19 608.673 355.818   1
   4   9  19 468.879 357.637   1
  -4  -9 -20-201.111 290.087   1
   4   9  20 71.1198 301.169   1
  -4  -9 -21 965.053 364.767   1
   4   9  21 565.752 392.918   1
  -4  -9 -22 722.446 302.599   1
   4   9  22 488.319 317.354   1
  -4  -9 -23 452.545 343.575   1
   4   9  23 239.822 359.571   1
  -4  -9 -24 63.6486 333.545   1
   4   9  24 269.118 335.616   1
  -4  -9 -25 341.455 339.467   1
   4   9  25 755.973 366.926   1
   4 -10 -25 817.024 366.617   1
  -4  10  25 536.158 380.252   1
   4 -10 -23-162.706 325.809   1
  -4  10  23 139.306 332.461   1
   4 -10 -22 953.379 357.526   1
  -4  10  22 743.152 391.952   1
   4 -10 -21 99.5064 317.561   1
  -4  10  21 321.387 354.905   1
   4 -10 -20 1199.91 338.939   1
  -4  10  20 933.120 370.249   1
   4 -10 -19 1102.09 336.893   1
  -4  10  19 790.926 352.587   1
   4 -10 -18 800.922 349.162   1
  -4  10  18 1904.80 408.033   1
   4 -10 -17 365.419 271.036   1
  -4  10  17-321.929 290.097   1
   4 -10 -16 296.487 293.316   1
  -4  10  16-141.917 339.480   1
   4 -10 -15 3615.97 416.950   1
  -4 -10  15 2530.33 284.910   1
  -4  10  15 3225.71 428.758   1
   4  10 -15 2715.83 295.046   1
   4  10 -14 1322.86 215.600   1
  -4 -10  14 1595.13 210.492   1
   4 -10 -14 2022.38 342.456   1
  -4  10  14 1208.91 360.767   1
   4  10 -13 475.300 167.681   1
   4 -10 -13 662.038 303.684   1
  -4 -10  13 553.374 167.795   1
  -4  10  13 67.8269 309.274   1
   4  10 -12 8224.31 569.528   1
   4 -10 -11 2376.52 353.796   1
  -4  10  11 2393.66 370.981   1
   4  10 -10 1596.86 186.197   1
   4 -10 -10 1869.89 310.157   1
  -4  10  10 2008.88 318.559   1
  -4 -10  10 1738.27 194.195   1
  -4  10   9 182.230 275.770   1
  -4 -10   9 95.9302 128.428   1
   4  10  -9 59.9843 117.353   1
   4  10  -8 9536.75 622.773   1
  -4 -10   8 9628.66 620.244   1
  -4  10   8 8251.72 695.309   1
   4 -10  -8 8556.24 688.089   1
  -4  10   7 838.390 247.753   1
   4  10  -7 342.201 124.699   1
  -4 -10   7 580.358 132.713   1
   4 -10  -7 656.702 233.720   1
   4  10  -6 736.534 138.018   1
  -4 -10   6 782.235 141.819   1
   4  10  -5 6269.30 432.594   1
  -4 -10   5 5923.41 429.789   1
   4 -10  -5 6004.18 488.290   1
  -4  10   5 5889.39 492.288   1
  -4  10   4 1074.64 226.580   1
   4 -10  -4 1538.40 239.550   1
  -4  10   3 611.923 225.742   1
   4 -10  -3 1599.34 208.466   1
   4  10  -2 11994.7 789.545   1
  -4  10   2 10891.2 802.855   1
   4 -10  -2 11943.1 798.171   1
  -4 -10   2 11818.5 781.149   1
   4 -10  -1 904.769 177.684   1
   4  10  -1 865.557 187.230   1
  -4  10   1 911.754 187.327   1
  -4 -10   1 683.836 169.068   1
   4 -10   0 5074.85 398.151   1
   4  10   0 5795.52 420.617   1
  -4  10   0 5169.63 408.397   1
  -4 -10   0 5340.91 407.212   1
   4 -10   1 1056.80 169.550   1
  -4  10  -1 673.071 158.148   1
   4  10   1 598.113 184.059   1
  -4 -10  -1 1217.49 199.569   1
  -4 -10  -2 12885.3 868.264   1
   4  10   2 12667.9 867.954   1
   4  10   3 985.132 235.013   1
  -4  10  -3 1153.84 163.458   1
  -4 -10  -3 1290.52 222.532   1
   4 -10   3 1314.88 163.672   1
   4  10   4 704.979 218.246   1
  -4  10  -4 1021.35 139.472   1
   4 -10   4 1247.66 141.202   1
  -4 -10  -4 1046.72 219.117   1
  -4 -10  -5 6191.07 496.231   1
  -4  10  -5 6343.20 425.278   1
   4 -10   5 6104.30 425.319   1
  -4 -10  -6 604.436 225.145   1
   4  10   6 938.105 240.785   1
  -4  10  -6 559.505 110.889   1
   4 -10   6 998.638 122.178   1
  -4  10  -7 556.701 101.555   1
  -4 -10  -7 418.885 238.239   1
   4  10   7 476.479 237.760   1
   4 -10   7 375.257 99.9550   1
  -4  10  -8 8912.39 595.605   1
   4  10   8 8580.39 695.376   1
   4 -10   8 9642.44 600.173   1
   4 -10   9 66.2380 99.6957   1
  -4  10  -9 62.4588 93.2648   1
  -4  10 -10 1850.65 170.851   1
   4  10  10 1184.51 332.795   1
  -4 -10 -10 1410.25 316.063   1
   4 -10  10 1766.01 172.947   1
  -4  10 -11 2233.70 200.604   1
   4  10  11 2427.33 353.085   1
   4 -10  11 1994.44 198.917   1
  -4 -10 -11 2579.48 332.788   1
  -4  10 -12 6618.62 477.697   1
   4 -10  12 7307.39 482.300   1
   4 -10  13 455.118 144.817   1
   4  10  13 625.546 282.795   1
  -4  10 -13 310.020 139.161   1
  -4 -10 -13 130.956 271.262   1
   4  10  14 1837.91 386.769   1
  -4 -10 -14 2248.10 372.321   1
   4  10  15 2965.38 441.258   1
  -4 -10 -15 3361.11 402.424   1
  -4  10 -15 2292.04 254.919   1
   4  10  16 436.071 343.128   1
  -4 -10 -16 609.304 319.845   1
   4  10  17-72.7357 346.673   1
  -4 -10 -17-341.751 326.513   1
   4  10  18 1263.88 365.810   1
  -4 -10 -18 1489.33 357.116   1
   4  10  19 538.302 361.964   1
  -4 -10 -19 673.988 340.146   1
   4  10  20 460.705 339.508   1
  -4 -10 -20 467.010 334.542   1
   4  10  21 245.882 368.820   1
  -4 -10 -21 1355.17 368.046   1
   4  10  22 103.707 326.500   1
  -4 -10 -22 162.835 318.344   1
   4  10  23-203.961 355.480   1
  -4 -10 -23 160.409 336.702   1
   4  10  25 324.557 353.135   1
  -4 -10 -25 551.687 348.872   1
   4 -11 -24 126.852 334.353   1
  -4  11  24 372.480 362.648   1
   4 -11 -23-258.567 353.523   1
  -4  11  23 1000.59 389.014   1
   4 -11 -22 589.890 328.793   1
  -4  11  22 771.476 356.286   1
   4 -11 -21 793.676 347.107   1
  -4  11  21 355.926 370.607   1
   4 -11 -20 700.145 351.659   1
  -4  11  20 179.375 365.895   1
   4 -11 -18 536.128 317.074   1
  -4  11  18 1045.93 354.117   1
   4 -11 -17-200.636 327.191   1
  -4  11  17 863.576 373.918   1
   4 -11 -16 2029.77 356.544   1
  -4  11  16 2041.95 408.926   1
   4 -11 -15 230.894 298.871   1
  -4  11  15 71.0077 313.814   1
   4 -11 -14 130.342 279.888   1
  -4  11  14 175.334 301.986   1
   4  11 -13 103.609 133.349   1
  -4 -11  13 78.5429 142.136   1
   4 -11 -13 417.164 297.611   1
  -4  11  13-172.630 302.761   1
   4  11 -12 1354.03 184.118   1
  -4 -11  12 2021.83 188.800   1
  -4  11  12 1625.97 364.643   1
  -4 -11  11 506.387 129.737   1
   4  11 -11 286.239 131.010   1
   4  11 -10 14054.7 853.542   1
  -4 -11  10 12816.6 848.345   1
  -4  11  10 12312.9 948.522   1
   4 -11 -10 12238.3 936.658   1
  -4  11   9 187.640 281.230   1
   4  11  -9 501.432 123.449   1
  -4 -11   9 443.746 121.910   1
   4 -11  -9 640.994 271.666   1
   4  11  -8 10081.4 681.496   1
  -4 -11   8 10439.3 678.174   1
  -4  11   8 11357.4 784.246   1
   4 -11  -8 10165.1 764.060   1
   4  11  -7 3992.40 317.839   1
  -4  11   7 5004.20 451.904   1
   4 -11  -7 4437.98 419.809   1
  -4 -11   7 4366.50 317.557   1
   4 -11  -6 573.046 246.437   1
   4  11  -6 1006.25 145.135   1
  -4 -11   6 531.884 137.161   1
  -4 -11   5 873.607 136.098   1
   4  11  -5 320.614 143.985   1
   4 -11  -4 3859.08 373.824   1
  -4  11   4 4273.88 389.648   1
  -4  11   3-71.2121 212.388   1
   4  11  -3-46.0922 139.520   1
  -4 -11   3 86.5331 146.702   1
   4 -11  -3 304.544 197.033   1
   4  11  -2 12696.0 846.131   1
  -4 -11   2 11934.0 839.846   1
   4 -11  -2 12512.4 859.997   1
  -4  11   2 13969.9 876.421   1
  -4  11   1 119.353 166.251   1
   4  11  -1 181.166 176.424   1
  -4 -11   1 119.508 153.262   1
   4 -11  -1 18.9456 172.536   1
   4 -11   0-119.195 139.785   1
  -4 -11   0 55.5747 171.404   1
   4  11   0-156.665 169.045   1
  -4  11   0 17.9011 137.117   1
   4 -11   1-77.7637 144.508   1
   4  11   1 191.043 190.126   1
  -4  11  -1 303.812 149.236   1
  -4 -11  -1 279.143 182.542   1
  -4 -11  -2 12652.2 864.226   1
   4  11   2 12464.9 868.261   1
  -4 -11  -3-45.1586 188.039   1
   4  11   3 385.584 212.931   1
  -4  11  -3-51.0187 127.230   1
   4 -11   3 74.3842 120.929   1
   4  11   4 4870.44 404.845   1
   4 -11   4 3671.98 305.328   1
  -4  11  -4 4265.16 311.266   1
  -4 -11  -4 4745.97 391.633   1
   4 -11   5 731.021 116.222   1
  -4  11  -5 681.970 115.308   1
   4 -11   6 549.280 103.530   1
   4  11   6 335.883 252.197   1
  -4 -11  -6 26.1168 225.002   1
  -4  11  -6 537.864 95.0715   1
  -4 -11  -7 4109.18 405.402   1
  -4  11  -7 4117.46 272.314   1
   4 -11   7 3982.66 272.936   1
   4  11   7 3800.36 422.111   1
   4  11   8 9095.93 704.883   1
   4  11   9-96.3029 280.878   1
  -4 -11  -9 397.223 272.173   1
   4  11  10 10951.6 891.597   1
  -4 -11 -10 13186.6 893.109   1
  -4  11 -12 892.436 90.1994   1
   4 -11  12 880.240 87.0675   1
   4  11  12 1214.89 337.488   1
  -4 -11 -13 67.0920 314.620   1
  -4  11 -13 118.579 84.3879   1
   4  11  13 212.003 323.074   1
   4 -11  13-68.1147 76.4747   1
  -4 -11 -14-407.534 308.303   1
   4  11  14 469.945 319.375   1
  -4 -11 -15 304.840 338.836   1
   4  11  15 581.887 365.818   1
  -4 -11 -16 2155.77 349.232   1
   4  11  16 1966.05 371.531   1
  -4 -11 -17 474.743 331.697   1
   4  11  17-36.3550 367.158   1
  -4 -11 -18 1554.49 324.746   1
   4  11  18 827.516 323.983   1
  -4 -11 -20 298.680 317.256   1
   4  11  20 599.453 354.068   1
  -4 -11 -21 32.8339 322.861   1
   4  11  21 104.617 356.676   1
  -4 -11 -22 709.967 364.263   1
   4  11  22 854.980 378.380   1
  -4 -11 -23 634.524 335.877   1
   4  11  23 234.801 344.795   1
  -4 -11 -24 432.783 353.673   1
   4  11  24 916.408 374.180   1
   4 -12 -24 250.691 346.491   1
  -4  12  24 233.952 373.676   1
   4 -12 -23 1120.31 329.152   1
  -4  12  23-68.3444 325.170   1
   4 -12 -22-65.0700 343.078   1
  -4  12  22 661.702 387.562   1
   4 -12 -21 528.072 348.562   1
  -4  12  21 282.480 362.028   1
   4 -12 -20 731.962 348.179   1
  -4  12  20 859.560 380.360   1
   4 -12 -19 100.571 315.058   1
  -4  12  19 613.125 358.804   1
   4 -12 -18 672.344 350.346   1
  -4  12  18 904.926 395.568   1
   4 -12 -17 740.033 307.236   1
  -4  12  17 325.932 342.086   1
  -4  12  16 830.440 325.450   1
   4 -12 -14 396.445 296.942   1
  -4  12  14 1386.29 361.537   1
   4 -12 -13 554.788 263.678   1
   4 -12 -12 3147.36 354.598   1
  -4  12  12 2761.67 362.060   1
   4  12 -11 102.401 70.3078   1
  -4 -12  11 88.3329 60.2971   1
  -4  12  10 595.162 296.065   1
   4 -12 -10 431.073 280.677   1
   4  12 -10 470.230 83.4312   1
  -4 -12  10 563.427 78.4618   1
  -4  12   9 2308.94 342.077   1
   4  12  -9 2198.35 180.791   1
  -4 -12   9 2315.96 174.810   1
   4 -12  -9 2434.03 323.703   1
  -4  12   8 1490.32 309.795   1
   4  12  -8 1761.90 155.708   1
  -4 -12   8 1470.79 148.975   1
   4 -12  -8 1575.44 293.034   1
   4  12  -7 2595.26 224.612   1
  -4  12   7 3263.04 375.864   1
  -4 -12   7 2910.94 220.948   1
   4 -12  -7 2254.09 346.770   1
   4 -12  -6 10321.7 811.015   1
  -4 -12   6 11936.4 746.178   1
  -4  12   6 9696.25 814.814   1
   4  12  -6 11954.9 748.794   1
   4 -12  -5 2933.65 357.447   1
  -4 -12   5 3971.21 297.277   1
  -4  12   5 4113.32 398.880   1
   4  12  -5 3925.24 303.581   1
   4 -12  -4 1575.09 253.717   1
  -4  12   4 1934.30 290.551   1
  -4  12   3 946.115 225.684   1
   4  12  -3 648.373 177.707   1
   4 -12  -3 1253.90 232.446   1
  -4 -12   3 672.820 171.938   1
   4  12  -2 4950.52 402.343   1
   4 -12  -2 5244.27 423.744   1
  -4 -12   2 5011.61 403.194   1
  -4  12   2 5432.86 426.517   1
   4 -12  -1 158.939 180.009   1
   4  12  -1 173.493 161.526   1
  -4 -12   1-90.2809 172.829   1
  -4  12   1 146.036 185.794   1
   4 -12   0 15727.1 1025.54   1
   4  12   0 16085.5 1039.61   1
  -4 -12   0 15665.8 1032.57   1
  -4  12   0 14683.6 1028.84   1
   4 -12   1 113.502 156.203   1
   4  12   1 134.021 196.398   1
  -4 -12  -1-314.852 191.982   1
  -4  12  -1 283.570 161.372   1
   4  12   2 5514.70 457.916   1
  -4  12  -2 4793.80 405.059   1
   4 -12   2 5504.27 399.505   1
  -4 -12  -2 5989.08 448.587   1
  -4  12  -3 916.263 156.545   1
   4 -12   3 788.078 149.107   1
  -4 -12  -3 565.160 213.429   1
   4  12   3 629.657 249.677   1
   4 -12   4 1676.34 174.888   1
  -4  12  -4 1746.99 174.630   1
  -4 -12  -5 3072.49 370.098   1
  -4  12  -5 3253.89 255.557   1
   4  12   5 3386.90 383.493   1
   4 -12   5 3863.48 258.973   1
   4 -12   6 9336.31 593.751   1
  -4  12  -6 9300.34 593.798   1
  -4 -12  -7 2482.75 334.701   1
   4  12   7 2252.29 350.961   1
  -4 -12  -8 1584.85 302.731   1
   4  12   8 386.592 296.620   1
  -4 -12  -9 2282.20 336.699   1
   4  12   9 2225.75 345.536   1
   4  12  10 1091.14 337.337   1
  -4 -12 -10 383.541 298.798   1
   4  12  11 242.891 321.344   1
  -4 -12 -11 590.458 293.929   1
  -4 -12 -12 2417.92 357.848   1
   4  12  13 796.378 355.713   1
  -4 -12 -13 442.122 335.811   1
   4  12  14 510.050 346.045   1
  -4 -12 -14 1493.08 332.194   1
   4  12  16 218.792 368.806   1
  -4 -12 -16 1438.67 364.548   1
   4  12  17 36.0931 333.899   1
  -4 -12 -17-33.9043 302.564   1
   4  12  18 716.030 355.732   1
  -4 -12 -18 776.380 322.029   1
   4  12  19 1133.61 403.617   1
  -4 -12 -19 133.385 348.056   1
   4  12  20 560.820 326.683   1
  -4 -12 -20 264.071 288.200   1
   4  12  21 138.232 358.438   1
  -4 -12 -21 358.168 332.751   1
   4  12  22 641.839 367.733   1
  -4 -12 -22 575.046 347.980   1
   4  12  23 99.2566 315.725   1
  -4 -12 -23 500.553 311.319   1
   4  12  24 290.757 379.043   1
  -4 -12 -24 152.522 352.216   1
  -4  13  23 405.206 377.264   1
   4 -13 -23-221.658 360.461   1
  -4  13  21 491.531 396.821   1
   4 -13 -21 1279.74 377.676   1
  -4  13  19 1009.54 394.683   1
   4 -13 -19 870.998 362.456   1
  -4  13  18 326.548 339.595   1
   4 -13 -18-67.4370 306.183   1
   4 -13 -17 33.8370 301.218   1
  -4  13  16 945.925 378.069   1
   4 -13 -16 1319.64 350.001   1
  -4  13  15 290.124 358.761   1
   4 -13 -15 438.394 319.219   1
  -4  13  13-178.254 319.867   1
   4 -13 -13-132.711 284.973   1
  -4  13  12 950.004 327.994   1
   4 -13 -12 2030.58 332.409   1
  -4  13  11-34.4665 318.442   1
   4 -13 -11 484.237 303.112   1
  -4  13  10 979.369 313.387   1
   4 -13 -10 1012.41 287.557   1
  -4  13   9 263.406 274.980   1
   4 -13  -9-92.7943 249.368   1
  -4  13   8 1183.20 293.275   1
   4 -13  -8 932.834 268.943   1
  -4  13   7 3063.80 388.218   1
   4  13  -7 3388.06 236.890   1
   4 -13  -7 3083.83 373.352   1
  -4  13   6 1100.98 286.096   1
   4 -13  -6 897.312 270.070   1
  -4 -13   6 1059.33 138.209   1
   4  13  -6 1349.26 151.590   1
  -4  13   5 142.571 248.776   1
   4 -13  -5-26.6118 221.045   1
  -4 -13   5 147.022 128.876   1
   4  13  -5 84.5899 129.680   1
  -4  13   3-284.525 233.114   1
   4  13  -3 131.229 162.276   1
   4 -13  -3-71.6255 212.533   1
  -4 -13   3 61.6463 149.972   1
  -4  13   2 3437.74 348.192   1
   4  13  -2 3552.67 329.004   1
  -4 -13   2 3538.50 311.027   1
   4 -13  -2 3633.48 347.817   1
   4  13  -1 1105.88 219.528   1
  -4 -13   1 1205.10 212.364   1
  -4  13   1 981.607 234.756   1
   4 -13  -1 1694.07 230.035   1
   4  13   0-109.124 195.264   1
  -4 -13   0-20.4090 171.410   1
  -4  13   0-58.1270 174.211   1
   4 -13   0 18.5871 176.290   1
   4  13   1 1645.02 259.561   1
  -4 -13  -1 833.553 217.513   1
  -4  13  -1 1219.98 203.923   1
   4 -13   1 1531.70 203.888   1
   4 -13   2 3619.74 289.551   1
   4  13   2 3692.50 350.672   1
  -4 -13  -2 3672.35 339.771   1
   4  13   3-53.4216 226.833   1
   4 -13   3-49.9515 130.134   1
  -4 -13  -3 98.7313 205.543   1
  -4  13  -3 129.143 131.597   1
   4  13   4 790.072 260.768   1
  -4  13  -4 578.965 128.078   1
   4 -13   4 758.823 131.905   1
   4 -13   5 236.595 71.6923   1
  -4 -13  -5 28.3980 240.723   1
   4  13   5 238.420 268.149   1
  -4  13  -5 115.873 75.8109   1
  -4 -13  -6 1089.95 268.559   1
   4  13   6 777.894 277.511   1
  -4 -13  -7 3703.80 398.521   1
   4  13   7 3386.74 407.057   1
  -4 -13  -8 904.346 281.844   1
   4  13   8 798.159 289.535   1
  -4 -13  -9 32.0644 269.356   1
   4  13   9-272.108 288.117   1
  -4 -13 -10 1089.86 326.884   1
   4  13  10 1286.10 348.743   1
  -4 -13 -11 470.002 311.449   1
   4  13  11-178.634 326.039   1
  -4 -13 -12 1697.92 339.309   1
   4  13  12 2236.37 383.745   1
  -4 -13 -13 442.660 320.274   1
   4  13  13 840.350 342.555   1
  -4 -13 -15 614.645 333.998   1
   4  13  15 691.468 368.702   1
  -4 -13 -16 1396.10 328.627   1
  -4 -13 -17 67.8324 310.153   1
   4  13  17 107.938 339.750   1
  -4 -13 -18 1072.60 371.515   1
   4  13  18 1215.54 400.491   1
   4  13  19-211.567 349.774   1
  -4 -13 -21 903.050 366.894   1
   4  13  21 649.542 381.922   1
  -4 -13 -23 769.924 313.467   1
   4  13  23-32.6011 314.794   1
  -4  14  22 341.167 399.092   1
   4 -14 -22 703.970 353.882   1
  -4  14  21 487.528 356.333   1
   4 -14 -21 326.197 304.162   1
  -4  14  20 1379.79 419.308   1
   4 -14 -20 1193.36 377.469   1
  -4  14  19 860.729 390.872   1
   4 -14 -19 402.273 339.723   1
  -4  14  18 362.004 324.244   1
   4 -14 -18 778.341 310.766   1
  -4  14  17-72.8052 375.154   1
   4 -14 -17-102.146 331.376   1
  -4  14  16-73.0049 361.988   1
   4 -14 -16 375.496 326.744   1
  -4  14  15 401.186 376.912   1
   4 -14 -15 170.656 334.649   1
  -4  14  14 981.127 373.917   1
   4 -14 -14 884.013 337.800   1
  -4  14  13 469.023 332.263   1
   4 -14 -13 303.829 306.621   1
  -4  14  12 606.769 319.064   1
   4 -14 -12 1536.87 325.740   1
  -4  14  11 1125.17 352.756   1
   4 -14 -11 1254.67 332.858   1
  -4  14  10 932.676 332.113   1
   4 -14 -10 843.541 314.484   1
  -4  14   8 889.208 301.338   1
   4 -14  -8 928.590 289.816   1
  -4  14   7 351.007 282.054   1
   4 -14  -7-30.0641 254.748   1
   4  14  -6 3681.16 279.860   1
  -4  14   6 4223.74 422.144   1
   4 -14  -6 3961.56 406.226   1
  -4 -14   6 4217.26 274.776   1
  -4  14   5 504.271 259.349   1
   4  14  -5 216.878 130.980   1
   4 -14  -5 468.762 240.554   1
  -4 -14   5 254.953 117.978   1
   4  14  -4 174.872 145.971   1
   4 -14  -4 392.442 240.951   1
  -4  14   4-57.1500 249.918   1
  -4 -14   4-96.7888 140.410   1
   4 -14  -3 698.699 239.113   1
   4  14  -3 428.849 177.438   1
  -4  14   3 643.788 267.563   1
   4 -14  -2 94.1976 213.795   1
   4  14  -2-116.808 175.894   1
  -4  14   2 197.579 223.136   1
   4 -14  -1 1521.68 223.967   1
  -4  14   1 952.881 229.719   1
   4  14  -1 861.625 231.436   1
   4 -14   0 5547.81 443.769   1
  -4  14   0 5268.22 443.095   1
   4  14   0 6348.78 476.264   1
   4 -14   1 885.253 182.733   1
  -4 -14  -1 554.173 232.885   1
   4  14   1 657.150 241.127   1
  -4  14  -1 1106.58 192.022   1
   4 -14   2-92.1371 150.462   1
   4  14   2-403.110 227.643   1
  -4  14  -2-110.696 151.708   1
  -4 -14  -2 281.357 209.369   1
  -4  14  -3 724.814 147.462   1
   4 -14   3 513.027 139.311   1
   4 -14   4 8.35744 100.404   1
   4  14   4-59.7929 254.586   1
  -4 -14  -4 225.157 260.382   1
  -4  14  -4 68.3920 105.348   1
   4  14   5 31.1462 262.000   1
  -4 -14  -5 467.537 263.143   1
  -4 -14  -6 5642.67 468.519   1
   4  14   6 4052.55 462.084   1
   4  14   7-66.3038 276.247   1
  -4 -14  -7-251.013 255.438   1
   4  14   8 374.819 309.385   1
  -4 -14  -8 1327.56 312.258   1
   4  14   9 316.455 321.352   1
  -4 -14  -9 330.596 297.888   1
   4  14  10 688.132 344.854   1
  -4 -14 -10 1052.88 304.424   1
   4  14  11 1158.99 360.600   1
  -4 -14 -11 607.804 298.299   1
   4  14  12 291.394 328.457   1
  -4 -14 -12 513.678 292.710   1
   4  14  13 548.047 313.723   1
  -4 -14 -13-274.832 295.783   1
   4  14  14 1353.81 373.314   1
  -4 -14 -14 1681.68 344.981   1
   4  14  15 36.4408 344.684   1
  -4 -14 -15 616.140 333.733   1
   4  14  16-253.292 363.010   1
  -4 -14 -16 135.838 332.546   1
   4  14  17 609.140 381.087   1
  -4 -14 -17-33.7284 319.552   1
   4  14  18 354.864 324.410   1
  -4 -14 -18 634.961 299.843   1
   4  14  19 735.745 350.119   1
  -4 -14 -19 528.144 316.091   1
   4  14  20 688.968 401.817   1
  -4 -14 -20 780.158 348.404   1
  -4 -14 -21 699.973 350.122   1
   4  14  22 427.838 331.465   1
  -4 -14 -22-279.769 290.238   1
  -4  15  21-206.866 339.459   1
   4 -15 -21-355.772 311.259   1
  -4  15  20 597.343 405.208   1
   4 -15 -20 32.9682 336.368   1
  -4  15  19 464.206 370.115   1
   4 -15 -19-133.842 316.750   1
  -4  15  18 216.803 335.069   1
   4 -15 -18-67.7388 294.660   1
  -4  15  17-72.9206 370.350   1
   4 -15 -17 512.669 348.534   1
  -4  15  15 624.500 377.192   1
   4 -15 -15-310.086 326.825   1
  -4  15  14 990.715 371.731   1
   4 -15 -14 860.846 348.720   1
  -4  15  13 401.926 343.966   1
   4 -15 -13 548.541 301.264   1
  -4  15  12 1305.65 364.297   1
   4 -15 -12 1021.11 327.700   1
  -4  15  11 1146.96 336.723   1
   4 -15 -11 505.294 300.153   1
  -4  15  10 211.928 320.789   1
   4 -15 -10 99.4926 304.812   1
  -4  15   9 727.980 335.565   1
   4 -15  -9 195.445 293.353   1
  -4  15   7 1152.90 328.709   1
   4 -15  -7 1297.35 306.294   1
  -4  15   6 575.187 275.761   1
   4 -15  -6 356.391 257.187   1
  -4  15   5 680.611 277.303   1
   4 -15  -5 684.861 270.293   1
   4  15  -5 585.388 123.883   1
   4 -15  -4 4824.60 449.519   1
   4  15  -4 4504.25 378.233   1
  -4  15   4 3961.60 449.908   1
   4  15  -3 681.763 194.621   1
  -4 -15   3 1017.96 189.408   1
  -4  15   2 1825.06 299.503   1
  -4 -15   2 2926.80 280.032   1
   4 -15  -2 2594.26 295.881   1
   4  15  -2 2475.50 294.448   1
   4 -15  -1 44.4696 201.414   1
  -4  15   1 374.804 208.001   1
  -4 -15   1 255.618 188.767   1
   4  15  -1 292.532 204.807   1
   4 -15   0 404.644 192.761   1
  -4  15   0-165.265 178.338   1
  -4 -15   0-46.5649 200.983   1
   4  15   0 73.8101 208.966   1
   4 -15   1 107.438 165.940   1
   4  15   1 238.081 227.581   1
  -4  15  -1 282.212 182.923   1
  -4 -15  -1 399.449 209.601   1
  -4  15  -2 2741.08 262.815   1
   4 -15   2 2755.06 262.964   1
   4  15   3 473.504 275.579   1
  -4  15  -3 738.042 144.710   1
   4 -15   3 588.543 141.215   1
  -4 -15  -3 896.629 278.541   1
   4 -15   4 3402.17 238.876   1
  -4  15  -4 3172.61 239.779   1
   4  15   5 482.403 292.407   1
  -4 -15  -5 1069.88 297.617   1
   4  15   6 502.570 283.868   1
  -4 -15  -6 252.158 273.713   1
   4  15   7 1447.99 326.211   1
  -4 -15  -7 1102.53 321.216   1
   4  15   9-107.466 299.987   1
  -4 -15  -9 66.8213 274.204   1
   4  15  10 325.479 334.997   1
  -4 -15 -10 238.051 300.174   1
   4  15  11 728.158 327.652   1
  -4 -15 -11 650.453 314.393   1
   4  15  12 621.661 321.555   1
  -4 -15 -12 480.578 310.456   1
   4  15  13 475.040 320.690   1
  -4 -15 -13 34.3514 283.940   1
   4  15  14 1274.32 351.594   1
  -4 -15 -14 789.738 311.167   1
   4  15  15 544.708 327.694   1
  -4 -15 -15 34.1943 290.843   1
   4  15  17 286.092 355.851   1
  -4 -15 -17 404.171 337.896   1
   4  15  18 741.576 384.720   1
  -4 -15 -18 199.680 335.015   1
   4  15  19 345.774 392.096   1
  -4 -15 -19 752.530 357.807   1
   4  15  20-101.821 373.045   1
  -4 -15 -20 706.448 347.755   1
   4  15  21 199.328 333.485   1
  -4 -15 -21 188.308 305.000   1
  -4  16  21 306.934 343.233   1
   4 -16 -21 575.193 326.125   1
  -4  16  20 557.792 396.569   1
   4 -16 -20 587.931 351.898   1
  -4  16  19 355.075 368.902   1
   4 -16 -19 133.247 334.501   1
  -4  16  18 720.652 356.499   1
   4 -16 -18 574.946 334.891   1
  -4  16  17 474.047 383.918   1
   4 -16 -17 513.490 344.094   1
  -4  16  16 73.5279 369.260   1
   4 -16 -16 483.344 322.847   1
  -4  16  14 74.0676 342.247   1
   4 -16 -14 452.302 303.954   1
  -4  16  13 406.839 337.654   1
   4 -16 -13 69.5081 298.674   1
  -4  16  12 331.332 361.848   1
   4 -16 -12 898.689 342.773   1
  -4  16  11 255.697 316.111   1
   4 -16 -11 480.073 289.709   1
  -4  16  10-144.115 304.329   1
   4 -16 -10 340.558 301.706   1
  -4  16   9 212.900 316.578   1
   4 -16  -9 467.725 304.757   1
  -4  16   8-139.175 321.985   1
   4 -16  -8-130.487 280.918   1
  -4  16   7 577.564 304.199   1
   4 -16  -7-94.8329 263.518   1
  -4  16   6 761.346 304.120   1
   4 -16  -6 245.389 274.665   1
  -4  16   5 96.6140 260.452   1
   4 -16  -5 88.4387 246.239   1
  -4  16   4 550.641 296.252   1
   4 -16  -4 483.532 271.595   1
   4  16  -3 853.637 195.901   1
   4 -16  -3 1169.68 264.751   1
  -4  16   3 1457.73 296.542   1
   4 -16  -2 176.601 227.624   1
  -4  16   2 399.825 244.528   1
   4  16  -2 20.0906 192.918   1
  -4 -16   1-280.580 206.612   1
   4 -16  -1 91.9861 215.801   1
  -4  16   1 553.821 222.878   1
   4  16  -1 161.583 214.164   1
  -4 -16   0 334.651 216.314   1
   4 -16   0 356.162 190.877   1
  -4  16   0 257.607 202.389   1
   4  16   0 741.778 245.419   1
  -4 -16  -1 257.363 233.427   1
  -4  16  -1 289.263 189.266   1
   4 -16   1 202.174 171.295   1
   4  16   1 27.5748 245.800   1
  -4  16  -2 15.8338 159.780   1
  -4 -16  -3 1353.32 286.861   1
  -4  16  -3 1018.57 151.090   1
   4  16   3 1295.76 303.736   1
  -4 -16  -4 360.635 277.757   1
   4  16   4 418.506 306.906   1
  -4 -16  -5 155.775 257.977   1
   4  16   5-33.3784 289.640   1
  -4 -16  -6 1157.83 308.425   1
   4  16   6 136.619 305.285   1
  -4 -16  -8 167.296 297.750   1
   4  16   8 497.818 330.297   1
  -4 -16  -9 304.169 292.014   1
   4  16   9 539.714 327.623   1
  -4 -16 -10 548.047 319.990   1
   4  16  10-218.919 333.004   1
  -4 -16 -11 103.209 302.406   1
   4  16  11-182.946 332.967   1
  -4 -16 -12 1000.91 330.399   1
   4  16  12 438.756 342.000   1
  -4 -16 -13 586.131 320.875   1
   4  16  13 292.809 334.989   1
  -4 -16 -14 858.991 319.952   1
   4  16  14 839.024 358.082   1
  -4 -16 -16 135.517 296.335   1
   4  16  16 71.8680 332.492   1
  -4 -16 -17 401.810 300.467   1
   4  16  17 354.670 338.643   1
  -4 -16 -18 429.213 309.015   1
   4  16  18 558.215 356.733   1
  -4 -16 -19-32.4200 290.062   1
   4  16  19 171.314 333.437   1
  -4 -16 -20-63.4051 320.531   1
   4  16  20 100.654 350.222   1
  -4 -16 -21 216.674 336.183   1
   4  16  21 326.735 387.854   1
  -4  17  20-413.439 408.140   1
   4 -17 -20-357.451 347.323   1
  -4  17  19 564.359 386.760   1
  -4  17  18 179.526 355.739   1
   4 -17 -18 437.610 314.893   1
  -4  17  17 655.962 371.003   1
   4 -17 -17-34.1679 315.111   1
  -4  17  16 479.189 358.406   1
   4 -17 -16 725.994 332.857   1
  -4  17  15 743.422 376.328   1
   4 -17 -15-34.8688 311.785   1
  -4  17  14 560.459 360.836   1
   4 -17 -14 350.564 323.992   1
  -4  17  13 74.8686 351.436   1
   4 -17 -13 423.515 340.193   1
  -4  17  12 372.994 343.464   1
   4 -17 -12-246.711 317.645   1
  -4  17  10 1509.38 368.254   1
   4 -17 -10 970.071 329.942   1
  -4  17   9-36.3733 319.716   1
   4 -17  -9 34.0772 286.982   1
  -4  17   8 394.068 308.750   1
   4 -17  -8 133.100 265.386   1
  -4  17   7 1054.22 353.480   1
   4 -17  -7 520.780 294.842   1
  -4  17   6 206.826 328.877   1
   4 -17  -6 378.604 284.261   1
  -4  17   5-99.7278 295.179   1
   4 -17  -5 91.9912 261.817   1
  -4  17   4 970.920 298.187   1
   4 -17  -4 1218.24 298.713   1
  -4  17   3 88.7435 264.663   1
   4 -17  -3 28.1517 244.923   1
  -4  17   1 148.051 227.925   1
   4  17   0 432.947 244.573   1
   4  17   1 553.326 270.251   1
   4  17   2 29.6772 273.915   1
  -4 -17  -2 27.9407 245.600   1
   4  17   3 624.194 274.047   1
  -4 -17  -3 587.521 260.231   1
   4  17   4 1081.13 312.591   1
  -4 -17  -4 918.345 276.589   1
   4  17   5 269.124 293.412   1
  -4 -17  -5-221.654 259.877   1
   4  17   6-103.754 303.214   1
  -4 -17  -6 65.1172 281.749   1
   4  17   7 247.729 307.019   1
  -4 -17  -7 732.402 301.642   1
   4  17   8 858.428 337.272   1
  -4 -17  -8 844.574 308.206   1
   4  17   9 290.320 323.873   1
  -4 -17  -9-137.036 295.698   1
   4  17  10 1023.68 333.452   1
  -4 -17 -10 654.762 314.773   1
   4  17  11 405.091 368.623   1
  -4 -17 -11 311.137 317.587   1
   4  17  12 589.271 335.378   1
  -4 -17 -12-138.792 299.728   1
   4  17  13 110.168 340.202   1
  -4 -17 -13 796.117 310.286   1
   4  17  15 253.009 356.889   1
  -4 -17 -15-34.1373 315.864   1
   4  17  16 677.691 388.527   1
  -4 -17 -16 1148.11 362.726   1
   4  17  17 386.457 387.038   1
  -4 -17 -17 432.331 336.539   1
   4  17  18 103.598 379.903   1
  -4 -17 -18 358.968 327.709   1
   4  17  19-33.7433 378.461   1
  -4 -17 -19 479.693 325.548   1
   4  17  20 262.790 379.223   1
  -4 -17 -20 156.230 326.401   1
  -4  18  19-34.9175 399.385   1
   4 -18 -19-262.360 354.686   1
  -4  18  17 544.434 380.413   1
   4 -18 -17-137.007 348.500   1
  -4  18  15 484.424 388.995   1
   4 -18 -15-281.537 348.879   1
  -4  18  14-300.756 370.401   1
   4 -18 -14 282.784 337.437   1
  -4  18  13 226.733 352.910   1
   4 -18 -13 568.539 323.566   1
  -4  18  12 1173.36 388.173   1
   4 -18 -12 673.392 343.598   1
  -4  18  11 491.328 356.735   1
   4 -18 -11 247.781 312.710   1
  -4  18   9 74.6122 344.351   1
  -4  18   8 774.471 346.828   1
  -4  18   7 401.241 336.003   1
   4  18   5 377.431 326.231   1
   4  18   6 703.675 342.968   1
   4  18   7 574.415 341.755   1
  -4 -18  -7 169.291 244.673   1
   4  18   8-72.9060 324.498   1
  -4 -18  -8 68.5641 292.711   1
   4  18   9-404.085 347.678   1
  -4 -18  -9 173.231 309.255   1
   4  18  11 37.0144 347.111   1
  -4 -18 -11 663.671 321.695   1
   4  18  12 442.517 358.593   1
  -4 -18 -12 766.732 329.775   1
   4  18  14 436.948 372.965   1
  -4 -18 -14 241.371 328.369   1
   4  18  15 251.862 373.737   1
  -4 -18 -15 170.292 309.450   1
   4  18  16 1524.60 423.769   1
  -4 -18 -16 670.589 343.279   1
   4  18  17 454.139 385.535   1
  -4 -18 -17 32.9559 326.979   1
   4  18  18 751.144 400.657   1
  -4 -18 -18 388.250 340.072   1
   4  18  19 265.935 370.787   1
  -4 -18 -19-316.198 337.192   1
   5   0 -26 1614.87 384.716   1
  -5   0  25 366.573 348.250   1
   5   0 -25 303.387 340.778   1
  -5   0  24 765.688 338.138   1
   5   0 -24 336.941 324.031   1
  -5   0  23 144.694 324.423   1
   5   0 -23-67.0765 325.003   1
  -5   0  22 1217.99 348.995   1
   5   0 -22 1661.15 364.062   1
  -5   0  21-211.835 308.826   1
   5   0 -21-32.8751 306.323   1
  -5   0  20 2604.06 375.820   1
   5   0 -20 2069.69 353.878   1
  -5   0  19 238.153 324.589   1
   5   0 -19 348.656 298.499   1
  -5   0  18 2492.58 373.223   1
   5   0 -18 1493.70 324.732   1
  -5   0  16 2666.29 373.745   1
   5   0 -16 2527.14 352.608   1
  -5   0  15 272.917 276.778   1
   5   0 -15 56.5351 258.644   1
   5   0 -14 2477.96 312.875   1
  -5   0  13 140.427 242.468   1
   5   0 -13 52.1894 238.667   1
  -5   0  12 592.496 252.183   1
   5   0 -12 424.128 231.252   1
  -5   0  10 41333.8 2599.93   1
   5   0 -10 40320.4 2588.70   1
  -5   0   9-69.7726 198.606   1
   5   0  -9 150.231 171.972   1
  -5   0   8 2651.29 287.442   1
   5   0  -8 2673.55 288.904   1
  -5   0   7-20.2936 161.084   1
   5   0  -7 96.7766 181.537   1
   5   0  -6 18674.7 1256.50   1
  -5   0   6 19945.5 1261.81   1
   5   0  -5-168.475 173.027   1
  -5   0   5 17.6215 170.828   1
   5   0  -4 15548.7 1035.24   1
  -5   0   4 16069.8 1037.30   1
   5   0  -3 184.246 142.108   1
  -5   0   3 160.746 142.412   1
   5   0  -2 43842.2 2712.44   1
  -5   0   2 42560.5 2714.79   1
   5   0  -1 59.7918 152.913   1
  -5   0   1-153.784 148.426   1
   5   0   0 14.5572 118.798   1
  -5   0   0-105.495 128.006   1
   5   0   1 44.4083 158.795   1
  -5   0  -1 166.198 173.657   1
   5   0   2 44385.2 2710.43   1
  -5   0  -2 41955.5 2708.37   1
  -5   0  -3 94.0585 150.053   1
   5   0   3 63.7688 151.933   1
  -5   0  -4 15744.4 1041.13   1
   5   0   4 16129.1 1046.45   1
  -5   0  -5-67.6585 170.392   1
   5   0   5-52.4240 173.957   1
  -5   0  -6 18226.3 1195.05   1
   5   0   6 18356.1 1198.37   1
   5   0   7-137.879 192.877   1
  -5   0  -7 76.5571 159.375   1
  -5   0  -8 3860.55 320.988   1
   5   0   8 2986.61 327.683   1
  -5   0  -9-21.1280 169.281   1
   5   0   9 89.7791 177.596   1
   5   0  10 39646.2 2587.53   1
  -5   0 -10 41771.1 2586.06   1
   5   0  11 24.9393 208.265   1
  -5   0 -11 23.5389 191.479   1
   5   0  12 715.495 227.996   1
  -5   0 -12 596.587 223.822   1
  -5   0 -13-78.0179 233.853   1
   5   0  14 2606.78 354.972   1
  -5   0 -14 2256.76 316.041   1
   5   0  15 242.066 260.681   1
  -5   0 -15 112.802 267.077   1
   5   0  16 2103.51 323.894   1
   5   0  17-33.4255 290.782   1
  -5   0 -17 94.8113 277.799   1
   5   0  18 1205.88 318.451   1
  -5   0 -18 1645.74 312.005   1
   5   0  19-632.708 341.654   1
  -5   0 -19 1096.27 326.965   1
   5   0  20 1681.29 362.319   1
  -5   0 -20 1892.12 347.700   1
   5   0  21-36.3478 289.404   1
  -5   0 -21 68.3231 304.861   1
   5   0  22 1602.55 367.492   1
  -5   0 -22 1298.18 350.711   1
   5   0  23 217.630 328.640   1
  -5   0 -23 581.251 339.160   1
   5   0  24 433.637 353.332   1
  -5   0 -24 887.595 356.794   1
   5   0  25-143.819 332.619   1
  -5   0 -25 135.816 341.291   1
   5  -1 -26 466.785 338.976   1
  -5   1  25 36.1758 350.948   1
  -5  -1  25-37.1129 319.032   1
   5  -1 -25 469.404 347.186   1
   5   1 -25 575.873 341.567   1
  -5  -1  24 147.157 339.611   1
   5   1 -24 67.6728 325.866   1
  -5  -1  23 620.290 334.895   1
  -5   1  23 324.023 316.225   1
   5   1 -23 906.187 331.534   1
   5  -1 -23 971.787 346.777   1
  -5   1  22 250.260 334.553   1
   5  -1 -22-133.808 311.618   1
  -5  -1  21 106.108 306.071   1
   5   1 -21-98.0893 283.688   1
  -5  -1  20 2008.06 372.861   1
  -5   1  20 1777.60 377.037   1
   5   1 -20 2119.99 365.920   1
   5  -1 -20 1802.41 372.550   1
  -5  -1  19 304.621 296.322   1
  -5   1  19 958.916 312.679   1
   5   1 -19 313.991 265.051   1
   5  -1 -19 644.151 303.219   1
  -5   1  18 1173.12 298.091   1
   5  -1 -18 1355.76 302.550   1
  -5  -1  17 736.393 280.156   1
   5   1 -17 89.1497 234.707   1
  -5  -1  16 371.640 275.413   1
  -5   1  16 286.213 282.076   1
   5   1 -16 172.573 249.353   1
   5  -1 -16 179.573 250.381   1
  -5   1  15 5762.60 503.792   1
  -5  -1  15 5804.95 523.095   1
   5   1 -15 5651.38 502.641   1
   5  -1 -15 6091.69 502.243   1
  -5  -1  14 2473.71 330.951   1
  -5   1  14 2082.89 359.385   1
   5  -1 -14 2240.95 338.422   1
  -5  -1  13 32839.3 2077.66   1
  -5   1  13 30443.1 2073.50   1
   5   1 -13 33400.5 2070.42   1
   5  -1 -13 31591.7 2070.57   1
  -5   1  12 35050.0 2277.19   1
   5  -1 -12 35684.9 2270.30   1
  -5  -1  11 9832.87 706.995   1
   5   1 -11 9692.64 696.647   1
   5  -1 -10 418.847 170.339   1
   5   1 -10 507.469 188.703   1
  -5   1  10 552.484 197.934   1
  -5  -1  10 237.195 188.931   1
  -5  -1   9 4277.58 371.653   1
  -5   1   9 4590.35 389.611   1
   5   1  -9 4142.28 361.274   1
   5  -1  -9 4357.39 381.854   1
   5   1  -8 3347.85 302.676   1
   5  -1  -8 2472.12 296.436   1
  -5  -1   8 2766.98 290.773   1
  -5   1   8 3450.06 318.732   1
  -5  -1   7 5051.91 404.982   1
  -5   1   7 5744.45 423.377   1
   5   1  -7 4918.01 400.549   1
   5  -1  -7 4897.82 409.074   1
   5   1  -6 4332.78 351.061   1
   5  -1  -6 4681.18 374.220   1
  -5  -1   6 4308.34 366.516   1
  -5   1   6 4393.28 369.887   1
   5  -1  -5 4075.15 325.358   1
   5   1  -5 4035.81 308.244   1
  -5   1   5 3445.72 323.225   1
  -5  -1   5 3242.36 305.434   1
   5   1  -4 108139. 6222.64   1
   5  -1  -4 90768.5 6218.49   1
  -5  -1   4 100666. 6222.44   1
  -5   1   4 101920. 6226.15   1
   5   1  -3 3752.94 338.906   1
   5  -1  -3 4305.87 347.545   1
  -5   1   3 4741.60 351.088   1
  -5  -1   3 4326.84 351.265   1
  -5  -1   2 42475.9 2661.69   1
  -5   1   2 40593.4 2660.79   1
   5  -1  -2 46220.9 2662.33   1
   5   1  -2 40209.9 2658.58   1
  -5  -1   1 682.382 163.717   1
  -5   1   1 815.537 178.524   1
   5  -1  -1 464.522 167.823   1
   5   1  -1 559.362 159.461   1
   5  -1   0 48667.2 2912.48   1
   5   1   0 42882.2 2909.18   1
  -5  -1   0 45160.3 2912.39   1
  -5   1   0 49335.9 2913.81   1
  -5   1  -1 421.302 151.157   1
  -5  -1  -1 808.519 166.981   1
   5   1   1 376.375 145.796   1
   5  -1   1 564.275 155.004   1
   5   1   2 44915.1 2776.13   1
   5  -1   2 42247.7 2770.61   1
  -5  -1  -2 45426.6 2776.91   1
  -5   1  -2 44457.4 2773.07   1
   5  -1   3 4574.32 350.119   1
  -5  -1  -3 3822.09 335.874   1
   5   1   3 4459.81 341.734   1
  -5   1  -3 4143.23 347.539   1
  -5   1  -4 108155. 6646.49   1
  -5  -1  -4 104268. 6647.80   1
   5   1   4 108329. 6652.54   1
   5  -1   4 107635. 6648.27   1
  -5  -1  -5 3306.50 304.860   1
  -5   1  -5 3961.38 308.796   1
   5   1   5 3802.42 322.254   1
   5  -1   5 3206.85 304.161   1
  -5   1  -6 4306.83 337.426   1
  -5  -1  -6 3797.95 344.152   1
   5  -1   6 3891.34 330.679   1
   5   1   6 4618.88 360.735   1
  -5   1  -7 5249.01 395.133   1
  -5  -1  -7 4423.83 401.074   1
   5   1   7 5208.10 415.320   1
   5  -1   7 4841.81 393.695   1
  -5   1  -8 2832.87 262.970   1
  -5  -1  -8 2126.22 257.844   1
   5   1   8 2899.42 283.346   1
   5  -1   8 2366.95 259.162   1
   5  -1   9 4463.31 363.809   1
   5   1   9 4068.63 376.808   1
  -5  -1  -9 4129.20 370.988   1
  -5   1  -9 4026.89 353.870   1
  -5  -1 -10 732.110 178.652   1
  -5   1 -10 301.807 165.439   1
   5  -1  10 713.948 197.081   1
   5   1  10 586.310 181.409   1
   5  -1  11 10432.4 714.538   1
  -5   1 -11 9453.11 702.518   1
   5   1  12 34605.0 2187.77   1
  -5  -1 -12 33267.3 2175.76   1
   5   1  13 30102.7 1991.10   1
   5  -1  13 30552.5 1990.34   1
  -5  -1 -13 31459.4 1991.30   1
  -5   1 -14 2448.82 313.469   1
  -5  -1 -14 2297.56 321.433   1
   5   1  14 2452.95 348.364   1
   5  -1  14 2296.08 330.961   1
   5  -1  15 6176.77 514.969   1
   5   1  15 4979.15 522.714   1
  -5   1 -15 6753.58 510.113   1
  -5  -1 -15 4687.01 496.348   1
   5   1  16-258.843 262.554   1
   5  -1  16-31.3741 252.292   1
   5  -1  17 263.909 273.293   1
  -5   1 -17 62.3858 264.335   1
   5   1  18 1495.79 320.321   1
  -5  -1 -18 814.466 286.665   1
   5   1  19 1274.26 361.466   1
   5  -1  19 802.422 295.785   1
  -5   1 -19 629.069 311.379   1
  -5  -1 -19 1304.40 336.890   1
   5   1  20 1542.56 393.184   1
   5  -1  20 1709.70 388.540   1
  -5   1 -20 2477.39 364.059   1
   5  -1  21-396.195 324.608   1
  -5   1 -21 338.497 317.466   1
   5   1  22 218.423 310.076   1
  -5  -1 -22 34.1380 310.002   1
   5  -1  23 253.841 325.759   1
   5   1  23 578.363 328.689   1
  -5   1 -23 307.345 322.978   1
  -5  -1 -23 102.252 318.773   1
   5  -1  24 290.740 313.248   1
  -5   1 -24 239.632 334.915   1
   5   1  25-71.6350 312.513   1
  -5  -1 -25 337.566 328.598   1
   5   1  26 283.054 327.055   1
  -5  -1 -26 301.327 345.475   1
  -5   2  27 70.6968 325.120   1
   5  -2 -27 424.390 334.887   1
  -5   2  26-249.625 333.068   1
   5  -2 -26-66.0793 328.958   1
  -5   2  25 501.775 349.616   1
   5  -2 -25 300.046 346.307   1
  -5   2  24 646.917 346.541   1
  -5  -2  24 447.051 341.869   1
   5  -2 -24 167.176 340.601   1
   5   2 -24 646.149 344.402   1
  -5   2  23 35.8977 303.159   1
  -5  -2  23-368.439 325.510   1
   5  -2 -23-33.5785 290.576   1
   5   2 -23 403.644 323.193   1
  -5   2  22 535.782 341.261   1
  -5  -2  22 507.013 340.636   1
   5  -2 -22 369.405 328.721   1
   5   2 -22 1224.24 321.942   1
  -5   2  21 106.247 312.962   1
  -5  -2  21 604.522 326.743   1
   5  -2 -21-366.312 316.581   1
   5   2 -21 162.455 277.498   1
  -5   2  20 174.929 333.468   1
  -5  -2  20 554.603 326.785   1
   5   2 -20 510.415 293.445   1
   5  -2 -20 363.425 325.815   1
  -5   2  19 68.8935 284.654   1
  -5  -2  19 439.300 301.086   1
   5   2 -19 186.715 263.113   1
   5  -2 -19 162.688 284.080   1
  -5   2  18 709.882 303.116   1
   5  -2 -18 479.067 307.054   1
  -5  -2  17 4198.15 419.328   1
   5   2 -17 3368.70 389.655   1
   5  -2 -17 3530.24 422.401   1
  -5  -2  16 3235.70 389.388   1
   5   2 -16 3222.64 364.558   1
  -5   2  15 250.301 277.920   1
  -5  -2  15 681.701 265.339   1
   5  -2 -15 503.075 279.581   1
   5   2 -15 54.2148 218.194   1
   5  -2 -14 4325.53 417.219   1
  -5   2  14 4544.38 430.229   1
  -5  -2  14 4699.92 428.445   1
   5   2 -14 4246.54 416.009   1
   5   2 -13 4591.15 411.456   1
   5  -2 -13 4505.68 438.742   1
  -5   2  13 4295.98 440.799   1
  -5  -2  13 4546.32 421.673   1
   5  -2 -12 238.271 208.861   1
  -5   2  12 337.335 238.032   1
  -5   2  11 6007.31 479.078   1
   5  -2 -11 5127.25 462.497   1
   5   2 -11 6287.91 473.113   1
  -5  -2  11 6286.75 472.748   1
   5   2 -10 17066.5 1154.70   1
  -5  -2  10 17820.0 1161.22   1
   5  -2  -9 797.093 221.482   1
   5   2  -9 1242.18 207.734   1
  -5   2   9 1204.15 253.195   1
  -5  -2   9 895.714 220.774   1
   5  -2  -8 16940.1 1166.05   1
  -5   2   8 18191.3 1180.43   1
   5   2  -8 17293.4 1157.83   1
  -5  -2   8 18267.3 1165.20   1
   5  -2  -7 11486.7 773.548   1
  -5  -2   7 11562.9 769.353   1
  -5   2   7 10891.2 779.100   1
   5   2  -7 11211.6 765.696   1
   5   2  -6 405.890 161.541   1
  -5  -2   6 241.533 159.301   1
  -5   2   6-20.5742 181.092   1
   5  -2  -6 371.039 166.152   1
   5   2  -5 48.3390 159.624   1
   5  -2  -5 73.5416 165.508   1
  -5   2   5 231.590 177.494   1
  -5  -2   5 216.718 162.782   1
   5   2  -4 28188.6 1710.91   1
   5  -2  -4 26493.5 1714.79   1
  -5   2   4 26924.4 1717.86   1
  -5  -2   4 25701.6 1709.58   1
  -5   2   3-16.6638 171.459   1
  -5  -2   3-188.978 161.133   1
   5  -2  -3 303.648 158.170   1
   5   2  -3 245.586 156.756   1
   5  -2  -2 67004.5 4302.73   1
   5   2  -2 70140.3 4302.03   1
  -5  -2   2 71266.0 4304.11   1
  -5   2   2 67696.7 4304.90   1
   5  -2  -1 11904.8 788.388   1
  -5   2   1 11613.3 791.149   1
   5   2  -1 12463.8 785.907   1
  -5  -2   1 11218.1 786.205   1
  -5  -2   0-61.3631 127.750   1
   5  -2   0-118.891 151.424   1
   5   2   0-60.2700 123.305   1
  -5   2   0 198.076 156.428   1
  -5  -2  -1 10721.4 779.139   1
  -5   2  -1 12578.5 784.755   1
   5   2   1 11559.4 777.838   1
   5  -2   1 11802.1 778.317   1
   5   2   2 69878.1 4305.70   1
  -5   2  -2 66351.3 4300.89   1
   5  -2   2 69479.8 4299.49   1
  -5  -2  -2 70424.8 4304.82   1
   5  -2   3 14.9396 124.100   1
  -5  -2  -3 33.1159 127.702   1
  -5   2  -3 225.823 130.330   1
   5   2   3-17.1206 121.503   1
  -5  -2  -4 26622.6 1681.13   1
  -5   2  -4 26092.6 1673.55   1
   5   2   4 26254.6 1683.89   1
   5  -2   4 26111.4 1673.95   1
  -5   2  -5 302.778 123.552   1
  -5  -2  -5 54.4669 161.841   1
   5  -2   5-16.4778 134.704   1
   5   2   5 152.210 165.731   1
  -5   2  -6 417.768 155.086   1
  -5  -2  -6 291.800 172.311   1
   5   2   6-120.632 168.347   1
   5  -2   6 224.398 150.277   1
   5  -2   7 10859.3 769.633   1
   5   2   7 12184.8 792.554   1
  -5  -2  -7 11185.6 779.006   1
  -5   2  -7 11304.7 768.679   1
   5  -2   8 16662.2 1053.08   1
  -5   2  -8 14603.1 1042.48   1
  -5  -2  -8 16024.7 1058.72   1
   5   2   8 16370.8 1064.61   1
   5  -2   9 1317.62 210.902   1
   5   2   9 1083.25 226.207   1
  -5  -2  -9 1036.55 216.423   1
  -5   2  -9 1065.16 189.963   1
   5  -2  10 17784.4 1138.30   1
  -5   2 -10 16432.2 1125.83   1
   5   2  11 5972.45 492.650   1
   5  -2  11 6006.89 461.637   1
  -5   2 -11 5170.23 448.580   1
  -5  -2 -11 5518.58 469.557   1
   5   2  12 139.830 247.136   1
   5  -2  12 200.649 220.529   1
  -5  -2 -12-183.086 242.025   1
  -5   2 -12-398.719 213.501   1
   5   2  13 3199.34 398.241   1
  -5  -2 -13 4011.83 400.732   1
   5  -2  14 4682.82 436.914   1
   5   2  14 4339.28 459.360   1
  -5   2 -14 4813.90 429.330   1
  -5  -2 -14 4572.21 440.539   1
   5  -2  15 409.409 260.537   1
   5   2  15 251.598 253.528   1
  -5   2 -15 461.322 263.355   1
  -5  -2 -15 672.401 240.872   1
   5   2  16 4103.09 433.930   1
   5  -2  16 3300.75 412.343   1
   5   2  17 4075.18 424.747   1
   5  -2  17 3480.84 392.370   1
  -5   2 -17 3199.30 374.949   1
   5   2  18 807.410 317.459   1
   5  -2  18 503.839 300.893   1
  -5   2 -18-158.192 267.725   1
  -5  -2 -18 690.377 293.087   1
   5   2  19 142.557 330.469   1
   5  -2  19 242.193 296.226   1
  -5   2 -19-525.384 314.149   1
  -5  -2 -19 33.6682 316.479   1
   5   2  20 590.037 371.665   1
   5  -2  20 320.391 306.804   1
  -5   2 -20 331.671 298.687   1
  -5  -2 -20 569.203 328.305   1
   5  -2  21 287.354 308.591   1
   5   2  21 255.326 341.531   1
  -5  -2 -21-411.345 328.873   1
  -5   2 -21 641.560 304.557   1
   5   2  22 545.657 349.307   1
   5  -2  22 969.445 349.323   1
  -5   2 -22 1117.33 330.002   1
  -5  -2 -22 1193.48 342.514   1
   5  -2  23 253.628 323.670   1
   5   2  23 252.283 320.355   1
  -5   2 -23 272.945 325.315   1
  -5  -2 -23 169.821 339.019   1
   5   2  24 107.562 322.830   1
  -5   2 -24 206.053 330.444   1
  -5  -2 -24 539.956 344.951   1
   5   2  25 497.348 359.390   1
  -5  -2 -25 602.535 355.460   1
  -5  -2 -27 976.660 368.064   1
   5  -3 -28 506.943 336.951   1
  -5   3  26 846.047 369.512   1
   5  -3 -26 491.687 350.655   1
  -5   3  25 746.889 354.503   1
   5  -3 -25 665.003 373.395   1
  -5   3  24 929.442 371.112   1
   5  -3 -24 1002.96 361.450   1
  -5  -3  23 804.381 336.212   1
   5   3 -23-237.416 314.837   1
  -5  -3  22 397.414 334.655   1
  -5   3  22 35.6747 336.510   1
   5  -3 -22 471.567 350.725   1
   5   3 -22 199.576 303.882   1
  -5   3  21 70.9269 304.379   1
  -5  -3  21 247.631 291.130   1
   5  -3 -21 602.633 301.114   1
   5   3 -21 1075.13 299.494   1
  -5  -3  20 1553.23 348.694   1
   5   3 -20 2129.75 349.733   1
  -5   3  19 1528.24 326.896   1
  -5  -3  19 1417.61 348.467   1
   5  -3 -19 1922.61 326.848   1
   5   3 -19 2128.83 343.657   1
  -5   3  18 1058.93 341.308   1
  -5  -3  18 1887.13 331.706   1
   5  -3 -18 1891.30 340.690   1
   5   3 -18 1823.97 321.609   1
  -5   3  17 33.4809 311.185   1
  -5  -3  17-188.489 277.567   1
   5  -3 -17 157.180 299.461   1
   5   3 -17 231.652 243.884   1
  -5   3  16-130.842 305.549   1
  -5  -3  16-151.227 257.022   1
   5  -3 -16 122.879 294.688   1
   5   3 -16-362.393 240.787   1
  -5  -3  15 2799.48 337.972   1
   5  -3 -15 1973.69 339.556   1
   5   3 -15 2762.07 325.861   1
   5   3 -14 5309.78 438.191   1
  -5   3  14 4884.25 460.449   1
  -5  -3  14 4249.40 446.047   1
   5  -3 -14 4645.26 447.480   1
  -5   3  13 2660.47 348.634   1
   5  -3 -13 2611.77 334.089   1
  -5   3  12 373.643 242.229   1
  -5  -3  12 369.229 215.656   1
   5   3 -12 397.992 218.529   1
   5  -3 -12 190.387 215.476   1
  -5  -3  11 232.382 184.105   1
  -5   3  11 165.717 255.511   1
   5   3 -11 265.449 200.119   1
   5  -3 -11 494.302 242.412   1
   5   3 -10 331.997 178.344   1
   5  -3 -10-24.7967 208.425   1
  -5  -3  10 65.7540 174.731   1
  -5   3  10 158.657 222.238   1
  -5  -3   9 16966.9 1077.82   1
   5   3  -9 15880.6 1067.87   1
   5  -3  -9 15542.7 1081.85   1
  -5   3   9 16202.4 1088.67   1
  -5  -3   8 23945.1 1545.84   1
   5   3  -8 23653.0 1541.87   1
   5  -3  -8 22993.4 1556.10   1
  -5   3   8 25770.3 1572.51   1
  -5  -3   7 19559.0 1280.02   1
   5   3  -7 19939.2 1280.51   1
   5  -3  -7 19816.7 1293.24   1
  -5   3   7 19654.9 1300.63   1
  -5  -3   6 29795.6 1896.95   1
   5   3  -6 30417.1 1896.61   1
   5  -3  -6 29927.2 1909.17   1
  -5   3   6 29032.4 1913.53   1
   5   3  -5 21987.2 1490.35   1
   5  -3  -5 24250.6 1507.87   1
  -5  -3   5 23637.7 1498.22   1
  -5   3   5 23701.1 1508.37   1
   5  -3  -4 24940.0 1603.33   1
  -5   3   4 23741.7 1605.14   1
   5   3  -4 24664.0 1596.86   1
  -5  -3   4 26603.9 1601.08   1
  -5  -3   3 1470.39 189.030   1
   5   3  -3 1003.04 173.779   1
   5  -3  -3 1483.45 195.349   1
  -5   3   3 1730.30 208.370   1
  -5  -3   2 974.494 165.374   1
   5   3  -2 1220.48 171.489   1
  -5   3   2 1109.07 183.293   1
   5  -3  -2 909.017 182.315   1
   5  -3  -1 75462.0 4652.74   1
   5   3  -1 80075.4 4654.32   1
  -5   3   1 76620.3 4655.28   1
  -5  -3   1 67470.3 4648.78   1
  -5   3   0 59304.0 3787.10   1
  -5  -3   0 64092.6 3790.57   1
   5  -3   0 58147.1 3782.00   1
   5   3   0 61450.7 3786.90   1
   5   3   1 79947.8 4950.09   1
  -5   3  -1 78359.2 4947.82   1
   5  -3   1 81441.1 4946.52   1
  -5  -3  -1 78234.0 4949.40   1
   5  -3   2 1025.99 166.951   1
   5   3   2 1010.23 175.246   1
  -5   3  -2 1091.83 178.950   1
  -5  -3  -2 1223.22 178.462   1
   5  -3   3 1658.93 184.231   1
  -5  -3  -3 1258.35 173.588   1
  -5   3  -3 1383.22 185.973   1
   5  -3   4 23818.1 1523.34   1
   5   3   4 23039.0 1533.73   1
  -5  -3  -4 25483.8 1534.01   1
  -5   3  -4 23066.1 1521.35   1
   5   3   5 22631.9 1500.03   1
   5  -3   5 23624.4 1486.20   1
  -5  -3  -5 23692.7 1498.69   1
  -5   3  -5 22613.5 1483.85   1
   5  -3   6 30570.4 1921.87   1
   5   3   6 31151.3 1939.50   1
  -5  -3  -6 31724.5 1935.43   1
  -5   3  -6 28176.5 1915.14   1
   5  -3   7 18904.1 1233.39   1
  -5   3  -7 19206.9 1230.66   1
  -5  -3  -7 18327.7 1244.79   1
   5   3   7 19275.7 1253.78   1
   5  -3   8 23592.8 1526.88   1
  -5   3  -8 24757.4 1525.97   1
  -5  -3  -8 23497.1 1541.46   1
   5   3   8 22475.7 1546.09   1
  -5  -3  -9 16805.8 1110.02   1
  -5   3  -9 15484.7 1089.84   1
   5  -3   9 16956.1 1099.31   1
   5   3   9 17146.4 1116.95   1
   5  -3  10-279.438 187.995   1
   5   3  10-103.799 230.444   1
  -5   3 -10 80.6820 163.119   1
  -5  -3 -10 73.4863 206.888   1
   5  -3  11-90.9217 198.794   1
   5   3  11-219.503 229.795   1
  -5  -3 -11 180.143 219.754   1
  -5   3 -11 256.024 175.129   1
   5   3  12 172.169 257.716   1
   5  -3  12 340.725 224.210   1
  -5   3 -12 387.056 219.004   1
  -5  -3 -12 562.595 252.284   1
   5   3  13 2139.31 337.707   1
  -5  -3 -13 2286.08 337.665   1
   5   3  14 4245.11 455.267   1
  -5   3 -14 4712.48 444.366   1
  -5  -3 -14 5111.80 459.394   1
  -5  -3 -15 2050.64 348.312   1
  -5   3 -15 2155.89 300.146   1
   5  -3  15 2060.98 308.905   1
   5   3  15 1438.61 354.884   1
   5  -3  16 426.584 292.057   1
  -5  -3 -17 130.915 261.043   1
  -5   3 -17 90.5343 261.604   1
   5  -3  17 128.364 284.656   1
   5   3  17 727.073 304.718   1
   5  -3  18 1458.48 314.083   1
  -5  -3 -18 994.811 342.712   1
   5   3  19 1792.81 394.108   1
   5  -3  20 2247.01 361.132   1
  -5   3 -20 2013.59 354.219   1
   5  -3  21 213.658 291.484   1
   5   3  21 474.736 338.655   1
  -5  -3 -21 617.716 349.110   1
  -5   3 -21 267.317 291.638   1
   5   3  22 435.942 356.486   1
   5  -3  22 321.985 333.281   1
  -5   3 -22 67.4057 314.686   1
  -5  -3 -22-476.907 341.757   1
   5   3  23 215.477 339.209   1
  -5  -3 -23 575.322 351.530   1
   5   3  24 855.359 355.279   1
  -5  -3 -24 1039.88 362.460   1
   5   3  25 457.928 359.252   1
  -5  -3 -25 1493.57 387.188   1
   5   3  26 311.631 349.961   1
  -5  -3 -26 328.231 357.202   1
   5   3  27 715.804 366.046   1
  -5  -3 -27 515.956 359.357   1
   5  -4 -27-127.788 356.372   1
  -5   4  27-34.4113 350.641   1
   5  -4 -26 389.336 356.105   1
  -5   4  26-279.123 353.470   1
   5  -4 -24 233.718 306.726   1
  -5   4  24 461.972 309.046   1
   5  -4 -23 134.569 350.121   1
  -5   4  23 285.139 353.540   1
   5  -4 -22 874.598 352.444   1
   5   4 -22 1309.61 338.921   1
  -5   4  22 1532.62 379.245   1
  -5  -4  22 1099.82 328.852   1
   5   4 -21 848.973 310.092   1
  -5   4  21 1067.32 357.090   1
  -5  -4  21 1045.68 316.095   1
   5   4 -20-31.7814 292.035   1
   5  -4 -20-33.1319 312.893   1
  -5  -4  20 406.974 305.721   1
   5  -4 -19 131.244 333.290   1
  -5   4  19 314.401 343.036   1
   5   4 -18 119.188 254.022   1
   5  -4 -18 938.276 288.666   1
  -5  -4  18 286.014 269.875   1
  -5   4  18 964.393 294.535   1
   5   4 -17 3400.40 372.041   1
   5  -4 -17 2893.93 391.763   1
  -5  -4  17 3072.32 372.117   1
  -5   4  17 4061.17 433.368   1
   5  -4 -16 5014.61 481.796   1
  -5  -4  16 5141.28 469.011   1
  -5   4  16 4639.45 486.991   1
   5   4 -16 4871.79 462.464   1
   5   4 -15 3550.40 362.139   1
  -5  -4  15 3455.70 375.986   1
   5  -4 -14 10173.9 738.661   1
  -5  -4  14 9308.86 724.882   1
  -5   4  14 9153.52 738.614   1
   5   4 -14 11142.3 728.421   1
   5  -4 -13 3011.23 354.151   1
  -5   4  13 2012.63 342.007   1
   5  -4 -12 11710.3 864.202   1
  -5   4  12 11962.8 872.471   1
   5   4 -12 12443.0 840.095   1
  -5  -4  12 12410.2 845.443   1
   5  -4 -11 17305.4 1125.72   1
  -5  -4  11 16426.6 1099.65   1
  -5   4  11 16026.1 1126.63   1
   5   4 -11 16222.2 1092.69   1
   5   4 -10 1634.92 216.730   1
  -5  -4  10 941.824 206.536   1
  -5   4  10 1331.97 273.782   1
   5  -4 -10 1049.97 257.696   1
  -5  -4   9 2123.48 246.324   1
   5   4  -9 1867.14 233.677   1
   5  -4  -8 25426.3 1673.90   1
  -5  -4   8 25605.3 1655.54   1
  -5   4   8 26624.3 1682.81   1
   5   4  -8 25709.6 1652.80   1
  -5  -4   7 3408.43 284.707   1
   5  -4  -7 2695.03 316.869   1
   5   4  -7 2847.01 273.841   1
  -5   4   7 3403.56 343.618   1
  -5   4   6 248.921 187.262   1
  -5  -4   6 154.139 143.205   1
   5  -4  -6 124.335 163.438   1
   5   4  -6 311.850 141.501   1
  -5   4   5 882.464 196.098   1
  -5  -4   5 640.174 161.321   1
   5  -4  -5 552.728 181.894   1
   5   4  -5 783.727 166.261   1
   5  -4  -4 25569.3 1691.34   1
  -5   4   4 25132.4 1692.20   1
   5   4  -4 27496.4 1677.24   1
  -5  -4   4 26707.9 1680.56   1
  -5  -4   3 1503.82 183.659   1
   5   4  -3 1416.91 179.294   1
  -5   4   3 1298.04 201.135   1
   5  -4  -3 1371.38 194.438   1
   5  -4  -2 12792.3 806.083   1
   5   4  -2 11758.6 799.621   1
  -5  -4   2 11275.7 797.507   1
  -5   4   2 12425.6 808.154   1
   5  -4  -1 4793.33 381.218   1
  -5   4   1 5828.57 388.186   1
   5   4  -1 4675.90 386.336   1
  -5  -4   1 4734.71 385.779   1
   5  -4   0 15.1839 147.142   1
  -5   4   0 15.7948 143.736   1
  -5  -4   0-15.8686 149.500   1
   5   4   0-96.6952 155.181   1
   5   4   1 4965.05 394.719   1
  -5   4  -1 4707.56 380.452   1
  -5  -4  -1 5137.80 389.028   1
   5  -4   1 5477.19 385.253   1
   5   4   2 12233.9 821.276   1
  -5   4  -2 11979.1 806.574   1
   5  -4   2 11861.4 802.720   1
  -5  -4  -2 12572.8 819.417   1
   5  -4   3 1628.65 194.081   1
  -5  -4  -3 1174.11 192.176   1
   5   4   3 1331.03 203.523   1
  -5   4  -3 1618.41 196.437   1
   5  -4   4 27992.2 1751.13   1
  -5  -4  -4 26940.4 1763.99   1
  -5   4  -4 27140.0 1752.42   1
   5   4   4 28133.7 1770.54   1
  -5  -4  -5 977.958 191.711   1
  -5   4  -5 727.853 146.268   1
   5  -4   5 419.991 144.202   1
   5   4   5 718.823 198.289   1
  -5  -4  -6-20.6695 196.061   1
  -5   4  -6 479.403 156.339   1
   5  -4   6 415.790 157.503   1
   5   4   6-241.957 211.779   1
  -5  -4  -7 2383.31 282.592   1
   5   4   7 2595.31 301.812   1
   5  -4   7 2974.66 251.045   1
  -5   4  -7 2282.25 244.063   1
   5  -4   8 26027.8 1699.65   1
  -5   4  -8 25361.1 1697.33   1
  -5  -4  -8 27749.9 1722.63   1
   5   4   8 28001.4 1729.71   1
  -5   4  -9 2219.30 245.339   1
   5  -4   9 2371.16 266.731   1
   5  -4  10 1284.45 209.295   1
   5   4  10 1337.82 254.277   1
  -5   4 -10 1127.37 188.837   1
  -5  -4 -10 657.148 218.063   1
  -5   4 -11 16874.0 1055.83   1
  -5  -4 -11 15919.2 1072.09   1
   5  -4  11 14828.8 1054.47   1
   5   4  11 15294.6 1077.13   1
  -5  -4 -12 11649.5 827.203   1
  -5   4 -12 10768.6 796.676   1
   5  -4  12 12959.5 820.641   1
   5   4  12 10921.4 835.550   1
   5   4  13 2183.34 353.816   1
   5  -4  13 2876.74 308.270   1
  -5   4 -13 2295.51 275.106   1
  -5  -4 -14 10460.0 739.767   1
   5   4  14 9149.92 746.144   1
   5  -4  15 4474.74 408.072   1
  -5   4 -15 3559.40 384.123   1
   5  -4  16 4980.48 464.571   1
  -5  -4 -16 4219.28 472.635   1
  -5   4 -16 4998.47 444.131   1
   5   4  16 4409.70 497.719   1
   5  -4  17 2744.31 382.146   1
   5   4  17 2278.63 400.112   1
  -5  -4 -17 3492.32 407.517   1
  -5   4 -17 3489.15 380.300   1
   5   4  18 249.020 306.689   1
   5  -4  18 424.920 283.921   1
  -5  -4 -18 1071.72 331.434   1
  -5   4 -18 1365.89 301.464   1
   5  -4  19 34.5152 298.608   1
   5   4  19 540.938 305.252   1
  -5   4 -19 815.435 307.804   1
  -5  -4 -19-34.2273 302.334   1
   5   4  20 111.404 303.180   1
   5  -4  20 450.066 306.850   1
  -5  -4 -20-168.495 296.425   1
  -5   4 -20 455.674 317.594   1
   5   4  21 402.079 312.800   1
   5  -4  21 915.346 315.117   1
  -5  -4 -21 618.267 304.588   1
[truncated: 840,013 more chars]
