# Supplementary material for: Structural insight into the cooperativity of spin crossover compounds
Source: Acta Crystallogr B Struct Sci Cryst Eng Mater. 2023 Aug 11;79(Pt 5):354–67. doi: 10.1107/S2052520623005814 (PMC10552598; doi:10.1107/S2052520623005814)
Supplement: Supplementary file 5 [file b-79-00354-sup5.zip › Bia_Portho_190K.cif]

data_Bia_dw4400_190K
 
_audit_creation_method            'SHELXL-2019/2'
_shelx_SHELXL_version_number      '2019/2'
_chemical_name_systematic         ?
_chemical_name_common             ?
_chemical_melting_point           ?
_chemical_formula_moiety          ?
_chemical_formula_sum
 'C10.86 H8 Fe0.29 N1.71 S0.57' 
_chemical_formula_weight          196.75

loop_
 _atom_type_symbol
 _atom_type_description
 _atom_type_scat_dispersion_real
 _atom_type_scat_dispersion_imag
 _atom_type_scat_source
 'Fe'  'Fe'   0.3265   0.6960
 'International Tables Vol C Tables 4.2.6.8 and 6.1.1.4'
 'C'  'C'   0.0024   0.0013
 'International Tables Vol C Tables 4.2.6.8 and 6.1.1.4'
 'H'  'H'   0.0000   0.0000
 'International Tables Vol C Tables 4.2.6.8 and 6.1.1.4'
 'N'  'N'   0.0049   0.0027
 'International Tables Vol C Tables 4.2.6.8 and 6.1.1.4'
 'S'  'S'   0.1051   0.1002
 'International Tables Vol C Tables 4.2.6.8 and 6.1.1.4'
 
_space_group_crystal_system       orthorhombic
_space_group_IT_number            56
_space_group_name_H-M_alt         'P c c n'
_space_group_name_Hall            '-P 2ab 2ac'
 
_shelx_space_group_comment
;
The symmetry employed for this shelxl refinement is uniquely defined
by the following loop, which should always be used as a source of
symmetry information in preference to the above space-group names.
They are only intended as comments.
;
 
loop_
 _space_group_symop_operation_xyz
 'x, y, z'
 '-x+1/2, -y+1/2, z'
 '-x, y+1/2, -z+1/2'
 'x+1/2, -y, -z+1/2'
 '-x, -y, -z'
 'x-1/2, y-1/2, -z'
 'x, -y-1/2, z-1/2'
 '-x-1/2, y, z-1/2'
 
_cell_length_a                    12.9180(3)
_cell_length_b                    14.9481(4)
_cell_length_c                    17.6212(4)
_cell_angle_alpha                 90
_cell_angle_beta                  90
_cell_angle_gamma                 90
_cell_volume                      3402.65(14)
_cell_formula_units_Z             14
_cell_measurement_temperature     190(2)
_cell_measurement_reflns_used     4039
_cell_measurement_theta_min       1.915
_cell_measurement_theta_max       24.75
 
_exptl_crystal_description        irregular
_exptl_crystal_colour             ?
_exptl_crystal_density_meas       ?
_exptl_crystal_density_method     ?
_exptl_crystal_density_diffrn     1.344          
_exptl_crystal_F_000              1424
_exptl_transmission_factor_min    ?
_exptl_transmission_factor_max    ?
_exptl_crystal_size_max           ?
_exptl_crystal_size_mid           ?
_exptl_crystal_size_min           ?
_exptl_absorpt_coefficient_mu     0.442
_shelx_estimated_absorpt_T_min    ?
_shelx_estimated_absorpt_T_max    ?
_exptl_absorpt_correction_type    ?
_exptl_absorpt_correction_T_min   ?
_exptl_absorpt_correction_T_max   ?
_exptl_absorpt_process_details    ?
_exptl_absorpt_special_details    ?
_diffrn_ambient_temperature       293(2)
_diffrn_radiation_wavelength      0.65524
_diffrn_radiation_type            Synchrotron
_diffrn_source                    ?
_diffrn_measurement_device_type   '4-circle diffractometer'
_diffrn_measurement_method        ?
_diffrn_detector_area_resol_mean  ?
_diffrn_reflns_number             34865
_diffrn_reflns_av_unetI/netI      0.0702
_diffrn_reflns_av_R_equivalents   0.0888
_diffrn_reflns_limit_h_min        -20
_diffrn_reflns_limit_h_max        20
_diffrn_reflns_limit_k_min        -18
_diffrn_reflns_limit_k_max        18
_diffrn_reflns_limit_l_min        -28
_diffrn_reflns_limit_l_max        28
_diffrn_reflns_theta_min          1.921
_diffrn_reflns_theta_max          32.902
_diffrn_reflns_theta_full         23.150
_diffrn_measured_fraction_theta_max   0.818
_diffrn_measured_fraction_theta_full  0.984
_diffrn_reflns_Laue_measured_fraction_max    0.818
_diffrn_reflns_Laue_measured_fraction_full   0.984
_diffrn_reflns_point_group_measured_fraction_max   0.818
_diffrn_reflns_point_group_measured_fraction_full  0.984
_reflns_number_total              6653
_reflns_number_gt                 4180
_reflns_threshold_expression      'I > 2\s(I)'
_reflns_Friedel_coverage          0.000
_reflns_Friedel_fraction_max      .
_reflns_Friedel_fraction_full     .
 
_reflns_special_details
;
 Reflections were merged by SHELXL according to the crystal
 class for the calculation of statistics and refinement.
 
 _reflns_Friedel_fraction is defined as the number of unique
 Friedel pairs measured divided by the number that would be
 possible theoretically, ignoring centric projections and
 systematic absences.
;
 
_computing_data_collection        ?
_computing_cell_refinement        ?
_computing_data_reduction         ?
_computing_structure_solution     ?
_computing_structure_refinement 'SHELXL-2019/2 (Sheldrick, 2019)'
_computing_molecular_graphics     ?
_computing_publication_material   ?
_refine_special_details           ?
_refine_ls_structure_factor_coef  Fsqd
_refine_ls_matrix_type            full
_refine_ls_weighting_scheme       calc
_refine_ls_weighting_details
'w=1/[\s^2^(Fo^2^)+(0.0298P)^2^+2.6500P] where P=(Fo^2^+2Fc^2^)/3'
_atom_sites_solution_primary      ?
_atom_sites_solution_secondary    ?
_atom_sites_solution_hydrogens    geom
_refine_ls_hydrogen_treatment     constr
_refine_ls_extinction_method      none
_refine_ls_extinction_coef        .
_refine_ls_number_reflns          6653
_refine_ls_number_parameters      213
_refine_ls_number_restraints      0
_refine_ls_R_factor_all           0.1710
_refine_ls_R_factor_gt            0.1068
_refine_ls_wR_factor_ref          0.1742
_refine_ls_wR_factor_gt           0.1538
_refine_ls_goodness_of_fit_ref    1.222
_refine_ls_restrained_S_all       1.222
_refine_ls_shift/su_max           0.001
_refine_ls_shift/su_mean          0.000
 
loop_
 _atom_site_label
 _atom_site_type_symbol
 _atom_site_fract_x
 _atom_site_fract_y
 _atom_site_fract_z
 _atom_site_U_iso_or_equiv
 _atom_site_adp_type
 _atom_site_occupancy
 _atom_site_site_symmetry_order  
 _atom_site_calc_flag
 _atom_site_refinement_flags_posn
 _atom_site_refinement_flags_adp
 _atom_site_refinement_flags_occupancy
 _atom_site_disorder_assembly
 _atom_site_disorder_group
Fe01 Fe 0.750000 0.750000 0.57761(3) 0.03838(16) Uani 1 2 d S T P . .
S002 S 0.91176(8) 0.55675(8) 0.39526(5) 0.0695(3) Uani 1 1 d . . . . .
N003 N 0.7454(2) 0.84483(16) 0.67578(13) 0.0419(5) Uani 1 1 d . . . . .
N004 N 0.8018(2) 0.66053(18) 0.49740(14) 0.0515(7) Uani 1 1 d . . . . .
N005 N 0.91080(19) 0.79602(17) 0.59473(13) 0.0425(6) Uani 1 1 d . . . . .
C006 C 0.6569(2) 0.86146(19) 0.72179(15) 0.0406(6) Uani 1 1 d . . . . .
C007 C 0.5643(2) 0.88331(19) 0.68663(16) 0.0428(7) Uani 1 1 d . . . . .
H007 H 0.561673 0.890622 0.634255 0.051 Uiso 1 1 calc R U . . .
C008 C 0.9263(2) 0.8479(2) 0.65602(17) 0.0447(7) Uani 1 1 d . . . . .
C009 C 0.8337(3) 0.8719(2) 0.69870(17) 0.0468(7) Uani 1 1 d . . . . .
H009 H 0.838970 0.906776 0.742265 0.056 Uiso 1 1 calc R U . . .
C00A C 0.6602(2) 0.8510(2) 0.79990(17) 0.0475(7) Uani 1 1 d . . . . .
H00A H 0.722137 0.835844 0.823592 0.057 Uiso 1 1 calc R U . . .
C00B C 0.4778(3) 0.8842(2) 0.80814(17) 0.0465(7) Uani 1 1 d . . . . .
C00C C 0.4762(2) 0.8942(2) 0.72974(18) 0.0468(7) Uani 1 1 d . . . . .
H00C H 0.414189 0.908447 0.705804 0.056 Uiso 1 1 calc R U . . .
C00D C 0.8474(2) 0.6178(2) 0.45466(16) 0.0442(7) Uani 1 1 d . . . . .
C00E C 0.5714(3) 0.8630(2) 0.84270(17) 0.0506(8) Uani 1 1 d . . . . .
H00E H 0.574402 0.856745 0.895164 0.061 Uiso 1 1 calc R U . . .
C00F C 0.3819(3) 0.8975(2) 0.85314(19) 0.0505(8) Uani 1 1 d . . . . .
C00G C 0.9945(3) 0.7727(2) 0.55379(19) 0.0522(8) Uani 1 1 d . . . . .
H00G H 0.985274 0.737331 0.510924 0.063 Uiso 1 1 calc R U . . .
C00H C 0.3851(3) 0.9422(3) 0.92269(19) 0.0580(9) Uani 1 1 d . . . . .
H00H H 0.448081 0.962404 0.941649 0.070 Uiso 1 1 calc R U . . .
C00I C 1.0233(3) 0.8768(3) 0.6781(2) 0.0613(9) Uani 1 1 d . . . . .
H00I H 1.031384 0.912743 0.720769 0.074 Uiso 1 1 calc R U . . .
C00J C 0.2873(3) 0.8669(3) 0.8273(2) 0.0657(10) Uani 1 1 d . . . . .
H00J H 0.283579 0.836403 0.781417 0.079 Uiso 1 1 calc R U . . .
C00K C 0.1978(3) 0.8812(3) 0.8690(3) 0.0778(12) Uani 1 1 d . . . . .
H00K H 0.134653 0.860309 0.850881 0.093 Uiso 1 1 calc R U . . .
C00L C 1.1080(3) 0.8515(3) 0.6356(2) 0.0732(11) Uani 1 1 d . . . . .
H00L H 1.174191 0.869738 0.649411 0.088 Uiso 1 1 calc R U . . .
C00M C 0.2952(3) 0.9564(3) 0.9636(2) 0.0678(11) Uani 1 1 d . . . . .
H00M H 0.298141 0.986922 1.009540 0.081 Uiso 1 1 calc R U . . .
C00N C 0.2021(3) 0.9261(3) 0.9371(2) 0.0750(12) Uani 1 1 d . . . . .
H00N H 0.141930 0.935834 0.964896 0.090 Uiso 1 1 calc R U . . .
C00O C 1.0933(3) 0.7993(3) 0.5728(2) 0.0654(10) Uani 1 1 d . . . . .
H00O H 1.149402 0.781849 0.543283 0.078 Uiso 1 1 calc R U . . .
 
loop_
 _atom_site_aniso_label
 _atom_site_aniso_U_11
 _atom_site_aniso_U_22
 _atom_site_aniso_U_33
 _atom_site_aniso_U_23
 _atom_site_aniso_U_13
 _atom_site_aniso_U_12
Fe01 0.0413(3) 0.0456(3) 0.0282(2) 0.000 0.000 0.0048(3)
S002 0.0709(6) 0.0950(8) 0.0425(4) -0.0061(5) 0.0114(4) 0.0333(5)
N003 0.0482(13) 0.0420(13) 0.0354(11) 0.0004(10) -0.0033(11) 0.0109(12)
N004 0.0591(17) 0.0541(17) 0.0412(14) -0.0055(12) 0.0084(12) 0.0001(13)
N005 0.0428(13) 0.0468(15) 0.0378(12) 0.0059(11) 0.0002(10) 0.0018(11)
C006 0.0476(16) 0.0413(16) 0.0328(13) -0.0028(12) 0.0007(12) 0.0094(12)
C007 0.0519(17) 0.0420(16) 0.0344(14) -0.0014(12) -0.0046(12) 0.0100(13)
C008 0.0466(17) 0.0462(17) 0.0412(15) 0.0076(13) -0.0062(13) 0.0015(13)
C009 0.0573(19) 0.0469(18) 0.0362(14) -0.0005(13) -0.0072(13) 0.0056(15)
C00A 0.0495(18) 0.0537(19) 0.0393(14) -0.0026(14) -0.0061(13) 0.0120(14)
C00B 0.0528(18) 0.0420(17) 0.0446(16) -0.0022(13) 0.0012(13) 0.0106(14)
C00C 0.0486(17) 0.0434(17) 0.0484(17) -0.0017(14) -0.0045(14) 0.0120(13)
C00D 0.0438(16) 0.056(2) 0.0331(13) 0.0012(13) -0.0001(12) -0.0004(14)
C00E 0.059(2) 0.057(2) 0.0350(14) 0.0031(13) 0.0007(13) 0.0132(16)
C00F 0.058(2) 0.0442(18) 0.0499(17) 0.0059(14) 0.0064(15) 0.0138(15)
C00G 0.0494(18) 0.060(2) 0.0475(16) 0.0069(15) 0.0085(14) 0.0013(15)
C00H 0.059(2) 0.066(2) 0.0484(17) 0.0009(17) 0.0014(16) 0.0209(17)
C00I 0.055(2) 0.069(2) 0.060(2) -0.0046(19) -0.0137(17) -0.0028(17)
C00J 0.065(2) 0.065(2) 0.068(2) -0.013(2) 0.0071(19) 0.0026(18)
C00K 0.057(2) 0.083(3) 0.093(3) -0.005(3) 0.012(2) 0.006(2)
C00L 0.045(2) 0.090(3) 0.085(3) 0.007(2) -0.0100(19) -0.0067(19)
C00M 0.072(3) 0.080(3) 0.051(2) -0.0027(19) 0.0044(19) 0.034(2)
C00N 0.067(3) 0.086(3) 0.072(3) 0.010(2) 0.021(2) 0.026(2)
C00O 0.0433(18) 0.081(3) 0.071(2) 0.012(2) 0.0069(17) 0.0009(18)
 
_geom_special_details
;
 All esds (except the esd in the dihedral angle between two l.s. planes)
 are estimated using the full covariance matrix.  The cell esds are taken
 into account individually in the estimation of esds in distances, angles
 and torsion angles; correlations between esds in cell parameters are only
 used when they are defined by crystal symmetry.  An approximate (isotropic)
 treatment of cell esds is used for estimating esds involving l.s. planes.
;
 
loop_
 _geom_bond_atom_site_label_1
 _geom_bond_atom_site_label_2
 _geom_bond_distance
 _geom_bond_site_symmetry_2
 _geom_bond_publ_flag
Fe01 N004 2.058(3) . ?
Fe01 N004 2.058(3) 2_665 ?
Fe01 N005 2.209(2) 2_665 ?
Fe01 N005 2.209(2) . ?
Fe01 N003 2.237(2) 2_665 ?
Fe01 N003 2.237(2) . ?
S002 C00D 1.619(3) . ?
N003 C009 1.276(4) . ?
N003 C006 1.423(4) . ?
N004 C00D 1.150(4) . ?
N005 C008 1.344(4) . ?
N005 C00G 1.345(4) . ?
C006 C00A 1.386(4) . ?
C006 C007 1.387(4) . ?
C007 C00C 1.378(4) . ?
C008 C00I 1.382(4) . ?
C008 C009 1.458(4) . ?
C00A C00E 1.385(4) . ?
C00B C00C 1.390(4) . ?
C00B C00E 1.390(4) . ?
C00B C00F 1.484(4) . ?
C00F C00J 1.382(5) . ?
C00F C00H 1.396(5) . ?
C00G C00O 1.378(5) . ?
C00H C00M 1.383(5) . ?
C00I C00L 1.378(5) . ?
C00J C00K 1.386(5) . ?
C00K C00N 1.376(6) . ?
C00L C00O 1.367(6) . ?
C00M C00N 1.368(6) . ?
 
loop_
 _geom_angle_atom_site_label_1
 _geom_angle_atom_site_label_2
 _geom_angle_atom_site_label_3
 _geom_angle
 _geom_angle_site_symmetry_1
 _geom_angle_site_symmetry_3
 _geom_angle_publ_flag
N004 Fe01 N004 93.23(15) . 2_665 ?
N004 Fe01 N005 101.37(10) . 2_665 ?
N004 Fe01 N005 89.46(10) 2_665 2_665 ?
N004 Fe01 N005 89.46(10) . . ?
N004 Fe01 N005 101.37(10) 2_665 . ?
N005 Fe01 N005 164.30(12) 2_665 . ?
N004 Fe01 N003 96.36(9) . 2_665 ?
N004 Fe01 N003 162.09(10) 2_665 2_665 ?
N005 Fe01 N003 73.86(9) 2_665 2_665 ?
N005 Fe01 N003 93.83(9) . 2_665 ?
N004 Fe01 N003 162.09(10) . . ?
N004 Fe01 N003 96.36(9) 2_665 . ?
N005 Fe01 N003 93.83(9) 2_665 . ?
N005 Fe01 N003 73.86(9) . . ?
N003 Fe01 N003 78.71(12) 2_665 . ?
C009 N003 C006 118.8(3) . . ?
C009 N003 Fe01 115.0(2) . . ?
C006 N003 Fe01 124.92(19) . . ?
C00D N004 Fe01 167.8(3) . . ?
C008 N005 C00G 117.4(3) . . ?
C008 N005 Fe01 115.4(2) . . ?
C00G N005 Fe01 127.0(2) . . ?
C00A C006 C007 119.8(3) . . ?
C00A C006 N003 121.4(3) . . ?
C007 C006 N003 118.7(2) . . ?
C00C C007 C006 119.6(3) . . ?
N005 C008 C00I 122.8(3) . . ?
N005 C008 C009 115.8(3) . . ?
C00I C008 C009 121.5(3) . . ?
N003 C009 C008 119.4(3) . . ?
C00E C00A C006 120.1(3) . . ?
C00C C00B C00E 118.2(3) . . ?
C00C C00B C00F 120.3(3) . . ?
C00E C00B C00F 121.5(3) . . ?
C007 C00C C00B 121.5(3) . . ?
N004 C00D S002 179.3(3) . . ?
C00A C00E C00B 120.8(3) . . ?
C00J C00F C00H 118.2(3) . . ?
C00J C00F C00B 121.2(3) . . ?
C00H C00F C00B 120.5(3) . . ?
N005 C00G C00O 122.6(3) . . ?
C00M C00H C00F 120.4(4) . . ?
C00L C00I C008 118.8(4) . . ?
C00F C00J C00K 120.8(4) . . ?
C00N C00K C00J 120.3(4) . . ?
C00O C00L C00I 119.1(3) . . ?
C00N C00M C00H 120.6(4) . . ?
C00M C00N C00K 119.6(4) . . ?
C00L C00O C00G 119.4(4) . . ?
 
_refine_diff_density_max    0.284
_refine_diff_density_min   -0.309
_refine_diff_density_rms    0.052

_shelx_res_file
;
TITL Bia_dw4400_085K_a.res in Pccn
    Bia_dw4400_190K.res
    created by SHELXL-2019/2 at 05:34:29 on 03-May-2022
REM Old TITL Bia_dw4400_085K in Pccn
REM SHELXT solution in Pccn: R1 0.089, Rweak 0.045, Alpha 0.023
REM <I/s>   0.567 for  392 systematic absences,  Orientation as input
REM Formula found by SHELXT:  Fe C38 N6 S2

CELL 0.65524 12.9180 14.9481 17.6212 90.0000 90.0000 90.0000
ZERR 14.000 0.0003 0.0004 0.0004 0.0000 0.0000 0.0000
LATT  1
SYMM 1/2-X, 1/2-Y, Z
SYMM -X, 1/2+Y, 1/2-Z
SYMM 1/2+X, -Y, 1/2-Z
SFAC FE C H N S
DISP $C  0.00244  0.00131  9.14798!source kissel
DISP $N  0.00493  0.00266 15.07095!source kissel
DISP $S  0.10506  0.10024 379.49005!source kissel
DISP $Fe  0.32649  0.69602 2544.24973!source kissel
UNIT 4 152 112 24 8
ACTA
L.S. 10
BOND
LIST 6
FMAP 2
PLAN 20
WGHT    0.029800    2.650000
FVAR       2.71255
FE01  1    0.750000    0.750000    0.577609    10.50000    0.04129    0.04564 =
         0.02821    0.00000    0.00000    0.00475
S002  5    0.911759    0.556746    0.395262    11.00000    0.07092    0.09501 =
         0.04248   -0.00612    0.01142    0.03333
N003  4    0.745414    0.844826    0.675782    11.00000    0.04816    0.04204 =
         0.03545    0.00044   -0.00329    0.01088
N004  4    0.801788    0.660526    0.497396    11.00000    0.05913    0.05409 =
         0.04116   -0.00548    0.00843    0.00014
N005  4    0.910799    0.796023    0.594726    11.00000    0.04283    0.04684 =
         0.03783    0.00592    0.00021    0.00180
C006  2    0.656946    0.861455    0.721793    11.00000    0.04760    0.04127 =
         0.03280   -0.00282    0.00070    0.00942
C007  2    0.564316    0.883315    0.686631    11.00000    0.05194    0.04200 =
         0.03438   -0.00140   -0.00458    0.00996
AFIX  43
H007  3    0.561673    0.890622    0.634255    11.00000   -1.20000
AFIX   0
C008  2    0.926281    0.847881    0.656024    11.00000    0.04662    0.04616 =
         0.04124    0.00758   -0.00621    0.00146
C009  2    0.833721    0.871949    0.698701    11.00000    0.05727    0.04692 =
         0.03618   -0.00054   -0.00719    0.00563
AFIX  43
H009  3    0.838970    0.906776    0.742265    11.00000   -1.20000
AFIX   0
C00A  2    0.660228    0.850962    0.799902    11.00000    0.04946    0.05374 =
         0.03928   -0.00264   -0.00607    0.01204
AFIX  43
H00A  3    0.722137    0.835844    0.823592    11.00000   -1.20000
AFIX   0
C00B  2    0.477830    0.884212    0.808144    11.00000    0.05278    0.04197 =
         0.04462   -0.00218    0.00123    0.01063
C00C  2    0.476187    0.894153    0.729735    11.00000    0.04859    0.04343 =
         0.04844   -0.00173   -0.00452    0.01196
AFIX  43
H00C  3    0.414189    0.908447    0.705804    11.00000   -1.20000
AFIX   0
C00D  2    0.847438    0.617827    0.454664    11.00000    0.04383    0.05562 =
         0.03305    0.00121   -0.00012   -0.00040
C00E  2    0.571420    0.862965    0.842696    11.00000    0.05933    0.05740 =
         0.03500    0.00311    0.00071    0.01315
AFIX  43
H00E  3    0.574402    0.856745    0.895164    11.00000   -1.20000
AFIX   0
C00F  2    0.381910    0.897530    0.853139    11.00000    0.05757    0.04416 =
         0.04992    0.00590    0.00637    0.01382
C00G  2    0.994472    0.772749    0.553787    11.00000    0.04943    0.05967 =
         0.04752    0.00687    0.00850    0.00128
AFIX  43
H00G  3    0.985274    0.737331    0.510924    11.00000   -1.20000
AFIX   0
C00H  2    0.385114    0.942151    0.922690    11.00000    0.05925    0.06629 =
         0.04838    0.00091    0.00136    0.02087
AFIX  43
H00H  3    0.448081    0.962404    0.941649    11.00000   -1.20000
AFIX   0
C00I  2    1.023346    0.876846    0.678067    11.00000    0.05490    0.06864 =
         0.06050   -0.00465   -0.01365   -0.00284
AFIX  43
H00I  3    1.031384    0.912743    0.720769    11.00000   -1.20000
AFIX   0
C00J  2    0.287260    0.866934    0.827323    11.00000    0.06475    0.06458 =
         0.06788   -0.01335    0.00708    0.00262
AFIX  43
H00J  3    0.283579    0.836403    0.781417    11.00000   -1.20000
AFIX   0
C00K  2    0.197807    0.881191    0.868995    11.00000    0.05746    0.08300 =
         0.09287   -0.00492    0.01223    0.00623
AFIX  43
H00K  3    0.134653    0.860309    0.850881    11.00000   -1.20000
AFIX   0
C00L  2    1.107984    0.851534    0.635581    11.00000    0.04504    0.08978 =
         0.08466    0.00748   -0.01005   -0.00673
AFIX  43
H00L  3    1.174191    0.869738    0.649411    11.00000   -1.20000
AFIX   0
C00M  2    0.295227    0.956431    0.963585    11.00000    0.07237    0.07975 =
         0.05139   -0.00272    0.00443    0.03367
AFIX  43
H00M  3    0.298141    0.986922    1.009540    11.00000   -1.20000
AFIX   0
C00N  2    0.202054    0.926118    0.937061    11.00000    0.06681    0.08603 =
         0.07215    0.01046    0.02102    0.02647
AFIX  43
H00N  3    0.141930    0.935834    0.964896    11.00000   -1.20000
AFIX   0
C00O  2    1.093277    0.799302    0.572836    11.00000    0.04332    0.08147 =
         0.07140    0.01166    0.00690    0.00086
AFIX  43
H00O  3    1.149402    0.781849    0.543283    11.00000   -1.20000
AFIX   0
HKLF 4


REM  Bia_dw4400_085K_a.res in Pccn
REM wR2 = 0.1742, GooF = S = 1.222, Restrained GooF = 1.222 for all data
REM R1 = 0.1068 for 4180 Fo > 4sig(Fo) and 0.1710 for all 6653 data
REM 213 parameters refined using 0 restraints

END

WGHT      0.0286      2.6656

REM Highest difference peak  0.284,  deepest hole -0.309,  1-sigma level  0.052
Q1    1   0.7191  0.7764  0.6112  11.00000  0.05    0.28
Q2    1   0.7500  0.7500  0.5324  10.50000  0.05    0.28
Q3    1   1.0367  0.8148  0.5724  11.00000  0.05    0.27
Q4    1   0.5985  0.8737  0.7166  11.00000  0.05    0.26
Q5    1   0.4203  0.8942  0.8107  11.00000  0.05    0.24
Q6    1   0.6180  0.8535  0.6886  11.00000  0.05    0.23
Q7    1   0.8472  0.5429  0.3936  11.00000  0.05    0.23
Q8    1   0.8882  0.5823  0.4260  11.00000  0.05    0.23
Q9    1   0.8057  0.7927  0.5802  11.00000  0.05    0.23
Q10   1   0.6244  0.8835  0.8170  11.00000  0.05    0.23
Q11   1   0.9787  0.8412  0.6690  11.00000  0.05    0.22
Q12   1   0.6383  0.8459  0.7597  11.00000  0.05    0.22
Q13   1   0.4623  0.8717  0.7696  11.00000  0.05    0.22
Q14   1   0.8807  0.8552  0.6830  11.00000  0.05    0.22
Q15   1   0.5981  0.8349  0.8138  11.00000  0.05    0.21
Q16   1   0.4360  0.8979  0.8287  11.00000  0.05    0.21
Q17   1   0.7006  0.8703  0.6887  11.00000  0.05    0.21
Q18   1   0.7663  0.8035  0.6525  11.00000  0.05    0.21
Q19   1   0.5171  0.8585  0.8311  11.00000  0.05    0.20
Q20   1   0.4248  0.8766  0.8366  11.00000  0.05    0.20
;
_shelx_res_checksum   27593

_shelx_hkl_file
;
   0   0  -2 732.518 76.3024   1
   0   0   2 868.430 79.8746   1
   0   0  -3 220.325 103.101   1
   0   0   3 6.03388 97.1912   1
   0   0  -4 247804. 13431.3   1
   0   0   4 189816. 13427.7   1
   0   0  -5 95.2031 103.752   1
   0   0   5-221.779 117.163   1
   0   0  -6 467.697 123.795   1
   0   0   6 264.720 133.820   1
   0   0  -8 176582. 10974.9   1
   0   0   8 176408. 10977.3   1
   0   0  -9-16.7888 135.767   1
   0   0   9 584.493 162.313   1
   0   0 -10 22728.6 1418.22   1
   0   0  10 21110.1 1420.49   1
   0   0 -11 261.836 163.396   1
   0   0  11 191.831 178.022   1
   0   0 -12 25531.1 1694.04   1
   0   0  12 27051.9 1702.72   1
   0   0 -13 23.3279 191.551   1
   0   0  13 246.418 197.258   1
   0   0 -15-26.2568 236.326   1
   0   0  15-138.606 254.077   1
   0   0 -16 637.719 262.923   1
   0   0  16 234.029 258.074   1
   0   0 -17 29.0564 245.731   1
   0   0  17 428.706 263.122   1
   0   0 -18-362.811 265.728   1
   0   0  18-127.453 291.250   1
   0   0 -20-161.676 276.944   1
   0   0  20 442.199 307.423   1
   0   0 -21 232.236 318.217   1
   0   0  21 420.196 324.031   1
   0   0 -22 33.9514 334.910   1
   0   0  22 36.1773 359.909   1
   0   0 -23 241.780 332.800   1
   0   0  23 259.008 344.092   1
   0   0  24 113.084 378.658   1
   0   0 -24 1016.47 378.677   1
   0   0  25 267.312 338.477   1
   0   0 -25 354.238 376.993   1
   0   0  26 2521.56 439.935   1
   0   0 -26 1743.76 423.621   1
   0   1   1-6.71143 46.8358   1
   0  -1  -1 47.7979 41.4037   1
   0  -1  -2 123435. 7792.14   1
   0   1   2 127654. 7792.06   1
   0   1  -3 22.6946 77.1955   1
   0  -1  -3-35.3633 110.613   1
   0  -1   3-24.0320 82.0735   1
   0   1   3-21.8108 122.861   1
   0   1  -4 19235.9 1289.84   1
   0  -1  -4 22129.0 1298.14   1
   0   1   4 19961.8 1297.58   1
   0  -1   4 20876.8 1290.77   1
   0   1  -5 100.491 104.238   1
   0  -1  -5 52.7264 95.9820   1
   0  -1   5 79.5636 114.096   1
   0   1   5 80.0231 106.105   1
   0   1  -6 38452.6 2439.67   1
   0  -1   6 39301.6 2440.87   1
   0   1  -7-96.8985 116.802   1
   0  -1  -7 172.103 148.572   1
   0   1   7 317.961 149.364   1
   0  -1   7-128.015 130.541   1
   0   1  -8 55446.8 3519.96   1
   0  -1  -8 56138.3 3527.41   1
   0   1   8 56834.7 3530.27   1
   0  -1   8 56447.3 3522.54   1
   0  -1  -9 142.325 139.586   1
   0   1  -9 299.046 146.563   1
   0  -1   9 282.974 140.559   1
   0   1   9 150.413 149.429   1
   0   1 -10 45148.3 2884.03   1
   0  -1 -10 45509.6 2890.50   1
   0  -1  10 45203.4 2888.15   1
   0   1  10 47293.4 2896.22   1
   0  -1 -11-84.1736 178.530   1
   0   1 -11-19.2280 160.464   1
   0  -1  11-20.3383 163.946   1
   0   1  11 178.078 200.717   1
   0   1 -12 9615.61 678.019   1
   0  -1 -12 9679.36 689.746   1
   0   1  12 9981.78 693.063   1
   0   1 -13 22.5398 185.455   1
   0  -1  13-190.145 184.662   1
   0  -1 -14 8494.22 624.558   1
   0   1  14 8165.89 624.067   1
   0   1 -15 823.017 248.989   1
   0  -1 -15 430.914 257.372   1
   0  -1  15 27.1444 254.608   1
   0   1  15 113.697 257.793   1
   0   1  16 4318.76 470.470   1
   0   1 -16 6040.99 466.023   1
   0  -1 -16 5697.58 481.787   1
   0  -1  16 5563.28 476.839   1
   0   1 -17 57.1451 254.479   1
   0  -1  17 30.1004 255.986   1
   0   1  17 93.2502 258.183   1
   0   1  18 5677.64 572.811   1
   0  -1  18 6556.46 566.644   1
   0   1 -18 6752.50 560.412   1
   0  -1 -18 7502.16 574.027   1
   0  -1 -19-31.7139 314.466   1
   0   1 -19-217.267 292.800   1
   0   1  19 233.086 314.700   1
   0  -1  19 326.619 301.111   1
   0   1 -20 1637.08 314.654   1
   0  -1 -20 1465.12 318.388   1
   0  -1  20 1219.63 312.289   1
   0   1 -21 99.2409 307.436   1
   0  -1 -21-366.204 334.627   1
   0  -1  21 35.0359 317.970   1
   0   1  21-315.195 335.361   1
   0   1 -22 3424.60 432.236   1
   0  -1 -22 3094.52 442.890   1
   0  -1  22 3159.94 437.145   1
   0   1  22 3494.40 441.761   1
   0   1 -23 415.952 317.427   1
   0  -1 -23 172.412 308.161   1
   0  -1  23 372.631 343.208   1
   0   1  23 110.172 324.004   1
   0  -1 -24-243.753 370.224   1
   0   1  24 375.495 377.340   1
   0   1 -24 987.619 377.748   1
   0  -1  24 342.302 371.961   1
   0   1 -25 463.985 360.960   1
   0  -1  25 689.800 369.873   1
   0  -1 -26 634.099 376.536   1
   0   1  26-75.9436 375.030   1
   0  -1 -27 140.684 387.982   1
   0  -2  -1 17.7737 57.2785   1
   0   2   1 51.0410 59.2683   1
   0  -2  -2 7118.80 494.911   1
   0   2   2 8034.37 496.037   1
   0  -2  -3-174.332 121.336   1
   0   2  -3-16.6152 59.5146   1
   0  -2   3 98.4355 59.9448   1
   0   2   3 93.8689 122.468   1
   0   2  -4 299.409 84.2109   1
   0  -2  -4 535.477 127.641   1
   0  -2   4 294.410 88.3187   1
   0   2   4 241.829 129.331   1
   0  -2  -5 93.5316 129.803   1
   0   2  -5 7.17778 91.9441   1
   0  -2   5 83.4815 90.4383   1
   0   2   5 380.230 136.440   1
   0   2  -6 2497.78 212.150   1
   0  -2  -6 2781.12 222.759   1
   0  -2   6 2593.72 216.152   1
   0   2   6 2598.63 222.296   1
   0   2  -7 120.782 99.0843   1
   0  -2  -7-138.923 149.417   1
   0  -2   7 139.421 109.863   1
   0   2   7 16.2824 151.313   1
   0  -2  -8 41985.2 2654.01   1
   0   2   8 42026.8 2657.61   1
   0  -2  -9-75.1951 168.465   1
   0   2  -9 73.3997 121.332   1
   0  -2   9-108.756 129.968   1
   0   2   9 198.690 181.712   1
   0  -2 -10-20.4268 160.374   1
   0   2 -10 395.709 159.690   1
   0   2  10 150.850 180.649   1
   0  -2  10 209.222 145.970   1
   0  -2 -11 351.254 158.094   1
   0   2 -11 109.580 150.914   1
   0   2  11 46.4443 148.406   1
   0  -2  11 154.395 158.266   1
   0  -2 -12 29911.8 1978.33   1
   0   2  12 31356.6 1987.57   1
   0  -2  12 31141.8 1973.30   1
   0  -2 -13 298.139 238.405   1
   0   2 -13 347.950 187.222   1
   0  -2  13-344.486 197.695   1
   0   2  13 499.643 260.413   1
   0  -2 -14 30031.0 1817.10   1
   0   2 -14 27847.5 1803.12   1
   0   2  14 27567.9 1821.10   1
   0  -2  14 26427.1 1807.79   1
   0  -2 -15 247.701 222.098   1
   0   2  15 87.0549 219.932   1
   0  -2 -16 689.198 283.171   1
   0  -2  16 1121.26 277.397   1
   0   2  16 1000.54 300.385   1
   0   2 -17-252.928 251.416   1
   0  -2 -17-29.8260 283.516   1
   0  -2  17-29.5179 257.945   1
   0   2 -18 3236.59 373.267   1
   0  -2  18 3622.47 395.203   1
   0   2 -19 736.426 288.938   1
   0  -2 -19-223.541 268.464   1
   0  -2  19 32.3836 287.837   1
   0   2  19-100.985 292.170   1
   0  -2 -20 3014.72 414.849   1
   0   2  20 3063.33 424.614   1
   0  -2 -21 401.277 335.208   1
   0   2 -21 263.387 294.796   1
   0   2  21 492.668 339.555   1
   0  -2  21 423.187 320.843   1
   0   2 -22-610.429 320.706   1
   0  -2  22 328.095 336.918   1
   0  -2 -23 241.031 361.774   1
   0   2  23 437.582 362.303   1
   0   2 -23 208.654 341.424   1
   0  -2  23-224.907 358.326   1
   0  -2 -24 2047.23 403.823   1
   0   2  24 2044.82 407.413   1
   0   2 -24 1913.31 406.417   1
   0  -2  24 2130.33 421.161   1
   0   2 -25 539.436 361.883   1
   0  -2 -25 627.810 357.337   1
   0   2  25 187.489 371.608   1
   0  -2 -26 872.732 418.595   1
   0   2  26 489.232 397.533   1
   0  -2 -27 659.910 371.320   1
   0   2  27 447.350 371.241   1
   0  -2 -28 859.778 425.880   1
   0  -3   0-86.5750 71.2328   1
   0   3   0 34.8323 71.2011   1
   0  -3  -1 159.716 95.1176   1
   0   3   1-29.5676 94.8072   1
   0  -3  -2 756513. 47513.5   1
   0   3   2 776789. 47513.4   1
   0  -3  -3-19.0603 122.183   1
   0   3   3 127.354 132.534   1
   0   3   4 746415. 49105.7   1
   0  -3   4 805411. 49086.4   1
   0  -3  -4 752538. 49105.6   1
   0   3  -4 811453. 49086.2   1
   0  -3   5-18.8453 84.8128   1
   0   3  -5-5.95240 76.1416   1
   0  -3  -6 3158.58 261.855   1
   0   3  -6 2650.80 216.980   1
   0  -3   6 2536.32 220.423   1
   0   3   7-191.744 169.106   1
   0  -3   7-155.233 96.7394   1
   0   3  -7-78.3661 89.8317   1
   0  -3  -7 16.5253 150.976   1
   0   3  -8 11231.2 748.660   1
   0  -3  -8 11422.7 771.715   1
   0   3   8 11540.5 775.738   1
   0  -3   8 11543.7 750.511   1
   0   3   9 167.416 181.240   1
   0  -3  -9-39.6000 173.377   1
   0   3 -10 39524.6 2540.86   1
   0  -3 -10 40094.4 2558.31   1
   0  -3  10 39513.3 2542.34   1
   0   3  10 42794.5 2565.73   1
   0   3  11-241.635 186.211   1
   0  -3  11 36.5896 162.711   1
   0   3 -11 51.9643 151.451   1
   0  -3 -11-319.832 191.216   1
   0  -3  12 121.364 186.499   1
   0   3 -12 268.430 171.553   1
   0  -3  13-110.590 190.235   1
   0   3  13 433.745 232.638   1
   0   3 -13-83.9659 197.630   1
   0  -3 -13-128.062 215.779   1
   0   3  14 767.950 285.221   1
   0  -3  14 1220.17 246.584   1
   0   3 -14 1226.14 239.248   1
   0  -3 -14 1720.93 282.983   1
   0   3  15 29.6773 287.304   1
   0  -3  15-102.529 227.469   1
   0   3 -15 292.897 219.806   1
   0  -3 -15 337.725 271.015   1
   0  -3  16 1938.04 287.712   1
   0  -3 -16 1844.20 292.958   1
   0   3 -16 2520.29 289.993   1
   0   3  17-95.9849 273.512   1
   0  -3  17 174.311 250.081   1
   0  -3 -17 333.351 263.765   1
   0   3 -17 219.871 238.725   1
   0  -3  18 1566.32 309.283   1
   0   3  18 1815.98 357.924   1
   0  -3 -18 1189.18 337.638   1
   0   3 -18 1449.77 294.067   1
   0   3  19 237.890 335.348   1
   0  -3  19-290.749 293.817   1
   0   3 -19 212.318 281.380   1
   0  -3 -19 451.381 321.952   1
   0   3  20-450.584 292.028   1
   0   3 -20-252.537 281.144   1
   0   3  21-140.955 339.186   1
   0   3 -21 65.7236 300.559   1
   0  -3  21 355.267 312.390   1
   0  -3 -21-33.5591 326.487   1
   0   3  22 359.148 370.252   1
   0   3 -22 474.343 311.131   1
   0  -3  22 73.0374 320.336   1
   0  -3 -22 374.313 359.017   1
   0   3  23-109.246 320.185   1
   0   3 -23-278.327 323.836   1
   0  -3  23 74.7245 330.628   1
   0  -3 -23 206.323 325.570   1
   0   3  24 1581.55 389.709   1
   0  -3 -24 1554.03 397.559   1
   0   3  25 819.561 403.709   1
   0  -3 -25 485.118 390.423   1
   0  -3 -26-103.772 342.700   1
   0   3  26 635.495 356.856   1
   0  -3 -27 651.588 405.256   1
   0   3  27-36.9676 394.594   1
   0  -4   0 965084. 60186.8   1
   0   4   0 978181. 60187.7   1
   0   4   1 7.19866 96.9278   1
   0  -4  -1 27.0975 90.9640   1
   0  -4  -2 696110. 44509.9   1
   0   4   2 740672. 44510.5   1
   0  -4  -3-20.9164 123.557   1
   0   4   3-158.749 124.667   1
   0  -4  -5 155.872 136.405   1
   0   4  -5-88.0094 59.5364   1
   0   4   5-105.038 138.882   1
   0  -4   5-9.90993 61.9876   1
   0   4   6 439308. 28234.0   1
   0   4  -6 489042. 28206.8   1
   0  -4   6 438355. 28207.3   1
   0  -4  -6 431802. 28229.9   1
   0   4  -7-60.3060 90.7732   1
   0  -4  -7 17.6176 165.566   1
   0  -4   7-45.3700 85.2920   1
   0   4   7 55.7959 166.336   1
   0  -4  -8 288.691 163.619   1
   0   4  -8 190.625 102.467   1
   0  -4   8 66.9372 115.140   1
   0   4   8 203.053 179.226   1
   0   4  -9 125.146 99.3722   1
   0  -4  -9 145.578 182.493   1
   0   4   9 65.9408 196.594   1
   0  -4   9-66.0556 112.391   1
   0   4 -10 607.396 144.418   1
   0  -4 -10 356.999 190.169   1
   0  -4  10 487.606 160.478   1
   0   4  10 517.850 201.717   1
   0   4 -11 32.6902 139.656   1
   0  -4 -11 189.772 189.266   1
   0   4  11 50.1818 185.504   1
   0  -4  11-34.4465 143.414   1
   0   4  12 9929.37 741.095   1
   0  -4  12 12229.3 734.416   1
   0   4 -12 10114.3 719.131   1
   0  -4 -12 9985.15 737.059   1
   0   4 -13 401.643 179.270   1
   0  -4 -13-131.811 219.518   1
   0  -4  13-63.2647 196.338   1
   0   4  13-27.9022 236.212   1
   0  -4 -14 5789.21 460.440   1
   0   4  14 4927.58 463.700   1
   0  -4  14 4599.03 411.404   1
   0   4 -14 4743.43 401.046   1
   0  -4  15 149.394 214.640   1
   0   4  15-30.3246 280.630   1
   0  -4 -15-28.7582 277.291   1
   0   4 -15-47.1981 207.498   1
   0   4  16 440.484 304.761   1
   0  -4 -16 655.585 290.895   1
   0  -4  17-171.930 249.231   1
   0   4 -17 80.6978 243.061   1
   0  -4  18 2375.14 352.311   1
   0   4  18 2139.09 365.490   1
   0  -4 -18 2153.25 364.220   1
   0   4 -18 3183.62 354.934   1
   0   4  19 68.4510 337.574   1
   0  -4  19 386.279 304.237   1
   0   4 -19 359.203 274.973   1
   0  -4 -19 389.690 326.873   1
   0   4 -20 3478.69 380.409   1
   0  -4  20 2677.17 392.106   1
   0  -4 -20 3420.91 422.654   1
   0   4  22 1359.51 378.045   1
   0   4 -22 642.003 325.766   1
   0  -4  22 939.919 365.603   1
   0  -4 -22 680.196 348.349   1
   0   4 -23 313.478 334.852   1
   0   4  23 763.497 392.775   1
   0  -4 -23 102.974 373.535   1
   0   4  24 952.436 346.833   1
   0  -4 -24 447.081 334.297   1
   0   4  25 441.285 378.024   1
   0  -4 -25 926.362 387.973   1
   0  -4 -27-305.005 343.509   1
   0   4  27-36.5349 353.709   1
   0  -4 -28 33.3964 396.498   1
   0   4  28-71.6975 387.702   1
   0   5   0-39.1680 81.7077   1
   0  -5   0-6.18735 77.1977   1
   0   5   1 94.3374 97.1850   1
   0   5  -1 8.80637 70.2283   1
   0  -5  -1 81.2927 88.4680   1
   0  -5   1 45.7136 62.9043   1
   0  -5  -2 30267.7 1910.16   1
   0   5   2 30331.0 1912.49   1
   0  -5  -3-35.4397 115.601   1
   0   5   3-100.078 120.476   1
   0  -5  -5-138.489 133.313   1
   0   5   5 16.2309 139.985   1
   0   5   6 8346.11 570.157   1
   0   5  -6 8318.91 515.153   1
   0  -5   6 7746.47 515.388   1
   0  -5  -6 7598.60 560.362   1
   0   5   7 98.7277 178.781   1
   0   5  -7 14.3895 77.8245   1
   0  -5   7-92.9521 83.7851   1
   0  -5  -7-18.7042 173.097   1
   0  -5   8 562.535 111.462   1
   0   5   8 663.580 189.240   1
   0  -5  -8 933.314 197.824   1
   0   5  -8 276.562 111.282   1
   0  -5   9-23.7816 118.598   1
   0   5   9 230.166 191.687   1
   0  -5  -9 65.3330 175.170   1
   0   5  -9 123.573 106.082   1
   0  -5 -10 17105.5 1172.01   1
   0   5  10 18364.0 1181.37   1
   0  -5 -11 368.909 216.260   1
   0   5 -11-243.106 143.612   1
   0  -5  11 241.318 154.029   1
   0   5  11 26.0142 233.624   1
   0   5  12 13673.2 1026.46   1
   0   5 -12 16014.3 998.063   1
   0  -5  12 14976.3 1001.23   1
   0  -5 -12 15458.7 1031.13   1
   0  -5 -13-54.2169 252.328   1
   0   5 -13-38.0375 166.141   1
   0   5  13 172.144 269.101   1
   0  -5  13-60.7871 178.544   1
   0  -5 -14 706.873 275.231   1
   0   5 -14 41.7481 189.238   1
   0   5  14 209.099 290.751   1
   0  -5  14-66.6885 206.340   1
   0   5 -15-45.3662 209.508   1
   0  -5 -15-29.3470 268.395   1
   0  -5  15 97.1960 227.912   1
   0   5  15 92.8346 297.305   1
   0  -5  16 18303.0 1254.82   1
   0   5 -16 19303.3 1250.51   1
   0   5  17 32.9427 251.571   1
   0  -5 -17 31.1868 236.113   1
   0   5  18 709.877 319.549   1
   0   5 -18 1477.29 287.068   1
   0  -5  18 1772.93 315.205   1
   0  -5 -18 928.672 313.113   1
   0   5  19 207.045 341.139   1
   0   5 -19 29.4403 266.224   1
   0  -5  19 63.2059 291.515   1
   0  -5 -19 458.577 335.229   1
   0   5  20 35.0769 354.241   1
   0   5 -20 1082.70 310.735   1
   0  -5  20 1058.83 322.353   1
   0  -5 -20 968.368 352.117   1
   0   5  21-177.367 321.193   1
   0   5 -21 226.266 308.319   1
   0  -5  21-68.9401 314.006   1
   0  -5 -21 236.390 324.463   1
   0   5 -22 1575.67 348.876   1
   0   5  22 1610.70 360.645   1
   0  -5 -22 952.734 350.505   1
   0   5  23 757.203 390.794   1
   0  -5 -23 512.451 380.320   1
   0   5  24 948.083 393.084   1
   0  -5 -24 1163.56 393.640   1
   0   5  25-219.017 340.402   1
   0  -5 -25-442.947 335.013   1
   0   5  26 2875.51 464.942   1
   0  -5 -26 2268.32 460.194   1
   0  -5 -27-133.961 378.840   1
   0   5  27 180.470 384.188   1
   0  -5 -28 888.648 372.135   1
   0   5  28-176.661 351.748   1
   0  -6   0 26516.7 1731.04   1
   0   6   0 28597.0 1732.40   1
   0   6  -1-33.9890 73.7844   1
   0   6   1 98.8545 113.706   1
   0  -6  -1 18.7358 101.751   1
   0  -6   1 32.1326 60.9832   1
   0  -6  -2 44823.8 2840.62   1
   0   6   2 45756.3 2841.80   1
   0  -6  -4 12085.1 799.334   1
   0   6   4 12084.1 802.497   1
   0   6   5 314.560 160.357   1
   0  -6  -5-16.5540 146.102   1
   0  -6  -6 181253. 11354.0   1
   0   6   6 183766. 11357.4   1
   0   6   7 271.629 190.713   1
   0  -6  -7-138.636 174.141   1
   0   6  -7 46.0877 66.1115   1
   0  -6   7-10.8290 63.9148   1
   0   6   8 13178.4 858.640   1
   0   6  -8 11755.9 804.040   1
   0  -6   8 12792.6 807.351   1
   0  -6  -8 13897.3 858.099   1
   0   6   9 24.0439 171.683   1
   0   6  -9-9.62636 98.9427   1
   0  -6   9-20.4887 96.8155   1
   0  -6  -9 182.338 165.906   1
   0   6 -10 93.9464 114.776   1
   0  -6  10 338.928 122.376   1
   0   6  11 188.786 243.449   1
   0  -6 -11 178.338 212.405   1
   0   6  12 452.317 247.336   1
   0   6 -12 458.273 154.940   1
   0  -6  12 85.1357 161.128   1
   0  -6 -12 534.214 246.666   1
   0   6  13-353.635 265.773   1
   0   6 -13-177.880 175.230   1
   0  -6  13 57.4886 174.621   1
   0  -6 -13 167.173 252.821   1
   0   6  14 1192.18 293.173   1
   0   6 -14 789.422 199.501   1
   0  -6  14 784.286 197.594   1
   0  -6 -14 810.211 260.958   1
   0   6  15-315.497 256.930   1
   0   6 -15 259.863 204.279   1
   0  -6  15-69.7227 220.463   1
   0  -6 -15 269.297 245.505   1
   0   6  16 65.0877 258.244   1
   0   6 -16-93.9953 198.368   1
   0  -6  16-578.678 218.154   1
   0  -6 -16-493.141 241.390   1
   0   6  17 367.274 313.195   1
   0   6 -17 379.887 238.363   1
   0  -6  17 325.016 239.475   1
   0  -6 -17 189.658 293.756   1
   0   6  18 2732.52 401.156   1
   0   6 -18 2220.06 323.342   1
   0  -6  18 2396.13 340.025   1
   0  -6 -18 2265.08 381.590   1
   0   6  19 591.306 353.696   1
   0   6 -19 172.138 265.733   1
   0  -6  19-519.659 292.303   1
   0  -6 -19 693.063 361.142   1
   0   6  20 1621.33 389.538   1
   0   6 -20 1209.89 327.411   1
   0  -6  20 1835.96 338.788   1
   0  -6 -20 1610.72 379.529   1
   0   6 -21 475.833 319.401   1
   0   6  21 853.423 330.076   1
   0  -6 -21 270.815 327.477   1
   0   6  22 715.657 337.784   1
   0  -6 -22-238.117 331.768   1
   0   6  23 215.743 374.867   1
   0  -6 -23 68.1442 372.761   1
   0   6  24 362.752 380.793   1
   0  -6 -24 204.272 378.429   1
   0   6  26 324.229 402.170   1
   0  -6 -26 603.156 396.086   1
   0   6  27 320.767 403.823   1
   0  -6 -27 33.0705 397.835   1
   0   7   0-27.4130 97.7053   1
   0  -7   1 52.4590 72.2078   1
   0  -7  -1 137.823 97.4827   1
   0   7  -1-20.8095 74.6628   1
   0   7   1 302.082 108.196   1
   0   7   2 17015.9 1136.65   1
   0  -7   2 18097.0 1110.49   1
   0  -7  -2 17333.5 1136.12   1
   0   7  -2 17689.3 1111.78   1
   0   7   3 105.811 134.481   1
   0  -7  -3 100.111 126.178   1
   0   7   4 31465.4 2027.51   1
   0  -7  -4 32339.4 2025.39   1
   0   7   5-18.7387 177.686   1
   0  -7  -5-248.224 157.872   1
   0   7   6 21444.1 1506.81   1
   0  -7  -6 25509.1 1514.22   1
   0  -7  -7-334.577 194.540   1
   0   7   7-308.828 207.078   1
   0   7  -8 53179.9 3178.67   1
   0   7   8 53024.9 3237.35   1
   0  -7  -8 50824.8 3230.76   1
   0  -7   8 48777.5 3177.97   1
   0   7   9-301.717 211.335   1
   0  -7  -9-118.846 188.141   1
   0   7  -9 50.9749 85.4469   1
   0  -7   9 115.574 87.4020   1
   0  -7 -10 3439.28 347.173   1
   0   7 -10 3152.29 256.901   1
   0  -7  10 3536.55 259.642   1
   0   7  10 3559.62 350.921   1
   0   7  11 27.8899 245.765   1
   0   7 -11-59.1429 121.409   1
   0  -7  11 24.9937 126.837   1
   0  -7 -11-263.509 250.884   1
   0   7  12 698.348 297.626   1
   0  -7 -12 274.936 266.196   1
   0   7  13-181.327 290.496   1
   0   7 -13 257.367 153.979   1
   0  -7  13 119.689 168.627   1
   0  -7 -13 228.587 265.609   1
   0   7  14 1812.04 352.971   1
   0   7 -14 2683.93 261.659   1
   0  -7  14 2621.88 269.422   1
   0  -7 -14 2661.58 350.177   1
   0   7 -15-342.337 196.509   1
   0  -7  15-149.885 202.561   1
   0   7  16 1288.73 361.317   1
   0   7 -16 1458.44 249.072   1
   0  -7  16 1456.50 258.428   1
   0  -7 -16 1157.96 329.211   1
   0   7  17 67.8542 340.915   1
   0   7 -17-239.732 219.693   1
   0  -7  17 102.100 228.276   1
   0  -7 -17 32.1422 330.878   1
   0   7  18 622.501 354.396   1
   0  -7 -18 1542.22 364.534   1
   0   7 -19-110.308 265.998   1
   0  -7  19 381.266 268.316   1
   0   7 -20 175.839 268.193   1
   0   7  20 141.596 318.926   1
   0  -7 -20 909.963 315.358   1
   0   7  21-71.2344 305.029   1
   0  -7 -21-135.677 304.035   1
   0   7  22 715.298 386.154   1
   0  -7 -22 883.655 358.802   1
   0   7  23 179.162 379.764   1
   0  -7 -23 509.462 395.637   1
   0  -7 -24 203.094 365.769   1
   0   7  25 251.493 313.546   1
   0   7  26 570.165 413.081   1
   0  -7 -26 198.875 390.459   1
   0  -7 -27 97.8850 407.462   1
   0   7  27-105.521 400.461   1
   0  -8   0 123067. 7651.31   1
   0  -8  -1 165.645 115.721   1
   0  -8   1-93.3295 82.1921   1
   0   8   1 187.895 129.565   1
   0   8  -1 24.5835 84.9011   1
   0   8  -2 62801.8 4004.72   1
   0  -8   2 65887.0 4003.87   1
   0   8   3 115.002 132.202   1
   0  -8  -3 62.1107 125.605   1
   0   8   4 1365.73 193.970   1
   0  -8  -4 1380.91 190.861   1
   0   8   5-99.7842 166.622   1
   0  -8  -5-283.770 159.875   1
   0   8   6 26996.4 1791.11   1
   0  -8  -6 28703.0 1791.64   1
   0   8   7 186.021 182.601   1
   0  -8  -7-65.9530 175.879   1
   0   8   8 38292.8 2498.68   1
   0  -8  -8 40036.9 2498.16   1
   0  -8  -9 173.353 185.850   1
   0   8  -9 6.92022 47.6716   1
   0   8   9 157.227 200.685   1
   0   8  10 4712.00 407.984   1
   0  -8  10 4099.43 285.246   1
   0   8 -10 3898.59 285.212   1
   0   8  11-575.619 281.465   1
   0   8 -11 9.17247 104.850   1
   0  -8  11 106.141 116.321   1
   0  -8 -11-353.533 262.692   1
   0   8  12 538.730 270.582   1
   0   8 -12 986.249 145.643   1
   0  -8  12 885.921 150.664   1
   0  -8 -12 933.463 281.172   1
   0  -8 -13-293.078 235.447   1
   0   8  13-154.811 246.110   1
   0   8  14 5646.05 518.518   1
   0   8 -14 6769.80 463.164   1
   0  -8  14 6322.78 473.026   1
   0  -8 -14 6443.75 523.394   1
   0   8  15-328.208 258.534   1
   0   8 -15 360.936 183.329   1
   0  -8  15 114.042 185.104   1
   0  -8 -15 341.930 236.172   1
   0   8  16 1042.19 287.242   1
   0   8 -16 1227.68 209.651   1
   0  -8  16 1504.59 235.295   1
   0  -8 -16 1368.68 284.676   1
   0   8  17-171.634 269.519   1
   0   8 -17 66.4711 210.166   1
   0  -8  17-23.3367 216.800   1
   0  -8 -17 130.086 255.345   1
   0   8  18 3384.60 398.627   1
   0   8 -18 3501.68 340.589   1
   0  -8  18 2671.41 339.928   1
   0  -8 -18 3310.78 384.848   1
   0   8  19 741.603 322.674   1
   0  -8 -19 100.526 306.278   1
   0   8  20 1243.33 378.848   1
   0  -8 -20 1792.52 378.834   1
   0   8  21-106.951 368.717   1
   0  -8 -21 169.695 355.367   1
   0   8  22 358.672 381.414   1
   0  -8 -22 1019.57 384.868   1
   0   8  23 179.530 365.603   1
   0  -8 -23 67.7937 364.048   1
   0   8  25 569.554 381.422   1
   0  -8 -25-33.2154 351.265   1
   0   8  26 1549.70 428.548   1
   0  -8 -27-353.905 384.688   1
   0   8  27 520.104 397.816   1
   0  -9   0 22.2312 96.4690   1
   0   9   0-70.4684 111.408   1
   0  -9   1 89.3907 94.5990   1
   0   9  -1-46.9881 98.8568   1
   0   9   2 10466.9 712.721   1
   0  -9   2 10247.7 678.180   1
   0   9  -2 10822.2 680.523   1
   0  -9  -2 11166.7 714.366   1
   0   9   3 106.483 159.390   1
   0  -9  -3-16.7629 150.553   1
   0   9   4 957.605 200.343   1
   0  -9  -4 1071.15 184.077   1
   0   9   5 255.117 178.544   1
   0   9   6 1396.18 225.568   1
   0  -9  -6 1384.36 215.749   1
   0   9   7-73.2708 216.134   1
   0  -9  -7 23.0820 205.993   1
   0   9   9-326.905 235.459   1
   0  -9  -9 102.966 224.476   1
   0  -9 -10 6820.54 506.992   1
   0   9  10 5189.81 505.100   1
   0   9 -11 26.4232 57.7043   1
   0  -9 -11-56.0934 256.503   1
   0   9  11 29.6659 285.017   1
   0  -9  11 17.9407 56.7380   1
   0   9 -12 2169.64 188.908   1
   0  -9  12 2353.52 193.455   1
   0   9  12 2305.38 329.337   1
   0   9 -13 325.158 125.824   1
   0  -9  13 141.432 119.843   1
   0   9  13 221.810 244.095   1
   0  -9 -14 30.9195 275.934   1
   0   9  14-163.223 297.957   1
   0   9 -14 52.0768 139.799   1
   0  -9  14 27.0977 139.913   1
   0  -9 -15 253.366 299.936   1
   0   9  15 100.350 320.288   1
   0   9 -15 92.0597 156.613   1
   0  -9  15 96.9617 164.935   1
   0  -9 -16 2429.48 404.573   1
   0   9  16 2359.19 415.880   1
   0   9 -16 3027.18 277.096   1
   0  -9  16 3034.49 288.721   1
   0   9 -17 138.495 197.821   1
   0  -9 -17 33.0090 327.831   1
   0   9  17-278.308 371.381   1
   0  -9 -19-236.500 344.120   1
   0   9  19 674.231 385.029   1
   0  -9 -20 543.176 365.354   1
   0   9  20-71.3189 349.649   1
   0  -9 -22 1322.13 331.722   1
   0   9  22 1144.87 337.322   1
   0  -9 -23 370.999 327.797   1
   0   9  23 392.983 341.564   1
   0  -9 -24 400.365 381.620   1
   0   9  24 71.0938 388.547   1
   0  -9 -25 756.239 411.244   1
   0   9  25 1444.71 428.531   1
   0   9  26 105.186 404.649   1
   0  -9 -26 421.553 383.545   1
   0  10   0 75701.2 4622.65   1
   0 -10   0 72387.1 4620.25   1
   0 -10  -1-100.326 127.147   1
   0 -10   1 80.5147 108.123   1
   0  10   1 75.7459 133.245   1
   0  10  -1 138.748 110.095   1
   0  10   2 5562.52 438.741   1
   0 -10   2 6033.83 402.547   1
   0  10  -2 6286.36 404.807   1
   0 -10  -2 5939.86 437.657   1
   0  10   3-342.484 177.970   1
   0 -10  -3 54.0128 155.069   1
   0 -10  -4 5314.01 432.656   1
   0  10   4 5870.37 435.548   1
   0 -10  -5-63.8519 180.615   1
   0 -10  -6 432.962 189.141   1
   0  10   6 265.163 194.044   1
   0  10   8 2724.38 320.422   1
   0 -10  -9 1017.08 266.386   1
   0  10   9-254.454 272.622   1
   0 -10 -10 2258.75 302.907   1
   0  10  10 2533.64 327.277   1
   0 -10 -11-492.494 280.426   1
   0  10  11 336.023 289.306   1
   0 -10 -12 5679.07 471.749   1
   0  10  12 4380.84 467.325   1
   0  10 -14 672.296 116.249   1
   0 -10 -14 1199.20 310.541   1
   0 -10  14 658.759 115.074   1
   0  10  14 566.602 329.338   1
   0  10 -15 371.772 128.705   1
   0 -10 -15 323.005 336.000   1
   0 -10  15 64.0987 125.275   1
   0  10  15 647.775 358.952   1
   0  10 -16 382.448 156.508   1
   0  10  16-138.505 365.588   1
   0 -10 -16 32.8055 324.479   1
   0  10  17-491.865 364.761   1
   0 -10 -17 33.3381 340.217   1
   0  10  18 141.933 360.914   1
   0 -10 -18 303.025 332.987   1
   0  10  19-142.545 374.856   1
   0 -10 -19 271.435 350.943   1
   0  10  20 321.372 383.729   1
   0 -10 -20 917.873 379.981   1
   0  10  21 1285.49 412.994   1
   0 -10 -21 339.346 365.961   1
   0  10  22 1104.85 435.183   1
   0 -10 -22 1317.10 407.513   1
   0  10  23 821.877 410.223   1
   0 -10 -23 603.728 387.764   1
   0  10  24 673.889 400.540   1
   0 -10 -24 893.620 376.612   1
   0  10  25 490.918 367.857   1
   0 -10 -25 260.867 335.911   1
   0  11   1 49.5485 161.923   1
   0 -11   1 22.3212 116.318   1
   0  11  -1 253.970 124.263   1
   0 -11  -1 62.6571 154.381   1
   0  11   2 1316.39 208.877   1
   0 -11  -2 1404.49 203.839   1
   0 -11   2 1293.15 133.271   1
   0  11  -2 1305.53 140.377   1
   0 -11   3 3.65284 44.7331   1
   0  11  -3-3.93785 54.8881   1
   0 -11  -3-154.548 174.909   1
   0  11   4 177.221 191.055   1
   0 -11  -4 20.9808 186.154   1
   0  11   5-23.7385 218.441   1
   0 -11  -5 157.605 200.137   1
   0  11   6 379.324 243.225   1
   0 -11  -6 23.9857 218.783   1
   0  11   7 320.717 250.796   1
   0 -11  -7-50.7005 236.087   1
   0 -11  -8 8354.29 628.441   1
   0  11   9 87.8220 246.148   1
   0 -11  -9 138.836 241.600   1
   0  11  10 3373.79 373.918   1
   0 -11 -10 2593.23 353.028   1
   0  11  11 377.872 271.848   1
   0  11  13-299.322 284.129   1
   0 -11 -13 220.411 281.017   1
   0  11  14-136.175 317.878   1
   0 -11 -14 903.100 309.219   1
   0  11  15-485.712 354.979   1
   0 -11 -15 197.536 327.075   1
   0  11  16 807.827 362.344   1
   0 -11 -16 1466.51 351.494   1
   0  11  17 710.056 368.491   1
   0 -11 -17 505.326 332.679   1
   0  11  18-107.089 330.428   1
   0 -11 -18 339.871 313.389   1
   0  11  19 214.809 328.833   1
   0 -11 -19 68.1426 300.981   1
   0  11  20 716.311 336.859   1
   0 -11 -20 136.150 291.848   1
   0  11  21 501.116 335.182   1
   0 -11 -21-203.510 312.764   1
   0  11  22 1749.21 387.001   1
   0 -11 -22 1751.93 377.664   1
   0  11  23 496.529 372.891   1
   0 -11 -23 765.675 364.739   1
   0  11  25 1177.12 439.408   1
   0 -11 -25 386.343 398.714   1
   0  12   1 160.144 176.420   1
   0 -12  -1-33.7899 163.486   1
   0 -12   1-109.340 117.978   1
   0  12  -1 52.1280 133.517   1
   0 -12   2 6735.71 410.994   1
   0  12   2 4949.36 448.702   1
   0  12  -2 5435.56 411.773   1
   0 -12  -2 7076.01 465.873   1
   0 -12   3-3.76447 48.8310   1
   0  12  -3 60.9150 54.4658   1
   0  12   3-109.010 197.003   1
   0  12   4 211.730 206.418   1
   0 -12  -4 401.197 195.663   1
   0  12   5-50.1876 217.285   1
   0 -12  -5 71.2792 205.734   1
   0  12   7 614.505 269.031   1
   0 -12  -7 371.118 239.892   1
   0  12   8 467.230 274.550   1
   0 -12  -8 359.598 253.745   1
   0  12   9 152.213 279.117   1
   0 -12  -9 144.050 251.285   1
   0  12  10-346.317 278.618   1
   0 -12 -10 387.482 244.560   1
   0  12  11-129.625 292.862   1
   0 -12 -11-61.3609 271.558   1
   0 -12 -12 4673.24 461.919   1
   0  12  13 442.356 341.968   1
   0 -12 -13-548.049 320.770   1
   0 -12 -14 6320.36 511.658   1
   0  12  14 4892.99 512.033   1
   0  12  15 387.455 362.240   1
   0  12  17-35.7690 354.429   1
   0 -12 -17 851.419 342.673   1
   0  12  18 287.185 315.629   1
   0 -12 -18 375.981 301.882   1
   0  12  20 935.013 352.024   1
   0 -12 -20 1226.82 341.723   1
   0  12  21-35.8971 358.428   1
   0 -12 -21 305.014 331.551   1
   0  12  22 1070.88 376.295   1
   0 -12 -22 770.636 357.948   1
   0  12  23 353.871 355.318   1
   0 -12 -23 462.326 348.276   1
   0  12  24 593.945 339.220   1
   0 -12 -24 519.863 319.044   1
   0 -13   0 47.4500 159.715   1
   0  13   0-68.3190 171.622   1
   0  13   1 154.439 180.512   1
   0 -13  -1 144.849 173.778   1
   0 -13   1 233.813 143.030   1
   0  13  -1-55.4939 139.576   1
   0  13   2 5868.47 474.599   1
   0  13  -2 6270.60 425.804   1
   0 -13   2 6147.37 420.703   1
   0 -13  -2 6317.93 472.266   1
   0 -13  -3 483.874 197.684   1
   0  13   3-207.795 198.308   1
   0  13   4 7665.61 619.497   1
   0 -13  -4 9231.08 624.225   1
   0  13   6 111.810 243.257   1
   0 -13  -6 159.114 226.699   1
   0  13   7 467.487 266.236   1
   0 -13  -7-553.578 247.625   1
   0  13   8 1795.81 309.762   1
   0 -13  -8 1239.48 284.342   1
   0  13   9-252.216 289.985   1
   0 -13  -9-298.573 269.772   1
   0  13  10 3118.39 407.979   1
   0 -13 -10 3152.62 383.752   1
   0  13  11-167.155 292.733   1
   0 -13 -11-31.7090 282.445   1
   0  13  12 239.054 318.680   1
   0 -13 -12 129.567 289.285   1
   0  13  13 174.091 344.826   1
   0 -13 -13 792.939 330.117   1
   0  13  14 1023.86 348.841   1
   0 -13 -14 602.793 334.073   1
   0 -13 -16-34.2037 343.694   1
   0  13  17 612.724 385.787   1
   0 -13 -17 308.843 358.212   1
   0  13  18 72.2499 330.638   1
   0 -13 -18 343.201 320.943   1
   0  13  19 433.888 344.648   1
   0  13  20 325.024 386.796   1
   0 -13 -20 852.135 361.018   1
   0  13  21 467.359 396.202   1
   0 -13 -21 33.7342 349.735   1
   0  13  22 1676.35 451.283   1
   0 -13 -22 765.557 370.720   1
   0  13  23 493.642 412.935   1
   0 -13 -23 557.293 372.746   1
   0 -13 -24 578.697 375.047   1
   0  13  24 834.424 415.989   1
   0 -14   0 403.913 170.132   1
   0  14   0 467.419 174.497   1
   0 -14  -1-19.3128 180.798   1
   0  14   1 41.8057 194.564   1
   0  14   2 1162.00 245.372   1
   0 -14   2 1300.70 143.149   1
   0  14  -2 970.520 152.820   1
   0 -14  -2 1111.34 214.046   1
   0  14   3 73.5618 223.243   1
   0 -14  -3 301.925 206.757   1
   0  14   4 314.477 226.502   1
   0 -14  -4-99.5907 223.672   1
   0  14   5-305.336 242.043   1
   0 -14  -5 502.007 229.387   1
   0  14   6 1837.76 316.017   1
   0 -14  -6 1971.67 309.718   1
   0  14   7 243.754 276.529   1
   0 -14  -7-462.554 276.847   1
   0  14   8 695.793 282.321   1
   0 -14  -8 509.983 270.829   1
   0  14   9-359.019 289.676   1
   0 -14  -9-30.9694 267.227   1
   0  14  11 34.2840 323.706   1
   0 -14 -11 422.857 317.873   1
   0  14  12 244.393 337.173   1
   0 -14 -12 830.747 321.088   1
   0  14  13 779.281 338.650   1
   0 -14 -13 741.714 319.699   1
   0  14  14 716.572 370.193   1
   0 -14 -14 682.252 348.842   1
   0  14  15-396.968 351.068   1
   0 -14 -15 412.161 332.950   1
   0  14  16 544.694 376.555   1
   0 -14 -16 68.9902 325.844   1
   0  14  17 1270.93 408.393   1
   0 -14 -17 241.998 366.926   1
   0  14  18 1127.35 400.353   1
   0 -14 -18 1998.67 392.426   1
   0  14  19 109.038 331.802   1
   0 -14 -19 102.953 306.328   1
   0 -14 -21 469.759 369.167   1
   0  14  23 245.776 428.305   1
   0 -15   0 52.8253 173.724   1
   0  15   0-169.167 185.757   1
   0 -15  -1-20.4032 189.629   1
   0  15   1 218.600 205.882   1
   0 -15   2 319.611 117.573   1
   0 -15  -2 566.196 214.373   1
   0  15   2 440.973 233.920   1
   0  15  -2 112.575 120.953   1
   0  15   3 315.072 259.929   1
   0 -15  -3-97.9642 228.458   1
   0  15   5-58.3391 273.144   1
   0 -15  -5 248.727 256.820   1
   0  15   6 548.098 279.180   1
   0 -15  -6 1330.61 277.148   1
   0  15   7 31.6921 285.179   1
   0 -15  -7 541.945 283.514   1
   0  15   8 719.092 315.354   1
   0 -15  -8 1587.06 321.252   1
   0  15  10 1411.29 357.597   1
   0 -15 -10 1638.65 333.223   1
   0  15  11 35.0847 311.484   1
   0 -15 -11 434.261 300.960   1
   0  15  12 1068.45 358.882   1
   0 -15 -12 406.921 331.738   1
   0  15  13 469.332 368.362   1
   0 -15 -13 343.134 328.814   1
   0  15  14 72.7727 331.556   1
   0 -15 -14 207.426 326.815   1
   0  15  15 624.007 391.573   1
   0 -15 -15 243.419 355.526   1
   0  15  16 2093.20 406.195   1
   0 -15 -16 1913.88 388.494   1
   0  15  17 294.825 389.955   1
   0 -15 -17-208.715 331.175   1
   0  15  18 439.495 416.248   1
   0 -15 -18 656.843 394.585   1
   0  15  19 146.013 389.752   1
   0 -15 -19-342.575 340.305   1
   0  15  20 544.028 360.349   1
   0 -15 -20 236.882 309.132   1
   0  15  21 71.8243 398.234   1
   0 -15 -21 33.3900 341.562   1
   0  15  22 673.924 436.644   1
   0 -15 -22 1016.83 389.393   1
   0 -16   0 2615.32 281.381   1
   0  16   0 2380.29 285.319   1
   0 -16  -1 149.166 205.613   1
   0  16   1-431.380 224.857   1
   0  16   2 229.491 230.293   1
   0  16  -2 421.736 125.039   1
   0 -16  -2 309.408 223.675   1
   0 -16   2 247.483 114.978   1
   0 -16  -3 232.159 246.110   1
   0  16   3-55.6669 270.837   1
   0  16   4 768.354 283.611   1
   0 -16  -4 824.276 272.745   1
   0  16   5-309.756 274.556   1
   0 -16  -5-202.255 251.229   1
   0  16   6 3409.19 409.047   1
   0 -16  -6 3410.20 389.149   1
   0  16   7 33.1503 297.082   1
   0 -16  -7-93.8675 282.721   1
   0  16   8 2106.08 377.600   1
   0 -16  -8 3088.49 379.059   1
   0  16   9 278.531 315.566   1
   0 -16  -9 197.971 302.112   1
   0  16  10 1243.64 357.696   1
   0 -16 -10 336.632 310.735   1
   0  16  11 108.290 328.920   1
   0 -16 -11 170.990 309.121   1
   0  16  12 474.859 347.785   1
   0 -16 -12 242.194 303.665   1
   0  16  13 478.594 361.748   1
   0 -16 -13 139.517 325.801   1
   0  16  14 446.400 395.549   1
   0 -16 -14 351.270 344.984   1
   0  16  15-37.2439 349.388   1
   0 -16 -15 246.097 319.023   1
   0  16  17 631.969 386.484   1
   0 -16 -17 209.308 337.893   1
   0  16  18 519.097 417.440   1
   0 -16 -18 311.340 358.100   1
   0  16  19 549.110 435.611   1
   0 -16 -19 614.792 393.027   1
   0  16  20 507.651 410.986   1
   0 -16 -20 337.156 358.212   1
   0 -16 -21 33.1465 312.055   1
   0  16  21 645.150 382.532   1
   0  17   0 99.2363 195.538   1
   0  17   1 304.893 232.906   1
   0 -17  -2 966.124 258.252   1
   0  17   2 1003.02 270.850   1
   0 -17  -4 1236.78 299.303   1
   0  17   4 1729.84 326.847   1
   0 -17  -5 120.903 254.057   1
   0  17   5-228.899 292.437   1
   0  17   6-33.7996 316.911   1
   0 -17  -6 565.660 301.894   1
   0  17   7 243.069 315.665   1
   0 -17  -7-194.390 272.950   1
   0  17   8 1462.84 366.603   1
   0 -17  -8 1697.87 344.969   1
   0  17   9 36.2250 320.240   1
   0 -17  -9 441.861 317.950   1
   0  17  10 331.447 352.823   1
   0 -17 -10 138.258 315.796   1
   0  17  11 37.2923 335.584   1
   0 -17 -11 35.0040 313.694   1
   0  17  12 37.6055 363.433   1
   0 -17 -12 317.690 318.507   1
   0  17  13 151.162 358.154   1
   0 -17 -13 354.694 316.283   1
   0  17  14 1021.47 414.858   1
   0 -17 -14 710.039 362.372   1
   0  17  16 1700.67 419.331   1
   0 -17 -16 1269.00 374.135   1
   0  17  17 527.794 431.771   1
   0 -17 -17 385.470 367.412   1
   0  17  18 707.392 416.828   1
   0 -17 -18-346.087 363.567   1
   0 -17 -19-102.462 331.114   1
   0  17  19 295.521 410.755   1
   0 -17 -20 167.584 377.908   1
   0  17  20 289.208 437.958   1
   0  18   4 638.555 304.860   1
   0  18   5-33.6970 317.257   1
   0 -18  -6 1471.54 324.671   1
   0  18   6 491.670 335.196   1
   0 -18  -8 206.880 320.802   1
   0  18   8 372.791 357.942   1
   0 -18  -9 455.283 327.622   1
   0  18   9 37.6690 343.496   1
   0  18  10 38.1760 360.221   1
   0 -18 -10 248.469 318.235   1
   0  18  12 193.601 360.139   1
   0 -18 -12 360.017 334.271   1
   0  18  13 271.386 374.525   1
   0 -18 -13-72.0967 329.064   1
   0  18  15 384.824 431.360   1
   0 -18 -15 357.667 368.895   1
   0 -18 -16 177.715 340.402   1
   0  18  16 153.749 415.823   1
   0 -18 -17 105.310 353.520   1
   0  18  17 303.721 408.426   1
   0 -18 -18 138.271 361.006   1
   0  18  18 223.704 421.344   1
   0 -18 -19-135.683 379.288   1
   0  18  19 475.590 439.025   1
   1   0 -26 390.614 371.501   1
  -1   0  26 37.8163 371.361   1
   1   0 -25 461.637 380.880   1
  -1   0  25 265.068 374.860   1
   1   0 -24 211.338 330.722   1
  -1   0  24 640.857 359.794   1
   1   0 -23-278.342 315.056   1
  -1   0  23 485.694 328.542   1
   1   0 -22 5851.61 562.391   1
  -1   0  22 5975.83 572.423   1
  -1   0  21 108.801 342.783   1
   1   0 -21 568.739 333.536   1
   1   0 -20 2702.77 396.494   1
  -1   0  20 2652.23 406.329   1
   1   0 -18 6640.95 514.651   1
  -1   0  18 4700.31 505.466   1
   1   0 -17-205.854 253.112   1
  -1   0  17-93.1218 272.501   1
  -1   0  16 11645.5 860.435   1
   1   0 -16 12501.3 855.960   1
  -1   0  15 56.3831 257.919   1
   1   0 -15 161.013 239.084   1
   1   0 -14 6687.49 529.734   1
  -1   0  13-201.398 221.883   1
   1   0 -13 47.9418 216.647   1
   1   0 -12 10669.0 740.128   1
  -1   0  12 10606.4 744.708   1
  -1   0  11 109.259 191.563   1
   1   0 -11 207.362 181.415   1
   1   0 -10 69992.4 4407.80   1
  -1   0  10 70529.7 4410.44   1
  -1   0   9-18.3351 163.292   1
   1   0  -9 69.5859 151.645   1
  -1   0   8 1386.20 189.185   1
   1   0  -8 1127.36 185.623   1
   1   0  -6 54758.8 3321.63   1
  -1   0   6 51250.9 3322.48   1
  -1   0   5-32.5173 133.722   1
   1   0  -5 196.072 127.184   1
  -1   0   4 819.185 126.536   1
   1   0  -4 460.616 105.818   1
   1   0  -3 163.393 96.9211   1
  -1   0   3 176.653 92.3267   1
  -1   0   2 357012. 22215.4   1
   1   0  -2 359717. 22214.5   1
   1   0  -1-95.7824 54.3152   1
  -1   0   1 19.2825 52.4565   1
   1   0   0 3.07094 42.5088   1
  -1   0  -1-18.1218 51.8816   1
   1   0   1 93.7680 55.4488   1
  -1   0  -2 336107. 20448.0   1
   1   0   2 323349. 20448.7   1
  -1   0  -3 104.540 84.2587   1
   1   0   3-133.333 83.0248   1
  -1   0  -4 550.125 131.563   1
   1   0   4 531.835 142.464   1
  -1   0  -5-202.282 131.203   1
   1   0   5-171.603 133.012   1
  -1   0  -6 53098.9 3380.03   1
   1   0   6 54967.7 3382.21   1
   1   0   8 1370.68 181.767   1
  -1   0  -8 1194.35 173.924   1
   1   0   9 17.7882 150.599   1
  -1   0  -9 85.1700 149.160   1
  -1   0 -10 68476.0 4335.09   1
   1   0  10 69774.9 4337.97   1
   1   0  11 258.180 198.750   1
  -1   0 -11 178.640 160.526   1
  -1   0 -12 11290.4 765.499   1
   1   0  12 10921.4 776.131   1
   1   0  13-196.468 189.960   1
  -1   0 -13 558.715 199.601   1
  -1   0 -14 6431.03 507.510   1
   1   0  15-82.9196 256.785   1
  -1   0 -15 130.609 231.165   1
  -1   0 -16 11873.4 821.164   1
   1   0  16 11114.8 827.472   1
   1   0  17 272.674 260.586   1
  -1   0 -17-200.758 257.014   1
  -1   0 -18 6208.77 511.701   1
   1   0  18 4845.17 508.641   1
   1   0  20 2302.56 388.215   1
  -1   0 -20 2474.66 379.655   1
   1   0  21-34.7612 300.330   1
  -1   0 -21 98.9754 302.933   1
   1   0  22 5324.39 563.123   1
  -1   0 -22 6793.61 568.797   1
   1   0  23 216.906 335.409   1
  -1   0 -23 171.795 318.804   1
   1   0  24 73.9704 345.879   1
  -1   0 -24 383.976 354.502   1
   1   0  25 299.941 361.307   1
  -1   0 -25 281.570 375.614   1
   1   0  26 266.840 362.240   1
  -1   0 -26 425.521 355.217   1
   1  -1 -27 876.344 381.677   1
  -1   1  27-74.6466 280.658   1
   1  -1 -26 916.018 394.707   1
  -1   1  26 900.797 386.213   1
   1   1 -25 1995.21 400.213   1
  -1  -1  25 834.842 386.582   1
   1  -1 -24 631.288 350.227   1
   1   1 -24 1096.66 358.488   1
  -1   1  24 640.045 356.831   1
  -1  -1  24 641.261 366.664   1
   1  -1 -23 763.913 337.237   1
  -1   1  23 149.778 330.491   1
   1   1 -22 273.424 308.513   1
  -1   1  22 667.032 376.816   1
  -1  -1  22 623.883 336.510   1
   1  -1 -22 68.5529 344.141   1
  -1   1  21 180.692 350.097   1
   1   1 -21 534.158 325.774   1
  -1  -1  21-287.825 328.151   1
   1  -1 -21 636.756 334.941   1
   1   1 -20 64.9598 300.874   1
   1  -1 -20 98.3829 314.789   1
  -1  -1  20 105.322 325.168   1
  -1   1  20 663.745 338.910   1
   1  -1 -19 1182.48 326.072   1
   1   1 -19 2134.97 343.053   1
  -1  -1  19 1350.04 336.258   1
  -1   1  19 1252.54 342.253   1
   1   1 -18-90.5236 286.665   1
   1  -1 -18 990.572 299.893   1
  -1  -1  18 873.463 321.479   1
  -1   1  18 490.114 292.981   1
   1   1 -17 3157.70 379.926   1
  -1   1  17 3678.15 395.697   1
  -1  -1  17 3331.99 407.114   1
   1   1 -16 387.152 258.832   1
   1  -1 -16 229.801 242.476   1
  -1  -1  16 205.027 273.569   1
  -1   1  16 150.857 263.996   1
   1   1 -15 6631.41 507.379   1
  -1  -1  15 6359.35 511.015   1
  -1   1  15 5915.46 519.746   1
   1  -1 -15 5879.62 512.571   1
   1  -1 -14 2347.38 313.293   1
  -1   1  14 2446.22 331.046   1
   1   1 -13 5651.14 445.495   1
  -1  -1  13 5498.54 456.747   1
   1   1 -12 18961.7 1306.27   1
   1  -1 -12 20515.6 1316.61   1
  -1   1  12 20596.9 1319.97   1
   1  -1 -11 258.681 171.714   1
   1   1 -11 19.8959 155.575   1
  -1  -1  11 188.085 169.513   1
  -1   1  11 68.2548 177.849   1
   1  -1 -10 39866.9 2621.83   1
   1   1 -10 41420.1 2617.52   1
  -1  -1  10 43697.4 2623.83   1
  -1   1  10 40551.8 2626.49   1
   1   1  -9 65719.7 4096.22   1
   1  -1  -9 64032.7 4101.00   1
  -1  -1   9 68268.6 4100.76   1
  -1   1   9 63278.4 4103.26   1
   1   1  -8 31213.8 1906.41   1
   1  -1  -8 30612.8 1909.72   1
  -1  -1   8 29950.4 1906.18   1
  -1   1   8 28223.2 1909.36   1
   1  -1  -7 5787.19 408.180   1
  -1   1   7 5501.49 411.219   1
  -1  -1   6 8696.07 564.850   1
   1   1  -6 8065.26 560.529   1
   1  -1  -5 26590.9 1677.97   1
  -1   1   5 27208.0 1681.29   1
   1   1  -5 27359.8 1673.84   1
  -1  -1   5 24929.6 1674.77   1
   1   1  -4 11120.0 712.177   1
  -1   1   4 11056.8 722.721   1
  -1  -1   4 10270.4 713.879   1
   1  -1  -4 11680.5 722.413   1
   1   1  -3 48221.9 3006.10   1
   1  -1  -3 49940.9 3013.07   1
  -1  -1   3 45234.5 3007.48   1
  -1   1   3 50414.4 3013.36   1
   1   1  -2 735.711 86.4202   1
   1  -1  -2 545.558 91.8429   1
  -1   1   2 647.688 97.6897   1
  -1  -1   1 3811.49 224.512   1
   1   1  -1 4143.87 222.984   1
   1  -1  -1 4308.63 230.252   1
  -1  -1   0 288930. 17950.8   1
   1   1   0 279837. 17951.4   1
  -1   1   0 289866. 17949.9   1
   1  -1   0 298080. 17949.5   1
   1  -1   1 3849.40 254.434   1
  -1  -1  -1 4054.02 262.273   1
   1   1   1 4335.03 262.443   1
  -1   1  -1 3565.29 254.090   1
   1  -1   2 913.928 86.4556   1
  -1  -1  -2 687.358 102.351   1
  -1   1  -2 889.109 85.0198   1
   1   1   3 54062.7 3136.67   1
   1  -1   3 48668.1 3127.33   1
  -1   1  -3 48762.4 3126.41   1
  -1  -1  -3 51056.3 3133.70   1
   1   1   4 11421.2 747.494   1
   1  -1   4 12216.1 734.910   1
  -1   1  -4 11234.4 732.244   1
  -1  -1  -4 10604.2 740.772   1
   1   1   5 26406.9 1735.74   1
   1  -1   5 27728.6 1728.11   1
  -1  -1  -5 28156.3 1735.48   1
  -1   1  -5 27287.6 1726.25   1
  -1   1  -6 8804.00 572.423   1
   1  -1   6 8298.49 570.727   1
  -1   1  -7 4409.09 377.825   1
   1  -1   7 5481.58 382.567   1
   1   1   7 5534.38 393.934   1
  -1  -1  -7 5742.18 391.109   1
  -1   1  -8 29254.2 1891.31   1
  -1  -1  -8 32401.3 1903.22   1
   1  -1   8 29220.3 1893.57   1
   1   1   8 28912.9 1901.74   1
  -1  -1  -9 64559.7 4055.59   1
  -1   1  -9 66359.8 4050.44   1
   1  -1   9 64693.0 4051.29   1
   1   1   9 62702.5 4054.59   1
  -1   1 -10 41472.6 2603.56   1
  -1  -1 -10 40179.6 2608.32   1
   1  -1  10 42720.2 2606.65   1
   1   1  10 40227.0 2609.39   1
   1  -1  11-182.730 172.830   1
   1   1  11 247.396 156.532   1
  -1   1 -11 95.8604 158.267   1
  -1  -1 -11 352.786 175.827   1
  -1  -1 -12 20939.1 1350.80   1
  -1   1 -12 21012.3 1344.69   1
   1   1  12 19750.7 1351.52   1
  -1   1 -13 4623.47 392.593   1
   1  -1  13 4648.30 395.818   1
   1   1  14 2956.55 331.189   1
  -1  -1 -14 2898.82 335.261   1
  -1  -1 -15 7008.48 527.899   1
  -1   1 -15 6306.13 525.604   1
   1   1  15 6960.05 538.147   1
   1  -1  15 6383.15 542.827   1
   1   1  16-503.833 279.568   1
   1  -1  16-56.7454 241.287   1
  -1  -1 -16 56.0186 260.727   1
  -1   1 -16 563.368 235.896   1
   1  -1  17 3152.63 376.376   1
   1   1  17 3205.92 381.040   1
  -1   1 -17 3667.06 376.582   1
   1  -1  18 31.0884 284.902   1
   1   1  18 702.124 296.420   1
  -1   1 -18 559.434 279.481   1
  -1  -1 -18 756.994 285.182   1
   1   1  19 1022.94 333.862   1
   1  -1  19 1199.84 321.431   1
  -1   1 -19 1781.85 316.741   1
  -1  -1 -19 1187.56 325.370   1
   1   1  20-408.490 302.548   1
   1  -1  20 67.2720 312.515   1
  -1  -1 -20 64.5219 289.740   1
  -1   1 -20 606.354 304.420   1
   1   1  21 1150.32 345.512   1
   1  -1  21 829.462 311.564   1
  -1   1 -21-98.7589 290.803   1
  -1  -1 -21 496.260 333.613   1
   1   1  22-35.5325 313.164   1
   1  -1  22 106.502 322.795   1
  -1   1 -22 236.169 318.307   1
  -1  -1 -22 135.300 308.802   1
   1  -1  23 181.690 348.620   1
   1   1  23 720.599 377.386   1
  -1  -1 -23 549.011 357.284   1
  -1   1 -23 103.304 328.043   1
   1  -1  24 634.942 344.310   1
   1   1  24 1135.05 348.094   1
  -1  -1 -24 416.372 332.651   1
  -1   1 -24 981.790 352.742   1
   1  -1  25 797.948 390.217   1
  -1   1 -25 1347.52 383.999   1
   1   1  26 975.510 367.647   1
  -1  -1 -26 630.562 358.278   1
  -1  -1 -27 386.042 401.814   1
   1  -2 -28 959.357 423.751   1
   1  -2 -27 208.125 365.179   1
  -1   2  27 886.981 379.417   1
   1  -2 -26 559.653 367.395   1
  -1   2  26 372.997 369.080   1
   1  -2 -25 700.594 386.097   1
   1   2 -25 358.379 355.570   1
  -1   2  25 824.540 401.340   1
   1  -2 -24 698.074 363.599   1
   1   2 -24 318.610 334.943   1
  -1   2  24 37.6207 362.460   1
  -1  -2  24-37.7028 337.566   1
   1   2 -23 417.858 335.755   1
   1  -2 -23-173.356 314.551   1
  -1  -2  23-74.2377 338.117   1
  -1   2  23-37.4923 318.084   1
  -1   2  22 589.000 337.167   1
   1   2 -22 648.394 335.193   1
  -1  -2  22 876.186 360.010   1
   1  -2 -22 890.300 340.355   1
  -1   2  21 1262.29 357.367   1
   1   2 -21 1062.94 326.284   1
  -1  -2  21 1426.60 354.142   1
   1  -2 -21 706.705 332.657   1
  -1   2  20 562.791 347.146   1
   1  -2 -20-165.136 329.857   1
  -1   2  19-679.576 349.227   1
   1   2 -19 279.767 277.990   1
  -1  -2  19 33.5991 293.505   1
   1  -2 -19 193.257 312.786   1
   1   2 -18 238.438 273.452   1
  -1  -2  18 192.235 290.979   1
   1  -2 -17 3154.80 377.759   1
   1   2 -17 3723.53 358.502   1
  -1  -2  17 2435.80 365.937   1
   1   2 -16 1107.52 268.895   1
   1  -2 -16 526.813 289.875   1
  -1  -2  16 978.399 279.830   1
  -1   2  16 1044.72 305.335   1
   1  -2 -15 1849.38 319.501   1
  -1   2  15 2392.24 350.950   1
  -1   2  14 7680.31 618.451   1
   1   2 -14 8210.07 582.361   1
  -1  -2  14 7502.02 585.783   1
   1  -2 -14 7662.07 606.614   1
   1   2 -13 2168.43 260.468   1
   1  -2 -13 1957.47 292.963   1
  -1  -2  13 2076.24 264.987   1
  -1   2  13 1928.93 297.527   1
   1  -2 -12 717.472 199.210   1
  -1   2  12 1035.03 227.053   1
  -1  -2  12 808.140 200.960   1
   1   2 -11 265.404 168.128   1
   1  -2 -11 670.770 190.157   1
  -1   2  11 472.346 210.560   1
  -1  -2  11 520.947 190.509   1
  -1   2  10 19541.7 1262.30   1
   1   2 -10 18770.4 1242.85   1
  -1  -2  10 19226.7 1247.68   1
   1  -2 -10 19479.9 1260.92   1
  -1   2   9 587.961 186.272   1
  -1  -2   9 1222.10 163.067   1
   1   2  -9 833.789 153.469   1
   1  -2  -9 845.111 176.308   1
   1  -2  -8 53760.1 3313.27   1
  -1   2   8 51479.1 3314.63   1
  -1   2   7 18755.6 1234.27   1
  -1  -2   7 18940.4 1219.26   1
   1  -2  -7 19906.1 1232.66   1
   1   2  -7 18791.8 1217.95   1
  -1   2   6 13604.2 931.909   1
   1   2  -6 14465.4 916.081   1
  -1  -2   6 13917.8 918.231   1
   1  -2  -6 14779.6 929.052   1
  -1   2   5-13.1052 141.783   1
   1   2  -5 98.5183 95.2151   1
  -1  -2   5 35.2596 102.474   1
   1  -2  -5 99.2593 124.731   1
   1  -2  -4 6043.78 431.422   1
  -1  -2   4 6011.96 407.418   1
  -1   2   4 6761.85 435.708   1
   1   2  -4 5874.53 403.983   1
   1   2  -3 235943. 14288.9   1
  -1  -2   3 217131. 14288.2   1
  -1   2   3 262774. 14304.1   1
   1  -2  -3 216051. 14301.7   1
  -1  -2   2 46688.6 2949.31   1
  -1   2   2 48929.6 2962.75   1
   1   2  -2 47024.1 2949.01   1
   1  -2  -2 48597.1 2961.94   1
   1   2  -1 8946.71 611.269   1
   1  -2  -1 9284.14 620.944   1
  -1  -2   1 9877.57 611.205   1
  -1   2   1 11045.0 622.957   1
  -1   2   0 122.921 64.8708   1
   1   2   0-16.8644 66.5626   1
   1  -2   0 139.065 59.1981   1
  -1  -2   0 57.8072 72.6559   1
   1   2   1 11501.6 691.330   1
  -1  -2  -1 10264.9 688.195   1
   1  -2   2 48093.8 2981.45   1
   1   2   2 51824.1 2996.31   1
  -1   2  -2 45960.7 2980.81   1
  -1  -2  -2 49295.1 2994.11   1
   1  -2   3 259687. 16098.2   1
   1   2   3 252480. 16112.6   1
  -1  -2  -3 257165. 16110.7   1
  -1   2  -3 264050. 16097.4   1
   1  -2   4 5758.83 382.883   1
   1   2   4 6631.90 416.280   1
  -1  -2  -4 6374.19 409.918   1
  -1  -2  -5 62.0325 120.737   1
  -1   2  -5 61.9679 96.9947   1
   1   2   5 222.854 133.706   1
   1  -2   5-57.8585 102.720   1
   1  -2   6 14885.8 891.846   1
   1   2   6 14038.6 907.518   1
  -1  -2  -6 12803.9 901.974   1
  -1   2  -6 13393.9 889.703   1
  -1   2  -7 19451.6 1242.97   1
  -1  -2  -7 19388.4 1256.75   1
   1   2   7 18846.7 1260.01   1
   1  -2   7 20002.3 1245.46   1
  -1  -2  -8 52859.0 3436.25   1
   1   2   8 56658.9 3440.74   1
   1  -2   9 1030.35 159.642   1
   1   2   9 1015.86 185.926   1
  -1  -2  -9 724.828 170.173   1
  -1   2  -9 1047.24 168.771   1
  -1  -2 -10 18707.4 1209.52   1
  -1   2 -10 18231.2 1190.77   1
   1   2  10 18399.4 1209.85   1
   1   2  11 234.548 180.184   1
   1  -2  11 57.8497 177.445   1
  -1  -2 -11 237.987 171.911   1
  -1   2 -11 675.771 166.524   1
   1  -2  12 694.811 204.220   1
   1   2  12 667.992 227.934   1
  -1  -2 -12 1360.30 236.590   1
   1   2  13 2359.28 311.506   1
   1  -2  13 2574.74 285.812   1
  -1  -2 -13 1912.13 286.860   1
  -1   2 -13 2181.83 259.429   1
  -1   2 -14 7908.57 560.838   1
  -1  -2 -14 7659.87 570.212   1
   1  -2  14 7852.26 572.941   1
   1   2  14 6437.56 563.594   1
   1   2  15 1303.54 302.204   1
  -1  -2 -15 1863.07 300.789   1
   1  -2  16 913.837 259.331   1
   1   2  16 936.576 268.123   1
  -1   2 -16 157.249 224.289   1
  -1  -2 -16 485.377 254.200   1
   1  -2  17 2659.03 349.364   1
  -1  -2 -17 2756.46 351.981   1
  -1   2 -17 2712.22 331.807   1
   1  -2  18 891.889 298.500   1
  -1   2 -18 611.887 274.046   1
   1   2  19 366.667 325.533   1
   1  -2  19 192.562 306.794   1
  -1  -2 -19 31.5694 288.279   1
  -1   2 -19 30.4608 275.934   1
   1   2  20 888.536 327.034   1
  -1  -2 -20 32.3479 309.110   1
   1  -2  21 1341.06 341.872   1
   1   2  21 210.155 321.828   1
  -1   2 -21 687.533 313.077   1
  -1  -2 -21 1362.48 334.561   1
   1  -2  22 675.694 332.161   1
  -1   2 -22 774.875 340.947   1
   1  -2  23 36.8111 338.792   1
   1   2  23 576.023 352.810   1
  -1  -2 -23 239.879 326.984   1
  -1   2 -23-241.862 323.594   1
   1   2  24 544.544 366.194   1
   1  -2  24 1282.43 367.737   1
  -1  -2 -24 345.097 364.340   1
  -1   2 -25 1041.07 370.254   1
   1   2  25 367.836 339.815   1
  -1  -2 -25 173.671 344.599   1
   1   2  26 775.671 404.599   1
  -1  -2 -26 624.131 390.501   1
   1   2  27 557.854 351.883   1
  -1  -2 -27 345.903 356.584   1
   1  -3 -27 1614.29 437.735   1
   1  -3 -26 415.622 376.448   1
  -1   3  26 1000.60 399.617   1
   1  -3 -25-208.591 328.585   1
  -1   3  25 37.3220 327.497   1
   1  -3 -24 417.065 386.263   1
  -1   3  24 1311.75 403.437   1
   1   3 -23 1461.15 355.574   1
  -1   3  23 668.572 392.710   1
  -1  -3  23 1519.02 365.799   1
   1  -3 -23 1554.12 393.070   1
  -1   3  22 183.105 354.696   1
   1   3 -22 985.102 327.984   1
  -1  -3  22-36.1969 321.374   1
   1  -3 -22 478.388 353.267   1
  -1   3  21 791.115 337.227   1
   1  -3 -21 506.459 329.717   1
   1   3 -21 66.0844 298.720   1
  -1  -3  21 528.546 320.322   1
   1   3 -20 6607.03 542.201   1
  -1  -3  20 5944.06 551.065   1
  -1   3  20 5559.54 534.457   1
  -1   3  19 1749.63 343.090   1
   1  -3 -19 1657.86 333.240   1
   1   3 -19 2056.11 340.025   1
  -1  -3  19 2405.69 352.446   1
   1   3 -18 7574.89 590.059   1
  -1  -3  18 7468.08 588.826   1
  -1   3  18 6537.02 605.402   1
   1  -3 -18 7099.78 591.502   1
  -1   3  17 679.625 304.609   1
   1   3 -17 1174.15 259.838   1
  -1  -3  17 1269.40 281.961   1
   1  -3 -17 1694.38 314.873   1
   1  -3 -16 29.8064 259.246   1
   1   3 -16-26.4195 234.302   1
  -1  -3  16-85.9005 242.937   1
  -1   3  16 281.785 269.909   1
   1   3 -15 472.563 236.581   1
   1  -3 -15 716.172 249.104   1
  -1   3  15 392.508 256.407   1
  -1  -3  15 802.237 252.067   1
  -1   3  14 20436.3 1376.70   1
   1   3 -14 20221.2 1356.95   1
  -1  -3  14 21913.3 1366.78   1
   1  -3 -14 20351.6 1370.64   1
   1  -3 -13 208.563 218.495   1
   1   3 -13 301.233 183.652   1
  -1  -3  13 276.625 200.176   1
  -1   3  13 577.847 247.408   1
  -1  -3  12 21276.4 1417.31   1
   1   3 -12 22289.2 1415.95   1
  -1   3  11 6651.74 556.124   1
  -1  -3  11 7418.70 533.576   1
   1  -3 -11 7459.30 556.722   1
   1   3 -11 8088.27 535.274   1
  -1   3  10 9978.92 707.319   1
   1   3 -10 10722.0 680.338   1
  -1  -3  10 10672.2 687.539   1
   1  -3 -10 8560.02 696.065   1
   1   3  -9 4805.12 360.207   1
  -1   3   9 4221.03 394.115   1
  -1  -3   9 5179.54 366.759   1
   1  -3  -9 5410.98 397.984   1
  -1   3   8 18138.6 1092.53   1
   1   3  -8 15475.5 1063.65   1
  -1  -3   8 16511.7 1064.96   1
   1  -3  -8 16515.8 1083.47   1
  -1   3   7 1123.25 187.271   1
   1  -3  -7 794.738 175.605   1
  -1  -3   7 991.884 144.973   1
   1   3  -7 526.398 125.501   1
   1   3  -6 32023.4 1885.75   1
  -1  -3   6 29970.0 1884.29   1
  -1   3   6 29184.7 1904.79   1
   1  -3  -6 27526.3 1900.12   1
  -1  -3   5 19786.4 1237.88   1
   1   3  -5 19390.7 1236.66   1
  -1  -3   4 30568.7 1865.79   1
   1   3  -4 28767.3 1864.19   1
  -1   3   4 30815.6 1887.09   1
   1  -3  -4 29657.2 1885.88   1
  -1  -3   3 180948. 10859.7   1
  -1   3   3 173242. 10879.5   1
   1   3  -3 171446. 10859.4   1
   1  -3  -3 171431. 10879.3   1
   1  -3  -2 73454.8 4748.08   1
  -1  -3   2 72074.1 4732.48   1
  -1   3   2 74915.6 4748.92   1
   1   3  -2 82017.9 4732.53   1
   1  -3  -1 106820. 6826.39   1
   1   3  -1 113566. 6818.48   1
  -1   3   1 101915. 6827.18   1
  -1  -3   1 112413. 6818.03   1
   1  -3   0 102482. 6390.79   1
  -1  -3   0 104717. 6391.09   1
  -1   3   0 106158. 6391.29   1
   1   3   0 98219.4 6391.78   1
  -1  -3  -1 97782.6 6250.70   1
  -1   3  -1 102028. 6239.51   1
   1  -3   1 101691. 6239.39   1
   1   3   1 97496.8 6252.24   1
   1   3   2 74143.8 4431.12   1
  -1  -3  -2 68387.4 4427.14   1
   1   3   3 180714. 11218.4   1
   1  -3   3 182964. 11197.4   1
  -1   3  -3 177314. 11196.8   1
  -1  -3  -3 183871. 11216.8   1
   1   3   4 32301.6 2046.87   1
   1  -3   4 32720.5 2024.33   1
  -1   3  -4 31497.9 2023.12   1
  -1  -3  -4 34251.1 2046.27   1
   1  -3   5 20817.1 1172.18   1
  -1   3  -5 16417.7 1170.40   1
   1   3   6 31390.2 2029.33   1
   1  -3   6 32284.1 2006.83   1
   1  -3   7 743.059 123.962   1
   1   3   7 337.930 178.771   1
  -1  -3  -7 775.781 178.216   1
  -1   3  -7 735.990 116.033   1
  -1   3  -8 16787.3 1059.98   1
  -1  -3  -8 17029.7 1084.49   1
   1   3   8 17642.5 1091.15   1
   1  -3   8 15232.6 1058.36   1
  -1  -3  -9 4666.72 380.441   1
   1   3   9 4316.53 380.950   1
  -1  -3 -10 10411.7 697.545   1
  -1   3 -10 9459.13 661.554   1
   1  -3  10 9732.39 668.576   1
   1   3  10 10434.7 695.979   1
  -1   3 -11 6740.53 533.583   1
  -1  -3 -11 7719.79 561.664   1
   1  -3  11 8657.19 555.004   1
   1   3  11 8393.38 577.495   1
  -1   3 -12 22750.4 1456.80   1
   1  -3  12 22391.7 1460.10   1
  -1   3 -13-20.7010 193.929   1
  -1  -3 -13 435.077 228.822   1
   1   3  13 108.078 246.517   1
   1  -3  13 416.110 196.758   1
  -1  -3 -14 19882.6 1321.75   1
  -1   3 -14 20989.2 1309.00   1
   1  -3  14 19805.6 1311.44   1
   1   3  14 18633.1 1323.39   1
  -1  -3 -15 1484.91 304.938   1
  -1   3 -15 1175.18 233.000   1
   1   3  15 1448.39 304.575   1
   1  -3  15 557.621 251.983   1
  -1   3 -16 537.688 254.508   1
  -1  -3 -16-58.1823 221.131   1
   1   3  16-153.917 227.811   1
   1  -3  16 486.560 238.418   1
  -1  -3 -17 871.934 318.870   1
   1  -3  17 1321.76 285.441   1
   1   3  17 1241.64 336.153   1
  -1  -3 -18 8710.09 625.920   1
  -1   3 -18 8098.22 608.057   1
   1  -3  18 7747.82 618.789   1
   1   3  18 6647.41 622.243   1
  -1   3 -19 1297.09 293.714   1
   1  -3  19 2027.82 326.321   1
   1   3  19 1542.84 377.926   1
   1   3  20 4644.97 515.743   1
   1  -3  20 6266.13 541.520   1
  -1  -3 -20 6645.12 533.602   1
  -1   3 -20 6156.88 526.371   1
   1  -3  21 550.140 322.912   1
   1   3  21 420.797 354.453   1
  -1  -3 -21 797.277 354.531   1
  -1   3 -21-32.5839 298.512   1
   1  -3  22 609.865 343.598   1
   1   3  22 213.889 292.684   1
  -1  -3 -22 169.110 303.299   1
  -1   3 -22-202.097 308.861   1
   1  -3  23 1185.72 362.601   1
   1   3  23 1041.51 388.863   1
  -1   3 -23 2213.39 385.925   1
  -1  -3 -23 2051.30 406.517   1
   1   3  24 903.966 344.600   1
  -1  -3 -24 1065.41 348.448   1
   1   3  25 145.270 372.186   1
  -1  -3 -25 137.686 378.677   1
   1   3  26 622.183 355.058   1
  -1  -3 -26 962.027 373.254   1
  -1  -3 -27 1295.37 417.723   1
   1  -4 -28 1433.81 420.001   1
  -1   4  28-248.708 387.863   1
   1  -4 -27 135.758 355.967   1
  -1   4  27 832.437 378.304   1
   1  -4 -25 448.617 392.579   1
  -1   4  25 296.636 401.119   1
   1  -4 -24 795.680 380.372   1
  -1   4  24 1682.82 412.311   1
   1   4 -23 624.664 332.594   1
  -1   4  23 370.768 317.138   1
   1  -4 -23-103.426 308.080   1
  -1   4  22 659.631 353.236   1
   1   4 -22 1113.74 334.849   1
  -1  -4  22 1221.27 353.215   1
   1  -4 -22 1094.65 344.934   1
  -1   4  21 541.317 346.456   1
   1   4 -20 1039.39 307.224   1
  -1  -4  20 1007.30 307.918   1
   1  -4 -20 635.082 341.067   1
  -1   4  19 34.6076 334.514   1
   1   4 -19 877.149 290.853   1
  -1  -4  19-354.746 302.157   1
   1  -4 -19 196.756 332.984   1
  -1   4  18 236.146 328.352   1
   1   4 -18 346.077 259.932   1
  -1  -4  18 61.4948 276.435   1
   1  -4 -18 865.966 322.509   1
  -1   4  17 3152.83 414.337   1
   1   4 -17 3607.55 355.935   1
  -1  -4  17 2690.49 359.107   1
   1  -4 -17 3157.61 386.937   1
   1  -4 -16 6887.33 553.212   1
  -1   4  16 5768.46 545.091   1
  -1   4  15 2405.13 379.648   1
   1   4 -15 2338.21 314.566   1
  -1  -4  15 3778.27 344.288   1
   1  -4 -15 4037.75 383.902   1
   1   4 -14 1791.16 243.023   1
  -1  -4  14 1568.64 247.498   1
   1  -4 -14 1180.63 294.776   1
   1  -4 -13 2654.48 306.884   1
   1   4 -13 3571.04 302.338   1
  -1  -4  13 3048.92 304.029   1
   1  -4 -12 3486.63 356.942   1
  -1  -4  12 4490.55 343.452   1
   1   4 -12 3676.36 323.871   1
  -1   4  12 3387.09 357.259   1
  -1  -4  11 16272.0 1142.99   1
   1   4 -11 18684.9 1141.71   1
  -1   4  10 6433.61 518.728   1
   1   4 -10 7479.26 489.948   1
  -1  -4  10 7492.23 499.625   1
   1  -4 -10 6047.90 509.622   1
   1  -4  -9 84.4945 177.315   1
  -1   4   9-356.368 199.767   1
  -1   4   8 9477.18 650.789   1
  -1  -4   8 9267.81 617.241   1
   1  -4  -8 9771.46 649.762   1
   1   4  -8 8749.40 615.581   1
  -1   4   7 11601.7 798.006   1
   1   4  -7 12200.9 771.811   1
  -1  -4   7 12041.4 773.599   1
   1  -4  -7 11416.7 798.190   1
   1   4  -6 2510.64 183.493   1
   1  -4  -6 2105.26 232.487   1
  -1  -4   6 1924.50 179.665   1
  -1   4   6 2753.21 242.662   1
  -1  -4   5 4251.65 282.831   1
  -1   4   5 5116.32 333.706   1
   1  -4  -5 4655.39 324.216   1
  -1  -4   4 223620. 14101.1   1
   1   4  -4 231273. 14101.0   1
  -1   4   3 6036.28 406.486   1
  -1  -4   3 5288.48 365.188   1
   1  -4  -3 5495.43 404.042   1
   1   4  -3 5956.24 364.483   1
  -1   4   2 1715.03 178.376   1
   1   4  -2 1577.02 127.823   1
   1  -4  -2 1444.05 172.894   1
  -1  -4   2 1853.31 127.083   1
   1   4  -1 8120.85 496.451   1
  -1   4   1 7742.89 511.219   1
  -1  -4   1 7575.32 495.165   1
   1  -4  -1 7236.49 511.325   1
   1  -4   0 81.7999 80.5916   1
   1   4   0 38.9441 85.2560   1
  -1  -4   0 66.6578 84.1627   1
  -1   4   0 24.9007 78.7162   1
   1   4   1 8399.54 543.582   1
  -1   4  -1 8467.82 523.789   1
   1  -4   1 8131.18 523.158   1
  -1  -4  -1 7725.91 536.218   1
  -1  -4  -2 2150.51 187.810   1
   1   4   2 1823.02 191.379   1
  -1  -4  -3 6013.28 422.290   1
   1   4   3 6042.10 424.529   1
  -1   4  -4 241689. 14810.7   1
   1  -4   4 235915. 14811.7   1
   1   4   5 5280.76 404.861   1
   1  -4   5 5859.45 353.492   1
  -1  -4  -5 5002.01 401.083   1
  -1   4  -5 4976.33 351.560   1
   1  -4   6 2356.74 170.319   1
   1   4   6 2616.59 249.926   1
  -1  -4  -6 2397.84 226.677   1
  -1  -4  -7 12216.6 750.983   1
  -1   4  -7 9985.82 714.544   1
   1   4   7 11183.9 751.468   1
   1  -4   7 11444.0 715.352   1
  -1   4  -8 9372.14 598.288   1
  -1  -4  -8 8771.36 635.512   1
   1  -4   8 8783.30 597.804   1
   1   4   8 9031.77 642.571   1
   1   4   9 43.7628 177.755   1
   1  -4   9 78.7699 125.013   1
  -1   4  -9 74.6574 109.198   1
  -1  -4  -9-105.538 169.730   1
   1  -4  10 6735.68 483.021   1
   1   4  10 7011.95 515.117   1
  -1   4 -10 6531.66 476.206   1
  -1  -4 -10 7276.87 515.182   1
   1  -4  11 16288.3 1054.41   1
  -1   4 -11 15869.1 1049.22   1
   1   4  12 3096.43 343.534   1
  -1  -4 -12 4064.44 339.949   1
  -1   4 -12 3679.54 308.206   1
   1  -4  12 3590.06 325.575   1
   1  -4  13 2983.03 304.932   1
  -1  -4 -13 3822.80 355.787   1
  -1   4 -13 3274.05 285.405   1
   1  -4  14 1133.80 237.719   1
   1   4  14 1076.09 255.254   1
  -1   4 -14 1354.84 229.140   1
  -1  -4 -14 1403.34 253.965   1
   1  -4  15 2628.42 301.699   1
   1   4  15 2723.91 370.331   1
  -1   4 -15 2605.38 300.065   1
  -1  -4 -15 3204.50 358.689   1
  -1  -4 -16 5154.59 453.351   1
   1   4  16 5203.68 460.707   1
   1  -4  17 3177.64 361.664   1
  -1  -4 -17 3113.31 403.750   1
  -1   4 -17 4136.29 355.529   1
   1   4  18 298.192 265.047   1
   1  -4  18-504.401 276.203   1
  -1  -4 -18 94.1276 263.121   1
  -1   4 -18 310.749 249.488   1
   1   4  19 440.023 333.427   1
   1  -4  19 187.529 291.055   1
  -1  -4 -19-32.0971 319.971   1
  -1   4 -19 29.7100 270.772   1
   1  -4  20 819.970 301.109   1
  -1  -4 -20 753.752 335.197   1
   1  -4  22 1329.80 355.348   1
   1   4  22 1427.15 388.904   1
  -1  -4 -22 1354.06 370.280   1
  -1   4 -22 838.689 327.119   1
  -1   4 -23 347.534 345.994   1
   1   4  23 645.164 360.366   1
  -1  -4 -23 204.828 329.454   1
   1   4  24 1368.28 396.770   1
  -1  -4 -24 1266.50 401.082   1
   1   4  25 432.732 340.593   1
  -1  -4 -25 444.326 325.336   1
   1   4  27 577.357 347.008   1
  -1  -4 -27 269.516 345.018   1
   1   4  28-216.253 390.511   1
  -1  -4 -28 533.552 401.183   1
   1  -5 -28-197.165 352.348   1
  -1   5  28 315.126 344.211   1
   1  -5 -27-33.5294 384.201   1
  -1   5  27 143.020 387.799   1
   1  -5 -26-67.9044 385.700   1
  -1   5  26 437.409 394.909   1
   1  -5 -25 616.547 370.252   1
  -1   5  25-147.695 380.425   1
   1  -5 -24 68.8749 319.718   1
  -1   5  24 483.876 340.790   1
  -1   5  23 332.906 378.120   1
   1  -5 -23 206.369 349.963   1
   1   5 -22 535.069 320.108   1
  -1   5  22 843.103 390.730   1
   1  -5 -22 923.891 375.143   1
  -1   5  21-361.827 375.944   1
   1   5 -21 740.870 324.325   1
  -1  -5  21 205.642 334.052   1
   1  -5 -21 645.510 366.433   1
  -1   5  20 1980.91 406.016   1
   1   5 -20 1484.99 334.585   1
  -1  -5  20 2603.14 361.975   1
   1  -5 -20 1374.80 381.720   1
  -1   5  19-104.180 340.007   1
   1   5 -19-147.735 270.188   1
  -1  -5  19 565.847 278.673   1
   1  -5 -19 825.032 351.657   1
  -1   5  18 1462.90 358.980   1
   1   5 -18 1682.06 293.137   1
  -1  -5  18 1133.69 294.524   1
   1  -5 -18 1555.32 355.528   1
  -1   5  17 1064.26 343.714   1
   1   5 -17 344.069 252.431   1
  -1  -5  17 450.990 267.617   1
   1  -5 -17 253.318 317.011   1
   1   5 -16 670.908 224.845   1
  -1  -5  16 422.855 231.394   1
  -1   5  15 1415.30 342.604   1
   1   5 -15 1618.76 272.377   1
  -1  -5  15 1946.66 281.161   1
   1  -5 -15 2417.32 347.731   1
  -1   5  14 788.677 287.391   1
   1   5 -14 854.367 206.631   1
  -1  -5  14 637.218 223.069   1
   1  -5 -14 518.061 277.053   1
  -1   5  13-174.498 229.583   1
   1  -5 -13 82.6588 217.506   1
   1   5 -13-97.6894 179.401   1
  -1  -5  13 83.2625 195.982   1
  -1   5  12 8566.60 640.418   1
   1   5 -12 8529.69 590.742   1
  -1  -5  12 8610.44 598.454   1
   1  -5 -12 7926.74 627.405   1
  -1   5  11 1187.15 277.381   1
  -1  -5  11 1528.35 203.915   1
   1  -5 -11 1223.85 260.789   1
   1  -5 -10 353.524 160.515   1
  -1   5  10 1194.48 195.991   1
   1   5  -9 4722.63 311.827   1
   1  -5  -9 3918.91 366.980   1
  -1  -5   9 3750.80 310.688   1
  -1   5   9 3974.12 369.516   1
   1   5  -8 4901.75 372.822   1
  -1  -5   8 5398.68 375.144   1
  -1   5   8 6345.09 432.856   1
   1  -5  -8 5626.20 420.196   1
   1   5  -7 27298.2 1785.25   1
   1  -5  -7 28379.7 1820.30   1
  -1   5   7 32112.3 1828.58   1
  -1  -5   7 28154.5 1787.78   1
  -1  -5   6 94925.0 5858.76   1
  -1   5   6 98493.2 5893.96   1
   1   5  -6 90899.1 5858.30   1
   1  -5  -6 97995.5 5891.76   1
  -1  -5   5 26504.5 1685.67   1
   1   5  -5 27604.4 1684.80   1
   1  -5  -5 26067.7 1717.98   1
  -1   5   5 27306.7 1723.86   1
   1   5  -4 144603. 8396.39   1
   1  -5  -4 133643. 8427.26   1
  -1  -5   4 126857. 8396.29   1
  -1   5   4 134658. 8428.75   1
  -1   5   3 15135.8 1000.21   1
   1   5  -3 14769.6 967.517   1
   1  -5  -3 16328.2 1000.78   1
  -1  -5   3 15973.7 967.054   1
   1   5  -2 5638.89 361.450   1
  -1  -5   2 6152.77 361.740   1
   1  -5  -2 4537.66 392.666   1
  -1   5   2 4632.31 392.473   1
   1  -5  -1 36234.8 2354.53   1
  -1  -5   1 37715.2 2343.22   1
   1   5  -1 37193.7 2345.04   1
  -1   5   1 39235.1 2356.85   1
   1  -5   0 26946.9 1743.24   1
  -1  -5   0 28507.3 1743.09   1
   1   5   0 29842.9 1746.01   1
  -1   5   0 26003.4 1743.21   1
   1  -5   1 40236.8 2404.50   1
  -1  -5  -1 37848.0 2416.10   1
  -1   5  -1 38105.7 2404.46   1
   1   5   1 37076.0 2417.92   1
   1  -5   2 5397.44 337.086   1
  -1  -5  -2 5633.71 372.820   1
  -1   5  -2 4808.57 337.133   1
   1   5   2 6055.35 376.568   1
   1   5   3 14798.6 987.290   1
  -1  -5  -3 15657.0 986.708   1
   1   5   4 140808. 8890.70   1
  -1  -5  -4 144866. 8889.92   1
  -1  -5  -5 27024.1 1746.88   1
  -1   5  -5 28462.0 1710.02   1
   1   5   5 26875.0 1748.74   1
   1  -5   5 26572.3 1710.45   1
  -1   5  -6 99084.5 5968.25   1
  -1  -5  -6 93320.7 6001.16   1
   1  -5   6 94613.6 5969.59   1
   1   5   6 93578.3 6004.94   1
  -1  -5  -7 30892.1 1918.98   1
  -1   5  -7 30313.7 1881.42   1
   1  -5   7 29941.7 1881.40   1
   1   5   7 28512.7 1917.39   1
  -1   5  -8 5645.46 351.193   1
  -1  -5  -8 4349.95 407.258   1
   1   5   8 4701.65 409.472   1
   1  -5   8 4739.78 352.511   1
  -1   5  -9 4195.07 289.925   1
  -1  -5  -9 4075.50 338.701   1
   1   5   9 3733.99 335.608   1
   1  -5   9 3460.62 289.940   1
   1   5  10 273.157 222.661   1
  -1  -5 -10 939.187 216.695   1
   1  -5  11 788.649 177.554   1
   1   5  11 1143.63 236.673   1
  -1   5 -11 1565.76 175.057   1
  -1  -5 -11 1889.93 242.660   1
  -1   5 -12 8331.79 576.079   1
  -1  -5 -12 8442.52 629.835   1
   1  -5  12 9063.63 587.351   1
   1  -5  13 79.1185 173.643   1
   1   5  13-257.285 214.614   1
  -1  -5 -13 27.0954 196.075   1
  -1   5 -13-224.275 168.978   1
   1  -5  14 630.732 217.956   1
   1   5  14 476.438 300.164   1
  -1   5 -14 700.649 207.823   1
  -1  -5 -14 225.387 279.517   1
   1  -5  15 1826.11 250.536   1
   1   5  15 1173.99 295.264   1
  -1  -5 -15 1372.71 287.593   1
  -1   5 -15 1235.63 228.921   1
   1  -5  16-153.047 237.897   1
  -1   5 -16 218.628 224.378   1
   1   5  17 589.971 330.709   1
  -1  -5 -17 557.754 309.780   1
   1  -5  18 1837.13 327.171   1
   1   5  18 1507.84 322.743   1
  -1  -5 -18 1712.62 314.195   1
  -1   5 -18 2404.17 317.066   1
   1   5  19-716.627 349.912   1
   1  -5  19-123.799 270.737   1
  -1  -5 -19-161.819 324.438   1
  -1   5 -19-29.2285 268.750   1
   1   5  20 1809.87 372.283   1
   1  -5  20 1843.21 341.028   1
  -1   5 -20 1505.35 316.496   1
  -1  -5 -20 2274.58 373.403   1
   1   5  21 529.243 351.344   1
   1  -5  21 484.373 312.381   1
  -1   5 -21 514.832 286.489   1
  -1  -5 -21 133.757 335.869   1
  -1   5 -22 335.356 305.849   1
   1   5  22 71.3526 360.572   1
  -1  -5 -22 304.765 357.565   1
   1   5  23-35.7664 315.121   1
  -1  -5 -23 919.673 321.980   1
   1   5  24 35.8464 381.027   1
  -1  -5 -24 646.718 402.763   1
   1   5  25 501.348 342.449   1
  -1  -5 -25 305.446 330.501   1
   1   5  26 35.6827 386.479   1
  -1  -5 -26-168.470 391.451   1
   1   5  27 392.139 354.407   1
  -1  -5 -27 133.082 360.171   1
   1   5  28 35.2323 402.277   1
  -1  -5 -28 262.182 396.502   1
   1  -6 -27 1059.56 434.439   1
  -1   6  27-105.926 406.774   1
   1  -6 -26 470.579 396.601   1
  -1   6  26 360.860 389.462   1
   1  -6 -24 1198.95 377.950   1
  -1   6  24 740.498 358.892   1
   1  -6 -23 1783.57 412.543   1
  -1   6  22 549.821 386.872   1
   1  -6 -22 684.070 378.651   1
   1   6 -21 632.767 309.986   1
  -1   6  21 725.567 381.641   1
   1  -6 -21 442.430 363.065   1
  -1   6  20 497.771 373.178   1
   1   6 -20 453.957 284.496   1
  -1  -6  20 542.733 284.296   1
   1  -6 -20 134.751 361.084   1
  -1   6  19 104.986 344.708   1
   1   6 -19 545.436 251.174   1
  -1  -6  19 423.911 274.459   1
   1  -6 -19 199.539 340.882   1
  -1   6  18 1237.82 371.435   1
   1   6 -18 976.216 284.624   1
  -1  -6  18 975.940 292.445   1
   1  -6 -18 1407.49 369.038   1
   1  -6 -17 1122.93 348.456   1
  -1   6  17 943.555 355.969   1
   1   6 -16 19179.0 1228.14   1
  -1   6  16 16568.0 1266.34   1
  -1  -6  16 18388.3 1232.22   1
   1  -6 -16 19568.2 1270.77   1
  -1   6  15 64.1353 296.218   1
   1   6 -15 328.185 187.389   1
  -1  -6  15-302.507 187.636   1
   1  -6 -15 395.556 301.204   1
  -1   6  14 279.138 250.379   1
   1   6 -14 140.200 164.472   1
  -1  -6  14 233.101 192.726   1
   1  -6 -14 294.285 245.375   1
  -1   6  13 2655.83 342.795   1
   1  -6 -13 2629.23 324.924   1
   1   6 -13 2467.42 267.056   1
  -1  -6  13 2879.00 280.072   1
  -1   6  12 6596.02 577.420   1
   1   6 -12 6870.18 497.691   1
  -1  -6  12 7416.21 506.576   1
   1  -6 -12 6731.53 562.854   1
   1  -6 -11 2479.85 298.169   1
  -1   6  11 2373.70 306.731   1
  -1  -6  10 12898.8 876.373   1
   1   6 -10 13931.7 874.666   1
   1   6  -9 13362.1 796.558   1
   1  -6  -9 11859.2 838.741   1
  -1   6   9 11448.1 838.310   1
  -1  -6   9 11732.4 797.662   1
  -1   6   8 5742.32 500.250   1
   1   6  -8 6537.23 437.737   1
   1  -6  -8 6803.79 500.326   1
  -1  -6   8 6928.47 445.039   1
  -1   6   7 13170.9 836.153   1
  -1  -6   7 11787.7 778.380   1
   1   6  -7 12238.8 777.585   1
   1  -6  -7 12978.3 831.018   1
  -1  -6   6 1853.54 147.094   1
   1  -6  -6 2358.40 238.165   1
  -1   6   6 2470.46 243.528   1
   1   6  -6 2004.31 145.839   1
   1  -6  -5 1539.80 199.615   1
  -1   6   5 1143.55 200.042   1
   1  -6  -4 67542.4 4307.25   1
  -1   6   4 70244.8 4310.93   1
  -1  -6   3 7235.18 477.781   1
   1   6  -3 7900.52 479.512   1
  -1  -6   2 28502.1 1802.24   1
   1  -6  -2 24529.5 1820.64   1
  -1   6   2 26652.8 1825.54   1
   1   6  -1 71355.0 4407.37   1
   1  -6  -1 67466.0 4418.02   1
  -1   6   1 67790.3 4417.71   1
  -1  -6   1 74155.8 4405.24   1
   1  -6   0-32.4379 80.6752   1
   1   6   0 79.3986 100.054   1
  -1  -6   0-41.5828 97.7996   1
  -1   6   0 8.71176 91.4933   1
   1  -6   1 73251.7 4504.12   1
  -1   6  -1 69990.5 4503.75   1
   1   6   1 77419.4 4519.11   1
  -1  -6  -1 70572.6 4516.49   1
   1   6   2 28487.5 1762.12   1
  -1   6  -2 28239.2 1735.05   1
  -1  -6  -2 25734.6 1762.40   1
   1   6   4 65662.5 4117.07   1
  -1  -6  -4 65779.3 4116.20   1
   1   6   5 1340.41 203.717   1
  -1  -6  -5 1457.28 194.377   1
  -1  -6  -6 2147.65 216.511   1
   1   6   6 1988.65 231.458   1
  -1   6  -6 1785.36 126.880   1
   1  -6   6 1703.90 128.542   1
  -1   6  -7 10865.1 727.824   1
  -1  -6  -7 12973.6 786.770   1
   1   6   7 12581.0 787.559   1
   1  -6   7 11433.7 727.699   1
  -1  -6  -8 6403.06 451.930   1
   1  -6   8 5993.28 380.060   1
   1   6   8 6559.51 449.707   1
  -1   6  -9 11399.1 736.527   1
  -1  -6  -9 12027.9 789.231   1
   1   6   9 12780.4 793.794   1
   1  -6   9 10462.0 736.766   1
  -1   6 -10 13855.3 855.907   1
   1  -6  10 12432.2 857.754   1
   1   6  11 2635.72 310.937   1
  -1  -6 -11 2881.24 311.796   1
  -1  -6 -12 7311.72 544.081   1
  -1   6 -12 6667.78 478.174   1
   1   6  12 6169.47 536.968   1
   1  -6  12 6655.36 485.069   1
  -1  -6 -13 2864.24 344.487   1
  -1   6 -13 2310.66 255.327   1
   1  -6  13 2739.69 271.996   1
   1   6  13 3174.17 379.589   1
  -1   6 -14 58.6578 175.370   1
   1   6  14-30.4484 236.465   1
   1  -6  14 307.975 199.097   1
  -1  -6 -15 208.433 275.940   1
  -1   6 -15 42.8714 198.522   1
   1   6  15 535.421 312.610   1
   1  -6  15 315.616 218.639   1
   1   6  16 17581.9 1263.77   1
  -1   6 -16 19052.6 1225.48   1
   1  -6  16 18353.8 1227.82   1
  -1  -6 -16 18604.5 1256.32   1
   1  -6  17 1954.53 291.208   1
   1   6  17 1460.95 320.216   1
  -1   6 -17 2212.21 281.859   1
  -1  -6 -17 1663.72 296.252   1
   1   6  18 1625.06 380.902   1
   1  -6  18 1554.70 316.044   1
  -1   6 -18 1934.76 301.305   1
  -1  -6 -18 865.219 338.333   1
   1   6  19 241.474 337.383   1
  -1   6 -19 601.062 268.216   1
   1  -6  19 276.824 265.338   1
  -1  -6 -19 130.684 331.615   1
   1   6  20 804.761 295.282   1
  -1   6 -20 666.387 274.971   1
   1  -6  20-195.896 303.303   1
  -1  -6 -20 331.236 266.957   1
  -1   6 -21 1369.00 336.390   1
   1   6  21 1237.74 372.727   1
  -1  -6 -21 737.360 360.225   1
   1   6  22 1141.73 363.321   1
  -1  -6 -22 101.558 356.890   1
   1   6  23 321.026 337.465   1
  -1  -6 -23 1358.31 356.791   1
   1   6  24 2281.20 436.314   1
  -1  -6 -24 1423.14 434.714   1
   1   6  26 988.944 396.851   1
  -1  -6 -26-33.3486 389.843   1
   1   6  27 70.4087 374.498   1
  -1  -6 -27 427.131 395.891   1
   1  -7 -27 1142.98 427.008   1
  -1   7  27 314.399 418.803   1
   1  -7 -26 664.960 393.794   1
  -1   7  26 392.634 375.769   1
  -1   7  25 399.709 348.094   1
   1  -7 -24 1463.89 387.247   1
  -1   7  23 735.093 393.200   1
   1  -7 -23 1230.85 385.123   1
  -1   7  22 1098.53 406.769   1
   1  -7 -22 34.1692 364.591   1
  -1   7  21-472.290 376.326   1
   1  -7 -21 477.393 374.518   1
   1   7 -20 3038.94 350.744   1
  -1   7  20 2191.37 435.112   1
   1   7 -19 1018.85 272.780   1
  -1  -7  19 1137.58 301.482   1
  -1   7  18 3131.41 473.743   1
   1  -7 -18 4893.48 475.987   1
  -1   7  17 136.605 328.902   1
   1   7 -17 216.501 233.476   1
  -1  -7  17 127.072 226.145   1
   1  -7 -17 292.610 342.162   1
  -1   7  16-167.172 314.186   1
   1  -7 -16-63.6643 284.077   1
   1   7 -16 133.240 201.874   1
  -1  -7  16 23.4658 204.089   1
   1   7 -15 932.558 207.445   1
  -1  -7  15 1245.16 225.375   1
   1  -7 -14 5020.76 438.985   1
   1   7 -14 4221.64 350.872   1
  -1  -7  14 4375.11 362.778   1
  -1   7  14 3485.34 426.840   1
  -1   7  13 2208.44 342.329   1
   1   7 -13 1557.29 212.724   1
  -1  -7  13 2104.19 225.871   1
   1  -7 -13 2037.30 341.699   1
  -1   7  12 618.985 260.898   1
   1  -7 -12 837.782 254.851   1
  -1   7  11 1606.14 287.271   1
   1   7 -11 1208.91 164.212   1
  -1  -7  11 1158.73 164.842   1
   1  -7 -11 1173.86 269.151   1
   1   7 -10 1144.68 150.792   1
  -1  -7  10 1539.29 156.798   1
   1  -7 -10 1476.10 241.804   1
  -1  -7   9 281.848 100.694   1
   1   7  -9 515.956 101.542   1
  -1  -7   8 33217.1 2034.18   1
   1  -7  -8 32669.1 2084.68   1
   1   7  -8 31646.1 2032.94   1
  -1   7   8 33510.3 2090.35   1
  -1   7   7 15148.3 995.788   1
   1  -7  -7 15090.4 991.008   1
   1   7  -7 15134.6 930.643   1
  -1  -7   7 14369.7 930.598   1
  -1   7   6 44681.4 2944.86   1
   1  -7  -6 48497.0 2946.41   1
   1  -7  -5 1557.07 198.867   1
  -1   7   5 1204.94 198.759   1
   1  -7  -4 4798.53 354.530   1
  -1   7   4 4212.03 360.384   1
  -1  -7   3 59987.0 3567.82   1
   1  -7  -3 57031.7 3600.28   1
  -1   7   3 53435.4 3600.11   1
   1   7  -3 55904.2 3568.07   1
  -1  -7   2 23127.8 1447.24   1
   1   7  -2 23055.4 1448.09   1
   1   7  -1 357.102 88.0603   1
   1  -7  -1 235.147 105.383   1
  -1   7   1 201.576 110.360   1
  -1  -7   1 318.194 85.9280   1
  -1   7   0 5248.53 350.942   1
   1   7   0 4655.01 346.796   1
   1  -7   1 332.740 84.9837   1
   1   7   1 201.368 112.580   1
  -1   7  -1 420.148 93.2560   1
   1  -7   2 22566.8 1412.11   1
  -1  -7  -3 58179.4 3602.76   1
   1   7   3 56686.9 3605.42   1
  -1  -7  -4 4967.63 355.455   1
   1   7   4 4209.34 354.008   1
   1   7   5 1559.08 217.205   1
  -1  -7  -5 1444.18 210.355   1
  -1  -7  -6 49119.0 3007.62   1
   1   7   6 46093.3 3006.88   1
  -1  -7  -7 14789.4 985.389   1
   1   7   7 14677.1 986.037   1
   1   7   8 32980.2 2198.59   1
  -1   7  -8 34161.1 2144.87   1
   1  -7   8 35149.7 2146.47   1
  -1  -7  -8 33561.3 2197.09   1
   1  -7   9 146.286 89.6846   1
  -1   7  -9 289.198 87.0524   1
  -1  -7 -10 929.966 251.596   1
  -1   7 -10 1068.15 137.145   1
   1  -7  10 1093.58 146.702   1
   1   7  10 1378.57 271.401   1
  -1   7 -11 1634.26 161.972   1
  -1  -7 -11 1159.04 248.527   1
   1   7  11 806.433 262.956   1
   1  -7  11 1097.29 167.980   1
  -1  -7 -12 742.188 234.356   1
   1   7  12 522.033 237.061   1
  -1  -7 -13 2024.39 324.869   1
  -1   7 -13 2122.36 226.634   1
   1  -7  13 1950.10 228.566   1
   1   7  13 2019.07 347.241   1
  -1  -7 -14 4925.00 451.027   1
  -1   7 -14 4690.15 372.542   1
   1  -7  14 4593.93 379.338   1
   1   7  14 3930.45 459.585   1
   1  -7  15 736.088 210.604   1
  -1   7 -15 1088.17 203.558   1
   1   7  16 296.417 288.235   1
  -1   7 -16 509.568 202.968   1
   1  -7  16-23.9276 213.355   1
  -1  -7 -16 311.186 281.715   1
   1   7  17-67.2403 343.722   1
  -1   7 -17 457.236 218.463   1
   1  -7  17 77.8122 236.798   1
  -1  -7 -17 445.000 325.526   1
   1   7  18 4171.09 484.874   1
  -1  -7 -18 4636.64 479.029   1
  -1   7 -19 1277.83 288.789   1
   1  -7  19 1218.15 314.566   1
  -1   7 -20 3072.72 372.579   1
   1   7  20 2423.63 425.734   1
  -1  -7 -20 2992.91 421.289   1
   1   7  21 674.894 387.063   1
  -1  -7 -21 539.458 380.250   1
   1   7  22 890.877 327.074   1
  -1  -7 -22 845.612 301.578   1
   1   7  23 924.160 391.624   1
  -1  -7 -23 981.336 388.302   1
  -1  -7 -24 875.594 387.724   1
   1   7  25 704.665 336.422   1
   1   7  26 1013.08 413.379   1
  -1  -7 -26 626.766 413.251   1
   1   7  27 173.667 361.713   1
  -1  -7 -27 259.337 358.257   1
   1  -8 -27 644.279 417.380   1
  -1   8  27 515.263 412.296   1
  -1   8  26 529.176 408.103   1
   1  -8 -25 534.224 361.312   1
  -1   8  25 180.010 371.311   1
  -1   8  23 183.003 314.799   1
   1  -8 -23-170.174 319.223   1
  -1   8  22 877.202 360.814   1
   1  -8 -22 579.814 338.794   1
  -1   8  21 145.445 348.791   1
   1  -8 -21 102.387 335.007   1
  -1   8  20-648.818 363.842   1
   1  -8 -20 34.0297 329.794   1
  -1   8  19 106.832 317.799   1
   1  -8 -19-67.4873 319.478   1
  -1   8  18 1017.83 315.927   1
   1   8 -18 1442.84 258.846   1
  -1  -8  18 1483.82 276.900   1
   1  -8 -18 1100.69 313.300   1
  -1   8  17-34.5457 285.543   1
   1   8 -17-202.725 216.436   1
  -1  -8  17 383.546 241.692   1
   1  -8 -17 131.553 278.397   1
  -1   8  16 2611.94 390.214   1
   1   8 -16 2158.14 275.693   1
  -1  -8  16 2986.20 308.687   1
   1  -8 -16 2422.24 379.168   1
  -1   8  15-365.483 332.917   1
   1   8 -15 222.829 179.982   1
  -1  -8  15 176.605 194.498   1
   1  -8 -15 504.427 313.278   1
   1   8 -14 1523.06 196.194   1
  -1  -8  14 1307.06 196.426   1
  -1   8  13 94.2340 244.340   1
   1  -8 -13 655.687 256.203   1
   1   8 -12 98.5381 130.366   1
  -1   8  12-30.2881 291.003   1
  -1  -8  12 368.992 139.705   1
   1  -8 -11 414.287 208.830   1
   1   8 -11 344.696 110.282   1
  -1  -8  11 226.472 118.141   1
  -1   8  11 437.262 218.371   1
   1   8 -10 6399.37 414.160   1
  -1  -8  10 5739.52 413.582   1
   1  -8 -10 7407.25 527.709   1
  -1   8  10 6087.51 517.547   1
  -1   8   9 2995.75 320.343   1
   1   8  -9 2317.49 175.636   1
  -1  -8   9 2319.50 177.806   1
   1  -8  -9 2383.74 301.671   1
  -1   8   8 19601.1 1221.91   1
   1  -8  -8 17130.5 1207.43   1
   1  -8  -7 491.432 215.514   1
  -1   8   7 471.926 198.693   1
   1  -8  -6 606.719 207.462   1
  -1   8   6 220.855 186.360   1
  -1   8   5 17364.6 1139.88   1
   1  -8  -5 17302.5 1135.86   1
   1  -8  -4 816.326 160.259   1
  -1   8   4 467.574 171.444   1
   1   8  -3 6926.54 473.585   1
  -1   8   3 7718.82 523.984   1
  -1  -8   3 7777.73 473.650   1
   1  -8  -3 7734.53 520.271   1
   1   8  -2 34681.6 2330.75   1
  -1   8   2 39147.3 2356.70   1
  -1  -8   2 38003.2 2328.57   1
   1  -8  -2 39351.3 2354.96   1
   1   8  -1 1880.20 173.900   1
  -1  -8   1 1814.13 167.882   1
  -1   8   1 2205.84 189.568   1
   1  -8  -1 1996.64 183.338   1
   1  -8   0-31.3159 103.118   1
  -1  -8   0 294.060 101.954   1
   1  -8   1 1862.73 167.124   1
   1   8   1 1810.75 187.445   1
  -1   8  -1 2105.97 168.263   1
  -1  -8  -1 2213.15 190.175   1
   1  -8   2 36530.5 2380.61   1
   1   8   2 39968.0 2410.61   1
  -1   8  -2 37863.2 2382.40   1
  -1  -8  -2 41847.1 2410.18   1
  -1  -8  -3 7420.49 509.881   1
   1   8   3 6949.15 504.331   1
   1   8   4 842.652 166.526   1
  -1  -8  -4 830.538 157.958   1
  -1  -8  -5 17535.3 1171.40   1
   1   8   5 18362.6 1177.49   1
   1   8   6 797.971 209.546   1
  -1  -8  -6 1181.12 210.376   1
   1   8   7 612.565 212.816   1
  -1  -8  -7 282.506 193.337   1
  -1  -8  -8 19825.5 1276.58   1
   1   8   8 18787.2 1279.85   1
  -1  -8  -9 2232.22 292.120   1
   1  -8   9 2163.68 145.127   1
  -1   8  -9 1810.18 142.860   1
   1   8   9 2171.32 295.838   1
  -1   8 -10 6126.09 426.407   1
   1  -8  10 7222.43 431.004   1
  -1  -8 -10 6534.30 513.354   1
  -1  -8 -11 571.281 217.481   1
   1   8  11 373.127 218.311   1
  -1   8 -11 385.714 106.005   1
   1  -8  11 199.122 115.577   1
  -1  -8 -12 338.864 227.443   1
  -1   8 -12 316.995 132.374   1
   1  -8  12 424.040 135.214   1
  -1  -8 -13 497.095 277.881   1
   1   8  13-401.002 286.573   1
  -1   8 -14 1133.37 187.506   1
   1  -8  14 982.206 193.313   1
  -1  -8 -15-432.831 298.184   1
   1   8  15 294.485 317.265   1
  -1   8 -15 310.927 186.625   1
   1  -8  15 97.3139 188.801   1
  -1  -8 -16 2402.70 363.658   1
   1   8  16 2474.39 392.241   1
  -1   8 -16 3017.02 287.048   1
   1  -8  16 2776.49 297.855   1
  -1  -8 -17 193.266 265.617   1
   1   8  17 102.086 281.973   1
  -1   8 -17 134.445 211.805   1
   1  -8  17-119.166 218.884   1
  -1   8 -18 1292.29 262.957   1
  -1  -8 -18 1864.66 373.840   1
   1   8  18 1448.71 386.355   1
  -1  -8 -19 1326.95 364.855   1
   1   8  19 700.787 375.075   1
  -1  -8 -20 268.064 328.398   1
   1   8  20 35.3695 335.628   1
  -1  -8 -21 337.336 301.992   1
   1   8  21 106.659 297.733   1
  -1  -8 -22 472.686 371.955   1
   1   8  22 462.414 375.815   1
  -1  -8 -23 674.611 391.381   1
   1   8  23 212.593 378.163   1
  -1  -8 -25 595.358 387.420   1
   1   8  26 138.985 406.721   1
  -1  -8 -27-159.786 329.079   1
   1   8  27 479.364 346.426   1
   1  -9 -26 64.9321 403.982   1
  -1   9  26 972.876 421.349   1
   1  -9 -25 694.109 400.472   1
  -1   9  25 35.6374 407.474   1
   1  -9 -24 738.179 394.596   1
  -1   9  24 108.839 414.507   1
  -1   9  23 801.128 400.708   1
   1  -9 -23 474.080 363.556   1
  -1   9  22 145.824 387.276   1
   1  -9 -22 680.389 343.471   1
  -1   9  20 1445.07 376.754   1
   1  -9 -20 204.640 339.893   1
  -1   9  19 1288.24 386.783   1
   1  -9 -19 1424.15 379.292   1
   1   9 -17-40.8527 196.824   1
  -1   9  17 139.965 353.464   1
   1  -9 -17 598.561 337.562   1
  -1   9  16-206.445 312.808   1
   1  -9 -16 294.811 306.675   1
   1   9 -16-91.1553 185.927   1
  -1  -9  16-131.849 186.150   1
   1  -9 -15 321.471 257.837   1
  -1  -9  15 49.5243 169.716   1
   1   9 -15 270.132 162.074   1
   1  -9 -14 8023.99 661.472   1
  -1   9  14 8455.87 675.624   1
   1  -9 -13 1710.45 332.065   1
   1   9 -13 1726.11 173.636   1
  -1  -9  13 1731.91 180.729   1
  -1   9  13 1191.04 329.402   1
   1  -9 -12 3667.03 384.828   1
  -1  -9  12 3840.69 256.762   1
   1   9 -12 2784.24 248.902   1
  -1   9  12 3709.00 399.686   1
   1  -9 -11 4372.11 411.871   1
   1   9 -11 4399.79 297.540   1
  -1   9  11 4306.34 434.939   1
  -1  -9  11 4272.84 299.058   1
  -1   9  10 1328.23 311.381   1
   1  -9 -10 1695.97 299.874   1
  -1   9   9 635.102 255.228   1
   1  -9  -9 1334.11 265.453   1
  -1   9   7 24.8070 212.527   1
   1  -9  -7 211.497 213.323   1
   1  -9  -6 9162.61 628.494   1
  -1   9   6 8258.28 619.715   1
  -1   9   5 5030.18 411.081   1
  -1   9   4 159.884 164.122   1
   1  -9  -4 285.372 175.894   1
   1   9  -3 429.297 73.4253   1
  -1  -9   3 561.778 69.8949   1
   1  -9  -3 467.062 163.326   1
  -1   9   2 359.757 138.349   1
   1   9  -2 169.662 90.4265   1
   1  -9  -2 294.360 142.350   1
  -1  -9   2 480.686 86.0809   1
  -1  -9   1 7937.77 554.574   1
   1   9  -1 9061.97 561.115   1
   1   9   0 67500.3 4262.25   1
   1  -9   0 67906.5 4261.23   1
  -1  -9   0 70064.6 4263.12   1
  -1   9   0 67568.1 4263.84   1
  -1   9  -1 7747.89 514.334   1
   1  -9   1 7604.02 510.234   1
  -1  -9  -2 337.655 144.563   1
  -1   9  -2 342.030 87.3866   1
   1   9   2 620.174 145.106   1
   1  -9   2 232.765 76.1942   1
   1   9   3 551.410 158.821   1
  -1  -9  -3 700.751 157.993   1
   1   9   4 58.5451 172.294   1
  -1  -9  -4 281.214 166.955   1
   1   9   5 5008.65 400.111   1
   1   9   6 8815.86 663.909   1
  -1  -9  -6 9862.97 665.131   1
   1   9   7 97.7892 225.595   1
  -1  -9  -7 230.837 214.700   1
   1   9   9 598.453 247.006   1
  -1  -9  -9 953.326 245.531   1
   1   9  10 1592.50 282.779   1
  -1  -9 -10 970.042 264.577   1
   1   9  11 4589.19 392.295   1
  -1  -9 -11 4902.75 382.564   1
   1  -9  11 3560.06 232.502   1
  -1   9 -11 3009.44 231.105   1
  -1  -9 -12 3862.59 387.926   1
  -1   9 -12 3188.08 255.433   1
   1   9  12 4166.44 409.491   1
   1  -9  12 3760.31 263.549   1
   1   9  13 1898.13 344.107   1
  -1  -9 -13 1674.98 325.198   1
  -1   9 -13 1608.01 174.195   1
   1  -9  13 1616.46 177.643   1
   1   9  14 7480.08 655.664   1
  -1   9 -14 7435.78 557.204   1
   1  -9  14 8587.61 561.763   1
   1   9  15-99.7855 337.670   1
  -1   9 -15 76.7101 158.753   1
   1  -9  15 387.028 166.315   1
  -1  -9 -15 31.4271 308.574   1
   1   9  16 305.111 341.797   1
  -1   9 -16 70.5671 170.462   1
   1  -9  16-74.0509 186.070   1
  -1  -9 -16 192.543 338.067   1
  -1   9 -17 356.813 196.469   1
   1   9  17 206.377 336.525   1
  -1  -9 -17-228.350 305.556   1
   1   9  19 1831.10 371.564   1
  -1  -9 -19 1600.27 352.382   1
   1   9  20 1205.36 402.490   1
  -1  -9 -20 1074.79 362.288   1
   1   9  22 744.981 366.204   1
  -1  -9 -22 168.874 341.593   1
   1   9  23 810.550 338.522   1
  -1  -9 -23 134.198 318.875   1
   1   9  24 523.954 393.964   1
  -1  -9 -24 66.3871 371.462   1
   1   9  25 104.277 386.200   1
  -1  -9 -25 656.464 382.083   1
   1   9  26 240.080 332.478   1
  -1  -9 -26 643.985 322.094   1
   1 -10 -25 163.546 369.575   1
  -1  10  25 35.1135 392.570   1
   1 -10 -24 665.399 386.823   1
  -1  10  24 825.024 418.705   1
   1 -10 -23 742.084 386.021   1
  -1  10  23 109.410 405.903   1
   1 -10 -22 2583.41 427.622   1
  -1  10  22 2558.69 464.691   1
   1 -10 -21-579.886 348.814   1
  -1  10  21 73.1062 390.618   1
   1 -10 -20 102.546 346.526   1
  -1  10  20 327.747 379.187   1
   1 -10 -19 68.2677 307.617   1
  -1  10  19 831.562 348.948   1
   1 -10 -18 1491.60 309.392   1
  -1  10  18 1538.33 326.933   1
   1 -10 -16 431.178 341.845   1
  -1  10  16 104.509 347.558   1
   1 -10 -15-98.0263 310.651   1
   1  10 -15 81.9558 131.561   1
  -1 -10  15 133.242 141.548   1
   1 -10 -14 1185.13 301.242   1
  -1 -10  14 1766.81 169.489   1
  -1  10  14 1581.05 343.037   1
   1  10 -14 1345.53 155.722   1
   1  10 -13 382.516 90.6669   1
  -1 -10  13 231.811 87.5051   1
   1 -10 -12 3796.99 391.474   1
  -1  10  12 2913.24 379.870   1
   1 -10 -11 265.032 260.255   1
  -1  10  11 620.721 290.079   1
   1 -10 -10 10428.2 761.213   1
  -1  10  10 10042.6 762.853   1
   1 -10  -9 816.801 275.048   1
  -1  10   9 545.142 275.424   1
  -1  10   8 383.528 264.738   1
   1 -10  -6 15489.5 1059.54   1
  -1  10   6 16302.1 1072.16   1
  -1  10   5 2156.57 250.859   1
   1 -10  -5 1834.44 246.969   1
  -1  10   4 9200.54 653.534   1
   1 -10  -4 9163.71 647.645   1
  -1  10   3 1956.94 242.329   1
   1 -10  -3 2187.36 226.731   1
  -1 -10   3 1999.86 155.182   1
   1  10  -3 2151.71 159.175   1
  -1  10   2 5387.58 400.360   1
   1  10  -2 4594.58 353.588   1
  -1 -10   2 5381.69 352.681   1
   1 -10  -2 5725.60 398.428   1
  -1  10   1 3020.16 274.639   1
   1 -10  -1 2850.75 261.747   1
   1  10  -1 3110.80 246.137   1
  -1 -10   1 3276.41 244.806   1
  -1  10   0-94.8627 121.054   1
   1 -10   0-76.2221 116.993   1
   1 -10   1 3089.03 236.341   1
  -1 -10  -1 3321.45 261.512   1
  -1  10  -1 2598.13 237.502   1
   1  10   1 2779.11 256.410   1
   1  10   2 5180.21 389.485   1
  -1  10  -2 4926.18 342.922   1
   1 -10   2 4941.37 341.937   1
  -1 -10  -2 5256.20 384.924   1
  -1 -10  -3 2040.33 214.283   1
  -1  10  -3 1859.87 137.100   1
   1 -10   3 1858.10 133.488   1
   1  10   3 1979.34 228.106   1
  -1 -10  -4 9191.99 640.465   1
   1  10   4 8923.23 638.742   1
  -1 -10  -5 2396.82 264.212   1
   1  10   6 15792.4 1120.22   1
  -1 -10  -6 17810.2 1122.54   1
   1  10   8 350.222 212.062   1
   1  10   9-28.2474 252.749   1
  -1 -10  -9 267.294 228.491   1
  -1 -10 -10 12787.5 849.670   1
   1  10  10 10906.9 847.684   1
  -1 -10 -11 837.087 287.022   1
   1  10  11 427.403 298.090   1
  -1 -10 -12 4999.96 432.623   1
   1  10  12 3021.81 426.071   1
  -1 -10 -14 1754.10 344.698   1
  -1  10 -14 1207.43 137.710   1
   1 -10  14 1231.51 139.448   1
   1  10  14 1226.62 356.714   1
   1  10  15 135.183 347.995   1
  -1  10 -15-43.2765 136.237   1
   1 -10  15 244.372 133.234   1
  -1 -10 -15 479.323 327.498   1
  -1  10 -16 835.501 170.030   1
   1  10  16 961.433 364.517   1
  -1 -10 -16 846.753 342.035   1
   1  10  18 2640.73 420.727   1
  -1 -10 -18 2433.51 398.277   1
   1  10  19 319.353 335.380   1
  -1 -10 -19-100.854 318.344   1
   1  10  20 676.649 318.527   1
  -1 -10 -20 304.130 286.224   1
   1  10  21 640.405 381.100   1
  -1 -10 -21 573.906 353.313   1
   1  10  22 3604.62 494.432   1
  -1 -10 -22 2557.10 452.274   1
   1  10  23 666.940 403.619   1
  -1 -10 -23 433.660 380.803   1
   1  10  24 521.553 353.081   1
  -1 -10 -24 494.354 345.981   1
   1  10  25 756.045 379.797   1
  -1 -10 -25 616.426 357.354   1
   1 -11 -25 419.845 376.916   1
  -1  11  25 589.552 395.539   1
   1 -11 -23 334.793 367.393   1
  -1  11  23 651.550 392.605   1
  -1  11  21-36.4714 383.718   1
   1 -11 -21 306.319 363.983   1
  -1  11  20 546.486 402.575   1
   1 -11 -20 1265.31 389.560   1
  -1  11  19-291.974 392.454   1
   1 -11 -19 274.065 365.718   1
  -1  11  18 289.706 357.343   1
   1 -11 -18 34.1895 348.183   1
  -1  11  17 143.235 282.119   1
   1 -11 -17 203.594 283.381   1
  -1  11  16 70.6716 351.544   1
   1 -11 -16 33.5672 331.694   1
  -1  11  15 523.397 362.000   1
   1 -11 -15 596.886 331.173   1
  -1  11  14 1302.26 327.617   1
   1 -11 -14 1565.39 316.907   1
  -1  11  13 33.5996 318.118   1
   1 -11 -13 31.9742 304.972   1
  -1  11  11 254.960 280.058   1
  -1  11  10 1574.42 307.656   1
   1 -11 -10 646.590 282.623   1
   1 -11  -9 5295.54 472.554   1
  -1  11   8 598.702 264.899   1
   1 -11  -8 189.988 248.860   1
  -1  11   7 434.663 243.075   1
   1 -11  -7 155.206 223.679   1
  -1  11   6 128.701 240.914   1
   1 -11  -6 318.599 234.165   1
  -1  11   5 2707.35 324.488   1
   1 -11  -5 3037.89 314.572   1
  -1  11   4 2401.27 283.339   1
   1 -11  -4 2296.85 268.782   1
  -1  11   3 712.787 200.454   1
  -1 -11   3 529.727 89.0623   1
   1  11  -3 663.784 96.9269   1
   1 -11  -3 553.969 191.963   1
  -1  11   2 445.428 189.050   1
   1  11  -2 201.158 104.788   1
   1 -11  -2 450.000 177.991   1
  -1 -11   2 326.772 105.904   1
   1  11  -1 1126.78 148.659   1
   1 -11  -1 1026.52 185.843   1
  -1  11   1 913.250 186.466   1
  -1 -11   1 809.139 130.878   1
   1  11   1 1001.20 185.415   1
   1 -11   1 1192.14 151.355   1
  -1  11  -1 1074.42 148.685   1
  -1 -11  -1 1233.26 187.605   1
   1  11   2 578.975 186.946   1
  -1 -11  -2 547.527 173.992   1
   1 -11   2 322.479 97.9190   1
  -1  11  -2 311.913 104.520   1
  -1 -11  -3 329.896 183.875   1
   1 -11   3 411.674 64.3803   1
  -1  11  -3 530.457 70.1701   1
   1  11   3 451.379 178.740   1
  -1 -11  -4 1998.44 245.024   1
   1  11   4 2086.52 262.009   1
  -1 -11  -5 3225.86 327.497   1
   1  11   5 3267.01 325.879   1
  -1 -11  -6 215.871 211.482   1
   1  11   6 25.3543 211.216   1
  -1 -11  -7 50.6126 228.328   1
   1  11   7-320.919 253.324   1
  -1 -11  -8 531.307 219.353   1
  -1 -11  -9 5565.90 478.425   1
   1  11   9 5155.39 486.493   1
  -1 -11 -10 1234.95 300.056   1
   1  11  10 2278.47 336.990   1
   1  11  11 534.036 270.996   1
  -1 -11 -13 31.2890 297.769   1
   1  11  13 529.658 331.373   1
  -1 -11 -14 3067.74 391.368   1
   1  11  14 1384.53 384.105   1
  -1 -11 -15 357.867 335.600   1
   1  11  15 960.478 373.037   1
  -1 -11 -16 825.121 334.552   1
   1  11  16 69.6953 356.515   1
  -1 -11 -17-767.273 335.442   1
   1  11  17 105.704 360.576   1
  -1 -11 -18 67.3314 350.037   1
   1  11  18 355.314 373.938   1
  -1 -11 -19-67.7410 342.022   1
   1  11  19 35.6955 374.886   1
  -1 -11 -20 1490.00 361.416   1
   1  11  20 999.625 373.945   1
  -1 -11 -21-202.761 299.053   1
   1  11  21 141.973 316.756   1
  -1 -11 -23 264.878 367.629   1
   1  11  23 627.119 409.102   1
  -1 -11 -25 769.193 398.097   1
   1  11  25 409.748 404.689   1
   1 -12 -24 325.924 355.101   1
  -1  12  24 349.965 388.629   1
   1 -12 -23 763.502 354.847   1
  -1  12  23 250.604 386.352   1
   1 -12 -22 674.139 334.444   1
  -1  12  22 801.741 363.551   1
  -1  12  21 475.638 331.960   1
   1 -12 -21 238.184 297.367   1
  -1  12  20 219.938 361.045   1
   1 -12 -20 34.1963 341.992   1
  -1  12  18-292.878 391.524   1
   1 -12 -18 549.837 359.958   1
  -1  12  17-36.3031 337.258   1
   1 -12 -17 34.2612 302.538   1
  -1  12  16 251.068 338.423   1
   1 -12 -16 33.9774 327.728   1
  -1  12  15 603.993 363.038   1
  -1  12  14 349.144 319.476   1
   1 -12 -14 796.014 300.670   1
  -1  12  13 961.398 343.398   1
   1 -12 -13 521.877 320.488   1
   1 -12 -12 1660.99 366.064   1
  -1  12  11 98.2216 286.125   1
   1 -12 -11 561.047 281.812   1
  -1  12  10 5629.76 500.045   1
   1 -12 -10 5784.58 502.424   1
   1 -12  -9 205.022 249.502   1
  -1  12   9 276.838 251.552   1
   1 -12  -8 1324.31 276.442   1
  -1  12   8 503.063 262.285   1
   1 -12  -7 404.525 237.668   1
  -1  12   7 482.641 260.046   1
   1 -12  -5 678.314 230.727   1
  -1  12   5 766.916 235.729   1
  -1  12   4 11950.9 868.531   1
   1 -12  -4 13306.1 871.186   1
  -1  12   3 562.687 207.770   1
   1 -12  -3 651.053 184.709   1
  -1 -12   3 379.900 89.2553   1
   1  12  -3 185.453 92.7479   1
  -1  12   2 3610.26 333.801   1
   1  12  -2 3376.69 268.632   1
   1 -12  -2 3461.97 320.316   1
  -1 -12   2 3681.80 266.732   1
   1  12  -1 3620.09 328.961   1
   1 -12  -1 4112.44 344.192   1
  -1  12   1 4773.80 363.160   1
  -1 -12   1 4849.36 329.752   1
   1  12   0 157.452 148.796   1
  -1 -12   0-313.387 144.150   1
  -1  12   0 220.512 158.531   1
   1 -12   0 73.9063 143.542   1
  -1  12  -1 4906.63 322.422   1
   1 -12   1 4175.95 317.850   1
   1  12   1 3592.96 336.618   1
  -1 -12  -1 3821.16 341.116   1
   1 -12   2 3690.38 259.732   1
  -1 -12  -2 3414.73 307.333   1
  -1  12  -2 3752.74 264.855   1
  -1 -12  -3 350.622 186.012   1
  -1  12  -3 287.278 66.1006   1
   1  12   3 218.334 193.975   1
   1 -12   3 269.796 56.7991   1
  -1 -12  -4 13579.3 847.235   1
   1  12   4 11001.4 846.548   1
   1  12   5 401.601 230.116   1
  -1 -12  -5 925.279 227.203   1
   1  12   7-223.254 259.426   1
  -1 -12  -7 474.968 235.670   1
   1  12   8 875.763 265.343   1
  -1 -12  -8 579.276 244.502   1
   1  12   9 121.271 267.815   1
  -1 -12  -9 114.595 254.700   1
  -1 -12 -10 6133.25 518.492   1
   1  12  10 6366.04 535.221   1
   1  12  11 484.082 327.881   1
  -1 -12 -11 335.627 281.246   1
  -1 -12 -12 1844.30 340.983   1
   1  12  13 33.7480 275.859   1
  -1 -12 -13 415.357 279.451   1
   1  12  14 617.764 308.391   1
  -1 -12 -14 846.303 297.033   1
   1  12  15 976.693 361.340   1
   1  12  16 353.025 349.008   1
  -1 -12 -16 1135.97 346.583   1
   1  12  17 106.876 370.190   1
  -1 -12 -17-202.438 340.165   1
   1  12  18 501.343 376.824   1
  -1 -12 -18 509.499 372.826   1
   1  12  20 178.310 391.631   1
  -1 -12 -20 441.415 363.015   1
   1  12  21 141.649 374.109   1
  -1 -12 -21 471.845 348.584   1
   1  12  22 631.389 341.923   1
  -1 -12 -22 533.382 327.416   1
   1  12  23 69.3822 321.780   1
  -1 -12 -23 854.714 321.170   1
   1  12  24 376.645 387.543   1
  -1 -12 -24 937.216 375.891   1
   1 -13 -24 482.864 404.169   1
  -1  13  24-379.024 425.700   1
   1 -13 -23 230.187 385.997   1
  -1  13  23 776.997 434.480   1
   1 -13 -22 167.294 365.882   1
  -1  13  22 432.988 410.140   1
   1 -13 -21-33.9478 346.146   1
  -1  13  21 73.4018 376.609   1
  -1  13  20 1582.75 370.272   1
   1 -13 -20 1677.39 347.489   1
  -1  13  19-626.275 400.867   1
  -1  13  18 110.972 411.900   1
   1 -13 -18 1621.91 389.421   1
  -1  13  17 330.814 349.796   1
   1 -13 -17 276.031 322.935   1
   1 -13 -16 618.756 339.508   1
  -1  13  14 534.077 356.911   1
   1 -13 -14 1383.00 357.734   1
  -1  13  13-140.464 302.191   1
   1 -13 -13 432.592 285.731   1
  -1  13  12 4245.88 476.651   1
   1 -13 -12 3629.44 449.112   1
  -1  13  11 1547.14 372.400   1
   1 -13 -11 2300.92 377.156   1
  -1  13  10 491.730 311.128   1
   1 -13 -10 218.074 305.432   1
  -1  13   9 671.163 297.772   1
   1 -13  -9 454.254 285.061   1
  -1  13   8 3055.04 364.670   1
   1 -13  -8 2427.50 337.733   1
  -1  13   7 829.808 261.676   1
   1 -13  -7 280.797 252.893   1
  -1  13   6 1052.67 280.507   1
   1 -13  -6 1450.24 269.635   1
  -1  13   4-153.678 215.280   1
   1 -13  -4 119.877 208.524   1
  -1 -13   3 24.0333 83.0016   1
  -1  13   3 144.781 193.343   1
   1  13  -3 226.007 93.6546   1
   1  13  -2 6921.54 461.285   1
  -1  13   2 6083.64 514.020   1
  -1 -13   2 6732.54 457.324   1
   1 -13  -2 6641.77 501.818   1
   1 -13  -1 127.668 165.503   1
  -1  13   1-19.4291 175.230   1
  -1 -13   0 1451.75 194.751   1
   1 -13   0 1775.05 202.891   1
   1  13   0 1391.83 208.816   1
  -1  13   0 1232.36 205.407   1
  -1 -13  -1 127.270 172.200   1
   1 -13   1 12.8471 134.188   1
   1  13   1 38.4279 187.631   1
  -1  13  -1 136.779 150.091   1
   1  13   2 6199.26 486.618   1
  -1  13  -2 6097.38 437.826   1
  -1 -13  -2 7224.23 489.246   1
   1 -13   2 6593.45 437.901   1
  -1  13  -3 79.1788 54.3052   1
   1  13   3-207.908 199.591   1
  -1 -13  -3-284.158 188.011   1
   1  13   4 223.277 228.306   1
  -1 -13  -4-23.4426 209.280   1
   1  13   6 1806.50 304.007   1
  -1 -13  -6 1786.58 281.617   1
   1  13   7-58.1948 259.127   1
  -1 -13  -7 577.670 248.610   1
   1  13   8 2088.27 328.550   1
  -1 -13  -8 2546.51 331.038   1
   1  13   9 125.313 283.744   1
  -1 -13  -9 118.432 262.672   1
   1  13  10 322.732 303.324   1
  -1 -13 -10 305.492 286.647   1
   1  13  11 926.590 325.576   1
  -1 -13 -11 2129.30 333.464   1
   1  13  12 4901.15 494.496   1
  -1 -13 -12 4680.45 466.330   1
   1  13  13 586.518 354.887   1
  -1 -13 -13-65.3286 314.153   1
   1  13  14 734.090 365.199   1
  -1 -13 -14 1887.50 357.323   1
  -1 -13 -16 778.739 301.582   1
   1  13  17 539.176 360.568   1
  -1 -13 -17 409.306 324.837   1
   1  13  18 1188.08 402.209   1
   1  13  19 681.063 398.641   1
   1  13  20 1710.14 423.914   1
  -1 -13 -20 1729.39 388.366   1
   1  13  21 35.3168 373.369   1
  -1 -13 -21 1141.16 376.576   1
   1  13  22-69.9312 375.581   1
  -1 -13 -22 364.485 351.796   1
   1  13  23-518.177 352.890   1
  -1 -13 -23 717.529 329.976   1
   1  13  24 135.999 334.336   1
   1 -14 -23 357.372 394.339   1
  -1  14  23 279.141 427.265   1
   1 -14 -21-33.7404 359.670   1
  -1  14  19 481.753 403.153   1
   1 -14 -19-137.864 352.665   1
  -1  14  18 708.861 414.440   1
   1 -14 -18 138.781 367.951   1
  -1  14  17 223.177 330.281   1
   1 -14 -17 312.315 304.260   1
  -1  14  16 2031.53 446.349   1
   1 -14 -16 2669.88 430.491   1
  -1  14  15 220.916 308.859   1
   1 -14 -15 69.0897 286.344   1
  -1  14  13 503.264 348.448   1
   1 -14 -13 441.053 321.935   1
  -1  14  12 602.479 323.782   1
   1 -14 -12 234.135 290.049   1
  -1  14  11 1113.54 316.636   1
   1 -14 -11 1083.78 310.865   1
  -1  14   9 298.192 286.258   1
   1 -14  -9-218.962 276.223   1
  -1  14   8 581.459 308.610   1
   1 -14  -8 454.803 279.652   1
  -1  14   7 2615.91 356.547   1
   1 -14  -7 1490.20 304.394   1
  -1  14   6 210.080 263.972   1
   1 -14  -6 28.0031 257.725   1
  -1  14   5-28.7162 264.715   1
   1 -14  -5 80.0762 241.184   1
   1 -14  -4 2043.18 292.515   1
  -1  14   4 2693.16 312.340   1
   1 -14  -3 706.000 212.456   1
  -1 -14   3 591.273 85.7188   1
  -1  14   3 856.632 240.027   1
   1  14  -3 763.806 97.1513   1
  -1 -14   2 1955.87 187.602   1
   1 -14  -2 1786.75 243.651   1
   1  14  -2 1784.67 194.864   1
  -1  14   2 1908.14 257.261   1
   1 -14  -1 154.012 178.959   1
  -1  14   1 41.0144 192.810   1
   1  14   0-18.1327 171.457   1
   1 -14   0 16.5703 160.452   1
  -1  14   0 263.347 171.492   1
  -1 -14   0 120.452 171.573   1
  -1 -14  -1-136.408 183.011   1
   1  14   1-164.455 181.375   1
  -1 -14  -2 1842.77 261.363   1
   1 -14   2 1950.39 183.096   1
  -1  14  -2 2091.76 185.709   1
   1  14   2 1900.57 273.448   1
   1  14   3 342.499 213.849   1
  -1 -14  -3 972.407 214.787   1
   1  14   4 2716.02 310.583   1
  -1 -14  -4 2274.95 297.539   1
   1  14   5 82.7351 243.056   1
  -1 -14  -5 78.4531 218.817   1
   1  14   6 405.546 276.419   1
  -1 -14  -6 686.542 256.465   1
   1  14   7 1661.48 318.626   1
  -1 -14  -7 2262.50 318.586   1
   1  14   8 626.197 295.506   1
  -1 -14  -8 831.428 277.994   1
   1  14   9 226.099 285.486   1
  -1 -14  -9 489.963 280.951   1
   1  14  11 1427.74 332.390   1
  -1 -14 -11 965.553 307.833   1
   1  14  12 554.954 346.192   1
  -1 -14 -12 558.071 314.999   1
   1  14  13 914.540 327.748   1
  -1 -14 -13 998.753 306.005   1
   1  14  15-35.9045 373.358   1
  -1 -14 -15 478.155 345.756   1
   1  14  16 2131.47 439.172   1
  -1 -14 -16 2672.99 414.582   1
   1  14  17 36.1942 342.025   1
  -1 -14 -17 618.180 340.555   1
   1  14  18-252.459 322.572   1
  -1 -14 -18 68.6582 300.583   1
   1  14  19-322.738 369.768   1
  -1 -14 -19 477.842 330.332   1
  -1 -14 -21 66.8050 349.234   1
   1  14  23 103.031 370.421   1
   1 -15 -22 262.816 384.361   1
  -1  15  22 281.297 447.324   1
   1 -15 -20 510.392 327.819   1
  -1  15  20 256.857 360.298   1
   1 -15 -19 448.137 393.108   1
  -1  15  19 521.924 428.210   1
   1 -15 -18 313.240 353.504   1
  -1  15  18 526.973 403.213   1
  -1  15  17 187.877 378.432   1
   1 -15 -17 244.524 340.092   1
  -1  15  16 603.016 410.519   1
   1 -15 -16 420.433 355.158   1
  -1  15  15-37.4135 367.268   1
   1 -15 -15 314.268 339.817   1
  -1  15  14-74.5458 324.885   1
   1 -15 -14 69.5488 305.095   1
  -1  15  13 887.593 384.487   1
   1 -15 -13 241.613 325.391   1
  -1  15  12 402.469 363.870   1
   1 -15 -12 716.831 340.282   1
  -1  15  11 684.594 360.573   1
   1 -15 -11 201.762 306.773   1
  -1  15  10-212.184 327.901   1
   1 -15 -10 164.961 304.720   1
  -1  15   8 571.048 312.796   1
   1 -15  -8 375.940 287.964   1
  -1  15   7-98.0478 300.178   1
   1 -15  -7 303.928 275.833   1
  -1  15   6 4717.66 479.112   1
   1 -15  -6 5241.60 465.915   1
   1 -15  -5 307.222 242.924   1
  -1  15   5 210.815 272.609   1
   1 -15  -3-98.6511 216.054   1
  -1  15   3-157.797 241.605   1
  -1 -15   2 2025.62 203.175   1
   1 -15  -2 2507.98 281.987   1
  -1  15   2 2505.03 297.621   1
   1  15  -2 2185.14 211.700   1
   1 -15  -1 262.176 200.750   1
  -1  15   1 42.5617 197.822   1
   1  15  -1 49.1156 165.466   1
   1  15   0 292.889 195.127   1
   1 -15   0 295.069 168.674   1
  -1  15   0 388.046 181.336   1
  -1 -15   0 218.293 181.000   1
  -1 -15  -1 144.624 190.152   1
   1  15   1 21.7266 199.562   1
  -1 -15  -2 1865.93 263.506   1
   1 -15   2 1836.66 176.700   1
  -1  15  -2 2074.46 187.201   1
   1  15   2 2295.93 293.588   1
   1  15   3-155.328 234.431   1
  -1 -15  -3 294.656 219.176   1
   1  15   5 290.324 261.419   1
  -1 -15  -5 27.5021 248.673   1
  -1 -15  -6 5094.72 442.214   1
   1  15   6 3785.96 431.801   1
   1  15   7 188.877 268.345   1
  -1 -15  -7-29.8035 266.015   1
   1  15   8 1105.74 312.742   1
  -1 -15  -8 677.186 296.532   1
   1  15  10 376.128 342.182   1
  -1 -15 -10 617.693 315.593   1
   1  15  11 209.710 326.307   1
  -1 -15 -11 960.043 300.930   1
   1  15  12 354.623 334.586   1
  -1 -15 -12 604.819 327.097   1
   1  15  13-323.507 353.100   1
  -1 -15 -13 784.545 323.938   1
   1  15  14 760.380 392.935   1
  -1 -15 -14 103.065 332.183   1
   1  15  15 291.313 330.099   1
  -1 -15 -15 241.900 301.000   1
   1  15  16 255.007 371.305   1
  -1 -15 -16 624.182 351.840   1
   1  15  17 254.231 390.126   1
  -1 -15 -17 103.739 361.126   1
   1  15  18 361.259 399.980   1
  -1 -15 -18 550.123 369.225   1
   1  15  19 753.147 377.617   1
  -1 -15 -19-136.309 324.885   1
   1  15  20 604.485 363.696   1
  -1 -15 -20 539.023 324.418   1
   1  15  22 277.558 381.684   1
  -1 -15 -22 32.5603 322.949   1
   1 -16 -21 165.985 330.619   1
  -1  16  21 355.296 393.218   1
   1 -16 -20 101.483 371.105   1
  -1  16  20 617.595 416.276   1
   1 -16 -19-103.154 372.971   1
  -1  16  19 332.360 443.626   1
   1 -16 -18 382.610 323.841   1
  -1  16  18 300.169 373.255   1
   1 -16 -17 807.643 363.585   1
  -1  16  17 417.580 425.031   1
   1 -16 -15 424.935 348.771   1
  -1  16  15-267.947 402.673   1
  -1  16  14 569.151 402.775   1
   1 -16 -14 846.723 354.973   1
  -1  16  13 755.676 382.694   1
   1 -16 -13-35.1243 331.926   1
  -1  16  12 824.762 358.891   1
   1 -16 -12 418.195 319.035   1
  -1  16  11 74.0944 352.731   1
   1 -16 -11 68.8918 316.932   1
  -1  16  10-182.342 345.104   1
   1 -16 -10 1492.42 359.075   1
   1 -16  -9 66.6370 283.394   1
  -1  16   9 144.123 331.540   1
   1 -16  -8 2112.30 347.727   1
  -1  16   8 2389.66 381.512   1
   1 -16  -7 409.974 291.453   1
  -1  16   7-101.998 299.114   1
   1 -16  -6 486.831 283.071   1
  -1  16   6 620.977 314.704   1
   1 -16  -5 582.992 269.588   1
  -1  16   5 93.3033 274.327   1
   1 -16  -4 551.512 253.423   1
  -1  16   4 1087.78 286.162   1
   1 -16  -3 282.986 247.691   1
  -1  16   3-82.2523 246.292   1
   1 -16  -2 754.884 245.378   1
  -1 -16   2 1097.64 145.317   1
  -1  16   2 523.312 246.258   1
   1  16  -2 786.796 153.832   1
   1 -16  -1 188.794 199.094   1
  -1 -16   1 124.379 159.049   1
  -1  16   1 556.536 224.776   1
   1  16  -1 648.270 187.857   1
  -1 -16   0-210.047 180.138   1
   1 -16   0 108.590 179.463   1
  -1  16   0 38.6813 189.819   1
   1  16   0-123.339 195.727   1
  -1 -16  -1 673.347 222.212   1
   1  16   1 606.137 242.143   1
  -1 -16  -2 983.410 248.284   1
   1 -16   2 987.731 134.919   1
  -1  16  -2 780.619 134.484   1
   1  16   2 737.278 256.238   1
   1  16   4 1097.33 281.623   1
  -1 -16  -4 219.889 244.772   1
   1  16   5 273.361 272.449   1
  -1 -16  -5 115.625 257.698   1
   1  16   6 1077.39 325.546   1
  -1 -16  -6 1533.47 323.287   1
   1  16   7 361.183 290.580   1
  -1 -16  -7-404.929 272.116   1
   1  16   8 2565.13 386.983   1
   1  16   9 103.691 318.715   1
  -1 -16  -9-327.999 288.509   1
   1  16  10 988.932 355.484   1
  -1 -16 -10 770.659 324.686   1
   1  16  11 968.193 347.027   1
  -1 -16 -11 68.0391 306.305   1
   1  16  12 253.889 322.586   1
  -1 -16 -12 172.047 303.480   1
   1  16  13 584.761 385.546   1
  -1 -16 -13 382.700 346.206   1
   1  16  14 293.578 344.444   1
  -1 -16 -14 139.709 311.319   1
   1  16  15 588.092 400.864   1
  -1 -16 -15 384.799 351.012   1
  -1 -16 -16 1081.84 368.203   1
   1  16  17-109.582 347.941   1
  -1 -16 -17 451.155 311.211   1
   1  16  18 145.414 410.693   1
  -1 -16 -18-103.333 352.893   1
   1  16  19 969.000 438.106   1
  -1 -16 -19 1054.04 396.089   1
   1  16  20 532.876 425.718   1
  -1 -16 -20 402.406 364.313   1
   1  16  21-140.237 401.718   1
  -1 -16 -21 131.582 348.594   1
   1 -17 -20 637.816 388.932   1
  -1  17  20 395.187 458.821   1
   1 -17 -19-136.869 334.057   1
  -1  17  19 293.045 392.771   1
   1 -17 -18 868.415 385.306   1
  -1  17  18-223.826 419.816   1
   1 -17 -17 70.3416 338.156   1
  -1  17  17 377.834 380.508   1
   1 -17 -16 780.935 382.284   1
  -1  17  16 343.110 424.255   1
   1 -17 -14 1680.12 366.453   1
  -1  17  14 771.001 393.923   1
   1 -17 -13 392.849 344.406   1
  -1  17  13-231.089 351.585   1
   1 -17 -12 639.885 345.294   1
  -1  17  12 38.3300 358.123   1
   1 -17 -11 176.259 313.962   1
  -1  17  11 532.136 365.109   1
   1 -17 -10 417.729 332.816   1
  -1  17  10-75.0645 358.808   1
   1 -17  -9 68.5399 297.403   1
  -1  17   9-147.164 333.109   1
   1 -17  -8 503.052 304.466   1
  -1  17   8 828.116 340.103   1
   1 -17  -7-163.324 283.511   1
  -1  17   7 349.621 304.115   1
   1 -17  -6 1262.00 310.729   1
  -1  17   6 1449.64 336.773   1
   1 -17  -5 483.622 305.095   1
  -1  17   5 611.938 310.155   1
   1 -17  -4-28.6427 259.869   1
  -1  17   4-61.0578 285.266   1
   1 -17  -2 73.3471 225.096   1
  -1  17   2-362.359 241.071   1
   1 -17  -1 633.272 198.732   1
   1  17  -1 557.523 183.697   1
  -1  17   1 301.971 232.166   1
   1  17   0 714.868 222.015   1
  -1  17   0 729.883 211.036   1
  -1 -17  -1 569.764 231.879   1
   1  17   1 759.840 246.026   1
  -1 -17  -2 150.981 225.970   1
   1  17   2 731.397 265.184   1
   1  17   4 427.079 281.535   1
  -1 -17  -4 28.7859 265.702   1
   1  17   5 222.895 272.398   1
  -1 -17  -5 241.238 245.363   1
   1  17   6 1318.68 316.978   1
  -1 -17  -6 1785.94 326.143   1
   1  17   7 67.9427 311.984   1
  -1 -17  -7 129.308 276.860   1
   1  17   8 453.305 316.720   1
  -1 -17  -8 365.126 311.180   1
   1  17   9 71.2002 337.841   1
  -1 -17  -9-372.779 301.346   1
   1  17  10 144.710 349.281   1
  -1 -17 -10 413.267 321.052   1
   1  17  11 402.752 337.643   1
  -1 -17 -11 348.576 309.985   1
   1  17  12 295.332 357.230   1
  -1 -17 -12-281.083 314.214   1
   1  17  13-222.434 384.094   1
  -1 -17 -13-35.2918 347.615   1
   1  17  14 557.904 377.552   1
  -1 -17 -14 1272.16 363.770   1
   1  17  16 778.071 386.815   1
  -1 -17 -16 631.839 344.207   1
   1  17  17-293.713 407.451   1
  -1 -17 -17-244.097 364.938   1
   1  17  18 109.451 387.047   1
  -1 -17 -18 1170.81 371.464   1
   1  17  19 650.458 398.012   1
  -1 -17 -19 101.720 321.133   1
   1  17  20 820.594 448.081   1
  -1 -17 -20 432.650 372.941   1
  -1  18  19 471.469 427.721   1
   1 -18 -19 339.949 377.780   1
  -1  18  18 184.790 405.752   1
   1 -18 -18 381.144 341.093   1
  -1  18  17 188.291 431.829   1
   1 -18 -17 668.307 382.483   1
  -1  18  16 228.714 372.818   1
   1 -18 -16-35.6180 329.016   1
  -1  18  15 230.799 396.835   1
   1 -18 -15 215.651 326.366   1
  -1  18  13 697.845 407.292   1
   1 -18 -13 144.892 362.402   1
  -1  18  12 38.7304 380.855   1
   1 -18 -12 253.301 343.368   1
  -1  18  10 381.828 359.283   1
   1 -18 -10 535.087 318.981   1
  -1  18   9-112.706 352.412   1
   1 -18  -9-70.4359 327.856   1
  -1  18   8 1581.89 365.579   1
   1 -18  -8 276.110 313.891   1
  -1  18   6 694.163 347.261   1
   1 -18  -6-32.6079 246.477   1
  -1  18   5 299.545 298.220   1
  -1  18   4 878.034 298.558   1
   1  18   4 1036.10 331.085   1
   1  18   5 573.094 318.177   1
   1  18   6 243.209 312.643   1
  -1 -18  -6 652.155 296.583   1
   1  18   8 1482.42 368.316   1
  -1 -18  -8 1096.05 348.152   1
   1  18   9-36.7967 354.161   1
  -1 -18  -9 34.8592 326.956   1
   1  18  10 558.870 369.205   1
  -1 -18 -10 352.973 344.509   1
   1  18  12 490.911 372.758   1
  -1 -18 -12 357.767 322.318   1
   1  18  13 75.5941 386.258   1
  -1 -18 -13 358.105 363.641   1
   1  18  15-452.634 384.774   1
  -1 -18 -15 712.027 336.004   1
   1  18  16 864.960 422.526   1
  -1 -18 -16 141.166 359.306   1
   1  18  17 371.406 376.459   1
  -1 -18 -17 34.8506 345.745   1
   1  18  18-73.6102 422.802   1
  -1 -18 -18-34.3327 350.084   1
   1  18  19 324.933 442.720   1
  -1 -18 -19 33.6804 373.618   1
  -2   0  26 375.905 360.623   1
   2   0 -26 388.595 365.563   1
  -2   0  25 263.282 358.874   1
   2   0 -25 70.6215 343.651   1
  -2   0  24 4598.21 502.453   1
   2   0 -24 4672.91 508.868   1
  -2   0  23 444.580 348.317   1
   2   0 -23-69.5860 338.646   1
  -2   0  22-109.748 343.882   1
   2   0 -22 377.542 340.408   1
  -2   0  21-323.932 332.510   1
   2   0 -21-641.373 315.057   1
  -2   0  20 5433.31 546.124   1
   2   0 -20 6922.83 557.212   1
   2   0 -19 32.0612 283.128   1
  -2   0  19 68.8571 298.789   1
   2   0 -18 2763.47 362.372   1
  -2   0  18 2879.04 386.739   1
   2   0 -17 688.884 282.142   1
  -2   0  17 129.529 291.371   1
   2   0 -16 1840.94 301.824   1
  -2   0  16 1243.94 304.961   1
   2   0 -15 191.955 242.181   1
  -2   0  15-88.4577 269.693   1
   2   0 -14 17205.5 1157.63   1
  -2   0  12 7572.54 565.947   1
   2   0 -12 7273.83 555.714   1
   2   0 -11-344.781 193.059   1
  -2   0  11-23.0895 187.912   1
   2   0 -10-59.8632 183.364   1
  -2   0  10-172.169 178.889   1
   2   0  -9 238.897 146.692   1
  -2   0   9-98.8096 156.494   1
  -2   0   8 12009.8 775.113   1
   2   0  -8 11040.5 765.038   1
  -2   0   7-178.203 156.235   1
   2   0  -7 90.5187 156.303   1
  -2   0   5 37.3908 123.044   1
   2   0  -5 117.108 113.026   1
  -2   0   4 28121.5 1842.37   1
   2   0  -4 30245.8 1841.27   1
  -2   0   3-45.4107 113.427   1
   2   0  -3 93.9051 113.138   1
   2   0  -2 96854.1 6254.16   1
  -2   0   2 104373. 6254.35   1
   2   0  -1-31.2626 85.8443   1
  -2   0   1-123.961 90.8229   1
   2   0   0 15420.3 1039.56   1
  -2   0   0 17478.9 1040.12   1
  -2   0  -1-39.1540 80.9892   1
   2   0   1 104.906 84.0581   1
  -2   0  -2 107230. 6622.08   1
   2   0   2 105874. 6622.72   1
  -2   0  -3 91.3619 97.3394   1
   2   0   3-25.7713 100.920   1
   2   0   4 28625.9 1774.36   1
  -2   0  -4 27646.3 1770.58   1
  -2   0  -5 22.5442 127.845   1
   2   0   5 12.0715 151.236   1
  -2   0  -7-218.077 139.697   1
   2   0   7 172.765 146.490   1
   2   0   8 11778.4 781.301   1
  -2   0  -8 11560.4 777.892   1
   2   0   9-18.7284 149.430   1
  -2   0  -9-53.4266 136.790   1
   2   0  10-142.443 174.454   1
   2   0  11 21.9269 175.424   1
  -2   0 -11-124.742 161.502   1
  -2   0 -12 7740.90 540.081   1
   2   0  12 6653.19 541.285   1
   2   0  13 563.961 228.625   1
  -2   0 -13-95.4050 211.936   1
   2   0  14 15111.1 1009.29   1
  -2   0 -14 14333.2 994.505   1
   2   0  15-55.4574 225.827   1
   2   0  16 1075.58 266.903   1
  -2   0 -16 1543.07 254.840   1
   2   0  17 303.283 264.924   1
  -2   0 -17 258.745 258.755   1
   2   0  18 3600.11 395.952   1
  -2   0 -18 3461.04 387.451   1
   2   0  20 5808.75 531.614   1
  -2   0 -20 5625.16 521.161   1
   2   0  21 482.870 300.733   1
  -2   0 -21 653.477 299.714   1
   2   0  22-141.495 318.315   1
  -2   0 -22 100.557 309.589   1
   2   0  23 577.409 353.516   1
  -2   0 -23 582.308 350.547   1
   2   0  24 3868.68 464.226   1
  -2   0 -24 3230.60 438.728   1
   2   0  25 295.048 339.047   1
  -2   0 -25 245.372 345.581   1
   2   0  26 747.772 389.764   1
  -2   0 -26 494.267 392.285   1
   2  -1 -26 315.637 356.563   1
  -2   1  26-37.3411 352.335   1
   2   1 -25 1100.15 370.034   1
  -2  -1  25 377.527 368.328   1
   2  -1 -24 770.560 380.738   1
   2   1 -24 1021.63 348.969   1
  -2   1  24 1380.02 385.890   1
  -2  -1  24 1313.28 358.611   1
   2  -1 -23 973.807 374.584   1
  -2   1  23-37.0782 354.853   1
   2   1 -22 2909.09 394.248   1
  -2  -1  22 1823.10 372.765   1
   2  -1 -21 1287.16 358.049   1
   2   1 -21 1810.63 345.600   1
  -2  -1  21 1108.10 347.631   1
  -2   1  21 2101.85 401.976   1
   2  -1 -20 298.580 315.645   1
   2   1 -20 294.754 287.757   1
  -2   1  20 71.2250 336.272   1
  -2  -1  20 314.271 310.051   1
   2  -1 -19 1553.03 349.627   1
  -2   1  19 1360.23 349.974   1
   2   1 -18 1656.84 335.946   1
  -2  -1  18 820.574 322.885   1
   2   1 -17 5424.18 476.844   1
  -2   1  17 5711.79 511.626   1
  -2  -1  17 5286.19 494.965   1
  -2   1  16 7928.51 658.954   1
  -2  -1  16 8631.85 647.104   1
   2  -1 -16 7349.57 639.235   1
   2   1 -16 9103.92 637.684   1
  -2   1  15 659.314 244.785   1
   2  -1 -15 587.546 237.355   1
   2   1 -15 671.151 244.292   1
  -2  -1  15 636.648 260.721   1
  -2   1  14 4517.75 451.821   1
   2  -1 -14 5280.10 443.884   1
  -2  -1  13 8226.16 616.570   1
   2   1 -13 8398.98 611.150   1
   2  -1 -12 382.270 204.211   1
  -2   1  12 50.9114 217.067   1
   2   1 -12-67.1237 181.868   1
   2  -1 -11 4211.71 375.098   1
   2   1 -11 4550.10 363.046   1
  -2   1  11 4152.63 381.083   1
  -2  -1  11 4358.19 368.146   1
  -2   1  10 24997.7 1624.88   1
  -2  -1  10 25347.5 1620.62   1
   2  -1 -10 24943.2 1621.60   1
   2   1 -10 25117.0 1614.83   1
   2  -1  -9 2002.78 212.455   1
  -2  -1   9 1877.11 222.510   1
   2   1  -9 1625.96 203.663   1
  -2  -1   8 30034.7 1860.22   1
  -2   1   8 29208.7 1865.49   1
   2   1  -8 27992.5 1852.93   1
   2  -1  -8 29637.8 1862.71   1
  -2   1   7 16650.2 1101.53   1
   2  -1  -7 17118.3 1097.90   1
  -2   1   6 4780.28 369.539   1
  -2  -1   6 4875.62 356.617   1
   2  -1  -6 5412.48 368.697   1
   2   1  -6 4329.30 349.990   1
  -2   1   5 9218.47 606.336   1
  -2  -1   5 7922.65 588.141   1
   2  -1  -5 9276.58 603.622   1
   2   1  -5 9164.68 589.012   1
  -2  -1   4 4261.46 316.879   1
  -2   1   4 5061.84 333.892   1
   2  -1  -4 4767.17 327.876   1
  -2   1   3 109662. 6504.99   1
  -2  -1   3 103096. 6499.92   1
   2  -1  -3 103094. 6503.77   1
   2   1  -3 103033. 6499.26   1
   2  -1  -2 2272.32 192.768   1
   2   1  -2 2437.19 182.062   1
  -2  -1   2 2230.20 182.725   1
  -2   1   2 1994.09 196.232   1
   2  -1  -1 19339.5 1114.20   1
  -2   1   1 17445.5 1115.07   1
   2   1  -1 18619.7 1112.31   1
  -2  -1   1 15362.8 1109.86   1
   2  -1   0 67.4608 100.212   1
  -2   1   0 31.7872 100.922   1
  -2  -1   0 6.52116 99.1142   1
   2   1   0 12.7644 102.844   1
  -2   1  -1 14792.6 1071.89   1
   2   1   1 20252.6 1080.49   1
  -2  -1  -1 18907.1 1078.52   1
   2  -1   1 15359.0 1072.90   1
   2  -1   2 2462.57 195.802   1
   2   1   2 2191.97 185.552   1
  -2  -1  -2 2479.31 187.499   1
  -2   1  -2 2588.34 191.128   1
   2   1   3 97944.2 6017.47   1
   2  -1   3 103441. 6012.50   1
  -2   1  -3 90581.8 6009.28   1
  -2  -1  -3 95700.6 6016.69   1
   2  -1   4 4853.91 335.064   1
  -2  -1  -4 4438.30 343.913   1
  -2   1  -4 4585.21 328.034   1
   2   1   4 5168.69 353.986   1
  -2  -1  -5 8042.70 572.433   1
  -2   1  -5 9157.35 570.368   1
   2  -1   5 8626.54 571.917   1
   2   1   5 8037.93 576.566   1
  -2   1  -6 5057.42 361.911   1
  -2  -1  -6 5443.89 377.297   1
   2   1   6 4641.69 379.687   1
   2  -1   6 4980.13 367.008   1
  -2  -1  -7 16852.3 1097.60   1
   2   1   7 17009.8 1103.85   1
  -2   1  -8 28752.7 1844.65   1
  -2  -1  -8 28813.0 1852.87   1
   2  -1   8 28503.9 1847.62   1
   2   1   8 30277.7 1856.90   1
   2  -1   9 1324.61 190.954   1
   2   1   9 1894.01 220.002   1
  -2   1  -9 1360.36 195.748   1
  -2  -1  -9 1564.75 212.575   1
   2  -1  10 24393.4 1572.13   1
   2   1  10 24419.7 1578.21   1
   2   1  11 4322.65 357.400   1
   2  -1  11 4464.45 352.295   1
  -2  -1 -11 3449.15 349.995   1
  -2   1 -11 4014.46 341.321   1
   2   1  12-24.3162 209.613   1
  -2   1 -12 214.292 178.834   1
  -2  -1 -12-230.887 195.883   1
  -2   1 -13 8639.58 605.051   1
   2  -1  13 7863.40 605.784   1
  -2  -1 -14 4442.20 404.427   1
   2   1  14 3912.42 412.511   1
  -2  -1 -15 1023.40 267.397   1
  -2   1 -15 409.969 245.082   1
   2  -1  15 568.001 257.398   1
  -2   1 -16 8247.02 594.863   1
  -2  -1 -16 7024.81 599.609   1
   2  -1  16 8318.97 598.075   1
   2   1  16 6706.36 610.265   1
  -2   1 -17 4994.49 452.522   1
   2  -1  17 4208.27 461.494   1
  -2   1 -18 882.293 290.304   1
   2  -1  18 1058.85 308.279   1
  -2   1 -19 1617.27 329.689   1
  -2  -1 -19 716.600 297.629   1
   2  -1  19 1323.33 322.772   1
   2   1  19 362.741 286.606   1
  -2  -1 -20-32.0257 308.834   1
  -2   1 -20 31.5911 280.193   1
   2   1  20 236.755 311.813   1
   2  -1  20 99.9037 290.944   1
  -2   1 -21 977.231 310.172   1
  -2  -1 -21 1604.88 348.585   1
   2  -1  21 1100.78 329.016   1
   2   1  21 1070.29 360.085   1
  -2   1 -22 2989.89 414.408   1
   2  -1  22 2903.18 421.736   1
  -2  -1 -23 512.109 338.834   1
   2   1  23 287.752 331.197   1
  -2  -1 -24 1246.04 392.931   1
  -2   1 -24 1326.72 364.662   1
   2  -1  24 1320.01 366.233   1
   2   1  24 2217.04 409.373   1
  -2   1 -25 35.3582 354.129   1
   2  -1  25-149.175 338.356   1
  -2  -1 -26-209.293 338.361   1
   2   1  26-183.997 337.438   1
   2  -2 -28 272.179 409.022   1
   2  -2 -27 1207.26 411.192   1
  -2   2  27 514.290 398.747   1
   2  -2 -26 660.977 364.907   1
  -2   2  26 666.252 373.579   1
   2  -2 -25 1152.24 362.360   1
   2   2 -25 678.258 363.905   1
  -2   2  25 929.591 356.105   1
   2  -2 -24 698.359 345.678   1
   2   2 -24 70.5871 342.167   1
  -2   2  24 74.4167 330.562   1
  -2  -2  24 1158.16 374.065   1
   2  -2 -23 487.172 358.259   1
   2   2 -23 590.319 345.509   1
  -2   2  23 334.062 354.489   1
  -2  -2  23 886.598 350.882   1
   2   2 -22-34.0816 321.095   1
   2  -2 -22 758.156 358.255   1
  -2  -2  22 617.173 361.827   1
  -2   2  22 663.659 361.209   1
   2  -2 -21 781.397 332.780   1
   2   2 -21 532.589 306.220   1
  -2   2  21 255.290 328.722   1
  -2  -2  21-354.229 305.941   1
   2   2 -20 2201.28 355.960   1
   2  -2 -20 2301.60 375.164   1
  -2   2  20 2661.44 396.656   1
  -2  -2  20 3240.73 385.508   1
   2  -2 -19 97.9167 284.494   1
   2   2 -19-31.3405 278.516   1
  -2  -2  19-33.4077 290.556   1
  -2   2  19-70.5794 300.087   1
   2  -2 -18 2063.03 317.665   1
  -2   2  18 1638.24 329.000   1
  -2  -2  18 2225.51 360.678   1
   2   2 -18 1844.79 323.293   1
   2  -2 -17 2703.65 367.990   1
   2   2 -17 3130.38 350.946   1
  -2  -2  17 2751.10 357.901   1
   2  -2 -16 118.845 278.151   1
  -2   2  16 445.552 299.070   1
   2   2 -16-331.485 248.070   1
  -2  -2  16 59.1189 254.819   1
   2  -2 -15 971.024 245.661   1
  -2   2  15 730.315 264.800   1
   2   2 -15 1441.26 260.193   1
  -2  -2  15 981.401 254.698   1
   2  -2 -14 4538.96 418.798   1
  -2   2  14 3388.90 419.479   1
   2   2 -14 4571.59 389.103   1
  -2  -2  14 4442.16 410.839   1
   2  -2 -13 390.854 221.029   1
   2   2 -13 416.502 213.290   1
  -2  -2  13 495.745 231.757   1
  -2   2  13 607.171 206.191   1
  -2  -2  12 23637.6 1538.32   1
  -2   2  11-48.9468 225.180   1
   2  -2 -11 69.5677 202.155   1
   2   2 -11 119.437 178.421   1
  -2  -2  11 42.6073 178.666   1
  -2  -2  10 24191.9 1450.69   1
  -2   2  10 20656.9 1458.97   1
   2   2 -10 23138.8 1444.01   1
   2  -2 -10 21028.8 1455.36   1
  -2   2   9 3402.25 306.441   1
  -2  -2   9 3007.36 273.151   1
   2  -2  -9 3333.13 299.422   1
   2   2  -9 2887.39 273.766   1
  -2   2   8 2403.83 266.174   1
  -2  -2   8 2873.63 247.621   1
   2  -2  -8 2380.98 262.906   1
   2   2  -8 2863.00 234.742   1
  -2   2   7 379.782 160.776   1
   2  -2  -7 458.333 162.208   1
   2  -2  -6 17112.5 1145.52   1
   2   2  -6 16856.6 1132.23   1
  -2   2   6 19129.4 1153.85   1
  -2  -2   6 17945.8 1134.41   1
   2   2  -5 5469.17 388.344   1
  -2  -2   5 5611.12 397.114   1
  -2  -2   4 14109.7 879.314   1
   2   2  -4 13827.8 877.598   1
   2  -2  -4 12114.9 886.132   1
  -2   2   4 14663.2 893.923   1
  -2  -2   3 3526.73 287.330   1
   2   2  -3 4148.95 285.701   1
   2  -2  -3 4659.89 319.001   1
  -2   2   3 4405.19 319.830   1
   2   2  -2 13007.2 799.114   1
  -2  -2   2 11731.3 798.932   1
  -2   2   2 12829.5 813.089   1
   2  -2  -2 12605.8 810.092   1
   2  -2  -1 114440. 7663.52   1
  -2  -2   1 124296. 7660.82   1
  -2   2   1 127169. 7664.46   1
   2   2  -1 126827. 7659.78   1
   2   2   0 33830.7 2052.74   1
  -2   2   0 34805.1 2050.04   1
  -2  -2   0 32327.7 2051.42   1
   2  -2   0 30262.9 2049.49   1
   2  -2   1 119947. 7805.16   1
  -2  -2  -1 135732. 7810.59   1
   2   2   1 139650. 7811.88   1
  -2   2  -1 113746. 7805.14   1
   2  -2   2 11536.0 743.870   1
   2   2   2 11036.4 757.970   1
  -2  -2  -2 11214.3 757.766   1
  -2   2  -2 12454.8 746.336   1
   2  -2   3 4726.00 330.925   1
   2   2   3 5176.21 356.806   1
  -2  -2  -3 4850.99 349.799   1
  -2   2  -3 4879.78 331.499   1
   2  -2   4 14501.2 894.827   1
   2   2   4 13931.9 910.899   1
  -2  -2  -4 12873.1 905.194   1
  -2   2  -4 14295.6 892.175   1
   2  -2   5 6576.85 448.235   1
  -2   2  -5 6580.59 445.698   1
   2  -2   6 17804.0 1125.84   1
   2   2   6 18615.4 1146.82   1
  -2  -2  -6 16347.7 1136.34   1
  -2   2  -6 17527.4 1122.30   1
  -2  -2  -7 548.644 153.702   1
  -2   2  -7 696.649 121.509   1
   2  -2   7 376.606 134.722   1
   2   2   7 517.552 160.870   1
  -2  -2  -8 2843.61 261.317   1
  -2   2  -8 2268.15 225.646   1
   2  -2   8 2613.72 232.675   1
   2   2   8 2465.63 263.084   1
  -2   2  -9 2961.94 257.380   1
  -2  -2  -9 2637.99 276.843   1
   2  -2   9 2859.74 256.770   1
   2   2   9 3175.81 286.369   1
   2   2  10 22672.0 1474.67   1
  -2  -2 -11-248.243 188.356   1
  -2   2 -11 264.713 168.764   1
   2   2  11-214.209 193.838   1
   2  -2  11-39.8255 167.786   1
   2  -2  12 20719.7 1351.93   1
   2   2  13 391.748 254.493   1
   2  -2  13 618.633 206.789   1
  -2   2 -13 572.535 208.475   1
  -2  -2 -13 532.252 235.581   1
  -2   2 -14 4743.25 375.741   1
   2  -2  14 3809.92 371.723   1
   2   2  14 3146.97 406.962   1
  -2  -2 -14 3889.32 396.987   1
   2  -2  15 1762.80 274.066   1
   2   2  15 1104.34 295.249   1
  -2  -2 -15 1509.25 303.456   1
  -2   2 -15 1221.78 257.207   1
   2   2  16 362.827 274.903   1
   2  -2  16 55.5992 234.804   1
  -2   2 -16-26.3626 232.840   1
  -2  -2 -16-28.6415 263.544   1
   2  -2  17 2960.88 355.257   1
  -2   2 -17 2770.45 342.659   1
  -2  -2 -17 2936.50 343.778   1
   2   2  18 1327.15 323.084   1
   2  -2  18 1349.31 312.763   1
  -2   2 -18 2087.53 315.280   1
   2   2  19-133.209 321.680   1
   2  -2  19 31.8876 292.790   1
  -2   2 -19-30.1828 284.168   1
  -2  -2 -19 31.4644 303.929   1
   2   2  20 2042.67 385.650   1
  -2  -2 -20 2253.89 373.368   1
   2   2  21 450.827 300.181   1
   2  -2  21 652.028 320.571   1
  -2   2 -21 32.5260 292.667   1
  -2  -2 -21 131.547 283.459   1
   2   2  22 883.936 370.330   1
   2  -2  22 636.837 330.080   1
  -2  -2 -22 301.350 352.491   1
  -2   2 -22 570.709 330.904   1
   2   2  23-71.6590 351.298   1
   2  -2  23 868.175 343.390   1
  -2  -2 -23 644.848 362.786   1
  -2   2 -23 1033.39 361.641   1
   2   2  24 506.870 325.600   1
   2  -2  24 1181.06 371.212   1
  -2  -2 -24 652.798 339.563   1
  -2   2 -24 350.786 350.704   1
   2   2  25 1088.66 384.280   1
  -2  -2 -25 518.318 382.174   1
   2   2  26 689.591 388.675   1
  -2  -2 -26 689.903 394.553   1
   2   2  27 801.549 364.239   1
  -2  -2 -27 1101.15 388.183   1
   2  -3 -27 272.673 396.033   1
  -2   3  27-36.3079 378.502   1
   2  -3 -26 1138.43 415.458   1
  -2   3  26 440.881 396.494   1
   2  -3 -25 451.474 389.614   1
  -2   3  25 814.306 393.551   1
   2   3 -23 659.276 340.633   1
   2  -3 -23 104.140 318.231   1
  -2  -3  23-439.278 334.239   1
  -2   3  23 222.923 334.453   1
   2   3 -22 4070.20 454.044   1
   2  -3 -22 3031.76 430.433   1
  -2   3  22 4253.16 456.591   1
  -2  -3  22 3807.44 449.283   1
   2   3 -21 725.783 310.686   1
  -2  -3  21 351.020 315.729   1
  -2   3  20 1523.41 367.649   1
  -2   3  19 529.693 334.628   1
   2  -3 -19 657.035 317.425   1
   2   3 -19 1111.58 292.259   1
  -2  -3  19 427.225 292.769   1
  -2  -3  18 6054.69 528.601   1
   2   3 -18 6199.53 519.445   1
   2  -3 -18 6114.19 549.086   1
  -2   3  18 5489.32 555.519   1
   2   3 -17 226.533 251.278   1
  -2  -3  17 60.3203 263.621   1
   2  -3 -16 5135.96 491.486   1
   2   3 -16 5943.08 477.398   1
  -2  -3  16 6045.02 487.254   1
  -2   3  16 5083.93 500.089   1
  -2   3  15-277.852 290.133   1
   2  -3 -15 116.576 247.282   1
  -2   3  14 3026.89 374.941   1
   2   3 -14 3462.20 331.763   1
  -2  -3  14 2825.34 332.935   1
   2  -3 -14 3221.97 364.809   1
  -2   3  13 169.195 250.816   1
   2  -3 -13 748.205 236.249   1
   2   3 -13 133.631 195.091   1
  -2  -3  13 261.154 200.948   1
  -2   3  12 11402.8 888.237   1
  -2  -3  12 13751.0 876.718   1
   2  -3 -12 13016.3 891.885   1
   2   3 -12 13094.7 867.332   1
  -2   3  11 2106.14 290.214   1
   2  -3 -11 2404.40 286.050   1
   2   3 -11 2324.50 241.646   1
  -2  -3  11 2516.23 264.106   1
  -2  -3  10 12862.8 825.126   1
  -2   3  10 12594.4 851.555   1
   2   3 -10 11849.5 820.372   1
   2  -3 -10 11866.0 842.349   1
  -2   3   9 957.493 210.844   1
   2   3  -9 1602.24 181.082   1
  -2  -3   9 1213.06 166.629   1
   2  -3  -9 1329.26 215.311   1
   2  -3  -8-78.1540 174.245   1
  -2   3   8 618.595 186.501   1
  -2   3   7 7238.66 474.001   1
  -2  -3   7 6864.50 454.636   1
   2  -3  -7 6330.32 466.444   1
   2   3  -7 5787.00 452.137   1
  -2  -3   6 16606.6 1054.71   1
  -2   3   6 16617.7 1078.17   1
   2  -3  -6 17052.9 1072.90   1
   2   3  -6 15813.6 1052.27   1
   2  -3  -5 516.132 123.708   1
   2   3  -5 669.122 124.466   1
  -2  -3   5 765.719 128.053   1
  -2   3   5 777.020 134.509   1
  -2  -3   4 6151.82 426.119   1
   2   3  -4 6557.57 422.906   1
   2   3  -3 12507.9 737.163   1
   2  -3  -3 11044.3 754.452   1
  -2  -3   3 10783.7 738.139   1
  -2   3   3 11361.6 757.089   1
   2  -3  -2 30285.4 2084.37   1
  -2  -3   2 31565.9 2073.11   1
  -2   3   2 34661.7 2086.21   1
   2   3  -2 35590.1 2073.00   1
   2  -3  -1 61960.2 3777.68   1
  -2  -3   1 61339.0 3772.77   1
  -2   3   1 54455.9 3777.58   1
   2   3  -1 63817.4 3773.82   1
   2  -3   0 238.406 103.182   1
  -2   3   0-64.1461 103.797   1
  -2  -3   0 22.1810 92.9571   1
   2   3   0 130.208 97.9982   1
  -2  -3  -1 60601.1 3425.61   1
   2   3   1 57251.0 3425.75   1
  -2   3  -1 54771.9 3417.21   1
   2  -3   1 49614.5 3416.11   1
   2   3   2 33898.2 2121.15   1
   2  -3   2 34460.7 2106.91   1
  -2   3  -2 34931.5 2107.25   1
  -2  -3  -2 30502.7 2117.46   1
   2  -3   3 10228.1 666.294   1
  -2  -3  -3 11819.0 687.688   1
  -2   3  -3 9507.43 663.967   1
   2   3   3 11223.5 687.802   1
  -2   3  -4 7339.17 468.561   1
   2  -3   4 6935.28 468.774   1
   2  -3   5 644.584 112.490   1
   2   3   5 756.336 184.823   1
  -2  -3  -5 908.853 164.949   1
  -2   3  -5 454.446 104.688   1
   2  -3   6 15649.2 1066.95   1
   2   3   6 18335.5 1098.09   1
  -2   3  -6 16709.4 1067.04   1
  -2  -3  -6 17246.7 1088.75   1
   2   3   7 6174.95 490.137   1
   2  -3   7 7696.87 465.853   1
  -2  -3  -7 6265.62 483.563   1
  -2   3  -7 6245.55 456.216   1
  -2  -3  -8 268.827 174.130   1
   2   3   8 202.895 191.236   1
  -2   3  -9 1397.12 164.351   1
  -2  -3  -9 1352.59 187.382   1
   2   3   9 1067.03 193.026   1
   2  -3   9 1738.92 180.682   1
   2   3  10 11424.2 767.769   1
   2  -3  10 11147.6 744.833   1
  -2  -3 -10 10359.5 761.391   1
   2  -3  11 1749.83 227.808   1
  -2  -3 -11 2248.12 279.594   1
  -2   3 -11 2108.33 234.346   1
  -2  -3 -12 11220.9 824.398   1
  -2   3 -12 13109.2 812.609   1
   2   3  12 11742.8 830.485   1
   2  -3  12 11334.2 807.803   1
   2   3  13 215.092 239.834   1
   2  -3  13 695.245 212.954   1
  -2   3 -13 82.7716 185.446   1
  -2  -3 -13 392.312 225.401   1
   2   3  14 2276.29 344.863   1
   2  -3  14 2030.44 283.805   1
  -2  -3 -14 2684.35 324.497   1
   2   3  15-29.6920 286.676   1
  -2  -3 -15 506.699 284.640   1
   2   3  16 5482.94 510.143   1
  -2   3 -16 6443.19 492.055   1
  -2  -3 -16 6447.71 509.697   1
   2  -3  16 4941.11 478.023   1
   2  -3  17-200.950 269.997   1
  -2   3 -17-162.753 242.333   1
  -2   3 -18 5276.63 462.299   1
   2  -3  18 4909.89 470.506   1
   2   3  18 4389.50 478.398   1
  -2  -3 -18 4988.07 477.045   1
   2  -3  19 220.929 290.435   1
   2   3  19 33.5715 327.733   1
  -2   3 -19 358.681 269.108   1
  -2  -3 -19 634.491 338.727   1
   2  -3  20 2307.89 341.620   1
   2   3  20 1267.96 335.638   1
  -2  -3 -20 1490.12 322.431   1
  -2   3 -20 1874.46 319.940   1
   2  -3  21 239.790 316.629   1
  -2   3 -21 162.215 301.649   1
   2   3  22 3424.60 468.777   1
   2  -3  22 3631.68 447.052   1
  -2  -3 -22 3343.39 462.241   1
  -2   3 -22 4835.41 453.483   1
   2  -3  23 253.938 335.089   1
   2   3  23 143.054 302.746   1
  -2   3 -23-34.4807 318.501   1
  -2  -3 -23-33.8899 311.206   1
   2   3  25 540.171 366.971   1
  -2  -3 -25 548.621 369.192   1
   2   3  26 71.8913 333.544   1
  -2  -3 -26 717.677 360.829   1
  -2  -3 -27-169.605 380.845   1
   2  -4 -28 762.130 406.673   1
  -2   4  28 282.305 388.991   1
   2  -4 -27-33.7218 338.308   1
  -2   4  27 179.428 364.163   1
   2  -4 -26 1743.01 386.853   1
  -2   4  26 1528.22 378.878   1
   2  -4 -25 68.9683 364.914   1
  -2   4  25 73.5037 357.554   1
   2  -4 -24 624.113 384.435   1
  -2   4  24 258.799 374.358   1
   2  -4 -23 658.162 392.502   1
  -2   4  23 667.342 386.846   1
   2   4 -22 976.279 344.823   1
   2  -4 -22 1033.71 384.918   1
  -2   4  22 740.062 382.401   1
  -2  -4  22 744.867 349.323   1
   2   4 -21 163.572 327.938   1
   2  -4 -21 443.878 351.629   1
  -2   4  21 994.014 381.239   1
  -2  -4  21 793.891 340.596   1
   2   4 -20 2716.40 368.414   1
  -2  -4  20 2107.01 360.178   1
   2  -4 -20 3441.16 414.838   1
  -2   4  19 1317.74 377.355   1
   2  -4 -19 1954.02 358.953   1
   2   4 -19 2153.18 344.172   1
  -2  -4  19 2440.22 348.321   1
   2   4 -18 6057.77 481.326   1
   2  -4 -18 4305.59 478.516   1
  -2   4  18 5793.39 505.449   1
  -2  -4  18 5088.93 481.650   1
  -2   4  17 1615.08 348.327   1
   2   4 -17 1819.23 285.350   1
  -2  -4  17 1700.55 309.461   1
   2  -4 -17 1768.46 330.529   1
  -2   4  16 585.260 311.662   1
   2  -4 -16 214.949 294.384   1
   2   4 -16 470.105 221.637   1
  -2  -4  16-194.730 245.643   1
  -2   4  15 8062.77 667.487   1
  -2  -4  15 8316.59 639.179   1
   2   4 -15 9330.66 636.797   1
   2  -4 -15 8562.93 665.396   1
  -2   4  14 3047.76 384.666   1
   2  -4 -14 2945.23 367.530   1
   2   4 -14 3967.98 343.418   1
  -2  -4  14 3652.69 355.709   1
   2   4 -13 6113.04 437.132   1
   2  -4 -13 5160.51 475.018   1
  -2  -4  13 5962.87 449.575   1
  -2  -4  12 13558.7 905.786   1
  -2   4  12 14067.9 939.565   1
   2   4 -12 12325.8 893.112   1
   2  -4 -12 14468.2 934.976   1
  -2  -4  11 8782.14 599.540   1
   2   4 -11 8361.60 592.355   1
  -2   4  10 172.851 175.195   1
   2  -4 -10-23.4662 171.382   1
   2   4 -10 16.0081 133.640   1
  -2  -4  10 84.3176 147.032   1
   2   4  -9 4445.08 350.257   1
   2  -4  -9 5018.29 399.275   1
  -2  -4   9 5086.45 357.755   1
  -2   4   9 4747.92 399.906   1
  -2   4   8 10984.9 715.972   1
  -2  -4   8 9671.65 674.138   1
   2  -4  -8 9628.83 705.664   1
   2   4  -8 10378.5 672.080   1
  -2   4   7 1000.55 209.894   1
   2  -4  -7 834.328 185.420   1
   2   4  -7 1283.36 142.334   1
  -2  -4   7 1434.29 151.552   1
  -2  -4   6 17526.0 1141.34   1
   2   4  -6 18544.0 1141.98   1
  -2   4   6 18718.2 1173.75   1
   2  -4  -6 16802.1 1164.11   1
  -2  -4   5 54299.0 3397.81   1
   2  -4  -5 57406.6 3421.94   1
  -2   4   5 53102.7 3424.16   1
   2   4  -5 53884.2 3396.73   1
  -2  -4   4 8307.69 576.798   1
   2   4  -4 9454.77 576.804   1
   2  -4  -3 47524.8 3036.09   1
  -2   4   3 50965.8 3039.23   1
  -2  -4   3 49984.2 3017.76   1
   2   4  -3 46093.0 3016.37   1
   2  -4  -2 5783.83 458.635   1
   2   4  -2 6723.44 437.335   1
  -2  -4   2 6670.76 436.668   1
  -2   4   2 7027.29 458.567   1
  -2  -4   1 55531.5 3293.91   1
  -2   4   1 58954.6 3302.87   1
   2  -4  -1 62136.3 3301.48   1
  -2  -4   0 15707.0 957.130   1
   2   4   0 13921.3 957.950   1
  -2   4   0 15030.9 955.607   1
   2  -4   0 15218.6 955.926   1
  -2  -4  -1 59343.0 3651.11   1
   2   4   1 62193.9 3653.43   1
  -2   4  -1 59803.7 3642.00   1
   2  -4   1 54463.3 3640.93   1
   2   4   2 7623.46 505.611   1
   2  -4   2 6928.71 479.073   1
  -2  -4  -2 7991.07 504.907   1
  -2   4  -2 7464.45 479.927   1
   2  -4   3 52961.5 3090.51   1
   2   4   3 45152.3 3112.28   1
  -2  -4  -3 49901.8 3110.75   1
  -2   4  -3 48221.7 3089.09   1
   2  -4   4 8808.01 568.458   1
   2   4   4 8464.69 608.315   1
  -2   4  -4 9192.95 569.084   1
  -2  -4  -4 8270.77 599.283   1
   2  -4   5 57431.0 3446.35   1
   2   4   5 54857.2 3473.37   1
  -2   4  -5 56771.3 3444.62   1
  -2  -4  -5 48659.3 3465.19   1
   2   4   6 18888.0 1147.07   1
   2  -4   6 16291.5 1110.91   1
  -2  -4  -6 18797.9 1142.85   1
  -2   4  -6 17481.9 1111.35   1
  -2   4  -7 1217.94 145.277   1
  -2  -4  -7 1199.06 195.504   1
   2   4   7 910.704 190.984   1
   2  -4   7 1577.85 155.360   1
  -2   4  -8 9337.46 636.748   1
  -2  -4  -8 9707.29 672.684   1
   2   4   8 10519.7 680.754   1
   2  -4   8 9439.03 638.139   1
   2   4   9 4668.99 388.881   1
   2  -4  10 63.5964 137.047   1
   2   4  10 121.062 212.162   1
  -2  -4 -10 22.9430 197.983   1
  -2   4 -10 302.002 137.292   1
   2  -4  11 8615.98 590.135   1
  -2   4 -11 8209.37 580.411   1
   2  -4  12 13040.5 892.502   1
   2   4  12 12975.2 918.639   1
  -2  -4 -12 13320.0 919.566   1
  -2   4 -12 13803.0 888.631   1
   2   4  13 4975.06 472.484   1
  -2   4 -13 5141.58 431.277   1
  -2  -4 -13 6345.68 478.472   1
   2  -4  13 6226.47 442.973   1
   2  -4  14 3859.80 340.884   1
   2   4  14 3099.81 358.395   1
  -2  -4 -14 3158.85 336.918   1
  -2   4 -14 3783.45 332.198   1
  -2   4 -15 8505.13 594.048   1
  -2  -4 -15 7644.99 622.226   1
   2   4  15 8424.92 641.001   1
   2  -4  15 7783.55 603.702   1
   2   4  16 62.6937 298.274   1
  -2  -4 -16 415.515 290.142   1
   2   4  17 1000.95 305.925   1
   2  -4  17 2016.88 308.962   1
  -2   4 -17 1803.25 282.319   1
  -2  -4 -17 1313.54 309.717   1
   2  -4  18 4621.23 479.053   1
  -2   4 -18 6228.60 484.552   1
   2   4  18 6331.09 523.016   1
  -2  -4 -18 4606.09 496.287   1
   2  -4  19 1498.91 312.692   1
   2   4  19 1490.14 372.024   1
  -2  -4 -19 1471.99 360.267   1
  -2   4 -19 2012.30 304.397   1
   2  -4  20 2487.35 367.952   1
  -2  -4 -20 2411.23 363.742   1
  -2   4 -20 3006.81 370.121   1
   2   4  21 1082.32 370.565   1
   2   4  22 918.486 357.442   1
   2  -4  22 140.978 336.923   1
  -2  -4 -22 635.637 348.415   1
  -2   4 -22 267.937 314.424   1
   2   4  23 1285.09 354.633   1
  -2   4 -23 484.684 335.422   1
  -2  -4 -23 1048.28 363.157   1
   2   4  24 322.313 379.805   1
  -2  -4 -24 169.956 369.485   1
   2   4  25 35.7507 314.079   1
  -2  -4 -25 476.586 330.976   1
   2   4  27 282.788 375.438   1
  -2  -4 -27 201.041 372.850   1
   2   4  28-140.899 355.697   1
  -2  -4 -28 99.2211 388.467   1
   2  -5 -28 914.188 367.238   1
  -2   5  28 382.465 343.627   1
   2  -5 -26 1116.64 413.763   1
  -2   5  26 360.353 405.519   1
   2  -5 -25 754.456 400.448   1
  -2   5  25 365.680 404.288   1
   2  -5 -24 965.570 391.493   1
  -2   5  24 1549.62 418.937   1
   2   5 -22 1001.41 320.482   1
   2  -5 -22 309.823 356.813   1
  -2   5  22 408.298 375.381   1
   2   5 -21 708.262 306.917   1
   2  -5 -21 1163.68 378.081   1
  -2   5  21 148.026 375.267   1
  -2  -5  21 544.630 325.403   1
   2   5 -20-61.9680 299.287   1
  -2  -5  20 98.0547 288.003   1
   2   5 -19 88.8788 265.187   1
  -2  -5  19-343.632 270.135   1
   2  -5 -19 233.573 345.825   1
  -2   5  18 350.516 362.094   1
   2   5 -18 536.540 277.343   1
  -2  -5  18 1041.26 281.733   1
   2  -5 -18-130.827 327.877   1
  -2   5  17 102.295 279.759   1
   2   5 -17-106.887 239.470   1
  -2  -5  17 168.842 271.821   1
   2  -5 -17-32.0058 264.535   1
  -2   5  15 834.716 320.858   1
   2  -5 -15 757.706 293.782   1
   2   5 -15-47.0313 223.159   1
  -2  -5  15 396.296 232.723   1
   2  -5 -14 5380.40 436.286   1
   2   5 -14 5391.81 406.149   1
  -2  -5  14 5243.60 421.437   1
  -2   5  13 1664.04 315.785   1
   2   5 -13 1465.66 231.413   1
  -2  -5  13 1821.03 244.689   1
   2  -5 -13 1745.76 309.254   1
  -2   5  12 226.854 231.518   1
   2   5 -12-274.654 174.031   1
  -2  -5  12-19.3518 181.880   1
   2  -5 -12 53.8958 221.661   1
  -2   5  11 270.313 223.002   1
   2  -5 -11-102.754 197.434   1
   2   5 -11 280.639 156.772   1
  -2  -5  11 35.0502 164.552   1
   2   5 -10 9639.49 664.890   1
   2  -5 -10 9036.26 703.753   1
  -2  -5  10 10955.7 677.109   1
  -2   5  10 9739.21 716.075   1
   2  -5  -9 872.279 190.704   1
  -2   5   9 1014.51 214.784   1
  -2   5   8 26183.8 1683.38   1
   2   5  -8 24554.1 1647.86   1
  -2  -5   8 28243.4 1651.13   1
   2  -5  -8 24797.5 1676.97   1
  -2   5   7 1878.22 247.449   1
  -2  -5   7 2381.25 184.627   1
   2  -5  -7 1919.76 237.184   1
   2   5  -7 1910.65 179.806   1
   2   5  -6 16433.7 989.322   1
  -2  -5   6 14231.7 988.815   1
  -2   5   6 15522.7 1028.10   1
   2  -5  -6 16537.7 1026.05   1
  -2  -5   5 2855.14 222.133   1
   2   5  -5 3204.86 222.826   1
  -2   5   5 2690.92 278.961   1
   2  -5  -5 3013.85 272.445   1
  -2   5   4 14416.6 858.688   1
   2   5  -4 12917.4 819.801   1
  -2  -5   4 12689.3 821.809   1
   2  -5  -4 11913.7 847.023   1
  -2  -5   3 26.7701 85.4315   1
   2   5  -3-33.7702 80.5662   1
   2   5  -2 39902.1 2792.24   1
  -2  -5   2 46907.5 2791.79   1
  -2   5   2 46451.9 2811.56   1
   2  -5  -2 47639.7 2808.98   1
  -2   5   1 1066.40 148.300   1
   2  -5  -1 1051.40 147.528   1
  -2  -5   1 1236.21 122.877   1
   2   5  -1 1123.23 126.122   1
  -2   5   0 180.434 107.422   1
   2   5   0 18.8014 122.483   1
  -2  -5   0-35.7849 108.386   1
   2  -5   0 59.7186 104.066   1
   2  -5   1 1058.10 122.135   1
   2   5   1 1310.09 162.028   1
  -2  -5  -1 1176.56 145.486   1
  -2   5  -1 1156.64 122.863   1
  -2  -5  -2 47933.9 2829.09   1
  -2   5  -2 44549.6 2809.83   1
   2  -5   2 44073.1 2809.53   1
   2   5   2 45258.6 2830.26   1
   2  -5   3 10.9903 64.6988   1
  -2   5  -3-11.0786 63.0663   1
   2   5   4 13464.9 910.183   1
  -2   5  -4 13671.8 871.562   1
  -2  -5  -4 14437.8 905.910   1
   2   5   5 2616.37 270.911   1
   2  -5   5 3001.37 200.026   1
  -2   5  -5 2456.52 196.216   1
  -2  -5  -5 2754.41 254.754   1
   2  -5   6 16083.1 971.793   1
   2   5   6 14848.9 1008.84   1
  -2   5  -6 15003.2 970.461   1
  -2  -5  -6 14295.8 1005.31   1
   2   5   7 2059.45 236.188   1
   2  -5   7 2476.70 180.449   1
  -2  -5  -7 1740.74 217.404   1
  -2   5  -7 1785.30 171.021   1
  -2  -5  -8 25390.1 1730.14   1
  -2   5  -8 26674.6 1698.17   1
   2   5   8 25990.2 1734.78   1
   2  -5   8 28397.9 1701.16   1
   2   5   9 688.831 215.486   1
   2  -5   9 651.930 122.615   1
  -2   5  -9 727.500 120.583   1
   2   5  10 10511.9 750.281   1
  -2  -5 -10 10587.6 741.613   1
   2   5  11 554.421 234.736   1
   2  -5  11 181.862 139.336   1
  -2  -5 -11 777.166 235.304   1
  -2   5 -11 93.4262 130.737   1
   2  -5  12 18.2100 168.197   1
   2   5  12 246.327 225.111   1
  -2  -5 -12 132.009 208.418   1
  -2   5 -12-138.141 159.181   1
   2   5  13 1425.38 273.811   1
   2  -5  13 1024.77 212.949   1
  -2  -5 -13 1287.46 270.283   1
  -2   5 -13 1845.00 219.749   1
   2   5  14 4934.15 491.002   1
  -2   5 -14 5354.20 428.102   1
  -2  -5 -14 5675.88 489.700   1
   2  -5  14 5332.01 437.654   1
   2   5  15 340.058 277.268   1
   2  -5  15 546.905 220.340   1
  -2  -5 -15-205.146 266.656   1
  -2   5 -15 44.9482 198.776   1
  -2   5 -16 5774.43 485.320   1
   2  -5  16 6532.61 500.435   1
   2  -5  17 272.888 262.824   1
   2   5  17 163.629 324.991   1
  -2   5 -17 103.397 248.135   1
  -2  -5 -17 743.137 319.776   1
   2   5  18 770.298 301.039   1
   2  -5  18 726.945 286.298   1
  -2  -5 -18 411.615 271.095   1
  -2   5 -18 771.410 270.640   1
   2   5  19-34.1676 338.204   1
   2  -5  19 584.607 294.025   1
  -2  -5 -19-484.236 335.452   1
  -2   5 -19 146.021 277.033   1
   2  -5  20-225.877 273.399   1
  -2   5 -20 583.950 269.341   1
   2  -5  21 708.703 310.122   1
  -2  -5 -21-66.3897 324.341   1
  -2   5 -21 834.136 304.689   1
   2   5  22 953.540 372.610   1
  -2  -5 -22 903.380 353.254   1
  -2   5 -22 133.779 330.202   1
   2   5  24 962.123 397.404   1
  -2  -5 -24 710.189 388.939   1
   2   5  25 638.678 333.616   1
  -2  -5 -25 135.162 335.269   1
   2   5  26 176.263 382.769   1
  -2  -5 -26 401.816 395.604   1
   2   5  28 971.694 400.366   1
  -2  -5 -28 553.939 411.306   1
   2  -6 -27 757.187 426.818   1
  -2   6  27 175.309 400.795   1
   2  -6 -26 1844.17 430.985   1
  -2   6  26 142.890 398.533   1
   2  -6 -24 1063.18 373.898   1
  -2   6  24 917.333 368.981   1
   2  -6 -23 2409.14 408.808   1
   2  -6 -22 1204.10 363.651   1
  -2   6  22 1483.76 378.762   1
   2   6 -21 1142.70 319.582   1
   2  -6 -21 960.134 344.251   1
  -2   6  21 1001.05 382.824   1
  -2   6  20 2373.61 416.960   1
   2   6 -20 1545.25 318.663   1
  -2  -6  20 1900.41 337.199   1
   2  -6 -20 1834.49 393.660   1
  -2   6  19 682.218 370.479   1
   2  -6 -19 770.651 347.697   1
   2   6 -19 547.456 284.203   1
  -2  -6  19 856.655 294.562   1
   2  -6 -18 5019.47 535.705   1
   2   6 -18 5072.55 484.650   1
  -2  -6  18 6369.96 502.956   1
  -2   6  18 5626.61 553.503   1
  -2   6  17-34.5137 302.808   1
   2  -6 -17 32.4083 291.027   1
  -2   6  16 335.495 291.431   1
   2   6 -16 456.141 246.302   1
  -2  -6  16-356.889 243.037   1
   2  -6 -16 506.780 282.366   1
  -2   6  15-32.6892 314.646   1
   2  -6 -15 30.8615 296.522   1
   2   6 -15 66.9225 183.505   1
  -2  -6  15 94.8377 191.153   1
  -2  -6  14 11478.5 766.628   1
  -2   6  14 10626.6 799.090   1
   2  -6 -14 11294.5 794.170   1
   2   6 -14 10771.2 759.403   1
  -2   6  13 152.323 307.700   1
   2  -6 -13 144.337 284.399   1
   2   6 -13 471.547 178.243   1
  -2  -6  13 260.210 171.245   1
  -2   6  12 4461.98 457.983   1
   2   6 -12 6003.06 414.308   1
   2  -6 -12 5127.25 467.846   1
  -2  -6  12 5463.49 415.017   1
   2  -6 -11 1856.50 286.830   1
  -2  -6  11 2321.88 226.596   1
  -2   6  11 2260.49 287.845   1
   2   6 -11 2259.07 225.700   1
  -2   6   9 2817.47 298.269   1
  -2  -6   9 2739.94 232.587   1
   2  -6  -9 2605.86 284.011   1
   2   6  -9 3053.63 236.737   1
  -2  -6   8 8400.36 578.440   1
   2  -6  -8 9532.87 633.971   1
   2   6  -8 9064.70 576.036   1
  -2   6   8 8114.60 630.828   1
  -2  -6   7 1108.86 130.720   1
   2   6  -7 1390.50 126.006   1
  -2   6   7 1486.91 218.031   1
   2  -6  -6 49578.9 3264.03   1
  -2  -6   6 52673.7 3230.83   1
  -2   6   6 52493.1 3268.60   1
   2   6  -6 51547.0 3230.11   1
   2  -6  -5 13397.0 935.572   1
   2   6  -5 14080.9 898.880   1
  -2  -6   5 14554.6 900.168   1
  -2   6   5 14178.9 943.500   1
   2   6  -4 27440.6 1664.12   1
  -2  -6   4 25958.9 1663.49   1
  -2   6   4 25949.0 1696.49   1
   2  -6  -4 26289.5 1693.71   1
   2  -6  -3 529.575 142.991   1
  -2   6   3 347.518 155.626   1
   2   6  -3 318.067 88.8247   1
  -2  -6   3 511.975 88.2578   1
  -2  -6   2 31796.2 1977.18   1
   2   6  -2 31293.0 1977.74   1
   2  -6  -1 7648.52 485.233   1
  -2  -6   1 6534.92 473.170   1
   2   6  -1 7305.23 478.457   1
  -2   6   1 7505.18 490.332   1
   2  -6   0 7227.12 460.793   1
  -2  -6   0 6334.72 460.181   1
   2   6   0 6404.10 463.831   1
  -2   6   0 7490.59 466.681   1
   2   6   1 6727.19 470.569   1
  -2   6  -1 6728.46 451.182   1
  -2  -6  -1 6839.98 465.750   1
   2  -6   1 6803.17 448.335   1
  -2   6  -2 31710.4 1984.49   1
  -2   6  -3 759.662 78.9867   1
   2   6   3 477.203 153.868   1
   2  -6   3 437.089 73.7811   1
   2   6   4 26917.7 1696.91   1
  -2  -6  -4 24622.3 1689.96   1
   2  -6   4 27021.7 1658.25   1
  -2  -6  -5 14051.3 943.470   1
  -2   6  -5 14355.7 898.879   1
   2  -6   5 14202.2 900.347   1
   2   6   5 14315.4 946.354   1
   2   6   6 52361.9 3011.98   1
   2  -6   6 43853.6 2965.52   1
  -2  -6  -6 47743.9 3005.24   1
  -2   6  -6 49760.5 2964.70   1
   2   6   7 1464.75 218.637   1
   2  -6   7 1001.82 125.728   1
  -2   6  -7 1257.65 126.393   1
  -2  -6  -7 1399.78 219.544   1
   2   6   8 8766.06 642.165   1
   2  -6   8 8931.66 582.480   1
   2  -6   9 2047.85 208.457   1
   2   6   9 2447.77 291.690   1
  -2   6  -9 2390.04 201.057   1
  -2  -6  -9 2625.88 279.325   1
  -2  -6 -10 6566.20 529.758   1
  -2   6 -10 6838.12 454.573   1
   2   6  10 5302.98 527.056   1
   2  -6  10 6798.83 460.587   1
   2   6  11 2250.93 311.009   1
   2  -6  11 2448.42 231.201   1
  -2  -6 -11 1869.92 292.793   1
  -2   6 -11 2490.68 227.218   1
  -2   6 -12 6172.78 425.528   1
  -2  -6 -12 5311.85 456.945   1
   2  -6  12 5697.15 423.030   1
   2   6  12 5320.26 464.695   1
   2   6  13-29.8325 284.218   1
   2  -6  13 188.289 179.249   1
  -2   6 -13 195.872 172.640   1
  -2  -6 -13 275.193 263.653   1
  -2   6 -14 9931.97 699.538   1
  -2  -6 -14 11112.0 755.743   1
   2   6  14 9474.88 750.267   1
   2   6  15 283.791 276.664   1
   2  -6  15 135.721 202.306   1
  -2   6 -15 64.3909 189.145   1
  -2  -6 -15-328.560 261.504   1
   2  -6  16 172.092 218.760   1
   2   6  16 841.603 323.376   1
  -2  -6 -16 429.532 299.348   1
  -2   6 -16 279.418 212.064   1
   2   6  17 298.165 276.556   1
  -2  -6 -17-62.8080 268.356   1
  -2   6 -18 5477.93 447.233   1
   2   6  18 4600.44 512.121   1
   2  -6  18 4732.56 441.186   1
  -2  -6 -18 3901.55 480.883   1
   2   6  19 1066.88 297.804   1
   2  -6  19 1114.72 288.911   1
  -2  -6 -19 845.378 275.847   1
  -2   6 -19 1202.54 270.810   1
   2  -6  20 1658.47 316.363   1
   2   6  20 1600.94 387.250   1
  -2  -6 -20 1052.85 378.839   1
  -2   6 -20 1390.52 301.183   1
   2   6  21 596.091 301.820   1
  -2  -6 -21 964.740 308.220   1
   2   6  22 247.112 371.728   1
  -2  -6 -22 1002.96 378.270   1
   2   6  23 2378.43 380.144   1
  -2  -6 -23 2354.03 376.413   1
   2   6  24 35.4317 380.444   1
  -2  -6 -24 874.301 393.149   1
   2   6  26 453.587 405.132   1
  -2  -6 -26 1061.27 407.105   1
   2   6  27 172.317 335.458   1
  -2  -6 -27 196.015 345.871   1
   2  -7 -27 844.574 428.187   1
  -2   7  27 553.526 406.236   1
   2  -7 -26 265.241 379.359   1
  -2   7  26 317.995 393.796   1
  -2   7  25 1007.13 402.096   1
   2  -7 -24 1806.32 387.701   1
   2  -7 -23-34.2892 325.269   1
  -2   7  23 184.099 343.401   1
   2  -7 -21-583.629 346.991   1
  -2   7  21 185.598 355.001   1
   2   7 -20 267.574 265.697   1
  -2   7  20 366.573 372.034   1
   2  -7 -20 477.220 352.696   1
   2   7 -19-28.1048 257.537   1
  -2  -7  19 568.775 272.062   1
  -2   7  18-214.218 360.802   1
   2  -7 -18 966.200 349.743   1
  -2   7  17 1187.27 317.053   1
   2  -7 -17 1082.10 304.740   1
   2   7 -17 1037.92 236.453   1
  -2  -7  17 1495.02 273.679   1
  -2   7  16 13312.4 961.482   1
  -2  -7  16 13785.9 909.268   1
   2   7 -16 13902.6 906.955   1
   2  -7 -16 11250.1 936.294   1
   2  -7 -15 31.4056 301.909   1
   2   7 -15 84.8288 201.055   1
  -2   7  15 299.390 308.021   1
  -2  -7  15 268.873 210.015   1
   2  -7 -14 304.967 251.028   1
   2   7 -14 1202.94 208.790   1
  -2   7  14 643.674 279.462   1
  -2  -7  14 1227.19 213.164   1
   2  -7 -13 1507.41 318.222   1
   2   7 -13 1344.33 205.231   1
  -2   7  13 1684.42 321.659   1
  -2  -7  13 1378.67 206.151   1
   2  -7 -12 939.648 292.768   1
   2   7 -12 1163.28 185.032   1
  -2  -7  12 1002.61 183.188   1
  -2   7  12 599.235 311.261   1
   2  -7 -11 5526.68 449.327   1
  -2   7  11 4577.44 437.386   1
   2   7 -10 7939.48 536.210   1
  -2   7  10 7894.84 605.213   1
  -2  -7  10 7962.46 541.157   1
   2  -7 -10 8234.95 603.560   1
  -2  -7   9 1249.46 147.183   1
   2   7  -9 1269.93 144.046   1
   2   7  -8 6098.07 390.502   1
   2  -7  -8 5810.45 471.429   1
  -2   7   8 5757.57 474.994   1
  -2  -7   8 5283.13 388.406   1
   2   7  -7 25144.9 1578.70   1
  -2   7   7 25490.5 1630.10   1
   2  -7  -7 23801.8 1623.46   1
  -2  -7   7 25404.6 1578.75   1
   2   7  -6 886.458 99.6977   1
  -2   7   6 960.618 186.425   1
   2  -7  -6 762.655 188.787   1
  -2  -7   6 703.492 100.401   1
   2  -7  -5 4285.30 346.326   1
  -2   7   5 5073.45 360.115   1
  -2  -7   5 4066.72 284.218   1
   2   7  -5 4085.70 285.817   1
   2  -7  -4 30933.5 1978.80   1
  -2   7   4 33132.0 1986.23   1
  -2  -7   4 31524.6 1945.74   1
   2   7  -4 30103.0 1945.33   1
   2  -7  -3 9600.90 631.394   1
  -2   7   3 9595.17 637.436   1
  -2  -7   3 9486.44 600.304   1
   2   7  -3 8845.37 601.223   1
   2   7  -2 1945.48 154.375   1
  -2  -7   2 1539.19 153.288   1
   2   7  -1 42863.1 2608.50   1
   2  -7  -1 39436.8 2612.60   1
  -2   7   1 42197.1 2615.49   1
  -2  -7   1 41773.9 2606.20   1
  -2   7   0-88.1367 94.6746   1
   2   7   0-70.6841 113.088   1
  -2  -7  -1 39823.3 2585.12   1
   2   7   1 42389.2 2591.01   1
   2  -7   1 41642.1 2573.34   1
  -2   7  -1 40734.3 2573.81   1
   2   7   2 2056.84 209.445   1
  -2  -7  -2 1804.45 202.700   1
   2  -7   2 2068.78 156.904   1
   2   7   3 8546.89 605.951   1
  -2  -7  -3 8357.20 603.577   1
  -2   7  -3 8980.29 565.320   1
   2  -7   3 8855.45 564.350   1
   2  -7   4 31078.6 1967.01   1
   2   7   4 32273.6 2010.74   1
  -2   7  -4 32409.3 1966.78   1
  -2  -7  -4 29289.5 2004.04   1
  -2   7  -5 4115.14 276.538   1
   2   7   5 4380.56 352.608   1
   2  -7   5 4477.36 277.074   1
  -2  -7  -6 655.798 165.620   1
  -2   7  -6 704.251 81.4817   1
   2   7   6 793.456 188.023   1
   2  -7   6 782.889 80.3253   1
   2  -7   7 23704.8 1488.74   1
   2   7   7 23984.2 1544.61   1
  -2   7  -8 5455.24 369.888   1
  -2  -7  -8 6092.33 460.544   1
   2   7   8 5670.89 456.243   1
   2  -7   8 5450.85 370.590   1
  -2   7  -9 1109.41 130.786   1
   2  -7   9 1177.86 131.136   1
  -2  -7 -10 7637.85 548.032   1
  -2   7 -10 6611.67 479.221   1
   2   7  10 7011.99 550.931   1
   2  -7  10 7186.44 481.792   1
  -2   7 -11 5633.55 397.913   1
  -2  -7 -11 5880.75 485.297   1
   2  -7  11 5210.67 403.401   1
   2   7  11 6318.80 492.492   1
  -2   7 -12 749.968 160.401   1
  -2  -7 -12 611.378 216.495   1
   2  -7  12 731.541 168.087   1
   2   7  12 867.582 229.205   1
  -2   7 -13 1276.24 201.476   1
  -2  -7 -13 885.918 295.973   1
   2  -7  13 1383.33 200.739   1
  -2  -7 -14 1390.79 262.059   1
  -2   7 -14 750.793 184.557   1
   2  -7  14 908.127 196.888   1
  -2   7 -15 122.099 197.288   1
   2   7  15 385.232 311.545   1
   2  -7  15 171.432 202.000   1
   2   7  16 11417.1 920.359   1
  -2  -7 -16 12763.5 921.054   1
  -2   7 -16 14438.1 895.213   1
   2  -7  16 13093.5 895.967   1
  -2   7 -17 870.429 236.348   1
  -2  -7 -17 1175.96 350.521   1
   2  -7  17 941.100 267.026   1
   2   7  17 1344.76 380.161   1
  -2  -7 -18-32.3149 257.374   1
   2   7  18 410.362 265.084   1
  -2   7 -19-194.905 258.169   1
   2  -7  19 207.538 282.263   1
  -2  -7 -20 496.156 309.859   1
   2   7  20 209.666 316.518   1
  -2  -7 -21 299.706 364.018   1
   2   7  21 175.568 364.025   1
  -2  -7 -23 603.133 370.807   1
   2   7  23 565.711 378.636   1
  -2  -7 -24 2276.95 438.754   1
  -2  -7 -25 598.158 382.977   1
   2   7  25 732.830 368.788   1
  -2  -7 -26 262.339 390.599   1
   2   7  26 276.014 389.109   1
  -2  -7 -27 612.262 368.014   1
   2   7  27 68.0056 373.073   1
  -2   8  26 1187.06 417.589   1
  -2   8  25 1139.97 400.174   1
   2  -8 -25 200.471 376.068   1
  -2   8  24 579.278 382.495   1
  -2   8  23 769.574 392.039   1
   2  -8 -23 102.383 365.742   1
  -2   8  22 332.756 375.360   1
   2  -8 -22 68.5829 354.301   1
  -2   8  21 445.505 393.497   1
   2  -8 -21-137.402 363.016   1
   2  -8 -20 1196.73 389.175   1
  -2   8  20 772.154 392.785   1
   2  -8 -19 136.010 348.538   1
  -2   8  19 621.599 373.505   1
   2  -8 -18 1041.43 316.030   1
  -2  -8  18 871.708 257.706   1
   2   8 -18 456.751 235.970   1
  -2   8  18 972.003 340.662   1
   2  -8 -17 695.907 322.878   1
  -2  -8  17 832.502 246.490   1
   2   8 -17 517.374 239.681   1
  -2   8  17 317.746 336.998   1
   2  -8 -16 228.263 335.695   1
  -2  -8  16 742.945 218.771   1
  -2   8  16 486.366 363.016   1
   2   8 -16 495.132 215.587   1
   2  -8 -15 798.208 263.730   1
  -2  -8  15 587.669 207.718   1
   2   8 -15 509.151 194.148   1
  -2   8  15 439.841 263.009   1
  -2  -8  14 3275.04 313.014   1
   2   8 -14 3639.59 308.419   1
  -2   8  13 159.562 261.292   1
  -2  -8  13 224.008 154.481   1
   2  -8 -13 90.7165 246.986   1
   2   8 -13 45.8275 142.133   1
  -2   8  12 4078.16 432.410   1
   2  -8 -12 4274.41 422.105   1
  -2   8  11 804.308 273.973   1
   2   8 -11 675.353 139.330   1
  -2  -8  11 504.924 140.814   1
   2  -8 -11 564.353 272.270   1
  -2   8  10 5028.30 450.905   1
   2  -8 -10 4602.50 429.272   1
   2   8 -10 4164.91 318.539   1
  -2  -8  10 4450.13 322.537   1
   2   8  -9 13127.7 820.602   1
   2  -8  -9 12815.7 886.869   1
  -2  -8   9 12486.3 819.317   1
  -2   8   9 12378.8 892.335   1
   2   8  -8 315.354 88.3321   1
  -2  -8   8 260.490 86.2742   1
   2  -8  -8 220.661 188.048   1
  -2   8   8 310.519 206.644   1
   2   8  -7 1538.52 130.209   1
  -2   8   7 1595.81 261.419   1
  -2  -8   7 1538.91 130.088   1
   2  -8  -7 1228.51 249.841   1
   2  -8  -6 45774.1 2833.89   1
  -2  -8   6 44816.0 2780.38   1
   2   8  -6 44103.8 2781.09   1
  -2   8   6 45170.6 2837.29   1
   2  -8  -5 5346.54 418.769   1
   2   8  -5 5541.37 352.759   1
  -2  -8   5 5156.46 350.497   1
  -2   8   5 5404.89 424.425   1
   2  -8  -4 20227.8 1262.68   1
  -2  -8   4 18596.6 1215.70   1
  -2   8   4 20397.1 1268.09   1
   2   8  -4 19640.5 1218.36   1
  -2  -8   3 9579.07 638.506   1
   2   8  -3 10058.5 640.154   1
  -2   8   3 10380.3 684.216   1
   2  -8  -2 11742.7 818.218   1
  -2  -8   2 13093.4 798.286   1
  -2   8   2 11721.8 821.448   1
   2   8  -2 12499.5 800.751   1
   2   8  -1 2862.86 235.248   1
  -2  -8   1 3021.87 231.512   1
  -2  -8   0 11859.7 823.055   1
   2  -8   0 13509.4 823.756   1
  -2   8  -1 3301.24 244.037   1
   2  -8   1 3117.55 242.085   1
  -2   8  -2 11505.9 743.802   1
   2  -8   2 11843.9 742.792   1
   2   8   2 11204.2 775.546   1
  -2   8  -3 9343.80 602.433   1
   2  -8   3 9451.67 602.613   1
   2   8   3 9008.96 646.988   1
  -2  -8  -3 9947.07 647.441   1
   2   8   4 18238.1 1225.88   1
  -2  -8  -4 17614.4 1221.41   1
  -2   8  -4 18488.5 1175.84   1
   2  -8   4 19496.7 1176.71   1
  -2  -8  -5 5047.45 405.981   1
   2   8   5 4792.52 396.148   1
  -2  -8  -6 41793.5 2703.36   1
   2   8   6 43505.7 2708.23   1
  -2  -8  -7 1546.09 236.264   1
   2   8   7 1390.86 236.623   1
  -2   8  -8 216.313 63.9810   1
   2  -8   8 197.639 62.3084   1
  -2   8  -9 12618.7 776.202   1
  -2  -8  -9 12460.1 851.476   1
   2   8   9 11714.8 851.916   1
   2  -8   9 11785.2 776.144   1
  -2  -8 -10 4381.80 420.015   1
   2   8  10 4570.13 427.342   1
  -2   8 -10 4550.41 320.392   1
   2  -8  10 4614.01 321.842   1
  -2  -8 -11 412.720 249.229   1
  -2   8 -11 775.078 128.950   1
   2   8  11 715.867 271.443   1
   2  -8  11 670.839 138.391   1
  -2  -8 -12 3968.27 393.574   1
   2   8  12 3877.53 404.481   1
   2  -8  12 3633.76 304.307   1
  -2   8 -12 3946.79 300.196   1
  -2  -8 -13-264.197 278.560   1
   2   8  13 30.9648 299.209   1
   2  -8  14 2921.09 278.873   1
  -2   8 -14 2865.63 272.362   1
   2   8  15 97.9500 332.692   1
   2  -8  15 1347.77 221.945   1
  -2   8 -15 1122.07 209.379   1
  -2  -8 -15 340.414 298.155   1
   2   8  16 433.547 309.439   1
   2  -8  16 750.539 211.847   1
  -2   8 -16 477.332 207.880   1
  -2  -8 -16 126.451 283.664   1
   2  -8  17 584.111 242.151   1
   2   8  17 543.771 334.998   1
  -2   8 -17 90.9697 206.544   1
  -2  -8 -17 546.216 317.354   1
  -2   8 -18 868.805 244.397   1
   2   8  18 414.132 352.249   1
  -2  -8 -18 913.009 346.217   1
   2   8  19-104.557 277.076   1
  -2  -8 -19-691.960 268.907   1
   2   8  20 1823.05 396.879   1
  -2  -8 -20 730.083 376.013   1
   2   8  21 528.664 356.682   1
  -2  -8 -21-100.134 335.058   1
   2   8  22 282.170 367.311   1
  -2  -8 -22 166.961 340.210   1
   2   8  23 176.466 386.033   1
  -2  -8 -23 1641.40 393.882   1
  -2  -8 -25 230.402 401.513   1
   2   8  26 954.267 341.338   1
   2  -9 -26-129.366 398.786   1
  -2   9  26 482.518 412.194   1
   2  -9 -24 302.175 380.287   1
  -2   9  24 323.282 411.514   1
   2  -9 -23 237.659 383.614   1
  -2   9  23-36.4451 408.004   1
   2  -9 -22 616.116 394.618   1
  -2   9  22 955.282 422.113   1
   2  -9 -20 515.429 344.036   1
  -2   9  20 334.366 373.040   1
  -2   9  19 257.224 287.801   1
   2  -9 -19 444.242 274.227   1
  -2   9  18 1486.85 399.956   1
   2  -9 -18 913.740 352.079   1
  -2   9  17 1185.00 376.201   1
   2  -9 -17 804.260 354.074   1
   2   9 -17 456.890 211.786   1
  -2   9  16 3905.34 411.541   1
  -2  -9  16 3533.09 313.294   1
   2  -9 -16 3434.51 390.617   1
   2   9 -16 2917.82 304.282   1
  -2   9  15 378.024 359.405   1
  -2  -9  15 52.0957 165.594   1
   2  -9 -15 227.110 320.723   1
   2   9 -15 163.860 155.713   1
  -2   9  14 3027.69 350.092   1
  -2  -9  14 2313.16 238.772   1
   2   9 -14 2780.57 242.722   1
   2  -9 -14 1905.58 324.772   1
   2  -9 -13 3655.56 406.599   1
  -2   9  13 3248.37 419.411   1
  -2   9  12 3168.24 396.768   1
  -2  -9  12 2838.55 237.461   1
   2  -9 -12 2582.03 366.494   1
   2   9 -12 2841.92 236.750   1
   2  -9 -11 203.226 266.362   1
  -2   9  11 796.636 278.727   1
   2   9 -11 436.745 116.053   1
  -2  -9  11 416.191 119.237   1
   2   9 -10 9186.06 634.648   1
   2  -9 -10 10511.6 727.577   1
  -2   9  10 10944.8 739.986   1
  -2  -9  10 10201.1 637.147   1
   2   9  -9 695.437 96.2857   1
  -2   9   9 847.840 285.265   1
  -2  -9   9 732.081 96.2737   1
   2  -9  -9 1017.71 285.333   1
  -2  -9   8 13972.4 864.677   1
   2   9  -8 13210.4 865.362   1
  -2   9   7 5567.86 462.633   1
   2  -9  -7 5571.86 458.015   1
   2  -9  -6 3534.44 306.350   1
  -2   9   6 2380.65 311.445   1
  -2   9   5 1125.86 225.366   1
   2   9  -5 787.535 86.9965   1
   2  -9  -5 897.193 211.689   1
  -2  -9   5 695.977 80.8450   1
   2   9  -4 16559.2 998.394   1
  -2  -9   4 15284.8 995.257   1
   2  -9  -4 15030.6 1041.92   1
  -2   9   4 15826.3 1050.22   1
  -2  -9   3 8191.69 563.938   1
   2  -9  -3 9896.87 607.612   1
   2   9  -3 8639.17 568.011   1
   2   9  -2 10554.4 746.587   1
  -2  -9   2 11432.3 744.626   1
  -2   9   2 11931.1 776.189   1
   2  -9  -2 12765.9 775.377   1
   2   9  -1-60.5175 108.129   1
  -2   9   1 152.878 143.747   1
   2  -9  -1 129.703 120.945   1
  -2  -9   1 147.322 113.228   1
  -2   9   0 183.976 116.566   1
   2  -9   0-86.5544 111.983   1
   2   9   1 62.4820 125.065   1
   2  -9   1 94.3947 102.180   1
  -2  -9  -1 162.863 132.520   1
  -2   9  -1 54.6129 105.272   1
  -2  -9  -2 10756.0 724.995   1
   2   9   2 11380.9 728.891   1
  -2   9  -2 10431.7 691.507   1
   2  -9   2 10710.4 689.344   1
   2  -9   3 8842.71 551.231   1
   2   9   3 8529.92 604.541   1
  -2   9  -3 8033.88 550.007   1
  -2  -9  -3 9530.80 605.163   1
   2   9   4 15381.7 1022.11   1
   2   9   5 642.421 193.801   1
   2   9   6 2571.73 307.440   1
  -2  -9  -6 2531.84 291.570   1
  -2  -9  -7 4458.66 383.879   1
   2   9   7 4370.37 390.318   1
  -2  -9  -8 13982.1 955.003   1
   2   9   8 13893.2 959.757   1
  -2  -9  -9 817.388 266.596   1
   2   9   9 650.544 249.037   1
   2   9  10 8434.56 557.286   1
  -2   9 -10 6376.50 433.347   1
   2  -9  10 6739.05 433.348   1
  -2  -9 -10 9605.34 561.544   1
   2   9  11 360.768 252.587   1
  -2  -9 -11 388.288 244.463   1
  -2   9 -11 322.821 94.2775   1
   2  -9  11 444.840 102.545   1
  -2  -9 -12 1633.18 343.433   1
  -2   9 -12 2331.54 197.658   1
   2  -9  12 2625.85 204.105   1
   2   9  12 1476.45 338.235   1
  -2  -9 -13 3122.09 356.329   1
  -2   9 -13 2267.33 231.553   1
   2   9  13 3612.65 382.625   1
   2  -9  13 2699.27 236.538   1
   2   9  14 1916.72 345.658   1
  -2  -9 -14 2863.63 346.874   1
   2   9  15 99.6810 335.523   1
  -2  -9 -15-282.957 316.955   1
  -2   9 -15 16.3023 171.987   1
   2  -9  15 34.7715 174.409   1
  -2  -9 -16 3618.48 422.902   1
  -2   9 -16 3697.32 323.559   1
   2   9  16 3895.02 438.837   1
   2  -9  16 2695.25 316.604   1
  -2   9 -17 123.933 202.053   1
   2   9  17-240.713 290.426   1
  -2  -9 -17 292.476 266.002   1
   2   9  18 869.306 379.899   1
  -2  -9 -18 1281.34 365.577   1
   2   9  19 245.225 346.649   1
  -2  -9 -19 630.059 344.059   1
   2   9  20 210.861 309.005   1
  -2  -9 -20-133.320 291.795   1
   2   9  22 1235.06 400.300   1
  -2  -9 -22 1972.42 394.999   1
   2   9  23 702.010 362.294   1
  -2  -9 -23 566.163 339.100   1
   2   9  24 243.200 386.413   1
  -2  -9 -24 463.222 377.361   1
   2   9  26 370.065 400.733   1
  -2  -9 -26 831.426 402.824   1
   2 -10 -25 587.134 393.976   1
  -2  10  25 208.554 393.488   1
   2 -10 -24-99.8694 367.075   1
  -2  10  24 745.578 404.621   1
   2 -10 -23 337.514 369.696   1
  -2  10  23-216.717 368.317   1
   2 -10 -22 715.955 335.397   1
  -2  10  22 768.791 357.834   1
   2 -10 -21 480.073 297.957   1
  -2  10  21-36.9707 325.411   1
   2 -10 -20 1238.37 391.446   1
  -2  10  20 2603.36 431.915   1
   2 -10 -19 788.993 364.458   1
  -2  10  19 737.753 410.125   1
   2 -10 -18 1264.18 357.696   1
  -2  10  18 1102.17 372.212   1
   2 -10 -16 66.8983 343.149   1
   2  10 -16 669.770 180.264   1
  -2  10  16 573.501 360.445   1
   2 -10 -15 164.721 278.327   1
  -2  10  15 105.294 288.792   1
   2 -10 -14 2426.04 372.661   1
   2  10 -14 1208.50 181.062   1
  -2 -10  14 2005.40 194.477   1
  -2  10  14 1309.56 371.546   1
  -2  10  13 402.109 323.268   1
   2 -10 -13 664.060 316.933   1
   2  10 -13 249.972 119.642   1
  -2 -10  13 400.220 123.615   1
  -2  10  12 4995.61 431.041   1
   2 -10 -12 5546.86 429.469   1
  -2 -10  12 3761.04 273.837   1
   2  10 -12 3558.32 273.563   1
  -2 -10  11 781.630 82.1777   1
  -2  10  11 1267.01 284.811   1
   2  10 -11 786.668 86.3932   1
   2 -10 -11 1226.20 266.649   1
   2 -10 -10 2716.15 330.671   1
  -2  10  10 2723.69 347.054   1
   2 -10  -9 4000.32 392.851   1
  -2  10   9 3412.97 391.329   1
  -2  10   8 12634.0 892.117   1
   2 -10  -6 3346.68 337.359   1
   2 -10  -5 3201.29 320.077   1
  -2  10   5 3120.56 338.354   1
   2 -10  -4 2243.14 264.962   1
  -2  10   4 1876.47 260.900   1
   2  10  -4 2166.16 167.918   1
  -2  10   3 144.304 179.334   1
   2 -10  -3 77.3135 178.261   1
   2  10  -3 259.367 99.9756   1
  -2  10   2 148.770 167.016   1
   2 -10  -2-139.764 162.010   1
   2  10  -2 97.4358 112.869   1
  -2  10   1-81.8524 148.218   1
   2  10  -1-154.403 128.864   1
  -2  10  -1 83.0332 112.939   1
   2  10   1 49.9942 156.310   1
   2 -10   1-56.9214 116.829   1
  -2 -10  -2-17.4706 155.302   1
   2  10   2-18.4396 164.601   1
   2 -10   2-75.6212 83.9533   1
  -2  10  -2-71.5734 93.0367   1
  -2 -10  -3 324.565 162.162   1
   2  10   3 241.620 177.132   1
   2 -10   3 263.394 81.4464   1
  -2  10  -3 298.607 86.2370   1
   2  10   4 1824.36 239.272   1
  -2 -10  -4 2268.07 250.607   1
  -2 -10  -5 2888.63 302.187   1
   2  10   6 2723.31 323.084   1
  -2 -10  -6 3289.56 328.335   1
   2  10   8 11639.7 824.599   1
   2  10   9 2113.90 332.586   1
  -2 -10  -9 3114.97 339.353   1
   2  10  10 1686.80 320.411   1
  -2 -10 -10 1787.72 306.653   1
   2  10  11 1468.76 323.387   1
  -2 -10 -11 1450.59 312.477   1
   2  10  12 4541.60 427.348   1
  -2 -10 -12 3884.13 409.298   1
   2  10  13 420.831 260.691   1
  -2  10 -13 278.693 85.2838   1
   2 -10  13 199.926 82.2090   1
  -2 -10 -13 30.6825 254.635   1
   2  10  14 1292.16 350.398   1
  -2  10 -14 1442.50 159.032   1
   2 -10  14 1545.11 167.486   1
   2  10  15 270.333 347.760   1
  -2  10 -15 212.855 140.364   1
   2 -10  15 198.150 144.793   1
   2  10  16 103.024 335.952   1
  -2 -10 -16 1168.31 327.546   1
   2  10  18 735.453 360.902   1
  -2 -10 -18 1059.14 347.926   1
   2  10  19 281.335 377.364   1
  -2 -10 -19 1100.64 379.273   1
   2  10  20 2012.24 424.384   1
  -2 -10 -20 3577.63 419.387   1
   2  10  21 282.118 331.672   1
  -2 -10 -21 500.813 319.393   1
   2  10  22 246.048 405.382   1
  -2 -10 -22 33.3011 363.304   1
   2  10  23 104.829 371.780   1
  -2 -10 -23 431.027 363.041   1
   2  10  24 344.256 340.352   1
  -2 -10 -24 393.432 336.150   1
   2  10  25 575.195 416.247   1
  -2 -10 -25 1191.80 403.120   1
   2 -11 -25 289.736 363.971   1
  -2  11  25 480.407 383.286   1
   2 -11 -23 803.985 383.948   1
  -2  11  23 609.437 411.057   1
   2 -11 -21-102.725 388.144   1
  -2  11  21 661.813 422.635   1
   2 -11 -20-34.4075 337.693   1
  -2  11  20 222.659 372.308   1
   2 -11 -19-413.723 312.805   1
  -2  11  19 671.213 353.065   1
   2 -11 -18 1649.39 391.631   1
  -2  11  18 1736.63 441.808   1
   2 -11 -17 307.809 332.325   1
  -2  11  17 698.752 363.405   1
   2 -11 -16-236.729 337.012   1
  -2  11  16 181.180 360.496   1
   2 -11 -15 568.241 308.573   1
  -2  11  15 644.674 339.884   1
   2 -11 -14 2269.05 396.845   1
  -2  11  14 2278.20 409.398   1
   2 -11 -13 1065.14 317.284   1
  -2  11  13 825.299 330.254   1
   2 -11 -11-122.871 248.957   1
  -2  11  11 359.940 261.122   1
   2 -11 -10 6013.77 473.497   1
  -2  11  10 4694.44 473.397   1
   2 -11  -9 3561.69 379.205   1
   2 -11  -8 5712.35 472.918   1
  -2  11   8 5206.97 478.359   1
  -2  11   7 423.530 262.314   1
   2 -11  -7 131.759 236.717   1
   2 -11  -5 1184.37 240.204   1
  -2  11   5 1685.45 268.168   1
   2  11  -4 5781.04 385.043   1
  -2  11   4 5833.50 471.403   1
  -2 -11   4 5927.09 383.000   1
   2 -11  -4 5693.31 460.341   1
   2  11  -3 7509.80 464.828   1
  -2  11   3 6408.57 521.162   1
  -2 -11   3 7014.14 461.547   1
   2 -11  -3 5664.33 510.149   1
   2  11  -2 21771.1 1386.91   1
  -2  11   2 22195.3 1414.65   1
   2 -11  -2 21704.1 1408.82   1
  -2 -11   2 21636.6 1385.61   1
   2 -11  -1 49.6360 138.137   1
  -2  11   1 87.2224 157.351   1
   2  11   0-142.230 151.570   1
  -2 -11   0 60.0021 137.475   1
   2  11   1 17.7296 166.625   1
  -2 -11  -1 403.935 147.437   1
   2 -11   1 207.914 126.753   1
  -2  11  -1 268.012 124.804   1
  -2  11  -2 20524.3 1308.05   1
   2 -11   2 19833.7 1306.34   1
  -2 -11  -2 21888.8 1342.50   1
   2  11   2 21565.6 1343.62   1
  -2 -11  -3 6857.14 488.055   1
  -2  11  -3 6569.08 427.619   1
   2  11   3 5620.38 490.352   1
   2 -11   3 6517.49 426.562   1
  -2 -11  -4 4950.08 435.374   1
   2  11   4 5899.87 446.571   1
   2  11   5 886.733 233.386   1
  -2 -11  -5 1305.36 248.092   1
   2  11   7-53.5936 244.001   1
  -2 -11  -7 514.936 251.297   1
  -2 -11  -8 5670.06 475.665   1
   2  11   9 2207.71 338.283   1
  -2 -11  -9 2946.34 343.033   1
   2  11  10 5577.22 526.558   1
  -2 -11 -10 6876.19 530.037   1
   2  11  11-94.3284 284.741   1
   2  11  13 1388.99 367.170   1
  -2 -11 -13 2224.23 360.728   1
   2  11  14 1789.57 394.595   1
  -2 -11 -14 2840.22 390.089   1
   2  11  15 102.953 338.294   1
  -2 -11 -15 681.050 321.984   1
   2  11  16-34.7585 303.680   1
  -2 -11 -16-131.313 291.787   1
   2  11  17 35.0537 306.968   1
  -2 -11 -17 198.774 298.204   1
   2  11  18 1373.86 384.125   1
  -2 -11 -18 1166.66 354.043   1
   2  11  19 1763.59 415.679   1
  -2 -11 -19 401.276 368.231   1
   2  11  20 424.687 400.501   1
  -2 -11 -20 569.628 359.056   1
   2  11  21 423.507 329.043   1
  -2 -11 -21 200.622 306.988   1
   2  11  23 346.701 414.537   1
  -2 -11 -23 920.837 398.882   1
   2  11  25-368.322 340.384   1
  -2 -11 -25 127.281 322.435   1
  -2  12  24 69.2904 400.257   1
   2 -12 -24 389.937 393.745   1
  -2  12  23 106.272 362.352   1
   2 -12 -23-66.4335 337.060   1
  -2  12  22 1118.84 348.667   1
   2 -12 -22 438.457 316.225   1
  -2  12  21 586.051 393.257   1
   2 -12 -21 375.239 357.296   1
  -2  12  20 333.637 414.478   1
   2 -12 -20 653.081 384.491   1
  -2  12  18 561.119 382.030   1
   2 -12 -18 968.822 352.142   1
   2 -12 -17 414.295 355.121   1
  -2  12  17 373.407 396.458   1
  -2  12  16 1031.52 349.029   1
   2 -12 -16 719.471 325.792   1
  -2  12  15 986.030 383.188   1
  -2  12  14 1433.67 387.490   1
   2 -12 -14 1069.89 356.820   1
  -2  12  13-35.2640 313.432   1
   2 -12 -13 197.478 285.044   1
   2 -12 -12 7065.82 585.789   1
  -2  12  10 1970.13 337.251   1
   2 -12 -10 1930.74 323.597   1
  -2  12   9 7343.92 576.635   1
   2 -12  -9 6053.21 551.777   1
  -2  12   8 6722.88 551.623   1
   2 -12  -8 6423.50 531.457   1
   2 -12  -7 1184.62 277.467   1
  -2  12   7 1012.83 283.472   1
   2 -12  -6 2335.60 309.045   1
  -2  12   6 2914.69 339.317   1
   2 -12  -5 3501.71 354.281   1
  -2  12   5 3867.59 379.454   1
   2 -12  -4 886.187 234.306   1
  -2 -12   4 1250.67 101.356   1
   2  12  -4 823.494 107.639   1
  -2  12   4 920.495 254.136   1
  -2 -12   3 651.510 114.662   1
   2  12  -3 532.530 125.577   1
   2 -12  -2 1671.57 238.127   1
  -2 -12   2 1844.36 183.267   1
   2  12  -2 1720.56 188.588   1
  -2  12   2 1895.62 231.203   1
  -2  12   1-111.384 181.496   1
   2 -12  -1 421.011 173.025   1
   2  12   0 20545.5 1373.25   1
  -2 -12   0 21751.4 1369.83   1
  -2  12   0 21275.4 1372.02   1
   2 -12   0 21517.6 1369.85   1
   2 -12   1-259.921 136.696   1
  -2 -12  -1 192.849 156.786   1
   2  12   1-260.849 166.625   1
  -2  12  -1 299.935 137.220   1
   2  12   2 1534.70 227.242   1
  -2  12  -2 1452.32 160.803   1
   2 -12   2 1679.49 159.266   1
  -2 -12  -2 1474.51 218.478   1
   2  12   3 610.543 212.916   1
  -2  12  -3 782.031 101.713   1
  -2 -12  -3 730.059 202.325   1
   2 -12   3 778.132 105.834   1
   2  12   4 557.310 233.773   1
  -2 -12  -4 1229.43 226.156   1
   2  12   5 3037.80 345.858   1
  -2 -12  -5 3822.71 349.591   1
   2  12   6 2552.34 334.243   1
  -2 -12  -6 2739.71 307.571   1
   2  12   7 619.133 264.588   1
  -2 -12  -7 480.312 234.995   1
  -2 -12  -8 6669.19 550.081   1
   2  12   8 6947.30 559.439   1
  -2 -12  -9 7549.08 587.859   1
   2  12   9 7086.18 589.383   1
   2  12  10 1663.85 312.405   1
  -2 -12 -10 2320.46 318.710   1
  -2 -12 -12 7265.09 593.724   1
   2  12  13 33.7616 283.238   1
  -2 -12 -13 255.352 278.362   1
   2  12  14 583.948 296.323   1
   2  12  15 1008.93 311.572   1
   2  12  16 316.023 321.699   1
  -2 -12 -16 962.893 315.146   1
   2  12  17 494.377 357.428   1
  -2 -12 -17 534.634 343.286   1
   2  12  18 566.025 377.541   1
  -2 -12 -18 536.846 358.765   1
   2  12  20 1099.39 400.594   1
  -2 -12 -20 1512.04 374.464   1
   2  12  21 493.628 370.866   1
  -2 -12 -21 635.684 331.910   1
   2  12  22 314.057 339.895   1
  -2 -12 -22 529.800 326.577   1
   2  12  23 549.400 390.844   1
  -2 -12 -23 523.097 383.115   1
   2  12  24 844.662 411.796   1
  -2 -12 -24-224.762 381.159   1
  -2  13  23 384.585 418.006   1
   2 -13 -23 885.658 403.242   1
  -2  13  22-178.569 392.658   1
   2 -13 -22 703.071 371.680   1
  -2  13  21-72.6962 346.096   1
   2 -13 -21 237.778 321.655   1
  -2  13  20 294.909 416.461   1
   2 -13 -20-171.605 361.546   1
  -2  13  19 334.389 413.073   1
   2 -13 -17 1354.85 389.123   1
   2 -13 -16 796.717 306.594   1
   2 -13 -14 238.220 328.374   1
  -2  13  14 805.050 376.145   1
  -2  13  13 72.2486 340.454   1
   2 -13 -13 403.141 309.460   1
  -2  13  12 248.685 300.827   1
   2 -13 -12 33.0385 291.868   1
  -2  13  11 1287.84 338.156   1
   2 -13 -11 1165.27 333.976   1
  -2  13  10 7233.55 591.355   1
   2 -13 -10 6062.64 566.260   1
  -2  13   9 232.743 297.712   1
   2 -13  -9 246.013 272.532   1
  -2  13   8 643.081 299.411   1
   2 -13  -8-267.549 278.955   1
  -2  13   7 400.901 268.752   1
   2 -13  -7 715.014 252.312   1
  -2  13   6 675.818 261.643   1
   2 -13  -6 547.209 250.574   1
  -2  13   4 4963.96 375.773   1
   2  13  -4 3250.79 237.318   1
   2 -13  -4 4829.80 360.632   1
  -2 -13   4 3520.52 233.410   1
   2 -13  -3 339.990 212.851   1
  -2 -13   3 163.069 108.733   1
  -2  13   3 628.048 238.867   1
   2  13  -3 278.436 117.333   1
  -2 -13   2 4181.02 301.981   1
   2 -13  -2 3196.74 330.425   1
  -2  13   2 3439.61 348.655   1
   2  13  -2 4297.71 306.825   1
   2 -13  -1 962.568 193.172   1
  -2 -13   1 1354.28 186.120   1
   2  13  -1 1446.74 191.238   1
  -2  13   1 1711.12 212.329   1
   2 -13   0 130.773 160.721   1
  -2 -13   0 84.6346 166.997   1
   2  13   0 53.7328 170.231   1
  -2  13   0-86.7697 167.654   1
   2  13   1 1178.66 220.515   1
  -2 -13  -1 1683.96 217.759   1
  -2 -13  -2 3851.79 328.661   1
  -2  13  -2 3077.08 268.201   1
   2  13   2 3105.96 336.980   1
   2 -13   2 4026.81 272.316   1
  -2 -13  -3 380.108 217.938   1
  -2  13  -3 65.3536 85.4694   1
   2 -13   3 12.4855 81.2536   1
   2  13   3 141.677 209.441   1
  -2 -13  -4 5036.88 424.289   1
   2  13   4 4614.17 425.149   1
   2  13   6 504.409 259.123   1
  -2 -13  -6 345.253 247.149   1
   2  13   7-292.601 253.697   1
  -2 -13  -7-138.612 242.522   1
   2  13   8-91.2267 278.179   1
  -2 -13  -8-115.082 257.906   1
   2  13   9-31.4148 289.131   1
  -2 -13  -9 297.229 278.373   1
  -2 -13 -10 5294.58 508.749   1
   2  13  10 6491.95 529.070   1
   2  13  11 795.464 323.410   1
  -2 -13 -11 1284.75 300.030   1
   2  13  12-270.885 323.600   1
  -2 -13 -12 415.992 304.700   1
   2  13  13-551.177 343.508   1
  -2 -13 -13-227.849 311.910   1
   2  13  14 174.401 350.178   1
  -2 -13 -14 263.965 312.118   1
  -2 -13 -16 402.501 339.065   1
   2  13  17 35.5323 399.467   1
  -2 -13 -17 303.195 359.808   1
   2  13  19 962.908 403.626   1
   2  13  20-35.4774 388.882   1
  -2 -13 -20 504.981 357.619   1
   2  13  21 456.900 358.059   1
  -2 -13 -21 566.793 343.070   1
   2  13  22 1350.21 356.395   1
  -2 -13 -22 823.825 317.828   1
   2  13  23 476.158 371.357   1
  -2 -13 -23 97.1149 352.009   1
   2 -14 -23 226.776 392.740   1
  -2  14  23-138.152 410.547   1
   2 -14 -22 529.592 382.591   1
   2 -14 -21 168.805 336.591   1
   2 -14 -19 691.739 376.294   1
  -2  14  19 444.297 417.074   1
   2 -14 -18 870.119 325.997   1
  -2  14  18 598.115 354.301   1
   2 -14 -17-489.116 358.930   1
  -2  14  17-37.5246 396.852   1
   2 -14 -16 454.009 330.343   1
  -2  14  16 790.740 372.073   1
   2 -14 -15 382.906 336.386   1
  -2  14  15 337.868 353.485   1
   2 -14 -13 479.288 338.913   1
  -2  14  13 666.458 389.822   1
   2 -14 -12 1384.55 363.343   1
  -2  14  12 1314.81 363.789   1
   2 -14 -11 564.448 325.174   1
  -2  14  11 250.572 349.805   1
   2 -14 -10 552.478 288.923   1
  -2  14  10 70.0752 315.950   1
   2 -14  -9-31.6758 288.064   1
  -2  14   9 307.360 301.026   1
   2 -14  -8 92.2431 269.304   1
  -2  14   8 825.432 307.274   1
   2 -14  -7 1573.91 290.097   1
  -2  14   7 1303.03 308.028   1
   2 -14  -6 3988.61 395.205   1
  -2  14   6 3070.09 390.397   1
   2 -14  -5 216.373 234.081   1
  -2  14   5 230.956 252.018   1
   2 -14  -3 142.504 224.466   1
  -2 -14   3 216.176 117.568   1
   2  14  -3 269.975 121.605   1
  -2  14   3 201.238 243.382   1
   2  14  -2 6759.36 492.712   1
  -2 -14   2 7196.90 491.474   1
  -2  14   2 7295.81 538.265   1
   2 -14  -2 7043.31 528.606   1
   2 -14  -1 704.494 192.104   1
  -2 -14   1 545.011 167.722   1
   2  14  -1 658.213 187.424   1
  -2  14   1 1226.47 203.726   1
   2 -14   0 1121.53 189.396   1
  -2 -14   0 609.315 182.918   1
  -2  14   0 765.819 192.306   1
   2  14   0 816.513 203.878   1
  -2 -14  -1 1620.54 224.532   1
   2  14   1 1123.41 229.231   1
  -2 -14  -2 7605.25 541.015   1
   2  14   2 7609.27 538.906   1
   2 -14   2 7830.40 479.139   1
  -2 -14  -3 282.467 202.790   1
  -2  14  -3 157.546 77.0541   1
   2  14   3 273.250 227.479   1
   2 -14   3 192.212 72.0985   1
   2  14   5 195.100 258.172   1
  -2 -14  -5 422.657 245.719   1
   2  14   6 3355.89 389.229   1
  -2 -14  -6 3898.77 381.161   1
   2  14   7 1396.37 314.026   1
  -2 -14  -7 1093.29 299.093   1
   2  14   8 220.371 292.405   1
  -2 -14  -8 327.391 270.015   1
   2  14   9 97.2263 310.805   1
  -2 -14  -9 490.065 295.921   1
   2  14  10-166.334 293.138   1
  -2 -14 -10 220.069 274.040   1
   2  14  11 305.974 320.767   1
  -2 -14 -11-32.1116 284.265   1
   2  14  12 1624.50 372.967   1
  -2 -14 -12 1240.59 344.820   1
   2  14  13 455.489 336.924   1
  -2 -14 -13 33.1165 309.759   1
   2  14  15 106.848 307.751   1
  -2 -14 -15 574.071 310.171   1
   2  14  16 716.469 358.375   1
  -2 -14 -16 339.320 313.154   1
   2  14  17 251.266 346.596   1
  -2 -14 -17 339.880 328.821   1
   2  14  18 645.774 386.506   1
  -2 -14 -18 169.951 318.473   1
   2  14  19 357.138 373.671   1
  -2 -14 -19 677.760 341.528   1
  -2 -14 -21 498.319 318.359   1
   2  14  22 240.220 353.651   1
  -2 -14 -22 293.987 325.387   1
   2  14  23 101.009 394.558   1
   2 -15 -22 1177.10 396.379   1
  -2  15  22-34.9004 432.344   1
   2 -15 -20-34.0607 352.497   1
  -2  15  20 472.293 394.230   1
   2 -15 -18 627.379 326.453   1
  -2  15  18 74.6199 342.643   1
   2 -15 -17-315.787 359.482   1
  -2  15  17 413.166 413.100   1
   2 -15 -16 2109.98 404.211   1
  -2  15  16 1888.73 429.236   1
   2 -15 -15 351.772 313.741   1
  -2  15  15 188.838 343.762   1
   2 -15 -14 175.216 309.825   1
  -2  15  14 338.798 350.056   1
   2 -15 -13 452.605 335.790   1
  -2  15  13-261.661 374.447   1
   2 -15 -12 378.845 312.932   1
  -2  15  12 480.884 351.211   1
   2 -15 -11 373.500 302.505   1
  -2  15  11 583.512 339.394   1
   2 -15 -10 1634.03 348.960   1
  -2  15  10 2005.10 392.794   1
   2 -15  -8 2001.51 337.581   1
  -2  15   8 2202.29 379.658   1
   2 -15  -7 337.608 282.922   1
  -2  15   7 229.653 306.476   1
   2 -15  -6-383.383 266.420   1
  -2  15   6-376.970 274.830   1
   2 -15  -5 84.4324 253.484   1
  -2  15   5 269.697 267.641   1
  -2 -15   3 49.8899 107.278   1
   2 -15  -3 123.855 234.164   1
   2  15  -3 99.4134 116.456   1
  -2  15   3 261.085 238.372   1
   2 -15  -2 1521.59 233.579   1
  -2 -15   2 1408.32 179.558   1
   2  15  -2 1086.87 185.787   1
  -2  15   2 1204.25 250.761   1
   2 -15  -1 308.430 189.655   1
  -2 -15   1 230.213 154.826   1
   2  15  -1 225.883 181.330   1
  -2  15   1 87.7405 205.404   1
   2 -15   0-72.5231 171.755   1
  -2 -15   0 94.8177 179.301   1
   2  15   0 240.676 187.847   1
  -2  15   0 132.635 188.270   1
  -2  15  -1 182.057 150.751   1
   2  15   1 66.9409 208.731   1
  -2 -15  -1 211.433 199.684   1
   2  15   2 1388.79 248.962   1
  -2  15  -2 1633.81 177.668   1
  -2 -15  -2 1313.88 242.321   1
   2 -15   2 1574.72 166.756   1
   2  15   3 366.295 234.998   1
  -2 -15  -3 618.214 235.677   1
   2  15   4 2997.22 397.262   1
  -2 -15  -4 5112.14 404.295   1
  -2 -15  -5 165.429 261.948   1
   2  15   5 321.024 275.680   1
  -2 -15  -6-86.3089 256.877   1
   2  15   6-182.757 277.019   1
  -2 -15  -7 358.007 271.175   1
   2  15   7 157.876 301.620   1
  -2 -15  -8 2307.44 347.862   1
   2  15   8 1953.63 361.390   1
  -2 -15 -10 1452.35 331.796   1
   2  15  10 1810.14 346.590   1
  -2 -15 -11 559.267 328.406   1
   2  15  11 834.318 341.452   1
  -2 -15 -12 433.400 317.122   1
   2  15  12 563.770 340.517   1
  -2 -15 -14 102.105 327.029   1
   2  15  14-287.552 361.211   1
  -2 -15 -15 992.406 369.925   1
   2  15  15 1301.03 407.404   1
  -2 -15 -16 2497.53 416.405   1
   2  15  16 1048.17 415.334   1
  -2 -15 -17 410.803 360.902   1
   2  15  17 36.1282 380.844   1
  -2 -15 -18-170.717 352.590   1
   2  15  18 287.956 359.301   1
  -2 -15 -20 301.568 348.703   1
   2  15  20 809.570 389.633   1
  -2 -15 -22 323.182 354.461   1
   2  15  22 748.279 425.976   1
  -2  16  21 739.204 406.939   1
   2 -16 -20 708.713 372.796   1
  -2  16  20-71.9745 418.089   1
   2 -16 -19 1063.97 369.840   1
  -2  16  19 219.516 419.171   1
   2 -16 -18 452.935 371.980   1
  -2  16  18 483.151 413.133   1
   2 -16 -17 351.813 327.608   1
  -2  16  17 375.244 362.510   1
   2 -16 -16-247.852 367.678   1
  -2  16  16-264.402 433.087   1
   2 -16 -15 212.918 358.522   1
  -2  16  15 1253.57 417.078   1
   2 -16 -14 1312.23 367.393   1
  -2  16  14 1670.50 411.466   1
   2 -16 -13 494.756 340.622   1
  -2  16  13 378.321 384.241   1
   2 -16 -12 315.698 326.955   1
  -2  16  12 563.287 381.980   1
   2 -16 -11 1249.58 362.514   1
  -2  16  11 333.222 374.216   1
   2 -16 -10 444.590 314.354   1
  -2  16  10 583.481 348.614   1
   2 -16  -9-33.4767 304.333   1
  -2  16   9-35.7692 331.020   1
   2 -16  -7 285.244 285.812   1
  -2  16   7-168.834 300.104   1
   2 -16  -6 3814.65 407.047   1
  -2  16   6 3837.37 432.706   1
   2 -16  -5 204.305 268.456   1
  -2  16   5 310.594 274.726   1
   2 -16  -4 579.159 262.840   1
  -2  16   4 87.1861 241.029   1
   2  16  -3 109.976 94.9744   1
   2 -16  -2 1140.48 245.388   1
  -2 -16   2 760.785 167.260   1
   2  16  -2 482.602 172.590   1
  -2  16   2 1161.82 251.932   1
   2 -16  -1 1313.55 241.844   1
  -2 -16   1 1467.32 217.450   1
   2  16  -1 1741.10 233.934   1
  -2  16   1 1435.79 254.957   1
   2 -16   0 504.349 193.484   1
  -2 -16   0-20.0378 204.375   1
   2  16   0 421.345 226.112   1
  -2  16   0 742.947 198.214   1
   2  16   1 1512.35 262.108   1
  -2  16  -1 1736.02 209.439   1
   2 -16   1 1034.90 187.763   1
  -2 -16  -1 1656.92 252.627   1
   2  16   2 744.030 256.480   1
  -2  16  -2 466.850 136.066   1
  -2 -16  -2 752.573 233.907   1
   2 -16   2 585.727 138.949   1
   2  16   4 86.9389 243.972   1
  -2 -16  -4 357.242 243.059   1
   2  16   5 303.962 288.107   1
  -2 -16  -5 144.085 272.158   1
   2  16   6 3951.96 432.806   1
  -2 -16  -6 4166.73 414.863   1
   2  16   7-359.352 299.409   1
  -2 -16  -7 154.926 265.352   1
   2  16   9 274.821 321.173   1
  -2 -16  -9 97.7215 292.119   1
   2  16  10 559.612 331.413   1
  -2 -16 -10 464.468 305.049   1
  -2 -16 -11 606.830 315.442   1
   2  16  12 287.712 348.290   1
  -2 -16 -12 170.339 319.233   1
   2  16  13 108.887 343.313   1
  -2 -16 -13 343.702 314.674   1
   2  16  14 946.952 395.975   1
  -2 -16 -14 1454.56 378.827   1
   2  16  15 1023.37 384.116   1
  -2 -16 -15 103.902 334.985   1
   2  16  16-73.0723 342.702   1
  -2 -16 -16 173.289 313.171   1
   2  16  17-254.605 385.664   1
  -2 -16 -17 966.119 339.510   1
   2  16  18-72.0153 396.033   1
  -2 -16 -18-34.2753 355.055   1
   2  16  19 142.276 397.086   1
  -2 -16 -19-203.139 365.119   1
   2  16  20 594.662 426.119   1
   2  16  21 515.556 447.609   1
  -2 -16 -21 391.813 369.913   1
  -2  17  20 106.777 434.225   1
   2 -17 -20 701.692 369.453   1
  -2  17  19 145.217 379.383   1
   2 -17 -19 408.861 329.591   1
  -2  17  18 405.934 426.241   1
   2 -17 -18 34.6321 364.486   1
  -2  17  17 973.701 419.288   1
   2 -17 -17 772.855 372.829   1
  -2  17  16 491.495 380.558   1
   2 -17 -16 1063.91 361.455   1
  -2  17  14 114.445 375.228   1
   2 -17 -14 286.252 351.978   1
  -2  17  13 38.1238 369.101   1
   2 -17 -13 321.821 327.890   1
  -2  17  12 759.248 377.362   1
   2 -17 -12 747.717 335.943   1
  -2  17  11 301.294 359.791   1
   2 -17 -11 353.340 319.912   1
  -2  17  10 37.1480 355.616   1
   2 -17 -10-104.626 315.767   1
  -2  17   9 548.459 353.852   1
   2 -17  -9 171.575 323.192   1
  -2  17   8 321.665 328.627   1
   2 -17  -8 537.112 306.362   1
  -2  17   7 765.654 321.422   1
   2 -17  -7 685.963 295.531   1
  -2  17   6 668.317 314.010   1
   2 -17  -6 220.835 296.032   1
  -2  17   5 667.821 280.910   1
   2 -17  -5 542.991 274.575   1
  -2  17   4 937.642 297.898   1
   2 -17  -4 1515.31 300.440   1
  -2  17   2 766.967 260.928   1
   2 -17  -2 867.671 241.015   1
  -2  17   1 187.786 220.053   1
   2  17   0-155.640 211.323   1
  -2  17   0 19.7337 199.954   1
   2  17   1 321.499 237.576   1
   2  17   2 539.724 268.737   1
  -2 -17  -2 539.036 247.534   1
   2  17   3-28.9468 258.918   1
  -2 -17  -3 192.186 251.643   1
   2  17   4 947.108 293.055   1
  -2 -17  -4 1332.90 289.672   1
   2  17   5 350.448 310.031   1
  -2 -17  -5 301.743 269.464   1
   2  17   6-264.441 299.472   1
  -2 -17  -6-93.9308 268.298   1
   2  17   8 730.330 331.689   1
  -2 -17  -8 1086.45 313.380   1
   2  17   9 248.151 330.942   1
  -2 -17  -9 234.931 316.920   1
   2  17  10 72.2302 347.067   1
  -2 -17 -10 615.681 329.377   1
   2  17  11-36.5035 336.139   1
  -2 -17 -11 484.141 324.056   1
   2  17  12 551.553 370.942   1
  -2 -17 -12 870.667 344.074   1
   2  17  13 444.035 359.062   1
  -2 -17 -13 105.303 316.271   1
   2  17  14 555.162 385.635   1
  -2 -17 -14 1088.39 379.949   1
   2  17  15-221.820 365.939   1
  -2 -17 -15 105.185 333.199   1
   2  17  16 146.894 389.477   1
  -2 -17 -16 349.579 365.808   1
   2  17  17 727.382 415.621   1
  -2 -17 -17 242.351 360.910   1
   2  17  18 395.283 393.913   1
  -2 -17 -18 136.788 349.618   1
   2  17  19-141.740 348.939   1
  -2 -17 -19 134.689 329.865   1
   2  17  20 349.066 376.132   1
  -2 -17 -20 99.1998 315.089   1
  -2  18  19-215.789 425.346   1
   2 -18 -19-641.878 387.087   1
  -2  18  18 513.290 392.297   1
   2 -18 -18 34.4414 337.197   1
  -2  18  17 298.134 410.446   1
   2 -18 -17 665.034 384.582   1
  -2  18  16 1172.19 442.529   1
   2 -18 -16 603.374 382.118   1
  -2  18  15 763.442 422.336   1
   2 -18 -15 107.503 374.940   1
  -2  18  13 423.611 418.162   1
   2 -18 -13 939.899 364.651   1
  -2  18  12 691.352 392.436   1
   2 -18 -12 613.430 349.623   1
  -2  18  11 497.082 382.658   1
   2 -18 -11 71.8446 327.622   1
  -2  18  10-189.481 361.648   1
   2 -18 -10 533.497 328.073   1
  -2  18   9 187.105 337.570   1
   2 -18  -9 561.910 322.696   1
  -2  18   8 1429.60 362.799   1
   2 -18  -8 1308.71 330.929   1
  -2  18   6 1370.92 377.161   1
  -2  18   5-32.9968 312.412   1
  -2  18   4 251.775 296.712   1
   2  18   4 445.942 306.720   1
   2  18   5 298.999 331.021   1
   2  18   6 1237.35 332.636   1
  -2 -18  -6 556.161 281.895   1
   2  18   7 70.6481 332.297   1
  -2 -18  -7 402.095 306.830   1
   2  18   8 757.602 348.804   1
  -2 -18  -8 821.350 341.687   1
   2  18   9 109.982 347.498   1
  -2 -18  -9 417.340 326.629   1
   2  18  10 222.454 371.517   1
  -2 -18 -10 175.865 324.458   1
   2  18  11 336.214 365.825   1
  -2 -18 -11 283.527 326.610   1
   2  18  12-150.042 373.248   1
  -2 -18 -12-106.762 340.757   1
   2  18  13-37.5034 366.768   1
  -2 -18 -13 107.105 320.613   1
   2  18  15 632.219 387.817   1
  -2 -18 -15 212.378 338.522   1
   2  18  16 220.943 410.885   1
  -2 -18 -16 1051.50 392.854   1
   2  18  17 583.041 392.574   1
  -2 -18 -17-173.098 344.594   1
   2  18  18 468.260 387.954   1
  -2 -18 -18-170.614 323.150   1
   2  18  19 213.217 434.291   1
  -2 -18 -19 100.616 368.480   1
  -3   0  26-554.364 383.183   1
   3   0 -26 1401.98 397.909   1
  -3   0  24 886.175 390.966   1
   3   0 -24 1329.61 404.285   1
  -3   0  23-918.550 366.144   1
   3   0 -23 867.896 368.440   1
  -3   0  22 1604.06 375.110   1
   3   0 -22 1267.39 366.776   1
  -3   0  21 35.9421 318.160   1
   3   0 -21-269.975 298.105   1
  -3   0  20 950.149 353.768   1
   3   0 -20 595.357 314.876   1
  -3   0  19 446.114 324.989   1
   3   0 -19-161.215 314.859   1
  -3   0  18 1068.45 299.465   1
   3   0 -18 564.446 271.682   1
  -3   0  17 96.8667 296.777   1
   3   0 -17 333.583 302.496   1
  -3   0  16 2025.92 346.711   1
   3   0 -16 1900.35 310.064   1
  -3   0  15-89.6397 249.957   1
   3   0 -15 28.0286 221.259   1
   3   0 -14 2273.69 303.055   1
  -3   0  12 204.557 204.892   1
   3   0 -12 191.927 204.844   1
  -3   0  11-215.775 205.374   1
   3   0 -11 22.5069 197.567   1
   3   0 -10 10022.1 710.980   1
  -3   0  10 10342.4 720.271   1
  -3   0   9 165.730 184.907   1
   3   0  -9 233.376 176.520   1
   3   0  -8 19102.5 1278.71   1
  -3   0   8 20441.9 1285.32   1
   3   0  -7-97.7618 150.252   1
  -3   0   7-34.3342 154.851   1
   3   0  -6 382.672 165.754   1
  -3   0   6 171.577 141.284   1
   3   0  -4 74531.0 4513.38   1
  -3   0   4 70018.2 4514.07   1
  -3   0   3-44.5500 111.732   1
   3   0  -3 10.6698 104.530   1
   3   0  -2 297063. 18630.7   1
  -3   0   2 303490. 18630.5   1
  -3   0   1-164.130 133.294   1
   3   0  -1 195.426 131.258   1
  -3   0   0 214.297 118.031   1
   3   0   0 264.088 118.008   1
  -3   0  -1-162.015 143.595   1
   3   0   1-160.086 143.035   1
  -3   0  -2 343315. 21319.3   1
   3   0   2 344151. 21319.8   1
  -3   0  -3-245.862 127.576   1
   3   0   3 175.584 140.287   1
  -3   0  -4 64902.8 4089.89   1
   3   0   4 65992.3 4090.84   1
  -3   0  -6 71.4261 139.577   1
   3   0   6 391.986 156.711   1
  -3   0  -7 315.395 156.179   1
   3   0   7-118.563 150.933   1
   3   0   8 19867.6 1265.46   1
  -3   0  -8 19012.3 1258.40   1
  -3   0  -9-188.602 163.268   1
   3   0   9-305.912 177.614   1
   3   0  10 12148.3 817.899   1
  -3   0 -10 11788.6 810.746   1
   3   0  11-91.7277 186.328   1
  -3   0 -11 217.052 172.770   1
   3   0  12-24.3129 198.708   1
  -3   0 -12 325.244 196.411   1
   3   0  14 2538.23 319.008   1
  -3   0 -14 2204.86 299.103   1
   3   0  15 139.728 247.973   1
   3   0  16 844.906 275.337   1
  -3   0 -16 2127.80 282.024   1
   3   0  17 305.847 260.676   1
  -3   0 -17-259.983 240.494   1
   3   0  18 1204.37 310.418   1
  -3   0 -18 1290.93 304.598   1
   3   0  19 425.451 312.765   1
  -3   0 -19 216.745 306.585   1
   3   0  20 875.029 338.765   1
  -3   0 -20 795.664 327.052   1
   3   0  21-172.464 309.753   1
  -3   0 -21 97.8141 306.972   1
   3   0  22 1828.02 357.369   1
  -3   0 -22 1597.87 339.564   1
   3   0  23 107.394 327.695   1
  -3   0 -23 338.958 323.602   1
   3   0  24 909.238 359.082   1
  -3   0 -24 1068.38 361.676   1
   3   0  25 257.388 358.715   1
  -3   0 -25 279.145 360.701   1
  -3   0 -26 561.867 384.059   1
   3  -1 -27 1138.84 411.433   1
  -3   1  26 809.603 388.944   1
   3  -1 -26 1569.77 418.348   1
  -3   1  25 296.160 376.516   1
  -3  -1  25 371.954 351.776   1
   3   1 -25 176.335 347.562   1
   3  -1 -25 69.9471 364.224   1
  -3  -1  24 1181.46 367.449   1
   3  -1 -24 837.456 374.803   1
   3   1 -24 210.296 356.888   1
  -3   1  23 1142.86 397.601   1
  -3  -1  23 256.535 337.204   1
   3  -1 -23-173.637 353.634   1
   3   1 -23 347.411 328.422   1
  -3  -1  22 398.540 326.320   1
   3   1 -22 68.4536 319.496   1
  -3   1  21 72.1358 323.248   1
  -3  -1  21-321.256 332.277   1
   3   1 -21 570.510 332.194   1
   3  -1 -21-67.7983 326.299   1
  -3   1  20 7981.56 676.702   1
  -3  -1  20 7528.36 667.210   1
   3  -1 -20 9091.26 674.796   1
   3   1 -20 8580.69 669.889   1
  -3   1  19 729.857 348.673   1
   3  -1 -19 423.865 318.551   1
  -3  -1  18 5267.13 517.221   1
   3   1 -18 5685.81 507.974   1
  -3   1  17 1810.89 350.972   1
  -3  -1  17 2730.01 351.382   1
   3   1 -17 2654.71 342.012   1
   3   1 -16 5870.93 464.824   1
  -3  -1  16 5820.46 479.366   1
  -3   1  16 4674.54 482.607   1
   3  -1 -16 4710.40 472.299   1
  -3  -1  15-116.506 262.096   1
  -3   1  15 397.588 290.096   1
   3  -1 -15-171.959 261.585   1
   3   1 -15-27.3698 235.406   1
  -3   1  14 25481.0 1684.83   1
  -3  -1  14 25428.3 1680.45   1
   3  -1 -14 26029.9 1679.46   1
  -3   1  13-447.616 253.820   1
   3   1 -13-246.241 201.541   1
   3  -1 -13-130.699 231.822   1
   3   1 -12 17168.6 1139.72   1
  -3  -1  11 69.1933 192.129   1
  -3   1  11-573.659 215.584   1
   3   1 -11 129.895 187.153   1
   3  -1 -11-46.7704 198.045   1
  -3  -1  10 277.944 177.702   1
  -3   1  10 607.932 204.741   1
   3   1 -10 341.553 169.060   1
  -3   1   9 195.517 208.495   1
  -3  -1   9 469.236 176.569   1
   3   1  -9-37.0569 161.485   1
   3  -1  -9 407.600 183.999   1
  -3  -1   8 24442.4 1512.59   1
  -3   1   8 22797.0 1516.49   1
   3  -1  -8 22473.7 1512.53   1
   3   1  -8 24170.9 1509.99   1
  -3   1   7 1358.00 191.596   1
   3  -1  -7 1293.41 183.930   1
   3   1  -7 920.876 159.699   1
  -3   1   6 13697.9 871.763   1
   3  -1  -6 12619.9 863.188   1
   3   1  -5 947.612 160.574   1
   3  -1  -5 959.781 166.270   1
  -3   1   5 942.438 172.401   1
  -3  -1   5 996.067 165.740   1
   3   1  -4 11590.8 722.942   1
  -3  -1   4 10382.8 721.275   1
   3  -1  -3 7847.74 508.559   1
   3   1  -3 6976.47 494.140   1
  -3  -1   3 6963.06 494.437   1
  -3   1   3 7596.37 511.896   1
   3  -1  -2 17847.8 1226.61   1
   3   1  -2 20151.5 1224.09   1
  -3  -1   2 19630.5 1228.09   1
  -3   1   2 19278.5 1227.20   1
   3  -1  -1 7108.92 540.946   1
   3   1  -1 8421.79 549.141   1
  -3   1   1 8087.77 543.496   1
  -3  -1   1 9246.82 548.518   1
  -3   1   0 12435.7 719.057   1
  -3  -1   0 11232.4 716.844   1
   3  -1   0 10544.0 717.297   1
   3   1   0 9832.10 715.567   1
   3  -1   1 8461.70 574.025   1
   3   1   1 8325.00 577.836   1
  -3  -1  -1 8411.96 575.816   1
  -3   1  -1 9543.05 577.935   1
   3  -1   2 18675.3 1213.21   1
  -3  -1  -2 20566.3 1220.18   1
   3   1   2 18620.9 1219.69   1
  -3   1  -2 18653.6 1213.79   1
  -3   1  -3 6349.73 479.086   1
   3  -1   3 6545.58 479.923   1
   3   1   3 7459.13 490.675   1
  -3   1  -4 9846.38 627.740   1
  -3  -1  -4 8600.23 629.015   1
   3   1   4 9075.15 634.473   1
   3  -1   4 10138.6 629.671   1
  -3   1  -5 991.907 152.039   1
  -3  -1  -5 1188.11 174.663   1
   3   1   5 856.500 167.360   1
   3  -1   5 1227.93 159.459   1
   3   1   6 14116.3 929.028   1
  -3  -1  -6 14000.2 923.153   1
   3   1   7 1021.40 177.986   1
   3  -1   7 1285.15 174.805   1
  -3  -1  -7 1202.25 175.548   1
  -3   1  -7 669.384 153.794   1
   3   1   8 22177.6 1532.82   1
   3  -1   8 24806.3 1529.79   1
  -3   1  -8 24063.7 1525.09   1
  -3  -1  -8 24016.5 1530.53   1
  -3   1  -9 17.9258 148.393   1
  -3  -1  -9 197.353 132.140   1
   3  -1   9 135.705 165.443   1
   3   1   9 170.513 149.409   1
  -3   1 -10 251.892 170.795   1
  -3  -1 -10 423.605 193.183   1
   3   1  10 293.824 194.541   1
   3  -1  10 332.800 186.302   1
  -3  -1 -11 315.668 210.277   1
  -3   1 -11 83.3505 169.686   1
   3  -1  11-88.0758 175.665   1
   3   1  11-309.737 214.840   1
  -3   1 -12 14746.5 1009.06   1
  -3  -1 -12 16199.9 1016.37   1
   3   1  12 14035.9 1014.63   1
   3   1  13-185.241 240.579   1
   3  -1  13-24.8818 199.038   1
  -3  -1 -13 150.439 225.636   1
  -3   1 -13-94.3292 190.599   1
  -3  -1 -14 23427.2 1519.95   1
  -3   1 -14 22651.8 1511.22   1
   3  -1  14 23039.5 1519.74   1
   3   1  14 23311.4 1525.19   1
   3  -1  15 300.132 225.015   1
  -3  -1 -15-302.660 252.184   1
  -3   1 -15 184.255 229.489   1
  -3   1 -16 5594.91 485.885   1
  -3  -1 -16 6163.71 498.274   1
   3  -1  16 5251.35 496.128   1
   3   1  16 5790.56 503.237   1
   3  -1  17 2797.28 342.891   1
   3   1  17 1927.05 332.075   1
  -3   1 -17 2452.36 326.693   1
  -3  -1 -17 2230.29 322.548   1
   3  -1  18 4347.06 447.907   1
  -3   1 -18 4920.55 442.992   1
   3   1  19 396.490 283.687   1
  -3  -1 -19 875.302 296.366   1
  -3   1 -20 8190.72 603.900   1
  -3  -1 -20 6984.62 599.593   1
   3  -1  20 6994.91 619.603   1
   3   1  20 6507.29 609.120   1
   3  -1  21 343.609 301.772   1
   3   1  21-311.623 325.039   1
  -3   1 -21 357.421 312.468   1
  -3  -1 -21 458.128 331.792   1
   3  -1  22 35.1223 310.193   1
  -3   1 -22-199.883 316.626   1
   3   1  23 142.437 347.293   1
  -3  -1 -23 1047.07 350.326   1
   3   1  24 1046.67 374.152   1
   3  -1  24 1318.98 379.006   1
  -3   1 -24 1356.00 372.515   1
  -3  -1 -24 1059.01 364.129   1
   3  -1  25 111.110 365.987   1
   3   1  25 255.076 337.242   1
  -3  -1 -25-380.385 340.549   1
  -3   1 -25-211.581 354.947   1
   3   1  26 1313.15 383.604   1
  -3  -1 -26 382.031 368.313   1
  -3   2  27-143.931 373.696   1
   3  -2 -27 683.244 413.070   1
  -3   2  26 619.580 391.480   1
   3  -2 -26-242.152 382.174   1
  -3   2  25-36.9592 379.942   1
   3  -2 -25 277.876 379.462   1
  -3   2  24 222.330 373.095   1
  -3  -2  24 704.544 348.602   1
   3  -2 -24 939.419 399.210   1
   3   2 -24 1543.19 375.481   1
  -3   2  23 221.456 364.822   1
   3  -2 -23 519.614 368.370   1
   3   2 -22 6126.85 531.116   1
  -3   2  22 4612.90 539.030   1
  -3  -2  22 5558.57 524.335   1
   3  -2 -22 4576.29 528.801   1
  -3  -2  21-35.2120 313.440   1
  -3   2  21 543.669 337.197   1
   3  -2 -21 476.341 332.065   1
   3   2 -21 200.189 314.640   1
  -3  -2  20 685.237 316.457   1
  -3   2  20 750.487 327.622   1
   3   2 -20 1528.62 326.331   1
   3  -2 -20 1073.25 317.217   1
  -3   2  19 632.401 349.113   1
  -3  -2  19 400.455 306.147   1
   3  -2 -19 296.477 315.706   1
   3   2 -19 661.906 292.747   1
  -3   2  18 8849.76 745.552   1
  -3  -2  18 10050.1 750.044   1
   3   2 -18 9586.20 739.649   1
   3  -2 -18 10328.4 751.808   1
  -3  -2  17 809.179 281.779   1
   3   2 -17 1316.17 273.840   1
   3  -2 -17 312.761 274.950   1
  -3  -2  16 19360.3 1405.73   1
  -3   2  16 21008.8 1426.01   1
   3   2 -16 21274.4 1404.82   1
   3  -2 -16 23055.6 1418.16   1
  -3  -2  15 2070.62 315.839   1
  -3   2  15 2163.88 346.919   1
   3  -2 -15 2511.39 342.746   1
   3   2 -15 1892.28 296.620   1
  -3   2  14 301.152 255.942   1
   3  -2 -14 196.302 235.075   1
  -3   2  13 1411.08 256.722   1
  -3  -2  13 1165.18 272.911   1
   3  -2 -13 938.581 238.860   1
   3   2 -13 1714.14 251.678   1
  -3  -2  12 26216.0 1703.89   1
  -3   2  11 855.756 262.812   1
   3  -2 -11 1255.73 256.521   1
   3   2 -11 1411.73 218.026   1
  -3   2  10 49045.6 3257.55   1
  -3  -2  10 54889.8 3251.44   1
   3  -2 -10 50604.8 3254.98   1
   3   2 -10 51119.4 3243.33   1
  -3   2   9 1749.04 238.485   1
  -3  -2   9 2004.05 217.053   1
   3   2  -9 1509.17 213.907   1
   3  -2  -9 1490.85 228.546   1
  -3   2   8-126.373 158.162   1
  -3  -2   8 169.868 148.175   1
   3  -2  -8 276.631 151.859   1
   3   2  -8 63.9688 134.537   1
  -3   2   7 697.282 188.747   1
  -3  -2   7 1194.36 156.277   1
   3   2  -7 902.457 154.828   1
   3  -2  -7 928.152 183.378   1
   3  -2  -6 20826.0 1321.46   1
  -3   2   6 20054.8 1323.88   1
  -3  -2   5 4599.49 342.857   1
   3   2  -5 4765.59 343.338   1
   3  -2  -5 4190.36 354.002   1
  -3   2   5 4891.33 358.261   1
   3   2  -4 3239.88 250.174   1
  -3  -2   4 3225.47 255.487   1
   3   2  -3 12653.6 751.353   1
  -3   2   3 14187.5 763.351   1
   3  -2  -3 13512.4 757.308   1
   3  -2  -2 2641.27 210.037   1
   3   2  -2 2258.53 212.816   1
  -3  -2   2 2531.96 213.814   1
  -3   2   2 2516.43 213.843   1
  -3   2   1 4074.70 296.592   1
   3   2  -1 4307.43 299.478   1
  -3  -2   1 4927.42 305.078   1
   3  -2   0-18.4032 111.299   1
  -3   2   0-67.0301 120.605   1
  -3  -2   0 206.495 125.141   1
   3   2   0-9.84785 111.259   1
   3  -2   1 4515.05 322.210   1
  -3  -2  -1 4606.23 318.145   1
   3   2   1 4143.00 317.790   1
  -3   2  -1 4378.87 322.809   1
   3  -2   2 2570.23 222.283   1
   3   2   2 2436.39 243.054   1
  -3   2  -2 2847.32 222.928   1
  -3  -2  -2 2854.46 244.092   1
   3  -2   3 14157.8 879.746   1
   3   2   3 13725.2 892.156   1
  -3   2  -3 13244.4 878.720   1
  -3  -2  -3 13405.5 887.675   1
   3  -2   4 3405.20 271.848   1
  -3   2  -4 3621.36 267.610   1
   3   2   5 5265.10 378.328   1
  -3   2  -5 5156.86 352.620   1
  -3  -2  -5 5343.13 370.311   1
   3  -2   6 18175.9 1212.86   1
   3   2   6 19221.5 1229.00   1
  -3  -2  -6 19478.2 1225.97   1
  -3   2  -6 18895.2 1210.28   1
   3   2   7 607.858 168.497   1
   3  -2   7 1170.73 164.247   1
  -3  -2  -7 863.881 164.419   1
  -3   2  -7 822.644 156.647   1
   3   2   8 209.033 181.418   1
   3  -2   8 33.0000 149.411   1
  -3   2  -8 61.2574 125.670   1
  -3  -2  -8-134.402 171.006   1
   3   2   9 1712.80 231.985   1
   3  -2   9 2378.03 230.228   1
  -3  -2  -9 1913.54 227.794   1
  -3   2  -9 1930.32 212.971   1
   3   2  10 51978.6 3157.91   1
  -3  -2 -10 48728.4 3148.54   1
  -3   2 -10 49086.6 3139.96   1
  -3   2 -11 1675.50 219.441   1
  -3  -2 -11 1546.29 227.363   1
   3   2  11 1429.04 238.705   1
   3  -2  11 1601.47 227.831   1
   3  -2  12 23825.5 1551.25   1
   3  -2  13 793.579 257.841   1
   3   2  13 1334.06 252.577   1
  -3  -2 -13 1444.76 240.871   1
  -3   2 -13 956.951 230.436   1
   3   2  14 426.185 264.584   1
  -3  -2 -14-134.905 262.597   1
   3   2  15 2043.62 340.726   1
   3  -2  15 1453.84 280.863   1
  -3  -2 -15 1971.93 316.502   1
  -3   2 -15 2648.20 298.169   1
  -3  -2 -16 21469.2 1386.26   1
  -3   2 -16 22025.4 1375.60   1
   3  -2  16 21316.7 1382.87   1
   3   2  16 18018.5 1376.18   1
   3  -2  17 1152.93 288.041   1
   3   2  17 567.800 296.460   1
  -3   2 -17 252.038 266.459   1
  -3  -2 -17 953.084 280.830   1
   3  -2  18 8423.61 703.571   1
   3   2  18 8606.39 719.913   1
   3   2  19 466.742 326.332   1
   3  -2  19 898.558 309.920   1
  -3   2 -19 758.432 279.909   1
  -3  -2 -19 473.143 318.547   1
   3  -2  20 697.715 307.619   1
   3   2  20 647.719 337.879   1
  -3   2 -20 941.956 302.404   1
  -3  -2 -20 1483.04 341.564   1
   3  -2  21 102.625 320.145   1
   3   2  21 1110.62 355.992   1
  -3   2 -21 809.850 329.391   1
  -3  -2 -21 525.009 343.136   1
   3  -2  22 4608.59 504.250   1
   3   2  22 4788.19 511.821   1
  -3   2 -22 4198.16 476.567   1
  -3  -2 -22 5526.93 499.818   1
   3  -2  23 686.129 345.576   1
   3   2  23 177.699 310.352   1
  -3  -2 -23-168.559 311.330   1
  -3   2 -23 650.179 321.513   1
   3   2  24 933.886 353.005   1
   3  -2  24 1069.48 357.083   1
  -3  -2 -24 646.297 380.240   1
  -3   2 -24 1574.83 362.725   1
   3   2  25 217.026 370.359   1
  -3  -2 -25 308.943 367.356   1
   3   2  26 397.423 366.444   1
  -3  -2 -26 479.991 375.463   1
   3   2  27 789.497 351.782   1
  -3  -2 -27 444.311 367.367   1
  -3   3  28 245.147 345.152   1
   3  -3 -28 764.751 376.004   1
  -3   3  27 214.292 353.521   1
   3  -3 -27-304.727 366.712   1
  -3   3  25-36.6912 373.979   1
   3  -3 -25 620.717 403.498   1
   3   3 -24 421.954 346.055   1
  -3   3  23 1252.24 383.968   1
  -3  -3  23 768.232 358.629   1
   3  -3 -23 2283.72 410.116   1
   3   3 -23 1519.38 368.991   1
  -3  -3  22 1217.07 349.103   1
  -3   3  22 880.612 338.906   1
   3   3 -22 879.925 335.220   1
   3  -3 -22 929.988 342.716   1
  -3  -3  21 139.416 309.803   1
   3   3 -21 66.0966 312.956   1
  -3   3  20 72.0250 340.986   1
  -3   3  19 283.315 344.867   1
  -3  -3  19 523.263 300.196   1
   3  -3 -19 33.2009 334.051   1
   3   3 -19 713.889 287.827   1
  -3   3  18 312.979 295.714   1
  -3  -3  18 94.3688 272.376   1
   3   3 -18-29.8648 263.153   1
   3  -3 -18-357.404 267.887   1
  -3  -3  17 1777.73 314.066   1
   3   3 -17 975.788 287.140   1
  -3   3  16 363.301 266.203   1
  -3  -3  16 115.460 247.848   1
   3  -3 -16 276.790 257.333   1
   3   3 -16 437.727 238.670   1
  -3   3  15 159.812 313.407   1
  -3  -3  15 218.129 237.525   1
   3  -3 -15-148.684 286.014   1
   3   3 -15 493.327 220.695   1
  -3   3  14 277.984 286.945   1
  -3  -3  14 154.411 238.363   1
   3  -3 -14 401.045 249.233   1
   3   3 -14 317.507 212.233   1
  -3   3  13 1303.91 275.227   1
  -3  -3  13 1449.73 257.918   1
   3  -3 -13 1759.16 275.739   1
   3   3 -13 2316.09 276.791   1
  -3  -3  12 5271.58 430.999   1
  -3   3  12 4865.55 452.318   1
   3   3 -12 5191.28 416.346   1
   3  -3 -12 5929.37 455.351   1
  -3  -3  11 313.668 194.696   1
   3   3 -11 791.024 194.772   1
  -3  -3  10 4648.05 390.570   1
  -3   3  10 4757.81 421.130   1
   3   3 -10 5156.65 390.487   1
   3  -3 -10 5656.22 425.128   1
  -3  -3   9 212.384 145.703   1
  -3   3   9 618.157 227.543   1
   3  -3  -9 398.535 208.123   1
   3   3  -9 216.680 142.326   1
   3  -3  -8 11278.1 779.151   1
   3   3  -8 10607.1 745.920   1
  -3  -3   8 11391.5 752.234   1
  -3   3   8 12202.4 783.836   1
   3  -3  -7 4791.50 378.782   1
  -3   3   7 4739.58 383.186   1
  -3  -3   6 47235.6 2775.00   1
   3   3  -6 41384.7 2771.52   1
   3  -3  -6 41845.5 2786.02   1
  -3   3   6 46690.8 2793.57   1
  -3  -3   5 3628.07 276.161   1
   3   3  -5 3341.73 268.115   1
   3  -3  -5 3771.81 298.827   1
  -3   3   5 3483.40 314.201   1
  -3  -3   4 44418.6 2823.16   1
   3   3  -4 46131.9 2822.69   1
   3  -3  -4 44151.8 2834.43   1
  -3   3   4 45438.4 2837.40   1
   3   3  -3 44627.4 2611.86   1
  -3  -3   3 38792.9 2610.64   1
  -3   3   2 50926.7 3162.60   1
   3   3  -2 50769.9 3154.07   1
   3  -3  -2 52569.2 3161.27   1
  -3  -3   2 48033.6 3155.15   1
   3  -3  -1 24637.0 1597.35   1
  -3  -3   1 24336.1 1596.23   1
  -3   3   1 25532.1 1597.85   1
   3   3  -1 26586.0 1597.65   1
   3   3   0 187820. 12160.4   1
  -3   3   0 200117. 12156.6   1
  -3  -3   0 194842. 12158.8   1
   3  -3   0 199338. 12155.9   1
   3  -3   1 23270.8 1640.82   1
  -3  -3  -1 27382.6 1646.02   1
   3   3   1 27461.5 1647.69   1
  -3   3  -1 26435.3 1640.73   1
   3  -3   2 49412.9 3014.52   1
  -3  -3  -2 46041.3 3022.52   1
  -3   3  -2 50612.3 3014.82   1
   3   3   2 45761.8 3022.98   1
   3  -3   3 45369.9 2791.30   1
  -3   3  -3 43876.5 2789.18   1
   3  -3   4 44813.5 2894.66   1
   3   3   4 47941.9 2911.15   1
  -3   3  -4 45259.5 2893.57   1
  -3  -3  -4 48224.2 2907.58   1
   3  -3   5 3739.59 277.803   1
   3   3   5 3483.49 315.735   1
  -3  -3  -5 3388.33 305.004   1
  -3   3  -5 3895.90 279.756   1
   3   3   6 46807.6 2824.03   1
   3  -3   6 46224.2 2804.90   1
  -3   3  -6 42478.2 2800.89   1
  -3  -3  -6 44030.7 2816.40   1
   3   3   7 4442.05 362.670   1
  -3  -3  -7 4168.62 347.331   1
   3   3   8 12172.6 801.013   1
  -3  -3  -8 10791.0 790.394   1
  -3   3  -8 11911.9 768.997   1
  -3  -3  -9 409.309 184.482   1
  -3   3  -9 223.345 132.747   1
   3  -3   9 243.138 158.257   1
   3   3   9 369.996 200.590   1
   3   3  10 4290.44 398.320   1
   3  -3  10 4949.04 373.448   1
  -3  -3 -10 4725.21 396.697   1
  -3   3 -11 1104.98 187.171   1
   3  -3  11 801.168 183.879   1
   3  -3  12 5292.21 413.728   1
   3   3  12 5004.30 443.157   1
   3  -3  13 2314.07 282.089   1
  -3  -3 -13 2226.55 317.704   1
  -3   3 -13 1909.39 241.817   1
   3   3  14 203.214 268.819   1
   3  -3  14 489.530 218.737   1
  -3   3 -14 585.922 219.025   1
  -3  -3 -14 633.996 264.677   1
   3   3  15 357.547 268.850   1
  -3  -3 -15 287.430 251.320   1
   3   3  16 30.7455 259.033   1
   3  -3  16 27.5433 232.600   1
  -3   3 -16-52.0246 223.236   1
  -3  -3 -16 147.783 255.935   1
   3  -3  17 898.346 271.073   1
  -3   3 -17 1153.67 261.140   1
   3  -3  18-182.087 276.591   1
  -3  -3 -18 497.668 303.258   1
  -3   3 -18 172.601 252.556   1
   3   3  19-100.827 343.281   1
   3  -3  19-412.445 275.376   1
  -3   3 -19 359.753 270.378   1
  -3  -3 -19 508.987 324.927   1
   3   3  20 991.945 350.559   1
  -3  -3 -20 1232.03 354.412   1
   3  -3  21 748.491 312.799   1
  -3   3 -21 96.8360 306.089   1
   3  -3  22 246.324 312.866   1
   3   3  22 915.852 326.746   1
  -3  -3 -22 765.900 312.303   1
  -3   3 -22 1299.30 318.308   1
   3   3  23 709.165 357.953   1
   3  -3  23 1377.56 360.251   1
  -3  -3 -23 1513.83 374.561   1
  -3   3 -23 756.847 352.742   1
   3   3  25 608.722 369.951   1
  -3  -3 -25 610.762 360.486   1
   3   3  27 602.620 386.085   1
  -3  -3 -27 337.575 381.957   1
   3   3  28 315.251 375.564   1
  -3  -3 -28 332.969 408.230   1
  -3   4  28 34.6699 381.041   1
   3  -4 -28 953.160 417.741   1
  -3   4  27 531.617 381.550   1
   3  -4 -27 368.407 377.386   1
  -3   4  26 469.267 377.353   1
  -3   4  25 109.566 349.089   1
   3  -4 -25 171.457 338.950   1
  -3   4  24 807.539 380.615   1
   3  -4 -24 1863.03 400.169   1
  -3   4  23 625.525 377.887   1
   3   4 -23 380.266 336.799   1
   3  -4 -23 621.956 363.900   1
  -3  -4  22 786.305 336.123   1
  -3   4  22 73.5121 365.865   1
   3   4 -22 504.840 319.587   1
   3  -4 -22 172.402 365.127   1
  -3  -4  21 798.130 335.468   1
  -3   4  21 182.467 370.501   1
   3   4 -21 196.025 299.177   1
  -3  -4  20 335.158 305.951   1
   3   4 -20 696.018 310.106   1
   3  -4 -20 305.407 325.446   1
  -3  -4  19 355.061 283.493   1
  -3   4  19 429.223 298.068   1
   3  -4 -19 200.538 281.221   1
   3   4 -19-121.813 273.215   1
  -3  -4  18 773.698 289.011   1
  -3   4  18 1126.36 366.407   1
   3  -4 -18 65.5587 321.668   1
   3   4 -18 1053.64 298.669   1
  -3  -4  17 265.749 271.118   1
  -3   4  17 241.018 325.378   1
   3  -4 -17-96.1949 291.492   1
   3   4 -17-279.264 245.543   1
  -3  -4  16 9396.95 772.027   1
   3   4 -16 12230.8 779.163   1
  -3   4  15 1436.85 300.653   1
   3  -4 -15 787.449 263.053   1
  -3   4  14 283.985 295.436   1
  -3  -4  14 448.469 221.101   1
   3  -4 -14 29.2790 288.027   1
   3   4 -14 752.402 225.791   1
  -3  -4  13 1212.15 244.714   1
  -3   4  13 1857.39 327.507   1
   3   4 -13 1075.29 227.289   1
   3  -4 -13 1070.14 296.395   1
  -3  -4  12 780.501 221.181   1
  -3   4  12 1254.08 294.501   1
   3   4 -12 1122.94 215.578   1
   3  -4 -12 998.033 272.096   1
  -3  -4  11-140.591 175.129   1
  -3   4  11 110.916 252.119   1
   3   4 -11 18.8794 169.954   1
   3  -4 -11-308.619 252.864   1
  -3   4  10 11913.4 804.010   1
  -3  -4  10 10698.1 769.813   1
   3   4 -10 12366.2 768.762   1
   3  -4 -10 10415.4 785.250   1
   3  -4  -9 852.154 228.093   1
   3   4  -9 1017.03 153.615   1
  -3   4   9 445.158 232.855   1
  -3  -4   9 985.139 170.251   1
   3  -4  -8 15849.4 1081.33   1
  -3  -4   8 16041.2 1053.44   1
  -3   4   8 16230.9 1087.61   1
   3   4  -8 16562.9 1051.44   1
   3  -4  -7 503.885 181.842   1
  -3   4   7 429.912 198.734   1
   3  -4  -6 3828.65 330.264   1
   3   4  -6 3714.54 277.227   1
  -3   4   6 3610.14 326.910   1
  -3  -4   6 3647.17 281.150   1
   3  -4  -5 3322.19 282.205   1
  -3  -4   5 3060.01 247.292   1
   3   4  -5 3124.12 244.456   1
  -3   4   5 3266.87 290.209   1
  -3   4   4 40453.7 2721.59   1
   3   4  -4 42831.3 2703.88   1
  -3  -4   4 45182.4 2705.32   1
   3  -4  -4 43338.3 2719.86   1
  -3  -4   3 6061.49 445.546   1
   3   4  -3 7136.73 449.133   1
  -3   4   2 2285.57 225.766   1
   3  -4  -2 2543.55 226.837   1
  -3  -4   2 2209.53 203.054   1
   3   4  -2 2447.77 208.057   1
  -3   4   1 12780.6 851.725   1
   3   4  -1 12093.1 848.513   1
   3  -4  -1 13206.4 850.175   1
  -3  -4   1 14376.1 850.228   1
   3  -4   0 95.2493 111.470   1
  -3   4   0 20.2349 114.150   1
  -3  -4   0-171.039 121.396   1
   3   4   0 33.2218 128.171   1
   3   4   1 11659.1 800.064   1
  -3  -4  -1 12244.5 797.988   1
   3  -4   1 13067.5 791.372   1
  -3   4  -1 11741.2 789.043   1
  -3   4  -2 2509.19 201.158   1
   3  -4   2 2522.60 202.116   1
   3   4   3 6783.26 498.004   1
   3  -4   3 6879.19 475.223   1
  -3  -4  -3 6534.55 492.594   1
  -3   4  -3 7908.02 474.974   1
   3  -4   4 43941.7 2784.02   1
   3   4   4 42359.3 2803.43   1
  -3   4  -4 46452.5 2783.39   1
  -3  -4  -4 44152.7 2803.14   1
   3  -4   5 2911.71 238.216   1
   3   4   5 3567.88 296.890   1
  -3   4  -5 2945.54 238.193   1
  -3  -4  -5 3624.02 284.303   1
   3   4   6 4067.77 334.413   1
  -3   4  -6 3606.72 274.481   1
  -3  -4  -6 3702.88 324.419   1
   3   4   7 150.114 183.055   1
   3  -4   7 381.891 126.117   1
  -3  -4  -7 413.665 175.481   1
  -3   4  -7 312.624 108.082   1
   3   4   8 15753.4 1065.70   1
  -3  -4  -8 16149.2 1058.35   1
  -3   4  -9 898.059 162.612   1
  -3  -4  -9 607.217 223.073   1
   3   4   9 1097.02 238.139   1
   3  -4   9 954.861 169.262   1
   3   4  10 10088.3 798.297   1
   3  -4  10 12763.9 782.842   1
  -3   4 -10 11101.3 768.843   1
  -3  -4 -10 12231.3 803.968   1
   3  -4  11 151.512 175.729   1
   3   4  11 78.9165 232.876   1
  -3   4 -11 199.150 161.026   1
  -3  -4 -11-100.549 214.840   1
   3  -4  12 760.651 200.524   1
   3   4  12 632.947 208.331   1
  -3   4 -12 642.715 189.114   1
   3  -4  13 1082.62 221.895   1
   3   4  13 1749.78 300.053   1
  -3  -4 -13 979.152 255.525   1
  -3   4 -13 1385.46 226.297   1
   3  -4  14 419.648 226.459   1
   3   4  14 385.929 280.356   1
  -3  -4 -14 1014.87 276.770   1
  -3   4 -14 793.742 211.766   1
   3   4  15 911.159 312.030   1
   3  -4  15 1300.55 256.774   1
  -3   4 -15 1270.51 242.159   1
  -3  -4 -15 1963.02 308.836   1
  -3  -4 -16 11684.6 794.142   1
  -3   4 -16 10977.8 753.147   1
   3  -4  16 10085.6 760.976   1
   3   4  16 9815.22 788.608   1
   3   4  17 259.398 266.657   1
   3  -4  17 28.3640 257.980   1
  -3  -4 -17 581.715 265.739   1
  -3   4 -17 322.065 246.138   1
   3   4  18 796.483 300.062   1
   3  -4  18 388.117 270.629   1
  -3  -4 -18 1194.56 293.134   1
  -3   4 -18 479.980 267.990   1
   3   4  19 677.611 339.385   1
   3  -4  19 1064.40 301.236   1
  -3   4 -19 1154.95 289.734   1
  -3  -4 -19 1057.84 337.324   1
   3  -4  20 358.722 305.383   1
   3   4  20 1033.75 362.286   1
  -3   4 -20 340.261 279.850   1
  -3  -4 -20 912.583 351.056   1
   3  -4  21 101.953 303.005   1
   3   4  21 314.170 334.487   1
  -3   4 -21 289.672 287.008   1
   3   4  22 493.039 295.110   1
   3  -4  22 423.528 328.975   1
  -3   4 -22-100.487 304.991   1
   3   4  23 1202.59 364.278   1
  -3  -4 -23-134.213 348.405   1
   3   4  24 957.992 391.179   1
  -3  -4 -24 1478.85 399.196   1
   3   4  25 710.852 335.068   1
  -3  -4 -25 572.580 332.307   1
   3   4  26 212.499 369.287   1
  -3  -4 -26 134.443 373.861   1
   3   4  27 1118.92 405.940   1
  -3  -4 -27 432.970 414.150   1
   3   4  28-34.5063 360.494   1
  -3  -4 -28 787.253 381.396   1
  -3   5  28-136.646 337.607   1
   3  -5 -28 323.786 365.835   1
  -3   5  26 1679.21 412.671   1
   3  -5 -26 1410.30 414.004   1
  -3   5  25 688.565 391.032   1
   3  -5 -25 136.096 372.949   1
  -3   5  24 1022.21 389.814   1
   3  -5 -24 1338.11 401.407   1
  -3   5  22 1028.56 330.365   1
   3   5 -22 1278.72 351.603   1
   3  -5 -22 103.381 317.263   1
  -3   5  21-219.894 326.630   1
   3  -5 -21 618.768 326.921   1
  -3  -5  20 4156.41 434.990   1
   3   5 -20 2849.87 404.363   1
  -3  -5  19 892.772 305.696   1
  -3   5  19 180.053 355.489   1
   3  -5 -19 235.525 348.344   1
   3   5 -19 270.298 273.618   1
   3  -5 -18 5989.10 570.650   1
   3   5 -18 6940.17 567.470   1
  -3   5  18 6573.25 587.782   1
  -3   5  17 734.005 357.192   1
  -3  -5  17-231.489 255.544   1
   3  -5 -17 518.923 334.193   1
   3   5 -17 735.822 249.889   1
  -3   5  16-239.065 274.659   1
   3  -5 -16 31.6747 251.443   1
  -3  -5  15-102.988 224.477   1
  -3   5  15 299.145 309.422   1
   3   5 -15-218.272 210.058   1
   3  -5 -15-123.310 294.609   1
   3  -5 -14 29760.1 1926.76   1
   3   5 -14 31553.1 1905.27   1
  -3   5  14 27061.5 1927.92   1
  -3  -5  14 29164.3 1905.05   1
  -3  -5  13 2251.94 254.474   1
  -3   5  13 1652.71 292.889   1
   3  -5 -13 1326.69 271.768   1
   3   5 -13 1987.14 249.934   1
   3  -5 -12 13027.0 905.010   1
   3   5 -12 13210.0 880.134   1
  -3  -5  12 12718.2 886.460   1
  -3   5  12 13515.4 914.187   1
  -3   5  11 114.656 232.264   1
  -3  -5  11 37.9271 177.219   1
   3   5 -11-90.2475 161.108   1
   3  -5 -11-238.604 218.608   1
  -3  -5  10 14155.5 887.904   1
   3   5 -10 12682.8 878.137   1
  -3  -5   9 2137.06 214.464   1
   3   5  -9 1918.49 206.715   1
  -3   5   9 1933.06 249.034   1
   3  -5  -9 1792.94 234.153   1
   3  -5  -8 35482.0 2288.46   1
  -3   5   8 36287.5 2296.53   1
  -3  -5   7 290.405 114.764   1
   3  -5  -7 84.4156 140.298   1
  -3   5   7 45.1681 159.892   1
   3   5  -7 450.502 120.525   1
  -3   5   6 8604.48 591.845   1
  -3  -5   6 8489.18 552.300   1
   3   5  -6 7924.88 549.124   1
   3  -5  -6 8209.78 586.552   1
  -3  -5   5 319.501 115.819   1
  -3   5   5 230.411 172.661   1
   3  -5  -5 342.762 170.211   1
   3   5  -5 405.034 108.663   1
   3   5  -4 479.624 114.898   1
  -3  -5   4 728.096 121.463   1
   3  -5  -4 592.853 169.605   1
  -3   5   4 488.162 174.538   1
   3   5  -3 669.318 128.768   1
  -3  -5   3 756.718 116.768   1
   3  -5  -3 1115.46 165.408   1
  -3   5   3 1035.34 173.836   1
   3   5  -2 948.460 141.090   1
  -3  -5   2 1010.33 138.919   1
  -3   5   1 3064.29 252.158   1
   3   5  -1 2980.95 245.590   1
   3  -5  -1 2835.93 246.081   1
  -3  -5   1 2955.38 243.978   1
   3  -5   0 82.7768 98.1762   1
  -3   5   0 347.657 108.914   1
  -3  -5   0 403.175 131.652   1
   3   5   0 199.017 128.011   1
  -3   5  -1 2968.84 224.974   1
   3   5   1 2861.63 242.800   1
  -3  -5  -1 3211.45 247.095   1
   3  -5   1 2742.20 223.571   1
  -3   5  -2 683.815 111.912   1
   3  -5   2 843.748 115.261   1
  -3  -5  -3 971.914 170.243   1
   3   5   3 552.299 175.414   1
  -3   5  -3 930.369 118.838   1
   3  -5   3 959.208 122.272   1
   3   5   4 492.597 176.978   1
  -3   5  -4 619.590 110.691   1
  -3  -5  -4 919.986 158.443   1
   3  -5   5 252.199 96.3270   1
   3   5   5 95.5137 184.990   1
  -3  -5  -5 408.194 169.835   1
  -3   5  -5 311.218 100.056   1
   3  -5   6 7624.66 517.135   1
   3   5   6 7354.74 557.696   1
  -3  -5  -6 8421.94 556.052   1
   3   5   7 491.638 190.099   1
   3  -5   7 233.355 113.821   1
  -3  -5  -7 289.617 184.299   1
   3  -5   8 37984.0 2346.73   1
   3   5   8 36859.9 2375.46   1
  -3  -5  -8 36502.4 2370.42   1
  -3   5  -8 37112.6 2341.69   1
  -3  -5  -9 2245.04 273.728   1
   3   5   9 1952.26 277.867   1
  -3   5 -10 14017.9 922.521   1
   3  -5  10 14108.9 926.165   1
  -3  -5 -11-285.543 211.474   1
  -3   5 -11-289.115 152.528   1
   3   5  11-27.1351 231.356   1
   3  -5  11 177.705 149.486   1
   3  -5  12 13788.2 904.455   1
   3   5  12 12079.2 925.734   1
  -3  -5 -12 13885.1 926.766   1
  -3   5 -12 13928.0 901.414   1
   3   5  13 1819.22 264.922   1
   3  -5  13 1351.94 227.452   1
  -3  -5 -13 1588.14 255.240   1
  -3   5 -13 2083.45 239.209   1
  -3  -5 -14 29922.7 1824.43   1
  -3   5 -14 29411.7 1799.42   1
   3   5  14 23546.5 1812.18   1
   3  -5  14 28703.5 1806.18   1
   3   5  15 338.200 268.832   1
   3  -5  15 121.595 207.129   1
  -3   5 -15 138.369 213.321   1
  -3  -5 -15 209.458 258.785   1
   3   5  16-32.3916 303.317   1
  -3  -5 -16 239.041 274.445   1
   3  -5  17 304.437 253.179   1
   3   5  17-32.8227 317.666   1
  -3  -5 -17 124.468 308.573   1
  -3   5 -17-26.1683 230.656   1
   3   5  18 6634.99 595.092   1
  -3  -5 -18 7367.28 594.512   1
  -3   5 -18 6946.66 548.249   1
   3  -5  18 6178.27 560.624   1
   3   5  19 34.1279 269.254   1
   3  -5  19 646.498 287.216   1
  -3   5 -19 992.969 273.638   1
  -3  -5 -19 161.449 262.285   1
   3  -5  20 2880.28 379.282   1
  -3   5 -20 2850.73 358.522   1
  -3  -5 -21-297.526 346.628   1
   3   5  22 1196.83 348.600   1
   3   5  24 423.383 385.225   1
  -3  -5 -24 2239.29 421.667   1
   3   5  25-105.780 323.969   1
  -3  -5 -25 467.792 335.406   1
   3   5  26 1822.82 408.921   1
  -3  -5 -26 1663.37 408.508   1
   3   5  28 203.931 331.893   1
  -3  -5 -28 710.829 368.986   1
  -3   6  27 103.627 401.077   1
   3  -6 -27 685.589 417.926   1
  -3   6  26 248.190 400.335   1
   3  -6 -26 1131.81 418.898   1
  -3   6  25 467.447 401.321   1
   3  -6 -25 439.160 398.246   1
  -3   6  24 1563.76 426.591   1
   3  -6 -24 921.808 405.181   1
   3  -6 -23 274.594 380.993   1
  -3   6  22 513.713 375.942   1
   3  -6 -22-413.076 360.429   1
  -3   6  21 440.381 328.432   1
   3  -6 -21 34.4089 313.686   1
   3   6 -21 161.739 279.135   1
  -3   6  20 585.470 345.727   1
  -3  -6  20 459.999 291.120   1
   3   6 -20 650.893 277.199   1
   3  -6 -20 615.418 332.785   1
  -3   6  19 1889.40 403.790   1
  -3  -6  19 1850.78 318.505   1
   3  -6 -19 2097.89 403.879   1
   3   6 -19 1212.68 305.744   1
  -3   6  18-179.297 329.912   1
  -3  -6  18 149.056 259.285   1
   3   6 -18 196.781 259.651   1
   3  -6 -18-400.736 319.104   1
  -3   6  17 601.103 343.778   1
  -3  -6  17 393.817 247.675   1
   3  -6 -17-131.183 308.151   1
   3   6 -17 771.970 241.967   1
  -3  -6  16 953.116 260.725   1
  -3   6  16 1074.18 345.990   1
   3  -6 -16 1703.31 339.386   1
   3   6 -16 1378.11 263.573   1
  -3  -6  15 1510.35 268.766   1
   3   6 -15 1502.43 252.577   1
  -3  -6  14 2872.91 304.910   1
  -3   6  14 1845.03 328.331   1
   3  -6 -14 2742.56 334.549   1
   3   6 -14 3040.63 299.140   1
  -3  -6  13 2071.67 256.219   1
  -3   6  13 1722.54 304.831   1
   3  -6 -13 2655.32 313.498   1
   3   6 -13 1771.06 243.415   1
  -3  -6  12 599.581 179.635   1
  -3   6  12 307.552 263.409   1
   3   6 -12 185.866 165.210   1
   3  -6 -12 56.8909 239.266   1
   3   6 -11 50.3104 162.976   1
  -3  -6  11 279.502 175.042   1
  -3   6  11 531.552 243.154   1
   3  -6 -11 27.3127 204.074   1
   3   6 -10 1556.74 177.335   1
   3  -6 -10 1304.40 259.613   1
  -3  -6  10 1664.81 197.221   1
  -3   6  10 1353.86 275.122   1
   3  -6  -8 27580.1 1774.03   1
  -3  -6   8 27285.1 1736.56   1
  -3   6   8 26296.2 1776.80   1
   3   6  -8 27972.5 1735.86   1
  -3  -6   7 4680.35 339.433   1
  -3   6   7 4395.52 404.426   1
   3   6  -7 4948.50 336.772   1
   3  -6  -7 4150.32 386.978   1
  -3  -6   6 108.590 106.217   1
   3  -6  -6 20.6330 161.138   1
   3   6  -6-63.4360 102.149   1
  -3   6   6 132.026 166.117   1
   3  -6  -5 8962.11 625.324   1
  -3   6   5 8713.12 628.597   1
  -3  -6   5 9063.11 592.726   1
   3   6  -5 8990.13 589.713   1
   3  -6  -4 75570.1 4698.73   1
   3   6  -4 74789.4 4676.75   1
  -3   6   4 74221.3 4701.59   1
  -3  -6   4 75454.2 4678.43   1
   3  -6  -3 3873.36 319.002   1
  -3   6   3 4465.55 328.527   1
  -3  -6   3 3677.29 290.419   1
   3   6  -3 4132.23 293.880   1
   3  -6  -2 13257.8 870.200   1
   3   6  -2 12722.0 857.406   1
  -3  -6   2 13001.5 856.347   1
  -3   6   2 14567.6 876.863   1
   3   6  -1 2451.44 212.160   1
  -3  -6   1 2469.13 206.261   1
   3   6   0 75.5250 130.390   1
  -3  -6   0-24.3084 120.712   1
  -3   6   0-58.7731 113.139   1
   3  -6   0-22.5188 111.258   1
   3  -6   1 2891.85 233.129   1
  -3   6  -1 3096.89 236.505   1
   3   6   2 12625.7 825.961   1
  -3  -6  -2 11583.6 821.028   1
  -3   6  -2 12914.2 804.314   1
   3   6   3 3595.00 328.057   1
  -3   6  -3 4401.93 290.222   1
   3  -6   3 3779.71 286.174   1
  -3  -6  -3 4320.78 326.357   1
   3  -6   4 75511.1 4606.59   1
  -3  -6  -4 72160.5 4630.87   1
   3   6   4 72615.8 4634.16   1
   3  -6   5 8653.49 554.144   1
   3   6   5 8726.23 605.231   1
  -3  -6  -5 8174.71 592.640   1
  -3   6  -5 8228.82 553.687   1
  -3   6  -6-8.96457 88.3029   1
   3   6   6-110.098 190.676   1
   3  -6   6-37.1089 91.6940   1
  -3  -6  -6-61.0860 177.107   1
  -3   6  -7 4318.84 306.915   1
  -3  -6  -7 4570.57 352.332   1
   3  -6   7 3791.97 305.674   1
   3   6   7 4766.50 365.569   1
  -3   6  -8 28891.4 1823.67   1
  -3  -6  -8 27523.4 1859.65   1
   3  -6   8 29370.1 1826.76   1
   3   6   8 29330.5 1867.89   1
  -3   6  -9 968.897 144.901   1
   3  -6   9 674.837 149.747   1
  -3  -6 -10 1458.66 220.508   1
   3   6  10 1097.93 220.418   1
  -3  -6 -11-211.745 216.067   1
  -3   6 -11 373.982 152.077   1
   3  -6  11 443.638 162.230   1
   3   6  11 223.511 221.065   1
  -3   6 -12 602.763 177.136   1
  -3  -6 -12 137.720 220.497   1
   3   6  12 377.621 217.973   1
   3  -6  12 628.966 183.172   1
  -3   6 -13 1599.23 234.679   1
  -3  -6 -13 1879.54 268.518   1
   3   6  13 1349.55 269.861   1
   3  -6  13 1761.06 234.550   1
  -3   6 -14 2754.30 291.609   1
  -3  -6 -14 2481.48 346.459   1
   3  -6  14 2774.68 299.875   1
   3   6  14 2939.95 366.968   1
  -3   6 -15 1964.13 251.254   1
   3  -6  15 1818.54 258.229   1
  -3  -6 -16 697.490 317.440   1
  -3   6 -16 1637.20 247.209   1
   3   6  16 1380.79 342.139   1
   3  -6  16 1053.76 253.971   1
  -3  -6 -17 818.965 285.491   1
   3   6  17 99.6809 280.763   1
  -3   6 -18 270.530 250.353   1
  -3  -6 -18-32.0707 304.763   1
   3  -6  18-28.5119 260.755   1
   3   6  18-304.541 325.097   1
  -3  -6 -19 1820.18 360.372   1
  -3   6 -19 1806.71 320.392   1
   3  -6  19 545.236 299.262   1
   3   6  19 1270.53 379.653   1
  -3  -6 -20 755.809 301.440   1
  -3   6 -20 91.1780 278.292   1
   3   6  20 34.7599 299.281   1
   3  -6  20-96.0749 285.526   1
  -3  -6 -21 165.658 346.392   1
   3   6  21-70.1349 339.348   1
  -3  -6 -22 997.499 366.690   1
   3   6  22 35.1570 375.682   1
  -3  -6 -23 333.262 306.985   1
   3   6  23 878.566 320.288   1
  -3  -6 -24 1232.08 399.960   1
   3   6  24 492.256 389.424   1
  -3  -6 -25 231.870 356.232   1
   3   6  25-69.9369 354.302   1
  -3  -6 -26 32.9034 368.630   1
   3   6  26 485.382 363.897   1
  -3  -6 -27 811.086 421.891   1
   3   6  27 953.959 408.148   1
  -3   7  27 342.586 405.757   1
   3  -7 -27 901.580 412.495   1
  -3   7  25 534.371 397.484   1
   3  -7 -24 440.930 391.068   1
  -3   7  23 1458.99 433.744   1
   3  -7 -23 102.689 380.058   1
  -3   7  21 403.999 356.925   1
   3  -7 -21 413.234 342.363   1
  -3   7  20-73.3944 313.740   1
   3  -7 -20-308.731 287.229   1
  -3  -7  19 333.003 265.907   1
  -3   7  19 438.485 369.614   1
   3  -7 -19 612.519 366.027   1
   3   7 -19 145.744 248.809   1
  -3   7  18 723.064 338.982   1
  -3  -7  18 543.618 276.122   1
   3  -7 -18 1313.03 356.260   1
   3   7 -18 1181.35 268.464   1
  -3   7  17 643.405 344.267   1
   3  -7 -17 397.835 326.331   1
   3  -7 -16 3159.08 428.887   1
  -3  -7  16 3651.45 366.387   1
  -3   7  16 3019.75 436.671   1
   3   7 -16 4403.06 370.988   1
   3  -7 -15 1083.50 327.592   1
   3   7 -15 1697.25 251.304   1
  -3   7  15 1378.19 362.983   1
  -3  -7  15 1188.51 250.048   1
   3  -7 -14 1459.81 274.530   1
   3   7 -14 920.301 212.553   1
  -3  -7  14 1661.65 239.236   1
  -3   7  14 1343.24 298.736   1
  -3   7  13 3882.12 392.162   1
  -3  -7  13 3293.95 301.897   1
   3   7 -13 3039.53 293.378   1
   3  -7 -13 2866.42 358.449   1
  -3   7  12 2650.22 360.439   1
   3  -7 -12 2655.55 356.824   1
  -3  -7  12 2840.35 282.559   1
   3   7 -12 3575.81 280.105   1
   3  -7 -11 84.3029 207.797   1
   3   7 -11 59.9879 140.485   1
  -3  -7  11 125.642 149.879   1
  -3   7  11 30.3833 237.316   1
  -3   7  10 1310.54 286.851   1
   3  -7 -10 2289.49 299.659   1
   3  -7  -9 2493.51 309.897   1
  -3  -7   9 1983.64 218.633   1
   3   7  -9 2649.00 224.017   1
   3   7  -8 93.8979 115.365   1
   3  -7  -8 219.616 222.027   1
  -3  -7   8 180.681 112.511   1
  -3   7   8 184.155 232.497   1
   3  -7  -7 1706.80 257.788   1
  -3  -7   7 2014.19 190.923   1
   3   7  -7 2068.98 191.643   1
  -3   7   7 2573.63 295.511   1
  -3  -7   6 45759.2 2868.08   1
  -3   7   6 46143.1 2906.84   1
   3   7  -6 46556.0 2866.73   1
   3  -7  -6 43960.4 2901.12   1
   3   7  -5-9.88509 100.631   1
  -3   7   5-171.245 168.067   1
  -3  -7   5 78.5980 98.8851   1
   3  -7  -5 20.0968 168.515   1
   3   7  -4 11492.6 678.886   1
  -3  -7   4 9529.89 678.191   1
  -3   7   4 10251.7 714.916   1
   3  -7  -4 9934.29 708.948   1
   3  -7  -3 1806.29 197.360   1
  -3  -7   3 1711.83 164.820   1
   3   7  -3 1612.80 170.520   1
  -3   7   3 1903.07 208.185   1
   3  -7  -2 5035.67 386.725   1
   3   7  -2 5385.37 376.177   1
  -3   7   2 5301.73 394.210   1
  -3  -7   2 5289.04 371.884   1
  -3  -7   1 828.198 124.543   1
   3   7  -1 747.766 133.889   1
  -3   7   0 33713.9 2114.75   1
   3  -7   0 33352.7 2112.84   1
   3  -7   1 877.297 125.064   1
   3   7   1 997.664 153.334   1
  -3  -7  -1 843.288 144.973   1
  -3   7  -1 941.730 132.475   1
  -3  -7  -2 5403.20 382.811   1
   3   7   2 5584.55 391.219   1
   3  -7   2 4670.16 352.835   1
  -3  -7  -3 1515.05 188.558   1
   3   7   3 1540.62 203.920   1
  -3   7  -3 1546.29 147.401   1
   3  -7   3 1408.88 143.067   1
   3  -7   4 11031.2 687.410   1
  -3  -7  -4 9670.43 725.482   1
  -3   7  -4 10758.3 687.593   1
   3   7   4 10422.8 732.631   1
   3  -7   5-23.8029 87.0284   1
   3   7   5 64.9165 179.285   1
  -3   7  -5 7.74661 77.0722   1
  -3  -7  -5 160.081 168.188   1
   3   7   6 42574.6 2868.00   1
  -3  -7  -6 42626.8 2862.86   1
  -3   7  -6 44794.2 2826.74   1
   3  -7   6 47820.5 2827.88   1
   3  -7   7 2214.33 182.516   1
   3   7   7 2141.65 273.227   1
  -3   7  -7 2046.61 177.252   1
  -3  -7  -7 1633.95 256.190   1
   3   7   8-25.2662 227.484   1
   3  -7   8 127.324 111.182   1
  -3   7  -8 186.266 103.698   1
  -3  -7  -8-23.9133 214.429   1
   3  -7   9 1968.51 203.255   1
   3   7   9 1771.50 304.980   1
  -3  -7  -9 2526.77 304.960   1
  -3   7  -9 2171.75 195.884   1
   3   7  10 1491.20 303.657   1
   3  -7  10 1795.97 190.147   1
   3   7  11 172.550 278.499   1
  -3  -7 -11 626.742 256.893   1
  -3  -7 -12 3136.29 349.527   1
   3  -7  12 2812.77 269.643   1
   3   7  12 2320.85 357.049   1
  -3   7 -12 3178.12 266.256   1
  -3   7 -13 3109.58 271.054   1
   3   7  13 2592.59 327.621   1
   3  -7  13 3005.50 275.421   1
  -3  -7 -13 2044.60 322.503   1
   3   7  14 900.036 305.887   1
   3  -7  14 1028.98 213.662   1
  -3   7 -14 1700.48 210.753   1
  -3  -7 -14 1419.02 307.195   1
   3  -7  15 1545.33 241.659   1
  -3   7 -15 1649.90 232.051   1
  -3  -7 -15 1044.65 326.306   1
   3  -7  16 2824.78 326.527   1
   3   7  16 3068.33 393.719   1
  -3  -7 -16 3271.34 385.184   1
  -3   7 -16 2852.17 307.374   1
   3  -7  17-25.8214 233.833   1
   3   7  17 33.6320 321.985   1
  -3   7 -17 73.4240 236.457   1
  -3  -7 -17 254.856 312.661   1
   3   7  18 819.131 358.079   1
   3  -7  18 249.820 260.852   1
  -3  -7 -18 1067.55 348.211   1
  -3   7 -18 394.717 256.255   1
   3  -7  19 355.755 279.359   1
   3   7  19 310.849 282.206   1
  -3  -7 -19 196.437 276.719   1
  -3   7 -19-112.574 266.712   1
   3   7  20 803.387 382.742   1
  -3  -7 -20 231.057 350.613   1
   3   7  21 210.553 337.277   1
  -3  -7 -21 99.4603 322.089   1
   3   7  23 419.927 368.744   1
  -3  -7 -23-99.5575 368.109   1
   3   7  24 698.534 355.522   1
  -3  -7 -24 231.527 334.625   1
   3   7  25 277.187 385.326   1
  -3  -7 -25 656.646 389.060   1
   3   7  27 1311.43 417.917   1
  -3  -7 -27 544.324 428.480   1
  -3   8  26 173.177 406.950   1
  -3   8  25 493.962 399.397   1
   3  -8 -25 331.510 397.169   1
  -3   8  24 322.753 406.851   1
   3  -8 -24 33.6655 387.842   1
  -3   8  23 326.020 407.797   1
   3  -8 -23 442.108 386.444   1
  -3   8  22 2923.00 464.871   1
   3  -8 -22 2502.24 432.758   1
  -3   8  21 918.010 357.085   1
   3  -8 -21 1101.77 346.531   1
  -3   8  20 183.962 363.227   1
   3  -8 -20 618.842 340.118   1
  -3   8  19 842.400 394.653   1
   3  -8 -19 752.940 377.555   1
   3   8 -17 573.303 233.643   1
   3  -8 -17 468.910 342.909   1
  -3  -8  17 149.873 229.804   1
   3  -8 -16 6664.67 579.081   1
  -3  -8  16 7298.55 524.287   1
  -3   8  16 6225.01 584.986   1
   3   8 -16 6544.62 513.654   1
   3   8 -15-20.2340 179.084   1
   3  -8 -15 32.3755 325.870   1
  -3  -8  15 42.2297 190.421   1
  -3   8  15 314.155 343.745   1
  -3  -8  14 3963.46 364.539   1
   3   8 -14 4968.01 368.819   1
   3   8 -13 152.054 157.467   1
   3  -8 -13 554.855 258.786   1
  -3  -8  13 69.7778 163.179   1
  -3   8  13 266.612 275.738   1
   3  -8 -12 10017.1 712.440   1
  -3  -8  12 9057.80 651.593   1
  -3   8  12 9311.10 718.885   1
   3   8 -12 9916.11 652.348   1
   3  -8 -11 231.097 255.664   1
  -3   8  11 562.205 272.702   1
  -3  -8  10 12925.5 863.735   1
   3   8 -10 13485.4 863.154   1
  -3   8  10 13071.9 936.289   1
   3  -8 -10 13034.7 925.664   1
  -3   8   9 631.170 239.058   1
   3   8  -9 777.867 137.669   1
   3  -8  -9 824.950 214.269   1
  -3  -8   9 665.989 133.447   1
   3   8  -8 177.999 110.719   1
  -3  -8   8 64.9164 109.691   1
  -3   8   7 927.089 236.489   1
   3   8  -7 839.566 127.755   1
   3  -8  -7 962.476 231.822   1
  -3  -8   7 1196.55 137.165   1
  -3   8   6 556.162 202.902   1
  -3  -8   6 520.692 117.352   1
   3   8  -6 667.449 117.506   1
   3  -8  -5 5391.69 403.132   1
  -3  -8   5 4433.64 346.528   1
   3   8  -5 5430.16 350.923   1
  -3   8   5 4954.55 402.834   1
   3  -8  -4 5876.71 458.572   1
  -3  -8   4 5939.08 417.903   1
   3   8  -4 6113.88 417.804   1
  -3   8   4 6990.72 467.669   1
  -3  -8   3 7577.57 522.564   1
   3   8  -3 8145.75 524.211   1
  -3   8   3 7756.01 558.363   1
   3  -8  -2 4035.52 331.326   1
   3   8  -2 4427.67 319.339   1
  -3   8   2 4268.07 344.936   1
  -3  -8   2 4391.56 314.922   1
   3   8  -1 9220.73 637.911   1
   3  -8  -1 9450.92 639.370   1
  -3  -8   1 8873.70 629.197   1
  -3   8   1 10838.0 649.312   1
  -3  -8  -1 8781.27 608.024   1
  -3   8  -1 8833.02 592.246   1
   3  -8   1 8896.11 589.503   1
   3   8   1 9232.00 615.679   1
  -3   8  -2 4685.80 316.850   1
   3  -8   2 4247.34 314.269   1
   3   8   2 4123.78 345.129   1
   3   8   3 7555.30 541.691   1
  -3   8  -3 7776.11 497.142   1
  -3  -8  -3 6500.79 528.646   1
   3  -8   3 7647.50 496.029   1
   3   8   4 6528.36 491.333   1
   3  -8   4 6881.46 434.680   1
  -3   8  -4 6320.71 434.020   1
  -3  -8  -4 6200.43 489.092   1
   3  -8   5 5154.68 355.144   1
  -3   8  -5 5446.24 355.998   1
  -3  -8  -5 5206.29 418.529   1
   3   8   5 5362.93 422.899   1
   3   8   6 593.358 222.441   1
  -3   8  -6 524.337 89.7728   1
  -3  -8  -6 983.933 208.318   1
   3  -8   6 532.684 94.0880   1
  -3   8  -7 1092.90 116.819   1
  -3  -8  -7 1420.09 247.034   1
   3   8   7 970.623 246.523   1
   3  -8   7 1130.89 121.338   1
  -3   8  -8 112.713 91.5837   1
   3  -8   8 162.514 93.2854   1
   3  -8   9 1199.63 140.855   1
   3   8   9 601.998 260.040   1
   3  -8  10 11150.9 807.947   1
   3   8  10 12019.5 875.814   1
  -3   8 -10 13491.8 808.624   1
  -3  -8 -10 13493.7 876.463   1
  -3  -8 -11 364.112 232.286   1
  -3   8 -11 290.996 138.726   1
   3   8  11 530.942 248.020   1
   3  -8  11 499.427 144.010   1
  -3  -8 -12 10142.9 746.901   1
   3   8  12 9804.41 749.982   1
   3  -8  13 33.0552 160.158   1
  -3   8 -13 187.850 150.909   1
  -3  -8 -13-299.063 273.640   1
   3   8  14 3780.31 444.414   1
  -3   8 -14 5143.80 374.892   1
   3  -8  14 5376.75 380.230   1
  -3  -8 -14 3693.74 428.846   1
   3  -8  15-40.9603 189.665   1
   3   8  15 795.342 350.409   1
  -3   8 -15 193.797 192.645   1
  -3  -8 -15 397.414 307.998   1
  -3   8 -16 6605.84 478.951   1
  -3  -8 -16 5418.96 516.113   1
   3   8  16 5147.69 528.535   1
   3  -8  16 6761.07 488.920   1
   3   8  17 203.941 353.523   1
   3  -8  17 73.7493 237.120   1
  -3   8 -17-23.3540 215.420   1
  -3   8 -18 1567.33 272.718   1
   3   8  19-139.164 358.359   1
  -3  -8 -19 526.485 345.287   1
   3   8  20 35.0166 337.150   1
  -3  -8 -20 661.806 340.280   1
   3   8  21 1263.46 388.492   1
  -3  -8 -21 896.243 370.059   1
   3   8  22 2101.53 421.339   1
  -3  -8 -22 2851.19 418.871   1
   3   8  23-174.654 348.708   1
  -3  -8 -23 330.827 351.655   1
   3   8  24-277.345 383.971   1
  -3  -8 -24 459.481 358.538   1
  -3  -8 -25 489.605 366.614   1
   3   8  26 1692.35 423.345   1
  -3  -8 -26 417.596 411.149   1
   3  -9 -26 802.195 396.626   1
  -3   9  26 717.696 416.513   1
   3  -9 -24 833.794 393.923   1
  -3   9  24 141.940 400.008   1
   3  -9 -22 102.493 326.744   1
  -3   9  22 364.031 351.903   1
   3  -9 -21 68.8193 312.436   1
  -3   9  21 366.979 340.508   1
   3  -9 -20 1377.45 400.144   1
  -3   9  20 2284.82 439.709   1
   3  -9 -19 721.657 354.632   1
  -3   9  19 478.078 365.317   1
   3  -9 -18 1331.53 357.772   1
  -3   9  18 989.852 377.828   1
   3  -9 -17 609.010 356.417   1
   3   9 -17 219.980 212.646   1
  -3   9  17 217.983 366.194   1
   3  -9 -16 534.199 330.375   1
   3   9 -16 919.302 213.010   1
  -3  -9  16 958.077 227.032   1
  -3   9  16 575.925 358.021   1
   3  -9 -15-32.8546 291.374   1
   3   9 -15-18.6498 182.732   1
  -3  -9  15 77.8442 187.002   1
  -3   9  15 283.365 322.663   1
   3  -9 -14 1224.25 330.387   1
  -3  -9  14 588.914 191.483   1
  -3   9  14 1180.92 361.274   1
   3   9 -14 664.616 177.501   1
  -3  -9  13 3289.33 292.238   1
   3   9 -13 3525.03 297.972   1
  -3   9  12 3078.87 400.831   1
   3  -9 -12 2999.45 387.241   1
   3   9 -11 601.396 140.402   1
  -3   9  11 736.025 318.379   1
  -3  -9  11 409.849 147.311   1
   3  -9 -11 415.521 291.028   1
   3  -9 -10 5011.82 445.784   1
  -3   9  10 4415.11 454.294   1
  -3  -9  10 5238.79 366.021   1
   3   9 -10 5265.70 365.954   1
   3  -9  -9 5420.69 465.198   1
  -3  -9   9 5306.70 362.095   1
   3   9  -9 5016.42 359.106   1
  -3   9   9 4212.35 460.373   1
   3   9  -8 2587.68 216.436   1
   3  -9  -8 2607.29 320.005   1
  -3   9   8 2601.53 328.912   1
  -3  -9   8 2865.01 216.890   1
   3   9  -7 3112.10 239.937   1
  -3  -9   7 3236.01 237.777   1
   3   9  -6 24446.6 1500.24   1
  -3  -9   6 23284.4 1499.42   1
  -3   9   6 23267.2 1559.48   1
  -3   9   5 709.518 218.370   1
   3  -9  -5 599.403 204.946   1
  -3  -9   5 480.548 109.129   1
   3   9  -5 638.029 113.071   1
  -3   9   4 2083.55 252.972   1
   3   9  -4 1482.81 162.872   1
  -3  -9   4 1839.00 158.852   1
   3  -9  -4 1566.47 234.490   1
   3   9  -3 192.633 113.714   1
  -3  -9   3 31.8748 97.8509   1
   3  -9  -2 11093.3 688.403   1
  -3  -9   2 9654.81 660.696   1
  -3   9   2 10131.4 687.401   1
   3   9  -2 9606.54 664.365   1
  -3   9   1 733.765 148.575   1
   3  -9  -1 438.093 146.787   1
  -3  -9   0 7257.71 512.806   1
   3   9   0 7472.59 514.853   1
   3  -9   1 622.492 132.410   1
   3   9   1 671.146 167.587   1
  -3   9  -1 939.870 139.188   1
  -3  -9  -1 618.982 158.340   1
   3   9   2 10346.2 667.222   1
  -3   9  -2 9496.63 624.875   1
  -3  -9  -2 9334.19 655.539   1
   3  -9   2 9170.38 621.473   1
   3   9   3 145.397 162.273   1
  -3   9  -3 92.3072 95.4437   1
  -3  -9  -3 192.137 174.028   1
   3  -9   3 9.00772 92.8533   1
   3  -9   4 1955.12 165.354   1
  -3   9  -4 2076.41 170.006   1
  -3  -9  -4 2379.82 247.600   1
   3   9   4 1965.89 255.919   1
   3  -9   5 520.954 90.4787   1
   3   9   5 466.503 197.681   1
  -3   9  -5 511.577 88.4097   1
   3   9   6 21426.1 1469.88   1
  -3  -9  -6 21663.1 1468.66   1
  -3   9  -6 21935.0 1408.82   1
   3  -9   6 23521.1 1410.35   1
  -3   9  -7 3054.61 215.232   1
   3  -9   7 3153.07 216.694   1
   3  -9   8 2570.54 191.477   1
   3   9   8 2842.87 331.296   1
   3  -9   9 4957.42 343.607   1
  -3   9  -9 5210.81 342.306   1
  -3  -9  -9 5620.66 446.044   1
   3   9   9 4690.27 459.153   1
   3  -9  10 5422.51 364.196   1
   3   9  10 4303.86 451.215   1
  -3   9 -10 5614.16 361.779   1
  -3  -9 -10 4504.23 454.496   1
   3   9  11 332.705 290.993   1
   3  -9  11 605.331 123.946   1
  -3   9 -11 278.116 115.011   1
   3   9  12 2312.03 338.627   1
  -3   9 -12 3154.56 252.470   1
   3  -9  12 3262.69 255.810   1
  -3  -9 -12 2824.97 339.605   1
   3   9  14 923.875 294.211   1
   3  -9  14 484.994 182.196   1
  -3   9 -14 415.454 164.779   1
   3   9  15-99.9387 347.101   1
   3  -9  15 310.709 191.267   1
  -3  -9 -15 726.415 326.081   1
  -3   9 -15 209.186 178.856   1
   3   9  16 67.7562 285.672   1
   3  -9  16 652.954 217.052   1
  -3   9 -16 485.916 197.941   1
  -3  -9 -16 673.912 273.298   1
   3   9  17 68.7447 350.641   1
  -3   9 -17 301.072 209.851   1
  -3  -9 -17 32.5220 329.652   1
   3   9  18 866.652 309.500   1
  -3  -9 -18 1182.99 293.475   1
   3   9  19 873.563 382.573   1
  -3  -9 -19 33.0350 351.596   1
   3   9  20 1228.62 329.820   1
  -3  -9 -20 1127.68 321.215   1
   3   9  21 526.019 391.510   1
  -3  -9 -21 1060.96 386.949   1
   3   9  22-34.9099 337.314   1
  -3  -9 -22 297.972 325.573   1
   3   9  24 551.870 371.629   1
  -3  -9 -24 784.226 360.799   1
  -3  -9 -26 381.485 373.690   1
  -3  10  25 137.919 400.671   1
   3 -10 -25 550.215 386.253   1
  -3  10  24 738.392 390.297   1
   3 -10 -24 693.801 362.051   1
  -3  10  23 286.182 324.848   1
   3 -10 -23 738.858 321.378   1
  -3  10  22 36.2531 370.939   1
   3 -10 -22 238.082 353.514   1
  -3  10  21 219.738 398.020   1
   3 -10 -21 240.380 369.538   1
  -3  10  19 442.819 358.847   1
   3 -10 -19 1034.52 349.057   1
  -3  10  18-36.7886 380.825   1
   3 -10 -18 859.473 378.526   1
  -3  10  17 732.987 334.022   1
   3 -10 -17 682.622 317.649   1
   3  10 -16-37.0041 182.950   1
  -3  10  16-326.590 350.585   1
   3 -10 -16-101.383 333.424   1
   3  10 -15 717.938 187.623   1
  -3 -10  15 498.473 182.166   1
   3 -10 -14 1342.71 315.401   1
  -3  10  14 1342.17 350.568   1
   3  10 -13-26.0117 138.441   1
  -3  10  13 415.156 262.027   1
  -3 -10  13 211.169 147.534   1
   3 -10 -13 32.0880 263.371   1
  -3 -10  12 3289.41 286.802   1
   3  10 -12 4400.22 293.566   1
   3 -10 -12 3507.77 388.095   1
  -3  10  12 3241.33 390.887   1
   3  10 -11 1275.49 153.117   1
  -3 -10  11 1280.61 152.408   1
  -3  10  11 1083.35 324.658   1
   3 -10 -11 1461.50 296.898   1
   3  10 -10 6905.06 446.277   1
  -3 -10  10 6526.79 443.744   1
   3 -10 -10 6639.19 555.843   1
  -3  10  10 5766.99 559.527   1
  -3  10   9 274.884 263.210   1
   3 -10  -9 768.058 241.294   1
  -3 -10   9 752.939 113.616   1
   3  10  -9 818.808 117.410   1
   3  10  -8 5150.63 357.286   1
   3 -10  -8 6062.77 467.172   1
  -3 -10   8 5361.31 355.387   1
  -3  10   8 4765.00 463.772   1
  -3  10   7-55.6408 231.820   1
   3 -10  -7 234.795 224.598   1
   3  10  -7 171.991 90.1216   1
  -3 -10   7 164.839 89.2817   1
   3  10  -6 1858.68 174.977   1
  -3 -10   6 2214.96 167.697   1
   3 -10  -6 1853.05 278.415   1
  -3  10   5 272.093 212.101   1
   3  10  -5 549.123 114.173   1
  -3 -10   5 823.615 111.865   1
   3 -10  -5 581.093 229.539   1
   3  10  -4 4446.28 322.501   1
   3 -10  -4 4336.49 373.943   1
  -3 -10   4 4627.95 317.037   1
  -3  10   4 3946.26 375.673   1
  -3  10   3-84.4228 197.604   1
   3  10  -3 204.960 121.182   1
  -3 -10   3 33.6396 112.897   1
   3 -10  -3-140.224 182.861   1
   3 -10  -2 54574.6 3462.70   1
  -3  10   2 55472.9 3466.99   1
   3  10  -2 52544.8 3449.72   1
  -3 -10   2 57419.7 3447.54   1
  -3  10   1 1607.84 201.629   1
   3 -10  -1 1098.97 182.366   1
  -3 -10   0 175.052 143.789   1
   3  10   0-137.765 161.518   1
  -3  10   0-15.6138 144.492   1
   3 -10   0-44.7244 143.746   1
   3  10   1 618.759 185.595   1
  -3 -10  -1 1283.28 186.502   1
   3  10   2 53095.7 3425.04   1
  -3 -10  -2 55520.2 3422.07   1
  -3  10  -2 54668.1 3399.34   1
   3 -10   2 54014.6 3397.40   1
  -3 -10  -3 183.321 169.252   1
   3  10   3 193.769 191.403   1
  -3  10  -3-19.0070 101.144   1
   3 -10   3 129.244 105.372   1
   3  10   4 3915.23 375.798   1
  -3  10  -4 4261.59 294.270   1
   3 -10   4 4363.23 295.759   1
  -3 -10  -4 4028.17 365.425   1
  -3  10  -5 557.257 86.0609   1
   3 -10   5 616.193 83.2270   1
  -3 -10  -7-279.934 250.167   1
   3  10   7-188.021 249.001   1
   3  10   8 3952.36 399.289   1
  -3 -10  -9 884.335 269.556   1
   3  10   9 698.661 278.454   1
  -3 -10 -10 7132.85 545.575   1
   3  10  10 5892.29 548.719   1
  -3  10 -11 778.983 88.9022   1
   3 -10  11 741.471 86.4356   1
   3  10  11 920.813 297.390   1
  -3  10 -12 3064.22 241.064   1
   3 -10  12 3520.68 245.768   1
  -3 -10 -12 3418.88 394.220   1
   3  10  12 3180.16 403.200   1
  -3 -10 -13-182.035 240.137   1
   3 -10  13-112.036 124.869   1
  -3  10 -13 57.0757 117.399   1
   3  10  13 164.501 251.243   1
  -3 -10 -14 564.739 338.237   1
   3 -10  14 946.991 173.112   1
   3  10  14 664.481 337.836   1
  -3  10 -14 1449.24 170.136   1
  -3 -10 -15-128.142 292.436   1
   3  10  15 304.352 311.153   1
  -3 -10 -16 552.215 315.551   1
   3  10  16 102.812 315.953   1
  -3 -10 -17 361.245 331.976   1
   3  10  17 658.244 362.408   1
  -3 -10 -18 429.633 274.514   1
   3  10  18 454.435 297.141   1
  -3 -10 -19 1294.11 380.462   1
   3  10  19 877.805 381.991   1
  -3 -10 -21 298.310 344.106   1
   3  10  21 105.047 345.044   1
  -3 -10 -22 825.713 386.026   1
   3  10  22 209.241 381.232   1
  -3 -10 -23 359.952 300.552   1
   3  10  23-138.252 309.827   1
  -3 -10 -24 485.536 397.085   1
   3  10  24-34.1563 386.147   1
  -3 -10 -25 255.607 340.751   1
   3  10  25 437.765 353.225   1
   3 -11 -25 702.716 321.855   1
  -3  11  25 578.469 352.550   1
   3 -11 -24 751.649 378.456   1
  -3  11  24 521.704 380.372   1
   3 -11 -23 532.994 382.981   1
  -3  11  23 248.374 406.282   1
   3 -11 -22 1553.64 406.589   1
  -3  11  22 251.825 413.696   1
   3 -11 -21 649.284 335.163   1
  -3  11  21 145.695 347.071   1
   3 -11 -20 1792.59 399.438   1
  -3  11  20 1249.98 421.859   1
   3 -11 -19 518.689 376.886   1
  -3  11  19 700.669 415.012   1
   3 -11 -18 1451.00 357.777   1
  -3  11  18 1256.98 382.707   1
   3 -11 -17 206.523 343.149   1
  -3  11  17 110.494 388.112   1
   3 -11 -15 641.772 295.573   1
  -3  11  15 1160.63 326.212   1
   3  11 -14 759.049 143.723   1
   3 -11 -14 1065.92 321.145   1
  -3  11  14 822.566 332.903   1
  -3 -11  13 357.904 109.737   1
   3  11 -13 302.313 111.138   1
  -3  11  13 316.305 323.994   1
   3 -11 -13 392.593 318.937   1
  -3 -11  12 3929.86 255.157   1
  -3  11  12 4333.37 447.883   1
   3  11 -12 3343.20 253.908   1
   3 -11 -11 2092.46 318.800   1
  -3  11  11 1878.79 324.919   1
   3 -11 -10 1698.98 324.978   1
  -3  11  10 1466.06 317.584   1
   3 -11  -9 293.649 247.481   1
  -3  11   8 6093.76 533.762   1
   3 -11  -8 6137.61 516.987   1
  -3  11   7-201.757 258.832   1
   3  11  -7-31.7565 60.9954   1
   3 -11  -7 216.275 245.271   1
  -3 -11   7-32.4127 49.8667   1
  -3 -11   6 1557.62 144.551   1
   3  11  -6 1980.04 155.316   1
   3 -11  -5 412.806 215.358   1
  -3  11   5 569.059 245.444   1
  -3 -11   5 559.363 109.454   1
   3  11  -5 709.638 117.424   1
   3 -11  -4 341.349 196.445   1
  -3  11   4 265.078 213.502   1
  -3 -11   4 187.448 109.301   1
   3  11  -4 53.6709 115.563   1
   3 -11  -3 63.1962 187.696   1
  -3  11   3 44.4383 205.709   1
  -3 -11   3 209.587 120.577   1
   3  11  -3 12.6133 129.984   1
  -3  11   2 3284.07 338.686   1
   3 -11  -2 4270.05 330.536   1
   3  11  -1 226.855 162.436   1
  -3 -11   1 197.252 141.175   1
   3 -11  -1 141.190 165.006   1
  -3  11   1 187.285 171.682   1
  -3  11   0 9491.05 648.895   1
   3 -11   0 9187.76 644.581   1
  -3 -11   0 9947.31 653.795   1
   3  11   0 9290.96 654.811   1
   3  11   1 291.671 194.502   1
  -3 -11  -1 128.795 179.749   1
   3  11   2 3467.45 344.029   1
  -3 -11  -2 4374.83 346.502   1
   3 -11   2 4089.11 295.537   1
  -3  11  -2 3603.91 293.825   1
   3  11   3 180.095 200.494   1
  -3 -11  -3 344.106 197.095   1
   3 -11   3-56.5210 103.920   1
  -3  11  -3 9.72657 101.562   1
   3 -11   4 226.891 91.9177   1
  -3  11  -4 256.554 89.8646   1
  -3 -11  -5-72.0203 201.436   1
   3  11   5 354.739 227.661   1
  -3 -11  -6 984.517 265.127   1
   3  11   6 1225.35 268.007   1
  -3 -11  -7 316.916 244.624   1
   3  11   7 278.085 261.480   1
  -3 -11  -8 6641.83 527.684   1
  -3 -11  -9 313.818 264.140   1
   3  11   9 953.363 290.751   1
  -3 -11 -10 1390.27 308.312   1
   3  11  10 1064.09 315.390   1
   3  11  11 1193.38 294.905   1
  -3 -11 -12 4936.00 439.866   1
   3  11  12 3743.93 457.377   1
  -3 -11 -13 1541.71 334.405   1
   3  11  13 497.744 350.953   1
  -3 -11 -14 640.293 304.096   1
   3  11  14 506.959 323.752   1
  -3 -11 -15 974.347 302.222   1
   3  11  15 822.629 307.131   1
  -3 -11 -17 463.276 334.062   1
   3  11  17 770.024 374.429   1
  -3 -11 -18 1595.69 331.188   1
   3  11  18 1160.85 327.257   1
  -3 -11 -19 632.207 354.578   1
   3  11  19 387.369 377.298   1
  -3 -11 -20 1762.59 393.968   1
   3  11  20 1265.23 398.398   1
  -3 -11 -21 364.243 300.251   1
   3  11  21 453.877 319.023   1
  -3 -11 -22 886.696 385.363   1
   3  11  22 866.858 407.448   1
  -3 -11 -23 423.572 368.105   1
   3  11  23-343.908 369.824   1
  -3 -11 -24 225.029 346.560   1
   3  11  24 982.528 373.849   1
  -3 -11 -25 885.487 406.771   1
   3  11  25 830.410 411.110   1
   3 -12 -24 548.177 387.077   1
  -3  12  24 377.960 412.318   1
   3 -12 -22 167.747 347.213   1
  -3  12  22 607.470 375.430   1
   3 -12 -20 755.701 349.022   1
  -3  12  20 292.892 362.675   1
   3 -12 -19-138.463 351.340   1
  -3  12  19-110.745 399.878   1
   3 -12 -18 1700.08 380.157   1
  -3  12  18 1332.44 396.028   1
   3 -12 -17 138.569 357.781   1
  -3  12  17-370.671 386.389   1
   3 -12 -16 2138.14 353.437   1
  -3  12  16 1660.66 355.667   1
  -3  12  15 585.773 365.407   1
   3 -12 -14-33.8276 330.248   1
  -3  12  14 144.857 369.267   1
   3 -12 -13 300.025 346.881   1
   3 -12 -12-425.457 304.650   1
  -3  12  12 700.461 353.679   1
  -3  12  10 6908.41 595.239   1
   3 -12 -10 7203.83 584.864   1
   3 -12  -9 847.694 271.663   1
  -3  12   9 807.230 290.909   1
  -3  12   8 5940.64 520.534   1
   3 -12  -8 5893.93 505.383   1
   3 -12  -7-196.057 255.239   1
  -3  12   7 507.082 261.244   1
   3 -12  -6 1310.13 279.758   1
  -3  12   6 1451.42 294.318   1
   3  12  -5 3120.18 232.260   1
   3 -12  -4 3071.61 305.150   1
   3  12  -4 2448.08 213.971   1
  -3  12   4 2186.37 301.413   1
   3 -12  -3 905.736 221.067   1
   3  12  -3 848.345 155.459   1
  -3  12   3 957.991 241.489   1
   3 -12  -2 2690.42 292.328   1
  -3  12   2 3421.22 309.082   1
   3  12  -1 4875.28 386.567   1
   3 -12  -1 4887.94 396.724   1
  -3 -12   1 4765.64 386.968   1
  -3  12   1 5625.44 408.878   1
   3  12   0-37.3195 175.680   1
   3 -12   0 83.3291 158.375   1
  -3  12   0-17.4186 167.049   1
   3 -12   1 4609.83 348.466   1
  -3  12  -1 4250.20 354.894   1
   3  12   1 5126.42 383.006   1
   3 -12   2 3254.97 233.442   1
   3  12   2 2579.83 290.271   1
  -3  12  -2 2330.29 233.418   1
  -3 -12  -2 2296.86 272.347   1
   3  12   3 991.019 237.811   1
  -3  12  -3 833.267 136.579   1
  -3 -12  -3 1341.53 226.787   1
   3 -12   3 807.643 129.889   1
   3 -12   4 2661.23 193.367   1
   3  12   4 2655.24 313.392   1
  -3  12  -4 2556.23 192.599   1
  -3 -12  -4 1947.29 288.923   1
  -3 -12  -6 1599.01 264.657   1
   3  12   6 1601.27 274.504   1
  -3 -12  -7 411.127 241.966   1
   3  12   7 286.164 247.084   1
   3  12   8 5614.32 517.412   1
  -3 -12  -8 6413.10 515.545   1
  -3 -12  -9 649.518 287.003   1
   3  12   9 1820.60 319.924   1
  -3 -12 -10 6672.33 545.629   1
   3  12  10 5923.38 553.933   1
  -3 -12 -12-94.3777 269.421   1
  -3 -12 -13 384.351 285.000   1
   3  12  13 67.6247 295.718   1
   3  12  14-34.3089 323.624   1
   3  12  15 798.904 375.704   1
  -3 -12 -16 2420.87 384.698   1
   3  12  16 2139.64 403.952   1
  -3 -12 -17 400.006 278.102   1
   3  12  17 458.537 326.844   1
  -3 -12 -18 935.093 340.769   1
   3  12  18 494.815 364.897   1
  -3 -12 -19 633.638 362.513   1
   3  12  19 987.600 394.754   1
  -3 -12 -20 432.633 348.479   1
   3  12  20 666.674 381.493   1
  -3 -12 -22 392.039 373.712   1
   3  12  22 1104.53 414.174   1
  -3 -12 -24 381.853 304.957   1
   3  12  24 67.0697 324.825   1
  -3  13  23 589.594 410.006   1
   3 -13 -23 423.251 388.240   1
  -3  13  22 707.414 388.726   1
   3 -13 -22 531.808 357.370   1
  -3  13  21 864.005 394.115   1
   3 -13 -21 67.5802 341.703   1
  -3  13  20-72.8698 411.098   1
  -3  13  19 184.067 325.969   1
   3 -13 -17 209.044 329.503   1
  -3  13  16 1521.49 375.498   1
   3 -13 -16 765.268 333.395   1
  -3  13  15-258.428 383.746   1
   3 -13 -15 934.711 349.811   1
  -3  13  14 439.249 380.828   1
   3 -13 -14 480.535 332.779   1
  -3  13  13 940.399 382.046   1
   3 -13 -13 1254.88 355.821   1
  -3  13  12 2030.57 412.621   1
   3 -13 -12 3673.70 424.898   1
  -3  13  11 314.531 317.775   1
   3 -13 -11 982.711 313.967   1
  -3  13   9 33.1460 284.631   1
   3 -13  -9 279.866 255.963   1
  -3  13   8 384.606 287.192   1
   3 -13  -8 210.621 270.802   1
  -3  13   7 709.474 290.758   1
   3 -13  -7 86.9464 260.177   1
  -3  13   6 3872.39 384.943   1
   3 -13  -6 3412.65 371.630   1
   3 -13  -5 52.7423 232.568   1
  -3 -13   5 352.571 73.5020   1
  -3  13   5 530.544 265.963   1
   3  13  -5 220.266 84.1183   1
  -3 -13   4 5660.03 354.949   1
   3  13  -4 4413.82 357.850   1
  -3  13   4 4500.91 429.522   1
   3 -13  -4 5760.91 445.154   1
   3 -13  -3 994.018 213.436   1
  -3  13   3 1225.43 240.964   1
   3  13  -3 1065.92 161.882   1
  -3 -13   3 1061.00 154.590   1
   3 -13  -2 1200.18 222.648   1
  -3  13   2 821.232 220.818   1
   3  13  -2 567.153 167.823   1
  -3 -13   2 1295.76 173.377   1
   3 -13  -1 511.092 181.912   1
  -3  13   1 145.290 194.268   1
  -3 -13   1 99.7371 160.394   1
   3  13  -1 17.5264 169.975   1
  -3 -13   0 26251.1 1644.67   1
   3 -13   0 26938.7 1643.49   1
   3  13   0 24506.4 1647.01   1
  -3  13   0 24596.5 1641.32   1
  -3  13  -1 15.2494 154.243   1
   3 -13   1 214.950 145.916   1
   3  13   1-21.3615 202.440   1
  -3 -13  -1 385.259 193.247   1
  -3  13  -2 883.204 161.444   1
   3 -13   2 981.092 155.842   1
   3  13   2 1153.01 242.684   1
  -3 -13  -2 1335.66 212.976   1
   3  13   3 979.575 242.875   1
  -3  13  -3 812.032 131.762   1
  -3 -13  -3 750.242 235.725   1
   3 -13   3 825.857 127.243   1
  -3  13  -4 3643.81 240.381   1
   3 -13   4 3458.98 238.442   1
   3  13   5 162.811 249.373   1
  -3 -13  -5 418.756 220.785   1
   3  13   6 2537.28 332.854   1
  -3 -13  -6 2330.96 317.859   1
   3  13   7 147.156 260.515   1
  -3 -13  -7 56.5736 244.464   1
   3  13   8-186.504 275.101   1
  -3 -13  -8 286.627 262.689   1
   3  13   9 380.332 292.769   1
  -3 -13  -9-209.507 276.471   1
   3  13  11 532.316 330.619   1
  -3 -13 -11 220.651 298.167   1
   3  13  12 1830.03 383.107   1
  -3 -13 -12 2762.56 380.271   1
   3  13  13 1688.26 372.233   1
  -3 -13 -13 1368.69 342.194   1
   3  13  14 104.486 311.039   1
  -3 -13 -14 264.029 284.742   1
   3  13  15 140.769 305.720   1
  -3 -13 -15 299.459 282.632   1
  -3 -13 -16 1070.63 338.832   1
   3  13  17 780.811 381.697   1
  -3 -13 -17 570.119 348.243   1
   3  13  19 388.054 397.700   1
   3  13  20 631.639 372.348   1
  -3 -13 -20 33.2375 326.728   1
   3  13  21-208.529 335.192   1
  -3 -13 -21 427.795 330.745   1
   3  13  22 343.388 396.474   1
  -3 -13 -22-162.627 365.551   1
   3  13  23 812.124 413.719   1
  -3 -13 -23 32.1098 378.855   1
   3 -14 -22 98.5818 374.177   1
   3 -14 -21-134.067 307.146   1
  -3  14  21 71.3578 345.259   1
   3 -14 -20 442.701 376.028   1
  -3  14  20 653.086 419.702   1
   3 -14 -19 757.805 329.428   1
  -3  14  19-36.7010 351.523   1
   3 -14 -18 347.572 384.480   1
  -3  14  18-74.1125 411.012   1
   3 -14 -16 769.223 313.455   1
  -3  14  16 708.028 367.311   1
   3 -14 -15 279.070 356.153   1
  -3  14  15 855.433 390.890   1
   3 -14 -13 997.016 363.955   1
  -3  14  13 842.772 380.926   1
   3 -14 -12 781.053 325.214   1
  -3  14  12 325.746 338.730   1
   3 -14 -11 100.232 272.074   1
  -3  14  11-71.2472 305.708   1
   3 -14 -10 1112.05 334.334   1
  -3  14  10 1045.48 351.372   1
   3 -14  -9 638.637 306.722   1
  -3  14   9 170.118 305.319   1
   3 -14  -8 2851.64 364.095   1
  -3  14   8 3397.76 398.347   1
   3 -14  -7 628.808 276.539   1
  -3  14   7 127.599 289.831   1
   3 -14  -6 545.966 265.488   1
  -3  14   6 547.628 276.415   1
   3 -14  -5 81.9964 230.849   1
  -3  14   5 57.6007 254.898   1
  -3 -14   4 6600.28 413.056   1
   3  14  -4 5508.23 413.347   1
   3 -14  -3 338.434 230.669   1
  -3 -14   3 170.195 132.770   1
   3  14  -3-38.7374 134.343   1
  -3  14   3 102.743 224.972   1
   3 -14  -2 89.9571 189.783   1
  -3 -14   2 553.136 158.626   1
   3  14  -2 221.332 156.337   1
  -3  14   2 95.9127 210.603   1
   3 -14  -1 643.763 206.171   1
  -3 -14   1 913.312 184.679   1
  -3  14   1 454.043 212.527   1
   3  14  -1 475.135 183.910   1
   3  14   0-309.711 189.214   1
  -3  14   0-132.007 171.787   1
   3 -14   0 144.366 170.544   1
  -3 -14   0 171.245 176.089   1
   3  14   1 885.723 223.437   1
  -3  14  -1 713.030 166.244   1
   3 -14   1 919.680 170.928   1
  -3 -14  -1 872.007 203.208   1
   3  14   2 549.185 224.979   1
  -3 -14  -2 458.694 206.182   1
  -3  14  -2 252.981 143.084   1
   3 -14   2 76.4398 132.168   1
  -3 -14  -3 293.429 210.371   1
  -3  14  -3 9.22298 108.701   1
   3 -14   3 80.0446 107.561   1
   3  14   3 101.816 215.004   1
  -3 -14  -4 6832.93 513.704   1
   3  14   4 5899.46 513.883   1
   3  14   5 57.5375 258.877   1
  -3 -14  -5-53.0701 229.252   1
   3  14   6 89.0480 257.528   1
  -3 -14  -6 420.551 243.843   1
   3  14   7 923.058 301.995   1
  -3 -14  -7 900.405 281.725   1
   3  14   8 3521.98 398.089   1
  -3 -14  -8 2767.44 352.331   1
   3  14  10 567.419 320.911   1
  -3 -14 -10 727.404 295.457   1
   3  14  11 681.096 334.943   1
  -3 -14 -11 773.361 308.420   1
   3  14  12 898.727 358.763   1
  -3 -14 -12 949.928 322.122   1
   3  14  13 771.455 369.684   1
  -3 -14 -13 629.696 341.205   1
   3  14  14 1628.89 412.567   1
  -3 -14 -14 1304.69 368.788   1
   3  14  15 1211.40 397.483   1
  -3 -14 -15 134.619 340.905   1
   3  14  16 821.276 396.491   1
  -3 -14 -16 810.025 363.304   1
   3  14  18 355.078 383.020   1
  -3 -14 -18-33.6677 335.615   1
   3  14  19 388.760 347.534   1
  -3 -14 -19 334.648 298.224   1
   3  14  20 595.341 357.555   1
  -3 -14 -20 33.1575 314.468   1
  -3 -14 -21 426.404 368.584   1
   3  14  22 715.792 428.879   1
  -3 -14 -22 582.029 378.672   1
   3 -15 -22 292.360 383.481   1
  -3  15  22 1003.70 442.579   1
   3 -15 -21-99.5418 327.607   1
  -3  15  21 636.358 404.305   1
   3 -15 -20-135.266 364.073   1
  -3  15  20 791.929 426.734   1
   3 -15 -18 762.925 373.927   1
  -3  15  18 813.734 432.966   1
   3 -15 -17 104.919 344.993   1
  -3  15  17-223.549 374.392   1
   3 -15 -16 526.826 321.163   1
  -3  15  16 74.8079 346.023   1
   3 -15 -15 984.036 336.807   1
  -3  15  15 673.812 382.815   1
   3 -15 -14 2839.04 412.552   1
  -3  15  14 3211.37 459.635   1
   3 -15 -12 1725.78 362.666   1
  -3  15  12 2352.62 401.310   1
   3 -15 -11 1362.27 344.762   1
  -3  15  11 1451.70 389.246   1
   3 -15 -10 200.717 308.225   1
  -3  15  10 890.188 341.131   1
   3 -15  -9 196.301 304.001   1
  -3  15   9-418.349 331.956   1
   3 -15  -8 1782.94 339.638   1
  -3  15   8 1321.20 341.131   1
   3 -15  -7 61.7365 271.660   1
  -3  15   7 326.792 291.257   1
   3 -15  -6 2824.66 362.957   1
  -3  15   6 2918.70 383.544   1
   3 -15  -5-113.405 244.640   1
  -3  15   5 538.310 283.354   1
   3 -15  -4 53.5758 227.927   1
  -3 -15   4 34.9744 92.5871   1
   3  15  -4 60.6950 102.168   1
   3 -15  -3 530.836 227.667   1
  -3 -15   3 192.210 136.052   1
   3  15  -3 25.4707 148.440   1
  -3  15   3-53.8022 230.006   1
   3 -15  -2 801.778 233.980   1
  -3 -15   2 429.699 168.196   1
   3  15  -2 341.990 178.195   1
  -3  15   2 374.109 236.117   1
   3 -15  -1 129.250 204.377   1
  -3 -15   1 324.192 177.064   1
  -3  15   1 383.715 212.081   1
   3  15  -1 323.696 175.425   1
   3  15   0 728.580 217.052   1
  -3  15   0 623.193 203.543   1
   3 -15   0 741.346 194.812   1
  -3 -15   0 891.090 210.610   1
   3  15   1 609.889 227.651   1
  -3  15  -1 276.060 166.751   1
   3 -15   1 253.779 156.620   1
  -3 -15  -1 44.4360 218.725   1
   3  15   2 328.489 241.109   1
  -3 -15  -2 669.901 233.135   1
  -3  15  -2 549.092 154.074   1
   3 -15   2 693.672 152.712   1
  -3  15  -3 106.025 109.841   1
   3 -15   3 238.584 104.662   1
   3  15   4 141.738 275.874   1
  -3 -15  -4 107.393 254.778   1
   3  15   5-237.129 255.941   1
  -3 -15  -5 729.752 259.147   1
   3  15   6 2494.91 374.070   1
  -3 -15  -6 3474.13 364.974   1
   3  15   7-31.8341 294.030   1
  -3 -15  -7-30.1744 269.851   1
   3  15   8 426.068 295.318   1
  -3 -15  -8 1023.39 300.256   1
   3  15   9 167.815 300.586   1
  -3 -15  -9 349.346 288.580   1
   3  15  10 512.986 324.150   1
  -3 -15 -10 32.4212 273.571   1
   3  15  11 1428.13 355.240   1
  -3 -15 -11 1482.06 341.957   1
   3  15  12 2048.12 400.052   1
  -3 -15 -12 1868.59 365.150   1
   3  15  14 2222.75 402.559   1
  -3 -15 -14 1727.16 373.245   1
   3  15  15 395.238 357.119   1
  -3 -15 -15 645.545 342.942   1
   3  15  16 287.306 364.925   1
  -3 -15 -16 611.790 348.812   1
   3  15  17 894.223 390.472   1
  -3 -15 -17 33.9130 326.881   1
   3  15  18 890.340 399.304   1
  -3 -15 -18 1315.23 369.651   1
   3  15  19 247.152 394.966   1
  -3 -15 -19 233.959 359.706   1
   3  15  20 1222.54 440.022   1
  -3 -15 -20 198.515 372.659   1
   3  15  21 517.115 428.510   1
  -3 -15 -21 32.7059 375.570   1
   3  15  22 236.187 429.215   1
  -3 -15 -22 256.957 370.679   1
  -3  16  21 523.156 390.798   1
   3 -16 -21 557.147 328.850   1
  -3  16  19 181.687 364.404   1
   3 -16 -19 409.256 331.137   1
  -3  16  17 744.766 417.952   1
   3 -16 -17 279.895 356.915   1
  -3  16  16 262.543 370.883   1
   3 -16 -16 563.724 335.206   1
  -3  16  15-188.211 357.181   1
   3 -16 -15 459.672 334.293   1
  -3  16  14 1204.89 394.486   1
   3 -16 -14 1167.78 354.350   1
  -3  16  13-300.349 350.857   1
   3 -16 -13 70.5682 316.917   1
  -3  16  11 812.467 351.787   1
   3 -16 -11 623.902 337.121   1
  -3  16  10 1310.95 379.058   1
   3 -16 -10 786.150 346.503   1
  -3  16   9 35.6531 317.599   1
   3 -16  -9 201.065 301.644   1
  -3  16   7-705.595 324.336   1
   3 -16  -7 158.632 283.549   1
  -3  16   6 517.076 298.887   1
   3 -16  -6 275.683 289.405   1
  -3  16   5 931.775 293.684   1
   3 -16  -5 292.947 283.900   1
  -3  16   4 1808.54 331.730   1
   3 -16  -4 3324.11 342.692   1
   3  16  -3 644.391 156.206   1
   3 -16  -2 2316.28 304.850   1
  -3 -16   2 2390.88 253.965   1
   3  16  -2 3049.51 268.931   1
  -3  16   2 2176.93 323.524   1
   3  16  -1 769.905 218.390   1
   3 -16  -1 1071.82 227.212   1
  -3  16   1 649.869 238.455   1
  -3 -16   1 541.558 191.985   1
   3  16   0 44.7838 215.607   1
   3 -16   0 151.506 182.383   1
  -3  16   0 159.745 194.693   1
  -3 -16   0 21.1533 199.251   1
   3  16   1 615.249 247.125   1
   3 -16   1 1309.45 196.732   1
  -3  16  -1 795.839 196.323   1
  -3 -16  -1 1254.42 247.263   1
   3  16   2 1801.67 299.520   1
  -3 -16  -2 2502.86 286.156   1
  -3  16  -2 2207.87 199.548   1
  -3 -16  -3 798.567 262.896   1
  -3  16  -3 514.388 83.5467   1
   3  16   3 535.086 258.181   1
   3  16   4 2156.95 338.252   1
  -3 -16  -4 2827.32 336.904   1
   3  16   5 523.832 282.105   1
  -3 -16  -5 204.461 261.593   1
   3  16   6 512.237 293.926   1
  -3 -16  -6 332.859 276.290   1
   3  16   7 131.913 290.601   1
  -3 -16  -7-31.1811 277.114   1
   3  16   8 304.328 304.268   1
  -3 -16  -8 319.532 277.354   1
   3  16   9-172.799 307.806   1
  -3 -16  -9 293.879 292.048   1
   3  16  10 175.601 327.772   1
  -3 -16 -10 232.360 315.113   1
   3  16  11 284.849 326.016   1
  -3 -16 -11 538.065 311.075   1
   3  16  13-72.3018 356.032   1
  -3 -16 -13 239.173 333.602   1
   3  16  14 797.257 351.631   1
  -3 -16 -14 926.063 339.660   1
   3  16  15-217.267 337.927   1
  -3 -16 -15 583.752 322.307   1
   3  16  16 578.954 364.247   1
  -3 -16 -16 411.140 323.374   1
   3  16  17 36.0147 366.549   1
  -3 -16 -17 545.433 333.352   1
   3  16  19-494.921 397.569   1
  -3 -16 -19-33.5376 346.108   1
   3  16  21 409.174 380.908   1
  -3 -16 -21 64.9054 340.593   1
  -3  17  20 736.956 444.527   1
   3 -17 -20 795.265 387.402   1
  -3  17  18 366.112 384.212   1
   3 -17 -18 688.058 355.163   1
  -3  17  16 225.673 411.874   1
   3 -17 -16 917.693 379.676   1
  -3  17  15 75.7312 408.375   1
   3 -17 -15-213.265 352.445   1
  -3  17  14-418.025 392.455   1
   3 -17 -14 213.993 354.247   1
  -3  17  13 189.456 397.355   1
   3 -17 -13 498.408 356.043   1
  -3  17  12 151.072 355.501   1
   3 -17 -12 496.778 343.367   1
  -3  17  11 450.141 373.810   1
   3 -17 -11-422.909 338.596   1
  -3  17  10 295.295 341.818   1
   3 -17 -10 488.096 311.464   1
  -3  17   9 289.698 328.834   1
   3 -17  -9 171.538 307.133   1
  -3  17   8 70.7040 326.857   1
   3 -17  -8 737.929 333.522   1
  -3  17   6 2207.64 384.598   1
   3 -17  -6 2555.20 372.770   1
  -3  17   5 161.385 304.035   1
   3 -17  -5 151.854 287.172   1
  -3  17   4 495.650 265.100   1
   3 -17  -4 29.0679 247.677   1
  -3  17   3 552.342 263.883   1
   3 -17  -3 275.354 245.490   1
  -3  17   2 1447.32 271.824   1
   3 -17  -2 639.344 253.259   1
  -3  17   1 285.815 218.976   1
   3  17   0 559.529 235.991   1
  -3  17   0 548.502 209.300   1
   3  17   1 128.643 237.301   1
   3  17   3 264.741 261.953   1
  -3 -17  -3 278.413 235.163   1
   3  17   4-185.280 294.060   1
  -3 -17  -4-29.1949 271.300   1
   3  17   5 610.680 294.819   1
  -3 -17  -5 516.465 268.791   1
   3  17   6 1694.25 345.917   1
  -3 -17  -6 1663.91 316.964   1
   3  17   8 453.274 334.251   1
  -3 -17  -8 626.292 320.731   1
   3  17   9-35.4651 325.413   1
  -3 -17  -9 536.622 306.565   1
   3  17  10 791.056 361.713   1
  -3 -17 -10 340.344 316.789   1
   3  17  12 36.5209 371.624   1
  -3 -17 -12 519.410 332.569   1
   3  17  13 1098.02 400.562   1
  -3 -17 -13 1388.42 376.429   1
   3  17  14 1027.64 365.155   1
  -3 -17 -14 34.7522 318.649   1
   3  17  15 732.802 383.838   1
  -3 -17 -15-242.780 326.151   1
   3  17  16 693.367 435.163   1
  -3 -17 -16 241.977 357.474   1
   3  17  18 392.947 409.671   1
  -3 -17 -18 169.410 364.211   1
   3  17  20-206.836 423.070   1
  -3 -17 -20 196.869 358.875   1
  -3  18  19 284.173 433.125   1
   3 -18 -19-503.148 378.542   1
  -3  18  18-36.2391 382.417   1
   3 -18 -18-239.530 345.650   1
  -3  18  17 442.228 390.821   1
   3 -18 -17 69.6097 353.500   1
  -3  18  16 523.025 397.538   1
   3 -18 -16 811.255 353.407   1
  -3  18  15 528.259 402.928   1
   3 -18 -15-142.557 324.129   1
  -3  18  14 303.986 363.834   1
   3 -18 -14-35.8825 349.160   1
  -3  18  13 800.640 392.226   1
   3 -18 -13 144.035 343.324   1
  -3  18  12 455.282 377.887   1
   3 -18 -12 467.378 347.212   1
  -3  18  11 189.049 365.527   1
   3 -18 -11 286.623 327.353   1
  -3  18  10 1083.53 385.662   1
   3 -18 -10 1489.20 370.266   1
  -3  18   9 479.583 366.771   1
   3 -18  -9 104.939 305.361   1
  -3  18   8 145.272 338.447   1
   3 -18  -8 377.835 331.005   1
  -3  18   7 248.847 316.962   1
  -3  18   6 727.706 351.104   1
  -3  18   5 33.5461 311.050   1
   3  18   4 128.813 275.216   1
   3  18   5 100.341 317.902   1
   3  18   7 494.380 336.630   1
  -3 -18  -7 1170.26 323.824   1
   3  18   8 467.663 342.293   1
  -3 -18  -8 408.759 307.708   1
   3  18   9 36.4822 343.660   1
  -3 -18  -9 310.907 312.340   1
   3  18  10 1473.72 392.405   1
   3  18  11 778.320 388.421   1
  -3 -18 -11 982.707 356.919   1
   3  18  12 298.044 374.971   1
  -3 -18 -12-282.139 327.004   1
   3  18  13 1302.73 410.628   1
  -3 -18 -13 211.412 350.376   1
   3  18  14 334.735 353.296   1
  -3 -18 -14 281.868 325.339   1
   3  18  15 370.278 403.632   1
  -3 -18 -15 491.695 363.108   1
   3  18  17 181.057 403.971   1
  -3 -18 -17 618.303 365.437   1
   3  18  19 942.882 408.022   1
  -3 -18 -19-33.2286 328.251   1
  -4   0  26 147.665 306.662   1
   4   0 -26 34.7605 355.620   1
  -4   0  25-110.694 335.426   1
   4   0 -25 104.473 338.774   1
  -4   0  24 514.702 363.118   1
   4   0 -24 799.693 371.281   1
  -4   0  23 328.252 370.793   1
   4   0 -23 864.390 375.274   1
  -4   0  21-35.5240 318.533   1
   4   0 -21 370.977 322.440   1
   4   0 -20 8304.71 673.805   1
  -4   0  20 8119.87 673.732   1
  -4   0  19 547.568 311.447   1
   4   0 -19-32.4319 287.971   1
  -4   0  17 64.6564 297.030   1
   4   0 -17 275.688 286.967   1
   4   0 -16 6935.32 518.397   1
  -4   0  16 4580.98 516.688   1
  -4   0  15-332.206 283.266   1
   4   0 -15 228.179 251.869   1
   4   0 -14 1692.87 296.664   1
  -4   0  13 27.4999 206.979   1
   4   0 -13-26.0594 210.602   1
  -4   0  11 49.1906 219.053   1
   4   0 -11-139.924 217.506   1
  -4   0  10 1854.73 249.431   1
   4   0 -10 1490.86 236.901   1
  -4   0   9 21.7422 200.814   1
   4   0  -9-20.5136 184.592   1
   4   0  -8 60945.3 3946.62   1
  -4   0   8 65021.2 3955.22   1
   4   0  -7 71.4601 148.026   1
  -4   0   7-19.0382 160.779   1
  -4   0   6 5639.21 408.385   1
   4   0  -6 5075.96 400.255   1
  -4   0   5-96.3528 151.000   1
   4   0  -5-76.9010 144.627   1
   4   0  -4 60144.7 3681.21   1
  -4   0   4 57347.1 3682.48   1
  -4   0   1-302.946 144.005   1
   4   0  -1 147.671 138.223   1
  -4   0   0-24.7096 144.818   1
   4   0   0 300.564 148.751   1
  -4   0  -1 25.0459 125.066   1
   4   0   1-147.076 122.406   1
  -4   0  -2 115.507 125.071   1
   4   0   2-131.188 141.474   1
  -4   0  -4 57928.3 3594.65   1
   4   0   4 56725.0 3595.05   1
  -4   0  -5-194.578 157.974   1
   4   0   5 61.9175 161.157   1
  -4   0  -6 6025.68 418.440   1
   4   0   6 5331.99 421.934   1
  -4   0  -7-102.628 144.851   1
   4   0   7 309.641 164.974   1
   4   0   8 67979.6 4190.61   1
  -4   0  -8 65531.3 4184.91   1
   4   0   9-193.014 199.236   1
  -4   0  -9 179.880 175.355   1
   4   0  10 1802.96 270.469   1
  -4   0 -10 2087.74 265.581   1
   4   0  11 147.578 204.873   1
  -4   0 -11 68.3008 183.165   1
   4   0  12 20911.9 1372.95   1
  -4   0 -12 20591.0 1365.35   1
  -4   0 -13-252.970 227.634   1
   4   0  13-213.858 266.339   1
  -4   0 -14 959.482 240.346   1
   4   0  14 1227.33 259.828   1
   4   0  15 29.0300 244.004   1
  -4   0 -16 7522.26 574.531   1
   4   0  16 6867.25 583.941   1
   4   0  17 30.7929 273.129   1
  -4   0 -17 148.522 271.178   1
   4   0  19 329.456 318.618   1
  -4   0 -19 186.727 292.866   1
  -4   0 -20 9666.51 692.057   1
   4   0  20 7364.49 682.994   1
   4   0  21 103.596 339.151   1
  -4   0 -21 327.473 326.066   1
   4   0  23 285.968 347.721   1
  -4   0 -23 845.136 356.276   1
   4   0  24 1299.41 372.806   1
  -4   0 -24 855.962 377.738   1
  -4   0 -26 209.216 371.923   1
   4  -1 -27 375.816 376.476   1
  -4   1  26 584.052 357.155   1
   4  -1 -26 447.966 367.627   1
  -4   1  25 73.2100 338.871   1
   4   1 -25 982.628 386.703   1
   4  -1 -25 519.509 355.084   1
  -4  -1  24 1109.45 381.957   1
  -4   1  24 986.874 352.656   1
   4   1 -24 1392.87 371.962   1
   4  -1 -24 935.876 354.854   1
  -4  -1  23 621.908 347.229   1
  -4   1  23 363.990 364.169   1
   4   1 -23 448.691 329.059   1
   4  -1 -23 1071.14 376.215   1
  -4  -1  22 1659.14 375.336   1
  -4   1  22 793.552 374.203   1
   4   1 -22 1330.31 364.007   1
   4  -1 -22 1403.47 375.249   1
  -4   1  21 930.259 321.340   1
  -4  -1  21 1204.19 351.859   1
   4   1 -21 1072.03 338.243   1
   4  -1 -21 203.428 314.826   1
  -4  -1  20-173.257 302.729   1
  -4   1  20 706.976 352.279   1
   4   1 -20 32.8492 294.410   1
   4  -1 -20-166.997 324.945   1
  -4  -1  19 168.862 304.854   1
  -4   1  19 242.485 299.614   1
   4  -1 -19-261.752 294.156   1
   4   1 -19 800.438 311.241   1
  -4   1  18 1428.00 365.046   1
  -4  -1  18 1509.74 338.711   1
   4  -1 -18 1693.12 351.821   1
   4   1 -18 1433.46 336.683   1
  -4   1  17 1619.88 346.713   1
  -4  -1  17 2476.92 352.698   1
   4   1 -17 2381.13 347.132   1
  -4   1  16 224.278 253.812   1
  -4  -1  16 826.031 265.761   1
   4  -1 -16 120.422 239.232   1
   4   1 -16 290.392 255.665   1
  -4   1  15 803.613 257.126   1
  -4  -1  15 322.981 278.257   1
   4  -1 -15 842.709 260.245   1
   4   1 -15 1170.31 271.762   1
  -4   1  14 1218.54 271.142   1
  -4  -1  14 953.301 271.180   1
   4  -1 -14 1117.09 269.693   1
  -4   1  13 341.324 267.822   1
   4  -1 -13-133.660 237.094   1
  -4   1  12 2535.83 318.097   1
   4  -1 -12 2726.68 317.540   1
   4   1 -12 3301.14 309.898   1
  -4  -1  11 1837.15 264.315   1
  -4   1  11 2395.73 307.386   1
   4   1 -11 2386.53 268.563   1
   4  -1 -11 2560.16 301.552   1
   4  -1 -10 25298.6 1604.55   1
   4   1 -10 23802.7 1595.34   1
  -4  -1  10 25392.2 1603.68   1
  -4   1  10 24330.1 1605.62   1
   4  -1  -9 3267.34 294.940   1
   4   1  -9 3623.22 301.248   1
  -4  -1   9 3300.95 306.658   1
  -4   1   9 3221.10 300.124   1
   4  -1  -8 537.572 171.980   1
   4   1  -8 795.442 179.943   1
  -4   1   8 590.863 183.731   1
  -4  -1   8 745.525 172.611   1
  -4   1   7 72738.3 4535.23   1
   4   1  -7 74556.4 4529.34   1
   4  -1  -7 72322.0 4532.67   1
  -4  -1   7 69599.9 4529.82   1
   4  -1  -6 10032.7 683.843   1
  -4  -1   6 10307.3 680.683   1
  -4   1   6 9917.21 687.268   1
   4   1  -6 9777.40 680.566   1
   4   1  -5 576.995 141.103   1
   4  -1  -5 273.942 135.993   1
  -4  -1   5 498.068 145.814   1
  -4   1   5 542.023 143.639   1
   4  -1  -4 35860.5 2228.32   1
  -4   1   4 34607.7 2229.44   1
  -4  -1   2 52434.2 3188.13   1
   4   1  -2 49337.5 3186.22   1
   4  -1  -1 14546.2 927.504   1
  -4   1   1 14248.4 927.688   1
   4   1  -1 15026.9 930.849   1
  -4  -1   1 13345.8 928.173   1
  -4  -1   0 251.399 161.036   1
  -4   1   0-12.3737 104.396   1
   4  -1   0 349.143 114.781   1
   4   1   0 280.575 157.256   1
  -4   1  -1 12488.1 919.800   1
  -4  -1  -1 15361.7 920.597   1
   4  -1   1 13769.9 917.891   1
   4   1   1 14807.0 920.561   1
  -4   1  -2 44258.6 2823.58   1
   4  -1   2 45716.9 2824.95   1
  -4  -1  -4 31957.1 2042.25   1
   4   1   4 32478.5 2042.55   1
  -4  -1  -5 567.670 165.454   1
  -4   1  -5 548.052 160.662   1
   4   1   5 620.525 172.364   1
   4  -1   5 575.159 164.108   1
   4   1   6 11140.5 692.644   1
  -4   1  -6 10284.0 680.127   1
  -4  -1  -6 9469.49 679.059   1
   4  -1   6 9487.89 680.854   1
   4  -1   7 71555.5 4315.68   1
   4   1   7 74267.4 4323.22   1
  -4   1  -7 67038.7 4310.15   1
  -4  -1  -7 63343.7 4315.51   1
  -4  -1  -8 469.623 184.357   1
  -4   1  -8 751.255 172.721   1
   4   1   8 754.412 210.151   1
   4  -1   8 606.295 167.022   1
   4  -1   9 3968.42 324.206   1
  -4   1  -9 3126.71 304.674   1
  -4  -1  -9 3324.20 313.310   1
   4   1   9 3425.04 325.307   1
   4  -1  10 27683.2 1731.71   1
   4   1  10 29171.1 1742.94   1
  -4   1 -10 26436.1 1724.64   1
  -4  -1 -10 24581.8 1726.65   1
   4  -1  11 2208.75 284.664   1
   4   1  11 2256.99 295.898   1
  -4   1 -11 2110.41 275.464   1
  -4  -1 -11 2392.55 291.887   1
   4  -1  12 3212.19 331.958   1
  -4   1 -12 2776.34 312.151   1
   4   1  13 739.323 264.567   1
  -4  -1 -13 52.0729 243.453   1
   4  -1  14 1278.51 262.297   1
   4   1  14 1398.50 280.787   1
  -4  -1 -14 709.427 263.050   1
  -4   1 -14 858.203 247.870   1
   4  -1  15 284.220 233.078   1
  -4   1 -15 404.000 228.452   1
  -4  -1 -15 28.0670 250.913   1
   4   1  16 582.173 285.089   1
   4  -1  16 590.354 277.988   1
  -4   1 -16 504.552 264.262   1
  -4  -1 -16 814.553 265.689   1
   4   1  17 1186.80 328.270   1
   4  -1  17 1091.96 295.272   1
  -4   1 -17 1784.87 298.727   1
   4  -1  18 895.554 327.870   1
   4   1  18 1508.11 314.445   1
  -4   1 -18 1265.00 317.076   1
   4  -1  19 293.925 296.236   1
   4   1  19 531.566 289.489   1
  -4   1 -19 557.260 302.299   1
  -4  -1 -19 313.838 272.997   1
   4  -1  20 470.275 307.811   1
   4   1  20-67.9580 288.919   1
  -4   1 -20 382.154 288.392   1
  -4  -1 -20 514.940 294.967   1
   4  -1  21 412.999 310.329   1
   4   1  21 519.655 324.247   1
  -4  -1 -21 885.235 320.521   1
   4  -1  22 1233.26 339.070   1
   4   1  22 492.906 340.027   1
  -4  -1 -22 865.274 324.004   1
   4  -1  23 501.780 349.751   1
   4   1  23 356.482 325.879   1
  -4   1 -23 203.366 337.742   1
  -4  -1 -23 673.613 314.100   1
   4  -1  24 326.621 357.424   1
   4   1  24 789.846 341.270   1
  -4   1 -24 481.922 351.796   1
  -4  -1 -24 713.598 336.638   1
   4   1  25 469.428 330.970   1
  -4  -1 -25-102.612 319.194   1
   4   1  26 398.756 352.251   1
  -4  -1 -26 34.3543 333.848   1
  -4   2  27 357.992 349.445   1
   4  -2 -27 777.188 374.848   1
   4  -2 -26 888.752 371.671   1
  -4   2  25 254.241 342.018   1
   4  -2 -25 447.738 335.188   1
  -4  -2  24 335.211 350.956   1
   4   2 -24 140.274 352.090   1
  -4  -2  23 1874.14 381.491   1
  -4   2  23 911.611 365.574   1
   4   2 -23 1211.13 359.629   1
   4  -2 -23 1071.49 365.280   1
  -4  -2  22 144.344 318.015   1
  -4   2  22 688.230 379.882   1
   4   2 -22 203.900 314.532   1
   4  -2 -22-617.835 354.481   1
  -4  -2  21 35.3388 322.625   1
   4   2 -21-266.693 334.499   1
  -4   2  20 1320.89 362.165   1
  -4  -2  20 1965.15 353.856   1
   4  -2 -20 670.946 330.468   1
   4   2 -20 1723.84 342.877   1
  -4   2  19 946.711 348.110   1
   4  -2 -19 1186.21 327.920   1
  -4   2  18 413.111 347.129   1
  -4  -2  18 162.221 307.250   1
   4  -2 -18-355.468 319.927   1
   4   2 -18 306.822 287.315   1
  -4  -2  17 281.653 281.975   1
   4   2 -17 828.988 292.077   1
  -4   2  16 782.661 299.712   1
  -4  -2  16 631.485 285.279   1
   4  -2 -16 703.988 290.839   1
   4   2 -16 227.519 258.316   1
   4  -2 -15 6872.99 562.917   1
   4   2 -15 6839.52 543.236   1
  -4  -2  15 5638.94 541.722   1
  -4   2  14 2433.51 337.518   1
  -4  -2  14 1315.95 282.131   1
   4  -2 -14 1970.08 305.657   1
   4   2 -14 1732.88 278.905   1
  -4   2  13 20820.5 1481.07   1
   4  -2 -13 24214.5 1488.14   1
  -4  -2  12 12505.2 875.940   1
  -4   2  12 12678.5 890.669   1
   4  -2 -12 12871.8 885.316   1
  -4  -2  11 6976.90 528.547   1
   4   2 -11 6984.61 525.397   1
   4   2 -10 1862.39 237.005   1
   4  -2 -10 1533.83 250.426   1
  -4   2  10 1224.18 251.417   1
  -4  -2  10 1374.05 232.149   1
   4  -2  -9 1712.50 238.481   1
   4   2  -9 1857.48 222.288   1
  -4   2   9 2346.81 249.241   1
  -4  -2   9 1740.89 233.549   1
  -4  -2   8 12248.4 822.573   1
   4   2  -8 12440.0 819.159   1
   4  -2  -8 12242.3 830.780   1
  -4   2   8 11948.1 833.141   1
  -4  -2   7 23805.5 1592.34   1
   4   2  -7 24234.8 1591.06   1
   4  -2  -7 25732.5 1604.87   1
  -4   2   7 26268.1 1607.76   1
  -4  -2   6 30436.7 1831.37   1
   4   2  -6 30060.7 1826.35   1
   4  -2  -6 26486.0 1835.28   1
  -4   2   6 27501.6 1840.24   1
  -4  -2   5 17128.2 1106.43   1
   4   2  -5 16815.6 1102.22   1
   4  -2  -5 16943.1 1113.71   1
  -4   2   5 17505.7 1118.81   1
   4  -2  -4 18884.6 1243.22   1
  -4   2   4 19694.4 1247.20   1
   4  -2  -3 51418.0 3116.75   1
  -4   2   3 47751.7 3118.39   1
   4   2  -2 32561.8 2030.24   1
  -4  -2   2 31726.4 2030.22   1
   4   2  -1 928.315 179.491   1
  -4  -2   1 1268.52 180.595   1
   4  -2   0 100654. 6301.91   1
   4   2   0 100317. 6303.55   1
  -4  -2   0 101563. 6305.01   1
  -4   2   0 102167. 6303.75   1
   4  -2   1 1164.46 178.181   1
  -4   2  -1 1167.08 186.317   1
  -4   2  -2 34573.4 2119.55   1
   4  -2   2 32659.8 2117.89   1
   4   2   3 48253.1 3193.80   1
   4  -2   3 53779.8 3190.64   1
  -4  -2  -3 49420.4 3193.26   1
  -4   2  -3 51609.2 3187.43   1
   4   2   4 20802.7 1310.60   1
  -4  -2  -4 19838.1 1306.85   1
   4   2   5 20130.3 1274.24   1
  -4  -2  -5 19222.0 1272.06   1
   4  -2   6 29559.1 1836.10   1
   4   2   6 28366.4 1849.48   1
  -4   2  -6 29592.3 1834.12   1
  -4  -2  -6 27655.7 1847.05   1
   4   2   7 22714.9 1547.84   1
   4  -2   7 25846.8 1541.16   1
  -4  -2  -7 24044.2 1546.86   1
  -4   2  -7 23339.7 1533.06   1
   4   2   8 12010.2 834.754   1
   4  -2   8 13224.9 823.150   1
  -4  -2  -8 11182.1 826.629   1
  -4   2  -8 12408.4 815.546   1
   4  -2   9 1557.05 223.727   1
   4   2   9 2171.50 248.332   1
  -4  -2  -9 1900.27 237.072   1
  -4   2  -9 1853.40 225.780   1
   4   2  10 1731.03 264.178   1
  -4  -2 -10 1405.62 238.798   1
  -4   2 -10 982.634 188.305   1
   4  -2  11 7714.76 549.215   1
  -4   2 -11 6901.37 534.089   1
   4  -2  12 10737.0 798.831   1
   4   2  12 11817.5 817.008   1
  -4   2 -12 11461.3 800.475   1
  -4  -2 -12 12114.7 816.208   1
  -4  -2 -13 22409.1 1410.54   1
  -4   2 -13 21321.2 1402.15   1
   4   2  13 19688.3 1407.50   1
   4  -2  13 21894.9 1412.05   1
  -4   2 -14 1722.10 287.227   1
  -4  -2 -14 1925.17 316.522   1
   4  -2  14 1482.53 285.402   1
   4   2  14 1575.09 318.453   1
   4   2  15 5376.57 496.542   1
  -4   2 -15 7027.83 506.327   1
  -4  -2 -15 7011.48 507.827   1
   4  -2  15 4721.89 492.951   1
   4  -2  16 405.261 257.591   1
   4   2  16-217.955 286.200   1
  -4   2 -16 384.979 246.275   1
  -4  -2 -16 206.938 280.726   1
   4  -2  17-59.3164 258.946   1
  -4   2 -17-403.931 273.067   1
   4  -2  18 126.277 270.581   1
   4   2  18 518.777 313.434   1
  -4   2 -18 29.1303 253.654   1
   4   2  19 636.256 307.042   1
  -4  -2 -19 790.852 291.564   1
   4  -2  20 1002.87 328.403   1
   4   2  20 1502.49 318.564   1
  -4   2 -20 1075.24 310.810   1
  -4  -2 -20 550.060 290.763   1
   4  -2  21 171.921 299.049   1
  -4   2 -21-195.065 302.029   1
   4  -2  22 70.5128 313.175   1
   4   2  22-35.1892 307.928   1
  -4   2 -22 366.416 310.056   1
   4   2  23 1457.41 367.831   1
  -4  -2 -23 1814.23 397.575   1
   4  -2  24 402.613 348.852   1
  -4   2 -24 693.501 348.950   1
   4   2  25 394.113 376.461   1
  -4  -2 -25 373.326 373.507   1
   4   2  26 1144.22 401.301   1
  -4  -2 -26 643.259 386.346   1
   4   2  27 535.029 386.225   1
  -4  -2 -27 101.568 387.906   1
  -4   3  28-347.917 339.671   1
   4  -3 -28 197.016 348.503   1
  -4   3  27 530.313 354.624   1
   4  -3 -27 769.235 373.566   1
  -4   3  26-214.577 322.995   1
   4  -3 -26 1322.53 372.498   1
  -4   3  25 324.585 360.949   1
   4  -3 -25 513.576 351.766   1
  -4   3  24 254.515 364.879   1
   4  -3 -24 482.488 364.864   1
  -4   3  23 1314.99 393.625   1
   4  -3 -23 586.456 383.256   1
  -4  -3  22 1337.95 370.469   1
  -4   3  22 1672.85 405.280   1
   4  -3 -22 2232.52 409.980   1
   4   3 -22 1396.57 358.829   1
  -4   3  21 616.573 307.750   1
  -4  -3  21 847.565 329.459   1
   4  -3 -21 272.615 286.645   1
   4   3 -21 299.248 314.482   1
  -4   3  20 323.644 373.509   1
  -4  -3  20 1098.22 317.175   1
   4   3 -20 872.765 311.745   1
  -4  -3  19-232.830 290.557   1
  -4   3  19-35.4144 310.713   1
   4   3 -19-156.652 279.601   1
   4  -3 -19 332.382 302.160   1
  -4  -3  18 2088.09 348.554   1
  -4   3  18 2675.63 408.459   1
   4   3 -18 2177.49 350.810   1
   4  -3 -18 2972.38 394.214   1
  -4  -3  17 123.554 263.009   1
   4   3 -17 29.0808 248.793   1
   4  -3 -17-127.683 257.005   1
  -4  -3  16 9020.83 708.677   1
  -4   3  16 9895.73 732.125   1
   4  -3 -16 9421.67 721.361   1
   4   3 -16 9498.85 699.697   1
   4   3 -15 823.697 252.708   1
   4  -3 -15 543.166 284.099   1
  -4  -3  15 536.334 248.577   1
  -4   3  15 577.880 303.060   1
   4  -3 -14 145.832 269.784   1
  -4   3  14 341.437 289.291   1
   4   3 -13 1864.81 261.422   1
   4  -3 -13 1853.25 289.632   1
  -4  -3  13 1373.26 257.078   1
  -4   3  13 1374.73 291.648   1
   4  -3 -12 4038.77 379.704   1
   4   3 -12 4168.23 364.379   1
  -4   3  12 3839.71 393.865   1
  -4  -3  12 3937.92 366.567   1
   4  -3 -11-77.0204 237.757   1
   4   3 -11 84.7752 204.552   1
  -4   3  11 629.071 264.347   1
  -4  -3  11 89.6132 197.612   1
  -4  -3  10 14412.5 976.695   1
  -4   3  10 14303.7 995.401   1
   4   3 -10 14544.5 974.044   1
   4  -3 -10 15208.7 994.753   1
  -4  -3   9 3146.99 283.936   1
  -4   3   9 3148.51 324.697   1
   4  -3  -9 2812.63 311.512   1
   4   3  -9 2854.03 274.531   1
  -4   3   8 320.481 162.095   1
   4  -3  -8 238.642 162.794   1
   4   3  -8 358.262 150.017   1
   4   3  -7 1644.49 195.422   1
   4  -3  -7 2064.85 232.169   1
  -4  -3   7 1967.14 202.274   1
  -4   3   7 1430.58 216.962   1
   4  -3  -6 25916.4 1583.91   1
  -4  -3   6 22593.3 1565.86   1
  -4   3   6 25811.7 1585.35   1
   4   3  -6 24755.0 1565.64   1
   4  -3  -5 735.799 175.499   1
  -4   3   5 874.336 181.105   1
  -4   3   4 10449.3 659.498   1
   4  -3  -4 8823.25 651.299   1
   4  -3  -3 10638.4 699.017   1
  -4   3   3 10773.4 702.750   1
   4   3  -3 10509.1 694.097   1
  -4  -3   3 9942.04 692.273   1
  -4  -3   2 1588.83 169.778   1
   4   3  -2 1262.32 164.634   1
   4  -3  -2 1572.00 164.897   1
   4   3  -1 556.378 140.375   1
  -4  -3   1 694.845 147.976   1
  -4   3   0-191.517 152.241   1
   4  -3   0-24.5353 127.218   1
  -4   3  -1 689.082 140.470   1
   4  -3   1 550.737 137.656   1
   4  -3   2 1208.20 153.468   1
  -4  -3  -2 1199.55 188.209   1
   4   3   2 1641.90 195.253   1
  -4   3  -2 1283.29 157.667   1
   4  -3   3 9747.83 672.591   1
  -4  -3  -3 10636.6 686.349   1
   4   3   3 10044.8 686.859   1
  -4   3  -3 10247.0 674.131   1
  -4  -3  -4 10124.0 633.542   1
  -4   3  -4 9217.72 612.609   1
   4   3   4 8514.91 629.652   1
   4  -3   4 8822.18 616.610   1
  -4  -3  -5 583.941 167.365   1
   4   3   5 841.392 189.390   1
   4  -3   6 22647.3 1512.74   1
  -4   3  -6 24889.0 1513.20   1
  -4  -3  -6 24038.6 1529.08   1
   4   3   6 23189.7 1532.39   1
   4  -3   7 2031.19 213.079   1
   4   3   7 1535.88 240.295   1
  -4  -3  -7 2119.97 241.740   1
  -4   3  -7 1889.10 196.519   1
  -4   3  -8 436.057 138.821   1
  -4  -3  -8 423.971 146.580   1
   4   3   8 387.415 161.053   1
   4  -3   9 3439.76 285.907   1
  -4   3  -9 3352.43 282.687   1
  -4  -3  -9 3010.18 313.365   1
   4   3   9 2948.14 331.682   1
   4  -3  10 15411.7 1014.38   1
   4   3  10 15308.3 1037.74   1
  -4  -3 -10 15076.9 1028.09   1
  -4  -3 -11 400.956 249.280   1
  -4   3 -11 713.886 203.240   1
   4  -3  11 549.460 201.457   1
   4   3  11 26.8989 246.212   1
   4  -3  12 4318.32 376.517   1
   4   3  12 3801.11 390.368   1
  -4   3 -12 3938.42 357.910   1
  -4  -3 -12 3990.70 378.349   1
   4   3  13 1550.60 297.699   1
   4  -3  13 1607.32 260.394   1
  -4   3 -13 1458.84 247.723   1
  -4  -3 -13 1179.84 282.166   1
   4   3  14 655.424 277.076   1
   4  -3  15 1326.94 259.980   1
   4   3  15 1106.62 309.040   1
  -4  -3 -15 524.583 292.646   1
  -4   3 -15 847.475 245.489   1
  -4  -3 -16 9261.75 686.627   1
  -4   3 -16 8255.14 662.907   1
   4   3  16 9880.81 697.607   1
   4  -3  16 8704.28 674.744   1
   4  -3  17 292.644 255.977   1
   4   3  17-96.1356 277.170   1
  -4  -3 -17 340.132 271.606   1
  -4   3 -17 309.433 241.759   1
   4  -3  18 2650.01 355.302   1
  -4   3 -18 2794.27 348.581   1
  -4  -3 -18 2202.63 342.135   1
   4  -3  19 480.569 297.687   1
   4   3  19 202.410 273.940   1
  -4  -3 -19 541.548 266.554   1
  -4   3 -19 516.184 287.650   1
   4   3  20 411.804 291.641   1
   4  -3  20 497.311 312.729   1
  -4   3 -20 723.139 308.784   1
  -4  -3 -20 812.617 285.902   1
   4   3  21 730.881 315.165   1
   4  -3  21 171.449 300.918   1
  -4   3 -21 875.200 320.975   1
  -4  -3 -21-296.459 300.777   1
   4  -3  22 2007.94 358.901   1
   4   3  22 1161.15 356.211   1
  -4   3 -22 1865.56 350.076   1
  -4  -3 -22 1496.76 369.068   1
   4  -3  23 180.174 334.709   1
   4   3  23-212.685 350.821   1
  -4   3 -23 683.393 345.612   1
  -4  -3 -23 602.981 364.374   1
   4   3  24 319.586 372.281   1
  -4  -3 -24 571.572 379.365   1
   4   3  25 425.104 384.661   1
  -4  -3 -25 671.987 376.662   1
   4   3  26 70.7749 359.617   1
  -4  -3 -26 536.112 364.445   1
   4   3  27 493.021 348.343   1
  -4  -3 -27 568.196 364.505   1
  -4  -3 -28-33.0852 371.326   1
  -4   4  28-68.5524 381.675   1
   4  -4 -28 259.401 394.901   1
  -4   4  26 1452.35 418.654   1
   4  -4 -26 1580.94 427.391   1
  -4   4  25 536.674 388.026   1
   4  -4 -25 783.618 395.985   1
  -4   4  24 1084.60 402.166   1
   4  -4 -24 753.925 403.078   1
   4   4 -23 209.667 338.994   1
  -4   4  22 474.819 340.492   1
  -4  -4  22 181.031 321.641   1
   4  -4 -22 274.675 299.295   1
   4   4 -22 954.614 336.915   1
  -4   4  21 947.128 383.059   1
  -4  -4  21 777.779 349.969   1
   4   4 -21 331.770 332.612   1
  -4   4  19 3635.50 451.797   1
  -4  -4  19 3774.63 403.243   1
   4   4 -19 3170.87 386.428   1
   4  -4 -19 2813.09 415.293   1
  -4   4  18 3049.88 423.307   1
  -4  -4  18 3376.96 392.202   1
   4   4 -18 2959.34 371.720   1
   4  -4 -18 2766.88 413.994   1
  -4   4  17 447.467 343.448   1
  -4  -4  17 702.560 277.312   1
   4   4 -17 1146.62 276.558   1
   4  -4 -17 646.301 327.673   1
  -4  -4  16 466.529 267.024   1
   4   4 -16 27.3643 256.546   1
  -4   4  15 2420.37 341.413   1
  -4  -4  15 2819.85 340.243   1
   4   4 -15 2629.08 319.431   1
   4  -4 -15 2272.17 331.254   1
  -4  -4  14 21384.8 1415.56   1
  -4   4  14 21523.4 1431.17   1
   4  -4 -14 20592.7 1421.94   1
   4   4 -14 22068.5 1408.79   1
   4  -4 -13 976.911 236.012   1
   4   4 -13 256.234 215.268   1
  -4   4  13 153.030 219.294   1
  -4  -4  13 689.649 236.948   1
   4  -4 -12 828.971 271.206   1
   4   4 -12-21.9227 195.937   1
  -4   4  12 323.771 269.697   1
  -4  -4  12 207.401 207.606   1
   4  -4 -11 10943.9 779.448   1
  -4   4  11 10493.9 783.107   1
   4   4 -11 11326.7 750.807   1
  -4  -4  11 10752.9 756.164   1
   4   4 -10 8827.44 616.000   1
  -4  -4  10 8680.32 617.123   1
   4  -4  -9 8919.09 666.046   1
  -4   4   9 9017.59 674.544   1
   4   4  -9 9402.53 635.847   1
  -4  -4   9 9324.42 635.616   1
   4  -4  -8 5028.18 390.085   1
  -4  -4   8 4396.99 353.146   1
  -4   4   8 4774.23 394.870   1
   4   4  -8 4242.95 343.355   1
   4   4  -7 1659.89 174.111   1
   4  -4  -7 1921.81 254.084   1
  -4  -4   7 1139.15 174.683   1
  -4   4   7 1490.75 242.578   1
  -4  -4   6 29159.2 1824.84   1
   4   4  -6 28751.7 1822.08   1
  -4   4   6 28555.8 1845.29   1
   4  -4  -6 28286.6 1842.23   1
  -4   4   5 20779.1 1305.54   1
   4  -4  -5 19343.2 1299.42   1
  -4   4   4 2889.07 265.649   1
   4  -4  -4 3120.41 267.951   1
   4  -4  -3 10733.4 682.071   1
   4   4  -3 8740.40 655.109   1
  -4   4   3 10764.5 680.094   1
  -4  -4   3 10097.4 658.573   1
   4  -4  -2 42751.2 2650.19   1
  -4  -4   2 41293.4 2645.87   1
   4   4  -2 43007.3 2645.70   1
  -4   4   2 41269.9 2651.51   1
   4   4   1 64665.5 4196.65   1
  -4   4  -1 68156.3 4192.10   1
   4  -4   1 67490.4 4190.69   1
  -4  -4  -1 67747.1 4196.42   1
   4   4   2 42742.2 2626.17   1
  -4   4  -2 41632.7 2614.59   1
   4  -4   2 41488.7 2612.68   1
  -4  -4  -2 40660.2 2624.30   1
   4   4   3 9283.77 682.455   1
  -4   4  -3 10136.5 668.579   1
  -4  -4  -3 10788.7 686.008   1
   4  -4   3 10233.5 670.747   1
   4   4   4 2246.45 239.078   1
  -4   4  -4 2496.61 216.746   1
  -4  -4  -4 2766.04 244.762   1
   4  -4   4 2348.04 223.270   1
   4  -4   5 20980.6 1289.04   1
   4   4   5 19157.4 1307.50   1
  -4  -4  -5 20461.3 1306.68   1
  -4   4  -5 19756.0 1287.02   1
   4   4   6 29420.1 1907.64   1
  -4  -4  -6 30035.3 1904.24   1
  -4   4  -7 1494.19 170.648   1
   4   4   7 1521.39 248.366   1
   4  -4   7 1501.14 183.602   1
  -4  -4  -7 1583.19 232.530   1
   4   4   8 3882.00 381.860   1
   4  -4   8 4675.50 345.187   1
  -4  -4  -8 4471.32 370.706   1
   4  -4   9 9664.79 645.490   1
   4   4   9 8930.43 663.784   1
  -4  -4  -9 9445.16 657.815   1
  -4   4  -9 9325.85 641.608   1
   4  -4  10 8259.50 581.210   1
  -4   4 -10 7997.83 570.644   1
   4   4  11 10058.9 730.064   1
   4  -4  11 10725.6 690.516   1
  -4  -4 -11 8632.73 699.516   1
  -4   4 -11 9542.10 677.440   1
  -4   4 -12 313.730 196.957   1
  -4  -4 -12 80.6944 227.181   1
   4  -4  12-66.5381 197.976   1
   4   4  12-85.2665 238.360   1
  -4  -4 -13 337.022 274.704   1
  -4   4 -13 425.573 193.277   1
   4  -4  13 328.074 223.874   1
   4  -4  14 20531.6 1301.17   1
   4   4  14 18548.0 1317.63   1
  -4  -4 -15 2967.20 339.305   1
   4   4  15 2472.05 345.852   1
  -4   4 -16 422.299 260.077   1
   4  -4  16-82.0750 242.283   1
  -4   4 -17 702.179 256.867   1
  -4  -4 -17 62.5891 286.962   1
   4  -4  17 526.967 271.349   1
   4   4  17 843.567 316.792   1
  -4   4 -18 3191.83 365.535   1
  -4  -4 -18 2604.78 394.340   1
   4   4  18 3008.27 420.826   1
   4  -4  18 3364.84 380.945   1
  -4  -4 -19 2725.84 388.235   1
  -4   4 -19 3298.18 376.902   1
   4  -4  19 2376.24 376.647   1
   4   4  19 3124.35 411.110   1
  -4   4 -21 806.481 310.106   1
  -4  -4 -21 1319.65 319.289   1
   4  -4  21 785.884 312.949   1
  -4   4 -22 968.187 323.934   1
  -4  -4 -22-33.2373 325.353   1
   4  -4  22 1267.05 346.088   1
   4   4  22 281.282 330.513   1
  -4  -4 -24 367.175 374.398   1
   4   4  24 635.313 376.389   1
  -4  -4 -25-66.6637 359.009   1
   4   4  25 316.240 361.210   1
  -4  -4 -26 828.863 339.486   1
   4   4  26 490.199 335.891   1
  -4  -4 -28 912.336 415.501   1
   4   4  28-342.141 378.824   1
  -4   5  27-103.354 334.467   1
   4  -5 -27 686.167 362.785   1
  -4   5  26-350.550 326.985   1
   4  -5 -26 133.100 338.806   1
  -4   5  24 975.031 379.063   1
   4  -5 -24 648.232 355.777   1
  -4   5  23 437.451 381.610   1
   4  -5 -23 205.604 371.636   1
  -4   5  22 838.781 385.112   1
   4  -5 -22 102.847 368.575   1
   4   5 -22 410.124 327.098   1
  -4   5  21 72.9528 313.733   1
  -4  -5  21 279.729 330.490   1
   4  -5 -21 547.817 327.839   1
   4   5 -21 463.966 317.368   1
  -4   5  20 217.388 351.895   1
  -4  -5  20 67.5663 292.589   1
   4  -5 -20 34.0424 335.857   1
   4   5 -20 96.0686 285.246   1
  -4  -5  19 650.364 296.719   1
  -4   5  19 1003.68 374.954   1
   4  -5 -19 134.768 327.566   1
   4   5 -19 369.923 274.635   1
  -4   5  18 1274.97 379.363   1
   4  -5 -18 498.700 338.404   1
   4   5 -18 1211.90 288.162   1
  -4   5  17-139.205 304.918   1
  -4  -5  17 506.441 276.496   1
   4  -5 -17 32.6703 275.515   1
   4   5 -17 395.315 261.596   1
   4   5 -16 3895.23 393.633   1
   4  -5 -16 4221.89 453.579   1
  -4   5  16 3713.61 446.559   1
  -4  -5  16 4691.98 410.445   1
   4   5 -14 2248.80 282.892   1
   4  -5 -14 2731.91 353.862   1
  -4  -5  14 2288.56 287.763   1
  -4   5  14 1909.00 363.107   1
   4   5 -13 1398.85 247.863   1
   4  -5 -13 2733.34 345.096   1
  -4  -5  13 2408.47 271.328   1
  -4   5  13 1848.33 341.350   1
   4   5 -12 1242.57 228.020   1
   4  -5 -12 1302.36 289.141   1
  -4   5  12 1718.97 318.528   1
  -4  -5  12 1363.33 231.892   1
   4  -5 -11 217.573 218.120   1
   4   5 -11-77.2312 170.516   1
  -4  -5  11 100.733 179.437   1
  -4   5  11-28.9688 227.466   1
  -4   5  10 3596.55 355.967   1
  -4  -5  10 2808.09 288.597   1
   4   5 -10 2903.93 275.999   1
   4  -5 -10 2937.43 324.868   1
  -4  -5   9 1696.44 193.311   1
   4   5  -9 1150.10 180.157   1
  -4  -5   8 41450.9 2628.59   1
   4  -5  -8 41722.5 2652.89   1
  -4   5   8 43078.6 2658.69   1
   4   5  -8 41073.7 2626.03   1
  -4  -5   7 9703.33 623.380   1
  -4   5   7 8110.22 654.419   1
   4   5  -7 9285.51 619.688   1
   4  -5  -7 9117.29 655.612   1
  -4   5   6 3608.15 359.139   1
   4  -5  -6 4554.42 357.320   1
  -4   5   5 4899.33 394.999   1
   4  -5  -5 5006.44 391.206   1
  -4   5   4 59880.5 3664.95   1
   4  -5  -4 56761.4 3659.60   1
  -4  -5   3 1098.73 152.045   1
   4   5  -3 1218.56 151.584   1
  -4   5   3 1231.27 195.058   1
   4  -5  -3 1098.80 183.573   1
   4  -5  -2 79966.6 4822.13   1
  -4   5   2 74208.2 4822.90   1
  -4   5   1 230.061 137.962   1
   4  -5  -1 178.042 127.356   1
   4  -5   1 173.731 118.423   1
  -4   5  -1 193.167 115.418   1
  -4  -5  -1 373.296 139.059   1
   4   5   1 121.372 137.698   1
   4   5   2 79678.7 4993.01   1
  -4  -5  -2 79002.9 4989.85   1
   4  -5   2 77965.9 4979.99   1
  -4   5  -2 82574.1 4981.29   1
   4  -5   3 1308.18 153.398   1
  -4   5  -3 1297.04 156.844   1
  -4  -5  -3 1144.54 173.899   1
   4   5   4 59948.3 3776.34   1
  -4   5  -4 61535.6 3754.56   1
  -4  -5  -4 57983.0 3769.22   1
   4  -5   5 5198.96 345.773   1
   4   5   5 4980.30 397.090   1
  -4  -5  -5 4432.27 371.178   1
  -4   5  -5 4410.56 338.451   1
   4  -5   6 3521.85 295.164   1
   4   5   6 4420.50 356.464   1
  -4  -5  -6 3655.56 332.738   1
   4   5   7 9715.41 714.921   1
  -4  -5  -7 10578.2 710.882   1
   4  -5   8 41806.5 2588.51   1
   4   5   8 41410.1 2616.35   1
  -4   5  -8 40118.9 2582.63   1
  -4  -5  -8 41011.4 2609.63   1
   4  -5   9 1721.82 205.120   1
  -4   5  -9 1540.75 188.046   1
   4   5  10 2812.74 350.340   1
   4  -5  10 3451.17 297.892   1
  -4  -5 -10 3027.39 336.308   1
  -4   5 -10 2978.21 280.778   1
   4   5  11-449.482 232.188   1
   4  -5  11 159.562 185.293   1
  -4   5 -11 73.8311 172.136   1
  -4  -5 -11 239.262 218.111   1
   4  -5  12 1202.95 211.732   1
   4   5  12 872.406 277.811   1
  -4  -5 -12 1493.30 293.338   1
  -4   5 -12 978.674 198.626   1
   4   5  13 1711.88 340.732   1
   4  -5  13 1866.36 277.341   1
  -4   5 -13 2665.44 277.364   1
  -4  -5 -13 2298.41 334.114   1
   4   5  14 2135.57 363.830   1
   4  -5  14 3090.25 302.449   1
  -4  -5 -14 2991.41 339.709   1
  -4   5 -14 2067.66 281.010   1
   4  -5  15 656.401 240.650   1
  -4   5 -15 386.910 217.644   1
   4  -5  16 3799.72 397.390   1
   4   5  16 4520.84 451.424   1
  -4  -5 -16 3649.01 424.335   1
  -4   5 -16 4775.39 393.614   1
   4   5  17 326.070 304.434   1
   4  -5  17 84.9517 260.574   1
  -4   5 -17 855.740 258.478   1
  -4  -5 -17 190.323 298.464   1
   4  -5  18 565.849 275.483   1
   4   5  18 782.600 357.042   1
  -4  -5 -18 1004.40 327.742   1
  -4   5 -18 395.427 287.267   1
   4   5  19 376.010 339.070   1
   4  -5  19 1313.76 299.703   1
  -4  -5 -19 1101.69 339.777   1
  -4   5 -19 414.104 272.862   1
   4   5  20 657.020 359.236   1
   4  -5  20 294.109 323.988   1
  -4   5 -20 247.038 282.462   1
  -4  -5 -20 32.7645 353.319   1
  -4  -5 -21 66.0571 328.049   1
   4   5  22 280.885 306.532   1
   4   5  23-70.3904 327.847   1
  -4  -5 -23 465.668 336.119   1
   4   5  24 1053.06 382.432   1
  -4  -5 -24 1229.63 394.384   1
   4   5  26 69.2620 334.000   1
  -4  -5 -26 590.264 340.877   1
   4   5  27 68.5936 353.065   1
  -4  -5 -27-162.765 360.007   1
  -4   6  27-339.919 382.541   1
   4  -6 -27 483.467 399.948   1
  -4   6  26 935.976 408.291   1
   4  -6 -26 427.819 391.064   1
  -4   6  25 212.032 372.993   1
   4  -6 -25 535.822 392.614   1
  -4   6  24 251.173 345.787   1
   4  -6 -24 305.024 353.120   1
   4  -6 -23 307.158 327.258   1
  -4   6  21 766.278 398.838   1
   4  -6 -21 685.024 379.874   1
  -4   6  20 799.438 314.734   1
  -4  -6  20 696.406 313.009   1
   4  -6 -20 682.859 318.985   1
   4   6 -20 1241.35 331.738   1
  -4  -6  19 2956.51 371.014   1
   4   6 -19 2289.33 362.967   1
  -4  -6  18 2247.16 330.414   1
  -4   6  18 1713.09 349.075   1
   4  -6 -18 2144.27 338.413   1
   4   6 -18 2827.86 331.737   1
  -4   6  17 738.414 364.444   1
  -4  -6  17 375.561 271.209   1
   4   6 -17 1242.38 284.244   1
   4  -6 -17 297.104 345.629   1
  -4  -6  16 572.033 243.252   1
  -4   6  16-311.135 347.051   1
   4   6 -16 574.065 229.690   1
   4  -6 -16 421.618 330.497   1
  -4   6  15 4430.35 459.112   1
  -4  -6  15 5231.03 412.617   1
   4  -6 -15 3617.05 428.636   1
   4   6 -15 4548.47 401.226   1
  -4   6  14 7545.38 652.020   1
   4  -6 -14 8438.92 645.615   1
   4   6 -14 8892.56 622.137   1
  -4  -6  14 8884.14 631.552   1
  -4   6  13 8893.04 704.607   1
  -4  -6  13 9048.50 660.205   1
   4   6 -13 9095.81 653.682   1
   4  -6 -13 10173.9 700.794   1
  -4  -6  12 777.056 210.413   1
   4   6 -12 720.985 200.853   1
   4  -6 -12 667.663 283.532   1
  -4  -6  11 959.014 183.070   1
   4   6 -11 464.807 167.600   1
  -4   6  11 684.341 274.793   1
   4  -6 -11 251.401 254.769   1
  -4  -6  10-103.935 155.450   1
   4   6 -10-373.463 167.947   1
  -4   6  10-171.283 257.735   1
   4  -6 -10-107.206 237.523   1
  -4  -6   9-16.5781 154.934   1
   4  -6  -9-25.5832 221.051   1
  -4   6   9 54.4563 218.944   1
   4   6  -9-142.184 145.092   1
  -4   6   8 9294.73 634.260   1
   4   6  -8 8492.37 584.707   1
  -4  -6   8 8409.37 590.113   1
   4  -6  -8 8214.84 620.994   1
  -4   6   7-24.3134 198.003   1
   4  -6  -7 91.8565 183.220   1
  -4   6   6 38265.5 2463.14   1
   4  -6  -6 39078.4 2462.11   1
  -4   6   5 11615.6 834.252   1
   4  -6  -5 13056.2 838.571   1
  -4   6   4 537.110 176.669   1
   4   6  -4 220.454 109.848   1
  -4  -6   4 355.588 120.479   1
   4  -6  -4 206.019 151.374   1
  -4   6   3 3631.25 304.700   1
   4  -6  -3 3493.38 297.031   1
  -4   6   2 3711.42 309.402   1
   4  -6  -2 3919.70 308.023   1
   4  -6  -1 2503.52 231.793   1
  -4   6   1 2543.33 231.781   1
  -4  -6   0 28348.0 1708.01   1
   4   6   0 25325.4 1705.66   1
   4   6   1 2147.24 214.486   1
  -4  -6  -1 1936.65 206.013   1
  -4   6  -2 3763.26 273.699   1
   4   6   2 3020.29 285.363   1
   4  -6   2 3430.62 268.236   1
  -4  -6  -2 3449.66 296.072   1
   4   6   3 3358.12 299.683   1
  -4   6  -3 3976.52 268.847   1
  -4  -6  -3 3717.74 291.546   1
  -4  -6  -4 624.622 163.480   1
   4   6   4 740.428 175.205   1
   4  -6   4 341.670 110.147   1
   4  -6   5 11912.3 776.144   1
  -4   6  -5 12323.1 777.643   1
  -4  -6  -5 11143.4 804.362   1
   4   6   5 11804.5 814.138   1
   4  -6   6 36934.3 2339.84   1
   4   6   6 39289.7 2375.78   1
  -4   6  -6 38167.9 2339.53   1
  -4  -6  -6 34004.3 2365.94   1
   4  -6   7 39.2419 120.864   1
   4   6   7 49.0498 197.724   1
  -4   6  -7 50.5318 107.974   1
  -4  -6  -7 113.026 181.316   1
   4   6   8 8622.58 629.278   1
  -4  -6  -8 8261.67 613.159   1
  -4  -6  -9 50.2280 214.128   1
  -4   6  -9 29.4554 134.548   1
   4   6   9-107.829 257.180   1
   4  -6   9-268.155 148.341   1
  -4  -6 -10-78.8509 181.461   1
  -4   6 -10 319.889 153.695   1
   4   6  10-195.104 198.385   1
   4  -6  10 34.9264 142.595   1
  -4  -6 -11 709.109 266.817   1
  -4   6 -11 785.437 167.102   1
   4  -6  11 633.309 180.760   1
   4   6  11 806.907 270.478   1
  -4   6 -12 1040.67 213.535   1
  -4  -6 -12 1193.63 302.383   1
   4  -6  12 596.580 199.791   1
   4   6  12 743.498 316.925   1
   4  -6  13 9057.77 629.470   1
   4   6  13 8213.74 671.963   1
   4  -6  14 9115.00 621.046   1
   4   6  14 7281.60 662.929   1
  -4   6 -14 8029.79 611.524   1
  -4  -6 -14 9714.11 673.256   1
   4  -6  15 4587.59 395.305   1
   4   6  15 4185.78 456.098   1
  -4   6 -15 4183.90 383.511   1
  -4  -6 -15 4374.13 444.164   1
   4   6  16 488.181 331.243   1
  -4  -6 -16 94.2250 315.042   1
   4  -6  17 1874.10 287.363   1
   4   6  17 1219.49 367.235   1
  -4   6 -17 1306.79 259.894   1
   4   6  18 1372.01 376.477   1
   4  -6  18 1922.70 317.719   1
  -4  -6 -18 2436.31 372.517   1
  -4   6 -18 2486.04 325.057   1
   4  -6  19 2431.35 357.469   1
  -4   6 -19 2966.86 351.640   1
   4   6  20 1700.87 340.412   1
   4  -6  20 645.057 289.998   1
  -4   6 -20 793.891 301.352   1
  -4  -6 -20 1513.39 332.242   1
   4   6  21 628.486 361.527   1
  -4  -6 -21 629.019 352.983   1
   4   6  23-105.144 322.482   1
  -4  -6 -23-66.2525 317.152   1
   4   6  24-104.587 350.140   1
  -4  -6 -24 924.203 361.976   1
   4   6  25 138.550 391.542   1
  -4  -6 -25 295.316 397.553   1
   4   6  26 273.917 359.647   1
  -4  -6 -26 389.066 363.506   1
  -4  -6 -27-32.1033 343.221   1
  -4   7  26-309.772 392.510   1
   4  -7 -26-32.6258 397.425   1
  -4   7  25 699.958 392.582   1
  -4   7  23 469.749 343.106   1
   4  -7 -23 950.759 343.536   1
  -4   7  22 1421.05 372.035   1
   4  -7 -22 649.837 350.437   1
  -4   7  21-36.4932 391.886   1
   4  -7 -21 960.459 385.150   1
  -4   7  20 801.198 354.383   1
   4  -7 -20 1129.21 350.161   1
   4  -7 -19 204.346 342.453   1
  -4   7  19 435.327 379.981   1
   4   7 -19 765.983 287.549   1
  -4  -7  19 122.771 257.204   1
   4  -7 -18 708.725 312.367   1
  -4   7  18 35.9480 318.080   1
   4   7 -18 250.176 249.413   1
  -4  -7  18 319.146 268.737   1
   4  -7 -17 767.667 363.539   1
  -4   7  17 1671.37 386.266   1
   4   7 -17 526.688 245.536   1
  -4  -7  17 906.619 259.061   1
  -4   7  16 2590.25 410.010   1
   4  -7 -16 3021.20 387.534   1
   4  -7 -15 418.640 267.557   1
  -4   7  15 961.104 298.837   1
  -4  -7  15 1249.08 251.297   1
   4   7 -15 1762.02 245.014   1
  -4  -7  14 3378.36 314.189   1
   4   7 -14 2958.14 306.138   1
  -4   7  13 4538.29 405.447   1
   4  -7 -13 3216.32 366.019   1
  -4  -7  13 4054.47 345.774   1
   4   7 -13 4022.10 335.364   1
   4  -7 -12 17440.9 1185.15   1
   4   7 -12 17609.9 1142.99   1
  -4  -7  12 18005.7 1143.03   1
  -4   7  12 15992.9 1184.56   1
  -4   7  11 213.786 286.311   1
  -4  -7  11 236.102 176.289   1
   4   7 -11 522.547 174.856   1
   4  -7 -10 4166.81 383.513   1
  -4  -7  10 4075.05 325.290   1
   4   7 -10 3790.19 310.663   1
   4  -7  -9 2378.14 283.782   1
  -4   7   9 2446.49 297.574   1
   4   7  -9 2315.07 230.961   1
  -4  -7   9 2132.20 224.022   1
   4   7  -8-29.1152 147.028   1
  -4  -7   8 119.597 139.447   1
  -4   7   7 1320.75 251.551   1
   4  -7  -7 1169.50 232.177   1
  -4   7   6 2709.71 308.765   1
   4  -7  -6 3897.29 326.866   1
  -4   7   5 1000.98 220.979   1
  -4  -7   5 1119.36 163.659   1
   4  -7  -5 1072.92 216.968   1
   4   7  -5 1430.23 153.966   1
   4  -7  -4 29846.0 2028.66   1
  -4   7   4 34188.3 2039.83   1
   4  -7  -3 25342.7 1638.75   1
  -4   7   3 25755.9 1643.43   1
   4  -7  -2 14102.1 942.193   1
  -4   7   2 14599.0 947.057   1
   4   7  -1 6963.06 516.937   1
  -4   7   1 8009.33 529.586   1
  -4  -7   1 7712.41 519.988   1
   4  -7   0-95.1757 125.148   1
   4   7   0-142.464 141.906   1
  -4   7   0 57.7732 131.620   1
  -4  -7  -1 7602.25 521.963   1
   4   7   1 7223.62 523.293   1
   4   7   2 13656.9 945.312   1
  -4  -7  -2 14888.8 942.866   1
  -4   7  -2 14350.1 927.253   1
   4  -7   2 14210.9 925.871   1
   4   7   3 26220.1 1624.57   1
  -4  -7  -3 24688.2 1618.02   1
  -4   7  -3 26252.0 1599.08   1
   4  -7   3 24006.9 1594.91   1
   4   7   4 33197.0 2192.65   1
  -4  -7  -4 34631.0 2190.76   1
  -4   7  -4 36252.9 2164.38   1
   4  -7   4 33050.6 2162.05   1
   4   7   5 1202.35 208.042   1
  -4  -7  -5 1160.71 199.530   1
  -4   7  -5 1170.27 143.720   1
   4  -7   5 1204.66 153.856   1
   4   7   6 3366.51 333.231   1
   4  -7   6 3733.09 270.849   1
  -4  -7  -6 3281.21 320.123   1
  -4   7  -6 3265.87 265.317   1
   4   7   7 1180.64 263.870   1
  -4  -7  -7 1471.53 251.003   1
  -4   7  -7 1129.27 154.054   1
   4  -7   7 1253.89 156.259   1
   4  -7   8 132.556 136.279   1
  -4   7  -8-12.5536 122.597   1
   4   7   9 1885.89 320.221   1
  -4  -7  -9 2130.87 300.604   1
   4  -7  10 3030.32 300.887   1
   4   7  10 3452.64 394.267   1
  -4  -7 -10 4347.98 392.092   1
  -4   7 -10 3939.37 294.878   1
   4  -7  11 342.952 169.313   1
   4   7  11 500.835 251.424   1
  -4  -7 -11 337.824 238.734   1
  -4   7 -11 552.190 165.185   1
   4  -7  12 16452.3 1090.41   1
   4   7  12 16313.3 1134.80   1
  -4   7 -12 17365.2 1088.91   1
  -4  -7 -12 15664.1 1124.44   1
  -4  -7 -13 3319.84 368.577   1
   4  -7  13 3344.55 322.881   1
   4   7  13 3065.57 376.551   1
  -4   7 -13 4301.37 326.933   1
   4  -7  14 3014.10 304.897   1
  -4   7 -14 3034.46 299.611   1
   4   7  15 975.388 335.037   1
   4  -7  15 1277.03 242.637   1
  -4   7 -15 1212.06 221.519   1
  -4  -7 -15 1245.42 327.033   1
   4  -7  16 2965.20 328.858   1
   4   7  16 2505.31 410.516   1
  -4   7 -16 3305.85 306.766   1
  -4  -7 -16 1939.75 397.404   1
   4   7  17 969.852 345.216   1
  -4  -7 -17 1413.99 347.542   1
   4  -7  18 28.4023 263.484   1
   4   7  18 171.073 270.217   1
  -4  -7 -18 32.3096 251.755   1
  -4   7 -18 322.199 244.719   1
   4   7  19 587.843 346.426   1
  -4   7 -19-56.8972 243.456   1
  -4  -7 -19 720.597 342.088   1
   4   7  20 487.059 359.943   1
  -4  -7 -20 1253.02 374.964   1
   4   7  21 733.334 333.024   1
  -4  -7 -21 562.709 333.355   1
   4   7  22 980.631 354.362   1
  -4  -7 -22 661.890 337.971   1
   4   7  23 802.659 389.717   1
  -4  -7 -23 692.291 382.439   1
   4   7  25-68.6150 360.394   1
  -4  -7 -25 747.459 363.909   1
   4   7  26 1150.13 410.592   1
  -4  -7 -26 1217.22 430.384   1
  -4   8  26 1461.03 428.950   1
  -4   8  25 243.640 399.178   1
   4  -8 -25 591.923 396.798   1
  -4   8  24 812.751 414.314   1
   4  -8 -24 600.962 396.889   1
  -4   8  23 431.246 352.394   1
   4  -8 -23 405.249 356.680   1
  -4   8  22-181.569 355.127   1
   4  -8 -22 136.397 338.659   1
  -4   8  20 1823.93 370.737   1
   4  -8 -20 1713.79 351.469   1
  -4   8  19-109.282 370.244   1
   4  -8 -19 170.995 345.909   1
   4   8 -18 703.688 255.222   1
  -4   8  18 361.936 334.625   1
   4  -8 -18 781.532 309.513   1
  -4   8  17 1182.12 396.416   1
   4  -8 -17 336.307 340.770   1
   4   8 -16 508.107 236.923   1
  -4  -8  16 749.896 231.229   1
  -4   8  16 389.451 346.170   1
   4  -8 -16 498.234 318.708   1
   4   8 -15 286.400 208.652   1
  -4  -8  15 292.106 222.440   1
  -4   8  15 557.018 296.635   1
   4  -8 -15 130.649 268.631   1
   4   8 -14 41.0110 190.706   1
  -4  -8  14 361.854 195.616   1
  -4   8  14 477.417 267.433   1
   4  -8 -14 159.970 231.887   1
   4   8 -13 1909.13 220.944   1
   4  -8 -13 1218.25 282.246   1
  -4  -8  13 1381.84 226.784   1
  -4   8  13 1032.19 284.442   1
   4  -8 -12 11970.8 929.116   1
  -4  -8  12 13199.5 884.528   1
  -4   8  12 12726.6 939.349   1
   4   8 -12 13968.2 881.383   1
  -4   8  11 250.557 299.031   1
   4   8 -11 118.101 163.243   1
   4  -8 -11 529.251 279.226   1
  -4  -8  11 192.099 163.118   1
  -4  -8  10 8952.60 595.162   1
   4   8 -10 8659.10 591.892   1
  -4   8  10 7862.81 651.359   1
   4  -8 -10 8286.72 643.125   1
  -4  -8   9 2611.59 232.817   1
   4  -8  -9 1935.47 289.531   1
   4   8  -9 2225.58 225.034   1
  -4   8   9 2871.99 320.886   1
   4  -8  -8 6619.30 543.772   1
  -4   8   8 7746.17 565.552   1
   4  -8  -6 31780.5 1945.80   1
  -4  -8   6 30607.7 1910.13   1
  -4   8   6 29197.9 1943.76   1
   4   8  -6 29386.6 1909.14   1
   4   8  -5 6055.31 408.444   1
  -4  -8   5 5304.07 405.268   1
   4  -8  -5 5794.58 452.415   1
  -4   8   5 5578.07 446.785   1
   4  -8  -4 15432.9 1004.39   1
  -4   8   4 14711.4 1004.92   1
  -4   8   3 61.5322 170.390   1
   4  -8  -2 6531.72 474.478   1
  -4   8   2 6433.46 471.448   1
   4  -8  -1 7738.46 553.548   1
  -4  -8   1 7617.74 545.277   1
   4   8  -1 8437.97 553.869   1
  -4   8   0 49940.5 3242.31   1
  -4  -8   0 52511.1 3247.29   1
   4  -8   0 52596.2 3242.30   1
  -4  -8  -1 8238.54 568.928   1
   4   8   1 7921.76 569.815   1
  -4  -8  -2 6107.64 445.940   1
   4   8   2 5902.36 459.224   1
  -4  -8  -3-196.912 166.102   1
   4   8   3 147.606 177.427   1
  -4   8  -3 243.796 120.528   1
   4  -8   3 213.360 118.410   1
   4   8   4 15578.4 1014.54   1
   4  -8   4 15562.2 975.473   1
  -4  -8  -4 15093.8 1009.13   1
  -4   8  -4 14540.8 976.419   1
   4   8   5 6105.19 472.514   1
  -4  -8  -5 5539.18 452.206   1
  -4   8  -5 6330.62 408.833   1
   4  -8   5 5505.75 410.363   1
   4   8   6 28915.4 1940.78   1
  -4  -8  -6 29815.0 1936.14   1
  -4   8  -6 30422.2 1896.49   1
   4  -8   6 30305.6 1896.28   1
  -4   8  -7 8303.96 531.882   1
   4  -8   7 7517.71 530.186   1
   4  -8   8 8256.37 539.629   1
   4   8   8 6757.00 597.460   1
  -4   8  -8 8002.86 534.858   1
  -4  -8  -8 8056.50 603.847   1
   4   8   9 1304.30 311.181   1
   4  -8   9 2330.01 201.538   1
  -4   8  -9 1552.88 182.619   1
  -4  -8  -9 1529.54 305.019   1
   4   8  10 8113.26 627.296   1
  -4  -8 -10 7464.96 610.176   1
   4   8  11-60.4773 285.771   1
   4  -8  11 185.167 151.711   1
  -4   8 -11 44.3134 141.682   1
  -4  -8 -11-259.974 285.437   1
   4  -8  12 13059.7 844.635   1
   4   8  12 12685.7 912.557   1
  -4   8 -12 12675.2 842.120   1
  -4  -8 -12 11929.1 896.485   1
  -4   8 -13 1933.91 226.966   1
   4  -8  13 1729.05 226.502   1
   4   8  14 130.096 231.098   1
   4  -8  14 380.569 190.816   1
  -4   8 -14-56.8109 175.420   1
  -4  -8 -14 494.163 232.846   1
   4   8  15 65.6179 316.253   1
   4  -8  15 392.046 207.037   1
  -4  -8 -15 664.628 313.243   1
  -4   8 -15 475.192 197.642   1
   4  -8  16 259.658 216.954   1
   4   8  16 232.129 340.695   1
  -4   8 -16 67.0292 205.828   1
  -4  -8 -16 741.982 340.745   1
   4   8  17 482.252 314.158   1
   4  -8  17 305.298 233.656   1
  -4   8 -17 313.013 224.226   1
  -4  -8 -17-95.3266 291.019   1
   4   8  18 930.207 337.881   1
  -4  -8 -18 849.193 315.206   1
   4   8  19 138.941 381.570   1
  -4  -8 -19 98.7672 359.157   1
   4   8  20 1535.67 376.137   1
  -4  -8 -20 1552.04 348.994   1
   4   8  22-104.695 370.421   1
  -4  -8 -22-98.9696 358.865   1
   4   8  23 346.983 310.587   1
  -4  -8 -23 656.335 324.115   1
   4   8  24 34.3374 383.846   1
  -4  -8 -24 586.323 381.258   1
  -4  -8 -25 771.591 377.444   1
   4   8  26 368.599 359.785   1
  -4  -8 -26 1364.99 379.483   1
  -4   9  25 993.401 413.793   1
   4  -9 -25 1201.10 421.629   1
  -4   9  24 595.555 408.878   1
   4  -9 -24 297.803 377.219   1
  -4   9  23 821.177 332.336   1
   4  -9 -23 369.078 305.268   1
  -4   9  22 723.414 387.422   1
   4  -9 -22 509.294 374.309   1
  -4   9  21 582.348 390.324   1
   4  -9 -21 785.808 376.635   1
  -4   9  20 109.516 310.290   1
   4  -9 -20 480.218 296.296   1
  -4   9  19-109.452 392.927   1
   4  -9 -19 274.251 364.943   1
  -4   9  18-72.7937 321.415   1
   4  -9 -18 170.857 308.144   1
   4   9 -17 501.892 232.530   1
   4   9 -16 918.612 227.545   1
  -4  -9  16 1338.30 243.300   1
  -4   9  16 787.374 378.704   1
   4  -9 -16 1074.51 352.313   1
   4   9 -15 1660.15 239.393   1
  -4  -9  15 1139.45 241.845   1
  -4   9  15 1270.27 387.104   1
   4  -9 -15 1258.02 355.742   1
   4   9 -14 689.195 196.719   1
  -4  -9  14 469.450 200.891   1
  -4   9  14 485.244 331.621   1
   4  -9 -14 910.545 323.632   1
   4   9 -13 771.119 193.749   1
  -4  -9  13 849.443 199.953   1
  -4   9  13 746.354 319.376   1
   4  -9 -13 1432.35 330.246   1
   4   9 -12 305.224 169.069   1
   4  -9 -12 744.340 309.054   1
  -4  -9  12 52.0940 165.978   1
  -4   9  12 462.453 321.273   1
  -4  -9  11-15.8824 149.555   1
   4  -9 -11 361.620 241.684   1
   4   9 -11-171.516 160.026   1
  -4   9  11 385.150 272.313   1
  -4   9  10 16069.4 1116.08   1
   4  -9 -10 16107.0 1106.56   1
  -4   9   9 5174.02 471.001   1
   4  -9  -9 5198.51 465.141   1
  -4  -9   8 4550.69 343.966   1
   4   9  -8 4597.29 345.153   1
   4  -9  -8 4742.86 420.748   1
  -4   9   8 4047.45 422.151   1
  -4  -9   7 597.868 141.931   1
   4  -9  -7 874.046 259.814   1
  -4   9   7 1034.12 268.411   1
   4   9  -7 298.038 140.694   1
   4   9  -6 1183.02 156.942   1
  -4   9   6 1365.65 262.280   1
  -4  -9   6 832.069 148.052   1
  -4   9   5 1212.77 252.688   1
  -4  -9   5 869.081 151.424   1
   4  -9  -5 1563.53 246.186   1
   4   9  -5 937.432 154.178   1
   4  -9  -4 23728.4 1537.00   1
  -4   9   4 23717.7 1543.18   1
  -4   9   3 3199.43 293.241   1
   4  -9  -3 2623.27 283.521   1
   4  -9  -2 14353.2 935.927   1
   4   9  -2 13502.0 920.058   1
  -4   9   2 13958.3 938.543   1
  -4  -9   2 14444.5 921.174   1
   4   9  -1 6675.50 480.594   1
   4  -9  -1 7376.95 491.041   1
  -4   9   1 6778.14 487.735   1
  -4  -9   1 6216.27 474.912   1
  -4   9   0-16.0338 134.775   1
   4  -9   0-30.4609 150.759   1
   4   9   0-53.4267 149.340   1
  -4  -9   0 219.346 150.585   1
   4   9   1 5687.59 468.337   1
  -4  -9  -1 6819.70 464.027   1
   4  -9   1 6696.98 445.926   1
  -4   9  -1 5906.92 441.756   1
  -4  -9  -2 14673.8 957.216   1
   4   9   2 14029.8 963.832   1
   4  -9   3 3086.43 246.540   1
   4   9   3 2438.88 295.499   1
  -4  -9  -3 2531.25 278.646   1
  -4   9  -3 3383.33 250.022   1
   4   9   4 25251.4 1583.42   1
  -4  -9  -4 23814.1 1572.19   1
  -4   9  -4 23382.0 1539.43   1
   4  -9   4 24985.7 1539.59   1
   4   9   5 1332.95 246.850   1
  -4   9  -5 1204.80 149.032   1
   4  -9   5 1352.43 149.719   1
   4  -9   6 1224.37 150.880   1
  -4   9  -6 1351.62 146.218   1
   4  -9   7 621.189 124.279   1
   4   9   7 654.027 269.105   1
  -4  -9  -7 715.568 240.792   1
  -4   9  -7 555.043 113.177   1
   4  -9   8 5177.59 348.145   1
  -4   9  -8 4947.63 342.647   1
  -4  -9  -8 4277.90 433.537   1
   4   9   8 3763.17 445.736   1
   4  -9   9 5647.01 384.659   1
  -4  -9  -9 5256.86 479.257   1
  -4   9  -9 5321.22 379.373   1
   4   9   9 4888.25 483.786   1
  -4  -9 -10 16798.9 1161.65   1
  -4   9 -10 18171.4 1098.04   1
   4   9  10 15414.4 1163.26   1
   4  -9  10 16677.3 1099.09   1
   4   9  11 30.9163 254.282   1
   4  -9  11 92.8735 137.444   1
  -4   9 -11 214.585 134.763   1
   4   9  12 1111.15 291.791   1
  -4  -9 -12 270.949 242.067   1
  -4  -9 -13 1260.61 310.561   1
  -4   9 -13 879.920 164.413   1
   4  -9  13 763.473 175.495   1
  -4  -9 -14 1196.06 324.784   1
  -4   9 -14 581.369 192.950   1
   4   9  14 558.755 322.539   1
   4  -9  14 809.738 192.369   1
  -4   9 -15 1016.38 209.005   1
  -4  -9 -15 578.866 284.344   1
   4   9  15 760.295 290.079   1
   4  -9  15 1192.50 218.334   1
  -4   9 -16 722.875 227.339   1
  -4  -9 -16 1046.12 334.579   1
   4  -9  16 1325.78 243.609   1
   4   9  16 859.129 363.956   1
  -4  -9 -18 525.675 323.773   1
   4   9  18 936.474 361.435   1
  -4  -9 -19 924.976 369.104   1
   4   9  19 522.795 377.504   1
  -4  -9 -20 165.541 284.835   1
   4   9  20 34.9276 306.507   1
  -4  -9 -21 694.062 367.673   1
   4   9  21 1119.18 404.536   1
  -4  -9 -22 295.842 305.764   1
   4   9  22 730.614 329.008   1
  -4  -9 -23 163.245 359.455   1
   4   9  23 379.292 393.422   1
  -4  -9 -24 839.159 379.840   1
   4   9  24 442.419 380.014   1
  -4  -9 -25 1210.32 390.748   1
   4   9  25 807.205 381.678   1
  -4  10  25 507.499 393.080   1
   4 -10 -25-288.574 366.966   1
  -4  10  23-35.4334 368.769   1
   4 -10 -23 166.495 366.759   1
  -4  10  22 179.385 406.833   1
   4 -10 -22 708.042 384.922   1
  -4  10  21 399.437 356.992   1
   4 -10 -21-204.522 323.956   1
  -4  10  20 1898.23 425.415   1
   4 -10 -20 1097.63 382.423   1
  -4  10  19 731.518 356.430   1
   4 -10 -19 927.939 348.617   1
  -4  10  18 1828.83 428.585   1
   4 -10 -18 2129.07 406.542   1
  -4  10  17 36.3948 323.532   1
   4 -10 -17-273.368 290.015   1
  -4  10  16 180.455 333.395   1
   4 -10 -16-338.860 304.356   1
   4 -10 -15 2276.62 410.144   1
   4  10 -15 3371.03 316.854   1
  -4 -10  15 2671.66 302.047   1
   4  10 -14 1281.95 214.000   1
   4 -10 -14 1582.71 360.444   1
  -4 -10  14 1275.21 209.036   1
   4  10 -13 260.629 180.569   1
   4 -10 -13 64.7318 310.508   1
  -4 -10  13 449.500 175.254   1
  -4  10  13 482.650 333.638   1
   4 -10 -11 2190.51 346.102   1
  -4  10  11 2334.26 368.639   1
   4  10 -10 1639.89 190.472   1
   4 -10 -10 1197.07 271.891   1
  -4 -10  10 1775.34 185.060   1
  -4  10   9-277.170 292.693   1
  -4 -10   9-12.3058 128.343   1
   4  10  -9-88.1367 134.099   1
   4  10  -8 10083.4 674.668   1
  -4 -10   8 10432.2 671.004   1
  -4  10   8 10199.8 747.299   1
   4 -10  -8 9364.19 734.847   1
  -4  10   7 733.212 263.646   1
   4  10  -7 445.080 141.818   1
  -4 -10   7 499.584 129.426   1
   4 -10  -7 293.041 232.049   1
   4  10  -6 848.182 141.854   1
  -4 -10   6 529.426 135.789   1
   4  10  -5 5715.46 417.934   1
  -4 -10   5 5645.51 417.585   1
   4 -10  -5 5956.23 467.053   1
  -4  10   5 6627.94 486.722   1
  -4  10   4 1361.81 241.309   1
   4 -10  -4 1079.71 243.271   1
  -4  10   3 1737.09 251.607   1
   4 -10  -3 1418.04 233.675   1
   4  10  -2 11937.7 814.966   1
  -4  10   2 11205.4 827.161   1
   4 -10  -2 13469.7 834.030   1
  -4 -10   2 12250.2 809.793   1
   4 -10  -1 692.696 174.468   1
   4  10  -1 1059.29 195.419   1
  -4  10   1 666.444 196.211   1
  -4 -10   1 1112.59 182.738   1
   4 -10   0 5520.90 435.477   1
   4  10   0 6541.79 457.584   1
  -4  10   0 5681.46 440.836   1
  -4 -10   0 6550.88 451.601   1
   4 -10   1 1002.21 160.750   1
   4  10   1 1086.00 200.338   1
  -4  10  -1 964.931 168.752   1
  -4 -10  -1 819.319 195.186   1
  -4 -10  -2 12848.8 867.452   1
   4  10   2 12749.3 873.703   1
   4  10   3 1632.25 248.858   1
  -4  10  -3 1129.79 169.193   1
  -4 -10  -3 1347.27 224.892   1
   4 -10   3 1276.15 161.026   1
   4  10   4 2085.59 271.554   1
  -4  10  -4 1493.96 163.524   1
  -4 -10  -4 1563.00 250.752   1
   4 -10   4 1365.28 162.112   1
  -4 -10  -5 6261.19 489.063   1
  -4  10  -5 6123.55 416.205   1
   4 -10   5 6013.39 418.293   1
  -4 -10  -6 558.474 237.378   1
   4  10   6 538.318 232.792   1
  -4  10  -6 780.461 116.548   1
   4 -10   6 652.885 117.429   1
  -4  10  -7 489.910 102.651   1
  -4 -10  -7 158.483 205.173   1
   4 -10   7 608.992 107.062   1
   4  10   7 418.745 242.068   1
   4 -10   8 9934.08 625.816   1
  -4  10  -8 9767.53 622.791   1
  -4 -10  -9-200.129 271.698   1
  -4  10  -9 23.8101 98.6197   1
   4  10   9 298.822 275.469   1
   4 -10   9 66.1203 100.682   1
  -4  10 -10 1710.44 157.431   1
   4  10  10 1817.26 328.175   1
   4 -10  10 1597.21 158.302   1
   4  10  11 2657.34 331.278   1
  -4  10 -11 2579.22 205.056   1
   4 -10  11 2367.85 207.298   1
   4 -10  12 7671.94 479.754   1
  -4  10 -12 6303.08 473.545   1
   4 -10  13 368.975 147.932   1
   4  10  13 131.143 284.517   1
  -4  10 -13 362.978 139.329   1
  -4 -10 -13 94.1987 276.135   1
   4  10  14 1418.65 346.462   1
  -4 -10 -14 1123.33 334.467   1
   4  10  15 2422.04 412.271   1
  -4  10 -15 2951.99 285.950   1
   4  10  16 103.133 319.480   1
  -4 -10 -16 162.262 303.341   1
   4  10  17-450.481 341.308   1
  -4 -10 -17 197.113 337.190   1
   4  10  18 1325.40 362.910   1
  -4 -10 -18 760.380 329.446   1
   4  10  19 594.863 391.771   1
  -4 -10 -19 728.388 355.333   1
   4  10  20 560.136 349.700   1
  -4 -10 -20 1191.51 346.191   1
   4  10  21 244.200 383.572   1
  -4 -10 -21 329.672 361.524   1
   4  10  22 242.379 346.124   1
  -4 -10 -22 818.422 329.604   1
   4  10  23 1437.29 424.010   1
  -4 -10 -23 421.107 359.973   1
   4  10  25 398.509 407.420   1
  -4 -10 -25 911.998 387.325   1
   4 -11 -24 323.929 376.311   1
  -4  11  24-342.937 392.446   1
   4 -11 -23 33.0031 375.812   1
  -4  11  23 664.051 420.306   1
   4 -11 -22 502.645 332.467   1
  -4  11  22 463.533 342.026   1
   4 -11 -21 271.664 365.531   1
  -4  11  21 578.800 401.958   1
   4 -11 -20-239.560 364.817   1
  -4  11  20 182.281 381.725   1
   4 -11 -18 1308.72 352.777   1
  -4  11  18 1062.89 386.811   1
   4 -11 -17 893.156 364.132   1
  -4  11  17 182.792 406.382   1
   4 -11 -16 2359.48 405.421   1
  -4  11  16 2221.57 426.050   1
   4 -11 -15-135.527 319.177   1
  -4  11  15 541.272 349.971   1
   4 -11 -14-33.4554 299.212   1
  -4  11  14 178.248 332.487   1
   4  11 -13-40.2279 144.675   1
   4 -11 -13 131.720 319.813   1
  -4  11  13-421.079 329.149   1
  -4 -11  13-67.2268 150.765   1
  -4 -11  12 1676.79 192.131   1
   4  11 -12 1501.52 190.228   1
  -4 -11  11 573.483 136.217   1
   4  11 -11 547.512 144.840   1
   4  11 -10 13329.7 848.263   1
  -4 -11  10 13515.0 847.143   1
  -4  11  10 12189.3 943.072   1
   4 -11 -10 11563.2 928.668   1
   4  11  -9 629.038 129.220   1
  -4 -11   9 490.653 124.526   1
   4 -11  -9 356.936 271.352   1
   4  11  -8 10478.2 684.771   1
  -4 -11   8 10748.3 683.263   1
  -4  11   8 9826.50 767.237   1
   4 -11  -8 9723.55 760.782   1
   4  11  -7 4386.75 323.142   1
  -4 -11   7 4258.79 316.280   1
  -4  11   7 3980.30 413.246   1
   4 -11  -7 4709.01 418.773   1
  -4  11   6 166.089 248.639   1
   4  11  -6 659.389 139.508   1
   4 -11  -6 420.436 243.964   1
  -4 -11   6 681.027 131.989   1
  -4 -11   5 675.065 140.810   1
   4  11  -5 682.201 152.815   1
  -4  11   4 4745.84 408.788   1
   4 -11  -4 4420.08 401.590   1
   4 -11  -3 132.896 204.385   1
   4  11  -3 188.502 147.629   1
  -4 -11   3-14.7096 148.827   1
  -4  11   3 424.972 215.260   1
   4  11  -2 13419.9 897.202   1
  -4 -11   2 13010.6 888.735   1
   4 -11  -2 13542.7 908.070   1
  -4  11   2 14087.3 916.996   1
  -4  11   1 297.491 171.624   1
   4  11  -1 186.434 175.134   1
  -4 -11   1-86.4560 165.209   1
   4 -11  -1 267.325 179.360   1
   4 -11   0 134.099 153.327   1
  -4 -11   0 130.622 172.036   1
   4  11   0 20.2564 197.771   1
  -4  11   0-70.9336 142.978   1
   4 -11   1 215.460 147.944   1
  -4  11  -1 16.0042 146.452   1
   4  11   1-65.7591 203.698   1
  -4 -11  -1 100.607 182.247   1
  -4 -11  -2 13456.3 894.922   1
   4  11   2 12755.1 899.784   1
  -4 -11  -3-295.536 199.953   1
   4  11   3 97.6328 226.376   1
  -4  11  -3 191.414 128.754   1
   4 -11   3 149.788 130.801   1
   4  11   4 4381.76 415.329   1
   4 -11   4 4602.24 332.251   1
  -4  11  -4 4777.22 332.570   1
  -4 -11  -4 4107.40 392.129   1
  -4  11  -5 544.569 118.472   1
   4 -11   5 1107.59 128.123   1
   4 -11   6 681.915 107.723   1
   4  11   6 830.807 254.900   1
  -4  11  -6 589.586 107.361   1
  -4 -11  -6 579.307 238.845   1
   4  11   7 3768.05 404.417   1
   4 -11   7 4131.35 272.160   1
  -4  11  -7 3897.94 270.016   1
  -4 -11  -7 4011.33 392.222   1
   4  11   9-214.922 273.467   1
  -4 -11  -9 348.968 259.021   1
   4  11  10 12278.5 921.358   1
  -4 -11 -10 13440.5 915.082   1
   4  11  12 1473.38 336.166   1
   4 -11  12 808.222 82.5598   1
  -4 -11 -12 1473.87 307.160   1
   4 -11  13 7.14997 83.3258   1
  -4  11 -13 158.719 88.8696   1
  -4 -11 -14 613.965 324.685   1
   4  11  14 235.467 311.184   1
  -4 -11 -15 32.4625 322.959   1
   4  11  15 619.018 355.072   1
  -4 -11 -16 2400.76 360.333   1
   4  11  16 1977.27 361.593   1
  -4 -11 -17 893.739 369.753   1
   4  11  17 384.301 382.112   1
  -4 -11 -18 1194.46 308.347   1
   4  11  18 1297.46 321.646   1
  -4 -11 -20 628.576 339.079   1
   4  11  20 35.0203 344.923   1
  -4 -11 -21 920.131 375.628   1
   4  11  21 695.599 413.574   1
  -4 -11 -22 781.905 367.783   1
   4  11  22 757.179 386.662   1
  -4 -11 -23 96.5155 353.870   1
   4  11  23 67.8440 362.695   1
  -4 -11 -24 317.063 371.709   1
   4  11  24 971.192 406.888   1
  -4  12  24 505.527 389.121   1
   4 -12 -24 159.704 372.055   1
  -4  12  23 864.972 345.620   1
   4 -12 -23 196.039 305.146   1
  -4  12  22 389.349 417.973   1
   4 -12 -22 632.041 387.303   1
  -4  12  20 472.904 403.533   1
   4 -12 -20 307.347 366.927   1
  -4  12  19 402.879 377.044   1
   4 -12 -19-446.972 318.209   1
  -4  12  18-183.825 401.997   1
   4 -12 -18 760.041 388.188   1
  -4  12  17-36.7714 348.206   1
   4 -12 -17 241.872 332.635   1
  -4  12  16 439.864 329.613   1
  -4  12  14 865.616 338.707   1
   4 -12 -14 609.788 298.684   1
   4 -12 -13 1337.69 309.131   1
  -4  12  12 2835.47 389.561   1
   4 -12 -12 2203.81 368.305   1
  -4  12  11-377.258 325.948   1
   4  12 -11 158.546 75.7683   1
  -4 -12  11 45.0134 62.9149   1
   4 -12 -11 32.1940 316.515   1
  -4  12  10 234.450 303.326   1
   4  12 -10 452.606 87.1348   1
  -4 -12  10 586.111 82.0927   1
  -4  12   9 2111.31 341.027   1
   4  12  -9 2226.76 179.973   1
  -4 -12   9 2289.72 174.733   1
   4 -12  -9 2411.42 336.259   1
  -4  12   8 1783.90 326.363   1
   4  12  -8 1877.31 164.961   1
  -4 -12   8 1765.92 161.001   1
   4 -12  -8 1685.32 309.090   1
   4  12  -7 2960.57 235.811   1
  -4  12   7 2554.54 366.842   1
  -4 -12   7 3003.41 230.798   1
   4 -12  -7 3633.96 366.462   1
   4 -12  -6 10252.1 780.743   1
  -4  12   6 9322.87 786.112   1
   4  12  -6 11469.2 721.195   1
  -4 -12   6 11312.9 717.716   1
   4  12  -5 3634.25 283.698   1
  -4 -12   5 3545.85 280.210   1
  -4  12   5 3917.56 374.088   1
   4 -12  -5 2713.70 349.166   1
  -4  12   4 1485.42 259.589   1
   4 -12  -4 1423.54 248.781   1
  -4 -12   3 632.378 163.329   1
   4  12  -3 658.966 174.230   1
  -4  12   3 811.718 238.935   1
   4 -12  -3 974.165 232.073   1
   4  12  -2 5855.89 409.385   1
   4 -12  -2 5466.82 421.775   1
  -4 -12   2 4621.70 394.475   1
  -4  12   2 4710.75 416.812   1
  -4  12   1 145.494 188.678   1
   4  12  -1-59.0493 182.619   1
  -4 -12   1 127.436 172.163   1
   4 -12  -1 200.102 181.655   1
   4 -12   0 15191.5 1062.62   1
   4  12   0 17366.1 1083.32   1
  -4  12   0 15646.2 1068.53   1
  -4 -12   0 17138.6 1075.83   1
   4 -12   1 16.0419 154.289   1
   4  12   1 292.880 212.228   1
  -4  12  -1 16.6851 162.187   1
  -4 -12  -1 253.218 190.798   1
   4  12   2 5271.99 443.754   1
  -4  12  -2 5088.80 398.744   1
   4 -12   2 5443.16 390.664   1
  -4 -12  -2 5442.36 429.750   1
  -4  12  -3 827.280 148.724   1
   4 -12   3 680.334 145.074   1
  -4 -12  -3 355.938 216.269   1
   4  12   3 626.966 238.013   1
   4 -12   4 1801.95 182.063   1
  -4  12  -4 1779.82 176.705   1
   4 -12   5 3510.79 248.261   1
   4  12   5 2584.79 350.121   1
  -4  12  -5 3353.13 244.873   1
  -4 -12  -5 3468.61 363.363   1
  -4  12  -6 9071.79 582.781   1
   4  12   6 9449.26 688.703   1
   4 -12   6 9281.39 582.552   1
  -4 -12  -7 1967.65 311.249   1
   4  12   7 2700.28 340.885   1
  -4 -12  -8 1481.14 295.237   1
   4  12   8 1102.80 309.734   1
  -4 -12  -9 2121.88 310.724   1
   4  12   9 1416.30 305.329   1
   4  12  10 676.807 324.420   1
  -4 -12 -11-502.972 288.529   1
   4  12  11-260.702 313.472   1
  -4 -12 -12 2343.55 352.770   1
  -4 -12 -13 841.133 334.425   1
   4  12  13 1683.99 372.146   1
  -4 -12 -14 552.794 318.163   1
   4  12  14 861.072 339.588   1
  -4 -12 -16 265.495 344.061   1
   4  12  16 525.189 387.928   1
  -4 -12 -17 66.5674 303.048   1
   4  12  17 527.637 350.351   1
  -4 -12 -18 33.3172 331.640   1
   4  12  18 351.594 361.536   1
  -4 -12 -19-99.7089 345.887   1
   4  12  19 35.1686 394.711   1
  -4 -12 -20 495.475 295.651   1
   4  12  20 209.823 333.703   1
  -4 -12 -21 98.1794 353.430   1
   4  12  21-138.498 381.857   1
  -4 -12 -22 259.214 368.432   1
   4  12  22-239.141 371.047   1
  -4 -12 -23 223.311 332.689   1
   4  12  23 134.731 347.998   1
  -4 -12 -24 565.690 384.095   1
   4  12  24 298.537 412.474   1
  -4  13  23 612.739 403.261   1
   4 -13 -23 96.7629 373.435   1
  -4  13  21 142.691 405.796   1
   4 -13 -21 234.616 382.759   1
  -4  13  19 474.257 406.623   1
   4 -13 -19 445.733 385.861   1
  -4  13  18 257.737 375.460   1
   4 -13 -18-69.1318 331.528   1
   4 -13 -17-173.293 308.838   1
  -4  13  16 1550.44 413.124   1
   4 -13 -16 588.914 368.758   1
  -4  13  15 882.549 394.350   1
   4 -13 -15-483.301 337.678   1
  -4  13  13-361.416 330.769   1
   4 -13 -13-67.8299 293.278   1
  -4  13  12 1496.78 351.489   1
   4 -13 -12 1539.19 329.346   1
  -4  13  11 174.636 357.985   1
   4 -13 -11 524.992 332.100   1
   4 -13 -10 1060.55 323.218   1
  -4  13   9-33.1874 300.482   1
   4 -13  -9 94.0432 289.537   1
  -4  13   8 545.614 286.391   1
   4 -13  -8 638.740 276.167   1
  -4 -13   7 3525.71 242.968   1
   4 -13  -7 2751.39 375.993   1
   4  13  -7 3614.44 247.556   1
  -4  13   7 3121.19 400.602   1
   4  13  -6 1135.90 140.377   1
  -4 -13   6 738.283 122.643   1
   4 -13  -6 759.003 253.877   1
  -4  13   6 951.266 286.898   1
   4  13  -5 72.7305 134.069   1
  -4 -13   5 11.3649 118.473   1
   4 -13  -5 26.8103 231.123   1
  -4  13   5 28.4813 247.719   1
   4  13  -3-16.4556 163.621   1
   4 -13  -3-266.516 227.817   1
  -4  13   3-102.495 241.372   1
  -4 -13   3-170.355 154.530   1
  -4 -13   2 4339.29 322.762   1
   4 -13  -2 3920.82 340.256   1
   4  13  -2 3073.51 320.105   1
  -4  13   2 3135.54 336.314   1
   4 -13  -1 1514.33 218.992   1
  -4 -13   1 852.533 190.020   1
   4  13  -1 1184.90 215.836   1
  -4  13   1 908.719 230.576   1
   4 -13   0-145.482 180.164   1
  -4 -13   0-349.166 169.936   1
   4  13   0 260.597 183.122   1
  -4  13   0-191.920 176.738   1
   4 -13   1 1186.09 184.529   1
   4  13   1 1440.23 243.750   1
  -4 -13  -1 927.345 212.566   1
  -4  13  -1 907.535 191.164   1
   4 -13   2 3078.27 281.885   1
   4  13   2 3995.08 343.214   1
  -4  13  -2 3029.33 289.352   1
  -4 -13  -2 3557.30 328.699   1
   4  13   3-260.492 221.025   1
   4 -13   3-125.985 133.550   1
  -4 -13  -3-99.5493 210.680   1
  -4  13  -3 142.646 140.087   1
  -4  13  -4 667.155 131.767   1
   4 -13   4 799.097 132.396   1
   4 -13   5 119.041 76.2700   1
   4  13   5 85.4599 250.497   1
  -4 -13  -5-134.950 240.388   1
  -4  13  -5 22.7548 75.1893   1
   4  13   6 1390.39 280.201   1
  -4 -13  -6 925.628 266.138   1
   4  13   7 2566.98 372.027   1
  -4 -13  -7 3567.90 370.503   1
   4  13   8 754.148 285.151   1
  -4 -13  -8 1193.53 287.878   1
  -4 -13  -9 92.1490 287.139   1
   4  13   9 192.408 295.155   1
  -4 -13 -10 1483.23 341.973   1
   4  13  10 1718.93 364.875   1
  -4 -13 -11-255.386 286.699   1
   4  13  11 465.087 323.766   1
  -4 -13 -12 1874.71 313.733   1
   4  13  12 1136.66 344.647   1
  -4 -13 -13-32.6201 309.525   1
   4  13  13-241.790 322.853   1
  -4 -13 -15 866.137 341.758   1
   4  13  15 140.576 359.805   1
  -4 -13 -16 1437.07 324.137   1
  -4 -13 -17-568.967 333.765   1
   4  13  17 211.909 364.933   1
   4  13  18 565.697 391.495   1
   4  13  19 246.165 364.591   1
  -4 -13 -21 358.237 372.211   1
   4  13  21 240.900 409.014   1
  -4 -13 -23 315.942 347.048   1
   4  13  23 300.322 374.994   1
   4 -14 -22 293.153 373.192   1
   4 -14 -21 398.974 355.973   1
  -4  14  21 211.241 394.032   1
   4 -14 -20 810.808 366.384   1
  -4  14  20 572.223 413.118   1
   4 -14 -19-68.4180 369.057   1
  -4  14  19 436.906 392.771   1
   4 -14 -18 241.567 311.806   1
  -4  14  18 918.232 345.565   1
   4 -14 -17 451.117 342.878   1
  -4  14  17 886.517 408.219   1
   4 -14 -16 521.858 355.160   1
  -4  14  16 555.238 405.098   1
   4 -14 -15 590.757 359.547   1
  -4  14  15-332.885 385.639   1
   4 -14 -14 1210.97 381.247   1
  -4  14  14 1583.54 420.473   1
   4 -14 -13-34.3342 318.391   1
  -4  14  13 219.309 344.808   1
   4 -14 -12 237.812 299.919   1
  -4  14  12 361.475 325.128   1
   4 -14 -11 870.591 340.068   1
  -4  14  11 957.058 351.215   1
   4 -14 -10 723.418 320.248   1
  -4  14  10 1218.36 358.113   1
   4 -14  -8 936.218 308.560   1
  -4  14   8 526.054 311.137   1
   4 -14  -7 30.1407 268.459   1
  -4  14   7 127.483 292.092   1
   4 -14  -6 4237.41 404.435   1
  -4 -14   6 4038.55 266.733   1
   4  14  -6 3592.99 270.563   1
  -4  14   6 4215.59 408.163   1
   4 -14  -5 807.642 251.395   1
   4  14  -5 32.3247 133.290   1
  -4  14   5 1006.18 281.408   1
  -4 -14   5 283.672 123.170   1
   4 -14  -4 53.2230 245.809   1
   4  14  -4 13.9102 141.871   1
  -4  14   4 85.1129 261.032   1
  -4 -14   4 78.7143 138.026   1
   4  14  -3 411.676 174.293   1
   4  14  -2 93.4493 183.429   1
  -4  14   2-148.753 229.445   1
   4 -14  -2 142.036 216.513   1
   4 -14  -1 1386.64 216.368   1
  -4  14   1 740.684 222.669   1
   4  14  -1 1385.72 233.324   1
   4 -14   0 5890.16 434.223   1
  -4  14   0 5065.00 439.249   1
   4  14   0 6004.47 456.398   1
   4 -14   1 1606.93 205.285   1
   4  14   1 941.297 249.055   1
  -4 -14  -1 1508.70 251.079   1
  -4  14  -1 908.974 196.842   1
   4 -14   2 30.8266 154.369   1
  -4 -14  -2-413.335 212.396   1
  -4  14  -2 63.7169 154.692   1
   4  14   2 179.663 214.195   1
  -4  14  -3 600.518 146.325   1
   4 -14   3 604.082 147.997   1
   4 -14   4 200.353 110.654   1
  -4 -14  -4 107.431 252.395   1
   4  14   4-198.012 258.714   1
  -4  14  -4-78.4985 105.401   1
   4  14   5 88.2552 248.312   1
  -4 -14  -5 670.400 264.957   1
   4  14   6 4486.50 460.008   1
  -4 -14  -6 5283.28 453.461   1
   4  14   7-31.1135 291.433   1
  -4 -14  -7-270.122 268.023   1
   4  14   8 730.940 316.263   1
  -4 -14  -8 185.501 289.058   1
   4  14   9-196.103 310.829   1
  -4 -14  -9 565.343 301.453   1
   4  14  10 748.364 325.014   1
  -4 -14 -10 910.043 302.673   1
   4  14  11 616.163 335.738   1
  -4 -14 -11 1487.08 304.415   1
   4  14  12 555.029 312.018   1
  -4 -14 -12 526.229 289.867   1
   4  14  13-140.283 316.892   1
  -4 -14 -13 199.342 274.609   1
   4  14  14 883.208 346.911   1
  -4 -14 -14 903.855 344.172   1
   4  14  15 142.030 355.958   1
  -4 -14 -15 1108.36 369.911   1
   4  14  16 142.427 380.301   1
  -4 -14 -16 235.580 346.641   1
   4  14  17 604.716 383.552   1
  -4 -14 -17 67.2068 337.663   1
   4  14  18 708.097 347.258   1
  -4 -14 -18 200.648 293.335   1
   4  14  19 175.447 371.635   1
  -4 -14 -19 331.771 347.747   1
   4  14  20 762.956 418.201   1
  -4 -14 -20 1739.40 419.017   1
  -4 -14 -21 97.3084 355.807   1
   4  14  22-33.6860 346.436   1
  -4 -14 -22 1116.02 324.497   1
  -4  15  21 659.687 365.617   1
   4 -15 -21 230.300 320.603   1
  -4  15  20 848.760 434.771   1
   4 -15 -20-268.079 371.897   1
  -4  15  19 432.981 406.023   1
   4 -15 -19-340.742 348.547   1
  -4  15  18 182.534 349.871   1
   4 -15 -18 655.014 325.685   1
  -4  15  17 220.862 407.973   1
   4 -15 -17 312.879 343.333   1
  -4  15  15-37.0653 388.772   1
   4 -15 -15 280.133 348.455   1
  -4  15  14 1221.79 402.292   1
   4 -15 -14 909.078 359.038   1
  -4  15  13 147.368 334.469   1
   4 -15 -13 243.635 306.930   1
  -4  15  12 658.003 352.121   1
   4 -15 -12 414.262 341.542   1
  -4  15  11 647.505 337.093   1
   4 -15 -11 613.378 315.304   1
  -4  15  10 246.892 335.297   1
   4 -15 -10 468.456 323.411   1
  -4  15   9-103.804 315.215   1
   4 -15  -9 229.916 293.764   1
  -4  15   7 591.658 309.062   1
   4 -15  -7 527.263 288.536   1
  -4  15   6 286.858 293.131   1
   4 -15  -6 840.212 274.606   1
   4  15  -5 613.444 127.613   1
  -4  15   5 522.921 292.150   1
   4 -15  -5 751.716 285.355   1
  -4 -15   4 5632.58 382.052   1
   4 -15  -4 5539.63 463.871   1
   4  15  -4 4832.02 387.176   1
  -4  15   4 4583.05 465.557   1
   4  15  -3 470.025 179.582   1
  -4 -15   3 744.585 174.078   1
   4 -15  -2 1893.33 292.304   1
  -4 -15   2 2417.58 267.954   1
  -4  15   2 2697.82 318.334   1
   4  15  -2 2694.74 277.304   1
  -4  15   1 23.1503 218.880   1
   4  15  -1 273.896 195.474   1
   4 -15  -1 22.0458 202.537   1
  -4 -15   1 101.488 191.579   1
  -4  15   0 267.578 195.969   1
   4  15   0-23.1510 206.956   1
   4 -15   0 417.490 193.095   1
  -4 -15   0 88.7466 193.764   1
  -4  15  -1 470.805 193.484   1
   4  15   1 149.387 228.744   1
  -4 -15  -1 548.111 209.807   1
   4 -15   1 448.629 179.529   1
  -4  15  -2 2563.36 254.000   1
   4 -15   2 2645.80 256.712   1
   4  15   3 471.539 266.075   1
  -4  15  -3 770.151 152.387   1
   4 -15   3 244.946 137.894   1
  -4 -15  -3 775.548 241.861   1
   4 -15   4 3784.78 263.846   1
  -4  15  -4 3492.86 262.673   1
   4  15   5 569.455 302.932   1
  -4 -15  -5 1049.29 293.875   1
   4  15   6 342.342 292.462   1
  -4 -15  -6 927.097 275.369   1
   4  15   7 768.693 305.767   1
  -4 -15  -7 1507.05 319.584   1
   4  15   9-67.7075 291.181   1
  -4 -15  -9 127.845 288.202   1
   4  15  10 895.145 327.994   1
  -4 -15 -10 326.356 294.124   1
   4  15  11 733.647 322.388   1
  -4 -15 -11 926.375 311.667   1
   4  15  12 1094.23 338.727   1
  -4 -15 -12 334.610 301.005   1
   4  15  13 213.697 326.443   1
  -4 -15 -13 471.592 311.870   1
   4  15  14 786.041 338.930   1
  -4 -15 -14 846.835 310.852   1
   4  15  15 358.455 335.132   1
  -4 -15 -15 33.8890 300.751   1
   4  15  17 249.622 387.363   1
  -4 -15 -17 437.938 356.052   1
   4  15  18 1237.79 421.044   1
  -4 -15 -18-100.293 358.267   1
   4  15  19 1049.09 424.733   1
  -4 -15 -19 1260.00 384.305   1
   4  15  20 34.5555 392.626   1
  -4 -15 -20 687.142 354.170   1
   4  15  21 680.083 360.458   1
  -4 -15 -21 64.3772 307.772   1
  -4  16  21 68.3413 360.843   1
   4 -16 -21 421.602 306.316   1
  -4  16  20 1571.12 455.930   1
   4 -16 -20-33.1352 389.319   1
  -4  16  19 607.147 396.297   1
   4 -16 -19-101.528 359.989   1
  -4  16  18 761.198 369.623   1
   4 -16 -18 893.010 339.227   1
  -4  16  17 513.258 386.192   1
   4 -16 -17 660.015 342.863   1
  -4  16  16 295.700 401.080   1
   4 -16 -16 490.308 367.531   1
  -4  16  14 1115.93 382.173   1
   4 -16 -14 1057.29 335.455   1
  -4  16  13 111.408 360.633   1
   4 -16 -13-35.1835 326.232   1
   4 -16 -12 1361.15 372.319   1
  -4  16  11 1021.17 364.108   1
   4 -16 -11 553.652 316.266   1
  -4  16  10 143.987 325.293   1
   4 -16 -10 34.1266 315.859   1
  -4  16   9 531.597 319.354   1
   4 -16  -9 33.5025 297.579   1
  -4  16   8 521.030 328.837   1
   4 -16  -8 393.115 299.123   1
  -4  16   7 474.600 317.466   1
   4 -16  -7 638.868 281.821   1
  -4  16   6 823.816 303.909   1
   4 -16  -6 465.526 276.842   1
  -4  16   5 127.795 277.874   1
   4 -16  -5 450.273 258.851   1
  -4  16   4 364.761 297.656   1
   4 -16  -4 143.952 271.489   1
   4  16  -3 1049.72 210.736   1
   4 -16  -3 1454.65 280.217   1
  -4  16   3 1201.41 301.812   1
   4 -16  -2 278.359 240.594   1
  -4  16   2-237.589 254.199   1
   4  16  -2 251.283 194.057   1
  -4 -16   1-145.175 203.199   1
   4 -16  -1 135.549 217.013   1
  -4  16   1 523.575 237.880   1
   4  16  -1 350.597 214.277   1
  -4 -16   0 296.701 221.642   1
   4 -16   0 847.960 214.228   1
  -4  16   0 578.980 219.073   1
   4  16   0 819.570 246.210   1
  -4 -16  -1 73.5742 229.776   1
  -4  16  -1 366.351 193.846   1
   4 -16   1 277.144 183.967   1
   4  16   1 337.925 257.407   1
  -4  16  -2 393.827 170.900   1
  -4 -16  -3 1400.80 276.440   1
  -4  16  -3 1295.58 169.382   1
   4  16   3 1367.71 300.515   1
  -4 -16  -4 401.540 272.498   1
   4  16   4 668.210 292.055   1
  -4 -16  -5 386.710 253.104   1
   4  16   5-125.997 277.094   1
  -4 -16  -6 492.779 270.165   1
   4  16   6 487.259 298.039   1
  -4 -16  -8 322.942 285.976   1
   4  16   8 375.186 329.571   1
  -4 -16  -9 296.139 303.186   1
   4  16   9 242.965 330.873   1
  -4 -16 -10 700.579 329.044   1
   4  16  10 352.023 345.239   1
  -4 -16 -11 809.027 325.264   1
   4  16  11 142.563 335.645   1
  -4 -16 -12 612.111 308.422   1
   4  16  12 215.322 337.018   1
  -4 -16 -13 136.541 300.166   1
   4  16  13 830.713 348.147   1
  -4 -16 -14 752.694 317.616   1
   4  16  14 760.389 354.115   1
  -4 -16 -16 646.277 316.462   1
   4  16  16-143.942 341.763   1
  -4 -16 -17 439.228 304.336   1
   4  16  17 321.308 343.200   1
  -4 -16 -18 635.846 334.751   1
   4  16  18 1199.95 382.466   1
  -4 -16 -19-33.0292 333.837   1
   4  16  19 523.339 371.099   1
  -4 -16 -20-130.046 346.663   1
   4  16  20-137.375 401.024   1
  -4 -16 -21 191.693 374.613   1
   4  16  21 269.801 428.089   1
  -4  17  20-207.235 420.592   1
   4 -17 -20 163.680 371.749   1
  -4  17  19-35.3126 417.763   1
  -4  17  18-143.746 378.565   1
   4 -17 -18 34.1068 332.393   1
  -4  17  17 328.129 384.740   1
   4 -17 -17 657.430 342.733   1
  -4  17  16 958.644 394.567   1
   4 -17 -16 944.775 350.157   1
  -4  17  15 260.185 354.039   1
   4 -17 -15 105.821 325.345   1
  -4  17  14 784.091 384.749   1
   4 -17 -14 141.731 345.807   1
  -4  17  13 37.3867 379.372   1
   4 -17 -13-35.4058 348.051   1
  -4  17  12 223.670 350.419   1
   4 -17 -12 70.6933 323.383   1
  -4  17  10 1029.36 374.146   1
   4 -17 -10 1007.98 349.187   1
  -4  17   9 834.602 357.762   1
   4 -17  -9 102.684 313.602   1
  -4  17   8 893.085 346.469   1
   4 -17  -8 168.155 309.756   1
   4 -17  -7 757.569 317.072   1
  -4  17   6 341.922 330.032   1
   4 -17  -6 160.409 300.716   1
  -4  17   5-32.8877 293.108   1
   4 -17  -5-310.990 265.917   1
  -4  17   4 1752.28 343.816   1
   4 -17  -4 1713.90 338.905   1
  -4  17   3 236.361 280.827   1
   4 -17  -3-28.2822 257.691   1
  -4  17   1 611.016 244.447   1
   4  17   0-150.319 236.496   1
   4  17   1 541.150 260.707   1
   4  17   2 230.592 273.008   1
  -4 -17  -2 27.2551 262.911   1
   4  17   3 454.737 250.989   1
  -4 -17  -3 28.6714 250.886   1
   4  17   4 1199.01 304.571   1
  -4 -17  -4 1823.51 305.613   1
   4  17   5 65.4101 290.079   1
  -4 -17  -5-216.568 268.541   1
   4  17   6 269.058 309.451   1
  -4 -17  -6-95.4823 282.882   1
   4  17   7 103.272 309.777   1
  -4 -17  -7 521.091 291.940   1
   4  17   8-35.0644 320.465   1
  -4 -17  -8 531.631 304.927   1
   4  17   9 35.5729 324.698   1
  -4 -17  -9-134.881 304.074   1
   4  17  10 757.123 356.558   1
  -4 -17 -10 817.812 322.120   1
   4  17  11 145.526 364.859   1
  -4 -17 -11 446.930 330.847   1
   4  17  12 73.0719 355.597   1
  -4 -17 -12 276.146 335.387   1
   4  17  13-658.956 367.530   1
  -4 -17 -13 138.327 307.010   1
   4  17  15 254.537 374.675   1
  -4 -17 -15 275.314 330.447   1
   4  17  16 468.902 389.083   1
  -4 -17 -16 1025.79 360.070   1
   4  17  17 107.319 409.067   1
  -4 -17 -17 643.575 361.374   1
   4  17  18 353.445 410.898   1
  -4 -17 -18 468.258 360.578   1
   4  17  19 452.758 427.421   1
  -4 -17 -19 461.918 357.446   1
   4  17  20 307.769 413.616   1
  -4 -17 -20-356.797 347.797   1
  -4  18  19-34.9784 432.353   1
   4 -18 -19-396.824 378.695   1
  -4  18  17-181.713 398.308   1
   4 -18 -17-275.551 355.410   1
  -4  18  15 1230.46 416.233   1
   4 -18 -15 35.3349 363.906   1
  -4  18  14 37.5848 405.710   1
   4 -18 -14 817.341 372.016   1
  -4  18  13 113.293 362.884   1
   4 -18 -13 107.115 325.959   1
  -4  18  12 907.533 401.300   1
   4 -18 -12 356.715 344.781   1
  -4  18  11 339.475 357.955   1
   4 -18 -11 35.5858 335.847   1
  -4  18   9 632.547 375.929   1
  -4  18   8 403.772 345.190   1
  -4  18   7-289.507 338.609   1
   4  18   5 33.9615 310.601   1
   4  18   6 243.926 339.328   1
   4  18   7 177.784 323.339   1
  -4 -18  -7 100.809 268.204   1
   4  18   8 252.869 331.670   1
  -4 -18  -8 888.164 321.204   1
   4  18   9-73.1432 343.731   1
  -4 -18  -9-138.234 307.833   1
   4  18  11-74.0653 340.927   1
  -4 -18 -11 455.138 321.068   1
   4  18  12 1001.40 394.598   1
  -4 -18 -12 666.771 358.029   1
   4  18  14 625.836 385.710   1
  -4 -18 -14 453.643 336.890   1
   4  18  15 915.369 405.633   1
  -4 -18 -15-34.6705 328.533   1
   4  18  16-36.2804 413.287   1
  -4 -18 -16 446.403 383.073   1
   4  18  17 322.860 412.803   1
  -4 -18 -17 101.947 354.958   1
   4  18  18 317.122 438.657   1
  -4 -18 -18 367.090 363.588   1
   4  18  19-276.824 432.654   1
  -4 -18 -19 492.250 369.849   1
   5   0 -26 486.253 397.596   1
  -5   0  25 444.246 372.589   1
   5   0 -25 522.016 368.368   1
  -5   0  24 737.175 352.407   1
   5   0 -24 694.345 350.500   1
  -5   0  23 329.644 370.616   1
   5   0 -23 34.4922 355.782   1
  -5   0  22 1088.58 367.511   1
   5   0 -22 2527.48 385.124   1
  -5   0  21-35.7619 340.464   1
   5   0 -21 673.642 350.583   1
  -5   0  20 2883.85 386.647   1
   5   0 -20 2450.78 373.712   1
  -5   0  19 310.322 320.365   1
   5   0 -19-129.811 309.573   1
  -5   0  18 2961.26 417.055   1
   5   0 -18 3079.10 401.235   1
  -5   0  16 2478.52 370.419   1
   5   0 -16 2636.90 359.985   1
  -5   0  15 276.422 271.392   1
   5   0 -15 57.8330 260.930   1
   5   0 -14 2896.07 340.824   1
  -5   0  13-113.722 244.126   1
   5   0 -13-160.608 239.035   1
  -5   0  12 734.834 251.428   1
   5   0 -12 871.352 241.468   1
  -5   0  10 43135.5 2736.97   1
   5   0 -10 42775.0 2730.43   1
  -5   0   9-233.649 198.685   1
   5   0  -9 198.908 172.586   1
  -5   0   8 3417.63 310.111   1
   5   0  -8 2681.06 295.902   1
  -5   0   7-144.654 189.445   1
   5   0  -7-39.4827 173.289   1
  -5   0   6 19403.8 1251.10   1
   5   0  -6 18972.1 1247.87   1
  -5   0   5 159.078 161.134   1
   5   0  -5 50.3944 160.055   1
  -5   0   4 15342.8 983.435   1
   5   0  -4 14545.4 980.426   1
  -5   0   3 228.363 148.630   1
   5   0  -3-108.808 149.655   1
  -5   0   2 42401.4 2810.65   1
   5   0  -2 46868.9 2810.81   1
   5   0  -1 195.409 141.862   1
  -5   0   1-46.3467 143.599   1
   5   0   0 44.4276 139.436   1
  -5   0   0-91.8276 140.256   1
   5   0   1 45.2306 163.062   1
  -5   0  -1-92.4288 160.073   1
   5   0   2 43987.3 2780.55   1
  -5   0  -2 44274.0 2779.74   1
   5   0   3 16.3737 156.789   1
  -5   0  -3 111.561 158.863   1
  -5   0  -4 16741.4 1076.75   1
   5   0   4 16270.6 1079.40   1
   5   0   5-17.7624 173.211   1
  -5   0  -5 208.751 163.281   1
  -5   0  -6 18236.1 1252.12   1
   5   0   6 20508.0 1259.40   1
   5   0   7 377.468 180.081   1
  -5   0  -7 96.0055 173.025   1
   5   0   8 3062.14 295.360   1
  -5   0  -8 2660.49 286.098   1
  -5   0  -9-21.5237 175.292   1
   5   0   9 113.997 183.331   1
   5   0  10 42061.5 2618.61   1
  -5   0 -10 40179.7 2609.64   1
   5   0  11 128.557 225.472   1
  -5   0 -11 285.326 212.153   1
   5   0  12 903.099 267.032   1
  -5   0 -12 402.163 222.324   1
  -5   0 -13-157.267 243.699   1
   5   0  14 1796.97 314.741   1
  -5   0 -14 2058.41 314.778   1
   5   0  15-539.369 289.464   1
  -5   0 -15-28.4902 267.296   1
   5   0  16 2690.43 351.701   1
  -5   0 -17-30.1813 276.613   1
   5   0  17 191.017 278.146   1
  -5   0 -18 1734.56 323.463   1
   5   0  18 1891.97 336.533   1
  -5   0 -19 255.769 326.251   1
   5   0  19 689.953 322.621   1
  -5   0 -20 2253.56 340.078   1
   5   0  20 894.723 328.971   1
  -5   0 -21 32.8890 292.893   1
   5   0  21-34.6780 305.564   1
  -5   0 -22 935.193 339.382   1
   5   0  22 916.077 341.521   1
  -5   0 -23 270.493 350.015   1
   5   0  23 535.020 357.470   1
  -5   0 -24 307.047 358.782   1
   5   0  24 577.642 357.759   1
  -5   0 -25 446.185 373.454   1
   5   0  25-108.771 351.634   1
   5  -1 -26 721.207 378.794   1
  -5   1  25-36.5983 391.978   1
  -5  -1  25 374.402 338.358   1
   5  -1 -25 861.507 390.650   1
   5   1 -25 1159.77 362.071   1
  -5  -1  24 966.764 381.385   1
   5   1 -24 559.403 366.818   1
  -5  -1  23 368.695 332.040   1
  -5   1  23 72.9054 316.621   1
   5   1 -23-207.986 342.194   1
   5  -1 -23 617.599 329.317   1
  -5   1  22 397.776 366.330   1
   5  -1 -22 273.057 359.057   1
  -5  -1  21 894.992 331.889   1
   5   1 -21 269.662 320.494   1
  -5  -1  20 2106.80 392.041   1
  -5   1  20 1657.51 381.315   1
   5   1 -20 1883.59 372.757   1
   5  -1 -20 1431.25 377.680   1
  -5  -1  19 411.678 317.767   1
  -5   1  19 589.007 324.614   1
   5   1 -19 516.920 306.891   1
   5  -1 -19 491.479 312.343   1
  -5   1  18 881.757 311.350   1
   5  -1 -18 1700.50 310.428   1
  -5  -1  17-32.4502 289.334   1
   5   1 -17 763.761 292.333   1
  -5  -1  16 627.745 293.326   1
   5   1 -16 147.808 263.317   1
   5  -1 -16 334.692 252.150   1
  -5   1  15 5673.30 481.688   1
  -5  -1  15 6268.31 489.726   1
   5   1 -15 4907.01 458.854   1
   5  -1 -15 4392.68 451.146   1
  -5  -1  14 2474.10 325.793   1
  -5   1  14 1775.65 350.164   1
   5  -1 -14 2646.71 342.373   1
  -5  -1  13 31980.4 2051.99   1
  -5   1  13 30749.0 2051.15   1
   5   1 -13 31737.2 2045.80   1
   5  -1 -13 32206.3 2048.41   1
  -5   1  12 32309.5 2246.43   1
   5  -1 -12 37790.6 2253.45   1
  -5  -1  11 10113.6 744.885   1
   5   1 -11 10589.1 734.471   1
   5  -1 -10 548.870 211.609   1
   5   1 -10 908.753 209.548   1
  -5   1  10 582.859 230.138   1
  -5  -1  10 1102.70 205.178   1
   5  -1  -9 4536.73 355.770   1
   5   1  -9 3397.60 329.406   1
  -5  -1   9 3579.71 336.394   1
  -5   1   9 3649.85 353.151   1
  -5  -1   8 3318.22 294.017   1
  -5   1   8 2505.23 286.205   1
   5   1  -8 2732.61 278.844   1
   5  -1  -8 2843.56 291.630   1
  -5  -1   7 5076.22 399.989   1
  -5   1   7 4267.81 406.541   1
   5   1  -7 5745.40 404.139   1
   5  -1  -7 5365.93 414.604   1
  -5  -1   6 3796.20 345.998   1
  -5   1   6 4587.92 366.244   1
   5  -1  -6 4286.65 364.022   1
   5   1  -6 4381.10 344.168   1
  -5  -1   5 3434.66 291.555   1
   5  -1  -5 3663.32 297.048   1
   5   1  -5 3370.34 289.235   1
  -5   1   5 3211.32 299.894   1
   5  -1  -4 94138.7 6340.89   1
   5   1  -4 107534. 6343.85   1
  -5  -1   4 101773. 6344.31   1
  -5   1   4 103718. 6345.84   1
   5  -1  -3 4618.86 342.367   1
   5   1  -3 4344.00 343.319   1
  -5   1   3 4471.14 344.501   1
  -5  -1   3 3809.45 333.102   1
   5  -1  -2 44556.2 2676.76   1
  -5   1   2 40626.4 2678.25   1
   5   1  -2 40964.8 2675.75   1
  -5  -1   2 43674.1 2678.46   1
  -5  -1   1 522.710 151.877   1
   5   1  -1 539.773 151.873   1
   5  -1  -1 911.597 175.704   1
  -5   1   1 657.356 179.149   1
   5   1   0 45444.3 3085.12   1
   5  -1   0 51700.9 3087.70   1
  -5  -1   0 48217.9 3089.21   1
  -5   1   0 51353.1 3088.43   1
  -5  -1  -1 606.780 159.021   1
  -5   1  -1 214.347 151.484   1
   5  -1   1 411.520 154.242   1
   5   1   1 481.788 163.349   1
   5  -1   2 41325.6 2819.67   1
  -5  -1  -2 44085.9 2824.66   1
   5   1   2 48708.8 2829.51   1
  -5   1  -2 46133.6 2824.41   1
   5   1   3 4288.17 339.815   1
   5  -1   3 4147.11 342.989   1
  -5  -1  -3 4074.18 341.268   1
  -5   1  -3 4875.89 346.970   1
   5   1   4 99539.1 6475.05   1
   5  -1   4 107468. 6473.85   1
  -5  -1  -4 100368. 6473.59   1
  -5   1  -4 107258. 6472.02   1
   5  -1   5 3735.70 310.573   1
   5   1   5 3148.08 312.732   1
  -5  -1  -5 3600.78 315.729   1
  -5   1  -5 4192.31 311.300   1
  -5  -1  -6 4520.22 365.711   1
  -5   1  -6 4292.46 347.451   1
   5  -1   6 4161.07 344.905   1
   5   1   6 4661.57 364.550   1
  -5   1  -7 4867.09 377.729   1
  -5  -1  -7 4295.42 386.831   1
   5  -1   7 5022.52 386.155   1
   5   1   7 5451.52 405.636   1
   5  -1   8 3270.55 282.156   1
  -5  -1  -8 2792.79 277.227   1
  -5   1  -8 2452.74 265.508   1
   5   1   8 2936.48 292.211   1
   5   1   9 4902.45 402.492   1
   5  -1   9 4936.01 376.953   1
  -5  -1  -9 4188.95 379.182   1
  -5   1  -9 4149.57 368.688   1
   5   1  10 526.290 197.868   1
   5  -1  10 589.256 209.402   1
  -5  -1 -10 467.106 191.135   1
  -5   1 -10 726.264 197.987   1
   5  -1  11 9210.18 661.180   1
  -5   1 -11 9080.69 653.388   1
   5   1  12 36306.2 2212.13   1
  -5  -1 -12 32483.0 2197.04   1
   5   1  13 31266.1 2098.48   1
   5  -1  13 32143.1 2098.36   1
  -5  -1 -13 33943.6 2097.74   1
  -5  -1 -14 1846.87 304.310   1
  -5   1 -14 2874.58 317.955   1
   5  -1  14 1852.01 323.231   1
   5   1  14 2513.76 319.361   1
  -5   1 -15 5482.77 468.840   1
  -5  -1 -15 5144.85 484.538   1
   5  -1  15 5588.88 480.489   1
   5   1  15 5141.32 493.578   1
   5   1  16 690.393 288.401   1
   5  -1  16 60.8867 263.340   1
   5  -1  17 94.2899 266.705   1
  -5   1 -17 715.087 254.138   1
   5   1  18 921.914 315.427   1
  -5  -1 -18 1688.29 313.858   1
   5   1  19 332.847 324.746   1
   5  -1  19 848.160 301.164   1
  -5   1 -19 698.098 280.760   1
  -5  -1 -19 64.2365 307.383   1
   5  -1  20 2054.55 372.467   1
   5   1  20 1658.68 374.499   1
  -5   1 -20 2117.29 352.229   1
  -5  -1 -20 1498.61 354.111   1
   5  -1  21 34.6660 322.770   1
  -5   1 -21-295.477 335.387   1
   5   1  22 105.592 318.278   1
  -5  -1 -22 300.356 323.759   1
   5  -1  23 968.850 348.313   1
   5   1  23 675.344 325.607   1
  -5   1 -23 441.105 339.371   1
  -5  -1 -23 539.144 322.720   1
   5  -1  24 109.009 321.487   1
  -5   1 -24 515.028 331.670   1
   5   1  25 251.453 341.232   1
  -5  -1 -25 339.658 328.610   1
   5   1  26 107.469 343.035   1
  -5  -1 -26 169.944 342.203   1
  -5   2  27-428.126 342.865   1
   5  -2 -27 638.591 358.893   1
  -5   2  26 432.545 368.467   1
   5  -2 -26 101.813 373.082   1
  -5   2  25-471.242 381.850   1
   5  -2 -25 409.592 388.112   1
  -5   2  24 290.713 381.227   1
  -5  -2  24 1010.03 367.162   1
   5  -2 -24 923.938 376.719   1
   5   2 -24 246.930 365.108   1
  -5   2  23 907.091 328.770   1
  -5  -2  23-258.941 347.202   1
   5  -2 -23-102.722 320.812   1
   5   2 -23 244.206 354.244   1
  -5   2  22 830.604 382.177   1
  -5  -2  22 1097.34 340.379   1
   5  -2 -22 922.342 375.791   1
   5   2 -22 1167.38 346.740   1
  -5   2  21 71.6280 324.195   1
  -5  -2  21 538.824 335.578   1
   5   2 -21 269.681 333.672   1
   5  -2 -21 406.400 318.855   1
  -5   2  20 742.943 359.726   1
  -5  -2  20 455.822 324.030   1
   5   2 -20 32.9616 311.756   1
   5  -2 -20 335.397 341.659   1
  -5   2  19-243.818 281.005   1
  -5  -2  19 34.1832 297.519   1
   5   2 -19 610.649 296.483   1
   5  -2 -19 363.242 285.525   1
  -5   2  18 273.428 308.313   1
   5  -2 -18 874.909 322.122   1
  -5  -2  17 3636.29 423.500   1
   5   2 -17 3236.49 400.388   1
   5  -2 -17 4657.39 443.796   1
  -5  -2  16 4294.43 441.355   1
   5   2 -16 4469.66 435.675   1
  -5   2  15 379.645 297.210   1
  -5  -2  15 269.427 263.186   1
   5  -2 -15-119.968 279.671   1
   5   2 -15 477.651 232.833   1
   5  -2 -14 4702.24 431.334   1
   5   2 -14 4693.63 438.293   1
  -5  -2  14 4834.29 449.911   1
  -5   2  14 5388.06 457.664   1
   5  -2 -13 4675.31 451.545   1
   5   2 -13 4436.90 420.564   1
  -5   2  13 4931.60 466.565   1
  -5  -2  13 5044.52 440.349   1
   5  -2 -12 161.109 223.565   1
  -5   2  12-255.523 234.101   1
   5  -2 -11 5953.15 478.072   1
  -5  -2  11 6411.89 497.957   1
   5   2 -11 6147.60 475.402   1
  -5   2  11 5956.15 487.980   1
   5   2 -10 19116.7 1219.88   1
  -5  -2  10 17857.9 1221.91   1
   5  -2  -9 979.529 225.917   1
   5   2  -9 831.896 200.298   1
  -5   2   9 569.579 217.714   1
  -5  -2   9 949.852 221.183   1
   5  -2  -8 19517.7 1150.82   1
  -5   2   8 17588.4 1150.81   1
   5   2  -8 16370.6 1133.96   1
  -5  -2   8 16157.8 1132.79   1
   5  -2  -7 12003.7 785.714   1
  -5  -2   7 11555.6 779.562   1
  -5   2   7 11802.4 789.116   1
   5   2  -7 10999.7 775.641   1
   5   2  -6 354.910 151.811   1
  -5  -2   6 279.692 146.579   1
  -5   2   6 124.880 167.090   1
   5  -2  -6 120.045 166.780   1
   5   2  -5 259.844 155.496   1
   5  -2  -5 336.598 166.389   1
  -5  -2   5 186.412 155.889   1
  -5   2   5 97.6228 169.234   1
  -5   2   4 27670.3 1713.64   1
  -5  -2   4 26140.6 1708.57   1
   5   2  -4 27707.6 1707.77   1
   5  -2  -4 25498.6 1709.41   1
  -5  -2   3 176.455 155.607   1
  -5   2   3-150.397 148.301   1
   5  -2  -3 188.797 140.227   1
   5   2  -3 156.385 152.240   1
  -5  -2   2 73653.1 4367.55   1
   5   2  -2 68076.1 4363.23   1
   5  -2  -2 67792.3 4364.42   1
  -5   2   2 69719.6 4366.79   1
  -5  -2   1 10855.9 789.308   1
  -5   2   1 12689.1 796.790   1
   5  -2  -1 11919.3 790.996   1
   5   2  -1 12162.4 787.973   1
  -5  -2   0 203.433 147.102   1
   5   2   0-170.083 135.712   1
  -5   2   0-169.372 154.766   1
   5  -2   0-74.8860 135.381   1
  -5   2  -1 10481.0 754.488   1
  -5  -2  -1 10754.6 757.651   1
   5   2   1 11921.2 759.698   1
   5  -2   1 12377.6 759.558   1
   5   2   2 70235.3 4235.01   1
  -5   2  -2 62400.5 4229.90   1
   5  -2   2 66108.8 4226.19   1
  -5  -2  -2 72373.2 4235.08   1
   5  -2   3 170.257 143.873   1
  -5  -2  -3 67.1473 120.351   1
  -5   2  -3 46.0433 129.696   1
   5   2   3 52.1685 120.973   1
  -5   2  -4 26780.7 1701.06   1
  -5  -2  -4 25986.0 1707.09   1
   5   2   4 25783.8 1709.36   1
   5  -2   4 28111.5 1705.57   1
   5  -2   5-16.6972 133.531   1
   5   2   5 191.174 175.432   1
  -5  -2  -5 332.740 187.808   1
  -5   2  -5 209.566 136.129   1
   5  -2   6 156.551 139.760   1
   5   2   6 101.383 171.842   1
  -5   2  -6 119.833 143.122   1
  -5  -2  -6 176.163 169.703   1
   5  -2   7 10600.1 759.761   1
  -5   2  -7 11025.4 762.093   1
  -5  -2  -7 12428.1 777.566   1
   5   2   7 11395.0 778.020   1
  -5  -2  -8 15944.8 1064.33   1
  -5   2  -8 15326.3 1052.32   1
   5   2   8 16213.9 1067.29   1
   5  -2   8 16635.1 1057.84   1
   5  -2   9 1011.98 207.552   1
   5   2   9 1207.41 244.931   1
  -5   2  -9 1118.65 194.263   1
  -5  -2  -9 1357.51 230.912   1
  -5   2 -10 18833.6 1232.84   1
   5  -2  10 18566.5 1235.24   1
  -5  -2 -11 6352.10 499.196   1
  -5   2 -11 5939.38 477.182   1
   5   2  11 5919.74 507.569   1
   5  -2  11 5987.86 478.876   1
  -5  -2 -12 79.3339 235.061   1
  -5   2 -12 71.4014 210.675   1
   5   2  12-28.5695 253.404   1
   5  -2  12 207.261 253.851   1
  -5  -2 -13 4567.44 448.115   1
   5   2  13 5079.69 456.373   1
  -5   2 -14 4703.01 418.968   1
  -5  -2 -14 4365.03 429.079   1
   5   2  14 4613.10 453.000   1
   5  -2  14 4150.92 423.496   1
  -5  -2 -15 620.909 237.905   1
  -5   2 -15 385.052 241.480   1
   5   2  15-123.712 232.275   1
   5  -2  15-345.361 264.414   1
   5  -2  16 3169.92 394.169   1
   5   2  16 4075.11 434.524   1
  -5   2 -17 3438.94 380.492   1
  -5  -2 -17 3307.28 393.184   1
   5  -2  17 2386.84 376.569   1
   5   2  17 3781.25 396.017   1
  -5   2 -18 790.607 288.146   1
  -5  -2 -18 441.618 276.932   1
   5  -2  18 31.7551 288.830   1
   5   2  18 498.296 307.463   1
   5   2  19 301.494 327.254   1
   5  -2  19 552.727 316.036   1
  -5   2 -19 629.648 291.742   1
  -5  -2 -19 420.073 320.686   1
   5   2  20 277.452 339.799   1
   5  -2  20 404.912 306.863   1
  -5   2 -20 541.600 289.887   1
  -5  -2 -20 608.040 335.302   1
   5  -2  21-34.5765 325.585   1
   5   2  21 69.5841 334.317   1
  -5  -2 -21 32.9801 339.548   1
  -5   2 -21 294.873 318.223   1
   5   2  22 281.338 346.406   1
   5  -2  22 1342.95 355.766   1
  -5   2 -22 603.153 336.592   1
  -5  -2 -22 1066.86 360.498   1
   5  -2  23 685.266 343.775   1
   5   2  23 283.280 344.901   1
  -5   2 -23 374.968 333.267   1
  -5  -2 -23 402.911 346.117   1
   5   2  24 605.595 352.379   1
  -5   2 -24 1003.26 364.347   1
  -5  -2 -24 336.716 353.668   1
   5   2  25 356.108 343.848   1
  -5  -2 -25 235.712 360.461   1
  -5  -2 -27 167.090 380.124   1
   5  -3 -28 293.416 385.656   1
   5  -3 -26 1341.66 409.517   1
  -5   3  26 641.047 395.003   1
   5  -3 -25-101.536 385.129   1
  -5   3  25 610.845 390.541   1
   5  -3 -24 783.569 368.381   1
  -5   3  24 613.733 358.150   1
   5   3 -23 315.945 352.032   1
  -5  -3  23 259.241 352.386   1
   5  -3 -22-34.1843 364.408   1
   5   3 -22-172.349 320.859   1
  -5   3  22 72.1073 362.289   1
  -5  -3  22-36.4359 316.907   1
   5   3 -21 67.5146 304.061   1
   5  -3 -21 1222.71 323.600   1
  -5   3  21 752.359 323.691   1
  -5  -3  21 535.327 332.188   1
   5   3 -20 2734.00 385.613   1
  -5  -3  20 2507.28 401.817   1
   5  -3 -19 2295.07 349.931   1
   5   3 -19 2177.07 354.771   1
  -5   3  19 1401.98 347.482   1
  -5  -3  19 2200.94 358.647   1
   5  -3 -18 915.888 322.208   1
   5   3 -18 1987.05 327.635   1
  -5   3  18 930.621 333.750   1
  -5  -3  18 1378.40 339.989   1
   5  -3 -17-32.0715 316.406   1
   5   3 -17-179.933 270.466   1
  -5   3  17-168.948 316.971   1
  -5  -3  17 31.7067 277.028   1
   5  -3 -16-281.972 312.351   1
   5   3 -16 57.7269 245.627   1
  -5   3  16 395.933 328.376   1
  -5  -3  16 457.735 262.045   1
   5  -3 -15 1769.03 355.351   1
   5   3 -15 3436.67 342.897   1
  -5   3  15 2216.32 366.149   1
  -5  -3  15 2894.71 340.459   1
  -5  -3  14 5382.13 471.289   1
   5  -3 -14 5799.34 476.196   1
   5   3 -14 5386.23 463.554   1
  -5   3  14 4707.09 472.140   1
  -5   3  13 2803.21 371.709   1
   5  -3 -13 3146.86 369.912   1
  -5  -3  12 627.802 231.767   1
  -5   3  12 290.195 231.187   1
   5   3 -12 650.801 220.448   1
   5  -3 -12 440.196 214.755   1
  -5  -3  11-142.043 199.454   1
  -5   3  11-250.770 246.575   1
   5   3 -11 408.196 209.869   1
   5  -3 -11 52.7003 249.018   1
   5   3 -10 63.6907 178.075   1
   5  -3 -10 201.254 222.662   1
  -5  -3  10-66.3934 195.477   1
  -5   3  10 133.314 231.425   1
  -5  -3   9 15711.2 1097.82   1
   5   3  -9 16384.4 1095.69   1
   5  -3  -9 16990.6 1110.34   1
  -5   3   9 17614.8 1116.91   1
  -5  -3   8 24075.9 1571.68   1
   5   3  -8 23909.5 1566.68   1
   5  -3  -8 25292.8 1587.10   1
  -5   3   8 24652.1 1590.52   1
  -5  -3   7 18908.6 1273.60   1
   5   3  -7 20007.0 1273.86   1
   5  -3  -7 19823.8 1284.78   1
  -5   3   7 19947.5 1290.17   1
  -5  -3   6 30081.6 1957.72   1
  -5   3   6 30614.5 1972.43   1
   5   3  -6 32589.3 1958.41   1
   5  -3  -6 29633.5 1966.06   1
   5   3  -5 23609.0 1567.44   1
   5  -3  -5 25340.8 1581.80   1
  -5   3   5 24535.8 1581.69   1
  -5  -3   5 24826.4 1572.66   1
   5  -3  -4 25684.5 1588.89   1
  -5   3   4 24586.8 1589.16   1
   5   3  -4 23661.9 1577.67   1
  -5  -3   4 25089.4 1581.57   1
  -5  -3   3 1043.67 179.122   1
   5   3  -3 1191.09 176.542   1
  -5   3   3 1274.12 190.052   1
  -5  -3   2 1104.42 161.220   1
   5   3  -2 1215.36 162.452   1
  -5   3   2 859.865 171.087   1
   5  -3  -2 858.023 175.636   1
   5  -3  -1 78020.0 4678.41   1
  -5   3   1 76821.1 4680.47   1
   5   3  -1 84134.7 4682.77   1
  -5  -3   0 63699.0 4039.15   1
  -5   3   0 63234.2 4036.36   1
   5  -3   0 64818.3 4036.14   1
   5   3   0 66002.0 4038.83   1
   5   3   1 81744.8 5006.81   1
  -5   3  -1 79454.0 5001.76   1
   5  -3   1 81367.1 5001.04   1
  -5  -3  -1 77602.5 5004.23   1
   5  -3   2 716.342 160.912   1
   5   3   2 1072.82 176.099   1
  -5   3  -2 711.487 168.325   1
  -5  -3  -2 869.490 167.939   1
   5  -3   3 1449.76 175.182   1
  -5   3  -3 1542.03 181.725   1
  -5  -3  -3 1159.43 168.334   1
   5   3   3 1436.55 182.649   1
  -5  -3  -4 25421.9 1568.15   1
  -5   3  -4 24104.0 1558.13   1
   5  -3   4 23635.4 1559.11   1
   5   3   4 24574.8 1569.37   1
  -5   3  -5 22637.8 1524.11   1
  -5  -3  -5 24677.7 1537.52   1
   5   3   5 24417.9 1540.35   1
   5  -3   5 23898.8 1525.82   1
  -5   3  -6 29833.3 1952.56   1
  -5  -3  -6 31463.3 1967.03   1
   5  -3   6 30747.7 1957.22   1
   5   3   6 31258.7 1972.05   1
  -5   3  -7 20228.1 1288.65   1
  -5  -3  -7 20251.3 1298.32   1
   5  -3   7 19676.2 1286.03   1
   5   3   7 19203.9 1300.14   1
  -5   3  -8 23813.7 1483.18   1
  -5  -3  -8 21796.7 1497.16   1
   5  -3   8 23900.7 1487.39   1
   5   3   8 22035.7 1502.10   1
  -5   3  -9 16698.8 1113.63   1
  -5  -3  -9 17604.2 1134.57   1
   5  -3   9 17300.3 1120.00   1
   5   3   9 16083.1 1139.38   1
  -5   3 -10 246.970 184.106   1
  -5  -3 -10-74.2351 216.679   1
   5   3  10-26.7550 236.299   1
   5  -3  10 87.7877 205.116   1
  -5  -3 -11 52.0489 227.010   1
  -5   3 -11 86.9002 198.486   1
   5  -3  11 326.907 209.006   1
   5   3  11 84.9998 245.492   1
  -5  -3 -12 135.005 256.221   1
  -5   3 -12 161.751 218.900   1
   5   3  12-29.1913 271.291   1
   5  -3  12 176.011 223.577   1
  -5  -3 -13 2866.96 351.578   1
   5   3  13 2009.69 358.575   1
  -5   3 -14 6150.80 462.065   1
  -5  -3 -14 5250.48 462.893   1
   5  -3  14 5281.88 459.968   1
   5   3  14 4995.95 473.470   1
   5   3  15 2829.16 373.069   1
   5  -3  15 2226.94 328.653   1
  -5  -3 -15 2072.78 355.813   1
  -5   3 -15 2477.73 322.321   1
   5  -3  16 646.084 268.886   1
  -5  -3 -17 187.497 286.079   1
  -5   3 -17 173.673 273.839   1
   5  -3  17 243.863 281.835   1
   5   3  17 230.691 297.442   1
   5  -3  18 1560.41 329.125   1
  -5   3 -18 2288.46 331.499   1
  -5  -3 -18 1622.31 356.667   1
   5   3  19 1172.12 349.102   1
   5  -3  20 1945.92 367.002   1
  -5   3 -20 2608.47 354.727   1
   5  -3  21 793.473 324.747   1
   5   3  21 243.816 343.496   1
  -5  -3 -21 1023.54 347.378   1
  -5   3 -21 163.545 309.819   1
   5   3  22 421.432 332.596   1
   5  -3  22-35.4398 313.715   1
  -5   3 -22-100.535 310.827   1
  -5  -3 -22 233.013 347.568   1
   5   3  23 493.864 359.157   1
  -5  -3 -23-267.557 343.242   1
   5   3  24 672.724 370.437   1
  -5  -3 -24 1003.89 388.870   1
   5   3  25 105.903 364.604   1
  -5  -3 -25 1035.13 389.107   1
   5   3  26 805.827 390.033   1
  -5  -3 -26 498.602 388.218   1
   5   3  27-347.181 370.093   1
  -5  -3 -27 394.714 380.709   1
  -5   4  27 694.564 379.711   1
   5  -4 -27-98.0999 394.536   1
  -5   4  26 598.844 382.898   1
   5  -4 -26 796.260 393.500   1
  -5   4  24 1076.01 364.024   1
   5  -4 -24 848.240 338.721   1
  -5   4  23 683.895 380.899   1
   5  -4 -23 818.925 386.296   1
  -5   4  22 2050.86 390.114   1
  -5  -4  22 2171.20 388.844   1
   5  -4 -22 920.952 372.855   1
   5   4 -22 1669.47 375.363   1
  -5   4  21 430.473 364.712   1
  -5  -4  21 603.498 336.890   1
   5   4 -21 743.219 338.672   1
  -5  -4  20 172.719 305.686   1
   5   4 -20 32.8669 305.337   1
   5  -4 -20-169.013 331.719   1
  -5   4  19 778.506 350.250   1
   5  -4 -19 167.660 346.921   1
  -5  -4  18 841.671 296.762   1
  -5   4  18 523.231 305.213   1
   5   4 -18 154.022 276.356   1
   5  -4 -18 661.158 277.895   1
  -5  -4  17 3599.07 396.046   1
  -5   4  17 2879.02 420.458   1
   5   4 -17 3967.92 400.896   1
   5  -4 -17 3475.58 410.882   1
  -5  -4  16 5392.87 477.984   1
   5  -4 -16 5501.27 489.103   1
  -5   4  16 4832.08 506.657   1
   5   4 -16 5155.59 479.914   1
   5   4 -15 4017.66 386.234   1
  -5  -4  15 3644.93 394.647   1
   5  -4 -14 10263.7 736.700   1
  -5  -4  14 10102.6 734.445   1
  -5   4  14 9332.72 738.581   1
   5   4 -14 10611.7 733.661   1
   5  -4 -13 2925.99 352.234   1
  -5   4  13 2469.00 363.755   1
   5  -4 -12 11829.7 830.803   1
  -5   4  12 11247.0 834.024   1
   5   4 -12 12198.7 809.511   1
  -5  -4  12 11392.0 812.706   1
   5  -4 -11 17454.2 1146.12   1
  -5  -4  11 15846.5 1123.59   1
  -5   4  11 17068.5 1152.64   1
   5   4 -11 17454.2 1120.18   1
   5   4 -10 1346.88 213.823   1
  -5  -4  10 1455.94 216.099   1
  -5   4  10 1479.01 288.409   1
   5  -4 -10 1061.99 260.286   1
  -5  -4   9 1910.55 229.257   1
   5   4  -9 1669.33 209.681   1
   5  -4  -8 26024.7 1761.45   1
  -5  -4   8 28387.8 1743.95   1
  -5   4   8 25495.5 1767.29   1
   5   4  -8 28019.5 1741.75   1
  -5  -4   7 3187.40 280.377   1
   5  -4  -7 3221.72 319.427   1
   5   4  -7 3486.14 280.160   1
  -5   4   7 2755.82 321.604   1
  -5   4   6 112.712 155.254   1
  -5  -4   6 69.6767 139.060   1
   5  -4  -6 340.084 174.176   1
   5   4  -6 470.503 144.339   1
  -5   4   5 741.187 192.982   1
  -5  -4   5 1056.01 163.547   1
   5  -4  -5 523.832 175.113   1
   5   4  -5 620.975 160.051   1
   5  -4  -4 26787.8 1760.41   1
  -5   4   4 26861.5 1761.82   1
   5   4  -4 28244.7 1749.41   1
  -5  -4   4 27680.8 1752.01   1
  -5  -4   3 1487.62 192.864   1
   5   4  -3 1694.30 193.577   1
  -5   4   3 1568.71 200.219   1
   5  -4  -3 1534.22 201.950   1
   5  -4  -2 12688.3 812.758   1
   5   4  -2 11935.9 811.895   1
  -5  -4   2 12353.0 815.266   1
  -5   4   2 12041.1 814.089   1
   5  -4  -1 4760.97 365.406   1
  -5   4   1 4756.03 367.371   1
   5   4  -1 4781.01 373.455   1
  -5  -4   1 5141.77 373.521   1
   5  -4   0-15.3653 145.860   1
  -5   4   0 127.544 149.081   1
   5   4   0 16.6035 153.761   1
  -5  -4   0 243.425 142.499   1
   5   4   1 5551.49 414.984   1
  -5  -4  -1 5600.13 413.793   1
   5  -4   1 5845.93 408.832   1
  -5   4  -1 5328.95 406.663   1
   5   4   2 13873.1 876.892   1
  -5  -4  -2 13941.9 874.486   1
   5  -4   2 12133.3 858.711   1
  -5   4  -2 12932.1 861.563   1
  -5   4  -3 1701.69 186.366   1
   5   4   3 1342.52 195.948   1
  -5  -4  -3 1094.14 191.182   1
   5  -4   3 1835.04 183.163   1
  -5  -4  -4 27597.9 1827.46   1
  -5   4  -4 27568.4 1816.73   1
   5   4   4 27758.8 1832.51   1
   5  -4   4 31280.6 1822.25   1
  -5  -4  -5 721.612 193.486   1
  -5   4  -5 869.107 144.209   1
   5  -4   5 835.699 154.057   1
   5   4   5 580.773 202.294   1
  -5   4  -6 255.251 150.699   1
  -5  -4  -6 20.7950 185.049   1
   5   4   6 287.361 189.027   1
   5  -4   6 358.625 145.981   1
   5  -4   7 2641.14 262.215   1
   5   4   7 2770.79 307.440   1
  -5  -4  -7 2909.39 297.528   1
  -5   4  -7 2857.02 250.521   1
   5  -4   8 25888.5 1691.52   1
  -5   4  -8 26862.1 1694.35   1
  -5  -4  -8 28200.6 1715.80   1
   5   4   8 24962.2 1712.88   1
  -5   4  -9 2380.88 255.042   1
   5  -4   9 2499.56 263.741   1
   5   4  10 1051.57 264.464   1
   5  -4  10 1205.79 211.036   1
  -5   4 -10 1150.33 199.341   1
  -5  -4 -10 1045.72 252.221   1
  -5   4 -11 16554.7 1080.08   1
  -5  -4 -11 14972.9 1096.26   1
   5  -4  11 18215.8 1093.65   1
   5   4  11 15005.0 1104.51   1
  -5   4 -12 12036.4 791.162   1
  -5  -4 -12 12083.8 814.799   1
   5   4  12 10204.1 816.265   1
   5  -4  12 10884.9 795.656   1
  -5  -4 -13 1436.31 322.864   1
   5  -4  13 1802.50 278.775   1
   5   4  13 1309.91 327.880   1
   5   4  14 9896.25 735.600   1
  -5  -4 -14 9765.98 728.249   1
   5  -4  15 3827.11 406.900   1
  -5   4 -15 4262.84 391.466   1
  -5   4 -16 4935.31 413.784   1
  -5  -4 -16 3122.04 425.907   1
   5  -4  16 4201.06 416.333   1
   5   4  16 4110.74 467.336   1
  -5  -4 -17 4165.41 433.876   1
  -5   4 -17 3296.19 380.375   1
   5   4  17 3190.27 414.657   1
   5  -4  17 3529.98 399.974   1
  -5  -4 -18 707.325 299.560   1
  -5   4 -18 416.945 277.173   1
   5   4  18 134.297 301.066   1
   5  -4  18 642.744 297.631   1
  -5   4 -19 180.227 264.134   1
  -5  -4 -19 65.5383 281.235   1
   5   4  19-168.381 270.792   1
   5  -4  19 195.346 278.152   1
  -5  -4 -20 451.065 295.519   1
  -5   4 -20 316.156 297.948   1
   5   4  20 384.069 288.050   1
   5  -4  20 266.913 310.774   1
  -5  -4 -21 396.515 291.109   1
  -5   4 -21 1303.83 337.706   1
   5   4  21 766.561 301.859   1
   5  -4  21 964.386 331.724   1
  -5   4 -22 1174.59 343.823   1
  -5  -4 -22 997.092 330.724   1
   5   4  22 525.848 327.133   1
  -5  -4 -23 166.527 334.208   1
   5   4  23 526.861 356.447   1
  -5  -4 -24 1063.98 376.762   1
   5   4  24 1020.08 387.461   1
  -5  -4 -26 295.119 381.944   1
   5   4  26-554.346 392.497   1
  -5  -4 -27 97.3435 381.832   1
   5   4  27 685.123 376.446   1
  -5   5  27 342.219 343.518   1
   5  -5 -27 64.4574 344.268   1
  -5   5  26 522.145 367.707   1
   5  -5 -26 1150.05 387.195   1
  -5   5  25-176.477 372.196   1
   5  -5 -25 701.131 394.410   1
  -5   5  24 712.601 387.123   1
   5  -5 -24 943.764 402.998   1
  -5   5  23 250.785 331.090   1
   5  -5 -23-577.582 335.903   1
  -5  -5  21 35.2288 318.541   1
  -5   5  21 394.660 369.528   1
   5   5 -21 302.854 335.545   1
   5  -5 -21 68.1039 344.627   1
  -5   5  20 215.191 338.026   1
   5  -5 -20 611.796 346.425   1
  -5  -5  19-132.077 283.997   1
   5   5 -19 157.778 285.703   1
  -5  -5  18 1741.08 336.230   1
  -5   5  18 1931.86 400.129   1
   5   5 -18 2158.43 332.338   1
   5  -5 -18 2430.02 393.761   1
  -5  -5  17 334.343 289.373   1
  -5   5  17-451.735 340.416   1
   5   5 -17-262.081 259.877   1
   5  -5 -17 295.403 333.061   1
  -5  -5  16-144.386 247.811   1
  -5   5  16 443.425 318.102   1
   5   5 -16-556.364 250.838   1
   5  -5 -16 579.941 311.215   1
  -5  -5  15 192.085 240.778   1
  -5   5  15 366.965 312.325   1
   5   5 -15-132.775 235.017   1
   5  -5 -15-126.040 292.751   1
  -5   5  14 6831.16 551.546   1
   5  -5 -14 5807.08 542.060   1
   5   5 -13 2483.51 295.786   1
  -5  -5  13 2892.04 303.518   1
  -5   5  13 1730.11 363.248   1
[truncated: 831,301 more chars]
