# Supplementary material for: Structural insight into the cooperativity of spin crossover compounds
Source: Acta Crystallogr B Struct Sci Cryst Eng Mater. 2023 Aug 11;79(Pt 5):354–67. doi: 10.1107/S2052520623005814 (PMC10552598; doi:10.1107/S2052520623005814)
Supplement: Supplementary file 5 [file b-79-00354-sup5.zip › Bia_Portho_195K.cif]

data_Bia_dw4400_195K
 
_audit_creation_method            'SHELXL-2019/2'
_shelx_SHELXL_version_number      '2019/2'
_chemical_name_systematic         ?
_chemical_name_common             ?
_chemical_melting_point           ?
_chemical_formula_moiety          ?
_chemical_formula_sum
 'C10.86 H8 Fe0.29 N1.71 S0.57' 
_chemical_formula_weight          196.75

loop_
 _atom_type_symbol
 _atom_type_description
 _atom_type_scat_dispersion_real
 _atom_type_scat_dispersion_imag
 _atom_type_scat_source
 'Fe'  'Fe'   0.3265   0.6960
 'International Tables Vol C Tables 4.2.6.8 and 6.1.1.4'
 'C'  'C'   0.0024   0.0013
 'International Tables Vol C Tables 4.2.6.8 and 6.1.1.4'
 'H'  'H'   0.0000   0.0000
 'International Tables Vol C Tables 4.2.6.8 and 6.1.1.4'
 'N'  'N'   0.0049   0.0027
 'International Tables Vol C Tables 4.2.6.8 and 6.1.1.4'
 'S'  'S'   0.1051   0.1002
 'International Tables Vol C Tables 4.2.6.8 and 6.1.1.4'
 
_space_group_crystal_system       orthorhombic
_space_group_IT_number            56
_space_group_name_H-M_alt         'P c c n'
_space_group_name_Hall            '-P 2ab 2ac'
 
_shelx_space_group_comment
;
The symmetry employed for this shelxl refinement is uniquely defined
by the following loop, which should always be used as a source of
symmetry information in preference to the above space-group names.
They are only intended as comments.
;
 
loop_
 _space_group_symop_operation_xyz
 'x, y, z'
 '-x+1/2, -y+1/2, z'
 '-x, y+1/2, -z+1/2'
 'x+1/2, -y, -z+1/2'
 '-x, -y, -z'
 'x-1/2, y-1/2, -z'
 'x, -y-1/2, z-1/2'
 '-x-1/2, y, z-1/2'
 
_cell_length_a                    12.9195(3)
_cell_length_b                    14.9581(4)
_cell_length_c                    17.6206(4)
_cell_angle_alpha                 90
_cell_angle_beta                  90
_cell_angle_gamma                 90
_cell_volume                      3405.20(14)
_cell_formula_units_Z             14
_cell_measurement_temperature     195(2)
_cell_measurement_reflns_used     3915
_cell_measurement_theta_min       2.175
_cell_measurement_theta_max       24.722
 
_exptl_crystal_description        irregular
_exptl_crystal_colour             ?
_exptl_crystal_density_meas       ?
_exptl_crystal_density_method     ?
_exptl_crystal_density_diffrn     1.343          
_exptl_crystal_F_000              1424
_exptl_transmission_factor_min    ?
_exptl_transmission_factor_max    ?
_exptl_crystal_size_max           ?
_exptl_crystal_size_mid           ?
_exptl_crystal_size_min           ?
_exptl_absorpt_coefficient_mu     0.442
_shelx_estimated_absorpt_T_min    ?
_shelx_estimated_absorpt_T_max    ?
_exptl_absorpt_correction_type    ?
_exptl_absorpt_correction_T_min   ?
_exptl_absorpt_correction_T_max   ?
_exptl_absorpt_process_details    ?
_exptl_absorpt_special_details    ?
_diffrn_ambient_temperature       293(2)
_diffrn_radiation_wavelength      0.65524
_diffrn_radiation_type            Synchrotron
_diffrn_source                    ?
_diffrn_measurement_device_type   '4-circle diffractometer'
_diffrn_measurement_method        ?
_diffrn_detector_area_resol_mean  ?
_diffrn_reflns_number             34886
_diffrn_reflns_av_unetI/netI      0.0720
_diffrn_reflns_av_R_equivalents   0.0896
_diffrn_reflns_limit_h_min        -20
_diffrn_reflns_limit_h_max        20
_diffrn_reflns_limit_k_min        -18
_diffrn_reflns_limit_k_max        19
_diffrn_reflns_limit_l_min        -28
_diffrn_reflns_limit_l_max        28
_diffrn_reflns_theta_min          1.920
_diffrn_reflns_theta_max          32.991
_diffrn_reflns_theta_full         23.150
_diffrn_measured_fraction_theta_max   0.813
_diffrn_measured_fraction_theta_full  0.983
_diffrn_reflns_Laue_measured_fraction_max    0.813
_diffrn_reflns_Laue_measured_fraction_full   0.983
_diffrn_reflns_point_group_measured_fraction_max   0.813
_diffrn_reflns_point_group_measured_fraction_full  0.983
_reflns_number_total              6655
_reflns_number_gt                 4155
_reflns_threshold_expression      'I > 2\s(I)'
_reflns_Friedel_coverage          0.000
_reflns_Friedel_fraction_max      .
_reflns_Friedel_fraction_full     .
 
_reflns_special_details
;
 Reflections were merged by SHELXL according to the crystal
 class for the calculation of statistics and refinement.
 
 _reflns_Friedel_fraction is defined as the number of unique
 Friedel pairs measured divided by the number that would be
 possible theoretically, ignoring centric projections and
 systematic absences.
;
 
_computing_data_collection        ?
_computing_cell_refinement        ?
_computing_data_reduction         ?
_computing_structure_solution     ?
_computing_structure_refinement 'SHELXL-2019/2 (Sheldrick, 2019)'
_computing_molecular_graphics     ?
_computing_publication_material   ?
_refine_special_details           ?
_refine_ls_structure_factor_coef  Fsqd
_refine_ls_matrix_type            full
_refine_ls_weighting_scheme       calc
_refine_ls_weighting_details
'w=1/[\s^2^(Fo^2^)+(0.0277P)^2^+2.7113P] where P=(Fo^2^+2Fc^2^)/3'
_atom_sites_solution_primary      ?
_atom_sites_solution_secondary    ?
_atom_sites_solution_hydrogens    geom
_refine_ls_hydrogen_treatment     constr
_refine_ls_extinction_method      none
_refine_ls_extinction_coef        .
_refine_ls_number_reflns          6655
_refine_ls_number_parameters      213
_refine_ls_number_restraints      0
_refine_ls_R_factor_all           0.1741
_refine_ls_R_factor_gt            0.1079
_refine_ls_wR_factor_ref          0.1765
_refine_ls_wR_factor_gt           0.1559
_refine_ls_goodness_of_fit_ref    1.222
_refine_ls_restrained_S_all       1.222
_refine_ls_shift/su_max           0.000
_refine_ls_shift/su_mean          0.000
 
loop_
 _atom_site_label
 _atom_site_type_symbol
 _atom_site_fract_x
 _atom_site_fract_y
 _atom_site_fract_z
 _atom_site_U_iso_or_equiv
 _atom_site_adp_type
 _atom_site_occupancy
 _atom_site_site_symmetry_order  
 _atom_site_calc_flag
 _atom_site_refinement_flags_posn
 _atom_site_refinement_flags_adp
 _atom_site_refinement_flags_occupancy
 _atom_site_disorder_assembly
 _atom_site_disorder_group
Fe01 Fe 0.750000 0.750000 0.57754(3) 0.03930(16) Uani 1 2 d S T P . .
S002 S 0.91174(8) 0.55679(8) 0.39528(5) 0.0710(3) Uani 1 1 d . . . . .
N003 N 0.7455(2) 0.84468(16) 0.67579(13) 0.0433(5) Uani 1 1 d . . . . .
N004 N 0.8017(2) 0.66042(19) 0.49747(14) 0.0539(7) Uani 1 1 d . . . . .
N005 N 0.91084(19) 0.79607(17) 0.59483(13) 0.0438(6) Uani 1 1 d . . . . .
C006 C 0.6569(2) 0.86159(19) 0.72157(15) 0.0409(6) Uani 1 1 d . . . . .
C007 C 0.5640(2) 0.8832(2) 0.68653(16) 0.0441(7) Uani 1 1 d . . . . .
H007 H 0.561173 0.890134 0.634125 0.053 Uiso 1 1 calc R U . . .
C008 C 0.9263(3) 0.8479(2) 0.65591(17) 0.0469(7) Uani 1 1 d . . . . .
C009 C 0.8336(3) 0.8717(2) 0.69859(17) 0.0484(8) Uani 1 1 d . . . . .
H009 H 0.838848 0.906458 0.742199 0.058 Uiso 1 1 calc R U . . .
C00A C 0.6601(3) 0.8511(2) 0.79987(17) 0.0493(8) Uani 1 1 d . . . . .
H00A H 0.722082 0.836176 0.823551 0.059 Uiso 1 1 calc R U . . .
C00B C 0.4779(3) 0.8843(2) 0.80823(17) 0.0470(7) Uani 1 1 d . . . . .
C00C C 0.4760(3) 0.8943(2) 0.72961(18) 0.0480(7) Uani 1 1 d . . . . .
H00C H 0.414050 0.908751 0.705749 0.058 Uiso 1 1 calc R U . . .
C00D C 0.8473(2) 0.6178(2) 0.45454(16) 0.0454(7) Uani 1 1 d . . . . .
C00E C 0.5718(3) 0.8628(2) 0.84253(17) 0.0530(8) Uani 1 1 d . . . . .
H00E H 0.574880 0.856161 0.894958 0.064 Uiso 1 1 calc R U . . .
C00F C 0.3822(3) 0.8979(2) 0.85331(19) 0.0526(8) Uani 1 1 d . . . . .
C00G C 0.9942(3) 0.7728(2) 0.55366(19) 0.0536(8) Uani 1 1 d . . . . .
H00G H 0.984699 0.737666 0.510678 0.064 Uiso 1 1 calc R U . . .
C00H C 0.3850(3) 0.9424(3) 0.92244(19) 0.0592(9) Uani 1 1 d . . . . .
H00H H 0.447849 0.963169 0.941261 0.071 Uiso 1 1 calc R U . . .
C00I C 1.0237(3) 0.8768(3) 0.6777(2) 0.0635(9) Uani 1 1 d . . . . .
H00I H 1.031934 0.912817 0.720285 0.076 Uiso 1 1 calc R U . . .
C00J C 0.2872(3) 0.8673(3) 0.8272(2) 0.0683(10) Uani 1 1 d . . . . .
H00J H 0.283481 0.837044 0.781144 0.082 Uiso 1 1 calc R U . . .
C00K C 0.1980(3) 0.8813(3) 0.8691(3) 0.0796(12) Uani 1 1 d . . . . .
H00K H 0.134816 0.860313 0.851060 0.096 Uiso 1 1 calc R U . . .
C00L C 1.1080(3) 0.8513(3) 0.6354(3) 0.0748(12) Uani 1 1 d . . . . .
H00L H 1.174308 0.869344 0.649170 0.090 Uiso 1 1 calc R U . . .
C00M C 0.2951(3) 0.9562(3) 0.9636(2) 0.0700(11) Uani 1 1 d . . . . .
H00M H 0.298042 0.986309 1.009705 0.084 Uiso 1 1 calc R U . . .
C00N C 0.2024(4) 0.9260(3) 0.9370(2) 0.0762(12) Uani 1 1 d . . . . .
H00N H 0.142273 0.935710 0.964880 0.091 Uiso 1 1 calc R U . . .
C00O C 1.0931(3) 0.7989(3) 0.5726(2) 0.0676(10) Uani 1 1 d . . . . .
H00O H 1.149099 0.781174 0.543069 0.081 Uiso 1 1 calc R U . . .
 
loop_
 _atom_site_aniso_label
 _atom_site_aniso_U_11
 _atom_site_aniso_U_22
 _atom_site_aniso_U_33
 _atom_site_aniso_U_23
 _atom_site_aniso_U_13
 _atom_site_aniso_U_12
Fe01 0.0423(3) 0.0467(3) 0.0289(2) 0.000 0.000 0.0047(3)
S002 0.0729(6) 0.0960(8) 0.0441(4) -0.0065(5) 0.0120(4) 0.0337(6)
N003 0.0505(13) 0.0446(13) 0.0349(11) 0.0000(10) -0.0028(12) 0.0104(12)
N004 0.0647(18) 0.0550(17) 0.0421(14) -0.0073(12) 0.0081(13) 0.0022(14)
N005 0.0456(14) 0.0475(15) 0.0382(12) 0.0062(11) -0.0004(10) 0.0034(12)
C006 0.0503(17) 0.0394(16) 0.0329(13) -0.0035(12) 0.0005(12) 0.0081(13)
C007 0.0527(18) 0.0442(17) 0.0354(14) -0.0004(12) -0.0055(12) 0.0098(14)
C008 0.0498(18) 0.0474(18) 0.0434(16) 0.0058(13) -0.0063(13) 0.0019(14)
C009 0.059(2) 0.0486(18) 0.0380(14) -0.0023(14) -0.0087(14) 0.0040(15)
C00A 0.0504(18) 0.0559(19) 0.0416(15) -0.0022(14) -0.0047(13) 0.0128(15)
C00B 0.0532(18) 0.0428(17) 0.0451(16) -0.0016(13) 0.0028(14) 0.0096(14)
C00C 0.0519(18) 0.0437(17) 0.0484(17) -0.0015(14) -0.0045(14) 0.0131(14)
C00D 0.0454(17) 0.058(2) 0.0331(13) 0.0006(14) -0.0013(12) -0.0003(15)
C00E 0.061(2) 0.062(2) 0.0367(15) 0.0023(14) -0.0004(14) 0.0165(16)
C00F 0.060(2) 0.0461(18) 0.0521(18) 0.0040(15) 0.0045(15) 0.0137(15)
C00G 0.0538(19) 0.059(2) 0.0485(17) 0.0082(15) 0.0099(15) 0.0018(15)
C00H 0.062(2) 0.067(2) 0.0490(17) -0.0001(17) 0.0020(16) 0.0213(17)
C00I 0.059(2) 0.071(2) 0.060(2) -0.0019(19) -0.0159(18) -0.0035(18)
C00J 0.064(2) 0.069(2) 0.072(2) -0.011(2) 0.008(2) 0.0034(19)
C00K 0.061(2) 0.085(3) 0.093(3) -0.007(3) 0.010(2) 0.005(2)
C00L 0.044(2) 0.093(3) 0.087(3) 0.009(3) -0.010(2) -0.007(2)
C00M 0.074(3) 0.084(3) 0.052(2) -0.0004(19) 0.0081(19) 0.032(2)
C00N 0.068(3) 0.087(3) 0.073(3) 0.010(2) 0.021(2) 0.026(2)
C00O 0.0451(19) 0.084(3) 0.074(3) 0.011(2) 0.0058(18) -0.0013(19)
 
_geom_special_details
;
 All esds (except the esd in the dihedral angle between two l.s. planes)
 are estimated using the full covariance matrix.  The cell esds are taken
 into account individually in the estimation of esds in distances, angles
 and torsion angles; correlations between esds in cell parameters are only
 used when they are defined by crystal symmetry.  An approximate (isotropic)
 treatment of cell esds is used for estimating esds involving l.s. planes.
;
 
loop_
 _geom_bond_atom_site_label_1
 _geom_bond_atom_site_label_2
 _geom_bond_distance
 _geom_bond_site_symmetry_2
 _geom_bond_publ_flag
Fe01 N004 2.057(3) 2_665 ?
Fe01 N004 2.057(3) . ?
Fe01 N005 2.210(3) 2_665 ?
Fe01 N005 2.210(3) . ?
Fe01 N003 2.238(2) . ?
Fe01 N003 2.238(2) 2_665 ?
S002 C00D 1.617(3) . ?
N003 C009 1.273(4) . ?
N003 C006 1.423(4) . ?
N004 C00D 1.151(4) . ?
N005 C008 1.341(4) . ?
N005 C00G 1.344(4) . ?
C006 C007 1.387(4) . ?
C006 C00A 1.389(4) . ?
C007 C00C 1.377(4) . ?
C008 C00I 1.385(5) . ?
C008 C009 1.458(5) . ?
C00A C00E 1.377(4) . ?
C00B C00E 1.392(4) . ?
C00B C00C 1.394(4) . ?
C00B C00F 1.484(4) . ?
C00F C00H 1.389(5) . ?
C00F C00J 1.389(5) . ?
C00G C00O 1.377(5) . ?
C00H C00M 1.385(5) . ?
C00I C00L 1.374(5) . ?
C00J C00K 1.385(5) . ?
C00K C00N 1.373(6) . ?
C00L C00O 1.369(6) . ?
C00M C00N 1.363(6) . ?
 
loop_
 _geom_angle_atom_site_label_1
 _geom_angle_atom_site_label_2
 _geom_angle_atom_site_label_3
 _geom_angle
 _geom_angle_site_symmetry_1
 _geom_angle_site_symmetry_3
 _geom_angle_publ_flag
N004 Fe01 N004 93.40(16) 2_665 . ?
N004 Fe01 N005 89.57(11) 2_665 2_665 ?
N004 Fe01 N005 101.34(11) . 2_665 ?
N004 Fe01 N005 101.34(11) 2_665 . ?
N004 Fe01 N005 89.57(11) . . ?
N005 Fe01 N005 164.15(12) 2_665 . ?
N004 Fe01 N003 96.31(10) 2_665 . ?
N004 Fe01 N003 162.06(11) . . ?
N005 Fe01 N003 93.79(9) 2_665 . ?
N005 Fe01 N003 73.77(10) . . ?
N004 Fe01 N003 162.06(11) 2_665 2_665 ?
N004 Fe01 N003 96.31(10) . 2_665 ?
N005 Fe01 N003 73.77(10) 2_665 2_665 ?
N005 Fe01 N003 93.79(9) . 2_665 ?
N003 Fe01 N003 78.61(12) . 2_665 ?
C009 N003 C006 119.0(3) . . ?
C009 N003 Fe01 115.0(2) . . ?
C006 N003 Fe01 124.9(2) . . ?
C00D N004 Fe01 167.7(3) . . ?
C008 N005 C00G 117.6(3) . . ?
C008 N005 Fe01 115.5(2) . . ?
C00G N005 Fe01 126.7(2) . . ?
C007 C006 C00A 119.6(3) . . ?
C007 C006 N003 119.0(2) . . ?
C00A C006 N003 121.2(3) . . ?
C00C C007 C006 119.8(3) . . ?
N005 C008 C00I 122.5(3) . . ?
N005 C008 C009 115.7(3) . . ?
C00I C008 C009 121.8(3) . . ?
N003 C009 C008 119.6(3) . . ?
C00E C00A C006 120.2(3) . . ?
C00E C00B C00C 118.1(3) . . ?
C00E C00B C00F 121.7(3) . . ?
C00C C00B C00F 120.2(3) . . ?
C007 C00C C00B 121.4(3) . . ?
N004 C00D S002 179.1(3) . . ?
C00A C00E C00B 120.9(3) . . ?
C00H C00F C00J 118.2(3) . . ?
C00H C00F C00B 120.9(3) . . ?
C00J C00F C00B 120.9(3) . . ?
N005 C00G C00O 122.6(3) . . ?
C00M C00H C00F 120.6(4) . . ?
C00L C00I C008 118.9(4) . . ?
C00K C00J C00F 120.6(4) . . ?
C00N C00K C00J 120.3(4) . . ?
C00O C00L C00I 119.0(4) . . ?
C00N C00M C00H 120.6(4) . . ?
C00M C00N C00K 119.8(4) . . ?
C00L C00O C00G 119.3(4) . . ?
 
_refine_diff_density_max    0.367
_refine_diff_density_min   -0.344
_refine_diff_density_rms    0.052

_shelx_res_file
;
TITL Bia_dw4400_085K_a.res in Pccn
    Bia_dw4400_195K.res
    created by SHELXL-2019/2 at 05:34:31 on 03-May-2022
REM Old TITL Bia_dw4400_085K in Pccn
REM SHELXT solution in Pccn: R1 0.089, Rweak 0.045, Alpha 0.023
REM <I/s>   0.567 for  392 systematic absences,  Orientation as input
REM Formula found by SHELXT:  Fe C38 N6 S2

CELL 0.65524 12.9195 14.9581 17.6206 90.0000 90.0000 90.0000
ZERR 14.000 0.0003 0.0004 0.0004 0.0000 0.0000 0.0000
LATT  1
SYMM 1/2-X, 1/2-Y, Z
SYMM -X, 1/2+Y, 1/2-Z
SYMM 1/2+X, -Y, 1/2-Z
SFAC FE C H N S
DISP $C  0.00244  0.00131  9.14798!source kissel
DISP $N  0.00493  0.00266 15.07095!source kissel
DISP $S  0.10506  0.10024 379.49005!source kissel
DISP $Fe  0.32649  0.69602 2544.24973!source kissel
UNIT 4 152 112 24 8
ACTA
L.S. 10
BOND
LIST 6
FMAP 2
PLAN 20
WGHT    0.027700    2.711300
FVAR       2.71381
FE01  1    0.750000    0.750000    0.577535    10.50000    0.04230    0.04669 =
         0.02891    0.00000    0.00000    0.00465
S002  5    0.911737    0.556795    0.395281    11.00000    0.07289    0.09600 =
         0.04413   -0.00648    0.01197    0.03369
N003  4    0.745492    0.844682    0.675795    11.00000    0.05050    0.04456 =
         0.03486    0.00001   -0.00278    0.01040
N004  4    0.801692    0.660424    0.497467    11.00000    0.06469    0.05503 =
         0.04212   -0.00728    0.00809    0.00225
N005  4    0.910837    0.796065    0.594832    11.00000    0.04558    0.04749 =
         0.03822    0.00617   -0.00036    0.00335
C006  2    0.656858    0.861585    0.721572    11.00000    0.05028    0.03941 =
         0.03291   -0.00354    0.00050    0.00814
C007  2    0.563989    0.883182    0.686533    11.00000    0.05269    0.04423 =
         0.03535   -0.00041   -0.00551    0.00981
AFIX  43
H007  3    0.561173    0.890134    0.634125    11.00000   -1.20000
AFIX   0
C008  2    0.926279    0.847916    0.655907    11.00000    0.04982    0.04742 =
         0.04339    0.00583   -0.00627    0.00187
C009  2    0.833620    0.871728    0.698590    11.00000    0.05862    0.04856 =
         0.03798   -0.00226   -0.00869    0.00402
AFIX  43
H009  3    0.838848    0.906458    0.742199    11.00000   -1.20000
AFIX   0
C00A  2    0.660114    0.851103    0.799871    11.00000    0.05045    0.05587 =
         0.04157   -0.00217   -0.00467    0.01283
AFIX  43
H00A  3    0.722082    0.836176    0.823551    11.00000   -1.20000
AFIX   0
C00B  2    0.477948    0.884297    0.808229    11.00000    0.05319    0.04277 =
         0.04506   -0.00157    0.00282    0.00957
C00C  2    0.476036    0.894284    0.729609    11.00000    0.05192    0.04369 =
         0.04841   -0.00151   -0.00446    0.01311
AFIX  43
H00C  3    0.414050    0.908751    0.705749    11.00000   -1.20000
AFIX   0
C00D  2    0.847340    0.617821    0.454545    11.00000    0.04537    0.05754 =
         0.03315    0.00063   -0.00134   -0.00029
C00E  2    0.571791    0.862763    0.842526    11.00000    0.06086    0.06153 =
         0.03668    0.00235   -0.00042    0.01648
AFIX  43
H00E  3    0.574880    0.856161    0.894958    11.00000   -1.20000
AFIX   0
C00F  2    0.382243    0.897878    0.853310    11.00000    0.05961    0.04607 =
         0.05205    0.00403    0.00451    0.01365
C00G  2    0.994196    0.772799    0.553662    11.00000    0.05378    0.05853 =
         0.04851    0.00821    0.00987    0.00180
AFIX  43
H00G  3    0.984699    0.737666    0.510678    11.00000   -1.20000
AFIX   0
C00H  2    0.385036    0.942419    0.922437    11.00000    0.06191    0.06660 =
         0.04901   -0.00007    0.00198    0.02132
AFIX  43
H00H  3    0.447849    0.963169    0.941261    11.00000   -1.20000
AFIX   0
C00I  2    1.023714    0.876777    0.677702    11.00000    0.05932    0.07127 =
         0.05990   -0.00194   -0.01589   -0.00345
AFIX  43
H00I  3    1.031934    0.912817    0.720285    11.00000   -1.20000
AFIX   0
C00J  2    0.287214    0.867257    0.827191    11.00000    0.06406    0.06916 =
         0.07156   -0.01101    0.00782    0.00344
AFIX  43
H00J  3    0.283481    0.837044    0.781144    11.00000   -1.20000
AFIX   0
C00K  2    0.197986    0.881279    0.869050    11.00000    0.06094    0.08456 =
         0.09328   -0.00707    0.01017    0.00509
AFIX  43
H00K  3    0.134816    0.860313    0.851060    11.00000   -1.20000
AFIX   0
C00L  2    1.108046    0.851286    0.635374    11.00000    0.04414    0.09309 =
         0.08732    0.00855   -0.01022   -0.00670
AFIX  43
H00L  3    1.174308    0.869344    0.649170    11.00000   -1.20000
AFIX   0
C00M  2    0.295130    0.956205    0.963575    11.00000    0.07413    0.08362 =
         0.05218   -0.00044    0.00814    0.03234
AFIX  43
H00M  3    0.298042    0.986309    1.009705    11.00000   -1.20000
AFIX   0
C00N  2    0.202388    0.926027    0.937035    11.00000    0.06811    0.08737 =
         0.07314    0.00979    0.02109    0.02636
AFIX  43
H00N  3    0.142273    0.935710    0.964880    11.00000   -1.20000
AFIX   0
C00O  2    1.093084    0.798916    0.572599    11.00000    0.04505    0.08372 =
         0.07394    0.01052    0.00583   -0.00132
AFIX  43
H00O  3    1.149099    0.781174    0.543069    11.00000   -1.20000
AFIX   0
HKLF 4


REM  Bia_dw4400_085K_a.res in Pccn
REM wR2 = 0.1765, GooF = S = 1.222, Restrained GooF = 1.222 for all data
REM R1 = 0.1079 for 4155 Fo > 4sig(Fo) and 0.1741 for all 6655 data
REM 213 parameters refined using 0 restraints

END

WGHT      0.0269      2.7219

REM Highest difference peak  0.367,  deepest hole -0.344,  1-sigma level  0.052
Q1    1   0.6975  0.7674  0.5985  11.00000  0.05    0.37
Q2    1   0.6985  0.8635  0.6896  11.00000  0.05    0.29
Q3    1   0.8034  0.7886  0.5696  11.00000  0.05    0.27
Q4    1   0.8792  0.8520  0.6816  11.00000  0.05    0.26
Q5    1   0.8434  0.5336  0.3958  11.00000  0.05    0.26
Q6    1   0.8573  0.5884  0.4110  11.00000  0.05    0.25
Q7    1   0.5047  0.8632  0.7022  11.00000  0.05    0.24
Q8    1   0.9808  0.8389  0.6724  11.00000  0.05    0.23
Q9    1   0.6014  0.8314  0.8141  11.00000  0.05    0.23
Q10   1   0.4669  0.8678  0.7705  11.00000  0.05    0.22
Q11   1   0.8579  0.7933  0.5791  11.00000  0.05    0.22
Q12   1   0.6065  0.8510  0.7050  11.00000  0.05    0.22
Q13   1   0.2411  0.8909  0.8331  11.00000  0.05    0.22
Q14   1   0.7850  0.8273  0.6965  11.00000  0.05    0.22
Q15   1   0.7820  0.8847  0.6768  11.00000  0.05    0.22
Q16   1   0.3804  0.8906  0.8966  11.00000  0.05    0.22
Q17   1   0.9593  0.8877  0.6660  11.00000  0.05    0.22
Q18   1   0.4243  0.8740  0.8267  11.00000  0.05    0.22
Q19   1   0.5195  0.8487  0.8172  11.00000  0.05    0.21
Q20   1   0.9550  0.7831  0.5764  11.00000  0.05    0.21
;
_shelx_res_checksum   70177

_shelx_hkl_file
;
   0   0  -2 624.540 71.6051   1
   0   0   2 628.963 71.8215   1
   0   0  -3 11.6450 90.2486   1
   0   0   3-43.3679 92.9669   1
   0   0  -4 250661. 15048.6   1
   0   0   4 196970. 15046.6   1
   0   0  -5-28.5925 99.6307   1
   0   0   5 31.1974 109.019   1
   0   0  -6 367.620 116.945   1
   0   0   6 345.884 116.267   1
   0   0  -8 174580. 12024.6   1
   0   0   8 180598. 12027.9   1
   0   0  -9-51.4223 138.980   1
   0   0   9-125.809 153.511   1
   0   0 -10 23072.4 1582.74   1
   0   0  10 22242.8 1582.78   1
   0   0 -11 103.078 158.407   1
   0   0  11-64.7163 172.664   1
   0   0 -12 24216.2 1752.31   1
   0   0  12 25972.0 1760.79   1
   0   0 -13-71.8167 195.216   1
   0   0  13 497.535 218.072   1
   0   0 -15-270.979 245.119   1
   0   0  15-55.9355 250.040   1
   0   0 -16 401.289 266.359   1
   0   0  16-381.490 263.619   1
   0   0 -17 119.532 246.781   1
   0   0  17 91.8719 257.510   1
   0   0 -18 62.1899 270.577   1
   0   0  18 126.647 263.235   1
   0   0 -20 329.092 297.440   1
   0   0  20 475.090 298.268   1
   0   0 -21-370.273 294.986   1
   0   0  21-34.9925 301.568   1
   0   0 -22 1198.40 360.679   1
   0   0  22 434.938 347.344   1
   0   0 -23 174.014 324.095   1
   0   0  23 928.345 369.773   1
   0   0  24-75.6849 361.142   1
   0   0 -24 176.654 338.916   1
   0   0  25 229.671 343.583   1
   0   0 -25 250.093 350.020   1
   0   0  26 1379.10 396.494   1
   0   0 -26 1541.74 415.729   1
   0   1   1-37.6080 53.0255   1
   0  -1  -1 16.0642 44.3214   1
   0  -1  -2 121257. 8511.62   1
   0   1   2 130408. 8511.81   1
   0  -1  -3-113.060 110.750   1
   0   1  -3 59.0939 68.9489   1
   0  -1   3-118.962 83.6313   1
   0   1   3-7.49357 103.306   1
   0   1  -4 19280.0 1435.95   1
   0  -1  -4 22638.8 1444.67   1
   0   1   4 22415.3 1446.42   1
   0  -1   4 20629.5 1437.68   1
   0   1  -5 127.268 102.483   1
   0  -1  -5 74.2476 96.4639   1
   0   1   5 35.1650 113.831   1
   0  -1   5-18.0520 104.461   1
   0   1  -6 39544.5 2683.53   1
   0  -1   6 39045.7 2682.68   1
   0   1  -7-37.0830 120.006   1
   0  -1  -7-72.1574 130.176   1
   0  -1   7 129.951 123.181   1
   0   1   7 217.345 166.226   1
   0  -1  -8 54854.1 3816.58   1
   0   1  -8 54131.9 3810.03   1
   0  -1   8 56203.4 3813.82   1
   0   1   8 59051.4 3821.60   1
   0  -1  -9 36.2934 128.630   1
   0   1  -9-144.852 122.009   1
   0   1   9-95.4143 146.233   1
   0  -1   9 185.545 139.562   1
   0   1 -10 47492.4 3278.44   1
   0  -1 -10 46737.1 3283.64   1
   0   1  10 48132.6 3288.39   1
   0  -1  10 49143.8 3283.08   1
   0   1 -11-98.6039 160.974   1
   0  -1 -11-21.5148 179.696   1
   0  -1  11-102.761 170.110   1
   0   1  11-45.1081 195.445   1
   0   1 -12 10471.9 748.087   1
   0  -1 -12 9983.26 754.147   1
   0   1  12 9436.17 753.247   1
   0   1 -13-138.851 190.346   1
   0  -1  13-119.836 200.298   1
   0  -1 -14 8402.63 657.125   1
   0   1  14 8300.34 662.662   1
   0  -1 -15-524.047 259.547   1
   0   1 -15 133.005 232.846   1
   0  -1  15 327.019 253.240   1
   0   1  15 57.1585 257.736   1
   0  -1 -16 4689.23 503.771   1
   0   1  16 5040.97 509.765   1
   0   1 -16 5737.67 500.149   1
   0   1 -17 29.3782 245.287   1
   0   1  17 93.5015 252.490   1
   0  -1  17-89.7631 255.384   1
   0   1  18 4613.11 539.828   1
   0  -1  18 6146.69 541.826   1
   0   1 -18 6412.94 541.188   1
   0  -1 -18 6578.58 548.093   1
   0  -1  19-130.368 290.525   1
   0   1  19 98.8222 298.237   1
   0   1 -19 158.014 291.017   1
   0  -1 -19 97.6992 294.284   1
   0   1  20 679.449 306.439   1
   0  -1  20 1117.46 326.585   1
   0   1 -20 1009.68 319.023   1
   0  -1 -20 1763.96 330.899   1
   0   1  21-139.834 307.884   1
   0  -1  21-70.0858 307.375   1
   0   1 -21-167.141 301.474   1
   0  -1 -21 237.242 309.173   1
   0   1  22 3566.19 452.365   1
   0  -1  22 3317.55 441.089   1
   0   1 -22 3793.19 437.710   1
   0  -1 -22 2851.07 439.363   1
   0  -1  23 224.506 328.201   1
   0   1  23 110.442 330.719   1
   0  -1 -23-278.186 321.373   1
   0   1 -23-139.760 327.628   1
   0   1  24-75.3983 350.349   1
   0   1 -24-177.908 339.571   1
   0  -1  24 38.1082 350.916   1
   0  -1 -24 456.122 355.016   1
   0   1 -25-143.861 342.715   1
   0  -1  25 922.096 389.339   1
   0  -1 -26-35.5231 360.520   1
   0   1  26-38.0535 370.578   1
   0  -1 -27-247.692 372.387   1
   0   2   1-28.3424 59.2482   1
   0  -2  -1 35.7644 64.9891   1
   0  -2  -2 6306.89 486.939   1
   0   2   2 7396.62 489.694   1
   0  -2   3-85.1880 61.1503   1
   0   2   3 140.696 124.369   1
   0   2  -3-13.5939 57.6752   1
   0  -2  -3 132.225 117.977   1
   0  -2   4 281.151 83.3232   1
   0   2   4 269.095 136.383   1
   0  -2  -4 81.1153 132.923   1
   0   2  -4 290.078 77.6356   1
   0  -2   5-122.869 91.5821   1
   0   2   5-64.9566 146.383   1
   0   2  -5-14.6618 76.9659   1
   0  -2  -5-58.7699 124.518   1
   0  -2  -6 2359.48 214.518   1
   0   2  -6 2526.76 206.673   1
   0  -2   6 2150.54 215.133   1
   0   2   6 2634.83 230.413   1
   0  -2   7 94.0099 110.889   1
   0   2   7-83.5399 127.268   1
   0  -2  -7-295.052 135.622   1
   0   2  -7-179.491 98.5418   1
   0  -2  -8 44872.3 3025.89   1
   0   2   8 43336.4 3027.77   1
   0   2   9-40.3709 171.989   1
   0  -2   9 15.7091 127.967   1
   0  -2  -9-19.1660 169.548   1
   0   2  -9 240.716 121.982   1
   0  -2  10 299.523 151.184   1
   0   2  10 21.8606 178.346   1
   0   2 -10 253.706 142.675   1
   0  -2 -10 62.5217 168.855   1
   0   2  11 70.5544 165.142   1
   0  -2  11 116.880 161.184   1
   0   2 -11-37.5037 159.373   1
   0  -2 -11-22.4350 161.011   1
   0  -2 -12 29349.9 2102.06   1
   0  -2  12 31455.0 2099.05   1
   0   2  12 29613.0 2105.89   1
   0  -2  13 393.222 204.863   1
   0   2  13 664.528 245.372   1
   0  -2 -13 178.090 234.905   1
   0   2 -13-67.8433 190.883   1
   0  -2 -14 27279.8 1898.50   1
   0   2 -14 26574.4 1891.09   1
   0   2  14 26251.6 1901.43   1
   0  -2  14 27784.3 1893.13   1
   0   2  15 58.5046 231.255   1
   0  -2 -15 28.2446 212.954   1
   0   2  16 1039.56 275.438   1
   0  -2  16 1253.42 266.091   1
   0   2 -16 1067.12 253.583   1
   0  -2 -16 1243.84 292.092   1
   0  -2  17-322.547 252.958   1
   0   2 -17 86.2040 247.364   1
   0  -2 -17 247.983 285.951   1
   0  -2  18 3707.26 402.464   1
   0   2 -18 3745.01 396.528   1
   0   2  19 401.145 295.305   1
   0  -2  19-129.429 285.860   1
   0  -2 -19 426.752 292.326   1
   0   2 -19 93.4062 273.982   1
   0   2  20 2654.66 412.023   1
   0  -2 -20 3229.93 411.883   1
   0   2  21 315.856 325.857   1
   0  -2  21 212.354 318.274   1
   0   2 -21 33.1700 294.837   1
   0  -2 -21 340.242 329.451   1
   0  -2  22 109.801 321.679   1
   0   2 -22-102.490 321.481   1
   0   2  23-109.363 343.369   1
   0   2 -23 876.711 328.088   1
   0  -2  23 563.269 358.583   1
   0  -2 -23 556.251 348.382   1
   0   2  24 1901.74 403.695   1
   0   2 -24 2320.59 397.518   1
   0  -2  24 2326.76 422.664   1
   0  -2 -24 2236.46 407.574   1
   0   2 -25 144.767 349.168   1
   0   2  25 640.001 346.202   1
   0  -2 -25 281.106 348.081   1
   0  -2 -26 387.238 374.472   1
   0   2  26 1130.89 397.182   1
   0  -2 -27 139.895 355.498   1
   0   2  27-37.3704 376.378   1
   0  -2 -28 346.045 375.235   1
   0   3   0-43.9051 69.7496   1
   0  -3   0-7.48553 61.9892   1
   0   3   1 78.7218 96.1098   1
   0  -3  -1-108.385 90.5961   1
   0  -3  -2 785556. 52819.1   1
   0   3   2 777484. 52819.8   1
   0   3   3 20.1971 127.320   1
   0  -3  -3 170.704 132.896   1
   0   3  -4 840182. 53749.6   1
   0  -3  -4 762172. 53766.2   1
   0   3   4 765876. 53767.0   1
   0  -3   4 775528. 53749.3   1
   0  -3   5 44.2900 77.3066   1
   0   3  -5 24.5667 72.8805   1
   0  -3  -6 3128.87 260.068   1
   0   3  -6 2537.20 218.793   1
   0  -3   6 2689.24 225.828   1
   0   3   6 3077.08 260.143   1
   0   3   7 160.922 148.990   1
   0  -3   7-62.6293 94.5599   1
   0  -3  -7 83.1038 146.120   1
   0   3  -7 120.674 92.8300   1
   0  -3  -8 11040.7 825.580   1
   0   3  -8 11618.0 807.100   1
   0   3   8 12067.6 835.261   1
   0  -3   8 11061.6 804.621   1
   0   3   9 21.2519 165.238   1
   0  -3  -9-281.440 177.252   1
   0   3 -10 39562.7 2696.33   1
   0  -3 -10 40778.1 2714.36   1
   0  -3  10 38345.6 2697.00   1
   0   3  10 38753.2 2713.54   1
   0  -3  11-92.1052 158.914   1
   0   3  11-342.499 210.155   1
   0   3 -11 270.173 159.586   1
   0  -3 -11 70.0017 205.914   1
   0  -3  12 121.699 176.668   1
   0   3 -12 138.783 166.512   1
   0  -3  13 176.900 192.362   1
   0   3  13-27.3906 209.329   1
   0  -3 -13-235.937 205.661   1
   0   3 -13 64.7504 189.311   1
   0  -3  14 1735.39 249.734   1
   0   3  14 1234.98 280.065   1
   0   3 -14 1331.09 239.917   1
   0  -3 -14 991.792 266.315   1
   0   3  15-179.404 275.361   1
   0  -3  15 202.778 215.933   1
   0  -3 -15 519.646 273.148   1
   0   3 -15-150.434 205.106   1
   0   3  16 2087.39 325.122   1
   0  -3  16 1626.82 277.308   1
   0   3 -16 1939.37 280.395   1
   0  -3 -16 1539.00 301.527   1
   0   3  17 161.017 252.657   1
   0  -3  17 230.820 247.339   1
   0   3 -17-419.647 236.736   1
   0  -3 -17 251.748 246.891   1
   0   3  18 827.584 308.739   1
   0  -3  18 1258.84 293.055   1
   0  -3 -18 1131.90 321.960   1
   0   3 -18 761.665 280.328   1
   0   3  19 33.7362 316.980   1
   0  -3  19-64.7257 288.545   1
   0   3 -19 30.5804 269.412   1
   0  -3 -19 463.800 321.084   1
   0   3  20-513.799 313.639   1
   0  -3  20 169.676 290.890   1
   0   3 -20 413.560 297.228   1
   0   3  21 244.904 302.778   1
   0   3 -21 132.152 293.056   1
   0  -3  21 142.364 304.755   1
   0  -3 -21 308.465 322.826   1
   0   3  22 356.500 351.189   1
   0   3 -22 102.500 307.555   1
   0  -3  22-73.1916 329.418   1
   0  -3 -22-137.984 347.434   1
   0   3  23 436.760 337.148   1
   0   3 -23-140.207 328.836   1
   0  -3  23-37.4521 322.574   1
   0  -3 -23 312.349 327.327   1
   0   3  24 1252.44 377.711   1
   0  -3 -24 1322.72 372.633   1
   0   3  25-37.3878 378.663   1
   0  -3 -25 802.633 376.106   1
   0  -3 -26-139.465 344.568   1
   0   3  26 262.175 370.729   1
   0  -3 -27 345.689 377.840   1
   0  -4   0 968552. 65389.9   1
   0   4   0 966953. 65391.0   1
   0   4   1-14.7301 88.3205   1
   0  -4  -1 145.557 94.0299   1
   0  -4  -2 704283. 49126.2   1
   0   4   2 751056. 49127.7   1
   0  -4  -3 189.030 115.402   1
   0   4   3 261.470 121.972   1
   0   4  -5 4.65979 56.6106   1
   0  -4  -5-127.436 126.207   1
   0   4   5-30.9169 152.518   1
   0  -4   5 54.4100 63.8723   1
   0   4   6 460998. 32142.8   1
   0   4  -6 504337. 32117.7   1
   0  -4   6 461327. 32117.1   1
   0  -4  -6 455391. 32139.5   1
   0  -4  -7-53.4297 167.036   1
   0   4  -7-115.110 89.1081   1
   0   4   7 113.777 178.795   1
   0  -4   7-27.0025 89.0193   1
   0   4  -8-76.1939 86.9190   1
   0  -4  -8 58.5699 163.379   1
   0   4   8 41.2941 186.924   1
   0  -4   8 143.900 98.2838   1
   0   4  -9 38.5991 100.150   1
   0  -4  -9 275.376 191.297   1
   0  -4   9 105.365 105.378   1
   0   4 -10 579.813 127.528   1
   0  -4 -10 136.455 187.790   1
   0  -4  10 136.112 144.835   1
   0   4  10 310.158 206.185   1
   0  -4 -11-48.4364 202.210   1
   0   4 -11-218.470 141.265   1
   0   4  11 50.7851 199.213   1
   0  -4  11 188.119 146.289   1
   0   4  12 9445.64 796.712   1
   0  -4  12 11157.8 783.348   1
   0   4 -12 11414.1 783.322   1
   0  -4 -12 10332.4 798.738   1
   0  -4 -13-53.9394 209.419   1
   0   4 -13-82.0848 181.467   1
   0   4  13 140.899 213.040   1
   0  -4  13-83.7598 188.851   1
   0  -4 -14 4686.37 443.175   1
   0   4 -14 4672.39 403.629   1
   0  -4  14 4356.36 403.092   1
   0   4  14 4620.39 454.154   1
   0  -4  15-24.8653 202.589   1
   0   4  15 30.5726 275.851   1
   0  -4 -15-205.901 277.914   1
   0   4 -15-287.236 208.413   1
   0   4  16 1014.45 302.020   1
   0  -4 -16 583.460 286.211   1
   0  -4  17 315.586 257.006   1
   0   4 -17 433.954 230.926   1
   0  -4  18 1984.81 342.364   1
   0   4  18 2042.36 339.005   1
   0   4 -18 2433.44 329.817   1
   0  -4 -18 2780.24 372.377   1
   0   4  19-547.038 335.198   1
   0  -4  19 32.2909 299.037   1
   0  -4 -19 333.569 332.334   1
   0   4 -19-150.803 284.383   1
   0   4 -20 3003.04 370.663   1
   0  -4  20 2307.90 372.737   1
   0  -4 -20 2690.54 404.161   1
   0   4  22 927.337 345.741   1
   0   4 -22 1359.54 339.418   1
   0  -4  22 724.589 348.599   1
   0  -4 -22 1244.77 352.561   1
   0   4 -23 35.0099 331.508   1
   0   4  23-217.938 365.365   1
   0   4  24 366.736 326.737   1
   0  -4 -24 831.304 353.258   1
   0   4  25 368.625 372.016   1
   0  -4 -25 552.749 359.404   1
   0  -4 -27 34.1480 363.287   1
   0   4  27 365.828 389.699   1
   0  -4 -28 941.325 398.588   1
   0   4  28 215.531 379.841   1
   0   5   0-6.65097 81.5765   1
   0  -5   0-24.9411 75.9984   1
   0   5   1-105.441 110.873   1
   0   5  -1-66.7086 63.3983   1
   0  -5  -1-48.9423 102.826   1
   0  -5   1 59.2636 56.2945   1
   0  -5  -2 29905.2 2057.90   1
   0   5   2 30196.9 2060.51   1
   0  -5  -3 106.164 112.657   1
   0   5   3 334.944 127.459   1
   0  -5  -5 30.9089 123.110   1
   0   5   5-116.416 137.306   1
   0   5   6 8195.16 637.294   1
   0   5  -6 9168.75 590.187   1
   0  -5   6 7899.46 590.727   1
   0  -5  -6 8452.94 634.447   1
   0   5   7 80.4961 178.119   1
   0   5  -7 101.427 77.3221   1
   0  -5   7 123.900 81.0990   1
   0  -5  -7 188.993 168.636   1
   0   5   8 696.018 190.344   1
   0  -5   8 670.566 112.742   1
   0   5  -8 324.604 106.749   1
   0  -5  -8 678.873 183.701   1
   0   5   9-186.650 189.918   1
   0  -5   9 23.7212 106.144   1
   0  -5  -9 44.3425 179.619   1
   0   5  -9-34.0194 105.388   1
   0  -5 -10 18610.7 1272.30   1
   0   5  10 16966.6 1269.12   1
   0   5 -11-46.0174 129.657   1
   0  -5 -11-50.1953 199.489   1
   0   5  11-210.524 220.299   1
   0  -5  11-112.378 145.472   1
   0   5  12 14534.2 1110.37   1
   0   5 -12 16255.3 1080.50   1
   0  -5  12 15799.3 1082.98   1
   0  -5 -12 13462.7 1102.02   1
   0   5 -13-19.2003 165.675   1
   0  -5 -13 304.916 247.330   1
   0  -5  13 241.235 170.103   1
   0   5  13 318.593 252.210   1
   0   5 -14 336.533 200.752   1
   0  -5 -14 260.050 269.308   1
   0  -5  14 222.356 207.295   1
   0   5  14 452.014 283.323   1
   0   5 -15 388.291 207.493   1
   0  -5 -15-300.746 284.742   1
   0   5  15 591.879 302.571   1
   0  -5  15 24.3423 215.554   1
   0  -5  16 17423.5 1298.96   1
   0   5 -16 18625.4 1294.29   1
   0   5  17 231.873 284.834   1
   0  -5 -17-517.878 277.149   1
   0   5  18 1150.70 311.538   1
   0   5 -18 1151.56 277.145   1
   0  -5  18 1473.02 298.261   1
   0  -5 -18 1917.62 334.533   1
   0   5  19 34.4742 331.018   1
   0   5 -19 177.829 252.874   1
   0  -5  19-348.108 284.137   1
   0   5  20 243.650 344.623   1
   0   5 -20 653.183 283.325   1
   0  -5  20 994.382 318.267   1
   0  -5 -20 445.112 340.702   1
   0   5  21-281.504 322.801   1
   0   5 -21 97.4555 305.148   1
   0  -5  21 69.1148 304.342   1
   0  -5 -21 68.9435 317.995   1
   0   5 -22 571.593 324.649   1
   0   5  22 891.586 334.286   1
   0  -5 -22 1106.49 333.000   1
   0   5  23 611.805 368.858   1
   0  -5 -23 346.120 361.684   1
   0   5  24 510.864 382.935   1
   0  -5 -24 930.547 384.032   1
   0   5  25-73.1595 345.448   1
   0  -5 -25 137.159 333.373   1
   0   5  26 1642.53 421.931   1
   0  -5 -26 1260.63 409.867   1
   0  -5 -27 168.613 386.810   1
   0   5  27 650.270 400.163   1
   0  -5 -28 463.766 361.887   1
   0   5  28-353.860 357.506   1
   0  -6   0 29124.6 2041.44   1
   0   6   0 30716.7 2042.34   1
   0   6   1 50.1818 113.739   1
   0   6  -1-11.3969 72.5357   1
   0  -6  -1-56.8911 107.848   1
   0  -6   1 16.3963 65.9003   1
   0  -6  -2 46392.8 3228.50   1
   0   6   2 48344.8 3230.31   1
   0  -6  -4 11957.9 867.759   1
   0   6   4 12433.8 871.051   1
   0   6   5 231.379 147.051   1
   0  -6  -5-16.7116 129.570   1
   0  -6  -6 187878. 12692.7   1
   0   6   6 186531. 12695.0   1
   0   6   7 63.6561 179.195   1
   0  -6  -7-341.140 170.961   1
   0   6  -7-31.2164 60.3256   1
   0  -6   7-76.4210 65.3871   1
   0   6   8 13575.1 976.607   1
   0   6  -8 13981.0 930.620   1
   0  -6   8 12868.0 932.676   1
   0  -6  -8 13359.0 972.401   1
   0   6   9-97.3871 171.091   1
   0   6  -9 135.450 98.2880   1
   0  -6   9 81.9367 104.337   1
   0  -6  -9 278.446 172.641   1
   0   6 -10 424.513 126.790   1
   0  -6  10 363.248 122.850   1
   0   6  11 353.990 244.096   1
   0  -6 -11 416.225 243.572   1
   0   6  12 427.771 257.895   1
   0   6 -12 588.522 159.953   1
   0  -6  12 254.995 166.820   1
   0  -6 -12 491.266 257.623   1
   0   6  13-267.383 280.559   1
   0   6 -13-17.9072 170.885   1
   0  -6  13 76.5570 172.271   1
   0  -6 -13 56.9948 257.988   1
   0   6  14 862.120 287.133   1
   0   6 -14 973.473 208.903   1
   0  -6  14 1295.68 218.736   1
   0  -6 -14 1125.72 287.714   1
   0   6  15-285.845 270.109   1
   0   6 -15-174.227 191.687   1
   0  -6  15-46.4643 211.777   1
   0  -6 -15-122.591 248.495   1
   0   6  16 32.7598 251.039   1
   0   6 -16-47.2837 205.671   1
   0  -6  16-75.6798 201.909   1
   0  -6 -16 31.7307 235.893   1
   0   6  17 637.601 277.235   1
   0   6 -17-25.4493 225.642   1
   0  -6  17 406.388 244.361   1
   0  -6 -17 360.691 274.029   1
   0   6  18 2973.81 401.694   1
   0   6 -18 2420.08 337.764   1
   0  -6  18 2226.46 341.546   1
   0  -6 -18 2404.23 394.939   1
   0   6  19 138.871 341.135   1
   0   6 -19-201.295 258.172   1
   0  -6  19 398.819 280.170   1
   0  -6 -19 575.816 334.452   1
   0   6  20 1495.84 372.486   1
   0   6 -20 1691.95 326.087   1
   0  -6  20 1425.04 323.788   1
   0  -6 -20 1375.56 379.465   1
   0   6 -21 347.578 305.271   1
   0   6  21 35.2534 326.999   1
   0  -6 -21 483.506 324.436   1
   0   6  22 142.603 324.532   1
   0  -6 -22 1036.95 338.902   1
   0   6  23-35.8753 355.113   1
   0  -6 -23 138.001 361.183   1
   0   6  24-108.843 380.803   1
   0  -6 -24 1268.00 395.102   1
   0   6  26 758.306 385.532   1
   0  -6 -26 1112.65 388.811   1
   0   6  27 1212.66 431.975   1
   0  -6 -27 1431.26 422.099   1
   0   7   0 27.6223 97.5042   1
   0  -7   1 33.8994 70.0884   1
   0  -7  -1 10.7764 95.6966   1
   0   7   1 101.967 101.007   1
   0   7  -1 6.96030 75.0561   1
   0   7   2 17102.4 1194.72   1
   0  -7   2 17800.2 1171.19   1
   0  -7  -2 17195.2 1194.56   1
   0   7  -2 16495.4 1172.28   1
   0   7   3 30.5902 126.002   1
   0  -7  -3 58.1238 121.087   1
   0   7   4 31777.9 2079.46   1
   0  -7  -4 28597.3 2073.46   1
   0   7   5-398.267 162.078   1
   0  -7  -5 36.0396 162.433   1
   0   7   6 22074.2 1572.66   1
   0  -7  -6 22689.7 1568.48   1
   0  -7  -7 191.041 185.815   1
   0   7   7-223.331 185.636   1
   0   7  -8 48093.6 3328.90   1
   0   7   8 50796.8 3380.41   1
   0  -7  -8 52459.0 3380.17   1
   0  -7   8 49200.4 3329.90   1
   0   7   9-50.8037 202.847   1
   0  -7  -9 96.8957 208.570   1
   0   7  -9-126.680 83.2960   1
   0  -7   9-7.77078 86.5261   1
   0   7  10 3618.74 373.323   1
   0   7 -10 3327.37 274.497   1
   0  -7  10 3362.28 276.472   1
   0  -7 -10 4301.74 378.534   1
   0   7  11 478.000 262.713   1
   0   7 -11-58.8403 108.170   1
   0  -7  11 37.7004 124.398   1
   0  -7 -11-26.8617 233.682   1
   0   7  12 557.480 271.053   1
   0  -7 -12 393.103 264.284   1
   0   7  13-152.267 271.583   1
   0   7 -13 255.912 154.980   1
   0  -7  13 68.6224 155.863   1
   0  -7 -13 233.683 269.607   1
   0   7  14 1635.56 340.331   1
   0   7 -14 2434.76 251.347   1
   0  -7  14 2188.11 256.449   1
   0  -7 -14 2330.15 346.956   1
   0   7 -15-140.187 174.945   1
   0  -7  15 129.074 203.870   1
   0   7  16 1629.13 354.768   1
   0   7 -16 1340.54 233.335   1
   0  -7  16 1322.50 246.791   1
   0  -7 -16 1127.12 314.716   1
   0   7  17 305.690 331.687   1
   0   7 -17 214.966 215.984   1
   0  -7  17 513.144 239.382   1
   0  -7 -17-232.317 330.454   1
   0   7  18 965.741 382.574   1
   0  -7 -18 2624.73 391.395   1
   0   7 -19 164.661 250.697   1
   0  -7  19 236.262 275.755   1
   0   7 -20 87.7815 252.057   1
   0   7  20-174.615 333.959   1
   0  -7 -20 483.331 323.848   1
   0   7  21 176.470 319.978   1
   0  -7 -21 587.799 315.307   1
   0   7  22 1246.14 357.817   1
   0  -7 -22 931.975 361.616   1
   0   7  23 357.331 381.539   1
   0  -7 -23 962.554 384.058   1
   0  -7 -24 783.238 381.503   1
   0   7  25 323.725 347.467   1
   0   7  26-249.968 379.504   1
   0  -7 -26 666.670 373.477   1
   0  -7 -27 853.683 403.477   1
   0   7  27 35.1727 385.986   1
   0  -8   0 112617. 7634.08   1
   0  -8   1 111.145 90.7538   1
   0  -8  -1-60.2972 108.979   1
   0   8   1-113.573 115.128   1
   0   8  -1 97.9083 88.4373   1
   0   8  -2 65985.3 4423.12   1
   0  -8   2 64608.4 4421.64   1
   0   8   3 116.094 132.265   1
   0  -8  -3 221.279 127.952   1
   0   8   4 1657.35 216.774   1
   0  -8  -4 1877.54 205.317   1
   0   8   5 121.114 162.090   1
   0  -8  -5 76.9144 157.397   1
   0   8   6 28640.6 1901.41   1
   0  -8  -6 25994.8 1890.91   1
   0   8   7 70.4381 187.002   1
   0  -8  -7-22.3843 179.600   1
   0   8   8 38740.1 2624.53   1
   0  -8  -8 37060.4 2618.40   1
   0  -8  -9-25.2424 202.054   1
   0   8  -9 49.8131 47.7843   1
   0  -8 -10 3958.37 387.043   1
   0  -8  10 3577.87 277.550   1
   0   8  10 4109.00 406.934   1
   0   8 -10 3722.81 278.353   1
   0   8  11 203.006 263.594   1
   0   8 -11 93.7607 101.726   1
   0  -8  11-9.67480 108.132   1
   0  -8 -11 249.785 258.421   1
   0   8  12 1085.02 263.183   1
   0   8 -12 679.038 135.070   1
   0  -8  12 590.195 146.167   1
   0  -8 -12 722.699 259.948   1
   0  -8 -13-119.877 221.719   1
   0   8  13-155.744 234.364   1
   0   8  14 6700.34 581.132   1
   0   8 -14 7491.79 514.811   1
   0  -8  14 6017.87 520.054   1
   0  -8 -14 6592.25 574.256   1
   0   8  15 164.989 277.524   1
   0   8 -15-36.3624 162.649   1
   0  -8  15 134.562 184.316   1
   0  -8 -15 479.417 260.945   1
   0   8  16 1518.70 337.209   1
   0   8 -16 1277.24 218.005   1
   0  -8  16 1202.53 230.595   1
   0  -8 -16 1055.24 301.876   1
   0   8  17 171.552 295.428   1
   0   8 -17 66.9643 206.007   1
   0  -8  17 354.855 221.519   1
   0  -8 -17-234.625 280.550   1
   0   8  18 3060.90 392.712   1
   0   8 -18 3503.65 352.698   1
   0  -8  18 3121.88 362.837   1
   0  -8 -18 2952.39 393.442   1
   0   8  19 174.889 299.224   1
   0  -8 -19-34.3470 298.829   1
   0   8  20 1085.84 354.994   1
   0  -8 -20 1592.84 364.871   1
   0   8  21-247.166 350.064   1
   0  -8 -21 172.960 357.436   1
   0   8  22 390.745 373.230   1
   0  -8 -22 549.936 377.788   1
   0   8  23 501.219 374.989   1
   0  -8 -23 204.857 368.773   1
   0   8  25 391.809 378.885   1
   0  -8 -25 300.435 346.197   1
   0   8  26 1375.79 419.854   1
   0  -8 -27 744.096 398.459   1
   0   8  27 173.323 392.693   1
   0  -9   0-148.783 107.808   1
   0   9   0 11.7326 109.925   1
   0  -9   1 263.158 96.6681   1
   0   9  -1-9.28661 91.3712   1
   0   9   2 10431.3 803.282   1
   0  -9   2 10965.1 775.123   1
   0   9  -2 11548.2 776.458   1
   0  -9  -2 11675.5 803.998   1
   0   9   3 142.912 139.708   1
   0  -9  -3 119.586 136.010   1
   0   9   4 906.122 180.476   1
   0  -9  -4 1147.02 183.763   1
   0   9   5 64.2829 182.152   1
   0   9   6 1522.55 237.741   1
   0  -9  -6 1475.86 222.237   1
   0   9   7 640.058 231.734   1
   0  -9  -7 540.707 205.349   1
   0   9   9-356.626 214.143   1
   0  -9  -9 314.972 220.654   1
   0  -9 -10 5860.56 510.784   1
   0   9  10 5852.63 524.323   1
   0  -9 -11 171.806 264.636   1
   0   9 -11 18.2474 60.8352   1
   0  -9  11 22.2914 57.4799   1
   0   9  11-59.7048 270.257   1
   0   9  12 2781.23 332.917   1
   0  -9 -12 2497.25 332.377   1
   0  -9  12 2190.32 203.895   1
   0   9 -12 2689.51 207.154   1
   0   9 -13 31.3466 109.326   1
   0  -9  13 151.707 123.916   1
   0  -9 -13 307.203 237.477   1
   0   9  13 413.885 268.370   1
   0  -9 -14-63.5356 281.522   1
   0   9  14 163.994 310.873   1
   0   9 -14 91.9094 131.321   1
   0  -9  14 95.1574 148.010   1
   0  -9 -15 163.933 312.982   1
   0   9  15 33.5697 325.383   1
   0   9 -15-15.6068 157.878   1
   0  -9  15 291.782 169.896   1
   0  -9 -16 2969.11 432.227   1
   0   9  16 3005.19 432.402   1
   0   9 -16 2448.01 294.139   1
   0  -9  16 3311.22 302.641   1
   0   9 -17 202.543 186.441   1
   0  -9 -17 135.231 341.015   1
   0   9  17 623.735 342.419   1
   0  -9 -19-69.1278 346.427   1
   0   9  19 629.328 352.596   1
   0  -9 -20 172.874 348.584   1
   0   9  20 317.619 369.274   1
   0  -9 -22 993.747 338.809   1
   0   9  22 1674.58 366.367   1
   0  -9 -23 1086.51 354.628   1
   0   9  23 213.621 338.528   1
   0  -9 -24 570.073 350.695   1
   0   9  24 426.018 391.329   1
   0  -9 -25 297.248 378.196   1
   0   9  25 106.452 405.802   1
   0   9  26-105.072 396.076   1
   0  -9 -26-195.645 379.038   1
   0  10   0 73438.5 4964.50   1
   0 -10   0 72551.3 4964.91   1
   0 -10  -1-14.8116 134.450   1
   0 -10   1 70.5344 104.273   1
   0  10  -1 235.709 109.671   1
   0  10   1 318.741 145.671   1
   0  10   2 6507.96 456.595   1
   0 -10   2 5485.54 413.935   1
   0  10  -2 5737.09 416.900   1
   0 -10  -2 5994.58 450.264   1
   0  10   3-191.126 164.586   1
   0 -10  -3 55.1263 153.826   1
   0 -10  -4 5278.05 444.634   1
   0  10   4 5609.91 449.266   1
   0 -10  -5 43.4066 177.935   1
   0  10   6 508.883 221.370   1
   0 -10  -6 534.477 205.215   1
   0  10   8 2359.89 293.562   1
   0  10   9 56.8339 251.303   1
   0 -10  -9 54.5121 254.686   1
   0  10  10 3255.38 363.708   1
   0 -10 -10 3502.12 370.826   1
   0  10  11-521.106 285.278   1
   0 -10 -11-147.960 272.457   1
   0 -10 -12 5802.12 538.480   1
   0  10  12 6139.08 543.394   1
   0  10 -14 670.310 109.867   1
   0 -10 -14 881.442 319.655   1
   0 -10  14 477.856 111.701   1
   0  10  14 1203.34 349.958   1
   0  10 -15 95.9038 123.903   1
   0 -10  15 146.250 124.403   1
   0  10  15 170.322 319.498   1
   0 -10 -15-66.4787 331.714   1
   0  10  16-138.263 351.388   1
   0 -10 -16 1452.00 358.198   1
   0  10  17-34.9794 327.478   1
   0 -10 -17 238.894 327.980   1
   0  10  18 140.405 337.083   1
   0 -10 -18 344.690 346.446   1
   0  10  19-70.2160 338.481   1
   0 -10 -19 138.772 337.854   1
   0  10  20 494.694 359.176   1
   0 -10 -20 830.524 375.645   1
   0  10  21 745.115 382.014   1
   0 -10 -21 1032.05 376.647   1
   0  10  22 922.342 399.396   1
   0 -10 -22 1740.09 405.738   1
   0  10  23 713.190 400.682   1
   0 -10 -23 168.417 369.550   1
   0  10  24 602.522 383.805   1
   0 -10 -24 764.000 389.205   1
   0  10  25 631.163 363.531   1
   0 -10 -25 261.870 350.264   1
   0  11   1-114.238 142.302   1
   0 -11   1 89.4935 107.719   1
   0  11  -1-193.079 125.099   1
   0 -11  -1-31.9975 147.895   1
   0  11   2 1423.20 219.131   1
   0 -11  -2 974.200 197.413   1
   0 -11   2 1287.33 138.951   1
   0  11  -2 1476.54 144.181   1
   0 -11   3 33.5180 46.3313   1
   0  11  -3-20.4306 54.3164   1
   0 -11  -3 118.607 158.227   1
   0  11   4-132.871 197.405   1
   0 -11  -4 43.0146 193.605   1
   0  11   5 95.2292 202.802   1
   0 -11  -5 22.9678 200.256   1
   0  11   6 25.3603 218.157   1
   0 -11  -6 538.329 229.354   1
   0  11   7 643.262 248.485   1
   0 -11  -7 336.232 233.278   1
   0 -11  -8 8499.29 674.480   1
   0  11   9-29.3609 235.743   1
   0 -11  -9 311.710 250.231   1
   0  11  10 3017.75 382.555   1
   0 -11 -10 3119.25 364.781   1
   0  11  11 189.638 276.953   1
   0  11  13 66.6292 264.199   1
   0 -11 -13 227.883 260.747   1
   0  11  14-339.524 322.351   1
   0 -11 -14 199.027 311.072   1
   0  11  15 138.057 333.772   1
   0 -11 -15 639.712 339.561   1
   0  11  16 1956.88 387.397   1
   0 -11 -16 2113.80 379.169   1
   0  11  17 386.202 338.421   1
   0 -11 -17 413.557 320.229   1
   0  11  18-491.742 322.271   1
   0 -11 -18 381.977 316.223   1
   0  11  19 920.047 337.419   1
   0 -11 -19 69.3400 298.239   1
   0  11  20 853.778 348.001   1
   0 -11 -20 793.000 316.440   1
   0  11  21-106.797 325.972   1
   0 -11 -21 171.199 315.866   1
   0  11  22 1279.04 376.336   1
   0 -11 -22 1728.14 366.190   1
   0  11  23 35.3740 368.961   1
   0 -11 -23 334.146 335.743   1
   0  11  25 380.717 403.089   1
   0 -11 -25 193.869 377.244   1
   0  12   1-141.133 167.767   1
   0 -12  -1 170.740 157.795   1
   0 -12   1 72.8652 117.674   1
   0  12  -1-78.1072 129.058   1
   0 -12   2 6233.74 440.985   1
   0  12   2 5353.02 480.578   1
   0  12  -2 5616.53 443.462   1
   0 -12   3-18.9273 46.4569   1
   0  12  -3 59.8293 56.0340   1
   0  12   3 64.9890 200.212   1
   0 -12  -3 253.388 187.843   1
   0  12   4 187.613 204.325   1
   0 -12  -4 457.867 204.406   1
   0  12   5 50.2381 215.357   1
   0 -12  -5 392.470 224.659   1
   0  12   7 168.047 254.165   1
   0 -12  -7 352.526 255.785   1
   0  12   8 263.530 269.618   1
   0 -12  -8-255.175 258.154   1
   0  12   9 121.770 273.424   1
   0 -12  -9 1041.63 292.266   1
   0  12  10 693.198 289.334   1
   0 -12 -10 738.943 276.527   1
   0  12  11 648.730 285.740   1
   0 -12 -11-380.360 270.620   1
   0 -12 -12 4542.79 470.955   1
   0  12  13-67.8381 303.526   1
   0 -12 -13 132.539 305.668   1
   0 -12 -14 5889.73 535.120   1
   0  12  14 5174.38 527.693   1
   0  12  15-278.409 338.297   1
   0  12  17 105.560 323.466   1
   0 -12 -17 104.320 321.446   1
   0  12  18-70.9392 316.166   1
   0 -12 -18-34.7387 300.964   1
   0  12  20 1286.58 373.641   1
   0 -12 -20 962.523 338.195   1
   0  12  21-35.6978 344.649   1
   0 -12 -21 578.802 355.875   1
   0  12  22 320.269 361.335   1
   0 -12 -22 33.6159 337.175   1
   0  12  23 847.525 382.313   1
   0 -12 -23 628.891 356.354   1
   0  12  24 174.492 368.531   1
   0 -12 -24 944.613 355.692   1
   0 -13   0-190.110 150.551   1
   0  13   0-136.211 164.254   1
   0  13   1-57.6769 184.110   1
   0 -13  -1 163.051 165.279   1
   0 -13   1 90.3562 131.616   1
   0  13  -1-69.7361 139.609   1
   0  13   2 5374.54 479.720   1
   0  13  -2 6338.71 439.367   1
   0 -13  -2 6302.91 484.374   1
   0 -13   2 5631.92 434.471   1
   0 -13  -3-133.918 192.922   1
   0  13   3 680.527 200.529   1
   0  13   4 7636.73 639.949   1
   0 -13  -4 8604.48 642.107   1
   0  13   6 138.815 237.115   1
   0 -13  -6 379.052 230.276   1
   0  13   7 261.852 253.927   1
   0 -13  -7 340.960 237.579   1
   0  13   8 2212.53 329.681   1
   0 -13  -8 2250.28 321.970   1
   0  13   9 502.314 273.543   1
   0 -13  -9-30.6641 262.179   1
   0  13  10 3267.96 398.384   1
   0 -13 -10 2528.40 382.866   1
   0  13  11 298.786 306.924   1
   0 -13 -11-32.3817 280.646   1
   0  13  12-33.9234 293.264   1
   0 -13 -12 33.0962 284.908   1
   0  13  13-34.3546 332.335   1
   0 -13 -13 101.207 321.937   1
   0  13  14 522.699 326.381   1
   0 -13 -14 171.098 312.405   1
   0 -13 -16 312.602 342.788   1
   0  13  17 462.451 343.714   1
   0 -13 -17-139.419 339.038   1
   0  13  18 214.884 326.711   1
   0 -13 -18 381.970 329.121   1
   0  13  19 251.337 348.322   1
   0  13  20 71.7708 359.590   1
   0 -13 -20 444.951 357.198   1
   0  13  21 751.772 391.265   1
   0 -13 -21-304.369 357.802   1
   0  13  22 320.185 402.697   1
   0 -13 -22 833.388 368.711   1
   0  13  23 527.720 411.303   1
   0 -13 -23 361.319 377.937   1
   0 -13 -24 32.2504 364.830   1
   0  13  24 380.976 397.962   1
   0 -14   0 537.651 165.726   1
   0  14   0 610.550 175.375   1
   0 -14  -1-116.032 178.731   1
   0  14   1 83.2872 191.374   1
   0  14   2 1292.54 231.275   1
   0 -14   2 1239.22 147.397   1
   0  14  -2 1097.87 158.144   1
   0 -14  -2 1539.49 236.212   1
   0  14   3 340.672 225.851   1
   0 -14  -3-70.1298 203.090   1
   0  14   4 648.922 226.370   1
   0 -14  -4 427.509 218.590   1
   0  14   5-218.871 228.709   1
   0 -14  -5 562.797 227.543   1
   0  14   6 1718.19 292.429   1
   0 -14  -6 1245.11 292.837   1
   0  14   7-120.206 258.700   1
   0 -14  -7 88.5028 250.167   1
   0  14   8 655.015 282.633   1
   0 -14  -8 183.735 265.603   1
   0  14   9 64.3754 288.622   1
   0 -14  -9 63.2063 276.662   1
   0  14  11 33.8133 315.943   1
   0 -14 -11-132.812 298.875   1
   0  14  12-34.2723 317.418   1
   0 -14 -12 643.763 313.247   1
   0  14  13-34.7691 301.209   1
   0 -14 -13 68.7493 286.359   1
   0  14  14 812.832 355.700   1
   0 -14 -14 449.976 345.779   1
   0  14  15 213.530 319.923   1
   0 -14 -15 139.481 312.868   1
   0  14  16 467.593 368.388   1
   0 -14 -16 174.370 318.198   1
   0  14  17 215.930 377.296   1
   0 -14 -17-104.644 347.476   1
   0  14  18 1443.99 398.704   1
   0 -14 -18 1839.66 366.453   1
   0  14  19 144.420 352.274   1
   0 -14 -19 103.277 313.549   1
   0 -14 -21 302.214 357.605   1
   0  14  23 594.266 421.132   1
   0 -15   0-34.8472 161.323   1
   0  15   0 18.9030 192.717   1
   0 -15  -1 224.149 183.820   1
   0  15   1 130.726 201.730   1
   0 -15  -2 340.017 208.548   1
   0 -15   2 261.694 115.664   1
   0  15  -2 226.466 123.657   1
   0  15   2 48.7788 217.964   1
   0  15   3 313.810 242.286   1
   0 -15  -3-24.4800 218.803   1
   0  15   5 144.663 276.672   1
   0 -15  -5 83.4025 244.457   1
   0  15   6 873.831 297.595   1
   0 -15  -6 613.289 273.444   1
   0  15   7 155.727 284.659   1
   0 -15  -7-60.7890 262.772   1
   0  15   8 1127.27 305.190   1
   0 -15  -8 1135.84 300.924   1
   0  15  10 1323.20 339.796   1
   0 -15 -10 2026.96 340.265   1
   0  15  11 622.265 316.305   1
   0 -15 -11 135.485 288.267   1
   0  15  12 210.647 311.704   1
   0 -15 -12-103.138 307.659   1
   0  15  13-321.688 347.494   1
   0 -15 -13 277.175 320.787   1
   0  15  14 612.257 333.355   1
   0 -15 -14-34.9244 306.256   1
   0  15  15 831.905 374.691   1
   0 -15 -15 349.991 342.519   1
   0  15  16 2039.70 401.736   1
   0 -15 -16 2241.39 380.813   1
   0  15  17 255.923 372.314   1
   0 -15 -17 418.468 354.651   1
   0  15  18 726.896 397.812   1
   0 -15 -18 693.277 362.399   1
   0  15  19 399.277 377.315   1
   0 -15 -19-137.174 323.352   1
   0  15  20 722.424 392.160   1
   0 -15 -20 406.218 335.511   1
   0  15  21 465.089 408.852   1
   0 -15 -21 1269.04 379.955   1
   0 -15 -22 328.522 371.715   1
   0  15  22 388.147 438.802   1
   0 -16   0 2345.76 275.791   1
   0  16   0 2522.77 285.010   1
   0 -16  -1 210.959 195.636   1
   0  16   1 273.608 214.027   1
   0  16   2 431.664 225.649   1
   0  16  -2 254.385 122.236   1
   0 -16   2 143.541 111.167   1
   0 -16  -2 522.687 229.327   1
   0 -16  -3 128.977 240.227   1
   0  16   3 55.3606 259.629   1
   0 -16  -4 603.923 269.757   1
   0  16   4 735.858 291.537   1
   0  16   5 893.951 277.750   1
   0 -16  -5 259.748 241.066   1
   0  16   6 3387.56 415.192   1
   0 -16  -6 3529.99 401.981   1
   0  16   7 32.8664 307.630   1
   0 -16  -7-62.6729 278.757   1
   0  16   8 2961.87 386.812   1
   0 -16  -8 2362.21 359.451   1
   0  16   9 68.9870 300.743   1
   0 -16  -9 99.5257 289.850   1
   0  16  10 774.421 346.037   1
   0 -16 -10 744.692 307.200   1
   0  16  11 107.278 318.259   1
   0 -16 -11-378.370 299.401   1
   0  16  12 506.619 360.386   1
   0 -16 -12 661.027 329.799   1
   0  16  13 401.212 349.895   1
   0 -16 -13-210.485 323.658   1
   0  16  14 184.465 364.830   1
   0 -16 -14 211.054 328.925   1
   0  16  15 258.491 355.102   1
   0 -16 -15 176.111 315.511   1
   0  16  17 258.514 365.108   1
   0 -16 -17 69.7849 320.264   1
   0  16  18 590.151 389.470   1
   0 -16 -18 898.657 360.749   1
   0  16  19 697.012 419.126   1
   0 -16 -19 751.144 375.686   1
   0  16  20 938.795 413.709   1
   0 -16 -20 33.7072 326.817   1
   0 -16 -21 132.696 335.770   1
   0  16  21 142.517 392.874   1
   0  17   0 60.2192 192.253   1
   0 -17  -1-131.660 205.417   1
   0  17   1 566.765 229.941   1
   0 -17  -2 1347.96 256.842   1
   0  17   2 688.389 257.432   1
   0 -17  -4 1062.59 283.759   1
   0  17   4 1229.01 303.148   1
   0 -17  -5 90.6722 262.078   1
   0  17   5 552.238 294.225   1
   0 -17  -6 62.7724 286.310   1
   0  17   6-33.6340 310.840   1
   0  17   7 310.754 300.682   1
   0 -17  -7 1132.08 310.469   1
   0  17   8 1525.14 351.230   1
   0 -17  -8 1030.17 318.118   1
   0  17   9 575.445 328.149   1
   0 -17  -9-305.685 309.321   1
   0  17  10 219.410 357.098   1
   0 -17 -10 276.308 317.294   1
   0  17  11 148.072 354.565   1
   0 -17 -11 104.899 302.398   1
   0  17  12 336.060 363.296   1
   0 -17 -12 105.787 317.090   1
   0  17  13 637.837 361.417   1
   0 -17 -13 531.581 339.297   1
   0  17  14 112.724 373.197   1
   0 -17 -14 532.224 343.400   1
   0  17  16 1051.91 391.511   1
   0 -17 -16 1091.35 343.684   1
   0  17  17 1349.76 431.851   1
   0 -17 -17 209.997 362.858   1
   0  17  18 481.421 407.954   1
   0 -17 -18 483.999 346.458   1
   0 -17 -19 341.525 353.060   1
   0  17  19-36.6829 393.950   1
   0 -17 -20-670.258 364.765   1
   0  17  20 107.682 425.306   1
   0  18   4-63.6582 280.346   1
   0  18   5-469.021 302.619   1
   0  18   6 872.000 321.216   1
   0 -18  -8 619.937 327.838   1
   0  18   8 444.092 356.230   1
   0 -18  -9 139.825 306.010   1
   0  18   9-299.562 334.444   1
   0  18  10-75.8856 353.498   1
   0 -18 -10 460.520 341.227   1
   0  18  12 76.9709 375.189   1
   0 -18 -12 1077.88 356.317   1
   0  18  13 539.625 393.267   1
   0 -18 -13-35.9768 346.609   1
   0 -18 -15 499.888 357.186   1
   0  18  15 650.234 413.509   1
   0 -18 -16 248.617 358.974   1
   0  18  16 877.082 417.589   1
   0 -18 -17 315.685 331.485   1
   0  18  17 37.6743 392.334   1
   0 -18 -18 34.5385 344.097   1
   0  18  18 147.982 413.103   1
   0 -18 -19 304.990 360.139   1
   0  18  19 145.201 415.180   1
   1   0 -26 532.379 376.229   1
  -1   0  26 266.611 353.678   1
   1   0 -25 999.430 354.256   1
  -1   0  25 607.959 374.764   1
   1   0 -24-35.4296 336.981   1
  -1   0  24-151.093 343.323   1
   1   0 -23 490.303 325.123   1
  -1   0  23-112.262 331.819   1
   1   0 -22 5068.87 539.124   1
  -1   0  22 5466.70 561.191   1
   1   0 -21 235.849 304.714   1
  -1   0  21 144.330 321.873   1
   1   0 -20 1836.20 352.600   1
  -1   0  20 2238.37 376.258   1
   1   0 -18 5250.18 501.085   1
  -1   0  18 5406.69 504.214   1
   1   0 -17 29.8052 240.405   1
  -1   0  17 185.889 247.461   1
  -1   0  16 10334.7 863.270   1
   1   0 -16 12485.2 871.316   1
  -1   0  15 223.779 240.802   1
   1   0 -15-191.844 235.929   1
   1   0 -14 7121.79 584.394   1
  -1   0  13 273.483 224.645   1
   1   0 -13-270.458 217.847   1
   1   0 -12 10933.6 832.031   1
  -1   0  12 11714.6 838.303   1
  -1   0  11-87.2752 181.878   1
   1   0 -11-106.482 173.882   1
   1   0 -10 72281.6 4851.82   1
  -1   0  10 69875.0 4851.54   1
  -1   0   9 91.4990 156.882   1
   1   0  -9-17.8600 150.806   1
  -1   0   8 1119.80 192.785   1
   1   0  -8 1028.63 181.366   1
   1   0  -6 54620.9 3647.00   1
  -1   0   6 52392.2 3645.82   1
  -1   0   5 128.268 120.712   1
   1   0  -5-52.8556 116.856   1
  -1   0   4 394.429 114.788   1
   1   0  -4 491.708 106.134   1
   1   0  -3 20.5227 85.4567   1
  -1   0   3 154.200 96.4718   1
  -1   0   2 350902. 23808.6   1
   1   0  -2 353456. 23807.3   1
   1   0  -1-59.0873 48.2517   1
  -1   0   1-108.289 47.2822   1
   1   0   0-49.2726 38.6149   1
  -1   0  -1-25.0487 45.6067   1
   1   0   1 102.438 49.3404   1
   1   0   2 331967. 22916.5   1
  -1   0  -2 345720. 22915.8   1
  -1   0  -3 46.3811 81.7885   1
   1   0   3 7.01747 81.4682   1
  -1   0  -4 607.977 134.997   1
   1   0   4 588.641 134.141   1
  -1   0  -5 195.328 125.497   1
   1   0   5 127.722 127.826   1
  -1   0  -6 51509.7 3625.61   1
   1   0   6 55083.8 3628.22   1
   1   0   8 1480.12 208.146   1
  -1   0  -8 1331.57 180.435   1
   1   0   9 290.212 146.159   1
  -1   0  -9 120.292 137.871   1
  -1   0 -10 72404.4 5021.38   1
   1   0  10 74987.9 5025.53   1
   1   0  11-265.188 201.969   1
  -1   0 -11 259.973 177.185   1
  -1   0 -12 11495.5 838.163   1
   1   0  12 11299.7 844.870   1
   1   0  13-325.459 206.330   1
  -1   0 -13 71.0649 176.274   1
  -1   0 -14 6295.54 522.308   1
   1   0  15 308.017 268.822   1
  -1   0 -15 267.141 241.220   1
  -1   0 -16 11307.1 843.328   1
   1   0  16 10812.6 848.322   1
   1   0  17 30.6219 261.730   1
  -1   0 -17-412.545 252.433   1
  -1   0 -18 6410.66 569.716   1
   1   0  18 6512.53 577.114   1
   1   0  20 2034.04 373.408   1
  -1   0 -20 2150.30 376.344   1
   1   0  21 69.1486 308.244   1
  -1   0 -21 135.793 306.822   1
   1   0  22 4129.42 513.505   1
  -1   0 -22 5185.82 514.700   1
   1   0  23 541.513 342.912   1
  -1   0 -23 175.061 322.036   1
   1   0  24 185.062 346.072   1
  -1   0 -24 211.763 343.388   1
   1   0  25 601.820 355.308   1
  -1   0 -25-284.209 341.453   1
   1   0  26 574.642 379.836   1
  -1   0 -26 357.559 368.567   1
   1  -1 -27 140.110 360.985   1
   1  -1 -26 425.678 375.901   1
  -1   1  26 528.206 367.594   1
   1   1 -25 393.613 360.932   1
  -1  -1  25 649.606 374.960   1
   1   1 -24 1208.95 356.548   1
   1  -1 -24 635.348 349.540   1
  -1   1  24 641.108 355.832   1
  -1  -1  24 416.308 356.440   1
   1  -1 -23 69.9765 332.160   1
  -1   1  23-149.936 328.786   1
   1  -1 -22 207.251 351.354   1
   1   1 -22 206.458 311.219   1
  -1  -1  22-183.807 328.518   1
   1   1 -21 302.690 310.089   1
   1  -1 -21-67.4879 306.485   1
  -1   1  21 471.291 340.311   1
  -1  -1  21 288.241 315.783   1
   1   1 -20-32.7396 297.280   1
   1  -1 -20 627.559 302.739   1
  -1  -1  20 527.376 319.724   1
  -1   1  20 244.755 325.138   1
   1   1 -19 1828.07 326.514   1
   1  -1 -19 741.870 301.102   1
  -1  -1  19 1828.11 350.863   1
  -1   1  19 1285.06 334.253   1
   1   1 -18 30.3955 266.211   1
   1  -1 -18 847.002 272.909   1
  -1   1  18 130.448 275.165   1
  -1  -1  18 1264.71 322.394   1
   1   1 -17 3301.59 371.909   1
  -1  -1  17 3155.46 390.264   1
  -1   1  17 3258.44 375.592   1
   1   1 -16 27.9601 242.340   1
   1  -1 -16 351.990 230.776   1
  -1  -1  16 526.505 261.294   1
  -1   1  16 149.675 239.048   1
   1  -1 -15 6764.05 554.549   1
  -1   1  15 6213.56 550.696   1
  -1  -1  15 6707.83 559.353   1
   1   1 -15 6292.97 546.177   1
  -1   1  14 2918.10 352.249   1
   1  -1 -14 3240.68 340.966   1
  -1  -1  13 5406.33 454.572   1
   1   1 -13 5321.38 451.458   1
   1   1 -12 19865.7 1421.08   1
   1  -1 -12 19971.1 1423.09   1
  -1   1  12 20417.9 1426.37   1
   1   1 -11 326.498 162.613   1
   1  -1 -11 178.051 163.029   1
  -1  -1  11 288.964 168.476   1
  -1   1  11 227.779 145.973   1
  -1  -1  10 43230.6 2908.67   1
   1  -1 -10 41145.9 2913.08   1
   1   1 -10 43706.0 2909.19   1
  -1   1  10 41029.2 2914.44   1
  -1  -1   9 66354.7 4504.39   1
   1   1  -9 68342.3 4505.00   1
   1  -1  -9 63369.5 4508.00   1
  -1   1   9 65925.0 4509.77   1
  -1  -1   8 31666.9 2085.13   1
  -1   1   8 27314.6 2086.45   1
   1  -1  -8 30993.0 2088.64   1
   1   1  -8 30930.2 2084.09   1
  -1   1   7 5466.22 435.304   1
   1  -1  -7 5758.06 430.724   1
   1   1  -6 8954.10 637.094   1
  -1  -1   6 8789.71 637.629   1
  -1  -1   5 24766.2 1773.31   1
   1   1  -5 26516.5 1771.88   1
  -1   1   5 27501.7 1779.26   1
   1  -1  -5 24470.3 1779.65   1
  -1  -1   4 10647.3 832.234   1
   1   1  -4 12505.2 829.828   1
  -1   1   4 12314.8 839.142   1
   1  -1  -4 12232.3 839.963   1
   1  -1  -3 49231.8 3332.42   1
   1   1  -3 49226.9 3325.76   1
  -1  -1   3 47744.3 3326.73   1
  -1   1   3 50144.2 3332.33   1
   1   1  -2 856.675 86.1236   1
   1  -1  -2 603.184 93.8199   1
  -1  -1   2 797.243 86.0018   1
  -1   1   2 692.439 98.4751   1
   1  -1  -1 3986.25 241.677   1
  -1  -1   1 3567.71 235.663   1
   1   1  -1 4249.66 237.068   1
   1   1   0 289070. 19743.2   1
  -1   1   0 289942. 19742.3   1
  -1  -1   0 290394. 19742.9   1
   1  -1   0 298734. 19742.4   1
   1  -1   1 3485.51 267.781   1
  -1  -1  -1 4022.54 273.770   1
   1   1   1 4232.56 274.961   1
  -1   1  -1 3635.86 266.995   1
   1   1   2 549.285 98.0893   1
  -1  -1  -2 822.117 103.701   1
  -1   1  -2 825.119 82.7991   1
   1  -1   3 47625.4 3387.73   1
   1   1   3 52603.9 3394.96   1
  -1   1  -3 50065.4 3387.57   1
  -1  -1  -3 50501.8 3394.00   1
   1  -1   4 12630.5 755.223   1
   1   1   4 10610.9 763.787   1
  -1  -1  -4 9812.15 764.723   1
  -1   1  -4 9940.16 753.093   1
   1   1   5 26932.3 1885.96   1
   1  -1   5 27990.6 1879.90   1
  -1  -1  -5 26595.9 1884.98   1
  -1   1  -5 27969.9 1878.97   1
  -1   1  -6 9103.47 629.158   1
   1  -1   6 8372.41 627.923   1
   1   1   7 6191.82 436.637   1
   1  -1   7 5587.31 431.775   1
  -1  -1  -7 5480.59 431.497   1
  -1   1  -7 5361.86 423.826   1
  -1   1  -8 31149.1 2072.81   1
  -1  -1  -8 31207.8 2079.65   1
   1   1   8 28853.1 2082.39   1
   1  -1   8 29125.7 2074.20   1
  -1  -1  -9 64644.1 4511.41   1
  -1   1  -9 67921.4 4506.46   1
   1   1   9 66240.4 4513.24   1
   1  -1   9 65441.6 4507.78   1
  -1  -1 -10 38954.8 2832.42   1
  -1   1 -10 42017.0 2831.70   1
   1  -1  10 42609.5 2835.14   1
   1   1  10 41376.3 2838.13   1
   1   1  11-23.0995 181.238   1
   1  -1  11 83.9277 175.204   1
  -1   1 -11 249.979 158.754   1
  -1  -1 -11-146.312 164.417   1
  -1  -1 -12 20536.2 1419.99   1
  -1   1 -12 18396.9 1411.97   1
   1   1  12 21696.4 1429.62   1
  -1   1 -13 4493.86 406.868   1
   1  -1  13 5041.46 422.030   1
   1   1  14 2458.46 308.215   1
  -1  -1 -14 2389.15 308.224   1
  -1  -1 -15 5529.30 512.543   1
  -1   1 -15 6724.52 517.670   1
   1   1  15 5452.83 518.294   1
   1  -1  15 6326.72 530.859   1
   1   1  16 240.060 261.582   1
   1  -1  16 86.1353 246.164   1
  -1   1 -16 275.485 233.192   1
  -1  -1 -16 401.215 261.470   1
   1  -1  17 3153.46 369.058   1
   1   1  17 2400.90 341.790   1
  -1   1 -17 2958.06 347.848   1
   1  -1  18 690.885 274.642   1
   1   1  18 483.393 302.952   1
  -1  -1 -18 497.629 280.278   1
  -1   1 -18 30.4233 267.248   1
   1   1  19 1066.03 305.848   1
   1  -1  19 944.199 290.888   1
  -1   1 -19 1113.28 309.249   1
  -1  -1 -19 1387.57 325.741   1
   1   1  20 546.525 321.786   1
   1  -1  20 672.288 318.390   1
  -1   1 -20 32.8523 300.155   1
  -1  -1 -20 600.617 304.240   1
   1  -1  21 205.329 307.351   1
   1   1  21 139.618 321.895   1
  -1  -1 -21 476.720 314.630   1
  -1   1 -21 236.856 306.848   1
   1  -1  22-283.673 327.105   1
   1   1  22 70.3425 324.449   1
  -1  -1 -22 278.118 308.638   1
  -1   1 -22-171.908 310.662   1
   1   1  23 143.293 346.553   1
   1  -1  23 181.799 324.102   1
  -1   1 -23-209.816 327.333   1
  -1  -1 -23 140.430 353.587   1
   1  -1  24 824.033 346.056   1
   1   1  24 1025.23 370.550   1
  -1  -1 -24 704.472 358.957   1
  -1   1 -24 707.653 355.046   1
   1  -1  25 763.172 376.575   1
  -1   1 -25 214.622 342.784   1
   1   1  26 452.190 359.532   1
  -1  -1 -26 918.058 375.205   1
  -1  -1 -27 354.183 381.486   1
   1  -2 -28 993.279 401.325   1
   1  -2 -27 243.396 369.025   1
  -1   2  27 519.901 376.012   1
   1  -2 -26 597.334 375.141   1
  -1   2  26 411.499 360.443   1
   1  -2 -25 422.793 367.386   1
   1   2 -25 464.436 364.320   1
  -1   2  25 713.609 380.512   1
   1   2 -24 247.616 329.062   1
   1  -2 -24 210.973 341.051   1
  -1  -2  24 379.650 351.105   1
  -1   2  24 678.137 360.995   1
   1   2 -23 315.607 319.363   1
   1  -2 -23 209.663 336.963   1
  -1  -2  23-186.428 329.107   1
  -1   2  23 37.5313 342.437   1
  -1   2  22 664.607 335.932   1
   1   2 -22 686.288 323.192   1
  -1  -2  22 804.775 347.705   1
   1  -2 -22 758.382 336.493   1
  -1   2  21 469.761 324.547   1
   1   2 -21 702.057 310.310   1
  -1  -2  21 214.318 307.464   1
   1  -2 -21 643.572 332.726   1
  -1   2  20 105.645 331.593   1
   1  -2 -20-432.891 320.715   1
  -1   2  19 542.695 337.042   1
   1   2 -19 187.998 281.765   1
  -1  -2  19 33.6330 296.475   1
   1  -2 -19 32.6243 317.956   1
   1   2 -18 419.985 270.345   1
  -1  -2  18 385.574 290.490   1
   1   2 -17 2289.16 328.195   1
   1  -2 -17 2849.39 369.592   1
  -1  -2  17 2929.51 350.751   1
   1   2 -16 762.014 255.667   1
   1  -2 -16 780.151 284.227   1
  -1  -2  16 1180.91 267.974   1
  -1   2  16 516.118 277.204   1
   1  -2 -15 1668.87 319.021   1
  -1   2  15 2197.28 322.610   1
  -1   2  14 7343.51 635.214   1
   1   2 -14 8405.56 611.738   1
  -1  -2  14 7641.54 608.611   1
   1  -2 -14 7150.97 629.172   1
   1  -2 -13 1957.41 289.965   1
  -1  -2  13 2447.48 272.423   1
  -1   2  13 2834.99 309.776   1
  -1  -2  12 1416.09 224.382   1
  -1   2  12 1162.45 226.315   1
   1   2 -11 501.090 168.931   1
   1  -2 -11 812.163 207.665   1
  -1  -2  11 536.299 176.337   1
  -1   2  11 379.927 193.142   1
  -1   2  10 19643.7 1405.26   1
   1   2 -10 20670.8 1390.04   1
  -1  -2  10 19883.0 1390.64   1
   1  -2 -10 18958.7 1403.87   1
  -1  -2   9 828.320 165.601   1
  -1   2   9 857.582 181.255   1
   1   2  -9 1031.85 159.197   1
   1  -2  -9 1186.46 185.130   1
   1  -2  -8 56565.8 3727.69   1
  -1   2   8 52396.7 3727.06   1
  -1   2   7 18337.7 1329.21   1
  -1  -2   7 19327.1 1318.69   1
   1  -2  -7 18842.5 1327.14   1
   1   2  -7 19154.1 1314.09   1
  -1   2   6 13225.2 957.504   1
   1   2  -6 13425.7 944.020   1
  -1  -2   6 13208.2 945.582   1
   1  -2  -6 14266.9 957.602   1
  -1   2   5-78.9879 147.792   1
   1   2  -5 98.8881 96.9663   1
  -1  -2   5 140.671 113.187   1
   1  -2  -5 12.8638 139.102   1
   1  -2  -4 5549.91 453.752   1
   1   2  -4 6007.87 431.370   1
  -1  -2   4 6145.06 436.310   1
  -1   2   4 6334.99 450.526   1
   1   2  -3 244680. 15509.6   1
  -1  -2   3 198279. 15508.1   1
  -1   2   3 258441. 15521.0   1
   1  -2  -3 236127. 15521.9   1
  -1  -2   2 46932.9 3248.80   1
  -1   2   2 49156.6 3260.15   1
   1   2  -2 48696.6 3248.47   1
   1  -2  -2 47343.3 3259.81   1
   1  -2  -1 10806.3 694.436   1
  -1  -2   1 10072.1 686.717   1
  -1   2   1 11584.5 697.170   1
  -1   2   0-94.5823 58.0698   1
   1   2   0-4.09893 65.2913   1
   1  -2   0 98.1195 65.0205   1
  -1  -2   0 48.1520 61.2100   1
   1   2   1 11589.2 747.184   1
  -1  -2  -1 10081.7 745.707   1
   1   2   2 49924.5 3123.73   1
  -1   2  -2 44796.9 3109.93   1
  -1  -2  -2 47536.8 3123.10   1
   1  -2   2 44974.1 3110.62   1
   1   2   3 257461. 17581.7   1
   1  -2   3 256597. 17570.1   1
  -1   2  -3 268799. 17569.9   1
  -1  -2  -3 250635. 17581.8   1
   1  -2   4 5654.57 401.330   1
  -1   2  -4 5209.56 399.262   1
  -1  -2  -4 5161.02 427.546   1
   1  -2   5 24.5449 100.028   1
   1   2   5 169.649 120.289   1
  -1  -2  -5 252.323 119.703   1
  -1   2  -5 141.955 96.5505   1
  -1  -2  -6 12227.9 929.654   1
  -1   2  -6 14227.6 918.952   1
   1   2   6 14199.1 932.577   1
   1  -2   6 11988.7 918.975   1
  -1   2  -7 20712.2 1402.43   1
   1  -2   7 22141.9 1406.60   1
   1   2   7 18901.3 1416.05   1
  -1  -2  -7 18763.2 1413.84   1
  -1  -2  -8 54119.5 3854.23   1
   1   2   8 58980.5 3859.37   1
   1  -2   9 1048.93 166.007   1
   1   2   9 1136.48 182.442   1
  -1  -2  -9 1211.14 179.973   1
  -1   2  -9 971.072 161.757   1
  -1  -2 -10 17617.7 1270.92   1
  -1   2 -10 18579.5 1259.91   1
   1   2  10 17563.7 1275.23   1
   1   2  11-96.2887 199.593   1
   1  -2  11 257.546 178.268   1
  -1   2 -11 516.055 164.697   1
  -1  -2 -11 326.711 167.956   1
   1   2  12 1525.00 263.630   1
  -1  -2 -12 1512.24 236.042   1
   1   2  13 2169.80 293.283   1
   1  -2  13 2201.33 267.445   1
  -1   2 -13 1833.74 251.646   1
  -1  -2 -13 1887.18 272.551   1
  -1   2 -14 8725.63 601.442   1
  -1  -2 -14 7285.46 599.529   1
   1  -2  14 6889.43 596.461   1
   1   2  14 7045.04 608.611   1
   1   2  15 1204.70 308.312   1
  -1  -2 -15 2070.57 304.969   1
   1  -2  16 783.966 260.475   1
  -1  -2 -16 1256.98 258.696   1
  -1   2 -16 1427.89 254.325   1
   1  -2  17 1918.58 325.102   1
  -1   2 -17 2173.51 324.001   1
   1  -2  18 524.935 268.708   1
  -1   2 -18 754.040 287.055   1
   1   2  19-168.227 321.708   1
   1  -2  19 257.171 266.076   1
  -1   2 -19 188.133 272.305   1
  -1  -2 -19 97.7697 304.038   1
   1   2  20-103.312 288.371   1
  -1  -2 -20-572.016 321.849   1
   1  -2  21 649.795 303.776   1
   1   2  21 525.597 334.187   1
  -1  -2 -21 1572.71 351.842   1
  -1   2 -21 1273.42 331.569   1
   1  -2  22 711.396 349.369   1
  -1   2 -22 513.210 326.252   1
   1  -2  23 812.307 342.081   1
   1   2  23 71.5512 332.149   1
  -1   2 -23 419.119 332.503   1
  -1  -2 -23 595.827 331.335   1
   1  -2  24 416.824 358.455   1
   1   2  24 906.146 361.876   1
  -1  -2 -24 421.804 367.329   1
  -1   2 -24 1065.26 376.309   1
  -1   2 -25 652.283 347.991   1
   1   2  25 588.872 343.618   1
  -1  -2 -25 245.651 349.489   1
   1   2  26-37.0338 361.841   1
  -1  -2 -26 104.956 358.294   1
   1   2  27 261.479 369.202   1
  -1  -2 -27-34.8758 356.694   1
   1  -3 -27 207.064 374.252   1
   1  -3 -26 800.953 369.907   1
  -1   3  26 519.753 365.508   1
   1  -3 -25 454.819 373.395   1
  -1   3  25 37.3844 350.326   1
   1  -3 -24 595.096 370.441   1
  -1   3  24 337.556 359.936   1
   1   3 -23 834.426 325.229   1
   1  -3 -23 1181.97 356.375   1
  -1  -3  23 708.561 351.097   1
  -1   3  23 1042.69 387.761   1
  -1   3  22-256.836 342.381   1
   1   3 -22 272.393 332.319   1
  -1  -3  22 618.291 319.859   1
   1  -3 -22 34.3897 325.528   1
  -1   3  21 539.899 321.602   1
   1   3 -21 265.581 300.229   1
  -1  -3  21 176.671 308.838   1
   1  -3 -21 340.023 303.902   1
  -1   3  20 4918.24 529.006   1
   1   3 -20 5648.06 526.068   1
  -1  -3  20 5746.97 539.139   1
  -1   3  19 2019.72 360.493   1
   1  -3 -19 1975.54 335.419   1
   1   3 -19 1945.70 332.702   1
  -1  -3  19 1286.13 344.906   1
  -1  -3  18 7694.94 631.651   1
  -1   3  18 6844.22 635.522   1
   1  -3 -18 7343.88 635.636   1
   1   3 -18 7334.29 614.854   1
  -1   3  17 898.516 305.129   1
   1   3 -17 1436.71 278.012   1
  -1  -3  17 1360.61 274.027   1
   1  -3 -17 1100.43 308.097   1
  -1   3  16-278.167 285.148   1
   1   3 -16-26.5854 220.507   1
  -1  -3  16 455.278 236.007   1
   1  -3 -16 61.1157 266.966   1
   1  -3 -15 970.334 265.611   1
   1   3 -15 1051.25 240.757   1
  -1   3  15 1197.75 269.110   1
  -1  -3  15 910.752 252.745   1
  -1   3  14 18696.4 1443.26   1
   1   3 -14 21647.5 1436.96   1
  -1  -3  14 20072.1 1434.26   1
   1  -3 -14 20324.5 1445.72   1
   1  -3 -13 403.588 225.841   1
   1   3 -13 86.5847 173.722   1
  -1  -3  13 253.853 194.780   1
  -1   3  13 385.569 208.377   1
  -1  -3  12 19420.4 1402.64   1
   1   3 -12 20312.9 1401.81   1
  -1   3  11 6734.63 605.099   1
  -1  -3  11 8207.62 587.483   1
   1  -3 -11 8654.00 616.859   1
   1   3 -11 7253.85 575.060   1
  -1   3  10 9813.64 736.864   1
  -1  -3  10 10029.0 720.263   1
   1  -3 -10 9730.35 736.583   1
   1   3 -10 9769.24 712.796   1
  -1   3   9 4505.54 406.911   1
  -1  -3   9 4746.51 372.543   1
   1  -3  -9 4447.63 402.292   1
   1   3  -9 4873.85 366.994   1
  -1   3   8 18408.1 1163.05   1
   1   3  -8 14917.7 1136.72   1
  -1  -3   8 15918.0 1140.91   1
   1  -3  -8 17201.4 1159.66   1
  -1   3   7 609.859 171.646   1
   1  -3  -7 727.286 173.424   1
  -1  -3   7 759.450 127.474   1
   1   3  -7 787.444 127.810   1
   1   3  -6 31859.0 2150.74   1
  -1  -3   6 31297.5 2152.39   1
  -1   3   6 32408.4 2172.40   1
   1  -3  -6 30132.7 2169.63   1
  -1  -3   5 18130.8 1287.36   1
   1   3  -5 19287.8 1286.10   1
  -1  -3   4 31221.5 2003.25   1
   1   3  -4 27653.0 2002.19   1
   1  -3  -4 27075.2 2021.08   1
  -1   3   4 31968.2 2022.55   1
  -1   3   3 172430. 11999.3   1
   1  -3  -3 181613. 12000.3   1
  -1  -3   3 181549. 11982.8   1
   1   3  -3 173148. 11982.8   1
   1  -3  -2 76677.7 5122.29   1
  -1  -3   2 70900.3 5107.63   1
  -1   3   2 75912.7 5122.15   1
   1   3  -2 79540.2 5107.82   1
   1  -3  -1 103696. 7281.31   1
   1   3  -1 111962. 7273.68   1
  -1   3   1 98852.5 7281.03   1
  -1  -3   1 109987. 7273.30   1
   1  -3   0 108299. 7169.03   1
  -1  -3   0 104812. 7169.04   1
  -1   3   0 109080. 7169.76   1
   1   3   0 101372. 7170.09   1
  -1   3  -1 106066. 6817.90   1
  -1  -3  -1 96455.4 6826.86   1
   1   3   1 93596.1 6828.56   1
   1  -3   1 100801. 6817.69   1
   1   3   2 74136.1 4796.51   1
  -1  -3  -2 67363.7 4794.87   1
   1   3   3 179120. 12268.0   1
   1  -3   3 183590. 12251.1   1
  -1  -3  -3 180118. 12268.6   1
  -1   3  -3 180031. 12250.4   1
   1  -3   4 31505.4 2160.99   1
   1   3   4 31636.9 2182.12   1
  -1   3  -4 31489.4 2160.60   1
  -1  -3  -4 33443.1 2180.78   1
   1  -3   5 18360.3 1227.15   1
  -1   3  -5 17365.7 1226.18   1
   1  -3   6 32432.4 2208.67   1
   1   3   6 32190.7 2227.90   1
   1   3   7 307.371 171.725   1
   1  -3   7 1018.28 132.723   1
  -1   3  -7 806.343 116.781   1
  -1  -3  -7 291.033 173.434   1
  -1   3  -8 16439.8 1146.29   1
  -1  -3  -8 16286.4 1166.15   1
   1   3   8 14796.1 1171.14   1
   1  -3   8 17661.4 1149.91   1
  -1  -3  -9 4287.52 378.664   1
   1   3   9 4120.91 381.524   1
  -1  -3 -10 10418.2 728.821   1
  -1   3 -10 10000.0 701.269   1
   1   3  10 9088.04 727.435   1
   1  -3  10 9222.30 701.954   1
  -1  -3 -11 7790.54 588.699   1
  -1   3 -11 8285.87 575.832   1
   1   3  11 6832.86 593.043   1
   1  -3  11 7567.78 579.217   1
  -1   3 -12 20337.1 1435.34   1
   1  -3  12 20571.1 1439.64   1
   1   3  13 413.970 228.899   1
   1  -3  13 332.957 211.364   1
  -1   3 -13 573.055 190.738   1
  -1  -3 -13 233.305 221.011   1
  -1   3 -14 21306.2 1409.51   1
  -1  -3 -14 19519.9 1421.79   1
   1  -3  14 20570.2 1411.10   1
   1   3  14 17624.7 1420.75   1
   1  -3  15 538.025 241.077   1
   1   3  15 1440.41 305.007   1
  -1  -3 -15 1029.86 276.171   1
  -1   3 -15 221.910 217.956   1
   1  -3  16-245.738 253.909   1
   1   3  16 311.623 255.035   1
  -1  -3 -16-476.341 244.806   1
  -1   3 -16-105.840 234.167   1
   1   3  17 772.508 318.611   1
   1  -3  17 2048.23 304.091   1
  -1  -3 -17 1109.07 309.940   1
  -1   3 -17 2282.71 291.618   1
  -1  -3 -18 7190.17 625.945   1
  -1   3 -18 7925.00 623.552   1
   1   3  18 6844.62 631.787   1
   1  -3  18 7545.37 617.590   1
  -1   3 -19 1799.05 323.906   1
  -1  -3 -19 2613.20 374.343   1
   1  -3  19 1945.01 336.723   1
   1   3  19 1759.46 382.271   1
  -1  -3 -20 5249.60 526.581   1
  -1   3 -20 5880.35 532.588   1
   1   3  20 5511.42 551.740   1
   1  -3  20 5772.54 531.138   1
  -1   3 -21 297.810 295.116   1
  -1  -3 -21 618.484 350.452   1
   1   3  21-316.533 322.802   1
   1  -3  21 34.3958 313.930   1
  -1  -3 -22 382.620 326.852   1
  -1   3 -22 510.559 327.782   1
   1   3  22 602.252 325.037   1
   1  -3  22 575.613 324.430   1
  -1   3 -23 1395.31 370.456   1
  -1  -3 -23 1369.66 393.019   1
   1   3  23 1741.04 393.824   1
   1  -3  23 1413.93 373.572   1
  -1  -3 -24 909.792 362.085   1
   1   3  24 613.698 353.615   1
  -1  -3 -25 453.892 381.872   1
   1   3  25 108.926 356.425   1
  -1  -3 -26 831.679 372.473   1
   1   3  26 293.452 353.942   1
  -1  -3 -27 515.267 387.989   1
   1  -4 -28 367.532 363.134   1
  -1   4  28 214.133 385.219   1
   1  -4 -27 374.973 369.968   1
  -1   4  27-217.686 370.500   1
   1  -4 -25 625.283 384.174   1
  -1   4  25 595.556 376.554   1
   1  -4 -24 348.494 347.197   1
  -1   4  24 1010.69 372.537   1
   1   4 -23 483.513 313.278   1
   1  -4 -23 173.443 329.319   1
  -1   4  23 222.950 343.341   1
   1  -4 -22 1170.04 354.356   1
  -1   4  22 1798.40 362.143   1
  -1  -4  22 1447.80 345.749   1
   1   4 -22 941.166 332.552   1
  -1   4  21 1804.67 385.525   1
   1  -4 -20 640.366 334.817   1
   1   4 -20 662.942 302.082   1
  -1  -4  20 33.6946 277.681   1
   1  -4 -19-564.410 327.124   1
  -1   4  19 483.264 329.489   1
   1   4 -19 242.943 264.832   1
  -1  -4  19 290.763 283.469   1
   1  -4 -18-488.703 313.622   1
  -1   4  18-433.955 326.729   1
   1   4 -18 347.493 243.469   1
  -1  -4  18 30.8023 259.544   1
   1  -4 -17 2305.04 394.368   1
  -1   4  17 2720.10 390.283   1
   1   4 -17 2856.01 334.802   1
  -1  -4  17 3538.92 374.622   1
   1  -4 -16 6933.47 587.762   1
  -1   4  16 6415.67 601.987   1
   1  -4 -15 2431.55 356.073   1
  -1   4  15 2109.19 369.246   1
   1   4 -15 3102.60 314.390   1
  -1  -4  15 3104.64 329.542   1
   1  -4 -14 1326.67 290.097   1
  -1   4  14 1773.63 313.748   1
   1   4 -14 1509.83 233.690   1
  -1  -4  14 820.004 237.258   1
   1  -4 -13 2876.86 334.537   1
  -1   4  13 3567.55 354.035   1
   1   4 -13 3302.68 320.341   1
  -1  -4  13 3111.94 328.052   1
  -1   4  12 3889.74 361.261   1
   1  -4 -12 3853.59 370.453   1
  -1  -4  12 4301.17 356.519   1
   1   4 -12 3337.35 336.807   1
  -1  -4  11 16736.6 1249.93   1
   1   4 -11 18829.2 1251.38   1
  -1   4  10 6762.54 579.459   1
   1   4 -10 7986.47 557.424   1
  -1  -4  10 7594.13 559.722   1
   1  -4 -10 7179.72 583.027   1
   1  -4  -9 108.150 176.066   1
  -1   4   9-156.890 201.736   1
  -1   4   8 9573.67 663.744   1
  -1  -4   8 8725.33 636.168   1
   1  -4  -8 9803.39 664.996   1
   1   4  -8 7951.06 632.613   1
  -1   4   7 12411.1 830.799   1
   1   4  -7 11661.1 802.588   1
   1  -4  -7 11465.4 825.996   1
  -1  -4   7 10631.2 805.312   1
   1  -4  -6 1737.08 229.369   1
   1   4  -6 2111.63 180.712   1
  -1  -4   6 2295.94 182.389   1
  -1   4   6 2007.23 224.225   1
  -1  -4   5 4359.03 321.208   1
  -1   4   5 5254.42 373.471   1
   1  -4  -5 5208.88 370.664   1
   1   4  -5 3947.65 318.203   1
  -1  -4   4 220312. 15212.2   1
   1   4  -4 229850. 15212.4   1
  -1   4   3 6339.22 414.313   1
  -1  -4   3 5269.35 379.359   1
   1  -4  -3 5361.01 413.191   1
   1   4  -3 5405.20 379.500   1
  -1   4   2 1592.41 177.406   1
   1   4  -2 1852.44 137.523   1
   1  -4  -2 1602.39 188.048   1
  -1  -4   2 1741.07 137.999   1
   1   4  -1 7913.32 546.616   1
  -1   4   1 8033.64 560.244   1
  -1  -4   1 7615.12 545.320   1
   1  -4  -1 8067.95 560.153   1
   1  -4   0 5.81482 67.4898   1
   1   4   0 6.48709 83.0534   1
  -1  -4   0 6.12716 71.7749   1
  -1   4   0-6.25121 72.2156   1
   1   4   1 8510.77 583.422   1
  -1   4  -1 8262.18 569.029   1
   1  -4   1 8419.29 568.562   1
  -1  -4  -1 7488.09 581.315   1
  -1  -4  -2 1673.95 178.651   1
   1   4   2 1777.87 184.603   1
  -1  -4  -3 6539.91 478.418   1
   1   4   3 6290.75 475.372   1
  -1   4  -4 243471. 16483.4   1
   1  -4   4 244293. 16483.8   1
   1   4   5 5702.97 409.142   1
   1  -4   5 5211.23 368.051   1
  -1   4  -5 4771.34 366.019   1
  -1  -4  -5 5743.77 410.984   1
   1  -4   6 2057.00 177.856   1
   1   4   6 1935.50 241.448   1
  -1   4  -6 1994.42 172.101   1
  -1  -4  -6 2283.41 237.059   1
  -1   4  -7 11111.1 774.275   1
  -1  -4  -7 12307.2 808.878   1
   1  -4   7 10740.8 777.100   1
   1   4   7 10301.5 808.013   1
  -1  -4  -8 9650.11 713.789   1
  -1   4  -8 9160.75 676.695   1
   1  -4   8 9949.11 681.010   1
   1   4   8 9471.18 714.307   1
   1   4   9-22.4214 136.488   1
   1  -4   9 13.4306 112.899   1
  -1  -4  -9 105.705 174.517   1
  -1  -4 -10 7643.44 569.262   1
  -1   4 -10 7012.39 533.868   1
   1  -4  10 7433.46 537.681   1
   1   4  10 6629.84 567.263   1
  -1   4 -11 18372.7 1196.76   1
   1  -4  11 15680.2 1191.60   1
   1   4  12 3042.37 356.758   1
  -1   4 -12 4402.92 332.978   1
   1  -4  12 4115.83 342.884   1
  -1  -4 -12 3156.38 345.570   1
   1  -4  13 2870.98 302.208   1
   1   4  13 2242.62 362.825   1
  -1  -4 -13 3213.07 360.680   1
  -1   4 -13 3039.17 286.531   1
   1  -4  14 1236.42 249.379   1
   1   4  14 1092.11 247.520   1
  -1  -4 -14 1599.50 249.193   1
  -1   4 -14 1415.47 244.858   1
   1  -4  15 3492.34 329.717   1
   1   4  15 2634.80 384.868   1
  -1   4 -15 2784.95 316.732   1
  -1  -4 -15 2657.46 368.467   1
  -1  -4 -16 6212.67 515.827   1
   1   4  16 5201.91 509.863   1
   1  -4  17 3635.53 375.242   1
   1   4  17 3592.71 434.711   1
  -1   4 -17 3489.18 376.225   1
  -1  -4 -17 3844.92 431.062   1
   1   4  18 702.551 311.931   1
   1  -4  18-29.3738 261.872   1
  -1   4 -18 348.586 261.533   1
  -1  -4 -18 96.5658 271.717   1
   1   4  19 34.1268 318.865   1
   1  -4  19-124.842 269.260   1
  -1   4 -19-30.2671 268.186   1
  -1  -4 -19-32.9455 317.100   1
   1  -4  20 1016.96 288.726   1
  -1  -4 -20 408.697 335.516   1
  -1   4 -20 915.422 287.615   1
   1  -4  22 974.460 343.056   1
   1   4  22 1382.03 375.362   1
  -1  -4 -22 1704.90 383.025   1
  -1   4 -22 777.953 314.833   1
  -1   4 -23 455.966 353.859   1
   1   4  23-141.780 324.029   1
  -1  -4 -23 105.104 322.081   1
   1   4  24 826.177 381.947   1
  -1  -4 -24 1706.97 404.419   1
   1   4  25 432.530 345.823   1
  -1  -4 -25-173.327 335.425   1
   1   4  27 72.4060 355.118   1
  -1  -4 -27 305.382 372.340   1
  -1  -4 -28 837.824 404.943   1
   1   4  28-108.353 390.721   1
   1  -5 -28 329.226 374.686   1
  -1   5  28 35.1566 365.083   1
   1  -5 -27 908.889 407.197   1
  -1   5  27 322.445 386.386   1
   1  -5 -26 1263.42 400.699   1
  -1   5  26 1021.41 413.652   1
   1  -5 -25-34.4806 340.627   1
  -1   5  25 591.069 354.759   1
   1  -5 -24 277.378 322.227   1
  -1   5  24-186.146 349.739   1
  -1   5  23 815.222 369.982   1
   1  -5 -23 345.926 362.645   1
   1   5 -22 634.551 316.702   1
  -1   5  22 1505.02 387.340   1
   1  -5 -22 619.282 359.531   1
  -1   5  21 394.826 361.277   1
   1   5 -21 192.470 290.847   1
  -1  -5  21 414.578 323.187   1
   1  -5 -21-34.2332 359.241   1
  -1   5  20 1870.47 393.698   1
   1   5 -20 1107.87 328.662   1
  -1  -5  20 2355.96 340.852   1
   1  -5 -20 984.336 360.185   1
  -1   5  19 345.704 328.842   1
   1   5 -19 470.621 287.189   1
  -1  -5  19 316.513 266.265   1
   1  -5 -19 67.0356 323.810   1
  -1   5  18 1652.89 355.158   1
   1   5 -18 1372.77 277.311   1
  -1  -5  18 2191.33 328.999   1
   1  -5 -18 2049.00 364.172   1
  -1   5  17 229.709 310.080   1
   1   5 -17 977.352 254.611   1
  -1  -5  17 934.450 279.922   1
   1  -5 -17 940.752 316.706   1
   1   5 -16 124.390 224.319   1
  -1  -5  16 557.417 213.257   1
  -1   5  15 1277.78 324.809   1
   1   5 -15 1690.26 254.525   1
  -1  -5  15 1407.87 262.176   1
   1  -5 -15 1346.54 313.455   1
  -1   5  14 514.293 285.398   1
   1   5 -14 919.194 208.815   1
  -1  -5  14 889.150 223.525   1
   1  -5 -14 974.010 272.777   1
  -1   5  13 349.009 237.865   1
   1  -5 -13 28.4124 216.562   1
   1   5 -13-234.658 177.379   1
  -1  -5  13-62.5536 190.575   1
  -1   5  12 7713.45 628.207   1
   1   5 -12 7749.81 594.148   1
  -1  -5  12 8993.33 607.306   1
   1  -5 -12 6856.70 625.330   1
   1   5 -11 1729.46 194.647   1
  -1  -5  11 1935.56 205.933   1
   1  -5 -11 1346.07 267.534   1
   1  -5 -10 1163.70 185.789   1
  -1   5  10 375.452 196.880   1
   1   5  -9 4182.31 322.910   1
   1  -5  -9 4075.94 380.800   1
  -1  -5   9 4267.45 328.888   1
  -1   5   9 3692.37 381.006   1
   1   5  -8 4102.61 357.822   1
  -1  -5   8 5190.62 364.248   1
  -1   5   8 5003.05 411.207   1
   1  -5  -8 5335.64 409.498   1
   1   5  -7 26647.4 1895.61   1
   1  -5  -7 31219.6 1933.63   1
  -1   5   7 31093.3 1932.12   1
  -1  -5   7 26050.8 1897.74   1
  -1  -5   6 89618.2 6236.15   1
  -1   5   6 96200.9 6266.53   1
   1   5  -6 90422.4 6235.67   1
   1  -5  -6 99163.8 6265.66   1
  -1  -5   5 26494.5 1839.87   1
   1   5  -5 27538.0 1839.97   1
   1  -5  -5 27818.1 1875.35   1
  -1   5   5 26700.9 1874.50   1
   1   5  -4 136442. 9115.09   1
   1  -5  -4 118026. 9141.29   1
  -1  -5   4 137572. 9115.19   1
  -1   5   4 133629. 9144.04   1
  -1   5   3 14275.8 1045.09   1
   1   5  -3 13838.4 1015.51   1
   1  -5  -3 16111.3 1048.45   1
  -1  -5   3 15907.8 1015.81   1
   1   5  -2 5803.44 395.319   1
  -1  -5   2 5646.09 394.278   1
   1  -5  -2 5551.86 424.414   1
  -1   5   2 5191.08 420.725   1
   1  -5  -1 39409.7 2541.83   1
  -1   5   1 38487.0 2541.49   1
   1   5  -1 36572.2 2532.05   1
  -1  -5   1 35875.3 2531.27   1
   1  -5   0 26401.2 1846.06   1
  -1   5   0 26399.2 1845.43   1
   1   5   0 26311.2 1845.94   1
  -1  -5   0 29085.6 1847.02   1
   1  -5   1 39891.6 2684.89   1
  -1  -5  -1 37865.1 2695.67   1
  -1   5  -1 39847.1 2685.94   1
   1   5   1 40148.4 2696.98   1
   1  -5   2 5451.98 365.038   1
  -1  -5  -2 5477.97 397.711   1
   1   5   2 5537.45 397.498   1
  -1   5  -2 4933.92 365.240   1
  -1  -5  -3 14667.0 1050.96   1
   1   5   3 15361.0 1052.24   1
  -1  -5  -4 141773. 9416.24   1
   1   5   4 135903. 9416.66   1
  -1   5  -5 29890.2 1920.78   1
   1   5   5 28404.4 1956.15   1
   1  -5   5 26989.0 1921.08   1
  -1  -5  -5 26643.2 1953.90   1
  -1   5  -6 99705.0 6694.58   1
  -1  -5  -6 99482.8 6725.00   1
   1   5   6 96271.4 6726.07   1
   1  -5   6 98679.6 6696.24   1
  -1   5  -7 29214.3 2064.52   1
  -1  -5  -7 30208.8 2097.34   1
   1  -5   7 31453.9 2065.83   1
   1   5   7 30204.7 2098.84   1
  -1  -5  -8 4533.59 427.011   1
  -1   5  -8 4758.69 377.790   1
   1  -5   8 5599.34 381.790   1
   1   5   8 5661.84 446.089   1
  -1   5  -9 3593.32 290.831   1
  -1  -5  -9 3416.91 325.105   1
   1   5   9 4060.05 345.128   1
   1  -5   9 3665.29 295.597   1
   1   5  10 407.115 219.306   1
  -1  -5 -10 391.344 212.107   1
   1   5  11 1714.74 222.261   1
   1  -5  11 1132.56 193.902   1
  -1  -5 -11 1325.47 231.636   1
  -1   5 -11 1715.77 189.841   1
  -1   5 -12 8101.18 584.182   1
  -1  -5 -12 6562.79 620.959   1
   1  -5  12 8665.69 593.046   1
   1   5  12 6864.05 633.384   1
   1  -5  13-119.520 159.375   1
   1   5  13-116.308 227.764   1
  -1  -5 -13-55.0086 207.037   1
  -1   5 -13-270.380 164.095   1
   1  -5  14 545.665 214.973   1
   1   5  14 845.792 284.364   1
  -1   5 -14 533.336 216.665   1
  -1  -5 -14 689.202 287.360   1
   1  -5  15 1184.35 232.154   1
   1   5  15 907.136 296.312   1
  -1   5 -15 1387.69 232.362   1
   1  -5  16 505.042 229.941   1
  -1   5 -16-49.9487 225.693   1
   1   5  17 794.178 333.738   1
  -1  -5 -17 444.386 314.866   1
   1  -5  18 1924.11 322.755   1
   1   5  18 1723.81 329.756   1
  -1  -5 -18 2243.91 330.488   1
  -1   5 -18 1795.54 309.026   1
   1   5  19-171.969 336.439   1
   1  -5  19 216.723 285.143   1
  -1  -5 -19 929.682 346.013   1
  -1   5 -19 531.932 278.252   1
   1  -5  20 1552.08 326.246   1
   1   5  20 2242.00 386.646   1
  -1   5 -20 1300.88 312.215   1
  -1  -5 -20 1506.03 354.401   1
   1   5  21 530.560 314.259   1
  -1   5 -21 162.219 296.318   1
   1  -5  21 555.574 304.214   1
  -1  -5 -21 138.205 324.240   1
  -1   5 -22 608.910 308.566   1
   1   5  22 460.667 365.495   1
  -1  -5 -22 104.381 339.306   1
   1   5  23 318.146 315.583   1
  -1  -5 -23 209.669 328.738   1
   1   5  24 319.502 362.802   1
  -1  -5 -24 139.109 372.130   1
   1   5  25-214.598 325.383   1
  -1  -5 -25 653.496 351.507   1
   1   5  26 178.326 375.252   1
  -1  -5 -26 544.317 385.864   1
   1   5  27 178.750 350.394   1
  -1  -5 -27 636.644 374.210   1
   1   5  28 247.536 384.297   1
  -1  -5 -28-33.0130 376.915   1
   1  -6 -27 299.124 388.533   1
  -1   6  27-70.8695 395.728   1
   1  -6 -26 709.385 369.212   1
  -1   6  26 288.811 374.122   1
   1  -6 -24 896.330 369.151   1
  -1   6  24 1110.49 397.667   1
  -1   6  23 960.326 379.741   1
   1  -6 -23 1034.42 381.177   1
  -1   6  22 1100.38 396.819   1
   1  -6 -22 618.744 374.903   1
   1   6 -21 951.304 311.328   1
  -1   6  21 467.453 386.523   1
   1  -6 -21 891.580 360.864   1
  -1   6  20 637.910 350.007   1
   1   6 -20 544.584 288.571   1
  -1  -6  20 742.530 277.786   1
   1  -6 -20 886.198 357.876   1
  -1   6  19-34.8249 328.370   1
   1   6 -19 86.0641 233.630   1
  -1  -6  19 306.171 284.090   1
   1  -6 -19 67.5284 332.670   1
  -1   6  18 1839.26 376.946   1
   1   6 -18 1433.93 308.926   1
  -1  -6  18 1795.01 311.632   1
   1  -6 -18 1234.66 359.364   1
   1  -6 -17 1708.51 367.624   1
  -1   6  17 1894.38 366.701   1
   1   6 -16 18344.0 1223.72   1
  -1   6  16 15978.0 1255.98   1
  -1  -6  16 16062.6 1225.61   1
   1  -6 -16 17369.2 1261.50   1
  -1   6  15 63.5221 292.183   1
   1   6 -15 174.033 183.701   1
  -1  -6  15 233.174 190.673   1
   1  -6 -15 249.512 289.580   1
  -1   6  14 401.941 279.051   1
   1   6 -14 378.494 173.942   1
  -1  -6  14 405.580 198.022   1
   1  -6 -14 422.314 252.725   1
  -1   6  13 2266.99 310.944   1
   1  -6 -13 2098.05 314.675   1
   1   6 -13 2857.05 272.310   1
  -1  -6  13 2976.87 283.389   1
  -1   6  12 7023.80 601.265   1
   1   6 -12 7118.35 542.584   1
  -1  -6  12 6773.55 546.769   1
   1  -6 -12 8347.49 610.768   1
   1  -6 -11 2408.40 300.792   1
  -1   6  11 2245.84 313.913   1
  -1  -6  10 13150.5 948.247   1
   1   6 -10 13724.1 945.832   1
   1   6  -9 12658.0 872.209   1
   1  -6  -9 12239.5 911.786   1
  -1   6   9 11483.8 911.908   1
  -1  -6   9 12761.5 873.516   1
  -1   6   8 5909.81 528.382   1
   1   6  -8 6860.50 475.126   1
   1  -6  -8 6658.99 532.052   1
  -1  -6   8 6638.13 476.463   1
  -1   6   7 11035.7 850.146   1
  -1  -6   7 11452.1 796.768   1
   1   6  -7 11716.2 796.413   1
   1  -6  -7 11473.4 843.380   1
  -1  -6   6 1853.87 149.888   1
   1  -6  -6 2041.71 236.212   1
  -1   6   6 1694.60 227.565   1
   1   6  -6 2030.14 149.902   1
   1  -6  -5 1582.26 195.385   1
  -1   6   5 1292.92 201.472   1
   1  -6  -4 70199.9 4751.02   1
  -1   6   4 69286.3 4750.14   1
  -1  -6   3 6652.53 473.853   1
   1   6  -3 7106.60 474.890   1
  -1  -6   2 28949.3 1998.81   1
   1   6  -2 30277.5 1999.53   1
   1  -6  -2 29555.5 2019.30   1
  -1   6   2 28305.4 2018.77   1
   1   6  -1 68908.0 4757.04   1
   1  -6  -1 69409.6 4766.98   1
  -1   6   1 69398.7 4767.09   1
  -1  -6   1 72341.8 4756.95   1
   1  -6   0 56.8858 86.6165   1
   1   6   0-8.72402 93.3563   1
  -1  -6   0 8.40805 92.0546   1
  -1   6   0 182.741 93.7566   1
   1  -6   1 73542.0 4918.83   1
  -1   6  -1 67737.5 4918.04   1
  -1  -6  -1 77268.2 4930.20   1
   1   6   1 75004.4 4930.23   1
  -1   6  -2 28594.5 1907.73   1
   1   6   2 29381.2 1932.26   1
  -1  -6  -2 25577.0 1926.39   1
  -1  -6  -4 63207.5 4340.78   1
   1   6   4 64173.9 4342.37   1
   1   6   5 1560.98 201.563   1
  -1  -6  -5 1608.92 205.377   1
   1  -6   6 1873.94 137.809   1
   1   6   6 1447.78 228.138   1
  -1   6  -6 1810.22 138.729   1
  -1  -6  -6 1640.33 216.706   1
  -1  -6  -7 12274.5 857.961   1
  -1   6  -7 11776.3 811.028   1
   1   6   7 12536.4 865.733   1
   1  -6   7 11448.7 810.894   1
  -1  -6  -8 5806.70 469.076   1
  -1   6  -8 4888.19 409.439   1
   1  -6   8 6128.05 411.880   1
  -1   6  -9 12155.6 826.914   1
  -1  -6  -9 11346.8 866.213   1
   1  -6   9 11455.8 827.316   1
   1   6   9 12094.7 868.602   1
  -1   6 -10 13698.1 954.505   1
   1  -6  10 13510.8 955.083   1
   1   6  11 2178.24 307.678   1
  -1  -6 -11 2409.09 288.137   1
  -1   6 -12 6894.24 509.021   1
  -1  -6 -12 6852.92 555.551   1
   1   6  12 6290.87 556.243   1
   1  -6  12 6414.60 505.757   1
  -1   6 -13 2660.12 252.770   1
  -1  -6 -13 2718.92 352.855   1
   1   6  13 1847.17 342.120   1
   1  -6  13 2005.66 252.048   1
  -1  -6 -14 382.427 241.002   1
  -1   6 -14 340.004 182.364   1
   1  -6  14 367.155 194.520   1
   1   6  14 154.309 250.959   1
  -1   6 -15 174.638 199.356   1
  -1  -6 -15 304.005 265.723   1
   1  -6  15-112.464 202.673   1
   1   6  15 318.751 279.739   1
   1   6  16 15231.5 1237.40   1
  -1   6 -16 18537.3 1208.41   1
   1  -6  16 16032.1 1205.66   1
  -1  -6 -16 16645.7 1237.85   1
   1   6  17 1742.32 347.475   1
   1  -6  17 1796.42 286.498   1
  -1  -6 -17 1864.12 326.938   1
  -1   6 -17 2107.56 280.262   1
   1   6  18 1262.99 345.205   1
   1  -6  18 1183.77 293.258   1
  -1  -6 -18 853.895 327.085   1
  -1   6 -18 1056.24 269.074   1
   1   6  19-278.036 340.678   1
  -1   6 -19 28.8421 258.089   1
   1  -6  19-154.328 266.269   1
  -1  -6 -19 370.291 329.977   1
   1   6  20 457.558 314.887   1
  -1   6 -20 519.214 257.201   1
   1  -6  20 359.653 289.895   1
  -1  -6 -20 619.019 297.941   1
  -1   6 -21 1090.40 311.757   1
   1   6  21 956.441 359.383   1
  -1  -6 -21 692.346 366.132   1
   1   6  22 1274.67 384.514   1
  -1  -6 -22 173.830 352.710   1
   1   6  23 1268.54 357.690   1
  -1  -6 -23 1288.85 351.675   1
   1   6  24 141.144 374.829   1
  -1  -6 -24 930.125 393.970   1
   1   6  26-458.715 368.497   1
  -1  -6 -26 740.416 382.033   1
   1   6  27 35.2849 367.345   1
  -1  -6 -27 198.434 374.426   1
   1  -7 -27-32.7769 385.832   1
  -1   7  27 349.539 392.839   1
   1  -7 -26 233.859 348.232   1
  -1   7  26 1106.39 380.193   1
  -1   7  25 798.841 374.101   1
   1  -7 -24 753.399 369.143   1
  -1   7  23 1213.96 394.950   1
   1  -7 -23 1820.11 392.395   1
  -1   7  22 256.377 364.328   1
   1  -7 -22 1235.75 383.248   1
  -1   7  21 181.441 369.384   1
   1  -7 -21 651.282 365.570   1
   1   7 -20 2219.57 335.654   1
  -1   7  20 1969.32 414.941   1
   1  -7 -20 2185.54 402.686   1
   1   7 -19 808.656 255.861   1
  -1  -7  19 1150.65 293.567   1
  -1   7  18 3840.25 481.134   1
   1  -7 -18 3857.52 467.045   1
  -1   7  17 304.254 334.893   1
   1   7 -17 291.407 221.526   1
  -1  -7  17 488.900 234.683   1
   1  -7 -17-463.683 325.476   1
  -1   7  16-131.802 303.982   1
   1  -7 -16-195.446 290.936   1
   1   7 -16 381.017 207.924   1
  -1  -7  16-23.7456 201.391   1
   1   7 -15 1272.37 219.825   1
  -1  -7  15 1084.56 225.549   1
   1  -7 -14 4866.81 449.222   1
   1   7 -14 3975.63 370.321   1
  -1  -7  14 4320.65 385.720   1
  -1   7  14 5051.55 451.064   1
  -1   7  13 1864.26 329.788   1
   1   7 -13 1895.68 220.155   1
  -1  -7  13 2088.82 228.617   1
   1  -7 -13 1343.46 320.254   1
   1   7 -12 88.4160 143.948   1
  -1   7  12 265.013 252.933   1
   1  -7 -12 604.044 242.322   1
  -1   7  11 1441.91 277.038   1
   1   7 -11 1893.45 175.273   1
  -1  -7  11 993.563 176.565   1
   1  -7 -11 1767.99 284.895   1
  -1   7  10 1159.63 273.639   1
   1   7 -10 1413.63 158.741   1
  -1  -7  10 1480.87 164.120   1
   1  -7 -10 1264.77 256.477   1
  -1  -7   9 375.199 99.1505   1
   1   7  -9 273.566 92.0612   1
  -1  -7   8 32102.7 2182.14   1
   1  -7  -8 33680.1 2230.99   1
   1   7  -8 31184.8 2182.00   1
  -1   7   8 34226.9 2234.97   1
  -1   7   7 15196.7 1076.88   1
   1  -7  -7 15523.3 1077.61   1
   1   7  -7 15038.9 1020.11   1
  -1  -7   7 14682.0 1020.13   1
  -1   7   6 44296.6 3128.48   1
   1  -7  -6 46810.8 3130.55   1
   1  -7  -5 1592.43 197.421   1
  -1   7   5 1553.62 207.280   1
   1  -7  -4 4055.47 343.156   1
  -1   7   4 4101.57 345.585   1
  -1  -7   3 60004.3 3859.19   1
   1  -7  -3 53436.6 3886.11   1
  -1   7   3 54524.1 3887.15   1
   1   7  -3 55457.0 3859.35   1
  -1  -7   2 22548.2 1562.58   1
   1   7  -2 23281.4 1562.93   1
   1   7  -1 421.113 94.1087   1
   1  -7  -1 101.036 101.125   1
  -1   7   1 416.752 109.395   1
  -1  -7   1 436.405 87.6072   1
  -1   7   0 4993.26 351.681   1
   1   7   0 4337.66 346.677   1
   1  -7   1 325.111 82.9727   1
  -1   7  -1 379.354 89.3449   1
   1   7   1 131.443 100.377   1
   1  -7   2 22404.6 1525.95   1
  -1  -7  -3 53373.4 3725.03   1
   1   7   3 55874.4 3727.64   1
  -1  -7  -4 4836.30 358.752   1
   1   7   4 3874.15 354.827   1
   1   7   5 1585.05 204.282   1
  -1  -7  -5 1053.60 190.810   1
  -1  -7  -6 46510.8 3188.40   1
   1   7   6 46357.9 3193.10   1
  -1  -7  -7 13412.0 1013.51   1
   1   7   7 14867.3 1023.11   1
   1   7   8 33926.5 2379.67   1
  -1   7  -8 34441.5 2330.84   1
   1  -7   8 35044.3 2331.83   1
  -1  -7  -8 31142.6 2373.37   1
  -1   7  -9 292.077 90.4551   1
   1  -7   9 72.6669 88.0006   1
  -1  -7 -10 1413.64 255.747   1
  -1   7 -10 1536.29 146.918   1
   1   7  10 1276.45 276.573   1
   1  -7  10 858.164 141.553   1
  -1   7 -11 1555.57 169.092   1
  -1  -7 -11 1543.50 273.580   1
   1  -7  11 1499.18 170.368   1
   1   7  11 935.016 264.457   1
  -1  -7 -12 975.390 231.471   1
   1   7  12 736.580 227.131   1
  -1   7 -13 1686.56 213.551   1
  -1  -7 -13 1770.56 310.429   1
   1   7  13 1679.31 322.065   1
   1  -7  13 1762.67 217.727   1
  -1  -7 -14 3725.70 432.443   1
  -1   7 -14 3812.71 354.063   1
   1  -7  14 4192.02 354.383   1
   1   7  14 4195.59 444.383   1
   1  -7  15 1908.90 233.908   1
  -1   7 -15 526.129 202.941   1
   1   7  16 432.121 279.537   1
  -1   7 -16-89.0601 197.467   1
   1  -7  16 191.566 207.629   1
  -1  -7 -16 127.248 241.310   1
   1   7  17 305.193 325.821   1
  -1   7 -17-145.508 212.713   1
   1  -7  17-25.9363 227.956   1
  -1  -7 -17 97.5818 327.076   1
   1   7  18 4060.66 494.868   1
  -1  -7 -18 4916.71 497.659   1
  -1   7 -19 754.370 261.386   1
   1  -7  19 684.150 288.986   1
  -1   7 -20 2345.64 347.142   1
   1   7  20 1518.58 392.289   1
  -1  -7 -20 2587.97 397.923   1
   1   7  21 461.138 358.823   1
  -1  -7 -21 346.063 356.501   1
   1   7  22 742.504 328.035   1
  -1  -7 -22 312.456 309.586   1
   1   7  23 877.418 382.565   1
  -1  -7 -23 1248.93 379.314   1
  -1  -7 -24 889.762 384.406   1
   1   7  25 210.937 343.218   1
   1   7  26 1325.58 405.720   1
  -1  -7 -26 698.770 384.379   1
   1   7  27 34.7964 355.425   1
  -1  -7 -27 260.919 372.451   1
   1  -8 -27 516.908 405.243   1
  -1   8  27 240.610 393.721   1
  -1   8  26 176.287 385.320   1
   1  -8 -25 33.5634 346.915   1
  -1   8  25 251.711 361.692   1
  -1   8  23 292.917 337.397   1
   1  -8 -23 102.544 337.500   1
  -1   8  22 548.104 341.312   1
   1  -8 -22 787.646 352.034   1
  -1   8  21 36.3020 338.770   1
   1  -8 -21 308.607 339.060   1
  -1   8  20-323.187 335.120   1
   1  -8 -20-34.2470 340.814   1
  -1   8  19-354.526 332.448   1
   1  -8 -19 238.686 323.719   1
  -1   8  18 1569.75 336.177   1
   1   8 -18 1525.19 258.871   1
  -1  -8  18 1468.44 278.228   1
   1  -8 -18 845.536 305.691   1
  -1   8  17 546.888 289.253   1
   1   8 -17 276.229 212.009   1
  -1  -8  17-193.131 208.755   1
   1  -8 -17-267.898 264.758   1
  -1   8  16 3642.23 415.576   1
   1   8 -16 3192.59 320.687   1
  -1  -8  16 2729.10 325.082   1
   1  -8 -16 3138.19 399.818   1
  -1   8  15 230.148 307.189   1
   1   8 -15-37.8561 168.711   1
  -1  -8  15-19.7478 175.320   1
   1  -8 -15-161.431 316.482   1
   1   8 -14 1273.07 196.437   1
  -1  -8  14 1570.43 200.733   1
  -1   8  13-62.5565 235.514   1
   1  -8 -13 427.231 227.879   1
   1  -8 -12 443.160 284.181   1
   1   8 -12 135.124 123.093   1
  -1   8  12 272.206 282.901   1
  -1  -8  12 191.233 131.633   1
   1  -8 -11 227.523 213.974   1
   1   8 -11 239.640 114.156   1
  -1  -8  11 264.567 109.663   1
  -1   8  11 407.630 229.704   1
   1   8 -10 5832.73 421.966   1
  -1  -8  10 5875.24 422.253   1
   1  -8 -10 6370.73 520.258   1
  -1   8  10 5218.29 511.676   1
  -1   8   9 2445.49 299.024   1
   1   8  -9 2261.25 178.991   1
  -1  -8   9 2238.86 178.314   1
   1  -8  -9 2025.71 297.878   1
  -1   8   8 18821.0 1312.95   1
   1  -8  -8 17871.3 1311.42   1
   1  -8  -7 231.091 182.336   1
  -1   8   7 354.830 197.129   1
   1  -8  -6 387.950 181.733   1
  -1   8   6 595.730 191.574   1
  -1   8   5 17760.1 1259.32   1
   1  -8  -5 17796.3 1256.30   1
   1  -8  -4 998.242 176.078   1
  -1   8   4 744.669 178.281   1
  -1   8   3 6797.72 534.271   1
  -1  -8   3 7491.52 495.738   1
   1  -8  -3 6945.59 534.291   1
   1   8  -3 6933.60 496.233   1
  -1   8   2 36695.8 2653.43   1
   1   8  -2 37100.2 2634.27   1
   1  -8  -2 38523.2 2654.01   1
  -1  -8   2 41383.4 2634.00   1
   1   8  -1 1892.01 169.415   1
  -1   8   1 1884.52 184.210   1
  -1  -8   1 1788.46 167.379   1
   1  -8  -1 1664.77 180.412   1
   1  -8   0-94.0164 93.0113   1
  -1  -8   0-21.1233 96.6088   1
   1  -8   1 1879.34 171.000   1
   1   8   1 1631.05 193.457   1
  -1   8  -1 1955.08 173.867   1
   1  -8   2 39281.1 2622.89   1
  -1   8  -2 37817.6 2622.78   1
   1   8   2 38888.2 2647.22   1
   1   8   3 7242.66 537.640   1
  -1  -8  -3 7110.83 536.742   1
   1   8   4 673.933 189.810   1
  -1  -8  -4 599.732 153.276   1
   1   8   5 16143.6 1234.19   1
  -1  -8  -5 18720.2 1235.60   1
   1   8   6 287.137 194.657   1
  -1  -8  -6 892.053 198.896   1
   1   8   7-48.1851 214.518   1
  -1  -8  -7 479.464 196.467   1
   1   8   8 16878.7 1203.69   1
  -1  -8  -8 16442.1 1196.37   1
  -1  -8  -9 2838.68 303.743   1
  -1   8  -9 2188.68 168.250   1
   1  -8   9 2209.04 167.996   1
   1   8   9 2197.13 316.041   1
   1   8  10 6632.16 537.763   1
  -1   8 -10 6056.14 446.554   1
   1  -8  10 6198.23 448.156   1
  -1  -8 -10 7175.16 539.521   1
  -1  -8 -11 248.039 221.976   1
   1   8  11 349.649 239.645   1
  -1   8 -11 253.837 103.863   1
   1  -8  11 329.092 117.772   1
  -1  -8 -12 287.375 205.096   1
   1   8  12 423.217 220.927   1
  -1   8 -12 141.292 117.880   1
   1  -8  12 336.963 134.959   1
  -1  -8 -13 297.647 249.207   1
   1   8  13 249.825 266.612   1
  -1   8 -14 1219.49 181.092   1
   1  -8  14 1343.49 207.758   1
  -1  -8 -15-284.219 313.633   1
   1   8  15 395.979 321.393   1
  -1   8 -15 165.698 176.089   1
   1  -8  15 38.9819 191.771   1
  -1  -8 -16 2877.00 399.225   1
   1   8  16 2493.81 405.976   1
  -1   8 -16 2798.79 304.127   1
   1  -8  16 3346.36 315.644   1
  -1  -8 -17 98.9045 268.774   1
  -1   8 -17-156.582 209.909   1
   1  -8  17 310.884 229.873   1
  -1   8 -18 1310.67 266.393   1
  -1  -8 -18 1474.00 350.341   1
   1   8  18 2012.68 356.531   1
  -1  -8 -19 272.571 345.971   1
   1   8  19 70.3525 348.366   1
  -1  -8 -20 207.377 336.366   1
   1   8  20 247.665 360.484   1
  -1  -8 -21 1107.40 333.732   1
   1   8  21 425.659 327.112   1
  -1  -8 -22 796.690 377.988   1
   1   8  22 70.5532 352.033   1
  -1  -8 -23 550.417 377.734   1
   1   8  23 245.802 363.829   1
  -1  -8 -25 770.073 382.064   1
   1   8  26-451.676 395.886   1
  -1  -8 -27 32.1363 361.985   1
   1   8  27 102.856 369.581   1
   1  -9 -26 260.489 380.067   1
  -1   9  26 1110.75 416.349   1
   1  -9 -25 1062.64 389.958   1
  -1   9  25 925.001 431.499   1
   1  -9 -24 370.926 361.690   1
  -1   9  24 688.122 388.758   1
  -1   9  23 327.688 382.451   1
   1  -9 -23 67.9810 354.005   1
  -1   9  22 546.421 388.292   1
   1  -9 -22 477.977 336.421   1
  -1   9  20 467.841 351.572   1
   1  -9 -20 549.151 330.460   1
  -1   9  19 1246.28 370.710   1
   1  -9 -19 1061.68 354.076   1
  -1   9  17 34.5341 338.522   1
   1   9 -17 184.005 194.773   1
   1  -9 -17-303.247 328.122   1
   1  -9 -16-199.980 307.517   1
  -1  -9  16 132.276 185.322   1
   1   9 -16-109.147 177.827   1
   1  -9 -15-131.429 270.111   1
  -1  -9  15 164.318 167.490   1
  -1   9  15 132.948 264.193   1
   1   9 -15 223.594 161.818   1
   1  -9 -14 8082.97 675.320   1
  -1   9  14 7937.68 677.321   1
   1   9 -13 1396.32 170.071   1
  -1  -9  13 1684.69 176.722   1
   1  -9 -12 3964.23 404.107   1
  -1  -9  12 3452.53 280.247   1
   1   9 -12 3461.48 279.298   1
  -1   9  12 4033.81 408.939   1
   1  -9 -11 4618.80 421.470   1
   1   9 -11 3694.87 291.442   1
  -1   9  11 4164.89 421.542   1
  -1  -9  11 4048.99 292.113   1
  -1   9  10 1354.09 293.913   1
   1  -9 -10 816.157 287.964   1
  -1   9   9 275.490 226.097   1
   1  -9  -9 834.083 247.178   1
  -1   9   7-123.734 202.492   1
   1  -9  -7-72.5089 197.310   1
   1  -9  -6 9256.77 699.485   1
  -1   9   6 9304.96 708.867   1
  -1   9   5 4595.06 394.206   1
  -1   9   4-177.805 179.693   1
   1  -9  -4-213.240 155.729   1
   1   9  -3 517.126 71.3616   1
  -1  -9   3 190.176 62.1407   1
   1  -9  -3 439.388 164.039   1
   1   9  -2 227.274 88.7306   1
  -1   9   2 325.227 141.372   1
  -1  -9   2 264.133 83.7639   1
   1  -9  -2 468.502 128.045   1
  -1  -9   1 8013.02 609.494   1
   1   9  -1 9437.89 617.274   1
   1   9   0 70841.5 4707.24   1
   1  -9   0 67033.0 4704.37   1
  -1  -9   0 69823.1 4704.35   1
  -1   9   0 69308.4 4707.11   1
  -1   9  -1 8544.68 571.039   1
   1  -9   1 7431.43 568.597   1
  -1  -9  -2 276.309 138.854   1
  -1   9  -2 350.127 83.1451   1
   1   9   2 81.7773 144.630   1
   1  -9   2 259.278 72.6574   1
   1   9   3 544.668 158.147   1
  -1  -9  -3 273.490 132.544   1
   1   9   4 498.119 170.034   1
  -1  -9  -4 431.413 169.788   1
   1   9   5 4853.64 413.258   1
   1   9   6 10171.3 713.873   1
  -1  -9  -6 8516.10 691.547   1
  -1  -9  -7 483.458 215.017   1
   1   9   7 251.341 224.106   1
  -1  -9  -9 753.854 217.204   1
   1   9   9 387.498 234.439   1
  -1  -9 -10 1391.61 250.378   1
   1   9  10 1125.10 256.041   1
   1   9  11 4164.15 375.082   1
  -1  -9 -11 4983.25 369.060   1
  -1   9 -11 3122.62 224.123   1
  -1  -9 -12 3456.17 384.102   1
  -1   9 -12 3241.69 269.483   1
   1   9  12 3998.16 400.991   1
   1  -9  12 3620.74 273.709   1
   1   9  13 1182.33 308.580   1
  -1  -9 -13 1493.23 296.592   1
  -1   9 -13 1324.41 162.310   1
   1  -9  13 1452.29 170.947   1
   1   9  14 6692.85 666.840   1
  -1   9 -14 7705.12 585.275   1
   1  -9  14 8416.52 587.600   1
  -1  -9 -14 8745.13 673.754   1
   1   9  15 268.325 330.727   1
  -1   9 -15 216.678 152.205   1
   1  -9  15 342.742 170.536   1
  -1  -9 -15-96.2601 304.444   1
   1   9  16 34.1107 341.154   1
  -1   9 -16 106.213 166.002   1
   1  -9  16 93.7689 185.573   1
  -1   9 -17 238.999 194.144   1
   1   9  17-69.1513 336.253   1
  -1  -9 -17 834.469 335.784   1
   1   9  19 1131.47 322.825   1
  -1  -9 -19 1174.67 319.410   1
   1   9  20 319.136 339.642   1
  -1  -9 -20 900.644 357.591   1
   1   9  22 1189.38 387.691   1
  -1  -9 -22 1072.05 384.901   1
   1   9  23 942.505 356.123   1
  -1  -9 -23 547.176 333.976   1
   1   9  24 1042.73 397.505   1
  -1  -9 -24 741.354 386.129   1
   1   9  25 693.241 403.578   1
  -1  -9 -25 793.554 394.521   1
   1   9  26 548.584 372.479   1
  -1  -9 -26 420.987 357.998   1
   1 -10 -25-32.8084 365.262   1
  -1  10  25 525.841 398.073   1
   1 -10 -24 601.181 381.153   1
  -1  10  24 465.145 398.121   1
   1 -10 -23 575.810 382.326   1
  -1  10  23 654.803 409.794   1
   1 -10 -22 2863.88 446.104   1
  -1  10  22 2703.40 475.574   1
   1 -10 -21 855.170 364.593   1
  -1  10  21 218.978 377.837   1
   1 -10 -20 720.296 355.766   1
  -1  10  20 181.557 368.696   1
   1 -10 -19 240.164 329.348   1
  -1  10  19 143.956 339.511   1
   1 -10 -18 2223.89 345.171   1
  -1  10  18 1814.99 360.765   1
   1 -10 -16 1045.64 365.915   1
  -1  10  16 2066.60 397.691   1
   1 -10 -15 99.6674 299.117   1
   1  10 -15 129.680 131.994   1
  -1 -10  15 95.8852 130.264   1
  -1  10  15 67.8214 329.759   1
   1 -10 -14 2028.36 336.771   1
  -1 -10  14 1317.79 165.808   1
   1  10 -14 1614.78 170.092   1
  -1  10  14 2084.93 323.710   1
   1  10 -13 431.901 92.6352   1
  -1 -10  13 388.503 88.9045   1
  -1  10  12 3795.83 413.387   1
   1 -10 -12 4131.33 417.511   1
  -1  10  11 889.190 294.835   1
   1 -10 -11 1294.70 296.173   1
   1 -10 -10 12469.3 875.231   1
  -1  10  10 10195.1 868.763   1
  -1  10   9-85.6062 245.193   1
   1 -10  -9-83.5005 256.348   1
  -1  10   8 136.225 231.720   1
   1 -10  -6 16641.3 1184.76   1
  -1  10   6 16320.7 1187.81   1
   1 -10  -5 2496.44 265.101   1
  -1  10   5 1872.08 269.058   1
  -1  10   4 7911.65 644.194   1
   1 -10  -4 9204.27 653.255   1
   1 -10  -3 1868.26 227.246   1
   1  10  -3 2085.58 163.374   1
  -1 -10   3 2018.54 163.403   1
  -1  10   3 2041.47 236.691   1
   1  10  -2 4676.39 370.995   1
  -1  10   2 5246.69 411.618   1
  -1 -10   2 5232.85 368.257   1
   1 -10  -2 5064.22 405.967   1
   1  10  -1 3750.44 274.539   1
   1 -10  -1 3230.53 284.094   1
  -1  10   1 2819.54 289.571   1
  -1 -10   1 3260.70 264.074   1
  -1 -10   0 165.773 120.819   1
  -1  10   0 352.834 131.199   1
   1 -10   0-37.9949 117.671   1
   1 -10   1 2700.96 241.380   1
  -1 -10  -1 2813.72 260.101   1
  -1  10  -1 3070.07 247.000   1
   1  10   1 3046.47 268.439   1
   1  10   2 5403.69 404.271   1
  -1  10  -2 4809.47 359.652   1
   1 -10   2 4645.94 357.694   1
  -1 -10  -2 5362.83 394.663   1
  -1 -10  -3 1514.40 217.324   1
  -1  10  -3 1752.92 134.516   1
   1 -10   3 1754.06 133.137   1
   1  10   3 1434.01 225.320   1
  -1 -10  -4 10184.8 731.841   1
   1  10   4 9550.00 733.215   1
  -1 -10  -5 1951.55 243.437   1
   1  10   6 16348.8 1150.51   1
  -1 -10  -6 15490.2 1144.69   1
   1  10   8 27.3228 212.712   1
   1  10   9-285.587 254.051   1
  -1 -10  -9 217.146 239.535   1
  -1 -10 -10 10988.6 796.617   1
   1  10  10 9450.06 795.996   1
  -1 -10 -11 1349.72 287.307   1
   1  10  11 492.591 283.490   1
  -1 -10 -12 4120.80 423.745   1
   1  10  12 3526.88 426.143   1
  -1 -10 -14 1821.56 342.069   1
  -1  10 -14 1414.06 151.618   1
   1 -10  14 1385.99 150.196   1
   1  10  15 374.214 335.510   1
  -1  10 -15 217.491 131.455   1
   1 -10  15 287.050 135.279   1
  -1 -10 -15 65.2627 317.145   1
   1  10  16 621.438 351.505   1
  -1 -10 -16 896.851 340.017   1
   1  10  18 2437.57 429.033   1
  -1 -10 -18 2519.89 403.019   1
   1  10  19 106.346 341.786   1
  -1 -10 -19 34.6303 320.078   1
   1  10  20-35.4833 311.882   1
  -1 -10 -20 138.477 312.225   1
   1  10  21 211.333 334.623   1
  -1 -10 -21 484.224 330.333   1
   1  10  22 2578.34 438.384   1
  -1 -10 -22 3100.03 454.459   1
   1  10  23 314.205 380.894   1
  -1 -10 -23-135.392 357.914   1
   1  10  24 588.886 365.625   1
  -1 -10 -24 666.318 377.177   1
   1  10  25 411.019 348.200   1
  -1 -10 -25 587.967 346.540   1
   1 -11 -25 1036.08 363.183   1
  -1  11  25 588.110 385.526   1
   1 -11 -23 168.007 320.948   1
  -1  11  23 577.584 382.390   1
  -1  11  21-291.277 385.849   1
   1 -11 -21-204.681 339.136   1
  -1  11  20 1198.24 412.926   1
   1 -11 -20 342.995 360.379   1
  -1  11  19-181.894 373.283   1
   1 -11 -19 481.587 358.212   1
  -1  11  18 648.114 356.496   1
   1 -11 -18 240.390 348.730   1
  -1  11  17 426.981 311.350   1
   1 -11 -17 376.434 291.448   1
  -1  11  16 350.547 320.378   1
   1 -11 -16-305.895 317.561   1
  -1  11  15-34.6235 346.562   1
   1 -11 -15 167.778 326.263   1
  -1  11  14 1488.83 337.425   1
   1 -11 -14 1889.55 327.183   1
  -1  11  13 989.906 344.080   1
   1 -11 -13 617.409 309.310   1
  -1  11  11 532.779 274.437   1
  -1  11  10 1122.50 306.558   1
   1 -11 -10 1859.50 310.346   1
  -1  11   9 4589.10 455.096   1
   1 -11  -9 4535.70 452.236   1
  -1  11   8 112.059 256.600   1
   1 -11  -8 83.0784 230.786   1
  -1  11   7-186.913 215.833   1
   1 -11  -7 79.1608 216.847   1
  -1  11   6 254.087 223.255   1
   1 -11  -6 323.451 229.073   1
  -1  11   5 3317.12 328.807   1
   1 -11  -5 2850.71 329.187   1
  -1  11   4 1372.57 251.450   1
   1 -11  -4 2248.54 257.146   1
  -1  11   3 708.443 198.732   1
  -1 -11   3 616.045 88.7908   1
   1  11  -3 522.972 93.5423   1
   1 -11  -3 674.724 192.576   1
   1  11  -2 307.111 104.482   1
   1 -11  -2 234.240 160.452   1
  -1  11   2 289.964 183.214   1
  -1 -11   2 270.911 102.598   1
   1  11  -1 996.901 149.996   1
   1 -11  -1 1043.14 182.888   1
  -1  11   1 1134.23 179.274   1
  -1 -11   1 1283.72 152.373   1
   1  11   1 825.920 178.379   1
   1 -11   1 796.180 142.529   1
  -1  11  -1 1351.81 143.867   1
  -1 -11  -1 898.835 165.570   1
   1  11   2 358.388 174.426   1
  -1 -11  -2 698.895 168.965   1
   1 -11   2 423.193 99.0567   1
  -1  11  -2 339.849 104.764   1
  -1 -11  -3 334.711 167.149   1
   1 -11   3 497.162 62.3530   1
  -1  11  -3 384.923 66.4090   1
   1  11   3 663.058 199.018   1
   1  11   4 2069.69 251.067   1
  -1 -11  -4 1169.55 227.050   1
   1  11   5 3034.64 331.059   1
  -1 -11  -5 3158.85 323.353   1
   1  11   6-204.872 222.042   1
  -1 -11  -6-73.0228 202.060   1
   1  11   7 162.126 239.899   1
  -1 -11  -7-77.0356 228.435   1
  -1 -11  -8 512.599 243.418   1
   1  11   9 4280.85 459.007   1
  -1 -11  -9 4921.73 447.164   1
   1  11  10 582.195 267.379   1
  -1 -11 -10 964.198 262.696   1
   1  11  11 63.2778 239.876   1
   1  11  13 166.460 320.659   1
  -1 -11 -13 478.988 301.320   1
   1  11  14 2409.01 396.966   1
  -1 -11 -14 1730.12 370.019   1
   1  11  15 68.9589 338.631   1
  -1 -11 -15 166.199 317.301   1
   1  11  16 244.090 337.477   1
  -1 -11 -16 1084.57 346.369   1
   1  11  17 141.198 353.388   1
  -1 -11 -17-379.665 350.910   1
   1  11  18 745.143 371.665   1
  -1 -11 -18 623.709 370.279   1
   1  11  19 533.054 367.291   1
  -1 -11 -19 520.090 348.294   1
   1  11  20 353.154 356.986   1
  -1 -11 -20 866.974 351.178   1
   1  11  21 174.763 348.264   1
  -1 -11 -21 69.1100 328.135   1
   1  11  23 484.844 371.556   1
  -1 -11 -23 436.368 362.659   1
   1  11  25 374.850 395.291   1
  -1 -11 -25 321.888 385.046   1
   1 -12 -24-65.2967 359.003   1
  -1  12  24-69.7641 377.030   1
   1 -12 -23 1065.32 368.905   1
  -1  12  23 570.610 388.994   1
   1 -12 -22 608.466 343.471   1
  -1  12  22 1089.44 396.482   1
   1 -12 -21 409.005 313.043   1
  -1  12  21 693.619 355.604   1
   1 -12 -20 34.2482 310.599   1
  -1  12  20 584.844 380.351   1
   1 -12 -18 929.656 366.355   1
  -1  12  18-546.977 384.174   1
   1 -12 -17 722.411 337.569   1
  -1  12  17 504.991 344.352   1
   1 -12 -16-34.2569 313.805   1
  -1  12  16 320.542 335.274   1
  -1  12  15-246.890 339.294   1
   1 -12 -14 670.845 304.582   1
  -1  12  14 969.063 319.894   1
   1 -12 -13 329.893 312.554   1
  -1  12  13 170.130 330.147   1
   1 -12 -12 1491.81 322.412   1
   1 -12 -11 348.059 262.428   1
  -1  12  11-226.099 267.273   1
  -1  12  10 5366.40 514.243   1
   1 -12 -10 5902.39 511.565   1
   1 -12  -9 118.910 243.708   1
  -1  12   9-30.3489 247.051   1
   1 -12  -8 514.755 248.723   1
  -1  12   8 730.190 247.467   1
   1 -12  -7 763.474 244.681   1
  -1  12   7 530.818 263.847   1
   1 -12  -5 292.702 224.791   1
  -1  12   5 1015.21 247.463   1
  -1  12   4 10673.4 873.580   1
   1 -12  -4 12729.6 870.899   1
  -1  12   3 628.524 201.524   1
   1 -12  -3 693.452 189.942   1
  -1 -12   3 311.232 82.4080   1
   1  12  -3 272.093 94.1562   1
  -1  12   2 3783.31 350.396   1
   1  12  -2 3618.83 288.221   1
   1 -12  -2 3370.63 331.753   1
  -1 -12   2 3540.89 283.276   1
   1  12  -1 4147.21 337.705   1
   1 -12  -1 4071.65 353.048   1
  -1  12   1 4363.95 361.839   1
  -1 -12   1 3947.49 334.471   1
   1  12   0-110.650 150.143   1
  -1  12   0-237.775 149.250   1
  -1 -12   0-258.607 150.412   1
   1 -12   1 4314.64 334.860   1
  -1  12  -1 4064.55 336.593   1
  -1 -12  -1 4236.86 357.351   1
   1  12   1 4372.23 360.053   1
   1 -12   2 2814.00 244.460   1
   1  12   2 3900.50 309.856   1
  -1 -12  -2 3625.28 308.972   1
  -1  12  -2 2654.77 245.214   1
  -1  12  -3 295.746 62.6839   1
   1  12   3 131.829 186.808   1
   1 -12   3 228.452 57.9787   1
  -1 -12  -4 12058.0 873.343   1
   1  12   4 11515.9 878.698   1
   1  12   5 429.964 232.467   1
  -1 -12  -5 506.230 212.534   1
   1  12   7 196.902 252.555   1
  -1 -12  -7 402.246 238.022   1
   1  12   8 499.404 267.366   1
  -1 -12  -8 841.693 251.325   1
   1  12   9 122.077 267.693   1
  -1 -12  -9 378.949 261.408   1
  -1 -12 -10 6337.08 534.631   1
   1  12  10 5518.93 536.637   1
   1  12  11-389.470 309.186   1
  -1 -12 -11 311.039 279.965   1
  -1 -12 -12 1849.04 324.961   1
   1  12  13-135.600 280.482   1
  -1 -12 -13 163.010 269.122   1
   1  12  14 688.793 327.420   1
  -1 -12 -14 897.195 302.791   1
   1  12  15 630.006 353.963   1
   1  12  16 282.907 346.655   1
  -1 -12 -16-172.778 325.182   1
   1  12  17 533.032 371.583   1
  -1 -12 -17-208.300 351.910   1
   1  12  18 926.217 383.821   1
  -1 -12 -18 243.307 350.524   1
   1  12  20-35.0905 375.671   1
  -1 -12 -20 832.630 366.831   1
   1  12  21 1155.03 394.307   1
  -1 -12 -21 445.793 365.343   1
   1  12  22 452.753 364.684   1
  -1 -12 -22 405.219 336.547   1
   1  12  23 379.648 352.953   1
  -1 -12 -23 763.280 359.340   1
   1  12  24 34.0794 357.339   1
  -1 -12 -24 162.514 329.430   1
   1 -13 -24 96.6253 368.162   1
  -1  13  24 68.8217 410.447   1
   1 -13 -23 98.7915 375.499   1
  -1  13  23 914.527 422.600   1
   1 -13 -22 502.941 374.573   1
  -1  13  22 143.668 396.581   1
   1 -13 -21 340.195 366.267   1
  -1  13  21-146.132 376.440   1
  -1  13  20 1138.05 373.544   1
   1 -13 -20 959.398 342.636   1
  -1  13  19 146.899 381.264   1
  -1  13  18 1179.35 410.185   1
   1 -13 -18 1623.71 378.591   1
  -1  13  17-36.5726 344.869   1
   1 -13 -17-207.282 317.626   1
   1 -13 -16 965.765 341.615   1
  -1  13  14 847.911 352.387   1
   1 -13 -14 1460.61 338.425   1
  -1  13  13-313.563 302.382   1
   1 -13 -13-234.565 287.214   1
  -1  13  12 3972.46 472.130   1
   1 -13 -12 4083.26 456.385   1
  -1  13  11 966.184 334.739   1
   1 -13 -11 1130.50 324.992   1
  -1  13  10 616.976 292.354   1
   1 -13 -10-377.759 282.873   1
  -1  13   9 661.779 290.267   1
   1 -13  -9-30.4863 262.590   1
  -1  13   8 2234.86 338.895   1
   1 -13  -8 2443.12 322.890   1
  -1  13   7 205.835 247.349   1
   1 -13  -7 84.8069 234.086   1
  -1  13   6 1299.01 280.483   1
   1 -13  -6 1749.45 286.725   1
  -1  13   4 154.235 209.376   1
   1 -13  -4 71.9300 200.330   1
   1 -13  -3-67.0177 179.382   1
  -1 -13   3 124.735 79.3855   1
  -1  13   3 360.233 195.155   1
   1  13  -3 79.2733 87.2034   1
  -1  13   2 6849.45 537.195   1
   1  13  -2 5770.86 484.877   1
  -1 -13   2 7089.98 485.094   1
   1 -13  -2 6962.71 526.000   1
   1 -13  -1 90.3339 158.892   1
  -1  13   1 390.401 173.981   1
  -1 -13   0 1254.41 191.867   1
   1 -13   0 1174.81 183.510   1
   1  13   0 1353.23 203.856   1
  -1  13   0 1110.33 197.152   1
  -1 -13  -1 372.513 172.770   1
   1 -13   1-143.060 127.906   1
   1  13   1 19.2621 183.816   1
  -1  13  -1-13.8224 137.476   1
   1  13   2 5657.56 467.129   1
  -1  13  -2 5802.18 423.352   1
  -1 -13  -2 6172.69 467.368   1
   1 -13   2 5437.56 418.238   1
  -1  13  -3 126.579 55.2928   1
   1  13   3 278.288 196.969   1
  -1 -13  -3 534.615 202.354   1
   1  13   4-298.851 222.503   1
  -1 -13  -4 477.591 212.093   1
   1  13   6 2038.09 297.564   1
  -1 -13  -6 1816.03 281.230   1
   1  13   7 1343.62 280.459   1
  -1 -13  -7 448.142 249.503   1
   1  13   8 2796.22 356.395   1
  -1 -13  -8 2507.28 337.359   1
   1  13   9 62.9079 254.865   1
  -1 -13  -9 90.5189 249.696   1
   1  13  10 647.397 311.009   1
  -1 -13 -10 435.962 294.745   1
   1  13  11 1195.31 318.361   1
  -1 -13 -11 1437.45 327.920   1
   1  13  12 3251.66 441.874   1
  -1 -13 -12 4218.03 432.457   1
   1  13  13-172.347 331.776   1
  -1 -13 -13 268.026 314.733   1
   1  13  14 1051.57 331.390   1
  -1 -13 -14 577.200 310.976   1
  -1 -13 -16 626.396 324.969   1
   1  13  17-357.316 362.217   1
  -1 -13 -17 34.8644 333.429   1
   1  13  18 568.940 369.957   1
   1  13  19 141.027 388.775   1
   1  13  20 914.838 404.161   1
  -1 -13 -20 1550.78 400.884   1
   1  13  21 35.0482 378.870   1
  -1 -13 -21-237.806 352.645   1
   1  13  22 521.368 401.502   1
  -1 -13 -22 66.8449 350.391   1
   1  13  23 549.651 355.357   1
  -1 -13 -23-32.7661 338.977   1
   1  13  24 305.042 373.803   1
  -1 -13 -24 544.164 350.871   1
   1 -14 -23-260.084 361.178   1
  -1  14  23 451.653 415.300   1
   1 -14 -21 33.7757 358.618   1
  -1  14  19 480.011 395.173   1
   1 -14 -19 689.521 359.005   1
  -1  14  18 743.529 394.277   1
   1 -14 -18 208.190 348.648   1
  -1  14  17-148.143 345.752   1
   1 -14 -17 555.428 316.444   1
  -1  14  16 2314.78 433.382   1
   1 -14 -16 1769.43 398.633   1
  -1  14  15 109.821 329.936   1
   1 -14 -15 380.214 307.949   1
  -1  14  13 534.992 333.770   1
   1 -14 -13 68.0338 295.295   1
  -1  14  12-316.446 307.264   1
   1 -14 -12 33.5263 287.522   1
  -1  14  11 828.551 304.885   1
   1 -14 -11 625.532 292.291   1
  -1  14   9 164.365 284.122   1
   1 -14  -9 344.787 268.099   1
  -1  14   8 32.1159 282.328   1
   1 -14  -8 516.251 273.988   1
  -1  14   7 1950.38 329.233   1
   1 -14  -7 2572.07 339.857   1
  -1  14   6 418.384 267.238   1
   1 -14  -6 391.877 246.530   1
   1 -14  -5 320.305 237.706   1
  -1  14   5 228.867 250.086   1
   1 -14  -4 2094.56 283.194   1
  -1  14   4 2137.65 297.811   1
   1 -14  -3 751.996 211.918   1
  -1 -14   3 487.622 80.1273   1
   1  14  -3 600.687 93.2244   1
  -1  14   3 551.935 231.431   1
  -1 -14   2 1728.08 187.410   1
   1 -14  -2 1566.84 245.131   1
  -1  14   2 1723.17 251.301   1
   1  14  -2 1904.00 194.540   1
   1 -14  -1 305.186 177.771   1
  -1  14   1-82.4562 186.452   1
   1  14   0-17.8485 167.676   1
   1 -14   0 33.3438 155.786   1
  -1  14   0 17.7689 163.931   1
  -1 -14   0 104.322 162.175   1
  -1 -14  -1 218.779 188.258   1
   1  14   1 162.298 185.158   1
  -1 -14  -2 1539.51 248.759   1
   1 -14   2 1812.39 180.465   1
  -1  14  -2 1705.05 180.267   1
   1  14   3 562.914 201.100   1
  -1 -14  -3 430.058 207.109   1
   1  14   4 1962.50 287.558   1
  -1 -14  -4 2305.35 290.606   1
   1  14   5 82.8698 235.299   1
  -1 -14  -5-186.562 226.534   1
   1  14   6-87.0108 258.795   1
  -1 -14  -6 447.802 253.658   1
   1  14   7 1724.50 307.767   1
  -1 -14  -7 1401.50 291.948   1
   1  14   8 439.155 276.328   1
  -1 -14  -8-211.858 262.815   1
   1  14   9 64.6849 283.165   1
  -1 -14  -9 686.804 274.527   1
   1  14  11 306.515 298.117   1
  -1 -14 -11 263.841 282.752   1
   1  14  12 381.333 325.377   1
  -1 -14 -12 335.788 313.535   1
   1  14  13-35.1863 311.359   1
  -1 -14 -13 722.047 302.455   1
   1  14  15 143.059 367.411   1
  -1 -14 -15 698.743 352.499   1
   1  14  16 2619.76 421.283   1
  -1 -14 -16 2031.01 409.224   1
   1  14  17 285.885 336.091   1
  -1 -14 -17 210.477 303.077   1
   1  14  18 673.244 356.506   1
  -1 -14 -18 560.567 322.280   1
   1  14  19-247.716 365.666   1
  -1 -14 -19 312.081 326.898   1
  -1 -14 -21 404.008 352.493   1
   1  14  23 136.833 379.641   1
   1 -15 -22 295.376 378.994   1
  -1  15  22 139.943 427.992   1
   1 -15 -20 442.627 342.803   1
  -1  15  20 510.740 386.503   1
   1 -15 -19 655.434 359.468   1
  -1  15  19 592.916 409.646   1
   1 -15 -18 278.674 345.089   1
  -1  15  18 673.370 396.196   1
  -1  15  17 149.639 377.204   1
   1 -15 -17 628.662 336.733   1
  -1  15  16 937.810 412.457   1
   1 -15 -16 210.146 351.334   1
  -1  15  15-148.909 366.407   1
   1 -15 -15-279.144 325.763   1
  -1  15  14 370.848 342.383   1
   1 -15 -14 69.4897 311.220   1
  -1  15  13 478.334 366.699   1
   1 -15 -13 620.708 331.757   1
  -1  15  12 982.285 371.308   1
   1 -15 -12 511.508 323.451   1
  -1  15  11 430.189 349.977   1
   1 -15 -11 503.914 299.351   1
  -1  15  10 527.690 327.934   1
   1 -15 -10 263.756 289.750   1
  -1  15   8 835.631 307.145   1
   1 -15  -8-219.172 285.630   1
  -1  15   7 390.495 318.489   1
   1 -15  -7 182.200 276.071   1
   1 -15  -6 4744.88 454.188   1
  -1  15   6 4310.98 472.502   1
   1 -15  -5 139.650 235.807   1
  -1  15   5-149.732 267.444   1
   1 -15  -3 147.278 218.068   1
  -1  15   3 341.316 247.140   1
   1 -15  -2 2100.47 270.228   1
  -1 -15   2 1747.59 189.324   1
  -1  15   2 2272.07 293.311   1
   1  15  -2 1760.83 202.425   1
   1 -15  -1-100.511 183.067   1
  -1  15   1 408.955 205.786   1
   1  15  -1-32.6747 159.667   1
   1  15   0 214.253 193.221   1
   1 -15   0 720.158 177.889   1
  -1  15   0 391.398 178.131   1
  -1 -15   0 127.324 178.353   1
  -1 -15  -1 207.907 187.733   1
   1  15   1 64.5820 197.708   1
  -1 -15  -2 2480.72 280.494   1
   1 -15   2 1914.91 187.337   1
  -1  15  -2 1781.13 192.854   1
   1  15   2 2324.63 280.816   1
   1  15   3-459.659 228.412   1
  -1 -15  -3 100.219 221.016   1
   1  15   5-86.6548 254.990   1
  -1 -15  -5 282.086 248.522   1
  -1 -15  -6 5470.04 509.988   1
   1  15   6 5569.51 515.095   1
   1  15   7 31.4581 281.358   1
  -1 -15  -7 399.521 267.227   1
   1  15   8 617.654 308.074   1
  -1 -15  -8 984.582 300.163   1
   1  15  10 68.3620 307.068   1
  -1 -15 -10 500.987 310.964   1
   1  15  11 521.723 318.449   1
  -1 -15 -11 883.488 321.591   1
   1  15  12 141.173 314.172   1
  -1 -15 -12 206.888 309.981   1
   1  15  13 606.668 350.037   1
  -1 -15 -13-174.043 325.465   1
   1  15  14 647.155 352.860   1
  -1 -15 -14 350.636 333.963   1
   1  15  15 359.276 342.004   1
  -1 -15 -15 105.803 314.719   1
   1  15  16-143.038 360.793   1
  -1 -15 -16 388.891 353.940   1
   1  15  17 214.022 369.857   1
  -1 -15 -17 705.086 372.448   1
   1  15  18 534.557 353.100   1
  -1 -15 -18-69.8118 340.856   1
   1  15  19 888.421 374.593   1
  -1 -15 -19 310.038 327.083   1
   1  15  20 564.530 369.876   1
  -1 -15 -20 271.507 340.804   1
   1  15  22-34.5208 387.943   1
  -1 -15 -22 619.670 347.882   1
   1 -16 -21-33.1345 344.905   1
  -1  16  21 176.639 380.306   1
   1 -16 -20 844.937 350.246   1
  -1  16  20 216.683 400.931   1
   1 -16 -19 377.774 379.407   1
  -1  16  19 73.3801 402.676   1
   1 -16 -18 486.930 352.808   1
  -1  16  18 633.449 402.296   1
   1 -16 -17-140.465 344.396   1
  -1  16  17 527.883 414.188   1
   1 -16 -15 566.391 341.005   1
  -1  16  15 114.079 405.603   1
   1 -16 -14 634.435 349.585   1
  -1  16  14 717.259 401.707   1
  -1  16  13 75.1674 349.435   1
   1 -16 -13 245.619 323.882   1
  -1  16  12 186.454 346.795   1
   1 -16 -12 522.187 310.676   1
  -1  16  11 442.340 332.750   1
   1 -16 -11 34.4089 288.308   1
  -1  16  10 798.177 362.323   1
   1 -16 -10 1050.03 335.280   1
  -1  16   9 572.529 329.794   1
   1 -16  -9 799.561 292.425   1
  -1  16   8 2757.75 388.911   1
   1 -16  -8 2306.59 357.626   1
  -1  16   7-33.7850 310.507   1
   1 -16  -7 31.5164 275.869   1
  -1  16   6 844.691 324.856   1
   1 -16  -6 729.145 292.216   1
  -1  16   5 402.492 264.389   1
   1 -16  -5-116.245 239.482   1
  -1  16   4 557.570 271.680   1
   1 -16  -4 1042.43 273.922   1
  -1  16   3 439.871 263.700   1
   1 -16  -3 50.8524 232.887   1
  -1  16   2 653.154 226.569   1
   1  16  -2 980.398 155.587   1
  -1 -16   2 620.621 141.602   1
   1 -16  -2 891.065 234.732   1
  -1  16   1 359.724 228.143   1
   1  16  -1 653.440 187.135   1
  -1 -16   1 616.431 167.867   1
   1 -16  -1 380.490 197.841   1
  -1  16   0 97.2086 178.686   1
   1  16   0-204.810 200.438   1
  -1 -16   0-19.0977 183.499   1
   1 -16   0 165.529 172.768   1
   1  16   1 743.659 233.347   1
  -1 -16  -1 499.467 213.752   1
   1 -16   2 469.569 120.261   1
  -1  16  -2 772.124 133.355   1
   1  16   2 882.999 248.639   1
   1  16   4 597.478 250.496   1
  -1 -16  -4 640.823 264.569   1
   1  16   5 29.7935 257.051   1
  -1 -16  -5-147.163 253.937   1
   1  16   6 1342.77 319.093   1
  -1 -16  -6 459.857 287.955   1
   1  16   7 517.648 289.713   1
  -1 -16  -7 603.554 288.967   1
   1  16   8 2176.04 355.639   1
  -1 -16  -8 1502.01 337.690   1
   1  16   9 102.879 296.798   1
  -1 -16  -9 602.073 297.909   1
   1  16  10 1188.73 355.808   1
  -1 -16 -10 820.162 331.336   1
   1  16  11 423.974 328.570   1
  -1 -16 -11 485.786 316.832   1
   1  16  12 285.909 353.176   1
  -1 -16 -12-210.557 308.433   1
   1  16  13 396.240 344.677   1
  -1 -16 -13 70.8610 328.400   1
   1  16  14 107.986 343.616   1
  -1 -16 -14 782.910 346.125   1
   1  16  15 1044.96 376.052   1
  -1 -16 -15 425.735 351.185   1
   1  16  17 325.346 371.258   1
  -1 -16 -17 245.385 338.504   1
   1  16  18 36.0400 391.116   1
  -1 -16 -18 554.551 364.462   1
   1  16  19 569.553 403.154   1
  -1 -16 -19 171.157 360.196   1
   1  16  20 951.953 417.921   1
  -1 -16 -20 33.6222 349.286   1
   1  16  21 34.8570 391.895   1
  -1 -16 -21 362.150 342.975   1
   1 -17 -20 33.4813 359.271   1
  -1  17  20 749.651 425.984   1
   1 -17 -19 341.220 357.087   1
  -1  17  19 145.533 396.741   1
   1 -17 -18 693.509 362.978   1
  -1  17  18 259.357 397.523   1
   1 -17 -17-140.417 348.608   1
  -1  17  17 300.094 366.532   1
   1 -17 -16 531.311 366.559   1
  -1  17  16 493.487 412.290   1
   1 -17 -14 1285.84 375.814   1
  -1  17  14 1338.95 408.462   1
   1 -17 -13 570.630 327.463   1
  -1  17  13 114.664 356.651   1
   1 -17 -12 390.500 320.244   1
  -1  17  12-190.200 355.501   1
   1 -17 -11 563.266 328.037   1
  -1  17  11 528.165 365.587   1
   1 -17 -10-34.7751 312.268   1
  -1  17  10 596.127 346.026   1
   1 -17  -9-34.1911 294.336   1
  -1  17   9 73.0801 323.104   1
   1 -17  -8 66.9314 292.045   1
  -1  17   8 357.697 317.217   1
   1 -17  -7 651.300 287.391   1
  -1  17   7 416.874 314.821   1
   1 -17  -6 1732.29 314.078   1
  -1  17   6 1677.12 338.656   1
   1 -17  -5 329.517 274.107   1
  -1  17   5 643.471 314.943   1
   1 -17  -4 141.516 260.146   1
  -1  17   4-61.1783 280.107   1
   1 -17  -2 294.787 222.569   1
  -1  17   2-52.2922 242.686   1
   1  17  -1 466.672 179.975   1
  -1  17   1 234.519 223.681   1
   1  17   0 865.317 229.590   1
  -1  17   0 1010.11 226.578   1
  -1 -17  -1 751.690 227.101   1
   1  17   1 268.548 230.374   1
  -1 -17  -2 276.619 223.886   1
   1  17   2-26.9921 241.235   1
   1  17   4 272.216 270.635   1
  -1 -17  -4 576.301 257.982   1
   1  17   5-94.0667 254.225   1
  -1 -17  -5 697.344 258.470   1
   1  17   6 1336.77 335.079   1
  -1 -17  -6 2528.60 344.167   1
   1  17   7 301.028 310.270   1
  -1 -17  -7-163.801 276.610   1
   1  17   8 823.870 310.106   1
  -1 -17  -8 773.388 322.103   1
   1  17   9 280.434 313.946   1
  -1 -17  -9 412.077 300.273   1
   1  17  10 854.914 348.506   1
  -1 -17 -10 174.487 321.889   1
   1  17  11-36.0542 334.707   1
  -1 -17 -11 423.742 310.026   1
   1  17  12-36.3423 337.826   1
  -1 -17 -12 284.765 320.507   1
   1  17  13 438.071 363.414   1
  -1 -17 -13 858.459 350.502   1
   1  17  14 1250.83 396.709   1
  -1 -17 -14 748.930 352.411   1
   1  17  16 257.003 376.856   1
  -1 -17 -16 847.307 335.628   1
   1  17  17 691.333 396.054   1
  -1 -17 -17 419.885 370.771   1
   1  17  18 759.644 376.893   1
  -1 -17 -18 551.941 342.637   1
   1  17  19-215.370 375.241   1
  -1 -17 -19 101.720 344.646   1
   1  17  20 780.830 416.366   1
  -1 -17 -20 698.552 368.650   1
  -1  18  19-252.232 400.798   1
   1 -18 -19 169.266 340.411   1
  -1  18  18 220.354 408.607   1
   1 -18 -18 69.0094 356.650   1
  -1  18  17 186.872 400.006   1
   1 -18 -17 350.570 359.501   1
  -1  18  16 378.352 394.006   1
   1 -18 -16 354.915 355.518   1
  -1  18  15 343.618 389.471   1
   1 -18 -15 71.6361 346.159   1
  -1  18  13 153.901 373.508   1
   1 -18 -13 72.1800 337.882   1
  -1  18  12 422.712 381.962   1
   1 -18 -12 108.129 329.228   1
  -1  18  10-303.271 343.943   1
   1 -18 -10 35.5480 306.772   1
  -1  18   9-149.354 347.629   1
   1 -18  -9 245.468 310.105   1
  -1  18   8 1172.38 348.810   1
   1 -18  -8 654.193 315.158   1
  -1  18   6 277.870 332.226   1
   1 -18  -6 96.6628 269.271   1
  -1  18   5 33.3405 283.964   1
  -1  18   4 347.209 277.284   1
   1  18   4 1095.95 324.527   1
   1  18   5-33.5210 271.567   1
   1  18   6 724.609 316.777   1
   1  18   8-35.7937 325.471   1
  -1 -18  -8 1101.52 316.707   1
   1  18   9 910.571 372.041   1
  -1 -18  -9 210.186 339.173   1
   1  18  10 36.8862 358.087   1
  -1 -18 -10 177.352 335.634   1
   1  18  12 336.374 371.462   1
  -1 -18 -12 143.817 339.904   1
   1  18  13-37.4298 358.631   1
  -1 -18 -13 395.898 346.038   1
   1  18  15 448.399 392.148   1
  -1 -18 -15 106.900 344.010   1
   1  18  16 149.330 400.920   1
  -1 -18 -16 176.320 365.073   1
   1  18  17 221.211 387.156   1
  -1 -18 -17 661.642 355.790   1
   1  18  18 219.442 389.975   1
  -1 -18 -18-342.828 339.920   1
   1  18  19 35.8949 413.354   1
  -1 -18 -19 605.463 355.389   1
   1  19  14 538.561 398.561   1
   2   0 -26 492.810 376.369   1
  -2   0  26 531.242 369.912   1
   2   0 -25-281.182 337.738   1
  -2   0  25 189.657 370.018   1
   2   0 -24 3148.20 431.183   1
  -2   0  24 3241.17 470.409   1
   2   0 -23 555.882 332.043   1
  -2   0  23 223.678 337.904   1
   2   0 -22 722.197 353.863   1
  -2   0  22 110.183 346.778   1
   2   0 -21 813.408 328.670   1
  -2   0  21 72.1366 314.545   1
  -2   0  20 6848.98 617.645   1
   2   0 -20 6689.05 605.183   1
   2   0 -19-290.182 298.647   1
  -2   0  19 68.8903 294.121   1
   2   0 -18 3187.13 389.299   1
  -2   0  18 3145.84 397.901   1
   2   0 -17-211.061 263.311   1
  -2   0  17-259.037 288.465   1
   2   0 -16 1765.98 304.402   1
  -2   0  16 2082.86 335.406   1
   2   0 -15 137.871 214.838   1
  -2   0  15 118.092 240.469   1
   2   0 -14 17506.9 1264.62   1
  -2   0  12 8143.57 638.273   1
   2   0 -12 8145.76 628.950   1
   2   0 -11 281.443 173.749   1
  -2   0  11-184.720 188.884   1
   2   0 -10-220.490 164.395   1
  -2   0  10 129.152 183.796   1
   2   0  -9 73.8329 141.320   1
  -2   0   9 177.899 142.533   1
  -2   0   8 11643.5 825.398   1
   2   0  -8 11216.3 820.196   1
  -2   0   7-210.161 144.936   1
   2   0  -7-60.5651 132.292   1
  -2   0   5 37.5545 132.355   1
   2   0  -5-11.6240 99.6413   1
  -2   0   4 27052.4 1976.40   1
   2   0  -4 30626.9 1976.65   1
  -2   0   3 220.796 121.829   1
   2   0  -3 52.2318 129.879   1
   2   0  -2 101566. 7024.38   1
  -2   0   2 105885. 7024.89   1
   2   0  -1-43.8171 63.2405   1
  -2   0   1 77.5980 65.1293   1
   2   0   0 16882.5 1192.86   1
  -2   0   0 17884.9 1192.67   1
  -2   0  -1 38.7145 78.3036   1
   2   0   1-32.3339 79.7229   1
  -2   0  -2 105756. 7211.57   1
   2   0   2 107233. 7211.74   1
  -2   0  -3 40.9840 86.4266   1
   2   0   3-17.1597 98.7712   1
   2   0   4 30180.8 1954.93   1
  -2   0  -4 27044.6 1950.93   1
  -2   0  -5-34.3447 139.826   1
   2   0   5-12.1014 148.887   1
  -2   0  -7-59.0912 131.460   1
   2   0   7-46.1728 133.101   1
   2   0   8 11954.6 837.717   1
  -2   0  -8 11315.6 833.313   1
   2   0   9 281.404 132.166   1
  -2   0  -9-326.863 155.679   1
   2   0  10 164.715 156.898   1
   2   0  11-424.939 188.166   1
  -2   0 -11 147.658 161.413   1
  -2   0 -12 7604.32 559.320   1
   2   0  12 6460.75 556.568   1
   2   0  13 354.916 230.013   1
  -2   0 -13-119.115 198.537   1
   2   0  14 15864.0 1092.94   1
  -2   0 -14 13985.3 1074.71   1
   2   0  15 114.122 227.916   1
   2   0  16 1542.44 294.315   1
  -2   0 -16 1403.11 270.860   1
   2   0  17 154.262 266.564   1
  -2   0 -17 500.009 249.359   1
   2   0  18 3010.10 383.988   1
  -2   0 -18 2998.57 379.193   1
  -2   0 -20 6699.77 557.764   1
   2   0  20 4823.59 539.499   1
   2   0  21 453.130 313.287   1
  -2   0 -21 202.596 311.685   1
   2   0  22 390.930 339.374   1
  -2   0 -22 312.405 312.718   1
   2   0  23-252.623 337.787   1
  -2   0 -23 846.468 349.121   1
   2   0  24 3507.04 472.722   1
  -2   0 -24 4145.51 473.585   1
   2   0  25 516.078 342.189   1
  -2   0 -25 214.386 351.682   1
   2   0  26 37.4425 360.982   1
  -2   0 -26-71.4143 365.681   1
  -2   1  26 75.3397 352.489   1
   2  -1 -26 488.512 368.402   1
  -2  -1  25 342.988 355.842   1
   2   1 -25 459.656 354.942   1
  -2   1  24 562.833 349.941   1
  -2  -1  24 1097.16 386.773   1
   2  -1 -24 1784.08 388.361   1
   2   1 -24 525.839 354.384   1
  -2   1  23 707.187 359.017   1
   2  -1 -23 34.9967 338.234   1
  -2  -1  22 1943.57 368.376   1
   2   1 -22 2153.37 382.694   1
  -2   1  21 1342.31 369.612   1
  -2  -1  21 789.228 336.257   1
   2   1 -21 974.292 323.519   1
   2  -1 -21 851.004 339.078   1
  -2   1  20 106.914 325.776   1
  -2  -1  20 209.922 295.464   1
   2   1 -20-98.6087 292.470   1
   2  -1 -20 200.132 316.721   1
  -2   1  19 697.651 315.099   1
   2  -1 -19 1204.43 322.443   1
  -2  -1  18 459.786 295.061   1
   2   1 -18 1356.40 304.908   1
  -2   1  17 4806.38 461.191   1
   2   1 -17 4001.28 416.263   1
  -2  -1  17 3862.12 430.692   1
  -2   1  16 6645.99 622.431   1
  -2  -1  16 7896.64 607.028   1
   2   1 -16 7431.20 601.074   1
   2  -1 -16 6539.91 606.390   1
  -2   1  15 900.038 257.681   1
   2   1 -15 756.264 240.274   1
  -2  -1  15 462.718 250.331   1
   2  -1 -15 843.679 247.253   1
   2  -1 -14 4721.92 425.405   1
  -2   1  14 4061.55 421.030   1
  -2  -1  13 8088.97 640.340   1
   2   1 -13 8138.79 631.855   1
   2  -1 -12 384.439 208.329   1
   2   1 -12 450.222 176.939   1
  -2   1  12 50.8516 201.571   1
  -2   1  11 3980.68 393.205   1
  -2  -1  11 4329.53 385.737   1
   2   1 -11 4723.36 374.427   1
   2  -1 -11 4189.25 388.859   1
  -2  -1  10 25191.0 1809.41   1
  -2   1  10 25162.4 1812.00   1
   2   1 -10 26400.2 1805.17   1
   2  -1 -10 27047.0 1812.16   1
  -2   1   9 1290.60 203.732   1
   2  -1  -9 1529.23 188.207   1
  -2  -1   9 1742.58 214.252   1
   2   1  -9 1702.61 208.276   1
   2  -1  -8 29794.8 2047.71   1
   2   1  -8 29608.2 2041.46   1
  -2   1   8 29361.6 2050.58   1
  -2  -1   8 29647.3 2044.89   1
   2  -1  -7 17571.8 1227.09   1
  -2   1   7 17419.8 1229.62   1
   2   1  -6 5250.01 393.508   1
   2  -1  -6 4842.31 398.542   1
  -2  -1   6 5384.47 398.862   1
  -2   1   6 4860.97 403.044   1
   2   1  -5 9529.56 647.736   1
   2  -1  -5 8796.44 656.279   1
  -2   1   5 9526.39 663.943   1
  -2  -1   5 8407.28 646.855   1
   2  -1  -4 4061.55 350.134   1
   2   1  -4 4494.22 340.636   1
  -2  -1   4 4800.07 345.149   1
  -2   1   4 4421.75 361.180   1
  -2  -1   3 107507. 7309.87   1
   2   1  -3 106582. 7309.60   1
   2  -1  -3 105729. 7313.46   1
  -2   1   3 112427. 7315.13   1
  -2  -1   2 2647.23 193.307   1
  -2   1   2 2145.61 193.403   1
   2   1  -2 2502.77 187.632   1
   2  -1  -1 19977.3 1246.50   1
  -2   1   1 17224.3 1245.53   1
   2   1  -1 17801.8 1243.43   1
  -2  -1   1 17736.3 1243.56   1
   2  -1   0-6.08373 85.6012   1
  -2   1   0 106.769 94.3258   1
  -2  -1   0 64.3576 100.477   1
   2   1   0 185.133 101.261   1
  -2   1  -1 16440.8 1195.67   1
   2   1   1 19437.3 1200.80   1
  -2  -1  -1 19215.2 1201.06   1
   2  -1   1 15569.9 1195.67   1
   2  -1   2 1994.05 181.686   1
   2   1   2 2098.29 179.858   1
  -2   1  -2 2058.84 180.649   1
  -2  -1  -2 2255.50 179.045   1
   2  -1   3 98285.4 6413.44   1
   2   1   3 95357.6 6419.47   1
  -2   1  -3 88962.7 6410.72   1
  -2  -1  -3 97405.8 6417.47   1
   2  -1   4 4922.46 355.796   1
  -2  -1  -4 4231.48 366.999   1
  -2   1  -4 4491.24 352.253   1
   2   1   4 5399.02 374.027   1
  -2   1  -5 8626.60 638.605   1
  -2  -1  -5 9236.72 643.765   1
   2  -1   5 9065.29 640.833   1
   2   1   5 8748.19 647.794   1
  -2   1  -6 5328.40 392.127   1
  -2  -1  -6 5249.75 401.875   1
   2   1   6 4857.38 402.870   1
   2  -1   6 5007.10 392.786   1
  -2  -1  -7 17392.3 1204.29   1
   2   1   7 16943.5 1206.12   1
  -2  -1  -8 29728.5 2036.95   1
  -2   1  -8 29705.0 2030.85   1
   2   1   8 29297.5 2038.40   1
   2  -1   8 29121.4 2032.27   1
   2   1   9 1583.92 218.557   1
   2  -1   9 1079.43 182.561   1
  -2   1  -9 1593.95 187.424   1
  -2  -1  -9 1361.87 198.400   1
   2  -1  10 25586.1 1800.62   1
   2   1  10 26230.5 1807.69   1
   2  -1  11 4190.59 358.288   1
   2   1  11 3474.54 356.178   1
  -2   1 -11 3974.13 347.714   1
  -2  -1 -11 3981.80 363.482   1
   2   1  12 372.350 196.428   1
  -2   1 -12 43.2932 175.587   1
  -2  -1 -12 23.3413 180.510   1
  -2   1 -13 7620.16 608.104   1
   2  -1  13 8036.40 616.715   1
  -2  -1 -14 3733.88 381.822   1
   2   1  14 3330.45 388.081   1
  -2  -1 -15 923.728 266.656   1
   2  -1  15 1273.80 276.021   1
  -2   1 -16 7938.42 608.850   1
  -2  -1 -16 7269.70 611.386   1
   2  -1  16 6698.19 601.639   1
   2   1  16 7254.31 625.142   1
  -2   1 -17 4707.96 447.128   1
   2  -1  17 4486.95 459.380   1
   2   1  17 4583.10 458.267   1
  -2   1 -18 904.823 281.485   1
   2  -1  18 694.650 298.426   1
  -2   1 -19 752.682 303.758   1
  -2  -1 -19 1246.95 304.158   1
   2  -1  19 882.718 304.124   1
   2   1  19 1102.43 307.033   1
  -2   1 -20 195.036 287.247   1
  -2  -1 -20 658.414 312.869   1
   2  -1  20 202.030 294.470   1
   2   1  20 376.250 320.448   1
  -2  -1 -21 1145.27 330.050   1
  -2   1 -21 882.287 334.022   1
   2  -1  21 1111.07 323.816   1
   2   1  21 837.490 336.919   1
  -2   1 -22 2353.14 386.608   1
   2  -1  22 1915.71 380.732   1
  -2  -1 -23 175.774 328.939   1
   2   1  23 360.409 341.414   1
  -2  -1 -24 1634.22 384.449   1
  -2   1 -24 714.938 356.542   1
   2  -1  24 839.351 357.381   1
   2   1  24 542.570 362.350   1
  -2   1 -25-287.347 350.413   1
   2  -1  25 112.015 347.028   1
  -2  -1 -26 212.536 354.579   1
   2   1  26-36.8261 345.977   1
   2  -2 -28 440.872 395.195   1
   2  -2 -27 961.356 376.490   1
  -2   2  27 370.552 394.571   1
   2  -2 -26 1108.74 377.064   1
  -2   2  26 485.115 379.309   1
   2   2 -25 500.055 350.923   1
   2  -2 -25 767.062 361.593   1
  -2   2  25 74.8315 348.439   1
   2   2 -24 669.837 363.819   1
   2  -2 -24 664.716 358.410   1
  -2   2  24 784.674 366.024   1
  -2  -2  24 528.879 344.924   1
   2  -2 -23 663.767 351.826   1
   2   2 -23 726.403 330.116   1
  -2  -2  23 223.615 329.303   1
  -2   2  23 371.873 347.221   1
   2   2 -22 169.547 312.865   1
   2  -2 -22 346.023 348.532   1
  -2  -2  22-329.324 318.375   1
  -2   2  22 184.489 344.174   1
   2  -2 -21 136.596 321.607   1
   2   2 -21 629.733 313.843   1
  -2   2  21 547.244 341.035   1
  -2  -2  21 35.6928 328.244   1
   2   2 -20 2972.61 376.544   1
   2  -2 -20 3054.39 397.912   1
  -2   2  20 1761.90 387.738   1
  -2  -2  20 2565.06 397.176   1
   2  -2 -19 164.294 281.610   1
   2   2 -19 251.143 266.788   1
  -2   2  19 176.438 309.379   1
  -2  -2  19 469.279 299.286   1
   2  -2 -18 1723.50 319.674   1
  -2   2  18 2153.52 338.010   1
  -2  -2  18 1711.73 334.379   1
   2   2 -18 1730.19 305.454   1
   2  -2 -17 2687.48 353.449   1
   2   2 -17 2849.61 351.533   1
  -2  -2  17 2630.40 350.495   1
   2  -2 -16 896.080 291.928   1
  -2   2  16 700.901 301.819   1
   2   2 -16 27.7391 233.010   1
  -2  -2  16 354.706 260.461   1
   2  -2 -15 833.138 267.613   1
  -2   2  15 1368.28 268.156   1
   2   2 -15 710.321 242.815   1
  -2  -2  15 840.952 258.160   1
   2  -2 -14 4573.83 432.928   1
  -2   2  14 4707.94 451.896   1
   2   2 -14 4316.05 419.014   1
  -2  -2  14 4150.27 427.677   1
   2  -2 -13 603.789 234.906   1
   2   2 -13 650.975 205.771   1
  -2  -2  13 546.184 246.149   1
  -2   2  13 798.032 237.486   1
  -2  -2  12 23642.0 1661.73   1
  -2   2  11-97.5337 224.955   1
   2  -2 -11-140.734 184.041   1
   2   2 -11 39.9368 154.273   1
  -2  -2  11-42.5509 178.064   1
  -2   2  10 22699.3 1608.17   1
  -2  -2  10 23512.3 1595.72   1
   2   2 -10 23441.7 1594.51   1
   2  -2 -10 21462.6 1603.28   1
   2   2  -9 3018.37 282.137   1
   2  -2  -9 3396.43 314.378   1
  -2  -2   9 2939.48 292.353   1
  -2   2   9 3773.82 323.961   1
  -2   2   8 2826.85 281.025   1
  -2  -2   8 2618.11 256.849   1
   2  -2  -8 2715.21 266.929   1
   2   2  -8 2886.44 250.563   1
  -2   2   7 162.454 166.125   1
   2  -2  -7 306.958 137.843   1
   2  -2  -6 15692.3 1192.52   1
   2   2  -6 17000.9 1180.44   1
  -2   2   6 17946.5 1196.15   1
  -2  -2   6 17147.4 1180.92   1
   2   2  -5 6114.15 413.636   1
  -2  -2   5 4753.98 413.523   1
  -2  -2   4 13259.1 932.964   1
   2   2  -4 13194.4 932.561   1
   2  -2  -4 12693.9 943.552   1
  -2   2   4 14775.7 947.307   1
  -2  -2   3 3836.47 295.329   1
   2   2  -3 4039.23 298.188   1
   2  -2  -3 3674.93 319.094   1
  -2   2   3 4316.75 331.970   1
   2   2  -2 12673.0 893.150   1
  -2  -2   2 12124.1 893.911   1
  -2   2   2 13732.5 908.292   1
   2  -2  -2 13833.4 904.884   1
   2  -2  -1 119624. 8389.43   1
  -2  -2   1 123754. 8385.67   1
  -2   2   1 129024. 8389.56   1
   2   2  -1 123349. 8384.82   1
   2   2   0 34580.8 2254.56   1
  -2   2   0 34483.0 2252.16   1
  -2  -2   0 34233.3 2253.45   1
   2  -2   0 29336.9 2251.96   1
   2  -2   1 122219. 8526.48   1
  -2  -2  -1 131704. 8529.58   1
   2   2   1 135655. 8530.38   1
  -2   2  -1 117271. 8526.41   1
   2  -2   2 10981.5 766.993   1
   2   2   2 11074.3 780.956   1
  -2  -2  -2 10642.4 778.121   1
  -2   2  -2 11308.1 765.930   1
   2  -2   3 4971.72 358.823   1
   2   2   3 5304.62 383.159   1
  -2   2  -3 4509.50 359.631   1
  -2  -2  -3 5475.89 379.249   1
   2  -2   4 14209.4 926.264   1
   2   2   4 12924.7 937.947   1
  -2   2  -4 13137.8 924.536   1
  -2  -2  -4 12814.1 937.924   1
   2  -2   5 7506.05 515.111   1
  -2   2  -5 6726.91 510.759   1
   2   2   6 17902.0 1247.65   1
   2  -2   6 18334.4 1233.74   1
  -2  -2  -6 17377.3 1243.56   1
  -2   2  -6 17409.3 1230.37   1
  -2  -2  -7 794.306 155.361   1
  -2   2  -7 530.467 121.894   1
   2  -2   7 683.161 132.845   1
   2   2   7 721.026 167.944   1
  -2   2  -8 2552.77 239.223   1
  -2  -2  -8 2964.52 274.430   1
   2  -2   8 2241.96 242.557   1
   2   2   8 2913.62 272.107   1
  -2   2  -9 3410.58 268.655   1
  -2  -2  -9 2642.12 281.356   1
   2  -2   9 3039.38 271.182   1
   2   2   9 2439.54 270.114   1
   2   2  10 23490.0 1648.75   1
  -2   2 -11 19.1527 149.938   1
  -2  -2 -11-228.744 169.141   1
   2   2  11-72.7449 177.742   1
   2  -2  11-20.3443 158.851   1
   2  -2  12 20055.0 1421.06   1
   2   2  13 863.016 256.971   1
   2  -2  13 235.403 203.254   1
  -2  -2 -13 584.902 238.727   1
  -2   2 -13 310.611 202.042   1
   2   2  14 3899.17 428.001   1
   2  -2  14 4556.70 407.841   1
  -2   2 -14 4129.76 400.229   1
  -2  -2 -14 4764.49 429.988   1
   2  -2  15 1508.38 276.129   1
   2   2  15 540.603 280.238   1
  -2  -2 -15 1238.18 284.107   1
  -2   2 -15 1346.59 259.071   1
   2   2  16 340.176 274.051   1
   2  -2  16-84.8755 233.599   1
  -2  -2 -16-261.453 245.860   1
  -2   2 -16 350.672 234.230   1
   2  -2  17 2230.77 339.656   1
  -2  -2 -17 2151.67 325.007   1
   2  -2  18 2081.98 329.465   1
   2   2  18 1051.27 316.351   1
  -2   2 -18 1487.31 297.332   1
   2   2  19 168.614 316.233   1
   2  -2  19 484.078 300.461   1
  -2   2 -19-372.633 289.636   1
  -2  -2 -19 32.2148 316.322   1
   2   2  20 3169.81 419.205   1
  -2  -2 -20 3205.65 412.124   1
   2   2  21 245.165 317.065   1
   2  -2  21 551.813 314.065   1
  -2  -2 -21 574.740 308.527   1
  -2   2 -21 640.220 310.399   1
   2   2  22 142.639 337.083   1
   2  -2  22-70.4478 304.875   1
  -2  -2 -22 522.573 351.175   1
  -2   2 -22 311.315 302.527   1
   2  -2  23 1368.08 343.603   1
   2   2  23 467.669 349.218   1
  -2  -2 -23 1054.26 362.912   1
  -2   2 -23 1093.67 342.724   1
   2  -2  24 73.7787 340.798   1
   2   2  24 396.146 342.380   1
  -2  -2 -24 318.241 342.551   1
  -2   2 -24 286.137 334.088   1
   2   2  25 866.197 368.984   1
  -2  -2 -25 813.370 382.820   1
   2   2  26 761.388 359.114   1
  -2  -2 -26 878.947 386.014   1
   2   2  27 656.636 365.590   1
  -2  -2 -27 1217.64 383.920   1
   2  -3 -27 271.293 377.628   1
  -2   3  27 512.436 372.954   1
   2  -3 -26 413.368 369.003   1
  -2   3  26 665.234 392.382   1
   2  -3 -25 34.7814 344.958   1
  -2   3  25 928.803 378.750   1
   2   3 -23 312.336 318.207   1
   2  -3 -23 488.122 330.259   1
  -2  -3  23-37.0696 318.878   1
  -2   3  23 185.879 325.838   1
   2   3 -22 3318.87 425.783   1
   2  -3 -22 3498.08 432.489   1
  -2  -3  22 3047.95 425.695   1
  -2   3  22 3034.86 428.985   1
   2   3 -21 229.875 290.455   1
  -2  -3  21 601.617 326.359   1
  -2   3  20 1269.19 333.155   1
  -2   3  19 318.374 343.170   1
   2   3 -19 276.590 279.057   1
  -2  -3  19 760.913 290.819   1
   2  -3 -19 561.460 298.476   1
  -2   3  18 5218.63 528.125   1
   2  -3 -18 5374.31 501.144   1
   2   3 -18 5119.97 471.109   1
  -2  -3  18 3744.82 478.683   1
   2   3 -17-28.2538 241.674   1
  -2  -3  17 60.5935 265.195   1
   2  -3 -16 5621.37 494.405   1
   2   3 -16 4905.83 464.340   1
  -2  -3  16 5378.40 474.438   1
  -2   3  16 4727.94 488.381   1
  -2   3  15 246.289 267.859   1
   2  -3 -15-58.7254 228.635   1
  -2   3  14 2781.06 372.547   1
   2   3 -14 2962.83 330.720   1
  -2  -3  14 2881.05 333.230   1
   2  -3 -14 3696.62 365.213   1
  -2   3  13 449.550 229.812   1
   2  -3 -13 108.111 210.439   1
   2   3 -13 111.382 186.445   1
  -2  -3  13-332.846 206.423   1
  -2   3  12 12186.9 927.398   1
  -2  -3  12 12363.6 910.824   1
   2  -3 -12 13600.0 933.145   1
   2   3 -12 12046.2 906.233   1
  -2   3  11 1895.54 290.654   1
   2   3 -11 1977.44 229.669   1
  -2  -3  11 1998.77 247.416   1
  -2   3  10 11307.0 852.085   1
  -2  -3  10 10770.8 829.534   1
   2  -3 -10 11310.1 850.117   1
   2   3 -10 12282.8 827.558   1
  -2   3   9 1330.34 226.710   1
   2   3  -9 1392.08 178.815   1
  -2  -3   9 1350.82 186.713   1
   2  -3  -9 1194.30 204.966   1
   2  -3  -8 197.468 146.502   1
  -2   3   8 513.242 164.700   1
  -2  -3   7 6470.43 448.947   1
  -2   3   7 5995.54 466.312   1
   2   3  -7 5511.66 445.094   1
   2  -3  -7 5718.13 465.055   1
  -2   3   6 15314.1 1176.60   1
  -2  -3   6 16890.0 1160.57   1
   2  -3  -6 17502.5 1175.66   1
   2   3  -6 16800.0 1156.30   1
   2  -3  -5 636.189 135.934   1
   2   3  -5 643.347 114.488   1
  -2  -3   5 588.906 114.248   1
  -2   3   5 633.989 136.878   1
   2   3  -4 6777.38 454.163   1
  -2  -3   4 5875.70 454.692   1
  -2  -3   3 10798.0 745.300   1
   2   3  -3 11486.1 744.138   1
  -2   3   3 9741.43 763.851   1
   2  -3  -3 9976.01 761.211   1
   2   3  -2 34456.5 2313.93   1
   2  -3  -2 33765.8 2323.96   1
  -2   3   2 36422.4 2325.62   1
  -2  -3   2 32229.1 2313.66   1
   2   3  -1 62188.2 4006.13   1
   2  -3  -1 58858.3 4011.17   1
  -2   3   1 50780.2 4009.65   1
  -2  -3   1 62927.0 4006.17   1
   2  -3   0 96.5277 89.7946   1
  -2   3   0 7.17330 99.2894   1
  -2  -3   0-7.23716 99.2659   1
   2   3   0-140.432 85.3971   1
  -2  -3  -1 57427.4 3769.10   1
   2   3   1 55741.9 3770.19   1
  -2   3  -1 55237.3 3762.73   1
   2  -3   1 54080.2 3762.69   1
   2   3   2 36379.3 2349.80   1
   2  -3   2 32512.7 2334.23   1
  -2   3  -2 36415.3 2335.01   1
  -2  -3  -2 32282.7 2345.30   1
   2  -3   3 10607.8 710.549   1
   2   3   3 11515.9 730.766   1
  -2  -3  -3 11122.7 728.843   1
  -2   3  -3 8972.65 708.572   1
  -2   3  -4 7136.66 472.989   1
   2  -3   4 6181.98 473.435   1
   2  -3   5 646.189 102.601   1
  -2  -3  -5 499.007 167.376   1
   2   3   5 806.732 163.540   1
  -2   3  -5 436.298 103.919   1
   2  -3   6 16327.4 1191.34   1
   2   3   6 18971.1 1217.48   1
  -2  -3  -6 18173.8 1212.21   1
  -2   3  -6 16729.7 1190.97   1
   2   3   7 6550.76 506.012   1
   2  -3   7 6035.88 474.367   1
  -2   3  -7 6875.29 472.787   1
  -2  -3  -7 5983.38 499.395   1
  -2  -3  -8 175.789 179.592   1
   2   3   8-20.2036 184.376   1
  -2  -3  -9 1563.10 195.895   1
  -2   3  -9 1589.76 179.197   1
   2   3   9 1316.33 216.008   1
   2  -3   9 1393.88 173.765   1
  -2  -3 -10 11697.2 885.494   1
   2  -3  10 12516.2 871.379   1
   2   3  10 11957.0 889.375   1
   2  -3  11 1327.10 217.571   1
   2   3  11 1082.14 262.710   1
  -2  -3 -11 1987.74 261.237   1
  -2   3 -11 1718.56 214.222   1
  -2  -3 -12 13034.9 929.532   1
  -2   3 -12 12949.6 908.473   1
   2  -3  12 12606.7 909.071   1
   2   3  12 11257.8 932.195   1
   2   3  13 111.069 250.697   1
   2  -3  13 230.745 207.812   1
  -2   3 -13 396.797 177.022   1
  -2  -3 -13 339.106 240.097   1
   2   3  14 2070.69 341.870   1
   2  -3  14 3180.54 318.567   1
  -2  -3 -14 2703.37 326.889   1
  -2   3 -14 2690.16 300.292   1
   2   3  15-245.359 282.999   1
  -2  -3 -15 28.1008 257.869   1
  -2  -3 -16 5885.79 500.112   1
  -2   3 -16 4894.35 479.745   1
   2   3  16 6108.42 517.193   1
   2  -3  16 4801.40 484.496   1
   2  -3  17 58.2072 251.687   1
  -2   3 -17 445.688 247.433   1
  -2   3 -18 5251.42 490.239   1
   2  -3  18 5123.13 492.182   1
   2   3  18 5119.64 514.648   1
  -2  -3 -18 5200.04 514.706   1
   2   3  19 68.0345 325.841   1
   2  -3  19 797.556 296.794   1
  -2   3 -19 649.198 288.766   1
  -2  -3 -19 422.495 318.833   1
   2   3  20 2010.36 352.163   1
  -2  -3 -20 1828.54 324.931   1
  -2   3 -20 2428.14 347.338   1
   2  -3  21 205.586 303.537   1
  -2   3 -21 334.252 286.497   1
   2   3  22 3422.37 463.836   1
   2  -3  22 3669.02 439.205   1
  -2  -3 -22 3694.81 477.043   1
  -2   3 -22 3558.27 440.447   1
   2   3  23 107.681 326.473   1
   2  -3  23 290.113 331.709   1
  -2  -3 -23 105.228 317.835   1
  -2   3 -23 351.672 337.020   1
   2   3  25 142.587 329.741   1
  -2  -3 -25 598.972 362.733   1
   2   3  26 107.698 366.119   1
  -2  -3 -26 174.037 358.192   1
  -2  -3 -27 1342.80 423.633   1
   2  -4 -28 428.462 394.016   1
  -2   4  28-284.599 389.687   1
   2  -4 -27 134.293 362.105   1
  -2   4  27 253.145 375.527   1
   2  -4 -26 1943.93 405.457   1
  -2   4  26 1939.86 417.778   1
   2  -4 -25 1277.36 400.359   1
  -2   4  25-221.257 363.759   1
   2  -4 -24 313.139 383.381   1
  -2   4  24 629.668 372.646   1
   2  -4 -23 695.854 373.418   1
   2   4 -23 626.867 322.927   1
  -2   4  23 1483.53 394.142   1
   2   4 -22 809.889 315.776   1
   2  -4 -22 623.506 366.527   1
  -2   4  22-37.0019 366.759   1
  -2  -4  22 1295.37 363.028   1
   2   4 -21 261.726 293.936   1
  -2   4  21 183.964 365.128   1
  -2  -4  21 733.252 331.365   1
   2  -4 -20 2783.61 426.549   1
   2   4 -20 2805.66 392.662   1
  -2  -4  20 3680.88 404.569   1
  -2   4  19 2245.95 386.996   1
   2  -4 -19 1364.76 360.214   1
   2   4 -19 1992.60 325.920   1
  -2  -4  19 2365.93 349.240   1
   2  -4 -18 5171.97 516.556   1
   2   4 -18 5623.47 510.198   1
  -2  -4  18 5965.28 512.203   1
  -2   4  18 5101.48 522.284   1
  -2   4  17 1647.18 351.882   1
   2   4 -17 2248.31 291.934   1
  -2  -4  17 1358.22 296.901   1
   2  -4 -17 1238.50 290.797   1
  -2   4  16 227.008 297.995   1
   2  -4 -16 618.372 291.561   1
   2   4 -16 570.887 222.212   1
  -2  -4  16 362.824 241.738   1
  -2   4  15 7220.37 662.215   1
  -2  -4  15 8046.39 641.418   1
   2   4 -15 8317.38 626.531   1
   2  -4 -15 8174.46 661.936   1
   2  -4 -14 3411.86 368.210   1
   2   4 -14 3802.85 341.634   1
  -2   4  14 3187.83 374.264   1
  -2  -4  14 3135.98 351.519   1
   2  -4 -13 5467.26 502.516   1
  -2  -4  13 5428.01 478.987   1
  -2   4  13 6174.35 519.166   1
   2   4 -13 5842.85 467.423   1
  -2  -4  12 12744.3 965.888   1
  -2   4  12 12511.1 982.671   1
   2  -4 -12 14068.3 987.927   1
   2   4 -12 13895.4 959.017   1
  -2  -4  11 9352.69 673.435   1
   2   4 -11 8730.70 666.745   1
  -2   4  10 220.926 173.491   1
   2  -4 -10 47.6018 146.757   1
   2   4 -10 160.045 142.418   1
  -2  -4  10-119.367 136.867   1
  -2  -4   9 4800.60 376.819   1
  -2   4   9 4420.16 397.010   1
   2   4  -9 4691.75 368.200   1
   2  -4  -9 5022.20 414.283   1
  -2  -4   8 10606.6 741.339   1
  -2   4   8 10267.8 773.515   1
   2  -4  -8 9414.61 769.289   1
   2   4  -8 10667.4 738.363   1
  -2   4   7 1135.29 182.503   1
   2  -4  -7 1168.45 193.228   1
   2   4  -7 1100.16 138.797   1
  -2  -4   7 1090.89 140.637   1
  -2  -4   6 16117.1 1219.89   1
  -2   4   6 18034.8 1247.31   1
   2  -4  -6 17897.0 1244.01   1
   2   4  -6 18934.8 1220.75   1
  -2  -4   5 53715.1 3725.09   1
   2   4  -5 54276.5 3724.83   1
  -2   4   5 55456.3 3750.19   1
   2  -4  -5 57957.7 3748.05   1
   2   4  -4 9065.89 640.268   1
  -2  -4   4 9255.79 641.283   1
   2   4  -3 46444.6 3183.92   1
   2  -4  -3 44671.7 3201.17   1
  -2   4   3 48963.6 3204.23   1
  -2  -4   3 47446.0 3184.00   1
   2  -4  -2 5590.36 470.241   1
  -2   4   2 6616.43 474.779   1
  -2  -4   2 7078.82 452.938   1
   2   4  -2 5889.45 450.256   1
  -2  -4   1 53213.8 3604.83   1
  -2   4   1 58611.3 3614.53   1
   2  -4  -1 61873.0 3613.66   1
  -2  -4   0 13982.1 975.074   1
   2   4   0 11940.6 975.752   1
  -2   4   0 15511.5 975.716   1
   2  -4   0 14788.7 974.805   1
  -2  -4  -1 59840.8 4113.42   1
  -2   4  -1 60197.1 4106.24   1
   2   4   1 60842.3 4115.47   1
   2  -4   1 61211.1 4106.67   1
   2   4   2 7705.09 527.315   1
   2  -4   2 6688.23 501.651   1
  -2  -4  -2 6951.00 521.243   1
  -2   4  -2 7478.52 502.129   1
   2  -4   3 49368.0 3268.32   1
   2   4   3 44610.0 3289.07   1
  -2   4  -3 47316.7 3267.97   1
  -2  -4  -3 50803.9 3288.08   1
   2  -4   4 8556.56 623.566   1
   2   4   4 8848.13 659.389   1
  -2   4  -4 9368.98 624.644   1
  -2  -4  -4 9142.62 655.552   1
   2  -4   5 57619.2 3869.68   1
   2   4   5 55665.1 3891.31   1
  -2  -4  -5 57078.8 3890.92   1
  -2   4  -5 56956.9 3868.24   1
   2   4   6 18460.9 1209.29   1
   2  -4   6 14760.6 1176.27   1
  -2  -4  -6 17982.9 1205.05   1
  -2   4  -6 18535.7 1178.68   1
  -2  -4  -7 1350.11 193.696   1
  -2   4  -7 1323.50 146.067   1
   2  -4   7 1323.89 144.121   1
   2   4   7 944.465 177.186   1
   2   4   8 11023.7 719.548   1
   2  -4   8 8706.13 677.933   1
  -2  -4  -8 8537.00 705.307   1
  -2   4  -8 10081.1 677.564   1
   2   4   9 4760.34 399.637   1
   2  -4  10 113.840 131.232   1
   2   4  10 49.2096 197.968   1
  -2   4 -10 61.2181 126.745   1
  -2  -4 -10 93.1875 191.055   1
  -2   4 -11 7949.15 600.002   1
   2  -4  11 8299.49 607.530   1
  -2  -4 -12 13344.8 976.959   1
  -2   4 -12 13224.2 949.265   1
   2  -4  12 13417.1 958.278   1
   2   4  12 13002.0 981.026   1
  -2   4 -13 5498.37 437.260   1
  -2  -4 -13 5011.95 461.075   1
   2  -4  13 5387.23 440.523   1
   2   4  13 4622.00 463.906   1
   2  -4  14 3255.79 330.602   1
   2   4  14 3483.86 365.224   1
  -2  -4 -14 3042.53 338.938   1
  -2   4 -14 3115.07 326.305   1
  -2   4 -15 8314.46 641.714   1
  -2  -4 -15 7642.96 662.317   1
   2   4  15 9062.40 689.102   1
   2  -4  15 8184.61 644.919   1
   2   4  16 672.396 305.930   1
  -2  -4 -16 240.583 278.486   1
   2  -4  17 1871.03 292.953   1
   2   4  17 1115.12 307.610   1
  -2   4 -17 2319.39 288.409   1
  -2  -4 -17 1870.77 323.508   1
  -2   4 -18 5658.67 490.488   1
   2  -4  18 4372.64 481.464   1
   2   4  18 5545.03 523.934   1
  -2  -4 -18 5448.84 518.668   1
   2  -4  19 1820.02 324.358   1
   2   4  19 2194.95 389.044   1
  -2  -4 -19 2391.88 370.839   1
  -2   4 -19 2023.33 338.090   1
   2  -4  20 2684.14 365.404   1
  -2   4 -20 2842.27 364.071   1
  -2  -4 -20 1838.41 354.681   1
   2   4  21 176.143 342.129   1
   2  -4  22 457.959 336.594   1
   2   4  22 534.835 338.883   1
  -2   4 -22 409.886 349.760   1
  -2  -4 -22 518.044 347.195   1
   2   4  23 1074.48 369.118   1
  -2  -4 -23 1014.51 358.200   1
  -2   4 -23 1155.72 336.986   1
   2   4  24 501.724 364.173   1
  -2  -4 -24 664.179 373.751   1
   2   4  25 35.3739 338.140   1
  -2  -4 -25 559.616 359.805   1
   2   4  27 212.071 346.484   1
  -2  -4 -27-101.989 348.696   1
   2   4  28 529.680 370.029   1
  -2  -4 -28-33.3536 385.207   1
   2  -5 -28 292.229 372.568   1
  -2   5  28-35.0463 368.059   1
   2  -5 -26 237.401 387.333   1
  -2   5  26 108.669 383.169   1
   2  -5 -25 206.447 381.644   1
  -2   5  25 1244.94 403.180   1
   2  -5 -24 900.194 365.388   1
  -2   5  24 885.660 392.639   1
   2  -5 -22 727.081 349.060   1
   2   5 -22 67.4693 305.980   1
   2  -5 -21 344.297 332.183   1
   2   5 -21 552.984 297.566   1
  -2   5  21-406.779 360.344   1
  -2  -5  21 172.595 301.807   1
   2   5 -20 124.900 281.053   1
  -2  -5  20-99.5836 286.362   1
  -2   5  19 215.422 347.923   1
   2   5 -19 178.420 252.755   1
  -2  -5  19-317.181 266.053   1
   2  -5 -19 300.781 328.698   1
  -2   5  18 736.080 334.190   1
   2   5 -18 1187.77 286.351   1
  -2  -5  18 662.784 282.558   1
   2  -5 -18 525.648 325.975   1
  -2   5  17-238.391 275.892   1
   2   5 -17-267.549 230.809   1
  -2  -5  17 171.028 253.062   1
   2  -5 -17 514.734 289.003   1
  -2   5  15 635.569 297.644   1
   2  -5 -15 366.793 274.353   1
   2   5 -15 541.291 213.191   1
  -2  -5  15 125.294 226.342   1
  -2  -5  14 5353.10 451.030   1
  -2   5  14 5131.88 484.105   1
   2   5 -14 5241.98 446.665   1
   2  -5 -14 5438.56 476.381   1
  -2   5  13 1764.46 306.883   1
   2   5 -13 1777.96 239.976   1
  -2  -5  13 1674.25 251.939   1
   2  -5 -13 1482.69 295.849   1
  -2   5  12-507.372 214.496   1
   2   5 -12-18.4635 168.095   1
  -2  -5  12 78.3069 169.187   1
   2  -5 -12-218.638 211.341   1
  -2   5  11 429.855 229.037   1
   2  -5 -11 26.0480 200.924   1
   2   5 -11 50.2382 135.717   1
  -2  -5  11 229.869 165.223   1
  -2  -5  10 11577.1 774.802   1
  -2   5  10 10824.4 809.135   1
   2   5 -10 10082.7 765.777   1
   2  -5 -10 10272.5 802.483   1
  -2   5   9 504.033 205.909   1
   2  -5  -9 884.260 202.505   1
  -2  -5   8 25809.4 1726.79   1
   2  -5  -8 25484.4 1752.91   1
  -2   5   8 26421.2 1754.94   1
   2   5  -8 23424.9 1723.88   1
  -2   5   7 1700.84 230.586   1
  -2  -5   7 2010.36 179.252   1
   2   5  -7 2029.28 176.494   1
  -2   5   6 15919.9 1092.66   1
  -2  -5   6 14402.6 1053.63   1
   2  -5  -6 15865.7 1085.04   1
   2   5  -6 15593.3 1053.42   1
   2   5  -5 2479.15 215.109   1
  -2  -5   5 2772.82 217.491   1
   2  -5  -5 3041.57 268.989   1
  -2   5   5 3310.72 279.058   1
   2   5  -4 13357.9 880.069   1
  -2  -5   4 11701.5 879.316   1
   2  -5  -4 11838.8 903.948   1
  -2  -5   3 124.780 71.3695   1
   2   5  -3-13.2661 72.5589   1
   2   5  -2 40145.3 2916.38   1
  -2  -5   2 44249.7 2916.29   1
  -2   5   2 44239.0 2934.52   1
   2  -5  -2 44175.7 2931.92   1
  -2   5   1 1470.60 149.457   1
   2  -5  -1 1005.45 144.245   1
  -2  -5   1 1310.95 125.635   1
   2   5  -1 721.004 115.887   1
  -2   5   0 27.1372 87.6689   1
   2   5   0-9.47303 118.118   1
  -2  -5   0 70.4027 94.7469   1
   2  -5   0 8.63908 93.5141   1
   2  -5   1 1334.76 125.479   1
   2   5   1 1232.29 163.479   1
  -2  -5  -1 1218.21 153.838   1
  -2   5  -1 1020.59 126.714   1
  -2  -5  -2 46478.0 3052.82   1
  -2   5  -2 43794.9 3035.82   1
   2  -5   2 43632.9 3035.95   1
   2   5   2 47117.8 3054.10   1
   2  -5   3-43.7248 61.6735   1
  -2   5  -3-66.4924 65.6066   1
   2   5   4 14075.0 1018.12   1
  -2  -5  -4 14289.7 1015.36   1
  -2   5  -4 14443.1 983.608   1
   2   5   5 2854.72 284.996   1
   2  -5   5 2951.77 227.975   1
  -2  -5  -5 3335.46 284.489   1
  -2   5  -5 2895.61 225.288   1
   2   5   6 17469.0 1141.63   1
   2  -5   6 15792.8 1105.40   1
  -2  -5  -6 14806.3 1135.25   1
  -2   5  -6 16218.8 1103.68   1
   2   5   7 1911.63 235.319   1
   2  -5   7 2317.00 186.006   1
  -2  -5  -7 2231.86 230.981   1
  -2   5  -7 1850.33 181.279   1
  -2  -5  -8 25433.8 1798.99   1
  -2   5  -8 25840.3 1769.17   1
   2   5   8 25164.8 1798.26   1
   2  -5   8 26122.5 1770.78   1
   2  -5   9 665.109 133.260   1
   2   5   9 456.906 202.807   1
  -2  -5  -9 776.763 213.781   1
  -2   5  -9 791.193 118.845   1
   2   5  10 10333.1 789.181   1
  -2  -5 -10 10494.5 784.872   1
   2   5  11 349.661 202.849   1
   2  -5  11 49.9525 134.876   1
  -2   5 -11 423.843 134.941   1
  -2  -5 -11 101.139 203.990   1
   2  -5  12-56.2593 175.555   1
   2   5  12 168.261 219.464   1
  -2   5 -12-34.8953 154.000   1
  -2  -5 -12-211.536 196.596   1
   2   5  13 1343.24 304.608   1
  -2  -5 -13 1402.89 281.847   1
  -2   5 -13 1537.38 227.583   1
   2   5  14 5142.29 489.888   1
  -2   5 -14 4682.25 415.135   1
   2  -5  14 4681.48 417.078   1
  -2  -5 -14 4428.33 458.371   1
   2  -5  15 337.460 224.748   1
   2   5  15 698.278 270.118   1
  -2  -5 -15 147.525 240.682   1
  -2   5 -15 253.935 206.214   1
  -2   5 -16 5047.10 448.451   1
   2  -5  16 4725.66 450.457   1
   2  -5  17-275.858 259.178   1
  -2   5 -17 106.941 234.077   1
  -2  -5 -17-726.483 299.376   1
   2  -5  18 555.106 271.799   1
   2   5  18 373.364 287.927   1
  -2  -5 -18 615.065 277.238   1
  -2   5 -18 742.234 258.877   1
   2   5  19-552.800 339.787   1
   2  -5  19 306.247 277.787   1
  -2   5 -19 240.719 274.494   1
  -2  -5 -19 66.1306 313.905   1
   2  -5  20 770.786 280.872   1
  -2   5 -20 251.720 268.979   1
   2  -5  21 404.707 280.731   1
  -2  -5 -21 238.537 332.733   1
  -2   5 -21 425.196 289.074   1
   2   5  22 285.062 336.010   1
  -2  -5 -22 655.947 361.058   1
  -2   5 -22 372.135 325.283   1
   2   5  24 1425.53 382.561   1
  -2  -5 -24 1147.32 392.522   1
   2   5  25 350.960 331.961   1
  -2  -5 -25 208.211 345.092   1
   2   5  26 209.638 369.506   1
  -2  -5 -26-445.050 384.243   1
   2   5  28 34.7775 370.670   1
  -2  -5 -28 459.895 397.314   1
   2  -6 -27 229.910 399.754   1
  -2   6  27 704.746 403.414   1
   2  -6 -26 603.909 350.814   1
  -2   6  26 358.368 387.735   1
   2  -6 -24 344.063 331.085   1
  -2   6  24 183.424 352.947   1
   2  -6 -23 1451.92 360.638   1
  -2   6  23 997.343 364.610   1
   2  -6 -22 622.488 332.327   1
  -2   6  22 926.220 353.040   1
   2  -6 -21 482.719 329.311   1
   2   6 -21 970.141 309.181   1
  -2   6  21 370.336 347.189   1
  -2   6  20 1937.11 395.085   1
   2   6 -20 1446.68 313.893   1
  -2  -6  20 1528.99 308.247   1
   2  -6 -20 887.143 347.007   1
  -2   6  19 1651.42 380.622   1
   2  -6 -19 1076.80 342.863   1
   2   6 -19 614.783 279.845   1
  -2  -6  19 989.834 307.207   1
   2  -6 -18 5370.93 540.137   1
   2   6 -18 4984.00 473.811   1
  -2  -6  18 6056.48 501.760   1
  -2   6  18 4350.88 547.342   1
  -2   6  17 344.694 305.818   1
   2  -6 -17 585.840 299.128   1
  -2   6  16 601.880 282.228   1
   2   6 -16 97.5081 208.299   1
  -2  -6  16 901.100 249.116   1
   2  -6 -16 95.6284 241.677   1
  -2   6  15 549.869 298.308   1
   2  -6 -15 186.661 292.203   1
   2   6 -15 566.135 217.873   1
  -2  -6  15-119.596 197.718   1
  -2  -6  14 11152.0 818.307   1
  -2   6  14 10420.8 845.056   1
   2   6 -14 11495.5 815.289   1
   2  -6 -14 10717.1 841.446   1
  -2   6  13 391.778 277.622   1
   2  -6 -13 146.097 281.829   1
   2   6 -13 192.328 180.862   1
  -2  -6  13-81.0365 187.767   1
  -2  -6  12 4964.98 440.618   1
  -2   6  12 5824.62 485.261   1
   2   6 -12 5446.03 440.672   1
   2  -6 -12 6012.42 490.105   1
   2  -6 -11 2311.76 295.480   1
  -2  -6  11 2261.22 241.052   1
  -2   6  11 1858.39 298.163   1
   2   6 -11 2743.91 242.791   1
  -2   6   9 2423.71 313.116   1
  -2  -6   9 2677.60 242.698   1
   2  -6  -9 3076.51 304.177   1
   2   6  -9 3080.55 247.202   1
  -2  -6   8 8143.82 600.190   1
   2  -6  -8 9453.56 652.950   1
   2   6  -8 8302.62 599.499   1
  -2   6   8 8553.04 645.846   1
  -2  -6   7 1253.90 129.789   1
   2  -6  -7 1146.25 211.893   1
   2   6  -7 1073.82 127.096   1
  -2   6   7 1412.90 214.241   1
   2  -6  -6 48118.3 3465.99   1
  -2  -6   6 49994.8 3437.51   1
  -2   6   6 51335.2 3471.61   1
   2   6  -6 51965.2 3438.02   1
   2  -6  -5 14412.3 946.673   1
   2   6  -5 12611.3 910.908   1
  -2  -6   5 13420.8 911.827   1
  -2   6   5 13359.3 950.215   1
   2   6  -4 26549.2 1717.01   1
  -2  -6   4 25604.8 1717.25   1
  -2   6   4 20308.0 1737.17   1
   2  -6  -4 26174.7 1745.32   1
   2  -6  -3 397.883 142.483   1
  -2   6   3 504.267 155.600   1
   2   6  -3 419.532 82.3137   1
  -2  -6   3 318.851 74.9798   1
  -2  -6   2 29756.1 2033.00   1
   2   6  -2 29850.7 2034.15   1
   2  -6  -1 8155.42 527.014   1
   2   6  -1 7169.15 518.094   1
  -2   6   1 8041.82 530.259   1
   2  -6   0 7597.08 499.267   1
  -2  -6   0 6677.28 498.731   1
   2   6   0 6849.87 502.173   1
  -2   6   0 6412.99 499.869   1
   2   6   1 6932.72 511.176   1
  -2   6  -1 7203.49 494.362   1
  -2  -6  -1 6837.74 508.384   1
   2  -6   1 6706.26 494.179   1
  -2   6  -2 32490.1 2211.74   1
  -2   6  -3 407.504 74.4984   1
   2   6   3 571.543 144.243   1
   2  -6   3 636.700 77.6878   1
   2   6   4 25661.1 1784.54   1
  -2  -6  -4 25508.9 1783.37   1
   2  -6   4 25831.2 1751.61   1
  -2   6  -5 14605.7 957.637   1
  -2  -6  -5 13925.7 996.724   1
   2  -6   5 13448.8 958.289   1
   2   6   5 13436.1 996.323   1
   2   6   6 47973.2 3317.10   1
   2  -6   6 46610.0 3281.03   1
  -2   6  -6 51340.3 3280.52   1
  -2  -6  -6 44569.1 3312.10   1
   2  -6   7 1087.59 130.688   1
   2   6   7 1385.03 217.454   1
  -2  -6  -7 1354.18 209.242   1
  -2   6  -7 1392.95 128.043   1
   2   6   8 9976.85 684.718   1
   2  -6   8 8455.14 625.810   1
   2  -6   9 2307.48 229.835   1
  -2   6  -9 2568.75 226.755   1
   2   6   9 3593.24 322.775   1
  -2  -6  -9 3175.88 307.372   1
   2  -6  10 7661.06 493.962   1
  -2  -6 -10 6194.18 544.958   1
  -2   6 -10 6465.54 479.973   1
   2   6  11 2180.06 285.082   1
   2  -6  11 2110.65 221.561   1
  -2   6 -11 1769.75 214.715   1
   2  -6  12 5404.59 437.334   1
   2   6  12 5744.70 498.567   1
  -2  -6 -12 6237.10 485.007   1
  -2   6 -12 5042.28 430.678   1
   2  -6  13 210.077 179.579   1
  -2   6 -13 347.196 179.919   1
  -2  -6 -13 608.575 267.928   1
   2   6  14 9832.59 775.864   1
  -2   6 -14 9304.36 726.595   1
  -2  -6 -14 10393.9 767.895   1
   2  -6  15-182.867 205.830   1
   2   6  15 128.712 282.299   1
  -2   6 -15 22.0936 193.876   1
  -2  -6 -15-302.239 271.048   1
   2  -6  16 545.747 237.810   1
   2   6  16 757.532 305.943   1
  -2  -6 -16 591.901 299.440   1
  -2   6 -16 339.607 223.348   1
   2   6  17 369.691 289.654   1
  -2  -6 -17 64.0708 277.295   1
  -2   6 -18 5107.21 463.877   1
   2   6  18 4248.81 520.396   1
   2  -6  18 5024.14 459.487   1
  -2  -6 -18 5065.25 503.218   1
   2   6  19 486.927 301.593   1
   2  -6  19-119.585 238.882   1
  -2  -6 -19 532.571 318.008   1
  -2   6 -19 992.466 258.882   1
   2   6  20 1863.05 373.700   1
   2  -6  20 1340.19 316.864   1
  -2  -6 -20 977.786 363.919   1
  -2   6 -20 1535.08 318.327   1
   2   6  21 848.286 332.676   1
  -2  -6 -21 682.389 310.400   1
  -2   6 -21 641.866 327.401   1
   2   6  22 818.732 376.696   1
  -2  -6 -22 1586.03 389.648   1
   2   6  23 1850.13 382.794   1
  -2  -6 -23 1633.40 368.627   1
   2   6  24 1097.98 395.238   1
  -2  -6 -24 725.870 390.777   1
   2   6  26 794.922 384.100   1
  -2  -6 -26 404.758 394.910   1
   2   6  27 103.287 363.079   1
  -2  -6 -27 132.465 360.882   1
  -2   7  27 312.794 389.425   1
   2  -7 -27 453.507 374.261   1
  -2   7  26 531.295 386.170   1
   2  -7 -26 232.187 362.220   1
  -2   7  25 431.820 373.507   1
   2  -7 -24 957.176 364.163   1
  -2   7  23 698.870 350.928   1
   2  -7 -23 895.017 358.214   1
  -2   7  21 333.546 347.787   1
   2  -7 -21 103.516 315.663   1
   2   7 -20 212.620 288.882   1
  -2   7  20 513.193 373.416   1
   2  -7 -20 992.462 346.248   1
  -2  -7  19 30.1600 271.466   1
   2   7 -19-57.4409 257.505   1
  -2   7  18-142.692 334.104   1
   2  -7 -18-200.615 330.095   1
  -2   7  17 1324.69 325.651   1
  -2  -7  17 1271.42 285.001   1
   2  -7 -17 1415.96 337.571   1
   2   7 -17 1514.28 274.856   1
   2   7 -16 12338.5 916.623   1
   2  -7 -16 12254.8 961.915   1
  -2  -7  16 12451.2 923.581   1
  -2   7  16 12815.6 969.617   1
  -2   7  15 861.088 324.458   1
   2   7 -15 387.360 191.158   1
  -2  -7  15 381.862 192.861   1
   2  -7 -15 347.446 301.890   1
  -2   7  14 800.568 260.923   1
   2   7 -14 608.016 185.046   1
  -2  -7  14 798.347 203.792   1
   2  -7 -14 1016.36 278.348   1
  -2   7  13 1551.54 315.847   1
   2   7 -13 1399.01 207.645   1
  -2  -7  13 1229.63 215.163   1
   2  -7 -13 1522.05 306.220   1
  -2   7  12 952.326 286.521   1
   2   7 -12 645.117 159.513   1
   2  -7 -12 692.461 264.044   1
  -2  -7  12 690.124 176.840   1
  -2   7  11 5289.14 483.459   1
   2  -7 -11 6042.72 494.814   1
  -2  -7  10 7861.84 574.327   1
   2   7 -10 8056.41 573.162   1
   2  -7 -10 7415.01 624.219   1
  -2   7  10 8085.24 627.708   1
   2   7  -9 1278.75 147.773   1
  -2  -7   9 1320.27 149.116   1
   2   7  -8 6091.50 416.348   1
   2  -7  -8 5636.90 484.269   1
  -2   7   8 5888.88 484.841   1
  -2  -7   8 5321.72 416.631   1
   2   7  -7 24171.7 1662.28   1
  -2   7   7 23747.7 1703.90   1
   2  -7  -7 23525.5 1703.68   1
  -2  -7   7 24886.9 1662.64   1
  -2   7   6 847.117 173.830   1
   2   7  -6 753.865 97.2679   1
   2  -7  -6 932.118 175.669   1
  -2  -7   6 867.085 98.7149   1
   2  -7  -5 3342.83 330.881   1
  -2   7   5 4146.74 347.805   1
  -2  -7   5 4042.17 283.826   1
   2   7  -5 3750.08 282.718   1
   2  -7  -4 31889.3 1992.28   1
  -2   7   4 32387.0 1996.63   1
  -2  -7   4 27175.1 1956.22   1
   2   7  -4 28328.1 1957.24   1
   2  -7  -3 9043.84 648.602   1
  -2   7   3 9451.27 654.216   1
  -2  -7   3 9075.64 619.766   1
   2   7  -3 8331.90 619.886   1
   2   7  -2 2325.97 170.988   1
  -2  -7   2 1565.34 165.159   1
   2   7  -1 42218.1 2838.89   1
   2  -7  -1 38423.0 2842.01   1
  -2   7   1 43181.5 2845.83   1
  -2  -7   1 42587.2 2836.96   1
  -2   7   0-88.9047 97.2770   1
   2   7   0 81.4993 101.285   1
  -2  -7  -1 40754.3 2780.01   1
   2   7   1 41423.9 2781.68   1
   2  -7   1 40948.0 2769.59   1
  -2   7  -1 39789.7 2770.53   1
   2   7   2 2169.84 202.107   1
  -2  -7  -2 1636.60 194.608   1
   2  -7   2 1674.27 147.306   1
   2   7   3 9491.04 654.506   1
  -2   7  -3 9059.66 615.713   1
   2  -7   3 8747.63 615.533   1
  -2  -7  -3 8157.28 647.762   1
   2  -7   4 31492.0 2130.23   1
   2   7   4 31719.4 2167.22   1
  -2   7  -4 31707.8 2129.99   1
  -2  -7  -4 29192.1 2162.44   1
  -2  -7  -5 3881.07 360.860   1
  -2   7  -5 4217.94 302.204   1
   2   7   5 4170.77 366.422   1
   2  -7   5 4446.71 303.032   1
  -2  -7  -6 850.262 176.127   1
  -2   7  -6 907.296 91.9376   1
   2   7   6 926.581 201.516   1
   2  -7   6 984.798 92.0416   1
   2  -7   7 22808.3 1565.72   1
   2   7   7 23485.3 1616.14   1
  -2   7  -8 6022.32 408.015   1
   2   7   8 6520.74 490.172   1
   2  -7   8 5412.72 408.524   1
  -2   7  -9 1140.13 139.253   1
   2  -7   9 1488.79 147.477   1
   2   7  10 7701.69 591.565   1
   2  -7  10 6412.27 516.578   1
  -2   7 -10 7170.00 520.086   1
  -2  -7 -10 7989.13 580.233   1
   2   7  11 5469.44 523.789   1
  -2  -7 -11 5640.42 519.841   1
  -2   7 -11 6272.70 451.077   1
   2  -7  11 6115.74 456.809   1
  -2   7 -12 830.657 161.928   1
  -2  -7 -12 278.688 205.552   1
   2  -7  12 709.882 162.731   1
   2   7  12-59.1709 224.673   1
  -2   7 -13 1482.29 198.382   1
  -2  -7 -13 1313.95 298.345   1
   2  -7  13 1184.02 202.912   1
   2   7  13 814.060 314.666   1
  -2  -7 -14 714.026 234.377   1
  -2   7 -14 572.210 185.093   1
   2  -7  14 818.630 195.015   1
   2   7  14 1312.27 265.538   1
  -2  -7 -15-30.7422 291.029   1
  -2   7 -15 377.176 188.921   1
   2   7  15 523.687 312.528   1
   2  -7  15-128.740 190.803   1
   2   7  16 11543.4 976.430   1
   2  -7  16 12941.2 942.737   1
  -2  -7 -16 12115.3 967.532   1
  -2   7 -16 14161.7 945.142   1
  -2   7 -17 714.698 233.137   1
  -2  -7 -17 1587.99 364.578   1
   2  -7  17 1421.96 249.506   1
   2   7  17 441.993 360.309   1
  -2  -7 -18 297.240 294.385   1
   2   7  18-380.267 298.236   1
  -2   7 -19 112.401 251.602   1
   2  -7  19 148.560 272.705   1
  -2  -7 -20 508.537 319.326   1
   2   7  20 176.191 327.108   1
  -2  -7 -21 68.2999 349.870   1
   2   7  21 990.540 371.419   1
  -2  -7 -23 311.514 360.996   1
   2   7  23 70.8389 323.947   1
  -2  -7 -24 791.033 377.509   1
  -2  -7 -25 238.577 346.526   1
   2   7  25 379.279 334.196   1
  -2  -7 -26 833.433 389.465   1
   2   7  26 790.966 391.213   1
  -2  -7 -27 391.794 383.935   1
   2   7  27 746.947 352.895   1
  -2   8  26 349.927 374.344   1
   2  -8 -25 401.704 342.419   1
  -2   8  25 427.479 371.291   1
   2  -8 -23 239.720 323.665   1
  -2   8  23 914.801 373.639   1
   2  -8 -22 551.032 353.681   1
  -2   8  22 405.850 366.067   1
   2  -8 -21 34.5102 345.864   1
  -2   8  21 555.960 382.830   1
   2  -8 -20 926.422 373.658   1
  -2   8  20 147.010 366.797   1
   2  -8 -19-170.564 332.747   1
  -2   8  19 146.220 358.330   1
   2  -8 -18 909.852 317.611   1
  -2   8  18 898.851 326.397   1
   2   8 -18 1224.04 254.335   1
  -2  -8  18 792.599 256.154   1
   2  -8 -17 1264.02 319.161   1
  -2   8  17 422.573 332.784   1
   2   8 -17 847.785 230.966   1
  -2  -8  17 464.925 223.329   1
   2  -8 -16 720.966 333.300   1
  -2   8  16 588.948 356.355   1
   2   8 -16 301.811 200.039   1
  -2  -8  16 787.952 213.852   1
  -2   8  15 1178.44 283.440   1
   2  -8 -15 802.790 282.197   1
  -2  -8  15 1018.04 212.132   1
   2   8 -15 976.766 207.611   1
  -2  -8  14 2541.27 276.496   1
   2   8 -14 2831.61 276.077   1
  -2   8  13 349.064 249.634   1
  -2  -8  13-15.9778 148.560   1
   2  -8 -13-91.5621 237.035   1
   2   8 -13 123.748 153.434   1
  -2   8  12 4116.37 453.925   1
   2  -8 -12 4460.98 441.877   1
  -2   8  11 177.699 265.297   1
   2   8 -11 598.473 130.281   1
  -2  -8  11 321.557 129.040   1
   2  -8 -11 740.513 259.722   1
  -2   8  10 3952.33 411.688   1
   2  -8 -10 4369.93 425.324   1
   2   8 -10 3926.88 311.835   1
  -2  -8  10 4029.28 314.093   1
   2   8  -9 11236.3 823.037   1
   2  -8  -9 12536.4 890.494   1
  -2  -8   9 12141.4 823.420   1
  -2   8   9 11951.9 897.532   1
  -2   8   8 514.411 197.999   1
   2   8  -8 326.131 84.3573   1
   2  -8  -8 123.666 183.798   1
  -2  -8   8 225.625 81.0606   1
  -2   8   7 1513.98 253.261   1
   2   8  -7 1414.36 127.522   1
  -2  -8   7 1321.55 126.260   1
   2  -8  -7 1699.29 238.867   1
   2  -8  -6 41259.9 2977.30   1
  -2  -8   6 44270.1 2933.67   1
   2   8  -6 43017.3 2933.30   1
  -2   8   6 41550.3 2978.67   1
   2  -8  -5 5233.99 390.821   1
   2   8  -5 4368.23 328.191   1
  -2   8   5 5200.03 399.840   1
  -2  -8   5 4532.79 327.099   1
  -2   8   4 17474.5 1138.66   1
  -2  -8   4 18124.2 1094.41   1
   2  -8  -4 18296.5 1138.55   1
   2   8  -3 10224.1 676.295   1
  -2   8   3 9389.01 708.643   1
  -2  -8   3 9214.39 673.786   1
   2   8  -2 13243.5 866.935   1
  -2   8   2 12781.7 888.170   1
   2  -8  -2 10859.5 879.557   1
  -2  -8   2 12473.3 863.850   1
   2   8  -1 3207.96 253.438   1
  -2  -8   1 2901.13 247.446   1
  -2  -8   0 13790.3 958.572   1
   2  -8   0 13569.4 955.306   1
  -2   8  -1 3383.21 264.167   1
   2  -8   1 3212.94 258.290   1
  -2   8  -2 11326.4 783.503   1
   2   8   2 12100.3 814.328   1
   2  -8   2 10909.3 781.823   1
   2   8   3 10342.2 716.049   1
  -2  -8  -3 9783.28 712.752   1
   2  -8   3 9391.71 675.729   1
  -2   8  -3 9953.62 676.142   1
   2   8   4 18501.9 1235.67   1
  -2   8  -4 16738.1 1186.01   1
  -2  -8  -4 17392.7 1229.12   1
   2  -8   4 17913.3 1186.06   1
  -2  -8  -5 4738.06 412.839   1
   2   8   5 5008.26 422.838   1
  -2  -8  -6 41669.0 2925.63   1
   2   8   6 43368.3 2930.50   1
  -2  -8  -7 1514.83 231.132   1
   2   8   7 1143.80 246.765   1
  -2   8  -8 179.043 62.1572   1
   2  -8   8 247.125 60.5597   1
  -2  -8  -9 11577.4 897.680   1
  -2   8  -9 13035.9 835.404   1
   2   8   9 12334.1 906.045   1
   2  -8   9 11235.2 833.670   1
  -2  -8 -10 5228.95 421.908   1
  -2   8 -10 4470.69 320.126   1
   2   8  10 4674.99 408.187   1
  -2   8 -11 765.831 131.409   1
   2  -8  11 528.942 130.483   1
  -2  -8 -12 3703.05 401.433   1
   2   8  12 3999.97 415.466   1
  -2   8 -12 4327.12 328.210   1
   2  -8  12 3958.12 331.051   1
  -2   8 -13 60.1270 147.325   1
   2   8  13 126.905 289.888   1
  -2   8 -14 3378.80 295.328   1
   2  -8  14 3074.34 300.334   1
   2   8  15 962.134 327.424   1
   2  -8  15 866.746 210.418   1
  -2  -8 -15 1035.60 318.833   1
  -2   8 -15 1120.44 206.952   1
   2   8  16 236.503 316.563   1
   2  -8  16 729.775 218.659   1
  -2   8 -16 439.843 212.985   1
  -2  -8 -16 611.892 301.941   1
   2  -8  17 561.123 233.182   1
   2   8  17 859.473 318.306   1
  -2   8 -17 527.356 231.356   1
  -2  -8 -17 688.543 293.681   1
  -2   8 -18 926.614 261.391   1
   2   8  18 1219.11 359.225   1
  -2  -8 -18 233.345 344.149   1
   2   8  19 386.708 296.069   1
  -2  -8 -19 168.604 279.602   1
   2   8  20 671.360 366.421   1
  -2  -8 -20 815.894 362.942   1
   2   8  21 248.444 369.630   1
  -2  -8 -21 137.505 334.446   1
   2   8  22 993.109 337.681   1
  -2  -8 -22 519.815 338.572   1
   2   8  23 704.665 388.283   1
  -2  -8 -23 1375.39 401.128   1
  -2  -8 -25 1619.55 417.023   1
   2   8  26-33.9531 354.425   1
   2  -9 -26 96.9691 368.123   1
  -2   9  26 34.5265 392.738   1
   2  -9 -24 706.541 382.596   1
  -2   9  24 753.356 392.898   1
   2  -9 -23 170.262 369.814   1
  -2   9  23 582.160 403.373   1
   2  -9 -22 1167.20 384.889   1
  -2   9  22 806.775 407.267   1
   2  -9 -20 793.399 358.964   1
  -2   9  20 148.193 363.441   1
  -2   9  19 550.564 329.852   1
   2  -9 -19 685.335 302.887   1
  -2   9  18 832.639 370.184   1
   2  -9 -18 407.167 332.897   1
   2   9 -17 483.854 202.847   1
  -2   9  17 35.8390 351.326   1
   2   9 -16 3500.73 339.344   1
  -2  -9  16 3793.26 334.028   1
   2  -9 -16 2948.31 400.581   1
  -2   9  16 3542.09 424.798   1
   2  -9 -15 65.2044 306.272   1
  -2  -9  15 86.3569 168.792   1
   2   9 -15 219.112 171.619   1
  -2   9  15-478.595 330.157   1
   2  -9 -14 2456.97 351.362   1
  -2  -9  14 2743.81 249.590   1
  -2   9  14 2442.50 348.839   1
   2   9 -14 2253.08 249.139   1
  -2   9  13 3589.27 409.471   1
   2  -9 -13 2893.87 398.651   1
  -2  -9  12 2826.61 238.599   1
   2   9 -12 2451.49 233.717   1
   2  -9 -12 3270.61 367.767   1
  -2   9  12 2613.66 369.321   1
   2  -9 -11-146.415 242.741   1
  -2   9  11 274.026 244.745   1
   2   9 -11 228.579 111.679   1
  -2  -9  11 287.826 112.999   1
   2   9 -10 9485.65 668.177   1
   2  -9 -10 9782.38 749.783   1
  -2   9  10 9293.58 746.897   1
  -2  -9  10 9630.66 669.100   1
   2   9  -9 511.521 91.4788   1
  -2  -9   9 651.047 88.9398   1
   2  -9  -9 837.143 251.286   1
   2  -9  -8 14742.6 991.998   1
  -2   9   8 14494.5 999.347   1
  -2  -9   8 12839.9 913.231   1
   2   9  -8 13687.7 914.986   1
  -2   9   7 5306.76 453.835   1
   2  -9  -7 5009.90 451.656   1
   2  -9  -6 3381.70 315.229   1
  -2   9   6 2662.69 315.593   1
   2   9  -5 665.789 85.6935   1
  -2  -9   5 680.228 79.9041   1
  -2   9   5 664.808 209.329   1
   2   9  -4 13796.3 1001.10   1
  -2  -9   4 14798.5 1000.68   1
   2  -9  -4 16919.6 1048.32   1
  -2   9   4 14191.6 1044.20   1
  -2  -9   3 7996.74 589.044   1
   2  -9  -3 8806.54 624.632   1
   2   9  -3 8542.16 591.466   1
   2   9  -2 10976.8 792.790   1
  -2  -9   2 11359.8 791.083   1
  -2   9   2 12150.3 819.651   1
   2  -9  -2 10853.3 811.760   1
   2   9  -1 11.9056 113.460   1
  -2   9   1 138.636 129.689   1
   2  -9  -1-14.3517 125.067   1
  -2  -9   1 274.522 108.649   1
  -2   9   0-26.4907 111.602   1
   2  -9   0-37.5878 100.304   1
   2   9   1 216.840 125.189   1
   2  -9   1 73.4577 103.417   1
  -2  -9  -1 44.9790 123.225   1
  -2   9  -1 197.208 108.807   1
  -2  -9  -2 12632.8 821.745   1
   2   9   2 11847.7 819.906   1
  -2   9  -2 10712.6 790.877   1
   2  -9   2 11245.7 790.228   1
   2  -9   3 8053.59 574.498   1
   2   9   3 8772.00 619.981   1
  -2   9  -3 8161.77 576.059   1
  -2  -9  -3 8709.44 622.170   1
   2   9   4 15133.1 1082.33   1
   2   9   5 785.307 196.721   1
   2   9   6 2326.36 305.570   1
  -2  -9  -6 3065.58 302.463   1
  -2  -9  -7 4626.81 403.893   1
   2   9   7 4516.56 420.581   1
  -2  -9  -8 13763.2 968.656   1
   2   9   8 12488.1 968.323   1
  -2  -9  -9 811.912 244.699   1
   2   9   9 1003.21 278.031   1
   2   9  10 9079.63 616.473   1
  -2   9 -10 7060.18 500.085   1
   2  -9  10 7049.67 500.153   1
  -2  -9 -10 8744.31 601.546   1
   2   9  11 276.777 239.459   1
  -2  -9 -11 389.480 220.767   1
  -2   9 -11 319.861 92.0429   1
   2  -9  11 438.226 100.213   1
  -2  -9 -12 2667.65 332.715   1
  -2   9 -12 2370.47 211.238   1
   2  -9  12 2161.71 215.001   1
   2   9  12 3102.03 379.037   1
  -2  -9 -13 3485.70 384.286   1
  -2   9 -13 2643.31 263.226   1
   2  -9  13 3341.64 271.705   1
   2   9  13 3259.51 393.916   1
   2   9  14 2407.87 333.439   1
  -2  -9 -14 1216.81 290.562   1
   2   9  15-235.539 321.697   1
  -2  -9 -15 255.895 305.816   1
  -2   9 -15 262.420 166.287   1
   2  -9  15-69.5488 167.435   1
  -2  -9 -16 4081.24 445.204   1
  -2   9 -16 3497.58 332.293   1
   2  -9  16 3412.14 343.011   1
   2   9  16 3287.93 454.008   1
  -2   9 -17-20.7598 197.236   1
   2   9  17 277.736 288.662   1
  -2  -9 -17 165.838 268.168   1
   2   9  18 982.156 367.205   1
  -2  -9 -18 2249.19 377.567   1
   2   9  19 564.447 367.614   1
  -2  -9 -19 577.009 348.697   1
   2   9  20 424.285 319.189   1
  -2  -9 -20 307.198 300.999   1
   2   9  22 1059.08 389.828   1
  -2  -9 -22 1000.09 363.032   1
   2   9  23 210.136 333.068   1
  -2  -9 -23 615.016 338.801   1
   2   9  24 206.775 380.014   1
  -2  -9 -24 67.6790 368.299   1
   2   9  26-66.9970 354.281   1
  -2  -9 -26 324.850 378.010   1
   2 -10 -25-423.464 383.802   1
  -2  10  25 278.340 379.101   1
   2 -10 -24 1099.26 402.753   1
  -2  10  24 850.971 405.283   1
   2 -10 -23 202.844 357.879   1
  -2  10  23 324.408 373.954   1
   2 -10 -22 68.3377 339.903   1
  -2  10  22 146.033 348.460   1
   2 -10 -21-34.4098 315.807   1
  -2  10  21-258.036 335.764   1
   2 -10 -20 1622.25 382.142   1
  -2  10  20 2631.95 427.428   1
   2 -10 -19 446.978 351.557   1
  -2  10  19 847.039 391.182   1
   2 -10 -18 1129.80 349.766   1
  -2  10  18 770.092 366.398   1
   2 -10 -16 569.635 346.810   1
   2  10 -16 795.116 177.048   1
  -2  10  16 750.772 362.427   1
   2 -10 -15-99.0786 267.507   1
  -2  10  15-454.533 305.942   1
   2  10 -14 1711.57 191.971   1
  -2 -10  14 1550.01 191.985   1
  -2  10  14 1681.80 364.165   1
  -2  10  13-99.9184 308.126   1
   2 -10 -13 158.826 280.101   1
   2  10 -13 298.002 113.985   1
  -2 -10  13 181.299 113.409   1
   2 -10 -12 3961.28 384.236   1
  -2 -10  12 3762.40 258.840   1
  -2  10  12 4381.25 391.144   1
  -2 -10  11 684.313 75.6112   1
  -2  10  11 975.933 262.336   1
   2  10 -11 748.719 84.0424   1
   2 -10 -10 2146.03 298.293   1
  -2  10  10 1612.02 306.456   1
   2 -10  -9 2146.71 317.651   1
  -2  10   9 2690.27 339.255   1
  -2  10   8 11140.8 859.373   1
   2 -10  -6 3374.40 339.248   1
   2 -10  -5 2033.18 281.326   1
  -2  10   5 2549.26 295.583   1
   2 -10  -4 1932.27 250.281   1
   2  10  -4 2072.28 171.170   1
  -2  10   4 2341.91 268.746   1
  -2  10   3 41.1506 171.096   1
   2 -10  -3-57.9107 152.791   1
   2  10  -3 460.117 101.863   1
   2 -10  -2-259.643 150.477   1
   2  10  -2-163.044 97.7795   1
  -2  10   1 198.255 150.139   1
   2 -10  -1-185.295 140.590   1
   2  10  -1 25.8542 117.029   1
  -2  10  -1-59.4761 105.142   1
   2  10   1 185.010 156.124   1
   2 -10   1 216.483 114.904   1
  -2 -10  -2 141.284 150.498   1
   2  10   2 130.649 155.916   1
   2 -10   2-8.60375 90.7269   1
  -2  10  -2 117.033 90.5280   1
  -2 -10  -3 153.893 161.637   1
   2  10   3 142.869 164.007   1
   2 -10   3 213.381 73.2912   1
  -2  10  -3 251.121 78.0947   1
   2  10   4 1961.65 256.850   1
  -2 -10  -4 2135.35 242.561   1
  -2 -10  -5 2857.52 297.609   1
   2  10   6 3112.21 348.165   1
  -2 -10  -6 3417.49 334.361   1
   2  10   8 11470.2 867.184   1
   2  10   9 2417.11 349.000   1
  -2 -10  -9 3279.26 350.150   1
   2  10  10 2138.33 339.280   1
  -2 -10 -10 2155.70 318.056   1
   2  10  11 1033.17 317.674   1
  -2 -10 -11 1309.43 288.091   1
   2  10  12 4206.21 454.424   1
  -2 -10 -12 4400.91 437.917   1
   2  10  13 459.788 269.441   1
  -2  10 -13 101.780 85.2795   1
   2 -10  13 148.240 82.3676   1
  -2 -10 -13 403.860 246.434   1
   2  10  14 1139.82 336.775   1
  -2  10 -14 1746.74 172.959   1
   2 -10  14 1587.97 176.508   1
  -2 -10 -14 1721.05 335.570   1
   2  10  15 580.007 347.424   1
  -2  10 -15 96.0343 136.672   1
   2 -10  15 212.736 143.652   1
   2  10  16 588.897 346.900   1
  -2 -10 -16-198.569 320.354   1
   2  10  18 1023.06 363.162   1
  -2 -10 -18 879.826 335.156   1
   2  10  19 424.795 372.680   1
  -2 -10 -19 578.774 348.770   1
   2  10  20 1491.10 408.187   1
  -2 -10 -20 2647.88 412.966   1
   2  10  21 247.883 324.341   1
  -2 -10 -21 380.614 315.761   1
   2  10  22 913.781 380.829   1
  -2 -10 -22 240.333 381.455   1
   2  10  23-103.843 369.565   1
  -2 -10 -23 33.9896 360.889   1
   2  10  24 781.112 349.872   1
  -2 -10 -24 33.5723 337.078   1
   2  10  25 234.634 388.953   1
  -2 -10 -25 853.775 390.765   1
   2 -11 -25 96.4253 343.304   1
  -2  11  25 205.976 362.589   1
   2 -11 -23 368.794 338.731   1
  -2  11  23-285.963 373.162   1
   2 -11 -21 240.095 365.383   1
  -2  11  21 109.914 386.470   1
   2 -11 -20 241.515 343.133   1
  -2  11  20 332.646 366.341   1
   2 -11 -19 449.571 318.467   1
  -2  11  19 371.408 336.746   1
  -2  11  18 1474.64 419.794   1
   2 -11 -18 1273.45 372.914   1
   2 -11 -17-445.240 333.085   1
  -2  11  17 807.050 349.570   1
   2 -11 -16-67.7203 317.612   1
  -2  11  16 758.649 350.667   1
   2 -11 -15 334.609 305.718   1
  -2  11  15 928.229 336.104   1
   2 -11 -14 2010.63 369.590   1
  -2  11  14 1779.68 388.724   1
   2 -11 -13 517.347 285.828   1
  -2  11  13 924.303 311.758   1
  -2  11  11 553.720 264.624   1
   2 -11 -10 5814.21 527.341   1
  -2  11  10 6283.18 542.092   1
   2 -11  -9 2675.74 347.176   1
  -2  11   8 5512.66 481.450   1
   2 -11  -8 4889.45 466.141   1
  -2  11   7 506.620 268.468   1
   2 -11  -7 158.191 231.721   1
   2 -11  -5 1067.10 227.790   1
  -2  11   5 1500.15 253.895   1
   2  11  -4 5502.69 394.474   1
  -2  11   4 5458.69 481.609   1
  -2 -11   4 5554.92 391.673   1
   2 -11  -4 5534.92 464.443   1
   2  11  -3 7055.07 476.847   1
  -2  11   3 6273.35 527.571   1
  -2 -11   3 6495.06 473.003   1
   2 -11  -3 5989.11 520.002   1
   2  11  -2 23142.9 1508.99   1
  -2  11   2 21914.4 1531.78   1
   2 -11  -2 21518.3 1527.45   1
  -2 -11   2 20810.2 1506.95   1
   2 -11  -1 445.752 151.288   1
  -2  11   1 35.2779 160.905   1
   2  11   0 192.463 150.678   1
  -2 -11   0-210.778 139.162   1
   2  11   1 359.859 161.743   1
  -2 -11  -1 523.794 150.875   1
   2 -11   1 269.020 115.556   1
  -2  11  -1 179.486 124.960   1
  -2  11  -2 21679.2 1429.17   1
   2 -11   2 19555.6 1426.43   1
  -2 -11  -2 21181.8 1455.81   1
   2  11   2 21257.4 1464.28   1
  -2 -11  -3 6144.24 480.868   1
  -2  11  -3 5916.93 426.253   1
   2  11   3 5699.07 488.190   1
   2 -11   3 6046.75 425.752   1
  -2 -11  -4 5719.75 486.509   1
   2  11   4 6343.99 498.360   1
   2  11   5 1107.12 262.479   1
  -2 -11  -5 1363.89 239.366   1
   2  11   7 81.9943 232.301   1
  -2 -11  -7 25.7443 231.298   1
  -2 -11  -8 4515.98 428.646   1
   2  11   9 2903.57 356.725   1
  -2 -11  -9 2714.87 344.681   1
   2  11  10 6948.08 566.472   1
  -2 -11 -10 5791.33 541.291   1
   2  11  11-95.9274 277.662   1
   2  11  13 735.704 323.234   1
  -2 -11 -13 1144.41 324.949   1
   2  11  14 2658.06 403.029   1
  -2 -11 -14 1687.77 374.652   1
   2  11  15 588.329 345.635   1
  -2 -11 -15 991.473 343.181   1
   2  11  16 280.063 327.829   1
  -2 -11 -16 33.5044 309.806   1
   2  11  17 141.134 314.709   1
  -2 -11 -17 203.072 281.556   1
   2  11  18 2161.08 395.427   1
  -2 -11 -18 1908.77 375.538   1
   2  11  19 70.8743 377.906   1
  -2 -11 -19 547.391 361.340   1
   2  11  20 319.568 369.257   1
  -2 -11 -20 589.835 369.674   1
   2  11  21-176.356 346.896   1
  -2 -11 -21 34.4574 320.809   1
   2  11  23 308.931 389.076   1
  -2 -11 -23 303.364 386.264   1
   2  11  25 233.056 358.517   1
  -2 -11 -25 64.5589 335.630   1
   2 -12 -24 518.688 388.790   1
  -2  12  24 242.358 403.155   1
   2 -12 -23 564.312 362.894   1
  -2  12  23 317.982 386.603   1
   2 -12 -22 202.376 322.600   1
  -2  12  22 107.914 352.192   1
   2 -12 -21 239.025 323.512   1
  -2  12  21 291.856 372.354   1
   2 -12 -20 516.752 370.755   1
  -2  12  20 442.846 400.183   1
   2 -12 -18 554.694 306.693   1
  -2  12  18 1414.85 383.507   1
   2 -12 -17 968.768 374.558   1
  -2  12  17 1300.58 417.601   1
  -2  12  16 881.390 358.272   1
   2 -12 -16 548.600 290.651   1
  -2  12  15 764.499 366.864   1
  -2  12  14 607.039 371.538   1
   2 -12 -14 1806.50 356.301   1
  -2  12  13 386.484 313.288   1
   2 -12 -13 263.390 278.804   1
   2 -12 -12 8003.25 667.345   1
  -2  12  10 1570.05 327.602   1
   2 -12 -10 2022.90 314.182   1
   2 -12  -9 7715.65 587.523   1
  -2  12   9 5732.68 578.824   1
  -2  12   8 5071.91 523.197   1
   2 -12  -8 6826.90 532.126   1
   2 -12  -7 799.934 244.348   1
  -2  12   7 622.332 264.961   1
   2 -12  -6 2652.96 327.270   1
  -2  12   6 2844.08 345.999   1
   2 -12  -5 3824.65 375.940   1
  -2  12   5 3505.86 376.199   1
   2 -12  -4 838.098 231.466   1
  -2 -12   4 961.358 100.879   1
   2  12  -4 865.552 102.028   1
  -2  12   4 1140.87 241.159   1
   2 -12  -3 514.204 187.940   1
  -2 -12   3 743.980 119.087   1
   2  12  -3 442.435 113.040   1
  -2  12   3 713.591 216.447   1
  -2 -12   2 1961.38 182.927   1
   2  12  -2 1350.30 187.210   1
  -2  12   2 1446.53 235.366   1
  -2  12   1 56.3196 158.535   1
   2 -12  -1 282.431 167.647   1
   2  12   0 20065.9 1430.73   1
  -2 -12   0 21716.3 1428.04   1
  -2  12   0 20786.4 1429.60   1
   2 -12   0 19313.4 1426.08   1
   2 -12   1 156.753 122.412   1
   2  12   1 398.992 176.960   1
  -2 -12  -1 35.7506 152.709   1
   2  12   2 1481.39 235.544   1
  -2  12  -2 1473.45 166.537   1
   2 -12   2 1653.80 163.294   1
  -2 -12  -2 1335.21 213.296   1
   2  12   3 564.886 202.836   1
  -2  12  -3 816.895 108.152   1
  -2 -12  -3 813.908 193.399   1
   2 -12   3 746.514 102.852   1
   2  12   4 964.543 244.024   1
  -2 -12  -4 1274.59 237.992   1
   2  12   5 3257.53 363.403   1
  -2 -12  -5 3849.44 357.055   1
   2  12   6 2840.44 328.750   1
  -2 -12  -6 2071.27 300.594   1
   2  12   7 431.272 263.325   1
  -2 -12  -7 908.319 253.797   1
  -2 -12  -8 6178.92 563.053   1
   2  12   8 7126.87 576.963   1
  -2 -12  -9 6616.78 576.611   1
   2  12   9 7200.56 595.760   1
   2  12  10 1685.61 321.865   1
  -2 -12 -10 2255.92 317.486   1
  -2 -12 -12 8587.80 706.100   1
   2  12  13-68.1000 292.059   1
  -2 -12 -13-227.312 282.095   1
   2  12  14 691.917 307.023   1
   2  12  15 210.173 304.482   1
  -2 -12 -15 1005.33 297.534   1
   2  12  16 459.119 315.955   1
  -2 -12 -16 677.559 290.537   1
   2  12  17 851.654 349.071   1
  -2 -12 -17 375.581 314.676   1
   2  12  18 852.709 378.316   1
  -2 -12 -18 822.926 353.071   1
   2  12  20 1381.14 409.955   1
  -2 -12 -20 968.347 380.514   1
   2  12  21 842.468 386.045   1
  -2 -12 -21 376.748 349.374   1
   2  12  22 1139.51 356.519   1
  -2 -12 -22 237.288 328.837   1
   2  12  23 236.785 362.852   1
  -2 -12 -23 133.726 363.964   1
   2  12  24 466.774 388.673   1
  -2 -12 -24 455.627 382.506   1
   2 -13 -23-131.321 364.290   1
  -2  13  23 349.116 408.536   1
   2 -13 -22 267.548 365.098   1
  -2  13  22 427.135 386.950   1
   2 -13 -21 101.836 329.469   1
  -2  13  21-144.801 350.182   1
   2 -13 -20 412.083 333.211   1
  -2  13  20 73.3805 385.046   1
  -2  13  19 332.753 396.457   1
   2 -13 -17 452.263 355.718   1
  -2  13  17 709.820 384.550   1
   2 -13 -16 832.708 316.723   1
   2 -13 -14 102.104 314.710   1
  -2  13  14 583.274 352.122   1
  -2  13  13 215.912 332.572   1
   2 -13 -13-201.537 290.380   1
  -2  13  12-353.889 318.528   1
   2 -13 -12 297.327 273.333   1
  -2  13  11 970.826 319.686   1
   2 -13 -11 453.115 293.327   1
  -2  13  10 6258.82 593.657   1
   2 -13 -10 6631.35 574.173   1
  -2  13   9 165.319 288.678   1
   2 -13  -9 307.764 279.619   1
  -2  13   8 511.511 277.612   1
   2 -13  -8 89.2938 263.358   1
  -2  13   7 337.388 257.288   1
   2 -13  -7-143.077 235.177   1
  -2  13   6 584.647 253.688   1
   2 -13  -6 382.885 229.058   1
  -2  13   4 4343.59 368.297   1
   2  13  -4 3153.48 238.378   1
  -2 -13   4 3177.96 234.932   1
   2 -13  -4 4769.33 357.670   1
   2 -13  -3 224.230 204.128   1
  -2 -13   3 121.409 111.916   1
  -2  13   3 218.145 217.652   1
   2  13  -3 211.373 111.777   1
  -2 -13   2 3893.06 319.001   1
   2  13  -2 4137.62 326.079   1
  -2  13   2 3623.63 368.846   1
   2 -13  -2 4293.66 363.727   1
   2 -13  -1 954.683 195.356   1
  -2 -13   1 1240.17 183.071   1
   2  13  -1 1098.42 186.324   1
  -2  13   1 1688.85 217.007   1
   2 -13   0 182.332 155.705   1
  -2 -13   0-68.6614 160.670   1
  -2  13   0-139.253 158.788   1
   2  13   0 72.2970 159.502   1
  -2 -13  -1 860.012 194.241   1
   2  13   1 1273.95 211.164   1
  -2 -13  -2 3855.28 341.477   1
  -2  13  -2 3309.32 275.407   1
   2 -13   2 3352.60 273.313   1
   2  13   2 3198.09 338.154   1
  -2 -13  -3 44.9867 196.910   1
  -2  13  -3 65.8963 84.2531   1
   2 -13   3-37.7863 83.6357   1
   2  13   3 407.432 219.056   1
   2  13   4 4427.47 423.225   1
  -2 -13  -4 4492.29 405.540   1
   2  13   6 199.174 237.748   1
  -2 -13  -6 80.4875 234.062   1
   2  13   7 177.670 250.134   1
  -2 -13  -7 560.039 254.713   1
   2  13   8-61.3965 265.400   1
  -2 -13  -8-29.1752 253.292   1
   2  13   9 348.782 279.938   1
  -2 -13  -9-60.2914 253.534   1
   2  13  10 5377.88 525.655   1
  -2 -13 -10 5869.04 516.342   1
   2  13  11 601.202 315.387   1
  -2 -13 -11 955.561 307.987   1
   2  13  12-306.825 321.068   1
  -2 -13 -12 683.682 324.047   1
   2  13  13 69.2812 337.336   1
  -2 -13 -13-33.0947 319.064   1
   2  13  14 35.0937 350.713   1
  -2 -13 -14 772.084 334.519   1
  -2 -13 -16 1198.07 370.360   1
   2  13  17-213.868 369.428   1
  -2 -13 -17 34.4108 346.598   1
   2  13  19 1422.85 417.760   1
   2  13  20-105.911 386.947   1
  -2 -13 -20 516.498 355.581   1
   2  13  21-104.216 354.263   1
  -2 -13 -21 341.147 339.933   1
   2  13  22 885.693 355.258   1
  -2 -13 -22 538.884 343.111   1
   2  13  23-302.554 335.160   1
  -2 -13 -23 757.555 347.054   1
   2 -14 -23 322.786 341.498   1
  -2  14  23 723.868 412.936   1
   2 -14 -22 430.466 386.758   1
   2 -14 -21 943.609 378.819   1
   2 -14 -19 449.194 352.873   1
  -2  14  19-294.635 393.268   1
   2 -14 -18 382.767 318.087   1
  -2  14  18 669.158 381.131   1
   2 -14 -17 1536.64 387.489   1
  -2  14  17 410.383 411.029   1
   2 -14 -16-104.797 307.647   1
  -2  14  16 74.8421 339.423   1
   2 -14 -15 208.963 325.250   1
  -2  14  15 298.481 355.826   1
   2 -14 -13 685.047 326.594   1
  -2  14  13-36.7850 346.965   1
   2 -14 -12 709.618 316.708   1
  -2  14  12 1270.47 361.690   1
   2 -14 -11-132.825 304.681   1
  -2  14  11 355.683 332.973   1
   2 -14 -10 357.461 278.066   1
  -2  14  10-174.090 317.704   1
   2 -14  -9-126.704 265.832   1
  -2  14   9 475.190 308.601   1
   2 -14  -8 245.732 268.936   1
  -2  14   8-65.6795 264.192   1
   2 -14  -7 1362.93 281.672   1
  -2  14   7 758.745 279.282   1
   2 -14  -6 2813.79 369.598   1
  -2  14   6 3873.82 393.846   1
   2 -14  -5-242.581 221.387   1
  -2  14   5 1066.11 263.148   1
  -2 -14   3 315.324 108.967   1
   2 -14  -3-70.7375 217.455   1
   2  14  -3 143.232 113.158   1
  -2  14   3 50.6021 226.732   1
   2  14  -2 6448.62 544.711   1
  -2 -14   2 7798.52 549.982   1
  -2  14   2 8458.03 596.235   1
   2 -14  -2 7587.77 580.820   1
   2 -14  -1 831.357 190.643   1
  -2 -14   1 1047.06 182.240   1
   2  14  -1 1105.17 190.749   1
  -2  14   1 1026.83 218.232   1
   2 -14   0 712.790 176.504   1
  -2 -14   0 765.451 184.903   1
  -2  14   0 657.168 184.331   1
   2  14   0 896.988 198.530   1
  -2 -14  -1 1077.82 209.061   1
   2  14   1 874.052 206.408   1
  -2  14  -2 6403.69 499.212   1
  -2 -14  -2 7791.43 553.335   1
   2  14   2 7081.85 555.814   1
   2 -14   2 6729.68 498.249   1
  -2 -14  -3 262.591 209.789   1
  -2  14  -3 187.704 78.3879   1
   2  14   3 400.769 224.078   1
   2 -14   3 163.655 74.1376   1
   2  14   5 702.786 266.057   1
  -2 -14  -5 482.168 241.989   1
   2  14   6 3208.26 387.290   1
  -2 -14  -6 3506.10 386.132   1
   2  14   7 1101.99 303.183   1
  -2 -14  -7 641.974 282.063   1
   2  14   8 412.117 285.875   1
  -2 -14  -8 332.511 258.655   1
   2  14   9 881.226 321.054   1
  -2 -14  -9 591.345 285.442   1
   2  14  10 33.4570 301.449   1
  -2 -14 -10 351.493 280.031   1
   2  14  11-239.056 324.270   1
  -2 -14 -11 392.194 295.953   1
   2  14  12 1146.19 351.647   1
  -2 -14 -12 1562.35 336.576   1
   2  14  13 633.315 332.437   1
  -2 -14 -13 708.779 320.276   1
   2  14  15 392.644 341.129   1
  -2 -14 -15 413.502 321.948   1
   2  14  16 646.705 356.066   1
  -2 -14 -16 521.876 326.255   1
   2  14  17 251.607 372.808   1
  -2 -14 -17 210.656 328.987   1
   2  14  18 286.152 371.465   1
  -2 -14 -18 628.774 348.836   1
   2  14  19 142.043 369.176   1
  -2 -14 -19 484.907 352.183   1
  -2 -14 -21 746.357 361.218   1
   2  14  22 542.417 369.772   1
  -2 -14 -22 564.523 350.626   1
   2  14  23-167.064 346.441   1
   2 -15 -22 945.002 375.603   1
  -2  15  22 69.6105 427.125   1
   2 -15 -20 33.9761 334.548   1
  -2  15  20 506.221 401.513   1
   2 -15 -18 278.317 337.404   1
  -2  15  18 667.618 383.369   1
   2 -15 -17 490.243 356.592   1
  -2  15  17 373.345 388.576   1
   2 -15 -16 2002.59 377.814   1
  -2  15  16 1501.39 427.270   1
   2 -15 -15 526.918 332.695   1
  -2  15  15 412.839 371.676   1
   2 -15 -14 210.023 322.043   1
  -2  15  14 224.402 346.591   1
   2 -15 -13 382.312 336.085   1
  -2  15  13 594.200 375.422   1
   2 -15 -12 722.124 324.899   1
  -2  15  12 440.953 355.914   1
   2 -15 -11 271.315 286.651   1
  -2  15  11 434.832 327.616   1
   2 -15 -10 1331.60 331.917   1
  -2  15  10 2205.98 379.229   1
   2 -15  -8 2185.52 347.126   1
  -2  15   8 2229.49 371.406   1
   2 -15  -7 551.828 279.512   1
  -2  15   7 424.529 293.523   1
   2 -15  -6 146.201 250.897   1
  -2  15   6 188.436 267.714   1
   2 -15  -5-55.6743 226.051   1
  -2  15   5 60.0309 256.189   1
  -2 -15   3 189.870 106.545   1
   2 -15  -3 394.711 235.080   1
   2  15  -3 407.689 118.537   1
  -2  15   3 316.306 236.288   1
  -2 -15   2 1476.15 189.396   1
   2  15  -2 1015.14 194.676   1
  -2  15   2 1677.28 265.649   1
   2 -15  -1 250.821 194.172   1
  -2 -15   1 234.968 166.757   1
   2  15  -1 308.568 166.718   1
  -2  15   1 398.497 206.295   1
   2 -15   0 309.115 180.883   1
  -2 -15   0 97.8803 183.271   1
   2  15   0-120.385 190.180   1
  -2  15   0-56.9959 170.049   1
  -2  15  -1 153.328 151.847   1
  -2 -15  -1 193.913 199.555   1
   2  15   1 268.199 207.727   1
  -2 -15  -2 1666.36 237.515   1
   2  15   2 1588.60 243.639   1
  -2  15  -2 1148.15 165.432   1
   2 -15   2 1286.03 159.766   1
  -2 -15  -3 226.519 221.184   1
   2  15   3 603.917 225.377   1
  -2 -15  -4 4505.62 410.799   1
   2  15   4 3540.29 411.742   1
  -2 -15  -5 392.422 255.465   1
   2  15   5 175.875 262.501   1
  -2 -15  -6 234.001 255.491   1
   2  15   6 244.667 282.586   1
  -2 -15  -7 515.683 282.104   1
   2  15   7 412.145 295.217   1
  -2 -15  -8 1814.01 312.050   1
   2  15   8 1144.28 319.015   1
  -2 -15 -10 1478.83 319.878   1
   2  15  10 719.448 319.164   1
  -2 -15 -11 837.973 322.283   1
   2  15  11 313.596 326.770   1
  -2 -15 -12 577.680 329.075   1
   2  15  12 141.290 327.960   1
  -2 -15 -14-174.398 324.818   1
   2  15  14 468.058 371.018   1
  -2 -15 -15 1024.34 365.615   1
   2  15  15-144.519 368.958   1
  -2 -15 -16 1801.13 394.655   1
   2  15  16 1699.26 398.581   1
  -2 -15 -17 703.139 355.371   1
   2  15  17 1079.95 365.307   1
  -2 -15 -18 174.359 337.540   1
   2  15  18 178.755 344.877   1
  -2 -15 -20-444.478 336.388   1
   2  15  20 172.965 365.370   1
  -2 -15 -22-326.951 354.326   1
   2  15  22 404.715 375.621   1
  -2  16  21 35.1535 393.491   1
   2 -16 -20 100.716 332.552   1
  -2  16  20 645.488 414.412   1
   2 -16 -19-136.508 351.683   1
  -2  16  19 838.399 429.464   1
   2 -16 -18 624.978 358.618   1
  -2  16  18 628.364 413.305   1
   2 -16 -17 70.1251 342.492   1
  -2  16  17 485.112 365.645   1
   2 -16 -16-211.700 355.363   1
  -2  16  16 375.545 390.902   1
   2 -16 -15-35.3937 331.907   1
  -2  16  15 188.685 374.744   1
   2 -16 -14 424.532 317.904   1
  -2  16  14 641.165 374.370   1
   2 -16 -13 281.859 307.832   1
  -2  16  13 601.010 372.905   1
   2 -16 -12 524.569 321.911   1
  -2  16  12 447.450 353.668   1
   2 -16 -11 484.351 336.094   1
  -2  16  11 1143.62 374.758   1
   2 -16 -10 783.556 321.521   1
  -2  16  10 544.051 342.509   1
   2 -16  -9 33.4192 287.636   1
  -2  16   9-604.927 322.021   1
   2 -16  -7 314.104 272.893   1
  -2  16   7 1416.53 327.420   1
   2 -16  -6 3013.85 384.344   1
  -2  16   6 3092.91 402.444   1
   2 -16  -5 721.672 258.603   1
  -2  16   5 498.125 272.877   1
   2 -16  -4 192.213 228.441   1
  -2  16   4 705.594 259.952   1
   2  16  -3 163.276 94.5302   1
  -2 -16   2 643.448 152.627   1
   2 -16  -2 409.406 222.881   1
  -2  16   2 584.462 239.832   1
   2  16  -2 850.567 173.873   1
   2 -16  -1 1632.07 251.694   1
  -2 -16   1 1520.83 216.791   1
   2  16  -1 1368.08 226.983   1
  -2  16   1 1552.41 252.197   1
   2 -16   0 505.720 192.384   1
  -2 -16   0 670.813 213.459   1
   2  16   0 682.492 211.426   1
  -2  16   0 335.922 191.710   1
   2  16   1 1688.29 260.429   1
  -2  16  -1 1208.44 196.067   1
   2 -16   1 1234.19 194.175   1
   2  16   2 923.411 252.714   1
  -2  16  -2 506.776 140.595   1
  -2 -16  -2 1177.00 251.663   1
   2 -16   2 614.849 133.128   1
   2  16   4 203.038 247.832   1
  -2 -16  -4 139.915 231.806   1
   2  16   5 517.110 282.511   1
  -2 -16  -5-58.6891 256.202   1
   2  16   6 2878.83 388.626   1
  -2 -16  -6 3297.60 367.700   1
   2  16   7 98.0922 280.454   1
  -2 -16  -7 189.370 265.475   1
   2  16   9-309.361 305.871   1
  -2 -16  -9 66.3695 295.886   1
   2  16  10 805.251 333.141   1
  -2 -16 -10 1385.42 328.183   1
  -2 -16 -11 69.0148 296.463   1
   2  16  12-108.035 319.538   1
  -2 -16 -12 627.760 327.474   1
   2  16  13 145.164 339.077   1
  -2 -16 -13-177.244 315.340   1
   2  16  14 2476.22 425.248   1
  -2 -16 -14 1173.85 387.020   1
   2  16  15-36.3816 338.715   1
  -2 -16 -15 142.150 316.775   1
   2  16  16 36.2683 355.617   1
  -2 -16 -16 212.262 340.018   1
   2  16  17 143.489 380.672   1
  -2 -16 -17 316.978 344.474   1
   2  16  18 247.379 392.107   1
  -2 -16 -18 349.434 363.739   1
   2  16  19 69.7831 390.798   1
  -2 -16 -19 996.412 375.131   1
   2  16  20 448.523 392.536   1
  -2 -16 -20 405.590 370.330   1
   2  16  21 817.312 417.770   1
  -2 -16 -21 363.072 363.168   1
  -2  17  20 603.884 430.805   1
   2 -17 -20 132.430 356.186   1
  -2  17  19 434.666 404.730   1
   2 -17 -19 67.5166 330.740   1
  -2  17  18 1067.56 421.128   1
   2 -17 -18 34.4689 357.283   1
  -2  17  17-74.5684 375.506   1
   2 -17 -17-34.9068 330.240   1
  -2  17  16 752.753 402.409   1
   2 -17 -16-35.2462 323.445   1
  -2  17  14 645.603 377.130   1
   2 -17 -14 284.379 338.248   1
  -2  17  13 303.636 375.077   1
   2 -17 -13-319.815 330.218   1
  -2  17  12 906.934 366.894   1
   2 -17 -12 106.154 313.831   1
  -2  17  11 562.419 352.565   1
   2 -17 -11-35.1058 308.331   1
  -2  17  10 370.590 343.584   1
   2 -17 -10 172.673 308.329   1
  -2  17   9-36.4849 329.159   1
   2 -17  -9 645.731 305.537   1
  -2  17   8 786.380 326.755   1
   2 -17  -8 795.836 313.296   1
  -2  17   7 452.658 306.532   1
   2 -17  -7 96.7607 269.257   1
  -2  17   6 603.433 298.231   1
   2 -17  -6 375.222 283.875   1
  -2  17   5-32.0659 263.064   1
   2 -17  -5 810.716 258.299   1
  -2  17   4 335.703 284.169   1
   2 -17  -4 1263.51 291.618   1
  -2  17   2 743.547 260.065   1
   2 -17  -2 806.328 245.708   1
  -2  17   1 117.534 219.376   1
   2  17   0 22.1269 209.353   1
  -2  17   0 79.9572 193.722   1
   2  17   1 514.196 238.604   1
   2  17   2 688.329 270.236   1
  -2 -17  -2 1150.15 264.180   1
   2  17   3 142.652 260.155   1
  -2 -17  -3 279.882 263.758   1
   2  17   4 1787.66 299.071   1
  -2 -17  -4 1063.59 294.736   1
   2  17   5 792.026 310.963   1
  -2 -17  -5 680.868 294.918   1
   2  17   6-526.450 287.578   1
  -2 -17  -6-96.4163 269.743   1
   2  17   7-135.616 311.735   1
   2  17   8 520.981 331.976   1
  -2 -17  -8 1357.65 329.681   1
   2  17   9 318.731 331.568   1
  -2 -17  -9-69.1800 302.250   1
   2  17  10 431.327 340.708   1
  -2 -17 -10-175.545 315.483   1
   2  17  11 580.664 348.745   1
  -2 -17 -11 70.9248 311.127   1
   2  17  12 658.291 342.697   1
  -2 -17 -12 500.046 333.600   1
   2  17  13 36.6990 350.819   1
  -2 -17 -13 35.7971 332.052   1
   2  17  14-183.558 358.194   1
  -2 -17 -14 429.729 353.990   1
   2  17  15 291.415 365.885   1
  -2 -17 -15 393.421 343.845   1
   2  17  16 1116.71 407.320   1
  -2 -17 -16 890.232 377.775   1
   2  17  17 392.500 390.639   1
  -2 -17 -17 105.820 353.976   1
   2  17  18-35.4147 364.316   1
  -2 -17 -18-34.6810 332.097   1
   2  17  19 105.230 377.705   1
  -2 -17 -19-374.072 354.089   1
   2  17  20 34.6092 371.534   1
  -2 -17 -20-66.5574 340.301   1
  -2  18  19 467.080 425.193   1
   2 -18 -19 700.540 356.958   1
  -2  18  18-219.830 394.560   1
   2 -18 -18-136.059 335.264   1
  -2  18  17 74.4511 392.524   1
   2 -18 -17 103.672 353.426   1
  -2  18  16 791.696 432.042   1
   2 -18 -16 773.151 368.521   1
  -2  18  15 761.183 409.836   1
   2 -18 -15 35.4753 344.016   1
  -2  18  13 652.846 403.967   1
   2 -18 -13 679.980 363.236   1
  -2  18  12 613.883 392.805   1
   2 -18 -12 463.046 342.959   1
  -2  18  11 343.761 368.642   1
   2 -18 -11 177.277 339.358   1
  -2  18  10-113.613 346.216   1
   2 -18 -10 736.974 322.146   1
  -2  18   9 299.281 334.343   1
   2 -18  -9 415.819 294.222   1
  -2  18   8 1466.93 379.887   1
   2 -18  -8 714.297 317.582   1
  -2  18   6 1277.67 344.466   1
  -2  18   5-99.7791 316.362   1
  -2  18   4 380.000 284.524   1
   2  18   4 125.473 284.102   1
   2  18   5-65.1264 310.771   1
   2  18   6 1185.23 312.917   1
  -2 -18  -6 1564.72 319.743   1
   2  18   7 625.992 336.412   1
  -2 -18  -7 204.874 317.342   1
   2  18   8 426.174 339.919   1
  -2 -18  -8 976.438 328.712   1
   2  18   9 577.406 335.057   1
  -2 -18  -9-141.754 314.328   1
   2  18  10 766.612 356.490   1
  -2 -18 -10 394.358 352.473   1
   2  18  11-331.145 358.912   1
  -2 -18 -11 216.700 328.854   1
   2  18  12 221.563 351.430   1
  -2 -18 -12 181.289 329.149   1
   2  18  13 661.652 391.806   1
  -2 -18 -13 181.686 338.805   1
   2  18  15 439.346 384.844   1
  -2 -18 -15 143.476 334.467   1
   2  18  16 362.576 388.344   1
  -2 -18 -16 888.073 373.741   1
   2  18  17 252.296 387.705   1
  -2 -18 -17 174.719 337.191   1
   2  18  18 142.730 388.839   1
  -2 -18 -18 102.936 327.531   1
   2  18  19 105.671 409.390   1
  -2 -18 -19-335.973 359.790   1
  -3   0  26 639.178 373.488   1
   3   0 -26 492.937 364.182   1
  -3   0  24 373.787 362.164   1
   3   0 -24 489.789 362.676   1
  -3   0  23 37.1279 344.954   1
   3   0 -23 519.687 334.038   1
  -3   0  22 881.834 351.647   1
   3   0 -22 1193.39 353.125   1
  -3   0  21 36.2045 317.611   1
   3   0 -21 134.130 294.178   1
  -3   0  20 70.8818 322.138   1
   3   0 -20 1151.82 308.536   1
  -3   0  19-34.5505 306.473   1
   3   0 -19 449.023 296.774   1
  -3   0  18 670.896 292.552   1
   3   0 -18 1000.65 287.187   1
  -3   0  17 97.3129 283.374   1
   3   0 -17-182.305 261.588   1
  -3   0  16 1998.71 322.181   1
   3   0 -16 1667.24 290.342   1
  -3   0  15-89.8148 253.267   1
   3   0 -15-392.503 246.926   1
   3   0 -14 2541.34 329.842   1
  -3   0  12-76.8107 202.085   1
   3   0 -12 311.735 187.376   1
  -3   0  11 216.372 182.266   1
   3   0 -11-134.506 186.769   1
   3   0 -10 11968.9 774.553   1
  -3   0  10 8709.88 775.174   1
  -3   0   9-83.2537 171.049   1
   3   0  -9-19.2867 159.975   1
   3   0  -8 19867.9 1328.61   1
  -3   0   8 17904.2 1330.49   1
  -3   0   7 312.410 165.083   1
   3   0  -7 32.5917 141.543   1
  -3   0   6-236.259 157.719   1
   3   0  -6 59.4693 133.393   1
   3   0  -4 72010.9 4791.43   1
  -3   0   4 68864.7 4792.70   1
  -3   0   3 100.898 111.796   1
   3   0  -3 53.8295 111.035   1
   3   0  -2 284092. 19861.3   1
  -3   0   2 302683. 19860.1   1
  -3   0   1-9.51923 111.425   1
   3   0  -1-83.2103 117.728   1
  -3   0   0 111.433 97.3549   1
   3   0   0 45.4882 96.8723   1
  -3   0  -1 160.647 140.126   1
   3   0   1 122.009 137.574   1
  -3   0  -2 348458. 23395.0   1
   3   0   2 343350. 23396.1   1
  -3   0  -3 62.4101 119.884   1
   3   0   3-42.3885 133.317   1
  -3   0  -4 66508.3 4440.54   1
   3   0   4 64023.4 4441.33   1
  -3   0  -6 43.4079 119.804   1
   3   0   6 366.909 138.158   1
  -3   0  -7 192.149 140.768   1
   3   0   7-135.679 158.489   1
   3   0   8 18382.7 1289.22   1
  -3   0  -8 18258.8 1288.16   1
  -3   0  -9 210.486 139.835   1
   3   0   9-179.162 163.591   1
   3   0  10 11752.8 848.250   1
  -3   0 -10 11403.3 844.977   1
   3   0  11 297.559 175.743   1
  -3   0 -11 44.2741 165.403   1
   3   0  12-98.2016 202.194   1
  -3   0 -12 118.217 179.234   1
   3   0  14 2042.06 283.822   1
  -3   0 -14 2129.49 293.432   1
   3   0  15 344.574 258.500   1
   3   0  16 1556.96 303.004   1
  -3   0 -16 1833.67 288.517   1
   3   0  17-126.645 256.550   1
  -3   0 -17 261.096 241.186   1
   3   0  18 389.602 280.492   1
  -3   0 -18 487.956 259.769   1
   3   0  19 66.6435 280.088   1
  -3   0 -19-31.6764 286.219   1
   3   0  20 684.165 322.608   1
  -3   0 -20 619.866 296.341   1
   3   0  21-244.866 308.717   1
  -3   0 -21 133.928 301.388   1
   3   0  22 1565.93 358.402   1
  -3   0 -22 1335.91 343.299   1
   3   0  23 36.2027 320.797   1
  -3   0 -23 105.190 332.898   1
   3   0  24 402.209 340.549   1
  -3   0 -24 964.395 352.690   1
   3   0  25 402.838 345.106   1
  -3   0 -25 143.849 365.434   1
  -3   0 -26 758.380 380.971   1
   3  -1 -27 208.075 376.581   1
  -3   1  26 1006.30 394.998   1
   3  -1 -26 732.760 373.449   1
  -3   1  25-74.8494 362.029   1
  -3  -1  25 113.489 361.002   1
   3  -1 -25 279.359 351.138   1
   3   1 -25-213.362 350.285   1
  -3  -1  24 749.499 377.075   1
  -3   1  24 1268.12 382.266   1
   3   1 -24 1054.09 347.143   1
   3  -1 -24 937.934 363.727   1
  -3   1  23 743.228 371.190   1
  -3  -1  23 556.387 343.269   1
   3  -1 -23 621.322 344.478   1
   3   1 -23 173.666 328.077   1
  -3  -1  22 292.839 321.253   1
   3   1 -22 34.1624 332.859   1
  -3   1  21-108.986 305.718   1
  -3  -1  21 35.8609 317.459   1
   3   1 -21-834.886 311.350   1
   3  -1 -21-505.837 319.450   1
  -3   1  20 7519.88 663.396   1
  -3  -1  20 8464.67 668.929   1
   3  -1 -20 6810.61 650.725   1
   3   1 -20 7819.74 657.327   1
  -3   1  19 1184.72 349.073   1
   3  -1 -19 978.830 302.930   1
  -3  -1  18 3908.40 412.535   1
   3   1 -18 2271.68 390.843   1
  -3   1  17 2865.46 380.067   1
  -3  -1  17 2842.81 373.697   1
   3   1 -17 2817.97 346.769   1
   3   1 -16 5523.86 475.759   1
  -3   1  16 4865.79 485.778   1
  -3  -1  16 5058.69 477.013   1
   3  -1 -16 5080.63 483.159   1
  -3   1  15-245.167 274.361   1
  -3  -1  15 87.8766 254.961   1
   3   1 -15-136.031 235.348   1
   3  -1 -15-229.973 260.381   1
  -3   1  14 24028.1 1708.70   1
  -3  -1  14 23472.8 1701.21   1
   3  -1 -14 24567.3 1703.36   1
  -3   1  13 419.082 256.328   1
  -3  -1  13 500.466 222.969   1
   3   1 -13 97.8479 204.416   1
   3  -1 -13 26.2132 208.358   1
   3   1 -12 17102.2 1222.84   1
  -3  -1  11 23.1729 177.096   1
   3   1 -11-42.9624 164.608   1
   3  -1 -11-327.899 194.225   1
  -3  -1  10 150.440 169.850   1
  -3   1  10-23.3591 203.822   1
   3  -1 -10 197.588 180.299   1
   3   1 -10 698.263 157.459   1
  -3   1   9 152.173 184.266   1
  -3  -1   9 374.808 179.261   1
   3   1  -9 406.360 153.562   1
  -3   1   8 22374.0 1590.31   1
  -3  -1   8 22088.5 1586.53   1
   3  -1  -8 23353.9 1590.32   1
   3   1  -8 23254.2 1585.55   1
  -3   1   7 1106.51 182.273   1
  -3  -1   7 1084.10 163.255   1
   3  -1  -7 907.133 181.521   1
   3   1  -7 961.454 163.812   1
  -3   1   6 13684.9 969.381   1
   3  -1  -6 13504.1 964.650   1
   3  -1  -5 1169.07 168.209   1
   3   1  -5 904.652 164.373   1
  -3   1   5 921.503 169.383   1
  -3  -1   5 559.575 153.584   1
   3   1  -4 10798.8 756.793   1
  -3  -1   4 10550.2 760.689   1
   3  -1  -3 8457.97 536.950   1
   3   1  -3 6346.86 520.948   1
  -3   1   3 7077.65 534.595   1
  -3  -1   3 7136.55 522.992   1
   3  -1  -2 18512.9 1333.97   1
   3   1  -2 20125.6 1330.89   1
  -3  -1   2 18427.4 1331.67   1
  -3   1   2 20102.0 1334.96   1
   3  -1  -1 7091.88 575.818   1
   3   1  -1 7705.28 579.932   1
  -3   1   1 8338.28 577.808   1
  -3  -1   1 9337.13 582.060   1
  -3   1   0 10962.7 731.699   1
  -3  -1   0 10001.0 730.459   1
   3  -1   0 10361.0 733.448   1
   3   1   0 10102.3 731.300   1
   3  -1   1 9280.78 649.839   1
   3   1   1 8564.70 651.350   1
  -3  -1  -1 8789.00 648.190   1
  -3   1  -1 9915.49 650.965   1
   3  -1   2 17591.5 1262.28   1
  -3  -1  -2 20933.8 1267.82   1
   3   1   2 19314.8 1268.16   1
  -3   1  -2 16061.8 1260.36   1
  -3  -1  -3 7306.74 499.371   1
  -3   1  -3 6189.96 492.659   1
   3   1   3 6480.71 502.595   1
   3  -1   3 6953.96 495.143   1
  -3  -1  -4 8928.60 684.761   1
  -3   1  -4 9219.12 684.137   1
   3   1   4 10247.6 696.461   1
   3  -1   4 10188.7 689.788   1
  -3  -1  -5 1306.86 178.961   1
  -3   1  -5 931.319 143.663   1
   3  -1   5 1132.71 160.054   1
   3   1   5 1316.29 186.750   1
   3   1   6 13892.0 969.524   1
  -3  -1  -6 13335.4 965.446   1
   3   1   7 1090.35 174.949   1
   3  -1   7 1086.85 171.901   1
  -3  -1  -7 1133.42 168.723   1
  -3   1  -7 875.773 158.696   1
   3   1   8 23586.2 1659.09   1
   3  -1   8 23295.4 1651.77   1
  -3   1  -8 23466.5 1649.81   1
  -3  -1  -8 24855.5 1658.09   1
  -3  -1  -9 300.722 144.964   1
  -3   1  -9 528.364 153.030   1
   3  -1   9 246.139 154.180   1
   3   1   9 501.477 160.572   1
  -3  -1 -10 495.685 188.869   1
  -3   1 -10 39.4961 167.348   1
   3  -1  10-82.1832 166.300   1
   3   1  10 178.985 183.204   1
  -3   1 -11-21.2642 161.688   1
   3   1  11 308.968 188.864   1
   3  -1  11-43.9757 172.550   1
  -3   1 -12 14993.0 1084.37   1
  -3  -1 -12 14888.8 1087.97   1
   3   1  12 15078.5 1087.90   1
   3   1  13-80.8665 229.576   1
   3  -1  13 177.586 206.991   1
  -3  -1 -13 255.236 216.910   1
  -3   1 -13-240.211 201.010   1
  -3   1 -14 21443.7 1532.20   1
  -3  -1 -14 22116.0 1535.54   1
   3  -1  14 20190.4 1542.45   1
   3   1  14 22425.6 1541.63   1
   3  -1  15 196.410 235.376   1
  -3  -1 -15 555.863 253.113   1
  -3   1 -15 52.9164 219.028   1
   3   1  16 4575.69 486.472   1
  -3   1 -16 5639.84 472.007   1
   3  -1  16 5310.80 479.120   1
  -3  -1 -16 4914.50 478.813   1
   3  -1  17 1642.36 333.455   1
   3   1  17 2476.10 357.226   1
  -3   1 -17 2131.51 316.819   1
  -3  -1 -17 2179.90 334.199   1
   3  -1  18 4823.80 467.199   1
  -3   1 -18 4350.48 448.307   1
   3   1  19 504.524 322.779   1
  -3  -1 -19 639.482 296.981   1
  -3  -1 -20 9128.14 692.395   1
  -3   1 -20 8213.41 678.945   1
   3   1  20 7505.57 685.402   1
   3  -1  20 7169.92 679.104   1
   3  -1  21 313.566 306.247   1
   3   1  21-315.910 327.986   1
  -3   1 -21-167.077 291.324   1
  -3  -1 -21-100.807 316.234   1
   3  -1  22 177.582 314.075   1
  -3   1 -22-274.303 304.427   1
   3   1  23 72.0044 335.439   1
  -3  -1 -23 868.676 355.653   1
   3   1  24 910.831 362.958   1
   3  -1  24 1873.59 377.229   1
  -3   1 -24 1505.55 381.458   1
  -3  -1 -24 818.665 355.055   1
   3  -1  25 258.328 349.952   1
   3   1  25 109.573 354.143   1
  -3  -1 -25 391.892 366.200   1
  -3   1 -25 689.735 376.423   1
   3   1  26 108.462 345.773   1
  -3  -1 -26 214.435 362.316   1
  -3   2  27 694.072 390.567   1
   3  -2 -27 377.029 395.235   1
  -3   2  26 442.756 380.165   1
   3  -2 -26-207.238 361.114   1
  -3   2  25 334.247 364.937   1
   3  -2 -25 795.465 378.308   1
  -3   2  24 1340.96 397.355   1
  -3  -2  24 715.009 359.254   1
   3  -2 -24 864.892 355.217   1
   3   2 -24 708.826 354.868   1
  -3   2  23 817.656 372.930   1
   3  -2 -23 34.5130 341.007   1
  -3   2  22 4462.10 547.036   1
  -3  -2  22 4800.58 542.422   1
   3  -2 -22 5682.87 553.331   1
   3   2 -22 6412.78 546.535   1
  -3   2  21 36.4157 315.050   1
  -3  -2  21 1246.66 333.073   1
   3  -2 -21 305.429 327.577   1
   3   2 -21 333.567 298.964   1
  -3   2  20 681.050 312.490   1
  -3  -2  20 693.177 311.712   1
   3  -2 -20 939.864 313.145   1
   3   2 -20 1038.44 310.099   1
  -3   2  19 210.933 331.403   1
  -3  -2  19 404.206 301.465   1
   3   2 -19 282.974 284.774   1
   3  -2 -19 264.242 300.810   1
  -3  -2  18 9328.69 779.643   1
  -3   2  18 8959.55 781.651   1
   3   2 -18 10050.2 768.877   1
   3  -2 -18 9837.55 782.165   1
  -3  -2  17 689.573 285.052   1
   3  -2 -17 784.383 265.116   1
  -3  -2  16 21045.2 1461.68   1
  -3   2  16 19534.8 1464.58   1
   3  -2 -16 20787.0 1465.82   1
   3   2 -16 19616.2 1447.62   1
  -3  -2  15 2312.06 324.311   1
  -3   2  15 2443.12 360.610   1
   3   2 -15 2410.80 306.108   1
   3  -2 -15 2609.62 335.346   1
  -3   2  14 60.1522 235.062   1
   3  -2 -14 281.522 214.918   1
  -3   2  13 977.663 235.063   1
  -3  -2  13 1274.17 251.814   1
   3   2 -13 827.916 216.920   1
   3  -2 -13 1130.48 240.606   1
  -3  -2  12 25326.1 1781.04   1
  -3  -2  11 1304.17 231.124   1
  -3   2  11 1630.77 255.416   1
   3   2 -11 2009.07 221.417   1
  -3   2  10 52648.9 3554.20   1
  -3  -2  10 51307.0 3540.01   1
   3  -2 -10 50208.6 3546.21   1
   3   2 -10 52458.1 3539.23   1
  -3   2   9 1792.47 242.976   1
  -3  -2   9 1332.43 202.011   1
   3  -2  -9 1812.21 236.813   1
   3   2  -9 1644.70 214.041   1
  -3   2   8-63.2230 159.365   1
  -3  -2   8 119.850 137.760   1
   3  -2  -8-177.608 161.440   1
   3   2  -8 291.465 140.624   1
  -3   2   7 194.513 177.152   1
  -3  -2   7 717.297 145.988   1
   3  -2  -7 417.040 181.642   1
   3   2  -7 994.355 142.049   1
   3  -2  -6 17843.6 1332.17   1
  -3   2   6 20260.0 1337.03   1
  -3  -2   5 4457.74 348.918   1
   3   2  -5 4413.72 356.988   1
   3  -2  -5 4290.88 369.806   1
  -3   2   5 4817.20 368.836   1
   3   2  -4 3145.27 279.619   1
  -3  -2   4 3693.54 277.966   1
  -3  -2   3 10607.8 852.490   1
   3   2  -3 11657.0 850.805   1
  -3   2   3 13335.7 864.379   1
   3  -2  -3 13484.2 860.095   1
   3  -2  -2 3214.47 249.827   1
   3   2  -2 2719.63 243.498   1
  -3  -2   2 3064.94 248.973   1
  -3   2   2 2693.23 243.121   1
  -3   2   1 4065.72 317.910   1
   3   2  -1 4687.47 313.300   1
  -3  -2   1 4032.09 308.765   1
   3  -2   0 82.2819 112.292   1
  -3   2   0-75.8530 127.893   1
  -3  -2   0-175.281 134.703   1
   3   2   0-58.3575 117.703   1
   3  -2   1 3861.25 342.701   1
  -3  -2  -1 4674.58 336.495   1
  -3   2  -1 3972.14 340.693   1
   3  -2   2 2436.62 216.814   1
   3   2   2 2081.40 227.663   1
  -3   2  -2 2565.12 213.704   1
  -3  -2  -2 2497.74 226.627   1
   3  -2   3 12928.7 904.055   1
   3   2   3 12586.4 912.981   1
  -3   2  -3 13863.9 904.585   1
  -3  -2  -3 12113.2 910.928   1
   3  -2   4 3449.35 279.959   1
  -3   2  -4 3559.91 278.933   1
   3  -2   5 4426.06 367.047   1
   3   2   5 5064.07 392.207   1
  -3   2  -5 4932.06 368.941   1
  -3  -2  -5 4851.64 386.199   1
   3   2   6 20730.4 1384.91   1
   3  -2   6 20067.1 1369.87   1
  -3   2  -6 19051.7 1364.36   1
  -3  -2  -6 19253.1 1378.10   1
   3   2   7 619.811 148.847   1
   3  -2   7 881.537 155.143   1
  -3  -2  -7 590.093 160.756   1
  -3   2  -7 891.959 152.709   1
   3  -2   8 32.7200 134.013   1
  -3  -2  -8 195.259 166.832   1
  -3   2  -8 373.744 133.134   1
   3   2   9 1422.15 212.550   1
   3  -2   9 1788.00 212.099   1
  -3  -2  -9 1761.10 212.213   1
  -3   2  -9 1398.20 189.394   1
   3   2  10 49215.9 3435.62   1
  -3   2 -10 52050.1 3427.60   1
  -3  -2 -10 48443.6 3432.86   1
  -3  -2 -11 1050.87 212.162   1
  -3   2 -11 1283.05 208.234   1
   3   2  11 1529.65 231.141   1
   3  -2  11 1452.52 214.299   1
   3  -2  12 26145.1 1827.63   1
   3  -2  13 1299.86 240.013   1
   3   2  13 970.167 250.625   1
  -3  -2 -13 1207.31 223.383   1
  -3   2 -13 673.558 225.420   1
   3   2  14 435.155 240.510   1
  -3  -2 -14 382.190 239.082   1
   3  -2  15 2599.84 308.215   1
  -3  -2 -15 2206.09 324.137   1
  -3   2 -15 2366.10 296.654   1
  -3   2 -16 19511.7 1428.36   1
  -3  -2 -16 21024.2 1443.61   1
   3   2  16 19122.1 1446.78   1
   3  -2  16 20362.8 1443.48   1
   3   2  17-32.6163 294.958   1
  -3  -2 -17 388.485 265.982   1
  -3   2 -17 650.797 258.552   1
  -3   2 -18 9328.03 752.013   1
   3  -2  18 9431.30 763.306   1
   3   2  18 9706.08 779.914   1
   3   2  19 542.771 340.364   1
   3  -2  19 456.842 291.975   1
  -3   2 -19 311.242 284.161   1
  -3  -2 -19 1160.93 318.721   1
   3  -2  20 505.778 302.418   1
   3   2  20 657.338 336.804   1
  -3   2 -20 322.701 281.790   1
   3  -2  21 69.2888 294.593   1
   3   2  21-176.106 320.843   1
  -3   2 -21 500.051 298.478   1
  -3  -2 -21 168.231 301.246   1
  -3  -2 -22 5437.13 507.362   1
   3  -2  22 3915.63 497.995   1
   3   2  22 4064.73 498.491   1
  -3   2 -22 5137.48 505.920   1
   3  -2  23-108.923 320.453   1
   3   2  23 107.753 315.732   1
  -3  -2 -23-381.328 321.018   1
  -3   2 -23 70.9516 327.910   1
   3   2  24 471.257 354.732   1
   3  -2  24 1432.54 369.191   1
  -3  -2 -24 921.133 381.550   1
  -3   2 -24 793.768 358.287   1
   3   2  25 217.478 346.393   1
  -3  -2 -25 601.169 375.432   1
   3   2  26 431.556 354.772   1
  -3  -2 -26 141.278 373.930   1
   3   2  27 785.728 378.867   1
  -3  -2 -27 139.965 380.955   1
  -3   3  28-213.329 358.627   1
   3  -3 -28 166.669 371.710   1
  -3   3  27 180.793 358.597   1
   3  -3 -27 710.916 385.766   1
  -3   3  25 36.9829 349.133   1
   3  -3 -25 514.875 363.907   1
   3   3 -24 71.2851 330.041   1
  -3  -3  23 2113.55 383.382   1
  -3   3  23 1149.49 358.959   1
   3   3 -23 1504.80 360.774   1
  -3  -3  22 1270.67 356.399   1
  -3   3  22 958.501 342.235   1
   3  -3 -22 1408.68 356.384   1
   3   3 -22 1025.98 329.598   1
  -3  -3  21-106.247 304.381   1
   3   3 -21 399.691 323.419   1
  -3   3  20 793.077 365.867   1
  -3   3  19 177.132 346.480   1
  -3  -3  19-99.4357 281.503   1
   3   3 -19 435.190 273.654   1
   3  -3 -19 399.530 322.448   1
  -3   3  18 69.5013 285.770   1
  -3  -3  18 63.7614 267.632   1
   3   3 -18 567.989 264.064   1
   3  -3 -18-32.5956 284.970   1
  -3  -3  17 396.877 268.808   1
   3   3 -17 1633.57 286.852   1
  -3  -3  16 554.274 255.161   1
  -3   3  16 362.986 283.164   1
   3  -3 -16 123.503 266.115   1
   3   3 -16-136.612 225.396   1
  -3  -3  15 579.656 255.854   1
  -3   3  15 768.154 314.722   1
   3  -3 -15-59.7626 282.998   1
   3   3 -15 984.878 243.675   1
  -3   3  14 154.192 253.674   1
  -3  -3  14 260.470 220.723   1
   3  -3 -14 230.239 243.815   1
   3   3 -14 73.2990 211.122   1
  -3   3  13 1863.13 302.715   1
  -3  -3  13 2029.81 268.956   1
   3  -3 -13 1435.61 261.105   1
   3   3 -13 1605.48 246.189   1
  -3  -3  12 5801.62 427.465   1
  -3   3  12 5305.97 446.424   1
   3  -3 -12 4453.11 425.760   1
   3   3 -12 3932.63 405.397   1
  -3  -3  11 465.367 189.243   1
   3   3 -11 737.615 185.719   1
  -3  -3  10 4048.88 376.815   1
  -3   3  10 4823.34 422.751   1
   3  -3 -10 4940.17 415.678   1
   3   3 -10 4510.55 375.691   1
   3   3  -9 203.725 147.395   1
   3  -3  -9 133.227 179.607   1
  -3  -3   9 411.772 147.321   1
  -3   3   9 379.564 207.680   1
   3  -3  -8 11607.5 841.574   1
   3   3  -8 11407.4 816.698   1
  -3   3   8 11182.0 841.957   1
  -3  -3   8 11412.0 818.793   1
   3  -3  -7 5128.35 399.162   1
  -3   3   7 4353.20 395.270   1
  -3  -3   6 41031.4 2890.35   1
   3   3  -6 40804.7 2889.03   1
   3  -3  -6 44399.9 2904.65   1
  -3   3   6 44077.3 2906.30   1
  -3  -3   5 3563.50 291.618   1
   3   3  -5 4046.54 286.850   1
   3  -3  -5 3352.84 317.163   1
  -3   3   5 3028.40 325.149   1
  -3  -3   4 45522.7 3003.87   1
   3   3  -4 45750.5 3002.26   1
   3  -3  -4 38902.0 3009.71   1
  -3   3   4 45514.5 3017.25   1
   3   3  -3 41674.5 2877.28   1
  -3  -3   3 42718.4 2877.13   1
   3  -3  -2 52208.0 3453.22   1
   3   3  -2 50167.0 3446.08   1
  -3   3   2 49746.4 3452.98   1
  -3  -3   2 50662.6 3447.08   1
   3  -3  -1 23654.9 1768.22   1
  -3  -3   1 26523.9 1769.35   1
  -3   3   1 26687.2 1771.05   1
   3   3  -1 26358.5 1768.57   1
   3   3   0 178045. 12899.2   1
  -3   3   0 200895. 12897.0   1
  -3  -3   0 188462. 12898.5   1
   3  -3   0 193477. 12895.9   1
   3  -3   1 24160.6 1738.38   1
  -3  -3  -1 25486.2 1741.83   1
   3   3   1 26037.8 1744.22   1
  -3   3  -1 25922.5 1738.87   1
   3  -3   2 47247.5 3214.03   1
  -3  -3  -2 46029.3 3221.44   1
   3   3   2 45154.7 3223.01   1
  -3   3  -2 49711.2 3214.88   1
  -3   3  -3 44687.2 2962.10   1
   3  -3   3 42305.8 2962.21   1
   3  -3   4 42994.9 3069.17   1
   3   3   4 45528.3 3085.31   1
  -3   3  -4 44785.6 3069.24   1
  -3  -3  -4 48362.7 3083.22   1
   3  -3   5 3712.57 264.887   1
  -3  -3  -5 2946.78 284.261   1
  -3   3  -5 3274.43 259.321   1
   3   3   6 46216.9 3134.86   1
   3  -3   6 47274.1 3120.79   1
  -3  -3  -6 44210.3 3131.29   1
  -3   3  -6 45014.7 3117.32   1
   3   3   7 3764.36 348.568   1
  -3  -3  -7 4067.06 346.291   1
   3   3   8 10900.2 856.294   1
  -3  -3  -8 12111.7 856.072   1
  -3   3  -8 12089.9 838.637   1
   3   3   9 205.101 180.122   1
   3  -3   9 354.020 141.877   1
  -3   3  -9 244.157 122.990   1
  -3  -3  -9 218.996 178.726   1
   3  -3  10 4334.24 367.643   1
   3   3  10 4655.91 386.772   1
  -3  -3 -10 4197.00 391.887   1
  -3   3 -11 564.796 177.463   1
   3  -3  11 482.427 168.123   1
   3  -3  12 4269.69 385.122   1
   3   3  12 4085.73 397.762   1
   3  -3  13 1513.36 258.111   1
   3   3  13 1508.58 312.177   1
  -3  -3 -13 2048.44 300.204   1
  -3   3 -13 1762.06 243.578   1
   3   3  14 59.2650 283.527   1
   3  -3  14 125.125 213.211   1
  -3   3 -14 331.920 216.849   1
  -3  -3 -14 752.110 270.252   1
   3   3  15 397.638 292.902   1
  -3  -3 -15 807.613 265.961   1
   3   3  16-441.936 293.346   1
   3  -3  16 399.414 237.134   1
  -3   3 -16 235.264 212.282   1
  -3  -3 -16-178.432 254.382   1
   3  -3  17 1451.04 284.071   1
  -3   3 -17 980.558 273.666   1
   3  -3  18 432.832 268.284   1
  -3   3 -18 383.132 255.843   1
  -3  -3 -18 189.315 306.619   1
   3   3  19 102.588 337.247   1
   3  -3  19 257.769 289.362   1
  -3   3 -19 184.728 269.447   1
  -3  -3 -19 422.594 313.834   1
   3   3  20 521.785 331.387   1
  -3  -3 -20 629.958 318.799   1
   3  -3  21-137.684 298.455   1
  -3   3 -21-232.644 304.003   1
   3  -3  22 391.054 332.645   1
   3   3  22 962.757 330.011   1
  -3  -3 -22 889.157 323.776   1
  -3   3 -22 1007.09 363.644   1
   3   3  23 967.125 362.201   1
   3  -3  23 945.271 360.582   1
  -3  -3 -23 1072.29 378.608   1
  -3   3 -23 1241.67 367.571   1
   3   3  25 143.871 335.304   1
  -3  -3 -25 878.559 370.981   1
   3   3  27 634.691 382.485   1
  -3  -3 -27 760.043 390.537   1
   3   3  28-35.0025 340.154   1
  -3  -3 -28 882.568 407.463   1
  -3   4  28 315.978 373.804   1
   3  -4 -28 493.029 382.949   1
  -3   4  27 179.068 364.628   1
   3  -4 -27 33.4138 353.346   1
  -3   4  26 436.614 375.999   1
  -3   4  25 367.894 380.641   1
   3  -4 -25 647.591 370.544   1
  -3   4  24 997.900 384.673   1
   3  -4 -24 1029.49 342.234   1
  -3   4  23 517.677 378.762   1
   3  -4 -23-241.243 324.971   1
   3   4 -23 211.372 321.453   1
  -3  -4  22 542.610 337.985   1
  -3   4  22-368.446 358.781   1
   3   4 -22 547.081 327.485   1
   3  -4 -22 448.459 325.833   1
  -3  -4  21 561.633 328.219   1
  -3   4  21 439.282 374.419   1
   3   4 -21 596.685 311.301   1
  -3  -4  20 509.076 309.862   1
   3   4 -20 704.918 307.220   1
   3  -4 -20 102.043 326.518   1
  -3  -4  19 326.661 290.451   1
  -3   4  19 393.189 294.706   1
   3  -4 -19 100.577 288.412   1
   3   4 -19 616.728 276.469   1
  -3  -4  18 658.275 286.708   1
  -3   4  18 492.275 333.176   1
   3   4 -18-118.189 260.598   1
   3  -4 -18 756.951 318.997   1
  -3   4  17 240.712 302.302   1
  -3  -4  17 59.8173 242.382   1
   3  -4 -17 32.1832 286.362   1
   3   4 -17 84.5601 233.835   1
  -3  -4  16 10279.3 841.144   1
   3   4 -16 11642.3 835.067   1
   3  -4 -15 1490.70 286.315   1
  -3   4  15 945.046 278.208   1
   3  -4 -14-58.8055 278.705   1
  -3   4  14-125.990 287.108   1
  -3  -4  14 554.108 225.659   1
   3   4 -13 1424.78 224.356   1
   3  -4 -13 1131.75 283.658   1
  -3  -4  13 941.284 242.012   1
   3   4 -12 1371.21 208.110   1
   3  -4 -12 867.086 255.384   1
  -3  -4  12 875.442 217.676   1
  -3   4  12 814.760 286.684   1
   3  -4 -11 283.986 223.755   1
   3   4 -11-19.2282 149.064   1
  -3  -4  11 142.464 174.959   1
  -3   4  11 110.662 255.299   1
  -3  -4  10 12234.5 851.506   1
  -3   4  10 11754.1 874.113   1
   3   4 -10 11945.0 846.177   1
   3  -4 -10 10723.5 868.643   1
   3  -4  -9 946.885 217.325   1
   3   4  -9 767.556 149.888   1
  -3   4   9 1134.82 244.733   1
  -3  -4   9 867.266 159.502   1
   3  -4  -8 15845.7 1171.93   1
  -3  -4   8 15937.2 1149.50   1
  -3   4   8 16630.5 1174.79   1
   3   4  -8 17135.4 1151.05   1
   3  -4  -7 221.799 168.491   1
  -3   4   7-21.4640 177.312   1
   3  -4  -6 3436.46 332.308   1
   3   4  -6 4023.50 304.056   1
  -3   4   6 3591.40 344.756   1
  -3  -4   6 3926.76 299.902   1
   3  -4  -5 3478.09 287.552   1
  -3  -4   5 3436.72 255.061   1
   3   4  -5 2725.59 247.604   1
  -3   4   5 2679.14 276.420   1
  -3   4   4 39842.1 2915.11   1
   3   4  -4 44648.8 2899.43   1
  -3  -4   4 43512.3 2898.94   1
   3  -4  -4 40394.0 2912.10   1
  -3  -4   3 5839.00 438.047   1
   3   4  -3 6082.18 439.183   1
  -3   4   2 2319.82 237.320   1
   3  -4  -2 2431.53 232.445   1
  -3  -4   2 2598.81 217.554   1
   3   4  -2 2590.17 217.838   1
  -3   4   1 13198.6 939.927   1
   3   4  -1 11755.2 933.937   1
   3  -4  -1 14215.7 939.352   1
  -3  -4   1 14584.8 935.975   1
   3  -4   0 19.5495 109.454   1
  -3   4   0 10.1297 102.220   1
  -3  -4   0 147.034 109.987   1
   3   4   0 10.7623 110.260   1
   3   4   1 11363.2 829.368   1
  -3  -4  -1 11351.1 826.505   1
   3  -4   1 11900.5 820.199   1
  -3   4  -1 12044.6 820.826   1
  -3   4  -2 2057.67 192.317   1
   3  -4   2 2233.36 188.392   1
   3   4   3 6986.71 515.561   1
   3  -4   3 6476.19 491.924   1
  -3  -4  -3 6554.67 513.432   1
  -3   4  -3 7333.92 492.197   1
   3  -4   4 45242.3 3045.78   1
   3   4   4 43969.4 3064.29   1
  -3  -4  -4 42371.0 3060.44   1
  -3   4  -4 46065.8 3045.08   1
   3  -4   5 3007.07 259.045   1
   3   4   5 3112.23 309.702   1
  -3   4  -5 3456.48 261.931   1
  -3  -4  -5 3634.55 305.937   1
   3   4   6 4556.44 362.381   1
  -3  -4  -6 4356.55 347.388   1
  -3   4  -6 3485.56 297.447   1
   3  -4   7 129.053 105.234   1
   3   4   7 20.7222 167.654   1
  -3   4  -7 403.139 108.712   1
  -3  -4  -7 120.012 170.929   1
   3   4   8 16366.9 1164.43   1
  -3  -4  -8 16152.8 1160.63   1
  -3  -4  -9 1210.09 226.163   1
  -3   4  -9 974.626 160.389   1
   3   4   9 685.792 223.113   1
   3  -4   9 1187.34 175.038   1
   3   4  10 11370.6 905.437   1
   3  -4  10 12585.2 884.536   1
  -3   4 -10 11694.8 881.339   1
  -3  -4 -10 13867.6 911.487   1
   3  -4  11 515.206 171.172   1
   3   4  11 132.523 243.673   1
  -3  -4 -11 306.214 216.514   1
  -3   4 -11 18.4831 150.595   1
   3  -4  12 899.155 191.161   1
   3   4  12 697.463 227.428   1
  -3   4 -12 556.584 186.382   1
   3  -4  13 1359.24 236.380   1
   3   4  13 584.282 232.598   1
  -3  -4 -13 1047.14 258.430   1
  -3   4 -13 1106.00 207.027   1
   3  -4  14 24.1428 200.681   1
   3   4  14 272.583 240.137   1
  -3  -4 -14 398.594 249.529   1
   3   4  15 1838.65 299.858   1
   3  -4  15 1418.22 271.499   1
  -3   4 -15 1830.64 262.291   1
  -3  -4 -15 1674.83 311.621   1
  -3   4 -16 11033.9 793.383   1
  -3  -4 -16 10360.0 812.100   1
   3  -4  16 10615.0 795.698   1
   3   4  16 9459.05 811.905   1
   3   4  17 234.470 266.377   1
   3  -4  17 115.633 265.462   1
  -3  -4 -17 61.3753 244.093   1
  -3   4 -17 302.345 239.900   1
   3   4  18 169.667 299.877   1
   3  -4  18 334.005 261.047   1
  -3   4 -18 927.244 264.680   1
  -3  -4 -18 350.598 284.684   1
   3  -4  19 380.897 272.825   1
  -3   4 -19 517.806 273.875   1
  -3  -4 -19 1047.56 340.305   1
   3  -4  20 263.933 272.816   1
   3   4  20 34.9511 333.919   1
  -3   4 -20 318.604 271.244   1
  -3  -4 -20 299.821 333.286   1
   3  -4  21 789.612 316.301   1
   3   4  21 389.169 330.596   1
  -3   4 -21 603.887 302.865   1
   3   4  22 71.2653 313.828   1
  -3   4 -22 138.159 315.762   1
   3   4  23 249.998 342.012   1
  -3  -4 -23-103.414 346.114   1
   3   4  24 1540.99 394.214   1
  -3  -4 -24 590.235 370.253   1
   3   4  25-107.045 332.179   1
  -3  -4 -25 69.7269 332.119   1
   3   4  26 528.370 364.812   1
  -3  -4 -26 207.574 390.451   1
   3   4  27-242.378 363.021   1
  -3  -4 -27 376.554 399.186   1
   3   4  28 379.140 354.772   1
  -3  -4 -28 501.399 370.644   1
  -3   5  28 380.296 361.466   1
   3  -5 -28 453.103 383.190   1
  -3   5  26 1080.16 378.827   1
   3  -5 -26 1035.64 387.094   1
  -3   5  25 36.4921 349.552   1
   3  -5 -25 236.659 369.422   1
  -3   5  24 367.538 353.877   1
   3  -5 -24 1637.49 401.843   1
  -3   5  22 1840.66 373.187   1
   3  -5 -22 689.341 363.238   1
   3   5 -22 1272.35 327.465   1
  -3   5  21 256.692 324.244   1
   3  -5 -21 344.488 320.187   1
  -3  -5  20 4179.32 444.338   1
   3   5 -20 3578.06 422.092   1
  -3  -5  19 161.559 266.927   1
  -3   5  19 395.661 350.894   1
   3   5 -19-30.5634 250.827   1
   3  -5 -19 910.874 333.503   1
   3  -5 -18 6375.98 551.606   1
   3   5 -18 5544.43 517.946   1
  -3   5  18 6102.73 552.347   1
  -3  -5  18 5259.90 523.366   1
  -3  -5  17 643.019 261.825   1
  -3   5  17 837.598 336.117   1
   3   5 -17-138.635 232.339   1
   3  -5 -17-423.497 312.709   1
  -3   5  16-374.841 275.396   1
   3  -5 -16 349.917 255.224   1
  -3   5  15 696.322 320.236   1
  -3  -5  15-52.1366 225.862   1
   3  -5 -15-61.9209 275.981   1
   3   5 -15-98.8990 216.453   1
   3   5 -14 28122.0 1930.29   1
   3  -5 -14 27672.3 1949.81   1
  -3   5  14 27623.1 1960.55   1
  -3  -5  14 26972.1 1934.37   1
   3  -5 -13 1882.75 279.610   1
   3   5 -13 1531.34 246.729   1
  -3  -5  13 1563.52 256.264   1
  -3   5  13 1866.43 283.304   1
  -3   5  12 13749.8 1003.48   1
  -3  -5  12 14344.8 979.563   1
   3  -5 -12 12162.7 992.233   1
   3   5 -12 13616.4 972.638   1
  -3  -5  11 56.8301 164.462   1
  -3   5  11 257.292 226.561   1
   3   5 -11 163.491 159.670   1
   3  -5 -11-266.183 185.113   1
  -3  -5  10 13461.8 889.022   1
   3   5 -10 11353.0 879.926   1
  -3  -5   9 1870.37 201.705   1
   3   5  -9 1794.96 204.346   1
  -3   5   9 1695.93 239.687   1
   3  -5  -9 2110.66 243.536   1
   3  -5  -8 38855.7 2619.30   1
  -3   5   8 36864.0 2622.35   1
  -3  -5   7 324.292 102.621   1
   3  -5  -7 295.751 168.970   1
  -3   5   7 585.694 164.785   1
   3   5  -7 107.516 111.730   1
  -3   5   6 7330.99 606.351   1
  -3  -5   6 7706.13 565.197   1
   3   5  -6 8385.64 565.108   1
   3  -5  -6 7402.43 597.359   1
  -3  -5   5 400.879 102.927   1
  -3   5   5 559.109 172.228   1
   3  -5  -5 339.949 165.950   1
   3   5  -5 279.390 94.7182   1
   3   5  -4 858.807 122.127   1
  -3  -5   4 507.928 115.688   1
   3  -5  -4 540.412 162.582   1
   3   5  -3 802.214 133.627   1
  -3  -5   3 777.944 127.417   1
   3  -5  -3 1538.70 172.744   1
  -3   5   3 1351.19 185.411   1
   3   5  -2 599.650 124.616   1
  -3  -5   2 842.359 127.547   1
  -3   5   1 2954.09 251.903   1
   3   5  -1 2857.77 244.383   1
   3  -5  -1 2898.93 249.272   1
  -3  -5   1 2674.45 238.757   1
   3  -5   0 525.318 106.322   1
  -3   5   0 241.432 117.855   1
  -3  -5   0 134.118 111.677   1
   3   5   0 172.283 111.937   1
  -3   5  -1 2829.76 233.367   1
   3   5   1 2688.04 244.870   1
  -3  -5  -1 2986.87 244.874   1
   3  -5   1 2810.87 229.659   1
  -3   5  -2 796.183 119.936   1
   3  -5   2 992.127 120.637   1
  -3  -5  -3 995.814 157.577   1
   3   5   3 1387.64 174.448   1
  -3   5  -3 1070.24 125.534   1
   3  -5   3 901.860 128.749   1
   3   5   4 864.108 172.180   1
  -3  -5  -4 731.680 161.001   1
  -3   5  -4 649.956 107.459   1
   3  -5   5 273.370 96.1760   1
   3   5   5 18.8599 178.001   1
  -3  -5  -5 431.022 173.160   1
  -3   5  -5 367.226 96.9739   1
   3  -5   6 7797.17 563.027   1
  -3  -5  -6 8268.34 596.994   1
   3   5   6 7523.55 594.259   1
   3   5   7 371.272 167.190   1
   3  -5   7 449.751 115.938   1
  -3   5  -7 437.138 116.525   1
  -3  -5  -7 649.724 163.669   1
  -3  -5  -8 34347.4 2554.64   1
  -3   5  -8 38067.6 2532.58   1
   3  -5   8 37908.6 2533.46   1
   3   5   8 36248.1 2559.84   1
   3   5   9 2014.01 253.339   1
  -3  -5  -9 1993.89 265.246   1
  -3   5 -10 13767.7 999.757   1
   3  -5  10 14528.4 1003.65   1
   3   5  11-27.4002 240.282   1
   3  -5  11 359.687 162.217   1
  -3   5 -11 173.476 145.572   1
  -3  -5 -11 263.314 210.217   1
   3   5  12 11844.5 959.121   1
   3  -5  12 12840.1 930.725   1
  -3  -5 -12 13501.2 954.995   1
  -3   5 -12 12982.5 925.237   1
   3   5  13 956.958 281.247   1
   3  -5  13 1475.44 238.339   1
  -3  -5 -13 1772.91 262.302   1
  -3   5 -13 1784.14 230.084   1
  -3  -5 -14 25671.9 1927.71   1
  -3   5 -14 29282.8 1914.33   1
   3   5  14 25261.3 1938.47   1
   3  -5  14 28506.7 1917.04   1
   3   5  15-381.053 284.149   1
   3  -5  15 150.454 224.825   1
  -3  -5 -15 268.476 250.184   1
  -3   5 -15-116.615 209.518   1
   3   5  16 66.4914 302.221   1
  -3  -5 -16 150.386 269.249   1
   3  -5  17-225.168 256.269   1
  -3  -5 -17 496.799 312.707   1
  -3   5 -17 456.572 250.031   1
   3   5  18 5036.33 560.216   1
  -3  -5 -18 5888.38 566.234   1
  -3   5 -18 7083.57 546.982   1
   3  -5  18 6298.59 547.045   1
   3   5  19 658.761 302.224   1
   3  -5  19 529.420 274.934   1
  -3   5 -19-150.046 245.595   1
  -3  -5 -19 197.755 271.489   1
   3  -5  20 2583.29 405.671   1
  -3   5 -20 4441.09 424.822   1
  -3  -5 -21 203.127 349.045   1
   3   5  22 427.138 325.368   1
   3   5  24 926.412 376.412   1
  -3  -5 -24 1311.33 387.888   1
   3   5  25 283.080 338.413   1
  -3  -5 -25 380.278 359.480   1
   3   5  26 2439.39 423.851   1
  -3  -5 -26 1334.70 421.754   1
   3   5  28-101.781 356.943   1
  -3  -5 -28 493.548 382.129   1
  -3   6  27 732.422 400.501   1
   3  -6 -27 1071.65 403.825   1
  -3   6  26 498.502 394.552   1
   3  -6 -26-363.775 389.168   1
  -3   6  25-180.852 378.762   1
   3  -6 -25 1007.60 378.558   1
  -3   6  24 1387.54 415.068   1
   3  -6 -24 1020.91 390.738   1
  -3   6  23 256.919 368.241   1
   3  -6 -23 206.207 350.195   1
  -3   6  22 698.396 384.640   1
   3  -6 -22 757.125 375.693   1
  -3   6  21-476.970 328.969   1
   3  -6 -21 137.880 334.014   1
   3   6 -21 461.132 291.849   1
  -3   6  20 694.301 350.854   1
  -3  -6  20 330.285 290.114   1
   3  -6 -20-34.2747 287.233   1
   3   6 -20 31.5717 302.198   1
  -3   6  19 870.602 370.396   1
  -3  -6  19 1544.76 341.273   1
   3  -6 -19 1222.29 365.333   1
   3   6 -19 1536.83 312.080   1
  -3   6  18 501.089 350.955   1
  -3  -6  18-29.9529 260.170   1
   3   6 -18 200.454 259.884   1
   3  -6 -18-100.497 321.436   1
  -3   6  17 564.639 323.130   1
  -3  -6  17 368.296 248.542   1
   3   6 -17 270.808 243.463   1
   3  -6 -17 526.852 303.361   1
  -3   6  16 656.666 320.169   1
  -3  -6  16 1434.27 279.233   1
   3   6 -16 965.979 247.063   1
  -3  -6  15 1189.89 238.334   1
   3   6 -15 1186.17 224.204   1
  -3  -6  14 3124.73 314.414   1
  -3   6  14 2957.39 352.840   1
   3  -6 -14 3243.22 341.652   1
   3   6 -14 2290.65 297.559   1
  -3   6  13 2004.05 305.476   1
  -3  -6  13 1649.26 228.194   1
   3  -6 -13 918.173 286.552   1
   3   6 -13 1161.75 222.307   1
  -3  -6  12 426.731 173.754   1
  -3   6  12 858.647 273.772   1
   3  -6 -12 171.317 246.007   1
   3   6 -12 573.772 167.714   1
   3   6 -11 269.718 161.419   1
  -3  -6  11 368.748 162.532   1
  -3   6  11-235.538 234.867   1
   3  -6 -11 191.890 221.945   1
   3   6 -10 1448.61 188.050   1
   3  -6 -10 1335.20 260.944   1
  -3  -6  10 1551.63 191.487   1
  -3   6  10 1546.65 276.190   1
   3  -6  -8 27707.8 1948.96   1
   3   6  -8 28142.0 1916.08   1
  -3  -6   8 27047.4 1917.12   1
  -3   6   8 29359.7 1957.06   1
   3  -6  -7 3470.16 385.205   1
  -3   6   7 4523.55 404.166   1
  -3  -6   7 4518.43 341.269   1
   3   6  -7 4643.13 338.255   1
  -3  -6   6 76.0347 106.386   1
   3  -6  -6 185.661 137.951   1
   3   6  -6 169.612 94.4050   1
  -3   6   6-87.8576 162.990   1
   3  -6  -5 8589.49 645.672   1
  -3   6   5 8751.75 655.098   1
  -3  -6   5 8564.42 617.820   1
   3   6  -5 8840.51 616.291   1
   3  -6  -4 74062.7 4822.23   1
   3   6  -4 70756.2 4802.52   1
  -3   6   4 72483.0 4824.85   1
  -3  -6   4 67862.1 4802.30   1
   3  -6  -3 4168.90 340.341   1
  -3   6   3 3923.87 344.239   1
  -3  -6   3 4337.69 321.870   1
   3   6  -3 4183.80 320.502   1
   3  -6  -2 13319.3 888.059   1
   3   6  -2 11696.1 874.795   1
  -3  -6   2 11972.7 873.912   1
  -3   6   2 13901.0 893.267   1
   3   6  -1 2471.27 206.816   1
  -3  -6   1 2097.62 202.456   1
   3   6   0-62.7602 117.937   1
  -3  -6   0-47.7735 118.435   1
  -3   6   0 47.4558 107.437   1
   3  -6   0-90.9411 105.668   1
   3  -6   1 2904.76 230.901   1
  -3   6  -1 2557.64 224.701   1
   3   6   2 13311.0 929.465   1
  -3  -6  -2 12648.6 926.046   1
  -3   6  -2 13133.0 908.021   1
   3   6   3 3729.12 330.453   1
   3  -6   3 3809.16 287.191   1
  -3  -6  -3 3329.98 321.454   1
  -3   6  -3 4045.20 291.568   1
   3  -6   4 74481.2 5048.04   1
   3   6   4 74456.6 5072.81   1
  -3  -6  -4 74228.4 5070.67   1
   3  -6   5 7896.91 588.259   1
  -3  -6  -5 9699.41 634.961   1
  -3   6  -5 8311.11 587.932   1
   3   6   5 8220.32 631.256   1
   3  -6   6 18.7469 97.0000   1
   3   6   6-171.213 182.671   1
  -3   6  -6 97.6022 84.3850   1
  -3  -6  -6-143.955 173.628   1
  -3  -6  -7 3800.62 348.549   1
  -3   6  -7 4003.48 310.337   1
   3  -6   7 3929.10 314.226   1
   3   6   7 4275.83 358.036   1
  -3   6  -8 26955.2 1932.66   1
  -3  -6  -8 28868.5 1967.73   1
   3  -6   8 28983.8 1934.39   1
   3   6   8 28343.6 1969.80   1
  -3   6  -9 617.383 137.616   1
   3  -6   9 694.625 147.222   1
  -3  -6 -10 1478.59 226.423   1
   3   6  10 1724.60 267.873   1
   3  -6  11 385.740 159.829   1
   3   6  11 594.022 212.182   1
  -3  -6 -11-26.8730 187.131   1
  -3   6 -11 461.154 153.288   1
   3   6  12 177.265 257.094   1
  -3   6 -12 400.922 160.895   1
  -3  -6 -12 306.545 190.810   1
   3  -6  12 128.629 161.826   1
   3   6  13 1436.08 312.345   1
   3  -6  13 2113.59 245.639   1
  -3   6 -13 1917.39 239.514   1
  -3  -6 -13 1838.29 282.473   1
   3   6  14 2792.81 375.591   1
   3  -6  14 2416.73 297.867   1
  -3  -6 -14 2278.27 336.125   1
  -3   6 -14 2992.25 295.135   1
   3  -6  15 1021.88 219.487   1
  -3   6 -15 1423.91 222.538   1
   3   6  16 1281.50 327.557   1
   3  -6  16 1505.27 264.082   1
  -3  -6 -16 1525.55 314.008   1
  -3   6 -16 1412.46 262.746   1
   3   6  17 477.653 289.495   1
  -3  -6 -17 792.864 267.825   1
   3  -6  18 259.640 267.602   1
   3   6  18-413.403 339.353   1
  -3   6 -18-222.921 249.844   1
  -3  -6 -18 228.098 310.423   1
   3  -6  19 1193.10 298.829   1
   3   6  19 767.477 347.908   1
  -3  -6 -19 1127.52 340.736   1
  -3   6 -19 1165.99 304.204   1
   3   6  20 352.330 302.924   1
   3  -6  20 481.581 311.558   1
  -3  -6 -20 268.810 302.232   1
  -3   6 -20 783.329 311.647   1
   3   6  21 177.327 363.814   1
  -3  -6 -21 33.9393 350.236   1
   3   6  22 355.494 353.883   1
  -3  -6 -22 750.113 353.282   1
   3   6  23 177.227 323.961   1
  -3  -6 -23-68.4329 312.730   1
   3   6  24 672.480 384.420   1
  -3  -6 -24 726.902 397.012   1
   3   6  25 280.576 346.606   1
  -3  -6 -25-171.289 349.277   1
   3   6  26 241.151 369.227   1
  -3  -6 -26 710.546 383.409   1
   3   6  27 606.706 377.371   1
  -3  -6 -27 999.646 416.848   1
   3  -7 -27 672.309 401.063   1
  -3   7  27 1103.93 407.013   1
  -3   7  25 931.980 401.139   1
   3  -7 -24 236.567 368.051   1
   3  -7 -23 581.625 375.821   1
  -3   7  23 730.611 382.758   1
   3  -7 -21 275.841 353.667   1
  -3   7  21-146.805 349.649   1
   3  -7 -20-240.611 301.492   1
  -3   7  20 219.886 299.013   1
   3   7 -19 321.231 252.804   1
   3  -7 -19-238.899 331.511   1
  -3  -7  19 485.165 259.709   1
  -3   7  19 72.9308 352.403   1
   3  -7 -18 1114.06 351.442   1
   3   7 -18 247.542 240.621   1
  -3  -7  18 916.406 277.442   1
  -3   7  18 1009.98 361.713   1
   3  -7 -17 166.368 298.474   1
  -3   7  17 106.936 319.728   1
   3  -7 -16 3202.61 409.135   1
   3   7 -16 3641.15 348.348   1
  -3  -7  16 2950.39 346.068   1
  -3   7  16 3220.85 434.031   1
   3  -7 -15 1663.44 325.650   1
   3   7 -15 1539.92 247.052   1
  -3  -7  15 1426.31 256.396   1
  -3   7  14 1339.77 292.393   1
   3   7 -14 904.774 211.183   1
  -3  -7  14 1242.03 224.051   1
   3  -7 -14 1808.79 281.169   1
  -3  -7  13 3803.02 319.724   1
   3  -7 -13 3179.28 385.916   1
  -3   7  13 3056.85 384.613   1
   3   7 -13 3204.43 311.892   1
  -3   7  12 3019.05 372.299   1
  -3  -7  12 2825.65 273.439   1
   3  -7 -12 2078.84 343.542   1
   3   7 -12 2900.77 272.135   1
  -3   7  11 30.2817 238.995   1
  -3  -7  11 218.869 146.692   1
   3  -7 -11-84.5810 235.092   1
   3   7 -11 228.199 136.790   1
   3  -7 -10 1891.56 270.858   1
  -3   7  10 1973.68 298.623   1
  -3  -7   9 1788.23 206.865   1
   3  -7  -9 2293.94 297.544   1
   3   7  -9 2037.83 205.839   1
  -3   7   8 104.865 222.356   1
   3   7  -8 139.512 107.557   1
  -3  -7   8 248.208 121.656   1
   3  -7  -8 611.613 215.567   1
   3   7  -7 2081.89 189.960   1
  -3  -7   7 1929.33 192.992   1
   3  -7  -7 2377.29 271.622   1
  -3   7   7 1924.06 285.250   1
  -3  -7   6 46224.4 3049.93   1
  -3   7   6 44257.0 3082.72   1
   3   7  -6 44239.0 3048.48   1
   3  -7  -6 43288.9 3079.18   1
   3   7  -5 9.71280 93.4467   1
  -3   7   5 107.214 161.728   1
  -3  -7   5 57.7606 87.2832   1
   3  -7  -5 259.680 158.373   1
   3   7  -4 10782.7 688.362   1
  -3  -7   4 9269.70 687.875   1
  -3   7   4 9615.94 717.171   1
   3  -7  -4 8776.50 711.968   1
   3  -7  -3 1381.63 193.734   1
  -3  -7   3 1527.65 150.165   1
   3   7  -3 1270.10 151.911   1
  -3   7   3 1762.01 210.134   1
   3  -7  -2 5172.95 375.616   1
   3   7  -2 4290.13 355.729   1
  -3   7   2 4483.74 371.146   1
  -3  -7   2 4829.96 357.059   1
  -3  -7   1 963.375 127.944   1
   3   7  -1 636.942 130.018   1
  -3   7   0 34317.6 2308.47   1
   3  -7   0 33061.9 2307.17   1
   3  -7   1 1013.31 138.540   1
   3   7   1 1248.60 170.981   1
  -3  -7  -1 1253.16 154.631   1
  -3   7  -1 1096.16 139.950   1
   3  -7   2 5330.52 384.922   1
  -3  -7  -2 5094.28 407.920   1
   3   7   2 5084.37 414.754   1
   3  -7   3 1964.84 165.076   1
  -3  -7  -3 1564.54 202.984   1
   3   7   3 1372.33 204.468   1
  -3   7  -3 1880.92 164.935   1
   3  -7   4 10854.2 707.555   1
  -3  -7  -4 9963.64 744.321   1
  -3   7  -4 9659.62 707.601   1
   3   7   4 9537.54 747.037   1
   3  -7   5 69.1719 80.2593   1
   3   7   5 105.070 173.478   1
  -3   7  -5 7.57755 76.5827   1
  -3  -7  -5-40.3829 156.387   1
   3   7   6 42848.2 2999.35   1
   3  -7   6 45877.8 2963.18   1
  -3   7  -6 41966.4 2961.57   1
  -3  -7  -6 42567.9 2995.61   1
   3   7   7 2166.76 265.018   1
   3  -7   7 1780.42 183.628   1
  -3   7  -7 2033.49 179.970   1
  -3  -7  -7 2436.38 263.335   1
  -3   7  -8 70.2572 96.0998   1
  -3  -7  -8 24.2687 222.770   1
   3   7   8-125.549 220.829   1
   3  -7   8 259.959 106.462   1
  -3   7  -9 2495.72 211.743   1
  -3  -7  -9 2328.76 304.254   1
   3  -7   9 2125.37 211.632   1
   3   7   9 1536.99 300.240   1
   3  -7  10 1585.58 188.617   1
   3   7  10 2036.10 310.250   1
   3   7  11 29.1870 254.516   1
  -3   7 -11 42.8493 129.967   1
  -3  -7 -11 359.253 258.282   1
   3   7  12 2271.48 338.824   1
   3  -7  12 3095.67 276.112   1
  -3   7 -12 2699.08 260.112   1
  -3  -7 -12 2764.33 339.583   1
   3   7  13 3569.22 400.573   1
  -3   7 -13 3514.20 312.759   1
   3  -7  13 3492.06 320.870   1
  -3  -7 -13 3203.98 354.846   1
   3   7  14 1695.84 339.259   1
   3  -7  14 1090.15 219.030   1
  -3   7 -14 1311.00 209.256   1
  -3  -7 -14 1352.59 308.839   1
   3   7  15 1833.28 345.943   1
   3  -7  15 1726.31 264.348   1
  -3   7 -15 1780.23 248.640   1
  -3  -7 -15 1665.29 333.707   1
   3  -7  16 2911.08 333.203   1
   3   7  16 3199.38 388.891   1
  -3  -7 -16 3086.96 384.922   1
  -3   7 -16 3098.35 326.971   1
   3  -7  17 391.843 237.240   1
   3   7  17-68.6450 343.720   1
  -3   7 -17-25.3258 230.457   1
  -3  -7 -17 386.851 318.798   1
   3  -7  18 920.754 277.961   1
  -3  -7 -18 591.302 333.314   1
  -3   7 -18 572.731 270.276   1
   3  -7  19 118.072 273.346   1
   3   7  19-455.543 304.878   1
  -3  -7 -19 100.198 281.407   1
  -3   7 -19-58.0182 264.672   1
   3   7  20-423.928 361.475   1
  -3  -7 -20 33.6929 344.255   1
   3   7  21 177.347 306.424   1
  -3  -7 -21 305.492 312.974   1
   3   7  23 282.238 346.541   1
  -3  -7 -23 1191.91 376.242   1
   3   7  24 105.487 356.658   1
  -3  -7 -24 618.594 358.073   1
   3   7  25 312.600 383.580   1
  -3  -7 -25 576.769 383.320   1
   3   7  27 730.746 390.396   1
  -3  -7 -27 719.707 399.591   1
  -3   8  26 661.745 406.702   1
  -3   8  25 390.213 395.104   1
   3  -8 -25 230.495 371.896   1
  -3   8  24 1187.24 407.275   1
   3  -8 -24 469.372 377.240   1
  -3   8  23 944.727 401.689   1
   3  -8 -23 578.318 385.086   1
  -3   8  22 1828.35 416.884   1
   3  -8 -22 1506.40 396.493   1
  -3   8  21 477.008 335.135   1
   3  -8 -21 517.086 350.923   1
  -3   8  20 844.398 357.833   1
   3  -8 -20 241.037 286.124   1
  -3   8  19 476.127 377.102   1
   3  -8 -19 308.508 346.734   1
   3   8 -17 507.669 223.278   1
   3  -8 -17 67.2017 335.436   1
  -3  -8  17 425.572 237.848   1
  -3   8  17 71.9920 354.113   1
  -3  -8  16 5822.33 506.005   1
   3  -8 -16 5460.21 553.541   1
  -3   8  16 6700.28 586.498   1
   3   8 -16 6448.66 504.888   1
   3   8 -15 123.237 184.056   1
   3  -8 -15 162.367 287.887   1
  -3  -8  15 146.831 191.594   1
  -3   8  15 173.907 322.182   1
  -3  -8  14 4311.46 359.931   1
   3   8 -14 3821.13 355.786   1
   3   8 -13 68.8607 169.852   1
   3  -8 -13-278.276 230.513   1
  -3  -8  13 208.029 160.216   1
  -3   8  13-132.839 255.842   1
   3  -8 -12 10107.2 724.697   1
  -3  -8  12 8378.89 667.464   1
  -3   8  12 9599.92 737.449   1
   3   8 -12 9231.59 669.212   1
   3  -8 -11 347.661 240.601   1
  -3   8  11 591.237 263.962   1
  -3  -8  10 11668.3 874.624   1
   3   8 -10 13467.2 877.752   1
  -3   8  10 11915.5 938.195   1
   3  -8 -10 11901.6 928.989   1
  -3   8   9 800.203 242.826   1
   3   8  -9 722.254 133.567   1
   3  -8  -9 880.105 228.799   1
  -3  -8   9 709.486 135.780   1
   3   8  -8 51.9265 103.874   1
  -3  -8   8 169.400 107.044   1
  -3   8   7 1154.96 245.712   1
   3   8  -7 842.412 133.224   1
   3  -8  -7 1251.42 231.632   1
  -3  -8   7 1090.55 129.365   1
  -3   8   6 434.318 188.449   1
   3  -8  -6 566.491 183.111   1
  -3  -8   6 288.096 103.426   1
   3   8  -6 605.347 104.295   1
   3  -8  -5 5189.50 420.257   1
  -3  -8   5 4758.03 370.152   1
   3   8  -5 5064.65 370.924   1
  -3   8   5 5617.23 431.257   1
   3  -8  -4 6944.28 498.409   1
   3   8  -4 5897.85 459.474   1
  -3   8   4 5990.96 503.531   1
  -3  -8   4 6729.73 461.629   1
   3   8  -3 7442.73 531.810   1
  -3   8   3 7135.57 559.999   1
  -3  -8   3 7387.97 529.916   1
   3   8  -2 4394.07 362.509   1
  -3   8   2 5370.86 384.410   1
  -3  -8   2 4656.64 355.874   1
   3  -8  -2 4456.77 377.170   1
   3   8  -1 8745.45 655.322   1
   3  -8  -1 9629.47 659.026   1
  -3  -8   1 9535.54 652.622   1
  -3   8   1 8305.28 661.698   1
  -3  -8  -1 9998.86 670.007   1
  -3   8  -1 9389.20 651.946   1
   3  -8   1 8396.12 648.983   1
   3   8   1 9071.77 668.634   1
  -3   8  -2 4237.72 321.115   1
   3  -8   2 4286.55 317.366   1
   3   8   2 3696.58 348.652   1
   3   8   3 8627.29 581.392   1
  -3  -8  -3 7416.35 566.671   1
  -3   8  -3 7254.92 535.518   1
   3  -8   3 7373.29 532.654   1
   3   8   4 5413.81 489.702   1
   3  -8   4 6819.72 449.053   1
  -3  -8  -4 5412.92 486.519   1
  -3   8  -4 6331.37 449.829   1
   3  -8   5 5146.97 356.755   1
  -3  -8  -5 4548.49 409.186   1
  -3   8  -5 4638.44 354.218   1
   3   8   5 5752.94 433.135   1
   3   8   6 610.141 217.070   1
  -3   8  -6 522.377 90.0826   1
   3  -8   6 644.159 94.8741   1
  -3  -8  -6 384.910 205.021   1
   3  -8   7 949.869 121.386   1
  -3   8  -7 1152.53 118.222   1
   3  -8   8 59.5306 90.2570   1
  -3   8  -8 123.830 91.0992   1
   3   8   9 606.602 250.991   1
   3  -8   9 827.471 123.197   1
   3   8  10 11380.2 975.562   1
   3  -8  10 13588.3 925.859   1
  -3   8 -10 14116.9 924.381   1
  -3  -8 -10 11622.7 972.851   1
  -3   8 -11 278.244 128.135   1
  -3  -8 -11 395.201 246.619   1
   3   8  11 749.970 288.154   1
   3  -8  11 278.764 141.794   1
  -3  -8 -12 9091.35 696.052   1
   3   8  12 7806.00 707.100   1
   3   8  13 126.899 239.340   1
   3  -8  13 33.6122 152.991   1
  -3   8 -13 241.004 148.486   1
  -3  -8 -13 89.7398 271.471   1
   3   8  14 3249.88 448.106   1
  -3   8 -14 4250.41 361.908   1
   3  -8  14 4309.20 365.120   1
  -3  -8 -14 4439.00 446.184   1
   3   8  15-101.846 326.768   1
   3  -8  15-61.9208 189.741   1
  -3   8 -15 79.8551 187.572   1
  -3  -8 -15 399.282 291.094   1
   3   8  16 4800.92 502.898   1
  -3   8 -16 5647.30 458.895   1
   3  -8  16 5753.15 464.339   1
  -3  -8 -16 4651.88 483.681   1
   3   8  17 691.177 357.639   1
   3  -8  17 195.775 231.552   1
  -3   8 -17 48.1324 212.854   1
  -3   8 -18 1242.66 268.867   1
   3   8  19-176.146 340.914   1
  -3  -8 -19-100.798 342.669   1
   3   8  20 141.612 312.686   1
  -3  -8 -20 236.755 313.988   1
   3   8  21 1275.79 393.439   1
  -3  -8 -21 1121.73 375.175   1
   3   8  22 2861.16 422.298   1
  -3  -8 -22 2548.72 418.955   1
   3   8  23 105.604 360.652   1
  -3  -8 -23 204.557 365.642   1
   3   8  24 313.953 346.590   1
  -3  -8 -24 920.241 369.642   1
  -3  -8 -25 335.267 363.548   1
   3   8  26 336.000 384.853   1
  -3  -8 -26 164.994 374.344   1
   3  -9 -26 1177.85 391.998   1
  -3   9  26 137.053 394.393   1
   3  -9 -24 1229.72 387.543   1
  -3   9  24 962.842 404.578   1
   3  -9 -22-34.1078 355.823   1
  -3   9  22 473.580 359.141   1
   3  -9 -21 172.112 301.078   1
  -3   9  21 293.120 348.168   1
   3  -9 -20 1378.95 374.192   1
  -3   9  20 735.112 389.976   1
   3  -9 -19-137.577 353.527   1
  -3   9  19 550.060 365.519   1
   3  -9 -18 649.880 308.387   1
  -3   9  18 986.731 350.481   1
   3  -9 -17-203.335 324.147   1
   3   9 -17 401.114 207.009   1
  -3   9  17 72.4490 349.419   1
   3  -9 -16 937.227 319.043   1
   3   9 -16 804.129 205.279   1
  -3  -9  16 495.796 210.164   1
  -3   9  16 609.596 346.006   1
   3  -9 -15 559.852 302.874   1
   3   9 -15-18.6939 168.948   1
  -3  -9  15 229.221 190.298   1
  -3   9  15 70.5617 309.018   1
   3  -9 -14 807.211 327.030   1
  -3  -9  14 1057.13 181.831   1
  -3   9  14 276.734 333.254   1
   3   9 -14 695.199 170.901   1
  -3  -9  13 2661.63 266.869   1
   3   9 -13 2888.13 268.780   1
   3  -9 -12 4173.44 425.931   1
  -3   9  12 3196.99 426.186   1
  -3   9  11 477.977 293.939   1
  -3  -9  11 241.537 134.305   1
   3  -9 -11 416.357 272.451   1
   3   9 -11 464.909 134.104   1
   3   9 -10 5119.33 400.076   1
   3  -9 -10 5337.41 478.383   1
  -3   9  10 4949.83 481.390   1
  -3  -9  10 5657.47 404.263   1
   3  -9  -9 5568.51 483.788   1
  -3  -9   9 5137.83 391.861   1
   3   9  -9 5353.64 390.174   1
  -3   9   9 4667.47 485.003   1
   3   9  -8 2874.01 230.180   1
   3  -9  -8 2740.95 313.136   1
  -3   9   8 2253.67 320.432   1
  -3  -9   8 2725.74 225.408   1
   3   9  -7 3205.04 252.245   1
  -3  -9   7 3140.47 248.100   1
   3   9  -6 22911.6 1559.02   1
  -3  -9   6 22652.6 1558.68   1
  -3   9   6 22500.8 1608.56   1
  -3   9   5 473.628 209.649   1
   3  -9  -5 66.1756 188.736   1
  -3  -9   5 436.094 99.1397   1
   3   9  -5 367.409 103.052   1
  -3   9   4 1586.10 249.423   1
   3   9  -4 1566.79 174.970   1
  -3  -9   4 2080.28 170.973   1
   3  -9  -4 1736.60 227.222   1
   3   9  -3 34.3239 110.166   1
  -3  -9   3-21.3669 104.603   1
   3  -9  -3 227.092 150.754   1
   3  -9  -2 9834.98 714.630   1
  -3  -9   2 10483.2 699.246   1
  -3   9   2 9085.96 715.470   1
   3   9  -2 9480.83 702.276   1
  -3   9   1 436.017 153.717   1
   3  -9  -1 1019.54 155.785   1
  -3  -9   0 7600.95 544.866   1
   3   9   0 6996.24 545.909   1
   3  -9   1 562.718 123.246   1
   3   9   1 1112.23 167.855   1
  -3  -9  -1 989.574 163.047   1
  -3   9  -1 977.400 135.098   1
   3   9   2 9541.40 721.090   1
  -3   9  -2 9661.72 694.865   1
  -3  -9  -2 9705.19 722.146   1
   3  -9   2 10125.0 694.971   1
   3   9   3 243.875 151.985   1
  -3   9  -3 18.6033 94.6175   1
  -3  -9  -3-58.3938 149.202   1
   3  -9   3 63.3910 93.7837   1
   3  -9   4 1905.51 170.292   1
  -3  -9  -4 2490.25 258.488   1
  -3   9  -4 2079.15 173.407   1
   3  -9   5 461.445 84.7602   1
   3   9   5 693.495 193.997   1
  -3   9  -5 543.298 85.9675   1
   3   9   6 22166.1 1620.87   1
   3  -9   6 23242.3 1567.82   1
  -3   9  -6 23018.6 1566.90   1
  -3  -9  -6 22484.8 1618.56   1
   3  -9   7 3156.36 235.734   1
  -3   9  -7 3182.34 235.217   1
   3   9   8 1884.61 313.326   1
   3  -9   8 2366.44 184.778   1
   3  -9   9 4764.49 350.464   1
   3   9   9 5124.96 450.770   1
  -3  -9  -9 4608.35 447.168   1
  -3   9  -9 4809.27 348.634   1
   3  -9  10 4948.14 376.719   1
  -3  -9 -10 4759.53 456.836   1
   3   9  10 5415.75 486.252   1
  -3   9 -10 5289.59 375.722   1
   3   9  11 799.579 282.280   1
   3  -9  11 236.046 119.360   1
  -3   9 -11 453.680 113.058   1
  -3  -9 -11 375.788 266.470   1
   3   9  12 3088.93 378.159   1
  -3   9 -12 3176.32 255.641   1
   3  -9  12 2749.80 256.573   1
  -3  -9 -12 2437.05 336.724   1
   3   9  14 1047.02 286.324   1
   3  -9  14 778.013 181.472   1
  -3  -9 -14 1100.02 267.068   1
  -3   9 -14 919.288 182.962   1
   3   9  15 34.3048 346.774   1
   3  -9  15 18.0966 167.089   1
  -3  -9 -15 729.744 324.678   1
  -3   9 -15 197.477 166.679   1
   3   9  16 69.0522 276.329   1
   3  -9  16 570.958 199.136   1
  -3   9 -16 634.221 202.682   1
  -3  -9 -16 162.144 265.372   1
   3   9  17 871.804 354.636   1
  -3   9 -17 326.623 199.770   1
  -3  -9 -17 296.870 334.061   1
   3   9  18 983.410 316.273   1
  -3  -9 -18 970.854 305.026   1
   3   9  19-35.3491 368.244   1
  -3  -9 -19-404.557 334.578   1
   3   9  20 744.078 352.303   1
  -3  -9 -20 1085.11 335.501   1
   3   9  21-70.7533 360.690   1
  -3  -9 -21 644.725 347.582   1
   3   9  22 667.744 357.181   1
  -3  -9 -22-67.8543 340.097   1
   3   9  24 656.047 388.427   1
  -3  -9 -24 1045.59 381.038   1
  -3  -9 -26 586.667 386.877   1
  -3  10  25 727.190 389.243   1
   3 -10 -25 609.605 375.100   1
  -3  10  24-211.841 349.627   1
   3 -10 -24-98.3256 355.340   1
  -3  10  23-35.8434 339.099   1
   3 -10 -23-66.8105 324.784   1
  -3  10  22-72.4975 368.064   1
   3 -10 -22 373.333 332.895   1
  -3  10  21 146.191 386.419   1
   3 -10 -21-137.347 355.830   1
  -3  10  19 1471.22 379.210   1
   3 -10 -19 1310.89 338.885   1
  -3  10  18-403.271 379.381   1
   3 -10 -18 481.508 363.150   1
  -3  10  17 839.745 326.716   1
   3 -10 -17 546.749 287.052   1
   3  10 -16 73.2294 174.573   1
  -3  10  16 542.171 365.222   1
   3 -10 -16-135.315 322.912   1
   3  10 -15 264.839 172.519   1
   3 -10 -15 300.437 323.034   1
  -3 -10  15 353.635 172.399   1
  -3  10  15 286.096 351.160   1
   3 -10 -14 853.435 310.158   1
  -3  10  14 984.642 315.829   1
   3  10 -13 142.262 134.229   1
  -3  10  13 103.317 277.850   1
  -3 -10  13 351.962 142.399   1
   3 -10 -13-257.160 256.222   1
  -3 -10  12 4173.06 304.128   1
   3  10 -12 3453.22 297.793   1
  -3  10  12 3764.20 407.402   1
   3 -10 -12 2917.28 388.180   1
   3  10 -11 1228.11 145.870   1
  -3 -10  11 947.427 140.673   1
   3 -10 -11 701.458 268.928   1
   3  10 -10 6491.61 454.879   1
  -3 -10  10 6294.74 454.278   1
   3 -10 -10 5343.57 548.171   1
  -3  10  10 6278.73 567.922   1
  -3  10   9 608.289 255.941   1
   3 -10  -9 113.825 236.678   1
  -3 -10   9 579.320 98.7582   1
   3  10  -9 700.512 108.185   1
   3  10  -8 4761.32 353.356   1
   3 -10  -8 5978.55 456.198   1
  -3 -10   8 4745.27 351.155   1
  -3  10   8 4744.50 461.993   1
  -3  10   7 221.914 242.938   1
   3 -10  -7 286.515 224.841   1
   3  10  -7-7.18887 84.0128   1
  -3 -10   7 195.045 80.8764   1
   3  10  -6 1845.75 170.682   1
  -3 -10   6 1814.22 163.656   1
   3 -10  -6 1944.62 267.199   1
  -3  10   5 570.782 225.305   1
   3  10  -5 416.623 109.589   1
  -3 -10   5 663.969 105.985   1
   3 -10  -5 690.560 200.953   1
   3  10  -4 3423.05 312.388   1
  -3  10   4 4310.82 370.311   1
  -3 -10   4 4218.16 312.208   1
   3 -10  -4 4598.45 372.998   1
   3  10  -3-83.4642 113.587   1
  -3 -10   3 56.3309 108.434   1
   3 -10  -3-239.758 179.835   1
   3 -10  -2 50973.5 3548.85   1
  -3  10   2 50566.5 3553.80   1
   3  10  -2 50667.0 3539.33   1
  -3 -10   2 54527.8 3537.58   1
  -3  10   1 1194.15 181.950   1
   3 -10  -1 946.748 163.694   1
  -3 -10   0-48.0140 135.124   1
   3  10   0-150.091 137.027   1
  -3  10   0 266.951 132.869   1
   3 -10   0-59.8384 137.745   1
   3  10   1 1081.87 191.756   1
  -3 -10  -1 1368.87 182.222   1
   3  10   2 53138.4 3596.72   1
  -3 -10  -2 54442.8 3595.18   1
  -3  10  -2 52079.4 3573.29   1
   3 -10   2 51450.7 3572.40   1
  -3 -10  -3-82.3445 173.823   1
   3  10   3-191.837 177.182   1
  -3  10  -3-29.0206 99.3964   1
   3 -10   3 18.5969 95.1178   1
   3 -10   4 4381.51 318.232   1
  -3  10  -4 4421.65 319.653   1
   3  10   4 4030.89 390.315   1
  -3 -10  -4 3882.15 382.732   1
  -3  10  -5 615.714 81.5556   1
  -3 -10  -5 469.300 207.740   1
   3 -10   5 607.496 79.0526   1
  -3 -10  -6 1633.42 255.082   1
  -3 -10  -7-360.572 224.597   1
   3  10   7 189.823 227.511   1
   3  10   8 4777.46 460.797   1
  -3 -10  -9 1390.83 272.673   1
   3  10   9 680.030 248.423   1
  -3 -10 -10 6412.81 541.376   1
   3  10  10 5800.35 551.854   1
  -3  10 -11 743.416 87.4803   1
   3 -10  11 625.298 84.7306   1
  -3  10 -12 3186.43 235.753   1
   3 -10  12 2526.33 237.197   1
  -3 -10 -12 3786.94 389.483   1
   3  10  12 3450.26 414.810   1
  -3 -10 -13-182.662 242.470   1
   3 -10  13 91.8143 126.299   1
  -3  10 -13 57.9182 113.867   1
   3  10  13-67.3021 287.844   1
  -3 -10 -14 438.434 301.744   1
   3 -10  14 975.383 170.164   1
   3  10  14 717.874 329.645   1
  -3  10 -14 1335.15 164.990   1
  -3 -10 -15 194.071 310.065   1
   3  10  15 241.061 344.431   1
  -3 -10 -16 65.8248 276.172   1
   3  10  16-347.954 294.549   1
  -3 -10 -17 735.452 344.049   1
   3  10  17 1158.52 374.947   1
  -3 -10 -18 67.3984 316.606   1
   3  10  18 106.001 313.744   1
  -3 -10 -19 914.446 334.629   1
   3  10  19 638.098 378.579   1
  -3 -10 -21-169.643 313.017   1
   3  10  21 35.2642 313.727   1
  -3 -10 -22-203.942 371.139   1
   3  10  22 982.592 386.638   1
  -3 -10 -23 644.743 332.894   1
   3  10  23-312.568 348.928   1
  -3 -10 -24 267.151 375.691   1
   3  10  24 307.665 377.345   1
  -3 -10 -25 426.212 350.186   1
   3  10  25-133.519 350.591   1
   3 -11 -25 94.9452 331.899   1
  -3  11  25 170.784 380.986   1
   3 -11 -24 810.344 361.874   1
  -3  11  24 1256.99 412.747   1
   3 -11 -23-66.2364 368.424   1
  -3  11  23 284.278 397.799   1
   3 -11 -22 1342.79 388.597   1
  -3  11  22 432.376 415.420   1
   3 -11 -21 579.287 367.086   1
  -3  11  21 327.539 363.243   1
   3 -11 -20 1240.04 346.953   1
  -3  11  20 1943.14 416.345   1
   3 -11 -19 1105.43 377.160   1
  -3  11  19-36.7689 374.966   1
   3 -11 -18 1001.63 326.371   1
  -3  11  18 1951.63 386.821   1
   3 -11 -17 172.017 335.104   1
  -3  11  17 1613.99 397.604   1
   3 -11 -15 405.515 299.865   1
  -3  11  15 1408.15 329.707   1
   3  11 -14 577.956 137.582   1
   3 -11 -14 1066.16 332.095   1
  -3  11  14 533.994 327.629   1
  -3 -11  13 530.869 107.468   1
   3  11 -13 317.717 112.292   1
  -3  11  13 559.703 347.490   1
   3 -11 -13 425.414 313.653   1
  -3 -11  12 3734.31 294.491   1
   3  11 -12 4360.97 300.445   1
   3 -11 -11 2687.33 355.260   1
  -3  11  11 2337.15 346.002   1
   3 -11 -10 1062.03 297.640   1
  -3  11  10 1783.60 326.403   1
   3 -11  -9 410.720 258.811   1
  -3  11   8 6553.99 588.303   1
   3 -11  -8 6945.28 580.387   1
   3  11  -7 110.155 58.8725   1
   3 -11  -7-26.9306 245.669   1
  -3  11   7-115.113 258.531   1
  -3 -11   7-28.2875 49.5412   1
  -3 -11   6 1336.03 130.956   1
   3  11  -6 1408.42 134.734   1
   3  11  -5 487.298 101.085   1
  -3 -11   5 393.493 102.491   1
  -3  11   5 492.940 221.936   1
   3  11  -4 218.124 109.842   1
  -3 -11   4 248.270 109.540   1
  -3  11   4 387.899 222.234   1
   3  11  -3 172.615 130.496   1
  -3 -11   3 117.628 121.328   1
  -3  11   3-135.005 200.641   1
   3 -11  -3 42.2569 188.787   1
  -3  11   2 3763.30 336.690   1
   3 -11  -2 3511.87 332.282   1
   3 -11  -1 358.215 162.577   1
   3  11  -1 15.9257 133.414   1
  -3 -11   1-15.3038 142.866   1
  -3  11   1 75.1153 171.417   1
   3  11   0 9843.13 697.843   1
  -3 -11   0 8410.79 695.146   1
   3 -11   0 10045.3 692.619   1
  -3  11   0 9512.06 694.257   1
   3  11   1-57.8004 171.344   1
  -3 -11  -1 353.325 171.839   1
   3  11   2 3659.68 345.980   1
  -3 -11  -2 3578.40 325.014   1
   3 -11   2 3613.96 283.117   1
  -3  11  -2 3241.19 287.973   1
   3  11   3-67.4999 182.922   1
  -3 -11  -3 173.697 195.245   1
   3 -11   3 56.9606 101.737   1
  -3  11  -3 266.826 104.710   1
   3 -11   4 356.938 90.0899   1
  -3  11  -4 287.725 89.7776   1
   3  11   4 289.195 222.543   1
   3  11   5 255.629 230.288   1
   3  11   6 1429.19 274.746   1
  -3 -11  -6 1454.81 265.816   1
   3  11   7 225.764 259.958   1
  -3 -11  -7 26.5473 221.780   1
  -3 -11  -8 6067.08 521.637   1
   3  11   9 60.4468 239.103   1
  -3 -11  -9 228.990 249.702   1
   3  11  10 1249.37 315.497   1
  -3 -11 -10 1232.83 296.512   1
   3  11  11 2276.87 344.849   1
   3  11  12 4632.16 500.627   1
  -3 -11 -12 5617.82 488.272   1
  -3 -11 -13 343.824 302.172   1
   3  11  13 682.388 352.049   1
  -3 -11 -14 322.978 308.859   1
   3  11  14 825.285 346.165   1
  -3 -11 -15-32.8938 263.993   1
   3  11  15 243.430 289.112   1
  -3 -11 -17 640.586 344.907   1
   3  11  17 883.749 378.773   1
  -3 -11 -18 2305.33 348.518   1
   3  11  18 1135.55 340.541   1
  -3 -11 -19 101.954 343.528   1
   3  11  19 816.738 375.553   1
  -3 -11 -20 2007.51 381.665   1
   3  11  20 742.661 394.783   1
  -3 -11 -21-33.8845 314.884   1
   3  11  21-35.0990 323.191   1
  -3 -11 -22 641.793 373.424   1
   3  11  22 871.828 401.324   1
  -3 -11 -23 1075.06 377.199   1
   3  11  23 962.921 401.853   1
  -3 -11 -24 263.732 348.421   1
   3  11  24 642.008 346.354   1
  -3 -11 -25 356.240 390.577   1
   3  11  25 230.454 398.742   1
  -3  12  24-34.4632 373.641   1
   3 -12 -24 351.272 362.950   1
  -3  12  22 572.148 385.046   1
   3 -12 -22-166.648 317.106   1
  -3  12  20 804.223 396.430   1
   3 -12 -20 1061.09 380.659   1
  -3  12  19-36.7895 375.290   1
   3 -12 -19 380.215 339.619   1
  -3  12  18 811.363 385.579   1
   3 -12 -18 1212.25 364.440   1
  -3  12  17 627.306 390.748   1
   3 -12 -17-311.483 337.092   1
  -3  12  16 1799.75 379.635   1
   3 -12 -16 1860.38 339.449   1
  -3  12  15 364.342 360.310   1
  -3  12  14 396.406 358.948   1
   3 -12 -14 202.798 324.251   1
   3 -12 -13-99.8884 318.899   1
  -3  12  12-348.499 334.539   1
   3 -12 -12 719.035 327.890   1
  -3  12  10 6941.51 581.374   1
   3 -12 -10 5948.56 561.193   1
  -3  12   9 192.983 274.477   1
   3 -12  -9 694.785 265.124   1
  -3  12   8 4811.13 501.404   1
   3 -12  -8 5810.02 503.716   1
  -3  12   7-387.832 258.493   1
   3 -12  -7 500.192 242.288   1
  -3  12   6 1283.47 267.745   1
   3 -12  -6 1376.21 264.776   1
   3  12  -5 3063.61 241.943   1
   3  12  -4 2912.73 233.822   1
  -3  12   4 2279.12 319.586   1
   3 -12  -4 2392.07 302.519   1
   3 -12  -3 1244.18 231.691   1
  -3  12   3 637.362 227.497   1
   3  12  -3 813.121 152.906   1
  -3  12   2 2399.90 273.359   1
   3 -12  -2 2455.27 271.690   1
  -3  12   1 4784.91 417.631   1
   3 -12  -1 4928.15 415.409   1
   3  12  -1 5073.28 401.739   1
   3  12   0 93.7729 165.287   1
  -3  12   0 175.677 161.580   1
   3 -12   0 16.6902 157.181   1
   3 -12   1 3872.60 353.831   1
   3  12   1 4741.97 387.438   1
  -3  12  -1 4755.11 362.021   1
   3 -12   2 2709.63 251.470   1
   3  12   2 3089.33 315.562   1
  -3  12  -2 2956.90 256.410   1
   3  12   3 763.552 223.055   1
  -3  12  -3 787.393 131.559   1
  -3 -12  -3 677.329 223.271   1
   3 -12   3 977.305 129.356   1
   3  12   4 2283.09 306.601   1
   3 -12   4 2245.40 192.744   1
  -3  12  -4 2507.88 195.673   1
  -3 -12  -4 3013.34 308.995   1
   3  12   6 1007.97 269.675   1
  -3 -12  -6 1394.88 252.892   1
   3  12   7 580.284 254.182   1
  -3 -12  -7 439.626 237.992   1
  -3 -12  -8 6337.68 524.452   1
   3  12   8 5607.66 535.465   1
   3  12   9 872.798 289.744   1
  -3 -12  -9 439.147 264.519   1
   3  12  10 5761.35 565.977   1
  -3 -12 -10 6447.84 551.918   1
  -3 -12 -12 189.239 278.061   1
   3  12  13 171.878 285.984   1
  -3 -12 -13 193.723 266.810   1
   3  12  14 452.173 327.573   1
   3  12  15 35.1202 340.538   1
  -3 -12 -15 634.365 332.881   1
   3  12  16 2548.39 421.274   1
  -3 -12 -16 1890.44 390.311   1
   3  12  17 35.5674 325.095   1
  -3 -12 -17 101.906 308.729   1
   3  12  18 711.934 337.663   1
  -3 -12 -18 681.349 314.301   1
   3  12  19 426.033 385.771   1
  -3 -12 -19 408.685 350.436   1
   3  12  20 528.672 383.359   1
  -3 -12 -20 1361.03 376.327   1
   3  12  22 207.802 362.605   1
  -3 -12 -22 1116.82 384.619   1
   3  12  24-298.749 343.390   1
  -3 -12 -24-195.581 336.728   1
   3 -13 -23 32.2096 366.019   1
  -3  13  23 243.378 412.009   1
   3 -13 -22 361.988 350.370   1
  -3  13  22-354.458 351.405   1
   3 -13 -21 201.335 320.025   1
  -3  13  21 576.030 385.661   1
  -3  13  20 728.557 411.214   1
  -3  13  19 477.702 363.982   1
   3 -13 -17 104.328 312.483   1
   3 -13 -16 1249.28 348.214   1
  -3  13  16 517.327 365.465   1
   3 -13 -15-34.5282 328.923   1
  -3  13  15 36.7539 360.276   1
   3 -13 -14-171.232 311.031   1
  -3  13  14 765.219 376.845   1
   3 -13 -13 642.909 325.610   1
  -3  13  13 1836.27 373.014   1
   3 -13 -12 1964.86 364.584   1
  -3  13  12 2411.00 397.570   1
   3 -13 -11 588.297 292.322   1
  -3  13  11-139.169 295.466   1
   3 -13  -9 123.791 254.290   1
  -3  13   9-99.1884 289.410   1
   3 -13  -8 328.318 256.098   1
  -3  13   8 608.733 277.552   1
   3 -13  -7 573.469 266.374   1
  -3  13   7-154.468 265.791   1
   3 -13  -6 3428.90 369.054   1
  -3  13   6 3792.00 391.744   1
   3 -13  -5-26.1714 230.775   1
  -3 -13   5 220.943 72.3154   1
   3  13  -5 154.686 77.9062   1
  -3  13   5 28.0682 252.899   1
   3  13  -4 4744.94 366.599   1
  -3 -13   4 4737.27 362.933   1
  -3  13   4 5468.17 443.577   1
   3 -13  -4 4850.90 427.857   1
   3 -13  -3 1095.20 218.800   1
  -3 -13   3 1069.81 147.322   1
   3  13  -3 725.064 156.415   1
  -3  13   3 791.129 227.739   1
   3 -13  -2 1046.38 220.857   1
  -3 -13   2 1093.57 180.748   1
   3  13  -2 1444.95 192.424   1
  -3  13   2 969.737 216.668   1
   3 -13  -1 59.4217 174.534   1
  -3 -13   1 133.429 158.275   1
  -3  13   1 145.340 194.393   1
   3  13  -1 390.949 171.200   1
  -3  13   0 24527.6 1743.47   1
  -3 -13   0 25486.4 1744.67   1
   3 -13   0 27137.2 1744.49   1
   3  13   0 22866.4 1747.45   1
  -3  13  -1 106.953 154.309   1
   3  13   1 108.310 189.964   1
   3 -13   1 235.037 143.753   1
  -3 -13  -1 223.762 190.069   1
  -3  13  -2 996.377 169.180   1
   3 -13   2 1175.21 159.759   1
   3  13   2 911.804 243.706   1
  -3 -13  -2 1603.06 232.410   1
   3  13   3 694.819 217.919   1
  -3  13  -3 912.136 138.500   1
   3 -13   3 1012.84 139.953   1
  -3  13  -4 3706.17 258.055   1
   3 -13   4 3396.54 254.895   1
   3  13   5-27.6586 239.782   1
  -3 -13  -5 286.731 231.595   1
   3  13   6 3703.11 382.468   1
  -3 -13  -6 3070.65 361.252   1
   3  13   7-120.019 251.446   1
  -3 -13  -7 480.230 234.648   1
   3  13   8-317.097 279.831   1
  -3 -13  -8 229.524 246.987   1
   3  13   9 65.0882 289.512   1
  -3 -13  -9 446.991 269.889   1
   3  13  11 168.992 325.923   1
  -3 -13 -11 412.674 297.279   1
   3  13  12 2162.49 402.363   1
  -3 -13 -12 2792.21 388.343   1
   3  13  13 1148.30 361.641   1
  -3 -13 -13 1091.22 320.722   1
   3  13  14 175.881 320.279   1
  -3 -13 -14 402.376 303.621   1
   3  13  15 106.465 317.730   1
  -3 -13 -15 203.089 299.480   1
  -3 -13 -16 477.137 298.838   1
   3  13  17 107.192 354.844   1
  -3 -13 -17 68.3722 310.724   1
   3  13  19 177.095 370.976   1
   3  13  20 387.693 373.849   1
  -3 -13 -20-34.1285 330.875   1
   3  13  21 174.273 347.910   1
  -3 -13 -21 476.692 329.022   1
   3  13  22 925.530 391.370   1
  -3 -13 -22 368.379 361.639   1
   3  13  23 1272.06 413.144   1
  -3 -13 -23 591.568 396.055   1
   3 -14 -22 714.925 380.250   1
   3 -14 -21-33.1729 319.002   1
  -3  14  21 786.052 389.414   1
   3 -14 -20-270.361 352.821   1
  -3  14  20 543.862 418.899   1
   3 -14 -19 307.500 341.830   1
  -3  14  19 183.350 362.183   1
   3 -14 -18 449.836 368.131   1
  -3  14  18 221.717 396.295   1
   3 -14 -16 1530.67 370.819   1
  -3  14  16 668.760 378.213   1
   3 -14 -15 763.666 356.901   1
  -3  14  15 1334.67 404.500   1
   3 -14 -13 755.604 341.422   1
  -3  14  13-36.5305 359.548   1
   3 -14 -12 743.164 327.048   1
  -3  14  12 685.492 330.169   1
   3 -14 -11 498.618 302.354   1
  -3  14  11 816.794 338.768   1
   3 -14 -10 1232.67 316.533   1
  -3  14  10 974.712 346.742   1
   3 -14  -9 284.889 265.363   1
  -3  14   9 441.757 311.479   1
   3 -14  -8 2973.24 392.971   1
  -3  14   8 4095.77 421.372   1
   3 -14  -7 473.428 261.264   1
  -3  14   7 894.585 300.247   1
   3 -14  -6-228.013 247.449   1
  -3  14   6 397.290 263.103   1
   3 -14  -5 435.600 231.746   1
  -3  14   5 145.301 244.015   1
  -3 -14   4 6064.15 395.590   1
   3  14  -4 4576.55 392.736   1
   3 -14  -3-24.4777 197.884   1
  -3 -14   3 123.476 131.376   1
   3  14  -3 64.9969 134.606   1
  -3  14   3 77.6294 201.505   1
   3 -14  -2 411.848 198.221   1
  -3 -14   2 343.894 147.453   1
   3  14  -2 161.391 157.957   1
  -3  14   2 144.543 215.915   1
   3 -14  -1 1224.76 218.186   1
  -3 -14   1 1096.94 183.458   1
  -3  14   1 887.430 222.902   1
   3  14   0 21.0526 178.222   1
  -3  14   0 19.1967 174.873   1
   3 -14   0 182.156 164.684   1
  -3 -14   0 95.0842 174.217   1
   3  14   1 563.975 211.186   1
  -3  14  -1 780.307 166.774   1
   3 -14   1 693.060 162.204   1
  -3 -14  -1 721.924 199.418   1
   3  14   2 437.675 218.864   1
  -3 -14  -2 160.304 197.618   1
  -3  14  -2 185.385 138.110   1
   3 -14   2 152.112 126.616   1
  -3 -14  -3 463.635 205.177   1
  -3  14  -3 55.7234 107.920   1
   3 -14   3 17.7640 100.795   1
   3  14   3-25.9198 217.448   1
  -3 -14  -4 5692.88 492.591   1
   3  14   4 5903.86 517.297   1
   3  14   5 29.3371 264.601   1
  -3 -14  -5-132.659 230.843   1
   3  14   6 487.134 270.902   1
  -3 -14  -6 278.831 230.982   1
   3  14   7 631.251 295.294   1
  -3 -14  -7 404.720 265.430   1
   3  14   8 2591.04 386.395   1
  -3 -14  -8 3160.57 369.008   1
   3  14  10-67.5590 311.912   1
  -3 -14 -10 926.577 306.379   1
   3  14  11 68.7399 324.340   1
  -3 -14 -11 620.811 300.169   1
   3  14  12 941.769 349.816   1
  -3 -14 -12 829.539 330.683   1
   3  14  13 776.640 369.200   1
  -3 -14 -13 336.389 319.154   1
   3  14  14 997.512 369.693   1
  -3 -14 -14 1121.34 341.801   1
   3  14  15 931.376 381.654   1
  -3 -14 -15 239.560 330.396   1
   3  14  16 466.391 378.165   1
  -3 -14 -16 826.024 357.325   1
   3  14  18 320.481 377.955   1
  -3 -14 -18 206.273 333.023   1
   3  14  19 460.925 361.557   1
  -3 -14 -19 721.260 334.701   1
  -3 -14 -20 205.684 339.051   1
  -3 -14 -21 168.675 352.325   1
   3  14  22 508.757 397.997   1
  -3 -14 -22 1025.63 385.290   1
  -3  15  22 518.515 420.576   1
   3 -15 -22 192.650 360.137   1
  -3  15  21 176.958 386.997   1
   3 -15 -21 327.910 339.765   1
  -3  15  20 900.874 417.985   1
   3 -15 -20 936.465 379.489   1
  -3  15  18 1772.75 442.292   1
   3 -15 -18 619.458 369.347   1
  -3  15  17 186.004 380.799   1
   3 -15 -17 312.091 333.067   1
  -3  15  16 186.720 351.042   1
   3 -15 -16 1322.74 344.192   1
  -3  15  15-74.7460 348.097   1
   3 -15 -15-243.838 327.395   1
  -3  15  14 1975.89 422.047   1
   3 -15 -14 2987.08 403.623   1
  -3  15  12 1468.20 379.106   1
   3 -15 -12 1197.16 325.592   1
  -3  15  11 724.712 362.797   1
   3 -15 -11 1553.14 332.344   1
  -3  15  10 427.500 318.736   1
   3 -15 -10 165.306 288.246   1
  -3  15   9 488.345 312.520   1
   3 -15  -9 452.454 293.731   1
  -3  15   8 780.386 324.515   1
   3 -15  -8 1164.67 293.205   1
  -3  15   7 32.8151 283.226   1
   3 -15  -7 550.836 277.792   1
  -3  15   6 2335.99 342.861   1
   3 -15  -6 2422.76 333.349   1
  -3  15   5-90.7018 254.147   1
   3 -15  -5 170.416 252.673   1
   3 -15  -4 243.377 242.560   1
  -3 -15   4 112.702 88.8176   1
   3  15  -4 29.8454 99.0278   1
  -3  15   4 343.911 249.933   1
   3 -15  -3-205.041 219.267   1
  -3 -15   3 49.3156 137.019   1
   3  15  -3 76.5572 138.887   1
  -3  15   3 352.243 233.781   1
   3 -15  -2 95.3742 215.909   1
  -3 -15   2 124.771 160.829   1
   3  15  -2 327.697 173.818   1
  -3  15   2 299.723 232.535   1
   3 -15  -1 734.796 213.080   1
  -3 -15   1 347.308 180.870   1
  -3  15   1 158.814 211.997   1
   3  15  -1 460.411 189.601   1
   3  15   0 1145.00 229.257   1
  -3  15   0 1045.87 215.707   1
   3 -15   0 469.066 189.841   1
  -3 -15   0 636.317 212.945   1
   3  15   1 47.4460 211.068   1
  -3  15  -1 211.374 159.207   1
   3 -15   1 127.907 155.802   1
  -3 -15  -1 470.883 208.832   1
  -3 -15  -2 216.535 212.225   1
  -3  15  -2 39.8456 141.133   1
   3 -15   2 64.1586 132.149   1
  -3  15  -3 322.886 105.341   1
   3 -15   3 165.098 105.173   1
   3  15   4 373.828 269.778   1
  -3 -15  -4-80.9678 239.766   1
   3  15   5 451.032 275.048   1
  -3 -15  -5 338.809 259.393   1
   3  15   6 3645.40 413.888   1
  -3 -15  -6 3210.91 388.746   1
   3  15   7-418.528 295.605   1
  -3 -15  -7-243.527 267.904   1
   3  15   8 694.301 313.842   1
  -3 -15  -8 848.324 301.792   1
   3  15   9 169.209 304.487   1
  -3 -15  -9 321.723 273.345   1
   3  15  10 275.973 304.422   1
  -3 -15 -10-262.978 288.916   1
   3  15  11 525.986 328.616   1
  -3 -15 -11 969.698 323.649   1
   3  15  12 568.163 355.030   1
  -3 -15 -12 1658.70 361.792   1
   3  15  14 1981.02 399.288   1
  -3 -15 -14 2446.97 385.027   1
   3  15  15 288.705 332.224   1
  -3 -15 -15 276.881 323.351   1
   3  15  16 180.123 353.453   1
  -3 -15 -16 554.602 324.260   1
   3  15  17 465.974 361.570   1
  -3 -15 -17-311.464 318.091   1
   3  15  18 1213.83 390.352   1
  -3 -15 -18 553.165 361.046   1
   3  15  19 35.3548 364.958   1
  -3 -15 -19 310.852 350.720   1
   3  15  20 487.512 386.540   1
  -3 -15 -20 408.143 384.275   1
   3  15  21 342.087 411.229   1
  -3 -15 -21-66.7419 372.694   1
   3  15  22-132.701 391.559   1
  -3 -15 -22 819.810 383.552   1
  -3  16  21-419.015 388.395   1
   3 -16 -21 291.607 324.287   1
  -3  16  19 436.066 387.705   1
   3 -16 -19 33.6757 329.342   1
  -3  16  17 186.193 391.027   1
   3 -16 -17 449.323 348.802   1
  -3  16  16 562.500 388.730   1
   3 -16 -16 382.895 328.460   1
  -3  16  15 564.533 384.123   1
   3 -16 -15 279.555 344.225   1
  -3  16  14 527.162 361.641   1
   3 -16 -14 314.581 318.869   1
  -3  16  13 375.411 355.657   1
   3 -16 -13 209.113 308.772   1
  -3  16  11 36.9221 342.865   1
   3 -16 -11 889.401 316.751   1
  -3  16  10 947.130 356.958   1
   3 -16 -10 539.946 322.445   1
  -3  16   9-428.376 308.615   1
   3 -16  -9 298.044 270.843   1
  -3  16   7 1047.00 301.488   1
   3 -16  -7 126.442 264.099   1
  -3  16   6 32.6483 295.015   1
   3 -16  -6 61.3408 279.796   1
  -3  16   5 250.308 280.204   1
   3 -16  -5 88.4769 263.627   1
  -3  16   4 1821.09 327.804   1
   3 -16  -4 2061.94 309.845   1
   3  16  -3 830.613 159.800   1
   3 -16  -2 2970.01 328.207   1
  -3 -16   2 3025.72 270.088   1
   3  16  -2 2062.45 268.496   1
  -3  16   2 2072.34 320.891   1
   3 -16  -1 894.950 230.228   1
  -3  16   1 681.758 239.973   1
   3  16  -1 1008.32 223.861   1
  -3 -16   1 1084.45 211.850   1
   3  16   0 134.933 214.235   1
   3 -16   0-19.2762 171.813   1
  -3  16   0-19.9979 191.492   1
  -3 -16   0-21.5135 198.459   1
   3  16   1 1113.42 257.980   1
   3 -16   1 663.005 180.759   1
  -3  16  -1 775.185 190.151   1
  -3 -16  -1 519.159 234.516   1
   3  16   2 2558.93 322.172   1
  -3 -16  -2 2717.77 308.191   1
   3 -16   2 1895.09 203.872   1
  -3  16  -2 1774.18 218.318   1
  -3 -16  -3 567.206 238.862   1
  -3  16  -3 569.234 85.8948   1
   3  16   3 906.807 264.485   1
   3  16   4 2530.96 336.513   1
  -3 -16  -4 2524.93 337.010   1
   3  16   5 559.079 272.897   1
  -3 -16  -5-59.1933 252.574   1
   3  16   6 225.430 283.556   1
  -3 -16  -6 276.063 260.667   1
   3  16   7 99.5285 289.279   1
  -3 -16  -7 94.9156 264.834   1
   3  16   8 442.241 318.712   1
  -3 -16  -8 454.093 297.424   1
   3  16   9-69.4413 311.300   1
  -3 -16  -9 66.3452 302.032   1
   3  16  10-176.434 313.969   1
  -3 -16 -10 370.871 304.130   1
   3  16  11 786.279 334.941   1
  -3 -16 -11 513.031 316.163   1
   3  16  13 398.930 345.035   1
  -3 -16 -13-69.5765 310.242   1
   3  16  14 290.659 345.379   1
  -3 -16 -14 244.629 316.885   1
   3  16  15 217.634 345.540   1
  -3 -16 -15-175.017 311.376   1
   3  16  16 435.013 380.843   1
  -3 -16 -16 947.874 354.021   1
   3  16  17 360.129 374.509   1
  -3 -16 -17 35.1828 342.285   1
   3  16  19 210.671 392.544   1
  -3 -16 -19 376.779 368.251   1
   3  16  21 167.488 393.026   1
  -3 -16 -21 960.336 352.822   1
  -3  17  20-281.376 421.453   1
   3 -17 -20-32.8239 356.801   1
  -3  17  18 585.843 379.383   1
   3 -17 -18 271.789 330.948   1
  -3  17  16 225.512 399.121   1
   3 -17 -16 417.875 367.298   1
  -3  17  15-37.8456 388.845   1
   3 -17 -15 280.491 347.159   1
  -3  17  14 151.554 386.288   1
   3 -17 -14 457.441 338.202   1
  -3  17  13 985.441 385.853   1
   3 -17 -13 703.177 356.379   1
  -3  17  12 491.094 376.847   1
   3 -17 -12 140.189 320.347   1
  -3  17  11 75.0314 358.469   1
   3 -17 -11 696.275 328.787   1
  -3  17  10 148.034 355.589   1
   3 -17 -10-103.605 312.045   1
  -3  17   9 654.542 354.335   1
   3 -17  -9 306.352 309.756   1
  -3  17   8 925.653 363.810   1
   3 -17  -8 900.994 333.391   1
  -3  17   6 1986.65 375.146   1
   3 -17  -6 2444.80 369.021   1
  -3  17   5-162.349 288.295   1
   3 -17  -5 276.693 272.973   1
  -3  17   4 530.844 282.677   1
   3 -17  -4 383.849 239.959   1
  -3  17   3-116.501 257.064   1
   3 -17  -3 249.486 243.188   1
  -3  17   2 644.144 253.447   1
   3 -17  -2 538.338 233.692   1
  -3  17   1 529.270 223.573   1
   3  17   0-139.882 214.275   1
  -3  17   0 163.685 196.599   1
   3  17   1 541.219 244.178   1
  -3 -17  -1 24.9222 172.136   1
   3  17   3-265.426 248.822   1
  -3 -17  -3 650.139 247.299   1
   3  17   4 92.8649 291.291   1
  -3 -17  -4-89.0567 272.323   1
   3  17   5 451.143 269.158   1
  -3 -17  -5 339.868 261.641   1
   3  17   6 1532.35 332.132   1
  -3 -17  -6 1752.72 314.857   1
   3  17   8 803.789 325.355   1
  -3 -17  -8 838.173 319.780   1
   3  17   9-177.799 329.854   1
  -3 -17  -9 238.814 302.289   1
   3  17  10 504.176 347.233   1
  -3 -17 -10 138.593 307.083   1
   3  17  12 474.910 362.822   1
  -3 -17 -12 740.676 335.661   1
   3  17  13 402.991 357.082   1
  -3 -17 -13 1025.26 354.919   1
   3  17  14 550.901 368.007   1
  -3 -17 -14 462.390 337.027   1
   3  17  15 512.658 376.814   1
  -3 -17 -15 178.879 332.014   1
   3  17  16 145.267 396.676   1
  -3 -17 -16 673.995 362.760   1
   3  17  18 602.796 406.484   1
  -3 -17 -18 138.319 359.178   1
   3  17  20 1184.49 406.713   1
  -3 -17 -20-66.8958 357.613   1
  -3  18  19-71.1687 407.741   1
   3 -18 -19-132.844 346.244   1
  -3  18  18 399.372 403.843   1
   3 -18 -18-271.087 324.485   1
  -3  18  17-184.603 389.274   1
   3 -18 -17 241.194 341.064   1
  -3  18  16 636.025 398.043   1
   3 -18 -16 803.120 344.667   1
  -3  18  15 75.5900 371.223   1
   3 -18 -15 211.598 324.878   1
  -3  18  14 532.804 392.832   1
   3 -18 -14 213.086 338.610   1
  -3  18  13 152.789 360.731   1
   3 -18 -13-35.6451 322.714   1
  -3  18  12 266.611 365.400   1
   3 -18 -12 392.207 335.681   1
  -3  18  11 113.897 366.074   1
   3 -18 -11 71.0737 323.003   1
  -3  18  10 300.817 345.095   1
   3 -18 -10 1092.79 326.355   1
  -3  18   9 669.860 356.959   1
   3 -18  -9 244.921 296.223   1
  -3  18   8 731.428 362.492   1
   3 -18  -8 137.778 320.727   1
  -3  18   7 1037.13 347.815   1
  -3  18   6 69.6741 324.936   1
  -3  18   5 237.159 311.791   1
   3  18   4 225.594 293.269   1
   3  18   5 401.439 313.173   1
   3  18   7 281.503 325.583   1
  -3 -18  -7 1196.90 316.643   1
   3  18   8 35.8456 321.417   1
  -3 -18  -8 557.447 310.606   1
   3  18   9 401.258 345.838   1
  -3 -18  -9 282.679 305.678   1
   3  18  10 847.572 367.618   1
  -3 -18 -10 1249.07 357.018   1
   3  18  11-74.1413 362.790   1
  -3 -18 -11 107.714 326.291   1
   3  18  12 297.534 369.008   1
  -3 -18 -12 145.392 329.387   1
   3  18  13 74.3599 372.865   1
  -3 -18 -13 254.238 351.515   1
   3  18  14 147.919 389.886   1
  -3 -18 -14-108.370 340.529   1
   3  18  15 293.666 392.070   1
  -3 -18 -15 393.951 357.516   1
   3  18  17 784.994 405.712   1
  -3 -18 -17 210.166 360.769   1
   3  18  19 68.8064 377.313   1
  -3 -18 -19 67.3898 345.102   1
  -4   0  26 149.505 284.592   1
   4   0 -26 777.120 369.695   1
  -4   0  25 373.902 346.449   1
   4   0 -25 35.2913 343.366   1
  -4   0  24 522.177 359.037   1
   4   0 -24 1194.63 357.735   1
  -4   0  23 74.0060 346.458   1
   4   0 -23 801.458 347.911   1
  -4   0  21 432.206 332.913   1
   4   0 -21-202.645 299.300   1
   4   0 -20 8290.09 709.219   1
  -4   0  20 8265.69 713.465   1
  -4   0  19 795.721 304.507   1
   4   0 -19 194.367 284.188   1
  -4   0  17 359.233 299.079   1
   4   0 -17-152.864 277.360   1
   4   0 -16 7619.42 621.554   1
  -4   0  16 7216.00 638.612   1
  -4   0  15-426.140 277.161   1
   4   0 -15 284.151 249.256   1
   4   0 -14 544.898 258.106   1
  -4   0  13 222.139 212.796   1
   4   0 -13-233.984 199.772   1
  -4   0  11 448.696 238.160   1
   4   0 -11 140.116 200.148   1
  -4   0  10 2626.55 263.303   1
   4   0 -10 1701.20 249.678   1
  -4   0   9-65.8885 193.862   1
   4   0  -9-62.1804 172.717   1
   4   0  -8 63573.2 4579.06   1
  -4   0   8 71297.4 4587.93   1
   4   0  -7-18.2110 122.506   1
  -4   0   7 133.991 131.415   1
  -4   0   6 6061.67 478.952   1
   4   0  -6 6266.15 476.070   1
   4   0  -5 246.018 142.126   1
  -4   0   5-225.903 167.725   1
   4   0  -4 63073.8 4125.45   1
  -4   0   4 57974.4 4125.49   1
  -4   0   2 141.573 132.740   1
  -4   0   1 137.075 133.905   1
   4   0  -1 208.412 142.756   1
  -4   0   0 195.987 145.833   1
   4   0   0 120.054 142.471   1
  -4   0  -1 24.7441 109.915   1
   4   0   1 98.1418 110.710   1
  -4   0  -2 101.187 124.010   1
   4   0   2-12.8051 109.087   1
  -4   0  -4 57277.3 3772.49   1
   4   0   4 53274.1 3773.47   1
  -4   0  -5 177.555 151.570   1
   4   0   5-46.3091 134.052   1
  -4   0  -6 5837.11 446.957   1
   4   0   6 5633.24 450.789   1
  -4   0  -7-69.3551 141.834   1
   4   0   7-18.5157 141.916   1
   4   0   8 70865.3 4713.20   1
  -4   0  -8 67313.9 4707.94   1
   4   0   9 107.112 182.067   1
  -4   0  -9 243.286 170.468   1
   4   0  10 2420.81 286.454   1
  -4   0 -10 1889.14 264.501   1
   4   0  11 410.283 194.102   1
  -4   0 -11 23.1630 173.693   1
   4   0  12 19814.9 1434.70   1
  -4   0 -12 20504.3 1435.27   1
  -4   0 -13 438.880 233.358   1
  -4   0 -14 977.098 238.531   1
   4   0  14 1155.42 268.167   1
   4   0  15 177.628 258.349   1
  -4   0 -16 6493.87 544.203   1
   4   0  16 6006.68 553.927   1
   4   0  17 411.802 280.065   1
  -4   0 -17 746.786 282.362   1
   4   0  19 238.957 308.477   1
  -4   0 -19-312.742 284.781   1
  -4   0 -20 9142.54 680.426   1
   4   0  20 6685.95 666.494   1
   4   0  21-70.4017 338.011   1
  -4   0 -21 802.993 342.550   1
   4   0  23 144.976 340.558   1
  -4   0 -23 730.251 352.562   1
   4   0  24 876.497 369.222   1
  -4   0 -24 105.748 359.737   1
  -4   0 -26 467.418 376.104   1
   4  -1 -27 416.588 386.675   1
  -4   1  26-37.0055 360.397   1
   4  -1 -26 174.562 366.037   1
  -4   1  25 371.523 345.858   1
   4  -1 -25 489.863 350.327   1
  -4  -1  24 37.4367 340.953   1
  -4   1  24 520.210 342.256   1
   4   1 -24 424.614 354.370   1
   4  -1 -24 803.486 363.327   1
  -4  -1  23 815.162 372.000   1
  -4   1  23 811.939 358.214   1
   4   1 -23 314.703 341.775   1
   4  -1 -23-34.6002 316.394   1
  -4  -1  22 1573.05 369.621   1
  -4   1  22 365.623 357.882   1
   4   1 -22 1309.43 337.169   1
   4  -1 -22 1269.70 362.838   1
  -4  -1  21 682.408 324.601   1
  -4   1  21 1338.52 358.624   1
   4   1 -21 845.874 334.110   1
   4  -1 -21 1117.62 343.973   1
  -4   1  20 321.120 322.373   1
  -4  -1  20 175.918 307.985   1
   4   1 -20 661.763 300.287   1
   4  -1 -20 465.976 313.909   1
  -4  -1  19 514.344 290.551   1
  -4   1  19-139.769 295.419   1
   4  -1 -19 228.275 300.673   1
   4   1 -19 322.432 293.425   1
  -4  -1  18 1663.01 342.462   1
  -4   1  18 1227.77 361.356   1
   4  -1 -18 1651.39 344.531   1
   4   1 -18 810.966 306.110   1
  -4   1  17 1464.22 331.333   1
  -4  -1  17 868.341 301.227   1
   4   1 -17 1658.92 289.240   1
  -4   1  16 966.957 276.822   1
  -4  -1  16 650.750 268.575   1
   4  -1 -16 149.576 235.004   1
   4   1 -16 464.751 257.774   1
  -4   1  15 311.042 249.284   1
  -4  -1  15 653.991 281.165   1
   4  -1 -15 230.917 238.339   1
   4   1 -15 808.302 253.499   1
  -4   1  14 1643.77 276.076   1
  -4  -1  14 1279.21 282.641   1
  -4   1  13 314.742 259.539   1
   4  -1 -13-159.266 219.633   1
  -4   1  12 2473.05 332.433   1
   4  -1 -12 3272.20 337.553   1
   4   1 -12 3400.17 318.811   1
  -4  -1  11 2699.51 282.376   1
  -4   1  11 1928.94 305.145   1
   4  -1 -11 2046.45 296.627   1
   4   1 -11 2548.69 268.371   1
  -4  -1  10 27162.4 1790.68   1
  -4   1  10 26083.8 1793.50   1
   4  -1 -10 23165.3 1784.10   1
   4   1 -10 25901.1 1782.13   1
   4   1  -9 3203.66 297.922   1
   4  -1  -9 3197.96 304.209   1
  -4  -1   9 3168.74 309.101   1
  -4   1   9 3219.15 298.740   1
   4   1  -8 847.458 188.205   1
   4  -1  -8 864.842 189.298   1
  -4   1   8 980.576 197.736   1
  -4  -1   8 851.111 193.075   1
   4  -1  -7 71402.0 4958.75   1
  -4   1   7 71437.4 4960.47   1
   4   1  -7 75920.7 4957.55   1
  -4  -1   7 72014.7 4958.02   1
   4  -1  -6 9855.40 697.948   1
  -4  -1   6 9368.88 699.248   1
  -4   1   6 9655.93 700.645   1
   4   1  -6 9278.71 696.513   1
   4   1  -5 846.108 147.534   1
   4  -1  -5 486.239 160.681   1
  -4  -1   5 1015.16 161.709   1
  -4   1   5 711.084 175.767   1
   4  -1  -4 33647.5 2258.94   1
  -4   1   4 32014.7 2258.89   1
  -4  -1   2 48326.7 3260.43   1
   4   1  -2 47243.7 3259.45   1
   4  -1  -1 12923.2 970.472   1
  -4   1   1 15056.3 973.198   1
   4   1  -1 14822.3 974.936   1
  -4  -1   1 12722.2 972.762   1
  -4  -1   0 184.931 155.600   1
  -4   1   0-74.6865 118.224   1
   4  -1   0-169.456 109.636   1
   4   1   0 12.2008 156.546   1
  -4   1  -1 12686.4 970.514   1
  -4  -1  -1 14503.3 971.485   1
   4  -1   1 13138.8 970.462   1
   4   1   1 14842.1 972.919   1
  -4   1  -2 43929.4 3012.91   1
   4  -1   2 44280.0 3013.22   1
  -4  -1  -4 31549.3 2145.55   1
   4   1   4 30820.3 2147.23   1
  -4   1  -5 607.169 149.098   1
  -4  -1  -5 809.314 164.933   1
   4   1   5 277.298 162.687   1
   4  -1   5 641.595 152.760   1
   4   1   6 9729.28 723.563   1
  -4   1  -6 10540.9 717.588   1
  -4  -1  -6 9468.10 716.762   1
   4  -1   6 9791.58 717.065   1
   4   1   7 70270.4 4726.49   1
   4  -1   7 70882.6 4723.70   1
  -4  -1  -7 63632.1 4722.43   1
  -4   1  -7 72256.0 4721.17   1
  -4  -1  -8 596.445 180.592   1
  -4   1  -8 562.414 158.908   1
   4  -1   8 556.378 166.794   1
   4   1   8 674.603 205.410   1
  -4  -1  -9 2932.85 286.026   1
  -4   1  -9 2398.64 268.971   1
   4   1   9 2039.00 280.478   1
   4  -1   9 3222.24 284.944   1
   4   1  10 27555.4 1801.48   1
   4  -1  10 25239.2 1791.20   1
  -4  -1 -10 25395.9 1794.64   1
  -4   1 -10 24767.4 1789.08   1
   4  -1  11 1888.61 283.736   1
   4   1  11 2496.98 291.651   1
  -4  -1 -11 2440.94 301.177   1
  -4   1 -11 2395.57 275.314   1
   4  -1  12 2962.80 336.212   1
  -4   1 -12 3258.12 320.288   1
   4   1  13 383.715 238.809   1
  -4  -1 -13 372.040 250.928   1
   4   1  14 980.490 259.137   1
   4  -1  14 742.735 248.821   1
  -4  -1 -14 1082.69 258.569   1
  -4   1 -14 821.133 234.112   1
   4  -1  15 347.962 242.629   1
  -4  -1 -15 371.670 240.325   1
  -4   1 -15 302.073 212.221   1
   4   1  16 626.335 267.071   1
   4  -1  16 272.327 274.834   1
  -4   1 -16-28.4002 248.061   1
  -4  -1 -16 471.561 259.990   1
   4   1  17 705.821 300.044   1
   4  -1  17 967.676 290.320   1
  -4  -1 -17 1180.81 292.673   1
  -4   1 -17 1412.65 281.159   1
   4  -1  18 1612.42 340.974   1
   4   1  18 1319.42 325.031   1
  -4   1 -18 2157.02 342.703   1
  -4  -1 -18 1770.88 320.639   1
   4  -1  19 740.732 322.245   1
   4   1  19 275.281 299.737   1
  -4   1 -19 751.168 295.036   1
  -4  -1 -19-157.621 275.345   1
   4  -1  20 103.009 294.958   1
   4   1  20-69.6339 302.251   1
  -4   1 -20-194.919 283.193   1
  -4  -1 -20 196.200 303.315   1
   4   1  21 564.651 322.442   1
   4  -1  21 385.803 319.865   1
  -4   1 -21-133.780 316.981   1
  -4  -1 -21 771.512 330.981   1
   4  -1  22 751.806 318.795   1
   4   1  22 715.816 328.655   1
  -4   1 -22 1026.42 331.048   1
  -4  -1 -22 546.156 338.505   1
   4  -1  23 218.118 328.640   1
   4   1  23 506.288 333.778   1
  -4   1 -23 732.425 322.010   1
  -4  -1 -23 346.068 334.485   1
   4  -1  24 440.681 347.322   1
   4   1  24 1018.00 372.312   1
  -4   1 -24 248.159 339.591   1
  -4  -1 -24 979.272 358.364   1
   4   1  25 438.375 368.444   1
  -4  -1 -25 566.090 363.999   1
  -4   1 -25 254.244 373.055   1
   4   1  26 400.951 337.507   1
  -4  -1 -26 463.095 364.341   1
  -4   2  27 907.338 374.478   1
   4  -2 -27 582.014 390.253   1
   4  -2 -26 690.900 364.634   1
  -4   2  25 184.569 345.062   1
   4  -2 -25 138.802 347.467   1
  -4  -2  24 188.481 351.883   1
   4   2 -24 250.115 344.216   1
  -4  -2  23 1301.68 372.275   1
  -4   2  23 1696.31 393.989   1
   4   2 -23 2071.64 382.111   1
   4  -2 -23 1173.94 364.604   1
  -4  -2  22 474.770 339.764   1
  -4   2  22 256.386 335.765   1
   4   2 -22 103.539 309.867   1
   4  -2 -22 171.405 331.458   1
  -4  -2  21 464.802 333.950   1
   4   2 -21 101.286 309.675   1
  -4   2  20 1042.33 355.852   1
  -4  -2  20 1290.94 340.483   1
   4  -2 -20 1367.41 339.552   1
   4   2 -20 1350.26 330.968   1
  -4   2  19 882.300 323.031   1
   4  -2 -19 753.367 324.241   1
  -4   2  18-242.341 323.785   1
  -4  -2  18 525.957 320.499   1
   4  -2 -18 449.136 303.922   1
   4   2 -18 650.358 291.915   1
  -4  -2  17 31.7024 273.064   1
   4   2 -17-597.182 271.053   1
  -4   2  16 590.037 272.499   1
  -4  -2  16 304.444 274.855   1
   4  -2 -16 577.186 273.207   1
   4   2 -16 430.292 262.672   1
  -4   2  15 6058.50 551.438   1
  -4  -2  15 5873.86 524.532   1
   4   2 -15 6424.00 525.111   1
   4  -2 -15 5379.58 531.790   1
  -4   2  14 1406.54 309.687   1
  -4  -2  14 2521.02 294.246   1
   4  -2 -14 2181.16 312.347   1
   4   2 -14 1595.54 279.570   1
  -4   2  13 21103.8 1583.12   1
   4  -2 -13 23391.5 1583.96   1
  -4  -2  12 12450.4 888.278   1
  -4   2  12 12512.6 905.398   1
   4  -2 -12 10867.4 883.754   1
  -4  -2  11 7082.39 573.038   1
   4   2 -11 7423.28 569.668   1
   4  -2 -10 1244.53 229.446   1
   4   2 -10 1293.66 225.815   1
  -4   2  10 1736.57 244.192   1
  -4  -2  10 1601.10 237.449   1
   4  -2  -9 1795.69 223.148   1
   4   2  -9 1746.85 238.327   1
  -4   2   9 1420.45 235.650   1
  -4  -2   8 12521.0 890.681   1
   4   2  -8 12178.3 888.724   1
   4  -2  -8 12426.4 897.886   1
  -4   2   8 12282.5 901.761   1
  -4  -2   7 23954.0 1779.39   1
   4   2  -7 26463.5 1782.51   1
   4  -2  -7 26653.5 1792.00   1
  -4   2   7 26152.5 1794.45   1
  -4  -2   6 30057.4 2005.84   1
   4   2  -6 29278.8 2003.49   1
   4  -2  -6 28054.7 2013.23   1
  -4   2   6 28652.6 2017.34   1
  -4  -2   5 16679.7 1209.66   1
   4   2  -5 17367.1 1209.24   1
   4  -2  -5 18993.6 1222.78   1
  -4   2   5 16363.9 1221.69   1
   4  -2  -4 19006.9 1353.86   1
  -4   2   4 19859.2 1357.16   1
   4  -2  -3 52241.1 3409.17   1
  -4   2   3 47520.6 3410.03   1
   4   2  -2 32179.1 2136.04   1
  -4  -2   2 30063.2 2135.01   1
   4   2  -1 1167.68 169.394   1
  -4  -2   1 1058.84 168.544   1
   4   2   0 100298. 6678.39   1
   4  -2   0 97994.8 6677.81   1
  -4  -2   0 93438.4 6677.49   1
  -4   2   0 101912. 6678.18   1
   4  -2   1 1128.77 174.868   1
  -4   2  -1 1334.70 182.878   1
   4  -2   2 33048.1 2235.88   1
  -4   2  -2 32170.2 2235.44   1
  -4   2  -3 49392.5 3311.99   1
  -4  -2  -3 47940.5 3316.37   1
   4   2   3 47906.3 3317.28   1
   4  -2   3 48789.2 3312.33   1
  -4  -2  -4 18366.7 1306.95   1
   4   2   4 19072.6 1309.84   1
  -4  -2  -5 17102.1 1244.96   1
   4   2   5 18454.2 1249.99   1
   4   2   6 27085.4 1975.25   1
  -4  -2  -6 26857.8 1971.45   1
  -4   2  -6 29255.4 1959.63   1
   4  -2   6 29887.4 1962.59   1
   4   2   7 22731.5 1698.80   1
   4  -2   7 26075.9 1693.02   1
  -4  -2  -7 23152.5 1696.83   1
  -4   2  -7 25066.2 1687.16   1
   4  -2   8 11570.2 834.798   1
   4   2   8 11293.9 843.052   1
  -4  -2  -8 11303.1 839.524   1
  -4   2  -8 11714.0 831.187   1
  -4   2  -9 2146.12 225.852   1
  -4  -2  -9 1953.71 242.058   1
   4   2   9 1515.22 222.995   1
   4  -2   9 1779.41 228.941   1
  -4   2 -10 1281.96 201.149   1
  -4  -2 -10 1336.61 231.023   1
   4   2  10 1797.71 251.166   1
  -4   2 -11 7467.80 562.136   1
   4  -2  11 6869.74 565.897   1
  -4  -2 -12 13989.7 907.359   1
  -4   2 -12 10630.9 881.431   1
   4   2  12 11470.9 896.320   1
   4  -2  12 12275.1 886.963   1
   4  -2  13 23300.6 1582.33   1
   4   2  13 21390.8 1583.52   1
  -4   2 -13 22928.6 1579.48   1
  -4  -2 -13 21551.3 1581.33   1
   4  -2  14 991.510 275.645   1
   4   2  14 1505.66 319.349   1
  -4   2 -14 2271.82 291.869   1
  -4  -2 -14 1759.38 308.842   1
   4  -2  15 6321.73 525.908   1
   4   2  15 5723.99 520.323   1
  -4   2 -15 5772.46 512.921   1
  -4  -2 -15 5973.02 514.750   1
   4  -2  16 652.149 271.484   1
   4   2  16 572.569 288.286   1
  -4   2 -16 111.422 243.155   1
  -4  -2 -16 748.380 275.654   1
   4  -2  17 92.2085 276.141   1
  -4   2 -17 28.8794 249.165   1
   4  -2  18 195.157 279.551   1
   4   2  18 299.840 321.317   1
  -4   2 -18-29.4304 253.510   1
   4   2  19 1004.82 329.537   1
  -4  -2 -19 1206.43 303.973   1
   4  -2  20 1329.22 326.430   1
   4   2  20 699.752 324.745   1
  -4   2 -20 1036.67 313.243   1
  -4  -2 -20 1314.41 324.873   1
   4  -2  21 384.860 317.792   1
  -4   2 -21 567.177 320.570   1
   4  -2  22 322.134 329.383   1
   4   2  22 357.768 331.671   1
  -4   2 -22 171.275 333.545   1
  -4  -2 -22 1057.58 341.958   1
   4   2  23 1405.77 372.842   1
  -4  -2 -23 828.146 363.281   1
   4  -2  24 333.532 328.944   1
  -4   2 -24 251.330 342.012   1
   4   2  25 797.122 377.202   1
  -4  -2 -25 280.738 375.870   1
   4   2  26 36.1118 358.722   1
  -4  -2 -26 1058.53 393.662   1
   4   2  27-250.333 365.888   1
  -4  -2 -27-104.700 371.774   1
  -4   3  28 105.805 356.661   1
   4  -3 -28 831.907 387.127   1
  -4   3  27-35.8804 358.546   1
   4  -3 -27 67.5969 369.686   1
  -4   3  26 581.670 361.351   1
   4  -3 -26-68.3506 352.973   1
  -4   3  25 804.813 357.075   1
   4  -3 -25 480.127 363.624   1
  -4   3  24 588.543 370.996   1
   4  -3 -24 68.8747 333.732   1
  -4   3  23 589.818 374.158   1
   4  -3 -23-343.983 345.396   1
  -4  -3  22 1686.79 384.701   1
  -4   3  22 1908.15 402.656   1
   4  -3 -22 2328.25 409.982   1
   4   3 -22 1910.93 353.269   1
  -4   3  21 876.250 343.108   1
  -4  -3  21 285.604 312.687   1
   4  -3 -21 271.049 312.227   1
   4   3 -21-33.8338 302.430   1
  -4   3  20 685.443 351.363   1
  -4  -3  20-34.7175 310.770   1
   4   3 -20 329.078 300.928   1
  -4  -3  19-67.2558 290.765   1
  -4   3  19 178.046 293.320   1
   4   3 -19 382.685 288.759   1
   4  -3 -19-164.999 298.227   1
  -4  -3  18 2857.41 370.194   1
  -4   3  18 2096.40 407.072   1
   4   3 -18 2881.79 364.128   1
   4  -3 -18 2433.78 379.719   1
  -4  -3  17-93.6417 276.092   1
  -4   3  17-34.1505 285.214   1
   4   3 -17 58.9496 251.668   1
   4  -3 -17 412.175 262.414   1
  -4  -3  16 9355.85 768.988   1
  -4   3  16 8981.08 780.771   1
   4  -3 -16 9789.87 781.736   1
   4   3 -16 11084.3 771.097   1
  -4  -3  15 741.325 247.121   1
  -4   3  15 1032.76 307.150   1
   4  -3 -15 1198.59 292.570   1
   4   3 -15 1027.40 253.588   1
  -4   3  14 748.522 290.745   1
   4  -3 -14 781.774 280.634   1
  -4  -3  13 1263.12 258.073   1
  -4   3  13 990.710 270.848   1
   4   3 -13 1241.90 249.869   1
   4  -3 -13 1533.08 286.415   1
   4   3 -12 4642.81 402.383   1
   4  -3 -12 4462.72 417.857   1
  -4   3  12 4173.66 432.007   1
  -4  -3  12 4540.74 401.730   1
   4  -3 -11 254.539 224.485   1
   4   3 -11 258.493 184.401   1
  -4   3  11 494.593 231.707   1
  -4  -3  11 157.775 186.554   1
   4  -3 -10 15561.6 1016.90   1
  -4  -3  10 12409.6 997.127   1
  -4   3  10 13624.9 1020.19   1
   4   3 -10 14091.5 999.872   1
  -4  -3   9 2954.11 284.012   1
  -4   3   9 2948.82 329.733   1
   4  -3  -9 3523.69 317.643   1
   4   3  -9 2502.74 273.694   1
  -4  -3   8 267.638 154.303   1
  -4   3   8 253.994 165.444   1
   4   3  -8 273.040 132.353   1
   4  -3  -8 432.385 165.153   1
   4   3  -7 1632.98 201.816   1
   4  -3  -7 1972.66 234.817   1
  -4  -3   7 2148.31 215.336   1
  -4   3   7 2054.85 231.384   1
   4  -3  -6 25885.7 1744.26   1
  -4  -3   6 23734.2 1729.57   1
  -4   3   6 26224.8 1748.95   1
   4   3  -6 24988.5 1730.07   1
  -4   3   5 846.382 170.109   1
   4  -3  -5 641.291 164.957   1
  -4   3   4 9814.00 685.835   1
   4  -3  -4 8970.65 682.387   1
   4  -3  -3 10271.7 731.213   1
  -4   3   3 8744.89 728.108   1
   4   3  -3 11297.5 729.757   1
  -4  -3   3 10470.3 729.948   1
  -4  -3   2 1311.89 163.059   1
   4   3  -2 1048.05 153.143   1
   4  -3  -2 1262.78 155.234   1
  -4   3   2 1683.87 176.767   1
   4   3  -1 1086.29 151.820   1
  -4  -3   1 889.720 152.919   1
  -4   3   0 227.620 136.328   1
   4  -3   0-12.1929 140.559   1
  -4   3  -1 644.508 138.930   1
   4  -3   1 915.466 142.308   1
   4  -3   2 970.820 149.961   1
  -4  -3  -2 1428.02 174.191   1
   4   3   2 946.839 162.893   1
  -4   3  -2 1235.78 160.486   1
   4  -3   3 9932.52 716.490   1
  -4  -3  -3 10043.8 726.093   1
   4   3   3 9521.22 725.645   1
  -4   3  -3 10514.0 717.571   1
  -4  -3  -4 10375.9 665.966   1
  -4   3  -4 9259.27 647.593   1
   4   3   4 10174.4 669.507   1
   4   3   5 575.993 176.090   1
  -4  -3  -5 791.834 168.002   1
   4  -3   6 24012.1 1664.98   1
  -4  -3  -6 24589.1 1677.66   1
  -4   3  -6 24552.2 1663.22   1
   4   3   6 22944.5 1677.39   1
   4  -3   7 1601.01 196.931   1
   4   3   7 2037.39 239.119   1
  -4   3  -7 1820.94 193.640   1
  -4  -3  -7 1842.92 227.895   1
   4   3   8 497.977 164.165   1
  -4   3  -8 655.930 142.208   1
  -4  -3  -8 171.749 143.925   1
   4  -3   9 3184.63 283.655   1
   4   3   9 3332.94 332.802   1
  -4   3  -9 2968.10 283.759   1
  -4  -3  -9 2786.70 314.071   1
  -4  -3 -10 15071.6 1094.05   1
   4  -3  10 16309.0 1080.91   1
   4   3  10 13527.9 1093.89   1
   4   3  11 344.833 237.253   1
   4  -3  11 647.946 196.526   1
  -4  -3 -11 407.871 230.742   1
  -4   3 -11-62.2296 172.759   1
   4   3  12 4171.90 395.445   1
   4  -3  12 3847.85 381.556   1
  -4   3 -12 3463.83 375.620   1
   4   3  13 1616.45 310.337   1
   4  -3  13 1736.57 267.541   1
  -4  -3 -13 1451.87 286.822   1
  -4   3 -13 1492.55 246.584   1
   4   3  14 331.571 233.290   1
   4  -3  15 885.919 257.948   1
   4   3  15 595.125 300.641   1
  -4  -3 -15 533.801 275.199   1
  -4   3 -15 757.351 231.217   1
   4  -3  16 10145.5 754.525   1
   4   3  16 8479.33 768.805   1
  -4  -3 -16 10426.5 772.140   1
  -4   3 -16 9448.37 749.948   1
   4  -3  17-451.949 248.715   1
   4   3  17 197.574 296.963   1
  -4   3 -17 170.331 234.341   1
  -4  -3 -17 62.0991 275.655   1
   4  -3  18 2012.90 352.321   1
  -4   3 -18 2020.08 327.948   1
  -4  -3 -18 2850.92 354.808   1
   4  -3  19 558.528 294.138   1
   4   3  19 69.7890 284.855   1
  -4  -3 -19 223.772 270.051   1
  -4   3 -19-246.878 274.123   1
   4   3  20 105.392 316.958   1
   4  -3  20 337.987 286.189   1
  -4   3 -20 257.847 279.488   1
  -4  -3 -20 560.910 296.054   1
   4   3  21 212.499 319.835   1
   4  -3  21 836.370 339.794   1
  -4   3 -21 665.963 329.026   1
  -4  -3 -21-33.6646 307.033   1
   4  -3  22 1501.10 367.943   1
   4   3  22 1644.25 392.768   1
  -4   3 -22 1988.33 373.293   1
  -4  -3 -22 1908.77 381.072   1
   4  -3  23 182.404 340.479   1
   4   3  23 790.434 375.855   1
  -4   3 -23 35.2212 322.289   1
  -4  -3 -23 1271.97 377.414   1
   4   3  24-107.864 353.094   1
  -4  -3 -24 310.459 353.345   1
   4   3  25-35.8059 349.907   1
  -4  -3 -25 241.988 361.962   1
   4   3  26 428.626 357.362   1
  -4  -3 -26 104.719 351.438   1
   4   3  27 176.446 355.621   1
  -4  -3 -27 516.467 379.302   1
  -4  -3 -28-238.288 379.938   1
   4  -4 -28 589.784 386.968   1
  -4   4  28-34.7775 378.418   1
   4  -4 -26 572.556 374.495   1
  -4   4  26 503.018 381.636   1
   4  -4 -25 748.915 381.848   1
  -4   4  25 145.101 373.922   1
   4  -4 -24 924.245 390.620   1
  -4   4  24 292.512 372.830   1
   4   4 -23 819.208 347.244   1
   4  -4 -22 307.168 318.788   1
   4   4 -22 139.330 315.220   1
  -4   4  22 183.835 335.217   1
  -4  -4  22 402.823 316.397   1
   4   4 -21 237.297 326.655   1
  -4   4  21 1099.55 387.447   1
  -4  -4  21 783.927 343.044   1
   4   4 -19 2411.61 367.233   1
   4  -4 -19 3393.25 395.898   1
  -4   4  19 2293.49 409.452   1
  -4  -4  19 2648.50 380.648   1
   4   4 -18 2961.27 372.836   1
   4  -4 -18 2453.52 395.962   1
  -4   4  18 2572.39 390.980   1
  -4  -4  18 2322.65 370.963   1
   4   4 -17 526.667 257.288   1
   4  -4 -17-193.103 294.250   1
  -4   4  17 276.217 318.609   1
  -4  -4  17-123.693 260.628   1
   4   4 -16 279.428 232.732   1
  -4  -4  16 675.092 260.867   1
   4  -4 -15 2414.94 335.106   1
   4   4 -15 2841.88 312.591   1
  -4  -4  15 2009.73 319.937   1
  -4   4  15 2525.33 342.053   1
  -4  -4  14 19473.3 1431.90   1
  -4   4  14 19512.8 1442.04   1
   4  -4 -14 21179.3 1445.92   1
   4   4 -14 19947.0 1428.36   1
   4   4 -13 448.971 221.262   1
   4  -4 -13 114.386 220.627   1
  -4   4  13 490.887 246.213   1
  -4  -4  13 740.733 215.140   1
   4  -4 -12-247.482 221.893   1
   4   4 -12-44.1159 192.114   1
  -4   4  12-236.019 276.793   1
  -4  -4  12-92.0987 182.705   1
   4  -4 -11 10097.4 784.089   1
  -4   4  11 9859.35 790.106   1
   4   4 -11 10900.4 760.399   1
  -4  -4  11 10068.3 759.790   1
   4   4 -10 8554.72 638.422   1
  -4  -4  10 8553.53 643.970   1
   4  -4  -9 9526.70 718.082   1
  -4   4   9 9668.78 722.971   1
   4   4  -9 9135.41 687.266   1
  -4  -4   9 9281.85 685.447   1
   4  -4  -8 5359.47 410.809   1
  -4  -4   8 3963.62 371.518   1
  -4   4   8 4277.34 405.383   1
   4   4  -8 4848.02 372.397   1
   4   4  -7 1166.29 169.908   1
   4  -4  -7 1583.08 228.060   1
  -4  -4   7 1043.21 160.348   1
  -4   4   7 1147.02 235.886   1
   4  -4  -6 28601.8 1923.16   1
  -4   4   6 27460.6 1927.80   1
   4   4  -6 27461.7 1904.96   1
  -4  -4   6 27316.0 1905.93   1
  -4   4   5 20505.0 1371.90   1
   4  -4  -5 18485.6 1365.32   1
  -4   4   4 2539.39 259.466   1
   4  -4  -4 2831.83 254.749   1
   4  -4  -3 9676.09 702.543   1
   4   4  -3 8555.16 683.239   1
  -4   4   3 10513.8 705.633   1
  -4  -4   3 10059.7 688.630   1
   4  -4  -2 40942.5 2858.68   1
  -4  -4   2 42206.8 2856.17   1
   4   4  -2 42469.2 2855.82   1
  -4   4   2 41395.6 2862.09   1
   4   4   1 63308.7 4362.49   1
  -4  -4  -1 64082.8 4362.29   1
   4  -4   1 62717.3 4359.13   1
  -4   4  -1 65980.9 4358.98   1
   4   4   2 40499.5 2774.96   1
  -4  -4  -2 42170.5 2775.99   1
   4  -4   2 39971.7 2767.04   1
  -4   4  -2 39686.2 2768.10   1
   4   4   3 7662.31 658.444   1
   4  -4   3 9067.79 655.276   1
  -4  -4  -3 8677.48 659.028   1
  -4  -4  -4 2241.92 231.134   1
  -4   4  -4 2482.03 218.114   1
   4   4   4 2303.85 241.014   1
   4  -4   4 2205.19 219.105   1
   4  -4   5 20333.4 1350.78   1
   4   4   5 19246.1 1373.06   1
  -4  -4  -5 19023.3 1364.91   1
  -4   4  -5 19082.2 1348.32   1
   4   4   6 30588.9 2123.20   1
  -4  -4  -6 30592.8 2120.34   1
  -4   4  -7 1435.11 167.482   1
   4   4   7 916.394 230.340   1
   4  -4   7 1314.11 169.593   1
  -4  -4  -7 1498.21 224.189   1
   4   4   8 4816.50 407.717   1
   4  -4   8 4823.56 385.903   1
  -4  -4  -8 4829.16 413.871   1
   4  -4   9 10293.2 717.476   1
   4   4   9 9424.70 730.927   1
  -4   4  -9 9860.53 712.362   1
  -4  -4  -9 9311.54 729.319   1
   4  -4  10 8351.93 650.277   1
  -4   4 -10 9020.92 648.671   1
   4   4  11 9712.54 751.031   1
   4  -4  11 9262.82 710.539   1
  -4  -4 -11 9137.64 740.003   1
  -4   4 -11 9887.94 712.883   1
  -4   4 -12 341.606 193.309   1
  -4  -4 -12 109.521 228.422   1
   4  -4  12 66.2872 191.414   1
   4   4  12 198.245 219.100   1
  -4  -4 -13 1027.05 288.540   1
  -4   4 -13 274.538 195.249   1
   4   4  13 59.0683 279.576   1
   4  -4  13 968.774 218.527   1
   4   4  14 18669.6 1379.01   1
   4  -4  14 19278.5 1362.73   1
  -4  -4 -15 2436.44 312.081   1
   4   4  15 1977.20 331.925   1
  -4   4 -16 531.516 251.540   1
   4  -4  16 253.558 259.859   1
  -4   4 -17 409.594 245.398   1
  -4  -4 -17 533.937 293.414   1
   4  -4  17 844.848 266.943   1
   4   4  17 299.788 275.276   1
  -4  -4 -18 2205.40 362.987   1
  -4   4 -18 2734.01 339.275   1
   4   4  18 2239.61 376.566   1
   4  -4  18 2533.03 355.485   1
  -4  -4 -19 2155.02 362.352   1
  -4   4 -19 2918.85 372.260   1
   4  -4  19 3167.66 365.510   1
   4   4  19 2317.26 382.793   1
  -4   4 -21 298.746 297.895   1
  -4  -4 -21-33.7141 295.372   1
   4   4  21 425.617 321.277   1
   4  -4  21 762.931 321.881   1
  -4   4 -22 860.127 321.446   1
  -4  -4 -22 68.0876 353.338   1
   4  -4  22 783.853 319.317   1
   4   4  22 249.873 329.154   1
  -4  -4 -24 822.768 373.891   1
   4   4  24 1465.18 387.553   1
  -4  -4 -25-205.648 349.462   1
   4   4  25 70.9992 346.875   1
  -4  -4 -26 552.379 374.185   1
   4   4  26 741.862 351.273   1
  -4  -4 -28 301.527 395.696   1
   4   4  28-33.8818 361.351   1
  -4   5  27 524.974 368.303   1
   4  -5 -27 427.776 383.708   1
  -4   5  26-106.587 343.696   1
   4  -5 -26 166.572 353.722   1
  -4   5  24 837.922 368.751   1
   4  -5 -24 306.071 337.015   1
  -4   5  23-73.4154 366.860   1
   4  -5 -23-102.189 343.632   1
  -4   5  22 256.986 366.192   1
   4  -5 -22 749.446 364.355   1
   4   5 -22 518.707 333.506   1
  -4   5  21-256.738 307.602   1
  -4  -5  21 350.629 301.840   1
   4  -5 -21 33.9811 305.265   1
   4   5 -21-33.5263 295.859   1
  -4   5  20-36.4247 345.202   1
  -4  -5  20 305.665 289.902   1
   4  -5 -20 439.561 330.919   1
   4   5 -20-454.747 286.085   1
  -4   5  19 1225.37 341.498   1
  -4  -5  19 522.927 281.008   1
   4   5 -19 594.170 263.559   1
   4  -5 -19 936.866 338.032   1
  -4   5  18 497.301 354.423   1
  -4  -5  18 281.252 270.116   1
   4   5 -18 509.820 273.188   1
   4  -5 -18 794.548 311.259   1
  -4   5  17 593.261 296.605   1
  -4  -5  17 149.215 269.358   1
   4  -5 -17 32.5254 288.876   1
   4   5 -17 399.635 249.642   1
   4   5 -16 4344.52 415.882   1
   4  -5 -16 3501.97 442.189   1
  -4   5  16 3791.51 474.229   1
  -4  -5  16 5053.78 433.115   1
  -4  -5  14 3294.37 322.081   1
  -4   5  14 2169.71 374.342   1
   4   5 -14 2808.74 317.518   1
   4  -5 -14 2303.50 347.624   1
  -4  -5  13 2341.08 270.659   1
  -4   5  13 1849.73 340.733   1
   4   5 -13 1514.23 256.506   1
   4  -5 -13 1995.27 312.331   1
  -4  -5  12 1522.78 228.959   1
  -4   5  12 1752.74 308.618   1
   4   5 -12 1178.54 226.697   1
   4  -5 -12 1858.86 307.092   1
   4   5 -11 233.659 167.022   1
  -4  -5  11 161.994 184.468   1
  -4   5  11 87.0812 240.789   1
   4  -5 -11-135.264 185.146   1
   4   5 -10 3117.54 282.306   1
  -4  -5  10 2913.30 284.697   1
  -4   5  10 3388.29 341.020   1
   4  -5 -10 2449.24 332.272   1
  -4  -5   9 1877.74 225.115   1
   4   5  -9 2095.96 212.159   1
  -4  -5   8 39635.1 2790.89   1
   4  -5  -8 40893.6 2813.65   1
  -4   5   8 43496.5 2818.65   1
   4   5  -8 40063.3 2789.68   1
  -4  -5   7 9939.99 685.372   1
  -4   5   7 9622.00 717.196   1
   4   5  -7 8994.61 680.246   1
   4  -5  -7 9197.86 714.255   1
  -4   5   6 3588.26 346.678   1
   4  -5  -6 3463.50 333.612   1
  -4   5   5 4741.22 367.453   1
   4  -5  -5 3601.54 352.091   1
  -4   5   4 60319.7 4059.25   1
   4  -5  -4 58482.5 4054.32   1
  -4  -5   3 1431.74 159.195   1
   4   5  -3 1369.87 157.838   1
  -4   5   3 1057.53 192.822   1
   4  -5  -3 808.761 181.777   1
   4  -5  -2 77660.5 4641.11   1
  -4   5   2 60120.4 4633.08   1
  -4   5   1 259.070 126.035   1
   4  -5  -1 333.711 123.356   1
   4  -5   1 222.365 110.061   1
  -4   5  -1 190.888 123.230   1
  -4  -5  -1 72.4591 127.373   1
   4   5   1 177.941 130.042   1
   4   5   2 77605.7 5297.25   1
  -4  -5  -2 77048.7 5294.44   1
   4  -5   2 78060.1 5286.59   1
  -4   5  -2 78301.5 5286.88   1
   4  -5   3 1020.01 148.245   1
  -4   5  -3 960.434 139.789   1
   4   5   3 965.822 169.709   1
  -4  -5  -3 1254.50 173.807   1
   4   5   4 57279.2 4060.90   1
  -4   5  -4 59023.5 4041.97   1
  -4  -5  -4 62044.1 4060.01   1
   4   5   5 4918.98 384.116   1
  -4   5  -5 4183.23 332.701   1
  -4  -5  -5 4357.13 367.611   1
   4  -5   5 4152.55 336.165   1
  -4  -5  -6 3682.02 345.919   1
   4   5   6 3573.58 350.537   1
   4  -5   6 3805.90 303.177   1
   4   5   7 9566.32 743.148   1
  -4  -5  -7 10205.5 740.866   1
   4   5   8 41133.7 2913.40   1
   4  -5   8 43926.0 2893.97   1
  -4   5  -8 41479.4 2889.45   1
  -4  -5  -8 42043.3 2912.92   1
   4  -5   9 1900.12 208.962   1
  -4   5  -9 1650.11 197.545   1
   4   5  10 2178.20 321.689   1
   4  -5  10 2283.34 254.653   1
  -4  -5 -10 2816.65 322.027   1
  -4   5 -10 2887.89 262.010   1
   4   5  11 55.8980 230.210   1
   4  -5  11-177.253 177.996   1
  -4   5 -11 75.5708 169.763   1
  -4  -5 -11-162.009 201.338   1
   4   5  12 814.442 262.728   1
   4  -5  12 1075.68 219.142   1
  -4  -5 -12 1660.94 283.990   1
  -4   5 -12 816.065 213.037   1
   4   5  13 1726.57 335.427   1
   4  -5  13 2138.89 273.082   1
  -4   5 -13 1908.80 270.068   1
  -4  -5 -13 1808.04 313.536   1
   4  -5  14 1958.60 274.849   1
   4   5  14 1668.13 348.319   1
  -4  -5 -14 2086.00 337.131   1
  -4   5 -15 832.584 208.671   1
   4  -5  15 77.5127 209.672   1
  -4   5 -16 4588.95 397.111   1
  -4  -5 -16 4396.58 446.242   1
   4   5  16 3555.91 454.763   1
   4  -5  16 3665.66 397.030   1
  -4   5 -17 484.340 238.471   1
  -4  -5 -17 189.849 289.776   1
   4   5  17 33.6829 317.570   1
   4  -5  17-411.005 260.171   1
  -4  -5 -18 1296.30 325.450   1
  -4   5 -18 345.902 264.299   1
   4  -5  18 487.547 276.345   1
   4   5  18 629.045 343.269   1
  -4  -5 -19 1045.25 343.542   1
  -4   5 -19 1245.20 286.717   1
   4   5  19 1300.21 370.004   1
   4  -5  19 827.687 284.936   1
  -4   5 -20 127.066 291.449   1
  -4  -5 -20 99.6724 330.986   1
   4   5  20 141.499 329.948   1
   4  -5  20-99.5420 296.364   1
  -4  -5 -21 371.092 319.006   1
   4   5  22 676.941 333.628   1
  -4  -5 -23 1193.97 370.495   1
   4   5  23 142.604 348.416   1
  -4  -5 -24 819.145 375.277   1
   4   5  24 1242.64 400.392   1
  -4  -5 -26 136.509 359.917   1
   4   5  26 488.936 357.742   1
  -4  -5 -27 469.183 396.831   1
   4   5  27 412.056 367.312   1
   4  -6 -27-484.968 389.564   1
  -4   6  27 207.106 376.711   1
   4  -6 -26 1219.47 405.937   1
  -4   6  26-140.483 370.082   1
   4  -6 -25 468.041 388.594   1
  -4   6  25 535.686 383.303   1
   4  -6 -24 33.7661 355.016   1
  -4   6  24-144.751 343.557   1
   4  -6 -23 474.718 327.566   1
  -4   6  23 840.219 356.025   1
   4  -6 -21 67.9608 352.686   1
  -4   6  21-220.055 358.957   1
   4  -6 -20 779.681 312.803   1
   4   6 -20 510.213 311.537   1
  -4   6  20 292.126 330.137   1
  -4  -6  20 1262.45 334.277   1
   4   6 -19 3087.05 384.171   1
  -4  -6  19 2675.05 378.527   1
   4   6 -18 2860.97 333.531   1
   4  -6 -18 2267.74 352.627   1
  -4  -6  18 2067.87 325.307   1
   4   6 -17 166.086 264.725   1
   4  -6 -17 492.761 335.723   1
  -4   6  17 458.218 356.291   1
  -4  -6  17 347.622 267.260   1
   4   6 -16 313.085 222.439   1
   4  -6 -16 129.527 281.089   1
  -4  -6  16 136.798 228.611   1
  -4   6  16 553.352 314.197   1
   4   6 -15 3862.35 388.571   1
   4  -6 -15 4307.55 427.978   1
  -4  -6  15 4087.98 402.265   1
  -4   6  15 4499.18 448.461   1
  -4   6  14 7546.21 677.009   1
   4  -6 -14 8484.79 686.716   1
   4   6 -14 8828.38 657.466   1
  -4  -6  14 8725.65 666.854   1
  -4   6  13 8192.71 693.733   1
  -4  -6  13 7988.13 661.558   1
   4   6 -13 10054.6 666.140   1
   4  -6 -13 8326.47 687.572   1
  -4  -6  12 796.016 202.619   1
   4   6 -12 1008.32 190.137   1
   4  -6 -12 1187.69 265.158   1
  -4  -6  11 487.431 172.149   1
   4   6 -11 1133.47 182.551   1
  -4   6  11 447.070 266.034   1
   4  -6 -11 472.203 248.015   1
  -4  -6  10-34.3898 158.864   1
   4   6 -10-325.018 143.737   1
  -4   6  10-57.2132 252.088   1
   4  -6 -10 159.895 236.752   1
  -4  -6   9 65.5234 148.612   1
   4  -6  -9-25.3657 184.261   1
  -4   6   9 54.6536 237.742   1
   4   6  -9 63.1714 122.665   1
  -4   6   8 8653.47 689.688   1
   4   6  -8 8153.97 646.895   1
  -4  -6   8 9557.36 654.226   1
   4  -6  -8 9557.95 685.854   1
  -4   6   7-195.736 198.713   1
   4  -6  -7 91.3169 190.208   1
  -4   6   6 38370.2 2540.52   1
   4  -6  -6 35218.1 2532.00   1
  -4   6   5 11376.6 804.022   1
   4  -6  -5 10430.6 797.319   1
  -4   6   4 381.178 168.112   1
   4   6  -4 517.172 114.489   1
  -4  -6   4 91.1159 109.797   1
   4  -6  -4 323.051 146.793   1
  -4   6   3 3846.49 331.456   1
   4  -6  -3 3636.86 323.708   1
   4  -6  -2 3691.70 310.091   1
  -4   6   2 3564.19 311.766   1
   4  -6  -1 1753.01 209.245   1
  -4   6   1 2512.50 223.613   1
  -4  -6   0 27474.5 1831.90   1
   4   6   0 25603.6 1831.24   1
   4   6   1 1962.43 220.157   1
  -4  -6  -1 2146.94 211.961   1
  -4   6  -2 3644.64 288.014   1
   4   6   2 3112.03 303.740   1
   4  -6   2 3638.01 287.827   1
  -4  -6  -2 3575.02 297.616   1
   4   6   3 3430.10 316.561   1
  -4   6  -3 3864.22 290.798   1
   4  -6   3 3452.05 285.292   1
  -4  -6  -3 3417.22 308.458   1
  -4  -6  -4 343.825 167.170   1
   4   6   4 423.886 166.392   1
   4  -6   4 325.246 106.619   1
   4  -6   5 10619.8 787.243   1
  -4   6  -5 11100.0 785.971   1
  -4  -6  -5 11544.7 817.767   1
   4   6   5 11830.0 824.687   1
   4  -6   6 37609.5 2525.92   1
   4   6   6 37130.1 2555.82   1
  -4   6  -6 36761.1 2525.50   1
  -4  -6  -6 35781.8 2552.25   1
   4  -6   7-118.995 111.673   1
   4   6   7-167.338 195.072   1
  -4   6  -7 37.5355 116.944   1
  -4  -6  -7 68.8129 179.977   1
   4   6   8 7984.62 638.190   1
  -4  -6  -8 8522.66 644.653   1
  -4  -6  -9-178.408 222.678   1
  -4   6  -9 225.259 141.134   1
   4   6   9 159.140 237.382   1
   4  -6   9-15.8988 135.773   1
  -4  -6 -10-26.6617 176.780   1
  -4   6 -10-32.7773 143.752   1
   4  -6  10 84.9106 150.469   1
   4   6  10-138.084 199.392   1
  -4  -6 -11 665.305 261.156   1
  -4   6 -11 713.634 176.903   1
   4   6  11 860.296 260.542   1
   4  -6  11 888.492 189.028   1
  -4   6 -12 620.183 191.956   1
  -4  -6 -12 28.8269 282.391   1
   4   6  12 567.068 277.965   1
   4  -6  12 779.436 195.158   1
   4   6  13 8075.80 739.966   1
   4  -6  13 9748.05 693.612   1
   4  -6  14 8533.01 683.920   1
  -4   6 -14 9226.20 672.917   1
  -4  -6 -14 10288.3 721.978   1
   4  -6  15 4657.94 394.395   1
   4   6  15 3816.13 467.582   1
  -4   6 -15 3629.35 370.691   1
  -4  -6 -15 3766.21 435.966   1
   4   6  16 33.3583 318.336   1
  -4  -6 -16-94.4308 297.260   1
   4  -6  17 565.597 250.701   1
   4   6  17 1020.88 358.197   1
  -4  -6 -17 1502.42 338.535   1
  -4   6 -17 744.039 234.574   1
   4   6  18 1690.06 382.079   1
   4  -6  18 2198.11 340.583   1
  -4  -6 -18 1943.14 353.110   1
  -4   6 -18 2434.89 332.753   1
   4  -6  19 1937.29 326.610   1
  -4   6 -19 2034.80 305.195   1
   4   6  20 990.244 347.332   1
   4  -6  20 751.787 281.121   1
  -4   6 -20 1132.54 313.041   1
  -4  -6 -20 535.164 335.354   1
   4   6  21 496.510 362.012   1
  -4  -6 -21 304.345 356.027   1
   4   6  23 815.818 356.780   1
  -4  -6 -23 101.861 331.411   1
   4   6  24 598.930 377.588   1
  -4  -6 -24 542.293 368.821   1
   4   6  25 348.467 384.844   1
  -4  -6 -25 33.6455 378.230   1
   4   6  26 552.199 347.510   1
  -4  -6 -26 236.080 346.919   1
  -4  -6 -27 429.441 365.310   1
   4  -7 -26 553.451 382.230   1
  -4   7  26 660.803 391.900   1
  -4   7  25 106.092 381.249   1
   4  -7 -23 472.141 338.877   1
  -4   7  23 872.248 367.025   1
   4  -7 -22 576.739 332.315   1
  -4   7  22 915.392 380.904   1
   4  -7 -21 851.282 364.871   1
  -4   7  21 183.342 377.289   1
   4  -7 -20 747.157 347.595   1
  -4   7  20 804.841 325.786   1
   4  -7 -19 440.777 332.609   1
  -4  -7  19 525.546 278.772   1
   4   7 -19 415.165 272.656   1
  -4   7  19 363.808 361.330   1
   4  -7 -18 268.620 320.215   1
  -4  -7  18 1050.64 276.162   1
   4   7 -18 224.544 244.338   1
  -4   7  18-72.0559 290.758   1
   4  -7 -17 1799.11 351.785   1
  -4  -7  17 1289.55 270.073   1
  -4   7  17 569.338 367.983   1
   4   7 -17 1196.17 262.468   1
   4  -7 -16 2064.79 345.864   1
  -4   7  16 3185.40 393.754   1
   4  -7 -15 642.689 293.366   1
  -4  -7  15 1557.72 262.162   1
  -4   7  15 1132.60 299.134   1
   4   7 -15 2004.82 243.692   1
  -4  -7  14 3065.32 308.647   1
   4   7 -14 2926.80 314.260   1
   4   7 -13 3504.84 341.129   1
   4  -7 -13 3544.74 405.117   1
  -4  -7  13 3689.58 332.468   1
  -4   7  13 3688.19 400.577   1
   4  -7 -12 17664.1 1281.92   1
  -4   7  12 16619.8 1287.32   1
  -4  -7  12 17569.2 1248.74   1
   4   7 -12 18415.6 1249.51   1
   4  -7 -11 458.171 265.883   1
  -4  -7  11 161.597 164.248   1
   4   7 -11 592.268 168.477   1
  -4   7  11 305.847 295.478   1
   4  -7 -10 3538.24 350.634   1
  -4  -7  10 3143.92 299.721   1
   4   7 -10 3157.09 291.779   1
  -4   7  10 3355.53 370.482   1
   4  -7  -9 1414.19 259.370   1
  -4  -7   9 2172.13 215.458   1
  -4   7   9 1721.23 270.362   1
   4   7  -9 2110.10 211.845   1
   4   7  -8-101.911 126.690   1
  -4  -7   8 14.8737 139.004   1
   4  -7  -7 1277.78 244.069   1
  -4   7   7 1753.85 267.269   1
   4  -7  -6 3498.90 344.197   1
  -4   7   6 4002.17 371.337   1
   4   7  -5 1245.04 144.933   1
   4  -7  -5 677.489 208.223   1
  -4  -7   5 977.352 153.135   1
  -4   7   5 1214.00 211.498   1
  -4   7   4 32902.6 2110.54   1
   4  -7  -4 29286.7 2102.08   1
  -4  -7   4 29595.2 2086.23   1
   4  -7  -3 25753.3 1798.10   1
  -4   7   3 25970.4 1799.62   1
   4  -7  -2 14501.5 1039.54   1
  -4   7   2 14871.6 1044.17   1
   4   7  -1 7348.45 546.990   1
  -4   7   1 7726.25 558.035   1
  -4  -7   1 7274.29 544.806   1
   4  -7   0 83.7288 121.724   1
   4   7   0-15.7565 122.420   1
  -4   7   0-217.000 112.994   1
  -4  -7  -1 7474.03 566.151   1
   4   7   1 7833.72 574.996   1
   4   7   2 12641.9 975.213   1
  -4  -7  -2 14158.5 972.059   1
  -4   7  -2 13954.7 956.787   1
   4  -7   2 13566.4 957.599   1
   4   7   3 26485.4 1741.32   1
  -4  -7  -3 24948.8 1734.04   1
  -4   7  -3 25327.8 1716.79   1
   4  -7   3 23698.7 1715.37   1
   4   7   4 33031.5 2447.03   1
   4  -7   4 35730.2 2423.19   1
  -4  -7  -4 34894.6 2446.02   1
  -4   7  -4 36738.5 2423.18   1
   4  -7   5 1239.20 149.981   1
  -4  -7  -5 1150.38 198.497   1
   4   7   5 988.146 200.814   1
  -4   7  -5 1378.48 151.576   1
  -4   7  -6 3212.10 254.077   1
  -4  -7  -6 3281.65 309.971   1
   4  -7   6 2672.87 252.871   1
   4   7   6 3041.65 311.329   1
   4  -7   7 1415.61 152.531   1
   4   7   7 598.560 237.186   1
  -4   7  -7 967.093 147.574   1
  -4  -7  -7 911.818 237.963   1
  -4   7  -8 216.676 123.961   1
   4  -7   8 13.4353 125.778   1
  -4  -7  -9 2002.14 302.869   1
   4   7   9 1586.66 291.286   1
   4  -7  10 3380.49 306.884   1
   4   7  10 2950.50 382.149   1
  -4  -7 -10 3318.41 381.698   1
  -4   7 -10 3788.64 307.046   1
   4   7  11 206.757 280.106   1
   4  -7  11 548.643 162.809   1
  -4   7 -11 199.362 151.674   1
  -4  -7 -11 57.1263 226.640   1
   4  -7  12 16574.6 1182.68   1
   4   7  12 15569.5 1223.12   1
  -4  -7 -12 16348.3 1216.36   1
  -4   7 -12 17525.2 1181.11   1
   4  -7  13 3449.30 354.937   1
  -4  -7 -13 4571.73 414.004   1
   4   7  13 3843.78 434.896   1
  -4   7 -13 4013.48 350.363   1
   4  -7  14 2268.24 301.222   1
  -4   7 -14 3181.33 300.513   1
   4   7  15 733.200 331.801   1
   4  -7  15 918.515 234.312   1
  -4   7 -15 897.570 212.016   1
  -4  -7 -15 1034.62 313.315   1
   4  -7  16 2734.92 329.420   1
   4   7  16 2871.42 415.052   1
  -4   7 -16 2667.10 314.967   1
  -4  -7 -16 2834.78 394.211   1
   4   7  17 513.926 324.167   1
  -4  -7 -17 1194.17 323.144   1
   4  -7  18 259.499 257.167   1
   4   7  18-35.3197 285.370   1
  -4  -7 -18 323.433 272.503   1
  -4   7 -18 552.350 254.512   1
   4   7  19 459.051 352.908   1
  -4   7 -19 556.965 268.425   1
  -4  -7 -19 232.162 324.768   1
   4   7  20 283.409 359.897   1
  -4  -7 -20 469.105 350.205   1
   4   7  21 638.159 328.713   1
  -4  -7 -21 506.878 325.313   1
   4   7  22 1205.41 375.642   1
  -4  -7 -22 1185.37 382.919   1
   4   7  23 458.644 365.643   1
  -4  -7 -23 844.361 376.398   1
   4   7  25 346.138 373.612   1
  -4  -7 -25-234.658 362.320   1
   4   7  26 204.477 364.388   1
  -4  -7 -26-366.336 383.859   1
  -4   8  26 68.6529 379.896   1
  -4   8  25 912.074 414.385   1
   4  -8 -25 687.614 382.011   1
  -4   8  24-249.315 387.418   1
   4  -8 -24 731.160 374.292   1
  -4   8  23 36.1295 326.504   1
   4  -8 -23 134.096 325.430   1
  -4   8  22 364.897 373.137   1
   4  -8 -22-304.284 313.036   1
  -4   8  20 1281.98 355.832   1
   4  -8 -20 1190.09 355.040   1
  -4   8  19 328.507 376.836   1
   4  -8 -19 102.054 323.783   1
   4   8 -18 1120.53 249.012   1
  -4   8  18 652.668 312.262   1
   4  -8 -18 337.932 316.938   1
  -4   8  17 251.190 353.809   1
   4  -8 -17 839.953 337.893   1
   4   8 -16 519.625 221.463   1
  -4  -8  16 458.024 229.953   1
  -4   8  16 141.567 318.072   1
   4  -8 -16 530.190 280.707   1
   4   8 -15 155.580 195.766   1
  -4  -8  15-66.9218 198.069   1
  -4   8  15 69.5928 281.909   1
   4  -8 -15 32.5790 277.489   1
   4   8 -14 268.008 186.557   1
  -4  -8  14 21.0394 188.174   1
  -4   8  14 272.645 266.194   1
   4  -8 -14 31.9081 280.625   1
   4   8 -13 1525.87 224.119   1
   4  -8 -13 1775.65 301.533   1
  -4  -8  13 1780.41 239.699   1
  -4   8  13 1830.05 310.891   1
   4  -8 -12 11845.4 895.987   1
  -4  -8  12 11206.3 855.458   1
  -4   8  12 12264.4 915.032   1
   4   8 -12 12130.2 856.384   1
  -4   8  11-125.419 286.825   1
   4   8 -11 83.6552 161.229   1
   4  -8 -11 116.872 266.312   1
  -4  -8  11 446.081 171.620   1
  -4  -8  10 8669.20 617.216   1
   4   8 -10 7484.58 614.040   1
  -4   8  10 9385.81 682.392   1
   4  -8 -10 8378.97 658.306   1
  -4  -8   9 1954.51 206.501   1
   4   8  -9 1792.42 201.374   1
   4  -8  -9 1458.46 265.757   1
  -4   8   9 1658.78 279.944   1
  -4   8   8 6071.17 540.028   1
   4  -8  -8 6940.22 540.113   1
   4  -8  -6 28361.3 2042.29   1
  -4  -8   6 29367.0 2015.90   1
  -4   8   6 30979.8 2050.53   1
   4   8  -6 28968.7 2015.05   1
   4   8  -5 6460.97 451.366   1
   4  -8  -5 6059.65 482.703   1
  -4  -8   5 5610.96 447.849   1
  -4   8   5 5835.69 500.958   1
  -4   8   4 14874.4 1044.64   1
   4  -8  -4 14094.2 1039.39   1
  -4   8   3 207.154 163.529   1
  -4   8   2 7056.22 499.121   1
   4  -8  -2 5863.26 491.084   1
   4  -8  -1 8198.51 598.098   1
  -4  -8   1 8128.70 594.849   1
   4   8  -1 7877.18 596.361   1
  -4   8   0 51658.1 3501.68   1
  -4  -8   0 51025.0 3503.24   1
   4  -8   0 51092.1 3500.04   1
  -4  -8  -1 8157.58 592.561   1
   4   8   1 7642.30 596.531   1
  -4  -8  -2 5998.63 487.852   1
   4   8   2 6801.90 509.704   1
  -4  -8  -3-39.7846 170.170   1
   4   8   3 464.112 181.964   1
  -4   8  -3 267.431 115.964   1
   4  -8   3 59.3482 108.675   1
   4   8   4 15097.7 1096.08   1
   4  -8   4 15570.1 1061.48   1
  -4  -8  -4 15289.4 1090.21   1
  -4   8  -4 14912.1 1061.29   1
   4   8   5 5404.49 472.073   1
  -4  -8  -5 5543.57 467.178   1
  -4   8  -5 5955.33 422.766   1
   4  -8   5 5563.18 423.108   1
   4   8   6 27791.5 2052.89   1
  -4   8  -6 30027.3 2015.60   1
  -4  -8  -6 29723.2 2053.08   1
   4  -8   6 29348.0 2015.17   1
   4  -8   7 8385.17 577.704   1
  -4   8  -7 7655.51 576.170   1
   4   8   8 7472.59 595.356   1
   4  -8   8 6828.91 533.555   1
  -4  -8  -8 7846.69 595.518   1
  -4   8  -8 7358.36 532.120   1
   4  -8   9 1341.67 186.443   1
   4   8   9 1885.29 291.702   1
  -4   8  -9 1699.41 188.246   1
   4   8  10 7425.61 646.445   1
  -4  -8 -10 8543.30 660.146   1
   4  -8  11 124.537 150.334   1
   4   8  11-395.273 258.959   1
  -4   8 -11-30.2437 146.280   1
  -4  -8 -11 117.076 264.463   1
   4  -8  12 12835.9 917.843   1
   4   8  12 12267.0 972.807   1
  -4   8 -12 12470.7 910.308   1
  -4  -8 -12 13656.6 968.300   1
  -4   8 -13 2390.97 254.733   1
   4  -8  13 2267.79 259.782   1
   4   8  14 331.121 304.516   1
   4  -8  14 41.5300 184.302   1
  -4   8 -14 285.937 172.914   1
  -4  -8 -14 31.1265 227.009   1
   4  -8  15 22.2784 204.026   1
   4   8  15 167.964 328.773   1
  -4  -8 -15-221.723 292.216   1
  -4   8 -15 189.806 190.227   1
   4  -8  16 576.656 232.078   1
   4   8  16 581.248 345.943   1
  -4   8 -16 665.272 218.044   1
  -4  -8 -16-32.1184 322.169   1
   4   8  17 353.092 316.227   1
   4  -8  17 490.584 241.859   1
  -4   8 -17 768.730 233.334   1
  -4  -8 -17 479.176 292.062   1
   4   8  18 1095.88 354.282   1
  -4  -8 -18 854.358 327.619   1
   4   8  19-35.4389 365.098   1
  -4  -8 -19 33.2856 339.346   1
   4   8  20 1947.89 371.909   1
  -4  -8 -20 1784.34 353.179   1
   4   8  22 494.472 372.123   1
  -4  -8 -22 236.194 365.493   1
   4   8  23 350.472 338.866   1
  -4  -8 -23 907.910 346.490   1
   4   8  24-69.2428 371.811   1
  -4  -8 -24 367.622 375.632   1
  -4  -8 -25 66.3074 357.869   1
   4   8  26 839.656 384.085   1
  -4  -8 -26 229.646 367.048   1
  -4   9  25 622.261 395.772   1
   4  -9 -25 582.387 385.041   1
  -4   9  24 1023.17 398.301   1
   4  -9 -24 823.081 378.688   1
  -4   9  23 717.562 356.022   1
   4  -9 -23 565.967 339.577   1
  -4   9  22 1126.21 402.531   1
   4  -9 -22 975.835 368.996   1
  -4   9  21-146.193 369.293   1
   4  -9 -21 745.021 353.150   1
  -4   9  20 256.575 345.055   1
   4  -9 -20 612.475 312.484   1
  -4   9  19 73.2202 372.206   1
   4  -9 -19 170.611 334.586   1
  -4   9  18-72.8959 328.894   1
   4  -9 -18-237.781 294.493   1
   4   9 -17 981.149 245.231   1
   4   9 -16 801.775 231.881   1
  -4  -9  16 1275.82 241.682   1
  -4   9  16 1251.68 369.243   1
   4  -9 -16 937.545 354.147   1
   4   9 -15 938.472 222.801   1
  -4  -9  15 1189.92 223.251   1
  -4   9  15 564.066 332.166   1
   4  -9 -15 1155.26 316.800   1
   4   9 -14 954.002 208.024   1
  -4  -9  14 822.030 208.696   1
  -4   9  14 692.524 332.923   1
   4  -9 -14 745.633 286.419   1
   4   9 -13 780.014 187.064   1
  -4  -9  13 796.365 198.115   1
  -4   9  13 610.014 315.373   1
   4  -9 -13 1205.67 293.777   1
   4   9 -12 422.803 156.176   1
   4  -9 -12 433.317 290.874   1
  -4  -9  12 395.277 170.199   1
  -4   9  12 198.366 293.500   1
  -4  -9  11 47.2268 147.195   1
   4  -9 -11-239.482 259.936   1
   4   9 -11 77.5806 144.300   1
  -4   9  11 513.944 254.620   1
  -4   9  10 16083.3 1227.05   1
   4  -9 -10 17218.0 1219.58   1
  -4   9   9 4678.29 465.564   1
   4  -9  -9 4676.37 447.298   1
  -4  -9   8 4075.14 341.946   1
   4   9  -8 4395.35 345.998   1
   4  -9  -8 4347.44 409.113   1
  -4   9   8 4520.07 435.362   1
  -4  -9   7 796.734 136.878   1
   4  -9  -7 434.020 229.960   1
  -4   9   7 246.324 254.061   1
   4   9  -7 496.142 135.010   1
  -4  -9   6 1089.17 147.959   1
  -4   9   6 1298.40 247.704   1
   4   9  -6 1182.46 155.650   1
  -4   9   5 1325.81 242.411   1
  -4  -9   5 709.343 140.863   1
   4   9  -5 1062.86 143.179   1
   4  -9  -5 1130.64 229.636   1
  -4   9   4 23150.1 1656.76   1
   4  -9  -4 23946.4 1654.41   1
   4  -9  -3 3142.30 308.641   1
   4  -9  -2 13664.6 985.398   1
   4   9  -2 13624.6 974.616   1
  -4   9   2 13507.9 986.322   1
  -4  -9   2 14055.3 970.930   1
   4   9  -1 6181.30 489.486   1
   4  -9  -1 6766.12 496.388   1
  -4   9   1 7154.39 502.119   1
  -4  -9   1 5866.60 485.001   1
  -4   9   0 16.0156 133.116   1
   4  -9   0-31.0587 138.417   1
  -4  -9   0-16.9711 140.093   1
   4   9   0 71.7992 149.192   1
   4   9   1 6911.59 509.696   1
  -4   9  -1 6729.15 488.071   1
   4  -9   1 6142.93 488.729   1
  -4  -9  -1 6228.86 503.963   1
   4   9   2 13333.6 969.248   1
  -4  -9  -2 13430.3 966.642   1
  -4   9  -3 2986.19 262.302   1
   4   9   3 2943.76 310.412   1
   4  -9   3 3156.26 261.821   1
  -4  -9  -3 3218.22 301.864   1
   4   9   4 24817.2 1706.79   1
  -4   9  -4 24176.1 1672.70   1
  -4  -9  -4 25493.4 1705.70   1
   4  -9   4 23625.5 1671.09   1
  -4   9  -5 749.700 129.050   1
   4  -9   5 872.168 128.201   1
   4  -9   6 1113.26 141.248   1
  -4   9  -6 1233.76 138.530   1
   4  -9   7 613.099 122.387   1
   4   9   7 348.996 239.174   1
  -4   9  -7 512.986 111.295   1
  -4  -9  -7 517.100 240.358   1
   4  -9   8 4377.27 344.616   1
   4   9   8 5220.68 449.843   1
  -4   9  -8 4457.31 342.550   1
  -4  -9  -8 4041.87 430.530   1
   4   9   9 4932.72 476.382   1
   4  -9   9 5468.37 389.761   1
  -4   9  -9 4992.31 388.601   1
  -4  -9  -9 4436.50 477.486   1
  -4   9 -10 17984.0 1191.90   1
  -4  -9 -10 15982.8 1244.37   1
   4  -9  10 17379.3 1191.80   1
   4   9  10 15276.3 1247.72   1
   4   9  11-531.525 252.766   1
   4  -9  11-67.9744 134.284   1
  -4  -9 -11-297.019 235.469   1
  -4   9 -11 102.862 124.753   1
   4   9  12 161.198 293.832   1
  -4  -9 -12 638.584 270.418   1
   4  -9  13 620.250 172.359   1
   4   9  13 528.124 329.288   1
  -4  -9 -13 1083.69 298.084   1
  -4   9 -13 1000.86 171.461   1
   4   9  14 835.458 294.584   1
   4  -9  14 845.817 210.216   1
  -4  -9 -14 759.631 298.131   1
  -4   9 -14 910.822 191.947   1
   4   9  15 544.877 328.162   1
   4  -9  15 1090.17 224.519   1
  -4   9 -15 1336.85 222.888   1
  -4  -9 -15 1119.66 300.326   1
   4  -9  16 572.069 220.471   1
   4   9  16 689.084 355.079   1
  -4   9 -16 1064.66 231.046   1
  -4  -9 -16 668.704 335.004   1
   4   9  18 70.7690 345.931   1
  -4  -9 -18 598.233 344.193   1
   4   9  19 283.515 360.121   1
  -4  -9 -19 502.816 341.258   1
   4   9  20 531.138 337.399   1
  -4  -9 -20 337.513 322.832   1
   4   9  21 600.899 375.454   1
  -4  -9 -21 471.952 362.694   1
   4   9  22 562.447 332.829   1
  -4  -9 -22 168.209 308.394   1
   4   9  23-34.7794 375.985   1
  -4  -9 -23 267.687 362.224   1
   4   9  24 377.138 347.179   1
  -4  -9 -24 330.963 353.185   1
   4   9  25-33.8468 367.512   1
  -4  -9 -25 694.456 385.394   1
  -4  10  25 307.157 378.702   1
   4 -10 -25-479.271 374.771   1
  -4  10  23 142.405 373.451   1
   4 -10 -23 231.250 335.519   1
  -4  10  22 252.275 397.110   1
   4 -10 -22 234.265 365.939   1
  -4  10  21-218.599 338.659   1
   4 -10 -21-33.7585 323.913   1
  -4  10  20 769.355 394.222   1
   4 -10 -20 441.963 348.868   1
  -4  10  19 733.734 340.088   1
   4 -10 -19 715.200 333.064   1
  -4  10  18 988.537 395.172   1
   4 -10 -18 1330.76 359.892   1
  -4  10  17 400.679 333.553   1
   4 -10 -17-169.735 283.463   1
  -4  10  16 180.585 310.078   1
   4 -10 -16 336.586 313.824   1
  -4 -10  15 2704.19 302.436   1
  -4  10  15 2570.07 418.070   1
   4  10 -15 2529.74 299.705   1
   4  10 -14 1351.70 215.369   1
   4 -10 -14 1735.58 358.760   1
  -4 -10  14 1266.69 211.132   1
   4  10 -13-16.1775 164.960   1
  -4 -10  13-16.4468 164.371   1
  -4  10  13 172.450 314.768   1
   4 -10 -11 2665.45 351.446   1
  -4  10  11 2367.28 373.521   1
   4  10 -10 1236.94 180.860   1
   4 -10 -10 1896.54 305.925   1
  -4  10  10 1788.02 296.135   1
  -4 -10  10 1665.90 182.901   1
  -4  10   9-30.8733 265.949   1
  -4 -10   9 120.834 125.413   1
   4  10  -9 209.177 126.759   1
   4  10  -8 9118.10 627.420   1
  -4 -10   8 8689.78 623.794   1
  -4  10   8 8453.62 700.948   1
   4 -10  -8 7566.78 682.963   1
  -4  10   7 113.421 238.963   1
   4  10  -7 395.402 125.515   1
  -4 -10   7 326.972 124.257   1
   4 -10  -7 476.089 225.024   1
   4  10  -6 646.637 127.154   1
  -4 -10   6 559.916 131.558   1
   4  10  -5 5736.45 438.308   1
  -4  10   5 5953.38 492.673   1
  -4 -10   5 6015.72 439.658   1
   4 -10  -5 5341.44 481.347   1
   4 -10  -4 1341.45 237.400   1
  -4  10   4 891.018 236.971   1
   4 -10  -3 883.081 203.625   1
  -4  10   3 1138.81 240.607   1
   4  10  -2 12379.9 882.643   1
  -4 -10   2 11743.0 877.567   1
  -4  10   2 12346.7 899.263   1
   4 -10  -2 13024.4 898.297   1
   4 -10  -1 784.656 179.141   1
   4  10  -1 811.992 178.571   1
  -4  10   1 556.410 172.413   1
  -4 -10   1 1102.16 174.700   1
   4 -10   0 5149.49 414.784   1
   4  10   0 4827.04 427.086   1
  -4  10   0 4745.91 415.515   1
   4 -10   1 547.391 143.807   1
   4  10   1 627.022 184.410   1
  -4  10  -1 487.252 145.972   1
  -4 -10  -1 690.733 173.041   1
  -4 -10  -2 12392.8 912.735   1
   4  10   2 12676.3 917.238   1
   4  10   3 1456.84 229.299   1
  -4  10  -3 1604.26 170.411   1
  -4 -10  -3 1449.58 226.634   1
   4 -10   3 1071.69 168.726   1
   4  10   4 1378.25 248.854   1
  -4  10  -4 1054.59 155.089   1
  -4 -10  -4 1438.57 241.836   1
   4 -10   4 1495.75 159.085   1
  -4  10  -5 5543.20 420.511   1
   4 -10   5 5514.29 420.470   1
  -4 -10  -6 846.809 241.698   1
   4  10   6 478.527 231.655   1
  -4  10  -6 650.181 113.417   1
   4 -10   6 751.526 117.909   1
  -4  10  -7 525.086 108.206   1
  -4 -10  -7 294.403 217.496   1
   4 -10   7 446.017 112.656   1
   4 -10   8 9207.78 649.482   1
  -4  10  -8 9794.84 649.360   1
  -4 -10  -9 346.828 256.632   1
  -4  10  -9 106.340 99.0558   1
   4  10   9 450.455 270.336   1
   4 -10   9-83.4118 98.5955   1
  -4 -10 -10 1714.23 307.409   1
  -4  10 -10 1600.35 153.515   1
   4 -10  10 1425.39 159.570   1
   4  10  11 1926.07 355.666   1
  -4  10 -11 2421.44 213.260   1
  -4 -10 -11 2301.08 322.014   1
   4 -10  11 2588.08 222.964   1
   4 -10  12 5988.84 478.092   1
  -4  10 -12 6786.45 478.596   1
   4  10  13 99.9306 267.971   1
   4 -10  13 214.424 145.386   1
  -4  10 -13 387.653 136.489   1
  -4 -10 -13 378.558 258.738   1
   4  10  14 339.754 348.764   1
  -4 -10 -14 1786.51 327.524   1
   4  10  15 2647.65 387.820   1
  -4 -10 -15 3271.75 390.917   1
  -4  10 -15 2323.41 269.679   1
   4  10  16-35.3935 344.666   1
  -4 -10 -16 32.4254 295.229   1
   4  10  17 71.0115 336.616   1
  -4 -10 -17 561.081 328.475   1
   4  10  18 1311.12 375.576   1
  -4 -10 -18 1541.84 363.982   1
   4  10  19 815.496 369.648   1
  -4 -10 -19 269.651 327.948   1
   4  10  20 1026.83 370.304   1
  -4 -10 -20 1114.40 369.193   1
   4  10  21-634.385 372.109   1
  -4 -10 -21 673.412 357.996   1
   4  10  22-209.611 352.682   1
  -4 -10 -22 603.177 344.004   1
   4  10  23 206.921 366.172   1
  -4 -10 -23 1061.76 379.871   1
   4  10  25-66.8020 363.898   1
  -4 -10 -25 32.6345 388.364   1
   4 -11 -24 418.596 354.790   1
  -4  11  24 621.246 395.488   1
   4 -11 -23 98.4249 365.230   1
  -4  11  23 1160.13 412.315   1
   4 -11 -22 1428.04 356.793   1
  -4  11  22 1467.80 377.303   1
   4 -11 -21 235.305 352.870   1
  -4  11  21 580.658 398.849   1
   4 -11 -20 338.702 345.600   1
  -4  11  20 365.527 371.720   1
   4 -11 -18 886.786 337.320   1
  -4  11  18 661.554 341.193   1
   4 -11 -17 819.629 363.102   1
  -4  11  17-843.114 388.118   1
   4 -11 -16 2682.14 393.760   1
  -4  11  16 2367.99 432.895   1
   4 -11 -15 437.262 277.843   1
  -4  11  15 613.589 362.294   1
   4 -11 -14 298.916 287.496   1
  -4  11  14 106.957 336.407   1
   4  11 -13 291.699 150.894   1
   4 -11 -13 490.345 302.980   1
  -4  11  13 175.387 339.030   1
  -4 -11  13 39.6958 142.716   1
  -4 -11  12 1509.55 183.713   1
   4  11 -12 1982.83 196.355   1
  -4 -11  11 609.119 135.445   1
   4  11 -11 498.590 137.929   1
   4  11 -10 13715.4 893.852   1
  -4 -11  10 12471.4 889.345   1
  -4  11  10 11588.5 976.918   1
   4 -11 -10 11397.9 964.478   1
   4  11  -9 376.309 116.001   1
  -4 -11   9 404.375 117.404   1
   4  11  -8 9486.22 686.250   1
  -4 -11   8 9801.41 685.038   1
  -4  11   8 9458.37 767.505   1
   4 -11  -8 10051.7 761.492   1
  -4  11   7 3657.17 422.286   1
   4  11  -7 4286.21 325.898   1
  -4 -11   7 4003.58 321.047   1
   4 -11  -7 4380.76 416.296   1
  -4 -11   6 481.091 128.465   1
   4  11  -6 580.289 134.245   1
   4 -11  -6 471.417 234.989   1
  -4  11   6 782.518 248.902   1
   4  11  -5 493.280 145.703   1
  -4 -11   5 617.221 132.775   1
  -4  11   4 4655.41 419.202   1
   4 -11  -4 4621.42 419.584   1
   4 -11  -3 180.392 195.166   1
   4  11  -3 125.527 140.728   1
  -4 -11   3 206.972 135.952   1
  -4  11   3-23.7170 208.242   1
   4  11  -2 12996.1 925.962   1
  -4 -11   2 13288.9 924.462   1
   4 -11  -2 12416.3 935.175   1
  -4  11   2 12816.8 936.726   1
  -4  11   1 40.1270 157.591   1
   4  11  -1 91.4721 173.239   1
  -4 -11   1 52.2230 157.480   1
   4 -11  -1 306.083 173.359   1
   4 -11   0-222.090 144.552   1
  -4 -11   0 226.172 164.300   1
   4  11   0-19.6475 175.121   1
  -4  11   0 71.0913 156.839   1
   4 -11   1-15.4467 142.503   1
  -4  11  -1-15.9065 138.671   1
   4  11   1 231.731 196.481   1
  -4 -11  -1-20.3266 188.207   1
  -4 -11  -2 11622.0 875.219   1
   4  11   2 12230.0 880.709   1
   4  11   3-287.004 211.911   1
  -4  11  -3 25.7057 128.642   1
  -4 -11  -3-206.774 200.694   1
   4 -11   3 200.372 122.562   1
   4 -11   4 3920.08 321.121   1
  -4 -11  -4 4536.79 396.926   1
  -4  11  -4 4175.08 321.544   1
   4  11   4 3620.15 393.573   1
  -4  11  -5 891.572 128.394   1
   4 -11   5 848.858 126.907   1
   4 -11   6 443.019 98.9801   1
   4  11   6 523.831 234.117   1
  -4  11  -6 538.277 94.6791   1
  -4 -11  -6 453.476 231.549   1
   4  11   7 3968.79 401.904   1
   4 -11   7 3281.23 269.230   1
  -4 -11  -7 3748.42 386.494   1
  -4  11  -7 3975.74 269.289   1
   4  11   9 621.568 289.372   1
  -4 -11  -9 441.411 255.231   1
   4  11  10 11106.0 914.190   1
  -4 -11 -10 13010.5 922.520   1
  -4  11 -12 931.745 99.4794   1
   4 -11  12 859.077 98.0587   1
   4  11  12 1097.38 299.495   1
  -4 -11 -13 414.237 298.362   1
  -4  11 -13 71.1423 93.1760   1
   4  11  13 237.420 320.401   1
  -4 -11 -14 291.177 283.501   1
   4  11  14 377.945 306.461   1
  -4 -11 -15 615.803 308.298   1
   4  11  15 106.132 355.072   1
  -4 -11 -16 1914.67 337.487   1
   4  11  16 1349.58 336.547   1
  -4 -11 -17 233.841 326.257   1
   4  11  17-782.427 373.733   1
  -4 -11 -18 1046.28 325.501   1
   4  11  18 1065.08 352.437   1
  -4 -11 -20 371.500 340.656   1
   4  11  20 424.188 352.028   1
  -4 -11 -21-33.5725 338.892   1
   4  11  21 456.020 362.163   1
  -4 -11 -22 600.353 378.887   1
   4  11  22 1351.96 402.851   1
  -4 -11 -23 131.772 348.178   1
   4  11  23 341.243 349.829   1
  -4 -11 -24 854.951 382.653   1
   4  11  24 706.720 410.519   1
  -4  12  24 815.082 396.730   1
   4 -12 -24 635.969 385.274   1
  -4  12  23 695.707 372.561   1
   4 -12 -23 227.249 316.479   1
  -4  12  22 35.5093 398.828   1
   4 -12 -22 691.993 362.793   1
  -4  12  20 656.217 403.091   1
   4 -12 -20 608.079 342.863   1
  -4  12  19 366.991 369.074   1
   4 -12 -19 272.052 334.034   1
  -4  12  18 736.466 411.799   1
   4 -12 -18 991.756 353.668   1
  -4  12  17 184.199 366.352   1
   4 -12 -17 376.194 306.677   1
  -4  12  16 697.688 340.139   1
  -4  12  14 866.966 328.248   1
   4 -12 -14 201.208 299.152   1
   4 -12 -13 1224.32 306.872   1
  -4  12  12 1963.46 379.714   1
   4  12 -12 1866.34 160.261   1
   4 -12 -12 2148.03 352.386   1
   4 -12 -11 63.6481 290.312   1
   4  12 -11-51.4548 74.2126   1
  -4 -12  11 82.4264 60.5607   1
  -4  12  11 309.153 315.713   1
   4 -12 -10 1056.75 293.036   1
  -4  12  10 1174.27 335.378   1
   4  12 -10 955.524 97.5572   1
  -4  12   9 1790.99 319.707   1
  -4 -12   9 2233.75 172.518   1
   4  12  -9 1832.29 175.983   1
   4 -12  -9 2446.99 317.318   1
  -4  12   8 1037.63 304.970   1
   4  12  -8 1338.90 155.300   1
  -4 -12   8 1825.39 152.721   1
   4 -12  -8 1349.31 285.049   1
   4  12  -7 2428.09 219.515   1
  -4  12   7 1936.51 342.800   1
  -4 -12   7 2706.96 214.673   1
   4 -12  -7 2208.66 320.355   1
   4 -12  -6 9242.06 772.742   1
  -4  12   6 8239.88 773.245   1
   4  12  -6 10279.9 713.875   1
  -4 -12   6 10679.1 713.325   1
   4  12  -5 3575.93 287.150   1
  -4 -12   5 3370.50 283.710   1
  -4  12   5 3342.83 369.783   1
   4 -12  -5 3282.25 354.098   1
  -4  12   4 1154.40 277.716   1
   4 -12  -4 2017.05 260.672   1
  -4 -12   3 942.290 171.573   1
   4  12  -3 869.258 181.610   1
  -4  12   3 1158.61 248.644   1
   4 -12  -3 964.791 215.518   1
   4  12  -2 5255.15 416.520   1
   4 -12  -2 5007.21 434.648   1
  -4 -12   2 4878.67 415.502   1
  -4  12   2 5373.27 442.433   1
  -4  12   1-84.1197 198.647   1
   4  12  -1 133.937 180.747   1
  -4 -12   1-55.0328 170.837   1
   4 -12  -1 260.571 180.818   1
   4 -12   0 15701.0 1107.89   1
   4  12   0 15827.8 1120.47   1
  -4  12   0 14367.6 1108.71   1
  -4 -12   0 16833.1 1118.49   1
   4 -12   1 241.496 154.872   1
   4  12   1-221.352 195.479   1
  -4  12  -1 248.803 159.818   1
  -4 -12  -1 63.8750 191.789   1
   4  12   2 5647.76 436.649   1
  -4  12  -2 4408.23 385.088   1
   4 -12   2 4439.30 381.462   1
  -4 -12  -2 5378.29 425.938   1
  -4  12  -3 663.654 147.581   1
   4 -12   3 823.189 147.568   1
  -4 -12  -3 1079.63 226.005   1
   4  12   3 521.490 218.532   1
   4 -12   4 1653.12 169.402   1
  -4  12  -4 1521.98 168.254   1
  -4  12  -5 2546.38 233.200   1
  -4 -12  -5 2916.51 341.690   1
   4 -12   5 3160.69 233.828   1
   4  12   6 10791.1 728.849   1
  -4  12  -6 9486.97 628.473   1
   4 -12   6 8606.77 627.103   1
   4  12   7 2662.94 346.158   1
  -4 -12  -7 2643.62 332.445   1
   4  12   8 1705.71 317.025   1
  -4 -12  -8 2282.94 325.601   1
   4  12   9 1979.83 327.454   1
  -4 -12  -9 1742.61 306.867   1
   4  12  10 359.828 305.594   1
  -4 -12 -10 1814.15 313.494   1
   4  12  11 166.318 312.189   1
  -4 -12 -11 1097.68 310.524   1
  -4 -12 -12 2262.11 346.316   1
   4  12  13 1065.47 354.519   1
  -4 -12 -13 582.639 305.039   1
   4  12  14 920.503 366.424   1
  -4 -12 -14 681.147 314.549   1
   4  12  16 463.149 369.829   1
  -4 -12 -16 200.769 327.638   1
   4  12  17 320.382 344.349   1
  -4 -12 -17 270.634 321.202   1
   4  12  18 533.431 355.422   1
  -4 -12 -18 508.492 311.221   1
   4  12  19 496.663 379.343   1
  -4 -12 -19 541.186 342.977   1
   4  12  20 281.929 352.713   1
  -4 -12 -20-202.369 320.750   1
   4  12  21 174.362 368.214   1
  -4 -12 -21-33.4512 352.213   1
   4  12  22 309.130 388.505   1
  -4 -12 -22 563.542 357.125   1
   4  12  23-33.8785 349.557   1
  -4 -12 -23 131.225 338.993   1
   4  12  24 66.3981 389.360   1
  -4 -12 -24-162.199 373.443   1
  -4  13  23 376.962 397.807   1
   4 -13 -23 449.230 370.439   1
  -4  13  21-321.870 399.466   1
   4 -13 -21 1294.36 385.590   1
  -4  13  19-292.481 401.475   1
   4 -13 -19 169.827 361.140   1
  -4  13  18 848.051 391.149   1
   4 -13 -18 717.514 330.758   1
   4 -13 -17 308.292 313.755   1
  -4  13  16 1071.88 375.829   1
   4 -13 -16 376.582 339.472   1
  -4  13  15 220.875 367.471   1
   4 -13 -15 136.452 336.776   1
  -4  13  13 578.889 313.846   1
   4 -13 -13-67.0233 287.710   1
  -4  13  12 927.800 352.030   1
   4 -13 -12 1090.90 295.747   1
  -4  13  11 909.442 339.935   1
   4 -13 -11 616.660 317.558   1
  -4  13  10 719.590 321.841   1
   4 -13 -10 1971.16 323.463   1
  -4  13   9 533.207 304.056   1
   4 -13  -9 93.2776 266.674   1
  -4  13   8 1259.50 323.298   1
   4 -13  -8 997.470 278.099   1
   4  13  -7 3347.48 251.838   1
  -4  13   7 3678.60 399.937   1
   4 -13  -7 3008.62 384.346   1
  -4  13   6 990.083 286.745   1
  -4 -13   6 900.729 129.955   1
   4  13  -6 999.781 138.891   1
   4 -13  -6 734.452 250.119   1
  -4  13   5 28.6715 243.132   1
  -4 -13   5-11.4250 121.306   1
   4  13  -5-59.8938 131.539   1
   4 -13  -5 108.292 239.393   1
  -4  13   3 333.466 213.692   1
   4  13  -3-308.292 155.113   1
  -4 -13   3 31.1780 153.813   1
   4 -13  -3 343.056 205.974   1
  -4  13   2 3545.95 339.502   1
   4  13  -2 3291.21 317.728   1
  -4 -13   2 4093.87 318.686   1
   4 -13  -1 1420.13 222.781   1
  -4  13   1 721.133 231.405   1
  -4 -13   1 1185.46 208.289   1
   4  13  -1 1449.18 209.201   1
   4 -13   0 148.893 169.783   1
  -4  13   0-57.4351 168.613   1
  -4 -13   0 20.7919 168.443   1
   4  13   0-42.9812 196.045   1
   4 -13   1 819.841 170.406   1
   4  13   1 993.022 230.296   1
  -4 -13  -1 1182.90 211.224   1
  -4  13  -1 693.932 178.845   1
   4  13   2 3422.28 351.680   1
   4 -13   2 2951.21 291.454   1
  -4  13  -2 3262.99 300.434   1
  -4 -13  -2 3875.87 342.977   1
   4  13   3 313.179 227.600   1
   4 -13   3 138.712 132.740   1
  -4 -13  -3-50.1899 210.569   1
  -4  13  -3 39.1491 133.004   1
  -4  13  -4 674.711 127.247   1
   4 -13   4 572.728 120.893   1
   4 -13   5-33.0682 68.8691   1
  -4 -13  -5-27.2556 233.139   1
   4  13   5-201.508 244.646   1
  -4  13  -5 111.769 71.8391   1
  -4 -13  -6 1383.83 275.499   1
   4  13   6 1167.95 291.984   1
  -4 -13  -7 3585.13 396.059   1
   4  13   7 3655.76 407.614   1
  -4 -13  -8 928.536 275.140   1
   4  13   8 605.473 281.545   1
  -4 -13  -9 738.750 287.181   1
   4  13   9-422.560 284.625   1
  -4 -13 -10 910.095 316.199   1
   4  13  10 1397.98 335.296   1
  -4 -13 -11 606.282 306.727   1
   4  13  11-33.8739 319.386   1
  -4 -13 -12 1145.44 303.597   1
   4  13  12 1793.55 358.908   1
  -4 -13 -13 454.994 296.002   1
   4  13  13 106.436 313.078   1
  -4 -13 -15 1145.57 352.303   1
   4  13  15 498.851 385.737   1
  -4 -13 -16 984.187 310.876   1
  -4 -13 -17 306.254 324.312   1
   4  13  17-35.6961 360.743   1
   4  13  18 819.313 396.068   1
   4  13  19 212.529 363.037   1
  -4 -13 -21 1065.41 371.231   1
   4  13  21 242.217 394.758   1
  -4 -13 -23-98.1324 330.957   1
   4  13  23 100.452 359.453   1
   4 -14 -22-64.7642 362.034   1
  -4  14  21 459.656 381.287   1
   4 -14 -21-65.9797 320.392   1
  -4  14  20 538.658 406.739   1
   4 -14 -20 1172.70 389.253   1
  -4  14  19 765.939 421.872   1
   4 -14 -19 169.181 355.932   1
  -4  14  18 478.233 368.643   1
   4 -14 -18 102.423 322.366   1
  -4  14  17 850.845 386.282   1
   4 -14 -17 137.275 331.753   1
  -4  14  16 741.380 392.505   1
   4 -14 -16 516.002 347.889   1
  -4  14  15 592.634 390.334   1
   4 -14 -15 240.510 338.957   1
  -4  14  14 995.580 395.465   1
   4 -14 -14 1368.83 367.250   1
  -4  14  13 402.593 337.536   1
   4 -14 -13 611.375 316.385   1
  -4  14  12 543.073 333.282   1
   4 -14 -12 67.1822 287.944   1
  -4  14  11 2169.72 403.380   1
   4 -14 -11 1858.41 347.587   1
  -4  14  10 838.487 328.193   1
   4 -14 -10 489.011 301.716   1
  -4  14   8 1392.22 311.115   1
   4 -14  -8 1491.46 308.209   1
  -4  14   7 32.1461 285.100   1
   4 -14  -7 332.979 266.890   1
   4  14  -6 3658.43 294.367   1
  -4  14   6 4557.73 426.748   1
  -4 -14   6 4056.19 291.253   1
   4 -14  -6 4852.54 423.398   1
  -4  14   5 208.500 249.052   1
   4  14  -5 76.1909 129.222   1
   4 -14  -5 479.445 237.439   1
  -4 -14   5 224.114 117.898   1
   4  14  -4-98.3479 142.605   1
   4 -14  -4-162.348 239.749   1
  -4  14   4 227.843 252.856   1
  -4 -14   4 158.506 136.101   1
   4  14  -3 481.303 177.978   1
   4 -14  -3 839.937 249.160   1
   4 -14  -2 47.4610 212.807   1
   4  14  -2-75.3399 165.931   1
  -4  14   2-149.347 209.266   1
   4 -14  -1 1040.46 215.206   1
  -4  14   1 1155.09 229.173   1
   4  14  -1 958.255 213.564   1
   4 -14   0 5633.05 451.432   1
  -4  14   0 4760.50 451.297   1
   4  14   0 6389.42 474.680   1
   4 -14   1 933.477 184.720   1
  -4 -14  -1 1038.09 222.802   1
   4  14   1 853.406 234.849   1
  -4  14  -1 993.835 193.410   1
   4 -14   2 184.394 142.891   1
   4  14   2-25.9304 225.637   1
  -4  14  -2 78.7117 148.758   1
  -4 -14  -2-24.5366 201.208   1
  -4  14  -3 652.384 148.699   1
   4 -14   3 409.760 135.427   1
   4 -14   4 8.63681 105.649   1
   4  14   4 429.865 248.806   1
  -4 -14  -4-80.8696 241.713   1
  -4  14  -4 43.9009 105.467   1
   4  14   5 745.273 261.674   1
  -4 -14  -5 420.242 245.775   1
  -4 -14  -6 5319.76 475.290   1
   4  14   6 4728.14 492.645   1
   4  14   7 411.903 289.248   1
  -4 -14  -7-29.8931 259.747   1
   4  14   8 978.286 331.902   1
  -4 -14  -8 1286.43 305.248   1
   4  14   9 366.295 308.925   1
  -4 -14  -9 219.575 294.245   1
   4  14  10 520.518 326.251   1
  -4 -14 -10 910.461 300.078   1
   4  14  11 1089.40 342.788   1
  -4 -14 -11 1351.71 306.308   1
   4  14  12 425.126 328.329   1
  -4 -14 -12 658.663 302.725   1
   4  14  13 641.467 350.012   1
  -4 -14 -13 435.015 301.558   1
   4  14  14 1323.82 361.712   1
  -4 -14 -14 642.976 317.724   1
   4  14  15 968.324 373.192   1
  -4 -14 -15 102.292 332.666   1
   4  14  16 286.948 374.888   1
  -4 -14 -16 273.550 336.804   1
   4  14  17 107.450 367.902   1
  -4 -14 -17-34.2201 335.446   1
   4  14  18 463.061 363.781   1
  -4 -14 -18 408.967 326.540   1
   4  14  19 458.820 340.470   1
  -4 -14 -19 609.225 323.342   1
   4  14  20 1567.82 429.604   1
  -4 -14 -20 435.816 368.175   1
  -4 -14 -21 433.026 369.775   1
   4  14  22 506.456 377.068   1
  -4 -14 -22 131.941 343.443   1
   4 -15 -21 163.387 338.143   1
  -4  15  21-139.621 380.790   1
   4 -15 -20-99.8283 351.606   1
  -4  15  20 568.945 420.570   1
   4 -15 -19 202.661 336.491   1
  -4  15  19-398.191 374.611   1
   4 -15 -18 34.1773 325.026   1
  -4  15  18 36.6187 365.929   1
   4 -15 -17 964.929 366.977   1
  -4  15  17 147.682 391.780   1
   4 -15 -15 555.135 341.878   1
  -4  15  15 631.972 385.613   1
   4 -15 -14 1108.61 345.000   1
  -4  15  14 445.613 384.714   1
   4 -15 -13 206.919 307.442   1
  -4  15  13 1034.73 357.818   1
   4 -15 -12 1300.37 343.390   1
  -4  15  12 1210.18 374.509   1
   4 -15 -11 981.384 318.460   1
  -4  15  11 578.406 347.361   1
   4 -15 -10-333.392 303.272   1
  -4  15  10-35.6180 317.753   1
   4 -15  -9-65.3751 280.656   1
  -4  15   9 592.716 311.791   1
   4 -15  -7 468.334 284.361   1
  -4  15   7 595.778 304.032   1
   4 -15  -6 425.235 280.825   1
  -4  15   6-192.416 280.825   1
   4 -15  -5 205.597 246.317   1
   4  15  -5 493.743 125.243   1
  -4  15   5 808.133 286.488   1
  -4 -15   4 4923.71 376.949   1
   4 -15  -4 4717.28 456.151   1
   4  15  -4 4580.48 383.437   1
  -4  15   4 4824.36 470.955   1
   4  15  -3 676.849 177.640   1
  -4 -15   3 604.380 164.233   1
   4  15  -2 2863.25 280.328   1
  -4  15   2 2095.08 312.510   1
   4 -15  -2 1771.14 286.739   1
  -4 -15   2 2249.91 266.675   1
   4 -15  -1 245.535 209.538   1
  -4  15   1-23.2799 221.610   1
  -4 -15   1 40.4182 186.347   1
   4  15  -1 343.610 204.470   1
   4 -15   0 182.230 188.465   1
  -4  15   0 310.780 208.937   1
  -4 -15   0 243.875 207.424   1
   4  15   0-117.236 211.321   1
   4 -15   1 196.845 161.612   1
   4  15   1-100.849 239.082   1
  -4  15  -1 93.6791 179.919   1
  -4 -15  -1 238.576 208.152   1
  -4  15  -2 2352.66 268.329   1
   4 -15   2 3129.75 274.341   1
   4  15   3 339.068 253.197   1
  -4  15  -3 548.725 145.006   1
  -4 -15  -3 851.982 267.435   1
   4 -15   3 424.513 139.094   1
   4 -15   4 3560.72 229.317   1
   4  15   4 3723.08 384.621   1
   4  15   5 1137.20 313.519   1
  -4 -15  -5 490.671 268.517   1
   4  15   6-316.850 288.057   1
  -4 -15  -6 895.320 277.514   1
   4  15   7 619.826 293.379   1
  -4 -15  -7 859.885 284.616   1
   4  15   9-208.292 307.634   1
  -4 -15  -9 317.963 276.659   1
   4  15  10-35.1329 316.648   1
  -4 -15 -10 489.776 304.961   1
   4  15  11 141.823 335.717   1
  -4 -15 -11 266.388 288.214   1
   4  15  12 714.578 341.039   1
  -4 -15 -12 506.811 313.197   1
   4  15  13 143.735 338.789   1
  -4 -15 -13 34.1525 306.259   1
   4  15  14 793.364 377.029   1
  -4 -15 -14 1168.28 338.594   1
   4  15  15 686.326 352.994   1
  -4 -15 -15 792.120 339.096   1
   4  15  17 286.893 361.062   1
  -4 -15 -17 686.264 325.219   1
   4  15  18 426.560 404.397   1
  -4 -15 -18 613.617 366.676   1
   4  15  19 490.993 402.738   1
  -4 -15 -19 1015.55 366.589   1
   4  15  20 866.701 400.130   1
  -4 -15 -20 201.451 356.702   1
   4  15  21-34.0656 386.576   1
  -4 -15 -21 199.680 328.406   1
  -4  16  21 585.146 398.039   1
   4 -16 -21 225.916 338.402   1
  -4  16  20 421.984 424.528   1
   4 -16 -20 429.049 371.461   1
  -4  16  19 251.225 369.846   1
   4 -16 -19 33.5985 326.223   1
  -4  16  18 1128.64 394.686   1
   4 -16 -18 443.243 339.708   1
  -4  16  17 662.789 383.894   1
   4 -16 -17 34.4812 345.277   1
  -4  16  16 222.741 390.441   1
   4 -16 -16 104.286 349.710   1
  -4  16  14-37.3623 346.614   1
   4 -16 -14 874.519 322.914   1
  -4  16  13 596.863 376.677   1
   4 -16 -13 733.387 325.333   1
  -4  16  11 954.727 379.963   1
   4 -16 -11 172.138 324.192   1
  -4  16  10 472.217 335.255   1
   4 -16 -10-102.442 286.586   1
  -4  16   9-392.622 312.836   1
   4 -16  -9-100.867 279.912   1
  -4  16   8 314.603 332.857   1
   4 -16  -8 923.229 324.971   1
  -4  16   7-306.799 295.934   1
   4 -16  -7 225.378 268.219   1
  -4  16   6 664.593 313.410   1
   4 -16  -6 912.076 295.040   1
  -4  16   5 320.361 286.404   1
   4 -16  -5 335.012 260.333   1
  -4  16   4 637.588 298.757   1
   4 -16  -4 724.726 283.729   1
   4  16  -3 975.495 199.643   1
   4 -16  -3 1369.82 268.816   1
  -4  16   3 972.901 284.011   1
  -4 -16   2 350.582 181.981   1
   4 -16  -2-152.739 235.234   1
  -4  16   2 159.812 245.183   1
   4  16  -2 332.118 200.246   1
  -4 -16   1 186.614 205.263   1
   4 -16  -1 437.081 219.407   1
  -4  16   1 285.360 221.214   1
   4  16  -1 89.4395 220.535   1
  -4 -16   0 342.219 219.362   1
   4 -16   0 479.162 199.588   1
  -4  16   0 275.366 218.582   1
   4  16   0 494.330 237.386   1
  -4 -16  -1 146.254 224.726   1
   4 -16   1 441.090 184.870   1
   4  16   1 692.821 256.428   1
  -4  16  -1 497.869 197.443   1
  -4  16  -2 15.8632 160.748   1
  -4 -16  -3 900.826 273.120   1
  -4  16  -3 929.784 158.845   1
   4  16   3 1103.08 292.199   1
  -4 -16  -4 256.554 257.094   1
   4  16   4 435.774 288.043   1
  -4 -16  -5 473.070 260.685   1
   4  16   5 96.8421 286.188   1
  -4 -16  -6 1169.84 287.302   1
   4  16   6 794.951 314.042   1
  -4 -16  -8 747.044 302.532   1
   4  16   8 345.874 320.109   1
  -4 -16  -9 33.1949 291.750   1
   4  16   9-35.1011 323.202   1
  -4 -16 -10 336.723 305.729   1
   4  16  10 355.932 335.158   1
  -4 -16 -11 68.2997 299.677   1
   4  16  11 215.620 326.711   1
  -4 -16 -12 620.506 328.553   1
   4  16  12 1049.16 358.389   1
  -4 -16 -13 104.015 307.379   1
   4  16  13 218.114 333.649   1
  -4 -16 -14 243.397 312.144   1
   4  16  14 218.424 356.022   1
  -4 -16 -16-34.6510 320.238   1
   4  16  16 72.2621 362.183   1
  -4 -16 -17 344.513 326.661   1
   4  16  17 537.186 371.199   1
  -4 -16 -18 477.963 333.884   1
   4  16  18 601.249 372.016   1
  -4 -16 -19-33.8650 338.087   1
   4  16  19 419.618 383.170   1
  -4 -16 -20 436.633 353.275   1
   4  16  20 1203.25 406.817   1
  -4 -16 -21 820.821 356.426   1
   4  16  21-537.813 403.668   1
  -4  17  20 69.6794 414.021   1
   4 -17 -20 654.990 374.284   1
  -4  17  19 355.374 415.554   1
  -4  17  18-36.1733 393.125   1
   4 -17 -18 237.409 341.115   1
  -4  17  17 256.819 376.850   1
   4 -17 -17 344.057 329.528   1
  -4  17  16 927.593 405.674   1
   4 -17 -16 452.303 335.056   1
  -4  17  15 261.799 384.347   1
   4 -17 -15 841.498 356.264   1
  -4  17  14-37.5719 361.009   1
   4 -17 -14-35.2321 332.721   1
  -4  17  13 602.014 394.124   1
   4 -17 -13 388.079 342.280   1
  -4  17  12 112.794 360.032   1
   4 -17 -12-176.741 326.693   1
  -4  17  10 1406.65 370.061   1
   4 -17 -10 348.681 309.677   1
  -4  17   9 474.576 338.044   1
   4 -17  -9-550.950 311.783   1
  -4  17   8 35.9131 324.333   1
   4 -17  -8 711.714 307.961   1
  -4  17   6 274.268 313.126   1
   4 -17  -6 456.283 309.849   1
  -4  17   5 65.7432 317.099   1
   4 -17  -5 534.120 289.552   1
  -4  17   4 1312.53 315.194   1
   4 -17  -4 1170.84 316.916   1
  -4  17   3-59.4443 281.710   1
   4 -17  -3-84.7983 244.408   1
  -4  17   1 367.595 224.084   1
   4  17   0-125.927 232.913   1
   4  17   1 272.520 253.910   1
   4  17   2-116.155 255.265   1
  -4 -17  -2-27.5966 249.877   1
   4  17   3 366.569 260.819   1
  -4 -17  -3 377.420 248.539   1
   4  17   4 860.828 276.882   1
  -4 -17  -4 663.236 257.950   1
   4  17   5 823.678 289.831   1
  -4 -17  -5-93.9479 258.858   1
   4  17   6 33.8825 301.592   1
  -4 -17  -6-322.161 282.773   1
   4  17   7 346.822 322.621   1
  -4 -17  -7 989.315 321.220   1
   4  17   8 423.813 320.381   1
  -4 -17  -8-504.933 295.898   1
   4  17   9 35.8447 323.988   1
  -4 -17  -9 204.988 296.708   1
   4  17  10 725.369 346.508   1
  -4 -17 -10 449.643 310.142   1
   4  17  11 255.782 341.532   1
  -4 -17 -11 34.8515 308.316   1
   4  17  12-587.172 338.579   1
  -4 -17 -12-70.1294 312.646   1
   4  17  13 110.214 361.005   1
  -4 -17 -13 316.487 335.890   1
   4  17  15 109.329 363.944   1
  -4 -17 -15 350.594 333.210   1
   4  17  16 794.331 402.857   1
  -4 -17 -16 731.844 373.060   1
   4  17  17 573.215 401.050   1
  -4 -17 -17 624.610 363.964   1
   4  17  18 636.161 417.119   1
  -4 -17 -18 483.326 366.430   1
   4  17  19 1283.07 424.549   1
  -4 -17 -19 677.448 386.611   1
   4  17  20 543.308 411.857   1
  -4 -17 -20 165.600 348.976   1
  -4  18  19 316.778 418.616   1
   4 -18 -19 99.4342 349.712   1
  -4  18  17 256.401 407.988   1
   4 -18 -17-34.4503 337.759   1
  -4  18  15 563.764 390.753   1
   4 -18 -15-212.005 351.561   1
  -4  18  14 302.579 392.009   1
   4 -18 -14-71.2492 337.077   1
  -4  18  13 37.9974 372.519   1
   4 -18 -13 143.190 342.251   1
  -4  18  12 152.218 378.945   1
   4 -18 -12 394.298 339.628   1
  -4  18  11 417.046 382.727   1
   4 -18 -11 572.430 350.034   1
  -4  18   9 336.365 361.033   1
  -4  18   8-147.895 358.402   1
  -4  18   7-217.578 329.245   1
   4  18   5 477.312 309.151   1
   4  18   6 1084.65 349.614   1
   4  18   7 142.804 328.303   1
  -4 -18  -7 511.436 305.956   1
   4  18   8 398.975 332.958   1
  -4 -18  -8 519.642 309.749   1
   4  18   9 36.6814 350.748   1
  -4 -18  -9 210.592 316.033   1
   4  18  11 408.305 358.323   1
  -4 -18 -11 142.372 330.655   1
   4  18  12 1337.50 404.346   1
  -4 -18 -12 678.641 343.797   1
   4  18  14 36.8167 378.625   1
  -4 -18 -14 497.520 349.979   1
   4  18  15 513.010 393.298   1
  -4 -18 -15 674.299 364.600   1
   4  18  16 108.675 385.151   1
  -4 -18 -16-70.8361 361.087   1
   4  18  17 821.722 419.917   1
  -4 -18 -17-209.447 356.411   1
   4  18  18-70.1360 401.679   1
  -4 -18 -18-445.224 369.584   1
   4  18  19 103.006 413.115   1
  -4 -18 -19-167.462 358.079   1
   5   0 -26 639.190 371.054   1
  -5   0  25-149.865 360.101   1
   5   0 -25 390.443 362.529   1
  -5   0  24 186.905 342.497   1
   5   0 -24 177.015 358.407   1
  -5   0  23 259.390 344.419   1
   5   0 -23-35.1134 333.415   1
  -5   0  22 1247.84 377.766   1
   5   0 -22 1559.03 377.957   1
  -5   0  21-397.758 332.032   1
   5   0 -21-546.814 324.897   1
  -5   0  20 1599.80 347.392   1
   5   0 -20 2654.72 368.604   1
  -5   0  19 766.468 334.832   1
   5   0 -19 427.718 321.273   1
  -5   0  18 1871.65 367.280   1
   5   0 -18 2183.82 362.317   1
  -5   0  16 2277.95 367.151   1
   5   0 -16 2605.63 349.332   1
  -5   0  15 341.147 274.804   1
   5   0 -15-205.233 256.130   1
   5   0 -14 2851.25 335.297   1
  -5   0  13 373.116 255.567   1
   5   0 -13 516.876 255.947   1
  -5   0  12-192.200 246.540   1
   5   0 -12 807.022 246.684   1
  -5   0  10 42395.3 2973.36   1
   5   0 -10 43714.0 2972.15   1
  -5   0   9 70.2406 154.176   1
   5   0  -9 44.7920 155.283   1
  -5   0   8 2640.68 302.947   1
   5   0  -8 3097.21 302.638   1
  -5   0   7-165.725 173.740   1
   5   0  -7 178.030 167.743   1
   5   0  -6 17574.3 1268.40   1
  -5   0   6 18414.0 1271.27   1
   5   0  -5-136.881 156.827   1
  -5   0   5-211.334 151.752   1
   5   0  -4 16073.9 1124.21   1
  -5   0   4 15779.1 1126.12   1
   5   0  -3-170.267 138.985   1
  -5   0   3-48.4756 146.756   1
  -5   0   2 40266.0 2879.73   1
   5   0  -2 43802.9 2879.63   1
   5   0  -1-105.739 136.760   1
  -5   0   1 77.6534 151.748   1
   5   0   0 133.247 121.099   1
  -5   0   0 121.083 111.561   1
   5   0   1-15.0922 155.117   1
  -5   0  -1 197.863 170.238   1
   5   0   2 43000.6 2916.63   1
  -5   0  -2 42151.1 2916.57   1
  -5   0  -3-220.752 164.541   1
   5   0   3 16.2589 163.421   1
  -5   0  -4 16272.9 1031.75   1
   5   0   4 12901.2 1026.68   1
  -5   0  -5-118.767 156.353   1
   5   0   5-69.2090 153.125   1
  -5   0  -6 18664.0 1348.10   1
   5   0   6 19761.8 1351.13   1
  -5   0  -7-18.9111 162.817   1
   5   0   7-60.3431 168.338   1
  -5   0  -8 2704.50 294.807   1
   5   0   8 3210.87 304.131   1
  -5   0  -9-152.771 161.933   1
   5   0   9-46.1666 184.881   1
   5   0  10 45283.6 2953.00   1
  -5   0 -10 40585.8 2942.11   1
   5   0  11-50.6538 202.707   1
  -5   0 -11 48.4317 203.093   1
   5   0  12 477.864 250.006   1
  -5   0 -12 538.134 214.827   1
  -5   0 -13 26.7732 235.316   1
   5   0  14 2892.22 366.577   1
  -5   0 -14 2741.29 358.845   1
   5   0  15 421.019 272.133   1
  -5   0 -15 29.1127 269.463   1
   5   0  16 2257.66 342.225   1
   5   0  17 585.061 309.568   1
  -5   0 -17 184.090 283.609   1
   5   0  18 1168.42 316.239   1
  -5   0 -18 1977.09 319.019   1
   5   0  19-306.376 314.654   1
  -5   0 -19 481.447 308.964   1
   5   0  20 2020.88 369.682   1
  -5   0 -20 2533.77 353.489   1
   5   0  21 250.341 328.710   1
  -5   0 -21-99.7700 295.274   1
   5   0  22 1188.86 346.628   1
  -5   0 -22 1329.11 344.759   1
   5   0  23 254.462 352.260   1
  -5   0 -23-346.580 339.758   1
   5   0  24 623.025 371.538   1
  -5   0 -24 770.481 358.020   1
   5   0  25 257.130 366.149   1
  -5   0 -25 848.158 372.962   1
  -5   1  25 518.470 367.576   1
  -5  -1  25 37.7627 338.354   1
   5  -1 -25 526.414 364.175   1
   5   1 -25 574.810 370.573   1
  -5  -1  24 566.668 358.554   1
   5   1 -24 500.227 347.494   1
  -5  -1  23 486.846 360.260   1
  -5   1  23 516.100 350.425   1
   5   1 -23 460.535 350.032   1
   5  -1 -23 209.038 323.148   1
  -5   1  22 585.724 364.304   1
   5  -1 -22 932.977 364.402   1
  -5  -1  21 507.996 353.513   1
   5   1 -21 859.323 339.613   1
  -5  -1  20 1135.11 362.837   1
   5   1 -20 874.496 342.286   1
   5  -1 -20 2020.47 375.379   1
  -5  -1  19 69.3399 299.887   1
  -5   1  19 140.396 324.504   1
   5   1 -19 1150.46 315.570   1
   5  -1 -19 363.672 303.002   1
  -5   1  18 1374.20 346.246   1
   5  -1 -18 2718.40 347.948   1
  -5  -1  17 262.293 287.062   1
   5   1 -17 310.835 260.839   1
  -5  -1  16 602.637 288.566   1
  -5   1  16 260.512 262.168   1
   5   1 -16 480.984 257.689   1
   5  -1 -16 674.900 268.440   1
   5  -1 -15 5260.25 467.915   1
   5   1 -15 4897.84 486.065   1
  -5   1  15 5584.50 489.509   1
  -5  -1  15 4737.95 494.882   1
  -5  -1  14 2091.61 326.351   1
  -5   1  14 2710.20 363.707   1
   5  -1 -14 2696.74 357.805   1
   5  -1 -13 32300.5 2310.15   1
   5   1 -13 34151.0 2312.34   1
  -5   1  13 32203.6 2316.38   1
  -5  -1  13 33801.2 2314.52   1
   5  -1 -12 38716.9 2579.11   1
  -5   1  12 35493.1 2572.80   1
   5   1 -11 9626.08 737.713   1
  -5  -1  11 9844.14 743.668   1
  -5  -1  10 311.870 190.806   1
   5  -1 -10 388.554 198.268   1
   5   1 -10 481.708 188.981   1
   5  -1  -9 3884.45 368.937   1
  -5   1   9 3864.27 371.111   1
   5   1  -9 3876.81 341.040   1
  -5  -1   9 3983.71 361.096   1
   5   1  -8 3318.40 306.995   1
   5  -1  -8 3011.75 313.755   1
  -5  -1   8 2908.59 302.886   1
  -5   1   8 3308.92 316.777   1
   5  -1  -7 5191.83 418.031   1
   5   1  -7 4470.09 399.465   1
  -5  -1   7 4654.05 407.164   1
  -5   1   7 5722.87 422.951   1
   5  -1  -6 4197.02 367.701   1
   5   1  -6 4338.84 348.247   1
  -5  -1   6 3647.42 351.751   1
  -5   1   6 4256.97 369.526   1
   5  -1  -5 4270.20 331.797   1
   5   1  -5 3533.25 321.627   1
  -5  -1   5 3796.58 323.099   1
  -5   1   5 3494.37 330.317   1
   5   1  -4 107654. 6903.72   1
   5  -1  -4 94993.3 6902.74   1
  -5  -1   4 101594. 6903.44   1
  -5   1   4 102302. 6905.09   1
   5  -1  -3 4603.41 345.315   1
  -5  -1   3 3896.47 340.822   1
  -5   1   3 4789.70 348.311   1
   5  -1  -2 44757.1 2877.33   1
  -5   1   2 39062.8 2876.60   1
   5   1  -2 41744.0 2876.76   1
  -5  -1   2 42438.1 2877.88   1
  -5  -1   1 733.201 162.786   1
   5   1  -1 448.979 152.290   1
   5  -1  -1 861.487 170.700   1
  -5   1   1 570.098 164.330   1
   5   1   0 44357.4 3247.26   1
   5  -1   0 49932.7 3249.48   1
  -5  -1   0 46585.0 3248.96   1
  -5   1   0 49330.4 3249.12   1
  -5   1  -1 525.336 138.385   1
  -5  -1  -1 402.350 142.694   1
   5  -1   1 585.563 143.852   1
   5   1   1 461.343 141.062   1
   5  -1   2 42369.1 2990.30   1
   5   1   2 46232.4 2994.40   1
  -5   1  -2 43032.1 2990.91   1
  -5  -1  -2 43378.0 2992.09   1
   5   1   3 4337.20 335.943   1
   5  -1   3 4391.57 349.487   1
  -5   1  -3 3854.45 341.503   1
  -5  -1  -3 3780.55 332.898   1
   5   1   4 97108.3 6973.50   1
   5  -1   4 104262. 6973.20   1
  -5  -1  -4 101968. 6973.77   1
  -5   1  -4 107005. 6972.75   1
   5   1   5 3457.27 316.641   1
   5  -1   5 3622.27 309.425   1
  -5   1  -5 3671.94 311.030   1
  -5  -1  -5 3485.78 317.286   1
   5  -1   6 4331.32 350.262   1
   5   1   6 4587.83 369.056   1
  -5  -1  -6 3551.05 354.386   1
  -5   1  -6 4148.65 347.094   1
   5  -1   7 4567.69 384.910   1
   5   1   7 5044.91 409.725   1
  -5  -1  -7 3950.36 389.254   1
  -5   1  -7 4990.77 388.224   1
   5  -1   8 3039.19 303.339   1
  -5  -1  -8 2597.13 284.833   1
  -5   1  -8 3030.04 286.458   1
   5   1   8 3654.00 303.381   1
   5   1   9 4533.38 375.718   1
  -5   1  -9 3896.00 355.070   1
  -5  -1  -9 3909.35 367.546   1
   5  -1   9 3737.64 357.843   1
  -5   1 -10 470.433 184.974   1
  -5  -1 -10 663.217 177.664   1
   5   1  10 550.627 201.940   1
   5  -1  10 546.334 197.036   1
   5  -1  11 9803.55 737.927   1
  -5   1 -11 9567.75 734.863   1
   5   1  12 33462.2 2425.63   1
  -5  -1 -12 36409.6 2430.30   1
   5   1  13 29489.2 2176.82   1
   5  -1  13 32224.9 2178.93   1
  -5  -1 -13 31631.7 2177.25   1
  -5   1 -14 2109.93 306.084   1
  -5  -1 -14 2480.82 314.583   1
   5  -1  14 2496.59 333.257   1
   5   1  14 1504.64 311.151   1
   5   1  15 5413.90 508.745   1
  -5  -1 -15 4266.83 484.593   1
  -5   1 -15 5605.45 482.036   1
   5  -1  15 5228.59 480.742   1
   5   1  16-159.088 253.408   1
   5  -1  16 216.250 258.516   1
  -5   1 -17 60.6056 260.580   1
   5  -1  17 835.206 301.864   1
  -5  -1 -18 1266.74 304.489   1
   5   1  18 1448.59 329.323   1
   5   1  19 684.874 304.381   1
   5  -1  19 473.473 303.030   1
  -5   1 -19 254.153 285.413   1
  -5  -1 -19 452.099 301.139   1
   5  -1  20 1941.76 351.311   1
   5   1  20 1529.93 379.755   1
  -5   1 -20 1788.53 336.338   1
  -5  -1 -20 1673.73 348.584   1
   5  -1  21 1000.03 365.819   1
  -5   1 -21 801.530 348.317   1
   5   1  22 503.637 315.592   1
  -5  -1 -22 544.510 318.226   1
   5  -1  23 1168.84 369.315   1
   5   1  23 905.309 347.781   1
  -5   1 -23 801.110 359.111   1
  -5  -1 -23 897.378 362.202   1
   5  -1  24-258.259 336.289   1
  -5   1 -24-211.840 345.320   1
   5   1  25 619.345 364.462   1
  -5  -1 -25 384.413 358.930   1
   5   1  26 362.563 357.184   1
  -5  -1 -26-175.008 368.554   1
  -5   2  27 72.3899 363.021   1
   5  -2 -27 274.169 380.900   1
  -5   2  26-72.9523 347.015   1
   5  -2 -26 967.710 383.679   1
  -5   2  25 36.6765 361.924   1
   5  -2 -25 797.031 370.161   1
  -5   2  24 698.504 377.976   1
  -5  -2  24 602.273 362.461   1
   5  -2 -24 728.813 379.885   1
   5   2 -24 1330.27 382.780   1
  -5   2  23 404.139 328.353   1
  -5  -2  23 299.463 346.807   1
   5  -2 -23 207.982 319.419   1
   5   2 -23-178.029 339.419   1
  -5   2  22 841.758 365.737   1
  -5  -2  22 1179.97 355.438   1
   5  -2 -22 827.634 368.262   1
   5   2 -22 806.638 355.838   1
  -5   2  21 290.280 339.026   1
  -5  -2  21 144.812 327.125   1
   5   2 -21 68.8432 320.457   1
   5  -2 -21-307.616 314.142   1
  -5   2  20 646.243 353.363   1
  -5  -2  20 391.506 309.965   1
   5   2 -20 404.098 303.593   1
   5  -2 -20 472.553 332.392   1
  -5   2  19 35.3385 296.547   1
  -5  -2  19 520.352 301.319   1
   5   2 -19 65.6518 285.737   1
   5  -2 -19 33.2255 275.082   1
  -5   2  18 658.697 315.668   1
   5  -2 -18 977.912 328.328   1
  -5  -2  17 3068.35 410.878   1
   5   2 -17 3737.23 411.161   1
   5  -2 -17 3473.84 429.153   1
  -5  -2  16 2707.72 373.937   1
   5   2 -16 2443.70 344.021   1
  -5   2  15 352.785 298.066   1
  -5  -2  15 723.092 252.880   1
   5  -2 -15 422.218 278.893   1
   5   2 -15 57.3355 249.693   1
  -5   2  14 4623.96 452.510   1
  -5  -2  14 4706.94 462.426   1
   5  -2 -14 4640.05 449.389   1
   5   2 -14 5413.17 466.050   1
   5  -2 -13 5009.47 444.419   1
  -5   2  13 5138.76 461.450   1
  -5  -2  13 3430.40 427.217   1
   5   2 -13 3985.09 414.781   1
   5  -2 -12 541.055 226.052   1
  -5   2  12 373.348 259.926   1
   5  -2 -11 5884.30 487.634   1
  -5  -2  11 5600.60 488.517   1
   5   2 -11 5997.73 482.467   1
  -5   2  11 5685.43 492.877   1
   5   2 -10 17746.6 1285.41   1
  -5  -2  10 18467.4 1289.96   1
   5  -2  -9 994.155 240.959   1
   5   2  -9 998.634 212.603   1
  -5   2   9 1377.72 254.956   1
  -5  -2   9 957.719 202.749   1
   5  -2  -8 15706.8 1203.87   1
  -5   2   8 15243.4 1210.18   1
   5   2  -8 17761.7 1194.44   1
  -5  -2   8 18044.9 1198.45   1
  -5  -2   7 11411.0 802.802   1
  -5   2   7 11446.4 818.184   1
   5  -2  -7 10797.1 810.868   1
   5   2  -7 10604.2 799.467   1
   5   2  -6 550.753 155.718   1
  -5  -2   6 121.929 144.290   1
  -5   2   6 374.590 182.373   1
   5  -2  -6 500.467 180.165   1
   5   2  -5-48.7403 136.008   1
   5  -2  -5 56.0939 159.293   1
  -5   2   5 58.8847 162.815   1
  -5  -2   5 184.628 138.603   1
   5   2  -4 27714.9 1870.97   1
   5  -2  -4 26108.3 1875.38   1
  -5  -2   4 26481.2 1872.24   1
  -5   2   4 28036.8 1879.83   1
  -5  -2   3 79.1001 152.211   1
  -5   2   3 133.683 142.541   1
   5   2  -3 140.086 141.134   1
   5  -2  -3 112.974 136.490   1
   5  -2  -2 64212.3 4627.46   1
   5   2  -2 69356.8 4627.08   1
  -5  -2   2 70898.2 4628.55   1
  -5   2   2 67241.3 4628.87   1
   5  -2  -1 12113.5 840.516   1
  -5   2   1 11299.4 838.577   1
   5   2  -1 12528.3 835.675   1
  -5  -2   1 10897.0 834.464   1
   5  -2   0 60.0013 136.587   1
  -5   2   0-15.3121 144.355   1
  -5  -2   0-31.0420 126.648   1
   5   2   0 76.9824 118.623   1
   5   2   1 10989.3 795.886   1
  -5  -2  -1 10866.4 796.632   1
  -5   2  -1 11199.8 794.500   1
   5  -2   1 11283.1 796.876   1
   5   2   2 68693.0 4391.07   1
  -5  -2  -2 69817.6 4390.59   1
   5  -2   2 60633.6 4383.01   1
  -5   2  -2 59712.1 4384.20   1
   5  -2   3 30.5220 115.791   1
  -5   2  -3 166.766 120.244   1
  -5  -2  -3 131.747 114.997   1
   5   2   3-50.4189 130.588   1
  -5   2  -4 23559.0 1763.67   1
  -5  -2  -4 27254.5 1772.12   1
   5   2   4 26873.3 1773.57   1
   5  -2   4 24886.6 1764.40   1
  -5   2  -5 47.5872 122.538   1
  -5  -2  -5 36.4794 164.184   1
   5   2   5 57.2456 159.690   1
   5  -2   5-16.1809 127.602   1
  -5   2  -6 484.537 143.334   1
  -5  -2  -6 385.654 150.996   1
   5   2   6-81.6357 169.987   1
   5  -2   6 291.475 150.124   1
   5  -2   7 10653.0 800.927   1
  -5   2  -7 11331.4 800.253   1
  -5  -2  -7 10861.6 812.046   1
   5   2   7 11457.8 819.487   1
  -5   2  -8 16320.1 1183.01   1
  -5  -2  -8 16746.8 1190.29   1
   5   2   8 16178.5 1192.54   1
   5  -2   8 17450.6 1189.11   1
   5   2   9 817.867 229.218   1
  -5  -2  -9 1075.14 225.831   1
  -5   2  -9 1399.19 201.648   1
   5  -2   9 1221.17 221.050   1
  -5   2 -10 19125.0 1328.18   1
   5  -2  10 18229.0 1326.17   1
  -5  -2 -11 5990.99 504.751   1
  -5   2 -11 5291.55 474.098   1
   5   2  11 5066.69 489.477   1
   5  -2  11 6540.93 486.630   1
  -5   2 -12 532.798 218.709   1
  -5  -2 -12 188.188 225.168   1
   5   2  12 84.0398 239.763   1
   5  -2  12 201.277 235.323   1
  -5  -2 -13 4509.59 435.561   1
   5   2  13 4013.16 430.772   1
  -5   2 -14 5093.23 434.544   1
  -5  -2 -14 4067.82 437.281   1
   5   2  14 4057.96 439.420   1
   5  -2  14 4689.94 437.256   1
  -5   2 -15 1038.98 256.473   1
  -5  -2 -15 150.559 227.127   1
   5   2  15 436.002 277.021   1
   5  -2  15 231.837 247.581   1
   5  -2  16 4041.28 434.345   1
   5   2  16 4320.94 461.407   1
  -5   2 -17 2870.93 361.397   1
  -5  -2 -17 3076.30 386.241   1
   5  -2  17 3106.74 387.433   1
   5   2  17 2662.27 403.471   1
  -5   2 -18 584.813 276.196   1
  -5  -2 -18 766.341 269.016   1
   5   2  18 407.675 300.677   1
   5  -2  18 584.942 287.274   1
   5   2  19 275.641 313.756   1
   5  -2  19-67.1146 306.769   1
  -5   2 -19 819.817 291.561   1
  -5  -2 -19 129.943 304.726   1
   5   2  20-34.9617 335.189   1
   5  -2  20 734.786 321.409   1
  -5   2 -20 448.733 295.362   1
  -5  -2 -20 1033.87 328.063   1
   5  -2  21 532.253 328.748   1
   5   2  21 394.345 338.740   1
  -5  -2 -21 199.915 327.427   1
  -5   2 -21 266.723 298.070   1
   5   2  22 287.373 340.248   1
   5  -2  22 360.641 323.785   1
  -5   2 -22 858.839 334.523   1
  -5  -2 -22 441.697 344.312   1
   5  -2  23 110.011 317.180   1
   5   2  23 793.464 357.748   1
  -5   2 -23 770.834 350.933   1
  -5  -2 -23 206.294 334.577   1
   5   2  24 361.775 355.599   1
  -5   2 -24 284.969 350.215   1
  -5  -2 -24 1279.00 372.159   1
   5   2  25 216.612 357.299   1
  -5  -2 -25 796.523 378.390   1
  -5  -2 -27 905.739 409.394   1
   5  -3 -28 498.688 391.346   1
   5  -3 -26 783.188 366.115   1
  -5   3  26 720.574 377.371   1
   5  -3 -25 480.414 375.733   1
  -5   3  25 472.626 375.926   1
   5  -3 -24 896.671 384.371   1
  -5   3  24 1132.71 368.673   1
   5   3 -23 71.2720 341.234   1
  -5  -3  23-74.5089 337.909   1
   5  -3 -22 412.964 351.405   1
   5   3 -22 875.171 353.111   1
  -5   3  22-109.584 347.333   1
  -5  -3  22-36.6009 331.941   1
   5  -3 -21-170.920 330.749   1
   5   3 -21 651.253 323.190   1
  -5   3  21 290.859 329.143   1
  -5  -3  21 537.617 343.216   1
   5   3 -20 1676.17 349.785   1
  -5  -3  20 1122.75 350.312   1
   5  -3 -19 1264.13 326.083   1
   5   3 -19 2085.95 321.802   1
  -5   3  19 1951.42 351.048   1
  -5  -3  19 1227.89 338.833   1
   5  -3 -18 654.160 318.362   1
   5   3 -18 1516.15 313.604   1
  -5   3  18 1499.98 339.525   1
  -5  -3  18 760.386 315.134   1
   5   3 -17-91.2799 259.202   1
   5  -3 -17 224.440 311.198   1
  -5   3  17 478.720 326.801   1
  -5  -3  17 572.614 300.424   1
   5  -3 -16 532.858 302.490   1
   5   3 -16-58.5628 252.961   1
  -5   3  16 333.970 317.330   1
  -5  -3  16 122.440 263.850   1
   5  -3 -15 2042.28 349.263   1
   5   3 -15 2809.20 326.504   1
  -5   3  15 2242.96 365.145   1
  -5  -3  15 2166.91 321.639   1
   5  -3 -14 5173.53 482.381   1
  -5  -3  14 4816.58 476.357   1
  -5   3  14 5233.93 491.986   1
   5   3 -14 5596.19 473.681   1
  -5   3  13 2469.15 344.451   1
   5  -3 -13 2000.76 304.740   1
  -5  -3  12 351.759 222.392   1
  -5   3  12 147.008 236.785   1
   5   3 -12 265.290 206.198   1
   5  -3 -12 912.344 262.404   1
  -5  -3  11 214.080 194.165   1
  -5   3  11 197.303 248.155   1
   5   3 -11 181.408 178.491   1
   5  -3 -11 291.958 232.780   1
   5   3 -10 128.111 167.966   1
   5  -3 -10-228.737 231.863   1
  -5  -3  10 289.661 197.050   1
  -5   3  10-134.663 229.898   1
  -5  -3   9 14939.2 1138.40   1
   5   3  -9 15988.8 1141.65   1
   5  -3  -9 17155.8 1153.58   1
  -5   3   9 16174.6 1154.09   1
  -5  -3   8 24021.5 1673.20   1
   5   3  -8 22598.9 1670.76   1
   5  -3  -8 25488.0 1692.53   1
  -5   3   8 24661.5 1694.79   1
  -5  -3   7 19174.5 1407.95   1
   5   3  -7 21222.0 1412.92   1
   5  -3  -7 20375.9 1425.21   1
  -5   3   7 19936.8 1428.02   1
  -5  -3   6 29679.4 1989.91   1
  -5   3   6 29931.6 2007.97   1
   5   3  -6 28431.2 1987.65   1
   5  -3  -6 27081.1 1998.97   1
   5   3  -5 23409.8 1680.25   1
   5  -3  -5 24190.2 1690.36   1
  -5   3   5 26242.6 1695.92   1
  -5  -3   5 23602.6 1683.01   1
   5  -3  -4 22404.6 1672.14   1
  -5   3   4 24118.6 1676.09   1
   5   3  -4 24122.2 1666.93   1
  -5  -3   4 25421.0 1669.57   1
  -5  -3   3 1420.06 178.889   1
   5   3  -3 1051.69 171.608   1
   5  -3  -3 1198.01 179.869   1
  -5   3   3 1379.19 194.830   1
  -5  -3   2 1238.77 162.584   1
   5   3  -2 831.635 146.899   1
  -5   3   2 985.831 172.043   1
   5  -3  -2 625.238 166.296   1
   5  -3  -1 76391.2 4967.71   1
  -5   3   1 78018.4 4969.03   1
   5   3  -1 80331.3 4968.80   1
  -5  -3   0 64099.4 4167.91   1
  -5   3   0 61037.7 4165.02   1
   5   3   0 61509.1 4166.36   1
   5  -3   0 57833.5 4164.88   1
   5   3   1 82615.1 5385.33   1
  -5   3  -1 81644.4 5380.93   1
   5  -3   1 77039.6 5379.03   1
  -5  -3  -1 75405.8 5381.69   1
   5  -3   2 1003.09 165.904   1
   5   3   2 741.567 155.969   1
  -5   3  -2 1177.86 175.461   1
  -5  -3  -2 741.781 149.966   1
   5  -3   3 1527.29 178.732   1
  -5  -3  -3 903.271 164.561   1
   5   3   3 1232.92 180.792   1
  -5   3  -3 1266.46 173.852   1
   5   3   4 23537.7 1644.27   1
   5  -3   4 22481.8 1633.52   1
  -5   3  -4 23933.7 1632.69   1
  -5  -3  -4 24420.6 1642.29   1
   5  -3   5 21315.2 1526.10   1
   5   3   5 24032.0 1541.17   1
  -5   3  -5 21063.5 1523.35   1
  -5  -3  -5 21800.0 1534.79   1
   5  -3   6 27079.9 1934.58   1
  -5  -3  -6 29616.1 1949.88   1
  -5   3  -6 26979.7 1933.29   1
   5   3   6 29217.1 1954.94   1
   5  -3   7 18465.0 1360.24   1
  -5  -3  -7 20701.5 1374.64   1
  -5   3  -7 19517.1 1361.84   1
   5   3   7 19175.3 1377.94   1
   5  -3   8 23544.8 1592.05   1
  -5   3  -8 22826.7 1584.70   1
  -5  -3  -8 21109.2 1598.60   1
   5   3   8 23330.7 1606.97   1
  -5  -3  -9 16462.1 1213.25   1
  -5   3  -9 16785.2 1197.26   1
   5   3   9 18226.1 1226.70   1
   5  -3   9 16408.2 1198.83   1
   5   3  10 315.609 221.885   1
   5  -3  10 155.086 183.276   1
  -5   3 -10 41.8698 190.986   1
  -5  -3 -10 276.631 219.098   1
   5  -3  11-139.288 206.935   1
   5   3  11-164.589 220.643   1
  -5   3 -11-22.0967 189.433   1
  -5  -3 -11 185.346 223.073   1
   5   3  12 430.866 249.832   1
   5  -3  12 48.8618 212.266   1
  -5   3 -12 423.332 216.083   1
   5   3  13 2464.37 346.743   1
  -5  -3 -13 1744.38 324.428   1
   5   3  14 4311.74 443.859   1
  -5   3 -14 5391.20 449.361   1
  -5  -3 -14 4168.68 444.652   1
   5  -3  14 5574.89 450.293   1
  -5   3 -15 2338.96 308.233   1
  -5  -3 -15 1985.95 345.557   1
   5  -3  15 2103.60 317.197   1
   5   3  15 1644.70 355.358   1
   5  -3  16 209.346 265.353   1
  -5  -3 -17 634.315 288.356   1
  -5   3 -17 382.023 263.792   1
   5   3  17 537.971 272.385   1
   5  -3  17 31.2248 264.388   1
   5  -3  18 1639.79 323.925   1
  -5   3 -18 1091.50 300.158   1
   5   3  19 1039.42 361.705   1
   5  -3  20 1731.29 355.029   1
  -5   3 -20 2542.49 360.505   1
   5  -3  21 317.704 329.592   1
   5   3  21 502.140 358.151   1
  -5  -3 -21 633.474 338.846   1
  -5   3 -21 434.206 314.261   1
   5   3  22 537.925 347.757   1
   5  -3  22 72.1718 308.307   1
  -5   3 -22-343.786 316.260   1
  -5  -3 -22 610.473 352.755   1
   5   3  23 646.441 367.852   1
  -5  -3 -23-376.614 348.059   1
   5   3  24 1473.39 398.566   1
  -5  -3 -24 1716.89 404.293   1
   5   3  25 143.089 366.721   1
  -5  -3 -25 343.161 371.258   1
   5   3  26 1099.26 391.606   1
  -5  -3 -26 34.1201 372.061   1
   5   3  27 351.243 374.406   1
  -5  -3 -27 782.660 403.650   1
   5  -4 -27 961.782 406.229   1
  -5   4  27 561.505 374.659   1
   5  -4 -26-33.6673 379.500   1
  -5   4  26 498.750 393.008   1
   5  -4 -24 34.2432 332.204   1
  -5   4  24 1163.52 371.973   1
   5  -4 -23 824.343 366.106   1
  -5   4  23 255.755 364.735   1
   5  -4 -22 1270.08 372.807   1
   5   4 -22 906.965 351.910   1
  -5   4  22 1168.37 354.790   1
  -5  -4  22 1305.27 349.499   1
   5   4 -21 885.041 332.375   1
  -5   4  21 472.169 351.683   1
  -5  -4  21 1137.86 341.595   1
   5   4 -20 33.1196 298.700   1
   5  -4 -20-338.036 341.506   1
  -5  -4  20 172.957 313.773   1
   5  -4 -19 234.178 308.360   1
  -5   4  19 178.660 343.029   1
   5   4 -18 62.0594 276.583   1
   5  -4 -18 230.819 278.333   1
  -5  -4  18 194.387 282.964   1
  -5   4  18 563.437 297.827   1
   5   4 -17 2539.87 375.836   1
   5  -4 -17 3077.10 401.459   1
  -5  -4  17 3851.32 393.826   1
  -5   4  17 3666.97 426.999   1
   5   4 -16 4188.82 448.459   1
   5  -4 -16 5009.71 482.025   1
  -5  -4  16 4767.95 453.961   1
  -5   4  16 4402.23 481.797   1
   5   4 -15 3830.03 364.196   1
  -5  -4  15 3048.94 375.534   1
   5  -4 -14 9177.10 742.478   1
  -5  -4  14 10481.5 746.429   1
  -5   4  14 8612.65 739.810   1
   5   4 -14 9571.09 733.666   1
   5  -4 -13 1866.42 315.170   1
  -5  -4  13 2762.06 314.107   1
  -5   4  13 2180.21 343.336   1
   5  -4 -12 12911.6 901.030   1
  -5   4  12 10679.9 893.588   1
   5   4 -12 12060.6 873.536   1
  -5  -4  12 11805.7 880.799   1
   5  -4 -11 17288.7 1197.24   1
  -5  -4  11 16063.0 1171.21   1
  -5   4  11 14629.3 1191.75   1
   5   4 -11 17280.7 1170.71   1
   5   4 -10 1121.29 202.434   1
  -5  -4  10 1496.45 206.599   1
  -5   4  10 249.209 250.578   1
   5  -4 -10 495.571 243.664   1
  -5  -4   9 2476.35 245.561   1
   5   4  -9 1616.44 222.319   1
   5  -4  -8 27225.4 1873.61   1
  -5  -4   8 27131.1 1857.91   1
  -5   4   8 27726.0 1879.74   1
   5   4  -8 25408.4 1855.26   1
  -5  -4   7 3027.23 262.021   1
   5  -4  -7 2548.21 287.974   1
  -5   4   7 3387.17 304.940   1
   5   4  -7 2159.86 249.877   1
  -5   4   6-22.6078 192.856   1
  -5  -4   6 480.565 151.078   1
   5  -4  -6 302.326 187.078   1
   5   4  -6 349.278 136.045   1
  -5   4   5 804.379 196.131   1
  -5  -4   5 923.140 163.409   1
   5  -4  -5 830.562 189.425   1
   5   4  -5 761.368 158.596   1
   5  -4  -4 26276.7 1949.39   1
  -5   4   4 28903.5 1953.92   1
   5   4  -4 28541.6 1940.95   1
  -5  -4   4 28555.0 1941.34   1
  -5  -4   3 1537.76 187.072   1
   5   4  -3 1210.42 184.089   1
  -5   4   3 1668.51 202.978   1
   5  -4  -3 1446.39 186.138   1
   5  -4  -2 12300.1 868.199   1
   5   4  -2 12590.7 868.869   1
  -5  -4   2 11639.0 866.384   1
  -5   4   2 11995.0 869.383   1
   5  -4  -1 5191.83 407.347   1
  -5   4   1 6028.53 415.941   1
   5   4  -1 4691.53 404.871   1
  -5  -4   1 4945.72 405.632   1
   5  -4   0-122.297 139.489   1
  -5   4   0-31.4869 141.742   1
   5   4   0 16.4293 144.728   1
  -5  -4   0-47.8579 132.028   1
   5   4   1 5656.89 416.033   1
  -5  -4  -1 5338.35 412.733   1
   5  -4   1 4691.40 403.569   1
  -5   4  -1 5024.21 404.259   1
   5   4   2 12645.3 898.265   1
  -5  -4  -2 12968.1 898.734   1
   5  -4   2 12035.7 887.471   1
  -5   4  -2 12565.1 890.061   1
  -5   4  -3 1405.04 177.474   1
  -5  -4  -3 1440.81 185.835   1
   5   4   3 1250.48 197.816   1
   5  -4   3 1602.23 179.841   1
  -5   4  -4 27262.7 1924.30   1
  -5  -4  -4 28577.5 1934.55   1
   5  -4   4 28095.1 1926.54   1
   5   4   4 27755.8 1938.16   1
  -5   4  -5 759.096 146.623   1
  -5  -4  -5 551.185 175.954   1
   5   4   5 293.162 183.272   1
  -5   4  -6 216.830 139.784   1
  -5  -4  -6 502.082 190.264   1
   5   4   6 247.438 199.340   1
   5  -4   6 204.868 142.464   1
   5  -4   7 2805.33 267.710   1
   5   4   7 2586.94 303.134   1
  -5  -4  -7 2650.54 296.495   1
  -5   4  -7 2970.01 260.803   1
   5  -4   8 27210.6 1812.74   1
  -5   4  -8 24275.0 1806.75   1
  -5  -4  -8 27796.2 1829.53   1
   5   4   8 25548.2 1829.95   1
  -5   4  -9 1973.56 232.435   1
   5  -4   9 1908.49 244.544   1
  -5  -4 -10 1737.83 262.021   1
  -5   4 -10 1514.36 224.442   1
   5   4  10 1459.30 280.070   1
   5  -4  10 1410.09 225.470   1
   5  -4  11 16801.7 1193.29   1
   5   4  11 15612.5 1205.77   1
  -5  -4 -11 16739.6 1206.48   1
  -5   4 -11 17188.2 1189.83   1
   5   4  12 10442.1 837.992   1
   5  -4  12 10202.2 813.612   1
  -5  -4 -12 10654.3 834.446   1
  -5   4 -12 12252.5 819.467   1
   5  -4  13 1759.61 292.154   1
   5   4  13 2177.60 338.843   1
  -5   4 -13 2753.78 283.338   1
  -5  -4 -13 1810.57 332.219   1
  -5  -4 -14 9351.08 695.653   1
   5   4  14 7760.32 694.762   1
   5  -4  15 2703.91 345.430   1
  -5   4 -15 3975.07 367.339   1
   5  -4  16 4879.09 466.910   1
  -5  -4 -16 4124.37 479.625   1
  -5   4 -16 5233.17 462.690   1
   5   4  16 5070.10 503.663   1
  -5   4 -17 3228.31 381.391   1
   5   4  17 2411.26 425.960   1
   5  -4  17 3341.64 385.417   1
  -5  -4 -18 519.319 289.218   1
  -5   4 -18 835.555 265.418   1
   5  -4  18 889.323 300.530   1
   5   4  18 274.171 338.270   1
  -5   4 -19 486.209 274.774   1
  -5  -4 -19 425.490 287.692   1
   5   4  19 209.060 317.129   1
   5  -4  19 402.935 284.081   1
  -5  -4 -20 1072.19 301.913   1
  -5   4 -20 64.3493 296.268   1
   5   4  20 143.601 320.379   1
   5  -4  20 68.5009 307.555   1
  -5  -4 -21 600.218 318.298   1
   5   4  21 574.033 340.271   1
   5  -4  21-70.3159 300.502   1
  -5   4 -22 1104.16 334.527   1
  -5  -4 -22 609.092 321.070   1
   5   4  22 965.940 355.626   1
  -5  -4 -23 238.521 337.882   1
   5   4  23 607.603 355.995   1
  -5  -4 -24 443.330 354.533   1
   5   4  24 392.533 365.452   1
  -5  -4 -26 573.354 390.493   1
   5   4  26 911.313 393.017   1
  -5  -4 -27 469.699 397.717   1
   5   4  27-69.2757 359.736   1
  -5   5  27 242.232 363.752   1
   5  -5 -27 294.343 365.151   1
  -5   5  26 880.987 378.206   1
   5  -5 -26 299.226 363.795   1
  -5   5  25 357.662 382.623   1
   5  -5 -25 67.3647 365.270   1
  -5   5  24 577.514 383.604   1
   5  -5 -24 714.113 382.674   1
  -5   5  23 290.900 324.232   1
   5  -5 -23-34.1876 353.365   1
  -5  -5  21 35.3794 309.736   1
  -5   5  21 617.336 361.749   1
   5  -5 -21 578.817 364.096   1
   5   5 -21 33.7733 308.193   1
  -5   5  20 72.4232 343.486   1
   5  -5 -20 610.229 319.444   1
  -5  -5  19 497.058 283.684   1
   5   5 -19-126.610 276.171   1
  -5  -5  18 1623.52 321.470   1
  -5   5  18 1914.22 392.025   1
   5   5 -18 975.839 294.791   1
  -5  -5  17 336.210 279.375   1
  -5   5  17 35.0141 335.882   1
   5   5 -17 145.613 258.071   1
   5  -5 -17-261.300 296.293   1
  -5  -5  16 145.637 252.021   1
  -5   5  16 137.398 306.340   1
   5   5 -16 55.7152 230.722   1
   5  -5 -16 288.509 262.376   1
  -5  -5  15 331.632 233.011   1
  -5   5  15 537.671 305.538   1
   5   5 -15 185.381 224.781   1
   5  -5 -15-344.829 258.951   1
   5  -5 -14 5134.66 491.750   1
  -5   5  14 4912.40 498.421   1
   5   5 -13 2227.48 306.026   1
  -5  -5  13 2853.40 307.099   1
  -5   5  13 3457.97 396.099   1
   5  -5 -13 3207.89 381.574   1
   5   5 -12 466.462 203.305   1
   5  -5 -12 747.857 225.903   1
  -5  -5  12 1078.75 227.217   1
[truncated: 831,961 more chars]
