# Supplementary material for: Structural insight into the cooperativity of spin crossover compounds
Source: Acta Crystallogr B Struct Sci Cryst Eng Mater. 2023 Aug 11;79(Pt 5):354–67. doi: 10.1107/S2052520623005814 (PMC10552598; doi:10.1107/S2052520623005814)
Supplement: Supplementary file 5 [file b-79-00354-sup5.zip › Bia_Portho_200K.cif]

data_Bia_dw4400_200K
 
_audit_creation_method            'SHELXL-2019/2'
_shelx_SHELXL_version_number      '2019/2'
_chemical_name_systematic         ?
_chemical_name_common             ?
_chemical_melting_point           ?
_chemical_formula_moiety          ?
_chemical_formula_sum
 'C10.86 H8 Fe0.29 N1.71 S0.57' 
_chemical_formula_weight          196.75

loop_
 _atom_type_symbol
 _atom_type_description
 _atom_type_scat_dispersion_real
 _atom_type_scat_dispersion_imag
 _atom_type_scat_source
 'Fe'  'Fe'   0.3265   0.6960
 'International Tables Vol C Tables 4.2.6.8 and 6.1.1.4'
 'C'  'C'   0.0024   0.0013
 'International Tables Vol C Tables 4.2.6.8 and 6.1.1.4'
 'H'  'H'   0.0000   0.0000
 'International Tables Vol C Tables 4.2.6.8 and 6.1.1.4'
 'N'  'N'   0.0049   0.0027
 'International Tables Vol C Tables 4.2.6.8 and 6.1.1.4'
 'S'  'S'   0.1051   0.1002
 'International Tables Vol C Tables 4.2.6.8 and 6.1.1.4'
 
_space_group_crystal_system       orthorhombic
_space_group_IT_number            56
_space_group_name_H-M_alt         'P c c n'
_space_group_name_Hall            '-P 2ab 2ac'
 
_shelx_space_group_comment
;
The symmetry employed for this shelxl refinement is uniquely defined
by the following loop, which should always be used as a source of
symmetry information in preference to the above space-group names.
They are only intended as comments.
;
 
loop_
 _space_group_symop_operation_xyz
 'x, y, z'
 '-x+1/2, -y+1/2, z'
 '-x, y+1/2, -z+1/2'
 'x+1/2, -y, -z+1/2'
 '-x, -y, -z'
 'x-1/2, y-1/2, -z'
 'x, -y-1/2, z-1/2'
 '-x-1/2, y, z-1/2'
 
_cell_length_a                    12.9212(3)
_cell_length_b                    14.9706(4)
_cell_length_c                    17.6196(4)
_cell_angle_alpha                 90
_cell_angle_beta                  90
_cell_angle_gamma                 90
_cell_volume                      3408.30(14)
_cell_formula_units_Z             14
_cell_measurement_temperature     200(2)
_cell_measurement_reflns_used     3927
_cell_measurement_theta_min       1.924
_cell_measurement_theta_max       24.218
 
_exptl_crystal_description        irregular
_exptl_crystal_colour             ?
_exptl_crystal_density_meas       ?
_exptl_crystal_density_method     ?
_exptl_crystal_density_diffrn     1.342          
_exptl_crystal_F_000              1424
_exptl_transmission_factor_min    ?
_exptl_transmission_factor_max    ?
_exptl_crystal_size_max           ?
_exptl_crystal_size_mid           ?
_exptl_crystal_size_min           ?
_exptl_absorpt_coefficient_mu     0.441
_shelx_estimated_absorpt_T_min    ?
_shelx_estimated_absorpt_T_max    ?
_exptl_absorpt_correction_type    ?
_exptl_absorpt_correction_T_min   ?
_exptl_absorpt_correction_T_max   ?
_exptl_absorpt_process_details    ?
_exptl_absorpt_special_details    ?
_diffrn_ambient_temperature       293(2)
_diffrn_radiation_wavelength      0.65524
_diffrn_radiation_type            Synchrotron
_diffrn_source                    ?
_diffrn_measurement_device_type   '4-circle diffractometer'
_diffrn_measurement_method        ?
_diffrn_detector_area_resol_mean  ?
_diffrn_reflns_number             35009
_diffrn_reflns_av_unetI/netI      0.0688
_diffrn_reflns_av_R_equivalents   0.0871
_diffrn_reflns_limit_h_min        -20
_diffrn_reflns_limit_h_max        20
_diffrn_reflns_limit_k_min        -18
_diffrn_reflns_limit_k_max        19
_diffrn_reflns_limit_l_min        -28
_diffrn_reflns_limit_l_max        28
_diffrn_reflns_theta_min          1.919
_diffrn_reflns_theta_max          32.975
_diffrn_reflns_theta_full         23.150
_diffrn_measured_fraction_theta_max   0.814
_diffrn_measured_fraction_theta_full  0.983
_diffrn_reflns_Laue_measured_fraction_max    0.814
_diffrn_reflns_Laue_measured_fraction_full   0.983
_diffrn_reflns_point_group_measured_fraction_max   0.814
_diffrn_reflns_point_group_measured_fraction_full  0.983
_reflns_number_total              6668
_reflns_number_gt                 4112
_reflns_threshold_expression      'I > 2\s(I)'
_reflns_Friedel_coverage          0.000
_reflns_Friedel_fraction_max      .
_reflns_Friedel_fraction_full     .
 
_reflns_special_details
;
 Reflections were merged by SHELXL according to the crystal
 class for the calculation of statistics and refinement.
 
 _reflns_Friedel_fraction is defined as the number of unique
 Friedel pairs measured divided by the number that would be
 possible theoretically, ignoring centric projections and
 systematic absences.
;
 
_computing_data_collection        ?
_computing_cell_refinement        ?
_computing_data_reduction         ?
_computing_structure_solution     ?
_computing_structure_refinement 'SHELXL-2019/2 (Sheldrick, 2019)'
_computing_molecular_graphics     ?
_computing_publication_material   ?
_refine_special_details           ?
_refine_ls_structure_factor_coef  Fsqd
_refine_ls_matrix_type            full
_refine_ls_weighting_scheme       calc
_refine_ls_weighting_details
'w=1/[\s^2^(Fo^2^)+(0.0205P)^2^+2.8498P] where P=(Fo^2^+2Fc^2^)/3'
_atom_sites_solution_primary      ?
_atom_sites_solution_secondary    ?
_atom_sites_solution_hydrogens    geom
_refine_ls_hydrogen_treatment     constr
_refine_ls_extinction_method      none
_refine_ls_extinction_coef        .
_refine_ls_number_reflns          6668
_refine_ls_number_parameters      213
_refine_ls_number_restraints      0
_refine_ls_R_factor_all           0.1753
_refine_ls_R_factor_gt            0.1085
_refine_ls_wR_factor_ref          0.1685
_refine_ls_wR_factor_gt           0.1485
_refine_ls_goodness_of_fit_ref    1.223
_refine_ls_restrained_S_all       1.223
_refine_ls_shift/su_max           0.000
_refine_ls_shift/su_mean          0.000
 
loop_
 _atom_site_label
 _atom_site_type_symbol
 _atom_site_fract_x
 _atom_site_fract_y
 _atom_site_fract_z
 _atom_site_U_iso_or_equiv
 _atom_site_adp_type
 _atom_site_occupancy
 _atom_site_site_symmetry_order  
 _atom_site_calc_flag
 _atom_site_refinement_flags_posn
 _atom_site_refinement_flags_adp
 _atom_site_refinement_flags_occupancy
 _atom_site_disorder_assembly
 _atom_site_disorder_group
Fe01 Fe 0.750000 0.750000 0.57746(3) 0.04058(16) Uani 1 2 d S T P . .
S002 S 0.91161(8) 0.55684(8) 0.39521(5) 0.0730(3) Uani 1 1 d . . . . .
N003 N 0.7454(2) 0.84465(16) 0.67549(13) 0.0440(5) Uani 1 1 d . . . . .
N004 N 0.8017(2) 0.66054(19) 0.49741(14) 0.0552(7) Uani 1 1 d . . . . .
N005 N 0.91069(19) 0.79610(17) 0.59464(13) 0.0448(6) Uani 1 1 d . . . . .
C006 C 0.6567(2) 0.86145(19) 0.72158(15) 0.0423(7) Uani 1 1 d . . . . .
C007 C 0.5641(2) 0.8832(2) 0.68662(16) 0.0458(7) Uani 1 1 d . . . . .
H007 H 0.561529 0.890292 0.634220 0.055 Uiso 1 1 calc R U . . .
C008 C 0.9263(2) 0.8478(2) 0.65603(17) 0.0472(7) Uani 1 1 d . . . . .
C009 C 0.8337(3) 0.8718(2) 0.69854(17) 0.0497(8) Uani 1 1 d . . . . .
H009 H 0.838776 0.906671 0.742082 0.060 Uiso 1 1 calc R U . . .
C00A C 0.6601(3) 0.8512(2) 0.79993(17) 0.0509(8) Uani 1 1 d . . . . .
H00A H 0.722076 0.836401 0.823716 0.061 Uiso 1 1 calc R U . . .
C00B C 0.4779(3) 0.8842(2) 0.80802(17) 0.0489(7) Uani 1 1 d . . . . .
C00C C 0.4760(3) 0.8942(2) 0.72937(18) 0.0489(7) Uani 1 1 d . . . . .
H00C H 0.414092 0.908526 0.705396 0.059 Uiso 1 1 calc R U . . .
C00D C 0.8474(2) 0.6181(2) 0.45445(16) 0.0462(7) Uani 1 1 d . . . . .
C00E C 0.5714(3) 0.8629(2) 0.84232(17) 0.0542(8) Uani 1 1 d . . . . .
H00E H 0.574327 0.856473 0.894770 0.065 Uiso 1 1 calc R U . . .
C00F C 0.3820(3) 0.8974(2) 0.85297(19) 0.0539(8) Uani 1 1 d . . . . .
C00G C 0.9941(3) 0.7731(2) 0.55381(19) 0.0546(8) Uani 1 1 d . . . . .
H00G H 0.984686 0.737942 0.510862 0.066 Uiso 1 1 calc R U . . .
C00H C 0.3850(3) 0.9422(3) 0.92242(19) 0.0610(9) Uani 1 1 d . . . . .
H00H H 0.447914 0.962638 0.941289 0.073 Uiso 1 1 calc R U . . .
C00I C 1.0235(3) 0.8770(3) 0.6779(2) 0.0651(9) Uani 1 1 d . . . . .
H00I H 1.031605 0.912946 0.720515 0.078 Uiso 1 1 calc R U . . .
C00J C 0.2872(3) 0.8671(3) 0.8271(2) 0.0691(10) Uani 1 1 d . . . . .
H00J H 0.283420 0.836769 0.781130 0.083 Uiso 1 1 calc R U . . .
C00K C 0.1982(3) 0.8814(3) 0.8688(3) 0.0817(12) Uani 1 1 d . . . . .
H00K H 0.134955 0.860650 0.850698 0.098 Uiso 1 1 calc R U . . .
C00L C 1.1080(3) 0.8516(3) 0.6352(2) 0.0756(11) Uani 1 1 d . . . . .
H00L H 1.174261 0.869800 0.648847 0.091 Uiso 1 1 calc R U . . .
C00M C 0.2953(3) 0.9564(3) 0.9634(2) 0.0715(11) Uani 1 1 d . . . . .
H00M H 0.298159 0.986893 1.009355 0.086 Uiso 1 1 calc R U . . .
C00N C 0.2024(4) 0.9259(3) 0.9368(2) 0.0782(12) Uani 1 1 d . . . . .
H00N H 0.142306 0.935282 0.964669 0.094 Uiso 1 1 calc R U . . .
C00O C 1.0928(3) 0.7993(3) 0.5726(2) 0.0691(10) Uani 1 1 d . . . . .
H00O H 1.148762 0.781558 0.542940 0.083 Uiso 1 1 calc R U . . .
 
loop_
 _atom_site_aniso_label
 _atom_site_aniso_U_11
 _atom_site_aniso_U_22
 _atom_site_aniso_U_33
 _atom_site_aniso_U_23
 _atom_site_aniso_U_13
 _atom_site_aniso_U_12
Fe01 0.0439(3) 0.0481(3) 0.0297(2) 0.000 0.000 0.0045(3)
S002 0.0756(6) 0.0985(8) 0.0449(4) -0.0068(5) 0.0121(4) 0.0343(6)
N003 0.0488(13) 0.0463(13) 0.0370(11) 0.0022(10) -0.0025(12) 0.0106(12)
N004 0.0646(18) 0.0576(17) 0.0435(14) -0.0065(13) 0.0091(13) 0.0009(14)
N005 0.0464(14) 0.0493(15) 0.0388(12) 0.0071(11) 0.0000(10) 0.0026(12)
C006 0.0509(17) 0.0417(16) 0.0342(13) -0.0024(12) 0.0005(12) 0.0078(13)
C007 0.0564(18) 0.0448(17) 0.0363(14) -0.0010(12) -0.0047(13) 0.0104(14)
C008 0.0480(17) 0.0498(18) 0.0437(15) 0.0073(13) -0.0062(13) 0.0011(14)
C009 0.062(2) 0.0478(18) 0.0396(15) -0.0018(14) -0.0079(14) 0.0055(15)
C00A 0.0537(19) 0.058(2) 0.0409(15) -0.0027(14) -0.0061(14) 0.0128(15)
C00B 0.0555(19) 0.0450(18) 0.0464(16) -0.0015(14) 0.0014(14) 0.0103(14)
C00C 0.0527(18) 0.0450(18) 0.0491(17) -0.0024(14) -0.0057(14) 0.0133(14)
C00D 0.0472(17) 0.058(2) 0.0335(13) 0.0008(14) -0.0021(12) -0.0010(15)
C00E 0.064(2) 0.061(2) 0.0376(15) 0.0025(14) -0.0002(14) 0.0152(17)
C00F 0.062(2) 0.0475(19) 0.0526(18) 0.0032(15) 0.0044(15) 0.0158(16)
C00G 0.0539(19) 0.063(2) 0.0471(16) 0.0075(15) 0.0089(14) 0.0009(15)
C00H 0.063(2) 0.067(2) 0.0525(18) 0.0020(18) 0.0009(17) 0.0217(18)
C00I 0.060(2) 0.072(2) 0.064(2) -0.0025(19) -0.0144(18) -0.0039(18)
C00J 0.065(2) 0.071(2) 0.072(2) -0.011(2) 0.008(2) 0.0024(19)
C00K 0.060(2) 0.088(3) 0.098(3) -0.004(3) 0.012(2) 0.007(2)
C00L 0.046(2) 0.095(3) 0.085(3) 0.007(2) -0.0114(19) -0.007(2)
C00M 0.080(3) 0.080(3) 0.055(2) -0.0038(19) 0.005(2) 0.034(2)
C00N 0.072(3) 0.089(3) 0.074(3) 0.009(2) 0.021(2) 0.026(2)
C00O 0.0432(19) 0.087(3) 0.078(3) 0.011(2) 0.0090(18) 0.0004(18)
 
_geom_special_details
;
 All esds (except the esd in the dihedral angle between two l.s. planes)
 are estimated using the full covariance matrix.  The cell esds are taken
 into account individually in the estimation of esds in distances, angles
 and torsion angles; correlations between esds in cell parameters are only
 used when they are defined by crystal symmetry.  An approximate (isotropic)
 treatment of cell esds is used for estimating esds involving l.s. planes.
;
 
loop_
 _geom_bond_atom_site_label_1
 _geom_bond_atom_site_label_2
 _geom_bond_distance
 _geom_bond_site_symmetry_2
 _geom_bond_publ_flag
Fe01 N004 2.057(3) . ?
Fe01 N004 2.057(3) 2_665 ?
Fe01 N005 2.209(3) 2_665 ?
Fe01 N005 2.209(3) . ?
Fe01 N003 2.235(2) . ?
Fe01 N003 2.235(2) 2_665 ?
S002 C00D 1.619(3) . ?
N003 C009 1.277(4) . ?
N003 C006 1.427(4) . ?
N004 C00D 1.151(4) . ?
N005 C00G 1.340(4) . ?
N005 C008 1.345(4) . ?
C006 C007 1.384(4) . ?
C006 C00A 1.390(4) . ?
C007 C00C 1.375(4) . ?
C008 C00I 1.384(5) . ?
C008 C009 1.457(4) . ?
C00A C00E 1.379(4) . ?
C00B C00E 1.388(4) . ?
C00B C00C 1.394(4) . ?
C00B C00F 1.483(4) . ?
C00F C00J 1.384(5) . ?
C00F C00H 1.396(5) . ?
C00G C00O 1.375(5) . ?
C00H C00M 1.382(5) . ?
C00I C00L 1.379(5) . ?
C00J C00K 1.382(5) . ?
C00K C00N 1.371(6) . ?
C00L C00O 1.368(6) . ?
C00M C00N 1.367(6) . ?
 
loop_
 _geom_angle_atom_site_label_1
 _geom_angle_atom_site_label_2
 _geom_angle_atom_site_label_3
 _geom_angle
 _geom_angle_site_symmetry_1
 _geom_angle_site_symmetry_3
 _geom_angle_publ_flag
N004 Fe01 N004 93.40(16) . 2_665 ?
N004 Fe01 N005 101.30(10) . 2_665 ?
N004 Fe01 N005 89.54(11) 2_665 2_665 ?
N004 Fe01 N005 89.54(11) . . ?
N004 Fe01 N005 101.30(10) 2_665 . ?
N005 Fe01 N005 164.25(12) 2_665 . ?
N004 Fe01 N003 162.09(11) . . ?
N004 Fe01 N003 96.23(10) 2_665 . ?
N005 Fe01 N003 93.86(9) 2_665 . ?
N005 Fe01 N003 73.80(9) . . ?
N004 Fe01 N003 96.23(10) . 2_665 ?
N004 Fe01 N003 162.09(11) 2_665 2_665 ?
N005 Fe01 N003 73.80(9) 2_665 2_665 ?
N005 Fe01 N003 93.86(9) . 2_665 ?
N003 Fe01 N003 78.78(12) . 2_665 ?
C009 N003 C006 118.7(3) . . ?
C009 N003 Fe01 115.1(2) . . ?
C006 N003 Fe01 125.0(2) . . ?
C00D N004 Fe01 167.7(3) . . ?
C00G N005 C008 117.3(3) . . ?
C00G N005 Fe01 127.0(2) . . ?
C008 N005 Fe01 115.5(2) . . ?
C007 C006 C00A 119.7(3) . . ?
C007 C006 N003 118.8(2) . . ?
C00A C006 N003 121.3(3) . . ?
C00C C007 C006 120.0(3) . . ?
N005 C008 C00I 122.8(3) . . ?
N005 C008 C009 115.6(3) . . ?
C00I C008 C009 121.6(3) . . ?
N003 C009 C008 119.4(3) . . ?
C00E C00A C006 119.8(3) . . ?
C00E C00B C00C 118.2(3) . . ?
C00E C00B C00F 121.7(3) . . ?
C00C C00B C00F 120.1(3) . . ?
C007 C00C C00B 121.2(3) . . ?
N004 C00D S002 178.8(3) . . ?
C00A C00E C00B 121.1(3) . . ?
C00J C00F C00H 118.1(3) . . ?
C00J C00F C00B 121.3(3) . . ?
C00H C00F C00B 120.6(3) . . ?
N005 C00G C00O 123.0(3) . . ?
C00M C00H C00F 120.6(4) . . ?
C00L C00I C008 118.7(4) . . ?
C00K C00J C00F 120.8(4) . . ?
C00N C00K C00J 120.4(4) . . ?
C00O C00L C00I 119.0(4) . . ?
C00N C00M C00H 120.3(4) . . ?
C00M C00N C00K 119.8(4) . . ?
C00L C00O C00G 119.3(4) . . ?
 
_refine_diff_density_max    0.305
_refine_diff_density_min   -0.343
_refine_diff_density_rms    0.051

_shelx_res_file
;
TITL Bia_dw4400_085K_a.res in Pccn
    Bia_dw4400_200K.res
    created by SHELXL-2019/2 at 05:34:32 on 03-May-2022
REM Old TITL Bia_dw4400_085K in Pccn
REM SHELXT solution in Pccn: R1 0.089, Rweak 0.045, Alpha 0.023
REM <I/s>   0.567 for  392 systematic absences,  Orientation as input
REM Formula found by SHELXT:  Fe C38 N6 S2

CELL 0.65524 12.9212 14.9706 17.6196 90.0000 90.0000 90.0000
ZERR 14.000 0.0003 0.0004 0.0004 0.0000 0.0000 0.0000
LATT  1
SYMM 1/2-X, 1/2-Y, Z
SYMM -X, 1/2+Y, 1/2-Z
SYMM 1/2+X, -Y, 1/2-Z
SFAC FE C H N S
DISP $C  0.00244  0.00131  9.14798!source kissel
DISP $N  0.00493  0.00266 15.07095!source kissel
DISP $S  0.10506  0.10024 379.49005!source kissel
DISP $Fe  0.32649  0.69602 2544.24973!source kissel
UNIT 4 152 112 24 8
ACTA
L.S. 10
BOND
LIST 6
FMAP 2
PLAN 20
WGHT    0.020500    2.849800
FVAR       2.73496
FE01  1    0.750000    0.750000    0.577463    10.50000    0.04389    0.04812 =
         0.02973    0.00000    0.00000    0.00449
S002  5    0.911612    0.556842    0.395214    11.00000    0.07557    0.09851 =
         0.04487   -0.00676    0.01207    0.03433
N003  4    0.745408    0.844649    0.675486    11.00000    0.04877    0.04625 =
         0.03696    0.00221   -0.00252    0.01060
N004  4    0.801720    0.660538    0.497412    11.00000    0.06456    0.05762 =
         0.04353   -0.00649    0.00913    0.00089
N005  4    0.910694    0.796102    0.594637    11.00000    0.04637    0.04931 =
         0.03882    0.00715    0.00000    0.00259
C006  2    0.656716    0.861449    0.721581    11.00000    0.05094    0.04168 =
         0.03423   -0.00243    0.00055    0.00777
C007  2    0.564136    0.883157    0.686618    11.00000    0.05645    0.04483 =
         0.03627   -0.00102   -0.00474    0.01043
AFIX  43
H007  3    0.561529    0.890292    0.634220    11.00000   -1.20000
AFIX   0
C008  2    0.926329    0.847822    0.656027    11.00000    0.04802    0.04983 =
         0.04374    0.00726   -0.00624    0.00113
C009  2    0.833680    0.871840    0.698538    11.00000    0.06175    0.04779 =
         0.03961   -0.00180   -0.00787    0.00545
AFIX  43
H009  3    0.838776    0.906671    0.742082    11.00000   -1.20000
AFIX   0
C00A  2    0.660143    0.851165    0.799930    11.00000    0.05369    0.05801 =
         0.04086   -0.00266   -0.00611    0.01277
AFIX  43
H00A  3    0.722076    0.836401    0.823716    11.00000   -1.20000
AFIX   0
C00B  2    0.477884    0.884198    0.808015    11.00000    0.05546    0.04496 =
         0.04641   -0.00146    0.00143    0.01033
C00C  2    0.476018    0.894171    0.729373    11.00000    0.05266    0.04497 =
         0.04915   -0.00244   -0.00574    0.01330
AFIX  43
H00C  3    0.414092    0.908526    0.705396    11.00000   -1.20000
AFIX   0
C00D  2    0.847378    0.618148    0.454450    11.00000    0.04719    0.05781 =
         0.03350    0.00080   -0.00215   -0.00097
C00E  2    0.571430    0.862916    0.842316    11.00000    0.06411    0.06086 =
         0.03757    0.00250   -0.00017    0.01516
AFIX  43
H00E  3    0.574327    0.856473    0.894770    11.00000   -1.20000
AFIX   0
C00F  2    0.382034    0.897438    0.852974    11.00000    0.06167    0.04752 =
         0.05257    0.00317    0.00443    0.01577
C00G  2    0.994055    0.773139    0.553809    11.00000    0.05385    0.06287 =
         0.04707    0.00751    0.00889    0.00088
AFIX  43
H00G  3    0.984686    0.737942    0.510862    11.00000   -1.20000
AFIX   0
C00H  2    0.385006    0.942193    0.922423    11.00000    0.06316    0.06723 =
         0.05248    0.00199    0.00094    0.02169
AFIX  43
H00H  3    0.447914    0.962638    0.941289    11.00000   -1.20000
AFIX   0
C00I  2    1.023470    0.876973    0.677899    11.00000    0.05993    0.07179 =
         0.06364   -0.00251   -0.01444   -0.00385
AFIX  43
H00I  3    1.031605    0.912946    0.720515    11.00000   -1.20000
AFIX   0
C00J  2    0.287244    0.867102    0.827107    11.00000    0.06481    0.07069 =
         0.07186   -0.01079    0.00790    0.00245
AFIX  43
H00J  3    0.283420    0.836769    0.781130    11.00000   -1.20000
AFIX   0
C00K  2    0.198151    0.881362    0.868820    11.00000    0.05954    0.08756 =
         0.09789   -0.00401    0.01167    0.00685
AFIX  43
H00K  3    0.134955    0.860650    0.850698    11.00000   -1.20000
AFIX   0
C00L  2    1.107995    0.851609    0.635228    11.00000    0.04645    0.09540 =
         0.08490    0.00651   -0.01135   -0.00679
AFIX  43
H00L  3    1.174261    0.869800    0.648847    11.00000   -1.20000
AFIX   0
C00M  2    0.295321    0.956406    0.963413    11.00000    0.07964    0.07994 =
         0.05481   -0.00384    0.00494    0.03399
AFIX  43
H00M  3    0.298159    0.986893    1.009355    11.00000   -1.20000
AFIX   0
C00N  2    0.202430    0.925880    0.936775    11.00000    0.07182    0.08873 =
         0.07397    0.00888    0.02107    0.02564
AFIX  43
H00N  3    0.142306    0.935282    0.964669    11.00000   -1.20000
AFIX   0
C00O  2    1.092839    0.799278    0.572561    11.00000    0.04325    0.08653 =
         0.07760    0.01095    0.00903    0.00043
AFIX  43
H00O  3    1.148762    0.781558    0.542940    11.00000   -1.20000
AFIX   0
HKLF 4


REM  Bia_dw4400_085K_a.res in Pccn
REM wR2 = 0.1685, GooF = S = 1.223, Restrained GooF = 1.223 for all data
REM R1 = 0.1085 for 4112 Fo > 4sig(Fo) and 0.1753 for all 6668 data
REM 213 parameters refined using 0 restraints

END

WGHT      0.0182      2.8288

REM Highest difference peak  0.305,  deepest hole -0.343,  1-sigma level  0.051
Q1    1   0.8048  0.7924  0.5704  11.00000  0.05    0.30
Q2    1   0.7005  0.8636  0.6865  11.00000  0.05    0.27
Q3    1   0.7213  0.7561  0.6186  11.00000  0.05    0.27
Q4    1   0.7176  0.7506  0.5365  11.00000  0.05    0.27
Q5    1   0.8436  0.5482  0.3888  11.00000  0.05    0.24
Q6    1   0.9750  0.8664  0.6587  11.00000  0.05    0.24
Q7    1   0.6950  0.7873  0.5724  11.00000  0.05    0.23
Q8    1   0.5985  0.8577  0.7090  11.00000  0.05    0.23
Q9    1   0.6294  0.8396  0.7595  11.00000  0.05    0.23
Q10   1   0.8798  0.8548  0.6787  11.00000  0.05    0.23
Q11   1   0.4183  0.8795  0.8141  11.00000  0.05    0.23
Q12   1   0.8544  0.8040  0.5785  11.00000  0.05    0.22
Q13   1   0.5981  0.8305  0.8108  11.00000  0.05    0.21
Q14   1   0.8580  0.6523  0.5061  11.00000  0.05    0.21
Q15   1   0.7806  0.8292  0.7032  11.00000  0.05    0.21
Q16   1   0.4691  0.8698  0.7695  11.00000  0.05    0.20
Q17   1   0.5106  0.8385  0.8260  11.00000  0.05    0.20
Q18   1   0.4958  0.8935  0.7694  11.00000  0.05    0.20
Q19   1   1.0471  0.8756  0.6399  11.00000  0.05    0.20
Q20   1   0.2522  0.8533  0.8643  11.00000  0.05    0.19
;
_shelx_res_checksum   81387

_shelx_hkl_file
;
   0   0  -2 695.878 71.9243   1
   0   0   2 618.387 75.3631   1
   0   0  -3-76.2143 93.9577   1
   0   0   3 57.2783 102.773   1
   0   0  -4 257088. 14843.9   1
   0   0   4 224051. 14843.5   1
   0   0  -5-115.921 104.435   1
   0   0   5-31.4627 121.047   1
   0   0  -6 347.605 119.784   1
   0   0   6 161.444 139.907   1
   0   0  -8 178914. 11443.7   1
   0   0   8 191829. 11449.1   1
   0   0  -9 187.228 141.230   1
   0   0   9-53.8339 143.478   1
   0   0 -10 23238.9 1410.02   1
   0   0  10 20573.0 1409.15   1
   0   0 -11 60.9879 153.074   1
   0   0  11 43.0904 188.256   1
   0   0 -12 26769.0 1690.42   1
   0   0  12 25797.2 1693.48   1
   0   0 -13-140.661 187.882   1
   0   0  13 24.8215 190.102   1
   0   0 -15 447.372 245.099   1
   0   0  15 194.788 259.567   1
   0   0 -16 55.3317 244.699   1
   0   0  16 439.774 259.808   1
   0   0 -17-259.534 224.857   1
   0   0  17-153.220 240.825   1
   0   0 -18 60.1188 263.957   1
   0   0  18 318.403 281.346   1
   0   0 -20 64.3300 257.074   1
   0   0  20-33.9053 284.540   1
   0   0 -21 33.0498 296.617   1
   0   0  21 590.981 322.550   1
   0   0 -22 576.440 331.387   1
   0   0  22 214.431 323.687   1
   0   0 -23 345.120 304.738   1
   0   0  23-292.156 303.623   1
   0   0  24 445.782 354.625   1
   0   0 -24 315.631 344.947   1
   0   0  25 713.703 333.220   1
   0   0 -25-354.878 325.775   1
   0   0  26 2182.85 406.370   1
   0   0 -26 1424.48 390.435   1
   0   1   1 48.7095 51.6983   1
   0  -1  -1-22.7052 43.0608   1
   0  -1  -2 123279. 7956.74   1
   0   1   2 134743. 7957.75   1
   0   1  -3 32.2470 77.8705   1
   0  -1  -3 183.771 111.971   1
   0   1   3 84.9737 121.813   1
   0  -1   3-84.2632 78.4257   1
   0   1  -4 19089.0 1318.35   1
   0  -1  -4 21970.0 1327.31   1
   0   1   4 20825.6 1327.49   1
   0  -1   4 22541.4 1320.03   1
   0  -1  -5 10.7622 98.5560   1
   0   1  -5 42.6128 106.423   1
   0  -1   5-18.1101 121.322   1
   0   1   5-11.9037 118.202   1
   0   1  -6 40660.1 2526.67   1
   0  -1   6 40253.3 2526.95   1
   0   1  -7 36.9806 112.289   1
   0  -1  -7-29.1694 149.608   1
   0   1   7 170.685 148.127   1
   0  -1   7 90.8970 124.867   1
   0   1  -8 52453.2 3378.30   1
   0  -1  -8 52152.1 3386.02   1
   0  -1   8 55796.3 3382.86   1
   0   1   8 56775.9 3392.07   1
   0   1  -9-15.9270 124.660   1
   0  -1  -9-162.809 139.682   1
   0  -1   9-16.8400 135.284   1
   0   1   9 133.583 142.830   1
   0  -1 -10 48934.0 2927.76   1
   0   1 -10 47157.8 2920.29   1
   0  -1  10 45012.9 2921.48   1
   0   1  10 44994.7 2927.42   1
   0  -1 -11-340.515 196.033   1
   0   1 -11-77.4333 146.155   1
   0  -1  11 20.5048 175.649   1
   0   1 -12 8954.39 671.294   1
   0  -1 -12 10341.0 689.970   1
   0   1  12 10173.9 696.457   1
   0   1 -13 203.613 180.630   1
   0  -1  13 119.450 186.747   1
   0  -1 -14 7742.90 572.312   1
   0   1  14 7387.58 579.951   1
   0  -1 -15 485.522 260.072   1
   0   1 -15-25.6698 231.777   1
   0  -1  15 135.919 246.875   1
   0   1  15 342.542 251.890   1
   0  -1  16 4761.89 426.840   1
   0  -1 -16 4552.54 437.956   1
   0   1 -16 4699.36 420.287   1
   0   1  16 5176.04 449.755   1
   0   1 -17 369.173 243.340   1
   0   1  17-31.1450 249.639   1
   0  -1  17-60.1540 253.077   1
   0   1  18 5395.11 534.100   1
   0  -1  18 5897.75 526.375   1
   0   1 -18 6387.27 524.083   1
   0  -1 -18 6651.78 524.638   1
   0   1  19-66.6354 294.802   1
   0  -1  19 553.209 284.908   1
   0  -1 -19-567.174 287.420   1
   0   1 -19 154.411 274.962   1
   0   1  20 1162.15 294.670   1
   0  -1  20 941.324 303.123   1
   0   1 -20 991.401 294.085   1
   0  -1 -20 711.789 278.325   1
   0  -1  21 692.595 318.082   1
   0   1  21 454.155 325.211   1
   0   1 -21 164.858 288.431   1
   0  -1 -21-264.847 308.220   1
   0  -1  22 3548.15 416.112   1
   0   1  22 3170.13 420.132   1
   0   1 -22 2982.04 404.489   1
   0  -1 -22 3388.18 424.850   1
   0   1  23-363.061 302.638   1
   0  -1  23 587.479 317.398   1
   0   1 -23 520.166 310.744   1
   0  -1 -23-206.499 296.212   1
   0   1  24 111.068 348.043   1
   0   1 -24 742.204 354.350   1
   0  -1  24 261.676 351.415   1
   0  -1 -24 104.387 345.450   1
   0   1 -25 250.108 331.054   1
   0  -1  25-75.4632 326.132   1
   0  -1 -26 493.861 363.485   1
   0   1  26 186.779 353.907   1
   0  -1 -27 210.841 362.808   1
   0   2   1 149.374 71.2523   1
   0  -2  -1-9.02317 57.8967   1
   0  -2  -2 7432.55 507.423   1
   0   2   2 8259.87 511.519   1
   0  -2   3 28.3218 54.4493   1
   0  -2  -3 58.0401 118.657   1
   0   2  -3 3.34684 47.0872   1
   0   2   4 521.375 156.573   1
   0  -2   4 112.236 88.1944   1
   0  -2  -4 163.287 133.892   1
   0   2  -4 393.240 82.6925   1
   0   2   5 13.1974 137.080   1
   0  -2   5 7.66911 84.0927   1
   0  -2  -5 178.871 118.100   1
   0   2  -5 109.182 85.7980   1
   0  -2  -6 2529.01 211.795   1
   0   2  -6 2619.77 205.282   1
   0   2   6 2719.20 224.906   1
   0  -2   6 2010.21 204.077   1
   0   2   7 201.701 145.683   1
   0  -2   7 258.048 117.179   1
   0   2  -7 22.1717 97.4212   1
   0  -2  -7-93.9752 134.875   1
   0  -2  -8 44051.3 2819.35   1
   0   2   8 45882.9 2824.54   1
   0   2   9-40.3333 158.727   1
   0  -2   9 172.373 135.184   1
   0  -2  -9 343.894 161.866   1
   0   2  -9-118.415 126.002   1
   0   2  10 567.849 188.282   1
   0  -2  10 70.2801 146.729   1
   0  -2 -10 455.127 176.851   1
   0   2 -10 182.640 143.254   1
   0  -2  11 77.5573 146.051   1
   0   2  11-94.0241 160.960   1
   0  -2 -11-44.3731 155.605   1
   0   2 -11 367.352 148.385   1
   0  -2 -12 28482.2 1896.93   1
   0  -2  12 29868.5 1892.91   1
   0   2  12 30723.5 1908.48   1
   0   2  13-26.5588 228.670   1
   0  -2  13 230.450 184.373   1
   0  -2 -13-125.077 217.295   1
   0   2 -13 327.416 181.233   1
   0  -2 -14 27607.4 1716.14   1
   0   2 -14 26214.9 1703.96   1
   0  -2  14 26594.8 1712.33   1
   0   2  14 25460.5 1717.58   1
   0   2  15 87.5813 219.140   1
   0  -2 -15-27.5848 209.456   1
   0  -2  16 1259.38 262.795   1
   0   2  16 730.572 279.918   1
   0   2 -16 899.056 250.863   1
   0  -2 -16 862.468 264.542   1
   0  -2  17 29.4613 248.076   1
   0  -2 -17-567.788 287.440   1
   0   2 -17-55.8740 237.431   1
   0  -2  18 3330.68 379.535   1
   0   2 -18 3192.45 359.690   1
   0   2  19 134.576 276.220   1
   0  -2  19-128.473 265.018   1
   0   2 -19 489.089 268.731   1
   0  -2 -19 539.038 263.530   1
   0   2  20 3202.69 433.308   1
   0  -2 -20 3320.94 414.461   1
   0   2  21-140.369 308.124   1
   0  -2  21-34.7799 286.644   1
   0   2 -21 493.626 294.450   1
   0  -2 -21 432.220 316.358   1
   0  -2  22 287.208 300.585   1
   0   2 -22-237.524 291.309   1
   0   2  23 324.604 342.454   1
   0   2 -23 766.458 336.800   1
   0  -2  23-405.040 325.919   1
   0  -2 -23 754.228 345.109   1
   0   2  24 1394.35 375.141   1
   0   2 -24 1561.22 360.250   1
   0  -2  24 1834.80 378.043   1
   0  -2 -24 1766.74 381.841   1
   0   2 -25 539.580 341.355   1
   0   2  25 813.655 349.651   1
   0  -2 -25-278.906 325.409   1
   0  -2 -26-104.816 358.379   1
   0   2  26-185.098 353.382   1
   0  -2 -27 312.573 324.566   1
   0   2  27 183.732 348.479   1
   0  -2 -28-206.106 379.918   1
   0   3   0-45.2363 70.8425   1
   0  -3   0-30.0647 62.3430   1
   0   3   1-111.636 102.398   1
   0  -3  -1-189.630 95.3409   1
   0  -3  -2 780105. 47425.8   1
   0   3   2 757295. 47426.8   1
   0   3   3 260.252 145.792   1
   0  -3  -3 76.1069 134.180   1
   0  -3  -4 795301. 49319.9   1
   0   3  -4 802230. 49299.9   1
   0   3   4 790539. 49322.3   1
   0  -3   4 801391. 49300.3   1
   0  -3   5 25.1414 84.5206   1
   0   3  -5 125.202 72.0023   1
   0   3   6 2911.31 246.816   1
   0   3  -6 2200.22 192.340   1
   0  -3  -6 2781.12 238.813   1
   0  -3   6 2252.13 198.945   1
   0  -3   7 20.7668 93.0260   1
   0   3   7 35.9893 165.110   1
   0   3  -7-39.3909 93.3024   1
   0  -3  -7-100.542 149.508   1
   0  -3  -8 11732.2 785.657   1
   0   3  -8 11565.5 755.013   1
   0   3   8 11790.3 787.904   1
   0  -3   8 11446.0 757.035   1
   0   3   9 106.198 164.761   1
   0  -3  -9 402.190 163.133   1
   0   3 -10 38820.2 2483.88   1
   0  -3 -10 41271.6 2506.02   1
   0   3  10 39899.6 2508.03   1
   0  -3  10 38934.6 2485.95   1
   0   3  11-220.143 192.484   1
   0  -3  11-146.698 159.882   1
   0  -3 -11 46.1466 183.006   1
   0   3 -11 86.9205 147.268   1
   0  -3  12 263.068 170.204   1
   0   3 -12 114.867 159.193   1
   0   3  13-191.626 223.278   1
   0  -3  13 66.2901 194.335   1
   0  -3 -13 283.483 213.283   1
   0   3 -13 104.214 180.576   1
   0   3  14 1205.28 275.890   1
   0  -3  14 1313.06 237.281   1
   0  -3 -14 1107.91 269.593   1
   0   3 -14 1242.06 232.349   1
   0  -3  15 255.960 217.934   1
   0   3  15 179.113 278.775   1
   0  -3 -15 197.329 252.155   1
   0   3 -15-48.5429 207.139   1
   0  -3  16 1116.33 275.155   1
   0   3  16 2016.98 300.918   1
   0  -3 -16 1464.39 273.325   1
   0   3  17-192.899 260.996   1
   0  -3  17 143.986 241.239   1
   0  -3 -17 182.065 235.714   1
   0   3 -17 355.684 234.504   1
   0   3  18 728.447 323.246   1
   0  -3  18 1061.02 275.036   1
   0  -3 -18 530.114 296.410   1
   0   3 -18 867.563 266.421   1
   0  -3  19 95.6155 281.492   1
   0   3  19 441.563 316.532   1
   0   3 -19-90.9120 254.990   1
   0  -3 -19 64.0106 296.007   1
   0   3  20 104.035 266.707   1
   0  -3  20 166.670 293.469   1
   0   3 -20 473.453 282.004   1
   0   3  21-281.836 323.890   1
   0   3 -21 131.683 285.152   1
   0  -3  21 34.8557 293.216   1
   0  -3 -21-133.213 300.191   1
   0   3  22-107.016 339.825   1
   0   3 -22 101.862 293.467   1
   0  -3  22-107.611 331.702   1
   0  -3 -22 372.343 340.579   1
   0   3  23-108.055 291.730   1
   0   3 -23 522.790 316.837   1
   0  -3  23 220.504 324.669   1
   0  -3 -23 136.866 307.963   1
   0   3  24 945.411 366.712   1
   0  -3 -24 1411.64 353.020   1
   0   3  25 404.177 374.770   1
   0  -3 -25 1038.49 388.829   1
   0  -3 -26 69.1652 327.050   1
   0   3  26-183.815 314.225   1
   0  -3 -27 308.792 375.623   1
   0   3  27 582.114 374.628   1
   0  -4   0 979618. 60469.4   1
   0   4   0 981800. 60470.6   1
   0   4   1-53.1530 110.545   1
   0  -4  -1 167.471 94.6948   1
   0  -4  -2 720085. 45434.7   1
   0   4   2 754491. 45436.8   1
   0  -4  -3 95.8824 116.130   1
   0   4   3 70.8277 129.183   1
   0  -4  -5 157.785 116.687   1
   0   4  -5-18.4694 61.6489   1
   0   4   5 124.888 131.320   1
   0  -4   5-4.85951 60.1156   1
   0   4   6 459401. 27605.6   1
   0   4  -6 460423. 27573.5   1
   0  -4   6 424287. 27573.2   1
   0  -4  -6 458015. 27601.5   1
   0  -4  -7 71.5258 146.197   1
   0   4  -7 51.3325 85.4143   1
   0  -4   7 9.03174 93.5116   1
   0   4   7 76.2424 166.897   1
   0   4  -8 231.464 101.276   1
   0  -4  -8 19.5303 160.644   1
   0  -4   8 166.624 105.560   1
   0   4   8-82.9133 170.060   1
   0   4  -9-347.816 106.484   1
   0  -4  -9 126.644 179.229   1
   0   4   9 111.535 192.399   1
   0  -4   9 184.187 111.250   1
   0   4 -10 388.022 136.202   1
   0  -4 -10 112.831 181.702   1
   0  -4  10 242.855 136.933   1
   0  -4 -11 23.9425 168.509   1
   0   4 -11-146.242 140.572   1
   0  -4  11-257.465 142.504   1
   0   4  11 126.986 189.073   1
   0   4  12 9662.27 745.468   1
   0  -4  12 10610.6 727.768   1
   0   4 -12 11037.3 722.745   1
   0  -4 -12 11266.5 749.067   1
   0  -4 -13 212.140 223.121   1
   0   4 -13 39.9274 176.725   1
   0  -4  13 294.298 201.754   1
   0   4  13-225.398 228.683   1
   0  -4 -14 4456.87 419.472   1
   0   4 -14 4524.66 377.603   1
   0  -4  14 4961.46 388.639   1
   0   4  14 3795.07 421.620   1
   0  -4  15 147.944 212.184   1
   0   4  15 183.010 296.795   1
   0   4 -15 70.5287 189.367   1
   0  -4 -15-201.520 272.264   1
   0   4  16 473.805 287.246   1
   0  -4 -16 446.914 275.364   1
   0  -4  17 451.734 246.555   1
   0   4 -17 53.7396 226.485   1
   0   4  18 3015.13 387.688   1
   0  -4  18 2818.35 363.977   1
   0  -4 -18 3058.61 371.724   1
   0   4 -18 2841.61 353.506   1
   0   4  19-171.321 334.543   1
   0  -4  19-189.889 269.288   1
   0  -4 -19 160.857 317.867   1
   0   4 -19 29.9540 263.939   1
   0   4 -20 2197.54 338.790   1
   0  -4  20 3023.37 368.602   1
   0  -4 -20 2273.14 377.038   1
   0   4  22 749.388 346.515   1
   0   4 -22 1114.81 321.721   1
   0  -4  22 1138.74 345.577   1
   0  -4 -22 945.423 344.551   1
   0   4 -23 522.142 318.180   1
   0   4  23-359.589 352.920   1
   0  -4 -23-443.820 352.291   1
   0   4  24 905.239 333.828   1
   0  -4 -24 376.924 308.769   1
   0   4  25 254.136 356.606   1
   0  -4 -25 239.603 354.585   1
   0  -4 -27 406.605 326.332   1
   0   4  27-179.755 313.502   1
   0  -4 -28 667.242 402.055   1
   0   4  28 459.513 374.672   1
   0   5   0-20.0627 84.6583   1
   0  -5   0 75.2777 81.7344   1
   0   5  -1-26.6957 57.1133   1
   0   5   1-8.84751 98.5819   1
   0  -5  -1-8.23134 100.603   1
   0  -5   1 50.1978 57.3118   1
   0  -5  -2 29941.6 1944.17   1
   0   5   2 32194.4 1947.60   1
   0  -5  -3 155.364 111.978   1
   0   5   3-182.182 133.855   1
   0  -5  -5-15.5794 129.572   1
   0   5   5 150.745 140.610   1
   0   5   6 8498.59 592.765   1
   0   5  -6 8854.34 541.956   1
   0  -5   6 7893.24 541.873   1
   0  -5  -6 9698.33 593.758   1
   0   5  -7-21.5587 79.5875   1
   0  -5   7-98.3681 77.0334   1
   0  -5  -7-227.648 179.090   1
   0  -5   8 735.743 112.074   1
   0   5   8 851.884 199.515   1
   0   5  -8 377.049 100.472   1
   0  -5  -8 493.637 176.058   1
   0  -5   9 23.3942 99.5257   1
   0   5   9-233.645 201.920   1
   0  -5  -9-110.473 175.679   1
   0   5  -9 123.004 99.7680   1
   0  -5 -10 17758.0 1167.79   1
   0   5  10 17516.1 1170.34   1
   0   5 -11 60.5269 131.667   1
   0  -5 -11 372.090 216.273   1
   0  -5  11-31.6674 138.663   1
   0   5  11-105.316 228.556   1
   0   5  12 14569.7 993.219   1
   0   5 -12 13614.5 948.725   1
   0  -5  12 14440.4 955.058   1
   0  -5 -12 16231.8 992.714   1
   0   5 -13 37.8963 159.842   1
   0  -5 -13 136.184 245.053   1
   0  -5  13-139.566 165.451   1
   0   5 -14 187.559 188.905   1
   0  -5 -14 595.206 272.891   1
   0   5  14 240.820 265.168   1
   0  -5  14 153.154 207.910   1
   0  -5 -15-205.484 262.439   1
   0   5 -15-22.6638 204.274   1
   0   5  15 93.3690 299.130   1
   0  -5  15 95.5432 209.569   1
   0  -5  16 17406.1 1156.13   1
   0   5 -16 17203.8 1147.63   1
   0   5  17-297.757 236.846   1
   0  -5 -17-124.792 229.716   1
   0   5  18 914.656 322.804   1
   0   5 -18 1424.15 262.331   1
   0  -5  18 1089.10 278.598   1
   0  -5 -18 1051.57 293.462   1
   0   5  19 172.789 335.692   1
   0   5 -19 265.273 261.386   1
   0  -5  19 155.142 272.278   1
   0  -5 -19-324.136 319.209   1
   0   5  20 666.656 342.754   1
   0   5 -20 804.056 275.899   1
   0  -5  20 455.612 289.567   1
   0  -5 -20 33.0986 320.701   1
   0   5  21-248.217 298.596   1
   0   5 -21 807.524 297.390   1
   0  -5  21 373.593 288.711   1
   0  -5 -21 736.564 315.823   1
   0   5 -22 1275.99 322.188   1
   0   5  22 1178.52 338.124   1
   0  -5 -22 843.942 310.291   1
   0   5  23 787.933 384.850   1
   0  -5 -23 475.168 352.283   1
   0   5  24 828.959 362.339   1
   0  -5 -24 749.986 348.587   1
   0   5  25 720.946 315.441   1
   0  -5 -25 203.725 296.631   1
   0   5  26 1579.25 415.630   1
   0  -5 -26 1891.31 415.886   1
   0  -5 -27 501.790 376.825   1
   0   5  27 213.147 364.961   1
   0  -5 -28 558.699 353.467   1
   0   5  28 313.493 352.645   1
   0  -6   0 27465.6 1793.58   1
   0   6   0 29988.3 1794.94   1
   0   6  -1 57.0170 71.2141   1
   0   6   1-100.815 110.247   1
   0  -6  -1-75.9210 106.725   1
   0  -6   1-53.6451 69.5586   1
   0  -6  -2 44786.2 2849.70   1
   0   6   2 46641.2 2853.28   1
   0  -6  -4 11088.3 759.541   1
   0   6   4 11945.6 765.708   1
   0   6   5-250.650 155.081   1
   0  -6  -5 151.002 134.113   1
   0  -6  -6 188343. 11585.9   1
   0   6   6 185795. 11588.5   1
   0   6   7-63.9532 182.202   1
   0  -6  -7-60.1828 171.076   1
   0   6  -7 5.10352 58.8649   1
   0  -6   7-32.0221 62.3854   1
   0   6   8 12204.6 812.708   1
   0   6  -8 10950.6 760.467   1
   0  -6   8 12297.3 764.434   1
   0  -6  -8 14062.5 820.732   1
   0   6   9 24.3670 163.239   1
   0   6  -9 48.0458 97.7695   1
   0  -6   9 10.0586 97.1929   1
   0  -6  -9-46.0498 152.550   1
   0   6 -10 339.649 120.088   1
   0  -6  10 110.672 109.842   1
   0   6  11 190.780 230.108   1
   0  -6 -11 204.975 213.867   1
   0   6  12 599.227 251.508   1
   0   6 -12 505.745 165.522   1
   0  -6  12 649.084 161.707   1
   0  -6 -12 697.150 234.680   1
   0   6  13 178.318 257.620   1
   0   6 -13 106.767 169.831   1
   0  -6  13 281.106 168.216   1
   0  -6 -13 83.8021 236.831   1
   0   6  14 831.316 272.325   1
   0   6 -14 1105.84 201.911   1
   0  -6  14 1494.85 212.295   1
   0  -6 -14 376.649 251.196   1
   0   6  15 222.189 248.427   1
   0   6 -15-303.161 197.910   1
   0  -6  15-45.5402 210.542   1
   0  -6 -15 299.208 235.428   1
   0   6  16 32.6654 239.432   1
   0   6 -16-23.5080 186.929   1
   0  -6  16 296.396 201.428   1
   0  -6 -16-153.865 217.867   1
   0   6  17 33.5281 282.681   1
   0   6 -17-151.800 216.724   1
   0  -6  17 478.618 233.794   1
   0  -6 -17-284.258 266.292   1
   0   6  18 2258.90 396.455   1
   0   6 -18 2649.47 318.512   1
   0  -6  18 1959.62 306.674   1
   0  -6 -18 2252.28 362.926   1
   0   6  19-278.517 333.814   1
   0   6 -19-287.149 263.451   1
   0  -6  19 30.1089 265.783   1
   0  -6 -19-554.784 333.989   1
   0   6  20 1657.71 378.233   1
   0   6 -20 1513.54 315.149   1
   0  -6  20 857.432 302.240   1
   0  -6 -20 1795.43 374.092   1
   0   6 -21 63.4592 285.673   1
   0   6  21 462.033 296.433   1
   0  -6 -21 67.0680 291.965   1
   0   6  22 642.563 326.991   1
   0  -6 -22 539.573 311.532   1
   0   6  23 1000.03 374.053   1
   0  -6 -23 169.128 353.375   1
   0   6  24 71.7015 367.178   1
   0  -6 -24 237.200 367.594   1
   0   6  26 319.780 362.830   1
   0  -6 -26 1169.47 384.873   1
   0   6  27 350.748 373.950   1
   0  -6 -27-297.084 379.265   1
   0  -6 -28-32.3463 314.183   1
   0   7   0 36.8635 88.6047   1
   0  -7   1-78.6134 75.5911   1
   0  -7  -1-42.7057 92.7048   1
   0   7  -1-69.3884 77.8630   1
   0   7   1 67.9674 96.8503   1
   0   7   2 15879.0 1103.52   1
   0  -7   2 18050.6 1077.24   1
   0  -7  -2 17063.6 1102.54   1
   0   7  -2 16980.3 1077.72   1
   0   7   3 76.6290 127.935   1
   0  -7  -3 159.287 116.860   1
   0   7   4 31471.4 2064.38   1
   0  -7  -4 33837.2 2064.10   1
   0   7   5-114.022 154.993   1
   0  -7  -5 17.9540 148.583   1
   0   7   6 22492.4 1463.13   1
   0  -7  -6 22795.9 1459.44   1
   0  -7  -7 84.3867 174.894   1
   0   7   7 290.962 196.671   1
   0   7  -8 46422.0 2913.83   1
   0   7   8 51410.5 2978.03   1
   0  -7  -8 49433.9 2970.79   1
   0  -7   8 46469.5 2914.58   1
   0   7   9 228.878 190.378   1
   0  -7  -9 119.673 198.084   1
   0   7  -9 94.3759 75.4796   1
   0  -7   9-7.57044 85.1185   1
   0  -7 -10 3606.05 334.140   1
   0   7 -10 2581.45 234.833   1
   0  -7  10 3328.72 239.985   1
   0   7  10 3623.00 347.505   1
   0   7  11-56.3014 257.788   1
   0   7 -11-70.3521 111.894   1
   0  -7  11 123.161 118.373   1
   0  -7 -11-26.4300 241.084   1
   0   7  12 1086.58 297.285   1
   0  -7 -12 882.546 275.017   1
   0   7  13 182.844 295.817   1
   0   7 -13-369.232 153.851   1
   0  -7  13-184.878 161.300   1
   0  -7 -13-257.632 265.571   1
   0   7  14 1415.86 339.929   1
   0   7 -14 1918.68 233.260   1
   0  -7  14 2255.86 238.169   1
   0  -7 -14 1982.45 321.875   1
   0   7 -15 100.524 178.639   1
   0  -7  15-63.1851 184.403   1
   0   7  16 1293.37 337.315   1
   0   7 -16 1213.68 225.838   1
   0  -7  16 1340.64 245.574   1
   0  -7 -16 999.120 323.566   1
   0   7  17-67.9645 335.440   1
   0   7 -17 262.999 212.397   1
   0  -7  17 200.952 223.106   1
   0  -7 -17 383.164 316.276   1
   0   7  18 2006.86 384.794   1
   0  -7 -18 1069.72 339.850   1
   0   7 -19-27.4375 249.803   1
   0  -7  19 144.563 261.666   1
   0   7 -20-29.1237 254.584   1
   0   7  20 106.210 290.248   1
   0  -7 -20 333.696 287.249   1
   0   7  21 284.847 296.060   1
   0  -7 -21-100.692 284.325   1
   0   7  22 285.286 348.445   1
   0  -7 -22 505.015 340.168   1
   0   7  23 677.545 383.340   1
   0  -7 -23-33.6826 355.917   1
   0  -7 -24 572.107 350.612   1
   0   7  25 70.9179 287.041   1
   0   7  26 491.977 380.538   1
   0  -7 -26 429.316 374.813   1
   0  -7 -27 781.250 402.058   1
   0   7  27 657.590 395.701   1
   0  -8   0 115602. 7153.98   1
   0  -8   1-130.802 83.1221   1
   0  -8  -1 71.1818 101.651   1
   0   8   1 12.6342 116.845   1
   0   8  -1-40.9574 83.1102   1
   0   8  -2 60417.0 3976.72   1
   0  -8   2 68121.1 3976.84   1
   0   8   3 33.2139 130.398   1
   0  -8  -3 109.380 130.597   1
   0   8   4 1493.79 193.591   1
   0  -8  -4 1340.33 191.058   1
   0   8   5 20.2064 156.048   1
   0  -8  -5 76.3022 155.964   1
   0   8   6 27160.5 1754.36   1
   0  -8  -6 27560.3 1753.12   1
   0   8   7-188.102 176.179   1
   0  -8  -7-88.4769 172.862   1
   0   8   8 38194.9 2481.11   1
   0  -8  -8 39931.2 2480.64   1
   0   8  -9 69.1994 47.6762   1
   0   8   9-52.9333 194.065   1
   0  -8 -10 3861.82 384.054   1
   0  -8  10 3862.42 271.010   1
   0   8  10 3585.81 383.568   1
   0   8 -10 4032.24 271.227   1
   0   8  11 29.0382 272.095   1
   0   8 -11 45.6412 94.8169   1
   0  -8  11 18.9613 105.824   1
   0  -8 -11 299.821 262.914   1
   0   8  12 633.562 268.633   1
   0   8 -12 663.608 134.026   1
   0  -8  12 965.873 149.992   1
   0  -8 -12 509.853 242.621   1
   0  -8 -13 29.2968 223.716   1
   0   8  13-93.5511 229.957   1
   0   8  14 6604.87 521.033   1
   0   8 -14 6473.95 461.687   1
   0  -8  14 5807.30 465.970   1
   0  -8 -14 7275.28 524.058   1
   0   8  15 362.187 240.778   1
   0   8 -15 36.0477 164.025   1
   0  -8  15-18.7613 181.835   1
   0  -8 -15 371.785 228.656   1
   0   8  16 1450.86 297.857   1
   0   8 -16 1447.65 227.161   1
   0  -8  16 1569.92 231.348   1
   0  -8 -16 1365.23 287.164   1
   0   8  17-206.263 263.297   1
   0   8 -17 332.115 200.841   1
   0  -8  17-276.660 203.642   1
   0  -8 -17-225.975 246.567   1
   0   8  18 2373.53 362.827   1
   0   8 -18 2703.42 315.822   1
   0  -8  18 3368.43 328.473   1
   0  -8 -18 2810.57 357.610   1
   0   8  19 35.2756 294.124   1
   0  -8 -19-331.226 283.892   1
   0   8  20 2202.29 387.773   1
   0  -8 -20 1405.32 355.433   1
   0   8  21 463.232 367.298   1
   0  -8 -21-33.5691 338.496   1
   0   8  22 249.217 365.477   1
   0  -8 -22 303.015 358.845   1
   0   8  23 745.606 368.755   1
   0  -8 -23 33.6155 357.589   1
   0   8  25 526.906 364.729   1
   0  -8 -25 429.460 333.648   1
   0   8  26 1041.78 401.675   1
   0  -8 -27-224.437 360.570   1
   0   8  27 68.2206 364.228   1
   0  -9   0-11.0322 102.439   1
   0   9   0 105.662 103.920   1
   0  -9   1-8.83188 90.8578   1
   0   9  -1-37.5303 90.5087   1
   0   9   2 10353.2 737.103   1
   0  -9   2 11041.1 706.502   1
   0  -9  -2 11378.6 738.794   1
   0   9  -2 11404.9 708.028   1
   0   9   3-89.4746 146.180   1
   0  -9  -3-184.694 137.190   1
   0   9   4 532.746 158.642   1
   0  -9  -4 907.719 161.981   1
   0   9   5 21.4641 175.896   1
   0   9   6 1109.22 213.899   1
   0  -9  -6 1063.00 198.657   1
   0   9   7-246.605 211.942   1
   0  -9  -7-69.4475 194.971   1
   0   9   9 54.9480 219.045   1
   0  -9  -9-154.660 209.710   1
   0  -9 -10 5230.02 435.165   1
   0   9  10 4510.75 436.013   1
   0   9 -11 26.4544 59.1447   1
   0  -9  11 75.5031 57.1975   1
   0   9  11 269.053 272.166   1
   0  -9 -12 2353.79 314.086   1
   0  -9  12 2502.87 184.562   1
   0   9 -12 2055.29 181.051   1
   0   9  12 2351.07 321.249   1
   0  -9 -13 209.723 232.608   1
   0   9  13-63.7040 240.479   1
   0  -9  13 64.8661 113.267   1
   0   9 -13-31.2293 114.153   1
   0  -9 -14 554.205 273.430   1
   0   9  14 261.896 290.675   1
   0   9 -14 258.129 135.473   1
   0  -9  14 148.102 135.455   1
   0  -9 -15 189.449 300.246   1
   0   9  15 470.015 328.362   1
   0   9 -15 15.2772 150.472   1
   0  -9  15-79.4388 161.425   1
   0  -9 -16 2730.61 390.609   1
   0   9  16 2875.08 423.723   1
   0   9 -16 2669.79 273.141   1
   0  -9  16 3340.91 287.917   1
   0   9 -17 118.650 183.842   1
   0  -9 -17 162.759 316.343   1
   0   9  17 313.071 352.383   1
   0  -9 -19 567.668 343.217   1
   0   9  19 177.413 349.591   1
   0  -9 -20 134.128 334.859   1
   0   9  20 284.902 340.692   1
   0  -9 -22 771.823 288.211   1
   0   9  22 1029.69 316.988   1
   0  -9 -23 167.100 307.454   1
   0   9  23 211.919 315.333   1
   0  -9 -24 629.451 362.631   1
   0   9  24 561.802 365.816   1
   0  -9 -25 784.194 384.150   1
   0   9  25 1048.59 415.230   1
   0   9  26 413.464 380.168   1
   0  -9 -26 936.261 372.454   1
   0  10   0 72782.3 4449.65   1
   0 -10   0 70406.3 4446.65   1
   0 -10  -1 157.106 123.185   1
   0 -10   1-89.7012 101.275   1
   0  10   1 45.5739 124.209   1
   0  10  -1 94.8789 102.604   1
   0  10   2 6015.01 424.875   1
   0 -10   2 5733.87 382.266   1
   0  10  -2 6052.20 384.964   1
   0 -10  -2 4996.81 415.962   1
   0  10   3 57.4157 170.929   1
   0 -10  -3 179.731 149.625   1
   0 -10  -4 5468.70 429.275   1
   0  10   4 5745.00 429.643   1
   0 -10  -5 85.0806 181.051   1
   0 -10  -6 637.577 194.514   1
   0  10   6 534.108 204.607   1
   0  10   8 2662.57 312.714   1
   0 -10  -9-26.7059 231.812   1
   0  10   9-28.4677 251.892   1
   0 -10 -10 3060.77 303.264   1
   0  10  10 1956.00 310.074   1
   0 -10 -11 490.526 263.055   1
   0  10  11 184.072 286.116   1
   0  10  12 4972.19 479.051   1
   0 -10 -12 5451.36 469.273   1
   0  10 -14 689.294 105.562   1
   0 -10 -14 1036.85 293.562   1
   0 -10  14 474.561 105.177   1
   0  10  14 702.281 327.047   1
   0  10 -15 73.0466 120.198   1
   0 -10 -15-96.0044 298.219   1
   0 -10  15 10.6404 119.180   1
   0  10 -16 39.7829 140.215   1
   0  10  16-207.938 345.945   1
   0  10  17 105.376 342.775   1
   0 -10 -17 427.043 326.629   1
   0  10  18 460.689 343.180   1
   0 -10 -18-66.4741 311.609   1
   0  10  19 35.6263 357.267   1
   0 -10 -19-33.5071 334.369   1
   0  10  20 356.685 359.334   1
   0 -10 -20 738.411 351.179   1
   0  10  21 782.613 377.450   1
   0 -10 -21-167.634 342.062   1
   0  10  22 778.282 400.536   1
   0 -10 -22 601.458 364.797   1
   0  10  23 105.843 384.096   1
   0 -10 -23 465.623 357.600   1
   0  10  24 594.757 367.563   1
   0 -10 -24 525.702 374.382   1
   0  10  25 207.293 318.659   1
   0 -10 -25 324.042 305.195   1
   0  11   1 230.679 150.450   1
   0 -11   1 177.738 106.831   1
   0  11  -1 129.958 119.236   1
   0 -11  -1 247.300 138.951   1
   0  11   2 1446.45 207.857   1
   0 -11  -2 869.576 185.542   1
   0 -11   2 1011.78 128.238   1
   0  11  -2 1544.62 135.470   1
   0 -11   3-48.0155 46.0294   1
   0  11  -3 40.1317 53.7248   1
   0  11   3 285.650 168.015   1
   0 -11  -3 210.903 174.545   1
   0  11   4-110.836 186.227   1
   0 -11  -4 396.373 190.110   1
   0  11   5 119.155 200.039   1
   0 -11  -5 22.4122 194.585   1
   0  11   6 101.541 233.948   1
   0 -11  -6 143.239 213.131   1
   0  11   7-80.4869 243.290   1
   0 -11  -7 151.376 221.375   1
   0 -11  -8 7202.05 561.400   1
   0 -11  -9 193.435 236.711   1
   0  11   9-146.947 229.406   1
   0 -11 -10 2639.19 372.889   1
   0  11  10 4333.46 399.679   1
   0  11  11-94.6959 261.243   1
   0 -11 -13 563.785 239.143   1
   0  11  13-33.3414 256.622   1
   0 -11 -14 127.717 294.622   1
   0  11  14 476.746 328.922   1
   0 -11 -15 388.854 313.455   1
   0  11  15 69.3320 346.257   1
   0 -11 -16 1082.71 330.538   1
   0  11  16 1193.95 366.254   1
   0 -11 -17 265.791 309.574   1
   0  11  17-425.312 338.248   1
   0 -11 -18 100.547 290.438   1
   0  11  18 213.928 310.298   1
   0 -11 -19 168.029 276.564   1
   0  11  19 393.049 308.573   1
   0 -11 -20 470.505 288.845   1
   0  11  20 285.420 302.413   1
   0 -11 -21 100.575 281.760   1
   0  11  21 745.758 321.659   1
   0 -11 -22 1332.89 335.533   1
   0  11  22 1092.93 350.585   1
   0 -11 -23 395.922 334.465   1
   0  11  23 630.372 361.572   1
   0  11  25 238.715 388.891   1
   0 -11 -25 991.212 391.021   1
   0 -12   0 5334.31 389.218   1
   0  12   1-17.7083 160.268   1
   0 -12  -1-16.6788 153.941   1
   0 -12   1 241.393 118.670   1
   0  12  -1-128.483 135.613   1
   0 -12   2 5848.63 386.378   1
   0  12   2 5654.55 429.910   1
   0  12  -2 5265.80 390.330   1
   0 -12  -2 6417.52 436.995   1
   0 -12   3-27.0815 48.5367   1
   0  12  -3-67.4045 55.2679   1
   0  12   3 65.3194 199.002   1
   0  12   4 305.847 199.871   1
   0 -12  -4 485.176 191.335   1
   0  12   5 25.1512 218.806   1
   0 -12  -5 70.8658 203.269   1
   0  12   7 419.681 245.553   1
   0 -12  -7-183.965 237.426   1
   0  12   8 29.2576 263.367   1
   0 -12  -8 576.952 254.788   1
   0  12   9 488.012 270.779   1
   0 -12  -9 429.631 254.990   1
   0  12  10 473.186 272.255   1
   0 -12 -10 592.436 245.589   1
   0  12  11 259.788 285.337   1
   0 -12 -11 243.975 273.090   1
   0 -12 -12 4528.37 445.039   1
   0  12  13 68.0608 317.145   1
   0 -12 -13 573.961 293.308   1
   0  12  14 4506.16 463.429   1
   0 -12 -14 4922.37 451.384   1
   0  12  15 527.153 349.319   1
   0  12  17 250.103 322.094   1
   0 -12 -17 436.381 316.994   1
   0  12  18 214.962 291.213   1
   0 -12 -18 336.776 290.909   1
   0  12  20 1069.92 351.314   1
   0 -12 -20 1143.65 330.443   1
   0  12  21 425.367 340.354   1
   0 -12 -21 368.213 322.646   1
   0  12  22 669.365 360.777   1
   0 -12 -22 663.470 329.228   1
   0  12  23 34.8802 331.013   1
   0 -12 -23 556.252 310.026   1
   0  12  24 275.175 314.049   1
   0 -12 -24 1031.22 304.801   1
   0 -13   0-94.3241 141.409   1
   0  13   0 100.632 159.187   1
   0  13   1 19.0387 172.441   1
   0 -13  -1 71.7043 164.635   1
   0 -13   1 142.154 126.162   1
   0  13  -1 178.599 135.472   1
   0  13   2 5901.73 452.414   1
   0  13  -2 5979.70 399.524   1
   0 -13   2 5717.94 398.436   1
   0 -13  -2 5615.68 442.456   1
   0  13  -3 3.86369 49.2608   1
   0 -13  -3 108.296 186.362   1
   0  13   3 115.208 194.269   1
   0  13   4 7368.59 583.534   1
   0 -13  -4 8065.30 573.430   1
   0 -13  -6 286.766 214.303   1
   0  13   6-55.8028 232.652   1
   0 -13  -7 218.838 244.578   1
   0  13   7-116.808 246.224   1
   0 -13  -8 1567.20 292.532   1
   0  13   8 1642.67 301.178   1
   0 -13  -9 29.5134 260.269   1
   0  13   9 661.692 272.447   1
   0 -13 -10 2706.93 362.906   1
   0  13  10 2760.23 380.043   1
   0 -13 -11 218.106 267.298   1
   0  13  11 567.298 308.826   1
   0 -13 -12 31.8417 274.446   1
   0  13  12 545.574 313.886   1
   0 -13 -13 32.5006 304.651   1
   0  13  13 277.740 329.633   1
   0 -13 -14 659.263 307.828   1
   0  13  14 422.398 337.610   1
   0 -13 -16 605.776 334.043   1
   0 -13 -17 135.073 321.295   1
   0  13  17 251.694 354.251   1
   0  13  18 35.9402 300.217   1
   0  13  19 107.480 317.730   1
   0 -13 -20-33.6425 319.527   1
   0  13  20 463.376 370.785   1
   0 -13 -21 433.751 346.186   1
   0  13  21 354.638 364.477   1
   0 -13 -22 790.702 372.973   1
   0  13  22 1194.70 397.671   1
   0 -13 -23 389.755 351.198   1
   0  13  23 451.057 382.851   1
   0 -13 -24 1180.09 376.427   1
   0  13  24 579.953 399.229   1
   0 -14   0 150.120 157.059   1
   0  14   0 461.699 167.998   1
   0 -14  -1 76.6944 175.608   1
   0  14   1 20.5048 183.719   1
   0 -14  -2 1331.86 217.454   1
   0  14   2 1257.86 233.454   1
   0 -14   2 1197.75 148.466   1
   0  14  -2 1111.51 148.444   1
   0 -14  -3-68.7349 200.627   1
   0  14   3-48.5877 218.554   1
   0 -14  -4-73.5814 200.047   1
   0  14   4-52.1276 210.472   1
   0 -14  -5 519.731 221.076   1
   0  14   5-55.3189 220.966   1
   0 -14  -6 1365.82 279.368   1
   0  14   6 2123.73 298.701   1
   0 -14  -7 454.920 246.492   1
   0  14   7 364.419 261.373   1
   0 -14  -8-88.5275 244.801   1
   0  14   8 283.674 262.092   1
   0 -14  -9-91.3497 262.574   1
   0  14   9 130.103 280.474   1
   0 -14 -11 63.9661 297.060   1
   0  14  11 307.503 317.319   1
   0 -14 -12 163.444 310.747   1
   0  14  12 905.409 329.029   1
   0 -14 -13 829.145 282.344   1
   0  14  13-141.335 288.908   1
   0 -14 -14 402.393 314.324   1
   0  14  14-142.878 350.060   1
   0 -14 -15 337.776 324.670   1
   0  14  15-467.593 317.616   1
   0 -14 -16 169.803 309.289   1
   0  14  16 108.361 349.724   1
   0 -14 -17 543.618 344.091   1
   0  14  17-397.381 374.513   1
   0 -14 -18 1154.69 361.347   1
   0  14  18 1080.92 379.233   1
   0 -14 -19 67.6815 280.693   1
   0  14  19 35.8601 300.260   1
   0 -14 -21 497.674 363.092   1
   0  14  23 861.084 415.969   1
   0 -15   0-87.2752 163.241   1
   0  15   0 93.0893 179.889   1
   0 -15  -1-262.795 184.927   1
   0  15   1 21.5329 195.801   1
   0 -15  -2 404.161 201.115   1
   0 -15   2 481.272 114.145   1
   0  15   2 288.304 229.854   1
   0  15  -2 371.976 124.258   1
   0 -15  -3 169.576 221.975   1
   0  15   3 77.5384 234.022   1
   0 -15  -5 108.867 241.823   1
   0  15   5-115.529 253.945   1
   0 -15  -6 967.676 260.045   1
   0  15   6 574.963 277.023   1
   0 -15  -7-88.8206 248.033   1
   0  15   7 409.493 274.733   1
   0 -15  -8 1009.02 294.725   1
   0  15   8 1791.10 318.949   1
   0 -15 -10 611.678 279.122   1
   0  15  10 1509.35 326.825   1
   0 -15 -11-32.8118 258.986   1
   0  15  11-244.750 290.108   1
   0 -15 -12 532.911 308.668   1
   0  15  12-283.953 335.754   1
   0 -15 -13 236.130 322.102   1
   0  15  13 1148.53 359.242   1
   0 -15 -14 509.985 291.176   1
   0  15  14 72.3401 306.915   1
   0 -15 -15 308.077 329.518   1
   0  15  15 290.687 358.273   1
   0 -15 -16 2089.16 356.156   1
   0  15  16 945.474 357.787   1
   0 -15 -17 650.992 344.655   1
   0  15  17-72.6811 364.905   1
   0 -15 -18 408.690 366.279   1
   0  15  18 722.407 395.365   1
   0 -15 -19 33.8158 329.821   1
   0  15  19 395.766 369.718   1
   0 -15 -20 100.313 294.048   1
   0  15  20 71.4039 321.184   1
   0 -15 -21-165.068 342.465   1
   0  15  21 670.778 386.794   1
   0  15  22 904.228 430.215   1
   0 -15 -22 714.381 365.161   1
   0 -16   0 2887.18 300.801   1
   0  16   0 3607.58 307.500   1
   0 -16  -1-42.2337 191.517   1
   0  16   1 180.050 203.706   1
   0  16   2 200.819 224.610   1
   0  16  -2 346.989 117.645   1
   0 -16   2-80.7380 106.125   1
   0 -16  -2 329.646 208.107   1
   0 -16  -3 76.6690 224.321   1
   0  16   3 136.507 230.802   1
   0  16   4 1219.71 286.563   1
   0 -16  -4 570.634 251.112   1
   0  16   5 424.384 272.549   1
   0 -16  -5 114.144 232.060   1
   0  16   6 3118.35 369.726   1
   0 -16  -6 2441.53 341.319   1
   0  16   7 392.084 287.216   1
   0 -16  -7 184.811 277.625   1
   0  16   8 2621.92 368.475   1
   0 -16  -8 2595.12 352.988   1
   0  16   9 310.040 295.293   1
   0 -16  -9 64.9033 273.192   1
   0  16  10 949.188 331.070   1
   0 -16 -10 761.394 298.736   1
   0  16  11 178.604 305.925   1
   0 -16 -11 437.147 282.221   1
   0  16  12 325.252 329.187   1
   0 -16 -12 68.0527 282.436   1
   0  16  13-218.670 335.252   1
   0 -16 -13 583.189 331.094   1
   0  16  14 219.983 361.355   1
   0 -16 -14 276.475 326.580   1
   0  16  15 220.259 315.231   1
   0 -16 -15 484.409 303.089   1
   0  16  17 36.6209 342.528   1
   0 -16 -17 137.600 312.595   1
   0  16  18 364.753 389.551   1
   0 -16 -18 375.490 332.915   1
   0  16  19-72.0557 409.428   1
   0 -16 -19 370.869 352.281   1
   0  16  20 748.451 406.791   1
   0 -16 -20 166.557 330.188   1
   0 -16 -21 295.041 287.626   1
   0  16  21-316.154 327.908   1
   0  17   0 198.015 190.032   1
   0 -17  -1 108.989 194.491   1
   0  17   1-46.6056 207.489   1
   0 -17  -2 784.892 229.310   1
   0  17   2 1045.67 248.983   1
   0 -17  -4 995.466 283.773   1
   0  17   4 1244.09 290.458   1
   0 -17  -5 239.197 259.520   1
   0  17   5 320.183 282.627   1
   0  17   6 630.849 312.283   1
   0 -17  -6 279.303 285.489   1
   0  17   7 273.190 310.873   1
   0 -17  -7 351.621 282.323   1
   0  17   8 771.527 334.360   1
   0 -17  -8 1674.66 331.184   1
   0  17   9 142.618 325.924   1
   0 -17  -9 66.9737 284.988   1
   0  17  10 616.302 342.836   1
   0 -17 -10 102.175 298.274   1
   0  17  11 36.7111 319.374   1
   0 -17 -11 103.453 280.547   1
   0  17  12 518.379 340.216   1
   0 -17 -12 104.313 288.958   1
   0  17  13 632.353 340.704   1
   0 -17 -13 139.762 298.805   1
   0  17  14 186.257 358.724   1
   0 -17 -14 34.9784 331.446   1
   0  17  16 520.329 351.668   1
   0 -17 -16 903.652 343.351   1
   0  17  17 851.449 417.148   1
   0 -17 -17 103.758 336.432   1
   0  17  18-182.839 368.525   1
   0 -17 -18 307.463 338.691   1
   0 -17 -19-101.231 322.610   1
   0  17  19 253.294 377.940   1
   0 -17 -20 496.872 372.052   1
   0  17  20 390.529 425.181   1
   0  18   4 252.004 270.280   1
   0  18   5 198.831 313.043   1
   0 -18  -6 451.982 276.376   1
   0  18   6 896.173 310.758   1
   0 -18  -8 102.136 286.507   1
   0  18   8 182.493 335.647   1
   0 -18  -9 34.5504 299.055   1
   0  18   9 554.629 346.846   1
   0  18  10-112.435 341.232   1
   0 -18 -10-70.0172 286.235   1
   0  18  12 570.097 363.267   1
   0 -18 -12 141.994 304.091   1
   0  18  13 190.269 334.586   1
   0 -18 -13-177.704 310.498   1
   0 -18 -15-105.796 335.325   1
   0  18  15 37.7735 389.754   1
   0 -18 -16 245.518 321.568   1
   0  18  16 263.349 383.082   1
   0 -18 -17-34.6491 344.761   1
   0  18  17 371.715 387.179   1
   0 -18 -18 34.1267 342.452   1
   0  18  18 401.816 398.520   1
   0 -18 -19-100.475 351.424   1
   0  18  19-107.537 392.544   1
   0  19  14 537.678 364.695   1
   0  19  15-152.237 362.658   1
   1   0 -26 213.185 362.125   1
  -1   0  26 486.638 345.459   1
   1   0 -25 638.370 375.010   1
  -1   0  25 561.300 355.801   1
   1   0 -24 527.869 316.859   1
  -1   0  24 706.097 334.368   1
   1   0 -23 487.225 312.730   1
  -1   0  23-36.7658 310.299   1
   1   0 -22 6267.00 538.489   1
  -1   0  22 4893.72 533.606   1
   1   0 -21-234.018 326.429   1
  -1   0  21 106.789 318.918   1
   1   0 -20 2178.76 365.492   1
  -1   0  20 2373.43 377.980   1
  -1   0  18 6497.52 529.408   1
   1   0 -18 5790.00 521.502   1
   1   0 -17-146.350 242.196   1
  -1   0  17 246.231 264.248   1
  -1   0  16 10000.8 789.459   1
   1   0 -16 12089.0 793.612   1
  -1   0  15 225.048 258.741   1
   1   0 -15 53.2859 243.163   1
   1   0 -14 5781.37 477.793   1
  -1   0  13-351.966 221.358   1
   1   0 -13-261.756 199.170   1
   1   0 -12 11386.0 773.690   1
  -1   0  12 11310.1 784.568   1
  -1   0  11 152.825 187.079   1
   1   0 -11 20.5488 168.873   1
   1   0 -10 70798.7 4431.04   1
  -1   0  10 71203.2 4435.03   1
  -1   0   9-73.2419 156.342   1
   1   0  -9-172.370 155.871   1
  -1   0   8 1120.28 171.415   1
   1   0  -8 1225.46 179.544   1
   1   0  -6 53144.7 3306.67   1
  -1   0   6 52970.4 3308.44   1
  -1   0   5-10.8060 119.005   1
   1   0  -5-92.1136 124.439   1
  -1   0   4 605.372 112.828   1
   1   0  -4 745.418 108.989   1
   1   0  -3 183.365 82.7536   1
  -1   0   3 14.3927 79.1215   1
  -1   0   2 355534. 22050.3   1
   1   0  -2 359272. 22049.6   1
   1   0  -1 3.65125 51.2136   1
  -1   0   1-57.5544 55.4924   1
   1   0   0-33.5665 42.7589   1
  -1   0  -1 155.350 53.5528   1
   1   0   1 40.3769 49.6496   1
   1   0   2 343891. 21187.8   1
  -1   0  -2 343062. 21186.9   1
  -1   0  -3 46.7120 80.5865   1
   1   0   3 7.06449 84.9264   1
  -1   0  -4 761.116 137.490   1
   1   0   4 577.736 145.203   1
  -1   0  -5 217.935 127.182   1
   1   0   5 10.9573 133.232   1
  -1   0  -6 55811.5 3433.77   1
   1   0   6 54412.1 3434.48   1
   1   0   8 1467.77 191.232   1
  -1   0  -8 920.920 161.545   1
   1   0   9 203.468 150.308   1
  -1   0  -9 69.3338 139.122   1
  -1   0 -10 65823.7 4300.09   1
   1   0  10 72591.3 4310.21   1
   1   0  11-112.166 187.469   1
  -1   0 -11-324.607 175.121   1
  -1   0 -12 11435.2 791.315   1
   1   0  12 11857.3 803.566   1
   1   0  13 50.1915 192.744   1
  -1   0 -13-165.877 193.277   1
  -1   0 -14 5849.20 467.973   1
   1   0  15-83.9099 258.160   1
  -1   0 -15-52.7717 244.943   1
  -1   0 -16 10842.3 773.464   1
   1   0  16 10706.8 778.991   1
   1   0  17-397.190 246.135   1
  -1   0 -17 202.025 236.005   1
  -1   0 -18 6204.94 514.143   1
   1   0  18 5799.41 535.237   1
   1   0  20 2713.81 384.332   1
  -1   0 -20 1755.43 357.587   1
   1   0  21-69.5229 279.968   1
  -1   0 -21-32.8106 269.543   1
   1   0  22 5253.39 536.812   1
  -1   0 -22 6319.63 544.390   1
   1   0  23 829.876 338.623   1
  -1   0 -23 342.091 318.245   1
   1   0  24-36.5908 321.305   1
  -1   0 -24 452.669 331.946   1
   1   0  25 296.691 360.779   1
  -1   0 -25 633.290 356.883   1
   1   0  26 789.572 346.169   1
  -1   0 -26 177.472 341.744   1
   1  -1 -27 595.972 341.306   1
   1  -1 -26 1092.06 376.303   1
  -1   1  26 668.582 367.966   1
   1   1 -25 1069.85 370.953   1
  -1  -1  25 713.530 356.172   1
   1   1 -24 1448.79 359.313   1
   1  -1 -24 1156.99 329.005   1
  -1  -1  24 335.309 350.036   1
  -1   1  24 1445.59 364.729   1
   1  -1 -23 590.676 317.669   1
  -1   1  23 110.400 305.255   1
   1   1 -22-68.3855 284.269   1
   1  -1 -22-102.818 314.464   1
  -1  -1  22 36.1040 295.860   1
  -1   1  22 218.326 343.473   1
   1   1 -21 534.542 305.228   1
   1  -1 -21 33.4528 319.123   1
  -1   1  21 498.468 334.667   1
  -1  -1  21 70.6921 303.937   1
   1   1 -20 454.981 309.842   1
   1  -1 -20 294.378 312.381   1
  -1  -1  20 895.990 330.097   1
  -1   1  20 655.328 342.540   1
   1  -1 -19 1335.97 316.070   1
   1   1 -19 1380.79 318.199   1
  -1   1  19 1170.62 327.583   1
  -1  -1  19 863.797 326.616   1
   1  -1 -18 646.581 261.017   1
   1   1 -18 633.091 275.259   1
  -1   1  18 64.8242 277.741   1
  -1  -1  18 382.582 291.517   1
   1   1 -17 2977.06 351.585   1
  -1  -1  17 2648.54 355.538   1
  -1   1  17 2599.26 360.789   1
   1  -1 -16 142.525 227.331   1
   1   1 -16 110.133 250.740   1
  -1   1  16-240.993 261.560   1
  -1  -1  16 433.591 267.360   1
   1  -1 -15 5645.02 492.681   1
  -1  -1  15 5975.80 495.244   1
  -1   1  15 6314.67 513.256   1
   1   1 -15 6493.93 495.400   1
  -1   1  14 2414.44 328.145   1
   1  -1 -14 3001.79 324.752   1
   1   1 -13 5313.70 406.828   1
  -1  -1  13 4367.80 403.662   1
   1   1 -12 20023.0 1287.26   1
   1  -1 -12 19982.3 1291.02   1
  -1   1  12 19142.3 1292.63   1
   1  -1 -11-21.4757 154.297   1
   1   1 -11 474.277 157.482   1
  -1  -1  11 208.613 169.980   1
  -1   1  11 387.012 193.000   1
  -1  -1  10 38734.2 2480.01   1
   1   1 -10 40833.0 2478.46   1
   1  -1 -10 37746.8 2481.96   1
  -1   1  10 39925.9 2488.59   1
  -1  -1   9 64483.4 3927.94   1
   1   1  -9 62428.0 3923.54   1
   1  -1  -9 61784.7 3930.47   1
  -1   1   9 62881.7 3933.56   1
  -1  -1   8 29238.2 1836.60   1
  -1   1   8 28817.0 1841.55   1
   1   1  -8 27034.3 1831.20   1
   1  -1  -8 31506.1 1842.18   1
  -1   1   7 6251.93 407.623   1
   1  -1  -7 4886.42 393.655   1
   1   1  -6 8038.98 565.325   1
  -1  -1   6 9041.18 571.009   1
  -1  -1   5 25002.2 1664.27   1
   1   1  -5 27127.0 1662.87   1
  -1   1   5 28119.5 1671.01   1
   1  -1  -5 25775.5 1668.12   1
   1   1  -4 11065.8 713.570   1
   1  -1  -4 11814.4 724.378   1
  -1  -1   4 10307.7 714.589   1
  -1   1   4 11428.6 724.464   1
   1  -1  -3 47492.3 2892.25   1
   1   1  -3 45019.5 2884.86   1
  -1  -1   3 45056.2 2886.14   1
  -1   1   3 49540.0 2892.70   1
   1  -1  -2 654.351 92.9844   1
   1   1  -2 807.244 86.9720   1
  -1   1   2 549.793 93.6165   1
  -1  -1   2 832.702 84.1670   1
   1  -1  -1 4264.18 224.588   1
  -1  -1   1 3658.60 219.968   1
   1   1  -1 4142.23 217.589   1
   1   1   0 290682. 18175.6   1
  -1   1   0 294627. 18174.9   1
  -1  -1   0 295832. 18175.7   1
   1  -1   0 297330. 18174.8   1
   1  -1   1 3931.99 260.442   1
  -1  -1  -1 4392.18 268.734   1
   1   1   1 4317.46 267.858   1
  -1   1  -1 3692.17 260.398   1
   1  -1   2 924.280 87.3693   1
   1   1   2 499.218 107.094   1
  -1  -1  -2 647.554 103.696   1
  -1   1  -2 949.779 88.0534   1
   1   1   3 53197.8 3198.62   1
   1  -1   3 49720.8 3190.99   1
  -1  -1  -3 53450.7 3197.73   1
  -1   1  -3 50728.4 3190.12   1
   1  -1   4 12441.1 728.464   1
   1   1   4 11568.0 744.224   1
  -1  -1  -4 10246.6 736.967   1
  -1   1  -4 10989.6 726.190   1
   1  -1   5 29405.0 1776.58   1
  -1   1  -5 28625.6 1774.50   1
  -1  -1  -5 28642.4 1782.11   1
   1   1   5 26338.1 1781.47   1
  -1   1  -6 9473.94 568.445   1
   1  -1   6 7588.36 566.505   1
  -1   1  -7 4587.18 375.066   1
   1  -1   7 5088.09 380.756   1
   1   1   7 5984.11 395.445   1
  -1  -1  -7 5522.11 389.055   1
  -1  -1  -8 32406.3 1964.28   1
  -1   1  -8 29578.4 1953.34   1
   1   1   8 30871.6 1966.32   1
   1  -1   8 31559.8 1958.95   1
  -1  -1  -9 60471.5 4019.57   1
  -1   1  -9 63076.2 4015.19   1
   1  -1   9 69122.8 4023.38   1
   1   1   9 65512.5 4026.34   1
  -1  -1 -10 40375.7 2574.40   1
  -1   1 -10 40348.1 2568.74   1
   1  -1  10 41656.9 2574.44   1
   1   1  10 40965.5 2580.15   1
   1   1  11 164.202 153.248   1
   1  -1  11 21.1515 160.767   1
  -1   1 -11 253.348 164.469   1
  -1  -1 -11 42.4022 157.446   1
  -1   1 -12 19564.3 1288.02   1
  -1  -1 -12 19924.3 1296.54   1
   1   1  12 20016.3 1301.63   1
  -1   1 -13 4848.61 406.922   1
   1  -1  13 5084.30 413.329   1
   1   1  14 2403.28 332.760   1
  -1  -1 -14 3132.18 321.849   1
  -1   1 -15 5550.80 450.395   1
  -1  -1 -15 5498.00 439.722   1
   1  -1  15 5198.04 462.726   1
   1   1  15 4730.90 438.485   1
   1   1  16-59.9269 271.157   1
   1  -1  16-28.6552 239.362   1
  -1   1 -16 81.1318 221.620   1
  -1  -1 -16 84.7231 252.485   1
   1   1  17 3455.16 392.553   1
   1  -1  17 3441.82 382.922   1
  -1   1 -17 3683.67 371.036   1
   1   1  18 449.989 276.149   1
   1  -1  18 499.718 280.135   1
  -1   1 -18 561.465 262.088   1
  -1  -1 -18 972.493 280.384   1
   1  -1  19 747.834 284.089   1
   1   1  19 895.260 324.549   1
  -1   1 -19 1259.25 291.435   1
  -1  -1 -19 1754.51 302.301   1
   1  -1  20 538.092 303.079   1
   1   1  20 614.506 297.513   1
  -1  -1 -20 322.060 277.838   1
  -1   1 -20 698.852 305.464   1
   1  -1  21 138.365 282.078   1
  -1   1 -21-196.574 265.181   1
  -1  -1 -21-525.617 316.298   1
   1   1  22-35.5731 292.420   1
   1  -1  22 708.105 316.716   1
  -1  -1 -22 134.595 290.360   1
  -1   1 -22-33.6001 309.677   1
   1  -1  23-288.856 312.157   1
   1   1  23 72.1113 342.937   1
  -1   1 -23 343.498 321.956   1
  -1  -1 -23 409.384 344.441   1
   1  -1  24 479.920 326.421   1
   1   1  24 582.322 319.172   1
  -1   1 -24 560.768 314.665   1
  -1  -1 -24 967.862 328.784   1
   1  -1  25 337.595 355.019   1
  -1   1 -25 496.634 353.198   1
   1   1  26 815.557 326.360   1
  -1  -1 -26 665.234 333.612   1
  -1  -1 -27-210.862 363.957   1
   1  -2 -28 102.587 385.565   1
   1  -2 -27 832.187 365.376   1
  -1   2  27 36.5725 340.595   1
   1  -2 -26 488.554 359.457   1
  -1   2  26 405.496 332.061   1
   1  -2 -25 629.490 377.203   1
   1   2 -25 71.6726 336.992   1
   1   2 -24 1133.63 348.241   1
   1  -2 -24 244.282 362.895   1
  -1   2  24 407.000 345.159   1
  -1  -2  24 820.121 342.443   1
   1  -2 -23 312.023 288.538   1
   1   2 -23 104.551 322.512   1
  -1   2  23 405.113 325.377   1
  -1  -2  23 806.606 337.903   1
  -1   2  22 108.826 298.073   1
   1   2 -22 1125.06 346.896   1
   1  -2 -22 786.393 324.521   1
  -1   2  21 889.170 338.708   1
   1   2 -21 1196.02 323.811   1
  -1  -2  21 631.197 311.622   1
   1  -2 -21 973.835 345.850   1
  -1   2  20 556.020 323.565   1
   1  -2 -20-32.9172 322.335   1
  -1   2  19 842.949 325.036   1
   1   2 -19-155.493 259.648   1
  -1  -2  19 329.525 276.359   1
   1  -2 -19 192.120 317.293   1
   1   2 -18 119.177 237.287   1
  -1  -2  18 346.714 268.523   1
   1   2 -17 2497.22 313.674   1
   1  -2 -17 1655.95 320.670   1
  -1  -2  17 2369.12 316.382   1
   1   2 -16 835.867 252.708   1
   1  -2 -16 987.337 294.672   1
  -1   2  16 891.039 291.688   1
  -1  -2  16 936.496 265.336   1
   1  -2 -15 2279.19 317.539   1
  -1   2  15 2388.37 342.279   1
  -1   2  14 6285.11 573.808   1
   1   2 -14 7480.85 543.750   1
  -1  -2  14 7446.06 554.397   1
   1  -2 -14 7599.05 569.084   1
   1   2 -13 2001.79 250.726   1
   1  -2 -13 1913.28 275.096   1
  -1  -2  13 2008.83 258.283   1
  -1   2  13 2035.60 279.771   1
   1  -2 -12 857.501 196.917   1
  -1   2  12 1010.69 204.123   1
  -1  -2  12 540.598 182.033   1
   1  -2 -11 246.162 191.121   1
   1   2 -11 37.6768 162.866   1
  -1   2  11 402.733 205.304   1
  -1   2  10 20083.5 1284.47   1
   1   2 -10 19162.1 1262.64   1
  -1  -2  10 19948.2 1270.19   1
   1  -2 -10 19619.3 1277.95   1
  -1   2   9 691.201 189.074   1
  -1  -2   9 967.204 165.825   1
   1   2  -9 1059.28 159.482   1
   1  -2  -9 1171.53 187.613   1
   1  -2  -8 53925.7 3325.42   1
  -1   2   8 52207.9 3327.03   1
  -1   2   7 18795.5 1246.88   1
  -1  -2   7 19812.4 1233.05   1
   1  -2  -7 19377.8 1244.25   1
   1   2  -7 19358.1 1232.74   1
  -1   2   6 12119.8 883.048   1
   1   2  -6 13609.3 867.500   1
  -1  -2   6 13370.5 871.399   1
   1  -2  -6 14987.0 885.443   1
  -1   2   5 170.714 140.285   1
   1   2  -5-32.7526 94.4281   1
  -1  -2   5 94.9429 93.5855   1
   1  -2  -5 173.748 136.526   1
   1  -2  -4 5782.33 421.900   1
  -1  -2   4 5786.22 403.373   1
  -1   2   4 6973.49 425.688   1
   1   2  -4 5946.54 398.380   1
   1   2  -3 231680. 13983.7   1
  -1  -2   3 202126. 13981.9   1
   1  -2  -3 231415. 13996.8   1
  -1  -2   2 46070.7 2949.30   1
  -1   2   2 50739.5 2961.82   1
   1   2  -2 47748.3 2948.96   1
   1  -2  -2 47909.0 2961.50   1
   1   2  -1 9639.54 659.949   1
   1  -2  -1 9906.10 668.515   1
  -1  -2   1 11250.0 660.701   1
  -1   2   1 11466.8 669.257   1
  -1   2   0-4.03807 65.2609   1
  -1  -2   0-73.8141 67.7942   1
   1   2   0-62.6411 61.8823   1
   1  -2   0 53.9101 63.6620   1
  -1  -2  -1 11262.5 707.657   1
   1   2   1 11099.2 708.959   1
   1  -2   2 49882.2 2990.46   1
  -1  -2  -2 48311.7 3003.77   1
  -1   2  -2 45985.9 2990.01   1
   1   2   2 50868.8 3004.74   1
  -1  -2  -3 264118. 16287.8   1
  -1   2  -3 266983. 16274.2   1
   1  -2   3 262024. 16275.0   1
   1   2   3 260002. 16289.4   1
  -1   2  -4 5145.67 381.219   1
  -1  -2  -4 6272.09 414.349   1
   1  -2   4 5735.01 383.210   1
   1   2   4 6750.82 413.815   1
  -1  -2  -5 153.675 133.233   1
  -1   2  -5 174.592 100.554   1
   1  -2   5-42.0895 98.6180   1
   1   2   5 53.7516 145.803   1
   1   2   6 15374.5 911.855   1
   1  -2   6 14158.5 890.154   1
  -1  -2  -6 12723.6 901.591   1
  -1   2  -6 13486.8 889.852   1
  -1  -2  -7 19361.8 1323.49   1
  -1   2  -7 20652.4 1311.29   1
   1  -2   7 21249.8 1313.55   1
   1   2   7 21344.2 1330.56   1
  -1  -2  -8 54111.5 3430.02   1
   1   2   8 55561.2 3433.08   1
  -1  -2  -9 697.808 173.855   1
  -1   2  -9 1094.39 170.196   1
   1  -2   9 1210.53 179.004   1
   1   2   9 911.184 176.167   1
  -1  -2 -10 17666.1 1179.05   1
  -1   2 -10 17540.3 1163.91   1
   1   2  10 19395.2 1189.99   1
  -1   2 -11 613.341 177.994   1
  -1  -2 -11 485.941 179.781   1
   1  -2  11 395.587 184.035   1
   1   2  11 146.723 193.657   1
  -1  -2 -12 500.205 218.310   1
   1  -2  12 1139.85 197.689   1
   1   2  12 894.930 239.753   1
  -1   2 -13 2019.43 237.874   1
  -1  -2 -13 2020.95 273.406   1
   1   2  13 2098.52 288.726   1
   1  -2  13 1618.04 250.916   1
  -1  -2 -14 7605.30 537.529   1
  -1   2 -14 6847.83 526.031   1
   1   2  14 6794.58 542.007   1
   1  -2  14 6751.03 530.603   1
  -1  -2 -15 1385.61 298.763   1
   1   2  15 2084.99 311.235   1
  -1  -2 -16 1066.00 255.165   1
  -1   2 -16 1266.76 243.192   1
   1  -2  16 697.611 253.736   1
   1   2  16 1008.99 279.902   1
  -1  -2 -17 2892.87 343.229   1
  -1   2 -17 2556.95 322.826   1
   1  -2  17 2436.29 324.122   1
  -1   2 -18 582.576 261.882   1
   1  -2  18 462.225 264.168   1
  -1   2 -19 363.360 266.910   1
  -1  -2 -19 537.708 295.306   1
   1   2  19 167.476 286.905   1
   1  -2  19 160.699 266.607   1
  -1  -2 -20-162.275 299.543   1
   1   2  20 343.562 330.228   1
  -1  -2 -21 758.626 308.359   1
  -1   2 -21 782.243 302.554   1
   1  -2  21 1271.80 330.386   1
   1   2  21 1087.76 326.723   1
  -1   2 -22 302.528 303.728   1
   1  -2  22 847.381 315.616   1
  -1  -2 -23 408.757 324.157   1
  -1   2 -23 310.956 317.904   1
   1  -2  23-36.3771 320.118   1
   1   2  23 144.038 304.586   1
  -1   2 -24 599.074 332.912   1
  -1  -2 -24 137.361 340.691   1
   1   2  24 253.737 355.982   1
   1  -2  24-111.706 322.077   1
  -1   2 -25 611.760 345.964   1
  -1  -2 -25 311.462 329.399   1
   1   2  25 1383.46 352.409   1
  -1  -2 -26 1281.13 383.920   1
   1   2  26 292.374 365.699   1
  -1  -2 -27 103.796 325.992   1
   1   2  27-36.6947 337.347   1
   1  -3 -27 959.152 391.180   1
   1  -3 -26 1175.20 369.309   1
  -1   3  26 548.493 364.719   1
   1  -3 -25 764.165 325.863   1
  -1   3  25 625.113 322.744   1
   1  -3 -24 521.202 361.375   1
  -1   3  24 810.562 358.938   1
   1   3 -23 522.330 310.857   1
   1  -3 -23 1413.85 368.935   1
  -1  -3  23 732.526 327.837   1
  -1   3  23 882.541 375.622   1
   1  -3 -22 102.253 321.735   1
  -1   3  22-180.630 339.752   1
   1   3 -22-271.889 300.719   1
  -1  -3  22 464.731 297.911   1
   1  -3 -21 437.299 291.395   1
   1   3 -21-33.0005 290.231   1
  -1  -3  21 833.898 296.308   1
  -1   3  21 71.0636 301.614   1
  -1   3  20 4835.20 487.244   1
  -1  -3  20 5983.59 519.793   1
   1   3 -20 5612.48 496.991   1
  -1   3  19 1497.94 306.833   1
   1  -3 -19 1744.04 311.560   1
   1   3 -19 1933.87 319.833   1
  -1  -3  19 1521.01 321.323   1
  -1  -3  18 7356.66 572.348   1
  -1   3  18 7310.67 596.239   1
   1  -3 -18 6826.08 573.585   1
   1   3 -18 6905.88 565.607   1
  -1   3  17 1034.19 283.170   1
   1   3 -17 839.125 248.436   1
  -1  -3  17 1451.00 279.179   1
   1  -3 -17 580.300 277.273   1
   1   3 -16 448.766 217.583   1
  -1  -3  16 532.738 239.295   1
   1  -3 -16-29.5691 241.311   1
   1   3 -15 198.833 213.415   1
   1  -3 -15 482.776 233.790   1
  -1  -3  15 682.948 250.912   1
  -1   3  15 813.924 246.703   1
  -1   3  14 18362.3 1328.57   1
   1   3 -14 21667.9 1322.86   1
  -1  -3  14 20646.2 1323.29   1
   1  -3 -14 19881.6 1327.68   1
   1  -3 -13 129.756 211.665   1
   1   3 -13 429.629 179.030   1
  -1  -3  13 294.715 202.981   1
  -1   3  13 550.956 241.620   1
  -1  -3  12 20469.5 1334.64   1
   1   3 -12 20721.4 1332.64   1
  -1   3  11 6649.65 541.535   1
  -1  -3  11 7327.93 518.929   1
   1  -3 -11 7091.86 538.969   1
   1   3 -11 7669.63 514.794   1
  -1   3  10 9499.43 701.375   1
  -1  -3  10 11372.0 681.870   1
   1  -3 -10 9120.00 692.179   1
   1   3 -10 9837.64 669.900   1
  -1   3   9 4958.12 388.246   1
  -1  -3   9 4254.08 347.769   1
   1  -3  -9 4378.47 379.081   1
   1   3  -9 5279.85 349.446   1
  -1   3   8 17925.2 1146.22   1
   1   3  -8 16374.5 1122.39   1
  -1  -3   8 17948.6 1124.82   1
   1  -3  -8 18494.0 1145.04   1
  -1   3   7 590.915 174.179   1
   1  -3  -7 761.310 165.003   1
  -1  -3   7 474.313 124.210   1
   1   3  -7 621.805 111.098   1
   1   3  -6 31992.3 1975.91   1
  -1  -3   6 32050.0 1974.86   1
  -1   3   6 31063.2 1996.61   1
   1  -3  -6 30538.0 1996.17   1
  -1  -3   5 18131.7 1156.48   1
   1   3  -5 18599.0 1156.28   1
  -1  -3   4 30433.9 1832.61   1
   1   3  -4 27767.1 1831.18   1
   1  -3  -4 29250.6 1852.75   1
  -1   3   4 31402.6 1855.16   1
  -1   3   3 171956. 11036.1   1
   1  -3  -3 178045. 11035.9   1
  -1  -3   3 182105. 11017.7   1
   1   3  -3 177645. 11017.5   1
   1  -3  -2 79688.6 4656.58   1
  -1  -3   2 67866.8 4639.79   1
  -1   3   2 79666.5 4657.22   1
   1   3  -2 79222.3 4640.12   1
   1  -3  -1 105163. 6592.30   1
   1   3  -1 112805. 6583.55   1
  -1  -3   1 114277. 6583.38   1
   1  -3   0 110143. 6714.29   1
  -1  -3   0 111522. 6714.93   1
  -1   3   0 107722. 6714.59   1
   1   3   0 105223. 6715.35   1
  -1   3  -1 102412. 6145.89   1
  -1  -3  -1 94299.2 6156.46   1
   1   3   1 95201.5 6157.32   1
   1  -3   1 101062. 6145.36   1
   1   3   2 80342.6 4554.31   1
  -1  -3  -2 67240.0 4551.30   1
   1  -3   3 180411. 11252.6   1
   1   3   3 180432. 11273.9   1
  -1  -3  -3 188863. 11272.5   1
  -1   3  -3 182822. 11252.3   1
   1  -3   4 32676.5 1964.82   1
   1   3   4 30456.8 1988.44   1
  -1   3  -4 30598.2 1964.05   1
  -1  -3  -4 32797.2 1987.76   1
  -1   3  -5 17014.4 1187.52   1
   1  -3   5 20963.8 1189.44   1
   1  -3   6 34202.6 2118.53   1
   1   3   6 33421.6 2141.12   1
   1  -3   7 691.520 118.934   1
  -1   3  -7 792.563 117.835   1
  -1  -3  -7 739.060 175.940   1
  -1  -3  -8 18037.8 1139.21   1
  -1   3  -8 17430.2 1115.12   1
   1  -3   8 17058.5 1118.20   1
   1   3   8 17604.8 1143.00   1
  -1  -3  -9 4562.30 362.889   1
   1   3   9 4050.29 372.105   1
  -1   3 -10 9615.14 669.870   1
  -1  -3 -10 10531.1 699.364   1
   1   3  10 9962.69 709.661   1
   1  -3  10 10351.7 679.598   1
  -1  -3 -11 6521.06 526.368   1
  -1   3 -11 7520.68 512.717   1
   1   3  11 7808.32 550.291   1
   1  -3  11 7444.46 520.459   1
  -1   3 -12 19242.5 1282.34   1
   1  -3  12 20613.0 1290.28   1
   1   3  13 499.103 246.939   1
   1  -3  13 354.269 195.406   1
  -1  -3 -13 104.079 225.985   1
  -1   3 -13 188.436 178.936   1
  -1   3 -14 19858.6 1292.88   1
  -1  -3 -14 20921.8 1311.02   1
   1   3  14 18729.7 1311.34   1
   1  -3  14 19644.3 1300.17   1
   1   3  15 569.835 295.831   1
   1  -3  15 713.705 222.185   1
  -1  -3 -15 1021.72 275.954   1
  -1   3 -15 314.113 211.879   1
   1  -3  16 162.789 234.571   1
   1   3  16 31.1518 221.187   1
  -1  -3 -16 557.602 217.721   1
  -1   3 -16 308.510 215.918   1
   1  -3  17 1150.99 278.540   1
   1   3  17 1639.49 346.215   1
  -1  -3 -17 1908.20 321.356   1
  -1   3 -17 1714.87 273.044   1
  -1  -3 -18 6571.01 547.770   1
  -1   3 -18 7451.94 544.878   1
   1  -3  18 6934.68 551.234   1
   1   3  18 5977.41 542.148   1
   1   3  19 2232.07 378.844   1
   1  -3  19 1995.91 325.652   1
  -1   3 -19 1833.01 298.198   1
  -1  -3 -19 1116.18 337.087   1
  -1   3 -20 6315.67 493.873   1
  -1  -3 -20 5320.66 479.224   1
   1   3  20 4358.19 476.555   1
   1  -3  20 5008.20 489.752   1
   1   3  21 633.184 341.201   1
   1  -3  21 68.2532 281.168   1
  -1   3 -21-32.5051 284.126   1
  -1  -3 -21 33.1417 317.534   1
   1   3  22 142.644 292.924   1
   1  -3  22 460.450 312.730   1
  -1  -3 -22 268.667 290.931   1
  -1   3 -22 505.148 301.133   1
   1   3  23 1402.65 372.241   1
   1  -3  23 1132.99 334.468   1
  -1  -3 -23 883.043 370.532   1
  -1   3 -23 1038.15 332.536   1
   1   3  24 758.177 321.535   1
  -1  -3 -24 1264.58 336.083   1
   1   3  25 288.846 363.902   1
  -1  -3 -25 411.087 367.974   1
   1   3  26 253.491 317.326   1
  -1  -3 -26 994.381 339.235   1
  -1  -3 -27 170.215 369.834   1
   1  -4 -28 333.056 376.930   1
  -1   4  28-316.632 375.088   1
   1  -4 -27-67.6653 311.028   1
  -1   4  27 71.5655 319.249   1
   1  -4 -25 344.701 372.868   1
  -1   4  25-73.0397 368.121   1
   1  -4 -24 1555.10 351.644   1
  -1   4  24 514.615 364.270   1
   1   4 -23 311.880 314.864   1
  -1   4  23-146.132 306.608   1
   1  -4 -23-240.813 302.494   1
  -1   4  22 578.629 310.496   1
   1   4 -22 1417.28 326.030   1
  -1  -4  22 1276.66 334.467   1
   1  -4 -22 1636.16 331.466   1
  -1   4  21 1318.82 360.851   1
   1   4 -20 567.204 284.844   1
  -1  -4  20 364.268 284.432   1
   1  -4 -20 431.736 325.470   1
  -1   4  19 68.6852 327.272   1
   1   4 -19 332.179 269.753   1
  -1  -4  19 635.324 284.834   1
   1  -4 -19 325.601 330.416   1
  -1   4  18 638.884 330.037   1
   1   4 -18 143.940 258.155   1
  -1  -4  18 272.591 267.624   1
   1  -4 -18 349.921 295.386   1
  -1   4  17 2558.12 382.506   1
   1   4 -17 3520.61 338.358   1
  -1  -4  17 2585.68 334.770   1
   1  -4 -17 2261.19 376.215   1
  -1   4  16 5255.54 492.053   1
   1  -4 -16 5502.41 483.398   1
  -1   4  15 2617.04 384.726   1
   1   4 -15 3710.58 334.735   1
  -1  -4  15 3273.95 338.151   1
   1  -4 -15 2956.38 377.480   1
  -1   4  14 681.352 273.139   1
   1   4 -14 1209.59 217.906   1
  -1  -4  14 1252.54 236.980   1
   1  -4 -14 1223.64 264.308   1
  -1   4  13 2606.53 315.749   1
   1  -4 -13 2854.11 311.599   1
   1   4 -13 2889.80 288.282   1
  -1  -4  13 3593.98 312.121   1
   1  -4 -12 3307.69 349.575   1
  -1  -4  12 4016.05 329.871   1
   1   4 -12 3807.43 322.420   1
  -1   4  12 3452.01 370.292   1
  -1  -4  11 16724.0 1071.01   1
   1   4 -11 16141.7 1063.18   1
  -1   4  10 6738.72 513.999   1
   1   4 -10 6725.40 486.218   1
  -1  -4  10 7512.27 496.059   1
   1  -4 -10 6991.40 514.923   1
   1  -4  -9 126.793 195.453   1
  -1   4   9 22.3840 197.697   1
  -1   4   8 9685.69 635.566   1
  -1  -4   8 9292.84 601.222   1
   1  -4  -8 9732.17 629.611   1
   1   4  -8 8082.35 596.417   1
  -1   4   7 12109.1 778.650   1
   1   4  -7 11231.3 749.851   1
   1  -4  -7 12332.5 777.997   1
  -1  -4   7 11344.8 751.387   1
   1  -4  -6 1843.89 223.690   1
   1   4  -6 2089.51 172.420   1
  -1  -4   6 2136.68 174.774   1
  -1   4   6 2280.99 224.862   1
  -1   4   5 5699.82 336.243   1
   1  -4  -5 5175.11 327.791   1
  -1  -4   4 229844. 14301.5   1
   1   4  -4 233732. 14301.4   1
  -1   4   3 6423.51 404.315   1
  -1  -4   3 5210.49 360.045   1
   1  -4  -3 6007.84 396.833   1
   1   4  -3 5732.01 359.558   1
  -1   4   2 1691.19 182.967   1
   1   4  -2 1767.10 134.302   1
   1  -4  -2 1672.96 180.530   1
  -1  -4   2 1944.35 133.260   1
   1   4  -1 7689.28 514.332   1
  -1   4   1 8314.51 528.809   1
  -1  -4   1 8654.19 514.858   1
   1  -4  -1 7475.33 528.505   1
   1  -4   0-29.1089 73.7740   1
   1   4   0 13.0843 78.4677   1
  -1  -4   0 135.755 79.8508   1
  -1   4   0-6.14049 80.0023   1
   1   4   1 8489.33 554.178   1
  -1   4  -1 8619.53 535.578   1
   1  -4   1 8426.65 534.491   1
  -1  -4  -1 8046.21 551.727   1
  -1  -4  -2 1768.41 179.644   1
   1   4   2 1888.32 181.093   1
  -1  -4  -3 6808.74 467.489   1
   1   4   3 6778.06 468.685   1
  -1   4  -4 247112. 15193.5   1
   1  -4   4 245424. 15194.2   1
   1  -4   5 5590.88 348.291   1
   1   4   5 5381.93 395.809   1
  -1   4  -5 4878.91 345.767   1
  -1  -4  -5 5581.05 393.106   1
   1  -4   6 2443.55 184.023   1
  -1   4  -6 1996.90 180.288   1
  -1  -4  -6 2381.80 242.633   1
  -1  -4  -7 12109.4 756.795   1
  -1   4  -7 10505.6 719.834   1
   1   4   7 11975.8 762.536   1
   1  -4   7 11074.3 724.043   1
  -1   4  -8 9158.46 609.551   1
  -1  -4  -8 9352.61 649.284   1
   1  -4   8 9348.33 613.442   1
   1   4   8 9415.26 658.724   1
   1  -4   9 174.900 132.993   1
   1   4   9 137.873 187.430   1
  -1  -4  -9 42.5386 169.170   1
  -1   4  -9-25.3828 114.469   1
   1  -4  10 6941.45 493.782   1
   1   4  10 6787.90 530.701   1
  -1  -4 -10 7935.68 528.731   1
  -1   4 -10 6719.30 486.603   1
   1  -4  11 15771.6 1027.93   1
  -1   4 -11 15699.0 1022.21   1
   1   4  12 3800.90 367.537   1
  -1   4 -12 4114.89 318.580   1
  -1  -4 -12 3536.64 347.675   1
   1  -4  12 4005.93 332.075   1
   1   4  13 2387.01 334.076   1
   1  -4  13 2818.09 294.899   1
  -1   4 -13 2884.51 281.406   1
   1  -4  14 1048.37 217.309   1
   1   4  14 1300.05 267.892   1
  -1   4 -14 1210.78 222.835   1
  -1  -4 -14 1397.52 250.037   1
   1  -4  15 3352.77 327.939   1
   1   4  15 3127.43 381.544   1
  -1   4 -15 3109.65 309.200   1
  -1  -4 -15 2804.67 357.094   1
  -1  -4 -16 5612.15 443.961   1
   1   4  16 4599.84 453.837   1
   1  -4  17 2751.04 327.001   1
   1   4  17 2644.76 383.738   1
  -1   4 -17 3108.22 315.258   1
  -1  -4 -17 2641.41 369.965   1
   1  -4  18 148.287 254.006   1
   1   4  18 367.680 252.158   1
  -1  -4 -18 566.785 262.913   1
  -1   4 -18-28.1426 244.296   1
   1   4  19-204.486 325.297   1
   1  -4  19 716.125 276.379   1
  -1   4 -19 266.465 251.229   1
  -1  -4 -19 1061.19 326.332   1
   1  -4  20 1203.69 296.469   1
  -1  -4 -20 689.165 301.342   1
  -1   4 -20 620.007 290.618   1
   1  -4  22 1139.71 342.913   1
   1   4  22 1962.65 382.048   1
  -1  -4 -22 1209.07 359.732   1
  -1   4 -22 1343.08 334.096   1
  -1   4 -23 34.8487 312.991   1
   1   4  23 430.695 333.286   1
  -1  -4 -23 33.8854 317.059   1
   1   4  24 1868.77 385.573   1
  -1  -4 -24 170.004 354.249   1
   1   4  25 251.022 315.363   1
  -1  -4 -25-407.997 313.837   1
   1   4  27 463.563 336.698   1
  -1  -4 -27-134.472 309.169   1
  -1  -4 -28 400.092 396.573   1
   1   4  28 177.291 366.304   1
   1  -5 -28-295.236 313.134   1
  -1   5  28 69.3380 313.828   1
   1  -5 -27-233.812 367.720   1
  -1   5  27-388.936 362.503   1
   1  -5 -26 813.154 385.386   1
  -1   5  26 718.330 401.935   1
   1  -5 -25 342.062 349.531   1
  -1   5  25 508.473 355.548   1
   1  -5 -24-34.3618 280.237   1
  -1   5  24 182.921 288.649   1
  -1   5  23 656.008 340.705   1
   1  -5 -23 480.176 340.661   1
   1   5 -22 66.4867 292.309   1
  -1   5  22 651.039 363.313   1
   1  -5 -22-476.987 348.840   1
  -1   5  21 393.247 356.199   1
   1   5 -21 384.834 304.555   1
  -1  -5  21 135.411 287.503   1
   1  -5 -21 473.250 339.093   1
  -1   5  20 1826.46 374.031   1
   1   5 -20 1914.61 334.841   1
  -1  -5  20 1624.90 338.779   1
   1  -5 -20 2163.06 381.854   1
  -1   5  19 346.064 350.953   1
   1   5 -19 88.5692 266.806   1
  -1  -5  19 619.978 259.056   1
   1  -5 -19 196.378 312.936   1
  -1   5  18 2175.67 373.067   1
   1   5 -18 1960.43 313.007   1
  -1  -5  18 1793.46 305.390   1
   1  -5 -18 2599.11 381.269   1
  -1   5  17 66.4908 314.836   1
   1   5 -17 449.824 242.763   1
  -1  -5  17 777.768 272.323   1
   1  -5 -17 1097.75 308.446   1
   1   5 -16 347.730 199.021   1
  -1  -5  16 104.148 212.276   1
   1   5 -15 1017.11 232.605   1
  -1  -5  15 1018.84 241.514   1
   1  -5 -15 1152.19 297.867   1
  -1   5  14 545.924 271.190   1
   1   5 -14 810.940 200.417   1
  -1  -5  14 313.478 205.969   1
   1  -5 -14 938.982 286.161   1
  -1   5  13-174.673 215.435   1
   1  -5 -13 438.286 215.080   1
   1   5 -13 19.5206 174.659   1
  -1  -5  13 184.308 189.846   1
  -1   5  12 7871.00 600.286   1
   1   5 -12 7829.92 549.401   1
  -1  -5  12 7954.44 557.751   1
   1  -5 -12 7814.54 593.384   1
  -1   5  11 2037.49 273.053   1
   1   5 -11 1496.34 189.341   1
  -1  -5  11 1734.57 196.977   1
   1  -5 -11 2145.73 266.177   1
   1  -5 -10 941.062 180.142   1
  -1   5  10 748.526 178.545   1
   1   5  -9 3582.44 282.741   1
   1  -5  -9 3316.06 338.382   1
  -1  -5   9 4183.37 293.114   1
  -1   5   9 3985.41 352.847   1
   1   5  -8 4218.63 340.282   1
  -1  -5   8 5359.39 346.109   1
  -1   5   8 5566.08 406.126   1
   1  -5  -8 5128.45 398.699   1
   1   5  -7 25549.8 1709.22   1
   1  -5  -7 29217.6 1749.18   1
  -1   5   7 29832.9 1750.10   1
  -1  -5   7 27503.8 1711.90   1
  -1  -5   6 94443.5 5708.96   1
  -1   5   6 95846.6 5743.59   1
   1   5  -6 88578.5 5707.74   1
   1  -5  -6 93777.7 5739.58   1
  -1  -5   5 26298.0 1693.03   1
   1   5  -5 27713.0 1693.22   1
   1  -5  -5 28158.1 1730.40   1
  -1   5   5 28248.8 1733.52   1
   1   5  -4 139578. 8260.76   1
   1  -5  -4 126525. 8289.87   1
  -1  -5   4 130483. 8260.96   1
  -1   5   4 131104. 8293.82   1
  -1   5   3 14976.2 997.790   1
   1   5  -3 15207.6 963.010   1
   1  -5  -3 15059.1 993.472   1
  -1  -5   3 15892.9 962.672   1
   1   5  -2 6057.61 363.047   1
  -1  -5   2 5512.00 362.079   1
   1  -5  -2 4964.60 390.024   1
  -1   5   2 5323.68 395.774   1
   1  -5  -1 38934.7 2366.04   1
  -1   5   1 38066.1 2366.51   1
   1   5  -1 37792.7 2356.44   1
  -1  -5   1 37340.8 2355.51   1
   1  -5   0 27005.5 1770.00   1
  -1   5   0 29546.8 1771.88   1
   1   5   0 29842.6 1773.23   1
  -1  -5   0 27252.1 1770.76   1
   1  -5   1 40730.2 2465.01   1
  -1  -5  -1 37136.3 2476.52   1
  -1   5  -1 40772.9 2465.61   1
   1   5   1 38697.1 2480.29   1
   1  -5   2 5285.07 345.924   1
   1   5   2 5871.99 393.204   1
  -1   5  -2 5603.55 347.141   1
  -1  -5  -2 5054.59 379.985   1
  -1  -5  -3 15276.2 987.165   1
   1   5   3 15334.4 989.263   1
  -1  -5  -4 142827. 8861.90   1
   1   5   4 143359. 8864.11   1
  -1   5  -5 29219.6 1754.03   1
   1  -5   5 27428.6 1754.75   1
   1   5   5 29082.0 1796.08   1
  -1  -5  -5 26859.1 1791.72   1
   1  -5   6 96954.4 6103.37   1
   1   5   6 96362.5 6139.02   1
  -1  -5  -6 100220. 6136.83   1
  -1   5  -6 100587. 6101.87   1
   1  -5   7 31703.7 1900.59   1
   1   5   7 30326.4 1940.28   1
  -1   5  -7 29612.5 1899.62   1
  -1  -5  -7 29622.0 1934.69   1
   1   5   8 5068.78 415.069   1
   1  -5   8 4844.33 341.981   1
  -1  -5  -8 5560.64 410.449   1
  -1   5  -8 4709.76 335.710   1
   1   5   9 3413.72 325.741   1
  -1   5  -9 3353.21 270.073   1
  -1  -5  -9 3932.31 327.134   1
   1  -5   9 3853.82 280.146   1
   1   5  10 595.102 236.361   1
  -1  -5 -10 956.550 224.720   1
   1  -5  11 1411.88 192.627   1
   1   5  11 1786.36 260.429   1
  -1   5 -11 1714.38 186.618   1
  -1  -5 -11 1764.10 235.647   1
  -1  -5 -12 7622.45 605.674   1
  -1   5 -12 7580.10 553.499   1
   1   5  12 7851.57 617.310   1
   1  -5  12 8709.34 564.786   1
   1  -5  13-99.1332 157.853   1
   1   5  13-379.590 206.196   1
  -1   5 -13-75.0597 156.216   1
  -1  -5 -13-27.4882 182.975   1
   1   5  14 423.469 301.628   1
   1  -5  14 652.594 207.918   1
  -1   5 -14 432.635 190.376   1
  -1  -5 -14 600.527 261.352   1
   1   5  15 1971.55 318.118   1
   1  -5  15 1584.68 244.532   1
  -1  -5 -15 2299.37 308.033   1
   1  -5  16 76.3929 233.836   1
  -1   5 -16 217.689 209.707   1
   1   5  17 661.770 315.850   1
  -1  -5 -17 1182.30 309.133   1
   1  -5  18 1618.12 292.922   1
   1   5  18 1081.15 285.914   1
  -1  -5 -18 1081.83 270.568   1
  -1   5 -18 1406.00 270.070   1
   1  -5  19 305.461 257.022   1
  -1  -5 -19 745.218 327.502   1
  -1   5 -19 758.610 251.234   1
   1  -5  20 1782.51 323.079   1
   1   5  20 1154.89 336.046   1
  -1  -5 -20 1517.38 321.185   1
  -1   5 -20 1844.43 308.985   1
   1   5  21 389.419 333.241   1
  -1   5 -21 322.268 288.468   1
   1  -5  21 612.269 285.151   1
  -1  -5 -21-366.261 318.632   1
  -1   5 -22-33.6283 311.512   1
   1   5  22 642.538 358.206   1
   1   5  23 286.461 306.127   1
  -1  -5 -23-33.7862 295.257   1
   1   5  24 858.467 382.932   1
  -1  -5 -24 472.756 372.937   1
   1   5  25 498.290 311.613   1
  -1  -5 -25 438.479 299.206   1
   1   5  26 988.908 397.810   1
  -1  -5 -26 904.956 379.425   1
   1   5  27 528.376 343.743   1
  -1  -5 -27 331.857 348.117   1
   1   5  28-173.852 369.662   1
  -1  -5 -28 294.510 387.491   1
   1  -6 -27 428.473 387.684   1
  -1   6  27 279.283 381.320   1
   1  -6 -26 33.5091 370.492   1
  -1   6  26 675.323 362.796   1
   1  -6 -24 1195.48 351.991   1
  -1   6  24 1601.05 371.331   1
  -1   6  23 908.487 372.035   1
   1  -6 -23 991.177 355.897   1
  -1   6  22 180.751 369.151   1
   1  -6 -22 578.548 362.575   1
   1   6 -21 472.261 288.314   1
  -1   6  21-322.413 360.283   1
   1  -6 -21 675.426 365.648   1
  -1   6  20 458.694 342.311   1
   1   6 -20 1141.43 269.833   1
  -1  -6  20 506.257 266.537   1
   1  -6 -20 835.219 346.267   1
  -1   6  19 453.320 332.369   1
   1   6 -19 370.328 240.178   1
  -1  -6  19 150.006 264.792   1
   1  -6 -19 593.018 331.190   1
  -1   6  18 1922.93 384.706   1
   1   6 -18 1992.08 295.257   1
  -1  -6  18 1673.30 305.650   1
   1  -6 -18 2008.28 374.255   1
   1  -6 -17 952.710 328.411   1
  -1   6  17 538.922 328.152   1
   1   6 -16 17816.2 1102.23   1
  -1  -6  16 16406.9 1100.55   1
  -1   6  16 15338.5 1141.07   1
   1  -6 -16 15920.8 1132.16   1
   1   6 -15 152.193 180.416   1
  -1  -6  15-252.156 184.234   1
   1  -6 -15 240.803 281.032   1
  -1   6  14 279.076 255.512   1
   1   6 -14-158.908 170.787   1
  -1  -6  14 125.511 191.788   1
   1  -6 -14 610.533 236.093   1
  -1   6  13 2150.55 304.785   1
   1  -6 -13 1909.92 289.610   1
   1   6 -13 2122.58 235.962   1
  -1  -6  13 2272.73 248.230   1
  -1   6  12 6502.25 566.455   1
  -1  -6  12 6352.36 498.777   1
   1  -6 -12 6018.92 544.897   1
   1  -6 -11 2578.74 301.082   1
  -1   6  11 2873.34 325.454   1
  -1  -6  10 12075.6 833.352   1
   1   6 -10 13579.7 833.776   1
   1   6  -9 12108.7 738.960   1
   1  -6  -9 11460.6 783.714   1
  -1   6   9 11671.5 788.033   1
  -1  -6   9 10560.8 739.451   1
  -1   6   8 6328.61 475.065   1
   1   6  -8 5965.34 400.244   1
   1  -6  -8 5532.43 454.679   1
  -1  -6   8 6209.05 405.925   1
  -1   6   7 11259.8 736.006   1
  -1  -6   7 10614.3 677.421   1
   1   6  -7 10281.7 675.323   1
   1  -6  -7 11658.3 733.027   1
  -1  -6   6 1828.36 140.978   1
   1  -6  -6 1889.05 220.677   1
  -1   6   6 1473.55 226.364   1
   1   6  -6 2165.33 144.934   1
   1  -6  -5 1215.21 174.598   1
  -1   6   5 877.292 184.903   1
   1  -6  -4 71833.5 4369.19   1
  -1   6   4 68456.1 4369.48   1
  -1  -6   3 6792.00 447.990   1
   1   6  -3 7421.62 449.279   1
  -1  -6   2 30440.4 1849.49   1
   1   6  -2 30685.7 1850.36   1
   1  -6  -2 27274.3 1869.63   1
  -1   6   2 28415.0 1872.48   1
   1   6  -1 67880.1 4371.91   1
   1  -6  -1 66714.7 4380.08   1
  -1   6   1 74130.1 4381.79   1
  -1  -6   1 73316.6 4369.96   1
   1  -6   0 137.275 89.6169   1
   1   6   0 36.0071 93.5922   1
  -1  -6   0-93.4196 90.0217   1
  -1   6   0-51.3202 90.0016   1
   1  -6   1 75472.3 4701.73   1
  -1   6  -1 76387.4 4702.44   1
   1   6   1 76997.8 4715.98   1
  -1  -6  -1 75266.0 4714.73   1
   1   6   2 28953.2 1771.08   1
  -1   6  -2 27748.8 1742.88   1
  -1  -6  -2 28369.1 1767.98   1
   1   6   4 70235.8 4327.32   1
  -1  -6  -4 68649.2 4324.08   1
   1   6   5 1510.12 203.584   1
  -1  -6  -5 1567.79 201.750   1
  -1  -6  -6 1427.81 209.575   1
   1   6   6 1475.91 222.754   1
  -1   6  -6 2069.70 129.439   1
   1  -6   6 1615.44 126.652   1
  -1  -6  -7 11491.3 741.159   1
  -1   6  -7 9982.73 683.470   1
   1  -6   7 11315.4 685.131   1
   1   6   7 11673.0 746.646   1
  -1   6  -8 5146.96 397.696   1
  -1  -6  -8 6834.45 468.475   1
   1  -6   8 6545.41 399.075   1
   1   6   8 6190.12 470.101   1
  -1  -6  -9 12238.3 795.174   1
  -1   6  -9 11544.9 745.447   1
   1  -6   9 10925.9 746.079   1
   1   6   9 12506.1 806.575   1
  -1   6 -10 13355.0 851.214   1
   1  -6  10 12995.1 854.884   1
   1   6  11 2971.96 308.910   1
  -1  -6 -11 2194.18 288.004   1
  -1  -6 -12 6657.63 515.192   1
  -1   6 -12 5942.55 454.729   1
   1  -6  12 7007.24 460.850   1
   1   6  12 5749.12 511.916   1
  -1   6 -13 2843.77 253.761   1
  -1  -6 -13 1917.57 316.794   1
   1   6  13 2238.25 348.625   1
   1  -6  13 2528.35 255.203   1
  -1   6 -14 19.4607 171.624   1
  -1  -6 -14 204.172 221.866   1
   1   6  14 494.002 237.455   1
   1  -6  14 265.931 185.965   1
  -1  -6 -15 150.155 272.853   1
  -1   6 -15-149.444 194.742   1
   1   6  15 31.8986 286.350   1
   1  -6  15-22.4041 202.344   1
   1   6  16 17007.8 1212.43   1
  -1   6 -16 18368.1 1175.18   1
   1  -6  16 17436.3 1173.20   1
  -1  -6 -16 18073.8 1208.02   1
   1   6  17 1575.88 294.365   1
  -1  -6 -17 945.272 269.531   1
  -1   6 -17 1432.17 251.343   1
   1  -6  18 1557.77 285.180   1
   1   6  18 1604.19 375.001   1
  -1  -6 -18 1734.77 335.986   1
  -1   6 -18 1639.95 297.857   1
   1   6  19-277.204 333.728   1
  -1   6 -19-28.6562 246.703   1
   1  -6  19 513.767 268.094   1
  -1  -6 -19 261.234 311.725   1
   1   6  20 632.880 277.098   1
  -1   6 -20 698.518 269.001   1
   1  -6  20 543.988 291.971   1
  -1  -6 -20 298.081 257.788   1
  -1   6 -21 669.502 300.557   1
   1   6  21 851.469 362.615   1
  -1  -6 -21 900.482 353.358   1
   1   6  22 677.927 342.155   1
  -1  -6 -22 603.734 336.471   1
   1   6  23 749.829 334.627   1
  -1  -6 -23 1010.11 334.340   1
   1   6  24 1031.78 398.449   1
  -1  -6 -24 1411.57 392.123   1
   1   6  26 769.224 393.453   1
  -1  -6 -26 762.418 381.426   1
   1   6  27 104.308 366.236   1
  -1  -6 -27 720.400 371.027   1
   1  -7 -27 1267.31 408.700   1
  -1   7  27 275.801 395.683   1
   1  -7 -26 629.296 376.150   1
  -1   7  26 984.286 374.236   1
  -1   7  25 250.066 311.807   1
   1  -7 -24 882.240 332.908   1
  -1   7  23 1158.99 374.838   1
   1  -7 -23 1259.16 368.893   1
  -1   7  22-216.670 363.628   1
   1  -7 -22 679.508 369.773   1
  -1   7  21 573.966 366.170   1
   1  -7 -21 135.514 357.116   1
   1   7 -20 3009.29 357.006   1
  -1   7  20 3300.54 452.834   1
   1  -7 -20 3126.98 426.106   1
   1   7 -19 770.736 263.146   1
  -1  -7  19 1586.86 290.836   1
  -1   7  18 3569.54 442.621   1
   1  -7 -18 3141.57 425.081   1
  -1   7  17 34.0947 315.258   1
   1   7 -17 24.0379 213.586   1
  -1  -7  17 25.1253 209.879   1
   1  -7 -17 32.1446 307.305   1
  -1   7  16 233.851 294.418   1
   1  -7 -16-346.278 270.328   1
   1   7 -16-177.539 192.309   1
  -1  -7  16-46.3641 186.799   1
   1   7 -15 890.734 196.662   1
  -1  -7  15 551.477 202.684   1
   1  -7 -14 4184.84 404.106   1
   1   7 -14 3811.08 327.444   1
  -1  -7  14 4107.36 334.764   1
  -1   7  14 3325.87 401.568   1
   1   7 -13 1324.74 194.857   1
  -1  -7  13 2037.40 211.844   1
   1  -7 -13 1321.50 299.873   1
  -1   7  12 294.953 237.470   1
   1  -7 -12 443.542 217.619   1
  -1   7  11 1497.77 277.692   1
   1   7 -11 1230.21 162.195   1
  -1  -7  11 1281.82 170.600   1
   1  -7 -11 1437.10 267.282   1
  -1   7  10 1159.12 250.739   1
   1   7 -10 1036.59 145.318   1
  -1  -7  10 1505.29 150.770   1
   1  -7 -10 1320.11 241.097   1
  -1  -7   9 468.561 99.9700   1
   1   7  -9 263.225 92.5973   1
  -1  -7   8 30388.1 1933.10   1
   1  -7  -8 34305.8 1991.12   1
   1   7  -8 30437.3 1933.08   1
  -1   7   8 33732.2 1992.92   1
  -1   7   7 16058.1 916.630   1
   1  -7  -7 14788.1 908.910   1
   1   7  -7 12833.8 844.844   1
  -1  -7   7 13640.3 846.313   1
  -1   7   6 45581.1 2830.96   1
   1  -7  -6 44254.9 2824.04   1
   1  -7  -5 1155.85 176.118   1
  -1   7   5 1150.10 189.065   1
   1  -7  -4 4484.78 330.995   1
  -1   7   4 3916.19 338.872   1
  -1  -7   3 60023.2 3428.47   1
   1  -7  -3 52925.6 3457.28   1
   1   7  -3 52570.4 3428.16   1
  -1   7   3 51778.7 3459.31   1
  -1  -7   2 23793.1 1501.81   1
   1   7  -2 24416.8 1503.13   1
   1   7  -1 195.719 87.8236   1
   1  -7  -1 77.8173 100.032   1
  -1   7   1 81.8575 106.241   1
  -1  -7   1 209.607 83.6546   1
  -1   7   0 4832.21 327.399   1
   1   7   0 4334.44 323.575   1
   1  -7   1 231.478 83.9806   1
  -1   7  -1 283.288 82.2968   1
   1   7   1 170.640 113.239   1
   1  -7   2 21999.2 1370.20   1
  -1  -7  -3 53440.3 3399.16   1
   1   7   3 55544.8 3404.40   1
  -1  -7  -4 4319.51 351.844   1
   1   7   4 4974.84 364.243   1
   1   7   5 1261.50 210.042   1
  -1  -7  -5 1830.59 204.299   1
  -1  -7  -6 46928.8 3002.56   1
   1   7   6 48752.3 3010.40   1
  -1  -7  -7 13882.3 954.517   1
   1   7   7 14974.3 966.788   1
   1   7   8 34054.3 2106.17   1
  -1   7  -8 32914.1 2044.13   1
   1  -7   8 32554.2 2044.62   1
  -1  -7  -8 33455.4 2099.17   1
   1  -7   9 223.111 89.4030   1
  -1   7  -9 250.595 86.1978   1
  -1  -7 -10 1550.68 265.313   1
  -1   7 -10 1259.24 140.529   1
   1   7  10 957.910 258.222   1
   1  -7  10 1207.29 148.017   1
  -1   7 -11 1165.17 150.805   1
  -1  -7 -11 1387.92 244.350   1
   1  -7  11 1178.13 159.855   1
   1   7  11 855.211 242.637   1
  -1  -7 -12 111.359 223.065   1
   1   7  12 414.501 235.334   1
  -1   7 -13 2376.19 228.774   1
  -1  -7 -13 1733.50 314.156   1
   1   7  13 1713.32 340.505   1
   1  -7  13 2203.17 229.961   1
  -1  -7 -14 4754.40 430.671   1
  -1   7 -14 4198.39 350.925   1
   1  -7  14 4509.98 354.171   1
   1   7  14 3758.08 446.788   1
   1  -7  15 1677.04 223.624   1
  -1   7 -15 866.763 199.822   1
   1   7  16 133.123 276.689   1
  -1   7 -16-244.077 186.217   1
   1  -7  16 257.498 207.130   1
  -1  -7 -16 62.4998 268.882   1
   1   7  17 576.809 331.234   1
  -1   7 -17 241.098 211.459   1
   1  -7  17 634.520 246.718   1
  -1  -7 -17 414.264 311.762   1
   1   7  18 3441.53 432.123   1
  -1  -7 -18 3922.57 427.235   1
  -1   7 -19 694.446 265.943   1
   1  -7  19 1021.24 289.639   1
  -1   7 -20 1565.14 307.884   1
   1   7  20 1941.90 390.882   1
  -1  -7 -20 2326.58 378.809   1
   1   7  21-213.482 337.329   1
  -1  -7 -21 966.601 346.856   1
   1   7  22-106.925 278.473   1
  -1  -7 -22 502.263 283.866   1
   1   7  23 1600.91 391.973   1
  -1  -7 -23 1542.23 379.160   1
  -1  -7 -24 500.834 363.393   1
   1   7  25 490.122 310.587   1
   1   7  26 656.975 386.961   1
  -1  -7 -26 1277.81 390.835   1
   1   7  27 343.083 334.266   1
  -1  -7 -27 225.982 346.110   1
   1  -8 -27 544.332 400.515   1
  -1   8  27 203.738 385.500   1
  -1   8  26 729.508 389.669   1
   1  -8 -25 798.392 357.132   1
  -1   8  25 212.334 349.357   1
  -1   8  23 180.294 319.784   1
   1  -8 -23 33.8611 297.158   1
  -1   8  22 396.418 318.667   1
   1  -8 -22 474.580 339.341   1
  -1   8  21 753.836 340.043   1
   1  -8 -21 575.971 326.451   1
  -1   8  20-178.016 315.747   1
   1  -8 -20-33.7119 317.108   1
  -1   8  19 529.850 311.998   1
   1  -8 -19 200.442 286.355   1
  -1   8  18 1538.01 311.712   1
   1   8 -18 1320.87 248.513   1
  -1  -8  18 1148.55 264.891   1
   1  -8 -18 857.655 273.888   1
  -1   8  17 482.780 282.716   1
   1   8 -17 247.663 207.957   1
  -1  -8  17-46.9620 213.510   1
   1  -8 -17-64.9839 252.399   1
  -1   8  16 2914.53 386.622   1
   1   8 -16 2628.82 289.562   1
  -1  -8  16 2674.55 304.675   1
   1  -8 -16 3670.23 396.817   1
  -1   8  15-596.907 320.419   1
   1   8 -15-74.0842 171.592   1
  -1  -8  15 212.334 180.873   1
   1  -8 -15 62.2845 293.425   1
  -1   8  14 1293.55 327.908   1
   1   8 -14 1414.85 190.405   1
   1  -8 -14 820.071 300.788   1
  -1  -8  14 1392.35 199.157   1
  -1   8  13-156.959 238.406   1
   1  -8 -13 323.373 228.901   1
   1  -8 -12 313.124 263.060   1
   1   8 -12 195.449 126.011   1
  -1   8  12 545.499 286.914   1
  -1  -8  12 151.928 129.336   1
   1  -8 -11 137.028 193.640   1
   1   8 -11 227.991 111.479   1
  -1  -8  11 143.725 109.277   1
  -1   8  11 29.1746 215.367   1
   1   8 -10 5215.90 371.728   1
  -1  -8  10 5661.78 374.027   1
   1  -8 -10 5877.28 471.630   1
  -1   8  10 6591.31 493.822   1
  -1   8   9 2392.12 307.015   1
   1   8  -9 2222.39 162.275   1
  -1  -8   9 2040.95 161.743   1
   1  -8  -9 2076.70 282.797   1
  -1   8   8 17762.7 1163.64   1
   1  -8  -8 17288.3 1157.26   1
   1  -8  -7 423.053 202.030   1
  -1   8   7 331.096 200.287   1
   1  -8  -6 684.753 183.531   1
  -1   8   6 110.407 198.726   1
  -1   8   5 16671.0 1140.06   1
   1  -8  -5 18313.0 1140.79   1
   1  -8  -4 595.146 156.508   1
  -1   8   4 840.558 168.605   1
  -1   8   3 6776.03 522.943   1
   1  -8  -3 6496.72 514.607   1
  -1  -8   3 7703.61 478.520   1
   1   8  -3 7866.17 480.920   1
  -1   8   2 39565.1 2385.69   1
   1   8  -2 33810.2 2359.06   1
   1  -8  -2 40027.9 2383.44   1
  -1  -8   2 40547.3 2359.58   1
  -1  -8   1 1683.61 161.103   1
  -1   8   1 1939.41 182.233   1
   1   8  -1 1756.49 166.078   1
   1  -8  -1 2054.06 175.162   1
   1  -8   0 103.729 94.4599   1
  -1  -8   0-21.2892 95.3883   1
   1  -8   1 1824.77 160.949   1
   1   8   1 1579.51 183.411   1
  -1   8  -1 2024.66 165.881   1
   1  -8   2 36700.1 2261.52   1
  -1   8  -2 35951.5 2261.61   1
   1   8   2 36864.1 2291.29   1
  -1  -8  -3 6744.41 497.967   1
   1   8   3 7525.37 505.693   1
   1   8   4 787.498 168.002   1
  -1  -8  -4 1117.69 168.528   1
  -1  -8  -5 17521.5 1139.11   1
   1   8   5 17458.5 1147.15   1
   1   8   6 591.335 203.187   1
  -1  -8  -6 833.894 191.973   1
   1   8   7 662.188 228.322   1
  -1  -8  -7 529.827 192.086   1
  -1  -8  -8 18028.9 1173.12   1
   1   8   8 17455.6 1185.73   1
  -1  -8  -9 1930.72 273.948   1
   1  -8   9 2093.18 133.655   1
  -1   8  -9 1561.31 132.103   1
   1   8   9 1944.57 296.497   1
   1   8  10 5830.17 497.966   1
  -1   8 -10 6149.89 405.700   1
   1  -8  10 6167.37 404.618   1
  -1  -8 -10 6061.47 492.981   1
  -1  -8 -11 412.895 212.270   1
  -1   8 -11 178.619 101.182   1
   1  -8  11 234.656 110.693   1
  -1  -8 -12 600.577 220.882   1
   1   8  12 181.812 240.301   1
  -1   8 -12 199.492 127.352   1
   1  -8  12 269.438 133.552   1
  -1  -8 -13 206.580 251.842   1
   1   8  13 93.8224 273.388   1
  -1   8 -14 1405.39 190.324   1
   1  -8  14 1014.50 192.825   1
  -1  -8 -15 124.066 288.785   1
   1   8  15 462.691 314.568   1
  -1   8 -15 36.5859 166.152   1
   1  -8  15 420.676 184.332   1
  -1  -8 -16 2501.41 364.619   1
   1   8  16 2867.13 403.880   1
  -1   8 -16 3241.09 290.816   1
   1  -8  16 2622.96 294.905   1
  -1  -8 -17 161.100 249.557   1
   1   8  17-445.703 271.276   1
  -1   8 -17 336.139 205.726   1
   1  -8  17 304.892 214.881   1
  -1  -8 -18 1796.67 356.772   1
   1   8  18 1561.49 361.595   1
  -1   8 -18 1389.35 254.018   1
   1  -8  18 1250.41 252.933   1
  -1  -8 -19-629.085 332.429   1
   1   8  19 1337.19 356.118   1
  -1  -8 -20 665.922 337.763   1
   1   8  20 425.341 330.724   1
  -1  -8 -21-466.682 271.498   1
   1   8  21 71.1827 277.399   1
  -1  -8 -22 1001.95 359.033   1
   1   8  22 177.860 354.589   1
  -1  -8 -23 1034.37 369.008   1
   1   8  23 70.8384 363.757   1
  -1  -8 -25 295.222 347.670   1
   1   8  26 480.890 376.761   1
  -1  -8 -27 508.794 304.695   1
   1   8  27 371.966 310.872   1
   1  -9 -26 1193.48 397.868   1
  -1   9  26 514.025 400.269   1
   1  -9 -25 296.133 371.814   1
  -1   9  25 945.656 399.593   1
   1  -9 -24 233.735 360.015   1
  -1   9  24 356.357 385.242   1
  -1   9  23 537.854 377.264   1
   1  -9 -23 134.652 354.248   1
  -1   9  22 575.029 356.888   1
   1  -9 -22 135.089 329.262   1
  -1   9  20-35.6924 338.849   1
   1  -9 -20 270.206 328.150   1
  -1   9  19 1278.15 374.948   1
   1  -9 -19 1543.67 361.711   1
  -1   9  17-34.8504 359.039   1
   1   9 -17-121.534 184.777   1
   1  -9 -17 460.183 324.768   1
  -1   9  16-240.439 308.338   1
   1  -9 -16 32.3473 279.549   1
  -1  -9  16 225.091 185.015   1
   1   9 -16-108.549 169.193   1
   1  -9 -15 571.300 252.639   1
  -1  -9  15 49.3325 169.038   1
  -1   9  15 67.4392 248.183   1
   1   9 -15 190.565 152.004   1
   1  -9 -14 7671.69 606.195   1
  -1   9  14 7184.41 611.950   1
   1  -9 -13 1597.50 306.489   1
   1   9 -13 1554.35 160.956   1
  -1  -9  13 1304.20 162.516   1
   1  -9 -12 3498.89 373.567   1
  -1  -9  12 3756.44 257.631   1
   1   9 -12 2835.48 253.033   1
  -1   9  11 3609.95 404.006   1
   1   9 -11 3957.14 274.107   1
  -1  -9  11 3883.83 274.942   1
  -1   9  10 1357.38 305.398   1
   1  -9 -10 1247.13 276.060   1
  -1   9   9 1021.64 259.542   1
   1  -9  -9 1192.60 255.824   1
  -1   9   7 868.085 227.386   1
   1  -9  -7 256.205 210.072   1
   1  -9  -6 8877.28 628.339   1
  -1   9   6 8850.95 635.641   1
  -1   9   5 4677.13 388.022   1
  -1   9   4 159.421 151.383   1
   1  -9  -4-18.7178 165.685   1
   1   9  -3 470.667 72.5081   1
   1  -9  -3 478.027 153.316   1
  -1  -9   3 490.190 69.8590   1
   1   9  -2 190.947 86.7130   1
  -1   9   2 210.584 129.743   1
   1  -9  -2-15.3273 128.646   1
  -1  -9   2 302.666 82.6711   1
  -1  -9   1 8235.50 558.692   1
   1   9  -1 8898.21 563.559   1
   1   9   0 66056.1 4114.72   1
   1  -9   0 68329.9 4112.32   1
  -1  -9   0 68574.7 4112.90   1
  -1   9   0 61779.0 4111.72   1
  -1   9  -1 7561.31 509.885   1
   1  -9   1 7783.08 507.803   1
  -1  -9  -2 200.622 139.746   1
  -1   9  -2 286.172 80.1210   1
   1   9   2 405.371 144.287   1
   1  -9   2 216.815 76.3587   1
   1   9   3 375.125 160.733   1
  -1  -9  -3 652.828 148.127   1
   1   9   4 123.472 162.484   1
  -1  -9  -4 94.2665 150.440   1
   1   9   5 4874.19 394.843   1
   1   9   6 9788.25 678.629   1
  -1  -9  -6 9249.70 668.916   1
  -1  -9  -7-163.012 187.139   1
   1   9   7 25.4259 211.943   1
  -1  -9  -9 1016.38 239.319   1
   1   9   9 1003.23 255.816   1
  -1  -9 -10 1498.82 265.873   1
   1   9  10 899.318 260.909   1
   1  -9  11 3232.20 212.085   1
   1   9  11 3994.86 373.344   1
  -1  -9 -11 4703.72 368.725   1
  -1   9 -11 2776.10 211.035   1
   1   9  12 3910.48 384.688   1
  -1   9 -12 2871.49 242.274   1
   1  -9  12 3445.25 245.979   1
   1   9  13 1312.92 321.867   1
  -1  -9 -13 1323.74 306.571   1
  -1   9 -13 1196.06 155.879   1
   1  -9  13 1429.34 161.187   1
   1   9  14 7592.17 591.230   1
  -1   9 -14 5909.78 467.626   1
   1  -9  14 7110.32 471.851   1
  -1  -9 -14 7740.54 577.464   1
   1   9  15 134.359 326.989   1
  -1   9 -15 91.9863 147.200   1
   1  -9  15 270.368 156.162   1
  -1  -9 -15 157.516 295.909   1
   1   9  16-68.2823 337.919   1
  -1   9 -16 192.891 173.032   1
   1  -9  16-127.897 172.534   1
  -1  -9 -16 416.877 312.586   1
  -1   9 -17-79.2376 181.075   1
  -1  -9 -17-325.421 298.599   1
   1   9  19 1627.11 346.547   1
  -1  -9 -19 1530.02 325.876   1
   1   9  20 568.566 365.867   1
  -1  -9 -20 967.057 340.543   1
   1   9  22 319.462 341.871   1
  -1  -9 -22 634.636 321.864   1
   1   9  23 70.4675 306.965   1
  -1  -9 -23 464.411 306.021   1
   1   9  24 905.612 389.230   1
  -1  -9 -24 1051.04 386.335   1
   1   9  25 790.728 395.884   1
  -1  -9 -25 748.203 362.688   1
   1   9  26 67.8149 298.081   1
  -1  -9 -26 1311.55 318.975   1
   1 -10 -25 1072.75 368.144   1
  -1  10  25 311.065 368.960   1
   1 -10 -24 330.868 378.374   1
  -1  10  24 352.477 375.299   1
   1 -10 -23 368.871 361.803   1
  -1  10  23 358.064 373.519   1
   1 -10 -22 2734.41 426.715   1
  -1  10  22 2447.29 441.063   1
   1 -10 -21-203.055 345.497   1
  -1  10  21 504.462 370.153   1
   1 -10 -20-101.662 329.594   1
  -1  10  20 718.893 359.107   1
   1 -10 -19-202.618 291.958   1
  -1  10  19 535.576 323.862   1
   1 -10 -18 1541.86 298.783   1
  -1  10  18 1986.90 319.903   1
   1 -10 -16 1047.22 346.221   1
  -1  10  16 730.233 353.610   1
   1 -10 -15 225.558 298.032   1
   1  10 -15 93.6514 128.908   1
  -1 -10  15 167.854 133.436   1
  -1  10  15-102.708 307.416   1
   1 -10 -14 2085.32 330.886   1
  -1 -10  14 1793.81 155.697   1
  -1  10  14 1477.73 321.749   1
   1  10 -13 346.675 86.7746   1
  -1 -10  13 323.066 79.0078   1
   1 -10 -12 3564.66 389.746   1
  -1  10  12 4054.70 402.185   1
   1 -10 -11 377.453 256.645   1
  -1  10  11 278.532 274.025   1
   1 -10 -10 10729.8 736.784   1
  -1  10  10 9104.73 741.995   1
   1 -10  -9-53.6223 229.691   1
  -1  10   9 200.576 264.460   1
  -1  10   8-191.501 254.199   1
   1 -10  -6 14378.9 974.571   1
  -1  10   6 14759.4 982.959   1
  -1  10   5 1396.43 227.577   1
   1 -10  -5 1680.49 223.830   1
  -1  10   4 8812.19 615.821   1
   1 -10  -4 8619.89 611.742   1
  -1  10   3 1724.99 234.415   1
   1  10  -3 1889.18 156.287   1
  -1 -10   3 2123.55 153.672   1
   1 -10  -2 4927.39 373.868   1
   1  10  -2 4449.58 335.839   1
  -1  10   2 4940.93 378.227   1
  -1 -10   2 5294.68 335.702   1
  -1 -10   1 2877.98 237.489   1
   1  10  -1 3451.34 242.161   1
  -1  10   1 2960.59 268.220   1
   1 -10  -1 2981.86 260.129   1
   1 -10   0 12.6333 121.252   1
  -1  10   0 93.6661 121.620   1
   1 -10   1 2517.79 225.238   1
  -1 -10  -1 3204.47 250.508   1
   1  10   1 3121.80 259.339   1
  -1  10  -1 2764.71 229.091   1
   1  10   2 4930.53 364.827   1
  -1  10  -2 4931.07 327.763   1
   1 -10   2 4346.53 324.174   1
  -1 -10  -2 5521.13 373.039   1
  -1 -10  -3 2389.14 218.334   1
  -1  10  -3 1581.28 120.684   1
   1 -10   3 1504.67 117.762   1
   1  10   3 2556.61 233.603   1
  -1 -10  -4 7732.34 596.209   1
   1  10   4 9480.87 607.463   1
  -1 -10  -5 2159.20 244.680   1
   1  10   6 16739.4 1117.10   1
  -1 -10  -6 16750.8 1107.58   1
   1  10   8-54.9714 209.907   1
   1  10   9-486.923 251.287   1
  -1 -10  -9-54.0170 230.884   1
  -1 -10 -10 11252.7 775.824   1
   1  10  10 10328.9 785.815   1
  -1 -10 -11 725.081 277.391   1
   1  10  11 833.533 310.230   1
  -1 -10 -12 3798.27 412.646   1
   1  10  12 4107.44 439.058   1
  -1 -10 -14 1254.32 329.938   1
  -1  10 -14 1389.63 142.496   1
   1 -10  14 1426.76 140.738   1
   1  10  14 1338.01 366.351   1
   1  10  15 647.386 346.178   1
  -1  10 -15-85.3359 120.134   1
   1 -10  15 165.180 120.432   1
  -1 -10 -15 351.414 314.647   1
  -1  10 -16 1085.62 170.558   1
  -1 -10 -16 1460.50 344.355   1
   1  10  18 1554.81 369.861   1
  -1 -10 -18 1926.26 356.219   1
   1  10  19-355.507 327.164   1
  -1 -10 -19-133.319 301.988   1
   1  10  20-106.879 268.366   1
  -1 -10 -20-199.896 256.715   1
   1  10  21-35.5537 345.958   1
  -1 -10 -21 166.718 319.934   1
   1  10  22 2474.63 447.024   1
  -1 -10 -22 2526.72 424.086   1
   1  10  23 734.949 394.414   1
  -1 -10 -23 362.827 361.195   1
   1  10  24 828.661 345.241   1
  -1 -10 -24-456.575 329.296   1
   1  10  25 1087.47 356.901   1
  -1 -10 -25 578.439 327.211   1
   1 -11 -25 128.280 349.264   1
  -1  11  25 34.1272 374.732   1
   1 -11 -23 266.043 332.994   1
  -1  11  23-106.591 357.508   1
  -1  11  22 143.218 357.643   1
   1 -11 -22 671.293 358.266   1
  -1  11  21-107.834 374.287   1
   1 -11 -21 742.271 351.927   1
  -1  11  20 431.438 376.558   1
   1 -11 -20 1726.95 381.385   1
  -1  11  19 936.198 385.533   1
   1 -11 -19 950.041 350.075   1
  -1  11  18 750.435 375.391   1
   1 -11 -18 405.359 328.227   1
  -1  11  17 35.4846 269.552   1
   1 -11 -17-268.046 255.255   1
  -1  11  16 35.1618 329.591   1
   1 -11 -16 265.006 314.548   1
  -1  11  15 1007.17 359.659   1
   1 -11 -15-98.1635 315.917   1
  -1  11  14 1366.91 316.106   1
   1 -11 -14 1864.44 309.299   1
  -1  11  13 33.4993 316.059   1
   1 -11 -13 472.709 292.971   1
  -1  11  11-286.323 264.451   1
  -1  11  10 1047.26 299.046   1
   1 -11 -10 1216.49 288.947   1
  -1  11   9 4480.36 432.964   1
   1 -11  -9 4744.37 440.202   1
  -1  11   8 398.349 258.940   1
   1 -11  -8 320.991 239.176   1
  -1  11   7 325.247 237.384   1
   1 -11  -7-50.9933 194.797   1
  -1  11   6 538.766 252.643   1
   1 -11  -6 531.296 218.405   1
  -1  11   5 2891.56 322.251   1
   1 -11  -5 3334.40 315.352   1
  -1  11   4 1929.27 271.688   1
   1 -11  -4 3222.50 285.260   1
  -1  11   3 351.467 176.245   1
  -1 -11   3 471.113 82.2517   1
   1  11  -3 590.727 89.9425   1
   1 -11  -3 430.253 185.163   1
  -1  11   2 437.839 186.580   1
   1  11  -2 308.088 106.657   1
  -1 -11   2 333.965 101.356   1
   1 -11  -2 535.853 170.708   1
   1  11  -1 926.405 153.571   1
   1 -11  -1 1098.91 174.353   1
  -1  11   1 1185.20 180.628   1
  -1 -11   1 1202.86 137.418   1
   1  11   1 794.080 178.231   1
   1 -11   1 1276.46 138.070   1
  -1  11  -1 845.487 139.093   1
  -1 -11  -1 971.146 170.678   1
   1  11   2 605.926 176.433   1
  -1 -11  -2 499.587 165.588   1
   1 -11   2 458.548 100.805   1
  -1  11  -2 418.784 100.016   1
   1 -11   3 345.415 60.8253   1
  -1  11  -3 459.792 66.0299   1
   1  11   3 519.943 182.403   1
  -1 -11  -4 1890.55 234.201   1
   1  11   4 1471.27 235.823   1
  -1 -11  -5 2961.04 295.829   1
   1  11   5 2368.69 293.835   1
  -1 -11  -6 24.2171 182.306   1
   1  11   6-51.3980 201.137   1
  -1 -11  -7 51.1005 222.966   1
   1  11   7 298.195 246.016   1
  -1 -11  -8 320.765 216.180   1
  -1 -11  -9 4614.46 406.888   1
   1  11   9 3520.74 411.916   1
  -1 -11 -10 865.135 264.630   1
   1  11  10 1167.03 292.230   1
   1  11  11 666.049 248.974   1
  -1 -11 -13 437.637 290.634   1
   1  11  13 733.839 323.093   1
  -1 -11 -14 1721.72 349.966   1
   1  11  14 1189.39 366.886   1
  -1 -11 -15 129.626 311.229   1
   1  11  15 344.759 346.579   1
  -1 -11 -16 328.237 318.877   1
   1  11  16 314.500 352.697   1
  -1 -11 -17-166.011 314.126   1
   1  11  17-141.379 359.160   1
  -1 -11 -18 567.039 332.616   1
   1  11  18 177.911 365.084   1
  -1 -11 -19-66.7189 327.013   1
   1  11  19-321.225 346.854   1
  -1 -11 -20 801.888 323.265   1
   1  11  20 534.682 347.532   1
  -1 -11 -21-33.3569 276.020   1
   1  11  21-70.9775 304.690   1
  -1 -11 -22 99.2234 300.065   1
   1  11  22 633.047 339.886   1
  -1 -11 -23 490.647 355.257   1
   1  11  23 382.002 382.249   1
  -1 -11 -25 889.785 373.333   1
   1  11  25 809.544 393.948   1
   1 -12 -24 484.964 339.760   1
  -1  12  24 585.183 379.866   1
   1 -12 -23 560.180 344.814   1
  -1  12  23 351.536 351.377   1
   1 -12 -22 133.792 298.807   1
  -1  12  22 965.379 361.639   1
  -1  12  21-35.9993 295.074   1
   1 -12 -21 708.324 285.198   1
  -1  12  20 541.468 345.387   1
   1 -12 -20-33.8655 301.234   1
  -1  12  18 902.655 395.102   1
   1 -12 -18 238.023 342.033   1
  -1  12  17 644.584 335.753   1
   1 -12 -17 879.659 313.437   1
  -1  12  16 71.0642 326.694   1
   1 -12 -16 100.591 302.871   1
  -1  12  15 211.127 351.960   1
  -1  12  14 590.351 296.364   1
   1 -12 -14 588.603 292.209   1
  -1  12  13-102.426 315.124   1
   1 -12 -13-514.425 297.970   1
   1 -12 -12 2452.64 354.304   1
  -1  12  11-130.527 256.093   1
   1 -12 -11 30.6828 239.516   1
   1 -12 -10 4442.20 437.325   1
  -1  12  10 5516.72 458.689   1
   1 -12  -9 28.8334 232.803   1
  -1  12   9 30.6614 246.939   1
   1 -12  -8 693.520 250.031   1
  -1  12   8 1032.80 266.350   1
   1 -12  -7 106.348 227.289   1
  -1  12   7 451.581 258.952   1
   1 -12  -5 1219.23 238.878   1
  -1  12   5 1113.74 252.923   1
  -1  12   4 12163.0 831.278   1
   1 -12  -4 11998.1 825.966   1
  -1  12   3 22.1501 187.575   1
   1 -12  -3 478.477 176.676   1
  -1 -12   3 263.856 83.3365   1
   1  12  -3 316.500 88.3209   1
  -1  12   2 3052.54 305.368   1
   1  12  -2 2837.99 251.187   1
   1 -12  -2 3209.71 296.466   1
  -1 -12   2 3842.37 250.222   1
   1  12  -1 3314.74 301.820   1
   1 -12  -1 4502.19 326.412   1
  -1  12   1 4146.71 329.267   1
  -1 -12   1 3945.51 299.934   1
   1  12   0-237.750 144.455   1
  -1 -12   0-252.686 141.498   1
  -1  12   0-31.1872 146.539   1
   1 -12   0 102.322 135.074   1
  -1  12  -1 3993.79 298.502   1
   1 -12   1 3907.89 293.250   1
   1  12   1 4094.85 326.772   1
  -1 -12  -1 3493.93 310.753   1
   1 -12   2 3006.54 239.071   1
   1  12   2 3427.01 309.261   1
  -1 -12  -2 3514.08 296.515   1
  -1  12  -2 3330.53 246.223   1
  -1 -12  -3 289.064 179.785   1
  -1  12  -3 163.714 62.1695   1
   1 -12   3 251.285 58.2568   1
  -1 -12  -4 11886.3 803.539   1
   1  12   4 11616.8 812.864   1
   1  12   5 380.460 220.204   1
  -1 -12  -5 785.493 225.884   1
   1  12   7 282.004 251.915   1
  -1 -12  -7 688.216 240.061   1
   1  12   8 471.343 266.153   1
  -1 -12  -8 634.806 246.128   1
   1  12   9 30.5976 266.168   1
  -1 -12  -9 28.6719 243.959   1
  -1 -12 -10 5329.14 464.593   1
   1  12  10 5594.83 487.976   1
   1  12  11-715.364 312.849   1
  -1 -12 -11 213.122 282.416   1
  -1 -12 -12 1372.87 303.826   1
   1  12  13 169.819 258.742   1
  -1 -12 -13 95.5070 246.619   1
   1  12  14 689.580 305.484   1
   1  12  15 454.546 342.266   1
  -1 -12 -15 886.283 310.487   1
   1  12  16 637.143 340.828   1
  -1 -12 -16-432.004 315.422   1
   1  12  17 784.212 370.493   1
  -1 -12 -17 166.986 314.685   1
   1  12  18 71.5799 370.545   1
  -1 -12 -18 869.273 351.567   1
   1  12  20 641.535 374.536   1
  -1 -12 -20 100.408 339.045   1
   1  12  21 530.221 371.100   1
  -1 -12 -21-33.2253 324.686   1
   1  12  22 349.457 337.941   1
  -1 -12 -22 1118.18 313.951   1
   1  12  23 378.651 319.776   1
  -1 -12 -23 389.720 282.279   1
   1  12  24 67.6653 350.766   1
  -1 -12 -24 159.789 332.848   1
   1 -13 -24-127.478 374.582   1
  -1  13  24 1391.28 425.633   1
   1 -13 -23 456.209 366.957   1
  -1  13  23 625.000 406.182   1
   1 -13 -22 33.1793 361.878   1
  -1  13  22 672.876 401.823   1
   1 -13 -21 572.110 337.828   1
  -1  13  21 791.846 381.545   1
  -1  13  20 1773.81 348.774   1
   1 -13 -20 1491.61 327.926   1
  -1  13  19 108.829 353.024   1
  -1  13  18 874.050 390.845   1
   1 -13 -18 1399.66 366.681   1
  -1  13  17 471.090 344.692   1
   1 -13 -17-102.288 291.566   1
   1 -13 -16 678.301 313.377   1
  -1  13  14 1586.59 351.754   1
   1 -13 -14 532.090 324.731   1
  -1  13  13-139.134 296.073   1
   1 -13 -13 393.571 284.187   1
  -1  13  12 3348.65 436.872   1
   1 -13 -12 3643.08 420.796   1
  -1  13  11 1404.48 349.356   1
   1 -13 -11 1573.78 327.839   1
  -1  13  10 293.271 304.208   1
   1 -13 -10 552.240 280.029   1
  -1  13   9 980.537 292.913   1
   1 -13  -9-89.5585 262.490   1
  -1  13   8 2321.97 320.944   1
   1 -13  -8 2046.74 306.067   1
  -1  13   7 850.991 257.420   1
   1 -13  -7-27.6887 232.993   1
  -1  13   6 1458.18 278.327   1
   1 -13  -6 1642.60 265.266   1
  -1  13   4 50.4180 210.125   1
   1 -13  -4 94.9881 202.557   1
  -1 -13   3 66.1354 80.0304   1
  -1  13   3-165.519 201.272   1
   1  13  -3 104.445 87.8951   1
  -1  13   2 6763.93 506.585   1
   1  13  -2 6494.11 457.718   1
  -1 -13   2 7126.57 454.126   1
   1 -13  -2 5994.04 497.840   1
  -1  13   1 327.070 175.679   1
   1 -13  -1 343.805 166.026   1
  -1 -13   0 1223.11 183.337   1
  -1  13   0 1343.07 183.367   1
   1  13   0 832.609 184.531   1
   1 -13   0 886.469 175.771   1
  -1 -13  -1 72.2935 163.228   1
  -1  13  -1-13.5895 132.223   1
   1 -13   1 64.0009 131.666   1
   1  13   1-134.827 180.805   1
   1 -13   2 5824.21 383.416   1
   1  13   2 4974.40 432.265   1
  -1 -13  -2 5865.12 430.880   1
  -1  13  -2 5459.12 383.151   1
  -1 -13  -3 65.3264 177.626   1
   1 -13   3 108.373 46.0892   1
  -1  13  -3 44.7976 53.1346   1
   1  13   3-116.264 192.910   1
   1  13   4 349.674 213.729   1
  -1 -13  -4 233.806 199.271   1
   1  13   6 1819.99 293.733   1
  -1 -13  -6 943.270 251.227   1
   1  13   7-117.153 249.879   1
  -1 -13  -7 685.580 243.850   1
   1  13   8 2895.10 345.717   1
  -1 -13  -8 2425.06 319.614   1
   1  13   9-31.5366 268.287   1
  -1 -13  -9 826.911 264.680   1
   1  13  10 421.752 302.540   1
  -1 -13 -10 516.960 272.324   1
   1  13  11 1098.13 314.884   1
  -1 -13 -11 904.494 287.717   1
   1  13  12 3426.51 411.656   1
  -1 -13 -12 3153.54 385.469   1
   1  13  13 207.392 340.627   1
  -1 -13 -13 227.044 310.921   1
   1  13  14 1120.88 353.530   1
  -1 -13 -14 1216.05 331.592   1
  -1 -13 -16 970.976 297.340   1
   1  13  17 431.076 347.807   1
  -1 -13 -17-100.582 305.336   1
   1  13  18 1580.17 405.114   1
   1  13  19-107.416 368.928   1
   1  13  20 710.911 393.518   1
  -1 -13 -20 1435.93 364.964   1
   1  13  21 808.824 378.320   1
  -1 -13 -21 1058.85 355.004   1
   1  13  22 485.487 381.220   1
  -1 -13 -22 163.498 327.944   1
   1  13  23 307.042 337.407   1
  -1 -13 -23-708.577 316.975   1
   1  13  24-67.1384 301.970   1
  -1 -13 -24-31.5823 284.098   1
  -1  14  23 343.050 404.843   1
   1 -14 -21-267.400 334.505   1
  -1  14  19 145.734 376.655   1
   1 -14 -19 204.535 342.583   1
  -1  14  18 660.068 389.482   1
   1 -14 -18 171.627 349.547   1
  -1  14  17 512.307 317.113   1
   1 -14 -17 274.376 270.166   1
  -1  14  16 1201.27 393.259   1
   1 -14 -16 1506.84 370.547   1
  -1  14  15 580.290 318.289   1
   1 -14 -15-238.857 276.282   1
  -1  14  13 70.8592 330.771   1
   1 -14 -13 568.521 296.655   1
  -1  14  12-34.9206 278.379   1
   1 -14 -12 32.9639 253.823   1
  -1  14  11 582.997 309.667   1
   1 -14 -11 323.744 273.043   1
  -1  14   9-130.617 262.749   1
   1 -14  -9 616.594 266.860   1
  -1  14   8-31.6394 283.228   1
   1 -14  -8 479.122 272.987   1
  -1  14   7 1625.36 304.874   1
   1 -14  -7 1818.52 300.312   1
  -1  14   6-265.714 266.250   1
   1 -14  -6-27.6873 236.273   1
  -1  14   5 253.955 254.378   1
   1 -14  -5-52.8604 223.406   1
   1 -14  -4 1749.97 267.067   1
  -1  14   4 1893.94 279.822   1
  -1 -14   3 472.846 78.2355   1
   1 -14  -3 558.871 215.355   1
   1  14  -3 438.481 87.8296   1
  -1  14   3 867.416 222.700   1
  -1 -14   2 1403.96 165.660   1
   1 -14  -2 1667.61 231.524   1
   1  14  -2 1640.56 179.802   1
  -1  14   2 1793.42 252.236   1
   1 -14  -1 95.0444 174.177   1
  -1  14   1 101.488 186.335   1
   1  14   0 162.538 169.283   1
   1 -14   0 164.829 162.378   1
  -1  14   0-17.4707 162.232   1
  -1 -14   0 16.9798 154.348   1
  -1 -14  -1 153.625 173.580   1
   1  14   1 512.916 179.626   1
  -1 -14  -2 1885.26 248.178   1
   1 -14   2 1959.09 173.993   1
  -1  14  -2 1694.07 176.201   1
   1  14   2 1810.15 255.841   1
   1  14   3 465.909 211.859   1
  -1 -14  -3 1334.27 215.960   1
   1  14   4 2093.07 294.127   1
  -1 -14  -4 2798.07 292.884   1
   1  14   5 304.405 243.363   1
  -1 -14  -5-103.902 214.467   1
   1  14   6 174.382 253.255   1
  -1 -14  -6 299.992 241.258   1
   1  14   7 1455.16 279.072   1
  -1 -14  -7 1507.62 282.671   1
   1  14   8 219.939 264.705   1
  -1 -14  -8 530.821 263.054   1
   1  14   9 162.028 270.052   1
  -1 -14  -9-182.483 248.016   1
   1  14  11 374.489 286.063   1
  -1 -14 -11 1085.66 282.706   1
   1  14  12 623.748 342.331   1
  -1 -14 -12 488.851 311.733   1
   1  14  13 246.689 297.280   1
  -1 -14 -13 462.732 273.089   1
   1  14  15 35.8967 373.593   1
  -1 -14 -15 470.356 341.144   1
   1  14  16 1082.68 367.481   1
  -1 -14 -16 1615.93 351.600   1
   1  14  17 433.221 317.510   1
  -1 -14 -17 540.386 302.217   1
   1  14  18 288.096 331.064   1
  -1 -14 -18-236.468 288.723   1
   1  14  19 321.977 351.360   1
  -1 -14 -19 470.128 316.778   1
  -1 -14 -21 461.026 330.917   1
   1  14  23 135.567 351.404   1
   1 -15 -22-32.4569 367.325   1
  -1  15  22 69.2080 412.121   1
  -1  15  21 35.3422 380.588   1
   1 -15 -20 707.393 294.793   1
  -1  15  20-215.964 327.481   1
   1 -15 -19 955.000 378.105   1
  -1  15  19 1278.58 423.668   1
   1 -15 -18 550.941 347.749   1
  -1  15  18 626.945 389.157   1
  -1  15  17 849.138 357.485   1
   1 -15 -17-34.5283 317.055   1
  -1  15  16-407.283 382.120   1
   1 -15 -16 103.890 333.528   1
  -1  15  15 441.652 365.366   1
   1 -15 -15 206.801 322.924   1
  -1  15  14-36.6561 320.251   1
   1 -15 -14 103.010 284.119   1
  -1  15  13 545.739 360.184   1
   1 -15 -13 817.670 331.939   1
  -1  15  12-322.096 337.293   1
   1 -15 -12 33.6944 314.036   1
  -1  15  11 141.025 331.808   1
   1 -15 -11 597.520 302.540   1
  -1  15  10 208.622 316.437   1
   1 -15 -10 651.675 304.211   1
  -1  15   8 462.342 297.281   1
   1 -15  -8 959.470 303.799   1
  -1  15   7 353.103 295.185   1
   1 -15  -7-90.1476 264.299   1
   1 -15  -6 3825.00 412.682   1
  -1  15   6 4651.57 437.709   1
   1 -15  -5 553.271 243.761   1
  -1  15   5 324.768 256.639   1
   1 -15  -3 73.3088 226.012   1
  -1  15   3 103.836 245.093   1
  -1 -15   2 2022.15 187.515   1
   1 -15  -2 2011.64 259.909   1
   1  15  -2 1621.21 194.060   1
  -1 -15   1-15.1166 144.175   1
   1 -15  -1 278.824 186.396   1
  -1  15   1 297.256 183.234   1
   1  15  -1 16.1422 153.656   1
   1  15   0 402.323 183.548   1
   1 -15   0 535.203 176.790   1
  -1  15   0 605.972 180.796   1
  -1 -15   0 486.847 180.015   1
  -1 -15  -1 20.3316 180.313   1
   1  15   1 108.178 195.436   1
  -1 -15  -2 1903.52 250.787   1
   1 -15   2 1631.32 164.630   1
  -1  15  -2 1702.94 169.968   1
   1  15   2 1814.56 256.993   1
   1  15   3 516.293 219.699   1
  -1 -15  -3 193.257 203.865   1
   1  15   5-174.055 257.261   1
  -1 -15  -5 298.625 234.666   1
  -1 -15  -6 4920.15 430.580   1
   1  15   6 3973.34 425.031   1
   1  15   7 252.241 269.751   1
  -1 -15  -7 147.776 239.524   1
   1  15   8 879.435 311.504   1
  -1 -15  -8 763.232 256.333   1
   1  15  10-68.4909 318.476   1
  -1 -15 -10-32.1057 288.807   1
   1  15  11 244.457 319.111   1
  -1 -15 -11 359.417 279.905   1
   1  15  12 425.377 322.975   1
  -1 -15 -12 364.673 291.256   1
   1  15  13 251.245 351.102   1
  -1 -15 -13 435.011 305.404   1
   1  15  14 216.915 373.960   1
  -1 -15 -14 606.770 323.347   1
   1  15  15-36.3065 300.899   1
  -1 -15 -15 882.722 301.611   1
   1  15  16 145.420 368.785   1
  -1 -15 -16 102.260 318.272   1
   1  15  17-108.736 384.177   1
  -1 -15 -17 713.715 352.876   1
   1  15  18 504.350 377.373   1
  -1 -15 -18 642.092 345.669   1
   1  15  19-71.3592 339.271   1
  -1 -15 -19-33.5238 307.607   1
   1  15  20 352.307 319.652   1
  -1 -15 -20 33.1785 279.955   1
   1  15  22 273.765 364.182   1
   1 -16 -21 229.367 314.706   1
  -1  16  21 244.664 363.690   1
   1 -16 -20-33.4236 321.305   1
  -1  16  20 749.298 380.946   1
   1 -16 -19 237.783 361.431   1
  -1  16  19 253.760 415.755   1
   1 -16 -18 550.463 286.564   1
  -1  16  18 514.846 345.494   1
   1 -16 -17 1006.23 371.164   1
  -1  16  17 446.166 401.302   1
   1 -16 -15-69.9689 332.220   1
  -1  16  15-299.877 366.137   1
   1 -16 -14 104.510 321.843   1
  -1  16  14 409.961 375.860   1
  -1  16  13-37.1042 330.141   1
   1 -16 -13 589.749 326.724   1
  -1  16  12 552.024 325.451   1
   1 -16 -12 68.8448 294.763   1
  -1  16  11 181.886 310.341   1
   1 -16 -11 544.311 306.843   1
   1 -16 -10 736.824 318.872   1
  -1  16  10 751.855 340.431   1
   1 -16  -9 131.779 287.383   1
  -1  16   9 599.562 314.745   1
   1 -16  -8 2409.71 332.856   1
  -1  16   8 1720.74 348.139   1
   1 -16  -7 717.489 291.577   1
  -1  16   7 533.329 290.659   1
   1 -16  -6 902.523 280.335   1
  -1  16   6 769.907 302.240   1
   1 -16  -5 345.468 251.968   1
  -1  16   5 736.086 281.074   1
   1 -16  -4 736.912 258.918   1
  -1  16   4 1160.32 275.399   1
   1 -16  -3 177.933 213.379   1
  -1  16   3-27.0902 225.809   1
   1 -16  -2 1044.61 232.505   1
  -1 -16   2 756.216 140.184   1
  -1  16   2 743.658 219.214   1
   1  16  -2 644.547 143.644   1
  -1 -16   1 634.178 167.306   1
   1 -16  -1 270.852 190.849   1
  -1  16   1 554.046 209.743   1
   1  16  -1 429.064 173.850   1
  -1 -16   0-227.503 174.732   1
   1 -16   0 18.0379 171.620   1
   1  16   0 141.632 192.132   1
  -1  16   0 497.757 182.793   1
  -1 -16  -1 645.130 199.308   1
   1  16   1 413.579 210.955   1
  -1 -16  -2 828.090 228.694   1
   1 -16   2 721.643 124.197   1
  -1  16  -2 829.162 128.858   1
   1  16   2 953.307 238.866   1
   1  16   4 719.563 257.587   1
  -1 -16  -4 999.500 251.173   1
   1  16   5 242.355 257.228   1
  -1 -16  -5 340.893 246.708   1
   1  16   6 979.061 303.699   1
  -1 -16  -6 1151.75 298.168   1
   1  16   7 130.877 284.016   1
  -1 -16  -7-30.5854 274.574   1
   1  16   8 1616.45 347.424   1
  -1 -16  -8 1789.58 322.657   1
   1  16   9 344.953 312.165   1
  -1 -16  -9 546.671 290.598   1
   1  16  10 246.174 329.282   1
  -1 -16 -10 559.271 297.633   1
   1  16  11-178.618 321.391   1
  -1 -16 -11 333.999 289.342   1
   1  16  12 289.172 311.150   1
  -1 -16 -12 33.7820 273.595   1
   1  16  13 619.116 374.251   1
  -1 -16 -13 785.523 348.568   1
   1  16  14 329.394 319.809   1
  -1 -16 -14 377.366 284.021   1
   1  16  15 73.2584 373.507   1
  -1 -16 -15 343.466 330.978   1
   1  16  17 399.500 348.266   1
  -1 -16 -17 477.574 316.591   1
   1  16  18-108.003 388.239   1
  -1 -16 -18 203.312 353.392   1
   1  16  19 248.821 402.799   1
  -1 -16 -19 401.468 348.438   1
   1  16  20 210.265 388.423   1
  -1 -16 -20-66.0472 346.991   1
   1  16  21 656.533 380.460   1
  -1 -16 -21 292.108 331.970   1
   1 -17 -20 198.612 364.852   1
  -1  17  20 388.631 417.726   1
   1 -17 -19 33.7401 320.506   1
  -1  17  19 432.198 371.281   1
   1 -17 -18 617.377 361.790   1
  -1  17  18 769.045 409.167   1
   1 -17 -17 520.847 302.511   1
  -1  17  17 296.583 367.816   1
   1 -17 -16 630.721 354.349   1
  -1  17  16 37.4734 384.290   1
   1 -17 -14 1130.03 325.759   1
  -1  17  14 793.058 346.958   1
   1 -17 -13 282.262 294.306   1
  -1  17  13 113.154 353.635   1
   1 -17 -12-70.2480 292.051   1
  -1  17  12 262.766 331.481   1
   1 -17 -11-34.8155 292.208   1
  -1  17  11-111.681 330.105   1
   1 -17 -10 206.367 292.678   1
  -1  17  10-73.5499 318.543   1
   1 -17  -9 270.646 294.980   1
  -1  17   9 397.174 330.617   1
   1 -17  -8 662.322 290.317   1
  -1  17   8 317.990 299.463   1
   1 -17  -7 515.720 262.235   1
  -1  17   7-446.674 291.057   1
   1 -17  -6 1371.94 301.229   1
  -1  17   6 1527.85 318.640   1
   1 -17  -5 328.726 275.907   1
  -1  17   5 508.645 292.796   1
   1 -17  -4 254.447 250.774   1
  -1  17   4-30.1619 257.306   1
   1 -17  -2 24.2492 208.644   1
  -1  17   2-25.7276 220.873   1
  -1  17   1 415.171 224.677   1
   1  17  -1 493.756 177.026   1
  -1  17   0 790.400 216.982   1
   1  17   0 770.884 210.724   1
  -1 -17  -1 609.878 207.423   1
   1  17   1 241.180 221.668   1
  -1 -17  -2-99.6114 215.693   1
   1  17   2 186.521 240.172   1
   1  17   4 330.797 246.854   1
  -1 -17  -4 396.965 255.521   1
   1  17   5 819.145 277.746   1
  -1 -17  -5 266.962 255.598   1
   1  17   6 1671.21 325.166   1
  -1 -17  -6 1692.94 300.356   1
   1  17   7 270.669 298.491   1
  -1 -17  -7 222.106 278.796   1
   1  17   8 243.058 286.403   1
  -1 -17  -8 293.056 277.545   1
   1  17   9-177.279 318.389   1
  -1 -17  -9-99.7148 289.878   1
   1  17  10 252.198 336.018   1
  -1 -17 -10 777.035 323.489   1
   1  17  11 328.181 322.699   1
  -1 -17 -11-102.567 301.299   1
   1  17  12-110.289 324.606   1
  -1 -17 -12 68.9179 290.528   1
   1  17  13 147.726 358.794   1
  -1 -17 -13 103.867 306.437   1
   1  17  14 1145.78 385.572   1
  -1 -17 -14 624.557 326.347   1
   1  17  16 36.6739 363.565   1
  -1 -17 -16-103.510 315.972   1
   1  17  17 908.603 398.340   1
  -1 -17 -17 718.025 358.956   1
   1  17  18 1114.92 376.223   1
  -1 -17 -18-338.665 326.184   1
   1  17  19 284.757 352.923   1
  -1 -17 -19-33.4207 310.868   1
   1  17  20 245.724 412.823   1
  -1 -17 -20 65.6510 345.520   1
  -1  18  19 499.973 412.225   1
   1 -18 -19 100.421 343.703   1
  -1  18  18-145.563 381.907   1
   1 -18 -18-170.595 340.618   1
  -1  18  17 148.005 397.585   1
   1 -18 -17 311.873 359.484   1
  -1  18  16 599.242 350.937   1
   1 -18 -16 140.327 310.522   1
  -1  18  15 226.762 366.208   1
   1 -18 -15 318.626 316.969   1
  -1  18  13 799.954 399.449   1
   1 -18 -13 178.397 331.114   1
  -1  18  12 418.414 367.342   1
   1 -18 -12 498.913 327.582   1
  -1  18  10 637.649 351.610   1
   1 -18 -10 421.861 317.223   1
  -1  18   9 332.816 337.895   1
   1 -18  -9 312.265 300.503   1
  -1  18   8 761.599 336.382   1
   1 -18  -8 1192.37 322.036   1
  -1  18   6 342.605 301.336   1
  -1  18   5 263.775 274.601   1
  -1  18   4 810.418 272.220   1
   1  18   4 763.695 299.081   1
   1  18   5 230.927 275.929   1
   1  18   6 204.140 290.531   1
  -1 -18  -6 578.388 288.914   1
   1  18   8 1359.27 332.369   1
  -1 -18  -8 302.927 289.785   1
   1  18   9 36.3976 333.731   1
  -1 -18  -9 479.328 309.048   1
   1  18  10 516.184 341.448   1
  -1 -18 -10 624.093 313.247   1
   1  18  12 373.566 359.794   1
  -1 -18 -12-35.1346 299.080   1
   1  18  13 261.738 352.970   1
  -1 -18 -13-105.496 314.413   1
   1  18  15 483.052 359.135   1
  -1 -18 -15-139.922 299.773   1
   1  18  16 296.253 391.885   1
  -1 -18 -16 833.797 364.079   1
   1  18  17 73.1396 338.795   1
  -1 -18 -17-137.269 314.265   1
   1  18  18 217.155 387.232   1
  -1 -18 -18 236.825 345.043   1
   1  18  19 568.158 410.151   1
  -1 -18 -19-165.949 346.802   1
   1  19  14 1180.13 417.486   1
   1  19  15 301.748 352.576   1
  -2   0  26 744.827 348.225   1
   2   0 -26 457.046 333.844   1
  -2   0  25 111.671 316.333   1
   2   0 -25 352.322 331.660   1
  -2   0  24 2440.70 416.023   1
   2   0 -24 4281.04 454.348   1
  -2   0  23 439.768 326.980   1
   2   0 -23-312.977 319.710   1
  -2   0  22-253.019 315.788   1
   2   0 -22 308.794 313.587   1
  -2   0  21-71.0460 321.534   1
   2   0 -21 269.305 306.528   1
  -2   0  20 5036.68 505.427   1
   2   0 -20 5954.77 511.059   1
   2   0 -19 480.431 270.881   1
  -2   0  19 203.063 274.084   1
   2   0 -18 2668.75 355.480   1
  -2   0  18 2923.19 371.499   1
   2   0 -17 89.7684 264.268   1
  -2   0  17 95.2310 287.320   1
   2   0 -16 1407.87 288.995   1
  -2   0  16 1707.10 295.607   1
   2   0 -15 328.469 229.514   1
  -2   0  15 318.832 252.378   1
   2   0 -14 15665.4 1055.92   1
  -2   0  12 8009.05 577.364   1
   2   0 -12 7710.14 573.376   1
   2   0 -11-64.4127 163.490   1
  -2   0  11 68.1241 194.083   1
   2   0 -10-318.072 179.948   1
  -2   0  10 190.175 171.084   1
   2   0  -9-219.935 133.523   1
  -2   0   9 426.892 154.694   1
  -2   0   8 11571.9 767.729   1
   2   0  -8 11384.0 761.785   1
  -2   0   7-15.8799 141.699   1
   2   0  -7 315.873 138.331   1
  -2   0   5 343.683 125.154   1
   2   0  -5-11.6604 103.718   1
  -2   0   4 27143.3 1748.84   1
   2   0  -4 28473.9 1747.40   1
  -2   0   3 26.8231 97.4726   1
   2   0  -3 136.252 110.273   1
   2   0  -2 102075. 6461.88   1
  -2   0   2 106896. 6462.26   1
   2   0  -1-87.6238 86.5556   1
  -2   0   1-143.039 90.4310   1
   2   0   0 15331.0 1043.06   1
  -2   0   0 17960.7 1044.64   1
   2   0   1-32.2834 82.0903   1
  -2   0  -1 116.715 82.2724   1
  -2   0  -2 108939. 6740.39   1
   2   0   2 109063. 6741.09   1
   2   0   3-42.6504 98.9806   1
  -2   0  -3 75.0124 98.5782   1
   2   0   4 29703.0 1837.20   1
  -2   0  -4 28897.0 1834.61   1
  -2   0  -5 11.5245 140.884   1
   2   0   5 97.4953 156.309   1
  -2   0  -7-221.723 144.173   1
   2   0   7 47.5176 140.254   1
   2   0   8 11531.7 765.871   1
  -2   0  -8 11338.0 759.615   1
   2   0   9 77.0255 160.178   1
  -2   0  -9 92.0597 146.491   1
   2   0  10-41.9071 166.193   1
   2   0  11-249.129 166.588   1
  -2   0 -11 85.0333 162.868   1
  -2   0 -12 8511.44 610.088   1
   2   0  12 8301.66 614.871   1
  -2   0 -13 47.7912 207.012   1
   2   0  13 104.433 219.661   1
   2   0  14 13798.1 979.067   1
  -2   0 -14 14786.8 971.792   1
   2   0  15-258.108 239.519   1
  -2   0 -16 1880.70 269.374   1
   2   0  16 1754.16 304.779   1
  -2   0 -17-29.1962 242.746   1
   2   0  17 123.168 244.850   1
  -2   0 -18 2866.10 342.331   1
   2   0  18 2558.30 347.612   1
  -2   0 -20 6047.34 549.312   1
   2   0  20 6709.00 561.754   1
  -2   0 -21-32.7967 268.293   1
   2   0  21 381.603 274.591   1
  -2   0 -22 670.213 316.026   1
   2   0  22 70.9949 316.925   1
  -2   0 -23 886.317 350.454   1
   2   0  23-108.339 339.918   1
  -2   0 -24 4428.52 471.869   1
   2   0  24 3399.47 462.278   1
  -2   0 -25 139.701 321.296   1
   2   0  25 257.765 337.423   1
  -2   0 -26 845.638 378.292   1
   2   0  26 740.322 365.313   1
   2  -1 -26 209.816 333.032   1
  -2   1  26 406.711 321.478   1
   2   1 -25 247.259 334.149   1
  -2  -1  25 486.178 359.482   1
   2   1 -24 1195.26 343.162   1
   2  -1 -24 1785.01 360.583   1
  -2   1  24 516.592 331.646   1
  -2  -1  24 1373.23 349.339   1
   2  -1 -23 799.470 342.649   1
  -2   1  23 586.319 335.693   1
   2   1 -22 2224.50 374.840   1
  -2  -1  22 2234.17 377.710   1
   2   1 -21 1676.16 337.885   1
   2  -1 -21 1554.37 344.767   1
  -2   1  21 1321.22 346.005   1
  -2  -1  21 1164.60 321.317   1
   2  -1 -20 563.167 309.864   1
   2   1 -20 163.321 277.998   1
  -2  -1  20 516.479 319.595   1
  -2   1  20 70.0595 312.516   1
   2  -1 -19 1261.05 320.353   1
  -2   1  19 1403.63 327.594   1
   2   1 -18 826.393 287.760   1
  -2  -1  18 1066.18 310.925   1
  -2   1  17 4527.88 451.559   1
   2   1 -17 4446.76 423.139   1
  -2  -1  17 5099.04 445.264   1
  -2  -1  16 8223.64 578.216   1
  -2   1  16 6651.15 587.799   1
   2   1 -16 6790.04 556.278   1
   2  -1 -16 7005.38 577.946   1
   2  -1 -15 334.601 232.631   1
  -2   1  15 797.000 247.213   1
   2   1 -15 509.781 237.783   1
  -2  -1  15 312.090 237.752   1
   2  -1 -14 4118.40 413.481   1
  -2   1  14 5127.22 429.781   1
  -2  -1  13 8308.54 595.883   1
   2   1 -13 7646.94 579.369   1
   2  -1 -12-118.945 207.829   1
  -2   1  12 150.485 194.717   1
   2   1 -12-22.3455 170.149   1
  -2   1  11 5172.75 396.996   1
  -2  -1  11 4265.53 372.319   1
   2  -1 -11 4616.13 379.005   1
   2   1 -11 4169.97 360.597   1
  -2   1  10 26176.6 1687.62   1
  -2  -1  10 26025.0 1682.40   1
   2  -1 -10 26365.1 1684.31   1
   2   1 -10 26552.4 1679.43   1
  -2   1   9 990.069 193.649   1
   2  -1  -9 1169.18 187.351   1
  -2  -1   9 1582.46 197.632   1
   2   1  -9 1447.56 192.943   1
   2  -1  -8 29038.5 1857.91   1
   2   1  -8 29014.3 1851.40   1
  -2  -1   8 29120.3 1854.89   1
  -2   1   8 30016.7 1861.87   1
   2  -1  -7 16723.0 1071.93   1
  -2   1   7 16410.5 1074.74   1
   2   1  -6 4575.83 352.401   1
   2  -1  -6 4551.64 359.716   1
  -2   1   6 4983.23 365.725   1
  -2  -1   6 5292.47 357.005   1
   2  -1  -5 9092.68 589.843   1
   2   1  -5 8915.15 575.603   1
  -2  -1   5 7974.71 575.832   1
  -2   1   5 8862.35 592.705   1
   2  -1  -4 3974.73 315.126   1
   2   1  -4 4027.26 304.188   1
  -2  -1   4 4066.95 307.079   1
  -2   1   4 4986.31 327.503   1
  -2  -1   3 106274. 6604.67   1
   2   1  -3 106191. 6604.34   1
   2  -1  -3 103832. 6608.51   1
  -2   1   3 111045. 6609.45   1
  -2  -1   2 2610.60 185.006   1
   2   1  -2 2346.92 183.054   1
  -2   1   2 1905.28 188.310   1
   2  -1  -2 1913.23 189.514   1
   2  -1  -1 20489.6 1108.22   1
  -2   1   1 19068.9 1109.06   1
   2   1  -1 17890.2 1104.79   1
  -2   1   0 31.3502 89.1933   1
  -2  -1   0-32.2127 96.5567   1
   2   1   0-82.5327 102.112   1
  -2   1  -1 15042.2 1064.35   1
   2   1   1 18426.4 1070.41   1
  -2  -1  -1 19142.2 1071.67   1
   2  -1   1 16086.9 1065.76   1
   2   1   2 2591.31 189.102   1
   2  -1   2 2700.65 197.113   1
  -2   1  -2 2280.51 192.391   1
  -2  -1  -2 2354.65 187.870   1
   2  -1   3 99814.4 6003.80   1
   2   1   3 102966. 6011.04   1
  -2   1  -3 91044.3 6001.73   1
  -2  -1  -3 96046.5 6008.24   1
  -2   1  -4 4546.77 322.995   1
  -2  -1  -4 4495.85 337.084   1
   2  -1   4 4539.96 330.103   1
   2   1   4 5064.72 346.127   1
  -2  -1  -5 8616.22 587.715   1
  -2   1  -5 9389.25 583.787   1
   2  -1   5 8367.21 581.342   1
   2   1   5 8562.67 591.204   1
  -2   1  -6 4832.44 356.457   1
  -2  -1  -6 5130.47 366.790   1
   2  -1   6 4881.98 361.165   1
   2   1   6 4996.31 371.859   1
  -2  -1  -7 17782.6 1139.60   1
   2   1   7 17545.4 1144.53   1
  -2   1  -8 28747.5 1841.72   1
  -2  -1  -8 30637.8 1850.52   1
   2  -1   8 27932.6 1843.80   1
   2   1   8 29402.9 1852.43   1
   2  -1   9 1361.82 192.883   1
   2   1   9 1340.83 217.126   1
  -2  -1  -9 1165.06 205.789   1
  -2   1  -9 1633.28 184.923   1
   2  -1  10 27104.9 1689.62   1
   2   1  10 25604.2 1692.50   1
   2   1  11 3803.12 336.133   1
   2  -1  11 3700.32 332.521   1
  -2   1 -11 3903.01 328.383   1
  -2  -1 -11 3811.30 338.934   1
   2   1  12 378.957 226.883   1
  -2   1 -12-43.6725 175.538   1
  -2  -1 -12 117.697 196.735   1
  -2   1 -13 7344.61 572.899   1
   2  -1  13 8550.99 589.899   1
  -2  -1 -14 4232.89 384.392   1
   2   1  14 4111.18 407.701   1
  -2  -1 -15 684.660 267.496   1
  -2   1 -15 1201.92 251.731   1
   2  -1  15 638.889 254.835   1
  -2  -1 -16 7070.32 556.316   1
  -2   1 -16 7448.83 549.168   1
   2  -1  16 6922.17 552.480   1
   2   1  16 5734.86 555.391   1
  -2  -1 -17 5383.07 471.339   1
   2  -1  17 4751.41 466.501   1
  -2   1 -17 5467.67 468.156   1
   2   1  17 5428.86 488.223   1
  -2   1 -18 1367.38 290.079   1
   2  -1  18 535.516 280.138   1
  -2   1 -19 985.107 296.214   1
  -2  -1 -19 911.941 283.497   1
   2  -1  19 1174.20 325.089   1
   2   1  19 1034.04 285.579   1
  -2   1 -20-95.2858 272.331   1
  -2  -1 -20 225.571 293.019   1
   2  -1  20-33.5541 290.857   1
   2   1  20 785.353 321.343   1
  -2  -1 -21 1348.90 335.030   1
  -2   1 -21 949.286 297.830   1
   2  -1  21 968.845 314.482   1
   2   1  21 1496.50 352.409   1
  -2   1 -22 2405.79 378.728   1
   2  -1  22 2767.10 390.232   1
  -2  -1 -23 237.498 312.054   1
   2   1  23 72.1400 295.014   1
  -2  -1 -24 826.477 373.253   1
  -2   1 -24 695.299 335.522   1
   2   1  24 1420.03 376.838   1
  -2   1 -25 388.052 331.918   1
   2  -1  25 815.810 349.990   1
  -2  -1 -26-104.324 323.682   1
   2   1  26 585.651 330.868   1
   2  -2 -27 1031.98 385.552   1
  -2   2  27-72.7666 366.182   1
   2  -2 -26 729.187 348.788   1
  -2   2  26 366.479 355.160   1
   2   2 -25 1063.39 344.360   1
   2  -2 -25 628.073 315.983   1
  -2   2  25 993.969 345.316   1
   2   2 -24 736.459 338.013   1
   2  -2 -24-34.8887 323.585   1
  -2   2  24 184.007 310.663   1
  -2  -2  24 185.370 319.368   1
   2  -2 -23 693.938 347.271   1
   2   2 -23 1485.83 344.169   1
  -2  -2  23 1243.37 345.970   1
   2   2 -22 170.009 314.829   1
   2  -2 -22 171.809 318.761   1
  -2  -2  22-71.7523 317.203   1
  -2   2  22 835.628 345.851   1
   2  -2 -21 881.779 326.524   1
   2   2 -21 99.7631 299.762   1
  -2   2  21 430.486 321.223   1
  -2  -2  21 384.967 297.673   1
   2  -2 -20 2665.56 364.791   1
   2   2 -20 2524.46 343.195   1
  -2   2  20 2224.94 364.268   1
  -2  -2  20 1838.66 340.085   1
   2  -2 -19 684.398 273.601   1
   2   2 -19 188.021 275.673   1
  -2   2  19 173.144 273.926   1
  -2  -2  19 230.731 275.411   1
   2  -2 -18 1393.53 293.998   1
  -2   2  18 2082.28 323.911   1
  -2  -2  18 1557.36 316.014   1
   2   2 -18 2233.06 327.617   1
   2  -2 -17 2725.80 359.463   1
   2   2 -17 2688.47 335.984   1
  -2  -2  17 2618.16 335.883   1
   2  -2 -16 59.2026 274.828   1
  -2   2  16-219.512 275.796   1
   2   2 -16 413.389 238.779   1
  -2  -2  16 87.1789 252.318   1
   2  -2 -15 796.404 233.445   1
  -2   2  15 870.177 245.504   1
   2   2 -15 993.260 239.813   1
  -2  -2  15 1129.90 253.578   1
   2  -2 -14 4373.61 397.292   1
  -2   2  14 3800.74 405.173   1
   2   2 -14 3746.15 361.312   1
  -2  -2  14 4158.20 383.369   1
   2  -2 -13 491.791 200.519   1
   2   2 -13 161.721 203.254   1
  -2  -2  13 681.764 227.181   1
  -2   2  13 680.662 213.550   1
  -2  -2  12 21469.4 1394.98   1
  -2   2  11 121.206 207.650   1
   2  -2 -11 23.0285 198.578   1
   2   2 -11-79.3620 177.378   1
  -2  -2  11-20.9155 165.005   1
  -2   2  10 20479.5 1414.63   1
  -2  -2  10 22544.7 1403.51   1
   2  -2 -10 21108.5 1411.96   1
   2   2 -10 22626.7 1399.80   1
  -2   2   9 3100.35 298.980   1
  -2  -2   9 2976.47 267.792   1
   2  -2  -9 2828.28 290.412   1
   2   2  -9 3456.46 276.460   1
  -2   2   8 2388.54 259.849   1
  -2  -2   8 2844.46 240.990   1
   2  -2  -8 2290.14 255.274   1
   2   2  -8 2675.60 231.503   1
  -2   2   7 801.333 172.980   1
   2  -2  -7 455.878 165.030   1
   2   2  -6 16693.8 1095.02   1
   2  -2  -6 15881.1 1109.77   1
  -2  -2   6 17515.1 1097.92   1
  -2   2   6 18744.9 1114.07   1
   2   2  -5 6194.03 400.788   1
  -2  -2   5 5304.64 400.458   1
  -2  -2   4 13453.9 842.439   1
   2   2  -4 12379.3 839.070   1
   2  -2  -4 12118.2 851.431   1
  -2   2   4 15173.3 857.883   1
  -2  -2   3 3569.58 286.004   1
   2   2  -3 4161.04 285.691   1
   2  -2  -3 4153.90 314.943   1
   2   2  -2 12841.4 798.341   1
  -2  -2   2 11941.3 799.457   1
  -2   2   2 12826.4 813.486   1
   2  -2  -2 12911.3 810.809   1
   2  -2  -1 108094. 7556.61   1
  -2  -2   1 130945. 7554.58   1
  -2   2   1 123596. 7558.19   1
   2   2  -1 124902. 7552.88   1
   2   2   0 35422.8 2085.45   1
  -2   2   0 34048.4 2083.11   1
  -2  -2   0 34560.5 2084.42   1
   2  -2   0 30130.7 2083.07   1
   2  -2   1 118235. 7705.84   1
  -2  -2  -1 137814. 7711.93   1
   2   2   1 135959. 7712.52   1
  -2   2  -1 113445. 7705.74   1
   2  -2   2 11367.8 748.284   1
   2   2   2 11385.1 760.200   1
  -2  -2  -2 11335.8 758.853   1
  -2   2  -2 12855.4 750.948   1
   2  -2   3 4905.90 350.861   1
   2   2   3 5309.20 376.072   1
  -2   2  -3 5466.01 352.917   1
  -2  -2  -3 5650.39 373.424   1
   2  -2   4 13680.2 867.916   1
   2   2   4 13015.1 882.624   1
  -2   2  -4 14252.3 867.236   1
  -2  -2  -4 13262.3 881.892   1
   2  -2   5 6903.24 455.600   1
  -2   2  -5 6552.43 452.845   1
   2  -2   6 19803.3 1137.88   1
   2   2   6 16961.5 1149.62   1
  -2   2  -6 18588.6 1133.46   1
  -2  -2  -6 15248.2 1141.76   1
  -2   2  -7 860.255 136.776   1
  -2  -2  -7 814.077 156.602   1
   2   2   7 580.187 161.218   1
   2  -2   7 741.670 136.288   1
  -2   2  -8 2911.53 240.853   1
  -2  -2  -8 2776.25 269.378   1
   2  -2   8 2458.88 240.392   1
   2   2   8 2526.81 269.906   1
  -2   2  -9 3213.15 269.957   1
  -2  -2  -9 3041.65 293.059   1
   2  -2   9 3200.74 272.896   1
   2   2   9 3184.26 306.691   1
   2   2  10 22479.3 1459.18   1
  -2   2 -11-77.2514 150.359   1
  -2  -2 -11 161.247 183.171   1
   2  -2  11 82.4640 169.777   1
   2   2  11 24.5713 187.110   1
   2  -2  12 22186.5 1438.90   1
   2   2  13 806.454 260.861   1
   2  -2  13 872.053 210.719   1
  -2  -2 -13 665.365 241.359   1
  -2   2 -13 960.465 204.732   1
   2  -2  14 3791.75 375.133   1
   2   2  14 4368.33 414.157   1
  -2   2 -14 3662.68 365.726   1
  -2  -2 -14 3989.20 385.059   1
   2  -2  15 1021.93 266.648   1
   2   2  15 727.243 299.082   1
  -2  -2 -15 613.055 271.395   1
  -2   2 -15 534.037 227.391   1
   2   2  16 341.625 287.729   1
   2  -2  16-197.605 236.922   1
  -2   2 -16 53.6055 214.235   1
  -2  -2 -16 87.4732 254.750   1
   2  -2  17 2907.87 359.012   1
  -2   2 -17 2971.32 346.594   1
  -2  -2 -17 3260.94 347.644   1
   2  -2  18 1362.66 311.172   1
   2   2  18 1214.51 297.834   1
   2  -2  19-128.454 283.016   1
   2   2  19 33.6846 312.709   1
  -2   2 -19 60.8445 268.683   1
  -2  -2 -19-349.106 295.753   1
   2   2  20 3268.71 425.812   1
  -2  -2 -20 2723.68 394.746   1
   2  -2  21 275.416 294.702   1
   2   2  21 384.381 279.027   1
  -2   2 -21 520.558 272.974   1
  -2  -2 -21 462.194 272.408   1
   2   2  22 177.840 324.761   1
   2  -2  22 460.108 309.553   1
  -2  -2 -22 537.549 335.645   1
  -2   2 -22 434.784 300.048   1
   2  -2  23 1049.72 333.573   1
   2   2  23 935.134 360.863   1
  -2   2 -23 343.153 311.611   1
  -2  -2 -23 508.536 339.343   1
   2  -2  24-73.6545 332.892   1
   2   2  24 144.971 310.767   1
  -2  -2 -24 409.923 304.464   1
  -2   2 -24 349.741 332.840   1
   2   2  25 145.355 351.863   1
  -2  -2 -25 171.847 356.932   1
   2   2  26 833.661 373.407   1
  -2  -2 -26 1167.64 377.579   1
   2   2  27 360.951 328.124   1
  -2  -2 -27 994.809 332.455   1
   2  -3 -27 543.497 391.068   1
  -2   3  27 251.673 360.220   1
   2  -3 -26 895.646 385.283   1
  -2   3  26 1127.51 400.344   1
   2  -3 -25 208.057 369.703   1
  -2   3  25 951.721 384.423   1
   2   3 -23 206.719 312.380   1
   2  -3 -23 311.523 304.945   1
  -2   3  23 512.663 331.205   1
  -2  -3  23 836.883 331.087   1
   2   3 -22 3168.04 409.972   1
   2  -3 -22 3713.03 411.944   1
  -2  -3  22 2990.06 416.999   1
  -2   3  22 3385.24 428.729   1
   2   3 -21 426.671 293.567   1
  -2  -3  21 242.849 296.583   1
  -2   3  20 818.765 329.245   1
  -2   3  19 591.075 330.004   1
   2   3 -19 678.414 269.459   1
  -2  -3  19 616.272 285.551   1
   2  -3 -19 687.887 320.097   1
  -2   3  18 3718.67 463.095   1
   2  -3 -18 5264.14 468.838   1
   2   3 -18 4288.73 434.312   1
  -2  -3  18 4790.38 447.328   1
   2   3 -17-396.149 245.733   1
  -2  -3  17 148.742 238.493   1
  -2  -3  16 6156.82 472.801   1
  -2   3  16 4858.01 474.948   1
   2  -3 -16 5982.97 487.109   1
   2   3 -16 5373.21 463.114   1
  -2   3  15 121.874 256.292   1
   2  -3 -15-144.733 255.052   1
  -2   3  14 2899.08 355.411   1
   2   3 -14 2479.91 296.005   1
  -2  -3  14 3157.53 320.318   1
   2  -3 -14 2976.77 340.954   1
  -2   3  13 139.726 230.729   1
   2  -3 -13 344.730 222.140   1
   2   3 -13 177.899 196.654   1
  -2  -3  13 420.614 205.274   1
  -2   3  12 11376.7 870.442   1
  -2  -3  12 13220.0 859.064   1
   2   3 -12 14345.4 858.887   1
   2  -3 -12 11628.9 866.964   1
  -2   3  11 2111.47 281.876   1
   2  -3 -11 1860.80 275.687   1
   2   3 -11 2414.68 241.864   1
  -2  -3  11 2279.96 244.127   1
  -2  -3  10 12319.0 795.869   1
  -2   3  10 11598.9 818.808   1
   2  -3 -10 11839.3 817.015   1
   2   3 -10 11846.8 791.669   1
  -2   3   9 1411.20 226.165   1
   2   3  -9 1268.78 167.372   1
  -2  -3   9 1534.20 174.688   1
   2  -3  -9 1276.76 214.334   1
   2  -3  -8 348.843 165.558   1
  -2   3   8 244.982 174.683   1
  -2   3   7 6589.66 452.888   1
  -2  -3   7 6459.93 428.294   1
   2   3  -7 5651.14 426.351   1
   2  -3  -7 5871.31 445.777   1
  -2   3   6 14682.5 1061.84   1
  -2  -3   6 17262.8 1044.28   1
   2   3  -6 16306.8 1041.40   1
   2  -3  -6 16661.1 1063.08   1
   2  -3  -5 631.340 131.108   1
   2   3  -5 459.608 112.862   1
  -2   3   5 295.795 126.410   1
  -2  -3   5 389.494 114.961   1
  -2  -3   4 6327.61 438.484   1
   2   3  -4 6839.80 435.880   1
  -2  -3   3 10268.5 687.069   1
   2   3  -3 12044.7 687.134   1
  -2   3   3 10454.1 707.556   1
   2  -3  -3 9562.50 704.160   1
   2   3  -2 33615.4 2028.81   1
  -2   3   2 35478.5 2043.32   1
  -2  -3   2 29538.4 2028.94   1
   2  -3  -2 33176.5 2042.09   1
   2   3  -1 61574.3 3724.11   1
   2  -3  -1 60228.3 3728.86   1
  -2  -3   1 59330.6 3723.39   1
  -2   3   1 59030.3 3729.77   1
   2  -3   0-82.2056 92.2102   1
  -2   3   0 207.614 94.6055   1
  -2  -3   0 88.3436 102.094   1
   2   3   0-105.534 100.543   1
   2  -3   1 50536.9 3331.61   1
   2   3   1 55459.8 3341.28   1
  -2  -3  -1 57017.0 3341.61   1
  -2   3  -1 53763.4 3332.66   1
   2   3   2 36389.0 2197.05   1
  -2   3  -2 37452.5 2183.10   1
   2  -3   2 33161.4 2181.46   1
  -2  -3  -2 33604.0 2194.87   1
   2  -3   3 11284.8 675.148   1
   2   3   3 11611.5 697.283   1
  -2  -3  -3 11371.0 694.427   1
  -2   3  -3 9233.46 671.152   1
  -2   3  -4 6671.62 436.899   1
   2  -3   4 6632.55 437.442   1
  -2   3  -5 468.358 93.9025   1
   2   3   5 607.453 171.410   1
   2  -3   5 584.953 104.753   1
  -2  -3  -5 426.182 150.293   1
  -2   3  -6 16684.8 1050.40   1
  -2  -3  -6 17458.1 1072.23   1
   2  -3   6 15152.1 1049.20   1
   2   3   6 17635.8 1076.98   1
  -2  -3  -7 6290.46 468.403   1
  -2   3  -7 5800.84 439.319   1
   2   3   7 7094.97 479.342   1
   2  -3   7 6659.11 443.583   1
   2   3   8 332.929 196.411   1
  -2  -3  -8 217.985 188.153   1
   2   3   9 1075.72 197.969   1
  -2  -3  -9 1177.72 179.065   1
  -2   3  -9 880.895 154.889   1
  -2  -3 -10 11168.5 783.796   1
   2   3  10 11045.5 789.236   1
   2  -3  10 11916.0 770.500   1
   2  -3  11 2482.47 245.286   1
   2   3  11 2296.95 279.089   1
  -2   3 -11 1789.55 231.138   1
  -2  -3 -11 2359.79 277.132   1
  -2   3 -12 12937.2 815.194   1
  -2  -3 -12 12030.1 834.807   1
   2  -3  12 11503.9 818.875   1
   2   3  12 11543.9 839.859   1
  -2   3 -13 423.932 187.482   1
  -2  -3 -13 522.927 227.371   1
   2   3  13 57.2441 236.001   1
   2  -3  13 257.339 213.528   1
  -2  -3 -14 2714.13 329.404   1
  -2   3 -14 2981.21 299.889   1
   2   3  14 3817.30 378.553   1
   2  -3  14 3040.61 315.113   1
  -2  -3 -15 142.928 261.883   1
   2   3  15-429.910 304.001   1
   2   3  16 4618.26 488.227   1
  -2   3 -16 5835.94 468.961   1
  -2  -3 -16 6114.07 492.309   1
   2  -3  16 5585.54 475.181   1
  -2   3 -17 246.710 242.266   1
   2  -3  17 87.0287 250.923   1
  -2   3 -18 5463.18 465.386   1
  -2  -3 -18 4575.56 470.357   1
   2  -3  18 5378.38 471.812   1
   2   3  18 4852.12 480.451   1
  -2   3 -19 780.819 275.470   1
  -2  -3 -19-384.346 311.433   1
   2  -3  19 538.912 273.158   1
   2   3  19 476.026 336.193   1
  -2  -3 -20 1271.55 306.799   1
  -2   3 -20 1250.20 298.709   1
   2  -3  20 958.721 306.754   1
   2   3  20 1558.45 329.501   1
  -2   3 -21 291.506 292.869   1
   2  -3  21 479.530 303.336   1
  -2  -3 -22 3418.68 444.022   1
  -2   3 -22 3814.64 423.157   1
   2   3  22 3515.15 456.562   1
   2  -3  22 3353.57 422.399   1
  -2   3 -23 584.659 313.887   1
  -2  -3 -23-169.092 277.334   1
   2   3  23-143.625 287.904   1
   2  -3  23 687.753 319.787   1
  -2  -3 -25 511.280 348.202   1
   2   3  25 505.137 359.644   1
  -2  -3 -26 135.987 334.805   1
   2   3  26 35.9129 315.807   1
  -2  -3 -27 1016.35 384.427   1
   2   3  27 641.767 369.788   1
   2  -4 -28 594.057 381.367   1
  -2   4  28-139.822 360.427   1
   2  -4 -27 740.035 348.850   1
  -2   4  27-71.0804 334.356   1
   2  -4 -26 1125.53 347.207   1
  -2   4  26 1837.67 360.247   1
   2  -4 -25 929.098 359.371   1
  -2   4  25 327.118 346.563   1
   2  -4 -24 34.5393 346.937   1
  -2   4  24 36.5340 354.242   1
   2   4 -23 1486.49 325.509   1
   2  -4 -23 1553.39 390.030   1
  -2   4  23 1206.03 386.592   1
   2   4 -22 535.885 297.648   1
   2  -4 -22 996.948 354.648   1
  -2  -4  22 494.205 307.529   1
  -2   4  22 509.756 369.552   1
   2   4 -21 357.066 289.411   1
  -2   4  21-144.655 341.070   1
  -2  -4  21 479.636 315.929   1
   2   4 -20 3200.01 381.722   1
   2  -4 -20 3500.06 426.078   1
  -2  -4  20 3178.96 392.525   1
   2  -4 -19 1551.15 331.705   1
  -2   4  19 1437.15 358.151   1
   2   4 -19 2017.72 318.232   1
  -2  -4  19 1906.93 312.910   1
   2  -4 -18 4769.64 463.724   1
  -2  -4  18 5206.41 464.245   1
  -2   4  18 5435.26 483.625   1
   2   4 -18 4958.07 457.528   1
  -2   4  17 1394.33 318.149   1
   2   4 -17 2000.13 269.875   1
  -2  -4  17 1707.71 276.706   1
   2  -4 -17 1193.71 311.699   1
  -2   4  16 192.664 294.223   1
   2  -4 -16-426.793 296.784   1
   2   4 -16 390.410 216.105   1
  -2  -4  16 328.952 231.338   1
  -2  -4  15 7857.85 583.755   1
  -2   4  15 6962.85 606.972   1
   2  -4 -15 7407.16 599.631   1
   2   4 -15 8415.82 576.280   1
  -2   4  14 2752.74 357.864   1
   2  -4 -14 3376.65 354.189   1
   2   4 -14 3107.20 305.509   1
  -2  -4  14 3145.40 327.986   1
   2  -4 -13 4791.52 452.813   1
  -2   4  13 5712.78 473.119   1
  -2  -4  13 5499.12 435.598   1
   2   4 -13 5649.24 427.255   1
  -2   4  12 12930.0 908.047   1
  -2  -4  12 12864.9 876.922   1
   2  -4 -12 15138.7 911.517   1
   2   4 -12 12221.1 868.290   1
  -2  -4  11 8615.82 546.128   1
   2   4 -11 6888.21 527.976   1
  -2   4  10 245.617 172.170   1
   2  -4 -10-278.952 166.706   1
   2   4 -10-47.6535 146.593   1
  -2  -4  10 100.374 131.281   1
  -2  -4   9 5368.24 356.020   1
  -2   4   9 4514.71 388.456   1
   2  -4  -9 4011.58 380.583   1
   2   4  -9 4844.12 348.989   1
  -2  -4   8 10058.8 647.098   1
  -2   4   8 9568.39 681.360   1
   2  -4  -8 9382.97 672.859   1
   2   4  -8 9610.59 641.952   1
  -2   4   7 1149.14 200.952   1
   2  -4  -7 1391.04 201.064   1
   2   4  -7 1045.73 137.673   1
  -2  -4   7 1507.53 146.829   1
  -2  -4   6 17289.3 1117.29   1
   2   4  -6 18266.8 1117.33   1
   2  -4  -6 16509.8 1139.04   1
  -2   4   6 18194.7 1146.51   1
  -2  -4   5 55180.4 3459.06   1
   2  -4  -5 57346.9 3481.90   1
   2   4  -5 55754.0 3458.50   1
  -2   4   5 55188.3 3485.04   1
  -2  -4   4 8207.79 577.928   1
   2   4  -4 9704.98 577.712   1
   2  -4  -3 47036.1 2942.42   1
  -2   4   3 49015.2 2944.18   1
  -2  -4   3 48733.7 2923.61   1
   2   4  -3 44705.7 2922.03   1
   2  -4  -2 5579.72 454.995   1
   2   4  -2 6893.21 437.060   1
  -2  -4   2 6738.64 436.263   1
  -2   4   2 7099.00 460.266   1
   2   4  -1 50471.6 3473.08   1
  -2  -4   1 58656.4 3474.88   1
  -2   4   1 55580.4 3481.03   1
   2  -4  -1 60831.8 3481.84   1
  -2  -4   0 14405.6 940.111   1
   2   4   0 13276.2 940.007   1
  -2   4   0 15991.7 940.430   1
   2  -4   0 15463.7 938.705   1
  -2  -4  -1 62068.6 3783.72   1
  -2   4  -1 61925.5 3774.99   1
   2   4   1 60959.2 3784.27   1
   2  -4   1 59197.3 3774.27   1
   2   4   2 7530.23 505.675   1
   2  -4   2 7399.96 479.434   1
  -2  -4  -2 6603.82 498.719   1
  -2   4  -2 7827.44 479.805   1
   2  -4   3 49933.7 3072.75   1
   2   4   3 47676.9 3096.33   1
  -2  -4  -3 52268.0 3094.89   1
  -2   4  -3 48822.9 3072.84   1
   2  -4   4 10069.9 589.553   1
   2   4   4 8512.46 623.423   1
  -2   4  -4 9171.23 588.885   1
  -2  -4  -4 7884.33 615.740   1
   2  -4   5 59589.6 3634.01   1
   2   4   5 57822.8 3660.22   1
  -2   4  -5 58780.6 3632.63   1
  -2  -4  -5 56842.8 3656.89   1
   2  -4   6 16964.4 1116.95   1
   2   4   6 18916.6 1152.97   1
  -2   4  -6 17657.5 1116.92   1
  -2  -4  -6 18058.7 1148.10   1
  -2   4  -7 1355.52 145.855   1
  -2  -4  -7 1039.28 186.381   1
   2   4   7 1135.51 202.816   1
   2  -4   7 1315.85 144.225   1
  -2   4  -8 10087.5 641.650   1
  -2  -4  -8 9806.13 679.473   1
   2  -4   8 9047.65 639.501   1
   2   4   8 10277.6 683.598   1
   2   4   9 4991.17 402.871   1
   2  -4  10-148.084 135.585   1
   2   4  10 473.889 219.356   1
  -2  -4 -10 93.7721 203.548   1
  -2   4 -10 200.683 134.382   1
  -2   4 -11 8779.21 585.155   1
   2  -4  11 8059.90 588.245   1
  -2   4 -12 13331.2 884.024   1
  -2  -4 -12 13550.1 915.252   1
   2  -4  12 14026.8 892.549   1
   2   4  12 12190.8 919.073   1
  -2   4 -13 5856.02 423.122   1
  -2  -4 -13 5210.42 448.866   1
   2  -4  13 4771.76 418.432   1
   2   4  13 5678.34 465.408   1
   2   4  14 3417.95 361.369   1
   2  -4  14 4037.88 339.343   1
  -2   4 -14 3285.49 330.099   1
  -2  -4 -14 3555.48 342.546   1
  -2   4 -15 7782.18 550.298   1
  -2  -4 -15 7612.39 579.929   1
   2   4  15 7523.42 598.143   1
   2  -4  15 6733.18 555.858   1
   2   4  16-96.1360 282.901   1
  -2  -4 -16 693.997 298.139   1
   2  -4  17 734.087 272.480   1
   2   4  17 1608.56 316.894   1
  -2   4 -17 1898.39 280.241   1
  -2  -4 -17 1148.88 300.421   1
  -2  -4 -18 5320.96 482.346   1
  -2   4 -18 5640.39 447.332   1
   2  -4  18 4222.68 442.885   1
   2   4  18 4872.97 476.800   1
   2  -4  19 1533.43 305.761   1
   2   4  19 1646.25 385.739   1
  -2  -4 -19 1193.99 338.322   1
  -2   4 -19 2073.26 306.574   1
   2   4  20 2054.78 353.064   1
   2  -4  20 1831.46 347.376   1
  -2  -4 -20 2850.73 347.424   1
  -2   4 -20 2282.99 335.671   1
   2   4  21 35.1744 330.191   1
   2   4  22 35.5200 352.451   1
   2  -4  22 316.219 298.694   1
  -2  -4 -22 770.413 337.483   1
  -2   4 -22 935.698 321.129   1
   2   4  23 573.257 318.306   1
  -2  -4 -23 809.578 323.896   1
  -2   4 -23 587.962 309.357   1
   2   4  24 323.155 365.404   1
  -2  -4 -24-33.7041 346.782   1
   2   4  25-107.488 295.781   1
  -2  -4 -25-33.8271 292.369   1
   2   4  27 105.507 344.384   1
  -2  -4 -27 433.456 358.447   1
   2   4  28-104.584 331.231   1
  -2  -4 -28 593.904 366.500   1
   2  -5 -28 260.044 324.651   1
  -2   5  28 172.246 303.828   1
   2  -5 -26 269.974 377.841   1
  -2   5  26 249.716 375.713   1
   2  -5 -25 34.1343 368.353   1
  -2   5  25 433.683 377.708   1
   2  -5 -24 1579.51 392.293   1
  -2   5  24 436.506 383.503   1
   2   5 -22 434.057 291.732   1
   2  -5 -22-34.3515 336.534   1
  -2   5  22 583.518 362.065   1
   2   5 -21 740.707 274.972   1
   2  -5 -21 136.493 339.673   1
  -2  -5  21 33.7327 285.386   1
  -2   5  21-181.644 351.898   1
   2   5 -20 929.802 292.036   1
  -2  -5  20 226.579 275.841   1
  -2   5  19 918.180 359.787   1
   2   5 -19 29.6106 249.783   1
  -2  -5  19 433.127 261.515   1
   2  -5 -19 33.2435 317.223   1
  -2   5  18 1277.93 333.934   1
   2   5 -18 1122.65 270.290   1
  -2  -5  18 561.456 256.123   1
  -2   5  17-134.579 258.498   1
   2   5 -17-185.865 237.058   1
  -2  -5  17-391.323 254.612   1
   2  -5 -17 127.268 251.161   1
  -2   5  15 506.965 294.495   1
   2  -5 -15 631.329 288.382   1
   2   5 -15 210.193 215.598   1
  -2  -5  15 344.213 216.563   1
  -2   5  14 4526.90 403.598   1
  -2  -5  14 4862.22 388.744   1
   2  -5 -14 4435.07 397.039   1
   2   5 -14 4422.64 374.632   1
  -2   5  13 765.942 292.816   1
   2   5 -13 1623.89 218.461   1
  -2  -5  13 1088.59 228.532   1
   2  -5 -13 1228.52 281.786   1
  -2   5  12-56.4316 223.768   1
   2   5 -12 73.0996 161.700   1
  -2  -5  12 267.698 162.693   1
  -2   5  11 215.140 208.042   1
   2  -5 -11 228.911 198.949   1
   2   5 -11 164.635 143.480   1
  -2  -5  11 242.306 153.997   1
  -2   5  10 9308.74 700.203   1
  -2  -5  10 10458.7 667.510   1
   2   5 -10 10440.4 661.369   1
   2  -5 -10 8611.65 690.395   1
  -2   5   9 744.737 194.476   1
   2  -5  -9 931.722 199.259   1
  -2  -5   8 26830.8 1608.70   1
   2  -5  -8 25463.2 1637.59   1
  -2   5   8 25499.8 1640.80   1
   2   5  -8 24188.4 1606.01   1
  -2   5   7 2131.29 235.211   1
  -2  -5   7 2096.51 179.623   1
   2  -5  -7 1921.88 233.148   1
   2   5  -7 2103.67 177.071   1
   2   5  -6 14869.3 922.706   1
  -2  -5   6 13468.2 921.571   1
  -2   5   6 14800.0 961.031   1
   2  -5  -6 16137.0 961.844   1
  -2  -5   5 2609.73 198.100   1
   2   5  -5 2529.38 196.240   1
  -2   5   5 3021.24 263.296   1
   2  -5  -5 2659.16 249.565   1
  -2   5   4 14335.7 838.156   1
   2   5  -4 13004.0 797.470   1
  -2  -5   4 11623.7 797.857   1
   2  -5  -4 12322.2 832.473   1
  -2  -5   3 46.2813 73.0972   1
   2   5  -3 86.1484 74.7227   1
   2   5  -2 41586.4 2818.10   1
  -2  -5   2 48286.8 2818.13   1
  -2   5   2 46850.0 2835.15   1
   2  -5  -2 45476.3 2834.51   1
  -2   5   1 1236.84 142.632   1
   2  -5  -1 1318.97 148.954   1
  -2  -5   1 1330.49 125.404   1
   2   5  -1 861.446 123.699   1
  -2   5   0 223.216 102.782   1
   2   5   0-84.8415 109.444   1
  -2  -5   0 26.7629 99.3389   1
   2  -5   0 76.3751 96.6021   1
   2  -5   1 1256.14 126.009   1
   2   5   1 1469.99 155.201   1
  -2  -5  -1 1313.26 152.957   1
  -2   5  -1 1200.34 127.654   1
  -2  -5  -2 45679.7 2851.68   1
  -2   5  -2 45668.9 2833.69   1
   2  -5   2 45422.5 2833.49   1
   2   5   2 46243.5 2855.04   1
   2  -5   3 109.003 62.5857   1
  -2   5  -3-33.2783 63.5309   1
   2   5   4 13801.5 925.775   1
  -2  -5  -4 13994.3 923.466   1
  -2   5  -4 14245.8 887.231   1
   2   5   5 2982.65 280.048   1
   2  -5   5 2993.82 216.568   1
  -2   5  -5 2841.76 212.543   1
  -2  -5  -5 3719.49 282.427   1
   2  -5   6 15050.0 922.766   1
   2   5   6 14448.8 962.968   1
  -2  -5  -6 12317.0 952.520   1
  -2   5  -6 15018.3 921.258   1
   2   5   7 2114.72 227.940   1
   2  -5   7 1965.65 167.245   1
  -2  -5  -7 1812.50 205.516   1
  -2   5  -7 1830.13 163.779   1
  -2   5  -8 27021.3 1672.06   1
  -2  -5  -8 26869.9 1707.25   1
   2  -5   8 26897.8 1672.48   1
   2   5   8 24711.8 1706.12   1
   2  -5   9 580.347 130.493   1
  -2   5  -9 697.894 129.893   1
   2   5  10 10766.0 729.915   1
  -2  -5 -10 9662.77 713.441   1
   2   5  11 356.325 239.090   1
   2  -5  11 17.2309 129.228   1
  -2   5 -11 253.015 140.748   1
  -2  -5 -11-25.4791 214.481   1
   2  -5  12-319.794 171.998   1
   2   5  12-57.4930 217.706   1
  -2  -5 -12-79.7697 193.762   1
  -2   5 -12 123.252 154.563   1
   2   5  13 1505.99 296.035   1
   2  -5  13 1652.56 231.587   1
  -2  -5 -13 1520.70 260.346   1
  -2   5 -13 1514.91 220.172   1
   2   5  14 3739.20 453.538   1
  -2   5 -14 4510.00 378.705   1
   2  -5  14 5088.41 397.335   1
  -2  -5 -14 4604.95 432.559   1
   2   5  15 319.595 288.029   1
   2  -5  15 120.049 196.601   1
  -2  -5 -15 386.299 273.229   1
  -2   5 -15 386.324 206.011   1
  -2   5 -16 5895.75 452.656   1
   2  -5  16 5115.19 450.950   1
   2  -5  17 876.318 255.403   1
   2   5  17 299.405 322.402   1
  -2   5 -17 311.812 225.942   1
  -2  -5 -17 31.4503 293.532   1
   2   5  18 271.606 271.718   1
   2  -5  18 524.181 273.265   1
  -2  -5 -18 831.844 270.354   1
  -2   5 -18 716.957 263.317   1
   2   5  19 276.390 325.018   1
   2  -5  19-307.261 279.839   1
  -2   5 -19 116.407 249.420   1
  -2  -5 -19 552.130 316.112   1
   2  -5  20-128.918 266.158   1
  -2   5 -20 398.130 265.374   1
   2  -5  21 269.032 288.045   1
  -2  -5 -21 864.540 330.746   1
  -2   5 -21 479.863 280.250   1
   2   5  22 497.328 353.622   1
  -2  -5 -22 636.106 345.811   1
  -2   5 -22 100.231 297.904   1
   2   5  24 964.416 379.181   1
  -2  -5 -24 402.146 358.609   1
   2   5  25 106.680 288.212   1
  -2  -5 -25 369.040 294.729   1
   2   5  26 528.149 375.012   1
  -2  -5 -26 466.083 379.924   1
   2   5  28 137.382 364.247   1
  -2  -5 -28 1007.09 393.442   1
   2  -6 -27 492.406 397.399   1
  -2   6  27 1074.28 396.049   1
   2  -6 -26 935.729 390.153   1
  -2   6  26 1237.13 399.924   1
   2  -6 -24 614.260 341.347   1
  -2   6  24 361.738 343.439   1
   2  -6 -23 1885.64 371.950   1
  -2   6  23 1782.33 386.455   1
   2  -6 -22 1406.43 343.262   1
  -2   6  22 1093.22 360.580   1
   2  -6 -21 512.474 337.752   1
   2   6 -21 825.040 309.135   1
  -2   6  21 109.175 337.825   1
  -2   6  20 1798.08 382.250   1
   2   6 -20 1423.19 295.204   1
  -2  -6  20 2194.99 313.159   1
   2  -6 -20 1251.05 357.454   1
  -2   6  19 601.581 356.812   1
   2  -6 -19 466.445 334.691   1
   2   6 -19 921.482 282.649   1
  -2  -6  19 968.898 291.183   1
   2  -6 -18 4793.07 508.096   1
   2   6 -18 5230.42 457.852   1
  -2  -6  18 5498.48 468.690   1
  -2   6  18 5334.74 526.042   1
  -2   6  17 68.1303 293.751   1
   2  -6 -17-32.1953 281.874   1
  -2   6  16 331.313 284.413   1
   2   6 -16 503.333 223.593   1
  -2  -6  16 932.264 249.413   1
   2  -6 -16 314.149 263.821   1
  -2   6  15-32.2756 297.460   1
   2  -6 -15 275.445 291.766   1
   2   6 -15 400.857 185.027   1
  -2  -6  15 491.024 197.353   1
  -2  -6  14 10472.6 686.086   1
   2   6 -14 11159.8 684.449   1
   2  -6 -14 9324.23 706.903   1
   2  -6 -13 371.732 265.810   1
   2   6 -13 508.153 178.574   1
  -2  -6  13 216.744 172.020   1
   2  -6 -12 5348.06 436.113   1
   2   6 -12 4611.25 375.560   1
  -2  -6  12 5173.63 382.883   1
  -2   6  12 4410.72 430.133   1
   2  -6 -11 2100.24 276.682   1
  -2  -6  11 2316.94 211.744   1
  -2   6  11 1388.73 260.202   1
   2   6 -11 1958.04 207.290   1
  -2   6   9 2001.52 278.075   1
  -2  -6   9 2902.09 221.741   1
   2  -6  -9 2507.11 272.386   1
   2   6  -9 2582.05 214.114   1
  -2  -6   8 8186.73 540.096   1
   2  -6  -8 8429.99 588.604   1
   2   6  -8 8269.88 536.893   1
  -2   6   8 7576.11 591.799   1
  -2  -6   7 965.060 120.687   1
   2  -6  -7 937.146 190.280   1
   2   6  -7 1244.60 121.300   1
  -2   6   7 1165.09 199.166   1
   2  -6  -6 52620.6 3143.14   1
  -2  -6   6 50666.0 3105.03   1
  -2   6   6 49075.7 3141.77   1
   2   6  -6 48817.6 3104.46   1
   2  -6  -5 13727.7 890.196   1
   2   6  -5 12875.1 852.023   1
  -2  -6   5 14353.6 854.144   1
  -2   6   5 12779.8 890.483   1
   2   6  -4 25894.3 1577.27   1
  -2  -6   4 25224.6 1577.52   1
  -2   6   4 23070.8 1605.62   1
   2  -6  -4 25978.9 1607.83   1
   2  -6  -3 248.743 133.632   1
  -2   6   3 434.000 148.628   1
   2   6  -3 543.604 86.7034   1
  -2  -6   3 303.926 85.9272   1
  -2  -6   2 30655.6 1918.52   1
   2   6  -2 30838.7 1919.17   1
   2  -6  -1 8096.25 487.014   1
  -2  -6   1 6247.21 473.303   1
   2   6  -1 7389.20 477.860   1
  -2   6   1 7425.05 488.342   1
   2  -6   0 7412.56 454.169   1
  -2  -6   0 6506.10 450.445   1
   2   6   0 6460.77 453.265   1
  -2   6   0 6656.42 454.452   1
   2   6   1 6761.02 454.803   1
  -2   6  -1 6043.03 437.745   1
  -2  -6  -1 6838.38 456.339   1
   2  -6   1 7007.21 438.485   1
  -2   6  -2 32634.7 2031.25   1
  -2   6  -3 460.725 78.4157   1
   2   6   3 731.793 160.933   1
  -2  -6  -3 475.263 144.529   1
   2  -6   3 494.299 76.9703   1
   2   6   4 26726.9 1630.73   1
  -2  -6  -4 25259.2 1625.82   1
  -2   6  -4 24301.8 1590.61   1
   2  -6   4 26670.7 1591.26   1
  -2  -6  -5 13679.8 923.849   1
  -2   6  -5 14041.6 880.570   1
   2  -6   5 14043.5 882.080   1
   2   6   5 14359.4 930.923   1
   2   6   6 49921.5 3018.78   1
   2  -6   6 47059.1 2974.07   1
  -2   6  -6 49865.7 2971.95   1
  -2  -6  -6 42636.3 3007.98   1
   2   6   7 1123.85 210.005   1
   2  -6   7 1622.02 133.783   1
  -2   6  -7 1139.34 127.288   1
  -2  -6  -7 1114.92 204.751   1
   2   6   8 8634.63 638.783   1
   2  -6   8 8974.97 580.079   1
   2  -6   9 2091.41 215.721   1
  -2   6  -9 2712.57 216.668   1
   2   6   9 2600.49 292.081   1
  -2  -6  -9 3100.00 288.532   1
   2   6  10 6285.58 535.168   1
   2  -6  10 7221.62 462.548   1
  -2  -6 -10 5413.74 507.210   1
  -2   6 -10 6600.36 451.239   1
   2  -6  11 2325.91 223.410   1
   2   6  11 1747.89 299.028   1
  -2  -6 -11 1974.09 284.006   1
  -2   6 -11 2530.42 218.649   1
   2   6  12 5004.32 436.374   1
   2  -6  12 5106.62 387.715   1
  -2   6 -12 5043.90 378.520   1
  -2  -6 -12 4861.89 418.251   1
   2   6  13 217.685 280.796   1
   2  -6  13 95.1117 177.696   1
  -2   6 -13 450.817 172.903   1
  -2  -6 -13 308.238 260.635   1
   2   6  14 8501.99 714.423   1
  -2  -6 -14 8588.11 698.558   1
   2  -6  15 545.463 204.837   1
   2   6  15 711.892 294.557   1
  -2   6 -15 324.013 200.646   1
  -2  -6 -15 181.860 243.011   1
   2   6  16 926.242 323.616   1
   2  -6  16 443.934 226.942   1
  -2  -6 -16 560.181 293.598   1
  -2   6 -16 679.324 217.133   1
   2   6  17-100.852 257.469   1
  -2  -6 -17 254.161 251.347   1
  -2   6 -18 5540.09 439.959   1
   2   6  18 3668.49 490.825   1
   2  -6  18 4159.88 427.727   1
  -2  -6 -18 5357.70 489.734   1
   2   6  19 1496.02 306.833   1
   2  -6  19 1019.04 274.130   1
  -2  -6 -19 1078.64 282.208   1
   2   6  20 2003.82 389.514   1
   2  -6  20 1422.46 302.484   1
  -2  -6 -20 2510.66 385.224   1
  -2   6 -20 1750.13 300.861   1
   2   6  21 176.648 272.851   1
  -2  -6 -21 1065.52 282.408   1
  -2   6 -21 763.569 303.626   1
   2   6  22 958.128 379.230   1
  -2  -6 -22 869.357 357.823   1
   2   6  23 1567.12 338.441   1
  -2  -6 -23 1707.48 320.583   1
   2   6  24 1101.51 384.345   1
  -2  -6 -24 133.185 364.883   1
   2   6  26 1950.69 422.782   1
  -2  -6 -26 1810.38 426.589   1
   2   6  27 308.519 328.246   1
  -2  -6 -27 746.609 326.713   1
  -2   7  27 479.510 384.062   1
   2  -7 -27 388.405 396.480   1
  -2   7  26 314.615 362.286   1
   2  -7 -26 297.276 369.002   1
  -2   7  25 568.495 349.260   1
   2  -7 -24 1795.91 364.163   1
  -2   7  23 615.960 320.300   1
   2  -7 -23-68.2616 308.640   1
  -2   7  21-36.4314 329.020   1
   2  -7 -21 683.627 329.761   1
   2   7 -20 803.256 265.941   1
  -2   7  20 180.472 356.806   1
   2  -7 -20 33.9186 321.630   1
  -2  -7  19-205.578 249.891   1
   2   7 -19 309.207 253.372   1
  -2   7  18 844.567 360.310   1
   2  -7 -18-99.3433 323.959   1
  -2   7  17 1033.89 301.997   1
  -2  -7  17 1160.02 249.875   1
   2  -7 -17 748.704 272.903   1
   2   7 -17 988.101 234.172   1
   2   7 -16 12107.1 824.197   1
   2  -7 -16 11495.8 862.987   1
  -2  -7  16 12302.3 829.455   1
  -2   7  16 11761.9 879.870   1
  -2   7  15 65.6835 299.685   1
   2   7 -15 316.837 186.853   1
  -2  -7  15 286.784 199.495   1
   2  -7 -15 715.830 300.365   1
  -2   7  14 542.233 265.786   1
   2   7 -14 539.951 186.610   1
  -2  -7  14 625.718 197.381   1
   2  -7 -14 664.215 257.136   1
  -2   7  13 834.533 303.172   1
   2   7 -13 1464.21 200.869   1
  -2  -7  13 1718.96 216.240   1
   2  -7 -13 994.784 285.826   1
  -2   7  12 685.656 279.953   1
   2   7 -12 763.616 157.733   1
   2  -7 -12 816.604 266.449   1
  -2  -7  12 994.404 169.704   1
  -2   7  11 5012.02 442.800   1
   2  -7 -11 4977.78 428.064   1
   2   7 -10 8054.01 512.456   1
  -2  -7  10 7717.01 514.649   1
   2  -7 -10 7289.16 572.822   1
  -2   7  10 6567.04 572.171   1
   2   7  -9 1191.74 136.902   1
  -2  -7   9 1471.27 150.973   1
  -2  -7   8 5692.94 370.842   1
   2   7  -8 5505.54 367.905   1
   2  -7  -8 5121.87 441.146   1
  -2   7   8 4448.23 441.148   1
   2   7  -7 21718.9 1442.82   1
  -2   7   7 23765.8 1492.01   1
   2  -7  -7 22767.4 1490.19   1
  -2  -7   7 24331.6 1444.27   1
   2   7  -6 860.248 94.0246   1
  -2   7   6 753.444 176.325   1
   2  -7  -6 816.587 170.802   1
  -2  -7   6 789.471 98.8372   1
   2  -7  -5 3855.29 316.420   1
  -2   7   5 3937.93 326.279   1
  -2  -7   5 3909.46 259.932   1
   2   7  -5 3622.60 257.912   1
   2  -7  -4 30535.8 1967.67   1
  -2   7   4 30074.0 1969.77   1
  -2  -7   4 31689.2 1934.89   1
   2   7  -4 31015.6 1935.35   1
   2  -7  -3 8930.75 594.594   1
  -2   7   3 10017.5 606.071   1
  -2  -7   3 8445.25 561.457   1
   2   7  -3 8520.70 563.934   1
   2   7  -2 2189.30 171.942   1
  -2  -7   2 1838.58 163.910   1
   2   7  -1 40357.2 2539.87   1
   2  -7  -1 40669.0 2545.22   1
  -2   7   1 41991.1 2547.28   1
  -2  -7   1 40109.2 2537.82   1
  -2   7   0 43.6135 90.4405   1
   2   7   0-11.7858 109.815   1
  -2  -7  -1 42447.0 2588.83   1
   2   7   1 43145.7 2591.07   1
   2  -7   1 41123.0 2575.03   1
  -2   7  -1 39765.9 2576.47   1
   2   7   2 1992.53 205.472   1
  -2  -7  -2 1765.94 193.116   1
   2  -7   2 2075.31 158.266   1
   2   7   3 9372.54 620.823   1
  -2   7  -3 9780.78 577.595   1
   2  -7   3 8652.75 575.301   1
  -2  -7  -3 7972.86 611.637   1
   2  -7   4 31677.8 1946.60   1
  -2   7  -4 31228.7 1946.68   1
  -2  -7  -4 30718.7 1987.75   1
   2   7   4 31344.5 1990.09   1
  -2  -7  -5 4338.67 345.005   1
  -2   7  -5 4061.20 275.478   1
   2   7   5 4065.37 348.578   1
   2  -7   5 4436.66 276.773   1
  -2   7  -6 1041.58 89.3864   1
  -2  -7  -6 714.334 194.325   1
   2  -7   6 878.971 87.6991   1
   2   7   6 837.407 206.112   1
   2   7   7 24688.7 1592.08   1
   2  -7   7 24611.8 1535.76   1
  -2   7  -8 5612.53 364.959   1
  -2  -7  -8 5182.61 445.911   1
   2  -7   8 5488.75 367.897   1
   2   7   8 5041.91 446.481   1
  -2   7  -9 1383.51 143.185   1
   2  -7   9 1216.05 140.936   1
   2   7  10 8148.21 548.348   1
   2  -7  10 7354.09 470.981   1
  -2   7 -10 6004.12 465.708   1
  -2  -7 -10 6903.09 533.596   1
  -2  -7 -11 4562.35 461.730   1
  -2   7 -11 5654.48 380.349   1
   2  -7  11 5299.52 386.770   1
   2   7  11 5171.77 476.792   1
  -2   7 -12 655.277 152.971   1
  -2  -7 -12 615.983 209.224   1
   2  -7  12 674.225 161.849   1
   2   7  12 702.340 236.060   1
  -2   7 -13 1037.13 181.246   1
  -2  -7 -13 809.057 283.966   1
   2  -7  13 1264.28 195.610   1
  -2  -7 -14 599.008 237.657   1
  -2   7 -14 1031.09 182.142   1
   2   7  14 483.724 262.379   1
   2  -7  14 851.921 195.004   1
  -2   7 -15 20.2426 185.068   1
  -2  -7 -15-154.167 286.772   1
   2   7  15 262.339 307.861   1
   2  -7  15 171.130 184.520   1
   2   7  16 10161.2 822.240   1
   2  -7  16 12359.3 794.089   1
  -2  -7 -16 10762.8 815.066   1
  -2   7 -16 11871.9 785.099   1
  -2  -7 -17 737.006 346.325   1
  -2   7 -17 1374.09 241.481   1
   2  -7  17 1441.15 273.283   1
   2   7  17 1021.75 359.796   1
  -2  -7 -18-97.5121 238.251   1
   2   7  18 34.6029 275.144   1
  -2   7 -19 306.355 254.388   1
   2  -7  19 116.807 265.122   1
  -2  -7 -20-430.949 287.681   1
   2   7  20-141.022 294.352   1
  -2  -7 -21-66.6087 340.452   1
   2   7  21 141.433 351.103   1
  -2  -7 -23 499.988 347.806   1
   2   7  23 212.884 350.680   1
  -2  -7 -24 2089.65 406.296   1
  -2  -7 -25 889.155 350.596   1
   2   7  25 594.107 357.428   1
  -2  -7 -26 390.249 382.075   1
   2   7  26 895.353 387.681   1
  -2  -7 -27 383.928 349.621   1
   2   7  27 33.8070 355.459   1
  -2   8  26-34.5375 361.264   1
   2  -8 -25 929.345 358.234   1
  -2   8  25 1091.09 385.618   1
   2  -8 -23 814.968 357.948   1
  -2   8  23 613.192 377.640   1
   2  -8 -22 204.855 355.009   1
  -2   8  22-363.281 346.700   1
   2  -8 -21-136.707 353.046   1
  -2   8  21 765.421 387.287   1
   2  -8 -20 611.956 355.839   1
  -2   8  20 724.011 380.861   1
   2  -8 -19 709.874 343.978   1
  -2   8  19-71.9823 339.089   1
   2  -8 -18 633.940 284.686   1
  -2   8  18 603.143 313.182   1
   2   8 -18 301.124 217.215   1
  -2  -8  18 761.510 240.579   1
   2  -8 -17 526.206 296.581   1
  -2   8  17 174.197 318.913   1
   2   8 -17 883.444 231.053   1
  -2  -8  17 729.633 228.639   1
   2  -8 -16 970.316 338.784   1
  -2   8  16 239.826 330.039   1
   2   8 -16 555.268 202.183   1
  -2  -8  16 1049.68 214.058   1
  -2   8  15 834.632 262.241   1
   2  -8 -15 1169.89 248.920   1
  -2  -8  15 968.838 207.981   1
   2   8 -15 505.263 187.674   1
  -2  -8  14 2854.32 277.911   1
   2   8 -14 2937.98 273.284   1
  -2   8  13 474.290 240.987   1
  -2  -8  13-15.9705 148.314   1
   2  -8 -13 29.9124 228.002   1
   2   8 -13 276.864 143.681   1
  -2   8  12 3856.47 389.681   1
   2  -8 -12 3127.53 370.341   1
  -2   8  11 619.658 282.121   1
   2   8 -11 326.781 116.954   1
  -2  -8  11 490.429 136.172   1
  -2   8  10 4782.15 418.496   1
   2  -8 -10 3695.22 379.288   1
   2   8 -10 3696.82 286.180   1
  -2  -8  10 3992.46 287.609   1
   2   8  -9 11927.9 752.828   1
   2  -8  -9 11830.5 822.069   1
  -2  -8   9 11792.8 752.525   1
  -2   8   9 10747.3 819.229   1
  -2   8   8 179.356 188.629   1
   2   8  -8 249.369 81.1392   1
   2  -8  -8 48.4997 175.899   1
  -2  -8   8 412.706 87.4249   1
  -2   8   7 1549.09 253.003   1
   2   8  -7 1401.72 123.138   1
  -2  -8   7 1440.28 120.905   1
   2  -8  -7 1192.79 232.278   1
   2  -8  -6 40328.7 2730.70   1
  -2  -8   6 43324.8 2684.93   1
   2   8  -6 44714.8 2685.84   1
  -2   8   6 40522.9 2734.53   1
   2  -8  -5 4664.01 372.332   1
   2   8  -5 5134.00 311.553   1
  -2  -8   5 4369.06 308.256   1
  -2   8   5 4487.61 376.631   1
   2  -8  -4 17473.3 1096.37   1
  -2  -8   4 17533.0 1054.58   1
  -2   8   4 17330.5 1102.16   1
   2   8  -4 15698.5 1054.75   1
  -2  -8   3 9582.57 660.929   1
   2   8  -3 11369.8 664.631   1
  -2   8   3 9886.14 698.943   1
   2  -8  -2 10855.8 782.513   1
  -2  -8   2 13017.5 766.183   1
  -2   8   2 10982.0 786.998   1
   2   8  -2 12099.1 767.382   1
   2   8  -1 3151.22 234.781   1
  -2  -8   1 2728.66 226.065   1
  -2  -8   0 13139.2 836.272   1
   2  -8   0 12716.2 831.985   1
  -2   8  -1 3435.05 253.443   1
   2  -8   1 3342.42 248.262   1
  -2   8  -2 9975.51 696.309   1
   2  -8   2 11809.6 697.932   1
   2   8   2 11142.9 732.203   1
  -2   8  -3 9889.91 643.277   1
   2  -8   3 10471.3 644.221   1
  -2  -8  -3 10097.8 688.582   1
   2   8   3 9881.83 689.695   1
  -2   8  -4 18121.7 1137.09   1
  -2  -8  -4 17704.9 1184.02   1
   2  -8   4 18530.5 1137.10   1
   2   8   4 18140.3 1188.34   1
   2   8   5 4577.96 369.079   1
  -2  -8  -5 3914.28 362.059   1
   2   8   6 42294.1 2627.07   1
  -2  -8  -6 40719.9 2619.68   1
  -2  -8  -7 1638.96 228.468   1
   2   8   7 1408.18 241.020   1
  -2   8  -8 379.515 64.8481   1
   2  -8   8 315.970 63.6375   1
   2  -8   9 11226.5 728.206   1
   2   8   9 12058.1 815.137   1
  -2  -8  -9 11220.9 798.788   1
  -2   8  -9 11638.2 727.040   1
  -2  -8 -10 4934.41 407.579   1
  -2   8 -10 3869.61 294.748   1
   2  -8  10 4192.55 300.056   1
  -2  -8 -11 443.119 253.085   1
  -2   8 -11 728.993 124.299   1
   2   8  11 332.452 275.215   1
   2  -8  11 482.372 131.389   1
  -2  -8 -12 3152.73 363.797   1
   2   8  12 3660.80 402.090   1
   2  -8  12 3250.70 289.387   1
  -2   8 -12 4229.75 291.639   1
   2   8  13-319.773 300.939   1
  -2  -8 -13 593.634 272.569   1
   2  -8  14 3074.19 271.020   1
  -2   8 -14 2638.93 254.666   1
   2   8  15 866.969 315.604   1
   2  -8  15 331.700 190.550   1
  -2  -8 -15 564.018 308.513   1
  -2   8 -15 689.955 182.098   1
   2  -8  16 195.457 199.159   1
   2   8  16 744.327 312.098   1
  -2  -8 -16 766.147 287.793   1
  -2   8 -16 580.839 207.816   1
   2   8  17 172.189 320.851   1
   2  -8  17 573.745 234.257   1
  -2  -8 -17 680.009 308.593   1
  -2   8 -17 363.961 207.316   1
  -2   8 -18 895.412 237.640   1
   2   8  18 1011.55 357.655   1
  -2  -8 -18 654.654 330.856   1
   2   8  19-70.3639 261.943   1
  -2  -8 -19 363.251 248.059   1
   2   8  20 1060.46 379.247   1
  -2  -8 -20 1328.69 365.281   1
   2   8  21-35.4193 328.386   1
  -2  -8 -21 433.203 314.816   1
   2   8  22 638.116 351.317   1
  -2  -8 -22 266.923 339.483   1
   2   8  23 424.335 364.818   1
  -2  -8 -23 860.728 369.099   1
  -2  -8 -25 325.914 371.271   1
   2   8  26 204.131 293.645   1
   2  -9 -26 321.688 383.560   1
  -2   9  26-374.958 388.232   1
   2  -9 -24 233.314 376.094   1
  -2   9  24 1310.17 394.046   1
   2  -9 -23 843.582 378.005   1
  -2   9  23 824.888 398.179   1
   2  -9 -22 1054.39 372.975   1
  -2   9  22 1048.29 394.619   1
   2  -9 -20 239.088 331.108   1
  -2   9  20 364.452 341.973   1
   2  -9 -19 271.457 259.109   1
  -2   9  19 1409.86 304.990   1
   2  -9 -18 1074.74 330.773   1
  -2   9  18 893.375 358.897   1
   2   9 -17 313.842 201.284   1
   2  -9 -17-132.952 321.494   1
  -2   9  17 530.439 354.933   1
   2  -9 -16 3502.24 369.746   1
  -2  -9  16 3253.17 306.901   1
   2   9 -16 2818.53 300.305   1
  -2   9  16 4093.74 398.870   1
   2  -9 -15-32.0938 299.739   1
  -2  -9  15 173.321 157.147   1
   2   9 -15 368.799 159.979   1
  -2   9  15-372.969 328.326   1
   2  -9 -14 2701.42 314.143   1
  -2  -9  14 2430.59 223.400   1
  -2   9  14 2390.37 330.153   1
   2   9 -14 1910.30 221.242   1
  -2   9  13 2265.38 360.830   1
   2  -9 -13 2971.84 357.800   1
   2   9 -12 2348.76 207.081   1
  -2  -9  12 2341.19 211.693   1
   2  -9 -12 2819.27 340.877   1
  -2   9  12 2416.60 360.932   1
  -2   9  11 91.0446 262.783   1
   2   9 -11 354.768 111.822   1
  -2  -9  11 394.991 116.151   1
   2   9 -10 8825.54 584.224   1
   2  -9 -10 9643.46 674.969   1
  -2   9  10 8736.00 675.140   1
  -2  -9  10 9230.75 585.374   1
   2   9  -9 730.520 92.0879   1
  -2  -9   9 871.364 93.3353   1
   2   9  -8 12308.9 794.078   1
  -2   9   8 13384.3 883.828   1
  -2  -9   8 12768.9 793.689   1
   2  -9  -8 14345.5 880.406   1
   2  -9  -7 4552.21 407.400   1
  -2   9   7 5388.21 428.310   1
   2  -9  -6 2666.55 275.546   1
  -2   9   6 2369.38 282.113   1
   2   9  -5 908.952 87.9878   1
  -2  -9   5 772.328 81.4298   1
  -2   9   5 812.623 205.803   1
   2   9  -4 14490.2 934.429   1
  -2  -9   4 15237.5 933.333   1
   2  -9  -4 14759.5 980.250   1
  -2   9   4 14542.2 980.853   1
  -2  -9   3 8469.59 560.740   1
   2  -9  -3 9368.46 599.073   1
   2   9  -3 8545.53 563.297   1
   2   9  -2 10518.9 715.148   1
  -2  -9   2 11192.4 713.677   1
  -2   9   2 11105.0 740.257   1
   2  -9  -2 11517.6 739.702   1
   2   9  -1 356.838 120.193   1
  -2   9   1 30.3015 115.195   1
   2  -9  -1 369.809 130.237   1
  -2  -9   1 310.897 109.094   1
  -2   9   0 13.0258 103.662   1
   2  -9   0-147.655 112.542   1
   2   9   1 79.9207 143.576   1
   2  -9   1 134.302 102.538   1
  -2  -9  -1 151.906 126.392   1
  -2   9  -1-10.9607 100.108   1
  -2  -9  -2 11644.7 741.196   1
   2   9   2 12344.6 746.595   1
  -2   9  -2 10122.9 704.104   1
   2  -9   2 11124.7 704.319   1
   2  -9   3 7932.80 519.204   1
   2   9   3 8643.75 577.261   1
  -2   9  -3 8158.69 519.583   1
  -2  -9  -3 7934.65 565.530   1
   2   9   4 14663.7 973.659   1
   2   9   5 273.337 183.291   1
   2   9   6 2095.56 283.180   1
  -2  -9  -6 2585.80 272.928   1
  -2  -9  -7 4754.74 393.853   1
   2   9   7 4478.59 403.370   1
  -2  -9  -8 13852.6 949.625   1
   2   9   8 14045.1 957.424   1
  -2  -9  -9 943.781 269.846   1
   2   9   9 1037.18 289.674   1
   2   9  10 9498.06 592.676   1
  -2   9 -10 6897.46 452.477   1
   2  -9  10 6965.50 452.879   1
  -2  -9 -10 9165.18 571.314   1
   2   9  11 250.454 266.953   1
  -2  -9 -11 563.273 247.327   1
  -2   9 -11 371.790 91.7429   1
   2  -9  11 443.111 96.6580   1
  -2  -9 -12 2316.16 350.068   1
  -2   9 -12 2637.00 201.588   1
   2   9  12 1728.64 342.167   1
   2  -9  12 2291.18 200.048   1
  -2   9 -13 2552.54 230.661   1
   2   9  13 2241.38 365.862   1
   2  -9  13 2812.02 234.598   1
   2   9  14 1658.14 325.776   1
  -2  -9 -14 2990.13 342.051   1
   2   9  15-134.930 322.712   1
  -2  -9 -15 668.159 319.302   1
  -2   9 -15 260.569 158.105   1
   2  -9  15 85.1774 165.630   1
  -2  -9 -16 2933.72 394.065   1
  -2   9 -16 3140.15 295.287   1
   2   9  16 3430.47 422.449   1
   2  -9  16 2857.39 301.667   1
  -2   9 -17 536.251 205.001   1
   2   9  17 452.247 279.224   1
  -2  -9 -17 587.526 272.664   1
   2   9  18 491.719 344.933   1
  -2  -9 -18 1251.69 339.055   1
   2   9  19 706.076 348.829   1
  -2  -9 -19 762.622 335.590   1
   2   9  20 70.7243 276.187   1
  -2  -9 -20 232.891 274.788   1
   2   9  22 1061.58 366.582   1
  -2  -9 -22 1261.87 352.674   1
   2   9  23 35.1603 332.582   1
  -2  -9 -23 197.382 305.437   1
   2   9  24 382.577 380.224   1
  -2  -9 -24 490.909 366.141   1
   2   9  26 201.456 382.228   1
  -2  -9 -26 569.887 367.726   1
   2 -10 -25 680.657 364.193   1
  -2  10  25-343.629 382.059   1
   2 -10 -24 858.306 359.928   1
  -2  10  24 140.224 376.738   1
   2 -10 -23 301.354 338.366   1
  -2  10  23 533.862 356.646   1
   2 -10 -22-135.405 310.616   1
  -2  10  22 287.985 333.511   1
   2 -10 -21 136.331 277.256   1
  -2  10  21-72.6109 298.967   1
   2 -10 -20 1844.93 376.657   1
  -2  10  20 1970.58 402.067   1
   2 -10 -19 102.111 350.843   1
  -2  10  19 290.271 383.094   1
   2 -10 -18 847.731 338.230   1
  -2  10  18 506.033 347.497   1
   2 -10 -16 696.139 334.021   1
   2  10 -16 556.105 170.900   1
  -2  10  16 705.709 356.424   1
   2 -10 -15 163.132 261.155   1
  -2  10  15 311.380 279.004   1
   2 -10 -14 1217.13 333.470   1
   2  10 -14 1674.81 185.400   1
  -2 -10  14 1783.23 187.064   1
  -2  10  13 33.0469 299.292   1
   2 -10 -13 62.5268 284.856   1
   2  10 -13 276.340 113.580   1
  -2 -10  13 161.888 108.009   1
   2 -10 -12 4021.37 362.657   1
  -2 -10  12 3502.69 240.447   1
   2  10 -12 2904.35 238.069   1
  -2  10  12 3831.91 381.844   1
  -2  10  11 1437.23 262.288   1
   2 -10 -11 1448.14 256.938   1
   2 -10 -10 1656.13 278.355   1
  -2  10  10 1659.49 275.235   1
   2 -10  -9 3157.08 348.207   1
  -2  10   9 3046.88 348.998   1
  -2  10   8 10911.3 779.956   1
   2 -10  -6 3316.73 322.126   1
   2 -10  -5 2731.03 278.655   1
  -2  10   5 2029.75 284.694   1
   2 -10  -4 2520.01 270.660   1
  -2  10   4 1994.65 255.321   1
   2  10  -4 2316.03 174.556   1
  -2  10   3 203.120 171.643   1
   2 -10  -3 191.510 159.683   1
   2  10  -3 311.232 94.1743   1
  -2  10   2-165.241 164.191   1
   2 -10  -2-121.349 147.885   1
   2  10  -2 11.1260 106.817   1
  -2  10   1-16.2681 144.244   1
   2 -10  -1 122.377 128.972   1
   2  10  -1-79.3834 120.684   1
  -2  10  -1 11.9080 111.166   1
   2  10   1-68.4885 150.233   1
   2 -10   1-33.6481 103.520   1
  -2 -10  -2-71.0328 158.121   1
   2  10   2-37.9088 168.422   1
   2 -10   2 86.1682 84.7257   1
  -2  10  -2 27.1591 91.6870   1
  -2 -10  -3 387.026 162.246   1
   2  10   3 331.704 180.151   1
   2 -10   3 105.703 74.7986   1
  -2  10  -3 83.5540 73.2401   1
   2  10   4 2309.55 263.838   1
  -2 -10  -4 2148.25 242.405   1
  -2 -10  -5 2007.70 246.244   1
   2  10   6 3666.62 347.454   1
  -2 -10  -6 3392.71 340.612   1
   2  10   8 11563.6 820.492   1
   2  10   9 3300.85 357.016   1
  -2 -10  -9 2530.87 326.332   1
   2  10  10 1928.91 341.482   1
  -2 -10 -10 2197.79 311.928   1
   2  10  11 1357.64 303.163   1
  -2 -10 -11 1171.11 291.909   1
   2  10  12 4170.37 427.819   1
  -2 -10 -12 4200.16 398.058   1
   2  10  13-66.0612 250.316   1
  -2  10 -13 218.383 80.5721   1
   2 -10  13 116.794 76.8633   1
  -2  10 -14 1406.11 156.869   1
   2 -10  14 1703.12 162.971   1
  -2  10 -15 142.204 130.111   1
   2 -10  15 158.816 139.822   1
   2  10  16 416.504 340.761   1
  -2 -10 -16 1008.99 308.340   1
   2  10  18 953.840 354.969   1
  -2 -10 -18 927.397 337.163   1
   2  10  19 495.347 376.430   1
  -2 -10 -19 332.718 342.633   1
   2  10  20 1559.28 385.836   1
  -2 -10 -20 2231.32 371.736   1
   2  10  21 106.291 311.749   1
  -2 -10 -21 632.623 306.406   1
   2  10  22-35.2267 364.717   1
  -2 -10 -22 330.371 351.853   1
   2  10  23 139.689 359.957   1
  -2 -10 -23 229.259 340.712   1
   2  10  24 654.613 335.972   1
  -2 -10 -24 518.414 302.859   1
   2  10  25 541.372 386.324   1
  -2 -10 -25 700.395 373.189   1
   2 -11 -25 351.682 313.222   1
  -2  11  25 237.411 342.816   1
   2 -11 -23 730.540 354.964   1
  -2  11  23-211.902 366.490   1
   2 -11 -21 373.758 360.037   1
  -2  11  21 469.971 392.342   1
   2 -11 -20 580.831 336.868   1
  -2  11  20 655.447 370.662   1
   2 -11 -19 479.147 285.168   1
  -2  11  19 402.168 302.294   1
   2 -11 -18 1362.55 377.605   1
  -2  11  18 908.293 384.294   1
   2 -11 -17 33.9002 305.557   1
  -2  11  17 36.1549 331.739   1
   2 -11 -16-133.949 311.515   1
  -2  11  16 428.207 335.684   1
   2 -11 -15 297.861 296.487   1
  -2  11  15 317.379 316.483   1
   2 -11 -14 2799.74 393.861   1
  -2  11  14 2659.56 412.159   1
   2 -11 -13 1021.91 290.380   1
  -2  11  13 880.969 311.038   1
  -2  11  11 419.142 258.977   1
   2 -11 -10 5802.71 473.018   1
  -2  11  10 5124.52 475.079   1
   2 -11  -9 2644.07 332.820   1
   2 -11  -8 5794.76 459.010   1
  -2  11   8 4801.62 469.602   1
  -2  11   7-55.5689 245.841   1
   2 -11  -7 52.1917 213.846   1
   2 -11  -5 1810.47 255.243   1
  -2  11   5 2077.54 267.819   1
   2  11  -4 5946.69 371.714   1
  -2  11   4 5806.25 458.532   1
  -2 -11   4 5362.79 367.470   1
   2 -11  -4 5620.55 444.142   1
   2  11  -3 6580.05 432.153   1
  -2  11   3 5956.29 484.138   1
  -2 -11   3 6533.17 427.937   1
   2 -11  -3 6129.40 477.552   1
   2  11  -2 22774.7 1407.71   1
  -2  11   2 21080.4 1429.38   1
   2 -11  -2 21445.9 1428.21   1
  -2 -11   2 22879.9 1406.30   1
   2 -11  -1 49.0640 132.141   1
  -2  11   1 121.691 146.656   1
   2  11   0-229.294 151.378   1
  -2  11   0-106.111 138.023   1
  -2 -11   0-272.998 139.721   1
   2  11   1 183.709 168.486   1
  -2 -11  -1-17.0212 140.131   1
   2 -11   1 205.216 120.028   1
  -2  11  -1 204.775 125.301   1
  -2  11  -2 20291.4 1252.53   1
   2 -11   2 18645.4 1249.83   1
  -2 -11  -2 20381.1 1282.47   1
   2  11   2 21146.2 1289.93   1
  -2 -11  -3 6306.90 451.087   1
  -2  11  -3 5561.64 382.430   1
   2  11   3 5897.27 455.370   1
   2 -11   3 5903.88 382.407   1
  -2 -11  -4 5351.52 433.100   1
   2  11   4 5688.27 443.512   1
   2  11   5 737.836 239.996   1
  -2 -11  -5 1179.91 235.797   1
   2  11   7-56.4982 253.915   1
  -2 -11  -7-335.969 233.761   1
  -2 -11  -8 5399.28 463.106   1
   2  11   9 1958.75 324.972   1
  -2 -11  -9 2464.33 316.145   1
   2  11  10 6507.10 556.050   1
  -2 -11 -10 6641.62 538.128   1
   2  11  11 161.046 289.306   1
   2  11  13 905.692 336.751   1
  -2 -11 -13 821.788 322.913   1
   2  11  14 2425.01 406.085   1
  -2 -11 -14 2500.92 362.724   1
   2  11  15 485.564 328.393   1
  -2 -11 -15 357.604 298.813   1
   2  11  16 280.611 302.013   1
  -2 -11 -16 98.5808 279.817   1
   2  11  17 106.033 292.828   1
  -2 -11 -17 364.313 268.488   1
   2  11  18 1099.74 347.419   1
  -2 -11 -18 865.298 326.034   1
   2  11  19 1134.85 388.028   1
  -2 -11 -19 699.921 348.334   1
   2  11  20 817.076 376.969   1
  -2 -11 -20 767.450 346.139   1
   2  11  21 601.187 334.009   1
  -2 -11 -21 198.890 283.637   1
   2  11  23-484.975 383.104   1
  -2 -11 -23 64.9360 361.492   1
   2  11  25 534.247 327.528   1
  -2 -11 -25 31.4502 301.642   1
   2 -12 -24 161.193 349.489   1
  -2  12  24 376.492 382.704   1
   2 -12 -23 427.422 336.753   1
  -2  12  23 244.677 346.566   1
   2 -12 -22 133.595 269.656   1
  -2  12  22-142.164 291.246   1
   2 -12 -21 811.753 345.409   1
  -2  12  21 900.207 380.292   1
   2 -12 -20 886.693 374.202   1
  -2  12  20 581.895 394.868   1
   2 -12 -18 583.146 316.018   1
  -2  12  18 329.969 330.343   1
   2 -12 -17 616.277 342.618   1
  -2  12  17 182.940 372.543   1
  -2  12  16 615.502 310.234   1
   2 -12 -16 576.810 290.365   1
  -2  12  15 322.979 353.931   1
  -2  12  14 423.147 348.349   1
   2 -12 -14 1985.65 348.643   1
  -2  12  13 34.6952 287.296   1
   2 -12 -13 325.598 288.313   1
   2 -12 -12 7819.73 619.049   1
  -2  12  10 1551.10 298.181   1
   2 -12 -10 1394.69 279.907   1
  -2  12   9 6570.45 550.984   1
   2 -12  -9 6546.84 541.333   1
  -2  12   8 6360.97 510.000   1
   2 -12  -8 5908.48 501.220   1
   2 -12  -7 655.483 259.306   1
  -2  12   7 379.242 255.770   1
   2 -12  -6 2836.99 320.349   1
  -2  12   6 2828.78 329.555   1
   2 -12  -5 3421.95 337.463   1
  -2  12   5 3246.92 350.132   1
   2 -12  -4 738.615 219.604   1
  -2 -12   4 878.582 95.3273   1
   2  12  -4 1105.56 105.066   1
  -2  12   4 1054.01 240.970   1
   2 -12  -3 898.721 207.100   1
  -2 -12   3 683.481 120.409   1
   2  12  -3 825.954 123.317   1
  -2  12   3 975.805 226.899   1
   2 -12  -2 1725.46 225.915   1
  -2 -12   2 1749.55 171.728   1
   2  12  -2 1351.73 181.280   1
  -2  12   2 1838.22 217.841   1
  -2  12   1 221.343 171.014   1
   2 -12  -1 17.4363 155.073   1
   2  12   0 20426.8 1306.24   1
  -2 -12   0 19797.1 1296.95   1
  -2  12   0 20422.2 1299.29   1
   2 -12   0 20359.5 1298.12   1
   2 -12   1 25.7749 126.503   1
  -2 -12  -1-124.362 158.531   1
   2  12   1 39.3005 169.097   1
  -2  12  -1-109.335 125.916   1
  -2 -12  -2 1163.89 206.003   1
   2  12   2 1725.55 233.387   1
  -2  12  -2 1143.37 147.901   1
   2 -12   2 1429.00 147.838   1
  -2 -12  -3 802.868 194.305   1
   2  12   3 467.286 205.257   1
  -2  12  -3 650.021 101.367   1
   2 -12   3 859.350 99.3170   1
  -2 -12  -4 1267.81 226.579   1
   2  12   4 781.214 242.205   1
  -2 -12  -5 3294.35 332.134   1
   2  12   5 3239.75 345.367   1
  -2 -12  -6 2323.26 292.550   1
   2  12   6 2289.52 319.725   1
  -2 -12  -7 430.052 234.605   1
   2  12   7 174.111 255.874   1
   2  12   8 6044.45 486.181   1
  -2 -12  -8 4982.55 461.784   1
  -2 -12  -9 7471.68 562.628   1
   2  12   9 6601.77 571.607   1
   2  12  10 2176.55 311.966   1
  -2 -12 -10 1650.71 298.329   1
  -2 -12 -12 6958.94 558.870   1
   2  12  13 68.2757 263.599   1
  -2 -12 -13-128.118 247.321   1
   2  12  14 1560.84 324.073   1
   2  12  15 737.274 279.493   1
  -2 -12 -15 493.087 259.990   1
   2  12  16 389.276 323.252   1
  -2 -12 -16 464.006 290.141   1
   2  12  17 213.268 343.988   1
  -2 -12 -17 399.934 302.223   1
   2  12  18 248.973 369.666   1
  -2 -12 -18 601.102 329.943   1
   2  12  20 532.768 378.179   1
  -2 -12 -20 931.710 353.640   1
   2  12  21 564.387 367.016   1
  -2 -12 -21 263.598 318.200   1
   2  12  22 174.292 303.820   1
  -2 -12 -22 424.514 288.350   1
   2  12  23 274.700 384.879   1
  -2 -12 -23 709.639 353.611   1
   2  12  24 370.414 386.599   1
  -2 -12 -24 31.7008 362.153   1
   2 -13 -23 1072.56 383.803   1
  -2  13  23 448.812 405.878   1
   2 -13 -22 827.924 364.579   1
  -2  13  22 915.837 408.739   1
   2 -13 -21 100.817 283.405   1
  -2  13  21 107.336 307.229   1
   2 -13 -20 407.944 354.277   1
  -2  13  20 615.792 398.376   1
  -2  13  19 146.021 383.657   1
   2 -13 -17 653.810 355.088   1
  -2  13  17 1325.26 398.607   1
   2 -13 -16 1029.66 317.016   1
  -2  13  14 647.357 363.673   1
   2 -13 -14-269.395 324.327   1
  -2  13  13 461.434 327.797   1
   2 -13 -13-33.2370 298.002   1
  -2  13  12 139.591 282.698   1
   2 -13 -12 228.849 272.682   1
  -2  13  11 615.299 302.184   1
   2 -13 -11 1121.11 296.528   1
  -2  13  10 7172.26 571.607   1
   2 -13 -10 6063.48 555.193   1
  -2  13   9-32.5665 285.968   1
   2 -13  -9 395.946 261.737   1
  -2  13   8 314.851 267.599   1
   2 -13  -8 117.791 252.022   1
  -2  13   7-211.534 253.604   1
   2 -13  -7 170.055 232.258   1
  -2  13   6 173.095 234.749   1
   2 -13  -6 596.339 233.440   1
  -2  13   4 4386.93 348.573   1
   2  13  -4 2937.62 220.979   1
   2 -13  -4 4762.75 340.479   1
  -2 -13   4 3343.54 218.752   1
   2 -13  -3 313.915 204.037   1
  -2 -13   3 153.473 103.316   1
  -2  13   3-47.7110 216.608   1
   2  13  -3 242.061 111.411   1
  -2 -13   2 3958.49 288.458   1
   2  13  -2 3639.34 293.412   1
  -2  13   2 3267.51 334.852   1
   2 -13  -2 3823.23 327.454   1
   2 -13  -1 1124.21 193.226   1
  -2 -13   1 1082.00 174.775   1
   2  13  -1 1576.50 190.406   1
  -2  13   1 1428.05 213.380   1
   2 -13   0 162.613 156.588   1
  -2 -13   0 51.2676 148.355   1
  -2  13   0-17.1940 158.087   1
   2  13   0-36.4738 162.057   1
  -2 -13  -1 1660.35 213.457   1
   2  13   1 1283.11 212.875   1
  -2 -13  -2 3782.78 314.212   1
  -2  13  -2 3008.38 245.659   1
   2  13   2 3672.05 321.285   1
   2 -13   2 2843.00 239.817   1
  -2 -13  -3 270.618 201.478   1
  -2  13  -3 216.173 85.0762   1
   2  13   3 72.5010 216.315   1
   2 -13   3 125.734 81.0648   1
   2  13   4 4334.95 392.445   1
  -2 -13  -4 4092.31 379.087   1
   2  13   6-57.3506 251.057   1
  -2 -13  -6 80.3039 228.270   1
   2  13   7-29.8135 241.943   1
  -2 -13  -7 139.666 232.256   1
   2  13   8 308.194 277.796   1
  -2 -13  -8-174.039 251.791   1
   2  13   9 254.650 274.204   1
  -2 -13  -9 179.804 264.935   1
  -2 -13 -10 5655.99 486.369   1
   2  13  10 5522.56 506.021   1
   2  13  11 904.419 306.932   1
  -2 -13 -11 785.337 284.453   1
   2  13  12-34.1847 322.864   1
  -2 -13 -12 352.001 289.791   1
   2  13  13-729.296 351.516   1
  -2 -13 -13-682.531 311.511   1
   2  13  14 457.391 336.981   1
  -2 -13 -14-263.301 308.977   1
  -2 -13 -16 1737.01 374.336   1
   2  13  17-678.173 371.668   1
  -2 -13 -17 603.147 345.205   1
   2  13  19 749.680 397.477   1
  -2 -13 -19 1035.88 360.089   1
   2  13  20 319.255 371.999   1
  -2 -13 -20 529.704 340.530   1
   2  13  21 386.011 357.839   1
  -2 -13 -21 394.131 323.217   1
   2  13  22 311.411 299.581   1
  -2 -13 -22 746.978 283.264   1
   2  13  23 407.586 371.883   1
  -2 -13 -23 223.343 321.564   1
   2 -14 -23 384.959 363.315   1
  -2  14  23 579.786 399.205   1
   2 -14 -22 884.868 382.784   1
   2 -14 -21-100.089 321.851   1
   2 -14 -19-273.461 349.463   1
  -2  14  19 509.901 401.003   1
   2 -14 -18 275.512 287.226   1
  -2  14  18 954.623 332.888   1
   2 -14 -17-34.5677 342.891   1
  -2  14  17 479.834 395.967   1
   2 -14 -16 553.177 293.767   1
  -2  14  16 184.584 316.389   1
   2 -14 -15 68.9362 305.871   1
  -2  14  15 367.934 353.849   1
   2 -14 -13-135.520 304.143   1
  -2  14  13 72.5125 337.171   1
   2 -14 -12 1002.81 334.436   1
  -2  14  12 1215.70 367.217   1
   2 -14 -11 427.298 311.561   1
  -2  14  11-140.604 337.394   1
   2 -14 -10 289.582 283.448   1
  -2  14  10 789.611 324.984   1
   2 -14  -9-125.464 266.393   1
  -2  14   9 836.628 300.443   1
   2 -14  -8 182.567 251.569   1
  -2  14   8 291.650 269.788   1
   2 -14  -7 1496.69 273.523   1
  -2  14   7 1155.74 292.316   1
   2 -14  -6 3632.11 359.918   1
  -2  14   6 2814.93 359.971   1
   2 -14  -5 241.415 218.481   1
  -2  14   5 113.916 226.715   1
   2 -14  -3 280.577 218.126   1
  -2 -14   3 251.350 109.911   1
   2  14  -3 143.955 109.175   1
  -2  14   3-49.8770 220.937   1
   2  14  -2 6525.66 459.500   1
  -2 -14   2 6242.59 454.115   1
  -2  14   2 6817.12 508.580   1
   2 -14  -2 6949.32 500.057   1
   2 -14  -1 679.749 181.946   1
  -2 -14   1 992.753 169.141   1
   2  14  -1 629.727 176.902   1
  -2  14   1 515.683 187.827   1
   2 -14   0 359.434 157.686   1
  -2 -14   0 644.804 180.750   1
  -2  14   0 981.260 192.198   1
   2  14   0 479.121 182.640   1
  -2 -14  -1 1261.44 202.864   1
   2  14   1 706.170 204.881   1
  -2  14  -2 6183.87 436.559   1
  -2 -14  -2 7163.82 488.306   1
   2  14   2 6476.48 494.999   1
   2 -14   2 6082.95 432.061   1
  -2 -14  -3 283.671 200.438   1
  -2  14  -3 103.842 74.2706   1
   2  14   3-75.3960 215.962   1
   2 -14   3 202.083 70.5866   1
   2  14   5 507.580 236.871   1
  -2 -14  -5 132.627 222.391   1
   2  14   6 3099.91 374.197   1
  -2 -14  -6 3721.24 355.020   1
   2  14   7 1320.18 296.713   1
  -2 -14  -7 1472.80 289.254   1
   2  14   8 317.959 256.842   1
  -2 -14  -8 327.859 248.592   1
   2  14   9 392.914 297.930   1
  -2 -14  -9 153.458 268.048   1
   2  14  10 537.109 304.072   1
  -2 -14 -10 251.236 265.799   1
   2  14  11-34.2504 319.175   1
  -2 -14 -11-160.230 285.982   1
   2  14  12 1637.17 365.119   1
  -2 -14 -12 1042.65 324.477   1
   2  14  13 599.718 344.556   1
  -2 -14 -13-198.039 292.198   1
   2  14  15 357.549 309.393   1
  -2 -14 -15 469.711 285.978   1
   2  14  16 395.023 341.004   1
  -2 -14 -16 774.176 301.984   1
   2  14  17 215.954 344.564   1
  -2 -14 -17 641.078 314.971   1
   2  14  18-251.263 347.314   1
  -2 -14 -18 805.958 331.190   1
   2  14  19 356.910 362.806   1
  -2 -14 -19 432.961 318.768   1
  -2 -14 -21 98.1201 275.183   1
   2  14  22 616.578 326.053   1
  -2 -14 -22 739.694 310.856   1
   2  14  23-268.313 358.987   1
   2 -15 -22 161.882 363.866   1
  -2  15  22 310.024 422.166   1
   2 -15 -20 134.506 321.580   1
  -2  15  20 143.255 359.832   1
   2 -15 -18 34.4159 292.794   1
  -2  15  18 623.769 330.607   1
   2 -15 -17-69.2899 346.415   1
  -2  15  17 406.285 384.125   1
   2 -15 -16 1703.71 381.756   1
  -2  15  16 1965.31 411.064   1
   2 -15 -15 834.303 309.062   1
  -2  15  15 482.006 328.602   1
   2 -15 -14 207.895 310.052   1
  -2  15  14 221.690 345.149   1
   2 -15 -13 481.700 309.749   1
  -2  15  13 513.630 358.886   1
   2 -15 -12 510.578 303.958   1
  -2  15  12 471.902 327.931   1
   2 -15 -11 604.328 286.675   1
  -2  15  11 572.510 306.607   1
   2 -15 -10 2109.86 360.337   1
  -2  15  10 2072.83 374.102   1
   2 -15  -8 2007.02 346.786   1
  -2  15   8 2639.21 379.006   1
   2 -15  -7 212.554 268.104   1
  -2  15   7 355.353 283.360   1
   2 -15  -6 145.917 257.704   1
  -2  15   6-279.037 262.625   1
   2 -15  -5 111.348 225.387   1
  -2  15   5-325.374 252.875   1
  -2 -15   3 259.723 105.984   1
   2 -15  -3 341.810 234.390   1
   2  15  -3 135.705 107.606   1
   2 -15  -2 1667.39 224.604   1
  -2 -15   2 1253.91 173.104   1
   2  15  -2 1027.00 171.075   1
  -2  15   2 934.124 241.169   1
   2 -15  -1 306.780 189.409   1
  -2 -15   1 178.449 156.009   1
   2  15  -1 17.3705 163.408   1
  -2  15   1 238.402 202.589   1
   2 -15   0 89.4213 170.726   1
  -2 -15   0 18.8532 171.012   1
   2  15   0-20.1307 183.680   1
  -2  15   0 190.627 170.833   1
  -2 -15  -1 399.312 188.463   1
   2  15   1 156.929 199.367   1
  -2  15  -1 76.8903 157.915   1
   2 -15   1 29.0775 135.462   1
  -2 -15  -2 1169.92 222.270   1
   2  15   2 1447.48 249.658   1
  -2  15  -2 1074.75 159.737   1
   2 -15   2 1436.41 156.465   1
  -2 -15  -3 369.633 209.291   1
   2  15   3 131.727 209.508   1
  -2 -15  -4 3792.08 375.373   1
   2  15   4 4027.24 396.802   1
  -2 -15  -5 54.9944 238.676   1
   2  15   5-88.2136 246.769   1
  -2 -15  -6 86.0595 232.994   1
   2  15   6-460.293 268.854   1
  -2 -15  -7 148.719 267.482   1
   2  15   7 381.699 283.655   1
  -2 -15  -8 1809.05 315.571   1
   2  15   8 2132.03 338.636   1
  -2 -15 -10 1542.60 308.178   1
   2  15  10 1477.93 336.427   1
  -2 -15 -11 130.846 291.941   1
   2  15  11 104.806 330.450   1
  -2 -15 -12 497.364 299.543   1
   2  15  12 141.655 316.607   1
  -2 -15 -14-33.7392 323.698   1
   2  15  14 35.9998 353.886   1
  -2 -15 -15 780.513 337.988   1
   2  15  15 36.1236 369.620   1
  -2 -15 -16 1900.81 375.771   1
   2  15  16 1412.50 398.579   1
  -2 -15 -17 608.201 341.254   1
   2  15  17 542.014 376.804   1
  -2 -15 -18 33.5218 308.187   1
   2  15  18 71.9157 345.000   1
  -2 -15 -20 527.422 325.905   1
   2  15  20 773.233 373.026   1
  -2 -15 -22 63.6374 331.969   1
   2  15  22 270.907 386.296   1
  -2  16  21-556.088 385.190   1
   2 -16 -20 300.177 341.684   1
  -2  16  20 70.9866 378.052   1
   2 -16 -19 305.150 351.761   1
  -2  16  19 505.120 422.895   1
   2 -16 -18-240.502 339.459   1
  -2  16  18 219.673 384.680   1
   2 -16 -17 277.506 309.736   1
  -2  16  17 110.875 364.753   1
   2 -16 -16-104.734 339.975   1
  -2  16  16 632.392 395.712   1
   2 -16 -15 630.190 355.611   1
  -2  16  15 261.393 365.032   1
   2 -16 -14 1504.65 347.356   1
  -2  16  14 1679.42 394.980   1
   2 -16 -13 627.449 316.853   1
  -2  16  13 74.3374 321.978   1
   2 -16 -12 34.6035 308.810   1
  -2  16  12 700.998 351.439   1
   2 -16 -11 889.981 328.308   1
  -2  16  11-328.393 333.961   1
   2 -16 -10 337.203 283.138   1
  -2  16  10 359.113 300.732   1
   2 -16  -9 363.892 294.270   1
  -2  16   9 70.4336 325.314   1
   2 -16  -7 564.009 278.967   1
  -2  16   7 433.133 296.421   1
   2 -16  -6 3372.24 373.189   1
  -2  16   6 2728.32 379.424   1
   2 -16  -5 143.657 243.038   1
  -2  16   5 214.952 257.331   1
   2 -16  -4 162.930 224.965   1
  -2  16   4 203.182 234.030   1
   2  16  -3 134.358 90.5170   1
   2 -16  -2 518.777 231.876   1
  -2 -16   2 1021.57 166.561   1
   2  16  -2 758.773 165.622   1
  -2  16   2 701.340 226.979   1
   2 -16  -1 1751.54 240.631   1
  -2 -16   1 1671.94 209.429   1
   2  16  -1 1292.44 211.231   1
  -2  16   1 1336.19 247.966   1
   2 -16   0 592.613 175.331   1
  -2 -16   0 394.630 189.511   1
   2  16   0 505.594 210.801   1
  -2  16   0 512.109 190.855   1
   2  16   1 1558.69 261.927   1
  -2  16  -1 1390.90 200.915   1
   2 -16   1 1579.44 196.215   1
  -2 -16  -1 2025.02 251.199   1
   2  16   2 642.904 244.250   1
  -2  16  -2 705.129 140.188   1
  -2 -16  -2 771.105 223.048   1
   2 -16   2 666.313 131.945   1
   2  16   4 116.332 258.799   1
  -2 -16  -4 327.258 229.843   1
   2  16   5 335.461 277.401   1
  -2 -16  -5 114.353 243.059   1
   2  16   6 3520.29 394.314   1
  -2 -16  -6 3002.84 360.805   1
   2  16   7 754.092 291.606   1
  -2 -16  -7 30.7260 263.605   1
   2  16   9 448.016 305.334   1
  -2 -16  -9 581.297 281.526   1
   2  16  10 701.999 322.244   1
  -2 -16 -10 493.349 299.278   1
  -2 -16 -11 534.037 295.926   1
   2  16  12 432.222 326.987   1
  -2 -16 -12 101.187 300.728   1
   2  16  13 545.414 316.049   1
  -2 -16 -13 34.0575 298.003   1
   2  16  14 1605.58 398.476   1
  -2 -16 -14 1366.82 370.918   1
   2  16  15 109.606 339.899   1
  -2 -16 -15 204.863 309.759   1
   2  16  16 145.910 329.315   1
  -2 -16 -16 441.877 291.768   1
   2  16  17 761.412 372.459   1
  -2 -16 -17 33.8839 318.842   1
   2  16  18 395.210 393.624   1
  -2 -16 -18 67.3411 349.270   1
   2  16  19 780.099 404.892   1
  -2 -16 -19 199.496 357.190   1
   2  16  20 732.655 410.135   1
  -2 -16 -20-65.4075 349.674   1
   2  16  21 410.423 403.699   1
  -2 -16 -21 545.911 361.384   1
  -2  17  20 281.125 417.114   1
   2 -17 -20-32.9909 355.328   1
  -2  17  19-286.658 334.777   1
   2 -17 -19-504.607 300.552   1
  -2  17  18 109.221 408.577   1
   2 -17 -18 341.942 356.350   1
  -2  17  17 221.507 366.517   1
   2 -17 -17 416.129 340.894   1
  -2  17  16 298.105 340.575   1
   2 -17 -16-175.016 293.761   1
  -2  17  14-300.784 372.730   1
   2 -17 -14 353.210 338.287   1
  -2  17  13 225.451 362.526   1
   2 -17 -13 70.6023 326.526   1
  -2  17  12 1010.29 353.548   1
   2 -17 -12 1124.97 322.438   1
  -2  17  11 37.1165 309.592   1
   2 -17 -11 383.702 293.716   1
  -2  17  10-256.489 326.497   1
   2 -17 -10-172.179 308.140   1
  -2  17   9 72.1202 308.908   1
   2 -17  -9-169.458 290.981   1
  -2  17   8 1234.44 336.495   1
   2 -17  -8 662.686 296.788   1
  -2  17   7 137.405 286.531   1
   2 -17  -7 257.571 256.301   1
  -2  17   6 463.475 280.307   1
   2 -17  -6 123.881 255.630   1
  -2  17   5 380.881 268.093   1
   2 -17  -5 593.742 261.130   1
  -2  17   4 480.646 269.250   1
   2 -17  -4 1727.01 289.029   1
  -2  17   2 522.609 251.751   1
   2 -17  -2 1133.41 238.448   1
   2  17  -1 204.196 187.423   1
  -2  17   1-94.4195 214.515   1
   2  17   0 329.503 208.835   1
  -2  17   0 79.9154 188.619   1
   2  17   1 24.6284 217.587   1
  -2 -17  -1 208.059 211.829   1
   2  17   2 511.912 250.243   1
  -2 -17  -2 833.087 248.741   1
   2  17   3-144.284 230.838   1
  -2 -17  -3 458.455 235.804   1
   2  17   4 1006.29 279.480   1
  -2 -17  -4 1136.69 259.018   1
   2  17   5 509.454 279.724   1
  -2 -17  -5 446.402 279.350   1
   2  17   6 494.735 287.722   1
  -2 -17  -6-92.5804 253.724   1
   2  17   7-135.934 293.810   1
   2  17   8 800.899 321.944   1
  -2 -17  -8 1206.19 296.981   1
   2  17   9 177.519 305.492   1
  -2 -17  -9 963.874 313.989   1
   2  17  10 108.098 345.058   1
  -2 -17 -10 775.099 308.143   1
   2  17  11 473.966 329.154   1
  -2 -17 -11 442.938 279.946   1
   2  17  12 477.602 340.752   1
  -2 -17 -12 617.772 317.344   1
   2  17  13 221.538 348.976   1
  -2 -17 -13 343.922 323.926   1
   2  17  14-110.802 361.315   1
  -2 -17 -14 344.008 315.132   1
   2  17  15 441.946 337.161   1
  -2 -17 -15 206.415 298.598   1
   2  17  16 1025.57 402.604   1
  -2 -17 -16 651.900 354.373   1
   2  17  17 761.739 395.131   1
  -2 -17 -17-339.774 344.748   1
   2  17  18 107.435 363.147   1
  -2 -17 -18 503.454 327.152   1
   2  17  19 458.108 349.151   1
  -2 -17 -19 396.850 310.390   1
   2  17  20 587.697 364.233   1
  -2 -17 -20 65.0322 294.837   1
  -2  18  19-70.9706 393.889   1
   2 -18 -19-166.479 344.682   1
  -2  18  18 325.599 365.936   1
   2 -18 -18 441.246 321.868   1
  -2  18  17 477.979 416.431   1
   2 -18 -17 793.408 364.637   1
  -2  18  16-37.3030 385.291   1
   2 -18 -16 875.147 356.661   1
  -2  18  15-301.179 368.992   1
   2 -18 -15-70.6921 336.266   1
  -2  18  13 265.893 378.925   1
   2 -18 -13 356.589 329.024   1
  -2  18  12 909.119 389.001   1
   2 -18 -12 355.546 328.335   1
  -2  18  11 603.316 355.116   1
   2 -18 -11 35.4023 315.115   1
  -2  18  10 635.765 353.154   1
   2 -18 -10-245.127 311.304   1
  -2  18   9 295.304 319.735   1
   2 -18  -9-380.471 292.320   1
  -2  18   8 760.490 349.940   1
   2 -18  -8 608.892 304.677   1
  -2  18   6 1297.11 344.945   1
  -2  18   5 196.491 287.584   1
  -2  18   4 312.745 289.819   1
   2  18   4-63.4986 277.996   1
   2  18   5-165.668 294.571   1
   2  18   6 1677.79 342.731   1
   2  18   7-140.727 315.318   1
  -2 -18  -7-164.248 289.594   1
   2  18   8 1041.82 335.070   1
  -2 -18  -8 805.261 312.418   1
   2  18   9 766.554 340.587   1
  -2 -18  -9 852.268 305.785   1
   2  18  10 147.735 318.554   1
  -2 -18 -10 68.9837 305.260   1
   2  18  11 37.2040 326.551   1
  -2 -18 -11 243.196 293.061   1
   2  18  12 410.805 365.433   1
  -2 -18 -12 627.716 340.265   1
   2  18  13 149.553 363.837   1
  -2 -18 -13 70.0072 311.723   1
   2  18  15 333.305 355.987   1
  -2 -18 -15-104.088 315.286   1
   2  18  16 366.894 389.805   1
  -2 -18 -16 171.784 344.355   1
   2  18  17 325.968 345.830   1
  -2 -18 -17 67.9510 305.839   1
   2  18  18 356.563 380.009   1
  -2 -18 -18 502.784 316.959   1
   2  18  19 315.217 417.243   1
  -2 -18 -19 32.9657 342.891   1
  -3   0  26 367.528 361.043   1
   3   0 -26 490.742 359.867   1
  -3   0  24 1432.33 369.358   1
   3   0 -24 138.858 343.752   1
  -3   0  23 401.150 333.556   1
   3   0 -23 34.4572 326.704   1
  -3   0  22 2092.34 362.538   1
   3   0 -22 1259.86 336.019   1
  -3   0  21 142.052 301.566   1
   3   0 -21 100.863 278.285   1
  -3   0  20 973.778 330.283   1
   3   0 -20 98.9841 298.939   1
  -3   0  19 203.352 320.189   1
   3   0 -19 225.190 302.272   1
  -3   0  18 956.339 275.760   1
   3   0 -18 719.887 273.612   1
  -3   0  17-191.334 285.146   1
   3   0 -17 363.235 279.401   1
  -3   0  16 1997.69 315.458   1
   3   0 -16 1750.66 293.212   1
  -3   0  15 441.845 240.063   1
   3   0 -15 83.9022 203.637   1
   3   0 -14 2188.27 282.462   1
  -3   0  12 100.775 202.120   1
   3   0 -12 215.299 187.498   1
  -3   0  11-70.8913 183.542   1
   3   0 -11-112.210 189.292   1
   3   0 -10 10057.5 716.454   1
  -3   0  10 10813.6 726.471   1
  -3   0   9-265.351 172.978   1
   3   0  -9 77.3648 160.899   1
   3   0  -8 18531.2 1206.86   1
  -3   0   8 18828.7 1211.93   1
  -3   0   7 443.280 174.311   1
   3   0  -7 177.637 135.983   1
  -3   0   6 15.4385 144.935   1
   3   0  -6 44.0006 134.586   1
   3   0  -4 70288.2 4386.65   1
  -3   0   4 70965.5 4389.60   1
  -3   0   3-44.6409 110.256   1
   3   0  -3-149.687 107.053   1
   3   0  -2 291960. 18452.3   1
  -3   0   2 305638. 18452.0   1
  -3   0   1 332.663 119.655   1
   3   0  -1-91.5875 118.606   1
  -3   0   0 73.8058 114.378   1
   3   0   0 9.04776 112.053   1
  -3   0  -1-293.408 145.139   1
   3   0   1 46.7298 133.502   1
  -3   0  -2 347547. 21557.7   1
   3   0   2 350960. 21557.8   1
  -3   0  -3-21.3350 130.704   1
   3   0   3-87.1317 136.042   1
  -3   0  -4 65460.7 4130.95   1
   3   0   4 67459.2 4132.20   1
  -3   0  -6 130.031 142.540   1
   3   0   6-15.3054 134.608   1
  -3   0  -7 96.7346 136.885   1
   3   0   7-170.681 149.131   1
   3   0   8 16784.6 1154.78   1
  -3   0  -8 18764.9 1153.99   1
  -3   0  -9 210.717 152.169   1
   3   0   9 61.3493 166.576   1
   3   0  10 11568.8 780.972   1
  -3   0 -10 11224.8 773.607   1
   3   0  11-23.5478 172.596   1
  -3   0 -11 44.9289 156.945   1
   3   0  12 300.626 195.024   1
  -3   0 -12-239.783 188.671   1
   3   0  14 2181.91 298.993   1
  -3   0 -14 1884.53 287.141   1
   3   0  15 235.212 254.504   1
   3   0  16 1942.28 305.336   1
  -3   0 -16 2071.85 286.617   1
   3   0  17 191.540 263.159   1
  -3   0 -17 705.435 252.281   1
   3   0  18 1726.29 322.019   1
  -3   0 -18 1194.23 284.398   1
   3   0  19 33.3022 306.750   1
  -3   0 -19 31.5794 285.211   1
   3   0  20 1195.54 324.295   1
  -3   0 -20 645.696 308.715   1
   3   0  21-209.592 307.164   1
  -3   0 -21 65.8728 293.883   1
   3   0  22 1349.45 354.647   1
  -3   0 -22 1676.88 331.393   1
   3   0  23 36.0171 309.539   1
  -3   0 -23 408.693 299.791   1
   3   0  24 730.661 317.286   1
  -3   0 -24 965.500 334.939   1
   3   0  25 331.483 347.588   1
  -3   0 -25 312.841 346.300   1
  -3   0 -26 1014.54 377.129   1
   3  -1 -27 172.587 374.988   1
  -3   1  26 952.465 375.704   1
   3  -1 -26 276.839 371.308   1
  -3   1  25-110.319 349.921   1
  -3  -1  25 332.668 329.386   1
   3   1 -25 282.188 335.674   1
   3  -1 -25 347.140 360.636   1
  -3  -1  24 1104.67 346.823   1
  -3   1  24 992.595 380.978   1
   3  -1 -24 624.166 365.854   1
   3   1 -24 1080.30 345.307   1
  -3   1  23-36.4999 349.689   1
  -3  -1  23 109.289 310.802   1
   3  -1 -23 518.988 348.223   1
   3   1 -23 34.4597 299.256   1
  -3  -1  22 107.818 318.316   1
   3   1 -22 339.633 305.834   1
  -3   1  21 106.949 310.577   1
  -3  -1  21 35.3091 320.621   1
   3  -1 -21 101.431 305.217   1
   3   1 -21 833.780 308.260   1
  -3  -1  20 7615.37 628.631   1
  -3   1  20 6941.20 626.549   1
   3   1 -20 8658.92 637.209   1
   3  -1 -20 7846.00 620.553   1
  -3   1  19 686.120 337.102   1
   3  -1 -19 1171.87 325.764   1
  -3  -1  18 4061.13 439.198   1
   3   1 -18 4247.12 431.680   1
  -3   1  17 2531.19 346.906   1
   3   1 -17 2320.75 320.588   1
  -3   1  16 5326.79 470.396   1
  -3  -1  16 5322.98 459.146   1
   3  -1 -16 4987.25 455.623   1
   3   1 -16 4569.79 442.229   1
  -3  -1  15 28.7326 251.734   1
  -3   1  15-361.607 276.649   1
   3   1 -15 709.394 252.459   1
   3  -1 -15 171.270 267.122   1
  -3  -1  14 23384.1 1557.92   1
  -3   1  14 22176.6 1556.32   1
   3  -1 -14 25990.1 1562.69   1
  -3   1  13-82.4928 251.065   1
  -3  -1  13 232.522 203.586   1
   3  -1 -13 234.279 219.242   1
   3   1 -13 245.383 194.409   1
   3   1 -12 16093.4 1067.90   1
  -3  -1  11-22.7263 171.125   1
  -3   1  11-49.0989 181.069   1
   3   1 -11-323.070 183.708   1
   3  -1 -11 186.140 184.083   1
  -3   1  10 322.137 210.636   1
  -3  -1  10 295.220 165.910   1
   3   1 -10-19.9289 153.491   1
   3  -1 -10 283.528 181.282   1
  -3  -1   9 154.931 164.360   1
  -3   1   9 192.559 183.976   1
   3  -1  -9 324.965 175.062   1
   3   1  -9 36.6643 156.676   1
  -3   1   8 22843.4 1454.64   1
  -3  -1   8 23300.3 1449.22   1
   3   1  -8 21468.1 1443.56   1
   3  -1  -8 22971.7 1453.46   1
  -3   1   7 1068.11 192.467   1
  -3  -1   7 1191.03 170.191   1
   3  -1  -7 820.428 168.396   1
   3   1  -7 933.225 156.162   1
  -3   1   6 13193.6 859.287   1
   3  -1  -6 12772.6 851.300   1
   3  -1  -5 998.512 168.244   1
   3   1  -5 1114.14 154.983   1
  -3   1   5 814.628 174.249   1
  -3  -1   5 1239.07 164.923   1
   3   1  -4 11133.3 694.697   1
  -3  -1   4 10020.2 694.557   1
   3   1  -3 6236.59 453.811   1
   3  -1  -3 7328.43 467.961   1
  -3   1   3 5752.11 467.439   1
  -3  -1   3 7285.61 456.730   1
   3  -1  -2 18497.2 1274.33   1
   3   1  -2 21235.4 1273.32   1
  -3   1   2 20860.1 1276.74   1
  -3  -1   2 20014.5 1275.89   1
   3  -1  -1 7453.00 532.398   1
   3   1  -1 7758.00 537.755   1
  -3   1   1 8135.58 532.760   1
  -3  -1   1 8755.64 532.642   1
  -3   1   0 11984.2 724.430   1
  -3  -1   0 11973.7 726.979   1
   3  -1   0 11114.9 724.310   1
   3   1   0 9769.48 722.986   1
   3  -1   1 8546.59 591.086   1
   3   1   1 9019.85 591.662   1
  -3  -1  -1 8831.31 591.415   1
  -3   1  -1 9605.87 592.698   1
   3  -1   2 16478.1 1169.02   1
  -3  -1  -2 20809.4 1177.95   1
   3   1   2 19307.0 1177.50   1
  -3   1  -2 18071.8 1170.96   1
  -3  -1  -3 7618.92 466.336   1
  -3   1  -3 6253.48 457.180   1
   3  -1   3 6246.05 455.127   1
   3   1   3 6806.94 463.947   1
  -3  -1  -4 10214.7 697.040   1
  -3   1  -4 10650.2 693.871   1
   3  -1   4 10851.2 695.194   1
   3   1   4 10638.7 700.927   1
  -3  -1  -5 1101.33 167.083   1
  -3   1  -5 1391.47 151.682   1
   3   1   5 1248.02 178.819   1
   3  -1   5 877.609 155.478   1
   3   1   6 13759.0 894.777   1
  -3  -1  -6 13432.8 890.490   1
   3  -1   7 1204.66 170.885   1
   3   1   7 1100.10 185.888   1
  -3  -1  -7 1056.44 167.381   1
  -3   1  -7 698.837 155.976   1
   3   1   8 23988.9 1586.16   1
   3  -1   8 23617.6 1579.50   1
  -3  -1  -8 26228.7 1586.09   1
  -3   1  -8 25382.8 1578.97   1
  -3  -1  -9 180.544 139.401   1
  -3   1  -9 91.1170 148.578   1
   3  -1   9 505.490 172.590   1
   3   1   9 473.152 161.012   1
  -3  -1 -10 737.094 183.862   1
  -3   1 -10 138.785 158.165   1
   3   1  10 576.092 201.390   1
   3  -1  10 148.078 194.381   1
  -3   1 -11 43.1713 163.903   1
  -3  -1 -11-233.195 193.415   1
   3  -1  11-180.865 178.363   1
  -3  -1 -12 14972.9 1022.67   1
  -3   1 -12 15393.1 1019.38   1
   3   1  12 15236.1 1027.98   1
   3   1  13 109.177 221.429   1
   3  -1  13 25.6708 201.472   1
  -3  -1 -13 231.286 230.706   1
  -3   1 -13 556.708 194.522   1
  -3   1 -14 23933.6 1516.19   1
  -3  -1 -14 22956.2 1519.00   1
   3  -1  14 23630.9 1522.93   1
   3   1  14 22314.0 1525.89   1
   3  -1  15-315.730 234.152   1
  -3  -1 -15 84.0963 252.236   1
  -3   1 -15 533.023 215.819   1
  -3   1 -16 5288.82 444.191   1
   3  -1  16 4409.38 453.577   1
   3   1  16 5341.52 466.931   1
  -3  -1 -16 5030.01 452.774   1
   3  -1  17 2241.15 325.724   1
  -3   1 -17 2353.13 306.381   1
  -3  -1 -17 1820.22 316.302   1
   3  -1  18 4095.72 424.142   1
  -3   1 -18 4143.43 417.717   1
   3   1  19 739.809 290.690   1
  -3  -1 -19 924.190 292.361   1
  -3   1 -20 7300.65 599.238   1
  -3  -1 -20 7533.86 601.834   1
   3   1  20 7841.20 612.845   1
   3  -1  20 6477.00 592.266   1
   3  -1  21-34.7501 283.412   1
   3   1  21-210.352 305.005   1
  -3   1 -21 262.419 266.873   1
  -3  -1 -21 231.298 295.447   1
   3  -1  22 177.063 295.432   1
  -3   1 -22 268.136 288.718   1
   3   1  23-35.9050 332.080   1
  -3  -1 -23 271.607 333.266   1
   3   1  24 1743.90 382.907   1
   3  -1  24 1028.65 356.045   1
  -3   1 -24 1314.61 360.095   1
  -3  -1 -24 1338.98 366.051   1
   3  -1  25 111.370 336.945   1
   3   1  25 219.321 323.770   1
  -3   1 -25 386.708 345.317   1
  -3  -1 -25 240.637 313.303   1
   3   1  26 767.918 328.519   1
  -3  -1 -26 484.312 347.357   1
  -3   2  27 574.993 380.918   1
   3  -2 -27 577.147 383.403   1
  -3   2  26-290.246 370.337   1
   3  -2 -26-856.312 377.832   1
  -3   2  25 439.358 372.009   1
   3  -2 -25-138.036 355.064   1
  -3  -2  24 220.958 350.086   1
  -3   2  24 1500.59 379.385   1
   3  -2 -24 1386.72 384.892   1
   3   2 -24 1403.28 368.593   1
  -3   2  23 547.461 353.783   1
   3  -2 -23 379.604 347.788   1
  -3   2  22 5432.27 505.053   1
  -3  -2  22 3930.12 455.629   1
   3  -2 -22 4940.57 490.307   1
   3   2 -22 3655.37 454.198   1
  -3   2  21 179.137 317.690   1
  -3  -2  21 69.9352 286.571   1
   3  -2 -21-101.897 303.060   1
   3   2 -21 99.2938 289.799   1
  -3   2  20 494.269 281.358   1
  -3  -2  20 68.0513 293.477   1
   3  -2 -20 435.017 273.688   1
  -3   2  19 589.071 337.903   1
  -3  -2  19 561.986 295.922   1
   3  -2 -19 590.386 320.054   1
   3   2 -19 594.151 270.869   1
  -3   2  18 8898.79 711.704   1
  -3  -2  18 9059.74 709.651   1
   3   2 -18 8590.67 700.223   1
   3  -2 -18 10698.2 723.552   1
  -3  -2  17 276.650 265.646   1
   3   2 -17 552.250 251.512   1
   3  -2 -17 1152.47 290.676   1
  -3   2  16 19331.0 1293.98   1
  -3  -2  16 18498.8 1283.09   1
   3  -2 -16 19729.3 1288.08   1
   3   2 -16 19267.3 1279.11   1
  -3   2  15 2525.44 340.003   1
  -3  -2  15 1931.48 287.639   1
   3  -2 -15 1776.11 318.940   1
   3   2 -15 1561.98 277.591   1
  -3   2  14 620.940 248.868   1
   3  -2 -14 391.542 226.732   1
  -3  -2  13 699.718 243.059   1
  -3   2  13 1045.95 248.800   1
   3  -2 -13 1443.41 232.165   1
   3   2 -13 897.986 218.142   1
  -3  -2  12 23957.5 1554.00   1
  -3   2  11 2137.69 275.566   1
  -3  -2  11 1735.96 232.370   1
   3   2 -11 1561.80 217.550   1
   3  -2 -11 1443.85 247.518   1
  -3  -2  10 49889.5 3119.78   1
  -3   2  10 47524.9 3132.03   1
   3  -2 -10 49425.9 3128.90   1
   3   2 -10 51363.8 3118.28   1
  -3   2   9 2280.45 255.763   1
  -3  -2   9 1468.30 199.242   1
   3  -2  -9 1143.60 222.400   1
   3   2  -9 1855.12 209.395   1
  -3  -2   8-16.7562 138.664   1
  -3   2   8 124.487 152.552   1
   3  -2  -8-19.6831 148.619   1
   3   2  -8-191.290 133.487   1
  -3   2   7 1011.86 192.185   1
  -3  -2   7 1278.39 156.763   1
   3  -2  -7 851.150 184.234   1
   3   2  -7 857.012 148.456   1
   3  -2  -6 18573.8 1283.92   1
  -3   2   6 21586.9 1291.55   1
  -3  -2   5 4965.69 339.188   1
   3   2  -5 4786.38 337.583   1
   3  -2  -5 4434.50 354.124   1
  -3   2   5 4182.22 355.373   1
   3   2  -4 3283.21 253.632   1
  -3  -2   4 3308.00 254.291   1
   3   2  -3 12624.0 827.118   1
  -3   2   3 14426.9 838.401   1
   3  -2  -3 14117.0 837.074   1
   3  -2  -2 2805.47 210.182   1
   3   2  -2 2732.73 216.040   1
  -3  -2   2 2627.81 218.786   1
  -3   2   2 2090.46 209.057   1
   3  -2  -1 3589.82 297.752   1
  -3   2   1 4134.93 303.775   1
   3   2  -1 4240.81 301.890   1
  -3  -2   1 4797.66 306.435   1
   3  -2   0 191.344 119.632   1
  -3   2   0-170.410 120.461   1
  -3  -2   0-214.503 114.530   1
   3   2   0 135.930 133.510   1
   3  -2   1 4181.89 316.049   1
  -3  -2  -1 4797.26 312.364   1
   3   2   1 4327.41 312.791   1
  -3   2  -1 4045.22 310.372   1
   3  -2   2 2333.23 218.522   1
   3   2   2 2796.38 247.322   1
  -3   2  -2 2988.54 225.784   1
  -3  -2  -2 3141.15 246.416   1
   3  -2   3 12915.6 828.060   1
   3   2   3 12202.4 836.456   1
  -3   2  -3 13030.7 829.198   1
  -3  -2  -3 13321.6 840.418   1
   3  -2   4 3767.26 270.337   1
  -3   2  -4 3265.97 261.265   1
   3  -2   5 4467.87 354.281   1
   3   2   5 5435.89 378.356   1
  -3  -2  -5 5289.35 375.062   1
  -3   2  -5 4903.35 353.277   1
   3  -2   6 19138.7 1251.35   1
   3   2   6 19683.0 1264.78   1
  -3   2  -6 19561.2 1246.47   1
  -3  -2  -6 20103.6 1262.15   1
   3  -2   7 1201.46 160.459   1
   3   2   7 988.269 183.480   1
  -3   2  -7 895.421 161.967   1
  -3  -2  -7 556.062 163.225   1
   3  -2   8 49.5846 149.214   1
   3   2   8 124.743 167.229   1
  -3   2  -8 234.561 136.291   1
  -3  -2  -8 117.081 156.985   1
   3   2   9 1828.30 230.318   1
   3  -2   9 1541.53 203.286   1
  -3   2  -9 1640.27 193.172   1
  -3  -2  -9 1737.49 210.688   1
   3   2  10 51742.3 3161.14   1
  -3   2 -10 48033.4 3143.03   1
  -3  -2 -10 51183.4 3156.67   1
  -3  -2 -11 1016.23 211.704   1
   3  -2  11 1406.70 204.705   1
   3   2  11 1140.16 208.832   1
   3  -2  12 24268.3 1570.59   1
   3  -2  13 1091.56 245.847   1
   3   2  13 758.075 235.755   1
  -3  -2 -13 1294.55 218.253   1
  -3   2 -13 1006.24 236.335   1
   3   2  14 176.596 281.002   1
  -3  -2 -14 110.004 246.518   1
   3  -2  15 2224.72 313.035   1
  -3  -2 -15 1792.94 311.029   1
  -3   2 -15 2141.94 292.713   1
  -3   2 -16 19881.4 1310.65   1
  -3  -2 -16 20145.9 1319.11   1
   3   2  16 17877.1 1324.80   1
   3  -2  16 21092.4 1325.41   1
   3  -2  17 212.661 267.765   1
   3   2  17 197.454 283.141   1
  -3  -2 -17 544.650 279.866   1
  -3   2 -17 257.396 246.237   1
  -3   2 -18 10317.7 724.728   1
   3  -2  18 9390.04 731.829   1
   3   2  18 9644.83 747.936   1
   3   2  19 746.415 321.767   1
   3  -2  19 325.503 282.463   1
  -3   2 -19 708.466 268.143   1
  -3  -2 -19 610.434 310.420   1
   3  -2  20 1311.69 316.048   1
   3   2  20 795.897 351.376   1
  -3   2 -20 1206.64 292.673   1
  -3  -2 -20 1404.16 343.835   1
   3  -2  21 552.770 298.804   1
   3   2  21 246.367 325.023   1
  -3   2 -21-163.316 277.535   1
  -3  -2 -21 198.947 312.058   1
   3  -2  22 4069.46 471.167   1
   3   2  22 4343.81 475.277   1
  -3   2 -22 4255.04 457.611   1
  -3  -2 -22 5133.17 475.005   1
   3  -2  23 471.311 323.300   1
   3   2  23 430.008 317.595   1
  -3  -2 -23 474.099 291.383   1
  -3   2 -23 411.046 292.743   1
   3   2  24 1012.37 351.457   1
   3  -2  24 738.397 329.468   1
  -3   2 -24 907.108 337.150   1
  -3  -2 -24 1229.52 349.386   1
   3   2  25 399.247 358.595   1
  -3  -2 -25 545.825 362.791   1
   3   2  26 72.3714 361.321   1
  -3  -2 -26 682.314 374.337   1
   3   2  27-35.9484 324.663   1
  -3  -2 -27 34.0020 314.999   1
  -3   3  28 489.867 330.977   1
   3  -3 -28 462.531 340.046   1
  -3   3  27 142.273 341.383   1
   3  -3 -27 570.414 342.122   1
  -3   3  25 181.758 355.893   1
   3  -3 -25 342.423 371.687   1
   3   3 -24 527.730 342.674   1
  -3  -3  23 1489.57 333.970   1
  -3   3  23 801.534 358.690   1
   3   3 -23 1312.62 340.844   1
   3  -3 -23 1069.63 348.408   1
  -3  -3  22 781.231 321.299   1
  -3   3  22 1124.78 316.107   1
   3   3 -22 846.495 315.121   1
   3  -3 -22 240.522 297.762   1
  -3  -3  21 34.5741 292.089   1
   3   3 -21 561.747 306.103   1
  -3   3  20 355.455 331.278   1
  -3  -3  19 585.510 271.087   1
   3  -3 -19-33.0403 322.044   1
   3   3 -19 277.691 272.450   1
  -3   3  18 239.618 260.672   1
  -3  -3  18-156.435 258.275   1
   3   3 -18 267.055 244.361   1
   3  -3 -18-129.406 249.127   1
  -3  -3  17 509.489 261.451   1
   3   3 -17 1080.95 260.109   1
  -3  -3  16 429.235 244.175   1
  -3   3  16 811.497 266.495   1
   3   3 -16 216.952 229.973   1
   3  -3 -16 214.661 241.278   1
  -3   3  15 1004.59 314.620   1
  -3  -3  15 867.055 249.679   1
   3  -3 -15 711.781 283.793   1
   3   3 -15 694.348 241.557   1
  -3  -3  14 434.642 213.507   1
  -3   3  14 242.390 276.016   1
   3  -3 -14 371.518 253.663   1
   3   3 -14 242.513 204.981   1
  -3   3  13 1510.87 283.565   1
  -3  -3  13 2135.67 260.528   1
   3   3 -13 1684.05 248.569   1
   3  -3 -13 1370.24 257.051   1
   3   3 -12 4563.15 370.361   1
  -3   3  12 3826.39 402.942   1
   3  -3 -12 4394.02 405.986   1
  -3  -3  11 496.351 190.865   1
   3   3 -11 651.082 185.514   1
   3  -3 -10 4084.11 371.679   1
   3   3 -10 4616.15 347.815   1
  -3   3  10 3998.28 381.029   1
  -3  -3  10 4575.92 352.498   1
   3   3  -9 432.100 139.764   1
   3  -3  -9 595.328 193.470   1
  -3  -3   9 837.121 165.659   1
  -3   3   9 699.841 218.196   1
   3   3  -8 11131.2 712.979   1
   3  -3  -8 10495.3 741.858   1
  -3   3   8 9987.36 739.698   1
  -3  -3   8 10866.2 715.357   1
   3  -3  -7 4122.02 334.109   1
  -3   3   7 4206.39 342.301   1
  -3  -3   6 45906.7 2785.75   1
   3   3  -6 42924.3 2783.33   1
   3  -3  -6 43685.2 2799.28   1
  -3   3   6 46099.1 2803.47   1
  -3  -3   5 3633.19 273.493   1
   3   3  -5 3591.61 270.565   1
   3  -3  -5 3602.41 301.926   1
  -3   3   5 3093.04 303.652   1
  -3  -3   4 41398.9 2621.68   1
   3   3  -4 44180.0 2621.81   1
   3  -3  -4 38089.6 2630.66   1
  -3   3   4 44341.0 2637.59   1
   3   3  -3 45019.4 2665.78   1
  -3  -3   3 40566.6 2664.89   1
   3  -3  -2 51478.9 3139.45   1
   3   3  -2 53137.4 3133.71   1
  -3   3   2 47856.1 3139.91   1
  -3  -3   2 48764.5 3133.63   1
   3  -3  -1 24812.2 1625.19   1
  -3  -3   1 25856.8 1623.65   1
  -3   3   1 25902.0 1626.22   1
   3   3  -1 26753.2 1623.73   1
   3   3   0 186738. 11916.9   1
  -3   3   0 197252. 11914.6   1
  -3  -3   0 185683. 11916.1   1
   3  -3   0 200595. 11914.0   1
   3  -3   1 23443.8 1582.43   1
  -3  -3  -1 25510.1 1587.62   1
   3   3   1 25634.8 1589.22   1
  -3   3  -1 26373.2 1582.67   1
   3  -3   2 48571.7 3044.74   1
   3   3   2 50537.7 3055.57   1
  -3   3  -2 50530.0 3045.62   1
  -3  -3  -2 46088.9 3052.75   1
   3  -3   3 46030.8 2792.25   1
  -3   3  -3 43726.1 2790.65   1
   3  -3   4 43117.8 2827.20   1
   3   3   4 47191.0 2844.72   1
  -3   3  -4 46033.3 2827.58   1
  -3  -3  -4 46183.1 2840.07   1
   3  -3   5 3886.90 276.441   1
   3   3   5 3303.30 305.824   1
  -3   3  -5 3865.53 278.472   1
  -3  -3  -5 3454.41 299.920   1
   3   3   6 43883.6 2829.10   1
   3  -3   6 45787.5 2811.17   1
  -3   3  -6 45652.1 2808.65   1
  -3  -3  -6 44023.4 2825.56   1
   3   3   7 4398.96 364.317   1
  -3  -3  -7 4612.20 357.870   1
   3   3   8 12392.4 813.357   1
  -3   3  -8 11690.9 778.115   1
  -3  -3  -8 11690.5 803.466   1
  -3   3  -9 244.177 131.397   1
  -3  -3  -9 593.177 182.989   1
   3   3   9 446.514 204.123   1
   3  -3   9 432.259 156.505   1
   3   3  10 4621.55 400.973   1
   3  -3  10 4495.40 375.110   1
  -3  -3 -10 5026.29 391.024   1
  -3   3 -11 631.920 180.681   1
   3  -3  11 906.788 186.917   1
   3  -3  12 5119.25 381.738   1
   3   3  12 3830.69 411.585   1
   3   3  13 1472.26 314.310   1
   3  -3  13 1864.94 252.122   1
  -3  -3 -13 1379.37 293.359   1
  -3   3 -13 2159.06 241.833   1
   3   3  14 331.881 256.563   1
   3  -3  14 356.821 230.670   1
  -3   3 -14-47.8497 196.626   1
  -3  -3 -14 477.360 251.487   1
   3   3  15 563.963 255.245   1
  -3  -3 -15 203.084 234.163   1
   3   3  16-260.293 259.906   1
   3  -3  16-28.7248 243.307   1
  -3   3 -16 689.026 237.991   1
  -3  -3 -16 657.782 258.926   1
   3  -3  17 948.612 262.980   1
  -3   3 -17 1402.37 271.659   1
   3  -3  18 123.292 261.714   1
  -3  -3 -18-95.0202 279.714   1
  -3   3 -18 204.966 241.754   1
   3   3  19 718.360 342.266   1
   3  -3  19 64.2752 272.715   1
  -3   3 -19 91.1562 269.443   1
  -3  -3 -19 938.979 321.938   1
   3   3  20 799.341 340.281   1
  -3  -3 -20 295.985 309.841   1
   3  -3  21 788.690 301.180   1
  -3   3 -21 259.982 278.861   1
   3  -3  22 1273.86 317.613   1
   3   3  22 498.682 301.610   1
  -3  -3 -22 670.639 296.465   1
  -3   3 -22 871.859 302.014   1
   3   3  23 1144.38 342.281   1
   3  -3  23 1199.07 336.819   1
  -3  -3 -23 844.105 343.494   1
  -3   3 -23 1164.88 336.569   1
   3   3  25 863.452 360.926   1
  -3  -3 -25 677.853 348.573   1
   3   3  27 461.544 363.108   1
  -3  -3 -27 1040.55 384.201   1
   3   3  28 245.092 325.676   1
  -3  -3 -28 464.096 390.330   1
  -3   4  28 34.5477 365.617   1
   3  -4 -28 553.667 396.745   1
  -3   4  27 246.612 365.372   1
   3  -4 -27 497.876 370.082   1
  -3   4  26 107.340 338.422   1
  -3   4  25 723.149 359.471   1
   3  -4 -25 204.798 332.651   1
  -3   4  24 1017.01 354.589   1
   3  -4 -24 1203.09 353.150   1
  -3   4  23 618.977 350.790   1
   3   4 -23 449.472 325.463   1
   3  -4 -23 137.826 336.709   1
  -3  -4  22 638.111 322.531   1
  -3   4  22-108.951 361.013   1
   3   4 -22 168.240 295.701   1
   3  -4 -22 378.255 354.112   1
  -3  -4  21 206.394 292.161   1
  -3   4  21 721.048 363.259   1
   3   4 -21 816.151 305.063   1
  -3  -4  20 564.997 298.409   1
   3  -4 -20 303.937 312.283   1
   3   4 -20 474.370 282.920   1
  -3  -4  19 575.796 283.097   1
  -3   4  19 457.853 270.988   1
   3   4 -19 852.156 278.870   1
   3  -4 -19-33.2619 251.793   1
  -3  -4  18 398.365 263.816   1
  -3   4  18 380.577 323.037   1
   3   4 -18 467.938 265.076   1
  -3  -4  17 409.320 248.762   1
  -3   4  17 101.507 291.770   1
   3  -4 -17-191.659 279.665   1
   3   4 -17-278.992 228.624   1
  -3  -4  16 9076.62 719.005   1
   3   4 -16 10940.6 723.963   1
  -3   4  15 1537.45 288.731   1
   3  -4 -15 1026.38 268.962   1
  -3   4  14 464.338 288.558   1
  -3  -4  14 443.868 215.231   1
   3   4 -14 539.793 217.395   1
   3  -4 -14 233.438 260.630   1
  -3  -4  13 1774.78 247.094   1
  -3   4  13 924.925 298.016   1
   3   4 -13 1291.61 227.433   1
   3  -4 -13 1487.13 299.112   1
  -3   4  12 542.885 261.312   1
  -3  -4  12 940.922 197.439   1
   3  -4 -12 967.377 257.723   1
   3   4 -12 997.899 197.223   1
  -3  -4  11 118.483 159.874   1
  -3   4  11 244.696 250.964   1
   3   4 -11 508.859 172.013   1
   3  -4 -11 128.165 232.542   1
  -3   4  10 12066.0 806.493   1
  -3  -4  10 11402.6 779.935   1
   3   4 -10 12499.7 777.223   1
   3  -4 -10 10307.2 793.088   1
   3   4  -9 881.927 140.334   1
   3  -4  -9 1283.77 234.600   1
  -3   4   9 728.064 229.881   1
  -3  -4   9 744.795 153.929   1
   3  -4  -8 14082.2 1014.39   1
  -3  -4   8 15883.6 995.922   1
  -3   4   8 15384.7 1019.84   1
   3   4  -8 15644.6 989.943   1
   3  -4  -7 340.387 177.182   1
  -3   4   7-211.603 178.010   1
  -3   4   6 4358.32 338.466   1
  -3  -4   6 4167.56 287.807   1
   3  -4  -6 3333.88 319.903   1
   3   4  -6 3617.70 283.502   1
   3   4  -5 3126.51 238.582   1
  -3   4   5 2666.22 271.591   1
  -3  -4   5 2881.65 238.551   1
  -3  -4   4 42753.5 2610.58   1
   3  -4  -4 41744.8 2626.15   1
   3   4  -4 41360.3 2610.94   1
  -3   4   4 41367.0 2628.68   1
   3   4  -3 6961.70 451.467   1
  -3  -4   3 6453.78 453.143   1
   3  -4  -2 2670.32 219.204   1
   3   4  -2 2260.04 201.629   1
  -3   4   2 2214.99 220.739   1
  -3  -4   2 2479.45 206.822   1
  -3   4   1 11194.0 811.380   1
   3   4  -1 12358.8 808.371   1
   3  -4  -1 13577.8 813.759   1
  -3  -4   1 13142.9 809.795   1
   3  -4   0-58.5067 102.950   1
  -3   4   0 50.9123 107.342   1
  -3  -4   0-170.168 122.536   1
   3   4   0-32.6848 123.965   1
   3   4   1 12775.0 813.561   1
  -3  -4  -1 13379.7 814.215   1
   3  -4   1 11626.2 800.847   1
  -3   4  -1 12483.6 802.157   1
  -3   4  -2 2458.02 190.624   1
   3  -4   2 2097.11 182.647   1
   3   4   3 6733.02 486.741   1
   3  -4   3 6903.51 460.106   1
  -3  -4  -3 6790.36 484.265   1
  -3   4  -3 7120.02 459.872   1
   3  -4   4 43578.9 2668.71   1
   3   4   4 41506.4 2689.94   1
  -3  -4  -4 40669.9 2686.31   1
  -3   4  -4 44223.3 2669.43   1
   3   4   5 3408.79 307.957   1
   3  -4   5 3097.76 249.810   1
  -3   4  -5 3431.46 253.070   1
  -3  -4  -5 3930.31 300.703   1
   3   4   6 4731.78 367.881   1
  -3  -4  -6 5327.28 359.106   1
   3  -4   7 503.516 126.896   1
   3   4   7 298.399 176.739   1
  -3   4  -7 343.113 109.505   1
  -3  -4  -7 59.9474 167.423   1
   3   4   8 15560.1 1079.65   1
  -3  -4  -8 17018.6 1077.12   1
  -3   4  -9 396.630 143.912   1
  -3  -4  -9 990.096 224.044   1
   3  -4   9 1006.72 166.555   1
   3   4   9 1023.56 222.574   1
   3   4  10 12639.9 829.467   1
   3  -4  10 12451.9 796.296   1
  -3   4 -10 10280.3 781.885   1
  -3  -4 -10 13451.2 827.834   1
   3   4  11-243.716 231.132   1
   3  -4  11 331.794 175.119   1
  -3  -4 -11 155.149 233.270   1
  -3   4 -11 224.638 164.883   1
   3   4  12 708.673 205.088   1
   3  -4  12 784.097 193.363   1
  -3   4 -12 821.787 189.402   1
  -3  -4 -12 453.540 184.923   1
   3   4  13 1184.65 269.317   1
   3  -4  13 1699.94 254.025   1
  -3  -4 -13 915.182 262.745   1
  -3   4 -13 1632.45 228.795   1
   3  -4  14 447.115 223.096   1
   3   4  14 401.027 280.470   1
  -3  -4 -14 946.844 276.834   1
  -3   4 -14 820.395 210.232   1
   3   4  15 1947.82 330.751   1
   3  -4  15 1756.56 274.742   1
  -3   4 -15 1327.43 234.400   1
  -3  -4 -15 1004.70 288.334   1
  -3   4 -16 11946.4 751.340   1
  -3  -4 -16 10505.4 773.797   1
   3  -4  16 9669.53 754.587   1
   3   4  16 9851.03 786.506   1
   3   4  17 169.094 272.681   1
   3  -4  17 403.787 250.152   1
  -3  -4 -17-31.0578 233.500   1
  -3   4 -17 356.626 245.110   1
   3   4  18 579.599 268.717   1
   3  -4  18 181.627 253.971   1
  -3   4 -18 1118.77 270.056   1
  -3  -4 -18 831.662 259.727   1
   3   4  19 344.653 314.277   1
   3  -4  19 411.240 275.173   1
  -3   4 -19 388.907 265.867   1
  -3  -4 -19 32.6024 292.031   1
   3  -4  20 295.574 276.970   1
   3   4  20 209.821 320.011   1
  -3   4 -20 311.573 266.645   1
   3  -4  21 273.396 300.249   1
   3   4  21 106.116 319.841   1
  -3   4 -21 356.413 266.623   1
   3   4  22 391.685 287.339   1
   3  -4  22 35.3650 302.125   1
  -3   4 -22 400.343 294.511   1
   3   4  23 891.410 356.669   1
  -3  -4 -23 370.224 335.797   1
   3   4  24 892.449 379.129   1
  -3  -4 -24 1582.84 384.102   1
   3   4  25 178.459 313.298   1
  -3  -4 -25 134.415 289.287   1
   3   4  26 70.9347 335.400   1
  -3  -4 -26-66.7989 342.488   1
   3   4  27 280.510 372.153   1
  -3  -4 -27 331.027 374.632   1
   3   4  28-206.935 346.346   1
  -3  -4 -28 1011.67 363.176   1
  -3   5  28 170.164 323.604   1
   3  -5 -28-96.1839 321.523   1
  -3   5  26 566.721 369.912   1
   3  -5 -26 1765.95 392.053   1
  -3   5  25 932.738 377.862   1
   3  -5 -25 913.934 362.247   1
  -3   5  24 1987.35 398.215   1
   3  -5 -24 990.750 358.416   1
  -3   5  22 907.494 301.252   1
   3   5 -22 1111.13 337.432   1
   3  -5 -22 927.444 315.916   1
  -3   5  21-217.109 318.153   1
   3  -5 -21 205.071 300.512   1
  -3  -5  20 3611.32 408.575   1
   3   5 -20 3192.84 396.253   1
  -3  -5  19-62.9618 264.600   1
  -3   5  19 283.759 333.281   1
   3   5 -19 330.126 249.348   1
   3  -5 -19 435.211 318.082   1
   3  -5 -18 6361.77 512.693   1
   3   5 -18 6102.55 498.398   1
  -3   5  18 4681.96 509.837   1
  -3  -5  18 6370.25 505.943   1
  -3  -5  17 599.400 247.390   1
  -3   5  17 583.327 333.815   1
   3  -5 -17 193.901 313.367   1
   3   5 -17-27.2192 224.388   1
  -3   5  16 502.805 259.490   1
   3  -5 -16 126.282 242.465   1
  -3  -5  15 253.864 201.210   1
  -3   5  15 97.8083 314.721   1
   3   5 -15-48.4321 193.467   1
   3  -5 -15 737.016 293.854   1
   3  -5 -14 26214.7 1788.48   1
   3   5 -14 28779.6 1769.18   1
  -3   5  14 25394.3 1792.80   1
  -3  -5  14 28860.8 1773.08   1
   3  -5 -13 1349.76 252.197   1
   3   5 -13 1583.57 226.818   1
  -3   5  13 1038.95 259.921   1
  -3  -5  13 1810.82 235.254   1
  -3   5  12 13388.8 896.890   1
  -3  -5  12 13367.3 873.109   1
   3  -5 -12 13439.7 890.135   1
   3   5 -12 11941.1 861.131   1
  -3   5  11 168.481 226.190   1
  -3  -5  11-56.3782 163.536   1
   3  -5 -11 237.550 207.180   1
   3   5 -11 53.6750 152.984   1
  -3  -5  10 13590.8 854.192   1
   3   5 -10 12278.0 846.988   1
  -3  -5   9 1733.59 205.968   1
   3   5  -9 2138.11 205.386   1
  -3   5   9 2450.00 253.327   1
   3  -5  -9 2023.18 233.855   1
   3  -5  -8 35142.8 2239.13   1
  -3   5   8 35276.6 2243.00   1
  -3  -5   7 423.669 115.597   1
   3  -5  -7 209.662 146.705   1
  -3   5   7 443.871 169.988   1
   3   5  -7 357.776 110.633   1
  -3   5   6 7306.64 558.303   1
  -3  -5   6 7283.30 512.382   1
   3   5  -6 8369.03 514.881   1
   3  -5  -6 7621.33 552.431   1
  -3  -5   5 415.267 114.696   1
  -3   5   5 208.303 167.797   1
   3  -5  -5 340.704 155.387   1
   3   5  -5 439.583 107.425   1
   3   5  -4 649.211 113.658   1
  -3  -5   4 300.002 106.845   1
   3  -5  -4 602.058 166.041   1
  -3   5   4 276.124 147.131   1
   3   5  -3 1130.56 136.374   1
  -3  -5   3 944.661 131.193   1
   3  -5  -3 903.107 162.574   1
  -3   5   3 653.000 172.483   1
   3   5  -2 786.267 125.509   1
  -3  -5   2 893.936 128.523   1
  -3   5   1 2763.23 240.073   1
   3   5  -1 2763.93 228.144   1
   3  -5  -1 2673.25 233.487   1
  -3  -5   1 2747.35 221.444   1
   3  -5   0 167.084 106.848   1
  -3   5   0 252.691 120.814   1
  -3  -5   0 103.120 114.303   1
   3   5   0 370.273 138.559   1
  -3   5  -1 2807.25 220.490   1
   3   5   1 2616.24 244.015   1
  -3  -5  -1 2849.61 228.271   1
   3  -5   1 2595.99 211.005   1
  -3   5  -2 873.029 110.825   1
   3  -5   2 695.079 107.095   1
  -3  -5  -3 948.188 159.954   1
   3   5   3 1199.17 182.281   1
  -3   5  -3 1276.70 134.522   1
   3  -5   3 990.991 125.407   1
   3   5   4 514.312 174.320   1
  -3   5  -4 776.391 111.146   1
  -3  -5  -4 668.945 166.934   1
   3  -5   5 204.154 97.7973   1
   3   5   5 344.406 172.930   1
  -3   5  -5 311.331 101.261   1
  -3  -5  -5 306.082 167.647   1
   3  -5   6 7770.28 506.433   1
   3   5   6 7392.65 549.698   1
  -3  -5  -6 7376.48 540.070   1
   3  -5   7 426.068 119.493   1
   3   5   7 607.855 190.648   1
  -3   5  -7 460.859 113.404   1
  -3  -5  -7 167.593 156.114   1
   3  -5   8 36950.0 2322.19   1
   3   5   8 36425.6 2352.23   1
  -3  -5  -8 37475.6 2349.68   1
  -3   5  -8 37124.7 2318.62   1
  -3  -5  -9 1969.08 250.263   1
   3   5   9 1772.06 253.661   1
  -3   5 -10 12898.8 862.016   1
   3  -5  10 13440.5 869.265   1
  -3  -5 -11 26.6814 211.075   1
  -3   5 -11 52.8123 145.353   1
   3  -5  11 91.5482 148.980   1
   3   5  11 27.9242 226.612   1
   3  -5  12 12615.1 858.364   1
   3   5  12 13874.2 896.244   1
  -3   5 -12 12432.9 853.382   1
  -3  -5 -12 12676.7 880.332   1
   3   5  13 1579.18 262.879   1
   3  -5  13 1727.04 248.349   1
  -3  -5 -13 1586.36 245.392   1
  -3   5 -13 1821.47 225.527   1
  -3  -5 -14 27907.5 1767.68   1
  -3   5 -14 27245.4 1741.79   1
   3  -5  14 27992.9 1753.98   1
   3   5  14 25387.4 1766.99   1
   3   5  15-163.759 258.462   1
   3  -5  15 276.681 206.720   1
  -3  -5 -15 388.434 233.943   1
  -3   5 -15-94.1701 199.504   1
   3   5  16 709.728 319.173   1
  -3  -5 -16-243.764 272.598   1
   3   5  17 713.239 334.732   1
   3  -5  17 140.234 240.659   1
  -3  -5 -17 568.449 308.122   1
  -3   5 -17-186.145 228.727   1
  -3  -5 -18 6325.58 549.677   1
  -3   5 -18 6302.33 509.993   1
   3   5  18 6887.00 571.854   1
   3  -5  18 5179.06 512.470   1
   3   5  19-104.134 264.457   1
   3  -5  19-30.9850 257.143   1
  -3   5 -19-147.091 242.408   1
  -3  -5 -19-262.494 254.892   1
   3  -5  20 4130.47 424.655   1
  -3   5 -20 3826.69 399.867   1
  -3  -5 -21 866.619 346.991   1
   3   5  22 106.787 298.102   1
   3   5  24 1242.68 408.536   1
  -3  -5 -24 2075.46 399.341   1
   3   5  25 106.210 307.995   1
  -3  -5 -25 33.3120 304.483   1
   3   5  26 1719.92 389.824   1
  -3  -5 -26 1387.01 397.578   1
   3   5  28 67.9194 312.809   1
  -3  -5 -28-128.456 316.231   1
  -3   6  27 103.004 376.007   1
   3  -6 -27 549.203 385.312   1
  -3   6  26 386.163 377.814   1
   3  -6 -26 827.477 385.001   1
  -3   6  25 676.128 378.678   1
   3  -6 -25-100.907 374.168   1
  -3   6  24 1221.08 409.196   1
   3  -6 -24 1122.57 396.004   1
  -3   6  23 433.952 382.119   1
   3  -6 -23 478.747 377.526   1
  -3   6  22 435.064 362.058   1
   3  -6 -22 34.2737 346.211   1
  -3   6  21 398.553 314.093   1
   3  -6 -21 444.670 314.813   1
   3   6 -21 354.999 281.815   1
  -3   6  20 216.213 319.750   1
  -3  -6  20 938.371 290.280   1
   3  -6 -20 203.927 309.121   1
   3   6 -20 247.691 247.982   1
  -3  -6  19 925.909 282.002   1
   3   6 -19 886.362 277.081   1
   3  -6 -19 1111.34 358.530   1
  -3   6  18-70.4938 310.875   1
  -3  -6  18 469.288 244.820   1
   3  -6 -18 697.860 317.428   1
   3   6 -18-112.264 237.039   1
  -3  -6  17 360.590 235.579   1
  -3   6  17 416.541 308.855   1
   3  -6 -17 784.123 314.032   1
   3   6 -17 583.636 223.975   1
  -3  -6  16 1252.64 260.321   1
  -3   6  16 1121.83 337.433   1
   3  -6 -16 1823.91 338.587   1
   3   6 -16 973.584 250.035   1
  -3  -6  15 1418.91 259.309   1
   3   6 -15 1703.87 239.981   1
  -3  -6  14 2597.64 288.371   1
  -3   6  14 2486.45 315.915   1
   3  -6 -14 2153.27 300.294   1
   3   6 -14 2647.65 287.553   1
  -3  -6  13 1974.94 235.775   1
  -3   6  13 2251.59 300.677   1
   3   6 -13 1745.41 223.662   1
  -3   6  12 361.747 238.783   1
  -3  -6  12 269.627 169.608   1
   3  -6 -12 538.015 238.046   1
   3   6 -12 313.173 168.405   1
   3   6 -11-16.7587 150.440   1
  -3  -6  11 226.530 162.942   1
  -3   6  11 28.9294 220.492   1
   3  -6 -11 516.351 219.076   1
   3   6 -10 1375.62 169.840   1
   3  -6 -10 1635.20 260.912   1
  -3  -6  10 1384.81 183.189   1
  -3   6  10 1215.68 263.442   1
   3  -6  -8 27211.2 1735.71   1
  -3  -6   8 27993.3 1702.49   1
   3   6  -8 26343.6 1698.78   1
  -3   6   8 26043.0 1740.71   1
  -3   6   7 4808.08 397.813   1
   3   6  -7 4928.77 335.193   1
  -3  -6   7 4526.98 336.259   1
   3  -6  -7 4473.64 386.121   1
  -3  -6   6 190.742 101.580   1
   3  -6  -6 143.339 154.211   1
   3   6  -6-73.3138 95.8216   1
  -3   6   6 129.990 166.878   1
   3  -6  -5 8135.43 583.310   1
  -3   6   5 8254.29 586.417   1
  -3  -6   5 8372.72 549.811   1
   3   6  -5 8412.92 547.322   1
   3  -6  -4 73261.3 4448.14   1
   3   6  -4 70677.5 4426.63   1
  -3   6   4 74124.7 4452.04   1
  -3  -6   4 69419.8 4426.67   1
   3  -6  -3 4194.23 322.314   1
  -3   6   3 4210.55 329.786   1
  -3  -6   3 4154.51 298.244   1
   3   6  -3 4097.49 298.324   1
   3  -6  -2 13236.7 852.984   1
   3   6  -2 13243.9 841.687   1
  -3  -6   2 13229.3 839.729   1
  -3   6   2 12494.4 853.619   1
   3   6  -1 2512.33 212.998   1
  -3  -6   1 2626.68 215.941   1
   3   6   0 125.179 115.767   1
  -3  -6   0-120.852 115.967   1
  -3   6   0 11.8229 96.1979   1
   3  -6   0-124.145 99.2546   1
   3  -6   1 2685.22 210.300   1
  -3   6  -1 2411.62 204.078   1
   3   6   2 13097.2 845.401   1
  -3  -6  -2 12424.4 841.865   1
  -3   6  -2 12919.7 823.013   1
   3   6   3 3570.79 326.991   1
   3  -6   3 3937.69 278.489   1
  -3  -6  -3 4100.47 313.963   1
  -3   6  -3 4154.93 283.243   1
   3  -6   4 71250.8 4428.45   1
   3   6   4 72971.0 4458.90   1
  -3  -6  -4 70430.7 4454.44   1
   3  -6   5 8394.44 534.004   1
  -3   6  -5 8391.39 532.627   1
  -3  -6  -5 6957.02 573.820   1
   3   6   5 8087.53 581.633   1
   3  -6   6 9.32297 96.1959   1
   3   6   6-22.0335 195.364   1
  -3  -6  -6-143.986 166.075   1
  -3   6  -6 63.0064 89.3781   1
   3   6   7 4791.20 363.499   1
   3  -6   7 4221.27 307.060   1
  -3   6  -7 4189.70 306.958   1
  -3  -6  -7 3920.93 344.919   1
   3   6   8 26237.5 1783.49   1
   3  -6   8 28303.7 1743.28   1
  -3   6  -8 28174.2 1741.29   1
  -3  -6  -8 26650.1 1779.13   1
   3  -6   9 686.368 144.640   1
  -3   6  -9 684.467 138.612   1
   3   6  10 1129.45 218.443   1
  -3  -6 -10 1208.68 210.558   1
   3  -6  11 321.785 161.437   1
   3   6  11 230.081 219.290   1
  -3  -6 -11-27.0360 194.835   1
  -3   6 -11 176.354 141.124   1
   3   6  12 659.364 230.816   1
  -3   6 -12 580.753 170.270   1
  -3  -6 -12 560.639 235.050   1
   3  -6  12 467.362 186.992   1
   3   6  13 1993.13 284.063   1
   3  -6  13 1612.76 250.343   1
  -3   6 -13 1969.82 239.555   1
  -3  -6 -13 2025.21 270.474   1
   3  -6  14 2334.06 278.391   1
   3   6  14 1705.17 335.935   1
  -3  -6 -14 2527.99 330.886   1
  -3   6 -14 2832.30 280.985   1
   3  -6  15 1231.47 232.131   1
  -3   6 -15 1037.65 217.187   1
   3   6  16 1543.29 354.861   1
   3  -6  16 1016.40 243.369   1
  -3  -6 -16 1174.19 305.950   1
  -3   6 -16 1302.13 233.816   1
   3   6  17 274.887 282.466   1
  -3  -6 -17 95.7849 250.789   1
   3  -6  18 172.105 260.138   1
   3   6  18-34.5961 313.737   1
  -3  -6 -18 130.189 289.823   1
  -3   6 -18 27.2592 247.219   1
   3  -6  19 669.050 292.977   1
   3   6  19 1816.55 368.889   1
  -3  -6 -19 1254.19 347.933   1
  -3   6 -19 1472.44 297.230   1
   3   6  20 599.244 305.329   1
   3  -6  20 192.218 277.629   1
  -3  -6 -20 199.097 273.363   1
  -3   6 -20 363.257 270.310   1
   3   6  21 35.4722 334.222   1
  -3  -6 -21-99.9753 325.931   1
   3   6  22 995.361 379.209   1
  -3  -6 -22 567.870 348.929   1
   3   6  23 35.4120 277.257   1
  -3  -6 -23 200.316 273.022   1
   3   6  24 389.264 375.300   1
  -3  -6 -24 799.970 368.337   1
   3   6  25 456.370 359.248   1
  -3  -6 -25 396.135 335.284   1
   3   6  26 34.7205 335.705   1
  -3  -6 -26 359.118 350.786   1
   3   6  27-239.029 372.927   1
  -3  -6 -27-418.643 390.224   1
  -3   7  27 203.743 381.892   1
   3  -7 -27 446.718 385.358   1
  -3   7  25 352.647 382.506   1
   3  -7 -24 1282.94 400.577   1
  -3   7  23 504.828 380.761   1
   3  -7 -23 715.353 370.838   1
  -3   7  21-144.965 329.309   1
   3  -7 -21 307.861 337.434   1
  -3   7  20-36.1521 301.979   1
   3  -7 -20 34.0770 295.142   1
  -3  -7  19 271.098 247.802   1
  -3   7  19 466.989 353.378   1
   3   7 -19-57.5287 223.715   1
   3  -7 -19 372.290 331.274   1
  -3   7  18 248.735 326.542   1
  -3  -7  18 682.996 278.294   1
   3   7 -18 706.238 243.596   1
   3  -7 -18 870.480 317.931   1
  -3   7  17 385.974 319.631   1
   3  -7 -17 363.059 296.575   1
  -3  -7  16 2850.15 328.238   1
  -3   7  16 2962.44 400.517   1
   3   7 -16 2983.85 319.545   1
   3  -7 -16 2657.19 379.724   1
  -3   7  15 1621.17 343.408   1
  -3  -7  15 1671.12 244.343   1
   3   7 -15 1662.93 239.008   1
   3  -7 -15 1426.43 337.075   1
   3   7 -14 756.667 208.108   1
   3  -7 -14 1390.72 260.944   1
  -3   7  14 1251.20 284.665   1
  -3  -7  13 3309.61 312.967   1
   3  -7 -13 3750.89 376.309   1
   3   7 -13 3316.13 306.258   1
  -3   7  13 3868.14 395.621   1
   3  -7 -12 2872.96 336.035   1
   3   7 -12 2596.19 251.134   1
  -3  -7  12 2295.90 252.392   1
  -3   7  12 3369.49 354.688   1
   3  -7 -11-27.9436 210.416   1
   3   7 -11 152.467 142.407   1
  -3  -7  11-15.6962 151.474   1
  -3   7  11 238.128 225.422   1
  -3   7  10 1426.88 275.834   1
   3  -7 -10 2063.15 283.190   1
  -3   7   9 2146.68 295.913   1
   3  -7  -9 2122.05 294.849   1
  -3  -7   9 2160.38 204.097   1
   3   7  -9 2324.71 206.222   1
  -3   7   8-25.7837 224.388   1
   3   7  -8 103.521 111.146   1
  -3  -7   8 257.600 111.337   1
   3  -7  -8-218.409 208.911   1
  -3  -7   7 1649.34 174.724   1
   3   7  -7 1964.14 181.372   1
  -3   7   7 2258.56 261.581   1
  -3  -7   6 43735.7 2791.04   1
  -3   7   6 45646.4 2829.43   1
   3   7  -6 45930.8 2790.88   1
   3  -7  -6 43847.2 2826.28   1
   3   7  -5 58.2148 94.0901   1
  -3   7   5-84.4974 169.272   1
  -3  -7   5-29.0915 103.250   1
   3  -7  -5-179.765 161.679   1
   3   7  -4 10284.3 611.323   1
  -3   7   4 10055.0 648.680   1
   3  -7  -4 10352.2 646.338   1
  -3   7   3 1788.35 203.478   1
   3  -7  -3 2104.10 200.844   1
  -3  -7   3 1916.65 163.025   1
   3  -7  -2 5176.41 379.581   1
   3   7  -2 5105.10 359.595   1
  -3   7   2 5065.94 381.886   1
  -3  -7   2 5102.78 359.183   1
  -3  -7   1 633.940 117.473   1
   3   7  -1 794.623 120.856   1
  -3   7   0 32932.2 2094.76   1
   3  -7   0 33830.1 2094.19   1
   3  -7   1 809.185 120.124   1
   3   7   1 871.045 154.770   1
  -3  -7  -1 1051.27 143.282   1
  -3   7  -1 906.493 134.587   1
  -3  -7  -2 5506.27 386.569   1
   3   7   2 5303.59 395.393   1
   3  -7   2 5057.28 357.507   1
  -3  -7  -3 1482.04 188.877   1
   3   7   3 1483.32 195.503   1
  -3   7  -3 1310.03 139.642   1
   3  -7   3 1426.26 139.661   1
   3  -7   4 11019.0 653.365   1
  -3  -7  -4 9893.18 689.546   1
  -3   7  -4 9478.30 652.164   1
   3   7   4 9971.32 697.778   1
   3  -7   5 39.4934 80.9970   1
   3   7   5-173.164 179.955   1
  -3  -7  -5 100.966 178.300   1
  -3   7  -5-38.9199 79.0714   1
   3   7   6 41665.9 2750.84   1
   3  -7   6 45648.9 2708.68   1
  -3   7  -6 42254.6 2707.05   1
  -3  -7  -6 43348.1 2746.76   1
   3  -7   7 1533.68 172.068   1
   3   7   7 2358.12 265.700   1
  -3   7  -7 2118.69 168.687   1
  -3  -7  -7 2247.17 264.237   1
   3  -7   8 117.075 107.930   1
   3   7   8 233.009 225.857   1
  -3   7  -8 150.438 104.618   1
  -3  -7  -8 73.8007 216.919   1
   3   7   9 2093.39 305.120   1
   3  -7   9 2021.32 199.481   1
  -3   7  -9 2226.05 199.066   1
  -3  -7  -9 2228.94 294.328   1
   3   7  10 1477.48 303.399   1
   3  -7  10 1468.98 171.557   1
   3   7  11 473.753 268.036   1
  -3  -7 -11 138.912 250.063   1
  -3  -7 -12 2867.34 354.467   1
   3  -7  12 2797.95 271.342   1
   3   7  12 2954.37 366.194   1
  -3   7 -12 3151.08 267.529   1
  -3   7 -13 3175.61 286.237   1
   3   7  13 3900.64 366.290   1
   3  -7  13 3045.40 297.772   1
  -3  -7 -13 3166.18 338.900   1
   3   7  14 1254.85 315.884   1
   3  -7  14 1372.19 214.183   1
  -3   7 -14 1269.46 203.715   1
  -3  -7 -14 1775.47 307.853   1
   3  -7  15 1428.39 233.296   1
  -3   7 -15 1545.42 231.792   1
  -3  -7 -15 1393.88 312.408   1
   3  -7  16 2361.70 299.624   1
   3   7  16 2648.48 376.664   1
  -3  -7 -16 2743.51 352.735   1
  -3   7 -16 3135.23 302.705   1
   3  -7  17 233.137 226.491   1
   3   7  17-172.604 316.252   1
  -3   7 -17-24.6198 215.280   1
  -3  -7 -17 581.693 305.737   1
   3   7  18 1116.48 365.477   1
  -3  -7 -18 1705.78 375.243   1
   3   7  19 315.525 251.585   1
  -3  -7 -19 297.871 256.416   1
  -3   7 -19-252.598 248.506   1
   3   7  20 601.188 365.633   1
  -3  -7 -20 597.937 336.781   1
   3   7  21 461.341 336.988   1
  -3  -7 -21-66.6388 319.279   1
   3   7  23 1269.28 362.882   1
  -3  -7 -23 298.986 353.191   1
   3   7  24 35.1420 313.441   1
  -3  -7 -24 562.375 326.825   1
   3   7  25 1669.32 414.034   1
  -3  -7 -25 1013.10 382.362   1
   3   7  27 471.372 382.322   1
  -3  -7 -27 857.094 398.962   1
  -3   8  26 822.828 383.356   1
  -3   8  25 768.288 382.927   1
   3  -8 -25 197.736 355.537   1
  -3   8  24 532.070 386.140   1
   3  -8 -24 736.894 382.079   1
  -3   8  23 788.341 386.863   1
   3  -8 -23 676.611 383.556   1
  -3   8  22 3031.99 439.255   1
   3  -8 -22 1840.37 408.839   1
  -3   8  21 326.208 316.664   1
   3  -8 -21 615.175 303.829   1
  -3   8  20 1050.63 363.796   1
   3  -8 -20 170.711 315.802   1
  -3   8  19-396.619 361.113   1
   3  -8 -19 679.371 362.278   1
   3   8 -17 384.584 216.788   1
   3  -8 -17 166.534 323.602   1
  -3  -8  17-24.9591 214.895   1
  -3   8  17-141.721 355.965   1
   3  -8 -16 6003.37 531.739   1
  -3  -8  16 5746.69 476.503   1
  -3   8  16 6141.29 542.671   1
   3   8 -16 6505.61 477.294   1
   3   8 -15-163.309 177.218   1
   3  -8 -15 675.941 316.323   1
  -3  -8  15 400.866 188.986   1
  -3   8  15 787.405 347.061   1
  -3  -8  14 4343.85 359.113   1
   3   8 -14 4358.93 356.476   1
   3   8 -13-170.799 158.575   1
   3  -8 -13 214.450 235.925   1
  -3  -8  13-17.4364 153.353   1
  -3   8  13-195.937 256.297   1
   3  -8 -12 10103.6 686.060   1
  -3  -8  12 8993.10 619.885   1
  -3   8  12 8584.22 683.061   1
   3   8 -12 8998.82 618.133   1
   3  -8 -11 918.633 255.651   1
  -3   8  11-122.394 247.577   1
  -3  -8  10 10683.2 774.546   1
   3   8 -10 12874.3 778.943   1
  -3   8  10 12628.5 855.337   1
   3  -8 -10 11738.2 835.698   1
  -3   8   9 759.511 236.528   1
   3   8  -9 621.331 131.507   1
   3  -8  -9 1058.44 224.691   1
  -3  -8   9 975.729 142.071   1
   3   8  -8 207.004 106.270   1
  -3  -8   8 117.259 102.393   1
  -3   8   7 1290.91 228.821   1
   3   8  -7 859.836 128.659   1
   3  -8  -7 978.615 223.914   1
  -3  -8   7 1022.06 127.763   1
  -3   8   6 404.868 181.221   1
   3  -8  -6 629.510 183.544   1
  -3  -8   6 598.045 106.483   1
   3   8  -6 471.850 105.797   1
   3  -8  -5 4894.80 386.597   1
  -3  -8   5 4563.35 338.132   1
   3   8  -5 5276.36 337.731   1
  -3   8   5 4622.03 393.101   1
   3  -8  -4 7319.89 486.322   1
   3   8  -4 6603.53 444.907   1
  -3   8   4 6734.08 488.535   1
  -3  -8   4 6301.80 444.949   1
   3   8  -3 8061.01 513.763   1
  -3   8   3 7003.81 539.458   1
  -3  -8   3 7762.84 513.191   1
   3   8  -2 4983.18 344.885   1
  -3   8   2 4133.11 353.987   1
  -3  -8   2 5246.80 339.723   1
   3  -8  -2 4424.94 354.480   1
   3   8  -1 8566.73 608.915   1
   3  -8  -1 9054.51 612.138   1
  -3  -8   1 9722.33 608.850   1
  -3   8   1 9211.24 615.330   1
  -3  -8  -1 8362.29 581.027   1
  -3   8  -1 8664.62 567.376   1
   3  -8   1 8684.08 565.399   1
   3   8   1 8348.77 583.057   1
  -3   8  -2 4726.97 334.771   1
   3  -8   2 4836.36 330.753   1
   3   8   2 4544.49 369.888   1
   3   8   3 8179.85 536.567   1
  -3   8  -3 7226.35 495.044   1
  -3  -8  -3 7898.43 535.350   1
   3  -8   3 7393.72 493.061   1
   3   8   4 7315.37 497.090   1
   3  -8   4 6558.40 432.292   1
  -3   8  -4 6604.51 434.091   1
  -3  -8  -4 5923.20 473.775   1
   3  -8   5 5213.48 340.883   1
   3   8   5 5964.98 417.448   1
  -3   8  -5 4818.70 340.369   1
  -3  -8  -5 4815.39 405.342   1
  -3   8  -6 428.070 82.1859   1
   3  -8   6 306.178 85.0223   1
  -3   8  -7 1143.73 113.633   1
  -3  -8  -7 558.992 227.972   1
   3  -8   7 1098.27 122.946   1
   3   8   7 1072.61 244.349   1
  -3   8  -8 265.382 99.5328   1
   3  -8   8 305.501 98.7072   1
   3  -8   9 797.229 124.524   1
   3   8   9 1041.13 270.083   1
   3  -8  10 12115.8 814.430   1
   3   8  10 11255.2 873.697   1
  -3  -8 -10 13248.9 879.620   1
  -3   8 -10 13192.2 811.968   1
   3   8  11 548.842 261.467   1
   3  -8  11 280.007 136.673   1
  -3  -8 -11 567.891 237.573   1
  -3   8 -11 270.296 132.326   1
  -3  -8 -12 9501.79 693.128   1
   3   8  12 8836.68 700.110   1
   3   8  13-195.286 276.302   1
   3  -8  13-133.705 158.915   1
  -3   8 -13 143.226 147.147   1
  -3  -8 -13 120.207 264.788   1
   3   8  14 4327.85 438.430   1
  -3   8 -14 4032.36 332.959   1
   3  -8  14 4168.83 337.942   1
  -3  -8 -14 3750.65 397.309   1
   3  -8  15 246.210 193.443   1
   3   8  15-138.184 338.721   1
  -3   8 -15 390.312 169.213   1
  -3  -8 -15 62.1808 302.813   1
  -3   8 -16 5587.58 440.573   1
  -3  -8 -16 5869.78 491.904   1
   3   8  16 4803.52 497.591   1
   3  -8  16 5812.50 456.852   1
   3   8  17 173.642 345.994   1
   3  -8  17 24.5009 222.616   1
  -3   8 -17 162.935 214.409   1
  -3  -8 -17-293.706 328.331   1
  -3   8 -18 1511.81 269.704   1
   3   8  19 246.890 339.624   1
  -3  -8 -19-66.3281 317.085   1
   3   8  20 567.098 334.111   1
  -3  -8 -20 432.552 314.406   1
   3   8  21 780.143 358.939   1
  -3  -8 -21 665.688 338.328   1
   3   8  22 1766.63 383.512   1
  -3  -8 -22 1627.50 375.979   1
   3   8  23-35.1110 355.014   1
  -3  -8 -23-165.221 325.446   1
   3   8  24 139.451 362.184   1
  -3  -8 -24 623.376 353.641   1
  -3  -8 -25 322.862 326.482   1
   3   8  26 203.293 372.119   1
  -3  -8 -26 477.166 362.487   1
  -3   9  26-439.721 383.309   1
   3  -9 -26 509.321 377.375   1
  -3   9  24 140.433 380.870   1
   3  -9 -24 198.754 370.702   1
  -3   9  22 287.768 332.681   1
   3  -9 -22-33.9432 313.334   1
  -3   9  21 362.047 321.151   1
   3  -9 -21 375.290 300.835   1
  -3   9  20 1705.28 418.019   1
   3  -9 -20 2152.83 399.598   1
  -3   9  19 434.571 353.318   1
   3  -9 -19 102.290 319.264   1
  -3   9  18 1081.21 349.505   1
   3  -9 -18 1322.78 324.703   1
   3   9 -17 400.699 213.040   1
  -3   9  17 499.920 347.907   1
   3  -9 -17 470.511 319.566   1
   3   9 -16 637.479 205.130   1
  -3  -9  16 790.523 207.077   1
  -3   9  16 847.379 332.253   1
   3  -9 -16 431.252 309.021   1
   3   9 -15 18.6299 176.654   1
  -3  -9  15 385.911 186.258   1
  -3   9  15-104.215 285.460   1
   3  -9 -15 65.2817 275.931   1
   3   9 -14 797.703 176.045   1
  -3  -9  14 704.675 180.479   1
  -3   9  14 885.488 330.831   1
   3  -9 -14 1280.20 315.681   1
  -3  -9  13 2697.41 249.714   1
   3   9 -13 2591.56 248.277   1
   3  -9 -12 2311.09 368.189   1
  -3   9  12 3762.43 402.519   1
  -3   9  11 533.260 294.809   1
  -3  -9  11 562.736 138.720   1
   3   9 -11 359.691 132.983   1
   3  -9 -11 560.151 275.196   1
   3   9 -10 5228.38 356.530   1
   3  -9 -10 4838.04 430.376   1
  -3  -9  10 4986.08 353.704   1
  -3   9  10 4298.97 440.722   1
   3  -9  -9 4920.11 428.792   1
  -3   9   9 5613.65 451.059   1
  -3  -9   9 4624.46 339.305   1
   3   9  -9 4796.28 340.058   1
  -3  -9   8 2320.49 194.662   1
   3   9  -8 2397.72 195.749   1
   3  -9  -8 2352.79 296.058   1
  -3   9   8 2636.88 305.423   1
  -3  -9   7 3071.26 230.016   1
   3   9  -7 3155.77 233.415   1
   3   9  -6 23750.4 1443.84   1
   3  -9  -6 19852.6 1485.15   1
  -3  -9   6 23557.1 1442.96   1
  -3   9   6 22419.5 1496.98   1
  -3   9   5 490.119 202.001   1
   3   9  -5 492.427 104.545   1
   3  -9  -5 308.646 192.343   1
  -3  -9   5 603.311 104.109   1
  -3   9   4 2080.67 254.454   1
   3   9  -4 1922.93 179.604   1
  -3  -9   4 1894.80 174.296   1
   3  -9  -4 2342.26 242.490   1
   3   9  -3 125.981 113.539   1
  -3  -9   3-85.1351 101.741   1
   3  -9  -3 56.2330 156.575   1
   3  -9  -2 8731.25 621.881   1
  -3  -9   2 9783.69 610.074   1
  -3   9   2 9351.14 631.730   1
   3   9  -2 8718.59 609.841   1
  -3   9   1 789.137 152.333   1
   3  -9  -1 623.383 143.403   1
  -3  -9   0 7769.79 524.684   1
   3   9   0 7501.17 530.697   1
   3  -9   1 712.882 126.332   1
   3   9   1 697.982 152.246   1
  -3   9  -1 873.414 135.840   1
  -3  -9  -1 693.127 157.460   1
   3   9   2 9219.19 638.491   1
  -3   9  -2 9349.12 603.339   1
  -3  -9  -2 8088.12 630.196   1
   3  -9   2 9538.19 601.079   1
   3   9   3 147.146 173.526   1
  -3   9  -3-27.5349 92.8108   1
  -3  -9  -3 19.4143 151.148   1
   3  -9   3 62.8551 89.6284   1
   3  -9   4 1899.35 156.238   1
  -3   9  -4 1867.51 159.452   1
  -3  -9  -4 1913.40 233.384   1
   3   9   4 1639.12 240.727   1
   3  -9   5 457.918 86.3239   1
  -3   9  -5 572.277 87.0284   1
   3   9   6 22482.6 1499.56   1
  -3  -9  -6 21771.8 1491.25   1
  -3   9  -6 23603.1 1434.57   1
   3  -9   6 22773.1 1435.10   1
  -3   9  -7 3489.79 227.010   1
   3  -9   7 3110.07 226.618   1
   3  -9   8 2580.66 185.105   1
   3   9   8 1976.89 332.341   1
   3  -9   9 5174.36 338.632   1
   3   9   9 4854.08 454.040   1
  -3  -9  -9 5175.69 440.061   1
  -3   9  -9 4867.56 334.997   1
   3  -9  10 5051.34 336.450   1
   3   9  10 5052.39 444.708   1
  -3  -9 -10 4026.72 423.697   1
  -3   9 -10 4883.15 334.360   1
   3  -9  11 386.646 117.619   1
  -3   9 -11 427.727 113.197   1
  -3  -9 -11 261.877 271.387   1
   3   9  12 2167.30 318.237   1
  -3   9 -12 2590.41 223.537   1
   3  -9  12 2647.61 227.404   1
  -3  -9 -12 2865.66 322.102   1
   3   9  14 171.891 259.264   1
   3  -9  14 773.918 175.447   1
  -3  -9 -14 680.332 246.824   1
  -3   9 -14 612.755 163.616   1
   3   9  15 137.636 346.201   1
   3  -9  15 400.151 179.315   1
  -3  -9 -15 829.916 322.799   1
  -3   9 -15 138.966 171.355   1
   3   9  16 764.465 280.978   1
   3  -9  16 405.090 204.944   1
  -3   9 -16 716.916 192.337   1
  -3  -9 -16 974.746 277.865   1
   3   9  17 488.727 352.938   1
  -3   9 -17-107.375 200.125   1
  -3  -9 -17-460.962 323.695   1
   3   9  18 1371.28 300.769   1
  -3  -9 -18 1127.30 268.478   1
   3   9  19 354.001 364.422   1
  -3  -9 -19 133.065 332.828   1
   3   9  20 1206.58 339.941   1
  -3  -9 -20 1264.70 308.356   1
   3   9  21 354.099 381.416   1
  -3  -9 -21-33.2285 342.440   1
   3   9  22 70.3153 322.876   1
  -3  -9 -22 363.851 312.530   1
   3   9  24 346.041 358.540   1
  -3  -9 -24 487.096 332.968   1
  -3  -9 -26 346.172 346.649   1
  -3  10  25-34.1110 380.249   1
   3 -10 -25 384.925 352.375   1
  -3  10  24 1252.15 379.564   1
   3 -10 -24 196.728 327.792   1
  -3  10  23 1379.19 327.234   1
   3 -10 -23 366.802 288.927   1
  -3  10  22 35.8041 341.660   1
   3 -10 -22 607.779 351.648   1
  -3  10  21 650.503 376.489   1
   3 -10 -21 1021.05 373.236   1
  -3  10  19 1343.81 357.818   1
   3 -10 -19 649.313 327.516   1
  -3  10  18-470.808 379.466   1
   3 -10 -18 681.315 345.033   1
  -3  10  17 612.032 316.158   1
   3 -10 -17 440.209 299.455   1
   3  10 -16 418.982 194.174   1
  -3  10  16 356.407 352.163   1
   3 -10 -16 704.067 327.515   1
   3  10 -15 359.783 168.601   1
   3 -10 -15 330.767 324.247   1
  -3 -10  15 33.4194 161.286   1
  -3  10  15-35.2212 332.656   1
   3 -10 -14 260.191 279.402   1
  -3  10  14 1073.62 316.396   1
  -3 -10  13 103.605 134.366   1
  -3  10  13 305.372 265.015   1
   3 -10 -13 318.526 245.446   1
   3  10 -13 90.0735 131.668   1
   3  10 -12 2774.40 252.971   1
  -3 -10  12 3460.56 255.201   1
   3 -10 -12 3295.44 347.430   1
  -3  10  12 3741.48 377.899   1
   3  10 -11 1021.86 142.751   1
  -3  10  11 1190.59 300.660   1
  -3 -10  11 963.818 137.588   1
   3 -10 -11 1541.65 294.716   1
   3  10 -10 6400.47 417.836   1
  -3 -10  10 6015.97 414.886   1
  -3  10  10 6262.32 541.914   1
   3 -10 -10 6234.95 527.343   1
   3  10  -9 769.192 106.221   1
  -3 -10   9 667.521 102.968   1
  -3  10   9 509.654 248.909   1
   3  10  -8 4627.77 317.773   1
  -3 -10   8 4638.95 315.507   1
  -3  10   8 5144.15 430.963   1
   3 -10  -8 4546.97 422.370   1
   3 -10  -7-51.6688 228.270   1
   3  10  -7 149.128 83.1438   1
  -3 -10   7 102.579 81.9917   1
   3  10  -6 1710.55 157.072   1
  -3 -10   6 1743.80 148.389   1
   3 -10  -6 1838.83 255.074   1
  -3  10   5 708.024 208.324   1
   3  10  -5 674.351 113.309   1
  -3 -10   5 613.277 107.414   1
   3  10  -4 4061.84 296.864   1
   3 -10  -4 3919.10 345.749   1
  -3 -10   4 3976.79 291.472   1
  -3  10   4 3900.37 348.612   1
  -3  10   3-42.0391 184.827   1
   3  10  -3-12.0931 111.196   1
  -3 -10   3 170.300 109.913   1
   3 -10  -3-98.9530 177.309   1
   3 -10  -2 52912.4 3323.86   1
  -3  10   2 51857.3 3325.37   1
   3  10  -2 52107.1 3311.23   1
  -3 -10   2 54918.3 3309.43   1
  -3  10   1 1013.16 186.053   1
   3 -10  -1 1507.09 182.872   1
  -3 -10   0-16.0202 130.640   1
   3  10   0-258.020 165.912   1
  -3  10   0 296.785 143.879   1
   3 -10   0-73.7886 146.298   1
   3  10   1 1100.25 189.464   1
  -3 -10  -1 1033.28 178.421   1
   3  10   2 50076.3 3170.75   1
  -3  10  -2 49374.7 3141.86   1
  -3 -10  -2 52352.4 3167.93   1
   3 -10   2 50676.4 3141.70   1
   3  10   3 44.0169 174.746   1
  -3  10  -3 207.694 99.6999   1
   3 -10   3 55.2477 94.5090   1
  -3 -10  -3 312.242 185.531   1
   3 -10   4 4272.67 292.382   1
  -3  10  -4 4098.46 293.682   1
  -3 -10  -4 4620.21 370.427   1
   3  10   4 4343.95 372.761   1
   3 -10   5 455.670 73.8763   1
  -3  10  -5 512.256 78.1372   1
   3  10   6 1577.88 270.409   1
   3  10   7 138.013 242.030   1
  -3 -10  -7-491.976 237.028   1
   3  10   8 4794.30 440.049   1
   3  10   9 751.718 269.355   1
  -3 -10  -9 391.609 241.519   1
   3  10  10 5620.98 511.517   1
  -3 -10 -10 5902.30 502.296   1
  -3  10 -11 589.198 79.9057   1
   3 -10  11 705.520 79.4316   1
   3  10  11 611.672 263.778   1
  -3  10 -12 2460.09 215.412   1
   3 -10  12 3367.50 221.598   1
  -3 -10 -12 2919.10 382.351   1
   3  10  12 3654.30 415.792   1
  -3 -10 -13 277.237 234.579   1
   3 -10  13 108.960 109.686   1
  -3  10 -13-19.0633 107.644   1
   3  10  13-137.063 267.486   1
  -3 -10 -14 1424.20 329.568   1
   3 -10  14 1208.64 166.376   1
   3  10  14 1176.21 357.174   1
  -3  10 -14 1086.81 161.993   1
  -3 -10 -15 226.806 284.411   1
   3  10  15 34.6703 316.989   1
  -3 -10 -16 853.847 299.505   1
   3  10  16 315.031 317.677   1
  -3 -10 -17 927.209 351.043   1
   3  10  17-281.078 343.590   1
  -3 -10 -18 731.384 277.122   1
   3  10  18 141.585 279.153   1
  -3 -10 -19 699.308 343.441   1
   3  10  19 639.233 364.242   1
  -3 -10 -21 198.778 311.656   1
   3  10  21 35.2957 316.929   1
  -3 -10 -22 164.571 363.248   1
   3  10  22 910.633 394.598   1
  -3 -10 -23 359.133 268.721   1
   3  10  23 173.706 285.188   1
  -3 -10 -24 96.3888 364.794   1
   3  10  24 685.182 387.395   1
  -3 -10 -25 473.810 330.657   1
   3  10  25 235.771 335.743   1
   3 -11 -25-31.6310 304.986   1
  -3  11  25 605.825 330.135   1
   3 -11 -24 1166.62 373.915   1
  -3  11  24 447.171 359.038   1
   3 -11 -23 595.074 370.854   1
  -3  11  23 35.0816 388.832   1
   3 -11 -22 971.914 378.144   1
  -3  11  22 177.806 386.297   1
   3 -11 -21 542.294 315.353   1
  -3  11  21-251.806 320.441   1
   3 -11 -20 955.426 351.419   1
  -3  11  20 1341.29 398.734   1
   3 -11 -19-102.670 342.340   1
  -3  11  19 581.921 373.188   1
   3 -11 -18 1539.37 336.753   1
  -3  11  18 545.837 326.377   1
   3 -11 -17 511.153 328.443   1
  -3  11  17 507.251 351.488   1
   3 -11 -15 100.451 254.820   1
  -3  11  15 1033.20 291.583   1
   3  11 -14 703.341 139.776   1
   3 -11 -14 1254.59 323.969   1
  -3  11  14 1264.17 349.282   1
   3 -11 -13 291.993 293.831   1
  -3  11  13 862.526 322.195   1
   3  11 -13 256.999 106.993   1
  -3 -11  13 392.087 104.480   1
  -3 -11  12 3690.45 241.927   1
   3  11 -12 3152.06 242.149   1
  -3  11  11 1910.00 306.016   1
   3 -11 -11 1981.88 291.730   1
  -3  11  10 1087.24 293.238   1
   3 -11 -10 1263.26 293.030   1
   3 -11  -9 581.399 257.560   1
   3 -11  -8 7052.82 521.547   1
  -3  11   8 5466.77 520.394   1
   3 -11  -7 134.076 246.994   1
  -3 -11   7 12.4708 50.0264   1
   3  11  -7-36.4624 60.0039   1
  -3  11   7-312.591 247.199   1
  -3 -11   6 1701.89 140.658   1
   3  11  -6 1614.68 145.259   1
   3 -11  -5 216.276 204.257   1
  -3 -11   5 646.350 107.353   1
   3  11  -5 644.443 112.219   1
  -3  11   5 331.896 219.573   1
   3 -11  -4 560.697 204.119   1
  -3 -11   4 268.997 107.513   1
   3  11  -4 246.989 115.882   1
   3 -11  -3 209.219 187.979   1
   3  11  -3 165.965 135.949   1
  -3 -11   3 82.3338 116.868   1
  -3  11   3 88.2151 192.005   1
  -3  11   2 3746.54 323.856   1
   3 -11  -2 3263.70 301.396   1
   3  11  -1 115.260 149.759   1
  -3 -11   1-15.3926 138.388   1
   3 -11  -1 403.625 161.751   1
  -3  11   1 333.403 169.024   1
  -3  11   0 8637.11 608.600   1
   3 -11   0 9487.83 605.041   1
  -3 -11   0 8492.37 605.852   1
   3  11   0 8749.95 612.487   1
   3  11   1 179.032 184.739   1
  -3 -11  -1 37.7081 163.767   1
   3  11   2 3338.72 330.068   1
  -3 -11  -2 3478.67 322.193   1
   3 -11   2 3848.89 271.472   1
  -3  11  -2 3346.91 274.648   1
   3  11   3 138.741 195.873   1
  -3 -11  -3-285.709 192.848   1
   3 -11   3 18.8061 98.3964   1
  -3  11  -3-86.8564 99.6170   1
   3 -11   4 369.360 88.4165   1
   3  11   4 467.565 217.188   1
  -3  11  -4 379.042 92.0743   1
  -3 -11  -5 97.6149 201.826   1
   3  11   5 572.594 226.690   1
  -3 -11  -6 846.023 257.070   1
   3  11   6 2191.01 283.994   1
  -3 -11  -7-106.775 229.312   1
   3  11   7 459.319 269.101   1
  -3 -11  -8 5494.87 466.021   1
  -3 -11  -9 431.815 260.606   1
   3  11   9 123.685 282.062   1
  -3 -11 -10 1262.67 283.506   1
   3  11  10 839.670 315.776   1
   3  11  11 1789.20 308.605   1
  -3 -11 -12 4607.91 431.847   1
   3  11  12 3965.52 451.007   1
  -3 -11 -13 536.884 316.248   1
   3  11  13-345.249 341.737   1
  -3 -11 -14 64.6925 284.379   1
   3  11  14 1073.55 326.036   1
  -3 -11 -15 918.803 287.184   1
   3  11  15 664.617 294.919   1
  -3 -11 -17 831.313 333.629   1
   3  11  17 425.083 356.271   1
  -3 -11 -18 2099.61 319.641   1
   3  11  18 1992.18 335.462   1
  -3 -11 -19 266.592 334.233   1
   3  11  19 391.306 365.326   1
  -3 -11 -20 1893.37 386.470   1
   3  11  20 1168.44 401.335   1
  -3 -11 -21 363.060 289.201   1
   3  11  21 597.264 312.874   1
  -3 -11 -22 294.283 364.846   1
   3  11  22 974.828 388.734   1
  -3 -11 -23 581.679 343.988   1
   3  11  23 758.462 372.981   1
  -3 -11 -24 539.021 322.830   1
   3  11  24 373.193 352.819   1
  -3 -11 -25 406.278 366.475   1
   3  11  25 365.644 390.158   1
   3 -12 -24 478.639 365.976   1
  -3  12  24 951.180 392.684   1
   3 -12 -22 898.088 344.522   1
  -3  12  22 388.475 355.879   1
   3 -12 -20 68.0744 311.771   1
  -3  12  20 939.720 365.908   1
   3 -12 -19-273.962 339.065   1
  -3  12  19-36.4008 370.484   1
   3 -12 -18 1098.21 335.072   1
  -3  12  18 1495.54 384.480   1
   3 -12 -17 137.078 341.449   1
  -3  12  17-328.261 380.968   1
   3 -12 -16 1159.95 298.193   1
  -3  12  16 1416.01 326.804   1
  -3  12  15 504.223 353.609   1
   3 -12 -14 635.965 334.014   1
  -3  12  14 213.620 351.625   1
   3 -12 -13 494.576 313.855   1
   3 -12 -12 323.757 315.095   1
  -3  12  10 5906.19 533.177   1
   3 -12 -10 6201.88 518.751   1
  -3  12   9 1653.52 305.243   1
   3 -12  -9 568.874 259.249   1
  -3  12   8 5275.88 506.909   1
   3 -12  -8 6359.86 497.134   1
   3 -12  -7 360.809 249.199   1
  -3  12   7 176.635 251.601   1
   3 -12  -6 1376.81 281.231   1
  -3  12   6 2162.83 300.671   1
   3  12  -5 3310.02 244.312   1
   3 -12  -4 2297.96 295.455   1
   3  12  -4 2954.15 227.699   1
  -3  12   4 2795.50 309.888   1
   3 -12  -3 943.160 216.905   1
   3  12  -3 741.886 152.507   1
  -3  12   3 788.739 214.044   1
   3 -12  -2 2814.74 284.734   1
  -3  12   2 3067.47 294.411   1
   3 -12  -1 4814.72 381.402   1
  -3 -12   1 4870.21 369.110   1
   3  12  -1 4556.51 371.609   1
  -3  12   1 4738.05 386.338   1
   3  12   0 76.6186 167.705   1
  -3  12   0 122.507 155.179   1
   3 -12   0-115.612 151.839   1
   3 -12   1 4430.99 334.637   1
   3  12   1 4674.96 368.679   1
  -3  12  -1 4058.81 333.865   1
   3 -12   2 2810.62 243.407   1
   3  12   2 3464.47 312.060   1
  -3  12  -2 2827.36 250.127   1
   3  12   3 1163.65 242.490   1
  -3  12  -3 683.717 126.546   1
  -3 -12  -3 567.240 209.013   1
   3 -12   3 797.604 123.032   1
   3 -12   4 2543.32 181.276   1
   3  12   4 2191.25 302.491   1
  -3  12  -4 2232.07 182.795   1
  -3 -12  -4 2788.39 292.018   1
   3  12   6 1458.31 275.765   1
  -3 -12  -6 1535.62 254.578   1
   3  12   7 89.0794 255.381   1
  -3 -12  -7 635.500 251.088   1
   3  12   8 4892.17 473.843   1
  -3 -12  -8 5335.78 453.332   1
   3  12   9 1385.53 311.896   1
  -3 -12  -9 907.734 274.866   1
   3  12  10 5928.78 535.498   1
  -3 -12 -10 5832.84 509.213   1
  -3 -12 -12-221.971 260.214   1
   3  12  13 381.088 280.824   1
  -3 -12 -13 129.332 256.867   1
   3  12  14 104.992 321.177   1
   3  12  15 387.604 346.979   1
  -3 -12 -15-265.431 322.272   1
   3  12  16 2378.05 391.242   1
  -3 -12 -16 765.594 326.472   1
   3  12  17 855.666 326.041   1
  -3 -12 -17 400.751 274.176   1
   3  12  18 1070.54 365.877   1
  -3 -12 -18 701.349 334.319   1
   3  12  19 604.887 385.426   1
  -3 -12 -19-233.167 342.750   1
   3  12  20 317.608 376.341   1
  -3 -12 -20 629.567 345.798   1
   3  12  22 519.993 380.018   1
  -3 -12 -22 97.5900 357.627   1
   3  12  24 368.655 299.103   1
  -3 -12 -24-94.1852 274.382   1
   3 -13 -23 900.963 375.336   1
  -3  13  23 1131.36 419.016   1
   3 -13 -22 592.089 315.029   1
  -3  13  22 454.381 366.506   1
   3 -13 -21-33.4705 331.814   1
  -3  13  21 142.263 353.170   1
   3 -13 -20 1422.99 392.605   1
  -3  13  20 611.782 406.588   1
  -3  13  19 290.653 299.709   1
   3 -13 -17 309.917 320.191   1
   3 -13 -16 962.605 318.799   1
  -3  13  16 767.693 356.084   1
   3 -13 -15 34.2005 326.018   1
  -3  13  15 400.118 368.526   1
   3 -13 -14-33.9091 316.657   1
  -3  13  14 360.669 358.843   1
   3 -13 -13 770.653 342.073   1
  -3  13  13 1355.51 375.268   1
   3 -13 -12 2672.19 383.703   1
  -3  13  12 2666.46 414.052   1
   3 -13 -11 161.893 265.259   1
  -3  13  11 722.806 299.193   1
   3 -13  -9 30.7917 249.820   1
  -3  13   9 555.655 274.200   1
   3 -13  -8 446.990 240.950   1
  -3  13   8 442.686 281.706   1
   3 -13  -7-143.378 236.732   1
  -3  13   7 30.4403 253.701   1
   3 -13  -6 2934.68 346.382   1
  -3  13   6 3443.55 355.378   1
   3 -13  -5 597.126 240.692   1
  -3 -13   5 328.302 71.0131   1
   3  13  -5 185.291 83.8055   1
  -3  13   5 276.758 238.242   1
   3  13  -4 5046.94 341.396   1
  -3 -13   4 4354.80 334.609   1
  -3  13   4 5160.83 420.128   1
   3 -13  -4 5093.55 418.356   1
   3 -13  -3 481.627 206.088   1
  -3  13   3 803.382 231.237   1
   3  13  -3 852.956 161.231   1
  -3 -13   3 1248.03 156.432   1
   3 -13  -2 1641.06 230.093   1
  -3  13   2 1331.64 231.663   1
   3  13  -2 826.523 188.818   1
  -3 -13   2 1293.19 177.156   1
   3 -13  -1 19.4739 166.359   1
  -3  13   1 289.147 182.627   1
  -3 -13   1 235.269 155.698   1
   3  13  -1 109.024 164.730   1
  -3 -13   0 26515.8 1630.69   1
   3 -13   0 26428.6 1626.03   1
   3  13   0 24962.5 1636.27   1
  -3  13   0 23971.4 1625.75   1
  -3  13  -1-30.8835 150.371   1
   3  13   1 331.865 194.001   1
   3 -13   1 278.841 143.445   1
  -3 -13  -1 184.233 186.665   1
  -3  13  -2 963.552 161.205   1
   3 -13   2 1138.46 160.499   1
  -3 -13  -2 1569.50 218.844   1
   3  13   2 1075.01 243.323   1
   3  13   3 888.866 235.982   1
  -3  13  -3 929.169 129.988   1
   3 -13   3 592.073 121.098   1
  -3  13  -4 3528.87 230.226   1
   3 -13   4 3257.07 226.867   1
   3  13   5 312.635 247.646   1
  -3 -13  -5 549.628 236.978   1
   3  13   6 2542.77 335.163   1
  -3 -13  -6 2717.31 316.182   1
   3  13   7 403.343 264.079   1
  -3 -13  -7-113.382 230.110   1
   3  13   8 161.603 285.189   1
  -3 -13  -8 319.124 254.999   1
   3  13   9 329.449 300.363   1
  -3 -13  -9 210.673 273.387   1
   3  13  11 681.198 340.726   1
  -3 -13 -11 794.525 315.220   1
   3  13  12 2626.73 398.393   1
  -3 -13 -12 3237.73 406.530   1
   3  13  13 873.096 351.432   1
  -3 -13 -13 1742.06 327.101   1
   3  13  14 352.595 314.714   1
  -3 -13 -14 364.952 281.239   1
   3  13  15-71.1672 286.077   1
  -3 -13 -15 400.408 264.178   1
  -3 -13 -16 870.601 306.539   1
   3  13  17 394.009 363.605   1
  -3 -13 -17 134.011 324.085   1
   3  13  19 1099.31 407.538   1
  -3 -13 -19 166.456 341.710   1
   3  13  20 246.449 348.897   1
  -3 -13 -20 330.320 313.459   1
   3  13  21 418.641 324.615   1
  -3 -13 -21 327.316 301.771   1
   3  13  22 68.7901 377.845   1
  -3 -13 -22 322.034 346.030   1
   3  13  23 507.122 389.956   1
  -3 -13 -23 189.870 350.876   1
   3 -14 -22 259.646 356.219   1
   3 -14 -21 132.558 281.860   1
  -3  14  21 775.341 345.046   1
   3 -14 -20-33.7006 355.657   1
  -3  14  20 71.6566 397.097   1
   3 -14 -19 306.776 313.560   1
  -3  14  19 434.836 351.458   1
   3 -14 -18 137.576 345.418   1
  -3  14  18 511.833 406.171   1
   3 -14 -16 311.227 312.308   1
  -3  14  16 330.783 348.125   1
   3 -14 -15 1035.41 352.872   1
  -3  14  15 769.989 382.483   1
   3 -14 -13 238.029 313.553   1
  -3  14  13 831.235 364.939   1
   3 -14 -12 671.803 308.440   1
  -3  14  12 784.927 337.265   1
   3 -14 -11 429.738 271.034   1
  -3  14  11 491.538 303.402   1
   3 -14 -10 1100.36 319.626   1
  -3  14  10 756.395 338.350   1
   3 -14  -9 126.362 270.004   1
  -3  14   9-67.1248 281.666   1
   3 -14  -8 3371.52 359.087   1
  -3  14   8 2507.73 372.590   1
   3 -14  -7 266.162 260.456   1
  -3  14   7 661.208 270.585   1
   3 -14  -6 480.328 238.499   1
  -3  14   6 904.143 269.842   1
   3 -14  -5 430.849 236.285   1
  -3  14   5-315.468 236.750   1
  -3 -14   4 5816.87 393.213   1
   3  14  -4 5799.60 397.992   1
   3 -14  -3 71.9569 202.271   1
  -3 -14   3 209.262 127.083   1
   3  14  -3-13.1961 138.098   1
  -3  14   3-76.4014 209.247   1
   3 -14  -2 290.740 185.718   1
  -3 -14   2 256.360 145.585   1
   3  14  -2 391.903 162.874   1
  -3  14   2 426.036 213.005   1
   3 -14  -1 795.699 199.630   1
  -3 -14   1 607.116 176.194   1
  -3  14   1 607.823 218.341   1
   3  14  -1 653.538 192.388   1
   3  14   0 429.616 195.281   1
  -3  14   0 266.644 174.726   1
   3 -14   0 252.887 166.460   1
  -3 -14   0 288.936 172.159   1
   3  14   1 723.687 219.615   1
  -3  14  -1 658.398 165.337   1
   3 -14   1 568.367 155.495   1
  -3 -14  -1 1065.53 200.937   1
   3  14   2 402.528 223.664   1
  -3 -14  -2 137.867 201.835   1
  -3  14  -2 425.984 139.157   1
   3 -14   2 126.625 127.822   1
  -3 -14  -3 244.931 195.916   1
  -3  14  -3 83.8883 105.380   1
   3 -14   3 98.3391 100.187   1
   3  14   3 294.967 228.292   1
  -3 -14  -4 6423.16 517.979   1
   3  14   4 7045.13 543.326   1
   3  14   5 149.569 252.388   1
  -3 -14  -5 161.029 227.518   1
   3  14   6 308.389 258.599   1
  -3 -14  -6 169.020 236.840   1
   3  14   7 863.163 306.176   1
  -3 -14  -7 116.765 238.285   1
   3  14   8 3597.20 394.819   1
  -3 -14  -8 2995.53 365.104   1
   3  14  10 306.094 319.487   1
  -3 -14 -10 636.929 288.609   1
   3  14  11 379.569 336.934   1
  -3 -14 -11 292.150 289.137   1
   3  14  12 1398.95 356.105   1
  -3 -14 -12 657.870 317.115   1
   3  14  13 35.3953 333.214   1
  -3 -14 -13 431.759 316.152   1
   3  14  14 1214.87 395.913   1
  -3 -14 -14 1404.61 355.541   1
   3  14  15 682.411 377.193   1
  -3 -14 -15 235.163 323.422   1
   3  14  16 971.142 371.849   1
  -3 -14 -16 1682.37 359.043   1
   3  14  18 784.835 373.704   1
  -3 -14 -18 200.772 318.323   1
   3  14  19 460.756 331.565   1
  -3 -14 -19 265.776 299.632   1
  -3 -14 -20 527.122 299.308   1
  -3 -14 -21 518.902 348.728   1
   3  14  22 272.751 403.615   1
  -3 -14 -22 1812.71 387.654   1
   3 -15 -22-160.277 373.729   1
  -3  15  22 1299.25 435.640   1
   3 -15 -21 65.4818 313.861   1
  -3  15  21 419.047 382.086   1
   3 -15 -20 668.293 365.122   1
  -3  15  20-284.431 387.933   1
   3 -15 -18 755.120 366.059   1
  -3  15  18 365.110 406.733   1
   3 -15 -17 276.585 320.564   1
  -3  15  17 147.099 345.461   1
   3 -15 -16 312.368 299.678   1
  -3  15  16 996.737 364.230   1
   3 -15 -15 243.149 320.225   1
  -3  15  15 184.693 366.423   1
   3 -15 -14 2252.29 388.277   1
  -3  15  14 2652.41 423.113   1
   3 -15 -12 1262.27 313.564   1
  -3  15  12 1088.17 333.644   1
   3 -15 -11 1650.61 351.253   1
  -3  15  11 1396.22 371.756   1
   3 -15 -10 693.908 279.217   1
  -3  15  10 140.573 295.440   1
   3 -15  -9 387.433 297.358   1
  -3  15   9 653.539 315.356   1
   3 -15  -8 469.941 275.788   1
  -3  15   8 234.304 303.126   1
   3 -15  -7 90.9991 247.644   1
  -3  15   7 323.848 286.197   1
   3 -15  -6 2571.38 323.157   1
  -3  15   6 2368.83 342.809   1
   3 -15  -5-28.0876 244.328   1
  -3  15   5 29.6872 249.139   1
   3 -15  -4-53.0745 221.521   1
  -3 -15   4 211.862 93.3315   1
   3  15  -4 245.532 98.4553   1
  -3  15   4 310.844 243.482   1
   3 -15  -3 326.309 205.277   1
  -3 -15   3 156.070 129.602   1
   3  15  -3 64.3469 137.141   1
  -3  15   3-239.439 219.156   1
   3 -15  -2 397.309 210.373   1
  -3 -15   2 261.465 157.895   1
   3  15  -2 412.014 170.239   1
  -3  15   2 643.605 232.793   1
   3 -15  -1 191.691 195.298   1
  -3 -15   1 235.530 154.822   1
  -3  15   1-22.6181 193.137   1
   3  15  -1 212.321 177.036   1
   3  15   0 480.095 204.482   1
  -3  15   0 870.180 203.812   1
   3 -15   0 522.225 188.473   1
  -3 -15   0 694.270 195.023   1
   3  15   1-23.9165 202.298   1
  -3  15  -1-32.9657 152.078   1
   3 -15   1 223.953 155.624   1
  -3 -15  -1 492.338 204.723   1
   3  15   2 258.661 239.373   1
  -3 -15  -2 385.770 221.077   1
  -3  15  -2 320.875 144.664   1
   3 -15   2 228.551 136.731   1
  -3  15  -3-24.9408 100.150   1
   3 -15   3 171.386 96.9854   1
   3  15   4 87.0179 262.443   1
  -3 -15  -4 405.480 250.452   1
   3  15   5-303.269 276.224   1
  -3 -15  -5 565.287 250.241   1
   3  15   6 1726.14 332.983   1
  -3 -15  -6 2232.72 325.272   1
   3  15   7 32.4270 280.858   1
  -3 -15  -7 30.3535 257.682   1
   3  15   8 697.321 313.171   1
  -3 -15  -8 749.147 285.435   1
   3  15   9 237.970 302.439   1
  -3 -15  -9 255.665 271.725   1
   3  15  10 276.798 288.552   1
  -3 -15 -10 455.218 273.823   1
   3  15  11 809.460 330.356   1
  -3 -15 -11 1417.29 315.471   1
   3  15  12 961.905 369.214   1
  -3 -15 -12 1199.44 331.076   1
   3  15  14 2131.73 397.026   1
  -3 -15 -14 2093.50 369.902   1
   3  15  15 289.531 348.451   1
  -3 -15 -15 372.141 304.390   1
   3  15  16 144.506 341.972   1
  -3 -15 -16 338.051 316.514   1
   3  15  17 107.757 351.618   1
  -3 -15 -17 370.422 326.860   1
   3  15  18 321.281 366.052   1
  -3 -15 -18 802.650 347.931   1
   3  15  19 354.049 380.208   1
  -3 -15 -19-165.868 332.161   1
   3  15  20-34.9497 387.397   1
  -3 -15 -20 915.001 372.835   1
   3  15  21 378.363 404.427   1
  -3 -15 -21-418.248 344.999   1
   3  15  22 471.923 406.442   1
  -3 -15 -22 379.296 349.885   1
  -3  16  21 34.4823 367.657   1
   3 -16 -21 96.6589 316.755   1
  -3  16  19 358.730 349.495   1
   3 -16 -19 235.327 299.854   1
  -3  16  17-110.251 363.203   1
   3 -16 -17-172.645 349.741   1
  -3  16  16 518.180 332.840   1
   3 -16 -16 139.091 307.017   1
  -3  16  15 260.023 327.988   1
   3 -16 -15-174.497 283.187   1
  -3  16  14 668.824 341.407   1
   3 -16 -14 663.430 318.640   1
  -3  16  13 111.150 334.127   1
   3 -16 -13 243.686 297.746   1
  -3  16  11 182.170 328.991   1
   3 -16 -11 717.520 308.688   1
  -3  16  10 503.076 330.743   1
   3 -16 -10 572.856 305.541   1
  -3  16   9 493.365 315.778   1
   3 -16  -9 461.234 289.930   1
  -3  16   7 633.846 298.111   1
   3 -16  -7 218.664 274.670   1
  -3  16   6 256.564 294.958   1
   3 -16  -6 394.104 270.681   1
  -3  16   5 277.619 282.136   1
   3 -16  -5 87.0535 265.954   1
  -3  16   4 2733.36 333.222   1
   3 -16  -4 2322.63 321.414   1
   3  16  -3 681.717 153.185   1
   3 -16  -2 1897.44 277.898   1
  -3 -16   2 2543.81 235.390   1
   3  16  -2 1897.73 234.419   1
  -3  16   2 1786.70 295.430   1
   3 -16  -1 820.133 221.168   1
  -3  16   1 327.336 219.041   1
   3  16  -1 875.393 218.534   1
  -3 -16   1 576.297 186.461   1
   3  16   0 338.919 208.796   1
   3 -16   0 459.335 181.439   1
  -3  16   0 80.8736 181.906   1
  -3 -16   0 210.997 198.777   1
   3  16   1 521.851 242.258   1
   3 -16   1 1216.90 182.712   1
  -3  16  -1 666.335 189.755   1
  -3 -16  -1 441.164 217.047   1
   3  16   2 2463.44 310.962   1
  -3 -16  -2 1754.51 286.085   1
   3 -16   2 2135.78 206.693   1
  -3  16  -2 2044.10 214.596   1
  -3  16  -3 298.742 77.1325   1
   3  16   3 654.205 250.333   1
   3  16   4 2420.71 335.396   1
  -3 -16  -4 2639.05 325.604   1
   3  16   5 187.027 261.968   1
  -3 -16  -5 263.555 249.554   1
   3  16   6 774.970 306.582   1
  -3 -16  -6-30.2758 255.468   1
   3  16   7 366.379 290.200   1
  -3 -16  -7 187.107 256.077   1
   3  16   8 307.272 309.875   1
  -3 -16  -8 447.632 264.360   1
   3  16   9 383.402 322.627   1
  -3 -16  -9 130.282 271.832   1
   3  16  10 106.301 303.836   1
  -3 -16 -10 331.098 298.140   1
   3  16  11 609.771 331.399   1
  -3 -16 -11-33.5096 286.835   1
   3  16  13 327.372 363.613   1
  -3 -16 -13-408.002 311.389   1
   3  16  14 619.376 337.141   1
  -3 -16 -14 443.003 295.623   1
   3  16  15 290.767 317.156   1
  -3 -16 -15 170.302 282.841   1
   3  16  16 434.967 359.584   1
  -3 -16 -16 780.686 322.691   1
   3  16  17 649.623 388.742   1
  -3 -16 -17 371.765 327.409   1
   3  16  19-141.263 386.826   1
  -3 -16 -19 427.823 354.534   1
   3  16  21 817.134 381.746   1
  -3 -16 -21 95.7036 313.609   1
  -3  17  20 383.576 420.421   1
   3 -17 -20 194.956 348.843   1
  -3  17  18-180.898 375.587   1
   3 -17 -18 776.897 348.062   1
  -3  17  16-74.2108 378.409   1
   3 -17 -16 868.978 356.268   1
  -3  17  15 261.531 373.682   1
   3 -17 -15 175.004 331.254   1
  -3  17  14 149.991 371.805   1
   3 -17 -14 105.390 332.301   1
  -3  17  13 823.434 383.707   1
   3 -17 -13-104.899 328.204   1
  -3  17  12 372.985 320.699   1
   3 -17 -12 209.145 306.993   1
  -3  17  11 222.300 347.802   1
   3 -17 -11-103.847 310.120   1
  -3  17  10 658.133 342.328   1
   3 -17 -10 239.371 290.846   1
  -3  17   9 179.671 296.684   1
   3 -17  -9 33.6371 279.722   1
  -3  17   8 598.313 326.286   1
   3 -17  -8 1022.06 300.896   1
  -3  17   6 2025.68 345.372   1
   3 -17  -6 1747.41 334.657   1
  -3  17   5 31.9938 289.751   1
   3 -17  -5-360.790 255.487   1
  -3  17   4 30.5777 255.973   1
   3 -17  -4 490.085 241.396   1
  -3  17   3 231.367 244.055   1
   3 -17  -3 108.802 228.506   1
  -3  17   2 887.037 254.980   1
   3 -17  -2 682.304 232.751   1
  -3  17   1-24.0628 211.127   1
   3  17   0 46.8089 206.436   1
  -3  17   0 247.816 192.642   1
   3  17   1-25.7667 226.183   1
  -3 -17  -1 217.359 198.518   1
   3  17   3 414.550 265.071   1
  -3 -17  -3 470.121 223.287   1
   3  17   4 466.260 278.570   1
  -3 -17  -4-174.237 252.723   1
   3  17   5 549.865 280.450   1
  -3 -17  -5 211.532 254.027   1
   3  17   6 1237.10 319.504   1
  -3 -17  -6 1841.97 317.336   1
   3  17   8-140.305 300.257   1
  -3 -17  -8 622.618 276.787   1
   3  17   9-178.441 323.711   1
  -3 -17  -9-99.9888 268.548   1
   3  17  10 252.833 343.990   1
  -3 -17 -10 371.487 305.629   1
   3  17  12 512.733 363.898   1
  -3 -17 -12 720.351 320.717   1
   3  17  13 514.069 360.822   1
  -3 -17 -13 1100.70 346.385   1
   3  17  14-36.7337 318.350   1
  -3 -17 -14 378.216 296.704   1
   3  17  15 220.176 353.704   1
  -3 -17 -15 309.141 316.817   1
   3  17  16-72.9429 379.815   1
  -3 -17 -16 238.493 336.106   1
   3  17  18 641.936 397.749   1
  -3 -17 -18 465.035 349.075   1
   3  17  20 137.627 375.739   1
  -3 -17 -20 32.2197 331.456   1
  -3  18  19 246.270 418.768   1
   3 -18 -19 230.037 353.181   1
  -3  18  18 215.350 354.290   1
   3 -18 -18 234.683 313.848   1
  -3  18  17-36.4945 353.306   1
   3 -18 -17 238.660 301.755   1
  -3  18  16 850.693 395.863   1
   3 -18 -16 1036.79 335.569   1
  -3  18  15 485.652 399.344   1
   3 -18 -15 663.351 339.845   1
  -3  18  14 75.2321 327.939   1
   3 -18 -14 35.1564 309.128   1
  -3  18  13 490.782 356.453   1
   3 -18 -13-176.393 308.321   1
  -3  18  12 226.515 377.778   1
   3 -18 -12 880.384 349.729   1
  -3  18  11 788.162 367.599   1
   3 -18 -11 421.126 324.034   1
  -3  18  10 780.690 353.340   1
   3 -18 -10 1636.32 338.493   1
  -3  18   9 915.107 347.665   1
   3 -18  -9 379.985 308.077   1
  -3  18   8-540.595 325.510   1
   3 -18  -8 407.254 302.190   1
  -3  18   7 776.396 321.552   1
   3 -18  -7-33.1531 215.092   1
  -3  18   6 411.999 316.039   1
  -3  18   5 232.214 305.893   1
   3  18   4-64.4977 276.888   1
   3  18   5-100.448 294.459   1
   3  18   7 882.326 324.430   1
  -3 -18  -7 462.790 283.488   1
   3  18   8 647.099 339.100   1
  -3 -18  -8 235.852 294.254   1
   3  18   9 145.998 320.390   1
  -3 -18  -9 170.828 284.885   1
   3  18  10 1179.86 363.914   1
  -3 -18 -10 828.035 323.013   1
   3  18  11 148.400 346.314   1
  -3 -18 -11-104.118 309.645   1
   3  18  12 410.225 359.261   1
  -3 -18 -12 383.853 308.434   1
   3  18  13 670.832 378.770   1
  -3 -18 -13 906.461 336.322   1
   3  18  14 74.3073 342.248   1
  -3 -18 -14 69.3747 298.487   1
   3  18  15-184.709 378.597   1
  -3 -18 -15 653.504 327.476   1
   3  18  17 72.1578 378.734   1
  -3 -18 -17 336.832 340.225   1
   3  18  19 139.205 361.589   1
  -3 -18 -19 325.931 302.315   1
  -4   0  26 36.7113 237.482   1
   4   0 -26 764.392 340.878   1
  -4   0  25 36.6840 316.492   1
   4   0 -25 278.492 312.658   1
  -4   0  24 1424.43 363.591   1
   4   0 -24 243.241 341.652   1
  -4   0  23 797.321 354.825   1
   4   0 -23 655.104 340.716   1
  -4   0  21 247.831 309.335   1
   4   0 -21-334.881 283.670   1
   4   0 -20 9361.38 691.971   1
  -4   0  20 8055.62 690.670   1
  -4   0  19 441.894 294.239   1
   4   0 -19 128.512 271.390   1
  -4   0  17 32.0860 275.504   1
   4   0 -17 121.332 262.186   1
   4   0 -16 5814.65 484.989   1
  -4   0  16 4971.64 486.611   1
  -4   0  15-149.473 263.425   1
   4   0 -15 254.259 252.593   1
   4   0 -14 1540.31 277.401   1
  -4   0  13-245.490 218.004   1
   4   0 -13 309.547 207.222   1
  -4   0  11-219.220 217.782   1
   4   0 -11 92.9882 188.655   1
  -4   0  10 1813.55 239.342   1
   4   0 -10 1726.72 230.306   1
  -4   0   9-129.159 182.797   1
   4   0  -9-20.4513 166.421   1
   4   0  -8 61792.7 3863.40   1
  -4   0   8 61724.4 3867.35   1
   4   0  -7-89.1131 149.222   1
  -4   0   7 130.899 161.252   1
  -4   0   6 6244.66 435.502   1
   4   0  -6 5452.65 423.212   1
  -4   0   5 144.328 151.146   1
   4   0  -5 289.817 144.621   1
   4   0  -4 60672.3 3710.53   1
  -4   0   4 58337.6 3711.43   1
  -4   0   2 141.772 143.465   1
   4   0  -2-12.3535 139.679   1
  -4   0   1 98.8091 138.294   1
   4   0  -1 96.7419 132.184   1
  -4   0   0 98.1010 142.710   1
   4   0   0-250.855 146.712   1
  -4   0  -1-123.881 116.077   1
   4   0   1-109.776 112.795   1
  -4   0  -2 12.7114 117.818   1
   4   0   2 306.946 142.736   1
  -4   0  -4 62501.8 3750.87   1
   4   0   4 57865.7 3749.66   1
  -4   0  -5-60.2323 155.135   1
   4   0   5 15.3524 150.411   1
  -4   0  -6 5881.11 445.357   1
   4   0   6 6582.70 453.015   1
  -4   0  -7-155.547 143.928   1
   4   0   7-110.879 170.749   1
   4   0   8 70531.8 4416.23   1
  -4   0  -8 70800.6 4412.31   1
   4   0   9 151.198 185.060   1
  -4   0  -9-20.4232 174.983   1
   4   0  10 2314.96 271.600   1
  -4   0 -10 2136.87 254.250   1
   4   0  11-24.8320 182.020   1
  -4   0 -11-46.3462 176.963   1
   4   0  12 21107.1 1381.20   1
  -4   0 -12 20856.3 1374.29   1
  -4   0 -13 209.611 222.803   1
  -4   0 -14 1541.39 266.514   1
   4   0  14 2098.97 293.966   1
   4   0  15 209.740 242.867   1
  -4   0 -16 6543.33 531.525   1
   4   0  16 6526.48 548.887   1
   4   0  17 162.057 271.374   1
  -4   0 -17-90.1936 258.113   1
   4   0  19 103.226 308.421   1
  -4   0 -19-380.152 289.715   1
  -4   0 -20 8363.10 631.385   1
   4   0  20 6776.61 636.860   1
   4   0  21 491.566 334.554   1
  -4   0 -21-199.793 313.836   1
   4   0  23 36.1836 335.297   1
  -4   0 -23 204.807 323.477   1
   4   0  24 582.520 341.876   1
  -4   0 -24 172.259 330.724   1
  -4   0 -26 208.221 356.091   1
   4  -1 -27 102.426 342.439   1
  -4   1  26 508.510 319.174   1
   4  -1 -26 68.8754 338.993   1
  -4   1  25 691.668 333.507   1
   4   1 -25 947.486 360.793   1
   4  -1 -25 899.823 333.738   1
  -4  -1  24 587.884 343.303   1
  -4   1  24 436.048 310.944   1
   4   1 -24 69.6141 340.812   1
   4  -1 -24 554.191 308.832   1
  -4  -1  23 472.377 314.366   1
  -4   1  23 580.702 346.656   1
   4   1 -23 724.564 318.886   1
   4  -1 -23 343.126 337.756   1
  -4  -1  22 1253.47 361.041   1
  -4   1  22 1510.15 376.159   1
   4  -1 -22 1155.93 361.497   1
   4   1 -22 1602.51 357.722   1
  -4   1  21 248.916 288.829   1
  -4  -1  21 984.510 338.241   1
   4   1 -21 769.935 319.430   1
   4  -1 -21 839.547 300.804   1
  -4  -1  20 103.130 290.517   1
  -4   1  20 105.139 325.310   1
   4   1 -20 393.908 288.636   1
   4  -1 -20-397.148 304.859   1
  -4  -1  19 301.526 292.122   1
  -4   1  19-137.341 284.155   1
   4   1 -19 95.9639 279.518   1
   4  -1 -19 129.711 283.359   1
  -4   1  18 1546.09 362.971   1
  -4  -1  18 1561.47 328.828   1
   4  -1 -18 1616.86 332.355   1
   4   1 -18 1856.33 326.547   1
  -4   1  17 2026.02 334.798   1
  -4  -1  17 1990.64 321.643   1
   4   1 -17 1854.96 308.910   1
  -4   1  16 316.571 241.190   1
  -4  -1  16 182.600 257.403   1
   4  -1 -16 627.187 234.047   1
   4   1 -16 576.466 257.506   1
  -4   1  15-30.5487 232.650   1
  -4  -1  15 408.709 255.132   1
   4  -1 -15 720.453 243.633   1
   4   1 -15 110.632 246.400   1
  -4   1  14 997.958 254.109   1
  -4  -1  14 888.650 263.382   1
   4  -1 -14 387.742 211.866   1
  -4   1  13 393.243 250.077   1
   4  -1 -13 344.659 229.734   1
   4   1 -12 3745.96 333.074   1
  -4   1  12 3123.71 349.913   1
   4  -1 -12 3706.94 344.305   1
  -4  -1  11 2220.75 272.316   1
  -4   1  11 2047.06 291.768   1
   4   1 -11 2536.78 263.986   1
   4  -1 -11 2627.41 286.779   1
  -4   1  10 26235.0 1632.01   1
  -4  -1  10 24546.9 1624.56   1
   4  -1 -10 25858.8 1626.60   1
   4   1 -10 24437.8 1618.92   1
   4   1  -9 3809.06 296.827   1
   4  -1  -9 2958.92 280.802   1
  -4  -1   9 2903.74 295.904   1
  -4   1   9 3257.86 291.607   1
   4  -1  -8 515.934 177.981   1
   4   1  -8 663.526 165.207   1
  -4   1   8 480.862 173.622   1
  -4  -1   8 733.854 178.283   1
   4  -1  -7 70764.9 4473.84   1
  -4   1   7 70783.4 4476.50   1
   4   1  -7 74414.7 4471.44   1
  -4  -1   7 70772.6 4473.16   1
   4  -1  -6 9161.52 664.985   1
  -4  -1   6 10603.2 667.947   1
  -4   1   6 9798.15 670.130   1
   4   1  -6 9806.76 659.338   1
   4   1  -5 434.909 142.111   1
   4  -1  -5 622.500 142.880   1
  -4  -1   5 967.840 158.328   1
  -4   1   5 521.747 150.113   1
   4  -1  -4 35259.1 2133.94   1
  -4   1   4 32524.9 2132.65   1
  -4  -1   2 50121.2 3090.68   1
   4   1  -2 48966.7 3089.31   1
   4  -1  -1 14284.8 875.724   1
  -4   1   1 14330.5 876.206   1
   4   1  -1 13820.9 877.297   1
  -4  -1   1 11703.1 873.580   1
  -4  -1   0-136.803 151.555   1
  -4   1   0 145.819 118.917   1
   4  -1   0 59.7606 108.887   1
   4   1   0 181.822 146.736   1
  -4  -1  -1 15317.7 908.787   1
  -4   1  -1 13019.8 906.606   1
   4  -1   1 12217.6 902.736   1
   4   1   1 15623.0 908.081   1
  -4   1  -2 46072.8 2912.16   1
   4  -1   2 47164.7 2912.60   1
  -4  -1  -4 33320.7 2059.03   1
   4   1   4 31982.7 2058.18   1
  -4   1  -5 492.028 157.625   1
  -4  -1  -5 677.915 169.012   1
   4  -1   5 612.859 144.852   1
   4   1   5 716.265 174.239   1
   4   1   6 9350.39 656.846   1
  -4   1  -6 9855.51 648.644   1
  -4  -1  -6 9566.43 653.993   1
   4  -1   6 9688.21 651.057   1
   4  -1   7 69609.8 4278.40   1
   4   1   7 71000.9 4286.11   1
  -4  -1  -7 66509.3 4280.07   1
  -4   1  -7 67518.9 4274.05   1
  -4  -1  -8 580.186 186.934   1
  -4   1  -8 509.426 159.266   1
   4   1   8 740.883 202.472   1
   4  -1   8 730.079 167.666   1
  -4  -1  -9 3133.72 293.467   1
  -4   1  -9 3161.72 287.908   1
   4  -1   9 2899.27 292.383   1
   4   1   9 3093.08 303.065   1
   4  -1  10 26444.5 1693.38   1
   4   1  10 26966.1 1700.45   1
  -4   1 -10 26399.2 1690.19   1
  -4  -1 -10 25723.3 1696.11   1
   4  -1  11 2398.11 287.582   1
   4   1  11 2600.72 297.011   1
  -4   1 -11 2351.24 272.015   1
  -4  -1 -11 2102.62 284.837   1
   4  -1  12 2946.80 327.533   1
  -4   1 -12 3829.28 341.965   1
   4   1  13 197.240 256.329   1
  -4  -1 -13 457.704 241.095   1
   4   1  14 1030.15 289.221   1
   4  -1  14 982.039 262.332   1
  -4  -1 -14 1097.97 265.145   1
  -4   1 -14 591.290 228.120   1
   4  -1  15 381.391 267.814   1
  -4   1 -15 525.437 217.637   1
  -4  -1 -15 1007.82 259.324   1
   4  -1  16 429.984 270.710   1
   4   1  16 381.098 295.869   1
  -4   1 -16 659.159 264.810   1
  -4  -1 -16 534.524 278.956   1
   4  -1  17 1308.74 305.263   1
  -4  -1 -17 1127.46 314.813   1
  -4   1 -17 1363.15 280.517   1
   4  -1  18 1336.77 333.320   1
   4   1  18 713.284 305.039   1
  -4   1 -18 948.246 304.003   1
  -4  -1 -18 1750.23 308.685   1
   4  -1  19 372.002 289.787   1
   4   1  19 69.4076 274.608   1
  -4   1 -19 473.570 282.356   1
  -4  -1 -19-319.316 257.922   1
   4  -1  20 206.417 284.085   1
   4   1  20-34.9405 278.650   1
  -4   1 -20 325.101 276.723   1
  -4  -1 -20 32.8383 261.899   1
   4  -1  21 455.081 306.588   1
   4   1  21 634.932 323.061   1
  -4   1 -21 1328.25 313.355   1
  -4  -1 -21 769.086 313.160   1
   4  -1  22 929.161 361.591   1
   4   1  22 1322.70 340.849   1
  -4   1 -22 1113.29 345.501   1
  -4  -1 -22 1451.86 330.309   1
   4  -1  23 761.676 341.901   1
   4   1  23 36.1045 316.285   1
  -4   1 -23 992.731 337.887   1
  -4  -1 -23-102.109 289.881   1
   4  -1  24 951.684 358.117   1
   4   1  24 435.344 310.940   1
  -4   1 -24 138.626 335.135   1
  -4  -1 -24 547.962 304.629   1
   4   1  25 327.144 308.387   1
  -4  -1 -25 377.941 321.886   1
  -4   1 -25 665.977 355.410   1
   4   1  26 218.589 328.474   1
  -4  -1 -26 68.7295 309.228   1
  -4   2  27 249.432 323.778   1
   4  -2 -27-101.302 338.652   1
  -4   2  26 71.8871 312.632   1
   4  -2 -26 580.727 344.821   1
  -4   2  25-397.247 316.879   1
   4  -2 -25 515.967 319.907   1
  -4  -2  24 996.309 351.972   1
   4   2 -24 175.276 350.992   1
  -4  -2  23 1856.76 365.438   1
  -4   2  23 2538.34 401.811   1
   4   2 -23 1279.94 365.059   1
   4  -2 -23 1985.62 379.793   1
  -4  -2  22 680.668 313.346   1
  -4   2  22 396.188 348.932   1
   4   2 -22 543.184 315.010   1
   4  -2 -22 476.037 345.853   1
  -4  -2  21-140.291 306.654   1
   4   2 -21 532.885 323.724   1
  -4   2  20 706.336 336.451   1
  -4  -2  20 1504.73 323.201   1
   4  -2 -20 599.137 317.750   1
   4   2 -20 1104.57 299.647   1
  -4   2  19 1387.13 354.995   1
   4  -2 -19 1340.70 332.241   1
  -4   2  18 169.988 305.832   1
  -4  -2  18 64.3273 283.422   1
   4  -2 -18 96.4611 299.035   1
   4   2 -18-61.3104 278.547   1
  -4  -2  17-62.0361 262.826   1
   4   2 -17 295.563 258.325   1
  -4   2  16 257.518 296.023   1
  -4  -2  16 536.146 262.834   1
   4  -2 -16 761.234 278.044   1
   4   2 -16 539.320 248.558   1
  -4   2  15 7164.05 557.809   1
  -4  -2  15 6326.29 525.872   1
   4  -2 -15 6362.18 541.010   1
   4   2 -15 6311.18 519.093   1
  -4   2  14 2160.92 319.574   1
  -4  -2  14 1574.55 258.923   1
   4  -2 -14 1590.09 299.269   1
   4   2 -14 1367.75 256.739   1
  -4   2  13 19309.3 1327.79   1
   4  -2 -13 20822.2 1328.51   1
  -4  -2  12 12032.4 813.477   1
  -4   2  12 11761.8 825.168   1
   4  -2 -12 11384.2 814.160   1
  -4  -2  11 6493.40 516.740   1
   4   2 -11 7269.87 517.542   1
   4   2 -10 1021.70 194.490   1
   4  -2 -10 1377.12 224.182   1
  -4   2  10 1508.08 231.240   1
  -4  -2  10 1134.94 215.703   1
   4  -2  -9 1472.84 206.735   1
   4   2  -9 1733.98 211.985   1
  -4   2   9 2001.03 243.227   1
  -4  -2   9 1677.86 213.745   1
  -4  -2   8 11582.9 790.744   1
   4   2  -8 12286.3 790.662   1
   4  -2  -8 12422.8 805.679   1
  -4   2   8 11074.6 804.779   1
  -4  -2   7 24277.0 1552.74   1
   4   2  -7 24479.0 1550.90   1
   4  -2  -7 24628.8 1561.85   1
  -4   2   7 23930.0 1562.25   1
  -4  -2   6 29414.1 1810.21   1
   4   2  -6 29279.0 1807.60   1
   4  -2  -6 26466.0 1816.56   1
  -4   2   6 28971.9 1821.34   1
  -4  -2   5 17474.1 1126.80   1
   4   2  -5 16330.8 1120.11   1
   4  -2  -5 18092.6 1136.22   1
  -4   2   5 18706.6 1139.41   1
   4  -2  -4 20076.3 1327.61   1
  -4   2   4 21536.3 1331.72   1
   4  -2  -3 51831.5 3119.42   1
  -4   2   3 47885.6 3121.48   1
   4   2  -2 31109.5 1934.28   1
  -4  -2   2 30392.2 1933.40   1
   4   2  -1 1246.74 173.755   1
  -4  -2   1 1079.31 173.223   1
   4   2   0 98378.0 6027.93   1
   4  -2   0 98183.5 6026.30   1
  -4   2   0 98427.0 6027.14   1
  -4  -2   0 93613.6 6028.46   1
   4  -2   1 1086.71 169.240   1
  -4   2  -1 976.861 171.185   1
  -4   2  -2 32798.9 1986.41   1
   4  -2   2 30451.3 1984.57   1
   4   2   3 43738.5 3047.91   1
   4  -2   3 51042.7 3045.13   1
  -4   2  -3 51275.7 3045.06   1
  -4  -2  -3 48670.3 3049.73   1
   4   2   4 19005.1 1178.18   1
  -4  -2  -4 17552.6 1174.27   1
   4   2   5 17184.8 1142.33   1
  -4  -2  -5 18112.6 1142.69   1
   4  -2   6 29493.0 1843.71   1
   4   2   6 28152.5 1855.33   1
  -4   2  -6 29875.1 1841.73   1
  -4  -2  -6 28860.3 1852.78   1
   4   2   7 23216.7 1545.15   1
   4  -2   7 25177.0 1532.65   1
  -4   2  -7 25110.0 1529.94   1
  -4  -2  -7 22102.1 1539.18   1
   4   2   8 11769.9 838.524   1
   4  -2   8 13056.5 824.325   1
  -4  -2  -8 12311.2 836.496   1
  -4   2  -8 12230.4 819.963   1
   4   2   9 1652.14 222.068   1
   4  -2   9 1630.08 197.936   1
  -4   2  -9 2030.50 208.717   1
   4   2  10 1273.11 228.018   1
  -4  -2 -10 1522.92 235.840   1
  -4   2 -10 924.128 194.531   1
   4  -2  11 7673.04 542.589   1
  -4   2 -11 6787.36 526.737   1
   4   2  12 12838.7 838.161   1
   4  -2  12 11669.6 820.121   1
  -4  -2 -12 12484.5 827.421   1
  -4   2 -12 10630.7 806.591   1
  -4   2 -13 22777.9 1406.04   1
  -4  -2 -13 22437.6 1411.61   1
   4  -2  13 21463.2 1408.02   1
   4   2  13 18930.0 1407.54   1
  -4   2 -14 1335.71 280.502   1
   4  -2  14 1201.00 286.644   1
   4   2  14 1502.79 318.374   1
   4  -2  15 6365.12 530.463   1
   4   2  15 5858.61 525.591   1
  -4   2 -15 6546.63 516.423   1
  -4  -2 -15 6481.15 514.896   1
   4  -2  16 150.611 247.714   1
   4   2  16 32.2683 295.722   1
  -4   2 -16 28.1220 219.227   1
  -4  -2 -16 603.320 275.406   1
   4  -2  17 31.6245 260.177   1
  -4   2 -17 405.832 245.940   1
   4  -2  18 461.789 277.171   1
   4   2  18 137.273 294.255   1
  -4   2 -18 507.906 264.849   1
   4   2  19 978.781 309.143   1
  -4  -2 -19 610.987 277.787   1
   4  -2  20 952.712 309.158   1
   4   2  20 1123.99 299.806   1
  -4   2 -20 1066.41 295.992   1
  -4  -2 -20 857.454 294.642   1
   4  -2  21 244.293 303.884   1
  -4   2 -21 528.502 294.480   1
   4  -2  22 464.001 318.836   1
   4   2  22 643.334 313.979   1
  -4   2 -22-67.4237 292.485   1
  -4  -2 -22 640.880 300.810   1
   4   2  23 791.991 329.484   1
  -4  -2 -23 1288.85 337.877   1
   4  -2  24 552.474 326.275   1
  -4   2 -24-34.8810 320.434   1
   4   2  25 1081.96 372.416   1
  -4  -2 -25 987.865 368.715   1
   4   2  26 288.396 360.014   1
  -4  -2 -26 1633.20 398.856   1
   4   2  27 179.063 364.011   1
  -4  -2 -27 235.572 375.193   1
  -4   3  28 277.158 320.479   1
   4  -3 -28 426.453 335.001   1
  -4   3  27 316.669 311.330   1
   4  -3 -27-233.892 317.711   1
  -4   3  26 426.958 328.172   1
   4  -3 -26 643.501 321.445   1
  -4   3  25-108.012 320.788   1
   4  -3 -25 475.918 337.766   1
  -4   3  24 108.556 349.635   1
   4  -3 -24-34.1371 336.717   1
  -4   3  23 253.762 366.166   1
   4   3 -23-347.822 318.252   1
  -4  -3  22 1287.23 337.341   1
  -4   3  22 1082.60 358.016   1
   4  -3 -22 1463.27 366.006   1
   4   3 -22 1089.41 334.170   1
  -4   3  21-107.668 286.223   1
  -4  -3  21 872.728 319.198   1
   4  -3 -21 236.700 272.540   1
   4   3 -21 631.618 315.722   1
  -4   3  20 675.186 343.487   1
  -4  -3  20 169.804 289.232   1
   4   3 -20 645.678 278.196   1
  -4  -3  19 65.8077 290.631   1
  -4   3  19-69.9754 286.116   1
   4   3 -19 187.701 269.279   1
   4  -3 -19 297.440 280.026   1
  -4  -3  18 2603.51 352.089   1
  -4   3  18 2850.18 410.922   1
   4   3 -18 2778.30 348.710   1
   4  -3 -18 3121.98 398.823   1
  -4  -3  17 305.278 254.425   1
   4   3 -17 232.254 239.666   1
   4  -3 -17 31.7890 237.249   1
  -4   3  16 8594.30 682.583   1
  -4  -3  16 8360.25 657.391   1
   4  -3 -16 8945.24 677.782   1
   4   3 -16 9369.42 662.100   1
  -4  -3  15 780.459 255.029   1
  -4   3  15 1204.79 307.669   1
   4   3 -15 981.007 250.262   1
   4  -3 -15 900.998 291.547   1
  -4   3  14 428.928 299.883   1
   4  -3 -14 464.348 286.620   1
  -4  -3  13 1652.57 249.644   1
  -4   3  13 1621.95 291.822   1
   4   3 -13 1909.20 247.127   1
   4  -3 -13 1229.33 267.540   1
   4  -3 -12 4580.35 394.198   1
   4   3 -12 4073.26 366.310   1
  -4   3  12 3901.59 390.216   1
  -4  -3  12 4692.03 384.091   1
   4  -3 -11 663.284 242.351   1
   4   3 -11 569.553 196.502   1
  -4   3  11 647.478 239.455   1
  -4  -3  11 1016.47 206.528   1
   4  -3 -10 16148.0 994.617   1
  -4  -3  10 15645.0 975.343   1
  -4   3  10 14209.2 991.910   1
   4   3 -10 13039.1 962.153   1
   4   3  -9 3255.81 271.776   1
  -4  -3   9 3016.19 268.708   1
  -4   3   9 2826.07 315.546   1
   4  -3  -9 2210.88 291.745   1
  -4  -3   8 406.682 153.144   1
  -4   3   8 431.313 155.484   1
   4  -3  -8 150.040 145.341   1
   4   3  -8 16.9728 133.255   1
   4   3  -7 1331.32 182.092   1
   4  -3  -7 1814.23 212.960   1
  -4  -3   7 1792.04 185.963   1
  -4   3   7 1649.92 210.306   1
   4  -3  -6 24719.2 1535.70   1
  -4  -3   6 23037.5 1519.92   1
  -4   3   6 24549.3 1538.13   1
   4   3  -6 23847.2 1520.28   1
  -4   3   5 845.185 185.079   1
   4  -3  -5 750.193 178.098   1
  -4   3   4 10020.9 684.187   1
   4  -3  -4 10198.3 680.366   1
   4  -3  -3 10702.2 668.628   1
  -4   3   3 10265.0 670.089   1
   4   3  -3 9804.42 661.437   1
  -4  -3   3 9436.38 662.379   1
  -4  -3   2 1154.47 158.627   1
   4   3  -2 1102.94 155.401   1
   4  -3  -2 1378.55 159.869   1
  -4   3   2 1228.49 160.590   1
   4   3  -1 766.786 143.199   1
  -4  -3   1 482.510 137.622   1
  -4   3   0 138.956 148.077   1
   4  -3   0 24.2972 144.936   1
  -4   3  -1 581.000 132.078   1
   4  -3   1 511.340 126.843   1
   4  -3   2 1139.74 152.109   1
  -4  -3  -2 852.741 165.071   1
   4   3   2 1293.51 178.874   1
  -4   3  -2 1383.87 162.147   1
   4  -3   3 9510.46 661.087   1
  -4  -3  -3 9773.30 674.491   1
   4   3   3 9587.01 675.732   1
  -4   3  -3 11132.3 663.484   1
  -4  -3  -4 10527.6 616.411   1
  -4   3  -4 9666.18 595.793   1
   4   3   4 9520.66 615.146   1
  -4  -3  -5 604.977 166.694   1
   4   3   5 808.201 181.404   1
   4  -3   6 24136.1 1551.54   1
  -4  -3  -6 25284.4 1567.19   1
  -4   3  -6 25024.9 1550.44   1
   4   3   6 23284.6 1567.89   1
   4  -3   7 1855.49 198.677   1
   4   3   7 1682.87 233.881   1
  -4  -3  -7 1791.66 232.556   1
  -4   3  -7 1720.04 190.601   1
   4   3   8 319.931 156.879   1
  -4  -3  -8 452.813 150.311   1
  -4   3  -8 458.704 129.761   1
  -4   3  -9 3205.16 261.332   1
  -4  -3  -9 2475.70 295.288   1
   4  -3   9 2812.86 262.245   1
   4   3   9 2728.87 298.301   1
   4  -3  10 16006.4 1011.94   1
   4   3  10 14738.3 1037.53   1
  -4  -3 -10 14989.0 1027.37   1
  -4  -3 -11 230.111 237.215   1
  -4   3 -11 457.218 181.843   1
   4   3  11 738.455 262.075   1
   4  -3  11 466.128 197.631   1
   4  -3  12 4667.73 392.266   1
   4   3  12 4125.90 402.478   1
  -4   3 -12 4603.26 373.124   1
  -4  -3 -12 4080.28 395.444   1
   4  -3  13 1654.84 274.183   1
   4   3  13 1360.97 291.077   1
  -4   3 -13 936.664 239.959   1
   4   3  14 920.808 283.502   1
   4   3  15 1111.57 306.870   1
   4  -3  15 811.929 245.512   1
  -4  -3 -15 984.743 292.217   1
  -4   3 -15 1342.61 254.783   1
  -4  -3 -16 9409.61 688.617   1
  -4   3 -16 9396.92 664.658   1
   4   3  16 7911.06 679.885   1
   4  -3  16 8775.95 669.403   1
   4  -3  17 154.934 260.682   1
   4   3  17-202.353 271.641   1
  -4   3 -17-400.209 251.378   1
  -4  -3 -17 249.857 271.125   1
   4  -3  18 2991.56 363.357   1
  -4   3 -18 2790.10 349.020   1
  -4  -3 -18 2485.25 332.340   1
   4  -3  19 163.975 291.398   1
   4   3  19 70.4213 275.592   1
  -4  -3 -19-129.487 247.895   1
  -4   3 -19-217.171 276.238   1
   4   3  20 564.494 281.682   1
   4  -3  20 640.415 296.320   1
  -4   3 -20 544.255 286.436   1
  -4  -3 -20 728.325 284.898   1
   4   3  21 141.723 285.059   1
   4  -3  21 903.432 317.345   1
  -4   3 -21 295.707 294.769   1
  -4  -3 -21-167.737 296.010   1
   4  -3  22 1354.22 342.188   1
   4   3  22 1428.85 348.377   1
  -4   3 -22 1953.40 336.589   1
  -4  -3 -22 1246.39 348.054   1
   4  -3  23-36.3228 328.389   1
   4   3  23 502.542 359.713   1
  -4   3 -23 723.333 329.696   1
  -4  -3 -23 439.324 335.990   1
   4   3  24 825.451 372.068   1
  -4  -3 -24 1658.16 397.332   1
   4   3  25 285.870 354.362   1
  -4  -3 -25 33.7496 347.820   1
   4   3  26 427.646 350.670   1
  -4  -3 -26 100.912 339.870   1
   4   3  27 35.3420 316.430   1
  -4  -3 -27 498.072 317.330   1
  -4  -3 -28-131.716 344.530   1
  -4   4  28 272.996 369.786   1
   4  -4 -28 485.693 378.272   1
  -4   4  26 1379.62 389.145   1
   4  -4 -26 867.754 387.648   1
  -4   4  25 821.462 366.561   1
   4  -4 -25 876.249 388.359   1
  -4   4  24 1511.30 389.325   1
   4  -4 -24 1357.04 385.743   1
   4   4 -23 838.614 343.888   1
  -4   4  22-72.3102 305.819   1
  -4  -4  22 607.060 325.374   1
   4  -4 -22 748.890 290.022   1
   4   4 -22 272.906 314.573   1
  -4   4  21 612.346 369.169   1
  -4  -4  21 313.017 305.009   1
   4   4 -21 398.369 315.059   1
  -4   4  19 1760.99 370.591   1
  -4  -4  19 3158.53 367.971   1
   4   4 -19 2890.58 359.529   1
   4  -4 -19 2134.05 365.455   1
  -4  -4  18 2035.82 344.851   1
  -4   4  18 2216.47 373.013   1
   4   4 -18 2807.86 347.080   1
   4  -4 -18 2721.70 379.024   1
  -4   4  17 815.937 322.164   1
  -4  -4  17-90.0340 254.453   1
   4  -4 -17 321.964 311.775   1
   4   4 -17 429.820 241.362   1
  -4  -4  16 601.586 255.780   1
   4   4 -16 629.176 238.418   1
  -4  -4  15 2285.82 313.274   1
  -4   4  15 2679.98 328.539   1
   4  -4 -15 2476.44 321.968   1
   4   4 -15 2262.64 297.429   1
  -4  -4  14 19033.4 1258.96   1
  -4   4  14 18740.8 1275.91   1
   4   4 -14 18933.5 1253.15   1
   4  -4 -14 19346.2 1271.14   1
   4  -4 -13-28.6009 192.113   1
   4   4 -13 487.032 216.942   1
  -4   4  13 60.4060 197.595   1
  -4  -4  13 485.797 204.800   1
   4  -4 -12-137.516 236.741   1
   4   4 -12 152.144 195.626   1
  -4   4  12 609.869 270.666   1
  -4  -4  12-22.8537 194.570   1
   4  -4 -11 10281.1 752.478   1
  -4   4  11 10329.5 762.596   1
   4   4 -11 10514.7 722.691   1
  -4  -4  11 11230.4 734.757   1
   4   4 -10 7626.97 574.307   1
  -4  -4  10 8890.21 582.361   1
   4  -4  -9 8023.33 634.846   1
  -4   4   9 8742.96 643.270   1
   4   4  -9 8395.86 603.299   1
  -4  -4   9 9869.37 611.961   1
   4  -4  -8 4657.04 398.588   1
  -4  -4   8 5110.98 372.439   1
  -4   4   8 4181.85 405.179   1
   4   4  -8 5272.01 366.060   1
   4   4  -7 1797.34 176.803   1
   4  -4  -7 1295.94 224.724   1
  -4  -4   7 1476.00 176.501   1
  -4   4   7 1308.09 238.743   1
  -4   4   6 27430.0 1789.25   1
   4  -4  -6 28885.6 1788.00   1
  -4  -4   6 27111.9 1768.40   1
   4   4  -6 28640.3 1768.48   1
  -4   4   5 18487.0 1224.12   1
   4  -4  -5 19270.9 1224.48   1
   4  -4  -4 2668.56 239.446   1
  -4   4   4 2448.81 234.129   1
   4  -4  -3 9778.51 644.118   1
   4   4  -3 8643.89 628.751   1
  -4   4   3 10195.3 647.915   1
  -4  -4   3 9434.57 626.835   1
   4  -4  -2 38397.6 2534.31   1
  -4  -4   2 42163.0 2533.36   1
   4   4  -2 40757.5 2532.58   1
  -4   4   2 40481.3 2539.12   1
   4  -4   1 66294.3 4152.58   1
  -4  -4  -1 63342.0 4155.03   1
   4   4   1 68115.1 4159.08   1
  -4   4  -1 69330.3 4152.75   1
   4  -4   2 40274.2 2606.43   1
  -4  -4  -2 43520.9 2619.50   1
   4   4   2 42734.4 2619.26   1
  -4   4  -2 41111.3 2607.75   1
   4  -4   3 9939.31 675.535   1
  -4  -4  -3 9752.13 684.985   1
   4   4   3 9466.00 684.941   1
  -4   4  -3 11725.3 676.640   1
   4   4   4 2290.88 232.726   1
  -4   4  -4 2394.86 209.036   1
   4  -4   4 2487.76 216.724   1
  -4  -4  -4 2169.64 232.867   1
   4  -4   5 20635.6 1277.15   1
  -4   4  -5 20046.0 1276.03   1
  -4  -4  -5 20306.8 1294.03   1
   4   4   5 18959.5 1296.83   1
  -4  -4  -6 30222.0 1851.87   1
   4   4   6 27823.2 1850.69   1
   4  -4   7 1291.37 162.197   1
   4   4   7 1058.61 235.230   1
  -4   4  -7 1169.64 160.433   1
  -4  -4  -7 1422.23 220.825   1
   4   4   8 4530.10 389.732   1
   4  -4   8 4983.20 352.358   1
  -4  -4  -8 4144.12 376.053   1
   4  -4   9 9159.22 643.735   1
   4   4   9 9691.97 667.807   1
  -4  -4  -9 9895.07 663.027   1
  -4   4  -9 9317.36 646.055   1
   4  -4  10 8512.60 621.728   1
  -4   4 -10 9327.43 618.435   1
   4   4  11 9391.24 727.325   1
   4  -4  11 11023.6 702.934   1
  -4  -4 -11 9561.38 720.601   1
  -4   4 -11 9759.85 688.420   1
  -4   4 -12-43.1286 182.244   1
  -4  -4 -12 388.670 229.172   1
   4   4  12 87.5090 243.666   1
   4  -4  12-158.954 187.453   1
  -4  -4 -13 491.363 271.896   1
  -4   4 -13 393.962 203.661   1
   4  -4  13 193.314 204.028   1
   4   4  13 30.2693 285.215   1
   4  -4  14 19663.4 1246.32   1
   4   4  14 17716.1 1256.28   1
   4   4  15 1583.88 328.993   1
  -4  -4 -15 2603.09 303.754   1
   4  -4  16 86.3571 245.069   1
  -4   4 -16 187.442 241.986   1
   4  -4  17 122.299 265.531   1
   4   4  17 34.1262 313.240   1
  -4   4 -17 138.654 228.517   1
  -4  -4 -17 252.669 275.472   1
   4   4  18 2378.58 393.105   1
   4  -4  18 2542.62 348.591   1
  -4  -4 -18 2024.00 365.553   1
  -4   4 -18 2847.12 342.120   1
   4  -4  19 2611.36 358.536   1
  -4  -4 -19 3028.36 385.095   1
  -4   4 -19 3525.77 361.403   1
   4   4  21 780.864 295.219   1
   4  -4  21 241.710 309.609   1
  -4   4 -21 359.444 306.136   1
  -4  -4 -21 1107.94 290.585   1
   4  -4  22 354.686 304.942   1
   4   4  22 35.6895 306.155   1
  -4   4 -22 437.464 306.179   1
  -4  -4 -22 269.192 316.291   1
   4   4  24 1391.64 389.244   1
  -4  -4 -24 1512.19 387.873   1
   4   4  25 212.640 367.917   1
  -4  -4 -25 434.878 355.172   1
   4   4  26 317.319 332.753   1
  -4  -4 -26 931.533 323.361   1
   4   4  28 102.929 356.742   1
  -4  -4 -28 32.3960 382.713   1
  -4   5  27 205.706 303.440   1
   4  -5 -27 32.5902 326.902   1
  -4   5  26 769.864 310.169   1
   4  -5 -26 132.022 306.965   1
  -4   5  24 394.529 347.346   1
   4  -5 -24 371.412 335.544   1
  -4   5  23 288.907 371.601   1
   4  -5 -23 883.072 364.011   1
  -4   5  22-144.461 351.473   1
   4  -5 -22 781.297 355.002   1
   4   5 -22 782.945 313.792   1
  -4   5  21 72.1180 286.171   1
  -4  -5  21 450.355 320.502   1
   4  -5 -21 340.175 290.290   1
   4   5 -21-132.038 286.723   1
  -4   5  20 429.742 355.393   1
  -4  -5  20 568.813 281.933   1
   4  -5 -20 33.8674 325.347   1
   4   5 -20 63.7762 269.357   1
  -4   5  19 1311.07 347.831   1
  -4  -5  19 998.073 296.069   1
   4   5 -19 1381.02 293.849   1
   4  -5 -19 1273.50 352.547   1
  -4   5  18 314.881 320.595   1
  -4  -5  18 987.770 280.607   1
   4  -5 -18 364.219 320.886   1
   4   5 -18 617.794 257.404   1
  -4   5  17 240.604 287.867   1
  -4  -5  17 206.326 260.893   1
   4  -5 -17-65.0364 257.309   1
   4   5 -17 112.382 251.277   1
  -4   5  16 4541.76 451.145   1
  -4  -5  16 3478.57 387.198   1
   4   5 -16 4033.82 390.224   1
   4  -5 -16 4392.66 433.663   1
  -4  -5  14 2357.04 279.614   1
  -4   5  14 2330.78 347.179   1
   4   5 -14 1573.68 265.095   1
   4  -5 -14 2477.80 332.611   1
  -4  -5  13 2510.30 265.069   1
  -4   5  13 1978.14 342.861   1
   4   5 -13 1834.36 263.623   1
   4  -5 -13 1404.18 317.318   1
  -4   5  12 1309.92 293.537   1
  -4  -5  12 964.177 208.785   1
   4   5 -12 1337.44 210.597   1
   4  -5 -12 760.778 262.831   1
   4   5 -11 135.447 164.638   1
   4  -5 -11 135.324 210.692   1
  -4  -5  11-201.425 177.104   1
  -4   5  11-142.967 207.652   1
   4  -5 -10 3151.63 316.990   1
  -4  -5  10 2995.89 266.087   1
  -4   5  10 2456.58 321.352   1
   4   5 -10 2425.12 252.708   1
  -4  -5   9 1867.10 209.411   1
   4   5  -9 1535.66 188.100   1
   4  -5  -8 40845.5 2533.68   1
  -4   5   8 40721.5 2537.92   1
   4   5  -8 39873.8 2507.37   1
  -4  -5   8 39012.2 2508.28   1
   4  -5  -7 9162.33 642.922   1
  -4  -5   7 9615.48 611.457   1
  -4   5   7 7914.86 639.883   1
   4   5  -7 9070.47 608.653   1
  -4   5   6 3166.71 315.732   1
   4  -5  -6 3239.93 308.595   1
  -4   5   5 4172.49 345.587   1
   4  -5  -5 4199.34 345.119   1
  -4   5   4 60305.7 3759.36   1
   4  -5  -4 59918.0 3756.14   1
  -4  -5   3 1326.77 151.138   1
   4   5  -3 726.036 142.679   1
  -4   5   3 1096.05 198.125   1
   4  -5  -3 1189.15 178.506   1
   4  -5  -2 77474.2 4499.46   1
  -4   5   2 67313.3 4496.70   1
  -4   5   1 593.442 144.203   1
   4  -5  -1 359.225 131.889   1
   4  -5   1 85.5746 107.492   1
  -4   5  -1 254.535 123.602   1
  -4  -5  -1-89.1344 147.438   1
   4   5   1 210.006 147.127   1
   4   5   2 77622.7 4845.45   1
  -4  -5  -2 77609.9 4843.83   1
   4  -5   2 76704.3 4832.87   1
  -4   5  -2 79371.6 4833.74   1
   4  -5   3 1163.74 155.951   1
  -4  -5  -3 1319.67 184.173   1
   4   5   3 1365.25 192.201   1
  -4   5  -3 1289.80 159.753   1
  -4  -5  -4 58726.5 3698.05   1
  -4   5  -4 58057.0 3680.51   1
   4   5   4 61460.6 3704.13   1
   4  -5   5 4463.16 324.054   1
  -4  -5  -5 4754.94 369.590   1
  -4   5  -5 4440.27 324.267   1
   4   5   5 4584.50 372.584   1
   4  -5   6 3817.63 280.700   1
   4   5   6 3216.12 327.007   1
  -4  -5  -6 3534.73 331.014   1
  -4  -5  -7 9547.41 657.226   1
   4   5   7 9081.90 659.682   1
  -4  -5  -8 40521.4 2561.65   1
  -4   5  -8 40380.4 2535.62   1
   4  -5   8 40855.9 2540.32   1
   4   5   8 39799.3 2566.64   1
  -4   5  -9 1727.64 194.653   1
   4  -5   9 1839.38 206.881   1
  -4  -5 -10 2383.50 316.473   1
  -4   5 -10 3320.44 272.499   1
   4  -5  10 2746.85 278.537   1
   4   5  10 2802.22 341.785   1
  -4   5 -11 377.680 171.635   1
  -4  -5 -11 163.927 211.004   1
   4   5  11-230.416 232.588   1
   4  -5  11-81.0632 178.623   1
  -4  -5 -12 769.470 268.866   1
  -4   5 -12 1157.84 209.174   1
   4   5  12 1405.06 295.817   1
   4  -5  12 1343.06 225.265   1
  -4  -5 -13 1743.81 316.040   1
  -4   5 -13 1603.06 240.690   1
   4   5  13 1453.87 307.156   1
   4  -5  13 1692.04 262.984   1
  -4  -5 -14 2247.77 312.420   1
  -4   5 -14 1609.00 244.364   1
   4   5  14 1722.93 332.525   1
   4  -5  14 1906.22 253.893   1
   4  -5  15 289.215 220.816   1
  -4   5 -15 444.981 212.532   1
   4   5  16 3663.95 434.063   1
   4  -5  16 4329.00 398.896   1
  -4  -5 -16 3548.45 414.821   1
  -4   5 -16 4752.55 380.965   1
   4   5  17 34.7362 296.929   1
   4  -5  17 29.3009 249.357   1
  -4   5 -17-81.8892 225.373   1
  -4  -5 -17 412.168 286.961   1
   4  -5  18 121.892 263.808   1
   4   5  18 1456.36 359.098   1
  -4  -5 -18 1152.90 331.016   1
  -4   5 -18 519.797 268.830   1
   4   5  19 530.633 344.485   1
   4  -5  19 380.657 276.574   1
  -4  -5 -19 690.682 334.890   1
  -4   5 -19 1594.21 284.434   1
   4   5  20-106.651 340.766   1
   4  -5  20 495.784 305.361   1
  -4   5 -20-31.2738 277.659   1
  -4  -5 -20 599.723 341.416   1
  -4  -5 -21 470.193 334.748   1
   4   5  22-35.6293 296.920   1
   4   5  23-498.992 338.761   1
  -4  -5 -23-100.511 316.174   1
   4   5  24 744.473 372.446   1
  -4  -5 -24 1101.75 380.710   1
   4   5  26 662.664 342.813   1
  -4  -5 -26 624.736 332.637   1
   4   5  27 34.4207 331.761   1
  -4  -5 -27 452.046 353.877   1
  -4   6  27 473.483 376.765   1
   4  -6 -27 899.785 404.372   1
  -4   6  26 415.252 388.170   1
   4  -6 -26 1010.88 381.470   1
  -4   6  25 457.223 371.453   1
   4  -6 -25 33.1151 362.384   1
  -4   6  24 427.529 320.127   1
   4  -6 -24 33.5280 334.871   1
  -4   6  23 359.627 305.503   1
   4  -6 -23 33.8024 283.901   1
  -4   6  21 649.283 370.521   1
   4  -6 -21 340.219 358.712   1
  -4   6  20 933.781 290.407   1
  -4  -6  20 1024.06 312.331   1
   4  -6 -20 1154.09 294.699   1
   4   6 -20 1731.87 323.593   1
  -4  -6  19 2406.53 337.551   1
   4   6 -19 2475.51 348.497   1
  -4  -6  18 2600.30 320.564   1
   4   6 -18 2248.91 311.286   1
   4  -6 -18 1800.73 305.821   1
  -4   6  17 590.397 356.340   1
  -4  -6  17 488.181 271.466   1
   4   6 -17 1123.49 259.544   1
   4  -6 -17 1280.68 346.687   1
  -4  -6  16 543.167 239.372   1
  -4   6  16 477.789 312.969   1
   4   6 -16-25.9125 216.076   1
   4  -6 -16 193.635 294.271   1
  -4  -6  15 4252.62 365.725   1
   4  -6 -15 3818.17 406.340   1
   4   6 -15 3696.90 361.336   1
  -4   6  15 4704.56 427.783   1
  -4   6  14 6698.21 622.665   1
   4  -6 -14 8795.37 630.581   1
   4   6 -14 8983.39 606.585   1
  -4  -6  14 8393.68 613.088   1
  -4   6  13 7796.10 653.179   1
  -4  -6  13 8671.23 617.113   1
   4   6 -13 9549.07 616.642   1
   4  -6 -13 8090.63 645.128   1
  -4  -6  12 675.420 197.711   1
   4   6 -12 353.936 184.098   1
  -4   6  12 579.989 301.083   1
   4  -6 -12 779.313 269.152   1
  -4  -6  11 319.834 162.928   1
   4   6 -11 833.537 170.034   1
  -4   6  11 645.887 261.121   1
   4  -6 -11 527.674 245.745   1
  -4  -6  10-17.3332 154.033   1
   4   6 -10 119.554 159.751   1
  -4   6  10-169.062 249.330   1
   4  -6 -10-319.865 252.547   1
  -4  -6   9-98.5663 150.448   1
   4  -6  -9 381.164 216.215   1
  -4   6   9 241.770 217.986   1
   4   6  -9-94.7599 146.881   1
  -4   6   8 9373.73 649.729   1
   4   6  -8 8837.49 603.923   1
  -4  -6   8 8740.63 606.819   1
   4  -6  -8 9160.07 647.162   1
  -4   6   7 120.351 189.736   1
   4  -6  -7 249.430 191.518   1
  -4   6   6 35745.8 2334.20   1
   4  -6  -6 37815.2 2333.71   1
  -4   6   5 11578.8 788.350   1
   4  -6  -5 11549.1 780.419   1
  -4   6   4 590.502 178.081   1
   4   6  -4 566.416 116.043   1
  -4  -6   4 286.066 113.327   1
  -4   6   3 3492.04 286.158   1
   4  -6  -3 3006.98 274.314   1
  -4   6   2 3826.43 313.853   1
   4  -6  -2 3865.48 306.596   1
   4  -6  -1 2647.18 225.101   1
  -4   6   1 2129.60 228.402   1
  -4  -6   0 27113.1 1701.83   1
   4   6   0 26652.3 1702.89   1
   4   6   1 1952.66 211.179   1
  -4  -6  -1 2133.71 211.574   1
  -4   6  -2 3938.93 281.291   1
   4   6   2 3292.34 298.896   1
   4  -6   2 3736.57 276.844   1
  -4  -6  -2 3239.06 288.919   1
   4   6   3 3878.36 313.741   1
  -4   6  -3 3815.85 279.397   1
   4  -6   3 3258.15 269.522   1
  -4  -6  -3 3625.51 300.836   1
   4   6   4 506.247 183.955   1
   4  -6   4 359.153 100.160   1
   4  -6   5 11555.3 742.264   1
  -4   6  -5 11323.6 740.358   1
  -4  -6  -5 11399.4 771.980   1
   4   6   5 11178.1 777.635   1
   4  -6   6 38831.3 2357.74   1
   4   6   6 37230.7 2389.88   1
  -4  -6  -6 36351.1 2386.94   1
  -4   6  -6 37403.1 2356.38   1
   4  -6   7 92.0266 114.361   1
   4   6   7-72.8310 176.851   1
  -4   6  -7-38.0948 114.222   1
  -4  -6  -7-92.0178 167.063   1
   4   6   8 8505.04 608.029   1
  -4  -6  -8 8085.06 599.319   1
  -4  -6  -9 613.124 226.647   1
  -4   6  -9 60.5290 127.185   1
   4  -6   9 238.552 137.833   1
   4   6   9 684.351 246.786   1
  -4   6 -10-65.6875 147.416   1
  -4  -6 -10 80.6156 176.030   1
   4   6  10-28.4741 187.236   1
   4  -6  10 34.6061 140.751   1
  -4  -6 -11 955.284 267.751   1
  -4   6 -11 878.267 160.442   1
   4   6  11 1093.50 291.583   1
   4  -6  11 741.411 184.821   1
  -4   6 -12 1022.01 202.400   1
  -4  -6 -12 496.280 259.456   1
   4  -6  12 757.206 210.679   1
   4   6  12 306.066 296.501   1
   4   6  13 9188.66 711.669   1
   4  -6  13 9605.96 670.272   1
  -4  -6 -14 9312.71 672.785   1
  -4   6 -14 8265.19 618.460   1
   4  -6  14 8952.81 630.376   1
   4   6  14 8492.62 679.929   1
   4  -6  15 4427.04 389.380   1
   4   6  15 3982.46 453.803   1
  -4  -6 -15 4570.31 438.178   1
  -4   6 -15 4115.57 380.325   1
   4   6  16-342.224 327.892   1
  -4  -6 -16 601.080 304.212   1
   4  -6  17 1352.52 270.481   1
  -4  -6 -17 1376.91 338.016   1
  -4   6 -17 1202.65 248.220   1
   4   6  18 2507.06 408.467   1
   4  -6  18 2336.52 328.863   1
  -4  -6 -18 2452.53 377.014   1
  -4   6 -18 2196.06 317.013   1
   4  -6  19 2022.62 326.370   1
  -4   6 -19 2239.66 316.948   1
   4   6  20 994.308 309.557   1
   4  -6  20 552.877 254.495   1
  -4   6 -20 894.605 293.637   1
  -4  -6 -20 567.927 304.505   1
   4   6  21 674.114 360.945   1
  -4  -6 -21 636.776 348.676   1
   4   6  23 461.319 331.223   1
   4   6  24 1021.23 361.941   1
  -4  -6 -24 994.308 346.528   1
   4   6  25 69.7212 364.430   1
  -4  -6 -25 427.016 378.666   1
   4   6  26 689.343 368.435   1
  -4  -6 -26 714.646 371.570   1
  -4  -6 -27 31.8259 313.921   1
  -4   7  26 171.317 383.366   1
   4  -7 -26 96.7034 372.740   1
  -4   7  25 661.968 387.272   1
  -4   7  23 608.264 330.081   1
   4  -7 -23 302.603 310.915   1
  -4   7  22 1188.81 346.672   1
   4  -7 -22 577.211 335.210   1
  -4   7  21 252.640 372.313   1
   4  -7 -21 1022.61 366.720   1
  -4   7  20 431.932 321.560   1
   4  -7 -20 646.232 316.267   1
   4  -7 -19 237.160 347.118   1
  -4   7  19 466.169 344.895   1
   4   7 -19-176.927 247.232   1
  -4  -7  19 429.473 263.098   1
   4  -7 -18 402.819 288.108   1
  -4   7  18 142.106 296.527   1
   4   7 -18 780.930 256.260   1
  -4  -7  18 319.226 270.135   1
  -4   7  17 1228.91 368.177   1
   4   7 -17 1505.96 257.642   1
  -4  -7  17 714.369 249.707   1
  -4   7  16 2452.30 390.280   1
   4  -7 -16 2774.62 381.400   1
   4  -7 -15 672.150 244.680   1
  -4   7  15 812.747 255.879   1
  -4  -7  15 1273.96 232.022   1
   4   7 -15 1062.63 219.238   1
  -4  -7  14 2774.58 301.803   1
   4   7 -14 3657.78 314.599   1
  -4   7  13 3799.82 381.848   1
  -4  -7  13 3642.07 333.735   1
   4  -7 -13 4292.14 378.176   1
   4   7 -13 3835.31 329.504   1
   4  -7 -12 17036.1 1152.78   1
   4   7 -12 18207.6 1113.97   1
  -4  -7  12 16731.9 1111.14   1
  -4   7  12 15521.9 1151.15   1
   4  -7 -11 512.856 279.710   1
  -4   7  11-241.099 289.242   1
  -4  -7  11-198.174 167.707   1
   4   7 -11 487.552 173.354   1
  -4   7  10 3277.14 359.026   1
   4  -7 -10 4003.01 367.049   1
  -4  -7  10 3387.90 304.527   1
   4   7 -10 3773.46 300.875   1
   4  -7  -9 1626.23 253.485   1
  -4   7   9 1775.88 267.822   1
   4   7  -9 1674.04 203.244   1
   4   7  -8 57.5036 129.069   1
  -4  -7   8 14.5586 133.858   1
  -4   7   7 1304.55 243.365   1
   4  -7  -7 778.684 223.464   1
  -4   7   6 3656.36 333.601   1
   4  -7  -6 3022.33 317.884   1
  -4   7   5 1367.49 215.124   1
  -4  -7   5 978.462 152.069   1
   4  -7  -5 1359.76 204.914   1
   4   7  -5 1113.30 152.415   1
   4   7  -4 34024.3 1984.74   1
  -4   7   4 30601.7 2004.23   1
   4  -7  -4 30580.4 2001.10   1
  -4  -7   4 30316.3 1984.04   1
   4  -7  -3 24694.3 1575.18   1
  -4   7   3 24648.0 1579.75   1
   4  -7  -2 13720.2 889.503   1
  -4   7   2 13332.2 892.363   1
   4   7  -1 6834.30 508.700   1
  -4   7   1 8241.02 525.663   1
  -4  -7   1 7482.13 512.767   1
   4  -7   0 55.6527 125.406   1
   4   7   0 125.550 126.394   1
  -4   7   0-131.010 126.902   1
  -4  -7  -1 8419.36 562.987   1
   4   7   1 7865.35 561.113   1
   4   7   2 13110.4 866.048   1
  -4  -7  -2 12659.6 859.126   1
  -4   7  -2 12363.8 841.667   1
   4  -7   2 13947.6 844.985   1
   4   7   3 26036.2 1579.43   1
  -4  -7  -3 24388.1 1571.85   1
  -4   7  -3 23912.0 1549.50   1
   4  -7   3 24548.0 1549.25   1
   4   7   4 36807.1 2187.54   1
   4  -7   4 32851.6 2151.33   1
  -4  -7  -4 33779.4 2178.10   1
  -4   7  -4 35076.1 2152.64   1
   4  -7   5 1048.67 144.305   1
  -4  -7  -5 1154.38 181.769   1
   4   7   5 1249.00 215.575   1
  -4   7  -5 1114.57 138.399   1
  -4  -7  -6 2903.81 301.913   1
  -4   7  -6 3571.26 251.737   1
   4  -7   6 3095.33 244.284   1
   4   7   6 2826.29 310.232   1
   4  -7   7 1125.91 142.434   1
   4   7   7 1592.24 252.029   1
  -4   7  -7 886.786 142.773   1
  -4  -7  -7 1198.11 234.006   1
  -4   7  -8 63.6890 123.458   1
   4  -7   8 148.138 128.904   1
  -4  -7  -9 1402.68 286.323   1
   4   7   9 2625.31 323.038   1
   4  -7  10 3461.83 289.240   1
   4   7  10 3714.57 372.657   1
  -4   7 -10 3138.53 278.113   1
  -4  -7 -10 3112.45 360.834   1
   4   7  11 121.240 260.507   1
   4  -7  11 598.202 177.145   1
  -4   7 -11 168.280 159.974   1
  -4  -7 -11 490.786 259.505   1
   4  -7  12 15535.5 1040.53   1
   4   7  12 14935.2 1083.58   1
  -4  -7 -12 15210.5 1077.03   1
  -4   7 -12 17063.1 1041.53   1
   4  -7  13 3981.56 336.966   1
  -4  -7 -13 4021.05 392.788   1
   4   7  13 3576.64 402.721   1
  -4   7 -13 3755.21 324.720   1
  -4   7 -14 2997.36 285.035   1
   4  -7  14 2404.78 281.951   1
   4   7  15 980.760 337.683   1
   4  -7  15 846.907 228.481   1
  -4   7 -15 978.625 206.148   1
  -4  -7 -15 1640.95 311.807   1
   4  -7  16 2546.02 310.517   1
   4   7  16 1835.94 403.232   1
  -4   7 -16 3334.51 306.784   1
  -4  -7 -16 2400.17 385.267   1
   4   7  17 424.246 343.098   1
  -4  -7 -17 1199.82 328.217   1
   4  -7  18 659.854 273.661   1
   4   7  18 178.438 263.275   1
  -4  -7 -18 98.1571 252.186   1
  -4   7 -18 598.304 250.963   1
   4   7  19 532.681 342.125   1
  -4   7 -19 689.581 249.167   1
  -4  -7 -19 232.699 320.448   1
   4   7  20 569.329 367.589   1
  -4  -7 -20 535.276 354.177   1
   4   7  21 35.4653 322.870   1
  -4  -7 -21-100.442 307.201   1
   4   7  22 567.643 335.367   1
  -4  -7 -22 533.197 332.089   1
   4   7  23 423.430 371.266   1
  -4  -7 -23 695.921 374.734   1
   4   7  25 34.5106 334.552   1
  -4  -7 -25 552.425 338.882   1
   4   7  26 238.317 376.411   1
  -4  -7 -26 673.166 387.216   1
  -4   8  26 1116.37 389.475   1
  -4   8  25 864.274 400.475   1
   4  -8 -25-259.847 364.169   1
  -4   8  24 631.594 374.776   1
   4  -8 -24 131.930 354.383   1
  -4   8  23 71.1594 332.164   1
   4  -8 -23 100.242 320.051   1
  -4   8  22 323.219 342.103   1
   4  -8 -22-338.154 312.079   1
  -4   8  20 1478.67 336.852   1
   4  -8 -20 1157.50 321.464   1
  -4   8  19-72.0097 349.112   1
   4  -8 -19 135.987 332.501   1
   4   8 -18 555.338 243.436   1
  -4   8  18 1215.55 315.574   1
   4  -8 -18 708.963 300.932   1
  -4   8  17 283.021 353.907   1
   4  -8 -17 1069.11 347.915   1
   4   8 -16 399.453 214.776   1
  -4  -8  16 145.202 218.997   1
  -4   8  16 69.8978 316.570   1
   4  -8 -16 198.058 304.363   1
   4   8 -15 443.454 202.971   1
  -4  -8  15 382.119 211.287   1
  -4   8  15 206.071 263.121   1
   4  -8 -15 291.979 260.821   1
   4   8 -14 327.956 192.763   1
  -4  -8  14 254.185 188.151   1
  -4   8  14 336.519 234.104   1
   4  -8 -14 158.881 216.589   1
   4   8 -13 2329.11 234.426   1
   4  -8 -13 1458.08 292.826   1
  -4  -8  13 1487.43 233.713   1
  -4   8  13 1641.97 295.928   1
   4  -8 -12 12974.6 846.571   1
  -4  -8  12 11831.3 787.676   1
  -4   8  12 11337.2 845.952   1
   4   8 -12 11213.7 783.891   1
  -4   8  11 309.192 286.056   1
   4   8 -11 132.325 154.413   1
   4  -8 -11-29.1992 256.914   1
  -4  -8  11 204.823 151.965   1
  -4  -8  10 8179.12 566.640   1
   4   8 -10 8253.66 564.462   1
  -4   8  10 8116.81 629.160   1
   4  -8 -10 8289.12 619.678   1
  -4  -8   9 2022.87 205.244   1
   4  -8  -9 2163.78 264.182   1
   4   8  -9 1796.91 198.522   1
  -4   8   9 1488.63 266.323   1
   4  -8  -8 5887.00 473.048   1
  -4   8   8 6054.33 481.094   1
   4  -8  -6 28414.8 1821.40   1
  -4  -8   6 28418.4 1791.38   1
  -4   8   6 27137.4 1823.56   1
   4   8  -6 29079.7 1792.16   1
   4   8  -5 5690.26 385.841   1
   4  -8  -5 5650.34 433.867   1
  -4  -8   5 4828.65 383.574   1
  -4   8   5 5738.88 439.059   1
  -4   8   4 14095.8 927.797   1
   4  -8  -4 13644.3 920.733   1
  -4   8   3 20.1997 177.609   1
  -4   8   2 5996.80 451.369   1
   4  -8  -2 6445.08 451.691   1
   4  -8  -1 7743.11 557.785   1
  -4  -8   1 8459.57 555.384   1
   4   8  -1 8010.97 556.761   1
  -4   8   0 50084.6 3221.03   1
  -4  -8   0 52232.6 3224.93   1
   4  -8   0 52390.7 3220.81   1
  -4  -8  -1 7916.75 550.958   1
   4   8   1 7991.51 561.298   1
   4   8   2 5568.51 428.961   1
  -4  -8  -3 39.9807 163.868   1
   4   8   3-339.806 183.589   1
  -4   8  -3 352.240 108.449   1
   4  -8   3-35.4072 108.793   1
   4   8   4 15449.9 999.162   1
   4  -8   4 15139.2 960.922   1
  -4  -8  -4 13947.4 987.743   1
  -4   8  -4 15203.7 961.782   1
   4   8   5 5254.61 441.763   1
  -4  -8  -5 5712.72 432.524   1
  -4   8  -5 5822.85 386.929   1
   4  -8   5 5452.74 388.332   1
   4   8   6 28715.9 1865.32   1
  -4  -8  -6 28958.0 1860.19   1
  -4   8  -6 29104.3 1817.83   1
   4  -8   6 28864.9 1816.93   1
   4  -8   7 8309.07 535.309   1
  -4   8  -7 7715.95 535.388   1
   4   8   8 7405.30 572.544   1
   4  -8   8 7411.20 504.044   1
  -4   8  -8 7334.64 498.503   1
  -4  -8  -8 7384.80 569.079   1
   4  -8   9 2062.42 195.231   1
   4   8   9 1364.10 305.324   1
  -4   8  -9 1446.78 189.102   1
  -4  -8  -9 2116.41 302.458   1
   4   8  10 8089.47 610.879   1
  -4  -8 -10 6954.30 593.671   1
   4   8  11 528.653 299.510   1
   4  -8  11-31.7961 154.608   1
  -4  -8 -11 355.536 277.191   1
  -4   8 -11 91.8583 143.653   1
   4  -8  12 13557.6 847.869   1
   4   8  12 11838.7 905.765   1
  -4   8 -12 12762.9 844.352   1
  -4  -8 -12 12017.0 897.526   1
  -4   8 -13 1178.93 201.286   1
   4  -8  13 2180.43 232.360   1
   4   8  14-236.350 235.141   1
   4  -8  14-20.8623 191.102   1
  -4   8 -14 463.998 175.717   1
  -4  -8 -14-31.3320 212.232   1
   4  -8  15 333.597 206.596   1
   4   8  15-34.4583 317.504   1
  -4  -8 -15-63.6332 292.047   1
  -4   8 -15 147.905 185.179   1
   4  -8  16 262.907 214.736   1
   4   8  16-35.2920 354.027   1
  -4   8 -16-45.4471 200.417   1
  -4  -8 -16 482.127 333.285   1
   4   8  17 323.321 317.473   1
   4  -8  17 128.324 229.357   1
  -4   8 -17 414.115 218.179   1
  -4  -8 -17-32.3314 280.334   1
   4   8  18 961.706 326.699   1
  -4  -8 -18 661.208 296.630   1
   4   8  19 710.136 373.308   1
  -4  -8 -19 133.462 334.943   1
   4   8  20 1561.91 354.524   1
  -4  -8 -20 904.480 327.150   1
   4   8  22 565.703 368.283   1
  -4  -8 -22-199.145 343.122   1
   4   8  23 70.1544 283.476   1
  -4  -8 -23 658.468 274.080   1
   4   8  24 415.285 374.328   1
  -4  -8 -24 716.718 380.559   1
   4   8  25 716.953 367.075   1
  -4  -8 -25 385.535 351.920   1
   4   8  26 773.598 360.383   1
  -4  -8 -26 1232.00 369.586   1
  -4   9  25 409.101 383.566   1
   4  -9 -25 896.843 377.490   1
  -4   9  24 625.884 362.756   1
   4  -9 -24 359.304 347.022   1
  -4   9  23 106.069 292.035   1
   4  -9 -23 232.213 283.723   1
  -4   9  22 1073.02 373.799   1
   4  -9 -22 370.236 347.811   1
  -4   9  21 503.769 363.516   1
   4  -9 -21 338.639 347.659   1
  -4   9  20-216.527 292.834   1
   4  -9 -20 136.180 272.104   1
  -4   9  19 360.449 383.353   1
   4  -9 -19 986.217 364.570   1
  -4   9  18 143.858 302.757   1
   4  -9 -18 237.485 271.413   1
   4   9 -17 406.368 216.903   1
   4   9 -16 893.048 217.471   1
  -4  -9  16 881.485 232.993   1
  -4   9  16 1201.15 372.854   1
   4  -9 -16 1200.47 353.545   1
   4   9 -15 583.367 202.629   1
  -4  -9  15 1293.82 218.781   1
  -4   9  15 1148.74 339.955   1
   4  -9 -15 722.926 336.511   1
   4   9 -14 736.635 193.656   1
  -4  -9  14 659.188 204.772   1
  -4   9  14 649.559 317.146   1
   4  -9 -14 677.806 303.143   1
   4   9 -13 844.852 190.890   1
  -4  -9  13 863.610 193.334   1
  -4   9  13 1003.84 320.882   1
   4  -9 -13 1137.27 303.519   1
   4   9 -12 400.393 158.085   1
   4  -9 -12 400.138 292.996   1
  -4  -9  12 16.8814 155.811   1
  -4   9  12 130.554 311.771   1
  -4  -9  11 265.137 155.523   1
   4  -9 -11-89.7231 233.544   1
   4   9 -11 108.045 143.962   1
  -4   9  11-31.6727 263.402   1
   4  -9 -10 16362.7 1112.12   1
  -4   9  10 16225.1 1118.99   1
  -4   9   9 3541.74 420.248   1
   4  -9  -9 6018.72 442.502   1
  -4  -9   8 4269.03 317.369   1
   4   9  -8 4044.33 315.167   1
   4  -9  -8 4296.29 396.284   1
  -4   9   8 3965.62 392.020   1
  -4  -9   7 639.672 132.452   1
   4  -9  -7 481.568 242.606   1
  -4   9   7 835.552 258.045   1
   4   9  -7 670.448 141.673   1
  -4  -9   6 1098.15 153.285   1
  -4   9   6 1023.15 236.026   1
   4   9  -6 1329.02 152.184   1
  -4  -9   5 861.530 138.766   1
   4   9  -5 989.700 148.757   1
  -4   9   4 23963.6 1531.05   1
   4  -9  -4 23297.2 1520.38   1
   4  -9  -3 2450.00 265.522   1
   4  -9  -2 14085.3 888.695   1
   4   9  -2 13331.2 870.174   1
  -4  -9   2 13008.2 869.496   1
  -4   9   2 13014.5 886.009   1
   4   9  -1 6213.34 458.225   1
   4  -9  -1 6265.50 457.794   1
  -4   9   1 6451.48 467.575   1
  -4  -9   1 6761.15 454.802   1
   4   9   0 162.146 165.796   1
   4  -9   0 169.332 142.262   1
  -4   9   0 161.623 135.213   1
  -4  -9   0 16.9162 130.111   1
  -4  -9  -1 6826.97 463.553   1
  -4   9  -1 6162.36 441.489   1
   4  -9   1 6166.28 437.008   1
   4   9   1 5858.85 465.924   1
   4   9   2 13862.1 964.656   1
  -4  -9  -2 15073.9 963.656   1
   4   9   3 3385.21 301.421   1
  -4   9  -3 2859.09 241.967   1
   4  -9   3 3014.45 242.111   1
  -4  -9  -3 3015.71 295.909   1
   4   9   4 24165.1 1564.67   1
  -4   9  -4 24488.3 1526.33   1
   4  -9   4 23981.7 1525.09   1
  -4  -9  -4 23960.8 1558.86   1
  -4   9  -5 908.441 130.354   1
   4  -9   5 967.884 123.423   1
   4   9   5 729.137 218.383   1
  -4   9  -6 1163.85 131.323   1
   4  -9   6 899.977 133.048   1
  -4  -9  -7 338.615 233.972   1
  -4   9  -7 545.680 110.181   1
   4  -9   7 783.428 125.124   1
   4   9   8 3917.35 411.035   1
   4  -9   8 4335.84 310.084   1
  -4  -9  -8 4367.61 419.409   1
  -4   9  -8 4286.76 311.338   1
   4   9   9 4628.27 441.677   1
   4  -9   9 5225.21 341.512   1
  -4   9  -9 4296.94 333.783   1
  -4  -9  -9 4118.04 438.435   1
  -4  -9 -10 16676.0 1148.99   1
  -4   9 -10 18460.1 1086.58   1
   4  -9  10 16815.7 1085.90   1
   4  -9  11 13.6960 139.799   1
   4   9  11-31.8124 253.608   1
  -4   9 -11 51.9001 131.605   1
  -4  -9 -11-358.274 239.238   1
   4   9  12-32.7295 258.227   1
  -4  -9 -12 122.247 232.076   1
   4  -9  13 603.811 178.329   1
  -4  -9 -13 1153.33 319.470   1
  -4   9 -13 1420.62 181.603   1
  -4  -9 -14 764.152 300.967   1
  -4   9 -14 627.462 189.513   1
   4   9  14 1093.20 339.303   1
   4  -9  14 455.842 179.709   1
  -4   9 -15 895.854 200.212   1
  -4  -9 -15 896.177 273.549   1
   4   9  15 1336.19 299.814   1
   4  -9  15 1082.76 209.908   1
  -4   9 -16 645.456 221.396   1
  -4  -9 -16 1224.35 341.154   1
   4  -9  16 1156.94 225.289   1
   4   9  16 608.941 366.443   1
  -4  -9 -18 732.481 314.453   1
   4   9  18 178.032 326.709   1
  -4  -9 -19 301.051 339.579   1
   4   9  19 178.093 361.552   1
  -4  -9 -20 300.798 273.952   1
   4   9  20 354.435 292.552   1
  -4  -9 -21 265.813 348.366   1
   4   9  21 1274.38 391.775   1
  -4  -9 -22 561.013 306.184   1
   4   9  22 457.453 316.174   1
  -4  -9 -23 849.663 372.972   1
   4   9  23-104.387 365.835   1
  -4  -9 -24 580.720 342.815   1
   4   9  24 171.401 358.832   1
  -4  -9 -25-31.8216 343.556   1
   4   9  25 879.659 363.103   1
   4 -10 -25 94.8343 352.723   1
  -4  10  25 67.3341 361.553   1
   4 -10 -23-394.762 321.891   1
  -4  10  23 105.250 354.816   1
   4 -10 -22 432.960 368.507   1
  -4  10  22 1100.98 410.105   1
   4 -10 -21-236.236 311.669   1
  -4  10  21 682.011 340.269   1
   4 -10 -20 578.325 347.421   1
  -4  10  20 757.727 379.614   1
   4 -10 -19 851.718 329.189   1
  -4  10  19 686.511 362.547   1
   4 -10 -18 1499.69 376.352   1
  -4  10  18 1481.68 395.563   1
   4 -10 -17 135.591 269.581   1
  -4  10  17 35.9383 290.939   1
   4 -10 -16 470.570 300.396   1
  -4  10  16 71.2666 319.703   1
   4  10 -15 2874.84 287.594   1
   4 -10 -15 2192.59 380.604   1
  -4  10  15 2253.85 408.684   1
   4  10 -14 970.484 196.739   1
   4 -10 -14 1014.32 317.545   1
  -4 -10  14 1244.90 189.821   1
  -4  10  14 1283.15 370.823   1
   4  10 -13 306.615 160.989   1
   4 -10 -13 321.172 302.171   1
  -4 -10  13 638.493 169.327   1
  -4  10  13 442.495 315.922   1
   4 -10 -11 2663.66 349.747   1
  -4  10  11 1946.57 351.870   1
   4  10 -10 1715.33 190.793   1
   4 -10 -10 1186.40 279.575   1
  -4  10  10 1697.36 316.997   1
  -4 -10  10 1648.10 183.002   1
  -4  10   9-91.1676 272.888   1
  -4 -10   9 206.225 126.321   1
   4  10  -9 73.6955 126.926   1
   4  10  -8 8476.81 589.608   1
  -4 -10   8 9184.12 589.254   1
  -4  10   8 9259.83 669.394   1
   4 -10  -8 8720.66 653.966   1
  -4  10   7 139.665 234.797   1
   4  10  -7 332.329 122.162   1
  -4 -10   7 253.128 116.692   1
   4  10  -6 703.219 134.396   1
  -4 -10   6 535.235 131.874   1
   4  10  -5 5861.33 410.012   1
  -4  10   5 5898.50 469.404   1
  -4 -10   5 6164.68 409.398   1
   4 -10  -5 4775.21 448.090   1
   4 -10  -4 1161.62 239.990   1
  -4  10   4 1707.10 247.264   1
   4 -10  -3 968.809 205.134   1
  -4  10   3 1133.58 220.225   1
   4  10  -2 11729.0 788.735   1
  -4 -10   2 12382.2 785.849   1
  -4  10   2 11680.7 803.493   1
   4 -10  -2 11438.6 799.928   1
   4 -10  -1 740.420 170.582   1
   4  10  -1 997.645 189.721   1
  -4  10   1 1069.93 197.177   1
  -4 -10   1 937.287 169.034   1
   4 -10   0 5113.90 404.288   1
   4  10   0 5663.35 420.652   1
  -4  10   0 4898.83 408.458   1
   4 -10   1 619.362 141.232   1
   4  10   1 757.916 194.209   1
  -4  10  -1 555.063 145.841   1
  -4 -10  -1 712.177 178.288   1
  -4 -10  -2 12834.7 821.292   1
   4  10   2 11372.2 821.571   1
   4  10   3 1477.92 240.132   1
  -4  10  -3 1265.40 155.993   1
  -4 -10  -3 1359.19 213.168   1
   4 -10   3 1075.61 163.627   1
   4  10   4 1697.86 249.962   1
  -4  10  -4 1066.19 153.385   1
  -4 -10  -4 1065.92 225.826   1
   4 -10   4 1452.29 148.538   1
  -4 -10  -5 6099.23 507.439   1
  -4  10  -5 7216.73 443.564   1
   4 -10   5 6107.95 439.849   1
  -4 -10  -6 930.358 229.445   1
   4  10   6 631.293 230.279   1
  -4  10  -6 492.158 108.741   1
   4 -10   6 675.013 114.594   1
  -4  10  -7 317.524 104.180   1
  -4 -10  -7 623.522 220.015   1
   4 -10   7 470.075 106.243   1
   4  10   7 742.965 247.367   1
   4 -10   8 8984.53 601.551   1
  -4  10  -8 9918.76 601.207   1
  -4  10  -9 198.725 93.0167   1
   4 -10   9 25.5625 99.4950   1
   4  10   9-153.513 286.605   1
  -4 -10 -10 1366.14 297.010   1
  -4  10 -10 1389.62 147.236   1
   4  10  10 1013.30 307.048   1
   4 -10  10 1596.93 153.879   1
   4 -10  11 2447.16 203.872   1
   4  10  11 1564.70 313.055   1
  -4 -10 -11 2312.17 311.518   1
  -4  10 -11 2345.66 196.358   1
   4 -10  12 6760.01 459.102   1
  -4  10 -12 6548.30 459.161   1
   4 -10  13 199.055 143.196   1
   4  10  13 408.752 282.502   1
  -4  10 -13 431.375 137.791   1
  -4 -10 -13 190.376 256.903   1
   4  10  14 1333.38 354.940   1
  -4 -10 -14 989.152 323.583   1
   4  10  15 3409.36 422.771   1
  -4 -10 -15 2632.92 390.442   1
  -4  10 -15 2812.04 269.508   1
   4  10  16 393.761 333.543   1
  -4 -10 -16 294.869 297.228   1
   4  10  17-572.757 344.674   1
  -4 -10 -17 431.443 313.279   1
   4  10  18 1638.80 375.382   1
  -4 -10 -18 1471.33 342.836   1
   4  10  19 817.571 376.320   1
  -4 -10 -19 201.042 333.497   1
   4  10  20 993.022 361.110   1
  -4 -10 -20 599.572 294.254   1
   4  10  21 105.902 375.838   1
  -4 -10 -21 33.1014 335.200   1
   4  10  22 104.921 330.463   1
  -4 -10 -22 360.688 303.555   1
   4  10  23 1139.30 390.305   1
  -4 -10 -23 615.696 362.558   1
   4  10  25 434.150 379.492   1
  -4 -10 -25 816.203 373.760   1
   4 -11 -24 574.662 364.711   1
  -4  11  24 816.901 382.614   1
   4 -11 -23 65.0449 361.052   1
  -4  11  23 242.774 393.114   1
   4 -11 -22 496.113 320.493   1
  -4  11  22 282.326 325.341   1
   4 -11 -21-772.963 354.725   1
  -4  11  21-71.5071 368.258   1
   4 -11 -20 169.324 334.309   1
  -4  11  20 288.199 371.959   1
   4 -11 -18 1569.73 353.648   1
  -4  11  18 1919.16 385.238   1
   4 -11 -17 646.674 335.327   1
  -4  11  17 288.908 379.472   1
   4 -11 -16 1931.96 369.733   1
  -4  11  16 1798.44 390.768   1
   4 -11 -15-134.326 296.037   1
  -4  11  15-570.156 316.026   1
   4 -11 -14 464.458 307.343   1
  -4  11  14-457.381 320.294   1
   4  11 -13 119.349 135.008   1
   4 -11 -13 489.759 292.935   1
  -4  11  13 484.794 317.505   1
  -4 -11  13 278.777 145.437   1
  -4  11  12 1460.39 368.810   1
  -4 -11  12 1302.72 175.063   1
   4  11 -12 2055.90 189.036   1
  -4 -11  11 648.559 135.637   1
   4  11 -11 211.591 123.321   1
   4  11 -10 11968.9 765.811   1
  -4 -11  10 12708.9 767.533   1
  -4  11  10 11160.2 856.729   1
   4  11  -9 602.925 122.740   1
  -4 -11   9 276.058 118.054   1
   4 -11  -9 58.8537 262.596   1
   4  11  -8 9482.17 625.064   1
  -4 -11   8 9479.89 623.289   1
  -4  11   8 9106.25 705.945   1
   4 -11  -8 10326.4 708.933   1
   4  11  -7 3448.74 263.176   1
  -4 -11   7 3336.70 258.848   1
  -4  11   7 3115.62 375.359   1
   4 -11  -7 3604.85 367.118   1
  -4  11   6 634.020 249.437   1
   4  11  -6 448.163 128.005   1
   4 -11  -6 337.037 230.102   1
  -4 -11   6 587.702 126.366   1
  -4 -11   5 385.932 126.373   1
   4  11  -5 559.305 140.811   1
  -4  11   4 4280.09 381.169   1
   4 -11  -4 4248.32 377.905   1
   4 -11  -3 88.1291 198.818   1
   4  11  -3 205.808 149.750   1
  -4 -11   3 148.641 139.608   1
  -4  11   3 162.912 197.807   1
   4  11  -2 12126.1 810.915   1
  -4 -11   2 12350.3 808.458   1
   4 -11  -2 12750.3 824.763   1
  -4  11   2 11329.1 826.614   1
  -4  11   1 179.404 171.692   1
   4  11  -1-18.5911 167.749   1
  -4 -11   1 261.749 158.108   1
   4 -11  -1 75.8807 161.232   1
   4 -11   0 34.0432 141.856   1
  -4 -11   0 18.8945 173.707   1
   4  11   0-20.0008 187.056   1
  -4  11   0 53.7275 147.482   1
   4 -11   1 231.010 139.383   1
  -4  11  -1-112.840 148.493   1
   4  11   1 173.834 200.542   1
  -4 -11  -1-162.300 179.518   1
  -4 -11  -2 13186.0 883.458   1
   4  11   2 12844.8 890.529   1
  -4 -11  -3 23.0127 201.486   1
   4  11   3-24.7292 216.975   1
  -4  11  -3 38.2457 118.791   1
   4 -11   3 37.2850 118.187   1
   4  11   4 4621.69 400.512   1
   4 -11   4 3824.73 312.034   1
  -4  11  -4 4648.61 312.918   1
  -4 -11  -4 4056.02 373.050   1
  -4  11  -5 771.071 118.317   1
   4 -11   5 847.879 118.780   1
   4 -11   6 675.914 99.8343   1
   4  11   6 255.508 238.163   1
  -4  11  -6 544.141 97.2418   1
  -4 -11  -6 539.464 239.343   1
   4  11   7 3366.76 397.828   1
   4 -11   7 3576.87 255.830   1
  -4 -11  -7 4269.66 388.471   1
  -4  11  -7 3944.86 256.301   1
   4  11   9 662.867 292.045   1
  -4 -11  -9 797.868 262.133   1
   4  11  10 11022.8 850.107   1
  -4 -11 -10 12191.0 838.218   1
   4 -11  12 685.992 81.4778   1
  -4  11 -12 772.313 85.7156   1
   4  11  13 350.427 332.645   1
   4 -11  13 70.6269 87.5412   1
  -4 -11 -13 254.898 284.913   1
  -4  11 -13 69.4547 88.8939   1
  -4 -11 -14 292.254 297.251   1
   4  11  14 532.468 319.631   1
  -4 -11 -15 360.147 314.974   1
   4  11  15 858.985 384.302   1
  -4 -11 -16 1460.33 314.209   1
   4  11  16 1325.17 341.593   1
  -4 -11 -17-434.966 332.756   1
   4  11  17-142.664 379.611   1
  -4 -11 -18 503.137 268.432   1
   4  11  18 676.728 291.240   1
  -4 -11 -20 165.966 310.443   1
   4  11  20-70.8343 338.602   1
  -4 -11 -21 230.482 344.672   1
   4  11  21 210.889 371.729   1
  -4 -11 -22 683.659 340.901   1
   4  11  22 902.248 380.451   1
  -4 -11 -23-32.0939 324.661   1
   4  11  23 443.960 353.100   1
  -4 -11 -24 980.042 371.402   1
   4  11  24 201.954 383.749   1
  -4  12  24 469.340 398.635   1
   4 -12 -24 62.8852 350.680   1
  -4  12  23 411.922 301.911   1
   4 -12 -23 514.880 282.607   1
  -4  12  22 35.0264 380.898   1
   4 -12 -22 32.8061 349.768   1
  -4  12  20 790.693 377.568   1
   4 -12 -20 540.245 360.212   1
  -4  12  19 976.863 368.621   1
   4 -12 -19 679.855 332.270   1
  -4  12  18 726.344 380.480   1
   4 -12 -18 273.531 350.245   1
  -4  12  17-145.276 325.479   1
   4 -12 -17-136.780 308.329   1
  -4  12  16 506.602 313.595   1
  -4  12  14 1032.25 354.117   1
   4 -12 -14 771.259 292.359   1
   4 -12 -13 264.756 251.100   1
   4  12 -12 1289.19 125.809   1
  -4  12  12 1865.67 346.019   1
   4  12 -11 32.8843 68.6529   1
  -4 -12  11 65.3853 60.4648   1
  -4  12  10 528.972 293.526   1
   4 -12 -10 310.742 271.466   1
   4  12 -10 533.468 84.6565   1
  -4 -12  10 482.419 75.1362   1
  -4  12   9 1958.33 316.588   1
   4  12  -9 1991.16 166.016   1
  -4 -12   9 2149.94 161.608   1
   4 -12  -9 1985.55 300.466   1
   4  12  -8 1519.56 147.198   1
  -4 -12   8 1598.30 140.134   1
   4 -12  -8 1163.84 266.745   1
   4  12  -7 2724.27 213.500   1
  -4  12   7 2058.72 334.080   1
  -4 -12   7 2622.81 207.320   1
   4 -12  -7 2157.20 325.953   1
   4 -12  -6 9817.00 740.706   1
  -4  12   6 8907.87 744.551   1
   4  12  -6 10792.4 682.817   1
  -4 -12   6 10779.1 679.398   1
   4  12  -5 3430.56 271.034   1
  -4 -12   5 3702.50 269.945   1
   4 -12  -5 3102.50 333.907   1
  -4  12   4 1677.29 275.227   1
   4 -12  -4 1900.30 259.047   1
  -4 -12   3 426.525 155.237   1
   4  12  -3 710.517 168.584   1
  -4  12   3 729.650 226.713   1
   4 -12  -3 898.157 220.637   1
   4  12  -2 5390.68 404.753   1
   4 -12  -2 4962.01 410.154   1
  -4 -12   2 5178.36 397.272   1
  -4  12   2 5203.20 423.221   1
  -4  12   1 83.5938 193.095   1
   4  12  -1 257.124 184.213   1
  -4 -12   1 183.270 167.863   1
   4 -12  -1 457.123 184.402   1
   4 -12   0 15842.9 1020.91   1
   4  12   0 15829.5 1031.96   1
  -4  12   0 15312.6 1022.06   1
  -4 -12   0 15245.4 1022.29   1
   4 -12   1 64.2114 155.891   1
   4  12   1-91.5172 187.456   1
  -4  12  -1 285.870 161.828   1
   4  12   2 5444.57 425.064   1
  -4  12  -2 4266.66 369.273   1
   4 -12   2 4914.00 364.471   1
  -4 -12  -2 5716.63 415.853   1
  -4  12  -3 735.831 144.223   1
   4 -12   3 477.418 135.171   1
  -4 -12  -3 510.290 209.438   1
   4  12   3 615.514 227.912   1
   4 -12   4 1883.00 182.010   1
  -4  12  -4 1919.80 184.100   1
  -4 -12  -5 2520.79 345.140   1
  -4  12  -5 3134.37 222.386   1
   4 -12   5 2908.31 224.359   1
   4  12   5 2879.89 356.502   1
   4  12   6 9377.75 657.108   1
  -4  12  -6 8128.55 544.340   1
   4 -12   6 9068.04 545.584   1
   4  12   7 2041.84 316.727   1
  -4 -12  -7 1570.38 286.921   1
   4  12   8 820.004 306.436   1
  -4 -12  -8 1617.01 291.907   1
   4  12   9 2470.05 334.652   1
  -4 -12  -9 1811.17 296.443   1
   4  12  10 1369.38 331.333   1
  -4 -12 -10 525.715 287.487   1
  -4 -12 -11 31.4701 283.685   1
   4  12  11-204.945 304.785   1
  -4 -12 -12 2994.37 362.128   1
  -4 -12 -13 1169.14 332.016   1
   4  12  13 1172.18 366.275   1
   4  12  14 788.239 360.827   1
  -4 -12 -16 66.9933 324.162   1
   4  12  16 574.126 375.209   1
  -4 -12 -17 302.504 306.068   1
   4  12  17 642.769 351.562   1
  -4 -12 -18 402.516 316.441   1
   4  12  18 106.892 326.675   1
  -4 -12 -19-99.9310 356.274   1
   4  12  19 426.729 376.497   1
  -4 -12 -20 297.528 291.217   1
   4  12  20 282.466 316.171   1
  -4 -12 -21 556.123 354.517   1
   4  12  21 174.660 369.377   1
  -4 -12 -22-161.434 334.158   1
   4  12  22 171.872 364.894   1
  -4 -12 -23 63.5073 306.230   1
   4  12  23 541.233 348.927   1
  -4 -12 -24 1526.34 384.320   1
   4  12  24-133.032 385.367   1
  -4  13  23 33.8387 390.276   1
   4 -13 -23 824.770 376.205   1
  -4  13  21 846.909 404.804   1
   4 -13 -21 594.410 370.077   1
  -4  13  19-108.435 394.222   1
   4 -13 -19 339.396 366.596   1
  -4  13  18 727.276 367.305   1
   4 -13 -18 546.313 315.067   1
   4 -13 -17 342.349 297.260   1
  -4  13  16 1348.04 396.633   1
   4 -13 -16 718.571 351.411   1
  -4  13  15 181.522 360.696   1
   4 -13 -15 579.449 347.074   1
  -4  13  13 35.6643 323.404   1
   4 -13 -13 67.0035 292.073   1
  -4  13  12 1266.01 316.515   1
   4 -13 -12 1519.68 308.804   1
  -4  13  11-34.5094 323.201   1
   4 -13 -11-484.915 305.642   1
   4 -13 -10 538.241 285.572   1
  -4  13   9 32.8797 275.939   1
   4 -13  -9-92.4701 251.360   1
  -4  13   8 286.729 270.313   1
   4 -13  -8 1225.71 272.526   1
  -4 -13   7 3177.84 218.750   1
   4 -13  -7 2427.43 354.541   1
   4  13  -7 3031.10 221.137   1
  -4  13   7 3508.33 376.058   1
  -4 -13   6 973.150 136.318   1
   4  13  -6 1212.87 145.464   1
   4 -13  -6 1003.23 262.090   1
  -4  13   6 1002.91 282.596   1
  -4 -13   5 34.7550 121.451   1
   4  13  -5 12.4169 128.794   1
   4 -13  -5 292.351 223.090   1
  -4  13   5 169.610 243.807   1
  -4 -13   3 267.739 150.593   1
   4  13  -3 83.9056 159.266   1
  -4  13   3 101.633 205.876   1
   4 -13  -3 120.064 201.274   1
  -4 -13   2 3281.27 296.074   1
   4 -13  -2 3342.81 320.485   1
   4  13  -2 2954.30 300.083   1
  -4  13   2 3747.24 332.016   1
   4 -13  -1 1096.64 210.685   1
  -4  13   1 1198.09 232.526   1
  -4 -13   1 1027.83 198.458   1
   4  13  -1 1415.99 215.977   1
   4 -13   0 147.421 165.801   1
  -4  13   0 271.150 174.256   1
  -4 -13   0-294.349 176.486   1
   4  13   0 199.833 195.263   1
   4 -13   1 1237.90 187.308   1
   4  13   1 880.565 225.488   1
  -4 -13  -1 1513.12 222.769   1
  -4  13  -1 964.923 191.511   1
   4  13   2 3163.35 332.717   1
   4 -13   2 2656.83 273.123   1
  -4  13  -2 3225.76 283.908   1
   4  13   3 293.988 216.400   1
   4 -13   3-25.1528 126.249   1
  -4 -13  -3 228.534 206.123   1
  -4  13  -3 77.8668 130.482   1
   4  13   4 869.203 245.966   1
  -4  13  -4 575.382 125.876   1
   4 -13   4 629.321 118.340   1
   4 -13   5 51.8960 72.2035   1
   4  13   5-351.090 251.192   1
  -4 -13  -5-136.813 233.880   1
  -4  13  -5-93.6159 76.0425   1
  -4 -13  -6 1106.28 255.150   1
   4  13   6 700.032 264.997   1
  -4 -13  -7 3658.73 374.339   1
   4  13   7 3468.13 387.660   1
  -4 -13  -8 813.266 270.280   1
   4  13   8 943.875 283.365   1
  -4 -13  -9 247.535 266.454   1
   4  13   9 99.8078 286.463   1
  -4 -13 -10 781.846 312.605   1
   4  13  10 513.135 316.427   1
  -4 -13 -11 32.0022 292.526   1
   4  13  11-210.112 325.073   1
  -4 -13 -12 932.787 276.732   1
   4  13  12 2042.66 361.643   1
  -4 -13 -13 98.4584 276.857   1
   4  13  13 215.544 327.813   1
  -4 -13 -15 201.531 317.976   1
   4  13  15 286.849 359.876   1
  -4 -13 -16 1079.27 287.536   1
  -4 -13 -17 572.207 333.868   1
   4  13  17 572.583 364.653   1
   4  13  18 821.811 387.010   1
   4  13  19 177.495 355.580   1
  -4 -13 -21 682.036 353.387   1
   4  13  21 1109.40 409.249   1
  -4 -13 -23 691.637 323.400   1
   4  13  23-134.035 328.795   1
   4 -14 -22 447.924 358.028   1
  -4  14  21 314.220 361.273   1
   4 -14 -21 555.656 317.549   1
  -4  14  20 496.466 381.937   1
   4 -14 -20 464.807 364.729   1
  -4  14  19 719.981 396.140   1
   4 -14 -19 1212.29 366.652   1
  -4  14  18 1016.65 348.373   1
   4 -14 -18 407.597 296.494   1
   4 -14 -17 409.898 342.918   1
  -4  14  16-402.442 374.616   1
   4 -14 -16 171.146 334.239   1
  -4  14  15 255.792 361.662   1
   4 -14 -15-102.609 334.533   1
  -4  14  14 400.348 364.477   1
   4 -14 -14 1362.22 360.020   1
  -4  14  13 324.987 340.416   1
   4 -14 -13 67.5938 303.606   1
  -4  14  12 928.844 308.270   1
   4 -14 -12 468.051 290.770   1
  -4  14  11 1439.84 349.804   1
   4 -14 -11 1019.65 321.041   1
  -4  14  10 1276.16 317.979   1
   4 -14 -10 517.012 294.463   1
  -4  14   8 1014.75 297.717   1
   4 -14  -8 338.016 268.536   1
  -4  14   7 94.9123 276.397   1
   4 -14  -7-59.7215 248.254   1
   4  14  -6 3823.88 267.680   1
  -4  14   6 4092.88 402.246   1
  -4 -14   6 3639.98 258.422   1
   4 -14  -6 4688.15 395.548   1
  -4  14   5 381.089 235.624   1
   4  14  -5 370.081 130.974   1
  -4 -14   5 422.118 121.614   1
   4  14  -4 171.986 144.996   1
   4 -14  -4-26.4235 230.911   1
  -4  14   4 307.780 245.029   1
  -4 -14   4-13.3068 135.283   1
   4  14  -3 440.423 163.626   1
   4 -14  -2 233.818 200.332   1
   4  14  -2-96.0082 170.305   1
  -4  14   2 124.042 213.496   1
   4 -14  -1 881.026 202.951   1
  -4  14   1 656.531 200.438   1
   4  14  -1 1210.79 228.026   1
   4 -14   0 5638.01 410.444   1
   4  14   0 5867.17 433.688   1
   4 -14   1 1038.91 178.442   1
  -4 -14  -1 880.346 223.229   1
   4  14   1 1289.47 243.029   1
  -4  14  -1 511.308 187.564   1
   4 -14   2-91.0534 138.300   1
   4  14   2 158.151 212.910   1
  -4  14  -2-252.478 156.559   1
  -4 -14  -2-98.5455 193.953   1
  -4  14  -3 411.701 141.404   1
   4 -14   3 408.012 130.624   1
   4 -14   4 86.4873 100.586   1
   4  14   4 116.732 252.800   1
  -4 -14  -4 27.0886 230.531   1
  -4  14  -4 70.8618 105.963   1
   4  14   5-91.3757 255.091   1
  -4 -14  -5 648.024 248.415   1
   4  14   6 3929.23 425.283   1
  -4 -14  -6 4441.77 406.745   1
   4  14   7 162.945 291.030   1
  -4 -14  -7 239.890 263.396   1
   4  14   8 472.112 315.807   1
  -4 -14  -8 367.395 269.250   1
   4  14   9 482.099 315.573   1
  -4 -14  -9-31.4473 277.930   1
   4  14  10 1803.97 354.289   1
  -4 -14 -10 412.538 295.387   1
   4  14  11 1316.65 338.036   1
  -4 -14 -11 877.246 294.354   1
   4  14  12 321.852 296.405   1
  -4 -14 -12 529.386 270.476   1
   4  14  13 251.403 302.911   1
  -4 -14 -13 33.4807 265.648   1
   4  14  14 900.345 350.796   1
  -4 -14 -14 1787.80 336.045   1
   4  14  15 1008.28 382.107   1
  -4 -14 -15 744.917 342.092   1
   4  14  16 215.813 372.337   1
  -4 -14 -16 33.7368 326.622   1
   4  14  17 35.9299 361.104   1
  -4 -14 -17 336.091 326.670   1
   4  14  18 499.911 329.923   1
  -4 -14 -18 734.768 292.485   1
   4  14  19 212.234 334.741   1
  -4 -14 -19 198.556 323.898   1
  -4 -14 -20 1307.73 371.681   1
  -4 -14 -21-386.568 341.300   1
   4  14  22 270.461 331.899   1
  -4 -14 -22 633.893 293.919   1
   4 -15 -21 581.185 291.121   1
  -4  15  21 34.4890 321.957   1
   4 -15 -20 559.218 361.745   1
  -4  15  20 527.040 412.020   1
   4 -15 -19 234.217 325.895   1
  -4  15  19 250.277 362.340   1
   4 -15 -18 440.038 302.493   1
  -4  15  18 397.892 359.520   1
   4 -15 -17 170.669 333.867   1
  -4  15  17 802.346 394.834   1
   4 -15 -15 549.954 341.291   1
  -4  15  15 330.484 374.619   1
   4 -15 -14 789.588 330.322   1
  -4  15  14 989.989 375.806   1
   4 -15 -13 307.475 283.223   1
  -4  15  13 255.502 332.747   1
   4 -15 -12 678.043 323.514   1
  -4  15  12 398.184 336.383   1
   4 -15 -11 802.778 306.527   1
  -4  15  11 892.519 350.035   1
   4 -15 -10 659.099 308.461   1
  -4  15  10 281.375 322.183   1
   4 -15  -9 420.066 286.647   1
  -4  15   9 482.197 314.152   1
   4 -15  -7 583.427 281.736   1
  -4  15   7 554.695 287.213   1
   4 -15  -6 564.629 267.885   1
  -4  15   6 820.910 296.038   1
   4  15  -5 531.654 121.028   1
  -4  15   5 334.480 258.280   1
   4 -15  -5 114.717 254.570   1
  -4 -15   5 415.323 106.223   1
   4  15  -4 4623.73 353.375   1
   4 -15  -4 4640.84 420.124   1
  -4 -15   4 4390.19 340.646   1
  -4  15   4 5055.23 432.633   1
   4  15  -3 274.104 176.397   1
  -4 -15   3 623.548 158.465   1
   4  15  -2 2056.66 260.969   1
  -4  15   2 2323.46 299.112   1
   4 -15  -2 2650.43 290.918   1
  -4 -15   2 2073.89 251.119   1
   4 -15  -1-44.3235 203.359   1
  -4  15   1 70.1452 215.385   1
  -4 -15   1 20.3070 181.941   1
   4  15  -1-220.909 205.451   1
   4 -15   0-140.687 182.246   1
  -4  15   0 187.690 187.590   1
  -4 -15   0 66.9077 188.904   1
   4  15   0-24.0224 212.558   1
   4 -15   1 17.8818 157.261   1
  -4  15  -1 113.219 180.103   1
   4  15   1 77.4791 224.684   1
  -4 -15  -1 23.9830 196.561   1
  -4  15  -2 2764.26 254.824   1
   4 -15   2 2548.52 246.398   1
   4  15   3 522.873 274.199   1
  -4  15  -3 555.271 146.232   1
   4 -15   3 654.285 136.707   1
  -4 -15  -3 641.158 248.395   1
   4 -15   4 2906.44 232.472   1
   4  15   4 4586.78 397.460   1
  -4  15  -4 3498.26 237.645   1
  -4 -15  -4 4862.58 390.536   1
   4  15   5 445.120 296.275   1
  -4 -15  -5 576.885 263.493   1
   4  15   6-131.110 284.806   1
  -4 -15  -6 837.967 274.476   1
   4  15   7 1552.31 328.407   1
  -4 -15  -7 739.001 279.515   1
   4  15   9 140.655 288.975   1
  -4 -15  -9 128.370 255.306   1
   4  15  10 354.748 316.334   1
  -4 -15 -10 229.595 261.380   1
   4  15  11 750.603 311.625   1
  -4 -15 -11 233.231 280.495   1
   4  15  12 863.384 322.165   1
  -4 -15 -12 1111.04 306.548   1
   4  15  13 72.1677 309.908   1
  -4 -15 -13 203.489 278.736   1
   4  15  14 723.201 338.085   1
  -4 -15 -14 441.724 287.953   1
   4  15  15 108.698 299.369   1
  -4 -15 -15 678.603 303.715   1
   4  15  17 431.566 368.245   1
  -4 -15 -17 268.844 323.113   1
   4  15  18 962.146 402.106   1
  -4 -15 -18 766.145 359.553   1
   4  15  19 210.839 398.554   1
  -4 -15 -19 329.431 350.618   1
   4  15  20 831.757 384.977   1
  -4 -15 -20-194.826 320.705   1
   4  15  21 34.1100 314.191   1
  -4 -15 -21 31.9602 278.023   1
  -4  16  21-136.171 344.250   1
   4 -16 -21-127.505 285.680   1
  -4  16  20 278.175 413.015   1
   4 -16 -20 260.526 359.387   1
  -4  16  19 815.848 375.316   1
   4 -16 -19 99.5782 337.180   1
  -4  16  18 251.893 326.630   1
   4 -16 -18 774.506 321.275   1
  -4  16  17 363.937 385.590   1
   4 -16 -17 715.222 349.821   1
  -4  16  16-36.6917 381.627   1
   4 -16 -16 343.386 350.623   1
  -4  16  14 738.516 354.620   1
   4 -16 -14 725.778 314.751   1
  -4  16  13 442.311 322.923   1
   4 -16 -13-34.5069 291.839   1
   4 -16 -12 1063.24 345.149   1
  -4  16  11 580.640 325.163   1
   4 -16 -11 408.279 287.100   1
  -4  16  10-35.7078 307.252   1
   4 -16 -10-67.4865 283.854   1
  -4  16   9-386.682 310.019   1
   4 -16  -9-66.2777 275.827   1
  -4  16   8 344.719 302.452   1
   4 -16  -8 550.840 286.862   1
  -4  16   7 33.6522 285.824   1
   4 -16  -7 252.593 271.219   1
  -4  16   6 424.208 294.483   1
   4 -16  -6 706.706 271.352   1
  -4  16   5 661.560 282.631   1
   4 -16  -5 148.625 249.994   1
  -4  16   4 272.051 269.875   1
   4 -16  -4 369.715 254.521   1
   4  16  -3 1162.95 195.498   1
   4 -16  -3 1267.78 276.250   1
  -4  16   3 1232.34 299.565   1
  -4 -16   2 55.3132 169.662   1
   4 -16  -2 378.040 238.882   1
  -4  16   2 26.5897 244.555   1
   4  16  -2 78.9856 190.937   1
  -4 -16   1-20.8787 195.312   1
   4 -16  -1-22.7945 212.825   1
  -4  16   1 312.792 217.786   1
   4  16  -1 45.2291 204.700   1
  -4 -16   0 754.143 214.963   1
   4 -16   0 373.413 202.960   1
   4  16   0 952.281 234.911   1
  -4 -16  -1 443.491 227.162   1
   4 -16   1 293.178 173.249   1
   4  16   1 27.0148 246.135   1
  -4  16  -1-96.2925 179.709   1
  -4  16  -2 47.0868 153.006   1
  -4  16  -3 942.455 158.677   1
   4  16   3 1239.24 283.941   1
  -4 -16  -4 287.873 263.418   1
   4  16   4 914.758 292.133   1
  -4 -16  -5-89.5570 247.052   1
   4  16   5 294.395 278.987   1
  -4 -16  -6 494.894 278.883   1
   4  16   6 100.374 291.044   1
  -4 -16  -8 422.271 283.229   1
   4  16   8 453.438 303.294   1
  -4 -16  -9-330.760 302.303   1
   4  16   9 459.718 323.204   1
  -4 -16 -10 469.666 313.900   1
   4  16  10-179.283 328.506   1
  -4 -16 -11 406.890 308.445   1
   4  16  11 72.1814 319.030   1
  -4 -16 -12 750.101 294.573   1
   4  16  12 72.5734 316.775   1
  -4 -16 -13 785.520 303.720   1
   4  16  13 182.429 311.225   1
  -4 -16 -14 512.032 304.644   1
   4  16  14 620.938 334.318   1
  -4 -16 -16 33.8531 295.117   1
   4  16  16-36.2356 347.030   1
  -4 -16 -17 235.070 278.039   1
   4  16  17 71.8049 325.051   1
  -4 -16 -18 232.424 283.009   1
   4  16  18 850.448 340.844   1
  -4 -16 -19-98.2327 291.071   1
   4  16  19 419.589 334.389   1
  -4 -16 -20 451.445 337.691   1
   4  16  20 344.418 377.415   1
  -4 -16 -21 189.244 340.746   1
   4  16  21 742.428 403.765   1
  -4  17  20 514.029 414.396   1
   4 -17 -20 258.666 356.721   1
  -4  17  19-175.787 388.249   1
  -4  17  18 751.329 356.798   1
   4 -17 -18 133.946 298.047   1
   4 -17 -17 135.896 287.876   1
  -4  17  16 880.740 366.994   1
   4 -17 -16 412.316 312.656   1
  -4  17  15 702.801 356.803   1
   4 -17 -15 969.771 329.260   1
  -4  17  14 371.586 333.589   1
   4 -17 -14-208.768 313.004   1
  -4  17  13 1153.52 368.261   1
   4 -17 -13-69.6892 324.824   1
  -4  17  12 258.813 320.550   1
   4 -17 -12 209.455 302.691   1
  -4  17  10 1203.05 344.362   1
   4 -17 -10 412.302 307.839   1
  -4  17   9 684.218 340.764   1
   4 -17  -9 135.365 299.137   1
  -4  17   8 212.321 325.884   1
   4 -17  -8 398.985 297.873   1
   4 -17  -7 651.523 292.215   1
  -4  17   6 168.563 308.854   1
   4 -17  -6 127.173 292.986   1
  -4  17   5-163.053 281.928   1
   4 -17  -5 368.980 254.533   1
  -4  17   4 1255.60 312.910   1
   4 -17  -4 1177.99 290.828   1
  -4  17   3 296.800 260.527   1
   4 -17  -3 670.214 259.020   1
  -4  17   1 396.022 221.722   1
   4  17   0-25.3090 220.639   1
   4  17   2 438.019 257.454   1
  -4 -17  -2 191.962 242.881   1
   4  17   3 493.271 260.038   1
  -4 -17  -3-173.014 229.999   1
   4  17   4 1445.93 302.197   1
  -4 -17  -4 691.156 268.518   1
   4  17   5 595.962 289.344   1
  -4 -17  -5-279.893 254.329   1
   4  17   6-34.0553 277.750   1
  -4 -17  -6 191.928 278.300   1
   4  17   7 662.255 315.237   1
  -4 -17  -7-32.7291 264.115   1
   4  17   8-177.232 324.263   1
  -4 -17  -8-266.217 286.028   1
   4  17   9 323.756 332.835   1
  -4 -17  -9 439.006 289.604   1
   4  17  10 691.761 337.827   1
  -4 -17 -10 919.664 310.489   1
   4  17  11 366.832 348.650   1
  -4 -17 -11 239.894 307.561   1
   4  17  12 479.051 337.071   1
  -4 -17 -12 344.180 316.795   1
   4  17  13-36.8768 330.304   1
  -4 -17 -13 654.132 315.917   1
   4  17  15 584.722 376.146   1
  -4 -17 -15 478.346 329.410   1
   4  17  16 144.786 383.431   1
  -4 -17 -16 339.017 336.989   1
   4  17  17 1075.01 400.978   1
  -4 -17 -17 201.195 349.016   1
   4  17  18 708.230 402.902   1
  -4 -17 -18 298.300 352.092   1
   4  17  19 139.301 395.723   1
  -4 -17 -19 130.103 343.357   1
   4  17  20 170.781 384.121   1
  -4 -17 -20 31.8061 326.202   1
  -4  18  19-104.109 408.987   1
   4 -18 -19 32.6395 343.448   1
  -4  18  17 288.379 389.653   1
   4 -18 -17 271.971 339.691   1
  -4  18  15 850.361 400.853   1
   4 -18 -15 139.542 332.352   1
  -4  18  14-447.404 380.181   1
   4 -18 -14-35.0776 327.727   1
  -4  18  13-262.135 330.225   1
   4 -18 -13-176.252 311.534   1
  -4  18  12 824.971 376.456   1
   4 -18 -12 529.391 336.881   1
  -4  18  11 973.256 368.307   1
   4 -18 -11 386.601 321.218   1
  -4  18   9 478.851 352.726   1
   4 -18  -9 207.605 304.262   1
  -4  18   8 108.997 322.215   1
  -4  18   7 107.030 317.058   1
   4  18   5 102.727 294.040   1
   4  18   6 526.934 334.389   1
   4  18   7 358.513 330.325   1
   4  18   8 764.639 331.171   1
  -4 -18  -8 339.987 297.604   1
   4  18   9-110.465 316.153   1
  -4 -18  -9 240.569 288.450   1
   4  18  11 223.492 337.864   1
  -4 -18 -11 69.5452 298.650   1
   4  18  12 410.092 374.816   1
  -4 -18 -12 139.227 320.388   1
   4  18  14 738.365 362.343   1
  -4 -18 -14 34.5536 302.017   1
   4  18  15 293.288 374.205   1
  -4 -18 -15 651.456 333.809   1
   4  18  16 36.3374 392.475   1
  -4 -18 -16 883.777 362.104   1
   4  18  17-465.535 395.330   1
  -4 -18 -17 535.956 342.982   1
   4  18  18 281.759 395.278   1
  -4 -18 -18 197.255 349.291   1
   4  18  19-310.904 395.611   1
  -4 -18 -19-96.4582 346.447   1
   5   0 -26 208.743 373.803   1
  -5   0  25 402.792 334.808   1
   5   0 -25 348.069 354.883   1
  -5   0  24 292.173 312.521   1
   5   0 -24 208.172 325.443   1
  -5   0  23 399.406 344.125   1
   5   0 -23-68.8869 334.101   1
  -5   0  22 1222.26 348.847   1
   5   0 -22 1398.55 347.149   1
  -5   0  21 461.680 324.314   1
   5   0 -21 67.2283 308.810   1
  -5   0  20 1361.70 319.977   1
   5   0 -20 1553.42 308.378   1
  -5   0  19-34.2024 315.052   1
   5   0 -19 129.521 301.703   1
  -5   0  18 2804.08 392.017   1
   5   0 -18 2090.59 365.628   1
  -5   0  16 1984.16 347.368   1
   5   0 -16 2151.61 324.038   1
  -5   0  15-30.4397 270.695   1
   5   0 -15-317.065 256.353   1
   5   0 -14 2831.87 333.580   1
  -5   0  13 84.3110 230.864   1
   5   0 -13-106.710 218.617   1
  -5   0  12 241.884 238.923   1
   5   0 -12 894.164 240.180   1
  -5   0  10 41452.9 2602.67   1
   5   0 -10 40565.4 2594.48   1
  -5   0   9-69.2179 182.986   1
   5   0  -9 21.9794 174.316   1
  -5   0   8 3171.48 297.494   1
   5   0  -8 2676.58 291.793   1
  -5   0   7-102.856 175.492   1
   5   0  -7-58.6619 168.316   1
   5   0  -6 17964.2 1182.88   1
  -5   0   6 18549.4 1186.62   1
   5   0  -5 118.864 153.904   1
  -5   0   5 159.576 155.801   1
   5   0  -4 16204.7 1056.84   1
  -5   0   4 16258.6 1058.16   1
   5   0  -3 15.5015 130.222   1
  -5   0   3-210.669 145.293   1
  -5   0   2 40577.6 2687.14   1
   5   0  -2 45191.0 2688.01   1
   5   0  -1 59.6663 137.464   1
  -5   0   1-181.917 140.241   1
   5   0   0 44.0577 132.654   1
  -5   0   0 30.4233 137.952   1
   5   0   1 285.071 162.009   1
  -5   0  -1 15.2407 143.306   1
   5   0   2 42426.3 2630.84   1
  -5   0  -2 41436.7 2629.57   1
  -5   0  -3 160.414 155.002   1
   5   0   3-96.3179 154.568   1
  -5   0  -4 16529.5 1039.65   1
   5   0   4 15418.0 1038.16   1
  -5   0  -5 17.3316 158.419   1
   5   0   5-88.1099 156.915   1
  -5   0  -6 18553.0 1200.10   1
   5   0   6 18431.2 1199.34   1
  -5   0  -7-19.1627 155.542   1
   5   0   7 160.122 168.797   1
  -5   0  -8 2989.60 292.446   1
   5   0   8 2764.34 287.089   1
  -5   0  -9-21.8824 161.889   1
   5   0   9-92.4825 154.929   1
   5   0  10 42100.9 2607.13   1
  -5   0 -10 40154.6 2600.19   1
   5   0  11 25.6504 221.947   1
  -5   0 -11 315.778 208.827   1
   5   0  12 218.153 242.694   1
  -5   0 -12 717.483 218.177   1
  -5   0 -13-240.659 245.317   1
   5   0  14 2588.63 358.915   1
  -5   0 -14 3048.68 346.843   1
   5   0  15-185.135 293.434   1
  -5   0 -15 354.069 272.347   1
   5   0  16 2934.64 359.241   1
   5   0  17 954.797 298.278   1
  -5   0 -17-401.931 276.205   1
   5   0  18 1969.21 340.470   1
  -5   0 -18 1582.78 303.519   1
   5   0  19 175.291 317.590   1
  -5   0 -19 288.741 300.387   1
   5   0  20 1834.44 340.410   1
  -5   0 -20 1789.33 339.254   1
   5   0  21 179.725 297.480   1
  -5   0 -21 33.5280 280.128   1
   5   0  22 1119.35 346.909   1
  -5   0 -22 1602.19 351.099   1
   5   0  23-36.2820 340.610   1
  -5   0 -23-103.210 339.365   1
   5   0  24-109.747 348.606   1
  -5   0 -24 414.147 353.482   1
   5   0  25 1099.51 368.623   1
  -5   0 -25 103.850 334.565   1
  -5   1  26 469.937 369.635   1
   5  -1 -26 274.555 354.824   1
  -5   1  25 435.543 361.174   1
  -5  -1  25 184.621 279.764   1
   5  -1 -25 826.226 374.072   1
   5   1 -25 211.023 327.916   1
  -5  -1  24 624.620 356.388   1
   5   1 -24 1188.97 373.345   1
  -5  -1  23 619.550 331.138   1
  -5   1  23 760.432 328.393   1
   5   1 -23-173.369 321.436   1
   5  -1 -23 1130.49 326.576   1
  -5   1  22 790.794 362.314   1
   5  -1 -22 988.032 356.884   1
  -5  -1  21-35.4158 299.017   1
   5   1 -21 538.763 305.743   1
  -5  -1  20 1181.12 342.323   1
  -5   1  20 1506.20 350.189   1
   5   1 -20 1188.78 333.037   1
   5  -1 -20 1826.58 352.164   1
  -5  -1  19 814.974 325.418   1
  -5   1  19 343.883 310.744   1
   5   1 -19 612.574 293.347   1
   5  -1 -19 556.037 301.631   1
  -5   1  18 1279.02 303.431   1
   5  -1 -18 1152.17 297.455   1
  -5  -1  17 128.360 266.551   1
   5   1 -17 335.220 259.699   1
  -5  -1  16 527.826 278.987   1
  -5   1  16 382.817 244.590   1
   5   1 -16 58.9642 254.525   1
   5  -1 -16-60.6793 222.714   1
   5  -1 -15 5290.57 436.549   1
   5   1 -15 5378.87 438.679   1
  -5  -1  15 4398.76 438.786   1
  -5   1  15 4234.30 432.745   1
  -5  -1  14 2586.46 329.610   1
  -5   1  14 2207.32 346.228   1
   5  -1 -14 2667.08 335.897   1
  -5  -1  13 29970.5 1985.29   1
  -5   1  13 30276.3 1986.87   1
   5   1 -13 31136.0 1983.35   1
   5  -1 -13 31991.1 1986.00   1
  -5   1  12 34675.7 2230.91   1
   5  -1 -12 34913.2 2224.24   1
  -5  -1  11 9361.54 677.892   1
   5   1 -11 9454.83 666.357   1
   5  -1 -10 855.990 194.363   1
   5   1 -10 744.558 188.894   1
  -5   1  10 450.446 204.622   1
  -5  -1  10 569.416 186.692   1
  -5  -1   9 4089.81 346.379   1
   5  -1  -9 4072.19 349.015   1
  -5   1   9 4015.24 356.871   1
   5   1  -9 3644.66 332.084   1
   5  -1  -8 3191.51 309.386   1
   5   1  -8 2931.09 292.298   1
  -5  -1   8 3418.49 306.216   1
  -5   1   8 3397.01 313.922   1
   5   1  -7 5530.56 420.398   1
   5  -1  -7 5395.26 428.478   1
  -5   1   7 5477.27 436.223   1
  -5  -1   7 5812.15 425.931   1
   5   1  -6 4471.16 341.304   1
   5  -1  -6 4150.40 347.908   1
  -5   1   6 3947.77 355.086   1
  -5  -1   6 3900.26 336.421   1
   5   1  -5 4091.02 314.869   1
   5  -1  -5 4132.93 318.744   1
  -5  -1   5 3106.26 304.866   1
  -5   1   5 3927.68 321.806   1
   5   1  -4 105098. 6366.46   1
   5  -1  -4 102839. 6367.89   1
  -5  -1   4 100243. 6367.32   1
  -5   1   4 101900. 6368.74   1
   5   1  -3 4104.23 344.141   1
   5  -1  -3 4728.52 339.716   1
  -5   1   3 4526.00 339.139   1
  -5  -1   3 3907.43 334.171   1
   5  -1  -2 43364.2 2629.31   1
  -5   1   2 41377.7 2630.23   1
   5   1  -2 41131.3 2628.35   1
  -5  -1   2 41754.3 2628.94   1
  -5  -1   1 685.294 150.064   1
   5   1  -1 655.182 162.222   1
   5  -1  -1 491.992 165.078   1
  -5   1   1 644.463 167.585   1
   5   1   0 46228.0 3051.13   1
   5  -1   0 51985.8 3053.58   1
  -5   1   0 49602.9 3052.58   1
  -5  -1   0 47546.0 3054.48   1
  -5  -1  -1 387.682 158.868   1
  -5   1  -1 622.440 157.119   1
   5   1   1 537.214 152.329   1
   5  -1   1 553.263 152.109   1
   5  -1   2 43014.2 2775.72   1
  -5  -1  -2 44985.8 2780.85   1
   5   1   2 45257.8 2780.36   1
  -5   1  -2 44277.1 2777.87   1
  -5   1  -3 5168.20 354.151   1
  -5  -1  -3 4107.56 345.817   1
   5   1   3 4257.94 349.290   1
   5  -1   3 4519.03 352.040   1
  -5  -1  -4 95747.2 6262.29   1
  -5   1  -4 104445. 6260.53   1
   5  -1   4 106710. 6260.86   1
   5   1   4 95985.1 6261.31   1
   5  -1   5 3598.87 290.754   1
  -5   1  -5 3787.67 292.431   1
  -5  -1  -5 3427.73 299.284   1
   5   1   5 3023.30 297.230   1
   5   1   6 4842.35 351.722   1
   5  -1   6 3756.47 318.277   1
  -5  -1  -6 4275.92 336.199   1
  -5   1  -6 3612.76 320.110   1
   5  -1   7 4989.59 392.097   1
   5   1   7 5680.12 414.630   1
  -5  -1  -7 5025.65 400.186   1
  -5   1  -7 4704.95 381.842   1
   5  -1   8 2958.77 277.158   1
   5   1   8 3184.52 298.141   1
  -5   1  -8 3025.52 280.640   1
  -5  -1  -8 2694.86 281.738   1
   5  -1   9 3473.52 336.542   1
  -5   1  -9 4131.91 337.657   1
  -5  -1  -9 3899.81 346.395   1
   5   1   9 4295.96 361.096   1
   5  -1  10 452.809 203.081   1
   5   1  10 378.633 192.059   1
  -5  -1 -10 1097.14 203.692   1
  -5   1 -10 676.539 188.674   1
  -5   1 -11 9366.16 656.571   1
   5  -1  11 9055.69 660.865   1
  -5  -1 -12 36600.7 2239.47   1
   5   1  12 33308.4 2242.54   1
  -5  -1 -13 32093.2 1969.85   1
   5   1  13 29177.2 1967.22   1
   5  -1  13 30281.7 1970.56   1
  -5   1 -14 2544.02 313.563   1
  -5  -1 -14 2309.31 312.993   1
   5   1  14 2003.52 318.390   1
   5  -1  14 2363.88 334.186   1
  -5   1 -15 3999.94 426.046   1
  -5  -1 -15 4948.15 457.165   1
   5   1  15 5207.85 470.230   1
   5  -1  15 4878.19 450.087   1
   5   1  16 485.668 289.186   1
   5  -1  16 471.247 270.124   1
  -5   1 -17 488.694 252.894   1
   5  -1  17 130.023 271.607   1
  -5  -1 -18 1149.92 288.349   1
   5   1  18 1679.07 322.808   1
   5   1  19 490.632 333.967   1
   5  -1  19 521.959 318.213   1
  -5   1 -19 764.885 271.850   1
  -5  -1 -19 845.130 319.489   1
   5   1  20 1589.15 372.156   1
   5  -1  20 1862.29 369.336   1
  -5   1 -20 2041.47 344.937   1
  -5  -1 -20 2057.12 360.597   1
   5  -1  21 392.268 331.855   1
  -5   1 -21 33.5543 309.910   1
   5   1  22 721.390 316.954   1
  -5  -1 -22 578.668 306.916   1
   5  -1  23 400.920 310.820   1
   5   1  23 361.554 302.029   1
  -5   1 -23 413.640 314.504   1
  -5  -1 -23 205.583 305.162   1
   5  -1  24 36.8133 332.245   1
  -5   1 -24 486.400 330.192   1
   5   1  25-72.7306 334.935   1
  -5  -1 -25 685.924 332.586   1
   5   1  26 72.3339 340.373   1
  -5  -1 -26 1265.28 362.430   1
  -5   2  27 212.308 319.681   1
   5  -2 -27 67.1443 333.466   1
  -5   2  26-357.659 343.067   1
   5  -2 -26 915.223 362.939   1
  -5   2  25 396.417 367.934   1
   5  -2 -25 783.584 372.829   1
  -5   2  24 108.385 344.351   1
  -5  -2  24 517.515 337.909   1
   5  -2 -24 1332.22 369.902   1
   5   2 -24 1093.25 348.198   1
  -5   2  23 793.541 304.035   1
  -5  -2  23-73.1011 340.441   1
   5  -2 -23 239.286 301.898   1
   5   2 -23 836.860 351.960   1
  -5   2  22 1112.51 377.314   1
  -5  -2  22 612.541 306.148   1
   5  -2 -22 1193.12 368.831   1
   5   2 -22 1030.21 327.841   1
  -5   2  21 284.537 315.643   1
  -5  -2  21 35.3713 310.635   1
   5  -2 -21 1115.03 327.379   1
   5   2 -21 101.157 313.324   1
  -5   2  20 737.579 340.015   1
  -5  -2  20 726.769 317.655   1
   5   2 -20 395.438 309.630   1
   5  -2 -20 468.522 319.018   1
  -5   2  19 207.424 279.299   1
  -5  -2  19 202.446 299.339   1
   5   2 -19 481.810 297.171   1
   5  -2 -19-131.773 256.650   1
  -5   2  18 813.944 303.770   1
   5  -2 -18 1163.56 310.049   1
  -5  -2  17 2887.01 379.439   1
   5   2 -17 3443.81 379.234   1
   5  -2 -17 3379.95 398.454   1
  -5  -2  16 4009.54 418.263   1
   5   2 -16 4611.30 421.938   1
  -5   2  15 313.706 278.393   1
  -5  -2  15 382.565 253.469   1
   5  -2 -15 358.712 268.046   1
   5   2 -15-168.384 239.062   1
  -5   2  14 4067.36 404.401   1
  -5  -2  14 4705.96 409.883   1
   5  -2 -14 3615.28 377.218   1
   5   2 -14 5001.88 404.630   1
   5  -2 -13 3793.74 428.497   1
  -5   2  13 4333.04 446.060   1
  -5  -2  13 4389.95 417.609   1
   5  -2 -12 53.5030 211.604   1
  -5   2  12-28.1400 239.970   1
   5  -2 -11 5623.43 453.872   1
  -5  -2  11 6686.11 473.256   1
   5   2 -11 6187.53 452.302   1
   5   2 -10 19481.8 1217.50   1
  -5  -2  10 17669.8 1216.87   1
   5  -2  -9 1254.76 209.691   1
   5   2  -9 930.989 213.994   1
  -5   2   9 978.718 229.514   1
  -5  -2   9 1617.92 226.828   1
   5  -2  -8 16766.7 1083.74   1
  -5   2   8 17687.1 1093.39   1
   5   2  -8 16111.9 1074.61   1
  -5  -2   8 15311.0 1072.43   1
  -5   2   7 11266.4 799.571   1
  -5  -2   7 11935.1 792.646   1
   5  -2  -7 11515.4 794.113   1
   5   2  -7 12534.8 791.104   1
   5   2  -6 256.411 142.390   1
  -5  -2   6 543.612 151.740   1
  -5   2   6 540.709 172.180   1
   5  -2  -6 78.7759 161.633   1
   5   2  -5 178.745 138.720   1
  -5   2   5-195.180 170.272   1
  -5  -2   5-67.4903 137.061   1
   5  -2  -4 24513.4 1645.29   1
   5   2  -4 27729.9 1643.43   1
  -5   2   4 26415.9 1648.77   1
  -5  -2   4 24666.4 1640.86   1
  -5   2   3 16.7971 146.672   1
  -5  -2   3 266.420 159.164   1
   5  -2  -3 32.2002 147.099   1
   5   2  -3 261.081 145.475   1
   5  -2  -2 64731.1 4229.05   1
   5   2  -2 69463.1 4230.10   1
  -5  -2   2 68339.7 4230.16   1
  -5   2   2 69219.0 4233.41   1
   5  -2  -1 11559.6 772.177   1
  -5   2   1 11758.7 771.173   1
   5   2  -1 12035.9 767.618   1
  -5  -2   1 10997.8 769.954   1
   5  -2   0-163.106 141.500   1
  -5   2   0-15.1079 139.695   1
  -5  -2   0 201.705 144.289   1
   5   2   0 46.0009 130.467   1
   5   2   1 11152.4 759.170   1
  -5   2  -1 12677.5 762.027   1
  -5  -2  -1 10963.3 759.846   1
   5  -2   1 11134.0 757.501   1
   5   2   2 70556.9 4188.78   1
  -5   2  -2 62403.8 4182.47   1
   5  -2   2 65921.2 4180.85   1
  -5  -2  -2 70625.4 4188.51   1
   5  -2   3 121.866 122.013   1
  -5  -2  -3 284.675 117.657   1
   5   2   3 308.360 119.551   1
  -5   2  -4 25616.8 1658.70   1
  -5  -2  -4 27192.2 1667.23   1
   5   2   4 26380.7 1666.99   1
   5  -2   4 25543.2 1658.55   1
   5  -2   5 16.4753 130.748   1
   5   2   5 132.648 157.244   1
  -5   2  -5 177.583 130.433   1
  -5  -2  -5-37.1335 172.401   1
   5   2   6 284.720 178.993   1
   5  -2   6 414.044 148.837   1
  -5  -2  -6 370.869 163.374   1
  -5   2  -6 497.491 158.100   1
   5  -2   7 11271.4 745.665   1
  -5  -2  -7 10208.9 752.129   1
  -5   2  -7 11703.3 749.565   1
   5   2   7 11068.2 763.182   1
  -5  -2  -8 16332.8 1101.64   1
  -5   2  -8 14561.5 1085.71   1
   5   2   8 18120.5 1113.89   1
   5  -2   8 18762.6 1101.88   1
   5  -2   9 1307.15 212.515   1
   5   2   9 896.070 225.654   1
  -5   2  -9 992.457 186.954   1
  -5  -2  -9 1363.71 224.286   1
  -5   2 -10 17981.6 1185.12   1
   5  -2  10 18165.9 1192.22   1
  -5  -2 -11 5945.57 466.833   1
  -5   2 -11 5679.67 453.728   1
   5  -2  11 5469.44 456.566   1
   5   2  11 5670.20 473.447   1
  -5  -2 -12-161.353 234.465   1
  -5   2 -12 218.648 208.600   1
   5   2  12 259.556 246.515   1
   5  -2  12-77.4412 216.664   1
  -5  -2 -13 4450.10 436.247   1
   5   2  13 4702.89 451.639   1
  -5   2 -14 4438.31 408.649   1
   5  -2  14 3595.67 400.732   1
   5   2  14 3341.94 415.648   1
  -5  -2 -15 304.761 239.166   1
  -5   2 -15 540.326 252.234   1
   5   2  15-223.348 238.744   1
   5  -2  15 712.674 266.054   1
   5  -2  16 3949.87 410.122   1
   5   2  16 3216.76 429.157   1
  -5   2 -17 4070.22 379.057   1
  -5  -2 -17 2970.25 378.502   1
   5  -2  17 2982.30 377.757   1
   5   2  17 2662.95 380.428   1
  -5   2 -18 31.0650 258.393   1
  -5  -2 -18 322.043 287.397   1
   5  -2  18 397.202 281.672   1
   5   2  18 587.667 309.036   1
   5   2  19 387.937 343.526   1
   5  -2  19 309.872 315.128   1
  -5   2 -19 695.882 285.702   1
  -5  -2 -19 228.839 314.716   1
   5   2  20 290.069 352.485   1
   5  -2  20 317.233 302.451   1
  -5   2 -20 1170.08 305.444   1
  -5  -2 -20 949.708 323.843   1
   5  -2  21 284.624 322.444   1
   5   2  21 720.898 340.069   1
  -5  -2 -21 268.596 326.017   1
  -5   2 -21-66.9858 304.210   1
   5   2  22 540.344 335.807   1
   5  -2  22 934.337 339.416   1
  -5   2 -22 1501.57 349.589   1
  -5  -2 -22 1121.39 351.393   1
   5  -2  23 219.533 311.982   1
   5   2  23-108.048 323.294   1
  -5   2 -23 276.477 302.615   1
  -5  -2 -23 955.291 336.571   1
   5   2  24-36.1394 315.815   1
  -5   2 -24 874.595 339.916   1
  -5  -2 -24 272.491 333.849   1
   5   2  25 757.244 343.740   1
  -5  -2 -25 305.802 330.433   1
  -5  -2 -27 1075.00 380.617   1
   5  -3 -28-32.5576 357.468   1
   5  -3 -26 635.940 379.834   1
  -5   3  26 1381.66 382.068   1
   5  -3 -25 1181.80 378.556   1
  -5   3  25 536.075 371.506   1
   5  -3 -24 135.964 330.414   1
  -5   3  24 646.079 343.941   1
   5   3 -23 209.808 327.562   1
  -5  -3  23 404.362 327.156   1
   5  -3 -22-34.0934 346.581   1
   5   3 -22 481.532 309.050   1
  -5   3  22 286.671 354.890   1
  -5  -3  22 108.191 319.379   1
   5  -3 -21 406.564 281.687   1
   5   3 -21 605.982 304.679   1
  -5   3  21 320.248 290.114   1
  -5  -3  21-105.911 302.374   1
   5   3 -20 2069.19 349.020   1
  -5  -3  20 2100.55 350.629   1
   5  -3 -19 1154.44 308.799   1
   5   3 -19 1181.44 317.424   1
  -5   3  19 1326.90 320.878   1
  -5  -3  19 1339.35 319.001   1
   5  -3 -18 972.822 319.214   1
   5   3 -18 1299.61 310.949   1
  -5   3  18 1030.33 309.064   1
  -5  -3  18 1362.18 320.342   1
   5  -3 -17-63.5519 297.869   1
   5   3 -17 328.663 246.877   1
  -5   3  17 504.771 307.629   1
  -5  -3  17 532.504 270.283   1
   5  -3 -16 651.774 294.124   1
   5   3 -16 345.121 243.786   1
  -5   3  16-295.758 312.483   1
  -5  -3  16 482.201 255.974   1
   5  -3 -15 2265.81 350.396   1
   5   3 -15 2479.85 315.626   1
  -5  -3  15 2865.90 326.222   1
  -5   3  15 2271.15 346.485   1
   5  -3 -14 5303.97 449.040   1
  -5  -3  14 5428.49 453.252   1
  -5   3  14 4684.76 449.296   1
   5   3 -14 5183.62 450.238   1
  -5   3  13 2729.15 362.022   1
   5  -3 -13 2776.50 346.879   1
  -5  -3  12 275.064 218.606   1
  -5   3  12-86.2967 212.751   1
   5   3 -12 523.663 207.704   1
   5  -3 -12 356.193 216.779   1
  -5  -3  11-47.2569 190.293   1
  -5   3  11-331.530 247.502   1
   5   3 -11 202.565 188.004   1
   5  -3 -11 78.7568 223.366   1
   5   3 -10 254.622 180.386   1
   5  -3 -10-25.0580 205.569   1
  -5  -3  10 22.1250 184.629   1
  -5   3  10 423.039 232.180   1
  -5  -3   9 14584.0 991.226   1
   5   3  -9 15221.8 994.925   1
   5  -3  -9 15861.5 1008.36   1
  -5   3   9 14502.1 1007.45   1
  -5  -3   8 22941.1 1482.53   1
   5   3  -8 23704.3 1481.56   1
   5  -3  -8 22077.1 1493.91   1
  -5   3   8 23642.7 1502.20   1
  -5  -3   7 18613.4 1226.77   1
   5   3  -7 18756.2 1222.87   1
   5  -3  -7 19350.8 1236.01   1
  -5   3   7 19208.1 1236.61   1
  -5  -3   6 30354.4 1915.94   1
  -5   3   6 30214.4 1929.88   1
   5   3  -6 29764.0 1912.84   1
   5  -3  -6 30789.3 1930.42   1
   5  -3  -5 24360.6 1562.57   1
   5   3  -5 24309.6 1550.77   1
  -5   3   5 24441.5 1565.02   1
  -5  -3   5 24417.9 1552.71   1
   5  -3  -4 22820.2 1482.75   1
  -5   3   4 22663.4 1484.23   1
   5   3  -4 23797.5 1474.41   1
  -5  -3   4 23153.1 1475.93   1
  -5  -3   3 1430.94 175.485   1
   5   3  -3 1504.24 193.310   1
   5  -3  -3 1190.59 204.521   1
  -5   3   3 1526.90 201.116   1
  -5  -3   2 733.060 155.440   1
   5   3  -2 1188.86 160.512   1
  -5   3   2 1224.54 181.772   1
   5  -3  -2 1248.20 172.917   1
   5  -3  -1 77249.4 4478.38   1
  -5   3   1 78942.0 4481.80   1
   5   3  -1 78569.8 4479.22   1
  -5   3   0 64515.1 4059.98   1
  -5  -3   0 65145.9 4061.51   1
   5  -3   0 64581.6 4059.52   1
   5   3   0 66444.6 4063.24   1
   5   3   1 78672.8 4870.51   1
  -5   3  -1 79358.4 4865.13   1
   5  -3   1 78730.4 4864.50   1
  -5  -3  -1 76022.3 4868.80   1
   5  -3   2 843.507 163.208   1
   5   3   2 693.803 162.923   1
  -5   3  -2 844.920 164.789   1
  -5  -3  -2 698.631 161.794   1
   5  -3   3 1299.33 169.875   1
   5   3   3 1693.75 179.175   1
  -5   3  -3 1421.64 182.151   1
   5  -3   4 22224.4 1480.51   1
   5   3   4 23807.7 1494.15   1
  -5   3  -4 23641.1 1482.03   1
  -5  -3  -4 23587.3 1491.82   1
   5  -3   5 22215.0 1489.48   1
   5   3   5 24327.5 1508.33   1
  -5  -3  -5 23747.1 1504.05   1
  -5   3  -5 23705.7 1493.89   1
   5  -3   6 29716.7 1833.63   1
  -5  -3  -6 27444.7 1843.64   1
  -5   3  -6 29606.8 1832.86   1
   5   3   6 28552.5 1849.65   1
   5  -3   7 20207.2 1276.89   1
  -5  -3  -7 20673.4 1287.20   1
  -5   3  -7 19044.0 1275.29   1
   5   3   7 19307.3 1288.73   1
  -5  -3  -8 22273.3 1512.52   1
  -5   3  -8 24110.1 1496.96   1
   5   3   8 23505.4 1519.07   1
   5  -3   8 23263.0 1498.99   1
  -5   3  -9 15355.2 1053.14   1
  -5  -3  -9 16344.2 1079.63   1
   5   3   9 15486.0 1077.68   1
   5  -3   9 17158.8 1062.87   1
  -5   3 -10-126.426 168.042   1
  -5  -3 -10-151.198 223.022   1
   5  -3  10 511.598 211.170   1
   5   3  10 186.658 225.387   1
  -5   3 -11-200.003 203.918   1
  -5  -3 -11 105.797 211.950   1
   5  -3  11-93.8464 205.867   1
   5   3  11 28.1934 234.409   1
  -5  -3 -12 521.910 245.508   1
  -5   3 -12 590.036 227.733   1
   5   3  12 740.921 274.725   1
   5  -3  12 250.633 213.557   1
  -5  -3 -13 2128.27 337.051   1
   5   3  13 2569.87 340.112   1
  -5  -3 -14 5576.38 448.926   1
  -5   3 -14 5435.47 440.425   1
   5  -3  14 4561.24 434.108   1
   5   3  14 4407.53 447.736   1
  -5   3 -15 2730.74 312.472   1
  -5  -3 -15 1857.47 336.561   1
   5   3  15 2041.08 362.395   1
   5  -3  15 1860.96 312.351   1
   5  -3  16 151.559 246.136   1
  -5  -3 -17 829.954 302.424   1
  -5   3 -17 800.223 274.742   1
   5   3  17 68.1369 305.056   1
   5  -3  17-63.2337 272.666   1
   5  -3  18 1643.02 335.251   1
  -5  -3 -18 1687.44 352.631   1
  -5   3 -18 1588.82 310.003   1
   5   3  19 1536.13 369.987   1
   5  -3  20 1668.49 342.802   1
  -5   3 -20 2111.62 331.023   1
   5  -3  21 636.241 313.488   1
   5   3  21 324.723 337.477   1
  -5  -3 -21 436.634 329.187   1
  -5   3 -21 33.4418 295.436   1
   5   3  22 71.9386 320.102   1
   5  -3  22 575.838 320.285   1
  -5   3 -22 852.013 321.020   1
  -5  -3 -22-271.187 321.073   1
   5   3  23 71.7506 333.486   1
  -5  -3 -23 509.386 342.142   1
   5   3  24 1077.32 373.193   1
  -5  -3 -24 541.211 349.774   1
   5   3  25 679.006 370.031   1
  -5  -3 -25 100.964 356.971   1
   5   3  26 777.986 367.893   1
  -5  -3 -26 1001.95 387.192   1
   5   3  27 420.911 378.327   1
  -5  -3 -27-132.091 376.662   1
   5  -4 -27 978.919 391.840   1
  -5   4  27 241.344 364.804   1
   5  -4 -26-198.514 357.547   1
  -5   4  26-245.313 346.513   1
   5  -4 -24 880.004 349.732   1
  -5   4  24 1212.78 341.523   1
   5  -4 -23 34.0322 350.789   1
  -5   4  23 357.726 372.104   1
   5  -4 -22 1530.61 348.841   1
   5   4 -22 2130.48 350.557   1
  -5   4  22 750.721 346.192   1
  -5  -4  22 1121.85 329.365   1
   5   4 -21 1644.30 338.510   1
  -5   4  21 536.410 342.101   1
  -5  -4  21 847.735 330.097   1
   5   4 -20-32.6390 277.140   1
   5  -4 -20 401.893 319.078   1
  -5  -4  20-68.7004 291.001   1
   5  -4 -19 298.434 317.785   1
  -5   4  19 70.3273 333.343   1
   5   4 -18 1039.58 297.776   1
   5  -4 -18 947.881 289.797   1
  -5  -4  18 1672.77 312.631   1
  -5   4  18 485.159 289.307   1
   5   4 -17 2678.03 367.504   1
   5  -4 -17 3145.59 389.040   1
  -5  -4  17 3439.54 384.711   1
  -5   4  17 4153.19 410.391   1
   5   4 -16 4461.54 414.873   1
   5  -4 -16 3896.26 439.914   1
  -5  -4  16 5143.06 426.972   1
  -5   4  16 4231.96 453.936   1
   5   4 -15 3779.66 365.746   1
  -5  -4  15 3232.17 364.287   1
   5  -4 -14 10198.2 702.267   1
  -5  -4  14 9912.69 709.466   1
  -5   4  14 8442.67 692.487   1
   5   4 -14 10137.2 699.414   1
   5   4 -13 1490.27 250.013   1
   5  -4 -13 1994.12 318.146   1
  -5   4  13 1501.53 307.730   1
   5  -4 -12 11151.0 784.481   1
  -5   4  12 11072.9 789.984   1
   5   4 -12 11548.3 768.918   1
  -5  -4  12 10568.0 769.103   1
   5  -4 -11 16915.8 1110.11   1
  -5  -4  11 16290.6 1090.48   1
  -5   4  11 15590.5 1113.12   1
   5   4 -11 16918.0 1086.19   1
   5   4 -10 1155.94 208.356   1
  -5  -4  10 1437.90 212.857   1
  -5   4  10 1004.55 272.783   1
  -5  -4   9 1834.45 217.006   1
   5   4  -9 1726.51 216.121   1
   5  -4  -8 23788.2 1660.43   1
  -5  -4   8 26395.3 1645.14   1
  -5   4   8 25414.9 1668.01   1
   5   4  -8 26865.7 1643.97   1
  -5  -4   7 3193.72 260.605   1
   5  -4  -7 2405.87 289.797   1
   5   4  -7 3113.29 260.920   1
  -5   4   7 2512.57 304.451   1
  -5   4   6 44.4615 171.076   1
  -5  -4   6 34.2323 137.611   1
   5  -4  -6 338.442 162.366   1
   5   4  -6 297.937 129.345   1
  -5   4   5 800.622 180.599   1
  -5  -4   5 1193.47 170.671   1
   5  -4  -5 1415.87 186.624   1
   5   4  -5 705.721 155.892   1
   5  -4  -4 28145.4 1762.26   1
  -5   4   4 26143.9 1762.15   1
   5   4  -4 27939.2 1750.59   1
  -5  -4   4 28073.5 1751.70   1
  -5  -4   3 1169.33 175.657   1
   5   4  -3 1540.74 179.257   1
  -5   4   3 1521.11 191.151   1
   5  -4  -3 1243.58 181.329   1
   5  -4  -2 11532.8 802.525   1
   5   4  -2 12725.8 807.193   1
  -5  -4   2 12207.7 806.899   1
  -5   4   2 12404.0 809.554   1
   5  -4  -1 4890.90 376.782   1
  -5   4   1 5193.15 381.463   1
   5   4  -1 5000.21 380.780   1
  -5  -4   1 5281.14 380.647   1
   5  -4   0 30.2591 139.896   1
  -5   4   0-15.7430 147.232   1
  -5  -4   0-129.743 146.177   1
   5   4   0 64.9583 133.727   1
   5   4   1 4577.48 369.321   1
  -5   4  -1 5193.45 370.957   1
  -5  -4  -1 4752.69 369.580   1
   5  -4   1 5402.67 370.904   1
   5   4   2 12437.0 855.843   1
  -5   4  -2 13650.6 846.646   1
   5  -4   2 12233.9 841.598   1
  -5  -4  -2 13440.8 856.130   1
   5  -4   3 1681.23 177.506   1
  -5  -4  -3 1292.96 184.387   1
  -5   4  -3 1451.05 175.283   1
   5   4   3 1325.87 183.568   1
  -5   4  -4 27228.3 1788.94   1
  -5  -4  -4 28699.8 1801.53   1
   5   4   4 28607.2 1803.80   1
   5  -4   4 28765.1 1789.38   1
   5  -4   5 602.831 142.429   1
   5   4   5 876.217 181.171   1
  -5  -4  -5 1055.91 182.790   1
  -5   4  -5 890.223 149.769   1
   5  -4   6 97.4417 137.792   1
   5   4   6 469.203 202.569   1
  -5   4  -6 206.919 143.992   1
  -5  -4  -6 146.411 184.703   1
   5  -4   7 2737.03 251.561   1
   5   4   7 2711.97 305.224   1
  -5  -4  -7 2717.49 294.488   1
  -5   4  -7 2902.31 254.001   1
   5  -4   8 27721.8 1720.31   1
  -5  -4  -8 28211.6 1742.23   1
  -5   4  -8 25199.5 1717.18   1
   5   4   8 27496.2 1745.47   1
   5  -4   9 2462.59 260.936   1
  -5   4  -9 2228.98 241.003   1
  -5   4 -10 1666.28 216.128   1
  -5  -4 -10 1534.71 257.764   1
   5  -4  10 1115.01 218.054   1
   5   4  10 1288.60 260.881   1
   5  -4  11 17809.5 1047.10   1
   5   4  11 15243.0 1060.06   1
  -5   4 -11 16168.4 1032.89   1
   5   4  12 11433.8 845.005   1
   5  -4  12 12060.4 823.456   1
  -5   4 -12 12393.5 817.846   1
  -5  -4 -12 11446.1 837.498   1
   5  -4  13 1757.95 279.983   1
   5   4  13 1776.16 357.570   1
  -5   4 -13 2378.52 273.985   1
  -5  -4 -13 2237.57 327.226   1
   5   4  14 8068.27 670.458   1
  -5  -4 -14 9593.46 673.902   1
  -5   4 -15 3516.24 358.482   1
   5  -4  15 3436.45 377.415   1
  -5   4 -16 4883.57 421.731   1
   5  -4  16 4425.55 440.221   1
   5   4  16 5317.62 485.431   1
   5   4  17 2376.43 385.269   1
   5  -4  17 2739.82 359.688   1
  -5  -4 -17 2603.59 381.583   1
  -5   4 -17 2853.02 348.148   1
   5   4  18 419.710 305.695   1
   5  -4  18 718.353 282.077   1
  -5  -4 -18 719.265 301.612   1
  -5   4 -18 778.879 273.647   1
   5   4  19 179.587 281.976   1
   5  -4  19-238.161 295.426   1
  -5   4 -19-246.749 264.327   1
  -5  -4 -19 721.270 282.200   1
   5   4  20 72.9549 272.324   1
   5  -4  20 343.106 302.499   1
  -5  -4 -20 526.712 270.030   1
  -5   4 -20 517.500 291.787   1
   5   4  21 866.332 296.365   1
   5  -4  21 770.041 321.828   1
  -5  -4 -21 570.906 278.217   1
  -5   4 -21 767.086 312.839   1
   5   4  22 1974.22 343.343   1
  -5   4 -22 1532.11 338.833   1
  -5  -4 -22 845.620 319.057   1
   5   4  23 35.7279 317.692   1
  -5  -4 -23 979.843 336.979   1
   5   4  24 214.053 342.557   1
  -5  -4 -24 235.059 345.152   1
   5   4  26-104.869 362.565   1
  -5  -4 -26 495.060 367.477   1
   5   4  27 448.492 365.152   1
  -5  -4 -27 455.728 369.454   1
  -5   5  27 544.855 303.309   1
   5  -5 -27-224.954 312.790   1
  -5   5  26 970.024 365.292   1
   5  -5 -26 556.895 340.619   1
  -5   5  25 491.414 376.100   1
   5  -5 -25 532.515 367.771   1
  -5   5  24 460.663 366.732   1
   5  -5 -24 201.556 352.469   1
  -5   5  23-142.465 295.455   1
   5  -5 -23 846.362 331.776   1
   5  -5 -22 304.177 350.829   1
  -5  -5  21 210.488 302.515   1
  -5   5  21-107.304 346.207   1
   5   5 -21-167.168 303.165   1
   5  -5 -21-33.7384 336.127   1
  -5   5  20 641.700 341.747   1
   5  -5 -20 604.513 328.446   1
  -5  -5  19 295.896 277.487   1
   5   5 -19 125.306 268.647   1
  -5  -5  18 1833.19 330.890   1
  -5   5  18 1640.20 381.889   1
   5   5 -18 2323.19 327.151   1
   5  -5 -18 1940.00 378.820   1
  -5  -5  17 546.061 287.411   1
  -5   5  17-310.119 326.452   1
   5   5 -17-173.547 252.157   1
   5  -5 -17-162.256 308.004   1
  -5  -5  16-346.304 252.712   1
  -5   5  16 270.421 307.159   1
   5   5 -16 27.7169 230.486   1
   5  -5 -16-191.021 273.370   1
   5   5 -15 132.211 228.876   1
  -5  -5  15 877.504 243.914   1
[truncated: 836,053 more chars]
