# Supplementary material for: Structural insight into the cooperativity of spin crossover compounds
Source: Acta Crystallogr B Struct Sci Cryst Eng Mater. 2023 Aug 11;79(Pt 5):354–67. doi: 10.1107/S2052520623005814 (PMC10552598; doi:10.1107/S2052520623005814)
Supplement: Supplementary file 5 [file b-79-00354-sup5.zip › Bia_Portho_205K.cif]

data_Bia_dw4400_205K
 
_audit_creation_method            'SHELXL-2019/2'
_shelx_SHELXL_version_number      '2019/2'
_chemical_name_systematic         ?
_chemical_name_common             ?
_chemical_melting_point           ?
_chemical_formula_moiety          ?
_chemical_formula_sum
 'C10.86 H8 Fe0.29 N1.71 S0.57' 
_chemical_formula_weight          196.75

loop_
 _atom_type_symbol
 _atom_type_description
 _atom_type_scat_dispersion_real
 _atom_type_scat_dispersion_imag
 _atom_type_scat_source
 'Fe'  'Fe'   0.3265   0.6960
 'International Tables Vol C Tables 4.2.6.8 and 6.1.1.4'
 'C'  'C'   0.0024   0.0013
 'International Tables Vol C Tables 4.2.6.8 and 6.1.1.4'
 'H'  'H'   0.0000   0.0000
 'International Tables Vol C Tables 4.2.6.8 and 6.1.1.4'
 'N'  'N'   0.0049   0.0027
 'International Tables Vol C Tables 4.2.6.8 and 6.1.1.4'
 'S'  'S'   0.1051   0.1002
 'International Tables Vol C Tables 4.2.6.8 and 6.1.1.4'
 
_space_group_crystal_system       orthorhombic
_space_group_IT_number            56
_space_group_name_H-M_alt         'P c c n'
_space_group_name_Hall            '-P 2ab 2ac'
 
_shelx_space_group_comment
;
The symmetry employed for this shelxl refinement is uniquely defined
by the following loop, which should always be used as a source of
symmetry information in preference to the above space-group names.
They are only intended as comments.
;
 
loop_
 _space_group_symop_operation_xyz
 'x, y, z'
 '-x+1/2, -y+1/2, z'
 '-x, y+1/2, -z+1/2'
 'x+1/2, -y, -z+1/2'
 '-x, -y, -z'
 'x-1/2, y-1/2, -z'
 'x, -y-1/2, z-1/2'
 '-x-1/2, y, z-1/2'
 
_cell_length_a                    12.9231(3)
_cell_length_b                    14.9800(4)
_cell_length_c                    17.6199(4)
_cell_angle_alpha                 90
_cell_angle_beta                  90
_cell_angle_gamma                 90
_cell_volume                      3411.00(14)
_cell_formula_units_Z             14
_cell_measurement_temperature     205(2)
_cell_measurement_reflns_used     3853
_cell_measurement_theta_min       1.927
_cell_measurement_theta_max       22.689
 
_exptl_crystal_description        irregular
_exptl_crystal_colour             ?
_exptl_crystal_density_meas       ?
_exptl_crystal_density_method     ?
_exptl_crystal_density_diffrn     1.341          
_exptl_crystal_F_000              1424
_exptl_transmission_factor_min    ?
_exptl_transmission_factor_max    ?
_exptl_crystal_size_max           ?
_exptl_crystal_size_mid           ?
_exptl_crystal_size_min           ?
_exptl_absorpt_coefficient_mu     0.441
_shelx_estimated_absorpt_T_min    ?
_shelx_estimated_absorpt_T_max    ?
_exptl_absorpt_correction_type    ?
_exptl_absorpt_correction_T_min   ?
_exptl_absorpt_correction_T_max   ?
_exptl_absorpt_process_details    ?
_exptl_absorpt_special_details    ?
_diffrn_ambient_temperature       293(2)
_diffrn_radiation_wavelength      0.65524
_diffrn_radiation_type            Synchrotron
_diffrn_source                    ?
_diffrn_measurement_device_type   '4-circle diffractometer'
_diffrn_measurement_method        ?
_diffrn_detector_area_resol_mean  ?
_diffrn_reflns_number             35061
_diffrn_reflns_av_unetI/netI      0.0711
_diffrn_reflns_av_R_equivalents   0.0894
_diffrn_reflns_limit_h_min        -20
_diffrn_reflns_limit_h_max        20
_diffrn_reflns_limit_k_min        -18
_diffrn_reflns_limit_k_max        19
_diffrn_reflns_limit_l_min        -28
_diffrn_reflns_limit_l_max        28
_diffrn_reflns_theta_min          1.919
_diffrn_reflns_theta_max          32.962
_diffrn_reflns_theta_full         23.150
_diffrn_measured_fraction_theta_max   0.815
_diffrn_measured_fraction_theta_full  0.984
_diffrn_reflns_Laue_measured_fraction_max    0.815
_diffrn_reflns_Laue_measured_fraction_full   0.984
_diffrn_reflns_point_group_measured_fraction_max   0.815
_diffrn_reflns_point_group_measured_fraction_full  0.984
_reflns_number_total              6673
_reflns_number_gt                 3993
_reflns_threshold_expression      'I > 2\s(I)'
_reflns_Friedel_coverage          0.000
_reflns_Friedel_fraction_max      .
_reflns_Friedel_fraction_full     .
 
_reflns_special_details
;
 Reflections were merged by SHELXL according to the crystal
 class for the calculation of statistics and refinement.
 
 _reflns_Friedel_fraction is defined as the number of unique
 Friedel pairs measured divided by the number that would be
 possible theoretically, ignoring centric projections and
 systematic absences.
;
 
_computing_data_collection        ?
_computing_cell_refinement        ?
_computing_data_reduction         ?
_computing_structure_solution     ?
_computing_structure_refinement 'SHELXL-2019/2 (Sheldrick, 2019)'
_computing_molecular_graphics     ?
_computing_publication_material   ?
_refine_special_details           ?
_refine_ls_structure_factor_coef  Fsqd
_refine_ls_matrix_type            full
_refine_ls_weighting_scheme       calc
_refine_ls_weighting_details
'w=1/[\s^2^(Fo^2^)+(0.0193P)^2^+2.7557P] where P=(Fo^2^+2Fc^2^)/3'
_atom_sites_solution_primary      ?
_atom_sites_solution_secondary    ?
_atom_sites_solution_hydrogens    geom
_refine_ls_hydrogen_treatment     constr
_refine_ls_extinction_method      none
_refine_ls_extinction_coef        .
_refine_ls_number_reflns          6673
_refine_ls_number_parameters      213
_refine_ls_number_restraints      0
_refine_ls_R_factor_all           0.1786
_refine_ls_R_factor_gt            0.1090
_refine_ls_wR_factor_ref          0.1686
_refine_ls_wR_factor_gt           0.1478
_refine_ls_goodness_of_fit_ref    1.206
_refine_ls_restrained_S_all       1.206
_refine_ls_shift/su_max           0.000
_refine_ls_shift/su_mean          0.000
 
loop_
 _atom_site_label
 _atom_site_type_symbol
 _atom_site_fract_x
 _atom_site_fract_y
 _atom_site_fract_z
 _atom_site_U_iso_or_equiv
 _atom_site_adp_type
 _atom_site_occupancy
 _atom_site_site_symmetry_order  
 _atom_site_calc_flag
 _atom_site_refinement_flags_posn
 _atom_site_refinement_flags_adp
 _atom_site_refinement_flags_occupancy
 _atom_site_disorder_assembly
 _atom_site_disorder_group
Fe01 Fe 0.750000 0.750000 0.57735(3) 0.04205(16) Uani 1 2 d S T P . .
S002 S 0.91152(8) 0.55690(8) 0.39524(5) 0.0752(3) Uani 1 1 d . . . . .
N003 N 0.7454(2) 0.84450(16) 0.67557(13) 0.0454(5) Uani 1 1 d . . . . .
N004 N 0.8012(2) 0.66053(19) 0.49733(15) 0.0573(7) Uani 1 1 d . . . . .
N005 N 0.91082(19) 0.79611(17) 0.59479(13) 0.0461(6) Uani 1 1 d . . . . .
C006 C 0.6568(2) 0.86145(19) 0.72160(15) 0.0443(7) Uani 1 1 d . . . . .
C007 C 0.5641(2) 0.8831(2) 0.68650(16) 0.0468(7) Uani 1 1 d . . . . .
H007 H 0.561227 0.889872 0.634075 0.056 Uiso 1 1 calc R U . . .
C008 C 0.9265(2) 0.8479(2) 0.65588(17) 0.0491(7) Uani 1 1 d . . . . .
C009 C 0.8335(3) 0.8716(2) 0.69856(17) 0.0514(8) Uani 1 1 d . . . . .
H009 H 0.838568 0.906202 0.742210 0.062 Uiso 1 1 calc R U . . .
C00A C 0.6599(3) 0.8512(2) 0.79975(17) 0.0523(8) Uani 1 1 d . . . . .
H00A H 0.721831 0.836474 0.823561 0.063 Uiso 1 1 calc R U . . .
C00B C 0.4779(3) 0.8842(2) 0.80794(17) 0.0502(7) Uani 1 1 d . . . . .
C00C C 0.4761(3) 0.8944(2) 0.72970(18) 0.0510(8) Uani 1 1 d . . . . .
H00C H 0.414269 0.909147 0.705863 0.061 Uiso 1 1 calc R U . . .
C00D C 0.8471(2) 0.6183(2) 0.45471(16) 0.0479(7) Uani 1 1 d . . . . .
C00E C 0.5712(3) 0.8628(2) 0.84232(17) 0.0550(8) Uani 1 1 d . . . . .
H00E H 0.574090 0.856084 0.894753 0.066 Uiso 1 1 calc R U . . .
C00F C 0.3823(3) 0.8978(2) 0.85284(19) 0.0549(8) Uani 1 1 d . . . . .
C00G C 0.9940(3) 0.7729(2) 0.55373(19) 0.0567(8) Uani 1 1 d . . . . .
H00G H 0.984479 0.737535 0.510893 0.068 Uiso 1 1 calc R U . . .
C00H C 0.3849(3) 0.9423(2) 0.92213(19) 0.0625(9) Uani 1 1 d . . . . .
H00H H 0.447778 0.962965 0.940948 0.075 Uiso 1 1 calc R U . . .
C00I C 1.0235(3) 0.8768(3) 0.6777(2) 0.0668(10) Uani 1 1 d . . . . .
H00I H 1.031812 0.912720 0.720381 0.080 Uiso 1 1 calc R U . . .
C00J C 0.2879(3) 0.8670(3) 0.8271(2) 0.0715(10) Uani 1 1 d . . . . .
H00J H 0.284230 0.836281 0.781329 0.086 Uiso 1 1 calc R U . . .
C00K C 0.1983(3) 0.8813(3) 0.8690(3) 0.0844(12) Uani 1 1 d . . . . .
H00K H 0.135143 0.860457 0.850934 0.101 Uiso 1 1 calc R U . . .
C00L C 1.1076(3) 0.8514(3) 0.6350(3) 0.0797(12) Uani 1 1 d . . . . .
H00L H 1.173930 0.869504 0.648519 0.096 Uiso 1 1 calc R U . . .
C00M C 0.2952(3) 0.9563(3) 0.9634(2) 0.0732(11) Uani 1 1 d . . . . .
H00M H 0.298114 0.986484 1.009535 0.088 Uiso 1 1 calc R U . . .
C00N C 0.2023(4) 0.9260(3) 0.9367(2) 0.0804(12) Uani 1 1 d . . . . .
H00N H 0.142070 0.935686 0.964359 0.097 Uiso 1 1 calc R U . . .
C00O C 1.0925(3) 0.7991(3) 0.5723(2) 0.0723(10) Uani 1 1 d . . . . .
H00O H 1.148424 0.781519 0.542655 0.087 Uiso 1 1 calc R U . . .
 
loop_
 _atom_site_aniso_label
 _atom_site_aniso_U_11
 _atom_site_aniso_U_22
 _atom_site_aniso_U_33
 _atom_site_aniso_U_23
 _atom_site_aniso_U_13
 _atom_site_aniso_U_12
Fe01 0.0450(3) 0.0497(3) 0.0314(2) 0.000 0.000 0.0045(3)
S002 0.0770(6) 0.1021(8) 0.0464(4) -0.0069(5) 0.0120(4) 0.0357(6)
N003 0.0494(13) 0.0480(13) 0.0389(11) 0.0002(11) -0.0031(12) 0.0103(12)
N004 0.0648(18) 0.0624(18) 0.0449(14) -0.0075(13) 0.0116(13) 0.0029(14)
N005 0.0456(14) 0.0503(15) 0.0424(13) 0.0069(11) 0.0025(11) 0.0030(11)
C006 0.0541(18) 0.0429(16) 0.0358(14) -0.0038(12) -0.0012(12) 0.0091(13)
C007 0.0563(18) 0.0481(17) 0.0361(14) -0.0016(13) -0.0039(13) 0.0101(14)
C008 0.0505(18) 0.0518(18) 0.0450(16) 0.0061(14) -0.0072(13) 0.0021(14)
C009 0.063(2) 0.0501(19) 0.0413(15) -0.0005(14) -0.0068(14) 0.0063(15)
C00A 0.0527(19) 0.061(2) 0.0433(15) -0.0036(14) -0.0060(14) 0.0132(15)
C00B 0.0574(19) 0.0454(18) 0.0477(17) -0.0016(14) 0.0026(14) 0.0120(14)
C00C 0.0545(18) 0.0470(18) 0.0514(17) -0.0016(14) -0.0045(15) 0.0143(14)
C00D 0.0468(17) 0.060(2) 0.0365(14) 0.0028(14) -0.0016(13) -0.0004(15)
C00E 0.066(2) 0.062(2) 0.0375(15) 0.0019(14) -0.0009(14) 0.0153(17)
C00F 0.064(2) 0.0468(18) 0.0538(18) 0.0030(15) 0.0050(16) 0.0150(16)
C00G 0.0543(19) 0.062(2) 0.0533(18) 0.0082(15) 0.0079(15) 0.0015(15)
C00H 0.064(2) 0.068(2) 0.0549(19) 0.0022(18) 0.0027(17) 0.0229(18)
C00I 0.060(2) 0.074(2) 0.066(2) -0.003(2) -0.0157(19) -0.0052(18)
C00J 0.067(2) 0.069(2) 0.078(3) -0.013(2) 0.009(2) 0.0028(19)
C00K 0.062(2) 0.090(3) 0.102(3) -0.006(3) 0.010(2) 0.005(2)
C00L 0.048(2) 0.100(3) 0.091(3) 0.008(3) -0.009(2) -0.008(2)
C00M 0.081(3) 0.085(3) 0.054(2) -0.001(2) 0.006(2) 0.037(2)
C00N 0.070(3) 0.091(3) 0.081(3) 0.006(2) 0.019(2) 0.029(2)
C00O 0.050(2) 0.089(3) 0.078(3) 0.012(2) 0.0075(19) 0.0012(19)
 
_geom_special_details
;
 All esds (except the esd in the dihedral angle between two l.s. planes)
 are estimated using the full covariance matrix.  The cell esds are taken
 into account individually in the estimation of esds in distances, angles
 and torsion angles; correlations between esds in cell parameters are only
 used when they are defined by crystal symmetry.  An approximate (isotropic)
 treatment of cell esds is used for estimating esds involving l.s. planes.
;
 
loop_
 _geom_bond_atom_site_label_1
 _geom_bond_atom_site_label_2
 _geom_bond_distance
 _geom_bond_site_symmetry_2
 _geom_bond_publ_flag
Fe01 N004 2.055(3) . ?
Fe01 N004 2.055(3) 2_665 ?
Fe01 N005 2.212(2) . ?
Fe01 N005 2.212(2) 2_665 ?
Fe01 N003 2.237(2) . ?
Fe01 N003 2.237(2) 2_665 ?
S002 C00D 1.624(3) . ?
N003 C009 1.275(4) . ?
N003 C006 1.426(4) . ?
N004 C00D 1.147(4) . ?
N005 C00G 1.342(4) . ?
N005 C008 1.342(4) . ?
C006 C00A 1.386(4) . ?
C006 C007 1.387(4) . ?
C007 C00C 1.378(4) . ?
C008 C00I 1.381(5) . ?
C008 C009 1.462(4) . ?
C00A C00E 1.381(4) . ?
C00B C00C 1.387(4) . ?
C00B C00E 1.388(4) . ?
C00B C00F 1.481(4) . ?
C00F C00J 1.381(5) . ?
C00F C00H 1.391(5) . ?
C00G C00O 1.372(5) . ?
C00H C00M 1.385(5) . ?
C00I C00L 1.377(5) . ?
C00J C00K 1.390(5) . ?
C00K C00N 1.368(6) . ?
C00L C00O 1.367(6) . ?
C00M C00N 1.368(6) . ?
 
loop_
 _geom_angle_atom_site_label_1
 _geom_angle_atom_site_label_2
 _geom_angle_atom_site_label_3
 _geom_angle
 _geom_angle_site_symmetry_1
 _geom_angle_site_symmetry_3
 _geom_angle_publ_flag
N004 Fe01 N004 93.35(16) . 2_665 ?
N004 Fe01 N005 89.80(11) . . ?
N004 Fe01 N005 101.20(10) 2_665 . ?
N004 Fe01 N005 101.20(10) . 2_665 ?
N004 Fe01 N005 89.79(11) 2_665 2_665 ?
N005 Fe01 N005 164.02(12) . 2_665 ?
N004 Fe01 N003 162.24(11) . . ?
N004 Fe01 N003 96.29(10) 2_665 . ?
N005 Fe01 N003 73.73(9) . . ?
N005 Fe01 N003 93.74(9) 2_665 . ?
N004 Fe01 N003 96.29(10) . 2_665 ?
N004 Fe01 N003 162.23(11) 2_665 2_665 ?
N005 Fe01 N003 93.74(9) . 2_665 ?
N005 Fe01 N003 73.73(9) 2_665 2_665 ?
N003 Fe01 N003 78.61(12) . 2_665 ?
C009 N003 C006 118.7(3) . . ?
C009 N003 Fe01 115.1(2) . . ?
C006 N003 Fe01 125.1(2) . . ?
C00D N004 Fe01 167.3(3) . . ?
C00G N005 C008 117.5(3) . . ?
C00G N005 Fe01 126.6(2) . . ?
C008 N005 Fe01 115.7(2) . . ?
C00A C006 C007 119.6(3) . . ?
C00A C006 N003 121.5(3) . . ?
C007 C006 N003 118.8(2) . . ?
C00C C007 C006 119.7(3) . . ?
N005 C008 C00I 122.9(3) . . ?
N005 C008 C009 115.4(3) . . ?
C00I C008 C009 121.8(3) . . ?
N003 C009 C008 119.6(3) . . ?
C00E C00A C006 120.1(3) . . ?
C00C C00B C00E 118.2(3) . . ?
C00C C00B C00F 120.2(3) . . ?
C00E C00B C00F 121.6(3) . . ?
C007 C00C C00B 121.5(3) . . ?
N004 C00D S002 179.0(3) . . ?
C00A C00E C00B 120.9(3) . . ?
C00J C00F C00H 118.0(3) . . ?
C00J C00F C00B 121.0(3) . . ?
C00H C00F C00B 121.0(3) . . ?
N005 C00G C00O 122.7(3) . . ?
C00M C00H C00F 120.9(4) . . ?
C00L C00I C008 118.5(4) . . ?
C00F C00J C00K 120.7(4) . . ?
C00N C00K C00J 120.4(4) . . ?
C00O C00L C00I 119.2(4) . . ?
C00N C00M C00H 120.2(4) . . ?
C00M C00N C00K 119.8(4) . . ?
C00L C00O C00G 119.3(4) . . ?
 
_refine_diff_density_max    0.246
_refine_diff_density_min   -0.322
_refine_diff_density_rms    0.049

_shelx_res_file
;
TITL Bia_dw4400_085K_a.res in Pccn
    Bia_dw4400_205K.res
    created by SHELXL-2019/2 at 05:34:33 on 03-May-2022
REM Old TITL Bia_dw4400_085K in Pccn
REM SHELXT solution in Pccn: R1 0.089, Rweak 0.045, Alpha 0.023
REM <I/s>   0.567 for  392 systematic absences,  Orientation as input
REM Formula found by SHELXT:  Fe C38 N6 S2

CELL 0.65524 12.9231 14.9800 17.6199 90.0000 90.0000 90.0000
ZERR 14.000 0.0003 0.0004 0.0004 0.0000 0.0000 0.0000
LATT  1
SYMM 1/2-X, 1/2-Y, Z
SYMM -X, 1/2+Y, 1/2-Z
SYMM 1/2+X, -Y, 1/2-Z
SFAC FE C H N S
DISP $C  0.00244  0.00131  9.14798!source kissel
DISP $N  0.00493  0.00266 15.07095!source kissel
DISP $S  0.10506  0.10024 379.49005!source kissel
DISP $Fe  0.32649  0.69602 2544.24973!source kissel
UNIT 4 152 112 24 8
ACTA
L.S. 10
BOND
LIST 6
FMAP 2
PLAN 20
WGHT    0.019300    2.755700
FVAR       2.75337
FE01  1    0.750000    0.750000    0.577349    10.50000    0.04504    0.04967 =
         0.03143    0.00000    0.00000    0.00446
S002  5    0.911519    0.556902    0.395241    11.00000    0.07696    0.10205 =
         0.04644   -0.00694    0.01202    0.03566
N003  4    0.745397    0.844496    0.675574    11.00000    0.04937    0.04796 =
         0.03889    0.00024   -0.00308    0.01033
N004  4    0.801208    0.660529    0.497331    11.00000    0.06476    0.06236 =
         0.04491   -0.00754    0.01165    0.00286
N005  4    0.910817    0.796113    0.594791    11.00000    0.04563    0.05032 =
         0.04242    0.00687    0.00252    0.00302
C006  2    0.656829    0.861449    0.721604    11.00000    0.05408    0.04288 =
         0.03585   -0.00378   -0.00116    0.00911
C007  2    0.564067    0.883056    0.686496    11.00000    0.05629    0.04810 =
         0.03606   -0.00157   -0.00386    0.01010
AFIX  43
H007  3    0.561227    0.889872    0.634075    11.00000   -1.20000
AFIX   0
C008  2    0.926543    0.847859    0.655882    11.00000    0.05052    0.05182 =
         0.04501    0.00614   -0.00717    0.00215
C009  2    0.833505    0.871574    0.698560    11.00000    0.06283    0.05008 =
         0.04128   -0.00054   -0.00683    0.00631
AFIX  43
H009  3    0.838568    0.906202    0.742210    11.00000   -1.20000
AFIX   0
C00A  2    0.659907    0.851184    0.799755    11.00000    0.05273    0.06090 =
         0.04331   -0.00363   -0.00595    0.01317
AFIX  43
H00A  3    0.721831    0.836474    0.823561    11.00000   -1.20000
AFIX   0
C00B  2    0.477856    0.884205    0.807944    11.00000    0.05743    0.04543 =
         0.04767   -0.00160    0.00258    0.01200
C00C  2    0.476147    0.894367    0.729702    11.00000    0.05452    0.04695 =
         0.05145   -0.00165   -0.00449    0.01428
AFIX  43
H00C  3    0.414269    0.909147    0.705863    11.00000   -1.20000
AFIX   0
C00D  2    0.847120    0.618283    0.454712    11.00000    0.04678    0.06031 =
         0.03651    0.00276   -0.00155   -0.00043
C00E  2    0.571223    0.862755    0.842320    11.00000    0.06586    0.06178 =
         0.03746    0.00192   -0.00094    0.01526
AFIX  43
H00E  3    0.574090    0.856084    0.894753    11.00000   -1.20000
AFIX   0
C00F  2    0.382311    0.897831    0.852843    11.00000    0.06394    0.04685 =
         0.05378    0.00296    0.00496    0.01498
C00G  2    0.993987    0.772872    0.553726    11.00000    0.05428    0.06246 =
         0.05330    0.00818    0.00792    0.00153
AFIX  43
H00G  3    0.984479    0.737535    0.510893    11.00000   -1.20000
AFIX   0
C00H  2    0.384939    0.942342    0.922125    11.00000    0.06418    0.06840 =
         0.05494    0.00221    0.00272    0.02290
AFIX  43
H00H  3    0.447778    0.962965    0.940948    11.00000   -1.20000
AFIX   0
C00I  2    1.023522    0.876833    0.677743    11.00000    0.06018    0.07420 =
         0.06588   -0.00265   -0.01567   -0.00523
AFIX  43
H00I  3    1.031812    0.912720    0.720381    11.00000   -1.20000
AFIX   0
C00J  2    0.287888    0.866977    0.827129    11.00000    0.06721    0.06900 =
         0.07840   -0.01279    0.00930    0.00277
AFIX  43
H00J  3    0.284230    0.836281    0.781329    11.00000   -1.20000
AFIX   0
C00K  2    0.198263    0.881346    0.869025    11.00000    0.06169    0.08951 =
         0.10191   -0.00636    0.00993    0.00473
AFIX  43
H00K  3    0.135143    0.860457    0.850934    11.00000   -1.20000
AFIX   0
C00L  2    1.107628    0.851372    0.634972    11.00000    0.04836    0.09961 =
         0.09114    0.00770   -0.00936   -0.00808
AFIX  43
H00L  3    1.173930    0.869504    0.648519    11.00000   -1.20000
AFIX   0
C00M  2    0.295186    0.956345    0.963440    11.00000    0.08057    0.08484 =
         0.05430   -0.00073    0.00568    0.03684
AFIX  43
H00M  3    0.298114    0.986484    1.009535    11.00000   -1.20000
AFIX   0
C00N  2    0.202294    0.925996    0.936665    11.00000    0.07000    0.09061 =
         0.08074    0.00576    0.01883    0.02887
AFIX  43
H00N  3    0.142070    0.935686    0.964359    11.00000   -1.20000
AFIX   0
C00O  2    1.092519    0.799108    0.572338    11.00000    0.04978    0.08890 =
         0.07811    0.01179    0.00752    0.00117
AFIX  43
H00O  3    1.148424    0.781519    0.542655    11.00000   -1.20000
AFIX   0
HKLF 4


REM  Bia_dw4400_085K_a.res in Pccn
REM wR2 = 0.1686, GooF = S = 1.206, Restrained GooF = 1.206 for all data
REM R1 = 0.1090 for 3993 Fo > 4sig(Fo) and 0.1786 for all 6673 data
REM 213 parameters refined using 0 restraints

END

WGHT      0.0187      2.7601

REM Highest difference peak  0.246,  deepest hole -0.322,  1-sigma level  0.049
Q1    1   0.7017  0.7720  0.5966  11.00000  0.05    0.25
Q2    1   0.6944  0.7864  0.5811  11.00000  0.05    0.24
Q3    1   0.6131  0.8542  0.6910  11.00000  0.05    0.24
Q4    1   0.7019  0.7453  0.6091  11.00000  0.05    0.23
Q5    1   0.6436  0.8526  0.7594  11.00000  0.05    0.23
Q6    1   0.8492  0.5274  0.3898  11.00000  0.05    0.22
Q7    1   0.7094  0.7547  0.5428  11.00000  0.05    0.22
Q8    1   0.8550  0.8112  0.5665  11.00000  0.05    0.22
Q9    1   0.7996  0.7950  0.5740  11.00000  0.05    0.22
Q10   1   0.5151  0.8397  0.8198  11.00000  0.05    0.22
Q11   1   0.4626  0.8644  0.7729  11.00000  0.05    0.22
Q12   1   0.5276  0.8697  0.7173  11.00000  0.05    0.20
Q13   1   0.8780  0.8504  0.6836  11.00000  0.05    0.20
Q14   1   0.7156  0.8389  0.7200  11.00000  0.05    0.20
Q15   1   0.9016  0.5946  0.4282  11.00000  0.05    0.19
Q16   1   0.7976  0.6136  0.4756  11.00000  0.05    0.18
Q17   1   0.4200  0.8819  0.8140  11.00000  0.05    0.18
Q18   1   0.6055  0.8516  0.8096  11.00000  0.05    0.18
Q19   1   0.7805  0.6620  0.5426  11.00000  0.05    0.17
Q20   1   1.1458  0.9062  0.6378  11.00000  0.05    0.17
;
_shelx_res_checksum   37675

_shelx_hkl_file
;
   0   0  -2 690.582 70.6747   1
   0   0   2 681.222 79.6686   1
   0   0  -3-5.61877 90.2450   1
   0   0   3-122.076 104.141   1
   0   0  -4 246125. 15548.3   1
   0   0   4 219978. 15549.2   1
   0   0  -5-55.9161 116.134   1
   0   0   5 53.4823 114.794   1
   0   0  -6 438.376 113.783   1
   0   0   6 490.941 145.179   1
   0   0  -8 171638. 11887.6   1
   0   0   8 185429. 11893.1   1
   0   0  -9-16.7165 143.288   1
   0   0   9-71.8087 137.788   1
   0   0 -10 21066.1 1454.63   1
   0   0  10 21100.6 1460.61   1
   0   0 -11-220.086 161.865   1
   0   0  11 107.447 178.498   1
   0   0 -12 25333.7 1734.53   1
   0   0  12 24855.9 1739.86   1
   0   0 -13 438.742 194.019   1
   0   0  13 369.970 197.749   1
   0   0 -15-363.267 224.908   1
   0   0  15 220.941 243.964   1
   0   0 -16 794.978 273.480   1
   0   0  16 231.541 260.894   1
   0   0 -17 28.6490 220.267   1
   0   0  17 422.313 247.241   1
   0   0 -18 359.950 265.531   1
   0   0  18-124.677 259.472   1
   0   0 -20 829.114 284.916   1
   0   0  20 232.107 278.760   1
   0   0 -21-229.326 287.492   1
   0   0  21 135.994 284.887   1
   0   0 -22 267.975 331.140   1
   0   0  22 560.106 328.928   1
   0   0 -23 68.2348 304.544   1
   0   0  23 250.699 303.695   1
   0   0 -24 518.373 353.229   1
   0   0  24 802.873 347.600   1
   0   0  25 295.779 331.375   1
   0   0 -25 418.951 338.436   1
   0   0  26 2148.38 402.255   1
   0   0 -26 1898.28 383.569   1
   0   1   1-55.8988 52.1252   1
   0  -1  -1 31.8970 45.7926   1
   0  -1  -2 121396. 8471.54   1
   0   1   2 133421. 8473.05   1
   0  -1  -3 69.1177 107.090   1
   0   1  -3-150.965 69.6249   1
   0   1   3 134.758 122.653   1
   0  -1   3 181.056 88.3574   1
   0  -1  -4 22630.5 1471.82   1
   0   1  -4 20687.6 1463.29   1
   0   1   4 21461.0 1473.55   1
   0  -1   4 22284.5 1465.15   1
   0  -1  -5 73.7178 116.469   1
   0   1  -5 24.9079 101.955   1
   0  -1   5-54.8402 109.555   1
   0   1   5 59.9321 127.010   1
   0   1  -6 41867.5 2743.00   1
   0  -1   6 39657.9 2744.69   1
   0   1  -7 169.000 120.530   1
   0  -1  -7 28.2633 134.046   1
   0   1   7-312.979 149.762   1
   0  -1   7-104.097 126.499   1
   0   1  -8 50356.3 3470.34   1
   0  -1  -8 48071.2 3475.44   1
   0   1   8 54936.5 3483.13   1
   0  -1   8 53800.4 3475.93   1
   0   1  -9-15.6473 116.806   1
   0  -1  -9-70.9755 141.004   1
   0  -1   9 269.222 142.025   1
   0   1   9 152.845 140.503   1
   0   1 -10 47799.3 3192.67   1
   0  -1 -10 48610.2 3198.94   1
   0  -1  10 45419.9 3194.39   1
   0   1  10 47352.9 3202.68   1
   0  -1 -11 146.598 183.086   1
   0   1 -11 171.482 151.447   1
   0  -1  11 61.2249 185.092   1
   0   1  11-67.4773 179.658   1
   0  -1 -12 10235.7 759.804   1
   0   1 -12 10074.5 752.711   1
   0   1  12 10590.3 766.315   1
   0   1 -13 244.902 175.938   1
   0  -1  13-213.584 204.722   1
   0  -1 -14 6976.07 570.672   1
   0   1  14 7337.48 585.330   1
   0   1 -15-75.9840 233.663   1
   0  -1 -15 26.5722 241.854   1
   0  -1  15-296.050 249.229   1
   0   1  15 169.949 257.803   1
   0  -1 -16 4606.14 464.686   1
   0   1 -16 5389.67 460.168   1
   0   1  16 4831.09 487.288   1
   0  -1  16 5395.60 465.934   1
   0   1 -17 339.763 225.812   1
   0  -1  17 117.780 238.365   1
   0   1  17 92.2303 241.362   1
   0   1  18 5306.50 540.921   1
   0  -1  18 6515.50 542.218   1
   0  -1 -18 6253.06 540.953   1
   0   1 -18 6467.69 540.003   1
   0  -1 -19 598.761 313.620   1
   0   1 -19 152.953 272.457   1
   0  -1  19 31.8345 285.212   1
   0   1  19 422.126 301.827   1
   0  -1 -20 1031.92 290.936   1
   0   1 -20 474.982 282.950   1
   0  -1  20 855.125 286.394   1
   0   1  20 266.973 275.866   1
   0   1 -21 228.352 299.291   1
   0  -1 -21-32.8507 299.064   1
   0   1  21 68.2878 293.992   1
   0  -1  21 203.342 301.824   1
   0   1 -22 3547.86 442.261   1
   0  -1 -22 3760.05 443.208   1
   0  -1  22 3094.32 428.849   1
   0   1  22 4043.04 446.526   1
   0  -1 -23-68.1579 290.784   1
   0   1 -23 477.984 320.300   1
   0  -1  23-180.373 292.376   1
   0   1  23 35.5409 315.799   1
   0  -1 -24-172.108 334.352   1
   0   1  24 830.458 363.043   1
   0   1 -24 831.904 350.261   1
   0  -1  24 73.6332 332.050   1
   0   1 -25 140.911 340.666   1
   0  -1  25-297.203 338.127   1
   0  -1 -26 243.193 344.828   1
   0   1  26 918.832 371.691   1
   0  -1 -27 417.725 362.382   1
   0  -2  -1 57.4497 66.7031   1
   0   2   1-102.269 71.9756   1
   0  -2  -2 6964.43 550.642   1
   0   2   2 9082.21 556.135   1
   0  -2  -3 135.705 115.976   1
   0   2  -3 62.4765 53.7724   1
   0   2   3 27.9167 132.780   1
   0  -2   3 7.07530 56.8502   1
   0   2  -4 177.528 75.2145   1
   0  -2   4 157.306 82.9281   1
   0   2   4 167.937 143.055   1
   0  -2  -5-11.6752 138.186   1
   0   2  -5 7.13600 75.7189   1
   0   2   5 79.7377 131.145   1
   0  -2   5-61.4027 90.6346   1
   0   2   6 1929.87 224.710   1
   0   2  -6 2480.60 200.452   1
   0  -2  -6 2776.94 223.455   1
   0  -2   6 2156.78 210.175   1
   0  -2  -7 76.0706 106.951   1
   0   2  -7 185.222 101.349   1
   0  -2   7 117.188 114.146   1
   0   2   7 17.0274 147.389   1
   0  -2  -8 41757.7 2868.19   1
   0   2   8 43165.8 2874.03   1
   0   2  -9-29.1035 123.459   1
   0  -2  -9-37.4904 145.527   1
   0   2   9-60.5880 169.318   1
   0  -2   9-203.153 131.966   1
   0   2 -10 506.201 147.544   1
   0  -2 -10 610.441 188.164   1
   0   2  10 807.838 194.523   1
   0  -2  10 174.986 141.770   1
   0   2 -11 198.681 144.699   1
   0  -2 -11-65.5367 166.364   1
   0  -2  11 77.2519 170.298   1
   0   2  11 140.791 174.137   1
   0  -2 -12 28883.9 1977.90   1
   0   2  12 28803.6 1985.44   1
   0  -2  12 28599.0 1972.63   1
   0   2 -13 408.391 189.855   1
   0  -2 -13-222.055 219.714   1
   0  -2  13-22.8600 192.040   1
   0   2  13 26.4456 227.180   1
   0  -2 -14 26921.3 1819.22   1
   0   2 -14 26023.7 1807.25   1
   0   2  14 25681.4 1820.06   1
   0  -2  14 26057.2 1812.67   1
   0  -2 -15 544.181 232.424   1
   0   2  15-144.842 219.509   1
   0  -2 -16 1306.15 280.918   1
   0   2 -16 1264.42 267.244   1
   0   2  16 1207.86 290.232   1
   0  -2  16 1918.66 281.087   1
   0   2 -17 583.224 244.503   1
   0  -2 -17-29.5281 256.647   1
   0  -2  17-57.5849 252.401   1
   0   2 -18 2521.86 335.456   1
   0  -2  18 3168.36 356.702   1
   0  -2 -19-221.779 251.648   1
   0   2 -19 60.4959 254.608   1
   0   2  19 131.628 253.203   1
   0  -2  19 62.8924 273.023   1
   0  -2 -20 2639.87 386.834   1
   0   2  20 3019.87 406.951   1
   0   2 -21-32.4763 293.423   1
   0  -2 -21 462.085 323.161   1
   0  -2  21 443.783 287.533   1
   0   2  21-240.116 306.194   1
   0   2 -22 200.273 304.672   1
   0  -2  22 211.777 295.376   1
   0  -2 -23 33.9995 331.878   1
   0   2  23 35.2754 325.066   1
   0   2 -23 341.388 314.012   1
   0  -2  23 435.344 328.512   1
   0  -2 -24 1543.35 372.407   1
   0   2  24 1439.13 370.739   1
   0   2 -24 1572.50 366.251   1
   0  -2  24 1217.03 371.792   1
   0   2 -25-106.627 332.862   1
   0  -2 -25 68.8107 318.632   1
   0   2  25 326.667 331.671   1
   0  -2 -26 619.749 369.450   1
   0   2  26 182.098 338.927   1
   0  -2 -27 857.994 355.261   1
   0   2  27 469.787 335.676   1
   0  -2 -28 68.1355 378.757   1
   0  -3   0-28.9303 57.3219   1
   0   3   0-54.9880 72.1043   1
   0  -3  -1-156.341 91.9695   1
   0   3   1-56.8824 101.257   1
   0  -3  -2 771951. 48947.8   1
   0   3   2 696481. 48948.9   1
   0  -3  -3 64.1501 123.242   1
   0   3   3-85.4715 148.978   1
   0   3   4 809048. 52437.9   1
   0  -3   4 744829. 52416.3   1
   0   3  -4 825128. 52416.1   1
   0  -3  -4 779886. 52433.5   1
   0  -3   5 43.8273 81.3699   1
   0   3  -5-52.7142 67.4640   1
   0   3  -6 2346.12 200.326   1
   0  -3   6 2143.54 204.245   1
   0  -3  -6 2413.68 226.681   1
   0   3   7-200.518 163.940   1
   0  -3   7-103.585 98.5894   1
   0  -3  -7 97.7235 142.619   1
   0   3  -7 106.376 92.6967   1
   0  -3  -8 11336.6 803.588   1
   0   3  -8 10697.6 778.528   1
   0   3   8 12598.7 816.081   1
   0  -3   8 10864.8 778.958   1
   0   3   9-148.847 186.959   1
   0  -3  -9-197.424 162.767   1
   0   3 -10 40154.9 2671.71   1
   0  -3 -10 40643.4 2689.82   1
   0  -3  10 38452.8 2672.72   1
   0   3  10 38924.3 2691.23   1
   0   3  11 73.2512 195.042   1
   0  -3  11 54.6152 157.178   1
   0   3 -11-17.0968 144.388   1
   0  -3 -11 409.181 202.905   1
   0  -3  12 200.108 170.569   1
   0   3 -12 227.010 157.320   1
   0   3  13-136.256 211.522   1
   0  -3  13-152.493 185.596   1
   0   3 -13 103.269 172.411   1
   0  -3 -13-279.744 196.351   1
   0   3  14 513.382 278.342   1
   0  -3  14 1053.32 234.283   1
   0  -3 -14 1947.49 283.193   1
   0   3 -14 1528.17 233.995   1
   0  -3  15 174.872 217.683   1
   0   3  15 503.563 278.122   1
   0   3 -15 145.153 200.702   1
   0  -3 -15-27.8231 251.999   1
   0  -3  16 2236.13 285.200   1
   0   3  16 1631.36 304.104   1
   0  -3 -16 1736.67 297.056   1
   0   3 -16 1462.89 264.907   1
   0  -3  17 112.715 236.228   1
   0   3  17-254.647 247.703   1
   0   3 -17 297.614 240.507   1
   0  -3 -17 330.020 235.346   1
   0   3  18 1665.12 326.860   1
   0  -3 -18 1827.31 319.148   1
   0   3 -18 1313.58 283.422   1
   0   3  19 132.939 316.789   1
   0  -3  19 375.086 270.182   1
   0   3 -19 418.676 259.663   1
   0  -3 -19 32.0002 308.299   1
   0  -3  20 229.119 286.715   1
   0   3  20-135.151 280.588   1
   0   3 -20-404.602 265.653   1
   0   3  21 171.884 316.019   1
   0  -3  21 34.3416 280.497   1
   0  -3 -21 265.947 307.357   1
   0   3  22-209.045 329.825   1
   0   3 -22 199.874 291.084   1
   0  -3  22-176.771 316.682   1
   0  -3 -22 67.1032 337.091   1
   0   3  23 176.126 318.928   1
   0   3 -23-137.209 296.795   1
   0  -3  23 289.765 327.926   1
   0  -3 -23 441.404 327.982   1
   0   3  24 1423.28 348.502   1
   0  -3 -24 921.864 339.029   1
   0   3  25 360.574 364.678   1
   0  -3 -25 1025.47 387.273   1
   0  -3 -26 306.324 323.783   1
   0   3  26 180.706 323.493   1
   0  -3 -27 676.751 372.742   1
   0   3  27 321.486 362.745   1
   0  -4   0 965816. 63610.5   1
   0   4   0 943796. 63612.5   1
   0   4   1 30.7116 111.498   1
   0  -4  -1 136.591 100.650   1
   0  -4  -2 708385. 49150.9   1
   0   4   2 772757. 49154.4   1
   0  -4  -3 232.122 130.507   1
   0   4   3 404.603 141.716   1
   0  -4  -5 13.8696 125.482   1
   0   4  -5 13.6086 55.6998   1
   0   4   5-31.8498 130.950   1
   0  -4   5 4.79657 65.4795   1
   0   4   6 478713. 30010.6   1
   0   4  -6 477997. 29979.6   1
   0  -4   6 403697. 29979.6   1
   0  -4  -6 468879. 30003.2   1
   0   4  -7 16.9955 89.9745   1
   0  -4  -7 34.9545 152.106   1
   0   4   7 115.330 173.248   1
   0  -4   7 79.8952 93.1691   1
   0  -4  -8 230.206 159.998   1
   0   4  -8 62.2481 86.3294   1
   0  -4   8-141.899 96.1866   1
   0   4   8 145.695 167.426   1
   0  -4  -9 20.7406 184.700   1
   0   4  -9 73.7342 97.4466   1
   0   4   9-22.3315 188.447   1
   0  -4   9 90.9024 106.609   1
   0   4 -10 357.029 119.021   1
   0  -4 -10 177.795 186.187   1
   0  -4  10 104.322 133.036   1
   0   4  10 453.063 201.028   1
   0   4 -11 193.807 143.736   1
   0  -4 -11-47.2055 193.798   1
   0   4  11 76.0533 188.191   1
   0  -4  11 185.330 143.027   1
   0   4  12 10541.4 791.720   1
   0  -4  12 10707.0 770.122   1
   0   4 -12 10713.2 764.273   1
   0  -4 -12 10444.5 785.633   1
   0   4 -13 79.2158 158.285   1
   0  -4 -13 26.1843 184.378   1
   0  -4  13 20.5773 178.819   1
   0   4  13 476.964 238.431   1
   0  -4 -14 4649.39 430.508   1
   0   4 -14 3952.85 388.492   1
   0  -4  14 4908.62 397.290   1
   0   4  14 4853.00 447.378   1
   0   4  15-60.5355 282.563   1
   0  -4  15-96.6918 191.305   1
   0  -4 -15-28.4299 268.857   1
   0   4 -15-348.186 200.947   1
   0   4  16 187.984 276.487   1
   0  -4 -16 707.123 276.932   1
   0  -4  17-83.1577 232.298   1
   0   4 -17-52.9780 217.342   1
   0   4  18 1552.54 327.895   1
   0  -4  18 2798.98 341.525   1
   0  -4 -18 1378.84 316.608   1
   0   4 -18 2603.05 304.822   1
   0   4  19-168.487 312.624   1
   0  -4  19 124.568 263.356   1
   0   4 -19-58.8185 267.148   1
   0  -4 -19-160.300 307.874   1
   0   4 -20 3379.15 373.717   1
   0  -4  20 2947.09 382.693   1
   0  -4 -20 2476.04 406.819   1
   0   4  22 662.400 318.986   1
   0   4 -22 1066.21 327.874   1
   0  -4  22 455.982 315.886   1
   0  -4 -22 671.517 339.066   1
   0   4 -23 206.162 316.635   1
   0   4  23 771.554 368.589   1
   0  -4 -23 135.371 346.236   1
   0   4  24 354.301 324.616   1
   0  -4 -24 782.016 343.657   1
   0   4  25 142.263 336.483   1
   0  -4 -25 339.344 338.595   1
   0  -4 -27 902.817 351.206   1
   0   4  27 353.492 346.196   1
   0  -4 -28-231.187 370.795   1
   0   4  28-208.508 366.370   1
   0   5   0-121.858 78.3384   1
   0  -5   0 6.11751 71.1474   1
   0   5  -1 40.2251 57.5939   1
   0   5   1 125.891 99.9740   1
   0  -5  -1-87.9337 91.8521   1
   0  -5   1 12.3314 54.9954   1
   0  -5  -2 30741.2 2163.20   1
   0   5   2 33696.7 2168.60   1
   0  -5  -3 46.2225 111.161   1
   0   5   3-93.0166 129.600   1
   0  -5  -5 136.376 120.696   1
   0   5   5-33.9681 112.693   1
   0   5   6 9804.50 646.010   1
   0   5  -6 8568.58 590.025   1
   0  -5   6 8274.76 591.656   1
   0  -5  -6 9382.91 636.469   1
   0   5   7-142.835 175.660   1
   0   5  -7-28.0432 73.2691   1
   0  -5   7 149.779 82.2150   1
   0  -5  -7 166.984 163.178   1
   0  -5   8 706.672 112.820   1
   0   5   8 526.388 204.132   1
   0   5  -8 433.625 97.2844   1
   0  -5  -8 869.258 179.783   1
   0  -5   9-34.5165 105.188   1
   0   5   9-304.064 188.184   1
   0   5  -9-66.0505 103.151   1
   0  -5  -9 108.618 160.202   1
   0  -5 -10 16434.6 1187.07   1
   0   5  10 17210.3 1196.01   1
   0   5 -11-59.5079 122.653   1
   0  -5 -11-146.811 191.726   1
   0   5  11-131.398 206.403   1
   0  -5  11-342.455 134.251   1
   0   5  12 15240.4 1084.30   1
   0   5 -12 14267.4 1040.50   1
   0  -5  12 15608.9 1047.83   1
   0  -5 -12 14637.6 1072.16   1
   0  -5 -13-215.300 232.221   1
   0   5 -13-112.008 174.568   1
   0  -5  13-58.4217 150.765   1
   0   5  13 57.6688 254.143   1
   0   5 -14-82.0828 186.052   1
   0  -5 -14 308.161 254.476   1
   0  -5  14 107.497 195.305   1
   0   5  14-89.8345 271.472   1
   0  -5 -15 435.128 256.809   1
   0   5 -15 44.5927 195.411   1
   0  -5  15 23.5120 217.449   1
   0   5  15 61.7612 273.930   1
   0  -5  16 15240.5 1116.21   1
   0   5 -16 15832.3 1110.66   1
   0   5  17 196.576 274.674   1
   0  -5 -17 92.6519 255.342   1
   0   5  18 1169.02 297.664   1
   0   5 -18 1312.46 255.374   1
   0  -5  18 842.665 265.549   1
   0  -5 -18 982.341 287.314   1
   0   5  19-169.851 333.698   1
   0   5 -19 376.257 260.485   1
   0  -5  19 183.730 273.363   1
   0  -5 -19 129.301 313.266   1
   0   5  20 615.032 333.609   1
   0   5 -20 213.274 275.974   1
   0  -5  20 1219.33 309.813   1
   0  -5 -20 298.739 315.288   1
   0   5  21 449.698 325.126   1
   0   5 -21 63.6994 279.511   1
   0  -5  21-100.398 288.715   1
   0  -5 -21-133.845 308.099   1
   0   5 -22 1323.78 313.133   1
   0   5  22 383.615 294.654   1
   0  -5 -22 1175.50 308.863   1
   0   5  23 279.902 340.923   1
   0  -5 -23 135.064 340.062   1
   0   5  24 211.503 349.678   1
   0  -5 -24 676.875 374.433   1
   0   5  25 211.859 317.087   1
   0  -5 -25 101.060 316.754   1
   0   5  26 1373.49 384.403   1
   0  -5 -26 1803.60 400.491   1
   0  -5 -27 759.753 378.353   1
   0   5  27 139.692 343.620   1
   0  -5 -28 423.101 352.091   1
   0   5  28 34.2415 333.762   1
   0  -6   0 27871.4 1987.63   1
   0   6   0 31428.0 1989.81   1
   0   6   1 91.4386 107.034   1
   0   6  -1-51.4039 69.0043   1
   0  -6  -1-27.9399 91.1483   1
   0  -6   1 79.1896 61.2603   1
   0  -6  -2 48146.6 3199.03   1
   0   6   2 47006.1 3203.09   1
   0  -6  -4 11269.1 824.328   1
   0   6   4 12258.2 832.856   1
   0   6   5-36.1422 151.107   1
   0  -6  -5-65.6339 129.707   1
   0  -6  -6 179588. 12047.6   1
   0   6   6 181170. 12052.5   1
   0   6   7 278.378 195.260   1
   0  -6  -7-19.7249 161.809   1
   0   6  -7-30.5730 58.3291   1
   0  -6   7-10.7671 60.9375   1
   0   6   8 13595.9 898.238   1
   0   6  -8 11883.1 843.919   1
   0  -6   8 12245.3 847.865   1
   0  -6  -8 13023.6 887.015   1
   0   6   9 170.566 181.263   1
   0   6  -9-56.7085 95.4620   1
   0  -6   9 49.8136 98.8502   1
   0  -6  -9 226.972 163.329   1
   0   6 -10 264.666 119.960   1
   0  -6  10 133.746 110.329   1
   0   6  11-353.311 229.059   1
   0  -6 -11-25.3066 208.418   1
   0   6  12 966.072 252.367   1
   0   6 -12 463.367 154.176   1
   0  -6  12 312.672 155.344   1
   0  -6 -12 424.053 226.829   1
   0   6  13 236.367 254.877   1
   0   6 -13 52.1820 161.373   1
   0  -6  13 55.5655 172.480   1
   0  -6 -13-220.997 237.266   1
   0   6  14 1467.50 288.756   1
   0   6 -14 1216.34 203.225   1
   0  -6  14 923.363 204.426   1
   0  -6 -14 1203.32 272.425   1
   0   6  15 220.454 243.825   1
   0   6 -15 191.073 189.629   1
   0  -6  15 90.0151 189.652   1
   0  -6 -15 59.1702 238.164   1
   0   6  16-32.3945 234.528   1
   0   6 -16-184.428 185.913   1
   0  -6  16 341.389 199.079   1
   0  -6 -16-213.273 218.527   1
   0   6  17-298.677 248.309   1
   0   6 -17-24.8936 227.026   1
   0  -6  17 157.495 219.974   1
   0  -6 -17-93.8567 240.101   1
   0   6  18 1383.47 346.799   1
   0   6 -18 2076.69 296.701   1
   0  -6  18 1960.69 304.427   1
   0  -6 -18 2113.06 349.960   1
   0   6  19 34.2206 331.501   1
   0   6 -19-113.034 256.208   1
   0  -6  19-29.7435 257.728   1
   0  -6 -19 455.915 322.993   1
   0   6  20 2060.69 379.203   1
   0   6 -20 1011.92 301.575   1
   0  -6  20 1475.08 308.627   1
   0  -6 -20 1534.75 363.226   1
   0   6 -21 187.108 273.102   1
   0   6  21 34.6692 309.949   1
   0  -6 -21-402.428 297.991   1
   0   6  22 697.082 290.215   1
   0  -6 -22 201.437 299.801   1
   0   6  23 279.098 340.628   1
   0  -6 -23 1279.54 374.402   1
   0   6  24 561.167 364.207   1
   0  -6 -24 134.659 362.515   1
   0   6  26 696.983 366.668   1
   0  -6 -26 661.281 357.698   1
   0   6  27-68.9562 354.226   1
   0  -6 -27 358.768 369.769   1
   0  -6 -28 32.0527 331.195   1
   0   7   0-110.873 85.0603   1
   0  -7  -1 178.993 98.0423   1
   0  -7   1-77.4978 68.3295   1
   0   7   1-204.769 102.106   1
   0   7  -1 111.305 76.0094   1
   0   7   2 17215.0 1161.77   1
   0  -7   2 16535.6 1133.96   1
   0  -7  -2 16054.9 1158.44   1
   0   7  -2 17449.9 1135.67   1
   0   7   3 30.7806 137.904   1
   0  -7  -3 71.1497 117.347   1
   0   7   4 31346.3 2157.05   1
   0  -7  -4 32006.7 2153.32   1
   0   7   5 266.833 161.433   1
   0  -7  -5 35.3078 146.848   1
   0   7   6 23152.6 1545.12   1
   0  -7  -6 21496.6 1539.59   1
   0  -7  -7 41.6019 178.663   1
   0   7   7 22.3596 180.769   1
   0   7  -8 45749.2 3042.33   1
   0   7   8 46383.8 3095.32   1
   0  -7  -8 46496.7 3091.37   1
   0  -7   8 44939.3 3042.65   1
   0   7   9-25.4066 193.914   1
   0  -7  -9-188.996 193.364   1
   0   7  -9-86.5163 77.7816   1
   0  -7   9 7.66566 83.4916   1
   0  -7 -10 2939.97 347.525   1
   0   7 -10 3141.77 255.283   1
   0  -7  10 3177.34 259.153   1
   0   7  10 3855.55 372.152   1
   0   7  11 392.994 252.968   1
   0   7 -11 11.5729 117.773   1
   0  -7  11 73.7134 113.562   1
   0   7  12 877.214 276.137   1
   0  -7 -12 900.129 264.911   1
   0   7  13-60.5882 275.865   1
   0   7 -13-236.129 151.731   1
   0  -7  13-33.3151 155.407   1
   0  -7 -13-198.280 269.287   1
   0   7  14 1905.62 341.114   1
   0   7 -14 2467.91 245.148   1
   0  -7  14 2028.79 250.651   1
   0  -7 -14 2400.75 338.903   1
   0   7 -15-78.8960 178.107   1
   0  -7  15 20.8667 186.923   1
   0   7 -16 1190.92 229.110   1
   0  -7  16 1030.28 226.321   1
   0  -7 -16 649.578 307.089   1
   0   7  17-33.5982 323.752   1
   0   7 -17 23.5000 200.056   1
   0  -7  17-224.453 210.403   1
   0  -7 -17 475.144 311.549   1
   0   7  18 2041.43 378.685   1
   0  -7  18 1316.56 290.595   1
   0  -7 -18 2103.30 376.605   1
   0   7 -19 432.111 247.291   1
   0  -7  19 28.7561 270.258   1
   0   7 -20 259.115 248.886   1
   0   7  20 379.344 323.913   1
   0  -7 -20 100.513 310.069   1
   0   7  21 34.7157 285.132   1
   0  -7 -21 1041.17 289.562   1
   0   7  22 1044.47 338.663   1
   0  -7 -22 100.616 325.275   1
   0   7  23-104.266 343.000   1
   0  -7 -23 234.837 356.506   1
   0  -7 -24 1606.37 400.437   1
   0   7  25-277.886 300.206   1
   0   7  26 551.535 364.844   1
   0  -7 -26 1111.76 382.151   1
   0  -7 -27 611.483 390.719   1
   0   7  27 68.0175 365.703   1
   0  -8   0 120573. 8049.03   1
   0  -8  -1-70.2126 113.560   1
   0  -8   1-23.0120 76.2200   1
   0   8  -1 48.8568 83.0026   1
   0   8   1-139.194 123.005   1
   0   8  -2 58653.3 4142.32   1
   0  -8   2 65397.7 4142.26   1
   0   8   3 16.6441 130.972   1
   0  -8  -3 154.045 121.871   1
   0   8   4 1959.02 212.478   1
   0  -8  -4 1527.09 196.296   1
   0   8   5-80.9756 162.567   1
   0  -8  -5-112.829 150.271   1
   0   8   6 29103.3 1923.89   1
   0  -8  -6 26973.5 1914.93   1
   0   8   7-305.672 201.035   1
   0  -8  -7-109.165 165.264   1
   0  -8  -8 39286.2 2567.65   1
   0   8   8 35849.0 2568.38   1
   0   8  -9 17.6697 46.3775   1
   0  -8 -10 4464.83 387.894   1
   0  -8  10 4035.87 283.179   1
   0   8  10 4266.50 414.015   1
   0   8 -10 3483.40 281.657   1
   0   8  11-115.697 259.154   1
   0   8 -11-72.5156 98.8151   1
   0  -8  11-143.725 105.142   1
   0  -8 -11 107.863 238.677   1
   0   8  12 390.058 256.637   1
   0   8 -12 499.563 133.415   1
   0  -8  12 870.270 143.381   1
   0  -8 -12 1065.43 258.217   1
   0  -8 -13 58.0236 213.270   1
   0   8  13 30.9735 235.066   1
   0   8  14 5791.49 539.266   1
   0   8 -14 6852.03 479.758   1
   0  -8  14 6483.88 485.237   1
   0  -8 -14 5497.84 522.332   1
   0   8  15-98.0332 249.384   1
   0   8 -15-143.604 159.184   1
   0  -8  15-37.5688 171.972   1
   0  -8 -15 184.315 235.090   1
   0   8  16 835.203 308.714   1
   0   8 -16 1161.01 203.617   1
   0  -8  16 1005.88 213.697   1
   0  -8 -16 1196.22 295.679   1
   0   8  17 508.551 289.413   1
   0   8 -17-88.2154 202.874   1
   0  -8  17-138.460 205.249   1
   0  -8 -17 514.448 270.808   1
   0   8  18 3054.46 374.857   1
   0   8 -18 2740.17 322.794   1
   0  -8  18 2917.12 333.776   1
   0  -8 -18 3166.37 365.009   1
   0   8  19-68.9815 274.112   1
   0  -8 -19 365.460 281.720   1
   0   8  20 1591.47 376.443   1
   0  -8 -20 2117.87 356.341   1
   0   8  21 521.089 344.415   1
   0  -8 -21 33.6117 335.453   1
   0   8  22 903.742 373.882   1
   0  -8 -22 937.649 367.058   1
   0   8  23 34.6962 354.647   1
   0  -8 -23 769.578 361.646   1
   0  -8 -25 919.376 349.267   1
   0   8  26 1021.80 394.337   1
   0  -8 -27 571.115 375.638   1
   0   8  27 234.673 363.310   1
   0  -9   0 87.5293 88.8437   1
   0   9   0 175.830 102.334   1
   0  -9   1-17.5882 91.4174   1
   0   9  -1 37.0260 91.3468   1
   0   9   2 9822.65 737.474   1
   0  -9   2 10388.9 707.637   1
   0  -9  -2 10382.0 737.251   1
   0   9  -2 10501.0 709.785   1
   0   9   3-89.4905 135.979   1
   0  -9  -3 298.462 138.765   1
   0   9   4 690.943 177.233   1
   0  -9  -4 841.404 158.338   1
   0   9   5 150.275 168.610   1
   0   9   6 1131.91 224.574   1
   0  -9  -6 1693.30 219.297   1
   0   9   7-271.018 197.623   1
   0  -9  -7-114.394 180.788   1
   0   9   9-273.946 204.921   1
   0  -9  -9-178.518 209.758   1
   0  -9 -10 5364.03 454.457   1
   0   9  10 4432.45 452.424   1
   0  -9 -11-138.884 248.807   1
   0   9 -11-18.1528 59.1471   1
   0  -9  11 39.6609 55.3167   1
   0   9  11 29.7403 265.857   1
   0  -9  12 2180.26 200.373   1
   0   9 -12 2589.75 201.790   1
   0   9  12 1844.28 322.317   1
   0  -9 -13-29.6779 213.613   1
   0   9  13 221.369 234.610   1
   0  -9  13 85.3241 114.467   1
   0   9 -13 104.746 113.210   1
   0  -9 -14 244.193 270.578   1
   0   9  14 357.391 280.737   1
   0   9 -14 179.865 132.137   1
   0  -9  14 283.216 137.546   1
   0  -9 -15-438.433 290.524   1
   0   9  15 33.2543 310.233   1
   0   9 -15 91.0879 149.080   1
   0  -9  15 144.123 155.127   1
   0  -9 -16 2240.50 371.818   1
   0   9  16 1789.73 371.901   1
   0   9 -16 1724.12 241.513   1
   0  -9  16 2725.84 258.435   1
   0   9 -17 411.428 189.143   1
   0  -9 -17 357.939 326.318   1
   0   9  17 308.073 345.923   1
   0  -9 -19-67.1211 327.391   1
   0   9  19 311.024 348.392   1
   0  -9 -20 33.5858 337.166   1
   0   9  20-451.510 346.403   1
   0  -9 -22 1573.04 340.965   1
   0   9  22 1005.95 345.904   1
   0  -9 -23 532.551 296.216   1
   0   9  23-34.5105 294.932   1
   0  -9 -24-230.810 325.579   1
   0   9  24-103.019 337.367   1
   0  -9 -25 129.984 357.592   1
   0   9  25 170.242 364.514   1
   0   9  26 101.517 364.710   1
   0  -9 -26 31.8994 364.719   1
   0  10   0 72134.4 4677.86   1
   0 -10   0 67617.8 4674.36   1
   0 -10   1-39.4887 102.775   1
   0 -10  -1 56.4840 119.133   1
   0  10  -1-20.8574 92.0859   1
   0  10   1 30.3098 132.142   1
   0  10   2 5748.28 433.776   1
   0 -10   2 5742.74 398.202   1
   0  10  -2 5445.32 399.135   1
   0 -10  -2 5526.63 430.623   1
   0  10   3 95.5160 162.310   1
   0 -10  -3 35.5381 135.658   1
   0 -10  -4 4435.81 408.748   1
   0  10   4 5778.57 427.311   1
   0 -10  -5-168.299 174.585   1
   0 -10  -6 563.204 186.632   1
   0  10   6 605.256 208.346   1
   0  10   8 3383.86 343.582   1
   0 -10  -9-211.596 236.261   1
   0  10   9-368.550 239.944   1
   0 -10 -10 2728.04 311.268   1
   0  10  10 1857.08 290.764   1
   0 -10 -11-200.014 276.290   1
   0  10  11 213.424 275.842   1
   0  10  12 4498.59 508.983   1
   0 -10 -12 6490.55 508.385   1
   0  10 -14 826.659 112.380   1
   0 -10 -14 904.397 306.882   1
   0 -10  14 332.787 103.622   1
   0  10  14 994.043 326.816   1
   0  10 -15 211.912 119.986   1
   0 -10  15 213.366 123.368   1
   0  10  15 405.212 336.109   1
   0  10  16 444.449 334.670   1
   0 -10 -16 421.310 320.575   1
   0  10  17 103.638 325.818   1
   0 -10 -17 459.810 319.794   1
   0  10  18 311.924 335.238   1
   0 -10 -18 333.695 308.561   1
   0  10  19 173.473 337.376   1
   0 -10 -19-438.046 322.020   1
   0  10  20 34.7822 337.099   1
   0 -10 -20 302.748 335.983   1
   0  10  21-34.7506 343.150   1
   0 -10 -21 401.578 341.258   1
   0  10  22 794.522 386.494   1
   0 -10 -22 966.689 383.718   1
   0  10  23 138.061 378.251   1
   0  10  24 445.453 370.760   1
   0 -10 -24 359.557 365.779   1
   0  10  25 440.483 334.218   1
   0 -10 -25 321.430 343.951   1
   0  11   1 146.313 149.179   1
   0 -11   1 10.8967 104.927   1
   0  11  -1 46.9952 113.510   1
   0 -11  -1 154.496 139.305   1
   0  11   2 1252.67 203.176   1
   0 -11  -2 1226.83 198.657   1
   0 -11   2 1375.29 136.479   1
   0  11  -2 1309.33 144.965   1
   0 -11   3 30.1451 42.9296   1
   0  11  -3-56.8757 54.6904   1
   0 -11  -4 536.857 184.537   1
   0  11   4 132.661 192.946   1
   0 -11  -5 199.487 200.156   1
   0  11   5-118.781 198.609   1
   0 -11  -6 118.086 216.276   1
   0  11   6-303.502 228.903   1
   0 -11  -7-49.9325 231.057   1
   0  11   7 774.755 239.493   1
   0 -11  -8 6265.43 519.964   1
   0 -11  -9 355.693 224.541   1
   0  11   9-175.408 225.651   1
   0 -11 -10 2728.02 362.543   1
   0  11  10 3762.27 386.943   1
   0  11  11 125.471 252.457   1
   0 -11 -13 186.534 235.798   1
   0  11  13 297.454 251.314   1
   0 -11 -14 668.485 295.609   1
   0  11  14 168.111 311.487   1
   0 -11 -15 32.3645 321.564   1
   0  11  15-239.127 329.243   1
   0 -11 -16 1247.50 333.340   1
   0  11  16 656.443 333.814   1
   0 -11 -17 66.7340 295.244   1
   0  11  17-34.6755 302.994   1
   0 -11 -18 236.021 277.315   1
   0  11  18-69.5007 289.879   1
   0 -11 -19 471.692 284.925   1
   0  11  19 348.558 294.006   1
   0 -11 -20 167.716 279.217   1
   0  11  20 69.7012 296.125   1
   0 -11 -21 434.931 284.131   1
   0  11  21 104.068 289.224   1
   0 -11 -22 830.752 319.414   1
   0  11  22 930.635 315.460   1
   0 -11 -23 295.818 307.451   1
   0  11  23 68.4895 313.719   1
   0 -11 -25 507.630 369.239   1
   0  11  25 367.953 379.280   1
   0  12   0 5213.35 408.608   1
   0  12   1 87.2983 158.966   1
   0 -12  -1 49.7143 150.886   1
   0 -12   1 59.7228 113.581   1
   0  12  -1 89.7079 122.283   1
   0 -12   2 5235.19 401.371   1
   0  12   2 5179.88 442.764   1
   0  12  -2 5619.72 405.404   1
   0 -12  -2 6523.07 445.532   1
   0 -12   3-11.7182 46.3916   1
   0  12  -3-12.9112 56.0891   1
   0  12   3 107.798 181.888   1
   0 -12  -3 121.725 180.989   1
   0  12   4 676.884 208.584   1
   0 -12  -4 87.7710 173.488   1
   0  12   5 50.0492 214.478   1
   0 -12  -5 46.8070 195.215   1
   0  12   7 417.869 243.915   1
   0 -12  -7 260.490 224.820   1
   0  12   8 29.1089 242.488   1
   0 -12  -8 326.952 248.714   1
   0  12   9 424.100 275.963   1
   0 -12  -9 227.333 255.931   1
   0  12  10 814.146 281.989   1
   0 -12 -10 764.307 267.963   1
   0  12  11-32.2180 261.222   1
   0 -12 -11 272.404 261.215   1
   0 -12 -12 3860.92 424.491   1
   0  12  13 302.461 293.130   1
   0 -12 -13-63.5995 280.896   1
   0  12  14 3788.67 435.273   1
   0  12  15 206.468 344.335   1
   0  12  17-104.464 312.621   1
   0 -12 -17 304.030 297.758   1
   0  12  18 349.629 301.110   1
   0 -12 -18 540.412 287.158   1
   0  12  20 1603.00 387.790   1
   0 -12 -20 772.603 340.125   1
   0  12  21 589.115 363.471   1
   0 -12 -21 601.056 361.044   1
   0  12  22 551.556 367.801   1
   0 -12 -22 264.556 350.401   1
   0  12  23 444.338 362.301   1
   0 -12 -23 228.146 333.904   1
   0  12  24 405.005 328.913   1
   0 -12 -24 31.9953 324.337   1
   0 -13   0 46.4662 150.467   1
   0  13   0 183.864 157.834   1
   0  13   1 263.450 172.949   1
   0 -13  -1-195.362 163.856   1
   0 -13   1 127.702 128.751   1
   0  13  -1 13.7244 137.924   1
   0  13  -2 5762.81 409.788   1
   0  13   2 5630.11 453.523   1
   0 -13   2 5338.00 405.520   1
   0 -13  -2 5702.71 451.040   1
   0  13  -3 79.8370 53.5614   1
   0 -13  -3-173.706 192.937   1
   0  13   3-158.321 187.331   1
   0  13   4 6180.54 565.879   1
   0 -13  -4 8197.81 575.726   1
   0  13   6 110.335 236.157   1
   0 -13  -6 468.506 235.367   1
   0  13   7 260.340 249.006   1
   0 -13  -7-136.282 235.652   1
   0  13   8 933.633 282.441   1
   0 -13  -8 1760.79 277.124   1
   0  13   9-31.1795 256.514   1
   0 -13  -9 264.809 252.278   1
   0  13  10 2729.95 388.837   1
   0 -13 -10 3396.97 375.732   1
   0  13  11-263.231 294.938   1
   0 -13 -11 903.798 283.905   1
   0  13  12 100.814 284.202   1
   0 -13 -12 63.7034 270.599   1
   0  13  13-34.0224 321.524   1
   0 -13 -13-97.9823 315.296   1
   0  13  14 1137.77 311.426   1
   0 -13 -14 562.971 294.153   1
   0 -13 -16-67.7461 326.998   1
   0  13  17 421.216 335.499   1
   0 -13 -17-33.8909 313.452   1
   0  13  18 210.859 299.499   1
   0  13  19-35.0329 349.716   1
   0  13  20 697.186 382.166   1
   0 -13 -20 436.443 355.600   1
   0  13  21 694.016 377.027   1
   0 -13 -21 332.713 345.411   1
   0  13  22 1171.13 398.194   1
   0 -13 -22 722.222 368.322   1
   0  13  23 340.447 403.095   1
   0 -13 -23 838.724 359.466   1
   0 -13 -24 536.566 368.016   1
   0  13  24 1039.28 406.432   1
   0 -14   0 446.412 162.167   1
   0  14   0 636.050 172.480   1
   0 -14  -1 188.536 171.790   1
   0  14   1 224.280 180.183   1
   0  14   2 1131.66 231.817   1
   0 -14   2 986.383 135.028   1
   0  14  -2 656.291 139.287   1
   0  14   3-47.8608 210.010   1
   0 -14  -3-45.5884 196.223   1
   0  14   4-25.6536 210.954   1
   0 -14  -4-24.4182 192.457   1
   0  14   5 135.563 216.209   1
   0 -14  -5 208.011 206.844   1
   0  14   6 1767.03 284.133   1
   0 -14  -6 1948.83 284.795   1
   0  14   7 29.8462 253.557   1
   0 -14  -7-171.131 245.009   1
   0  14   8 712.108 281.589   1
   0 -14  -8 207.276 245.764   1
   0  14   9 383.198 271.872   1
   0 -14  -9 183.430 257.416   1
   0  14  11-737.227 312.218   1
   0 -14 -11 96.3856 299.408   1
   0  14  12 102.024 310.949   1
   0 -14 -12 263.132 296.657   1
   0  14  13 206.934 295.618   1
   0 -14 -13 400.491 283.579   1
   0  14  14 384.022 333.658   1
   0 -14 -14 706.599 330.156   1
   0  14  15-281.250 300.930   1
   0 -14 -15-135.556 293.924   1
   0  14  16 812.670 361.684   1
   0 -14 -16 407.003 332.582   1
   0  14  17 105.977 365.617   1
   0 -14 -17 509.183 338.409   1
   0  14  18 1550.17 346.705   1
   0 -14 -18 1221.30 352.658   1
   0  14  19 280.751 335.935   1
   0 -14 -19 33.7662 289.526   1
   0 -14 -21 1025.18 365.302   1
   0  14  23 338.583 409.152   1
   0 -15   0 121.035 160.949   1
   0  15   0 149.084 176.957   1
   0 -15  -1 280.566 181.125   1
   0  15   1 257.049 205.029   1
   0 -15   2 193.286 109.083   1
   0 -15  -2 419.943 199.459   1
   0  15  -2 41.4995 115.079   1
   0  15   2 143.194 214.900   1
   0  15   3 255.562 218.274   1
   0 -15  -3 48.0355 213.193   1
   0  15   5 28.4081 247.849   1
   0 -15  -5 515.028 247.845   1
   0  15   6 1308.78 293.240   1
   0 -15  -6 368.756 244.872   1
   0  15   7 401.587 266.655   1
   0 -15  -7 206.681 257.141   1
   0  15   8 1340.55 325.160   1
   0 -15  -8 1470.52 293.180   1
   0  15  10 1746.51 331.694   1
   0 -15 -10 1129.60 306.349   1
   0  15  11 991.925 319.509   1
   0 -15 -11-361.933 280.579   1
   0  15  12-243.026 300.842   1
   0 -15 -12 434.469 307.752   1
   0  15  13 738.367 348.922   1
   0 -15 -13 235.887 308.832   1
   0  15  14 106.228 305.587   1
   0 -15 -14 169.803 286.660   1
   0  15  15 604.224 370.780   1
   0 -15 -15 136.745 334.818   1
   0  15  16 1316.67 358.806   1
   0 -15 -16 1950.83 354.498   1
   0  15  17 213.451 364.313   1
   0 -15 -17 34.2036 334.804   1
   0  15  18 565.552 379.075   1
   0 -15 -18 714.071 375.960   1
   0  15  19 845.702 351.905   1
   0 -15 -19-101.219 295.679   1
   0  15  20 455.219 348.347   1
   0 -15 -20 133.315 306.835   1
   0  15  21 242.694 388.719   1
   0 -15 -21 196.856 355.850   1
   0 -15 -22 450.276 358.051   1
   0  15  22-341.970 408.963   1
   0 -16   0 2776.77 288.335   1
   0  16   0 3042.01 291.746   1
   0 -16  -1 83.6107 182.943   1
   0  16   1 246.659 205.130   1
   0  16   2 623.614 231.644   1
   0  16  -2 320.839 124.125   1
   0 -16   2 319.982 115.462   1
   0 -16  -2 210.368 220.437   1
   0 -16  -3-50.4714 211.934   1
   0  16   3 27.1152 220.824   1
   0  16   4 1178.43 287.402   1
   0 -16  -4 510.714 255.210   1
   0  16   5 268.890 262.236   1
   0 -16  -5-56.6716 238.046   1
   0  16   6 2479.64 359.113   1
   0 -16  -6 3139.05 363.104   1
   0  16   7-64.2704 276.898   1
   0 -16  -7-306.772 261.468   1
   0  16   8 1782.65 346.272   1
   0 -16  -8 2115.36 337.197   1
   0  16   9 372.057 304.974   1
   0 -16  -9-32.3734 281.268   1
   0  16  10 379.488 317.848   1
   0 -16 -10 826.117 298.233   1
   0  16  11-70.0554 298.304   1
   0 -16 -11 302.183 292.881   1
   0  16  12 35.4282 326.594   1
   0 -16 -12 441.796 301.157   1
   0  16  13 249.920 338.600   1
   0 -16 -13-171.301 308.123   1
   0  16  14 286.761 354.505   1
   0 -16 -14 1448.60 360.134   1
   0  16  15-71.9379 315.624   1
   0 -16 -15 69.0577 299.144   1
   0  16  17 825.288 353.368   1
   0 -16 -17 240.286 300.597   1
   0  16  18 894.775 407.419   1
   0 -16 -18 442.462 351.677   1
   0  16  19-70.6701 378.149   1
   0 -16 -19 33.6250 348.487   1
   0  16  20 70.0064 352.808   1
   0 -16 -20-132.458 312.925   1
   0 -16 -21 324.792 310.403   1
   0  16  21 310.957 353.282   1
   0  17   0 219.306 188.277   1
   0 -17  -1-21.7239 197.336   1
   0  17   1 116.835 220.425   1
   0 -17  -2 438.441 221.896   1
   0  17   2 338.305 229.349   1
   0 -17  -4 789.011 267.837   1
   0  17   4 662.411 297.667   1
   0 -17  -5 29.5015 247.196   1
   0  17   5 31.7351 278.479   1
   0  17   6-98.4362 298.769   1
   0 -17  -6 368.898 277.193   1
   0  17   7-202.062 291.855   1
   0 -17  -7-31.7768 272.417   1
   0  17   8 1029.97 316.783   1
   0 -17  -8 1175.52 310.588   1
   0  17   9 350.666 328.231   1
   0 -17  -9 200.129 293.848   1
   0  17  10 712.737 320.576   1
   0 -17 -10-33.9241 298.456   1
   0  17  11-144.275 330.818   1
   0 -17 -11 34.3700 285.330   1
   0  17  12 145.411 323.431   1
   0 -17 -12 623.992 307.900   1
   0  17  13 73.0433 329.110   1
   0 -17 -13-69.6678 292.539   1
   0  17  14 255.812 356.881   1
   0 -17 -14 767.641 325.539   1
   0  17  16 1532.82 380.224   1
   0 -17 -16 1039.60 336.984   1
   0  17  17 509.642 392.859   1
   0 -17 -17 137.491 341.506   1
   0  17  18 35.9513 353.602   1
   0 -17 -18-101.882 319.756   1
   0 -17 -19 267.457 347.032   1
   0  17  19 320.461 389.003   1
   0 -17 -20 721.805 370.974   1
   0  17  20 1187.22 430.519   1
   0  18   4-93.7962 252.828   1
   0  18   5 295.590 301.864   1
   0 -18  -6 640.548 274.906   1
   0  18   6 239.033 290.955   1
   0 -18  -8 100.922 286.813   1
   0  18   8 396.996 337.677   1
   0 -18  -9-342.639 312.888   1
   0  18   9-145.960 328.602   1
   0  18  10-406.639 337.390   1
   0 -18 -10-34.7396 316.482   1
   0  18  12 861.349 362.829   1
   0 -18 -12 317.225 315.425   1
   0  18  13-337.370 332.855   1
   0 -18 -13-211.841 306.412   1
   0  18  15 37.1713 366.276   1
   0 -18 -15 175.228 345.913   1
   0 -18 -16 104.235 336.846   1
   0  18  16 1112.10 413.771   1
   0 -18 -17 240.294 321.794   1
   0  18  17 219.623 366.304   1
   0 -18 -18 338.841 341.561   1
   0  18  18-215.871 391.007   1
   0 -18 -19 465.661 341.417   1
   0  18  19-35.3004 389.129   1
   0  19  12 955.240 376.154   1
   0  19  14-37.8800 366.922   1
   0  19  15-225.175 354.949   1
   1   0 -26 70.1924 344.231   1
  -1   0  26 295.213 348.903   1
   1   0 -25 421.171 334.160   1
  -1   0  25 220.818 336.941   1
   1   0 -24 556.793 329.305   1
  -1   0  24-36.5956 312.721   1
   1   0 -23-308.664 291.376   1
  -1   0  23 144.951 300.886   1
   1   0 -22 5081.34 503.582   1
  -1   0  22 4502.29 505.148   1
   1   0 -21-329.068 304.218   1
  -1   0  21 696.671 336.912   1
   1   0 -20 2183.62 354.045   1
  -1   0  20 2906.73 387.643   1
   1   0 -18 5183.36 462.215   1
  -1   0  18 4456.84 466.431   1
   1   0 -17-376.679 230.305   1
  -1   0  17 180.985 246.999   1
  -1   0  16 8988.10 772.460   1
   1   0 -16 11055.0 771.398   1
  -1   0  15-330.239 244.541   1
   1   0 -15-344.461 225.681   1
   1   0 -14 5744.42 490.950   1
  -1   0  13 24.5703 209.267   1
   1   0 -13-213.676 220.343   1
   1   0 -12 10899.5 807.545   1
  -1   0  12 11193.3 811.735   1
  -1   0  11 280.129 185.588   1
   1   0 -11 468.809 175.744   1
   1   0 -10 69130.5 4608.00   1
  -1   0  10 67809.1 4610.81   1
  -1   0   9 415.987 164.169   1
   1   0  -9 17.0897 149.602   1
  -1   0   8 960.691 173.605   1
   1   0  -8 1060.80 157.853   1
   1   0  -6 53899.6 3638.65   1
  -1   0   6 54460.6 3639.13   1
  -1   0   5 74.1968 117.331   1
   1   0  -5 81.5330 116.488   1
  -1   0   4 736.960 120.984   1
   1   0  -4 585.106 109.813   1
   1   0  -3-13.2617 80.0385   1
  -1   0   3-57.1752 85.8789   1
  -1   0   2 345721. 23243.0   1
   1   0  -2 352103. 23241.9   1
   1   0  -1 18.3143 38.4475   1
  -1   0   1 30.5997 46.3823   1
   1   0   0 30.4114 41.8510   1
  -1   0  -1-51.1657 48.5195   1
   1   0   1-29.3668 52.4807   1
   1   0   2 346318. 23353.3   1
  -1   0  -2 354802. 23352.4   1
  -1   0  -3-86.3284 80.7131   1
   1   0   3 6.97430 83.1700   1
  -1   0  -4 552.183 136.261   1
   1   0   4 824.179 149.826   1
  -1   0  -5 30.9014 132.407   1
   1   0   5 121.163 133.588   1
  -1   0  -6 55283.4 3728.85   1
   1   0   6 55852.4 3731.25   1
   1   0   8 1831.52 218.437   1
  -1   0  -8 1680.10 195.063   1
   1   0   9 18.6105 145.141   1
  -1   0  -9-17.0007 123.835   1
  -1   0 -10 65634.7 4691.98   1
   1   0  10 75398.4 4706.32   1
   1   0  11-247.733 190.456   1
  -1   0 -11 119.259 159.914   1
  -1   0 -12 10510.7 835.794   1
   1   0  12 13227.9 859.898   1
   1   0  13-251.391 197.619   1
  -1   0 -13 302.333 188.475   1
  -1   0 -14 6569.06 521.081   1
   1   0  14 5969.24 524.940   1
   1   0  15 139.214 254.533   1
  -1   0 -15 130.090 225.586   1
  -1   0 -16 11265.0 807.965   1
   1   0  16 9999.40 807.137   1
   1   0  17 30.3067 252.204   1
  -1   0 -17 85.3938 235.213   1
   1   0  18 4867.03 488.359   1
  -1   0 -18 5764.67 492.823   1
   1   0  20 901.203 322.962   1
  -1   0 -20 1966.19 334.613   1
   1   0  21 33.9884 281.503   1
  -1   0 -21 65.5534 279.045   1
   1   0  22 5192.32 516.907   1
  -1   0 -22 4892.76 516.307   1
   1   0  23 281.804 309.749   1
  -1   0 -23-237.675 287.751   1
   1   0  24 357.597 326.006   1
  -1   0 -24 483.147 340.010   1
   1   0  25-253.869 320.254   1
  -1   0 -25 313.516 323.171   1
   1   0  26 405.932 345.817   1
  -1   0 -26 35.0062 331.677   1
   1  -1 -27 173.295 336.490   1
   1  -1 -26 1324.92 383.586   1
  -1   1  26 548.798 378.715   1
   1   1 -25 668.698 369.771   1
  -1  -1  25 703.673 366.498   1
   1  -1 -24 795.399 322.104   1
   1   1 -24 873.491 345.946   1
  -1  -1  24 586.822 344.976   1
  -1   1  24 657.331 339.096   1
   1  -1 -23 136.721 300.882   1
  -1   1  23 290.022 310.991   1
   1  -1 -22-235.458 327.713   1
   1   1 -22 269.384 294.476   1
  -1  -1  22 178.000 291.578   1
  -1   1  22 537.415 329.442   1
   1   1 -21 393.683 288.674   1
   1  -1 -21 561.965 301.006   1
  -1   1  21 139.087 310.873   1
  -1  -1  21 592.339 307.704   1
   1   1 -20 95.5155 300.683   1
   1  -1 -20 549.999 294.793   1
  -1  -1  20 713.150 306.312   1
  -1   1  20 33.8178 311.047   1
   1  -1 -19 912.851 281.539   1
   1   1 -19 1171.71 301.208   1
  -1  -1  19 1144.40 318.928   1
  -1   1  19 1146.70 297.006   1
   1   1 -18-237.801 261.929   1
   1  -1 -18 61.0011 248.998   1
  -1   1  18-222.123 251.392   1
  -1  -1  18 497.840 268.403   1
   1   1 -17 2990.66 351.366   1
  -1  -1  17 2166.83 360.028   1
  -1   1  17 3219.19 346.139   1
   1  -1 -16-56.7471 212.317   1
   1   1 -16 81.4371 229.059   1
  -1   1  16 235.605 230.335   1
  -1  -1  16-567.195 251.493   1
  -1   1  15 4644.81 479.381   1
   1  -1 -15 4957.44 475.330   1
  -1  -1  15 5940.09 497.856   1
   1   1 -15 6729.23 488.075   1
  -1   1  14 3120.51 339.646   1
   1  -1 -14 2477.31 314.559   1
  -1  -1  13 4681.07 412.566   1
   1   1 -13 4751.61 404.899   1
   1  -1 -12 21593.9 1398.16   1
   1   1 -12 19669.4 1390.55   1
  -1   1  12 18716.6 1395.71   1
   1  -1 -11 255.125 143.548   1
   1   1 -11 118.169 163.516   1
  -1   1  11 67.6045 149.923   1
  -1  -1  11 244.865 160.400   1
  -1  -1  10 39035.5 2603.88   1
   1  -1 -10 38777.4 2607.61   1
   1   1 -10 38363.3 2600.33   1
  -1   1  10 37087.7 2612.19   1
  -1  -1   9 62368.2 4231.87   1
   1   1  -9 60251.9 4228.25   1
   1  -1  -9 65807.8 4237.61   1
  -1   1   9 64091.2 4240.58   1
  -1  -1   8 29268.7 1987.87   1
  -1   1   8 28116.5 1991.83   1
   1   1  -8 29881.5 1986.84   1
   1  -1  -8 29580.6 1991.35   1
  -1   1   7 5579.48 398.604   1
   1  -1  -7 4665.82 388.852   1
   1   1  -6 8151.34 610.433   1
  -1  -1   6 9134.97 614.054   1
  -1  -1   5 23403.1 1702.90   1
   1   1  -5 27426.4 1702.22   1
  -1   1   5 26560.4 1708.65   1
   1  -1  -5 23139.9 1705.80   1
   1   1  -4 12641.9 838.460   1
   1  -1  -4 12518.3 845.215   1
  -1  -1   4 11188.0 840.412   1
  -1   1   4 12600.4 846.175   1
   1  -1  -3 49062.5 3262.41   1
   1   1  -3 47448.4 3255.70   1
  -1   1   3 51186.3 3262.98   1
  -1  -1   3 47886.8 3257.13   1
   1   1  -2 721.577 85.1095   1
   1  -1  -2 837.745 101.829   1
  -1  -1   2 979.279 88.5358   1
   1  -1  -1 3595.22 231.794   1
  -1  -1   1 3554.68 227.953   1
   1   1   0 304962. 20349.3   1
  -1   1   0 306926. 20348.8   1
  -1  -1   0 304953. 20349.4   1
   1  -1   0 305625. 20348.7   1
   1  -1   1 3926.61 281.255   1
  -1   1  -1 3568.95 279.658   1
   1   1   1 4386.83 287.851   1
  -1  -1  -1 4619.50 287.510   1
   1   1   2 1023.25 106.299   1
  -1   1  -2 1087.50 88.9726   1
  -1  -1  -2 667.373 99.7005   1
   1  -1   2 801.207 92.8448   1
  -1   1  -3 52214.7 3424.46   1
  -1  -1  -3 51549.5 3431.27   1
   1  -1   3 47622.4 3424.18   1
   1   1   3 55148.0 3432.78   1
  -1  -1  -4 10193.9 760.851   1
  -1   1  -4 10048.5 750.370   1
   1   1   4 11922.6 769.994   1
   1  -1   4 11851.4 754.292   1
  -1   1  -5 28576.4 1944.85   1
  -1  -1  -5 29010.6 1949.94   1
   1   1   5 27016.3 1951.15   1
   1  -1   5 30519.9 1947.40   1
   1  -1   6 8136.57 615.285   1
  -1   1  -6 9193.16 616.583   1
  -1   1  -7 4318.02 373.331   1
   1  -1   7 5211.42 386.026   1
   1   1   7 5605.07 394.048   1
  -1  -1  -8 29760.1 2056.13   1
  -1   1  -8 29393.6 2049.35   1
   1   1   8 30568.4 2060.82   1
   1  -1   8 31225.7 2053.31   1
  -1   1  -9 62124.5 4340.36   1
  -1  -1  -9 61110.6 4346.74   1
   1  -1   9 68074.0 4350.38   1
   1   1   9 68589.8 4356.18   1
  -1  -1 -10 39103.3 2750.51   1
  -1   1 -10 39013.7 2746.37   1
   1  -1  10 41891.4 2754.04   1
   1   1  10 42941.3 2762.00   1
   1   1  11 117.743 160.300   1
   1  -1  11 172.077 166.979   1
  -1  -1 -11-103.916 156.513   1
  -1   1 -11 207.059 147.720   1
  -1   1 -12 18183.0 1342.36   1
  -1  -1 -12 20490.6 1351.17   1
   1   1  12 19329.1 1355.59   1
  -1   1 -13 4599.15 393.170   1
   1  -1  13 4598.92 415.733   1
   1   1  14 2264.62 320.760   1
  -1  -1 -14 2720.91 294.266   1
   1   1  15 4657.14 466.805   1
  -1   1 -15 5416.30 465.340   1
  -1  -1 -15 5684.13 474.368   1
   1  -1  15 5257.69 476.517   1
   1   1  16-29.7841 271.106   1
   1  -1  16 85.3402 234.533   1
  -1  -1 -16 222.993 244.134   1
  -1   1 -16 26.6586 220.321   1
   1  -1  17 2106.93 335.913   1
   1   1  17 2410.55 338.663   1
  -1   1 -17 3099.29 332.435   1
   1   1  18 923.728 285.584   1
   1  -1  18 711.946 280.972   1
  -1   1 -18 379.032 255.380   1
  -1  -1 -18 89.9692 265.310   1
   1  -1  19 961.722 289.593   1
   1   1  19 262.711 291.510   1
  -1   1 -19 974.295 273.154   1
   1  -1  20 198.301 294.372   1
   1   1  20 403.722 300.850   1
  -1  -1 -20 223.817 295.658   1
  -1   1 -20 409.232 278.155   1
   1  -1  21-168.435 286.878   1
   1   1  21 137.271 309.961   1
  -1  -1 -21 392.413 293.017   1
  -1   1 -21 131.016 297.016   1
   1   1  22-207.760 289.508   1
   1  -1  22 760.953 318.491   1
  -1   1 -22-299.878 302.683   1
  -1  -1 -22 134.759 303.030   1
   1   1  23-456.730 320.786   1
   1  -1  23 458.490 315.070   1
  -1  -1 -23 782.937 340.756   1
  -1   1 -23 204.302 300.496   1
   1   1  24 746.297 327.640   1
   1  -1  24 469.669 330.996   1
  -1  -1 -24 617.835 318.028   1
   1  -1  25 845.640 357.274   1
  -1   1 -25 912.010 338.967   1
   1   1  26 653.504 334.768   1
  -1  -1 -26 1178.83 366.115   1
  -1  -1 -27 483.933 360.226   1
   1  -2 -28 576.416 380.357   1
   1  -2 -27 480.889 337.522   1
  -1   2  27 216.044 339.210   1
   1  -2 -26 726.203 352.383   1
  -1   2  26 942.602 350.093   1
   1   2 -25 176.628 327.066   1
   1  -2 -25 727.200 375.311   1
  -1   2  25 691.203 376.912   1
   1  -2 -24 309.242 330.423   1
   1   2 -24 314.387 321.472   1
  -1  -2  24 588.578 322.526   1
  -1   2  24 400.643 351.350   1
   1   2 -23 688.683 322.156   1
   1  -2 -23-34.0625 297.991   1
  -1  -2  23-253.131 320.958   1
  -1   2  23 471.363 314.466   1
  -1   2  22 463.507 309.655   1
   1   2 -22 1278.86 329.968   1
  -1  -2  22 1134.09 336.252   1
   1  -2 -22 674.097 337.603   1
  -1   2  21 908.016 342.919   1
   1   2 -21 1928.66 332.153   1
  -1  -2  21 1764.09 335.299   1
   1  -2 -21 963.083 339.141   1
  -1   2  20-715.230 321.151   1
   1  -2 -20 195.185 310.671   1
  -1   2  19 495.125 302.205   1
   1   2 -19 395.830 266.679   1
  -1  -2  19 32.4946 267.259   1
   1  -2 -19-571.563 302.812   1
   1   2 -18 263.422 253.736   1
  -1  -2  18 806.859 279.549   1
   1  -2 -17 3209.04 352.343   1
   1   2 -17 2572.95 333.206   1
  -1  -2  17 2241.01 339.329   1
   1   2 -16 771.051 236.304   1
   1  -2 -16 958.009 279.502   1
  -1  -2  16 835.864 250.197   1
  -1   2  16 269.851 280.743   1
   1  -2 -15 2052.58 298.276   1
  -1   2  15 1358.89 301.561   1
  -1   2  14 6026.71 573.872   1
   1   2 -14 7805.79 552.667   1
  -1  -2  14 7437.18 556.586   1
   1  -2 -14 6158.79 573.594   1
   1   2 -13 1977.23 237.816   1
   1  -2 -13 1751.02 266.922   1
  -1   2  13 1478.90 277.492   1
  -1  -2  13 1604.63 240.538   1
   1  -2 -12 637.227 201.672   1
  -1   2  12 949.586 214.048   1
  -1  -2  12 976.587 205.593   1
   1  -2 -11 551.826 180.380   1
   1   2 -11 669.664 161.171   1
  -1   2  11 376.369 194.191   1
  -1  -2  11 291.957 158.609   1
  -1   2  10 19885.7 1317.92   1
   1   2 -10 18262.8 1295.85   1
  -1  -2  10 18215.0 1297.38   1
   1  -2 -10 19202.9 1313.37   1
  -1  -2   9 839.883 161.512   1
  -1   2   9 1133.22 198.590   1
   1  -2  -9 1457.65 180.883   1
   1   2  -9 967.408 166.790   1
   1  -2  -8 53573.6 3540.40   1
  -1   2   8 51345.6 3543.77   1
  -1   2   7 18108.5 1315.55   1
  -1  -2   7 18702.6 1301.35   1
   1  -2  -7 19544.6 1314.43   1
   1   2  -7 19733.1 1303.00   1
  -1   2   6 13111.5 924.873   1
   1   2  -6 13429.0 908.238   1
  -1  -2   6 12417.4 908.111   1
   1  -2  -6 13926.1 922.045   1
  -1   2   5 222.347 140.373   1
   1   2  -5-80.2535 92.1025   1
  -1  -2   5 25.6844 105.133   1
   1  -2  -5 61.1154 132.469   1
   1  -2  -4 5203.86 447.732   1
   1   2  -4 6190.53 432.734   1
  -1  -2   4 6596.33 438.699   1
  -1   2   4 6411.41 452.763   1
   1   2  -3 227246. 14820.2   1
  -1   2   3 259179. 14832.9   1
   1  -2  -3 244134. 14832.8   1
  -1  -2   2 45965.0 3191.00   1
  -1   2   2 48971.7 3201.17   1
   1   2  -2 48349.3 3190.69   1
   1  -2  -2 49195.8 3200.74   1
   1   2  -1 11230.1 758.580   1
   1  -2  -1 11234.4 764.782   1
  -1  -2   1 11008.1 758.319   1
  -1   2   1 11696.0 766.826   1
  -1   2   0-65.4244 64.3915   1
   1   2   0 33.7550 62.6964   1
   1  -2   0 11.4382 62.2361   1
  -1  -2   0-62.4671 53.3608   1
   1   2   1 11724.2 773.992   1
  -1  -2  -1 11028.2 772.483   1
   1  -2   2 49211.5 3191.75   1
   1   2   2 49297.4 3204.26   1
  -1   2  -2 46554.2 3191.01   1
  -1  -2  -2 46403.7 3203.59   1
   1  -2   3 268791. 17865.2   1
   1   2   3 260023. 17878.1   1
  -1   2  -3 272263. 17864.4   1
  -1  -2  -3 266500. 17877.1   1
   1   2   4 5961.79 432.407   1
   1  -2   4 5991.35 402.212   1
  -1  -2  -4 5112.13 424.723   1
  -1   2  -4 5435.91 399.881   1
  -1  -2  -5 50.5023 113.752   1
  -1   2  -5 47.4009 97.5539   1
   1   2   5 162.271 131.611   1
   1  -2   5 177.378 108.287   1
   1   2   6 14515.5 977.429   1
   1  -2   6 14582.0 963.986   1
  -1   2  -6 14031.8 962.402   1
  -1  -2  -6 12781.5 971.186   1
  -1   2  -7 19299.3 1409.11   1
  -1  -2  -7 18949.3 1420.36   1
   1  -2   7 22293.4 1411.47   1
   1   2   7 22384.8 1427.95   1
  -1  -2  -8 54649.4 3773.55   1
   1   2   8 57549.1 3778.87   1
   1   2   9 1208.42 185.013   1
   1  -2   9 1305.21 187.575   1
  -1  -2  -9 951.580 168.337   1
  -1   2  -9 923.426 149.425   1
  -1   2 -10 18236.0 1249.34   1
  -1  -2 -10 17164.2 1258.43   1
   1   2  10 18902.3 1270.49   1
   1   2  11 589.092 174.214   1
   1  -2  11 418.089 162.404   1
  -1  -2 -11 324.984 188.641   1
  -1   2 -11 649.340 171.235   1
   1  -2  12 323.328 179.756   1
   1   2  12 387.495 215.677   1
  -1  -2 -12 556.182 217.907   1
   1  -2  13 1822.84 262.095   1
   1   2  13 1947.66 297.768   1
  -1   2 -13 2565.96 256.231   1
  -1  -2 -13 2001.24 277.216   1
  -1   2 -14 6277.43 524.358   1
  -1  -2 -14 6769.93 544.541   1
   1   2  14 6252.67 538.850   1
   1  -2  14 7341.57 551.606   1
   1   2  15 1960.13 321.634   1
  -1  -2 -15 1422.91 297.749   1
   1  -2  16 664.754 245.230   1
   1   2  16 577.982 243.394   1
  -1   2 -16 597.791 233.474   1
  -1  -2 -16 881.406 244.660   1
   1  -2  17 1862.69 311.257   1
  -1  -2 -17 2238.91 321.761   1
  -1   2 -17 2328.88 302.221   1
   1  -2  18 243.222 263.374   1
  -1   2 -18 778.979 260.193   1
   1   2  19 66.3548 286.081   1
   1  -2  19 252.764 265.284   1
  -1   2 -19 421.081 258.319   1
  -1  -2 -19 250.185 275.525   1
   1   2  20 33.9744 316.488   1
  -1  -2 -20 224.684 287.078   1
   1   2  21 827.086 326.096   1
   1  -2  21 1307.89 320.495   1
  -1   2 -21 1005.49 298.062   1
  -1  -2 -21 558.617 309.796   1
   1  -2  22 414.160 292.791   1
  -1   2 -22 299.696 293.767   1
   1   2  23 35.1044 311.333   1
   1  -2  23-35.3726 309.161   1
  -1  -2 -23 272.075 328.925   1
  -1   2 -23 136.443 312.922   1
   1   2  24 742.758 345.126   1
   1  -2  24 292.102 333.689   1
  -1   2 -24 348.159 329.216   1
  -1  -2 -24 443.676 329.135   1
  -1   2 -25 600.307 350.973   1
   1   2  25 249.004 327.070   1
  -1  -2 -25 549.590 347.572   1
   1   2  26 321.477 348.145   1
  -1  -2 -26 171.720 331.904   1
   1   2  27 107.970 326.782   1
  -1  -2 -27 444.254 346.576   1
   1  -3 -27 1189.49 388.430   1
   1  -3 -26 719.402 356.211   1
  -1   3  26 467.577 348.272   1
   1  -3 -25 240.204 324.210   1
  -1   3  25 325.832 320.887   1
   1  -3 -24 444.964 356.590   1
  -1   3  24 1052.24 353.128   1
  -1   3  23 899.094 366.310   1
   1   3 -23 1097.85 331.468   1
  -1  -3  23 795.448 324.897   1
   1  -3 -23 816.453 357.676   1
  -1   3  22 460.931 350.608   1
   1   3 -22 67.0439 294.317   1
  -1  -3  22 35.2619 310.874   1
   1  -3 -22 67.4753 311.952   1
  -1   3  21 174.036 288.020   1
   1  -3 -21 499.832 275.769   1
   1   3 -21 423.351 295.052   1
  -1  -3  21-205.461 289.331   1
   1   3 -20 5345.33 500.134   1
  -1  -3  20 5238.04 511.065   1
  -1   3  20 4802.07 501.951   1
  -1   3  19 1099.49 320.210   1
   1  -3 -19 1730.60 333.704   1
   1   3 -19 1960.40 311.472   1
  -1  -3  19 1693.52 325.290   1
   1  -3 -18 7775.80 587.276   1
   1   3 -18 6074.93 558.884   1
  -1  -3  18 7382.64 578.227   1
  -1   3  18 5400.03 572.368   1
  -1   3  17 916.219 299.135   1
   1   3 -17 1121.60 258.096   1
  -1  -3  17 1548.89 281.923   1
   1  -3 -17 1370.12 293.239   1
  -1   3  16 458.227 256.333   1
   1   3 -16 440.379 226.004   1
  -1  -3  16 55.3797 235.188   1
   1  -3 -16 384.520 263.736   1
   1  -3 -15 765.760 245.104   1
   1   3 -15 731.295 228.093   1
  -1  -3  15 673.596 231.787   1
  -1   3  15 531.836 250.533   1
  -1   3  14 16557.6 1302.54   1
   1   3 -14 19252.2 1297.73   1
  -1  -3  14 19345.0 1299.24   1
   1  -3 -14 18313.7 1304.91   1
   1  -3 -13 51.4712 203.624   1
   1   3 -13 655.233 185.357   1
  -1   3  13 81.6950 212.509   1
  -1  -3  13 513.684 200.988   1
  -1  -3  12 19398.5 1393.79   1
   1   3 -12 20687.3 1392.26   1
  -1   3  11 6970.10 571.924   1
  -1  -3  11 6819.52 544.501   1
   1  -3 -11 7733.27 570.965   1
   1   3 -11 7497.90 540.428   1
  -1   3  10 9428.35 726.227   1
  -1  -3  10 10610.6 709.125   1
   1  -3 -10 8975.82 718.313   1
   1   3 -10 10006.3 704.930   1
  -1   3   9 4786.48 384.550   1
  -1  -3   9 3972.91 342.183   1
   1  -3  -9 4338.37 379.893   1
   1   3  -9 4484.53 342.868   1
  -1   3   8 18204.1 1151.24   1
   1   3  -8 14901.9 1126.21   1
  -1  -3   8 16653.2 1129.93   1
   1  -3  -8 16534.0 1144.35   1
  -1   3   7 713.690 181.385   1
   1  -3  -7 483.143 161.178   1
  -1  -3   7 895.343 126.264   1
   1   3  -7 546.241 122.172   1
   1   3  -6 30617.3 2149.08   1
  -1  -3   6 32098.7 2150.43   1
  -1   3   6 33409.4 2170.16   1
   1  -3  -6 32388.0 2167.48   1
  -1  -3   5 17331.8 1227.74   1
   1   3  -5 18853.3 1227.22   1
  -1  -3   4 30075.3 2003.21   1
   1   3  -4 29408.4 2002.31   1
   1  -3  -4 28679.6 2020.30   1
  -1   3   4 31754.3 2023.47   1
  -1   3   3 172039. 11630.0   1
   1  -3  -3 171111. 11628.8   1
  -1  -3   3 177115. 11613.0   1
   1   3  -3 173704. 11613.0   1
   1  -3  -2 84175.2 5120.18   1
  -1  -3   2 70836.0 5105.76   1
  -1   3   2 79043.3 5120.70   1
   1   3  -2 78600.9 5105.97   1
   1  -3  -1 106571. 6784.98   1
   1   3  -1 109375. 6777.91   1
  -1  -3   1 112361. 6777.81   1
   1  -3   0 109712. 7407.30   1
  -1  -3   0 116795. 7408.00   1
  -1   3   0 110839. 7407.85   1
   1   3   0 107030. 7408.51   1
  -1   3  -1 100555. 6429.03   1
  -1  -3  -1 96754.5 6439.39   1
   1  -3   1 104107. 6428.65   1
   1   3   2 81888.0 5265.21   1
  -1  -3  -2 75817.9 5263.56   1
   1   3   3 181610. 12286.4   1
   1  -3   3 184443. 12267.6   1
  -1   3  -3 183019. 12267.2   1
  -1  -3  -3 189761. 12285.6   1
   1   3   4 31916.2 2161.15   1
   1  -3   4 31649.5 2138.15   1
  -1  -3  -4 32579.8 2158.25   1
  -1   3  -4 31899.3 2137.50   1
  -1   3  -5 17423.0 1207.67   1
   1  -3   5 18275.0 1209.65   1
   1   3   6 33907.2 2246.62   1
   1  -3   6 32615.6 2224.66   1
   1  -3   7 1096.12 134.129   1
   1   3   7 547.462 186.570   1
  -1  -3  -7 922.127 182.249   1
  -1   3  -7 679.956 121.879   1
  -1   3  -8 14879.5 1093.10   1
  -1  -3  -8 16201.1 1114.24   1
   1  -3   8 16770.4 1096.90   1
   1   3   8 15873.3 1120.98   1
  -1  -3  -9 4486.48 369.479   1
   1   3   9 3815.22 371.684   1
  -1  -3 -10 8994.80 701.699   1
  -1   3 -10 9187.16 682.295   1
   1  -3  10 10013.1 687.264   1
   1   3  10 10015.9 720.675   1
  -1  -3 -11 7278.45 558.999   1
  -1   3 -11 7037.74 539.715   1
   1  -3  11 7839.39 552.140   1
   1   3  11 6842.31 574.273   1
  -1   3 -12 21515.3 1484.59   1
   1  -3  12 21417.4 1486.71   1
   1  -3  13 397.106 208.686   1
   1   3  13 390.246 250.180   1
  -1  -3 -13 229.166 216.851   1
  -1   3 -13 61.7673 170.436   1
  -1  -3 -14 18163.1 1317.26   1
  -1   3 -14 18833.0 1305.01   1
   1   3  14 18969.6 1324.60   1
   1  -3  14 18408.8 1307.97   1
   1  -3  15 405.489 219.521   1
   1   3  15 538.293 276.816   1
  -1   3 -15 950.796 221.502   1
  -1  -3 -15 979.205 276.064   1
   1   3  16 31.0044 230.608   1
   1  -3  16 53.8435 234.242   1
  -1  -3 -16 28.9795 236.580   1
  -1   3 -16-101.292 213.153   1
   1   3  17 1374.67 318.968   1
   1  -3  17 1221.28 263.126   1
  -1  -3 -17 808.131 292.988   1
  -1   3 -17 1965.84 276.903   1
  -1  -3 -18 6402.00 544.699   1
   1   3  18 5075.69 550.004   1
   1  -3  18 5362.31 529.992   1
  -1   3 -19 1289.18 296.945   1
  -1  -3 -19 1764.94 340.788   1
   1  -3  19 2130.53 326.646   1
   1   3  19 1338.03 344.219   1
  -1   3 -20 5162.22 490.353   1
  -1  -3 -20 5363.16 500.765   1
   1  -3  20 4984.65 497.834   1
   1   3  20 4821.41 504.990   1
   1   3  21 207.808 324.305   1
   1  -3  21 33.3727 280.915   1
  -1  -3 -21-263.615 318.631   1
  -1   3 -21-64.3259 284.004   1
   1   3  22-208.966 303.050   1
   1  -3  22 172.379 321.042   1
  -1   3 -22-132.879 290.907   1
  -1  -3 -22 403.428 316.548   1
   1  -3  23 1111.13 342.144   1
   1   3  23 559.640 345.984   1
  -1   3 -23 1093.12 346.611   1
   1   3  24 528.383 320.452   1
  -1  -3 -24 645.882 342.123   1
   1   3  25 775.046 367.381   1
  -1  -3 -25 306.569 355.336   1
   1   3  26-70.7798 336.341   1
  -1  -3 -26 748.683 359.158   1
  -1  -3 -27 33.7575 355.096   1
   1  -4 -28 561.727 362.509   1
  -1   4  28-519.141 360.857   1
   1  -4 -27 638.064 349.690   1
  -1   4  27-35.1666 323.799   1
   1  -4 -25 611.835 365.107   1
  -1   4  25 107.860 364.935   1
   1  -4 -24 646.080 329.248   1
  -1   4  24 1626.87 382.055   1
   1   4 -23 170.112 291.760   1
  -1   4  23 35.8843 294.564   1
   1  -4 -23 271.674 294.406   1
  -1   4  22 780.518 326.169   1
   1   4 -22 1560.35 333.310   1
  -1  -4  22 1475.72 343.007   1
   1  -4 -22 1147.73 349.298   1
  -1   4  21 314.360 324.092   1
   1   4 -20 962.478 272.658   1
  -1  -4  20 686.651 275.763   1
   1  -4 -20 98.8223 318.398   1
  -1   4  19 302.237 314.865   1
   1   4 -19 119.072 257.854   1
  -1  -4  19 187.974 271.323   1
   1  -4 -19 420.283 316.255   1
  -1   4  18 295.597 300.707   1
   1   4 -18-198.594 239.421   1
  -1  -4  18 59.7439 253.227   1
   1  -4 -18 348.552 302.178   1
  -1   4  17 1695.44 365.976   1
   1   4 -17 3089.44 333.236   1
  -1  -4  17 3659.82 357.883   1
   1  -4 -17 2324.58 373.194   1
  -1   4  16 5221.74 498.736   1
   1  -4 -16 5241.34 502.676   1
  -1   4  15 3198.36 386.551   1
   1   4 -15 2411.50 305.189   1
  -1  -4  15 3035.29 322.760   1
   1  -4 -15 2722.63 368.124   1
  -1   4  14 1167.89 276.080   1
   1   4 -14 1183.55 220.048   1
  -1  -4  14 1051.35 225.809   1
  -1   4  13 2829.78 336.212   1
   1  -4 -13 3098.04 329.284   1
   1   4 -13 3028.83 303.301   1
  -1  -4  13 3058.87 306.669   1
   1  -4 -12 3468.31 350.482   1
  -1  -4  12 3915.10 333.049   1
   1   4 -12 3685.74 323.877   1
  -1   4  12 3452.94 357.662   1
  -1  -4  11 15063.0 1085.02   1
   1   4 -11 15982.9 1081.69   1
  -1   4  10 7133.76 575.874   1
   1   4 -10 7779.17 547.074   1
  -1  -4  10 7546.79 549.388   1
   1  -4 -10 6990.91 566.631   1
   1  -4  -9 104.166 192.179   1
  -1   4   9-133.685 176.526   1
  -1   4   8 9170.99 655.229   1
  -1  -4   8 8721.10 626.554   1
   1  -4  -8 8993.76 649.444   1
   1   4  -8 8489.07 620.195   1
  -1   4   7 12236.4 794.437   1
   1   4  -7 10708.4 763.981   1
   1  -4  -7 10770.2 786.696   1
  -1  -4   7 10861.7 766.835   1
   1  -4  -6 1623.60 224.975   1
   1   4  -6 2010.57 175.449   1
  -1  -4   6 2275.85 180.459   1
  -1   4   6 2274.12 228.289   1
  -1   4   5 5716.62 353.334   1
   1  -4  -5 5376.02 351.106   1
  -1  -4   4 231534. 15528.9   1
   1   4  -4 234769. 15528.7   1
  -1   4   3 6688.33 445.307   1
  -1  -4   3 5162.62 406.520   1
   1  -4  -3 6155.18 441.962   1
   1   4  -3 6468.02 406.764   1
  -1   4   2 1964.20 192.238   1
   1   4  -2 1861.89 145.248   1
   1  -4  -2 1873.71 191.534   1
  -1  -4   2 1973.19 147.143   1
   1   4  -1 7747.20 548.167   1
  -1   4   1 8570.51 559.129   1
  -1  -4   1 8153.76 547.738   1
   1  -4  -1 7568.83 557.609   1
   1  -4   0 5.72354 79.8400   1
   1   4   0 84.3244 82.9397   1
  -1  -4   0 79.8373 77.9837   1
  -1   4   0-36.8347 80.9483   1
   1   4   1 8771.59 607.846   1
  -1   4  -1 8651.87 590.994   1
  -1  -4  -1 8026.73 605.151   1
   1  -4   1 8969.47 591.037   1
   1   4   2 1568.85 181.344   1
  -1  -4  -2 1751.02 178.171   1
  -1  -4  -3 6901.86 503.771   1
   1   4   3 7000.30 510.026   1
  -1   4  -4 250072. 16710.5   1
   1  -4   4 251900. 16711.1   1
   1   4   5 5275.70 399.920   1
   1  -4   5 5344.94 354.048   1
  -1   4  -5 4491.25 352.465   1
  -1  -4  -5 5440.39 395.291   1
   1  -4   6 2019.35 177.257   1
   1   4   6 2330.07 243.493   1
  -1   4  -6 1957.33 171.389   1
  -1  -4  -6 2195.47 237.820   1
  -1   4  -7 10472.6 733.161   1
  -1  -4  -7 11386.0 769.913   1
   1   4   7 10145.3 771.177   1
   1  -4   7 10588.0 738.957   1
  -1   4  -8 8616.84 651.612   1
  -1  -4  -8 9272.35 684.716   1
   1  -4   8 9606.30 656.681   1
   1   4   8 10460.3 699.817   1
   1  -4   9-94.8891 124.810   1
   1   4   9 93.2311 186.552   1
  -1   4  -9-49.4498 97.9497   1
  -1  -4  -9 352.424 158.206   1
   1   4  10 7374.45 583.686   1
   1  -4  10 7376.02 548.487   1
  -1   4 -10 7331.82 541.239   1
  -1  -4 -10 7810.95 579.647   1
   1  -4  11 15073.4 1058.88   1
  -1   4 -11 15187.5 1052.16   1
   1   4  12 3537.53 371.587   1
  -1   4 -12 3813.77 323.619   1
  -1  -4 -12 3966.66 351.101   1
   1  -4  12 3435.35 324.610   1
   1   4  13 2931.13 351.597   1
   1  -4  13 2655.60 286.259   1
  -1   4 -13 2934.43 280.763   1
  -1  -4 -13 2986.82 341.005   1
   1   4  14 1563.64 276.295   1
   1  -4  14 1471.19 239.303   1
  -1  -4 -14 1017.76 241.329   1
  -1   4 -14 1679.00 233.419   1
   1   4  15 2382.89 352.016   1
   1  -4  15 2443.14 298.300   1
  -1   4 -15 2923.01 299.868   1
  -1  -4 -15 2972.84 364.424   1
  -1  -4 -16 5869.55 482.748   1
   1   4  16 4891.00 477.795   1
   1   4  17 2886.77 386.591   1
   1  -4  17 2666.19 320.575   1
  -1  -4 -17 1882.89 347.527   1
  -1   4 -17 3015.27 319.663   1
   1   4  18 66.2562 259.865   1
   1  -4  18 665.069 253.504   1
  -1  -4 -18 591.654 268.237   1
  -1   4 -18-56.1295 233.880   1
   1   4  19-33.7484 319.632   1
   1  -4  19 152.244 250.571   1
  -1   4 -19 117.142 251.160   1
  -1  -4 -19 349.797 309.234   1
   1  -4  20 509.067 281.737   1
  -1  -4 -20 682.813 313.433   1
  -1   4 -20 337.234 263.088   1
   1  -4  22 903.896 318.306   1
   1   4  22 1498.47 359.560   1
  -1  -4 -22 470.980 340.619   1
  -1   4 -22 1126.03 325.867   1
  -1   4 -23 375.525 312.961   1
   1   4  23 139.662 306.208   1
  -1  -4 -23 271.985 301.306   1
   1   4  24 1192.48 377.026   1
  -1  -4 -24 1218.18 369.914   1
   1   4  25 349.823 310.906   1
  -1  -4 -25 710.483 330.726   1
   1   4  27 383.892 318.956   1
  -1  -4 -27 266.885 334.788   1
  -1  -4 -28 131.474 375.775   1
   1   4  28-104.452 356.471   1
   1  -5 -28 423.307 328.172   1
  -1   5  28 102.316 326.840   1
   1  -5 -27 1227.47 397.086   1
  -1   5  27 798.932 370.534   1
   1  -5 -26 134.096 368.443   1
  -1   5  26 211.992 364.142   1
   1  -5 -25 607.461 338.274   1
  -1   5  25 285.858 359.732   1
   1  -5 -24 676.640 318.779   1
  -1   5  24 215.876 305.014   1
  -1   5  23 35.8130 333.181   1
   1  -5 -23 406.587 335.793   1
   1   5 -22 493.520 303.028   1
  -1   5  22 603.165 355.350   1
   1  -5 -22 1350.63 370.319   1
  -1   5  21 34.7884 330.706   1
   1   5 -21 63.2070 282.165   1
  -1  -5  21 572.008 313.512   1
   1  -5 -21 33.4745 334.341   1
  -1   5  20 1374.06 353.308   1
   1   5 -20 850.825 294.396   1
  -1  -5  20 1450.53 305.697   1
   1  -5 -20 925.904 333.374   1
  -1   5  19 575.614 329.466   1
   1   5 -19 261.071 244.106   1
  -1  -5  19 184.157 261.163   1
   1  -5 -19-65.0579 317.087   1
  -1   5  18 1460.98 338.323   1
   1   5 -18 937.873 268.446   1
  -1  -5  18 1630.69 291.375   1
   1  -5 -18 1377.55 323.678   1
   1   5 -17 598.051 246.133   1
  -1  -5  17 1236.74 280.035   1
   1  -5 -17 1037.34 294.779   1
   1   5 -16 366.537 208.523   1
  -1  -5  16 231.986 212.399   1
  -1   5  15 835.279 312.777   1
   1   5 -15 1455.14 243.581   1
  -1  -5  15 1343.67 252.932   1
   1  -5 -15 1936.64 316.264   1
  -1   5  14 538.031 286.688   1
   1   5 -14 461.680 202.188   1
  -1  -5  14 864.053 213.926   1
   1  -5 -14 1189.93 276.445   1
  -1   5  13-345.341 243.970   1
   1  -5 -13-271.981 221.043   1
   1   5 -13 76.7665 166.741   1
  -1  -5  13 40.5388 182.396   1
  -1   5  12 7673.68 610.660   1
   1   5 -12 7324.34 564.773   1
  -1  -5  12 8285.21 577.433   1
   1  -5 -12 7076.01 599.032   1
  -1   5  11 1049.66 258.260   1
   1   5 -11 1298.61 167.254   1
  -1  -5  11 1293.47 172.455   1
   1  -5 -11 884.978 232.018   1
   1  -5 -10 790.109 171.002   1
  -1   5  10 372.352 161.194   1
   1  -5  -9 2838.02 341.162   1
   1   5  -9 3943.97 293.063   1
  -1  -5   9 4140.99 300.358   1
  -1   5   9 3056.93 353.879   1
   1   5  -8 4225.37 342.904   1
  -1  -5   8 4605.79 347.911   1
   1  -5  -8 4488.96 387.165   1
   1   5  -7 25469.5 1795.91   1
   1  -5  -7 29145.0 1829.97   1
  -1   5   7 29665.1 1833.42   1
  -1  -5   7 25518.1 1798.40   1
  -1  -5   6 93741.1 5996.85   1
  -1   5   6 92028.1 6027.20   1
   1   5  -6 84566.1 5996.26   1
   1  -5  -6 91801.4 6024.58   1
  -1  -5   5 26089.3 1765.25   1
   1   5  -5 26454.9 1764.99   1
   1  -5  -5 25898.1 1798.23   1
  -1   5   5 27246.1 1800.04   1
   1   5  -4 139997. 9201.03   1
   1  -5  -4 137205. 9227.46   1
  -1  -5   4 138283. 9200.97   1
  -1   5   4 130552. 9229.25   1
  -1   5   3 14715.1 1049.83   1
   1   5  -3 14366.4 1018.64   1
   1  -5  -3 14464.0 1047.48   1
  -1  -5   3 16285.5 1019.01   1
   1   5  -2 5997.58 407.667   1
  -1  -5   2 5768.13 406.241   1
   1  -5  -2 5720.84 436.377   1
  -1   5   2 6274.44 435.518   1
   1  -5  -1 37694.8 2548.03   1
  -1  -5   1 36136.0 2539.06   1
   1   5  -1 39700.3 2540.24   1
  -1   5   1 38319.6 2547.92   1
   1  -5   0 29813.9 1983.10   1
  -1  -5   0 27645.4 1983.96   1
   1   5   0 29864.8 1985.55   1
  -1   5   0 30716.7 1984.40   1
   1  -5   1 41209.0 2700.88   1
  -1  -5  -1 38784.8 2712.96   1
  -1   5  -1 41295.6 2702.10   1
   1   5   1 38659.7 2714.98   1
   1  -5   2 5375.94 392.995   1
  -1  -5  -2 5953.25 431.937   1
  -1   5  -2 6083.22 394.568   1
   1   5   2 6111.81 434.378   1
   1   5   3 15091.4 1075.02   1
  -1  -5  -3 15991.3 1073.58   1
   1   5   4 137979. 9014.84   1
  -1  -5  -4 131974. 9011.80   1
   1   5   5 28769.8 1949.87   1
   1  -5   5 28266.5 1913.06   1
  -1   5  -5 29268.4 1912.52   1
  -1  -5  -5 26694.5 1947.25   1
   1  -5   6 103044. 6400.29   1
   1   5   6 97018.3 6433.64   1
  -1   5  -6 90710.1 6397.83   1
  -1  -5  -6 92305.7 6427.55   1
   1   5   7 29326.2 2046.89   1
   1  -5   7 31936.3 2011.83   1
  -1  -5  -7 31023.9 2045.07   1
  -1   5  -7 27807.8 2010.11   1
   1   5   8 4988.46 409.731   1
   1  -5   8 4322.13 342.269   1
  -1   5  -8 4780.19 340.175   1
  -1  -5  -8 4533.40 400.051   1
   1   5   9 3070.48 327.230   1
  -1   5  -9 3588.34 273.004   1
  -1  -5  -9 3543.34 314.571   1
   1  -5   9 3328.98 279.358   1
   1   5  10 181.873 215.925   1
  -1  -5 -10 509.662 214.148   1
   1  -5  11 916.567 165.503   1
   1   5  11 1375.88 249.475   1
  -1  -5 -11 1517.24 201.471   1
  -1   5 -11 1285.56 177.462   1
  -1  -5 -12 7798.46 614.147   1
  -1   5 -12 7511.06 560.514   1
   1  -5  12 7946.47 567.805   1
   1   5  12 6570.97 618.988   1
   1   5  13-146.204 201.892   1
   1  -5  13 78.5708 167.133   1
  -1  -5 -13-243.527 221.653   1
  -1   5 -13-276.757 161.179   1
   1  -5  14 171.977 196.287   1
   1   5  14 906.016 300.703   1
  -1   5 -14 732.632 198.536   1
  -1  -5 -14 1154.56 275.291   1
   1  -5  15 1024.39 222.393   1
  -1   5 -15 1438.14 221.183   1
  -1  -5 -15 1601.37 302.680   1
   1  -5  16 223.680 215.953   1
  -1   5 -16 48.1926 199.743   1
   1   5  17 623.717 305.102   1
  -1  -5 -17 1046.85 305.465   1
   1   5  18 703.371 288.860   1
   1  -5  18 1725.61 285.350   1
  -1  -5 -18 1196.46 279.771   1
  -1   5 -18 2014.79 285.626   1
   1  -5  19 239.410 265.255   1
   1   5  19-204.113 327.602   1
  -1  -5 -19 673.261 317.281   1
  -1   5 -19 201.583 253.174   1
   1  -5  20 700.212 293.037   1
   1   5  20 1383.52 341.638   1
  -1  -5 -20 1372.94 332.700   1
  -1   5 -20 969.264 274.403   1
   1  -5  21 535.407 283.107   1
  -1  -5 -21-232.024 305.311   1
  -1   5 -21 158.210 281.290   1
  -1   5 -22 527.592 307.952   1
   1   5  22 488.002 337.236   1
  -1  -5 -22 336.531 353.205   1
   1   5  23 208.988 302.471   1
  -1  -5 -23 407.031 298.977   1
   1   5  24-487.645 359.905   1
  -1  -5 -24 473.003 367.648   1
   1   5  25 659.929 344.772   1
  -1  -5 -25 302.220 339.925   1
   1   5  26 241.390 354.807   1
  -1  -5 -26 800.094 365.942   1
   1   5  27 241.274 341.081   1
  -1  -5 -27 527.223 366.242   1
   1   5  28-272.636 355.354   1
  -1  -5 -28 97.1667 365.248   1
   1  -6 -27 785.706 383.643   1
  -1   6  27 514.402 374.180   1
   1  -6 -26 66.3526 347.494   1
  -1   6  26 559.556 354.720   1
   1  -6 -24 1951.74 381.667   1
  -1   6  24 1037.72 351.676   1
  -1   6  23 142.814 344.546   1
   1  -6 -23 1587.89 385.177   1
  -1   6  22-70.9188 357.100   1
   1  -6 -22 472.472 356.816   1
   1   6 -21 502.344 296.949   1
  -1   6  21 69.7157 348.998   1
   1  -6 -21 905.778 346.141   1
  -1   6  20 931.658 347.836   1
   1   6 -20 566.547 272.150   1
  -1  -6  20 409.390 257.656   1
   1  -6 -20 564.773 334.533   1
  -1   6  19 477.429 328.056   1
   1   6 -19-310.992 238.550   1
  -1  -6  19 89.6361 251.530   1
   1  -6 -19 229.352 321.195   1
  -1   6  18 939.025 333.157   1
   1   6 -18 1356.86 256.317   1
  -1  -6  18 1045.00 282.023   1
   1  -6 -18 1003.14 336.958   1
   1  -6 -17 1368.88 338.230   1
  -1   6  17 952.669 336.605   1
  -1  -6  17 1482.75 263.073   1
   1   6 -16 14934.3 1100.54   1
  -1   6  16 15529.9 1142.71   1
  -1  -6  16 16614.3 1112.14   1
   1  -6 -16 14733.1 1134.11   1
  -1   6  15-376.450 291.085   1
   1   6 -15 106.926 182.156   1
  -1  -6  15 159.766 176.205   1
   1  -6 -15 391.521 284.142   1
  -1   6  14 91.6733 258.107   1
   1   6 -14 235.389 171.859   1
  -1  -6  14 458.904 178.015   1
   1  -6 -14-260.700 253.419   1
  -1   6  13 1800.99 289.911   1
   1  -6 -13 2064.99 286.629   1
   1   6 -13 2539.85 250.346   1
  -1  -6  13 2229.25 250.095   1
  -1   6  12 5969.61 571.282   1
   1   6 -12 8082.12 521.271   1
  -1  -6  12 6001.69 516.084   1
   1  -6 -12 7260.95 574.899   1
   1  -6 -11 3008.78 320.868   1
  -1   6  11 2852.90 331.034   1
  -1  -6  10 12547.4 889.369   1
   1   6 -10 12963.4 886.235   1
   1   6  -9 11396.6 809.519   1
   1  -6  -9 11620.5 852.158   1
  -1   6   9 11861.4 855.543   1
  -1  -6   9 12038.9 812.306   1
  -1   6   8 6417.05 514.037   1
   1   6  -8 6340.23 455.648   1
   1  -6  -8 5914.03 511.470   1
  -1  -6   8 6862.29 460.648   1
  -1   6   7 11219.1 825.460   1
  -1  -6   7 11762.3 774.592   1
   1   6  -7 11070.2 771.920   1
   1  -6  -7 11037.3 817.865   1
  -1  -6   6 1887.70 147.183   1
   1  -6  -6 1609.32 220.692   1
  -1   6   6 2291.92 236.388   1
   1   6  -6 1911.72 147.635   1
   1  -6  -5 1366.11 194.633   1
  -1   6   5 1393.00 193.454   1
   1  -6  -4 66886.8 4550.69   1
  -1   6   4 68733.8 4553.21   1
  -1  -6   3 6643.44 468.626   1
   1   6  -3 7164.83 469.910   1
  -1  -6   2 29777.2 1958.41   1
   1   6  -2 30076.7 1959.21   1
   1  -6  -2 28648.3 1977.13   1
  -1   6   2 26449.2 1977.90   1
   1   6  -1 71589.6 4699.59   1
   1  -6  -1 68191.3 4705.94   1
  -1   6   1 75229.3 4707.99   1
  -1  -6   1 67441.3 4697.63   1
   1  -6   0 63.5302 84.0201   1
   1   6   0-99.6597 95.1610   1
  -1  -6   0-134.934 97.6015   1
  -1   6   0 170.768 89.6828   1
   1  -6   1 74039.2 4526.73   1
   1   6   1 75788.3 4541.90   1
  -1  -6  -1 75419.7 4539.04   1
   1   6   2 29516.9 1981.81   1
  -1   6  -2 29178.0 1956.14   1
  -1  -6  -2 29151.1 1978.83   1
   1   6   4 71005.7 4775.11   1
  -1  -6  -4 71205.0 4772.35   1
   1   6   5 1230.19 186.625   1
  -1  -6  -5 1247.66 186.726   1
  -1  -6  -6 1410.40 213.606   1
   1   6   6 1862.08 232.948   1
  -1   6  -6 1982.78 140.999   1
   1  -6   6 1820.04 139.400   1
  -1  -6  -7 11323.4 780.907   1
  -1   6  -7 10852.0 730.773   1
   1   6   7 11972.7 792.219   1
   1  -6   7 10229.7 732.474   1
  -1  -6  -8 5978.49 436.890   1
   1   6   8 6357.97 450.994   1
   1  -6   8 5516.32 370.768   1
  -1   6  -9 11048.8 748.157   1
  -1  -6  -9 10658.8 783.250   1
   1   6   9 11799.1 807.798   1
   1  -6   9 10197.6 749.255   1
  -1   6 -10 13375.0 923.102   1
   1  -6  10 13366.5 926.763   1
   1   6  11 1740.39 282.049   1
  -1  -6 -11 2692.89 291.113   1
  -1  -6 -12 6790.24 543.014   1
  -1   6 -12 6725.62 502.528   1
   1  -6  12 6470.88 502.256   1
   1   6  12 6594.94 560.358   1
  -1  -6 -13 2138.30 321.879   1
  -1   6 -13 2381.86 240.317   1
   1   6  13 1669.25 323.557   1
   1  -6  13 1928.95 230.876   1
  -1   6 -14 212.283 174.279   1
   1   6  14-307.930 251.034   1
   1  -6  14 160.094 174.492   1
  -1   6 -15-84.3028 189.921   1
  -1  -6 -15 237.428 244.628   1
   1  -6  15 43.9022 200.160   1
   1   6  15-158.847 266.803   1
   1   6  16 14881.5 1185.27   1
  -1   6 -16 17194.0 1149.50   1
   1  -6  16 16655.8 1149.47   1
  -1  -6 -16 14931.8 1176.60   1
   1   6  17 1130.93 293.806   1
   1  -6  17 2018.85 267.536   1
  -1  -6 -17 936.005 282.453   1
  -1   6 -17 1334.69 252.640   1
   1   6  18 1928.57 355.695   1
   1  -6  18 2004.24 303.196   1
  -1  -6 -18 1272.34 320.988   1
  -1   6 -18 1402.35 272.850   1
   1   6  19 411.874 327.480   1
  -1   6 -19 112.466 246.230   1
   1  -6  19 327.183 254.245   1
  -1  -6 -19 614.894 323.345   1
   1   6  20 208.496 279.322   1
  -1   6 -20 118.987 256.028   1
   1  -6  20 410.149 284.232   1
  -1  -6 -20 295.572 271.212   1
  -1   6 -21 845.523 311.905   1
   1   6  21 349.235 334.721   1
  -1  -6 -21 1162.74 351.314   1
   1   6  22 1080.00 350.447   1
  -1  -6 -22-33.6377 336.851   1
   1   6  23 1041.89 314.030   1
  -1  -6 -23 811.760 321.486   1
   1   6  24 1281.66 380.148   1
  -1  -6 -24 1512.26 402.617   1
   1   6  26 136.490 347.449   1
  -1  -6 -26 263.927 359.735   1
   1   6  27 272.219 350.136   1
  -1  -6 -27 32.5340 360.397   1
   1  -7 -27 226.133 385.456   1
  -1   7  27-372.706 379.151   1
   1  -7 -26 787.732 368.032   1
  -1   7  26 864.563 377.735   1
  -1   7  25 949.100 349.743   1
   1  -7 -24 936.546 360.338   1
  -1   7  23 1351.63 367.486   1
   1  -7 -23 673.160 364.353   1
  -1   7  22 673.180 362.041   1
   1  -7 -22 775.652 363.616   1
  -1   7  21 281.059 358.330   1
   1  -7 -21 168.027 341.179   1
   1   7 -20 2297.75 325.459   1
  -1   7  20 1559.02 387.366   1
   1  -7 -20 1968.05 377.518   1
   1   7 -19 493.149 254.376   1
  -1  -7  19 1588.48 291.426   1
  -1   7  18 3188.55 436.318   1
   1  -7 -18 3776.83 443.976   1
  -1   7  17-99.9341 311.358   1
   1   7 -17 191.369 224.018   1
  -1  -7  17 201.291 227.222   1
   1  -7 -17-192.746 309.032   1
  -1   7  16-423.928 303.719   1
   1  -7 -16 315.815 289.725   1
   1   7 -16 154.569 195.897   1
  -1  -7  16 209.015 190.168   1
   1   7 -15 563.810 185.065   1
  -1  -7  15 1126.89 198.245   1
   1  -7 -14 4615.98 408.433   1
   1   7 -14 3845.12 339.833   1
  -1  -7  14 3656.93 345.790   1
  -1   7  14 3776.78 407.452   1
   1   7 -13 1444.45 195.317   1
  -1  -7  13 1431.30 208.188   1
   1  -7 -13 1801.84 304.102   1
  -1   7  12 1692.46 275.787   1
   1  -7 -12 413.443 239.779   1
  -1   7  11 1178.39 259.842   1
   1   7 -11 1094.93 151.257   1
  -1  -7  11 1137.76 161.673   1
   1  -7 -11 1342.93 243.927   1
  -1   7  10 1552.99 264.019   1
   1   7 -10 1055.30 154.987   1
  -1  -7  10 1658.71 163.440   1
   1  -7 -10 1506.77 248.853   1
  -1  -7   9 228.711 88.4875   1
   1   7  -9 338.930 89.9614   1
  -1  -7   8 30685.2 2128.87   1
   1  -7  -8 32802.9 2176.58   1
   1   7  -8 32028.7 2129.25   1
  -1   7   8 33976.6 2183.56   1
  -1   7   7 15529.2 969.609   1
   1  -7  -7 14174.4 957.773   1
   1   7  -7 12953.6 902.797   1
  -1  -7   7 13397.0 903.183   1
  -1   7   6 41132.5 2923.96   1
   1  -7  -6 45134.2 2925.33   1
   1  -7  -5 892.015 165.338   1
  -1   7   5 1393.78 182.593   1
   1  -7  -4 4561.52 371.205   1
  -1   7   4 4632.34 375.378   1
  -1  -7   3 57262.3 3638.97   1
   1  -7  -3 52987.2 3668.12   1
   1   7  -3 52412.0 3639.66   1
  -1   7   3 52979.5 3669.31   1
  -1  -7   2 23207.5 1587.16   1
   1   7  -2 24102.3 1588.94   1
   1   7  -1 571.217 93.1635   1
   1  -7  -1 296.594 109.625   1
  -1   7   1 277.406 112.996   1
  -1  -7   1 277.035 83.6502   1
  -1   7   0 4871.66 345.313   1
   1   7   0 4311.29 343.858   1
   1  -7   1 167.375 77.6357   1
  -1   7  -1 277.830 80.9067   1
   1   7   1 315.737 113.559   1
   1  -7   2 21645.9 1453.88   1
  -1  -7  -3 53598.6 3712.45   1
   1   7   3 56978.8 3717.12   1
  -1  -7  -4 4458.93 347.649   1
   1   7   4 3918.98 346.833   1
   1   7   5 1480.63 212.764   1
  -1  -7  -5 1266.11 193.145   1
  -1  -7  -6 46348.4 3075.40   1
   1   7   6 44396.5 3079.24   1
  -1  -7  -7 12150.9 974.365   1
   1   7   7 16042.0 999.092   1
   1   7   8 33749.4 2223.11   1
  -1   7  -8 33087.6 2164.71   1
   1  -7   8 31344.5 2164.87   1
  -1  -7  -8 31948.7 2211.74   1
   1  -7   9 219.855 89.2252   1
  -1   7  -9 187.344 85.3566   1
  -1   7 -10 1626.30 151.365   1
  -1  -7 -10 1859.51 259.291   1
   1   7  10 1660.25 277.550   1
   1  -7  10 1070.26 154.346   1
  -1  -7 -11 1177.53 257.592   1
  -1   7 -11 1183.15 156.164   1
   1   7  11 1720.70 268.157   1
   1  -7  11 1218.70 157.820   1
  -1  -7 -12-54.8599 183.949   1
   1   7  12 148.289 238.570   1
  -1  -7 -13 1822.58 306.697   1
  -1   7 -13 1881.43 219.231   1
   1  -7  13 1801.63 221.207   1
   1   7  13 2291.69 349.141   1
  -1  -7 -14 4465.15 420.471   1
  -1   7 -14 3667.13 330.575   1
   1  -7  14 3989.69 339.411   1
  -1   7 -15 1106.45 196.525   1
   1  -7  15 899.762 207.146   1
  -1  -7 -16 154.733 239.418   1
   1   7  16 231.470 263.318   1
  -1   7 -16-260.055 178.629   1
   1  -7  16 92.3583 190.772   1
  -1  -7 -17-126.347 298.464   1
  -1   7 -17 23.5844 191.481   1
   1  -7  17 375.765 225.090   1
  -1  -7 -18 3724.48 440.142   1
   1   7  18 4329.17 466.882   1
  -1   7 -19 656.192 254.180   1
   1  -7  19 921.031 272.986   1
  -1   7 -20 2414.64 334.237   1
  -1  -7 -20 2341.36 379.146   1
   1   7  20 1604.91 373.087   1
  -1  -7 -21 532.885 347.984   1
   1   7  21 139.728 343.165   1
  -1  -7 -22-100.804 306.488   1
   1   7  22 347.976 313.668   1
  -1  -7 -23 572.893 347.662   1
   1   7  23 415.191 345.838   1
  -1  -7 -24 1198.35 383.725   1
  -1  -7 -25 363.331 312.137   1
   1   7  25 444.002 311.373   1
  -1  -7 -26 1402.91 390.730   1
   1   7  26 371.155 378.353   1
  -1  -7 -27 481.410 373.979   1
   1   7  27 234.947 349.708   1
   1  -8 -27 1178.78 399.569   1
  -1   8  27-100.068 369.762   1
  -1   8  26-34.1715 366.218   1
   1  -8 -25 822.067 358.480   1
  -1   8  25 452.625 365.582   1
   1  -8 -23 67.0243 323.093   1
  -1   8  23 247.880 310.257   1
   1  -8 -22 201.944 322.148   1
  -1   8  22 424.284 325.559   1
   1  -8 -21-134.662 328.373   1
  -1   8  21 773.363 345.732   1
   1  -8 -20-33.5207 332.220   1
  -1   8  20-418.158 336.694   1
   1  -8 -19 698.300 323.574   1
  -1   8  19 34.5541 311.105   1
   1  -8 -18 1412.09 319.639   1
  -1   8  18 1675.57 351.791   1
   1   8 -18 969.174 246.187   1
  -1  -8  18 1362.10 264.198   1
   1  -8 -17 454.878 269.333   1
  -1   8  17-303.201 262.991   1
   1   8 -17 401.153 203.544   1
  -1  -8  17 118.320 203.123   1
   1  -8 -16 2882.14 351.609   1
  -1   8  16 1686.26 349.504   1
   1   8 -16 1930.71 259.612   1
  -1  -8  16 2655.48 284.558   1
   1  -8 -15 31.1983 285.638   1
  -1   8  15 292.434 298.057   1
   1   8 -15 18.3495 160.091   1
  -1  -8  15 97.3060 175.458   1
   1  -8 -14 1703.46 313.074   1
  -1   8  14 1331.49 320.398   1
   1   8 -14 1079.12 187.648   1
  -1  -8  14 1088.10 197.074   1
  -1   8  13 371.371 240.358   1
   1  -8 -13 29.3203 206.621   1
  -1   8  12 419.553 277.932   1
   1  -8 -12 481.248 266.999   1
   1   8 -12 159.877 123.777   1
  -1  -8  12 212.516 130.324   1
   1  -8 -11 435.958 215.040   1
   1   8 -11 119.432 109.905   1
  -1  -8  11 203.592 105.777   1
  -1   8  11-86.5931 228.948   1
   1   8 -10 5609.75 406.382   1
  -1  -8  10 5425.21 407.775   1
   1  -8 -10 6154.77 505.846   1
  -1   8   9 1954.50 286.306   1
   1   8  -9 1962.64 168.851   1
  -1  -8   9 2293.32 168.955   1
   1  -8  -9 2153.83 286.995   1
  -1   8   8 17084.8 1211.60   1
   1  -8  -8 17033.7 1206.62   1
   1  -8  -7 286.254 178.069   1
  -1   8   7 494.109 192.840   1
   1  -8  -6 410.669 185.354   1
  -1   8   6 746.559 187.549   1
  -1   8   5 17661.6 1161.10   1
   1  -8  -5 15532.2 1148.89   1
   1  -8  -4 1010.10 165.090   1
  -1   8   4 814.046 187.166   1
  -1   8   3 6589.99 530.597   1
   1  -8  -3 6640.85 528.621   1
  -1  -8   3 7105.66 489.439   1
   1   8  -3 7618.60 493.898   1
  -1   8   2 39158.9 2492.79   1
   1   8  -2 34721.8 2469.97   1
   1  -8  -2 38984.4 2491.18   1
  -1  -8   2 36884.6 2468.18   1
   1   8  -1 1845.44 169.977   1
  -1   8   1 1996.23 185.454   1
   1  -8  -1 1957.31 179.044   1
  -1  -8   1 1608.19 161.938   1
   1  -8   0-40.9706 97.4871   1
  -1  -8   0 31.5801 94.1014   1
   1  -8   1 1893.96 164.084   1
  -1  -8  -1 1818.12 183.304   1
   1   8   1 1923.63 192.532   1
  -1   8  -1 2065.51 170.704   1
   1  -8   2 37184.5 2468.41   1
  -1   8  -2 35391.2 2468.36   1
   1   8   2 40339.0 2498.90   1
  -1  -8  -3 6664.80 514.834   1
   1   8   3 7259.56 524.154   1
   1   8   4 1230.09 187.480   1
  -1  -8  -4 1072.97 172.415   1
  -1  -8  -5 16288.1 1177.44   1
   1   8   5 17735.8 1194.99   1
   1   8   6 733.468 212.991   1
  -1  -8  -6 102.429 161.723   1
   1   8   7 394.510 219.531   1
  -1  -8  -7 347.292 180.988   1
  -1  -8  -8 16352.6 1149.23   1
   1   8   8 16015.3 1165.50   1
   1  -8   9 1476.61 134.528   1
  -1   8  -9 2006.56 138.390   1
   1   8   9 2021.41 288.693   1
   1   8  10 6720.28 506.085   1
  -1   8 -10 5394.66 404.261   1
   1  -8  10 5600.48 403.733   1
  -1  -8 -10 6748.15 495.547   1
  -1  -8 -11 27.1296 217.174   1
   1   8  11-176.107 217.712   1
  -1   8 -11 92.3092 96.7603   1
   1  -8  11 106.611 98.5469   1
  -1  -8 -12 169.197 205.826   1
   1   8  12 302.743 244.404   1
  -1   8 -12 357.829 125.082   1
   1  -8  12 327.355 133.549   1
  -1  -8 -13 612.429 251.208   1
   1   8  13 748.835 269.392   1
  -1   8 -14 969.645 172.233   1
   1  -8  14 968.305 185.869   1
  -1  -8 -15-153.628 281.800   1
   1   8  15-197.100 297.787   1
  -1   8 -15-126.002 165.724   1
   1  -8  15 359.328 188.479   1
  -1  -8 -16 3201.00 387.295   1
   1   8  16 2912.15 402.017   1
  -1   8 -16 3468.34 310.720   1
   1  -8  16 2972.84 311.722   1
  -1  -8 -17-95.7972 249.700   1
   1   8  17 203.892 255.697   1
  -1   8 -17-176.061 195.135   1
   1  -8  17 69.5859 200.523   1
  -1  -8 -18 1392.64 322.892   1
   1   8  18 1272.11 341.313   1
  -1   8 -18 1602.95 259.475   1
   1  -8  18 1060.85 253.033   1
  -1  -8 -19 393.179 318.719   1
   1   8  19 277.942 348.672   1
  -1  -8 -20 331.973 333.272   1
   1   8  20 69.8294 333.178   1
  -1  -8 -21 299.964 280.493   1
   1   8  21 244.673 288.679   1
  -1  -8 -22 704.214 338.193   1
   1   8  22 173.623 335.893   1
  -1  -8 -23-100.344 352.040   1
   1   8  23 483.075 363.688   1
  -1  -8 -25-130.873 342.249   1
   1   8  26 637.606 386.939   1
  -1  -8 -27-189.794 315.913   1
   1   8  27-99.2584 312.233   1
   1  -9 -26 320.983 367.551   1
  -1   9  26 841.935 388.292   1
   1  -9 -25 683.456 379.131   1
  -1   9  25 482.392 375.444   1
   1  -9 -24 395.481 349.153   1
  -1   9  24 385.393 373.726   1
  -1   9  23 528.316 360.062   1
   1  -9 -23 666.711 333.573   1
  -1   9  22-141.026 328.951   1
   1  -9 -22 268.519 299.489   1
  -1   9  20-34.9306 305.242   1
   1  -9 -20 134.418 291.783   1
  -1   9  19 1354.42 357.815   1
   1  -9 -19 902.425 327.211   1
   1   9 -17 121.827 182.262   1
  -1   9  17 102.138 333.180   1
   1  -9 -17-196.416 319.821   1
  -1   9  16 134.278 318.099   1
   1  -9 -16 453.011 306.642   1
   1   9 -16 200.509 170.314   1
  -1  -9  16 148.048 180.111   1
   1  -9 -15 63.7160 240.634   1
  -1  -9  15 179.249 157.657   1
  -1   9  15 526.586 256.897   1
   1   9 -15 32.0313 147.839   1
   1  -9 -14 8001.31 620.886   1
  -1   9  14 6366.72 610.263   1
   1  -9 -13 1419.40 312.124   1
   1   9 -13 1162.48 162.195   1
  -1  -9  13 1432.68 164.882   1
  -1   9  13 1448.66 324.939   1
   1  -9 -12 3549.20 366.671   1
  -1  -9  12 2944.42 253.403   1
   1   9 -12 3400.23 257.648   1
  -1   9  12 3072.21 372.734   1
   1  -9 -11 4494.00 408.179   1
   1   9 -11 3913.78 279.746   1
  -1   9  11 4066.85 404.151   1
  -1  -9  11 3502.40 276.579   1
  -1   9  10 1086.12 277.016   1
   1  -9 -10 889.923 274.971   1
  -1   9   9 574.243 226.552   1
   1  -9  -9 850.675 238.377   1
  -1   9   7 98.3564 199.584   1
   1  -9  -7 231.458 190.199   1
   1  -9  -6 7799.45 619.055   1
  -1   9   6 8526.97 631.512   1
  -1   9   5 5423.54 437.986   1
  -1   9   4 314.223 170.762   1
   1  -9  -4 149.653 143.490   1
   1   9  -3 315.262 68.0695   1
  -1   9   3 588.216 170.978   1
  -1  -9   3 461.946 65.2211   1
   1  -9  -3 544.766 164.644   1
   1   9  -2 120.046 78.2456   1
  -1   9   2 303.682 135.873   1
   1  -9  -2 258.352 125.450   1
  -1  -9   2 252.077 82.1033   1
  -1  -9   1 7908.77 568.969   1
   1   9  -1 8457.93 576.319   1
   1   9   0 67716.6 4393.44   1
   1  -9   0 66232.7 4388.44   1
  -1  -9   0 62769.6 4386.73   1
  -1   9   0 65748.6 4391.09   1
  -1   9  -1 8130.61 558.110   1
   1  -9   1 7679.35 554.766   1
  -1  -9  -2 312.123 121.749   1
  -1   9  -2 189.380 73.9689   1
   1   9   2 485.259 146.952   1
   1  -9   2 269.258 75.5011   1
   1   9   3 757.053 158.918   1
  -1  -9  -3 472.609 145.444   1
   1   9   4 249.053 179.901   1
  -1  -9  -4 370.499 154.165   1
   1   9   5 4340.47 383.535   1
   1   9   6 8002.18 638.715   1
  -1  -9  -6 8379.49 623.263   1
   1   9   7 51.7820 225.296   1
  -1  -9  -7 45.1975 184.964   1
   1   9   9 925.827 258.653   1
  -1  -9  -9 485.803 214.382   1
   1   9  10 1105.08 269.155   1
  -1  -9 -10 1155.26 244.190   1
   1   9  11 3722.87 365.717   1
  -1  -9 -11 3884.55 341.665   1
   1  -9  11 2810.96 201.888   1
  -1   9 -11 2456.41 200.709   1
  -1   9 -12 2891.08 229.738   1
   1  -9  12 2469.72 229.557   1
   1   9  13 1244.67 303.935   1
  -1  -9 -13 923.211 278.366   1
  -1   9 -13 1181.86 149.399   1
   1  -9  13 1205.67 162.381   1
   1   9  14 6607.34 582.748   1
  -1   9 -14 6323.38 483.549   1
   1  -9  14 6332.77 485.092   1
  -1  -9 -14 7422.80 579.197   1
   1   9  15 300.456 314.385   1
  -1   9 -15 76.3634 150.355   1
   1  -9  15 15.9384 158.979   1
  -1  -9 -15 218.594 302.026   1
   1   9  16 169.262 326.172   1
  -1   9 -16 314.630 174.925   1
   1  -9  16 439.831 183.305   1
  -1  -9 -16-31.7929 298.283   1
  -1   9 -17-39.3472 178.419   1
   1   9  17-274.252 314.456   1
  -1  -9 -17 32.2751 303.921   1
   1   9  19 734.213 288.530   1
  -1  -9 -19 1453.41 296.554   1
   1   9  20 279.884 334.197   1
  -1  -9 -20-133.070 325.028   1
   1   9  22 310.648 342.647   1
  -1  -9 -22 436.867 356.928   1
   1   9  23-34.3073 290.768   1
  -1  -9 -23-66.5209 287.553   1
   1   9  24 67.9502 352.632   1
  -1  -9 -24 491.947 348.517   1
   1   9  25 838.908 379.193   1
  -1  -9 -25 421.641 365.734   1
   1   9  26 563.084 323.795   1
  -1  -9 -26 477.938 334.496   1
   1 -10 -25 612.864 359.412   1
  -1  10  25 714.140 375.159   1
   1 -10 -24 360.221 370.058   1
  -1  10  24 104.062 367.334   1
   1 -10 -23 1191.91 376.595   1
  -1  10  23 739.528 390.219   1
   1 -10 -22 3511.40 442.700   1
  -1  10  22 1979.68 439.993   1
   1 -10 -21-269.069 346.025   1
  -1  10  21-353.473 373.466   1
   1 -10 -20 33.7040 332.862   1
  -1  10  20 387.296 360.164   1
   1 -10 -19 268.887 311.212   1
  -1  10  19-279.644 335.655   1
   1 -10 -18 2003.71 337.377   1
  -1  10  18 2360.91 370.069   1
   1 -10 -16 556.888 331.814   1
  -1  10  16 1699.06 366.251   1
   1 -10 -15-225.726 298.192   1
   1  10 -15 296.665 129.885   1
  -1 -10  15 120.465 126.573   1
  -1  10  15 100.418 316.466   1
   1 -10 -14 1395.90 292.482   1
  -1 -10  14 1524.20 163.781   1
   1  10 -14 1508.89 161.458   1
  -1 -10  13 245.290 80.0530   1
   1  10 -13 293.060 87.4687   1
  -1  10  12 2725.20 360.293   1
   1 -10 -12 3662.49 366.035   1
  -1  10  11 911.379 292.964   1
   1 -10 -11 989.213 281.652   1
   1 -10 -10 10171.0 781.126   1
  -1  10  10 9960.65 783.992   1
  -1  10   9-56.6037 246.834   1
   1 -10  -9-106.970 248.607   1
  -1  10   8 784.039 246.291   1
  -1  10   6 15366.9 1090.41   1
   1 -10  -6 15079.5 1085.21   1
   1 -10  -5 2331.22 264.377   1
  -1  10   4 8519.95 627.051   1
   1 -10  -4 8182.29 626.231   1
   1 -10  -3 1455.03 214.930   1
   1  10  -3 1658.07 146.296   1
  -1 -10   3 1922.65 142.894   1
  -1  10   3 1718.55 217.143   1
   1 -10  -2 4746.64 392.522   1
   1  10  -2 4394.35 358.049   1
  -1 -10   2 5213.08 356.948   1
  -1  10   2 5701.13 403.150   1
   1 -10  -1 2767.82 271.931   1
   1  10  -1 3513.52 260.318   1
  -1 -10   1 3134.02 248.250   1
  -1  10   1 3039.78 279.903   1
   1 -10   0-74.8788 117.977   1
  -1  10   0-13.3479 125.029   1
  -1 -10   0-62.6573 118.893   1
  -1 -10  -1 3108.21 258.791   1
   1  10   1 3444.37 270.628   1
  -1  10  -1 2948.38 241.185   1
   1  10   2 4475.57 406.604   1
  -1  10  -2 5190.45 368.858   1
   1 -10   2 5023.84 366.580   1
  -1 -10  -2 5736.20 405.147   1
  -1  10  -3 1761.17 130.948   1
   1 -10   3 1476.08 125.427   1
   1  10   3 1909.52 231.626   1
  -1 -10  -4 8653.28 626.115   1
   1  10   4 8233.52 635.582   1
  -1 -10  -5 2001.33 242.792   1
   1  10   6 13833.5 1066.68   1
  -1 -10  -6 15777.8 1062.23   1
   1  10   8 193.028 215.441   1
   1  10   9-28.6550 236.220   1
  -1 -10  -9 532.759 240.625   1
  -1 -10 -10 10707.6 801.890   1
   1  10  10 10139.7 806.677   1
  -1 -10 -11 574.880 285.275   1
   1  10  11 1046.86 305.408   1
  -1 -10 -12 3552.21 409.463   1
   1  10  12 4189.91 432.700   1
  -1 -10 -14 1181.98 320.277   1
  -1  10 -14 1225.57 137.742   1
   1 -10  14 1118.38 131.913   1
   1  10  14 1330.88 332.788   1
   1  10  15-67.6671 318.549   1
  -1  10 -15 53.2862 115.968   1
   1 -10  15-44.0561 122.121   1
  -1 -10 -15 31.7053 304.978   1
  -1  10 -16 721.266 159.144   1
   1  10  16 445.508 349.047   1
  -1 -10 -16 1158.66 335.836   1
   1  10  18 2551.66 407.009   1
  -1 -10 -18 1518.30 361.825   1
   1  10  19 735.267 340.049   1
  -1 -10 -19 66.5500 304.433   1
   1  10  20 454.940 306.173   1
  -1 -10 -20 33.3562 290.013   1
   1  10  21 69.4313 315.713   1
  -1 -10 -21 402.133 305.382   1
   1  10  22 3334.10 447.577   1
  -1 -10 -22 2275.84 409.608   1
   1  10  23 341.483 374.219   1
  -1 -10 -23-65.8943 350.702   1
   1  10  24 67.3777 346.537   1
  -1 -10 -24 65.1396 331.422   1
   1  10  25 298.483 302.845   1
  -1 -10 -25 192.358 303.929   1
   1 -11 -25 445.771 359.529   1
  -1  11  25 100.694 368.209   1
   1 -11 -23 131.458 310.655   1
  -1  11  23 104.855 350.118   1
  -1  11  22 105.535 340.088   1
   1 -11 -22 432.662 320.694   1
  -1  11  21 211.540 344.345   1
   1 -11 -21 335.512 322.132   1
  -1  11  20 985.997 373.886   1
   1 -11 -20 1213.66 366.185   1
  -1  11  19-105.162 355.562   1
   1 -11 -19 33.7082 338.127   1
  -1  11  18 560.185 367.613   1
   1 -11 -18 975.761 350.453   1
  -1  11  17 173.686 307.369   1
   1 -11 -17-100.180 272.617   1
  -1  11  16 447.464 320.398   1
   1 -11 -16 99.0685 299.289   1
  -1  11  15 204.085 338.629   1
   1 -11 -15 456.561 319.385   1
  -1  11  14 1570.91 314.277   1
   1 -11 -14 1319.42 297.000   1
  -1  11  13 261.786 313.744   1
   1 -11 -13-31.5410 287.128   1
  -1  11  11-62.2155 266.029   1
  -1  11  10 1024.55 276.546   1
   1 -11 -10 377.957 272.666   1
  -1  11   9 3804.68 385.913   1
   1 -11  -9 2716.09 359.835   1
   1 -11  -8 590.406 244.530   1
  -1  11   7-212.474 220.995   1
   1 -11  -7 255.671 221.506   1
  -1  11   6-125.773 223.511   1
   1 -11  -6 217.097 222.945   1
  -1  11   5 2817.85 310.458   1
   1 -11  -5 2695.38 304.478   1
  -1  11   4 1391.73 241.352   1
   1 -11  -4 1789.73 233.214   1
  -1 -11   3 416.118 79.7413   1
   1  11  -3 518.827 88.1510   1
   1 -11  -3 562.366 174.455   1
  -1  11   2 132.225 166.519   1
   1  11  -2 432.930 110.156   1
  -1 -11   2 294.118 99.1992   1
   1 -11  -2 387.352 157.979   1
   1  11  -1 1062.95 143.929   1
   1 -11  -1 675.798 165.383   1
  -1  11   1 995.372 184.390   1
  -1 -11   1 1096.31 140.655   1
   1  11   1 729.077 175.629   1
   1 -11   1 853.556 131.221   1
  -1  11  -1 1221.29 146.426   1
  -1 -11  -1 1130.57 166.466   1
   1  11   2 361.025 176.478   1
  -1 -11  -2 263.629 160.645   1
   1 -11   2 262.650 94.8115   1
  -1  11  -2 357.710 95.0943   1
  -1 -11  -3 714.527 174.631   1
   1 -11   3 446.678 64.5627   1
  -1  11  -3 532.455 72.3961   1
   1  11   3 312.907 183.626   1
   1  11   4 1582.32 252.919   1
  -1 -11  -4 2218.65 243.815   1
   1  11   5 1864.93 284.709   1
  -1 -11  -5 2717.36 278.551   1
   1  11   6-77.2176 207.732   1
  -1 -11  -6 310.482 198.439   1
   1  11   7 190.008 233.709   1
  -1 -11  -7-302.390 206.794   1
  -1 -11  -8 343.629 225.681   1
   1  11   9 4552.30 444.578   1
  -1 -11  -9 4465.54 433.617   1
   1  11  10 1072.62 266.882   1
  -1 -11 -10 856.281 255.903   1
   1  11  11 94.8194 257.476   1
   1  11  13 430.745 308.081   1
  -1 -11 -13 713.260 284.867   1
   1  11  14 1382.52 363.487   1
  -1 -11 -14 1961.22 357.965   1
   1  11  15 1025.47 351.692   1
  -1 -11 -15 675.066 321.032   1
   1  11  16 34.6308 337.843   1
  -1 -11 -16 195.621 305.391   1
   1  11  17 104.930 350.928   1
  -1 -11 -17-296.194 310.517   1
   1  11  18 1156.84 375.823   1
  -1 -11 -18 699.278 347.314   1
   1  11  19 1017.07 379.005   1
  -1 -11 -19-300.689 338.384   1
   1  11  20 174.149 342.683   1
  -1 -11 -20 100.772 330.498   1
   1  11  21 621.292 329.334   1
  -1 -11 -21 470.274 318.329   1
   1  11  22 513.963 307.168   1
  -1 -11 -22 398.314 302.410   1
   1  11  23 203.279 341.184   1
  -1 -11 -23 490.222 335.413   1
   1  11  25 164.735 365.322   1
  -1 -11 -25-63.3823 354.621   1
   1 -12 -24 128.480 329.494   1
  -1  12  24 508.134 360.545   1
   1 -12 -23 32.6444 327.479   1
  -1  12  23 103.775 345.333   1
   1 -12 -22 132.223 332.263   1
  -1  12  22 175.921 358.697   1
   1 -12 -21 334.458 320.926   1
  -1  12  21 106.108 308.747   1
   1 -12 -20 673.747 303.715   1
  -1  12  20-70.8633 315.527   1
   1 -12 -18 439.327 348.000   1
  -1  12  18 527.408 377.105   1
   1 -12 -17 134.780 316.831   1
  -1  12  17 175.416 335.259   1
   1 -12 -16 100.295 287.633   1
  -1  12  16 417.521 300.614   1
  -1  12  15 551.371 346.502   1
   1 -12 -14 912.730 284.633   1
  -1  12  14 816.555 294.680   1
   1 -12 -13-160.235 304.358   1
  -1  12  13-334.668 316.090   1
   1 -12 -12 1920.39 337.833   1
   1 -12 -11 153.559 236.957   1
  -1  12  11-191.761 250.577   1
   1 -12 -10 5459.62 471.020   1
  -1  12  10 4815.66 477.670   1
   1 -12  -9 663.456 250.781   1
  -1  12   9 150.307 238.412   1
   1 -12  -8 832.173 241.215   1
  -1  12   8 115.717 224.672   1
   1 -12  -7 105.839 228.249   1
  -1  12   7-83.1081 236.883   1
   1 -12  -5 403.963 203.051   1
  -1  12   5 373.907 226.569   1
  -1  12   4 10803.0 818.612   1
   1 -12  -4 11319.6 813.131   1
  -1  12   3 394.654 204.264   1
   1 -12  -3 329.541 176.291   1
  -1 -12   3 188.019 80.1464   1
   1  12  -3 178.015 86.5101   1
  -1  12   2 3077.62 304.921   1
   1  12  -2 2733.05 252.100   1
   1 -12  -2 3179.43 301.544   1
  -1 -12   2 3284.06 250.055   1
   1  12  -1 3629.40 321.999   1
   1 -12  -1 4052.22 347.502   1
  -1  12   1 4613.52 356.185   1
  -1 -12   1 4044.16 322.585   1
   1  12   0-174.223 145.840   1
  -1 -12   0 279.020 142.019   1
   1 -12   0-14.4677 139.431   1
  -1  12   0-219.386 156.445   1
   1  12   1 4097.51 342.103   1
   1 -12   1 4150.63 304.752   1
  -1 -12  -1 3438.77 319.644   1
  -1  12  -1 3642.91 313.103   1
   1  12   2 3188.77 309.013   1
  -1 -12  -2 3192.64 294.903   1
  -1  12  -2 2657.08 248.201   1
   1 -12   2 3483.87 249.069   1
  -1 -12  -3 183.767 166.465   1
  -1  12  -3 262.123 64.4104   1
   1  12   3 485.234 204.644   1
   1 -12   3 274.794 57.5943   1
  -1 -12  -4 10999.2 798.999   1
   1  12   4 10699.4 805.285   1
   1  12   5 507.292 223.980   1
  -1 -12  -5 635.636 220.904   1
   1  12   7 140.898 249.264   1
  -1 -12  -7 288.085 225.906   1
   1  12   8 764.320 273.535   1
  -1 -12  -8 1312.42 262.715   1
   1  12   9 640.869 280.658   1
  -1 -12  -9 198.840 261.422   1
  -1 -12 -10 5988.36 503.511   1
   1  12  10 5288.89 518.018   1
   1  12  11 680.028 311.206   1
  -1 -12 -11 725.193 289.352   1
  -1 -12 -12 959.830 294.772   1
   1  12  13-303.415 270.505   1
  -1 -12 -13 284.472 263.001   1
   1  12  14 376.169 299.860   1
   1  12  15-34.6629 328.899   1
  -1 -12 -15 880.701 316.265   1
   1  12  16 175.114 338.079   1
  -1 -12 -16-231.250 312.750   1
   1  12  17-210.780 358.606   1
  -1 -12 -17 366.872 344.141   1
   1  12  18 808.857 365.848   1
  -1 -12 -18 837.084 349.768   1
   1  12  20-34.6749 363.033   1
  -1 -12 -20 809.465 350.555   1
   1  12  21 447.847 356.691   1
  -1 -12 -21-66.7106 338.530   1
   1  12  22 409.110 360.538   1
  -1 -12 -22 953.541 354.412   1
   1  12  23 134.368 318.016   1
  -1 -12 -23-32.4637 289.040   1
   1  12  24-330.233 319.686   1
  -1 -12 -24 797.543 333.459   1
   1 -13 -24 381.284 375.995   1
  -1  13  24 700.778 410.827   1
   1 -13 -23 906.766 375.380   1
  -1  13  23 956.809 409.162   1
   1 -13 -22 920.662 366.561   1
  -1  13  22 1045.81 407.232   1
   1 -13 -21 199.621 337.766   1
  -1  13  21 531.276 366.181   1
  -1  13  20 783.009 333.703   1
   1 -13 -20 1008.79 315.887   1
  -1  13  19 356.077 339.731   1
  -1  13  18 284.102 392.362   1
   1 -13 -18 1392.45 358.850   1
  -1  13  17-319.787 341.378   1
   1 -13 -17 611.235 327.980   1
   1 -13 -16-101.361 300.266   1
  -1  13  14 932.934 312.014   1
   1 -13 -14 1127.46 332.129   1
  -1  13  13-409.264 316.829   1
   1 -13 -13-130.782 273.832   1
  -1  13  12 2847.06 416.196   1
   1 -13 -12 3212.54 406.955   1
  -1  13  11 1476.31 328.280   1
   1 -13 -11 470.627 305.769   1
  -1  13  10 735.657 286.060   1
   1 -13 -10 519.647 280.206   1
  -1  13   9 590.200 280.111   1
   1 -13  -9 741.623 271.522   1
  -1  13   8 3483.86 374.965   1
   1 -13  -8 2468.25 341.313   1
  -1  13   7-259.682 240.023   1
   1 -13  -7-413.283 224.970   1
  -1  13   6 1574.37 281.918   1
   1 -13  -6 1895.60 285.489   1
  -1  13   4 174.536 215.082   1
   1 -13  -4-140.771 187.779   1
   1 -13  -3 152.383 174.748   1
  -1 -13   3 66.0394 80.0340   1
   1  13  -3 98.7513 89.5518   1
  -1  13   3-46.9659 199.529   1
  -1  13   2 6553.46 499.987   1
   1  13  -2 5665.78 447.098   1
  -1 -13   2 6214.12 442.150   1
   1 -13  -2 6158.34 488.173   1
   1 -13  -1 71.4946 156.204   1
  -1  13   1 402.958 174.560   1
  -1 -13   0 1376.39 188.356   1
   1 -13   0 1116.46 185.348   1
   1  13   0 1131.22 186.897   1
  -1  13   0 1382.78 195.990   1
  -1 -13  -1 304.146 160.643   1
   1 -13   1 114.349 125.668   1
   1  13   1 96.1290 169.426   1
  -1  13  -1 178.522 138.198   1
   1  13   2 5751.46 475.218   1
  -1  13  -2 5847.71 429.104   1
  -1 -13  -2 6021.07 471.669   1
   1 -13   2 5961.77 429.086   1
  -1  13  -3 57.5443 53.4927   1
   1  13   3 232.131 198.127   1
  -1 -13  -3 215.608 175.246   1
   1  13   4 149.481 212.474   1
  -1 -13  -4 231.710 201.586   1
   1  13   6 1592.14 288.105   1
  -1 -13  -6 1635.98 263.408   1
   1  13   7-233.822 245.857   1
  -1 -13  -7-190.366 233.475   1
   1  13   8 1790.19 318.655   1
  -1 -13  -8 2660.54 315.099   1
   1  13   9 188.300 247.693   1
  -1 -13  -9 205.077 237.783   1
   1  13  10 96.7365 285.348   1
  -1 -13 -10 30.1726 264.793   1
   1  13  11 892.565 313.414   1
  -1 -13 -11 1733.13 313.372   1
   1  13  12 2357.32 388.721   1
  -1 -13 -12 3698.70 390.200   1
   1  13  13 68.5056 336.642   1
  -1 -13 -13 354.496 318.884   1
   1  13  14 1042.50 345.174   1
  -1 -13 -14 849.406 313.859   1
  -1 -13 -16 1304.44 338.092   1
   1  13  17 282.455 348.435   1
  -1 -13 -17-134.403 312.898   1
   1  13  18-210.677 354.181   1
   1  13  19 139.391 360.770   1
  -1 -13 -19 745.316 350.800   1
   1  13  20 1386.14 399.518   1
  -1 -13 -20 771.308 359.245   1
   1  13  21 720.928 370.949   1
  -1 -13 -21 297.736 352.586   1
   1  13  22 812.429 386.151   1
  -1 -13 -22 261.494 350.027   1
   1  13  23-166.597 359.125   1
  -1 -13 -23 707.770 337.988   1
   1  13  24 295.221 329.884   1
  -1 -13 -24 598.949 317.641   1
  -1  14  23 168.779 392.237   1
   1 -14 -21 165.675 340.989   1
  -1  14  19 143.278 361.052   1
   1 -14 -19-236.834 313.304   1
  -1  14  18 358.234 378.010   1
   1 -14 -18-544.586 344.790   1
  -1  14  17 287.694 329.151   1
   1 -14 -17 307.189 304.525   1
  -1  14  16 1642.40 397.435   1
   1 -14 -16 920.925 354.351   1
  -1  14  15 889.753 336.099   1
   1 -14 -15-33.9710 298.605   1
  -1  14  13 417.198 296.335   1
   1 -14 -13 533.013 290.961   1
  -1  14  12 822.978 301.482   1
   1 -14 -12 722.220 293.790   1
  -1  14  11 538.968 312.522   1
   1 -14 -11 612.418 278.301   1
  -1  14   9 96.3215 272.864   1
   1 -14  -9 521.397 268.770   1
  -1  14   8 311.254 261.229   1
   1 -14  -8 148.590 247.156   1
  -1  14   7 936.699 285.545   1
   1 -14  -7 1749.41 292.719   1
  -1  14   6 612.409 247.687   1
   1 -14  -6 384.621 246.816   1
  -1  14   5 474.835 256.710   1
   1 -14  -5 52.2516 232.240   1
   1 -14  -4 1257.91 254.410   1
  -1  14   4 2462.96 288.310   1
  -1 -14   3 435.582 78.2786   1
   1 -14  -3 623.534 207.732   1
  -1  14   3 738.727 219.392   1
   1  14  -3 492.176 86.1537   1
   1 -14  -2 1736.51 232.119   1
  -1 -14   2 1401.14 172.171   1
   1  14  -2 1800.60 182.532   1
  -1  14   2 1604.04 239.278   1
   1 -14  -1 150.719 173.932   1
  -1  14   1 244.433 187.620   1
   1  14   0 53.3584 163.181   1
   1 -14   0-49.4940 147.541   1
  -1  14   0-17.6176 154.975   1
  -1 -14   0 286.962 160.716   1
  -1 -14  -1 19.2249 171.598   1
   1  14   1-181.930 165.518   1
  -1 -14  -2 1771.88 242.167   1
   1 -14   2 1636.68 171.666   1
  -1  14  -2 1600.90 173.348   1
   1  14   2 1504.90 251.908   1
   1  14   3 585.990 202.517   1
  -1 -14  -3 228.115 188.997   1
   1  14   4 1434.08 267.382   1
  -1 -14  -4 1753.15 247.624   1
   1  14   5 303.181 241.890   1
  -1 -14  -5-128.704 221.602   1
   1  14   6 347.179 252.311   1
  -1 -14  -6-162.255 242.763   1
   1  14   7 452.436 259.491   1
  -1 -14  -7 1918.09 289.064   1
   1  14   8 281.205 257.141   1
  -1 -14  -8 526.544 250.510   1
   1  14   9 128.836 265.649   1
  -1 -14  -9 150.876 251.838   1
   1  14  11 676.100 295.768   1
  -1 -14 -11 571.057 276.176   1
   1  14  12 137.567 321.947   1
  -1 -14 -12 387.669 296.850   1
   1  14  13 69.8149 288.431   1
  -1 -14 -13 32.8693 264.419   1
   1  14  15-35.4125 347.763   1
  -1 -14 -15 201.431 321.292   1
   1  14  16 816.164 350.991   1
  -1 -14 -16 1383.18 336.122   1
   1  14  17-70.5889 308.660   1
  -1 -14 -17 747.931 287.145   1
   1  14  18 911.473 350.360   1
  -1 -14 -18-34.0630 293.087   1
   1  14  19 313.882 356.427   1
  -1 -14 -19 236.192 330.135   1
  -1 -14 -21 362.315 348.313   1
   1  14  23 662.360 385.348   1
   1 -15 -22 841.900 379.515   1
  -1  15  22 442.677 420.820   1
   1 -15 -21 395.397 339.220   1
  -1  15  21 313.230 395.640   1
   1 -15 -20 233.768 304.604   1
  -1  15  20 389.983 345.777   1
   1 -15 -19-371.260 329.425   1
  -1  15  19-323.726 377.410   1
   1 -15 -18-306.592 347.078   1
  -1  15  18 980.917 394.116   1
  -1  15  17 653.868 352.793   1
   1 -15 -17 171.370 301.212   1
  -1  15  16 109.347 378.635   1
   1 -15 -16 1408.52 355.169   1
  -1  15  15 144.740 333.829   1
   1 -15 -15 34.3149 296.061   1
  -1  15  14 504.715 338.184   1
   1 -15 -14 854.098 319.044   1
  -1  15  13 715.997 355.499   1
   1 -15 -13 339.016 319.258   1
  -1  15  12 281.314 322.429   1
   1 -15 -12 536.085 310.270   1
  -1  15  11 762.665 328.191   1
   1 -15 -11 297.000 302.276   1
  -1  15  10 136.092 317.533   1
   1 -15 -10 874.391 312.367   1
  -1  15   8 1075.37 306.828   1
   1 -15  -8 860.837 291.835   1
  -1  15   7 31.7411 279.935   1
   1 -15  -7 297.269 255.577   1
  -1  15   6 4086.43 439.223   1
   1 -15  -6 4484.48 439.123   1
  -1  15   5 87.9127 247.869   1
   1 -15  -5-245.828 227.892   1
  -1  15   3 232.280 239.615   1
   1 -15  -3 72.7000 215.964   1
  -1 -15   2 2200.95 194.974   1
   1 -15  -2 2214.85 269.939   1
   1  15  -2 1371.02 194.681   1
  -1  15   2 2047.31 280.351   1
  -1 -15   1-14.9447 144.274   1
   1 -15  -1 279.694 185.346   1
   1  15  -1-32.1649 154.716   1
  -1  15   1-42.6737 180.432   1
   1  15   0 473.604 186.044   1
   1 -15   0 223.673 161.458   1
  -1  15   0 277.994 163.760   1
  -1 -15   0 517.591 170.403   1
  -1 -15  -1 364.155 179.183   1
   1  15   1-149.232 185.263   1
   1 -15   2 1567.79 166.839   1
  -1  15  -2 1582.00 174.118   1
   1  15   2 1499.61 255.912   1
   1  15   3 457.421 211.625   1
  -1 -15  -3 217.990 197.540   1
   1  15   5 258.693 247.564   1
  -1 -15  -5 297.732 239.719   1
   1  15   6 3948.66 416.909   1
  -1 -15  -6 4377.48 419.405   1
   1  15   7 31.3089 270.382   1
  -1 -15  -7 616.517 272.208   1
   1  15   8 646.723 305.931   1
  -1 -15  -8 667.576 273.139   1
   1  15  10 135.856 302.381   1
  -1 -15 -10-127.675 285.907   1
   1  15  11 724.455 318.825   1
  -1 -15 -11 326.326 288.959   1
   1  15  12 665.001 301.362   1
  -1 -15 -12 231.831 284.073   1
   1  15  13-70.6617 327.249   1
  -1 -15 -13 301.831 306.515   1
   1  15  14 320.128 338.771   1
  -1 -15 -14 67.5751 305.935   1
   1  15  15 71.0423 315.031   1
  -1 -15 -15 136.694 283.772   1
   1  15  16 354.170 362.636   1
  -1 -15 -16 687.434 341.566   1
   1  15  17 176.488 365.631   1
  -1 -15 -17 308.515 351.879   1
   1  15  18 316.272 332.462   1
  -1 -15 -18 169.845 324.863   1
   1  15  19 104.554 318.624   1
  -1 -15 -19 570.303 306.765   1
   1  15  20 275.287 345.572   1
  -1 -15 -20 232.367 290.541   1
   1  15  22 301.038 380.083   1
   1 -16 -21 228.898 318.065   1
  -1  16  21 137.618 369.952   1
   1 -16 -20-33.2492 330.515   1
  -1  16  20 456.908 388.358   1
   1 -16 -19-472.976 354.298   1
  -1  16  19-321.539 398.591   1
   1 -16 -18 579.799 302.314   1
  -1  16  18 181.253 344.803   1
   1 -16 -17 721.152 342.266   1
  -1  16  17 73.2747 374.986   1
   1 -16 -15 34.6020 331.100   1
  -1  16  15 36.9738 364.265   1
  -1  16  14 36.7176 342.568   1
   1 -16 -14 103.714 318.930   1
  -1  16  13 109.721 325.617   1
   1 -16 -13-68.8107 298.075   1
  -1  16  12-36.2941 333.831   1
   1 -16 -12 955.623 311.102   1
  -1  16  11 430.629 327.769   1
   1 -16 -11 168.602 275.266   1
  -1  16  10 918.993 323.567   1
   1 -16 -10 199.129 282.168   1
   1 -16  -9-130.077 276.843   1
  -1  16   9 69.7940 301.691   1
   1 -16  -8 2124.91 327.030   1
  -1  16   8 1940.88 358.773   1
   1 -16  -7-154.167 275.214   1
  -1  16   7 495.392 300.693   1
   1 -16  -6 566.277 283.684   1
  -1  16   6 890.995 297.435   1
   1 -16  -5 171.653 243.852   1
  -1  16   5 456.369 255.735   1
   1 -16  -4 731.369 256.151   1
  -1  16   4 605.442 262.591   1
   1 -16  -3 25.1989 207.614   1
  -1  16   3 405.837 238.760   1
  -1 -16   2 493.469 126.970   1
   1 -16  -2 696.232 222.052   1
  -1  16   2 571.642 219.950   1
   1  16  -2 466.062 142.837   1
   1 -16  -1 500.860 202.627   1
  -1 -16   1 275.622 160.364   1
  -1  16   1 513.315 221.956   1
   1  16  -1 445.646 179.513   1
   1 -16   0 17.9756 161.353   1
  -1 -16   0 168.867 175.052   1
  -1  16   0-96.8435 181.706   1
   1  16   0 40.2752 180.756   1
  -1 -16  -1 873.888 209.580   1
   1  16   1 614.029 212.470   1
   1 -16   2 459.269 119.410   1
  -1  16  -2 660.522 127.231   1
   1  16   2 690.778 222.030   1
   1  16   4 479.489 247.832   1
  -1 -16  -4 1595.89 259.855   1
   1  16   5 118.647 242.744   1
  -1 -16  -5-171.354 237.639   1
   1  16   6 434.432 296.009   1
  -1 -16  -6 177.946 270.634   1
   1  16   7 193.730 268.664   1
  -1 -16  -7-153.674 256.928   1
   1  16   8 2192.79 346.300   1
  -1 -16  -8 1979.83 334.953   1
   1  16   9 408.290 307.950   1
  -1 -16  -9-96.6227 272.480   1
   1  16  10 554.710 321.641   1
  -1 -16 -10 985.294 292.905   1
   1  16  11 175.053 325.593   1
  -1 -16 -11 167.963 291.881   1
   1  16  12 247.854 310.597   1
  -1 -16 -12 305.878 296.919   1
   1  16  13 178.285 339.377   1
  -1 -16 -13-205.573 315.445   1
   1  16  14 428.248 322.758   1
  -1 -16 -14 138.320 300.154   1
   1  16  15 642.483 365.856   1
  -1 -16 -15-69.0304 325.436   1
   1  16  17 674.311 363.362   1
  -1 -16 -17 682.730 325.142   1
   1  16  18 281.426 386.073   1
  -1 -16 -18 610.252 345.748   1
   1  16  19 347.275 380.253   1
  -1 -16 -19 602.662 365.217   1
   1  16  20 239.780 356.784   1
  -1 -16 -20 99.0444 329.753   1
   1  16  21 270.337 340.384   1
  -1 -16 -21 453.965 309.038   1
   1 -17 -20-99.1294 349.376   1
  -1  17  20 869.560 413.292   1
   1 -17 -19 134.676 322.217   1
  -1  17  19 35.4666 362.602   1
   1 -17 -18 579.816 364.347   1
  -1  17  18 1083.00 421.260   1
   1 -17 -17 276.197 306.665   1
  -1  17  17 548.459 352.126   1
   1 -17 -16 173.669 338.438   1
  -1  17  16 1182.78 408.172   1
   1 -17 -14 1155.20 338.346   1
  -1  17  14 969.641 373.023   1
   1 -17 -13 314.535 297.110   1
  -1  17  13 37.2598 337.328   1
   1 -17 -12 486.942 303.832   1
  -1  17  12 37.1014 322.647   1
   1 -17 -11 482.802 301.914   1
  -1  17  11 36.8133 347.107   1
   1 -17 -10 238.281 291.806   1
  -1  17  10-36.3744 319.935   1
   1 -17  -9 100.679 289.865   1
  -1  17   9 357.431 311.344   1
   1 -17  -8 624.164 284.464   1
  -1  17   8 280.055 307.465   1
   1 -17  -7 64.0970 265.438   1
  -1  17   7 34.0434 289.180   1
   1 -17  -6 2046.38 315.692   1
  -1  17   6 1513.13 320.463   1
   1 -17  -5 237.131 261.603   1
  -1  17   5 631.783 285.470   1
   1 -17  -4 56.1305 248.590   1
  -1  17   4 300.931 269.250   1
   1 -17  -2 24.3898 209.168   1
  -1  17   2 232.921 235.203   1
  -1  17   1 441.769 225.586   1
   1  17  -1 513.260 178.620   1
  -1  17   0 714.678 210.059   1
   1  17   0 1328.59 231.402   1
  -1 -17  -1 693.403 206.942   1
   1  17   1 263.715 214.189   1
  -1 -17  -2 270.888 221.503   1
   1  17   2 158.354 228.124   1
   1  17   4 118.127 235.703   1
  -1 -17  -4 366.823 247.595   1
   1  17   5 61.8989 251.483   1
  -1 -17  -5 88.5462 242.755   1
   1  17   6 1769.98 329.833   1
  -1 -17  -6 1781.19 311.876   1
   1  17   7 33.1600 295.232   1
  -1 -17  -7-95.4764 276.325   1
   1  17   8 442.169 301.066   1
  -1 -17  -8 587.901 283.232   1
   1  17   9 277.707 321.455   1
  -1 -17  -9-100.081 287.184   1
   1  17  10 352.555 339.335   1
  -1 -17 -10 33.9074 292.731   1
   1  17  11 320.980 344.335   1
  -1 -17 -11 549.358 308.351   1
   1  17  12 503.023 329.467   1
  -1 -17 -12 346.159 318.723   1
   1  17  13-144.340 325.207   1
  -1 -17 -13 278.226 310.927   1
   1  17  14 542.428 373.025   1
  -1 -17 -14 937.205 351.193   1
   1  17  16 1004.44 380.308   1
  -1 -17 -16 207.121 319.433   1
   1  17  17 284.263 367.324   1
  -1 -17 -17 410.605 346.202   1
   1  17  18 386.912 363.849   1
  -1 -17 -18 406.288 311.646   1
   1  17  19-34.8342 366.739   1
  -1 -17 -19 467.409 344.267   1
   1  17  20 1204.20 410.004   1
  -1 -17 -20 589.988 366.213   1
  -1  18  19 246.037 374.941   1
   1 -18 -19 267.488 330.397   1
  -1  18  18 430.121 396.070   1
   1 -18 -18 306.648 340.428   1
  -1  18  17 765.709 400.099   1
   1 -18 -17-34.5828 349.835   1
  -1  18  16 369.365 384.290   1
   1 -18 -16 420.032 330.012   1
  -1  18  15 372.812 345.493   1
   1 -18 -15 70.6283 324.821   1
  -1  18  13 413.687 369.375   1
   1 -18 -13-106.715 320.035   1
  -1  18  12 526.132 365.746   1
   1 -18 -12 71.0393 315.492   1
  -1  18  10 593.421 336.193   1
   1 -18 -10 70.0014 296.016   1
  -1  18   9 255.994 329.019   1
   1 -18  -9 34.5496 293.600   1
  -1  18   8 610.828 331.178   1
   1 -18  -8 203.316 285.742   1
  -1  18   6 340.649 299.774   1
  -1  18   5 493.174 276.166   1
  -1  18   4 1156.85 284.399   1
   1  18   4 409.170 269.915   1
   1  18   5 32.4755 290.902   1
   1  18   6 334.592 301.396   1
  -1 -18  -6 191.619 260.646   1
   1  18   8 842.324 329.554   1
  -1 -18  -8 470.439 289.194   1
   1  18   9 178.473 334.297   1
  -1 -18  -9 34.2015 313.754   1
   1  18  10 144.519 311.036   1
  -1 -18 -10 34.6443 286.296   1
   1  18  12 475.672 348.500   1
  -1 -18 -12 491.654 323.076   1
   1  18  13-109.818 330.632   1
  -1 -18 -13-140.707 310.079   1
   1  18  15-400.159 352.403   1
  -1 -18 -15-244.717 318.250   1
   1  18  16 324.329 376.077   1
  -1 -18 -16 173.258 349.082   1
   1  18  17 429.756 373.069   1
  -1 -18 -17 308.557 330.677   1
   1  18  18 603.316 407.988   1
  -1 -18 -18 371.501 354.086   1
   1  18  19 417.737 403.069   1
  -1 -18 -19 497.222 341.277   1
  -1  19  14 37.7506 385.911   1
   1  19  12 487.102 373.004   1
   1  19  14 445.450 386.434   1
   1  19  15-370.282 358.890   1
  -2   0  26 110.890 332.479   1
   2   0 -26 69.5656 337.545   1
  -2   0  25 331.680 321.462   1
   2   0 -25-557.002 326.088   1
  -2   0  24 2119.49 400.392   1
   2   0 -24 2734.29 399.147   1
  -2   0  23-108.540 316.141   1
   2   0 -23 68.6232 327.734   1
  -2   0  22 35.6679 327.322   1
   2   0 -22 643.938 329.098   1
  -2   0  21 560.035 322.456   1
   2   0 -21 532.297 316.462   1
  -2   0  20 5413.80 533.497   1
   2   0 -20 6107.79 538.347   1
   2   0 -19 283.681 278.912   1
  -2   0  19-200.421 270.717   1
   2   0 -18 2528.09 347.882   1
  -2   0  18 3048.39 364.212   1
   2   0 -17 381.018 254.720   1
  -2   0  17 407.328 281.875   1
   2   0 -16 1997.63 307.442   1
  -2   0  16 1625.77 311.949   1
   2   0 -15-268.942 207.845   1
  -2   0  15-57.1814 239.302   1
   2   0 -14 14109.8 1027.90   1
  -2   0  13-127.660 216.546   1
  -2   0  12 6767.97 555.555   1
   2   0 -12 7391.75 555.428   1
   2   0 -11-21.1471 154.576   1
  -2   0  11 515.148 189.399   1
   2   0 -10-19.5804 152.717   1
  -2   0  10 83.0063 164.835   1
   2   0  -9-35.9622 134.260   1
  -2   0   9-134.305 135.114   1
  -2   0   8 11154.6 812.204   1
   2   0  -8 11647.3 810.143   1
  -2   0   7-78.7783 142.357   1
   2   0  -7 221.442 132.337   1
  -2   0   5-85.6021 116.602   1
   2   0  -5 80.1401 93.2403   1
  -2   0   4 26861.9 1923.67   1
   2   0  -4 30066.3 1924.21   1
  -2   0   3 9.06658 105.295   1
   2   0  -3 202.482 103.166   1
   2   0  -2 102677. 7088.72   1
  -2   0   2 109782. 7088.88   1
   2   0  -1-56.6735 73.6930   1
  -2   0   1 131.854 76.3256   1
   2   0   0 16090.6 1171.49   1
  -2   0   0 18648.4 1172.76   1
  -2   0  -1-90.9818 81.1295   1
   2   0   1-123.091 82.1285   1
  -2   0  -2 107755. 7290.05   1
   2   0   2 110781. 7290.37   1
  -2   0  -3 184.170 98.4405   1
   2   0   3-95.4012 100.055   1
   2   0   4 30089.6 1946.29   1
  -2   0  -4 27626.8 1943.51   1
  -2   0  -5-22.9216 143.659   1
   2   0   5-276.960 143.083   1
  -2   0  -7 118.947 135.618   1
   2   0   7-15.8552 135.316   1
   2   0   8 12491.4 852.301   1
  -2   0  -8 11528.8 846.154   1
   2   0   9 38.5112 147.844   1
  -2   0  -9 109.369 134.482   1
   2   0  10-166.382 145.305   1
   2   0  11 112.613 173.008   1
  -2   0 -11 126.313 167.829   1
  -2   0 -12 7230.69 559.078   1
   2   0  12 7119.29 561.934   1
   2   0  13 53.3272 230.407   1
  -2   0 -13 322.736 204.010   1
   2   0  14 14193.3 1070.40   1
  -2   0 -14 15413.3 1069.02   1
   2   0  15 86.8093 232.835   1
   2   0  16 981.382 273.392   1
  -2   0 -16 1764.98 275.283   1
   2   0  17-30.6771 255.263   1
  -2   0 -17-28.7519 240.915   1
   2   0  18 3051.59 370.193   1
  -2   0 -18 2470.27 356.547   1
   2   0  20 4530.31 498.022   1
  -2   0 -20 5338.98 494.392   1
   2   0  21 205.953 273.348   1
  -2   0 -21-129.657 282.044   1
   2   0  22 279.653 310.347   1
  -2   0 -22 199.619 294.196   1
   2   0  23-141.793 323.891   1
  -2   0 -23 744.477 336.232   1
   2   0  24 3021.35 429.129   1
  -2   0 -24 3568.84 427.588   1
   2   0  25-215.571 319.649   1
  -2   0 -25 1006.15 337.665   1
   2   0  26 325.383 318.734   1
  -2   0 -26-34.9415 344.383   1
  -2   1  26-73.1804 321.384   1
   2  -1 -26 484.168 339.293   1
  -2  -1  25 185.625 336.009   1
   2   1 -25 104.748 325.864   1
  -2  -1  24 918.993 347.623   1
  -2   1  24 801.085 350.026   1
   2  -1 -24 1728.19 376.512   1
   2   1 -24 659.413 325.979   1
  -2   1  23-36.1448 335.602   1
   2  -1 -23 996.588 358.687   1
  -2  -1  22 2633.67 397.150   1
   2   1 -22 1956.80 369.225   1
  -2  -1  21 836.141 308.546   1
  -2   1  21 739.130 320.454   1
   2  -1 -21 768.005 320.838   1
   2   1 -21 1488.85 330.038   1
  -2  -1  20 305.580 286.772   1
  -2   1  20-207.360 313.583   1
   2   1 -20 580.566 280.963   1
   2  -1 -20 32.6308 301.873   1
  -2   1  19 675.875 311.062   1
   2  -1 -19 1206.85 305.138   1
  -2  -1  18 669.550 288.388   1
   2   1 -18 935.907 272.008   1
  -2   1  17 4145.22 431.735   1
   2   1 -17 3994.76 405.835   1
  -2  -1  17 4084.56 424.068   1
  -2  -1  16 5949.75 567.048   1
  -2   1  16 6526.19 591.041   1
   2   1 -16 7875.39 570.424   1
   2  -1 -16 6684.00 571.286   1
  -2   1  15 668.302 255.719   1
   2   1 -15 815.270 227.370   1
  -2  -1  15 448.773 234.982   1
   2  -1 -15 770.226 248.999   1
   2  -1 -14 3830.12 376.141   1
  -2   1  14 3663.27 397.695   1
  -2  -1  13 8064.71 620.560   1
   2   1 -13 7852.02 609.936   1
   2  -1 -12-445.977 200.788   1
  -2   1  12 197.431 209.695   1
   2   1 -12 43.6936 171.827   1
  -2   1  11 3981.19 370.595   1
   2  -1 -11 4349.81 367.059   1
   2   1 -11 3670.35 341.400   1
  -2  -1  11 3850.51 351.200   1
  -2   1  10 27330.0 1749.58   1
  -2  -1  10 25143.9 1742.31   1
   2  -1 -10 23486.4 1740.66   1
   2   1 -10 25597.6 1738.96   1
  -2   1   9 1393.94 203.972   1
   2  -1  -9 1417.38 189.475   1
  -2  -1   9 1641.94 208.734   1
   2   1  -9 1865.19 200.065   1
   2  -1  -8 28822.3 1921.23   1
   2   1  -8 26845.6 1913.05   1
  -2   1   8 28345.8 1923.79   1
  -2  -1   8 28759.7 1919.00   1
   2  -1  -7 17176.7 1180.12   1
  -2   1   7 16881.8 1182.87   1
   2  -1  -6 4611.79 373.847   1
   2   1  -6 4280.73 366.400   1
  -2   1   6 5701.84 386.798   1
  -2  -1   6 4801.37 370.031   1
   2   1  -5 8375.11 577.634   1
   2  -1  -5 8639.15 587.224   1
  -2  -1   5 7463.16 578.563   1
  -2   1   5 7909.38 589.065   1
   2  -1  -4 4065.71 344.334   1
   2   1  -4 3985.44 332.721   1
  -2  -1   4 4672.43 338.985   1
  -2   1   4 4971.33 353.097   1
  -2  -1   3 110197. 7403.48   1
   2   1  -3 110218. 7403.02   1
   2  -1  -3 109761. 7407.23   1
  -2   1   3 113898. 7407.97   1
  -2   1   2 1971.01 183.551   1
  -2  -1   2 2519.37 185.404   1
   2   1  -2 2344.42 179.634   1
   2  -1  -2 1657.52 179.807   1
   2  -1  -1 20697.7 1264.94   1
  -2   1   1 18954.2 1265.80   1
   2   1  -1 17615.9 1261.67   1
  -2  -1   1 17835.2 1262.05   1
   2  -1   0 91.3042 88.0445   1
  -2   1   0 144.460 90.1413   1
  -2  -1   0 6.44544 104.765   1
   2   1   0-108.720 103.696   1
  -2   1  -1 16400.3 1218.90   1
   2   1   1 19841.1 1224.75   1
  -2  -1  -1 20627.7 1224.16   1
   2  -1   1 16294.4 1219.97   1
   2   1   2 2126.82 198.368   1
   2  -1   2 2413.48 198.656   1
  -2   1  -2 2461.18 202.869   1
  -2  -1  -2 2829.35 203.222   1
   2  -1   3 105564. 6729.09   1
   2   1   3 106342. 6734.80   1
  -2   1  -3 93538.0 6726.90   1
  -2  -1  -3 99499.2 6731.93   1
   2  -1   4 4691.96 352.974   1
   2   1   4 5238.09 370.376   1
  -2   1  -4 4648.65 349.476   1
  -2  -1  -4 4620.77 364.444   1
   2   1   5 9018.48 638.561   1
   2  -1   5 9047.55 632.096   1
  -2   1  -5 8601.88 628.388   1
  -2  -1  -5 9019.77 636.918   1
   2  -1   6 4309.46 381.097   1
   2   1   6 5210.99 394.380   1
  -2   1  -6 5520.01 383.456   1
  -2  -1  -6 5166.52 392.130   1
   2   1   7 16446.9 1189.61   1
  -2  -1  -7 17794.1 1187.86   1
  -2  -1  -8 29908.7 2033.13   1
  -2   1  -8 30551.1 2029.27   1
   2   1   8 30367.6 2038.63   1
   2  -1   8 28599.1 2030.50   1
   2   1   9 894.377 209.654   1
   2  -1   9 1180.28 174.636   1
  -2  -1  -9 942.808 195.911   1
  -2   1  -9 1272.36 180.770   1
   2   1  10 26019.1 1740.90   1
   2  -1  10 24515.3 1731.31   1
   2  -1  11 4002.87 351.407   1
   2   1  11 3805.23 357.334   1
  -2   1 -11 3683.10 351.770   1
  -2  -1 -11 4063.09 355.385   1
   2   1  12 252.183 199.226   1
  -2   1 -12-85.7121 190.485   1
  -2  -1 -12 418.137 177.796   1
  -2   1 -13 7081.50 570.116   1
   2  -1  13 7571.36 584.703   1
  -2  -1 -14 3225.88 347.950   1
   2   1  14 3063.16 377.085   1
  -2  -1 -15 870.886 251.155   1
  -2   1 -15 228.192 235.000   1
   2  -1  15 725.524 250.565   1
  -2  -1 -16 7814.40 622.599   1
  -2   1 -16 7854.36 612.199   1
   2   1  16 6767.72 632.348   1
   2  -1  16 7542.74 614.908   1
  -2   1 -17 3925.11 406.559   1
  -2  -1 -17 3538.89 414.449   1
   2  -1  17 4279.07 430.727   1
   2   1  17 4537.52 434.750   1
  -2   1 -18 1202.48 288.434   1
   2  -1  18 783.128 293.302   1
  -2   1 -19 1640.44 315.986   1
  -2  -1 -19 1366.22 299.939   1
   2  -1  19 970.255 301.525   1
   2   1  19 1059.46 303.487   1
  -2   1 -20 313.314 271.354   1
  -2  -1 -20 159.179 296.325   1
   2  -1  20 564.799 265.669   1
   2   1  20 405.779 316.969   1
  -2   1 -21 970.172 310.098   1
  -2  -1 -21 1755.09 336.836   1
   2  -1  21 1196.93 319.537   1
   2   1  21 1343.16 328.713   1
  -2   1 -22 3157.39 401.013   1
   2  -1  22 2264.37 379.501   1
  -2  -1 -23 540.649 320.140   1
   2   1  23 141.574 319.145   1
  -2  -1 -24 1304.96 364.236   1
  -2   1 -24 970.701 353.580   1
   2  -1  24 893.852 325.953   1
   2   1  24 674.896 357.459   1
  -2   1 -25-70.0183 321.262   1
   2  -1  25-253.380 318.470   1
  -2  -1 -26 1140.53 360.338   1
   2   1  26 535.533 326.489   1
   2  -2 -27 748.995 385.709   1
  -2   2  27 1079.70 375.076   1
   2  -2 -26 754.807 358.390   1
  -2   2  26 578.950 361.634   1
   2   2 -25 705.861 347.257   1
   2  -2 -25 1137.93 353.879   1
  -2   2  25 399.368 317.842   1
   2   2 -24 904.112 342.953   1
   2  -2 -24 724.865 351.597   1
  -2   2  24 181.350 323.806   1
  -2  -2  24 478.830 339.922   1
   2  -2 -23 755.707 342.978   1
   2   2 -23 477.522 311.127   1
  -2  -2  23 217.923 330.491   1
  -2   2  23 252.636 336.029   1
   2   2 -22 268.240 306.624   1
   2  -2 -22 237.908 317.926   1
  -2   2  22-35.8023 322.259   1
  -2  -2  22 320.006 298.901   1
   2   2 -21 65.4707 292.542   1
   2  -2 -21 468.192 314.136   1
  -2  -2  21 346.286 291.846   1
  -2   2  21 1097.13 328.586   1
   2   2 -20 2517.81 353.291   1
  -2  -2  20 2187.50 355.490   1
  -2   2  20 1568.09 365.606   1
   2  -2 -19 159.888 272.679   1
   2   2 -19-30.8936 263.466   1
  -2  -2  19 195.389 277.050   1
  -2   2  19 648.990 288.601   1
   2  -2 -18 1434.28 297.007   1
  -2   2  18 1852.83 306.834   1
  -2  -2  18 1348.70 304.898   1
   2   2 -18 1428.32 294.931   1
   2  -2 -17 2601.41 343.744   1
   2   2 -17 2993.18 322.310   1
  -2  -2  17 1954.11 325.494   1
   2  -2 -16 116.868 272.059   1
  -2   2  16-462.808 291.557   1
   2   2 -16 54.2938 221.085   1
  -2  -2  16 172.250 258.190   1
   2  -2 -15 1039.97 260.892   1
  -2   2  15 1327.11 275.160   1
   2   2 -15 1055.65 247.220   1
  -2  -2  15 1334.47 258.691   1
   2  -2 -14 4593.49 423.172   1
  -2   2  14 4406.25 426.487   1
  -2  -2  14 4572.16 420.633   1
   2   2 -14 3980.47 397.074   1
   2  -2 -13 639.723 222.463   1
   2   2 -13 635.020 224.366   1
  -2  -2  13 674.101 235.194   1
  -2   2  13 909.435 232.092   1
  -2  -2  12 21965.1 1526.32   1
  -2   2  11 190.581 205.502   1
   2  -2 -11-136.710 191.356   1
   2   2 -11 19.5249 163.602   1
  -2  -2  11 41.3944 165.659   1
  -2  -2  10 21164.1 1489.18   1
  -2   2  10 21646.6 1501.75   1
   2  -2 -10 20922.9 1499.42   1
   2   2 -10 22543.7 1489.02   1
  -2   2   9 2844.43 301.339   1
   2  -2  -9 3327.97 296.493   1
   2   2  -9 2492.88 253.990   1
  -2  -2   9 2951.55 269.854   1
  -2   2   8 2868.72 271.467   1
  -2  -2   8 2536.52 255.080   1
   2  -2  -8 2717.03 269.820   1
   2   2  -8 2828.00 248.594   1
  -2   2   7 544.499 153.447   1
   2  -2  -7 416.301 136.935   1
   2   2  -6 16580.2 1165.89   1
   2  -2  -6 17647.6 1180.09   1
  -2   2   6 17908.1 1181.10   1
  -2  -2   6 16313.7 1167.47   1
   2   2  -5 6103.38 349.010   1
  -2  -2   5 2721.95 351.641   1
  -2  -2   4 13417.0 894.609   1
   2   2  -4 12421.7 890.746   1
   2  -2  -4 12308.2 903.047   1
  -2   2   4 14076.9 905.693   1
  -2  -2   3 3332.55 284.569   1
   2   2  -3 4093.84 289.696   1
   2  -2  -3 4618.59 316.342   1
  -2   2   3 3820.53 316.349   1
   2   2  -2 13002.4 877.328   1
  -2  -2   2 11512.3 876.224   1
  -2   2   2 13955.6 889.972   1
   2  -2  -2 13764.4 887.462   1
   2  -2  -1 113632. 8452.12   1
  -2  -2   1 129257. 8449.61   1
  -2   2   1 133641. 8453.38   1
   2   2  -1 129779. 8449.15   1
   2   2   0 35440.7 2254.03   1
  -2   2   0 34135.8 2252.28   1
  -2  -2   0 35665.9 2253.39   1
   2  -2   0 29558.6 2251.30   1
   2  -2   1 122978. 8473.08   1
  -2  -2  -1 140151. 8479.09   1
   2   2   1 138361. 8479.52   1
  -2   2  -1 113856. 8473.01   1
   2  -2   2 11377.7 837.512   1
   2   2   2 11929.5 848.550   1
  -2  -2  -2 11965.7 848.339   1
  -2   2  -2 13786.2 839.599   1
   2  -2   3 4792.98 335.296   1
   2   2   3 4434.68 359.668   1
  -2  -2  -3 4816.14 359.101   1
  -2   2  -3 4505.27 337.170   1
   2  -2   4 13287.0 931.273   1
   2   2   4 13568.9 944.761   1
  -2   2  -4 14054.4 931.847   1
  -2  -2  -4 13590.1 943.085   1
   2  -2   5 6758.24 474.583   1
  -2   2  -5 6398.18 471.065   1
   2  -2   6 18957.8 1196.52   1
   2   2   6 15917.2 1207.96   1
  -2   2  -6 16978.5 1193.95   1
  -2  -2  -6 17604.0 1207.00   1
   2  -2   7 432.325 124.385   1
   2   2   7 762.288 164.336   1
  -2  -2  -7 407.226 133.899   1
  -2   2  -7 800.599 124.020   1
   2   2   8 2438.92 264.690   1
   2  -2   8 2775.18 243.701   1
  -2  -2  -8 2431.86 259.236   1
  -2   2  -8 2271.82 230.112   1
  -2   2  -9 3404.14 283.030   1
  -2  -2  -9 3224.93 297.099   1
   2  -2   9 2930.58 285.607   1
   2   2   9 3255.67 308.812   1
   2   2  10 21737.7 1512.77   1
  -2   2 -11 152.571 150.656   1
  -2  -2 -11 228.443 160.521   1
   2   2  11-171.000 162.954   1
   2  -2  11 451.996 160.555   1
   2  -2  12 21861.0 1522.04   1
   2   2  13 754.821 264.926   1
   2  -2  13 146.018 201.737   1
  -2   2 -13 437.397 195.979   1
  -2  -2 -13 324.312 218.095   1
   2  -2  14 4112.34 396.239   1
   2   2  14 3819.52 428.289   1
  -2   2 -14 3838.25 368.543   1
  -2  -2 -14 4231.20 392.721   1
   2  -2  15 1238.09 257.934   1
   2   2  15 1230.03 317.554   1
  -2  -2 -15 1052.91 266.764   1
  -2   2 -15 223.419 222.496   1
   2   2  16 374.139 273.498   1
   2  -2  16 84.4178 230.299   1
  -2  -2 -16 228.376 219.660   1
  -2   2 -16 316.283 218.890   1
   2  -2  17 2537.86 323.335   1
  -2   2 -17 1934.25 307.139   1
  -2  -2 -17 2495.69 319.720   1
   2   2  18 1633.27 317.368   1
   2  -2  18 1075.31 294.495   1
  -2   2 -18 1470.91 289.661   1
   2  -2  19 382.579 275.656   1
   2   2  19 434.789 314.356   1
  -2   2 -19 209.885 258.689   1
   2   2  20 2865.18 405.706   1
  -2  -2 -20 3302.51 406.197   1
   2   2  21 138.284 281.727   1
   2  -2  21 101.735 281.035   1
  -2   2 -21 354.866 281.479   1
  -2  -2 -21 32.6339 276.133   1
   2   2  22 140.547 326.489   1
   2  -2  22 414.985 299.541   1
  -2  -2 -22 133.042 328.752   1
  -2   2 -22 400.681 300.270   1
   2  -2  23 529.091 326.761   1
   2   2  23 707.589 336.874   1
  -2  -2 -23 539.457 326.954   1
  -2   2 -23 717.984 326.879   1
   2  -2  24 323.557 331.469   1
   2   2  24 707.520 324.982   1
  -2  -2 -24 410.454 307.030   1
  -2   2 -24 589.769 327.804   1
   2   2  25 530.601 358.207   1
  -2  -2 -25 1167.53 371.336   1
   2   2  26 600.868 354.287   1
  -2  -2 -26 170.832 350.165   1
   2   2  27 704.381 337.174   1
  -2  -2 -27 681.558 364.003   1
   2  -3 -27 370.083 355.271   1
  -2   3  27 889.031 361.364   1
   2  -3 -26 272.711 361.458   1
  -2   3  26 143.368 359.219   1
   2  -3 -25 377.775 330.325   1
  -2   3  25 829.637 372.474   1
   2  -3 -23 582.543 305.222   1
   2   3 -23 684.088 317.443   1
  -2  -3  23-217.101 299.733   1
  -2   3  23 180.375 325.800   1
   2  -3 -22 2069.51 359.951   1
  -2   3  22 2332.26 386.094   1
  -2  -3  22 2229.70 392.823   1
   2   3 -21 129.480 280.560   1
  -2  -3  21-379.490 287.175   1
  -2   3  20 982.742 321.115   1
  -2   3  19 205.338 314.948   1
   2  -3 -19 1064.98 299.027   1
   2   3 -19 667.111 258.764   1
  -2  -3  19 545.961 286.754   1
  -2  -3  18 5052.83 488.074   1
   2  -3 -18 5392.28 497.633   1
   2   3 -18 5043.82 482.108   1
  -2   3  18 4820.49 510.934   1
   2   3 -17 278.194 241.540   1
  -2  -3  17-235.472 241.459   1
  -2  -3  16 4893.33 462.520   1
  -2   3  16 4988.79 483.559   1
   2  -3 -16 5620.15 483.059   1
   2   3 -16 4675.53 451.452   1
  -2   3  15-239.359 233.556   1
   2  -3 -15-57.2922 222.441   1
  -2   3  14 2242.90 347.223   1
   2   3 -14 3074.04 317.325   1
  -2  -3  14 2902.92 321.750   1
   2  -3 -14 2505.01 342.636   1
  -2   3  13 27.4269 214.483   1
   2  -3 -13 288.934 207.573   1
   2   3 -13-65.6354 188.744   1
  -2  -3  13-69.4136 200.904   1
  -2  -3  12 13421.6 865.149   1
  -2   3  12 11354.7 878.511   1
   2   3 -12 12154.0 857.228   1
   2  -3 -12 10566.7 869.188   1
  -2   3  11 2074.33 278.225   1
   2  -3 -11 1747.81 267.210   1
   2   3 -11 2371.00 233.365   1
  -2  -3  11 2083.84 243.132   1
  -2   3  10 12631.8 858.113   1
  -2  -3  10 11048.3 829.113   1
   2  -3 -10 10985.7 844.616   1
   2   3 -10 11912.4 823.292   1
  -2   3   9 1214.30 225.051   1
   2   3  -9 1563.62 169.291   1
  -2  -3   9 1290.28 169.226   1
   2  -3  -9 952.725 216.180   1
   2  -3  -8 306.774 149.635   1
  -2   3   8 200.870 128.788   1
  -2   3   7 6345.35 465.178   1
  -2  -3   7 5731.53 443.264   1
   2  -3  -7 5623.35 461.922   1
   2   3  -7 6032.37 444.559   1
  -2   3   6 15048.7 1097.16   1
  -2  -3   6 16195.2 1080.49   1
   2   3  -6 15800.2 1078.12   1
   2  -3  -6 15588.7 1093.11   1
   2  -3  -5 547.861 133.168   1
   2   3  -5 602.586 116.300   1
  -2  -3   5 571.921 122.640   1
  -2   3   5 771.492 148.829   1
  -2  -3   4 5973.91 449.015   1
   2   3  -4 6642.60 447.304   1
  -2  -3   3 10267.1 750.569   1
   2  -3  -3 10313.1 770.047   1
   2   3  -3 11886.9 749.915   1
  -2   3   3 10993.8 772.327   1
   2  -3  -2 33709.3 2190.68   1
   2   3  -2 32481.4 2179.02   1
  -2   3   2 36205.4 2192.31   1
  -2  -3   2 29508.1 2179.18   1
   2  -3  -1 60239.7 3976.11   1
   2   3  -1 59496.8 3972.16   1
  -2   3   1 59264.3 3978.54   1
  -2  -3   1 58780.9 3971.65   1
   2  -3   0-41.3914 80.9258   1
  -2   3   0-222.536 90.4067   1
  -2  -3   0 67.1868 101.744   1
   2   3   0-22.6359 98.5348   1
  -2  -3  -1 58798.6 3688.93   1
   2   3   1 54631.6 3689.17   1
  -2   3  -1 56411.8 3681.26   1
   2  -3   1 51638.1 3680.03   1
   2   3   2 39085.7 2505.93   1
   2  -3   2 37155.2 2492.22   1
  -2   3  -2 38571.7 2492.29   1
  -2  -3  -2 33554.1 2501.41   1
   2  -3   3 10343.8 675.699   1
  -2  -3  -3 11503.7 697.329   1
   2   3   3 10989.4 699.355   1
  -2   3  -4 6749.59 475.153   1
   2  -3   4 6809.24 477.397   1
   2  -3   5 521.860 100.974   1
   2   3   5 467.867 164.436   1
  -2   3  -5 261.375 88.8841   1
   2   3   6 17286.8 1185.18   1
   2  -3   6 17096.7 1162.73   1
  -2  -3  -6 18124.1 1182.40   1
  -2   3  -6 16162.0 1160.80   1
   2  -3   7 6770.65 491.430   1
   2   3   7 7313.79 519.217   1
  -2   3  -7 6382.15 488.233   1
  -2  -3  -7 6473.85 512.465   1
  -2  -3  -8-97.8432 171.772   1
   2   3   8 543.483 190.241   1
  -2  -3  -9 1065.01 172.593   1
  -2   3  -9 1324.98 162.027   1
   2   3   9 1134.86 182.253   1
   2  -3   9 1215.54 164.878   1
   2  -3  10 11116.2 835.354   1
   2   3  10 12994.5 867.148   1
  -2  -3 -10 11609.6 853.737   1
   2   3  11 2212.80 287.052   1
   2  -3  11 1932.80 242.544   1
  -2  -3 -11 1416.18 261.428   1
  -2   3 -11 2319.20 233.975   1
  -2  -3 -12 10891.3 848.524   1
  -2   3 -12 12002.3 824.115   1
   2  -3  12 11707.1 835.616   1
   2   3  12 10892.4 852.978   1
   2   3  13 379.810 247.295   1
   2  -3  13 492.760 201.837   1
  -2   3 -13 20.7549 166.488   1
  -2  -3 -13-126.337 222.463   1
   2   3  14 2139.66 351.927   1
   2  -3  14 2810.61 305.227   1
  -2   3 -14 2344.61 276.973   1
  -2  -3 -14 2506.60 327.382   1
   2   3  15 433.640 290.872   1
  -2  -3 -15 27.5787 248.389   1
   2   3  16 4889.97 485.095   1
  -2   3 -16 4151.45 442.844   1
   2  -3  16 5315.90 468.926   1
   2  -3  17 662.932 253.248   1
  -2   3 -17 27.0018 228.238   1
  -2   3 -18 4928.54 452.490   1
   2  -3  18 3825.81 453.171   1
   2   3  18 4924.76 487.538   1
  -2  -3 -18 5106.57 480.840   1
   2  -3  19 628.090 275.684   1
   2   3  19 675.802 324.094   1
  -2   3 -19 651.478 253.754   1
  -2  -3 -19 728.194 307.249   1
   2  -3  20 586.396 293.740   1
   2   3  20 857.766 305.591   1
  -2  -3 -20 1386.98 294.530   1
   2  -3  21 471.012 296.299   1
  -2   3 -21 898.187 297.197   1
   2   3  22 2879.13 443.506   1
   2  -3  22 3503.87 424.572   1
  -2  -3 -22 3219.92 435.129   1
  -2   3 -22 4246.06 434.471   1
   2   3  23 247.258 297.442   1
   2  -3  23 353.407 343.599   1
  -2   3 -23 272.681 315.121   1
  -2  -3 -23-235.535 293.512   1
   2   3  25 420.813 327.511   1
  -2  -3 -25 342.069 323.640   1
   2   3  26 35.0015 322.936   1
  -2  -3 -26 169.192 336.204   1
   2   3  27 624.707 352.918   1
  -2  -3 -27 504.248 376.081   1
   2  -4 -28 163.586 372.231   1
  -2   4  28 863.949 375.418   1
   2  -4 -27-33.2871 335.742   1
  -2   4  27 806.561 366.875   1
   2  -4 -26 911.577 353.138   1
  -2   4  26 1278.62 357.292   1
   2  -4 -25 238.710 357.175   1
  -2   4  25-71.6275 340.912   1
   2  -4 -24-308.211 347.978   1
  -2   4  24 107.868 360.162   1
   2  -4 -23 1265.42 378.429   1
   2   4 -23 1034.75 312.844   1
  -2   4  23 359.969 361.959   1
   2  -4 -22 169.751 339.381   1
   2   4 -22 367.806 285.237   1
  -2  -4  22 527.740 294.618   1
  -2   4  22 538.550 352.931   1
   2   4 -21 387.143 286.874   1
  -2  -4  21 136.375 293.686   1
  -2   4  21-35.6649 334.149   1
   2  -4 -20 2678.78 403.169   1
   2   4 -20 2917.96 359.423   1
  -2  -4  20 2701.88 370.630   1
  -2   4  19 1518.03 352.264   1
   2  -4 -19 2277.80 343.834   1
   2   4 -19 1817.22 309.964   1
  -2  -4  19 1771.58 318.176   1
  -2   4  18 4099.37 472.843   1
   2  -4 -18 5546.11 495.378   1
   2   4 -18 4997.14 464.616   1
  -2  -4  18 5393.25 477.380   1
  -2   4  17 1466.92 291.910   1
   2   4 -17 620.556 231.526   1
  -2  -4  17 1411.87 274.033   1
   2  -4 -17 1244.40 266.903   1
  -2   4  16-189.022 286.208   1
   2  -4 -16 392.547 273.795   1
   2   4 -16-332.808 216.556   1
  -2  -4  16 572.340 227.913   1
  -2   4  15 6864.32 609.952   1
  -2  -4  15 6889.45 580.090   1
   2  -4 -15 8037.11 609.276   1
   2   4 -15 7385.88 578.456   1
  -2   4  14 3111.51 361.229   1
   2  -4 -14 3460.14 360.062   1
   2   4 -14 3526.68 329.696   1
  -2  -4  14 3038.77 335.582   1
   2   4 -13 5392.07 441.231   1
   2  -4 -13 6152.30 489.932   1
  -2   4  13 5522.58 491.140   1
  -2  -4  13 4904.90 449.236   1
  -2  -4  12 12708.8 889.882   1
  -2   4  12 11373.3 906.988   1
   2  -4 -12 12694.7 909.744   1
   2   4 -12 12326.6 878.315   1
  -2  -4  11 8902.21 592.846   1
   2   4 -11 7096.51 579.097   1
  -2   4  10 24.1318 154.252   1
   2  -4 -10 115.166 150.133   1
   2   4 -10 253.072 128.080   1
  -2  -4  10 16.7429 137.875   1
  -2  -4   9 4647.07 362.124   1
  -2   4   9 4573.75 389.396   1
   2  -4  -9 4578.62 391.447   1
   2   4  -9 4491.35 354.475   1
  -2  -4   8 10010.5 719.974   1
  -2   4   8 9575.97 748.716   1
   2  -4  -8 9871.77 751.514   1
   2   4  -8 10994.0 720.234   1
  -2   4   7 1267.76 184.066   1
   2  -4  -7 1469.78 189.237   1
   2   4  -7 810.676 132.134   1
  -2  -4   7 829.258 136.821   1
  -2  -4   6 16976.5 1213.53   1
   2   4  -6 18378.0 1214.06   1
   2  -4  -6 17951.6 1236.52   1
  -2   4   6 18134.8 1237.71   1
  -2  -4   5 55596.8 3745.08   1
   2  -4  -5 55293.6 3766.08   1
   2   4  -5 57567.8 3744.95   1
  -2   4   5 54023.9 3767.36   1
  -2  -4   4 8809.31 653.707   1
   2   4  -4 10177.4 654.197   1
   2  -4  -3 47579.2 3286.85   1
  -2   4   3 50320.6 3287.81   1
  -2  -4   3 47542.4 3270.68   1
   2   4  -3 50034.0 3269.64   1
   2  -4  -2 5657.26 485.583   1
   2   4  -2 6840.82 469.336   1
  -2  -4   2 6689.80 470.903   1
  -2   4   2 7564.73 493.196   1
   2   4  -1 58312.6 3914.69   1
  -2  -4   1 57468.6 3914.80   1
  -2   4   1 59045.4 3921.30   1
   2  -4  -1 59640.8 3920.08   1
  -2  -4   0 15495.8 1064.01   1
   2   4   0 13569.1 1063.83   1
  -2   4   0 16603.9 1063.83   1
   2  -4   0 16687.0 1063.08   1
  -2  -4  -1 57934.3 4028.39   1
  -2   4  -1 60655.1 4021.35   1
   2   4   1 60209.1 4031.50   1
   2  -4   1 61198.2 4020.86   1
   2   4   2 8564.22 539.467   1
   2  -4   2 7245.50 511.361   1
  -2  -4  -2 6630.26 530.738   1
  -2   4  -2 7430.04 510.679   1
   2  -4   3 51249.9 3396.33   1
   2   4   3 47403.0 3413.89   1
  -2   4  -3 50661.0 3396.75   1
  -2  -4  -3 53776.6 3416.57   1
   2  -4   4 9360.75 630.830   1
   2   4   4 8783.77 659.351   1
  -2   4  -4 9017.53 630.203   1
  -2  -4  -4 9456.80 660.503   1
   2   4   5 59568.0 3985.25   1
   2  -4   5 58988.0 3960.60   1
  -2   4  -5 58324.0 3959.23   1
  -2  -4  -5 61483.8 3984.34   1
   2  -4   6 16968.4 1230.22   1
   2   4   6 17871.4 1259.90   1
  -2  -4  -6 18764.5 1256.41   1
  -2   4  -6 19028.8 1230.76   1
  -2   4  -7 1143.19 145.132   1
  -2  -4  -7 1143.90 181.436   1
   2  -4   7 1351.21 155.323   1
   2   4   7 978.132 188.848   1
  -2  -4  -8 11161.0 760.336   1
  -2   4  -8 10260.6 724.714   1
   2  -4   8 9663.50 726.201   1
   2   4   8 11043.2 764.766   1
   2   4   9 4628.88 390.276   1
   2  -4  10 361.009 137.362   1
   2   4  10-74.3887 193.515   1
  -2   4 -10 107.105 130.450   1
  -2  -4 -10-162.856 187.281   1
   2  -4  11 9042.75 649.448   1
  -2   4 -11 8575.28 637.623   1
   2   4  12 11881.3 925.017   1
   2  -4  12 13501.7 901.948   1
  -2  -4 -12 12312.7 917.349   1
  -2   4 -12 12246.4 888.977   1
   2   4  13 4894.54 463.642   1
  -2   4 -13 4767.75 408.481   1
  -2  -4 -13 4518.75 426.289   1
   2  -4  13 5328.32 415.672   1
   2  -4  14 3030.96 318.186   1
   2   4  14 2962.39 350.652   1
  -2  -4 -14 3112.96 347.419   1
  -2   4 -14 2826.84 309.703   1
  -2  -4 -15 8189.92 624.972   1
  -2   4 -15 7879.91 588.883   1
   2   4  15 6166.04 620.659   1
   2  -4  15 7807.93 598.772   1
   2   4  16 64.0861 288.445   1
  -2  -4 -16 295.766 274.141   1
   2   4  17 1210.81 312.103   1
   2  -4  17 1036.44 273.852   1
  -2  -4 -17 1223.63 267.987   1
  -2   4 -18 5418.19 449.115   1
   2   4  18 4378.15 491.551   1
   2  -4  18 4214.55 442.578   1
  -2  -4 -18 4694.46 479.188   1
   2  -4  19 2438.09 316.612   1
   2   4  19 1090.00 363.230   1
  -2  -4 -19 1755.49 355.344   1
  -2   4 -19 1934.43 314.847   1
   2   4  20 1863.28 350.853   1
   2  -4  20 2410.32 347.892   1
  -2   4 -20 2909.58 351.579   1
  -2  -4 -20 2660.16 346.543   1
   2   4  21 869.861 347.641   1
   2   4  22 245.885 325.982   1
   2  -4  22 720.884 320.422   1
  -2  -4 -22 697.366 344.921   1
  -2   4 -22 132.331 307.753   1
   2   4  23 1021.90 353.341   1
  -2   4 -23 273.603 307.050   1
  -2  -4 -23 906.869 349.340   1
   2   4  24 246.556 336.542   1
  -2  -4 -24 403.868 340.995   1
   2   4  25 243.658 306.929   1
  -2  -4 -25 101.893 306.273   1
   2   4  27 445.756 327.858   1
  -2  -4 -27 664.335 349.822   1
   2   4  28 306.380 340.466   1
  -2  -4 -28-65.5943 381.484   1
   2  -5 -28 644.815 353.997   1
  -2   5  28 34.0507 323.775   1
   2  -5 -26-33.4262 372.772   1
  -2   5  26 421.924 379.126   1
   2  -5 -25 914.817 379.824   1
  -2   5  25 142.159 355.985   1
   2  -5 -24 885.203 361.495   1
  -2   5  24 322.305 355.173   1
   2   5 -22 66.5776 286.678   1
   2  -5 -22-67.7090 332.541   1
  -2   5  22 467.292 350.690   1
   2  -5 -21 335.618 325.628   1
   2   5 -21 160.452 279.248   1
  -2  -5  21 539.552 281.219   1
  -2   5  21 71.5623 341.679   1
   2   5 -20 30.8789 273.653   1
  -2  -5  20 453.146 289.160   1
  -2   5  19 414.406 349.177   1
   2   5 -19-294.296 257.703   1
  -2  -5  19-123.792 258.114   1
   2  -5 -19 327.813 325.102   1
  -2   5  18 543.179 336.718   1
   2   5 -18 1119.27 279.884   1
  -2  -5  18 1120.82 272.755   1
   2  -5 -18 1352.65 336.545   1
  -2   5  17 231.152 277.987   1
   2   5 -17 158.800 225.347   1
  -2  -5  17 139.548 239.214   1
   2  -5 -17-315.161 273.662   1
  -2   5  15 713.310 294.680   1
   2  -5 -15 386.651 275.562   1
   2   5 -15 279.251 214.833   1
  -2  -5  15 564.710 221.199   1
   2  -5 -14 4054.62 418.027   1
  -2  -5  14 4150.36 392.326   1
  -2   5  14 4922.77 431.994   1
   2   5 -14 4730.35 393.469   1
  -2   5  13 1531.17 287.849   1
   2   5 -13 1217.22 224.363   1
  -2  -5  13 1804.48 238.507   1
   2  -5 -13 939.461 283.253   1
  -2   5  12 332.320 197.575   1
   2   5 -12 181.782 161.867   1
  -2  -5  12 191.884 168.293   1
   2  -5 -12 449.977 202.805   1
  -2   5  11 554.565 230.838   1
   2  -5 -11 479.251 219.650   1
   2   5 -11 114.476 129.787   1
  -2  -5  11 452.471 153.990   1
  -2   5  10 9997.38 772.651   1
  -2  -5  10 10843.9 736.527   1
   2   5 -10 11165.3 734.600   1
   2  -5 -10 8490.47 755.545   1
  -2   5   9 543.145 201.685   1
   2  -5  -9 1126.27 198.978   1
  -2  -5   8 25413.2 1666.25   1
   2  -5  -8 26814.7 1695.04   1
  -2   5   8 22844.4 1688.80   1
   2   5  -8 23387.4 1663.28   1
  -2   5   7 1542.76 242.634   1
  -2  -5   7 1991.50 183.220   1
   2  -5  -7 1962.12 232.297   1
   2   5  -7 2044.86 176.464   1
   2   5  -6 14239.1 966.436   1
  -2  -5   6 13578.9 967.983   1
  -2   5   6 15635.5 1003.97   1
   2  -5  -6 13822.8 994.738   1
  -2  -5   5 2413.21 203.883   1
   2   5  -5 2758.71 201.372   1
  -2   5   5 2581.93 253.530   1
   2  -5  -5 2362.01 253.662   1
  -2   5   4 14360.8 950.260   1
   2   5  -4 14393.5 919.212   1
  -2  -5   4 11928.5 919.539   1
   2  -5  -4 14405.8 949.250   1
  -2  -5   3 99.4460 75.7651   1
   2   5  -3 86.3872 74.5161   1
   2   5  -2 41203.5 2937.50   1
  -2  -5   2 44383.1 2938.06   1
  -2   5   2 45295.1 2953.85   1
   2  -5  -2 46265.1 2952.09   1
   2  -5  -1 1083.87 143.088   1
  -2  -5   1 1164.40 129.160   1
   2   5  -1 771.009 123.871   1
  -2   5   0 189.493 107.444   1
   2   5   0-38.1622 113.986   1
  -2  -5   0 26.7837 97.9749   1
   2  -5   0-16.8567 100.704   1
   2  -5   1 1031.97 125.350   1
   2   5   1 845.706 147.740   1
  -2  -5  -1 1067.24 144.378   1
  -2  -5  -2 47723.3 2975.87   1
  -2   5  -2 43801.7 2956.79   1
   2  -5   2 41462.2 2956.16   1
   2   5   2 47790.3 2976.97   1
   2  -5   3 38.3628 67.1471   1
  -2   5  -3-44.4869 73.1601   1
   2   5   4 14019.2 995.146   1
  -2  -5  -4 13505.1 990.593   1
  -2   5  -4 14488.9 960.851   1
   2   5   5 3059.94 278.585   1
   2  -5   5 2658.20 214.473   1
  -2   5  -5 2696.78 211.717   1
  -2  -5  -5 3435.83 275.405   1
   2   5   6 15320.7 1026.39   1
   2  -5   6 14043.9 983.703   1
  -2   5  -6 14770.3 982.628   1
  -2  -5  -6 13673.1 1013.31   1
   2   5   7 2072.93 236.063   1
   2  -5   7 2038.73 173.212   1
  -2   5  -7 1715.78 168.978   1
  -2  -5  -7 1980.26 229.320   1
  -2  -5  -8 25745.3 1769.64   1
  -2   5  -8 24320.1 1739.16   1
   2   5   8 27438.5 1776.47   1
   2  -5   8 26202.2 1740.03   1
   2   5   9 752.966 204.222   1
   2  -5   9 760.924 140.149   1
  -2  -5  -9 958.290 200.398   1
  -2   5  -9 763.594 134.646   1
   2   5  10 9984.09 728.640   1
  -2  -5 -10 9114.10 712.070   1
   2   5  11-136.826 217.619   1
   2  -5  11 516.287 147.545   1
  -2   5 -11 123.617 132.270   1
  -2  -5 -11-125.975 202.950   1
   2  -5  12 266.147 174.382   1
   2   5  12-116.432 222.765   1
  -2  -5 -12 77.8778 180.865   1
  -2   5 -12-51.2160 161.351   1
   2  -5  13 1427.41 224.608   1
  -2  -5 -13 1984.17 287.975   1
  -2   5 -13 1578.26 215.951   1
   2   5  14 4048.50 457.090   1
  -2   5 -14 4532.21 374.749   1
   2  -5  14 4473.97 383.278   1
  -2  -5 -14 3435.51 422.432   1
   2  -5  15-23.8750 212.719   1
   2   5  15 225.645 288.332   1
  -2  -5 -15 898.749 248.236   1
  -2   5 -15 223.470 209.131   1
  -2   5 -16 5295.62 446.016   1
   2  -5  16 4821.97 449.569   1
   2  -5  17 190.122 238.969   1
   2   5  17 132.653 314.049   1
  -2   5 -17-153.483 229.280   1
  -2  -5 -17 434.038 289.873   1
   2   5  18 540.448 256.999   1
   2  -5  18 631.913 264.861   1
  -2  -5 -18 442.861 247.765   1
  -2   5 -18 1009.14 263.527   1
   2   5  19 377.089 333.522   1
   2  -5  19-120.273 258.101   1
  -2  -5 -19 225.111 319.268   1
  -2   5 -19 434.743 260.553   1
   2  -5  20 566.183 271.729   1
  -2   5 -20 152.186 248.351   1
   2  -5  21 394.315 285.739   1
  -2  -5 -21 559.785 334.896   1
  -2   5 -21 189.920 265.743   1
   2   5  22 456.592 333.385   1
  -2  -5 -22 1128.74 350.363   1
  -2   5 -22 693.247 327.574   1
   2   5  24 980.991 376.035   1
  -2  -5 -24 1406.34 373.018   1
   2   5  25 414.477 304.495   1
  -2  -5 -25 235.966 317.545   1
   2   5  26-34.2532 348.042   1
  -2  -5 -26 232.994 367.658   1
   2   5  28-134.125 360.008   1
  -2  -5 -28 775.404 398.993   1
   2  -6 -27-195.265 372.140   1
  -2   6  27 444.559 377.743   1
   2  -6 -26 431.186 371.415   1
  -2   6  26 800.499 367.790   1
   2  -6 -24 914.172 346.293   1
  -2   6  24 249.274 343.094   1
   2  -6 -23 1255.02 341.807   1
  -2   6  23 1469.04 350.396   1
   2  -6 -22 710.461 324.093   1
  -2   6  22 790.196 356.737   1
   2   6 -21 503.699 300.400   1
   2  -6 -21 470.730 302.931   1
  -2   6  21 752.732 334.654   1
  -2   6  20 1485.69 368.438   1
   2   6 -20 1626.34 299.932   1
  -2  -6  20 1977.74 318.893   1
   2  -6 -20 868.082 331.278   1
  -2   6  19 1182.01 351.527   1
   2   6 -19 257.649 258.942   1
  -2  -6  19 910.267 288.743   1
   2  -6 -19 759.083 329.283   1
  -2   6  18 4662.78 497.607   1
   2   6 -18 4441.71 435.931   1
  -2  -6  18 4594.96 445.057   1
   2  -6 -18 4714.58 494.702   1
  -2   6  17-167.164 290.507   1
   2  -6 -17 510.571 295.700   1
  -2   6  16 845.016 254.153   1
   2   6 -16 547.863 223.534   1
  -2  -6  16 758.500 234.080   1
   2  -6 -16 591.993 249.087   1
  -2   6  15-126.360 296.884   1
   2  -6 -15 424.161 288.920   1
   2   6 -15 309.728 191.272   1
  -2  -6  15 352.475 211.672   1
  -2   6  14 9319.63 767.483   1
  -2  -6  14 10791.8 745.740   1
   2   6 -14 10226.5 735.502   1
   2  -6 -14 9167.47 762.948   1
  -2   6  13 325.646 269.359   1
   2  -6 -13-169.895 268.523   1
   2   6 -13 186.261 164.211   1
  -2  -6  13 497.616 195.429   1
  -2   6  12 5382.70 466.989   1
  -2  -6  12 5115.68 426.217   1
   2   6 -12 5456.04 416.070   1
   2  -6 -12 4927.23 452.442   1
   2  -6 -11 2214.38 273.122   1
  -2  -6  11 1434.26 203.686   1
  -2   6  11 2072.77 278.790   1
   2   6 -11 1849.81 201.530   1
  -2   6   9 2016.61 285.622   1
  -2  -6   9 2436.57 224.667   1
   2   6  -9 2649.14 222.325   1
  -2  -6   8 8971.61 615.158   1
   2  -6  -8 9087.67 660.026   1
   2   6  -8 8652.00 612.404   1
  -2   6   8 8075.17 662.397   1
  -2  -6   7 1142.16 135.128   1
   2  -6  -7 1321.14 207.673   1
   2   6  -7 1405.69 134.921   1
  -2   6   7 1644.55 219.764   1
   2  -6  -6 48048.1 3324.39   1
  -2  -6   6 47801.7 3293.75   1
  -2   6   6 49142.9 3327.39   1
   2   6  -6 51184.9 3295.03   1
   2  -6  -5 12141.0 927.955   1
   2   6  -5 12899.2 898.027   1
  -2  -6   5 14068.6 898.836   1
  -2   6   5 12842.9 932.666   1
   2   6  -4 26763.1 1688.99   1
  -2  -6   4 23715.5 1688.68   1
  -2   6   4 25345.7 1717.07   1
   2  -6  -4 24223.0 1714.66   1
   2  -6  -3 417.627 132.505   1
  -2   6   3 385.806 139.043   1
   2   6  -3 530.785 85.0906   1
  -2  -6   3 415.952 87.5228   1
  -2  -6   2 30835.5 2105.86   1
   2   6  -2 31774.5 2105.30   1
   2  -6  -1 7167.21 487.440   1
  -2  -6   1 5910.61 475.709   1
   2   6  -1 6935.53 480.157   1
  -2   6   1 7182.08 488.601   1
   2  -6   0 7079.07 473.886   1
  -2  -6   0 6545.04 473.597   1
   2   6   0 6509.56 475.908   1
  -2   6   0 6340.51 476.057   1
   2   6   1 7328.34 490.729   1
  -2  -6  -1 6270.76 486.803   1
  -2   6  -1 6623.34 476.386   1
   2  -6   1 6835.21 475.677   1
  -2   6  -2 32651.6 2190.82   1
  -2  -6  -3 478.616 142.364   1
   2   6   3 319.129 150.971   1
  -2   6  -3 350.766 75.2846   1
   2  -6   3 505.234 74.0368   1
   2   6   4 26649.6 1801.34   1
  -2   6  -4 25721.2 1765.05   1
  -2  -6  -4 26806.8 1797.69   1
   2  -6   4 26685.7 1764.85   1
  -2   6  -5 13107.9 919.816   1
  -2  -6  -5 13327.7 958.887   1
   2   6   5 13993.1 964.915   1
   2  -6   5 14136.0 921.140   1
  -2  -6  -6 44503.4 3298.15   1
  -2   6  -6 52199.9 3265.19   1
   2  -6   6 46746.7 3265.26   1
   2   6   6 49125.3 3305.57   1
   2  -6   7 994.591 130.129   1
   2   6   7 1540.95 221.233   1
  -2  -6  -7 1750.55 225.022   1
  -2   6  -7 1330.90 128.076   1
   2   6   8 8749.03 654.894   1
   2  -6   8 8471.47 600.382   1
  -2  -6  -9 2771.77 293.386   1
   2   6   9 2308.05 300.782   1
   2  -6   9 1908.87 214.182   1
  -2   6  -9 2646.64 208.997   1
  -2   6 -10 6926.56 495.955   1
  -2  -6 -10 6150.25 551.903   1
   2  -6  10 7352.40 502.848   1
   2   6  10 5933.33 561.762   1
  -2  -6 -11 1685.14 272.944   1
  -2   6 -11 2070.42 201.892   1
   2  -6  11 2003.03 213.992   1
   2   6  11 2095.88 302.477   1
  -2   6 -12 5360.02 393.756   1
  -2  -6 -12 4863.09 442.915   1
   2   6  12 4835.57 442.203   1
   2  -6  12 4571.63 396.483   1
  -2   6 -13 124.040 158.847   1
  -2  -6 -13 418.050 270.125   1
   2   6  13 155.866 291.940   1
   2  -6  13 473.807 186.389   1
  -2  -6 -14 9273.71 748.986   1
  -2   6 -14 9624.56 717.363   1
   2  -6  14 10227.9 722.796   1
   2   6  14 9824.85 779.503   1
  -2   6 -15 275.933 204.296   1
  -2  -6 -15 178.425 273.887   1
   2  -6  15 631.592 200.856   1
   2   6  15-162.437 263.928   1
  -2  -6 -16 368.205 279.237   1
  -2   6 -16 691.309 226.842   1
   2  -6  16 146.587 233.001   1
   2   6  16 165.356 305.470   1
  -2  -6 -17 219.796 273.619   1
   2   6  17 234.429 283.582   1
  -2  -6 -18 4374.40 487.454   1
   2   6  18 4636.59 506.964   1
   2  -6  18 4828.19 446.439   1
  -2   6 -18 4958.15 442.436   1
   2  -6  19 615.845 249.908   1
   2   6  19 448.731 295.879   1
  -2  -6 -19 906.741 294.679   1
  -2   6 -19 905.945 242.125   1
   2  -6  20 1391.91 309.233   1
  -2   6 -20 1461.11 310.452   1
  -2  -6 -20 1473.56 361.893   1
   2   6  21 768.728 303.619   1
  -2   6 -21 596.215 296.599   1
  -2  -6 -21 1022.81 309.661   1
   2   6  22 561.537 351.083   1
  -2  -6 -22 1161.17 360.173   1
   2   6  23 1295.83 342.097   1
  -2  -6 -23 1435.72 336.534   1
   2   6  24 313.449 365.839   1
  -2  -6 -24 998.570 367.865   1
   2   6  26 135.562 360.161   1
  -2  -6 -26 32.9261 367.514   1
   2   6  27 534.584 333.736   1
  -2  -6 -27 517.991 342.831   1
  -2   7  27-539.798 373.761   1
   2  -7 -27 160.530 381.055   1
  -2   7  26 137.671 361.430   1
   2  -7 -26 393.611 354.946   1
  -2   7  25 174.732 339.862   1
   2  -7 -24 1615.32 355.298   1
  -2   7  23-142.756 315.141   1
   2  -7 -23 67.5777 307.508   1
  -2   7  21 789.383 334.411   1
   2  -7 -21-235.719 298.915   1
   2   7 -20 500.730 259.598   1
  -2   7  20-35.5045 349.238   1
   2  -7 -20-301.608 324.646   1
  -2  -7  19 295.619 257.484   1
   2   7 -19 640.111 266.274   1
  -2   7  18 172.928 343.740   1
   2  -7 -18 164.077 337.711   1
  -2   7  17 980.817 332.400   1
  -2  -7  17 1455.11 255.588   1
   2  -7 -17 1033.09 319.207   1
   2   7 -17 1124.60 250.572   1
   2   7 -16 11490.7 812.560   1
   2  -7 -16 10935.0 855.304   1
  -2  -7  16 10896.6 818.914   1
  -2   7  16 10581.0 855.756   1
  -2   7  15 644.582 325.176   1
  -2  -7  15 244.214 184.939   1
   2   7 -15 502.737 186.081   1
   2  -7 -15 30.8807 284.201   1
  -2   7  14 813.434 237.212   1
  -2  -7  14 466.171 191.588   1
   2   7 -14 383.164 180.876   1
   2  -7 -14 809.676 250.747   1
  -2   7  13 1061.60 297.705   1
  -2  -7  13 1127.58 200.501   1
   2   7 -13 1408.19 198.124   1
   2  -7 -13 1772.34 300.704   1
  -2   7  12 673.190 259.282   1
   2  -7 -12 1090.71 263.882   1
   2   7 -12 484.106 149.701   1
  -2  -7  12 630.535 155.382   1
  -2   7  11 4274.33 435.791   1
   2  -7 -11 5775.70 455.628   1
  -2  -7  10 6957.53 528.716   1
   2   7 -10 7530.13 529.706   1
   2  -7 -10 7595.68 584.804   1
  -2   7  10 7687.59 588.316   1
   2   7  -9 1495.97 150.779   1
  -2  -7   9 1402.59 154.481   1
   2   7  -8 5669.35 388.307   1
   2  -7  -8 5829.01 457.708   1
  -2   7   8 5172.24 449.088   1
  -2  -7   8 4985.65 388.006   1
   2   7  -7 22797.3 1532.57   1
  -2   7   7 21348.5 1573.37   1
   2  -7  -7 22425.3 1572.89   1
  -2  -7   7 23172.6 1532.38   1
   2   7  -6 652.784 88.7953   1
  -2   7   6 764.025 174.966   1
  -2  -7   6 761.915 93.4432   1
   2  -7  -5 4073.79 322.948   1
  -2   7   5 3691.17 323.353   1
  -2  -7   5 3396.07 266.754   1
   2   7  -5 3848.36 269.888   1
   2  -7  -4 30869.4 2135.51   1
  -2   7   4 31251.5 2139.82   1
  -2  -7   4 31606.5 2106.85   1
   2   7  -4 31431.9 2106.65   1
   2  -7  -3 8872.70 639.808   1
  -2   7   3 9674.52 652.490   1
  -2  -7   3 8749.77 615.132   1
   2   7  -3 8842.49 617.826   1
   2   7  -2 2407.29 197.506   1
  -2  -7   2 2283.33 192.228   1
   2   7  -1 39029.0 2756.20   1
   2  -7  -1 41606.6 2761.34   1
  -2   7   1 41593.7 2763.26   1
  -2  -7   1 41997.5 2755.37   1
  -2   7   0 44.1191 102.723   1
   2   7   0 11.7003 111.774   1
  -2  -7  -1 43675.2 2789.17   1
   2   7   1 41982.3 2789.84   1
   2  -7   1 40623.7 2776.66   1
  -2   7  -1 40231.2 2777.27   1
   2   7   2 1734.00 203.648   1
  -2  -7  -2 2068.81 200.983   1
   2  -7   2 1883.83 158.711   1
   2   7   3 9153.80 651.429   1
  -2  -7  -3 9243.67 645.370   1
  -2   7  -3 9192.82 611.370   1
   2  -7   3 8510.63 610.102   1
   2  -7   4 32165.3 2123.01   1
   2   7   4 31690.9 2162.60   1
  -2   7  -4 31381.9 2122.92   1
  -2  -7  -4 31406.2 2158.39   1
   2   7   5 3354.19 347.362   1
  -2  -7  -5 3474.94 337.923   1
  -2   7  -5 3991.81 278.522   1
   2  -7   5 4139.82 278.662   1
  -2  -7  -6 690.453 183.885   1
  -2   7  -6 815.116 85.6092   1
   2   7   6 657.173 196.620   1
   2  -7   6 806.592 85.5155   1
   2  -7   7 23321.2 1578.01   1
   2   7   7 24078.7 1629.47   1
  -2   7  -8 4812.83 354.765   1
  -2  -7  -8 5373.59 435.612   1
   2   7   8 4836.77 433.140   1
   2  -7   8 5113.54 360.879   1
  -2   7  -9 1106.37 135.928   1
   2  -7   9 1482.17 147.639   1
   2   7  10 7490.39 577.854   1
   2  -7  10 7150.87 506.308   1
  -2  -7 -10 7287.04 567.070   1
  -2   7 -10 6489.15 502.580   1
   2  -7  11 5737.84 433.100   1
   2   7  11 5268.10 509.944   1
  -2  -7 -11 5645.06 493.162   1
  -2   7 -11 5955.72 429.800   1
  -2   7 -12 472.109 147.481   1
  -2  -7 -12 1019.35 235.127   1
   2  -7  12 579.915 162.224   1
   2   7  12 705.511 231.308   1
  -2   7 -13 1600.59 190.672   1
  -2  -7 -13 960.228 301.989   1
   2  -7  13 1288.94 200.460   1
   2   7  13 1343.90 320.056   1
  -2  -7 -14 818.933 238.733   1
  -2   7 -14 977.590 186.235   1
   2  -7  14 614.313 185.017   1
  -2   7 -15 320.697 186.917   1
  -2  -7 -15 121.080 281.454   1
   2   7  15 295.283 311.178   1
   2  -7  15 337.097 191.566   1
  -2  -7 -16 11584.8 908.951   1
  -2   7 -16 13526.0 884.011   1
   2  -7  16 12722.8 887.372   1
  -2  -7 -17 1461.00 350.042   1
  -2   7 -17 1193.89 228.331   1
   2  -7  17 866.311 237.414   1
   2   7  17 1388.77 368.699   1
  -2  -7 -18 32.1985 283.776   1
   2   7  18-206.249 292.681   1
  -2   7 -19 164.797 224.548   1
   2  -7  19 200.486 253.186   1
  -2  -7 -20 591.610 312.713   1
   2   7  20 348.919 305.200   1
  -2  -7 -21 132.126 326.515   1
   2   7  21 454.757 339.367   1
  -2  -7 -23-66.4990 323.188   1
   2   7  23 174.428 323.643   1
  -2  -7 -24 1199.16 391.323   1
   2   7  24 895.249 377.093   1
  -2  -7 -25 364.415 328.626   1
   2   7  25 237.643 320.275   1
  -2  -7 -26 292.060 373.909   1
   2   7  26 738.366 373.177   1
  -2  -7 -27 255.421 343.081   1
   2   7  27 263.573 312.370   1
  -2   8  26-204.006 354.758   1
   2  -8 -25-164.996 327.066   1
  -2   8  25 692.284 359.051   1
   2  -8 -23 807.021 353.866   1
  -2   8  23 35.5260 343.560   1
   2  -8 -22 573.129 344.798   1
  -2   8  22 465.219 371.963   1
   2  -8 -21 235.730 336.951   1
  -2   8  21 143.576 354.441   1
   2  -8 -20 1512.52 377.338   1
  -2   8  20 249.244 364.277   1
   2  -8 -19 1002.36 349.827   1
  -2   8  19 779.168 355.689   1
   2  -8 -18 198.512 302.177   1
  -2  -8  18 915.155 244.443   1
   2   8 -18 726.698 227.912   1
  -2   8  18 209.202 301.718   1
   2  -8 -17 261.099 276.856   1
  -2  -8  17 868.572 232.521   1
   2   8 -17 441.853 218.435   1
  -2   8  17 786.337 298.121   1
  -2  -8  16 774.009 210.124   1
  -2   8  16 768.589 327.547   1
   2   8 -16 663.647 209.376   1
  -2  -8  15 937.196 203.347   1
   2   8 -15 1095.90 203.156   1
  -2   8  15 458.647 276.676   1
  -2  -8  14 2818.26 304.759   1
   2   8 -14 3578.49 303.977   1
  -2  -8  13 15.9101 145.414   1
   2  -8 -13 118.893 217.203   1
   2   8 -13 308.767 141.923   1
  -2   8  12 3636.00 382.174   1
   2  -8 -12 3164.31 380.546   1
  -2   8  11 579.256 275.386   1
   2   8 -11 635.228 131.788   1
  -2  -8  11 482.865 133.951   1
   2  -8 -11 194.098 250.789   1
  -2   8  10 4029.36 402.648   1
   2  -8 -10 4014.46 400.498   1
   2   8 -10 3640.71 294.631   1
  -2  -8  10 3818.95 296.154   1
   2   8  -9 10594.1 747.522   1
  -2   8   9 10672.9 824.811   1
   2  -8  -9 9613.75 808.034   1
  -2  -8   9 11441.3 747.722   1
   2   8  -8 238.609 78.6606   1
  -2  -8   8 278.972 90.9581   1
   2  -8  -8 192.516 164.377   1
  -2   8   8-25.2081 195.078   1
   2   8  -7 1286.80 121.612   1
  -2   8   7 1117.90 236.935   1
  -2  -8   7 1411.96 120.892   1
   2  -8  -7 818.213 223.760   1
   2  -8  -6 40300.0 2985.73   1
  -2  -8   6 44899.9 2943.01   1
   2   8  -6 44317.1 2943.07   1
  -2   8   6 42666.8 2988.85   1
   2  -8  -5 5263.78 404.310   1
   2   8  -5 5116.60 346.283   1
  -2  -8   5 4758.82 344.298   1
  -2   8   5 4291.56 400.743   1
   2  -8  -4 17127.9 1206.99   1
  -2  -8   4 17221.1 1168.21   1
  -2   8   4 17509.7 1208.85   1
   2   8  -4 17371.8 1170.12   1
  -2  -8   3 10392.7 719.521   1
   2   8  -3 10913.0 719.742   1
  -2   8   3 9575.15 749.555   1
   2  -8  -2 11781.9 870.183   1
  -2  -8   2 12899.4 853.189   1
  -2   8   2 12075.1 873.310   1
   2   8  -2 12542.0 856.147   1
  -2  -8   1 2963.84 242.355   1
   2   8  -1 2963.91 248.360   1
   2  -8   0 13288.4 872.485   1
  -2  -8   0 11853.5 874.613   1
   2  -8   1 3438.47 263.842   1
  -2   8  -1 3381.79 268.210   1
   2  -8   2 11781.6 768.641   1
  -2   8  -2 10239.5 769.195   1
   2   8   2 12154.4 802.476   1
  -2   8  -3 9582.45 657.561   1
   2  -8   3 9674.25 657.451   1
  -2  -8  -3 9483.38 694.663   1
   2   8   3 9740.66 699.787   1
  -2   8  -4 18495.7 1175.95   1
  -2  -8  -4 17521.4 1219.42   1
   2  -8   4 16583.6 1174.42   1
   2   8   4 17935.9 1222.80   1
   2   8   5 4450.18 389.758   1
  -2  -8  -5 4473.78 379.932   1
   2   8   6 41351.5 2854.76   1
  -2  -8  -6 42617.1 2854.15   1
  -2  -8  -7 848.917 199.824   1
   2   8   7 885.512 223.385   1
  -2   8  -8 263.641 59.8679   1
   2  -8   8 258.695 65.4807   1
   2   8   9 9941.38 824.114   1
   2  -8   9 10886.3 752.190   1
  -2  -8  -9 11765.3 825.254   1
  -2   8  -9 11165.8 750.774   1
   2   8  10 4011.32 411.219   1
  -2  -8 -10 4929.64 402.489   1
  -2   8 -10 4379.92 303.458   1
   2  -8  10 3499.82 306.003   1
  -2  -8 -11 681.467 247.853   1
  -2   8 -11 608.494 124.127   1
   2  -8  11 476.120 122.873   1
   2   8  11 1032.59 275.997   1
  -2  -8 -12 3300.86 365.805   1
   2   8  12 3132.62 406.409   1
   2  -8  12 3718.63 302.035   1
  -2   8 -12 3957.74 301.438   1
   2   8  13 225.907 296.612   1
  -2  -8 -13-318.935 265.983   1
  -2   8 -13-86.8894 141.355   1
   2  -8  14 2758.36 273.810   1
  -2   8 -14 2932.09 272.129   1
   2   8  15 566.841 340.880   1
   2  -8  15 439.192 193.866   1
  -2   8 -15 1085.26 189.119   1
  -2  -8 -15 1422.46 307.940   1
   2  -8  16 661.012 201.522   1
   2   8  16 505.471 312.041   1
  -2   8 -16 163.287 193.064   1
  -2  -8 -16 347.374 286.449   1
   2  -8  17 540.460 225.448   1
   2   8  17 582.280 313.826   1
  -2   8 -17 738.918 214.815   1
  -2  -8 -17 577.153 299.185   1
  -2   8 -18 1045.04 241.532   1
   2   8  18 1176.88 361.669   1
  -2  -8 -18 1071.16 349.961   1
   2   8  19-278.852 270.415   1
  -2  -8 -19 360.401 253.498   1
   2   8  20 279.845 345.974   1
  -2  -8 -20 626.131 340.844   1
   2   8  21 420.293 337.187   1
  -2  -8 -21 827.351 330.898   1
   2   8  22 350.027 319.982   1
  -2  -8 -22 1027.63 338.301   1
   2   8  23 277.406 369.394   1
  -2  -8 -23 695.680 373.083   1
  -2  -8 -25 328.058 371.027   1
   2   8  26 331.516 341.175   1
   2  -9 -26 63.9706 363.453   1
  -2   9  26 536.861 384.558   1
   2  -9 -24 596.577 367.532   1
  -2   9  24 209.090 365.972   1
   2  -9 -23 434.813 356.297   1
  -2   9  23 317.886 359.142   1
   2  -9 -22 974.528 371.322   1
  -2   9  22 676.696 389.393   1
   2  -9 -20 673.357 341.892   1
  -2   9  20 71.8100 338.380   1
   2  -9 -19 604.078 292.614   1
  -2   9  19 676.115 292.217   1
   2  -9 -18 633.169 318.565   1
  -2   9  18 1264.17 345.041   1
   2   9 -17 168.107 197.491   1
  -2   9  17 660.562 353.908   1
   2  -9 -16 3476.94 384.456   1
  -2  -9  16 3312.93 304.764   1
   2   9 -16 2521.90 302.278   1
  -2   9  16 2930.27 389.509   1
   2  -9 -15 255.061 291.884   1
  -2  -9  15-104.182 158.088   1
   2   9 -15-102.029 156.925   1
  -2   9  15-199.615 297.437   1
   2  -9 -14 2309.74 319.442   1
  -2  -9  14 2357.85 224.630   1
  -2   9  14 1597.00 321.516   1
   2   9 -14 1863.23 216.897   1
  -2   9  13 3106.67 381.145   1
   2  -9 -13 2160.04 362.477   1
  -2  -9  12 2487.49 226.214   1
   2   9 -12 2439.78 222.352   1
   2  -9 -12 2743.25 352.797   1
  -2   9  12 2280.00 345.261   1
   2  -9 -11 114.073 240.459   1
  -2   9  11 59.6104 232.201   1
   2   9 -11 355.079 102.826   1
  -2  -9  11 392.800 106.427   1
   2   9 -10 8939.72 614.096   1
   2  -9 -10 8290.13 686.896   1
  -2   9  10 8470.27 695.148   1
  -2  -9  10 9002.96 614.869   1
   2   9  -9 823.282 97.4894   1
  -2   9   9 632.941 247.318   1
  -2  -9   9 711.135 92.1569   1
   2  -9  -9 999.060 264.003   1
   2  -9  -8 13473.2 970.263   1
  -2   9   8 12784.8 972.131   1
  -2  -9   8 12758.5 896.835   1
   2   9  -8 14015.8 898.612   1
  -2   9   7 4958.72 422.258   1
   2  -9  -7 4489.37 413.986   1
   2  -9  -6 2349.50 271.210   1
  -2   9   6 2290.37 267.290   1
   2   9  -5 563.936 79.2477   1
  -2  -9   5 709.569 76.7192   1
   2   9  -4 14053.9 940.350   1
  -2  -9   4 13516.1 937.898   1
   2  -9  -4 14012.3 977.946   1
  -2   9   4 13981.9 981.345   1
  -2  -9   3 7540.71 569.101   1
   2  -9  -3 9066.26 602.148   1
   2   9  -3 8387.41 570.962   1
   2   9  -2 9540.58 710.170   1
  -2  -9   2 9806.88 708.867   1
  -2   9   2 10613.6 734.940   1
   2  -9  -2 11505.2 734.642   1
   2   9  -1 98.8309 111.769   1
  -2   9   1 60.8712 114.178   1
   2  -9  -1-84.8063 114.547   1
  -2  -9   1-34.4949 103.823   1
  -2   9   0 52.6437 107.110   1
   2  -9   0 134.495 100.503   1
   2   9   1-209.291 132.746   1
   2  -9   1 206.855 99.0269   1
  -2  -9  -1-74.9276 115.043   1
  -2   9  -1 175.289 103.208   1
  -2  -9  -2 10794.4 766.586   1
   2   9   2 11015.1 771.023   1
  -2   9  -2 10101.5 736.380   1
   2  -9   2 11061.0 734.995   1
   2  -9   3 8150.80 547.762   1
   2   9   3 8619.93 602.056   1
  -2   9  -3 7395.70 546.691   1
  -2  -9  -3 8640.80 590.085   1
   2   9   4 14027.2 995.721   1
   2   9   5 635.154 192.128   1
   2   9   6 2497.95 288.029   1
  -2  -9  -6 2147.99 278.750   1
  -2  -9  -7 4730.62 407.528   1
   2   9   7 4478.69 418.974   1
  -2  -9  -8 13530.7 931.132   1
   2   9   8 11832.5 935.025   1
  -2  -9  -9 77.4501 216.934   1
   2   9   9 500.593 266.913   1
   2   9  10 7740.54 583.159   1
  -2   9 -10 6400.40 465.657   1
   2  -9  10 6974.43 466.739   1
   2   9  11 188.501 273.357   1
  -2  -9 -11 527.129 210.283   1
  -2   9 -11 457.046 92.3140   1
   2  -9  11 288.333 95.7251   1
  -2  -9 -12 2764.27 332.881   1
  -2   9 -12 2100.86 201.702   1
   2  -9  12 2595.39 211.083   1
   2   9  12 1891.50 359.418   1
  -2  -9 -13 2506.50 329.289   1
   2   9  13 2708.69 344.381   1
   2  -9  13 2003.21 213.045   1
  -2   9 -13 1945.19 205.578   1
   2   9  14 2256.83 355.592   1
  -2  -9 -14 2060.09 302.013   1
   2   9  15 235.505 337.573   1
  -2   9 -15 32.0242 158.754   1
   2  -9  15 117.772 167.883   1
  -2  -9 -15 314.210 294.329   1
   2   9  16 3310.66 429.871   1
  -2   9 -16 2870.45 298.825   1
   2  -9  16 2538.73 304.182   1
  -2   9 -17 20.3119 192.375   1
   2   9  17 345.659 267.008   1
  -2  -9 -17 291.263 251.381   1
   2   9  18 767.024 362.829   1
  -2  -9 -18 980.917 336.284   1
   2   9  19 314.533 357.220   1
  -2  -9 -19 1414.97 343.637   1
   2   9  20 139.918 277.945   1
  -2  -9 -20 99.0497 266.363   1
   2   9  22 765.594 372.802   1
  -2  -9 -22 1956.07 369.504   1
   2   9  23-103.420 292.890   1
  -2  -9 -23 296.442 292.125   1
   2   9  24 339.008 367.599   1
  -2  -9 -24 557.668 356.275   1
   2   9  26 719.491 368.629   1
  -2  -9 -26-221.462 350.675   1
   2 -10 -25 225.676 359.381   1
  -2  10  25 1184.25 396.536   1
   2 -10 -24 328.524 358.413   1
  -2  10  24 448.153 357.127   1
   2 -10 -23 766.084 353.314   1
  -2  10  23 175.200 350.640   1
   2 -10 -22 201.400 312.356   1
  -2  10  22-674.070 321.342   1
   2 -10 -21-33.6883 277.789   1
  -2  10  21 751.263 332.514   1
   2 -10 -20 2157.55 382.434   1
  -2  10  20 1977.15 395.182   1
   2 -10 -19 1010.54 344.409   1
  -2  10  19 107.139 364.890   1
   2 -10 -18 234.850 320.440   1
  -2  10  18 604.839 348.611   1
   2 -10 -16 756.260 329.097   1
   2  10 -16 511.429 167.720   1
  -2  10  16 379.215 344.861   1
   2 -10 -15-129.602 263.924   1
  -2  10  15-33.9785 268.554   1
   2 -10 -14 1685.54 334.995   1
   2  10 -14 1311.19 174.321   1
  -2 -10  14 1507.78 176.734   1
  -2  10  14 2035.82 369.657   1
  -2  10  13 486.825 278.443   1
   2 -10 -13 279.573 267.119   1
   2  10 -13 180.364 109.060   1
  -2 -10  13 148.743 104.589   1
   2 -10 -12 4236.83 387.300   1
  -2 -10  12 3631.12 271.738   1
   2  10 -12 3655.09 274.128   1
  -2 -10  11 864.898 82.5323   1
  -2  10  11 1013.61 274.453   1
   2  10 -11 699.708 86.5858   1
   2 -10 -10 1502.37 264.445   1
  -2  10  10 1483.86 273.580   1
   2 -10  -9 3407.69 353.964   1
  -2  10   9 2912.72 339.523   1
  -2  10   8 10697.3 817.202   1
   2 -10  -6 3189.66 332.251   1
  -2  10   6 3562.37 342.785   1
   2 -10  -5 2419.73 282.488   1
  -2  10   5 2283.80 287.789   1
   2 -10  -4 1824.40 234.237   1
  -2  10   4 1982.57 248.864   1
   2  10  -4 1841.71 159.253   1
  -2  10   3 181.751 169.921   1
   2 -10  -3 132.690 153.598   1
   2  10  -3 159.554 95.0402   1
  -2  10   2-146.769 169.231   1
   2 -10  -2 51.3077 144.288   1
   2  10  -2 66.5416 110.708   1
  -2  10   1 147.104 145.728   1
   2 -10  -1 76.2024 134.521   1
   2  10  -1 131.845 115.712   1
  -2  10  -1-35.7050 103.113   1
   2  10   1 187.688 150.977   1
   2 -10   1-22.4704 93.7056   1
  -2 -10  -2-123.438 159.856   1
   2  10   2-189.040 148.604   1
   2 -10   2 96.0934 84.3288   1
  -2  10  -2 45.7757 85.4121   1
  -2 -10  -3 346.095 163.868   1
   2  10   3 289.379 172.913   1
   2 -10   3 143.137 71.8855   1
  -2  10  -3 217.476 76.1104   1
   2  10   4 2061.31 251.181   1
  -2 -10  -4 2193.56 252.104   1
  -2 -10  -5 2693.83 284.949   1
  -2 -10  -6 3040.14 330.981   1
   2  10   6 3717.15 351.810   1
   2  10   8 11971.0 901.448   1
  -2 -10  -9 3243.98 347.141   1
   2  10   9 2542.15 359.803   1
  -2 -10 -10 2398.04 319.726   1
   2  10  10 2158.81 357.977   1
  -2 -10 -11 1373.56 295.744   1
   2  10  11 1498.83 329.757   1
  -2 -10 -12 4483.14 417.693   1
   2  10  12 3508.98 407.086   1
   2  10  13 231.379 255.972   1
  -2 -10 -13 122.473 233.928   1
  -2  10 -13 80.2682 79.8885   1
   2 -10  13 267.155 81.9329   1
   2  10  14 1174.05 329.335   1
  -2 -10 -14 1158.48 305.901   1
  -2  10 -14 1488.82 153.895   1
   2 -10  14 1185.81 155.626   1
   2  10  15-34.0423 326.515   1
  -2 -10 -15 669.676 312.804   1
  -2  10 -15 177.437 131.147   1
   2 -10  15 85.8315 138.389   1
  -2 -10 -16 1000.77 314.723   1
   2  10  16 275.997 336.496   1
  -2 -10 -18 427.596 306.336   1
   2  10  18 385.094 340.767   1
  -2 -10 -19 792.684 339.295   1
   2  10  19 1120.33 373.061   1
  -2 -10 -20 1820.74 360.117   1
   2  10  20 1647.38 375.470   1
  -2 -10 -21 364.226 278.675   1
   2  10  21 629.572 313.066   1
  -2 -10 -22 1089.52 362.985   1
   2  10  22 346.511 356.955   1
  -2 -10 -23 362.480 349.331   1
   2  10  23 511.088 379.382   1
  -2 -10 -24 391.841 307.184   1
   2  10  24 301.247 306.084   1
  -2 -10 -25 735.413 377.673   1
   2  10  25 1020.39 380.327   1
   2 -11 -25-31.8199 300.587   1
  -2  11  25 567.659 323.856   1
   2 -11 -23 429.535 338.854   1
  -2  11  23 139.020 372.983   1
   2 -11 -21 33.6924 347.402   1
  -2  11  21 748.201 401.462   1
   2 -11 -20-33.7834 315.359   1
  -2  11  20 394.839 349.652   1
   2 -11 -19 641.594 293.513   1
  -2  11  19 252.195 309.577   1
   2 -11 -18 1382.66 367.064   1
  -2  11  18 1394.66 402.526   1
   2 -11 -17 738.122 327.415   1
  -2  11  17 106.849 345.636   1
   2 -11 -16 232.862 306.739   1
  -2  11  16 561.477 343.768   1
   2 -11 -15 755.986 316.778   1
  -2  11  15 624.540 326.361   1
   2 -11 -14 2554.87 375.187   1
  -2  11  14 1323.45 352.014   1
   2 -11 -13 792.994 261.839   1
  -2  11  13 799.353 279.595   1
  -2  11  11 729.551 291.052   1
  -2  11  10 4983.43 466.988   1
   2 -11 -10 4853.06 452.890   1
   2 -11  -9 1635.93 283.404   1
  -2  11   8 4051.60 450.170   1
   2 -11  -8 5580.25 457.503   1
   2 -11  -7-129.246 232.010   1
  -2  11   7 109.762 240.283   1
   2 -11  -5 1296.73 230.403   1
  -2  11   5 1392.57 238.742   1
  -2  11   4 4334.19 441.325   1
   2 -11  -4 5781.76 444.481   1
  -2 -11   4 4941.28 362.836   1
   2  11  -4 5451.30 366.369   1
  -2  11   3 6142.35 490.228   1
   2 -11  -3 5682.17 479.481   1
  -2 -11   3 5590.60 430.061   1
   2  11  -3 6808.46 439.666   1
  -2  11   2 21182.6 1496.17   1
   2  11  -2 24309.3 1478.84   1
   2 -11  -2 20758.0 1492.75   1
  -2 -11   2 20320.0 1470.95   1
  -2  11   1 244.810 152.371   1
   2 -11  -1 245.552 155.269   1
  -2 -11   0 164.922 135.649   1
   2  11   0-147.857 148.048   1
   2  11   1 110.543 163.996   1
  -2 -11  -1 117.821 140.796   1
   2 -11   1 206.228 111.558   1
  -2  11  -1 357.891 120.114   1
  -2  11  -2 20530.4 1369.85   1
   2 -11   2 20126.7 1367.97   1
  -2 -11  -2 20351.4 1395.47   1
   2  11   2 19271.2 1399.84   1
  -2 -11  -3 6154.66 447.998   1
  -2  11  -3 5327.61 388.143   1
   2  11   3 6673.10 468.446   1
   2 -11   3 5227.41 387.526   1
  -2 -11  -4 5935.24 467.853   1
   2  11   4 5537.15 480.437   1
   2  11   5 963.744 257.754   1
  -2 -11  -5 694.733 198.759   1
   2  11   7-85.2872 255.281   1
  -2 -11  -7 254.548 208.957   1
  -2 -11  -8 5846.69 496.085   1
   2  11   9 2178.56 334.762   1
  -2 -11  -9 1878.62 292.185   1
   2  11  10 5652.67 523.102   1
  -2 -11 -10 5782.17 504.259   1
   2  11  11 485.654 285.937   1
   2  11  13 435.232 323.921   1
  -2 -11 -13 968.189 305.781   1
   2  11  14 986.080 372.493   1
  -2 -11 -14 2828.18 363.948   1
   2  11  15 172.430 333.548   1
  -2 -11 -15 64.5039 309.244   1
   2  11  16-104.483 309.448   1
  -2 -11 -16 163.124 286.290   1
   2  11  17-210.222 266.664   1
  -2 -11 -17 65.7978 248.289   1
   2  11  18 1018.63 358.945   1
  -2 -11 -18 2049.58 353.894   1
   2  11  19 210.531 359.368   1
  -2 -11 -19 662.096 348.984   1
   2  11  20 1123.01 386.343   1
  -2 -11 -20 232.437 342.652   1
   2  11  21 69.5952 324.069   1
  -2 -11 -21 99.3773 302.109   1
   2  11  23 135.172 375.118   1
  -2 -11 -23 392.236 348.776   1
   2  11  25 585.514 326.700   1
  -2 -11 -25-62.8950 305.050   1
   2 -12 -24 224.680 352.123   1
  -2  12  24-202.252 377.672   1
   2 -12 -23 589.522 353.898   1
  -2  12  23 515.860 354.020   1
   2 -12 -22 498.830 301.417   1
  -2  12  22 279.987 315.218   1
   2 -12 -21 335.592 331.082   1
  -2  12  21 177.416 372.560   1
   2 -12 -20 573.607 354.976   1
  -2  12  20 1326.84 403.301   1
   2 -12 -18-33.8560 299.626   1
  -2  12  18 686.959 323.832   1
   2 -12 -17 1148.62 353.387   1
  -2  12  17 577.406 368.951   1
  -2  12  16 392.471 294.014   1
   2 -12 -16 201.569 262.007   1
  -2  12  15 565.877 347.561   1
  -2  12  14 971.937 356.306   1
   2 -12 -14 788.659 324.101   1
  -2  12  13-68.3327 277.715   1
   2 -12 -13-193.959 257.579   1
   2 -12 -12 6497.15 565.291   1
  -2  12  10 1465.48 304.230   1
   2 -12 -10 1413.74 278.128   1
  -2  12   9 5368.93 531.017   1
   2 -12  -9 6755.50 538.983   1
  -2  12   8 5602.60 514.307   1
   2 -12  -8 6061.35 505.423   1
   2 -12  -7 1209.74 262.785   1
  -2  12   7 1098.99 273.240   1
   2 -12  -6 2643.07 313.050   1
  -2  12   6 2560.48 326.804   1
   2 -12  -5 3843.83 372.840   1
  -2  12   5 3460.88 366.511   1
   2 -12  -4 1258.30 221.592   1
  -2 -12   4 768.284 92.7948   1
   2  12  -4 839.622 99.0039   1
  -2  12   4 1241.72 238.563   1
   2 -12  -3 550.162 197.289   1
  -2 -12   3 736.437 119.274   1
   2  12  -3 791.215 121.267   1
  -2  12   3 994.977 215.800   1
   2 -12  -2 1481.01 215.608   1
  -2 -12   2 1710.10 168.793   1
   2  12  -2 1176.45 175.733   1
  -2  12   2 1616.99 224.637   1
  -2  12   1-334.701 162.609   1
   2 -12  -1-244.207 164.784   1
   2  12   0 19926.0 1341.94   1
  -2 -12   0 19118.7 1333.18   1
  -2  12   0 18601.5 1336.60   1
   2 -12   0 19815.6 1333.72   1
   2 -12   1 13.0001 126.584   1
   2  12   1-99.1553 177.797   1
   2  12   2 1523.48 230.437   1
  -2  12  -2 1441.31 159.894   1
   2 -12   2 1325.70 154.825   1
  -2 -12  -2 1610.31 216.218   1
   2  12   3 923.330 232.621   1
  -2  12  -3 619.326 106.029   1
  -2 -12  -3 735.853 184.873   1
   2 -12   3 822.058 100.847   1
   2  12   4 1343.87 256.423   1
  -2 -12  -4 1047.89 218.423   1
   2  12   5 3472.59 359.359   1
  -2 -12  -5 3387.60 344.705   1
   2  12   6 2785.46 328.570   1
  -2 -12  -6 2457.00 309.888   1
   2  12   7 381.577 266.050   1
  -2 -12  -7 788.021 235.961   1
   2  12   8 5226.10 526.311   1
  -2 -12  -8 6626.02 519.844   1
   2  12   9 5452.81 514.992   1
  -2 -12  -9 5830.73 495.791   1
   2  12  10 1955.77 331.596   1
  -2 -12 -10 1838.30 302.478   1
  -2 -12 -12 6832.35 594.818   1
   2  12  13 578.162 310.337   1
  -2 -12 -13 158.828 261.563   1
   2  12  14 896.987 312.281   1
   2  12  15 174.353 285.882   1
  -2 -12 -15 326.459 250.410   1
   2  12  16 561.706 306.235   1
  -2 -12 -16 790.450 283.426   1
   2  12  17 880.479 342.784   1
  -2 -12 -17 331.142 322.021   1
   2  12  18 739.208 369.279   1
  -2 -12 -18 863.057 333.005   1
   2  12  20 559.138 386.657   1
  -2 -12 -20 1397.06 356.266   1
   2  12  21 692.038 379.444   1
  -2 -12 -21 132.123 323.158   1
   2  12  22 476.220 315.647   1
  -2 -12 -22 164.422 292.315   1
   2  12  23-133.458 345.971   1
  -2 -12 -23 455.504 330.207   1
   2  12  24-98.2964 370.967   1
  -2 -12 -24-159.082 357.947   1
   2 -13 -23 1231.52 380.194   1
  -2  13  23 850.333 409.975   1
   2 -13 -22 428.999 369.534   1
  -2  13  22 277.357 383.622   1
   2 -13 -21 602.512 315.074   1
  -2  13  21 352.458 329.769   1
   2 -13 -20 607.561 340.218   1
  -2  13  20-71.4181 365.554   1
  -2  13  19-36.0025 372.571   1
   2 -13 -17 135.909 331.699   1
  -2  13  17 326.742 382.167   1
   2 -13 -16 1016.42 298.125   1
  -2  13  14 106.369 334.035   1
   2 -13 -14-400.292 324.433   1
  -2  13  13-70.0341 296.128   1
   2 -13 -13-65.8320 284.591   1
  -2  13  12 447.716 304.331   1
   2 -13 -12-32.3559 254.617   1
  -2  13  11 202.552 287.939   1
   2 -13 -11 918.924 280.022   1
  -2  13  10 6096.78 549.504   1
   2 -13 -10 5812.39 529.617   1
  -2  13   9-32.2332 287.635   1
   2 -13  -9-150.113 254.524   1
  -2  13   8 374.163 262.082   1
   2 -13  -8 261.173 240.098   1
  -2  13   7 59.9555 252.335   1
   2 -13  -7-27.9661 232.155   1
  -2  13   6 143.186 249.513   1
   2 -13  -6 241.207 223.906   1
   2  13  -4 2998.54 228.993   1
  -2  13   4 4290.95 360.868   1
   2 -13  -4 4449.50 346.711   1
  -2 -13   4 3084.52 224.974   1
   2 -13  -3 199.786 197.792   1
  -2 -13   3 178.364 101.128   1
  -2  13   3-47.6997 205.438   1
   2  13  -3 77.3215 102.123   1
  -2 -13   2 3798.10 295.724   1
  -2  13   2 3191.65 336.339   1
   2  13  -2 3557.80 300.655   1
   2 -13  -2 4120.58 341.263   1
   2 -13  -1 1271.86 202.281   1
  -2 -13   1 1433.18 187.124   1
   2  13  -1 1471.09 197.184   1
  -2  13   1 1517.44 223.081   1
   2 -13   0 80.8748 155.330   1
  -2 -13   0-101.056 155.374   1
  -2  13   0-69.4872 166.529   1
   2  13   0-36.4645 157.629   1
  -2 -13  -1 1185.37 189.935   1
   2  13   1 1044.86 213.384   1
  -2 -13  -2 3853.68 329.525   1
  -2  13  -2 3017.74 266.320   1
   2  13   2 3729.18 340.841   1
   2 -13   2 3065.80 263.323   1
  -2 -13  -3 376.405 200.399   1
  -2  13  -3 59.4556 84.4644   1
   2 -13   3 82.4040 79.4413   1
   2  13   3-73.1239 209.420   1
  -2 -13  -4 4516.03 413.945   1
   2  13   4 4838.39 433.106   1
   2  13   6 544.615 255.071   1
  -2 -13  -6 525.863 240.525   1
   2  13   7 59.8147 258.029   1
  -2 -13  -7 82.7895 236.542   1
   2  13   8 246.593 258.947   1
  -2 -13  -8-28.6620 244.085   1
   2  13   9 254.566 270.333   1
  -2 -13  -9-59.2194 250.427   1
   2  13  10 4990.76 476.194   1
  -2 -13 -10 4843.15 466.293   1
   2  13  11 1169.07 321.982   1
  -2 -13 -11 623.051 282.732   1
   2  13  12 408.343 324.033   1
  -2 -13 -12 635.332 312.309   1
   2  13  13-207.391 339.962   1
  -2 -13 -13 193.710 298.937   1
   2  13  14 734.086 341.168   1
  -2 -13 -14-261.661 312.126   1
  -2 -13 -16 1826.88 378.055   1
   2  13  17 35.3355 364.706   1
  -2 -13 -17 832.532 344.901   1
   2  13  19-35.1347 361.407   1
  -2 -13 -19 635.092 357.291   1
   2  13  20 522.130 393.710   1
  -2 -13 -20 1062.75 357.998   1
   2  13  21 342.410 356.543   1
  -2 -13 -21-99.2590 321.664   1
   2  13  22 840.506 340.868   1
  -2 -13 -22 950.281 320.259   1
   2  13  23 231.396 337.501   1
  -2 -13 -23 384.884 326.485   1
   2 -14 -23 159.887 345.824   1
  -2  14  23 235.102 380.376   1
   2 -14 -22-392.277 368.808   1
  -2  14  22 858.157 408.801   1
   2 -14 -21 565.350 352.845   1
   2 -14 -19 272.405 356.692   1
  -2  14  19 610.254 395.374   1
   2 -14 -18 615.543 294.783   1
  -2  14  18 652.005 329.761   1
   2 -14 -17 205.353 325.792   1
  -2  14  17-72.7406 385.396   1
   2 -14 -16-102.676 292.638   1
  -2  14  16 765.394 341.816   1
   2 -14 -15 409.191 312.531   1
  -2  14  15 36.3387 337.466   1
   2 -14 -13-33.4505 300.239   1
  -2  14  13 107.451 329.133   1
   2 -14 -12 824.556 323.335   1
  -2  14  12 1590.64 378.735   1
   2 -14 -11 388.867 289.559   1
  -2  14  11 347.477 332.225   1
   2 -14 -10 158.954 278.964   1
  -2  14  10-135.976 304.501   1
   2 -14  -9 371.788 267.844   1
  -2  14   9-331.546 276.519   1
   2 -14  -8-120.503 242.646   1
  -2  14   8-257.064 253.556   1
   2 -14  -7 1223.57 267.999   1
  -2  14   7 960.168 290.189   1
   2 -14  -6 3383.44 385.502   1
  -2  14   6 3740.73 392.945   1
   2 -14  -5 425.627 223.442   1
  -2  14   5 367.906 239.147   1
   2 -14  -4 2148.72 280.743   1
   2 -14  -3-23.2767 200.456   1
  -2 -14   3 150.314 101.294   1
   2  14  -3 76.0535 108.205   1
  -2  14   3 99.9722 213.809   1
   2  14  -2 6685.00 504.555   1
  -2 -14   2 6581.49 499.535   1
  -2  14   2 7368.09 551.039   1
   2 -14  -2 7243.84 543.243   1
   2 -14  -1 967.560 187.649   1
  -2 -14   1 659.338 166.371   1
   2  14  -1 546.325 169.291   1
  -2  14   1 937.308 206.506   1
   2 -14   0 752.504 184.437   1
  -2 -14   0 903.666 181.783   1
  -2  14   0 712.783 187.571   1
   2  14   0 920.430 199.046   1
  -2 -14  -1 673.195 183.366   1
   2  14   1 685.408 200.467   1
  -2  14  -2 6151.23 444.310   1
  -2 -14  -2 6978.68 495.246   1
   2  14   2 5803.24 495.306   1
   2 -14   2 5614.31 439.170   1
  -2 -14  -3 23.3794 200.073   1
  -2  14  -3 108.639 76.8707   1
   2  14   3 25.1697 219.610   1
   2 -14   3 154.019 69.6457   1
   2  14   5 28.2126 240.273   1
  -2 -14  -5 498.762 235.314   1
   2  14   6 2804.63 384.920   1
  -2 -14  -6 4288.60 389.041   1
   2  14   7 1043.33 279.855   1
  -2 -14  -7 800.698 257.135   1
   2  14   8 63.4683 264.675   1
  -2 -14  -8 472.676 244.181   1
   2  14   9 293.968 290.207   1
  -2 -14  -9-213.008 268.697   1
   2  14  10-33.4423 290.357   1
  -2 -14 -10 62.3583 258.221   1
   2  14  11 442.940 332.758   1
  -2 -14 -11 350.049 296.913   1
   2  14  12 1350.77 359.746   1
  -2 -14 -12 938.771 321.329   1
   2  14  13 315.178 314.066   1
  -2 -14 -13 164.050 277.235   1
   2  14  15 318.811 305.557   1
  -2 -14 -15 867.046 301.999   1
   2  14  16 391.180 347.420   1
  -2 -14 -16 234.594 299.668   1
   2  14  17 320.198 357.791   1
  -2 -14 -17 168.042 313.925   1
   2  14  18 494.768 361.349   1
  -2 -14 -18 571.226 331.851   1
   2  14  19 665.861 370.371   1
  -2 -14 -19 701.565 340.321   1
  -2 -14 -21 198.065 313.903   1
   2  14  22 333.471 315.826   1
  -2 -14 -22-32.3483 301.923   1
   2  14  23 261.562 339.806   1
   2 -15 -22-258.333 353.920   1
  -2  15  22 610.798 397.089   1
   2 -15 -20 234.705 306.591   1
  -2  15  20 705.228 362.798   1
   2 -15 -18 617.277 336.753   1
  -2  15  18-36.1721 337.414   1
   2 -15 -17 310.509 346.829   1
  -2  15  17 36.4294 359.089   1
   2 -15 -16 1760.86 366.701   1
  -2  15  16 585.801 379.915   1
   2 -15 -15 690.333 309.950   1
  -2  15  15 512.784 330.566   1
   2 -15 -14 309.396 306.292   1
  -2  15  14 36.5055 325.888   1
   2 -15 -13 68.2566 305.121   1
  -2  15  13 580.274 356.067   1
   2 -15 -12 33.7661 300.489   1
  -2  15  12 502.721 320.799   1
   2 -15 -11 532.548 286.542   1
  -2  15  11 460.493 308.681   1
   2 -15 -10 947.531 309.693   1
  -2  15  10 2574.50 378.887   1
   2 -15  -8 1775.72 333.140   1
  -2  15   8 2548.56 359.725   1
   2 -15  -7 30.1708 272.604   1
  -2  15   7 576.369 280.497   1
   2 -15  -6 347.090 238.755   1
  -2  15   6 462.355 266.062   1
   2 -15  -5 578.851 231.712   1
  -2  15   5 265.192 249.151   1
  -2 -15   3 8.30204 100.926   1
   2 -15  -3 122.541 210.693   1
   2  15  -3 253.188 110.695   1
  -2  15   3 313.477 233.230   1
   2 -15  -2 1490.30 232.827   1
  -2 -15   2 1009.21 173.411   1
   2  15  -2 1658.71 185.513   1
  -2  15   2 1639.06 258.065   1
   2 -15  -1 570.688 187.140   1
  -2 -15   1 129.901 153.851   1
   2  15  -1 171.270 159.847   1
  -2  15   1 43.8703 186.049   1
   2 -15   0 125.788 160.818   1
  -2 -15   0 168.189 166.552   1
   2  15   0-60.1916 190.432   1
  -2  15   0 190.173 169.138   1
   2  15   1 111.757 193.034   1
  -2  15  -1 263.330 154.679   1
   2 -15   1 132.381 135.050   1
  -2 -15  -1 520.192 195.830   1
   2  15   2 1590.89 253.192   1
  -2  15  -2 1252.49 164.073   1
  -2 -15  -2 1091.27 216.424   1
   2 -15   2 1396.32 161.632   1
   2  15   3 394.171 219.576   1
  -2 -15  -3 219.876 204.746   1
   2  15   4 2987.06 378.456   1
  -2 -15  -4 3603.98 361.236   1
   2  15   5 29.3352 247.728   1
  -2 -15  -5-327.269 239.561   1
   2  15   6 61.1948 258.138   1
  -2 -15  -6-28.4631 239.038   1
   2  15   7 316.997 273.153   1
  -2 -15  -7 88.5403 248.189   1
   2  15   8 1078.16 300.165   1
  -2 -15  -8 1583.04 305.058   1
   2  15  10 1708.08 338.822   1
  -2 -15 -10 1469.06 299.723   1
   2  15  11 485.536 323.844   1
  -2 -15 -11 877.461 305.016   1
   2  15  12 316.254 316.299   1
  -2 -15 -12 98.8542 283.935   1
   2  15  14-71.3781 345.093   1
  -2 -15 -14 638.013 329.784   1
   2  15  15 465.161 382.325   1
  -2 -15 -15 977.373 348.573   1
   2  15  16 1289.48 389.663   1
  -2 -15 -16 2332.63 374.440   1
   2  15  17 284.794 338.574   1
  -2 -15 -17 473.452 315.929   1
   2  15  18 670.725 348.721   1
  -2 -15 -18 134.540 297.483   1
   2  15  20-273.439 320.198   1
  -2 -15 -20-33.2693 295.759   1
   2  15  22 594.356 356.118   1
  -2 -15 -22-159.354 319.465   1
   2 -16 -21 357.797 335.699   1
  -2  16  21-102.853 369.079   1
   2 -16 -20 798.209 342.934   1
  -2  16  20 70.0013 384.680   1
   2 -16 -19 338.015 356.396   1
  -2  16  19 106.792 394.471   1
   2 -16 -18 548.318 346.310   1
  -2  16  18 180.360 364.429   1
   2 -16 -17 276.730 320.383   1
  -2  16  17 364.359 360.176   1
   2 -16 -16 869.826 358.924   1
  -2  16  16-73.3489 381.086   1
   2 -16 -15 418.387 344.582   1
  -2  16  15 405.458 381.270   1
   2 -16 -14 1254.59 349.426   1
  -2  16  14 1548.01 390.768   1
   2 -16 -13 694.150 308.137   1
  -2  16  13 36.7268 326.616   1
   2 -16 -12 137.778 317.727   1
  -2  16  12 474.176 352.630   1
   2 -16 -11 1191.74 325.015   1
  -2  16  11 360.353 347.119   1
   2 -16 -10 839.053 305.190   1
  -2  16  10 71.0296 305.228   1
   2 -16  -9 296.146 285.258   1
  -2  16   9 348.587 314.221   1
   2 -16  -7 62.1598 261.031   1
  -2  16   7-165.425 281.038   1
   2 -16  -6 2510.12 335.539   1
  -2  16   6 2400.19 358.015   1
   2 -16  -5 542.137 245.194   1
  -2  16   5-30.7084 251.954   1
   2 -16  -4 27.1973 226.896   1
  -2  16   4 145.338 242.490   1
   2  16  -3 120.717 89.0375   1
  -2 -16   2 531.891 146.282   1
   2 -16  -2 611.014 211.169   1
  -2  16   2 176.847 224.445   1
   2  16  -2 335.783 155.312   1
   2 -16  -1 1748.54 239.293   1
  -2 -16   1 1741.53 214.983   1
   2  16  -1 1170.49 212.365   1
  -2  16   1 799.037 239.725   1
   2 -16   0 432.790 176.236   1
  -2 -16   0 455.370 194.714   1
   2  16   0 765.312 203.109   1
  -2  16   0 627.362 194.804   1
   2  16   1 1005.02 242.962   1
  -2  16  -1 1690.56 206.445   1
   2 -16   1 1409.93 196.607   1
  -2 -16  -1 1736.68 238.946   1
   2  16   2 1126.17 252.883   1
  -2  16  -2 765.799 136.470   1
  -2 -16  -2 788.947 234.807   1
   2 -16   2 456.044 128.391   1
   2  16   4 57.9102 249.317   1
  -2 -16  -4 135.214 231.845   1
   2  16   5 91.0412 280.799   1
  -2 -16  -5 311.972 263.458   1
   2  16   6 2271.11 359.463   1
  -2 -16  -6 2803.76 349.770   1
   2  16   7 521.498 291.645   1
  -2 -16  -7 366.132 261.946   1
   2  16   9 444.943 282.063   1
  -2 -16  -9 128.355 271.979   1
   2  16  10 557.477 324.228   1
  -2 -16 -10 424.977 285.660   1
   2  16  11 848.720 343.393   1
  -2 -16 -11 332.204 292.065   1
   2  16  12 35.7204 318.778   1
  -2 -16 -12-268.639 287.258   1
   2  16  13 395.889 345.148   1
  -2 -16 -13-33.9153 299.667   1
   2  16  14 1949.46 397.028   1
  -2 -16 -14 1702.19 381.515   1
   2  16  15 360.151 334.915   1
  -2 -16 -15 341.724 305.748   1
   2  16  16 609.222 352.477   1
  -2 -16 -16 68.2324 295.012   1
   2  16  17 389.640 386.246   1
  -2 -16 -17 68.3058 340.677   1
   2  16  18-69.9086 368.389   1
  -2 -16 -18 951.807 367.599   1
   2  16  19-103.477 377.636   1
  -2 -16 -19 805.368 365.448   1
   2  16  20 271.798 388.037   1
  -2 -16 -20 362.136 353.452   1
   2  16  21 266.796 391.408   1
  -2 -16 -21 482.600 347.651   1
  -2  17  20 277.314 397.313   1
   2 -17 -20-98.6160 342.765   1
  -2  17  19-35.3639 348.450   1
   2 -17 -19 201.068 303.844   1
  -2  17  18 683.286 407.617   1
   2 -17 -18 238.990 351.340   1
  -2  17  17 109.309 347.806   1
   2 -17 -17 864.276 333.668   1
  -2  17  16 110.402 337.879   1
   2 -17 -16 348.868 325.226   1
  -2  17  14 557.262 376.324   1
   2 -17 -14 386.979 339.825   1
  -2  17  13 371.467 355.850   1
   2 -17 -13 1230.03 339.487   1
  -2  17  12 333.203 342.247   1
   2 -17 -12 1190.00 331.852   1
  -2  17  11-36.7431 323.779   1
   2 -17 -11 104.153 294.898   1
  -2  17  10 435.749 330.703   1
   2 -17 -10-34.2155 310.417   1
  -2  17   9 107.269 317.297   1
   2 -17  -9 269.313 299.988   1
  -2  17   8 840.875 316.884   1
   2 -17  -8 361.698 291.166   1
  -2  17   7 68.4580 277.504   1
   2 -17  -7 159.937 259.983   1
  -2  17   6-33.0932 268.695   1
   2 -17  -6 958.164 277.512   1
  -2  17   5 190.584 259.582   1
   2 -17  -5 624.914 251.491   1
  -2  17   4 1600.52 309.317   1
   2 -17  -4 1790.78 303.277   1
  -2  17   2 554.369 247.074   1
   2 -17  -2 221.259 223.377   1
   2  17  -1 481.453 189.254   1
  -2  17   1 517.980 222.525   1
   2  17   0 238.732 202.088   1
  -2  17   0 140.292 184.580   1
   2  17   1 387.922 224.481   1
  -2 -17  -1 207.209 207.134   1
   2  17   2 290.508 238.812   1
  -2 -17  -2 304.381 231.688   1
   2  17   3 227.035 234.740   1
  -2 -17  -3 108.301 226.085   1
   2  17   4 1295.32 282.209   1
  -2 -17  -4 1193.84 273.968   1
   2  17   5 945.584 289.778   1
  -2 -17  -5 326.726 266.546   1
   2  17   6 327.479 271.860   1
  -2 -17  -6 460.579 254.470   1
   2  17   7-202.351 296.749   1
  -2 -17  -7-126.589 265.383   1
   2  17   8 794.417 328.202   1
  -2 -17  -8 875.802 290.647   1
   2  17   9 246.395 314.084   1
  -2 -17  -9-33.0710 284.105   1
   2  17  10 428.476 335.579   1
  -2 -17 -10 201.496 304.519   1
   2  17  11-107.993 324.484   1
  -2 -17 -11 306.608 282.249   1
   2  17  12 978.612 334.174   1
  -2 -17 -12 858.146 320.077   1
   2  17  13 544.853 357.565   1
  -2 -17 -13 448.599 320.594   1
   2  17  14 653.696 347.308   1
  -2 -17 -14 172.629 324.397   1
   2  17  15 252.110 344.851   1
  -2 -17 -15 138.695 300.667   1
   2  17  16-35.6597 364.909   1
  -2 -17 -16 1177.68 360.542   1
   2  17  17 35.3135 361.912   1
  -2 -17 -17 446.036 349.481   1
   2  17  18-209.432 339.350   1
  -2 -17 -18 439.100 328.385   1
   2  17  19 103.192 332.611   1
  -2 -17 -19-33.1422 313.751   1
   2  17  20 303.680 375.781   1
  -2 -17 -20 65.1584 319.028   1
  -2  18  19 35.0699 395.458   1
   2 -18 -19 66.3202 347.289   1
  -2  18  18 429.225 376.184   1
   2 -18 -18 169.040 326.337   1
  -2  18  17-36.3661 377.213   1
   2 -18 -17 480.796 351.950   1
  -2  18  16 1032.09 401.603   1
   2 -18 -16-69.7259 341.820   1
  -2  18  15 148.879 380.102   1
   2 -18 -15 562.989 337.001   1
  -2  18  13 563.766 383.075   1
   2 -18 -13 567.766 334.395   1
  -2  18  12 75.1116 370.123   1
   2 -18 -12 212.103 323.119   1
  -2  18  11-74.8266 341.153   1
   2 -18 -11 35.1805 315.761   1
  -2  18  10 297.487 340.418   1
   2 -18 -10-139.354 299.239   1
  -2  18   9 367.380 319.380   1
   2 -18  -9 137.563 293.214   1
  -2  18   8 1481.64 362.224   1
   2 -18  -8 774.298 313.743   1
  -2  18   6 751.691 305.822   1
  -2  18   5 164.515 280.939   1
  -2  18   4 251.543 291.618   1
   2  18   4 31.1481 276.185   1
   2  18   5 356.594 291.345   1
   2  18   6 1008.60 316.401   1
  -2 -18  -6 964.978 296.623   1
   2  18   7 379.670 329.123   1
  -2 -18  -7 462.596 310.668   1
   2  18   8 915.903 323.967   1
  -2 -18  -8 1282.93 322.254   1
   2  18   9 536.642 328.130   1
  -2 -18  -9 343.140 303.740   1
   2  18  10 36.1815 313.482   1
  -2 -18 -10-138.874 305.311   1
   2  18  11 473.685 347.446   1
  -2 -18 -11 419.901 311.034   1
   2  18  12 109.675 341.183   1
  -2 -18 -12 175.670 319.886   1
   2  18  13 437.315 348.045   1
  -2 -18 -13 176.620 324.589   1
   2  18  15 397.586 365.313   1
  -2 -18 -15 418.856 333.325   1
   2  18  16-71.5490 368.571   1
  -2 -18 -16 242.046 340.139   1
   2  18  17 778.108 374.400   1
  -2 -18 -17-340.376 315.989   1
   2  18  18 174.087 396.625   1
  -2 -18 -18 33.5778 317.358   1
   2  18  19 273.066 391.384   1
  -2 -18 -19 98.9953 348.835   1
   2  19  14 623.889 378.025   1
   2  19  15 1126.99 415.707   1
  -3   0  26 109.956 364.254   1
   3   0 -26 804.306 362.157   1
  -3   0  24 401.605 358.404   1
   3   0 -24 1829.71 390.458   1
  -3   0  23 724.710 351.242   1
   3   0 -23-239.232 324.394   1
  -3   0  22 1541.81 346.809   1
   3   0 -22 1412.92 339.241   1
  -3   0  21-35.2269 283.372   1
   3   0 -21-33.1760 295.375   1
  -3   0  20 722.811 316.630   1
   3   0 -20-195.007 290.913   1
  -3   0  19 537.093 297.048   1
   3   0 -19 285.127 296.802   1
  -3   0  18 652.309 269.370   1
   3   0 -18 801.704 270.371   1
  -3   0  17-473.279 271.820   1
   3   0 -17 149.429 258.612   1
  -3   0  16 2006.99 294.828   1
   3   0 -16 1409.44 269.552   1
  -3   0  15 29.1633 220.745   1
   3   0 -15-192.989 232.120   1
   3   0 -14 2051.44 283.163   1
  -3   0  12 274.726 199.673   1
   3   0 -12 70.6954 175.090   1
  -3   0  11 70.3601 180.970   1
   3   0 -11-132.413 177.980   1
   3   0 -10 10816.8 744.263   1
  -3   0  10 9281.15 746.796   1
  -3   0   9-40.7061 172.499   1
   3   0  -9-19.0317 150.009   1
   3   0  -8 18579.1 1251.78   1
  -3   0   8 17453.9 1255.07   1
  -3   0   7 273.560 155.397   1
   3   0  -7-48.1252 133.286   1
  -3   0   6 170.917 158.553   1
   3   0  -6 87.5741 134.112   1
   3   0  -4 70127.2 4676.62   1
  -3   0   4 69440.3 4679.03   1
  -3   0   3 78.1339 110.148   1
   3   0  -3-75.3853 118.778   1
   3   0  -2 301527. 20382.2   1
  -3   0   2 310269. 20382.7   1
  -3   0   1-28.5525 116.419   1
   3   0  -1 211.908 106.833   1
  -3   0   0-92.5223 116.534   1
   3   0   0 198.677 114.555   1
  -3   0  -1 180.047 143.061   1
   3   0   1 197.674 130.001   1
  -3   0  -2 344781. 23017.2   1
   3   0   2 346195. 23017.5   1
  -3   0  -3-54.1273 126.051   1
   3   0   3 10.9483 142.015   1
  -3   0  -4 68570.3 4650.09   1
   3   0   4 70252.1 4651.49   1
  -3   0  -6 72.1088 120.455   1
   3   0   6 274.621 142.712   1
  -3   0  -7-80.3482 134.073   1
   3   0   7-16.8440 157.470   1
   3   0   8 19743.1 1316.55   1
  -3   0  -8 18256.4 1310.01   1
  -3   0  -9-19.2763 159.663   1
   3   0   9-61.3878 162.967   1
   3   0  10 10762.1 769.613   1
  -3   0 -10 10163.2 759.355   1
   3   0  11 23.6262 178.377   1
  -3   0 -11-177.393 169.785   1
   3   0  12-49.6883 183.741   1
  -3   0 -12 166.881 188.905   1
   3   0  14 2032.38 299.082   1
  -3   0 -14 2227.53 282.714   1
   3   0  15-89.2099 270.688   1
   3   0  16 1360.73 296.959   1
  -3   0 -16 1476.05 271.505   1
   3   0  17 129.469 267.630   1
  -3   0 -17-341.605 226.350   1
   3   0  18 1045.46 310.647   1
  -3   0 -18 869.110 273.600   1
   3   0  19 199.071 315.800   1
  -3   0 -19-62.1249 263.267   1
   3   0  20 780.969 306.250   1
  -3   0 -20 891.857 275.709   1
   3   0  21 103.901 299.268   1
  -3   0 -21 846.095 286.846   1
   3   0  22 1194.65 333.167   1
  -3   0 -22 1126.81 325.824   1
   3   0  23-71.2090 309.867   1
  -3   0 -23 269.520 304.879   1
   3   0  24 1221.38 350.306   1
  -3   0 -24 548.353 325.441   1
   3   0  25 251.482 346.183   1
  -3   0 -25 1356.59 375.119   1
  -3   0 -26 770.819 375.820   1
   3  -1 -27 447.929 372.014   1
  -3   1  26 509.334 370.464   1
   3  -1 -26 793.846 361.464   1
  -3  -1  25 184.397 325.407   1
  -3   1  25 146.079 349.231   1
   3   1 -25 105.800 332.471   1
   3  -1 -25 586.184 355.603   1
  -3   1  24 474.545 359.284   1
  -3  -1  24 1099.56 349.060   1
   3  -1 -24 685.845 362.724   1
   3   1 -24 1673.37 345.983   1
  -3   1  23-290.101 338.041   1
  -3  -1  23 362.309 330.758   1
   3  -1 -23 751.956 349.769   1
   3   1 -23 137.211 321.594   1
  -3  -1  22 285.906 297.627   1
   3   1 -22 101.008 295.086   1
  -3   1  21 70.5490 289.177   1
  -3  -1  21 385.230 306.490   1
   3   1 -21 625.525 300.689   1
   3  -1 -21-33.3332 307.367   1
  -3   1  20 6618.22 640.966   1
  -3  -1  20 8260.67 657.986   1
   3  -1 -20 8457.74 652.191   1
   3   1 -20 7067.55 641.527   1
  -3   1  19 847.520 332.687   1
   3  -1 -19 449.967 291.472   1
  -3  -1  18 3678.24 413.125   1
   3   1 -18 3245.13 398.408   1
  -3   1  17 1633.77 321.614   1
  -3  -1  17 1801.25 310.208   1
   3   1 -17 2019.58 307.590   1
  -3   1  16 4858.46 474.618   1
  -3  -1  16 4770.65 456.653   1
   3  -1 -16 4806.21 458.549   1
   3   1 -16 4943.82 440.143   1
  -3   1  15 267.948 285.881   1
  -3  -1  15-56.9847 245.245   1
   3   1 -15-241.451 234.421   1
   3  -1 -15 112.651 257.798   1
  -3  -1  14 22772.3 1632.15   1
  -3   1  14 23184.7 1640.30   1
   3  -1 -14 24018.3 1636.37   1
  -3  -1  13-179.547 209.675   1
  -3   1  13-81.6486 231.942   1
   3   1 -13 241.168 193.811   1
   3   1 -12 15132.8 1076.33   1
  -3   1  11 97.2172 198.464   1
  -3  -1  11 135.808 178.913   1
   3   1 -11-254.292 175.969   1
   3  -1 -11-160.625 186.470   1
  -3  -1  10 252.676 169.776   1
  -3   1  10 296.282 196.391   1
   3   1 -10 353.183 152.777   1
   3  -1 -10 322.520 196.754   1
  -3   1   9 169.917 176.166   1
  -3  -1   9 406.723 166.768   1
   3  -1  -9 280.042 170.653   1
   3   1  -9 308.675 160.200   1
  -3  -1   8 22234.3 1532.47   1
  -3   1   8 22533.8 1536.92   1
   3   1  -8 21919.7 1528.70   1
   3  -1  -8 22393.1 1534.32   1
  -3   1   7 633.848 175.333   1
  -3  -1   7 1003.85 165.116   1
   3  -1  -7 1010.16 187.760   1
   3   1  -7 1339.43 165.511   1
  -3   1   6 12559.9 887.682   1
   3  -1  -6 12493.0 880.413   1
   3  -1  -5 1203.89 174.179   1
   3   1  -5 1308.56 160.245   1
  -3   1   5 1118.55 175.427   1
   3   1  -4 12258.6 773.170   1
  -3  -1   4 9834.60 772.302   1
   3   1  -3 6261.28 509.464   1
  -3   1   3 6406.53 517.068   1
  -3  -1   3 7396.53 511.641   1
   3   1  -2 21674.3 1400.59   1
   3  -1  -2 20373.5 1402.75   1
  -3  -1   2 19324.2 1400.76   1
  -3   1   2 21086.3 1402.81   1
  -3  -1   1 9039.70 581.840   1
  -3   1   1 8545.57 578.428   1
   3   1  -1 8602.03 578.538   1
   3  -1   0 11160.0 777.513   1
  -3  -1   0 11860.2 776.909   1
  -3   1   0 12614.6 776.398   1
   3  -1   1 9281.27 662.191   1
  -3  -1  -1 9308.71 660.628   1
   3   1   1 9225.29 661.652   1
  -3   1  -1 9978.88 663.034   1
   3  -1   2 16857.8 1242.34   1
  -3  -1  -2 21325.5 1250.78   1
   3   1   2 20297.0 1250.45   1
  -3   1  -2 15950.9 1240.12   1
  -3   1  -3 6260.87 492.742   1
  -3  -1  -3 7864.58 502.663   1
   3   1   3 7421.62 502.808   1
   3  -1   3 5945.02 489.840   1
  -3   1  -4 10404.8 714.107   1
  -3  -1  -4 9636.39 713.377   1
   3  -1   4 9738.79 712.914   1
   3   1   4 10746.9 721.026   1
  -3   1  -5 1287.97 156.767   1
  -3  -1  -5 1231.52 176.745   1
   3  -1   5 1216.09 167.212   1
   3   1   5 1353.40 184.654   1
   3   1   6 12574.2 909.001   1
  -3  -1  -6 13258.1 908.962   1
   3  -1   7 984.541 158.620   1
   3   1   7 1157.95 166.862   1
  -3   1  -7 874.579 168.601   1
  -3  -1  -7 1379.81 175.738   1
   3  -1   8 23269.9 1683.54   1
   3   1   8 24011.5 1691.33   1
  -3  -1  -8 25572.6 1689.62   1
  -3   1  -8 25586.9 1684.18   1
  -3  -1  -9 323.264 145.125   1
  -3   1  -9 54.9876 144.383   1
   3   1   9-21.5022 153.881   1
  -3   1 -10 237.888 164.225   1
  -3  -1 -10 216.429 177.448   1
   3   1  10 207.525 190.769   1
   3  -1  10 316.844 170.281   1
  -3   1 -11 106.481 163.518   1
  -3  -1 -11 207.295 199.200   1
   3  -1  11-90.7432 173.696   1
   3   1  11 196.302 200.403   1
  -3   1 -12 14560.6 1027.36   1
  -3  -1 -12 14992.9 1035.72   1
   3   1  12 13489.3 1033.39   1
   3   1  13 27.1012 222.138   1
   3  -1  13-101.976 212.500   1
  -3   1 -13-335.727 208.136   1
  -3  -1 -13-280.371 236.337   1
  -3   1 -14 21868.0 1541.09   1
  -3  -1 -14 22384.5 1540.78   1
   3  -1  14 21807.3 1547.80   1
   3   1  14 21774.4 1547.63   1
   3  -1  15 174.249 225.891   1
  -3  -1 -15-55.1154 237.719   1
  -3   1 -15-129.744 197.470   1
   3  -1  16 5121.98 484.264   1
   3   1  16 5545.80 492.340   1
  -3   1 -16 4749.99 452.640   1
  -3  -1 -16 4938.69 474.699   1
   3  -1  17 1631.63 311.473   1
   3   1  17 1315.09 289.895   1
  -3   1 -17 1328.56 277.586   1
  -3  -1 -17 2284.41 309.488   1
   3  -1  18 3261.55 411.969   1
  -3   1 -18 4547.26 417.592   1
   3   1  19 669.867 286.507   1
  -3  -1 -19 501.755 282.460   1
   3   1  20 6526.91 618.028   1
  -3   1 -20 6981.93 601.274   1
  -3  -1 -20 7533.45 614.860   1
   3  -1  20 7072.31 614.230   1
   3   1  21 173.820 314.653   1
   3  -1  21 447.519 300.330   1
  -3   1 -21 712.742 300.290   1
  -3  -1 -21 391.996 307.286   1
   3  -1  22 35.0225 298.653   1
  -3   1 -22 463.275 290.895   1
   3   1  23 142.010 336.788   1
  -3  -1 -23 100.705 322.434   1
   3   1  24 752.775 339.871   1
   3  -1  24 973.247 350.217   1
  -3   1 -24 999.133 340.840   1
  -3  -1 -24 747.962 327.458   1
   3  -1  25 288.618 347.245   1
   3   1  25 179.231 308.781   1
  -3  -1 -25 137.144 320.674   1
  -3   1 -25 140.148 341.341   1
   3   1  26 248.651 333.469   1
  -3  -1 -26 138.785 355.465   1
  -3   2  27 571.462 367.542   1
   3  -2 -27 949.888 393.092   1
  -3   2  26 1191.54 388.563   1
   3  -2 -26-204.737 366.302   1
  -3   2  25 1087.42 370.799   1
   3  -2 -25 1264.05 388.771   1
  -3   2  24 690.559 375.081   1
  -3  -2  24 1250.25 371.764   1
   3  -2 -24 891.223 360.868   1
   3   2 -24 1331.37 372.845   1
  -3   2  23 687.263 356.008   1
   3  -2 -23 1193.91 357.547   1
  -3   2  22 3258.36 458.189   1
  -3  -2  22 4557.23 459.607   1
   3   2 -22 4225.65 456.641   1
   3  -2 -22 3961.00 464.725   1
  -3  -2  21 208.827 278.566   1
  -3   2  21-354.035 295.274   1
   3  -2 -21 201.163 307.499   1
   3   2 -21 32.9122 293.022   1
  -3  -2  20 848.712 309.114   1
  -3   2  20 488.022 283.880   1
   3  -2 -20 925.923 292.329   1
   3   2 -20 415.493 291.400   1
  -3   2  19 68.3810 314.378   1
  -3  -2  19 329.128 292.683   1
   3  -2 -19 843.164 306.705   1
   3   2 -19 123.839 270.879   1
  -3   2  18 9214.75 736.331   1
  -3  -2  18 7497.40 723.971   1
   3  -2 -18 9814.97 736.307   1
   3   2 -18 9452.92 720.872   1
  -3  -2  17 551.008 268.571   1
   3   2 -17 658.874 245.291   1
   3  -2 -17 523.006 258.887   1
  -3   2  16 17812.9 1349.99   1
  -3  -2  16 19865.1 1350.29   1
   3   2 -16 19226.4 1337.55   1
   3  -2 -16 18230.9 1344.67   1
  -3  -2  15 2037.10 298.563   1
  -3   2  15 2253.81 341.892   1
   3   2 -15 2216.81 292.558   1
   3  -2 -15 1862.64 309.624   1
  -3   2  14 146.348 238.165   1
   3  -2 -14 247.698 216.764   1
  -3  -2  13 324.117 247.721   1
  -3   2  13 559.703 219.082   1
   3   2 -13 1233.26 210.555   1
   3  -2 -13 815.139 207.680   1
  -3  -2  12 22784.1 1584.80   1
  -3  -2  11 997.249 201.698   1
   3  -2 -11 1064.78 236.043   1
   3   2 -11 1325.33 199.873   1
  -3   2  10 48594.8 3309.88   1
  -3  -2  10 51260.1 3301.31   1
   3  -2 -10 43930.2 3301.06   1
   3   2 -10 51185.3 3299.05   1
  -3   2   9 1595.14 238.495   1
  -3  -2   9 1309.16 196.335   1
   3  -2  -9 1838.03 233.364   1
   3   2  -9 2037.69 219.711   1
  -3  -2   8-50.6607 142.143   1
  -3   2   8-20.6007 172.610   1
   3  -2  -8 193.942 159.858   1
   3   2  -8-63.2830 134.380   1
  -3   2   7 703.607 188.236   1
  -3  -2   7 631.054 139.612   1
   3   2  -7 747.299 132.001   1
   3  -2  -7 854.586 177.335   1
   3  -2  -6 18739.9 1354.30   1
  -3   2   6 20524.0 1356.83   1
  -3  -2   5 4805.06 355.737   1
   3   2  -5 4374.33 353.010   1
   3  -2  -5 4377.91 371.455   1
  -3   2   5 4975.41 377.867   1
   3   2  -4 3597.39 290.383   1
  -3  -2   4 3745.64 292.161   1
  -3  -2   3 10418.4 867.528   1
   3   2  -3 11731.8 867.011   1
  -3   2   3 14482.2 882.528   1
   3  -2  -3 14395.7 873.809   1
   3  -2  -2 2818.50 231.228   1
   3   2  -2 2777.68 231.756   1
  -3  -2   2 2599.44 233.922   1
  -3   2   2 2616.29 239.937   1
   3  -2  -1 3703.99 328.669   1
  -3   2   1 4869.96 330.906   1
   3   2  -1 4057.46 319.591   1
  -3  -2   1 4427.07 321.719   1
   3  -2   0 73.3053 116.906   1
  -3   2   0-9.50629 124.259   1
  -3  -2   0 9.77710 132.899   1
   3   2   0 29.2706 127.534   1
   3  -2   1 3531.91 316.108   1
  -3  -2  -1 4421.32 319.593   1
  -3   2  -1 4573.95 319.769   1
   3   2   1 4259.68 320.133   1
   3  -2   2 2257.45 223.522   1
  -3  -2  -2 2548.46 239.919   1
  -3   2  -2 2785.07 226.609   1
   3   2   2 2811.39 244.630   1
   3   2   3 12862.5 948.369   1
   3  -2   3 14757.5 942.917   1
  -3   2  -3 13479.5 940.792   1
  -3  -2  -3 13430.3 950.597   1
   3  -2   4 4134.85 293.885   1
  -3   2  -4 3346.39 291.218   1
   3  -2   5 4127.08 357.344   1
   3   2   5 5183.88 386.225   1
  -3  -2  -5 5002.98 376.674   1
  -3   2  -5 4844.41 357.455   1
   3  -2   6 18584.2 1366.49   1
   3   2   6 20918.5 1383.84   1
  -3   2  -6 20249.3 1363.24   1
  -3  -2  -6 20472.8 1378.15   1
  -3  -2  -7 791.473 158.563   1
  -3   2  -7 690.265 150.057   1
   3   2   7 1075.50 175.057   1
   3  -2   7 1101.69 159.974   1
  -3   2  -8 78.2637 131.158   1
  -3  -2  -8 78.6880 159.820   1
   3  -2   8-49.2244 135.251   1
   3   2   8-41.6977 178.279   1
  -3   2  -9 1129.13 188.478   1
  -3  -2  -9 1477.41 204.519   1
   3   2   9 2073.06 229.998   1
   3  -2   9 2170.55 211.228   1
  -3  -2 -10 47447.0 3302.04   1
  -3   2 -10 49662.5 3295.50   1
   3   2  10 49003.6 3307.55   1
  -3  -2 -11 1103.98 234.947   1
  -3   2 -11 1773.90 230.646   1
   3  -2  11 1563.71 221.132   1
   3   2  11 1644.75 242.841   1
   3  -2  12 25684.9 1776.37   1
   3   2  13 1170.76 241.128   1
   3  -2  13 665.268 225.043   1
  -3   2 -13 1112.24 213.973   1
  -3  -2 -13 891.402 231.220   1
   3   2  14 556.415 269.532   1
  -3  -2 -14 735.624 247.900   1
   3  -2  15 2010.70 320.430   1
   3   2  15 2391.41 362.741   1
  -3  -2 -15 3012.60 344.544   1
  -3   2 -15 2613.36 316.886   1
  -3   2 -16 17194.8 1311.38   1
  -3  -2 -16 18115.9 1324.17   1
   3  -2  16 19932.9 1328.24   1
   3   2  16 19116.7 1337.22   1
   3  -2  17 1067.18 273.939   1
   3   2  17 366.979 295.655   1
  -3   2 -17 388.625 239.673   1
  -3  -2 -17 410.751 272.098   1
  -3   2 -18 9870.54 707.400   1
   3  -2  18 8045.99 704.899   1
   3   2  18 8400.63 724.608   1
   3   2  19 574.432 319.780   1
   3  -2  19 550.295 273.091   1
  -3   2 -19 667.636 277.401   1
  -3  -2 -19-253.122 297.947   1
   3  -2  20 934.151 300.335   1
   3   2  20 618.881 317.216   1
  -3   2 -20 501.264 279.693   1
  -3  -2 -20 872.243 321.913   1
   3  -2  21-170.969 296.528   1
   3   2  21 314.314 325.456   1
  -3   2 -21 580.150 295.322   1
  -3  -2 -21 65.5682 295.129   1
   3  -2  22 3954.95 453.463   1
   3   2  22 3842.74 464.415   1
  -3   2 -22 4102.34 444.647   1
  -3  -2 -22 3785.27 442.095   1
   3  -2  23-249.681 304.269   1
   3   2  23 531.445 319.864   1
  -3  -2 -23 402.034 294.629   1
  -3   2 -23 441.934 308.781   1
   3   2  24 927.737 362.558   1
   3  -2  24 1189.04 353.799   1
  -3  -2 -24 203.012 339.768   1
  -3   2 -24 522.780 331.332   1
   3   2  25 249.321 342.623   1
  -3  -2 -25-136.020 351.375   1
   3   2  26 105.859 345.516   1
  -3  -2 -26 581.226 348.661   1
   3   2  27 209.800 321.044   1
  -3  -2 -27 238.055 352.769   1
  -3   3  28 347.683 343.516   1
   3  -3 -28 629.994 365.219   1
  -3   3  27-317.734 338.375   1
   3  -3 -27 1173.07 382.784   1
  -3   3  25 469.001 343.659   1
   3  -3 -25-33.9200 341.082   1
   3   3 -24-70.2164 314.511   1
  -3  -3  23 870.882 329.780   1
  -3   3  23 1548.86 350.366   1
   3   3 -23 723.299 313.103   1
   3  -3 -23 817.847 345.467   1
  -3  -3  22 958.447 319.165   1
  -3   3  22 824.266 312.926   1
   3   3 -22 1249.20 322.494   1
   3  -3 -22 984.821 333.933   1
  -3  -3  21 69.0856 299.273   1
   3   3 -21-131.848 297.042   1
  -3   3  20 35.0429 329.944   1
  -3   3  19-275.623 336.361   1
  -3  -3  19 227.234 282.864   1
   3  -3 -19 588.383 330.344   1
   3   3 -19 338.573 266.527   1
  -3   3  18 608.194 274.114   1
   3  -3 -18 415.712 270.760   1
   3   3 -18 739.844 266.076   1
  -3  -3  17 1286.88 285.832   1
   3   3 -17 1016.83 267.579   1
  -3   3  16-32.0863 245.693   1
  -3  -3  16 342.444 246.463   1
   3  -3 -16 392.703 251.581   1
   3   3 -16 511.349 238.997   1
  -3   3  15 341.510 287.969   1
  -3  -3  15 297.867 227.689   1
   3   3 -15 229.717 222.485   1
   3  -3 -15 699.205 282.284   1
  -3   3  14 629.455 274.978   1
  -3  -3  14 306.687 226.459   1
   3   3 -14 773.583 221.014   1
   3  -3 -14 364.852 246.642   1
  -3  -3  13 2015.79 278.028   1
  -3   3  13 2559.17 321.996   1
   3  -3 -13 1991.29 289.492   1
   3   3 -13 2585.64 280.151   1
  -3  -3  12 4538.86 394.740   1
  -3   3  12 4447.59 417.670   1
   3   3 -12 4479.49 390.179   1
   3  -3 -12 4544.60 411.305   1
  -3  -3  11 498.324 190.540   1
   3   3 -11 726.408 177.533   1
  -3  -3  10 3721.61 353.016   1
  -3   3  10 3866.82 374.750   1
   3   3 -10 4244.95 350.506   1
   3  -3 -10 4640.96 378.113   1
   3   3  -9 296.049 133.483   1
   3  -3  -9 325.287 197.053   1
  -3   3   9 138.833 195.135   1
  -3  -3   9 493.880 149.438   1
   3   3  -8 11959.2 836.758   1
   3  -3  -8 11912.7 861.256   1
  -3   3   8 12992.6 867.471   1
  -3  -3   8 11108.9 840.989   1
   3  -3  -7 4439.19 374.303   1
  -3   3   7 4379.16 370.366   1
  -3  -3   6 44264.9 2967.63   1
   3   3  -6 41815.8 2966.67   1
   3  -3  -6 43480.3 2979.09   1
  -3   3   6 47851.2 2984.98   1
  -3  -3   5 3463.81 275.502   1
   3   3  -5 3734.90 267.863   1
   3  -3  -5 2842.44 297.508   1
  -3   3   5 2678.29 298.850   1
  -3  -3   4 43850.0 2855.91   1
   3   3  -4 43873.2 2854.63   1
   3  -3  -4 38208.3 2862.46   1
  -3   3   4 43347.5 2867.36   1
   3   3  -3 43487.4 2864.94   1
  -3  -3   3 41812.6 2865.09   1
   3  -3  -2 52427.6 3388.98   1
   3   3  -2 51655.8 3381.97   1
  -3   3   2 46043.5 3388.09   1
  -3  -3   2 51242.9 3383.30   1
   3  -3  -1 24860.4 1774.74   1
  -3  -3   1 26240.7 1774.16   1
  -3   3   1 27236.1 1776.84   1
   3   3  -1 26661.7 1773.37   1
   3   3   0 193689. 13201.2   1
  -3   3   0 200007. 13200.0   1
  -3  -3   0 197551. 13201.4   1
   3  -3   0 200236. 13198.6   1
   3  -3   1 23557.4 1681.69   1
  -3  -3  -1 24373.6 1686.40   1
   3   3   1 25952.5 1688.71   1
  -3   3  -1 25833.5 1682.51   1
   3  -3   2 50209.5 3384.07   1
   3   3   2 50778.2 3394.01   1
  -3   3  -2 50714.6 3384.39   1
  -3  -3  -2 50344.6 3393.36   1
   3  -3   3 42973.3 2975.12   1
  -3   3  -3 45796.9 2976.43   1
   3  -3   4 43647.9 3027.41   1
   3   3   4 45511.1 3043.45   1
  -3   3  -4 46361.0 3027.53   1
  -3  -3  -4 44986.2 3040.39   1
   3  -3   5 4145.60 316.652   1
   3   3   5 3805.82 351.928   1
  -3  -3  -5 4262.80 343.073   1
  -3   3  -5 4090.65 316.209   1
   3  -3   6 47867.6 3090.30   1
   3   3   6 45765.0 3106.05   1
  -3  -3  -6 46306.2 3102.54   1
  -3   3  -6 44046.7 3086.94   1
   3   3   7 4660.83 405.225   1
  -3  -3  -7 5123.28 399.980   1
   3   3   8 11722.7 844.598   1
  -3   3  -8 11696.9 814.448   1
  -3  -3  -8 11365.7 836.960   1
   3  -3   9 589.411 152.882   1
   3   3   9 305.442 194.555   1
  -3   3  -9 392.975 134.979   1
  -3  -3  -9-22.0092 184.983   1
   3   3  10 3539.61 363.798   1
   3  -3  10 3967.12 344.239   1
  -3  -3 -10 4419.53 354.259   1
  -3   3 -11 488.450 177.173   1
   3  -3  11 576.557 179.222   1
   3  -3  12 4348.90 373.460   1
   3   3  12 4015.16 403.053   1
   3   3  13 2004.13 300.815   1
   3  -3  13 1663.58 251.415   1
  -3  -3 -13 1481.13 281.328   1
  -3   3 -13 1179.88 233.783   1
   3   3  14 180.481 274.839   1
   3  -3  14 358.050 222.733   1
  -3   3 -14 117.359 194.712   1
  -3  -3 -14 444.242 258.160   1
   3   3  15 95.0324 260.743   1
  -3  -3 -15 962.936 281.923   1
   3   3  16 424.136 271.185   1
   3  -3  16 495.421 256.092   1
  -3   3 -16 179.315 216.062   1
  -3  -3 -16-235.125 256.094   1
   3  -3  17 948.545 262.720   1
  -3   3 -17 657.273 247.520   1
   3  -3  18-184.182 257.360   1
  -3   3 -18-57.6017 238.688   1
  -3  -3 -18-186.322 283.851   1
   3   3  19-272.569 326.882   1
   3  -3  19 255.551 275.303   1
  -3   3 -19 329.254 271.157   1
  -3  -3 -19 446.552 315.066   1
   3   3  20-138.263 321.831   1
  -3  -3 -20 682.091 318.428   1
   3  -3  21 33.9308 286.928   1
  -3   3 -21 64.0778 275.188   1
   3  -3  22 1014.13 323.050   1
   3   3  22 740.439 305.887   1
  -3  -3 -22 697.325 302.630   1
  -3   3 -22 1191.93 335.190   1
   3   3  23 247.400 331.855   1
   3  -3  23 1462.41 348.679   1
  -3  -3 -23 902.447 364.402   1
  -3   3 -23 749.337 329.400   1
   3   3  25 106.059 320.476   1
  -3  -3 -25-101.268 321.855   1
   3   3  27-103.604 353.213   1
  -3  -3 -27 1007.63 386.583   1
   3   3  28-68.1895 280.176   1
  -3  -3 -28 726.639 369.470   1
  -3   4  28 137.097 356.798   1
   3  -4 -28 423.298 369.982   1
  -3   4  27-174.729 344.487   1
   3  -4 -27 495.668 349.822   1
  -3   4  26 35.4891 346.713   1
  -3   4  25-35.7965 334.595   1
   3  -4 -25-101.399 326.292   1
  -3   4  24 1471.64 379.792   1
   3  -4 -24 1291.18 364.852   1
  -3   4  23 467.071 349.284   1
   3  -4 -23 204.503 332.617   1
   3   4 -23 686.647 319.883   1
  -3  -4  22 141.895 309.005   1
  -3   4  22 250.869 348.049   1
   3   4 -22 569.539 310.558   1
   3  -4 -22-68.0830 325.488   1
  -3   4  21 249.170 341.389   1
  -3  -4  21 378.328 294.310   1
   3   4 -21-65.2033 281.455   1
  -3  -4  20 199.486 286.785   1
   3   4 -20 882.116 302.149   1
   3  -4 -20 367.840 320.505   1
  -3   4  19 729.706 289.278   1
  -3  -4  19 768.096 290.004   1
   3   4 -19 1091.20 284.987   1
  -3  -4  18 1073.96 294.130   1
  -3   4  18 1059.68 350.131   1
   3   4 -18 815.621 266.411   1
   3  -4 -18 1031.23 331.817   1
  -3  -4  17 175.729 241.160   1
  -3   4  17 66.8618 281.036   1
   3  -4 -17 346.471 273.754   1
   3   4 -17 166.691 223.267   1
  -3  -4  16 9513.46 795.700   1
   3   4 -16 11657.1 799.811   1
   3  -4 -15 593.746 236.942   1
  -3   4  15 1615.78 275.562   1
   3   4 -14 560.406 212.879   1
   3  -4 -14 831.575 269.773   1
  -3   4  14 122.493 281.948   1
  -3  -4  14 519.208 232.851   1
   3   4 -13 1631.63 238.444   1
   3  -4 -13 1320.78 295.387   1
  -3  -4  13 1343.06 253.271   1
  -3   4  13 1652.34 308.989   1
   3   4 -12 1109.83 204.127   1
   3  -4 -12 895.788 245.305   1
  -3  -4  12 1034.60 211.038   1
  -3   4  12 763.307 268.811   1
   3   4 -11 298.116 162.745   1
   3  -4 -11 151.038 231.759   1
  -3  -4  11 219.692 171.750   1
  -3   4  11 107.738 229.736   1
  -3  -4  10 11718.0 852.711   1
  -3   4  10 11448.6 868.608   1
   3  -4 -10 11480.1 867.657   1
   3   4 -10 12796.1 847.622   1
   3  -4  -9 676.819 212.763   1
   3   4  -9 1049.75 149.519   1
  -3   4   9 529.623 225.047   1
  -3  -4   9 1078.23 157.985   1
   3  -4  -8 13728.4 1064.02   1
  -3  -4   8 15756.5 1046.25   1
  -3   4   8 14320.8 1072.92   1
   3   4  -8 15640.0 1042.69   1
   3  -4  -7 474.313 160.788   1
  -3   4   7 125.958 179.580   1
  -3  -4   6 4449.67 318.944   1
   3  -4  -6 3269.94 341.400   1
  -3   4   6 3982.98 355.204   1
   3   4  -6 4222.60 318.321   1
   3   4  -5 3254.41 246.786   1
  -3  -4   5 2987.88 246.554   1
   3  -4  -5 2683.07 267.933   1
  -3   4   5 2968.74 266.114   1
  -3  -4   4 43456.9 2880.06   1
   3   4  -4 43633.8 2879.27   1
   3  -4  -4 41897.2 2891.79   1
  -3   4   4 41742.1 2895.03   1
   3   4  -3 7033.56 476.242   1
  -3  -4   3 6249.87 476.203   1
   3   4  -2 2326.93 201.716   1
  -3   4   2 2006.09 216.383   1
  -3  -4   2 2102.42 192.316   1
   3  -4  -2 2065.88 209.451   1
  -3   4   1 13139.5 915.261   1
   3   4  -1 12189.6 909.138   1
   3  -4  -1 13501.2 914.300   1
  -3  -4   1 14085.1 911.026   1
   3  -4   0-79.0423 106.232   1
  -3   4   0-174.729 112.802   1
  -3  -4   0-10.7838 121.638   1
   3   4   0 108.825 119.430   1
   3   4   1 13669.9 931.641   1
  -3  -4  -1 13840.5 931.212   1
   3  -4   1 12694.5 920.634   1
  -3   4  -1 13657.0 922.066   1
  -3   4  -2 2430.22 196.608   1
   3  -4   2 2085.57 193.679   1
   3   4   3 6258.88 520.866   1
   3  -4   3 6999.95 495.272   1
  -3  -4  -3 6671.88 515.366   1
  -3   4  -3 7557.48 496.272   1
   3  -4   4 43797.8 2930.50   1
   3   4   4 42896.5 2950.19   1
  -3   4  -4 43257.7 2930.66   1
  -3  -4  -4 44914.5 2949.70   1
   3   4   5 3026.63 324.009   1
   3  -4   5 3560.98 278.974   1
  -3   4  -5 3566.04 280.967   1
   3   4   6 4679.63 371.037   1
  -3   4  -6 4179.60 324.958   1
  -3  -4  -6 4310.42 362.758   1
   3   4   7 192.359 188.657   1
   3  -4   7 205.845 110.802   1
  -3   4  -7 254.689 106.323   1
  -3  -4  -7-161.279 177.984   1
   3   4   8 15350.6 1090.09   1
  -3  -4  -8 15340.6 1085.98   1
  -3   4  -9 857.966 164.441   1
  -3  -4  -9 1146.67 227.212   1
   3   4   9 1368.09 229.307   1
   3  -4   9 1381.61 179.863   1
  -3   4 -10 11314.6 838.641   1
  -3  -4 -10 11920.3 863.368   1
   3  -4  10 11826.6 842.956   1
   3   4  10 12501.0 876.401   1
   3   4  11 107.459 223.843   1
   3  -4  11 174.790 165.009   1
  -3  -4 -11 231.808 226.790   1
  -3   4 -11 185.622 150.147   1
   3  -4  12 715.406 195.420   1
   3   4  12 1265.52 251.854   1
   3   4  13 1323.40 270.710   1
  -3  -4 -13 881.797 225.084   1
  -3   4 -13 934.602 207.095   1
   3  -4  14 557.714 223.845   1
   3   4  14 553.768 261.543   1
  -3  -4 -14 567.731 221.963   1
  -3   4 -14 312.228 200.353   1
   3   4  15 871.980 310.585   1
   3  -4  15 906.801 250.252   1
  -3   4 -15 1701.54 259.296   1
  -3  -4 -15 1327.72 262.612   1
  -3   4 -16 10418.5 747.629   1
  -3  -4 -16 8809.62 754.395   1
   3   4  16 10309.3 792.938   1
   3  -4  16 9931.94 754.979   1
   3   4  17 308.465 291.097   1
   3  -4  17 518.018 259.444   1
  -3  -4 -17 1025.09 244.235   1
  -3   4 -17 26.8985 244.708   1
   3   4  18 205.110 261.920   1
  -3   4 -18 818.502 257.359   1
  -3  -4 -18 345.030 274.353   1
   3   4  19 892.427 315.373   1
   3  -4  19 219.588 257.411   1
  -3   4 -19-117.958 252.870   1
  -3  -4 -19 289.276 318.272   1
   3  -4  20 487.820 282.637   1
   3   4  20 1042.17 333.449   1
  -3   4 -20 61.3841 260.771   1
  -3  -4 -20 1240.55 330.828   1
   3  -4  21 236.456 281.796   1
   3   4  21 807.254 325.566   1
  -3   4 -21 255.718 278.925   1
   3   4  22 423.022 304.730   1
   3  -4  22-243.050 290.255   1
  -3   4 -22 696.117 307.566   1
   3   4  23 317.234 351.461   1
  -3  -4 -23 1066.80 366.678   1
   3   4  24 634.950 355.462   1
  -3  -4 -24 1336.12 370.911   1
   3   4  25 561.281 317.927   1
  -3  -4 -25 267.907 319.904   1
   3   4  26 138.314 343.573   1
  -3  -4 -26 904.824 369.791   1
   3   4  27 340.333 354.309   1
  -3  -4 -27-299.428 381.770   1
   3   4  28-33.5808 315.080   1
  -3  -4 -28 845.823 353.637   1
  -3   5  28 101.271 334.859   1
   3  -5 -28-320.739 357.107   1
  -3   5  26 1194.41 387.044   1
   3  -5 -26 1983.18 399.636   1
  -3   5  25-106.541 351.264   1
   3  -5 -25-268.290 343.054   1
  -3   5  24 1106.48 347.273   1
   3  -5 -24 777.206 361.480   1
  -3   5  22 823.757 322.098   1
   3   5 -22 1336.93 304.698   1
  -3   5  21-499.114 313.505   1
   3  -5 -21 372.609 287.733   1
  -3  -5  20 2842.15 376.443   1
   3   5 -20 2916.76 368.538   1
  -3  -5  19 537.829 272.506   1
  -3   5  19 419.924 336.658   1
   3   5 -19-29.7297 246.505   1
   3  -5 -19 430.893 323.376   1
   3   5 -18 5277.93 491.242   1
   3  -5 -18 5529.88 506.422   1
  -3   5  18 6521.56 534.450   1
  -3  -5  18 4803.63 507.336   1
  -3  -5  17-258.403 247.137   1
  -3   5  17-677.870 315.016   1
   3   5 -17 188.674 223.754   1
  -3   5  16 364.383 242.702   1
   3  -5 -16 186.368 234.419   1
  -3  -5  15-25.6116 230.378   1
  -3   5  15 354.728 313.467   1
   3   5 -15-167.781 225.301   1
   3  -5 -15 391.908 291.537   1
   3   5 -14 26752.9 1837.84   1
   3  -5 -14 27600.6 1860.27   1
  -3   5  14 24787.8 1862.16   1
  -3  -5  14 27153.7 1846.65   1
   3  -5 -13 1803.64 274.308   1
   3   5 -13 2047.02 246.317   1
  -3   5  13 1148.33 270.516   1
  -3  -5  13 2072.01 260.247   1
  -3   5  12 11533.3 899.561   1
  -3  -5  12 12027.4 876.997   1
   3  -5 -12 12373.0 898.769   1
   3   5 -12 12651.1 872.524   1
  -3  -5  11-56.4614 159.507   1
  -3   5  11-55.5947 210.950   1
   3  -5 -11-103.555 180.354   1
   3   5 -11 88.9954 153.879   1
  -3  -5  10 14004.4 915.534   1
   3   5 -10 11996.1 906.505   1
  -3  -5   9 2168.19 212.498   1
   3   5  -9 1664.25 195.155   1
  -3   5   9 1928.73 233.123   1
   3  -5  -9 1402.74 224.511   1
   3  -5  -8 34487.6 2316.16   1
  -3   5   8 33200.1 2317.96   1
  -3  -5   7 502.683 108.342   1
   3  -5  -7 248.364 144.199   1
  -3   5   7 264.345 147.431   1
   3   5  -7 443.951 111.307   1
  -3   5   6 6874.99 578.388   1
  -3  -5   6 7674.30 548.341   1
   3   5  -6 8351.21 549.351   1
   3  -5  -6 7289.10 581.413   1
  -3  -5   5 144.723 99.7395   1
  -3   5   5 283.286 161.353   1
   3  -5  -5 529.528 160.949   1
   3   5  -5 265.628 91.5036   1
   3   5  -4 643.555 114.127   1
  -3  -5   4 553.709 108.204   1
   3  -5  -4 725.208 153.912   1
  -3   5   4 570.988 172.800   1
   3   5  -3 1159.62 139.595   1
  -3  -5   3 936.867 129.450   1
   3  -5  -3 1077.94 172.392   1
  -3   5   3 1128.08 182.946   1
   3   5  -2 918.877 122.924   1
  -3  -5   2 490.334 120.778   1
  -3   5   1 2761.23 250.267   1
   3   5  -1 3030.52 242.817   1
   3  -5  -1 2779.33 246.953   1
  -3  -5   1 2873.24 240.542   1
   3  -5   0 147.240 113.833   1
  -3   5   0 275.853 120.010   1
  -3  -5   0 185.250 128.412   1
   3   5   0 211.249 122.744   1
  -3   5  -1 2759.98 240.511   1
   3   5   1 2664.62 257.370   1
  -3  -5  -1 3217.30 255.769   1
   3  -5   1 2772.40 233.568   1
  -3   5  -2 889.153 125.514   1
   3  -5   2 978.911 116.894   1
  -3  -5  -3 1159.72 181.915   1
   3   5   3 861.433 179.835   1
  -3   5  -3 1152.98 139.883   1
   3  -5   3 1362.58 136.870   1
   3   5   4 542.149 158.203   1
  -3   5  -4 770.210 107.075   1
  -3  -5  -4 383.581 160.345   1
   3  -5   5 149.694 90.7894   1
   3   5   5 170.513 170.982   1
  -3   5  -5 287.865 97.2641   1
   3  -5   6 7973.86 568.983   1
   3   5   6 8720.73 609.580   1
  -3  -5  -6 7543.91 601.768   1
   3   5   7 337.750 175.143   1
   3  -5   7 306.618 112.439   1
  -3  -5  -7 570.523 172.679   1
  -3   5  -7 266.822 105.313   1
   3  -5   8 36193.7 2432.95   1
   3   5   8 35548.1 2463.94   1
  -3  -5  -8 34231.1 2456.66   1
  -3   5  -8 37093.5 2431.29   1
  -3  -5  -9 2001.01 255.711   1
   3   5   9 2236.09 271.620   1
  -3   5 -10 13425.3 941.393   1
   3  -5  10 13435.2 943.246   1
  -3  -5 -11 265.847 222.252   1
  -3   5 -11-34.9223 149.001   1
   3  -5  11 127.363 153.873   1
   3   5  11-193.791 224.924   1
   3  -5  12 13522.3 899.713   1
   3   5  12 11460.6 923.571   1
  -3  -5 -12 11645.4 915.417   1
  -3   5 -12 12795.9 893.084   1
   3   5  13 846.668 261.313   1
   3  -5  13 1683.44 231.584   1
  -3   5 -13 1945.49 224.317   1
  -3  -5 -13 1180.90 261.797   1
  -3  -5 -14 26663.7 1797.74   1
  -3   5 -14 25015.7 1768.94   1
   3  -5  14 27776.9 1783.57   1
   3   5  14 23232.0 1794.16   1
   3   5  15 100.160 265.203   1
   3  -5  15-50.7678 224.164   1
  -3   5 -15 228.412 199.612   1
  -3  -5 -15-144.658 254.425   1
   3   5  16-202.970 296.385   1
  -3  -5 -16 479.934 283.109   1
   3  -5  17 55.8386 239.266   1
   3   5  17-102.657 321.594   1
  -3  -5 -17-122.114 281.071   1
  -3   5 -17 26.1444 227.970   1
   3   5  18 6421.27 553.249   1
  -3   5 -18 5819.04 492.346   1
   3  -5  18 4937.69 494.308   1
  -3  -5 -18 5353.73 518.412   1
   3   5  19-138.248 266.102   1
   3  -5  19 245.649 255.669   1
  -3   5 -19 202.709 234.868   1
  -3  -5 -19 258.969 273.882   1
   3  -5  20 2862.42 378.994   1
  -3   5 -20 3407.05 372.176   1
  -3  -5 -21 297.130 338.067   1
   3   5  22 915.903 320.123   1
   3   5  24 1437.82 388.342   1
  -3  -5 -24 1129.44 366.427   1
   3   5  25-139.172 302.083   1
  -3  -5 -25 166.141 320.187   1
   3   5  26 1300.23 376.458   1
  -3  -5 -26 1193.59 388.015   1
   3   5  28-132.276 322.150   1
  -3  -5 -28 448.452 343.459   1
  -3   6  27-136.200 366.503   1
   3  -6 -27 1127.44 403.285   1
  -3   6  26 451.760 379.185   1
   3  -6 -26 393.905 384.120   1
  -3   6  25 176.055 374.855   1
   3  -6 -25 499.443 364.526   1
  -3   6  24 425.797 372.850   1
   3  -6 -24 1078.01 375.962   1
  -3   6  23 428.320 365.555   1
   3  -6 -23 947.904 369.785   1
  -3   6  22 500.818 359.302   1
   3  -6 -22 67.9697 357.435   1
  -3   6  21 214.176 305.620   1
   3   6 -21 544.209 277.770   1
   3  -6 -21-67.8379 313.851   1
  -3   6  20 177.744 308.822   1
  -3  -6  20 162.640 283.216   1
   3  -6 -20 370.636 297.706   1
   3   6 -20-92.0219 274.404   1
  -3  -6  19 1459.42 323.867   1
  -3   6  19 564.172 354.590   1
   3  -6 -19 1762.97 362.952   1
   3   6 -19 1462.86 298.357   1
  -3   6  18 139.229 309.927   1
  -3  -6  18-177.082 263.875   1
   3   6 -18 361.444 253.076   1
   3  -6 -18-65.6311 292.792   1
  -3   6  17 445.716 306.065   1
  -3  -6  17 698.143 240.624   1
   3   6 -17 446.838 234.460   1
   3  -6 -17 128.687 290.850   1
  -3   6  16 1679.69 325.856   1
  -3  -6  16 1233.93 248.615   1
   3  -6 -16 882.061 304.223   1
   3   6 -16 1138.92 242.211   1
  -3  -6  15 1742.77 241.525   1
   3   6 -15 1043.58 219.675   1
  -3   6  14 1852.00 305.185   1
  -3  -6  14 2256.39 269.913   1
   3  -6 -14 1758.17 281.664   1
   3   6 -14 2460.84 265.011   1
  -3   6  13 1267.94 289.734   1
  -3  -6  13 1195.03 211.056   1
   3   6 -13 1440.72 215.900   1
   3  -6 -13 1586.29 284.731   1
  -3  -6  12 516.940 166.500   1
  -3   6  12 357.917 255.151   1
   3   6 -12 387.744 170.103   1
   3  -6 -12 555.970 255.287   1
   3   6 -11 16.8880 149.934   1
  -3  -6  11 190.565 151.874   1
  -3   6  11 486.842 225.452   1
   3  -6 -11 213.377 211.118   1
   3   6 -10 1401.11 173.935   1
   3  -6 -10 1477.20 245.113   1
  -3  -6  10 1073.89 176.345   1
  -3   6  10 1204.00 251.305   1
   3  -6  -8 26967.7 1833.58   1
  -3  -6   8 26903.4 1801.63   1
   3   6  -8 26211.1 1799.61   1
  -3   6   8 25987.0 1837.78   1
  -3   6   7 4403.21 403.784   1
   3   6  -7 4520.24 338.648   1
  -3  -6   7 4722.48 341.666   1
   3  -6  -7 3834.04 381.387   1
  -3  -6   6 84.3567 95.5929   1
   3  -6  -6-20.2301 132.207   1
   3   6  -6 31.2999 89.8095   1
  -3   6   6-129.047 151.323   1
   3  -6  -5 9437.79 631.955   1
  -3   6   5 8238.53 633.683   1
  -3  -6   5 8172.96 598.787   1
   3   6  -5 8525.33 597.783   1
   3  -6  -4 71717.0 4639.37   1
   3   6  -4 70526.9 4620.70   1
  -3   6   4 71662.1 4643.58   1
  -3  -6   4 64498.6 4620.28   1
   3  -6  -3 3890.79 335.804   1
  -3   6   3 3931.57 344.384   1
  -3  -6   3 4138.25 313.421   1
   3   6  -3 4377.89 315.321   1
   3  -6  -2 13269.2 907.657   1
   3   6  -2 12631.2 895.818   1
  -3  -6   2 13321.2 896.505   1
  -3   6   2 12773.4 913.372   1
   3   6  -1 2882.02 239.687   1
  -3  -6   1 2806.97 238.580   1
   3   6   0 76.1507 117.748   1
  -3  -6   0 24.3334 110.302   1
  -3   6   0 71.0879 104.846   1
   3  -6   0-56.9840 101.477   1
   3  -6   1 2645.84 229.159   1
  -3   6  -1 2900.91 232.240   1
   3   6   2 13695.1 892.329   1
  -3  -6  -2 12217.4 887.141   1
  -3   6  -2 12383.4 872.736   1
   3   6   3 3650.01 342.721   1
   3  -6   3 4265.38 302.042   1
  -3  -6  -3 4008.68 340.363   1
  -3   6  -3 4022.87 304.671   1
   3  -6   4 70264.6 4792.64   1
   3   6   4 75017.4 4821.49   1
  -3  -6  -4 71739.4 4817.28   1
   3  -6   5 7915.67 571.019   1
  -3  -6  -5 8254.94 612.094   1
  -3   6  -5 8129.75 569.292   1
   3   6   5 8741.67 614.733   1
   3  -6   6 103.391 88.3766   1
   3   6   6 198.561 181.438   1
  -3  -6  -6 41.4843 179.335   1
  -3   6  -6-45.0818 82.8982   1
   3   6   7 4249.23 391.047   1
   3  -6   7 4964.36 356.392   1
  -3  -6  -7 4484.39 390.121   1
  -3   6  -7 4682.42 347.511   1
   3   6   8 27030.8 1930.54   1
   3  -6   8 28473.1 1890.89   1
  -3   6  -8 28014.4 1890.52   1
  -3  -6  -8 27352.2 1921.90   1
   3  -6   9 646.153 143.093   1
  -3   6  -9 991.498 143.090   1
   3   6  10 1202.33 241.083   1
  -3  -6 -10 1231.05 244.176   1
  -3   6 -10 1941.14 187.572   1
   3  -6  11 269.661 152.761   1
   3   6  11 142.693 185.345   1
  -3   6 -11 380.329 136.238   1
   3   6  12 446.521 217.649   1
  -3   6 -12 121.173 148.233   1
  -3  -6 -12 306.648 222.220   1
   3  -6  12 375.700 179.142   1
   3   6  13 1677.57 280.728   1
   3  -6  13 1662.10 234.786   1
  -3   6 -13 1065.78 201.553   1
  -3  -6 -13 1633.62 273.043   1
   3  -6  14 2649.19 288.086   1
  -3   6 -14 2544.97 266.308   1
  -3  -6 -14 2849.35 342.196   1
   3  -6  15 898.757 216.980   1
  -3   6 -15 1148.72 206.835   1
   3   6  16 892.379 337.091   1
   3  -6  16 1670.61 263.129   1
  -3  -6 -16 791.333 293.786   1
  -3   6 -16 947.707 249.107   1
   3   6  17-207.680 294.008   1
  -3  -6 -17 93.5825 247.775   1
   3  -6  18-113.729 251.674   1
   3   6  18-449.324 323.112   1
  -3   6 -18 160.830 232.832   1
  -3  -6 -18-96.3919 310.226   1
   3  -6  19 812.564 294.772   1
   3   6  19 1286.96 354.945   1
  -3  -6 -19 1270.65 338.077   1
  -3   6 -19 1109.45 288.879   1
   3   6  20 350.114 276.233   1
   3  -6  20-31.4974 287.621   1
  -3  -6 -20 525.669 270.546   1
  -3   6 -20 480.474 284.747   1
   3   6  21 175.766 340.690   1
  -3  -6 -21 165.217 334.297   1
   3   6  22-281.385 348.256   1
  -3  -6 -22 331.385 336.135   1
   3   6  23 139.999 279.529   1
  -3  -6 -23 99.3264 300.829   1
   3   6  24 697.036 377.918   1
  -3  -6 -24 693.175 372.230   1
   3   6  25-34.4960 312.723   1
  -3  -6 -25 625.751 333.066   1
   3   6  26 169.161 351.409   1
  -3  -6 -26 524.736 371.944   1
   3   6  27 828.521 372.621   1
  -3  -6 -27 648.085 379.999   1
  -3   7  27 100.978 385.290   1
   3  -7 -27-95.1115 366.915   1
  -3   7  25 592.014 390.649   1
   3  -7 -24-100.395 354.639   1
  -3   7  23 746.447 381.016   1
   3  -7 -23-33.7942 348.271   1
  -3   7  21 1035.86 351.469   1
   3  -7 -21-271.552 341.797   1
  -3   7  20 641.646 313.271   1
   3  -7 -20 540.637 297.211   1
  -3  -7  19 29.9782 236.469   1
   3   7 -19-287.111 227.080   1
   3  -7 -19 334.510 320.225   1
  -3   7  18 210.526 312.051   1
  -3  -7  18 564.407 250.644   1
   3  -7 -18 264.668 300.956   1
   3   7 -18 706.587 230.381   1
  -3   7  17-103.967 316.591   1
   3  -7 -17 650.439 301.175   1
  -3   7  16 2656.20 388.199   1
  -3  -7  16 2749.69 319.930   1
   3  -7 -16 2267.45 359.458   1
   3   7 -16 2656.56 299.577   1
  -3  -7  15 1146.91 245.373   1
   3   7 -15 1495.81 244.963   1
   3  -7 -15 1558.02 311.269   1
   3   7 -14 1731.09 227.379   1
   3  -7 -14 789.693 248.274   1
  -3  -7  14 1202.63 215.626   1
  -3   7  14 1366.84 280.951   1
  -3  -7  13 3778.42 329.110   1
   3  -7 -13 4009.84 397.523   1
   3   7 -13 3294.46 316.904   1
  -3   7  13 3192.77 391.932   1
   3  -7 -12 2080.93 315.197   1
   3   7 -12 2508.64 242.720   1
  -3  -7  12 2224.88 245.116   1
  -3   7  12 2049.17 323.354   1
   3  -7 -11-27.4437 213.468   1
   3   7 -11-30.7651 138.353   1
  -3  -7  11 31.5732 144.240   1
  -3   7  11-147.317 241.702   1
  -3   7  10 2289.39 296.842   1
   3  -7 -10 1946.69 279.795   1
  -3   7   9 2451.34 302.401   1
   3  -7  -9 2213.54 289.337   1
  -3  -7   9 2061.70 214.220   1
   3   7  -9 2247.67 210.202   1
  -3   7   8-255.810 223.560   1
   3   7  -8-11.5302 108.431   1
  -3  -7   8 186.775 113.722   1
   3  -7  -8 190.890 201.802   1
  -3  -7   7 1519.52 175.670   1
   3   7  -7 1979.96 177.721   1
   3  -7  -7 2239.92 254.811   1
  -3   7   7 2095.16 274.080   1
  -3  -7   6 45563.0 3012.92   1
  -3   7   6 41359.7 3041.51   1
   3   7  -6 47077.7 3013.09   1
   3  -7  -6 42388.9 3040.87   1
   3   7  -5-29.2605 88.7634   1
  -3   7   5 168.211 161.787   1
  -3  -7   5-19.4275 89.7724   1
   3  -7  -5-19.7043 158.104   1
   3   7  -4 10294.0 662.641   1
  -3  -7   4 8794.86 661.971   1
  -3   7   4 10210.4 699.142   1
   3  -7  -4 8671.37 685.372   1
   3  -7  -3 1452.03 194.273   1
  -3  -7   3 1579.02 156.181   1
   3   7  -3 1387.79 152.061   1
  -3   7   3 1957.36 208.101   1
   3  -7  -2 4857.69 390.094   1
   3   7  -2 5131.02 381.491   1
  -3   7   2 5693.42 402.201   1
  -3  -7   2 4865.77 376.428   1
  -3  -7   1 993.252 127.770   1
   3   7  -1 902.922 137.188   1
  -3   7   0 32695.9 2276.28   1
   3  -7   0 34754.1 2277.18   1
   3  -7   1 637.233 123.652   1
   3   7   1 915.591 160.250   1
  -3   7  -1 729.201 127.328   1
  -3  -7  -1 904.822 147.580   1
  -3  -7  -2 5334.51 389.944   1
   3   7   2 4364.13 390.002   1
   3  -7   2 5053.97 364.655   1
  -3   7  -3 1461.75 144.418   1
  -3  -7  -3 1748.21 197.259   1
   3   7   3 1126.56 193.745   1
   3  -7   3 1479.37 144.599   1
   3  -7   4 10590.3 695.366   1
  -3   7  -4 9492.94 695.802   1
  -3  -7  -4 10178.7 733.145   1
   3   7   4 10120.9 740.589   1
   3  -7   5 95.3636 83.1388   1
   3   7   5-130.084 175.460   1
  -3   7  -5 157.667 81.8681   1
  -3  -7  -5 386.957 184.075   1
   3   7   6 43417.6 2963.04   1
   3  -7   6 44708.9 2923.71   1
  -3   7  -6 42620.7 2922.41   1
  -3  -7  -6 43503.6 2958.95   1
  -3   7  -7 2175.10 166.833   1
  -3  -7  -7 1339.50 234.879   1
   3  -7   7 1429.70 164.600   1
   3   7   7 2266.38 265.789   1
  -3   7  -8 60.4712 97.4600   1
  -3  -7  -8-316.534 219.418   1
   3  -7   8 42.5677 104.322   1
   3   7   8 51.9774 209.054   1
  -3   7  -9 2289.22 204.711   1
  -3  -7  -9 2581.24 303.333   1
   3  -7   9 2011.45 209.959   1
   3   7   9 1921.42 309.398   1
   3  -7  10 1610.37 180.306   1
   3   7  10 1494.77 297.626   1
   3   7  11 235.262 262.351   1
  -3   7 -11 113.577 138.462   1
  -3  -7 -11-442.117 248.011   1
  -3  -7 -12 2904.14 346.040   1
   3  -7  12 2743.84 275.767   1
   3   7  12 2236.55 341.969   1
  -3   7 -12 3142.67 267.325   1
  -3   7 -13 3543.01 302.389   1
   3  -7  13 3420.74 318.710   1
   3   7  13 3436.48 365.711   1
  -3  -7 -13 2772.57 352.404   1
   3   7  14 1447.91 323.981   1
   3  -7  14 1290.10 224.501   1
  -3   7 -14 1740.02 228.519   1
  -3  -7 -14 1953.94 313.500   1
   3   7  15 1321.42 347.317   1
   3  -7  15 1244.23 233.816   1
  -3   7 -15 1518.96 223.951   1
  -3  -7 -15 1556.03 316.838   1
   3  -7  16 2299.95 290.667   1
   3   7  16 2545.26 389.538   1
  -3  -7 -16 2268.67 315.615   1
  -3   7 -16 2925.66 299.920   1
   3  -7  17-25.6930 219.364   1
   3   7  17-69.2324 310.803   1
  -3   7 -17 387.561 210.917   1
  -3  -7 -17 95.2482 309.226   1
   3   7  18 766.403 369.302   1
  -3  -7 -18 1068.78 339.674   1
  -3   7 -18 989.888 261.104   1
   3  -7  19 28.9473 262.556   1
   3   7  19-34.8663 274.936   1
  -3  -7 -19 32.7547 278.976   1
  -3   7 -19 530.662 255.320   1
   3   7  20-386.000 347.833   1
  -3  -7 -20-131.808 327.755   1
   3   7  21-70.3299 303.349   1
  -3  -7 -21 132.228 285.167   1
   3   7  23 905.927 376.210   1
  -3  -7 -23 1681.18 372.932   1
   3   7  24 242.563 332.964   1
  -3  -7 -24 131.503 326.802   1
   3   7  25 444.174 377.025   1
  -3  -7 -25 619.902 363.983   1
   3   7  27-163.618 362.340   1
  -3  -7 -27 700.563 389.322   1
  -3   8  26 847.624 385.966   1
  -3   8  25 68.9454 369.644   1
   3  -8 -25 1111.01 378.124   1
  -3   8  24 244.930 372.548   1
   3  -8 -24 830.312 369.114   1
  -3   8  23-70.7297 375.784   1
   3  -8 -23 67.2487 358.312   1
  -3   8  22 1637.93 394.218   1
   3  -8 -22 1793.28 395.956   1
  -3   8  21 821.252 333.324   1
   3  -8 -21-373.283 323.786   1
  -3   8  20 357.337 327.917   1
   3  -8 -20 338.748 307.946   1
  -3   8  19-71.1622 354.265   1
   3  -8 -19-303.374 331.788   1
   3   8 -17 531.626 223.393   1
   3  -8 -17 98.5609 315.265   1
  -3  -8  17-24.8108 224.956   1
  -3   8  17 245.050 348.059   1
   3  -8 -16 6920.09 550.016   1
  -3  -8  16 6231.60 491.866   1
  -3   8  16 5447.73 538.305   1
   3   8 -16 5260.62 480.294   1
   3   8 -15 102.660 186.498   1
   3  -8 -15 158.224 302.800   1
  -3  -8  15 42.2525 186.166   1
  -3   8  15-338.444 316.322   1
  -3  -8  14 4047.71 350.120   1
   3   8 -14 3859.78 342.093   1
   3   8 -13-137.642 157.803   1
   3  -8 -13 391.573 241.080   1
  -3  -8  13-17.5678 155.451   1
  -3   8  13 32.2916 244.363   1
   3  -8 -12 8996.72 672.773   1
  -3  -8  12 8835.73 626.786   1
  -3   8  12 8085.30 678.573   1
   3   8 -12 8244.89 622.035   1
   3  -8 -11-56.4232 227.245   1
  -3   8  11 514.851 254.036   1
  -3  -8  10 11208.6 844.303   1
   3   8 -10 12576.1 844.418   1
  -3   8  10 12330.8 909.870   1
   3  -8 -10 12889.6 906.678   1
  -3   8   9 306.853 219.266   1
   3   8  -9 698.937 133.122   1
   3  -8  -9 807.158 215.709   1
  -3  -8   9 714.867 124.544   1
   3   8  -8 282.511 101.824   1
  -3  -8   8 96.4505 105.138   1
  -3   8   7 1331.57 233.931   1
   3   8  -7 818.281 127.282   1
   3  -8  -7 967.945 213.063   1
  -3  -8   7 1070.80 130.108   1
  -3   8   6 189.136 185.221   1
   3  -8  -6 222.374 170.262   1
  -3  -8   6 466.493 102.059   1
   3   8  -6 433.963 104.098   1
   3  -8  -5 5098.75 410.642   1
  -3  -8   5 4519.78 364.393   1
   3   8  -5 5328.89 366.588   1
  -3   8   5 5399.11 423.017   1
   3  -8  -4 7131.40 516.877   1
   3   8  -4 6592.23 478.511   1
  -3   8   4 6713.35 518.357   1
  -3  -8   4 6639.01 478.615   1
   3   8  -3 7790.15 545.867   1
  -3   8   3 8184.06 576.722   1
  -3  -8   3 7335.81 543.107   1
   3   8  -2 4574.09 342.563   1
  -3   8   2 4253.36 359.638   1
  -3  -8   2 4523.46 339.720   1
   3  -8  -2 4400.03 355.526   1
   3   8  -1 8222.02 625.524   1
   3  -8  -1 9354.04 633.035   1
  -3  -8   1 9621.46 627.527   1
  -3   8   1 7935.44 632.581   1
  -3  -8  -1 8000.21 632.171   1
  -3   8  -1 9269.62 623.668   1
   3  -8   1 8584.43 618.726   1
   3   8   1 9304.19 637.624   1
  -3   8  -2 4569.98 320.275   1
   3  -8   2 3747.12 310.777   1
   3   8   2 4312.93 348.756   1
   3   8   3 8738.24 571.722   1
  -3   8  -3 7017.84 528.685   1
  -3  -8  -3 7438.69 560.085   1
   3  -8   3 7599.45 528.614   1
   3   8   4 6575.50 506.453   1
   3  -8   4 6319.10 453.818   1
  -3   8  -4 6800.84 455.506   1
  -3  -8  -4 5660.48 493.070   1
   3  -8   5 4839.88 342.953   1
  -3  -8  -5 4596.14 399.995   1
  -3   8  -5 4627.28 341.764   1
   3   8   5 4987.31 412.885   1
   3   8   6 704.530 230.152   1
  -3   8  -6 562.886 88.3887   1
  -3  -8  -6 591.765 193.512   1
   3  -8   6 541.801 93.2263   1
  -3  -8  -7 696.932 229.157   1
  -3   8  -7 1045.51 114.173   1
   3   8   7 847.011 233.166   1
   3  -8   7 1057.91 118.454   1
  -3   8  -8 288.854 94.4533   1
   3  -8   8 78.9193 92.6516   1
   3   8   9 921.054 264.676   1
   3  -8   9 884.712 133.447   1
   3  -8  10 12696.3 864.245   1
   3   8  10 10570.9 910.925   1
  -3  -8 -10 11840.8 914.472   1
  -3   8 -10 13081.3 860.509   1
  -3   8 -11 516.873 130.159   1
  -3  -8 -11 394.837 256.426   1
   3   8  11 121.467 265.367   1
   3  -8  11 502.169 140.497   1
  -3  -8 -12 7902.25 648.323   1
   3   8  12 7701.48 665.261   1
   3   8  13-230.557 287.839   1
   3  -8  13-16.6778 153.915   1
  -3   8 -13 203.147 143.675   1
  -3  -8 -13 176.510 240.792   1
   3   8  14 5250.71 471.969   1
  -3   8 -14 4780.11 376.609   1
   3  -8  14 4349.97 375.942   1
   3   8  15 242.695 322.869   1
   3  -8  15 20.3474 181.544   1
  -3   8 -15 460.187 174.311   1
  -3  -8 -15 551.945 282.497   1
  -3   8 -16 5792.37 469.100   1
   3   8  16 5710.53 535.599   1
   3  -8  16 5475.61 469.898   1
  -3  -8 -16 5457.58 505.519   1
   3   8  17 138.810 348.657   1
   3  -8  17-71.9927 209.699   1
  -3   8 -17 162.071 205.297   1
  -3  -8 -17-128.270 309.006   1
  -3   8 -18 1350.75 254.880   1
   3   8  19 105.119 345.299   1
  -3  -8 -19-328.644 328.693   1
   3   8  20 35.1660 312.720   1
  -3  -8 -20 330.058 283.777   1
   3   8  21 456.222 354.084   1
  -3  -8 -21 66.0995 324.371   1
   3   8  22 2131.31 392.034   1
  -3  -8 -22 2374.45 395.315   1
   3   8  23 451.007 339.195   1
  -3  -8 -23-32.8420 345.217   1
   3   8  24-103.151 328.271   1
  -3  -8 -24 587.248 340.063   1
  -3  -8 -25 485.000 350.915   1
   3   8  26 858.136 366.229   1
  -3  -8 -26 480.041 372.570   1
   3  -9 -26 569.308 383.872   1
  -3   9  26 234.202 383.956   1
   3  -9 -24 1248.17 382.081   1
  -3   9  24-104.038 352.750   1
   3  -9 -22-202.237 326.649   1
  -3   9  22-106.406 334.105   1
   3  -9 -21 237.280 278.069   1
  -3   9  21-320.970 320.737   1
   3  -9 -20 1017.78 357.246   1
  -3   9  20 966.173 374.505   1
   3  -9 -19 236.899 333.135   1
  -3   9  19 892.982 363.521   1
   3  -9 -18 33.5572 304.161   1
  -3   9  18 889.622 346.887   1
   3  -9 -17 166.213 331.927   1
   3   9 -17 335.522 208.667   1
   3  -9 -16 1145.73 319.534   1
   3   9 -16 600.360 200.101   1
  -3  -9  16 692.407 216.891   1
  -3   9  16 872.503 338.984   1
   3  -9 -15-96.5644 263.212   1
   3   9 -15 188.007 170.768   1
  -3  -9  15 369.427 182.355   1
  -3   9  15 412.255 282.902   1
   3  -9 -14 946.543 303.198   1
  -3  -9  14 618.397 181.544   1
  -3   9  14 202.100 305.802   1
   3   9 -14 665.054 166.481   1
  -3  -9  13 2771.68 268.157   1
   3   9 -13 2763.80 266.120   1
  -3   9  12 2470.69 356.008   1
   3  -9 -12 2362.88 344.559   1
   3   9 -11 420.137 128.845   1
  -3   9  11 621.437 302.716   1
  -3  -9  11 359.258 138.434   1
   3  -9 -11 377.586 276.306   1
   3  -9 -10 4540.40 446.147   1
  -3   9  10 4440.63 446.197   1
  -3  -9  10 5400.69 373.417   1
   3   9 -10 4656.87 367.314   1
   3  -9  -9 5490.08 457.376   1
  -3   9   9 4497.70 456.032   1
  -3  -9   9 4358.40 358.864   1
   3   9  -9 5207.06 361.194   1
  -3  -9   8 2978.12 232.310   1
   3   9  -8 2900.01 232.391   1
   3  -9  -8 2218.70 308.298   1
  -3   9   8 2837.56 332.748   1
  -3  -9   7 3026.97 245.552   1
   3   9  -7 3301.46 248.803   1
   3   9  -6 23730.1 1534.98   1
   3  -9  -6 20305.0 1573.24   1
  -3  -9   6 22714.8 1532.60   1
  -3   9   6 22151.3 1581.96   1
  -3   9   5 766.726 209.212   1
   3  -9  -5 457.128 179.169   1
  -3  -9   5 403.572 103.505   1
   3   9  -5 475.030 106.614   1
  -3   9   4 1694.68 238.112   1
   3   9  -4 1715.38 174.299   1
  -3  -9   4 1768.91 173.348   1
   3  -9  -4 2074.22 234.292   1
   3   9  -3-11.4683 107.783   1
  -3  -9   3-64.3269 100.207   1
   3  -9  -3 261.587 154.014   1
   3  -9  -2 9202.51 697.200   1
  -3  -9   2 10247.5 683.059   1
  -3   9   2 9992.06 702.220   1
   3   9  -2 9212.83 683.606   1
  -3   9   1 766.051 168.800   1
   3  -9  -1 1161.42 158.548   1
  -3  -9   0 7441.85 526.119   1
   3   9   0 6753.91 522.870   1
   3  -9   1 708.393 131.842   1
   3   9   1 1189.56 164.035   1
  -3  -9  -1 796.078 158.014   1
  -3   9  -1 880.498 139.712   1
   3   9   2 9108.01 679.176   1
  -3   9  -2 8961.36 649.319   1
   3  -9   2 9637.56 648.252   1
  -3  -9  -2 9155.19 677.936   1
   3   9   3 63.0364 160.911   1
  -3   9  -3 27.5884 90.3568   1
  -3  -9  -3 156.906 163.694   1
   3  -9   3 143.343 87.5942   1
   3   9   4 1935.27 244.413   1
  -3   9  -4 2147.75 162.675   1
  -3  -9  -4 1556.84 225.277   1
   3  -9   4 1565.26 156.987   1
   3  -9   5 385.620 81.1090   1
  -3   9  -5 339.771 78.0251   1
   3   9   6 21176.1 1510.96   1
   3  -9   6 21490.4 1452.24   1
  -3  -9  -6 19729.4 1502.36   1
  -3   9  -6 22157.9 1451.48   1
  -3   9  -7 3017.40 220.691   1
   3  -9   7 2980.53 222.964   1
   3  -9   8 2526.74 189.501   1
   3   9   8 1742.26 318.712   1
   3  -9   9 4569.48 333.933   1
   3   9   9 4679.27 435.417   1
  -3  -9  -9 5178.16 435.589   1
  -3   9  -9 4475.63 330.366   1
   3  -9  10 4396.74 336.187   1
  -3  -9 -10 4336.23 435.755   1
   3   9  10 5093.89 450.224   1
  -3   9 -10 4654.96 335.929   1
   3   9  11 31.2988 287.547   1
   3  -9  11 334.580 120.139   1
  -3   9 -11 393.487 116.067   1
  -3  -9 -11 692.260 275.618   1
  -3   9 -12 2696.16 225.412   1
   3  -9  12 2137.91 230.266   1
   3   9  12 2356.64 321.464   1
   3   9  14 378.855 285.662   1
   3  -9  14 826.602 179.278   1
  -3  -9 -14 1006.77 249.337   1
  -3   9 -14 713.075 157.286   1
   3   9  15-34.6814 326.684   1
   3  -9  15 337.612 167.900   1
  -3  -9 -15 123.642 295.937   1
  -3   9 -15 51.9086 159.310   1
   3   9  16 244.060 285.544   1
   3  -9  16 793.943 204.258   1
  -3   9 -16 689.299 182.669   1
  -3  -9 -16 575.333 261.026   1
   3   9  17 1043.29 364.768   1
  -3   9 -17 487.373 197.148   1
   3   9  18 874.399 293.158   1
  -3  -9 -18 722.554 296.026   1
   3   9  19-140.717 337.971   1
  -3  -9 -19 428.984 320.910   1
   3   9  20 1160.68 341.920   1
  -3  -9 -20 859.274 322.639   1
   3   9  21-630.946 365.792   1
  -3  -9 -21-165.066 342.563   1
   3   9  22-138.953 321.552   1
  -3  -9 -22-394.217 316.519   1
   3   9  24 271.952 354.235   1
  -3  -9 -24 811.170 349.679   1
  -3  -9 -26-158.566 362.268   1
  -3  10  25 337.520 352.974   1
   3 -10 -25 255.126 347.580   1
  -3  10  24 240.402 325.862   1
   3 -10 -24 65.0627 333.225   1
  -3  10  23 34.8930 300.993   1
   3 -10 -23-33.1074 301.300   1
  -3  10  22 35.3137 331.896   1
   3 -10 -22 67.1257 301.259   1
  -3  10  21-533.931 366.751   1
   3 -10 -21 270.688 342.738   1
  -3  10  19 394.021 327.524   1
   3 -10 -19 339.414 309.239   1
  -3  10  18 393.094 360.824   1
   3 -10 -18-135.357 334.559   1
   3  10 -16 239.204 178.363   1
  -3  10  16 387.452 340.228   1
   3 -10 -16-99.5229 307.426   1
   3  10 -15 395.649 168.743   1
   3 -10 -15 489.536 312.959   1
  -3 -10  15 250.355 161.870   1
  -3  10  15 34.8168 331.428   1
   3 -10 -14 705.874 298.054   1
  -3  10  14 1472.75 331.709   1
   3  10 -13-102.818 135.473   1
  -3  10  13 302.148 245.333   1
  -3 -10  13 218.026 137.141   1
   3 -10 -13-31.4286 230.370   1
  -3 -10  12 2551.42 250.444   1
   3  10 -12 3003.13 250.815   1
   3 -10 -12 3557.00 351.081   1
  -3  10  12 3146.67 362.805   1
   3  10 -11 1141.97 143.430   1
  -3 -10  11 1083.33 144.364   1
  -3  10  11 541.817 291.419   1
   3 -10 -11 834.258 267.151   1
   3  10 -10 6527.16 442.248   1
  -3 -10  10 5951.13 440.677   1
   3 -10 -10 6130.97 544.837   1
  -3  10  10 5519.08 553.517   1
   3 -10  -9 1142.67 245.841   1
  -3  10   9 1129.97 270.947   1
  -3 -10   9 1008.92 117.716   1
   3  10  -9 791.462 118.462   1
   3  10  -8 4297.31 320.551   1
   3 -10  -8 3993.82 408.253   1
  -3 -10   8 4537.19 317.837   1
  -3  10   8 4217.14 427.006   1
  -3  10   7 108.726 228.914   1
  -3 -10   7 89.6379 84.9817   1
   3  10  -7 138.451 88.0351   1
   3 -10  -7 76.7671 220.857   1
   3 -10  -6 1528.33 247.652   1
  -3 -10   6 1754.41 157.912   1
   3  10  -6 1964.73 169.054   1
  -3  10   5 389.552 215.063   1
   3  10  -5 801.429 111.635   1
  -3 -10   5 495.709 106.656   1
   3 -10  -5 409.531 201.050   1
   3  10  -4 3985.18 328.208   1
  -3  10   4 4366.81 376.070   1
  -3 -10   4 4666.26 326.592   1
   3 -10  -4 3835.68 365.421   1
  -3  10   3 21.1275 186.600   1
   3  10  -3-24.0120 116.563   1
  -3 -10   3 68.1944 102.091   1
   3 -10  -3 257.555 166.050   1
   3 -10  -2 49982.0 3433.18   1
  -3  10   2 48636.3 3437.83   1
   3  10  -2 50275.8 3423.66   1
  -3 -10   2 53712.9 3422.28   1
  -3  10   1 1009.12 171.701   1
   3 -10  -1 1102.99 171.223   1
  -3 -10   0-16.1484 136.885   1
   3  10   0 69.0576 134.674   1
  -3  10   0-15.5862 126.965   1
   3 -10   0 133.853 131.084   1
   3  10   1 1290.12 185.896   1
  -3 -10  -1 1131.81 184.702   1
   3  10   2 49831.8 3451.79   1
  -3  10  -2 50959.7 3427.41   1
  -3 -10  -2 52810.5 3450.87   1
   3 -10   2 50797.3 3425.33   1
   3  10   3-199.112 179.326   1
  -3  10  -3 18.8782 95.2037   1
   3 -10   3-64.4386 92.7031   1
  -3 -10  -3-103.257 167.809   1
   3 -10   4 4596.51 314.806   1
  -3  10  -4 4289.77 315.434   1
  -3 -10  -4 3641.80 380.525   1
   3  10   4 3804.17 381.940   1
   3 -10   5 440.168 78.9379   1
  -3  10  -5 553.866 80.5589   1
  -3 -10  -5 614.442 191.163   1
   3  10   6 1802.30 277.151   1
  -3 -10  -6 1375.26 262.462   1
   3  10   7 164.540 217.837   1
  -3 -10  -7-231.774 217.283   1
   3  10   8 5198.42 471.629   1
   3  10   9 689.252 246.868   1
  -3 -10  -9 333.560 232.028   1
   3  10  10 5147.04 499.442   1
  -3 -10 -10 4826.47 468.103   1
  -3  10 -11 661.448 82.6380   1
  -3 -10 -11 1046.56 233.025   1
   3 -10  11 550.546 78.9507   1
   3  10  11 977.677 266.855   1
  -3  10 -12 2451.66 199.811   1
   3 -10  12 2269.88 199.911   1
  -3 -10 -12 3088.61 352.690   1
   3  10  12 2702.37 391.472   1
  -3 -10 -13 212.696 251.726   1
   3 -10  13 88.0658 113.705   1
  -3  10 -13-9.41743 105.713   1
   3  10  13 514.835 266.328   1
  -3 -10 -14 1479.34 305.875   1
   3 -10  14 1352.71 168.060   1
   3  10  14 666.619 341.470   1
  -3  10 -14 1077.50 161.389   1
  -3 -10 -15 509.906 300.132   1
   3  10  15 452.178 327.272   1
  -3 -10 -16 682.042 265.888   1
   3  10  16 384.667 329.600   1
  -3 -10 -17 426.576 328.315   1
   3  10  17 629.310 362.898   1
  -3 -10 -18-362.711 275.899   1
   3  10  18 35.1858 300.435   1
  -3 -10 -19 463.051 321.856   1
   3  10  19 634.605 342.818   1
  -3 -10 -21 428.168 301.189   1
   3  10  21-69.8185 324.104   1
  -3 -10 -22 753.356 366.692   1
   3  10  22 657.675 379.086   1
  -3 -10 -23 227.451 302.643   1
   3  10  23 616.643 339.147   1
  -3 -10 -24 481.986 363.317   1
   3  10  24 100.982 357.706   1
  -3 -10 -25 159.029 335.111   1
   3  10  25 32.8248 345.844   1
   3 -11 -25 471.994 310.607   1
  -3  11  25 66.5959 338.300   1
   3 -11 -24 933.279 358.854   1
  -3  11  24 135.881 381.034   1
   3 -11 -23 361.159 363.261   1
  -3  11  23 691.986 388.165   1
   3 -11 -22 898.745 374.065   1
  -3  11  22 737.104 394.018   1
   3 -11 -21-303.324 313.963   1
  -3  11  21 35.4790 337.206   1
   3 -11 -20 984.514 340.239   1
  -3  11  20 678.919 372.354   1
   3 -11 -19 510.621 354.265   1
  -3  11  19 250.974 366.276   1
   3 -11 -18 714.030 307.246   1
  -3  11  18 1615.56 369.213   1
   3 -11 -17-135.396 314.416   1
  -3  11  17 679.563 348.596   1
   3 -11 -15 629.978 274.553   1
  -3  11  15 140.901 277.418   1
   3  11 -14 656.391 137.367   1
   3 -11 -14 1306.99 309.452   1
  -3  11  14 590.469 323.668   1
   3  11 -13 161.495 106.535   1
  -3  11  13 34.1474 303.329   1
   3 -11 -13 321.009 289.282   1
  -3 -11  13 408.714 102.173   1
  -3 -11  12 3649.74 280.030   1
  -3  11  12 4279.19 453.341   1
   3  11 -12 4150.67 285.644   1
  -3  11  11 1337.58 288.833   1
   3 -11 -11 2051.87 289.549   1
  -3  11  10 855.816 307.050   1
   3 -11 -10 1694.76 296.896   1
   3 -11  -9 432.287 238.154   1
   3 -11  -8 5883.20 488.392   1
  -3  11   8 4889.14 501.102   1
  -3  11   7 338.619 251.246   1
   3  11  -7 27.4481 58.6106   1
   3 -11  -7 185.883 227.587   1
  -3 -11   7 37.6714 51.4295   1
  -3 -11   6 1623.62 150.199   1
   3  11  -6 1898.55 157.855   1
   3 -11  -5 427.837 199.432   1
  -3  11   5 637.782 214.737   1
  -3 -11   5 472.341 102.352   1
   3  11  -5 351.061 105.163   1
   3 -11  -4 490.503 209.268   1
  -3  11   4 382.952 199.618   1
  -3 -11   4 300.882 109.494   1
   3  11  -4 172.573 119.254   1
   3 -11  -3 167.460 175.007   1
  -3  11   3 88.8638 194.142   1
  -3 -11   3 11.8684 118.314   1
   3  11  -3-12.7857 133.335   1
  -3  11   2 2607.88 285.126   1
   3 -11  -2 3178.98 286.470   1
   3  11  -1 561.740 165.624   1
  -3 -11   1 292.480 145.059   1
   3 -11  -1 17.4494 156.627   1
  -3  11   1 524.282 169.528   1
  -3  11   0 8502.75 619.421   1
   3 -11   0 8490.48 618.585   1
  -3 -11   0 8506.90 622.924   1
   3  11   0 8310.57 623.952   1
   3  11   1 320.253 190.637   1
  -3 -11  -1 223.844 160.472   1
   3  11   2 3581.18 322.439   1
  -3 -11  -2 3171.43 300.112   1
   3 -11   2 3013.41 254.361   1
  -3  11  -2 2883.07 261.913   1
   3  11   3 507.288 188.450   1
  -3 -11  -3 43.7957 186.623   1
   3 -11   3 75.2388 100.039   1
  -3  11  -3 106.288 105.657   1
   3  11   4 537.925 222.588   1
  -3 -11  -4 186.932 191.341   1
   3 -11   4 315.823 85.9689   1
  -3  11  -4 92.2521 85.0208   1
   3  11   5 181.182 225.528   1
  -3 -11  -6 1301.63 267.992   1
   3  11   6 1498.76 282.328   1
  -3 -11  -7-26.5236 235.504   1
   3  11   7-372.249 266.922   1
  -3 -11  -8 5560.04 480.160   1
  -3 -11  -9 312.704 242.431   1
   3  11   9 341.707 274.015   1
  -3 -11 -10 598.240 260.271   1
   3  11  10 1681.58 324.532   1
   3  11  11 1430.86 290.340   1
  -3 -11 -12 4000.85 409.289   1
   3  11  12 4384.88 467.193   1
  -3 -11 -13 860.897 306.192   1
   3  11  13 932.888 342.734   1
  -3 -11 -14 859.341 318.392   1
   3  11  14 799.410 329.516   1
  -3 -11 -15 973.464 283.010   1
   3  11  15 768.995 306.544   1
  -3 -11 -17 1055.71 333.800   1
   3  11  17 316.875 356.919   1
  -3 -11 -18 1953.56 333.687   1
   3  11  18 1235.92 322.658   1
  -3 -11 -19 364.318 330.784   1
   3  11  19 282.102 346.338   1
  -3 -11 -20 825.503 347.338   1
   3  11  20 1576.37 399.552   1
  -3 -11 -21 32.8203 282.292   1
   3  11  21 451.357 292.646   1
  -3 -11 -22 748.836 360.094   1
   3  11  22 619.252 374.596   1
  -3 -11 -23 290.959 360.053   1
   3  11  23 576.015 366.270   1
  -3 -11 -24 477.154 314.202   1
   3  11  24 199.460 303.380   1
  -3 -11 -25 941.045 373.587   1
   3  11  25 291.321 375.109   1
   3 -12 -24 603.341 366.840   1
  -3  12  24 672.399 384.796   1
   3 -12 -22 660.926 327.734   1
  -3  12  22 453.094 348.821   1
   3 -12 -20 1015.74 365.487   1
  -3  12  20 285.289 359.810   1
   3 -12 -19-68.1412 324.859   1
  -3  12  19 143.519 358.168   1
   3 -12 -18 819.248 341.653   1
  -3  12  18 791.385 373.303   1
   3 -12 -17-306.671 331.237   1
  -3  12  17 180.003 368.628   1
   3 -12 -16 1695.69 316.792   1
  -3  12  16 1505.93 330.406   1
  -3  12  15 498.195 326.800   1
   3 -12 -14 332.437 327.555   1
  -3  12  14 492.745 331.897   1
   3 -12 -13 491.284 317.233   1
  -3  12  13 277.564 351.231   1
   3 -12 -12-289.252 295.392   1
  -3  12  10 6175.19 568.914   1
   3 -12 -10 6672.59 563.453   1
  -3  12   9 346.506 264.022   1
   3 -12  -9 594.126 253.748   1
  -3  12   8 4565.54 471.831   1
   3 -12  -8 5189.00 462.016   1
   3 -12  -7 576.672 235.232   1
  -3  12   7 321.936 248.788   1
   3 -12  -6 968.649 249.333   1
  -3  12   6 1623.18 269.821   1
   3  12  -5 3024.56 236.806   1
   3 -12  -4 2668.14 299.594   1
   3  12  -4 2838.41 231.938   1
  -3  12   4 2052.45 298.862   1
   3 -12  -3 1295.38 221.452   1
   3  12  -3 817.210 155.631   1
  -3  12   3 864.364 239.357   1
   3 -12  -2 2942.22 287.855   1
  -3  12   2 2492.04 284.307   1
   3 -12  -1 4781.36 394.996   1
  -3 -12   1 5290.06 390.508   1
   3  12  -1 4624.66 385.632   1
  -3  12   1 4268.81 400.947   1
   3  12   0 285.971 168.032   1
  -3  12   0 17.4183 160.712   1
   3 -12   0-100.397 151.728   1
   3 -12   1 4000.27 361.239   1
   3  12   1 4295.32 385.696   1
  -3  12  -1 5152.55 367.840   1
   3  12   2 2366.42 306.666   1
   3 -12   2 2711.58 252.877   1
   3  12   3 507.143 216.547   1
  -3  12  -3 469.983 118.267   1
  -3 -12  -3 1015.47 216.653   1
   3 -12   3 741.715 124.219   1
   3 -12   4 2020.98 182.700   1
   3  12   4 2131.39 302.395   1
  -3  12  -4 2615.51 187.464   1
  -3 -12  -4 2272.47 288.041   1
   3  12   6 543.017 259.293   1
  -3 -12  -6 1548.95 252.100   1
   3  12   7-89.5593 244.669   1
  -3 -12  -7 436.425 221.998   1
   3  12   8 6276.00 516.670   1
  -3 -12  -8 4665.61 477.000   1
  -3 -12  -9 85.2406 243.133   1
   3  12   9 559.412 289.350   1
  -3 -12 -10 5310.88 481.572   1
   3  12  10 4476.12 496.173   1
  -3 -12 -12 248.336 267.118   1
  -3 -12 -13 413.816 265.503   1
   3  12  13 104.345 287.280   1
   3  12  14 315.004 325.974   1
  -3 -12 -15 164.158 316.381   1
   3  12  15 421.618 340.850   1
  -3 -12 -16 1288.96 344.169   1
   3  12  16 1623.37 375.514   1
  -3 -12 -17 298.579 299.701   1
   3  12  17-35.4019 319.160   1
  -3 -12 -18 1096.10 325.969   1
   3  12  18 1379.96 355.764   1
  -3 -12 -19 66.2927 335.147   1
   3  12  19-35.2252 371.611   1
  -3 -12 -20 1252.43 363.849   1
   3  12  20 558.154 370.973   1
  -3 -12 -22 615.871 347.842   1
   3  12  22 854.704 367.546   1
  -3 -12 -24 253.114 317.499   1
   3  12  24 359.316 335.559   1
   3 -13 -23 480.495 362.457   1
  -3  13  23-33.9316 380.000   1
   3 -13 -22 392.281 335.863   1
  -3  13  22 241.794 342.077   1
   3 -13 -21 33.2738 318.429   1
  -3  13  21 140.407 355.519   1
   3 -13 -20 641.312 363.189   1
  -3  13  20 1208.20 414.179   1
  -3  13  19 179.364 309.675   1
   3 -13 -17 171.314 297.058   1
   3 -13 -16 170.991 315.058   1
   3 -13 -15-340.211 317.323   1
  -3  13  15-826.182 354.182   1
   3 -13 -14 438.457 318.836   1
  -3  13  14 178.181 344.043   1
   3 -13 -13 1132.65 344.049   1
  -3  13  13 1479.40 368.612   1
   3 -13 -12 2262.94 366.768   1
  -3  13  12 2012.72 386.444   1
   3 -13 -11 160.837 277.140   1
  -3  13  11 204.331 293.375   1
   3 -13  -9 335.975 254.216   1
  -3  13   9-162.088 262.138   1
   3 -13  -8 531.152 254.401   1
  -3  13   8 439.876 266.456   1
   3 -13  -7 340.529 245.124   1
  -3  13   7 727.073 266.426   1
   3 -13  -6 2607.90 315.866   1
  -3  13   6 2534.59 333.418   1
   3 -13  -5 568.272 223.973   1
   3  13  -5 292.183 81.8277   1
  -3 -13   5 199.225 68.8224   1
  -3  13   5 304.864 223.052   1
  -3 -13   4 3768.67 313.094   1
   3 -13  -4 4519.60 385.766   1
   3  13  -4 4327.48 323.406   1
  -3  13   4 4656.94 401.268   1
   3 -13  -3 1079.54 226.249   1
  -3 -13   3 833.125 146.314   1
  -3  13   3 784.223 236.347   1
   3  13  -3 869.043 159.402   1
   3 -13  -2 1062.04 212.104   1
  -3 -13   2 1010.90 169.814   1
  -3  13   2 868.236 213.120   1
   3  13  -2 669.675 171.351   1
  -3 -13   1 232.512 161.016   1
   3 -13  -1 311.412 174.636   1
   3  13  -1 109.316 166.489   1
  -3  13   1 270.191 196.972   1
  -3 -13   0 23463.1 1618.53   1
   3 -13   0 25055.8 1619.15   1
   3  13   0 22633.4 1627.38   1
  -3  13   0 22766.6 1617.50   1
  -3  13  -1 125.032 155.970   1
   3  13   1 22.1701 196.740   1
   3 -13   1 149.112 147.857   1
  -3 -13  -1 162.169 181.391   1
  -3  13  -2 920.006 160.101   1
   3 -13   2 1057.79 159.414   1
  -3 -13  -2 1160.14 222.652   1
   3  13   2 1004.57 235.229   1
   3  13   3 1202.50 231.587   1
  -3  13  -3 890.117 131.580   1
  -3 -13  -3 768.949 231.990   1
   3 -13   3 752.033 125.162   1
  -3  13  -4 3296.01 223.892   1
   3 -13   4 2835.71 219.982   1
   3  13   5 230.732 255.830   1
  -3 -13  -5 25.6130 214.731   1
   3  13   6 2784.28 363.093   1
  -3 -13  -6 2398.94 309.254   1
   3  13   7 436.820 273.885   1
  -3 -13  -7 167.731 245.022   1
   3  13   8 356.829 278.333   1
  -3 -13  -8 515.280 257.081   1
   3  13   9 569.146 306.226   1
  -3 -13  -9-29.3140 251.645   1
   3  13  11 205.326 315.301   1
  -3 -13 -11 469.109 293.195   1
   3  13  12 1521.14 386.337   1
  -3 -13 -12 3107.23 380.181   1
   3  13  13 1323.74 341.721   1
  -3 -13 -13 1366.07 327.011   1
   3  13  14 35.1183 311.595   1
  -3 -13 -14 296.149 290.184   1
   3  13  15 354.047 317.005   1
  -3 -13 -15 198.733 287.522   1
  -3 -13 -16 831.810 289.842   1
   3  13  17 142.108 338.333   1
  -3 -13 -17 199.991 305.920   1
   3  13  19 245.539 371.563   1
  -3 -13 -19 297.999 353.810   1
   3  13  20 382.924 367.984   1
  -3 -13 -20 690.880 334.113   1
   3  13  21 550.821 319.573   1
  -3 -13 -21 358.857 298.408   1
   3  13  22 202.850 372.208   1
  -3 -13 -22 257.874 337.927   1
   3  13  23 626.082 385.418   1
  -3 -13 -23 733.717 364.373   1
   3 -14 -22 581.781 358.104   1
   3 -14 -21 263.563 298.579   1
   3 -14 -20 636.796 367.418   1
  -3  14  20 707.466 400.843   1
   3 -14 -19 372.802 326.944   1
  -3  14  19 572.702 331.662   1
   3 -14 -18 581.956 345.242   1
  -3  14  18 72.1937 377.605   1
   3 -14 -16 1032.15 355.657   1
  -3  14  16 1198.72 368.924   1
   3 -14 -15-240.216 334.654   1
  -3  14  15 906.415 372.836   1
   3 -14 -13 811.328 310.119   1
  -3  14  13 321.908 342.656   1
   3 -14 -12 1234.78 328.963   1
  -3  14  12 494.691 329.840   1
   3 -14 -11 295.502 266.850   1
  -3  14  11 313.114 296.196   1
   3 -14 -10 1061.85 313.558   1
  -3  14  10-204.725 324.311   1
   3 -14  -9 219.288 268.196   1
  -3  14   9 466.372 288.834   1
   3 -14  -8 2853.74 358.100   1
  -3  14   8 2979.53 372.438   1
   3 -14  -7 615.644 260.295   1
  -3  14   7 785.192 282.282   1
   3 -14  -6-28.1443 222.400   1
  -3  14   6 90.4724 252.107   1
   3 -14  -5 377.193 224.345   1
  -3  14   5 316.664 248.882   1
  -3 -14   4 5485.19 411.016   1
   3  14  -4 5939.43 416.222   1
   3 -14  -3 239.230 195.348   1
  -3 -14   3-121.257 125.365   1
   3  14  -3 105.339 132.784   1
  -3  14   3 307.958 217.533   1
   3 -14  -2 512.355 203.509   1
  -3 -14   2 102.879 131.708   1
   3  14  -2 381.286 159.116   1
   3 -14  -1 122.952 176.391   1
  -3 -14   1 403.911 158.572   1
  -3  14   1 779.769 197.617   1
   3  14  -1 620.869 186.577   1
   3  14   0-43.2718 183.370   1
  -3  14   0 344.501 175.543   1
   3 -14   0-91.5722 154.873   1
  -3 -14   0-56.8475 159.148   1
   3  14   1 282.463 206.208   1
  -3  14  -1 925.985 174.479   1
   3 -14   1 669.511 157.090   1
  -3 -14  -1 692.446 187.618   1
   3  14   2 177.546 221.782   1
  -3 -14  -2 362.174 190.826   1
  -3  14  -2 200.570 137.698   1
   3 -14   2 267.437 129.634   1
  -3 -14  -3 72.4180 202.260   1
  -3  14  -3-123.112 112.733   1
   3 -14   3 88.9781 104.459   1
   3  14   3-54.0422 214.072   1
  -3 -14  -4 6030.10 499.331   1
   3  14   4 5964.63 525.417   1
   3  14   5 420.843 248.779   1
  -3 -14  -5 264.703 228.437   1
   3  14   6 502.052 274.046   1
  -3 -14  -6 246.747 232.512   1
   3  14   7 455.046 288.484   1
  -3 -14  -7 426.319 244.236   1
   3  14   8 2445.39 362.804   1
  -3 -14  -8 2813.39 346.456   1
   3  14  10 340.508 311.782   1
  -3 -14 -10 504.192 297.503   1
   3  14  11 1206.01 349.363   1
  -3 -14 -11 770.909 303.731   1
   3  14  12 976.454 335.831   1
  -3 -14 -12 358.875 302.260   1
   3  14  13 317.370 333.044   1
  -3 -14 -13 198.108 308.483   1
   3  14  14-106.642 345.540   1
  -3 -14 -14 232.790 314.857   1
   3  14  15 606.838 379.442   1
  -3 -14 -15 501.219 341.425   1
   3  14  16 784.469 372.599   1
  -3 -14 -16 770.046 347.178   1
   3  14  18 247.013 358.993   1
  -3 -14 -18 566.176 332.528   1
   3  14  19 490.552 330.500   1
  -3 -14 -19 364.199 293.100   1
  -3 -14 -20 295.526 290.011   1
  -3 -14 -21 259.852 327.317   1
   3  14  22 668.204 390.037   1
  -3 -14 -22 862.427 372.310   1
   3 -15 -22 990.142 385.052   1
  -3  15  22 1151.59 434.442   1
   3 -15 -21 97.8466 326.282   1
  -3  15  21 553.497 358.085   1
   3 -15 -20 398.753 351.113   1
  -3  15  20 175.740 401.823   1
   3 -15 -18 307.239 358.651   1
  -3  15  18 324.658 388.246   1
   3 -15 -17 928.186 322.087   1
  -3  15  17 72.7036 348.435   1
   3 -15 -16 345.023 300.138   1
  -3  15  16 474.630 319.496   1
   3 -15 -15-172.607 319.168   1
  -3  15  15 475.160 346.754   1
   3 -15 -14 2168.18 382.331   1
  -3  15  14 1787.08 387.810   1
   3 -15 -12 880.822 304.693   1
  -3  15  12 754.904 324.023   1
   3 -15 -11 1336.89 320.650   1
  -3  15  11 1242.20 352.080   1
   3 -15 -10 98.3235 273.263   1
  -3  15  10 453.692 306.090   1
   3 -15  -9 544.858 297.933   1
  -3  15   9 239.915 306.895   1
   3 -15  -8 1338.25 304.685   1
  -3  15   8 969.784 325.404   1
   3 -15  -7-30.2495 252.879   1
  -3  15   7-32.3796 271.936   1
   3 -15  -6 2220.90 315.165   1
  -3  15   6 2713.56 349.390   1
   3 -15  -5-56.3773 243.730   1
  -3  15   5 208.921 259.724   1
   3 -15  -4 453.294 220.083   1
  -3 -15   4 55.9507 87.0030   1
   3  15  -4 273.386 102.040   1
  -3  15   4 85.2498 236.725   1
   3 -15  -3-24.9827 207.461   1
  -3 -15   3 35.6287 128.109   1
   3  15  -3 141.184 130.505   1
  -3  15   3 188.217 234.015   1
   3 -15  -2 396.723 209.395   1
  -3 -15   2 182.112 148.767   1
   3  15  -2 231.213 163.976   1
  -3  15   2-124.829 229.742   1
   3 -15  -1 193.685 189.357   1
  -3 -15   1 179.038 155.071   1
  -3  15   1 180.548 190.912   1
   3  15  -1 290.220 180.700   1
   3  15   0 893.058 222.074   1
  -3  15   0 1229.66 200.871   1
   3 -15   0 490.558 186.305   1
  -3 -15   0 624.444 197.581   1
   3  15   1 192.207 214.020   1
  -3  15  -1 268.388 160.394   1
   3 -15   1 226.701 146.731   1
  -3 -15  -1 220.828 180.060   1
  -3 -15  -2 118.362 207.968   1
  -3  15  -2 147.350 139.221   1
   3 -15   2 230.193 134.392   1
  -3  15  -3 160.104 106.353   1
   3 -15   3 276.491 102.824   1
   3  15   4-87.6494 269.012   1
  -3 -15  -4 558.031 258.393   1
   3  15   5 61.0864 257.746   1
  -3 -15  -5 111.211 234.100   1
   3  15   6 2140.15 355.430   1
  -3 -15  -6 2167.54 321.350   1
   3  15   7 130.019 276.950   1
  -3 -15  -7 210.087 256.890   1
   3  15   8 796.443 323.402   1
  -3 -15  -8 1111.60 306.396   1
   3  15   9-33.9504 294.841   1
  -3 -15  -9-158.109 265.647   1
   3  15  10-276.098 299.031   1
  -3 -15 -10 129.034 267.192   1
   3  15  11 1332.09 351.372   1
  -3 -15 -11 425.425 299.363   1
   3  15  12 1347.80 365.591   1
  -3 -15 -12 1126.59 325.777   1
   3  15  14 968.545 357.595   1
  -3 -15 -14 2250.95 356.533   1
   3  15  15 502.244 335.915   1
  -3 -15 -15-370.466 304.099   1
   3  15  16 464.985 339.208   1
  -3 -15 -16 168.282 292.289   1
   3  15  17-35.5396 331.228   1
  -3 -15 -17 435.824 310.736   1
   3  15  18 600.169 349.226   1
  -3 -15 -18 800.124 332.855   1
   3  15  19 594.289 361.022   1
  -3 -15 -19-66.1667 313.600   1
   3  15  20 756.187 384.540   1
  -3 -15 -20 261.901 355.831   1
   3  15  21 101.153 380.608   1
  -3 -15 -21 837.649 359.621   1
   3  15  22 261.939 391.827   1
  -3 -15 -22 191.598 359.009   1
  -3  16  21 547.763 356.068   1
   3 -16 -21-160.720 309.959   1
  -3  16  19 213.330 342.016   1
   3 -16 -19-234.439 313.603   1
  -3  16  17 436.538 378.905   1
   3 -16 -17-34.3307 328.130   1
  -3  16  16 513.201 359.749   1
   3 -16 -16 933.230 329.209   1
  -3  16  15 184.043 335.993   1
   3 -16 -15 277.448 304.717   1
  -3  16  14 1031.49 355.187   1
   3 -16 -14 901.934 310.434   1
  -3  16  13-293.966 345.633   1
   3 -16 -13-449.488 293.461   1
  -3  16  11 362.461 319.875   1
   3 -16 -11 1086.57 306.913   1
  -3  16  10 572.231 329.794   1
   3 -16 -10 33.4892 291.974   1
  -3  16   9-35.1673 294.661   1
   3 -16  -9 32.7634 278.912   1
  -3  16   7 300.201 291.192   1
   3 -16  -7 750.843 273.399   1
  -3  16   6 612.096 304.091   1
   3 -16  -6 274.136 263.710   1
  -3  16   5-31.0063 267.040   1
   3 -16  -5 291.081 256.121   1
  -3  16   4 2223.67 341.992   1
   3 -16  -4 2126.36 304.752   1
   3  16  -3 565.190 144.327   1
   3 -16  -2 2246.71 280.209   1
  -3 -16   2 2207.84 229.762   1
   3  16  -2 1487.07 232.104   1
  -3  16   2 1946.28 311.719   1
   3 -16  -1 789.265 226.121   1
  -3  16   1 721.568 230.389   1
   3  16  -1 733.107 209.466   1
  -3 -16   1 809.460 198.187   1
   3  16   0 271.152 207.814   1
   3 -16   0 213.486 181.927   1
  -3  16   0 101.792 187.272   1
  -3 -16   0-62.6910 190.369   1
   3  16   1 844.899 250.737   1
   3 -16   1 770.076 168.829   1
  -3  16  -1 641.401 184.484   1
  -3 -16  -1 827.647 219.914   1
   3  16   2 2329.34 303.949   1
  -3 -16  -2 1985.20 279.605   1
   3 -16   2 2115.50 201.074   1
  -3 -16  -3 685.940 237.631   1
  -3  16  -3 384.162 81.9316   1
   3  16   3 654.034 247.020   1
   3  16   4 2032.39 329.525   1
  -3 -16  -4 2780.58 329.358   1
   3  16   5-529.531 264.581   1
  -3 -16  -5 551.392 255.727   1
   3  16   6 387.147 289.049   1
  -3 -16  -6 210.511 260.697   1
   3  16   7 365.544 306.521   1
  -3 -16  -7 216.541 250.773   1
   3  16   8 442.612 310.526   1
  -3 -16  -8 570.936 275.146   1
   3  16   9 1041.36 316.957   1
  -3 -16  -9 32.3636 275.583   1
   3  16  10 387.985 318.599   1
  -3 -16 -10-65.8202 282.790   1
   3  16  11-71.3081 312.223   1
  -3 -16 -11 166.633 289.991   1
   3  16  13 36.1011 341.961   1
  -3 -16 -13 304.487 313.485   1
   3  16  14 758.046 355.712   1
  -3 -16 -14 203.553 301.690   1
   3  16  15 324.003 321.116   1
  -3 -16 -15 271.219 288.635   1
   3  16  16 789.367 367.130   1
  -3 -16 -16 541.363 331.209   1
   3  16  17-213.867 365.679   1
  -3 -16 -17-134.817 325.538   1
   3  16  19-138.604 387.303   1
  -3 -16 -19-99.1881 335.447   1
   3  16  21 893.079 392.869   1
  -3 -16 -21-32.2454 329.708   1
  -3  17  20 897.801 420.245   1
   3 -17 -20-293.012 358.559   1
  -3  17  18 539.298 391.394   1
   3 -17 -18 404.345 328.414   1
  -3  17  16 625.997 388.911   1
   3 -17 -16 242.335 339.362   1
  -3  17  15 630.643 396.207   1
   3 -17 -15 1289.47 366.514   1
  -3  17  14 744.892 376.919   1
   3 -17 -14 104.876 333.188   1
  -3  17  13 37.2788 357.177   1
   3 -17 -13 487.570 330.792   1
  -3  17  12 669.109 354.182   1
   3 -17 -12 381.796 312.766   1
  -3  17  11-406.387 343.550   1
   3 -17 -11 34.4614 322.280   1
  -3  17  10 182.396 325.331   1
   3 -17 -10 375.721 301.577   1
  -3  17   9 251.230 313.856   1
   3 -17  -9 134.872 284.094   1
  -3  17   8 810.124 320.138   1
   3 -17  -8 464.710 297.259   1
  -3  17   6 1634.34 342.083   1
   3 -17  -6 2006.12 329.031   1
  -3  17   5 741.385 298.652   1
   3 -17  -5 420.762 275.105   1
  -3  17   4-30.9088 266.766   1
   3 -17  -4 259.017 242.957   1
  -3  17   3-58.2016 255.160   1
   3 -17  -3 408.490 234.261   1
  -3  17   2 775.985 242.778   1
   3 -17  -2 560.796 242.314   1
  -3  17   1 337.232 226.248   1
   3  17   0 489.279 230.794   1
  -3  17   0 20.8229 191.572   1
   3  17   1 847.171 242.546   1
   3  17   3 206.494 254.989   1
  -3 -17  -3 466.706 229.098   1
   3  17   4 309.584 279.050   1
  -3 -17  -4-86.4990 248.259   1
   3  17   5 580.641 275.210   1
  -3 -17  -5 30.0228 232.354   1
   3  17   6 1099.49 325.738   1
  -3 -17  -6 1892.05 314.518   1
   3  17   8 592.728 303.423   1
  -3 -17  -8 293.225 276.356   1
   3  17   9-35.4577 337.535   1
  -3 -17  -9 198.949 295.274   1
   3  17  10 287.253 351.988   1
  -3 -17 -10-134.392 300.968   1
   3  17  12 181.553 343.262   1
  -3 -17 -12 887.528 317.654   1
   3  17  13 509.368 352.567   1
  -3 -17 -13 205.396 315.417   1
   3  17  14 218.353 336.424   1
  -3 -17 -14 34.2717 298.300   1
   3  17  15 72.5453 370.811   1
  -3 -17 -15 34.2527 312.350   1
   3  17  16-252.010 373.040   1
  -3 -17 -16 784.983 355.823   1
   3  17  18 1189.96 391.529   1
   3  17  20-66.8658 365.293   1
  -3 -17 -20 65.1490 332.991   1
  -3  18  19 524.430 402.664   1
   3 -18 -19-428.274 343.992   1
  -3  18  18-214.094 365.467   1
   3 -18 -18-100.794 312.432   1
  -3  18  17 435.487 370.141   1
   3 -18 -17 341.592 331.295   1
  -3  18  16 441.579 386.611   1
   3 -18 -16 484.570 337.833   1
  -3  18  15-111.558 367.664   1
   3 -18 -15-139.806 334.542   1
  -3  18  14 187.310 341.153   1
   3 -18 -14 527.774 318.020   1
  -3  18  13 188.047 358.843   1
   3 -18 -13 211.825 318.419   1
  -3  18  12-150.511 355.567   1
   3 -18 -12 176.477 316.794   1
  -3  18  11-224.605 342.735   1
   3 -18 -11 387.581 318.847   1
  -3  18  10 706.141 351.322   1
   3 -18 -10 1087.53 319.395   1
  -3  18   9 550.371 344.607   1
   3 -18  -9 278.216 306.342   1
  -3  18   8 795.381 335.443   1
   3 -18  -8-68.2857 290.148   1
  -3  18   7 531.269 317.046   1
   3 -18  -7 299.973 274.006   1
  -3  18   6 587.851 304.676   1
  -3  18   5-100.554 295.425   1
   3  18   4 1090.33 308.379   1
   3  18   5 233.005 296.755   1
   3  18   7 1051.52 332.316   1
  -3 -18  -7 328.485 291.562   1
   3  18   8-71.3729 305.230   1
  -3 -18  -8 268.229 288.049   1
   3  18   9 36.2254 325.789   1
  -3 -18  -9-34.0093 281.656   1
   3  18  10 548.506 355.935   1
  -3 -18 -10 1821.31 353.359   1
   3  18  11 992.981 356.183   1
  -3 -18 -11 311.186 303.045   1
   3  18  12 36.9052 343.449   1
  -3 -18 -12 730.236 309.528   1
   3  18  13 479.125 358.464   1
  -3 -18 -13 278.150 316.153   1
   3  18  14 585.742 370.600   1
  -3 -18 -14 625.503 326.686   1
   3  18  15-435.414 377.979   1
  -3 -18 -15-310.953 332.673   1
   3  18  17 70.4637 341.264   1
  -3 -18 -17-33.9884 334.848   1
   3  18  19-67.7726 373.337   1
  -3 -18 -19 295.466 322.457   1
   4   0 -26-208.176 342.097   1
  -4   0  25 256.326 323.475   1
   4   0 -25 34.7839 332.965   1
  -4   0  24 1276.77 360.785   1
   4   0 -24 937.597 350.904   1
  -4   0  23 434.213 335.057   1
   4   0 -23 1312.17 359.921   1
  -4   0  21 176.434 290.433   1
   4   0 -21 200.921 286.617   1
   4   0 -20 7780.95 689.193   1
  -4   0  20 8551.35 695.961   1
  -4   0  19-270.936 286.068   1
   4   0 -19-159.804 270.618   1
  -4   0  17-255.960 297.939   1
   4   0 -17 120.641 256.770   1
   4   0 -16 6310.50 560.643   1
  -4   0  16 6940.19 577.488   1
  -4   0  15-149.136 255.636   1
   4   0 -15 251.724 252.067   1
   4   0 -14 1584.23 285.180   1
  -4   0  13 245.182 218.417   1
   4   0 -13 153.758 188.802   1
  -4   0  11-48.9125 192.848   1
   4   0 -11 231.044 190.991   1
  -4   0  10 1936.99 263.630   1
   4   0 -10 2307.84 255.973   1
  -4   0   9 43.2924 177.167   1
   4   0  -9-122.168 169.051   1
   4   0  -8 63464.5 4266.83   1
  -4   0   8 63231.3 4270.68   1
  -4   0   7 170.219 135.296   1
   4   0  -7-17.6470 121.780   1
  -4   0   6 6158.90 456.449   1
   4   0  -6 5535.58 445.680   1
  -4   0   5-79.6304 159.263   1
   4   0  -5-15.3774 143.217   1
   4   0  -4 63138.8 4067.08   1
  -4   0   4 57923.6 4067.14   1
  -4   0   2-337.625 141.543   1
   4   0  -2 223.263 131.469   1
  -4   0   1-36.9549 117.813   1
   4   0  -1-157.082 134.463   1
  -4   0   0-111.108 149.936   1
   4   0   0 310.689 145.933   1
  -4   0  -1-37.2047 112.735   1
   4   0   1 184.152 117.353   1
  -4   0  -2-166.296 107.233   1
   4   0   2-63.4917 111.946   1
  -4   0  -4 61710.4 4036.61   1
   4   0   4 58389.3 4037.36   1
  -4   0  -5 212.646 147.652   1
   4   0   5-109.173 140.566   1
  -4   0  -6 6376.78 479.913   1
   4   0   6 6220.24 484.978   1
  -4   0  -7-295.076 150.737   1
   4   0   7 18.4221 152.202   1
   4   0   8 67678.3 4541.43   1
  -4   0  -8 67243.3 4539.33   1
   4   0   9-106.574 174.149   1
  -4   0  -9 306.304 169.262   1
   4   0  10 2359.50 270.362   1
  -4   0 -10 1880.09 264.062   1
   4   0  11 24.8030 187.351   1
  -4   0 -11 233.456 178.353   1
   4   0  12 21729.6 1490.25   1
  -4   0 -12 20679.0 1479.94   1
  -4   0 -13-284.710 203.278   1
  -4   0 -14 985.952 260.888   1
   4   0  14 1794.51 275.843   1
   4   0  15 327.073 262.364   1
  -4   0 -16 6916.01 582.871   1
   4   0  16 7078.97 601.245   1
   4   0  17 32.7411 289.533   1
  -4   0 -17-439.942 268.420   1
   4   0  19 941.027 341.810   1
  -4   0 -19-30.7136 267.044   1
  -4   0 -20 8417.70 662.907   1
   4   0  20 7138.68 676.002   1
   4   0  21 174.587 314.662   1
  -4   0 -21-98.5485 308.727   1
   4   0  23 214.805 339.003   1
  -4   0 -23 33.7511 316.708   1
   4   0  24 791.524 360.398   1
  -4   0 -24 476.896 346.397   1
  -4   0 -26 622.313 357.465   1
   4  -1 -27 307.105 362.123   1
  -4   1  26 144.912 336.325   1
   4  -1 -26 241.106 350.151   1
  -4  -1  25 739.347 362.032   1
  -4   1  25 109.002 331.009   1
   4   1 -25 629.292 362.186   1
   4  -1 -25 553.843 329.925   1
  -4  -1  24 330.547 346.976   1
  -4   1  24 942.752 342.031   1
   4   1 -24 1006.87 354.686   1
   4  -1 -24 727.324 324.662   1
  -4  -1  23 508.376 320.300   1
  -4   1  23 614.518 348.625   1
   4   1 -23 309.981 308.918   1
   4  -1 -23 137.365 312.323   1
  -4  -1  22 322.153 329.515   1
  -4   1  22 1325.80 374.105   1
   4   1 -22 1020.76 328.498   1
   4  -1 -22 1424.04 355.705   1
  -4   1  21 778.762 308.771   1
  -4  -1  21 316.375 311.189   1
   4   1 -21 1035.68 325.038   1
   4  -1 -21 100.329 303.498   1
  -4  -1  20 446.977 289.966   1
  -4   1  20 418.613 324.714   1
   4   1 -20-65.5046 280.011   1
   4  -1 -20 328.233 293.962   1
  -4  -1  19 100.545 298.635   1
  -4   1  19 102.573 286.030   1
   4   1 -19 191.523 288.024   1
  -4   1  18 1402.14 346.213   1
  -4  -1  18 1206.61 330.121   1
   4  -1 -18 1408.56 318.587   1
   4   1 -18 1915.31 321.622   1
  -4   1  17 1367.25 307.929   1
  -4  -1  17 1483.18 305.249   1
   4   1 -17 1373.87 290.476   1
  -4   1  16 536.148 257.040   1
  -4  -1  16 729.777 281.811   1
   4   1 -16 115.068 228.362   1
   4  -1 -16 383.154 233.289   1
  -4   1  15 91.3422 245.249   1
  -4  -1  15 904.818 275.280   1
   4  -1 -15 540.217 223.627   1
   4   1 -15 745.142 242.438   1
  -4   1  14 702.427 242.925   1
  -4  -1  14 807.530 279.448   1
   4  -1 -14 1147.21 238.601   1
  -4   1  13 28.0319 245.368   1
   4  -1 -13-392.179 225.507   1
  -4   1  12 2905.98 340.225   1
   4  -1 -12 3669.58 338.863   1
   4   1 -12 2970.55 317.111   1
  -4  -1  11 1637.74 254.287   1
  -4   1  11 1894.57 276.235   1
   4   1 -11 2257.23 256.467   1
   4  -1 -11 2515.49 274.581   1
  -4  -1  10 24496.1 1689.72   1
  -4   1  10 23388.9 1693.59   1
   4  -1 -10 24748.4 1690.60   1
   4   1 -10 24968.8 1685.26   1
  -4   1   9 3138.57 294.465   1
  -4  -1   9 2894.17 284.901   1
   4  -1  -9 2843.21 292.881   1
   4   1  -9 3146.43 283.855   1
   4   1  -8 602.227 159.108   1
   4  -1  -8 454.529 176.012   1
  -4   1   8 651.750 182.931   1
  -4  -1   8 449.513 170.203   1
   4  -1  -7 69925.5 4635.66   1
  -4   1   7 67543.1 4637.90   1
   4   1  -7 69677.9 4632.80   1
  -4  -1   7 68509.4 4635.00   1
   4  -1  -6 8988.03 694.552   1
  -4  -1   6 10822.1 704.906   1
  -4   1   6 9693.87 699.958   1
   4   1  -6 9553.15 696.120   1
   4   1  -5 685.117 153.491   1
   4  -1  -5 445.317 151.219   1
  -4   1   5 405.495 159.621   1
   4  -1  -4 33156.9 2186.58   1
  -4   1   4 31255.7 2188.40   1
  -4  -1   2 48530.4 3327.35   1
   4   1  -2 50480.1 3327.39   1
   4  -1  -1 14237.2 976.212   1
  -4   1   1 14594.9 977.571   1
   4   1  -1 15260.7 981.360   1
  -4  -1   1 12490.0 978.741   1
  -4  -1   0 223.561 153.862   1
  -4   1   0 266.711 119.709   1
   4  -1   0-119.117 109.958   1
   4   1   0-36.7641 157.470   1
  -4   1  -1 12559.2 951.277   1
  -4  -1  -1 14729.5 952.494   1
   4   1   1 14668.5 952.372   1
   4  -1   1 12843.6 950.033   1
  -4   1  -2 46645.8 3091.58   1
   4  -1   2 45218.8 3091.48   1
  -4  -1  -4 33739.8 2203.97   1
   4   1   4 31234.7 2202.77   1
  -4   1  -5 641.272 166.623   1
  -4  -1  -5 603.744 164.423   1
   4   1   5 626.000 170.878   1
   4  -1   5 621.157 158.112   1
   4   1   6 10498.7 720.433   1
  -4  -1  -6 9572.34 712.075   1
  -4   1  -6 10058.6 708.573   1
   4  -1   6 9593.19 709.693   1
   4   1   7 69852.3 4645.96   1
   4  -1   7 68820.7 4640.58   1
  -4  -1  -7 66513.2 4643.23   1
  -4   1  -7 70865.6 4638.92   1
  -4   1  -8 649.846 163.495   1
  -4  -1  -8 677.767 201.423   1
   4  -1   8 631.482 172.350   1
   4   1   8 542.825 196.347   1
  -4   1  -9 3230.49 294.745   1
  -4  -1  -9 2888.59 293.307   1
   4   1   9 2935.48 310.117   1
   4  -1   9 3025.61 296.795   1
   4  -1  10 26093.8 1799.74   1
   4   1  10 25305.9 1803.12   1
  -4   1 -10 26357.0 1795.59   1
  -4  -1 -10 26652.4 1803.28   1
   4  -1  11 2104.16 275.261   1
   4   1  11 2080.09 288.129   1
  -4  -1 -11 1951.85 275.092   1
  -4   1 -11 2705.89 281.915   1
   4  -1  12 3607.48 359.468   1
  -4   1 -12 3798.01 359.978   1
   4   1  13 168.680 255.354   1
  -4  -1 -13-186.055 248.880   1
   4   1  14 1486.88 281.340   1
   4  -1  14 806.168 241.935   1
  -4  -1 -14 644.738 235.893   1
  -4   1 -14 801.587 223.507   1
   4  -1  15 58.2117 241.583   1
  -4   1 -15 356.553 227.848   1
   4   1  16 663.038 255.242   1
   4  -1  16 336.635 273.608   1
  -4   1 -16 568.217 250.472   1
  -4  -1 -16-264.848 235.023   1
   4   1  17 1095.68 311.060   1
   4  -1  17 1354.70 301.808   1
  -4  -1 -17 1628.31 305.866   1
  -4   1 -17 1271.02 277.601   1
   4  -1  18 1069.93 312.807   1
   4   1  18 987.003 299.407   1
  -4   1 -18 750.318 275.706   1
  -4  -1 -18 767.807 294.551   1
   4  -1  19 510.858 300.018   1
   4   1  19 351.418 299.701   1
  -4   1 -19 61.4686 266.879   1
  -4  -1 -19 216.787 263.079   1
   4  -1  20-34.3457 279.911   1
   4   1  20 595.142 289.443   1
  -4   1 -20 287.775 281.370   1
  -4  -1 -20-160.924 262.966   1
   4   1  21 772.306 318.159   1
   4  -1  21 452.431 304.109   1
  -4   1 -21 1407.70 315.961   1
  -4  -1 -21 559.967 280.926   1
   4  -1  22 1347.42 348.143   1
   4   1  22 674.253 321.659   1
  -4   1 -22 1032.82 338.227   1
  -4  -1 -22 1167.16 313.131   1
   4  -1  23 358.896 331.969   1
   4   1  23 35.7677 304.807   1
  -4   1 -23 1015.16 331.567   1
  -4  -1 -23 538.649 315.104   1
   4  -1  24 180.840 327.399   1
   4   1  24 501.923 321.978   1
  -4   1 -24 513.691 338.186   1
  -4  -1 -24 203.358 319.956   1
   4   1  25 107.744 317.947   1
  -4  -1 -25 850.806 336.610   1
  -4   1 -25 34.6901 329.779   1
   4   1  26 178.939 343.294   1
  -4  -1 -26 752.550 354.325   1
  -4   2  27 213.140 360.908   1
   4  -2 -27-67.5869 352.364   1
  -4   2  26 1254.98 359.459   1
   4  -2 -26 102.589 340.302   1
  -4   2  25 684.572 345.983   1
   4  -2 -25 206.617 323.161   1
  -4  -2  24-36.9802 311.295   1
   4   2 -24 139.408 325.754   1
  -4  -2  23 1385.48 367.986   1
  -4   2  23 1154.12 367.090   1
   4   2 -23 1136.34 351.889   1
   4  -2 -23 1296.97 355.378   1
  -4  -2  22 501.711 317.908   1
  -4   2  22 609.133 358.979   1
   4   2 -22 406.040 315.962   1
   4  -2 -22 338.293 347.164   1
  -4  -2  21 35.0542 307.004   1
   4   2 -21 132.882 305.904   1
  -4   2  20 1264.94 346.953   1
  -4  -2  20 957.918 324.636   1
   4  -2 -20 1481.09 338.941   1
   4   2 -20 1295.88 315.653   1
  -4   2  19 724.846 316.955   1
   4  -2 -19 904.774 320.308   1
  -4   2  18 337.731 317.861   1
  -4  -2  18 644.052 296.409   1
   4  -2 -18 158.676 289.320   1
   4   2 -18-30.5563 273.688   1
  -4  -2  17 310.659 251.245   1
   4   2 -17 265.090 248.665   1
  -4   2  16 352.058 271.840   1
  -4  -2  16 179.131 246.747   1
   4  -2 -16 30.0387 265.857   1
   4   2 -16 509.064 248.823   1
  -4   2  15 6351.61 517.362   1
  -4  -2  15 5430.14 498.828   1
   4   2 -15 5556.66 485.802   1
   4  -2 -15 5083.13 496.192   1
  -4   2  14 1224.74 296.023   1
  -4  -2  14 1007.83 255.778   1
   4  -2 -14 1651.90 302.715   1
  -4   2  13 20106.8 1466.91   1
   4  -2 -13 21494.1 1466.61   1
  -4  -2  12 11277.6 841.169   1
  -4   2  12 10971.1 851.271   1
   4  -2 -12 11656.7 841.403   1
  -4  -2  11 6352.68 532.069   1
   4   2 -11 7284.71 537.091   1
   4   2 -10 1294.40 199.475   1
   4  -2 -10 1317.63 228.527   1
  -4   2  10 1532.69 239.007   1
  -4  -2  10 951.780 220.069   1
   4  -2  -9 2184.28 227.211   1
   4   2  -9 1738.18 228.720   1
  -4   2   9 2468.02 250.004   1
  -4  -2   9 1752.49 235.117   1
  -4  -2   8 11656.0 844.905   1
   4   2  -8 11395.6 841.321   1
   4  -2  -8 11477.7 854.813   1
  -4   2   8 13095.6 863.027   1
  -4  -2   7 24001.2 1657.31   1
   4   2  -7 23576.4 1655.64   1
   4  -2  -7 24765.2 1665.50   1
  -4   2   7 24608.3 1668.18   1
  -4  -2   6 29378.5 1951.84   1
   4   2  -6 29235.5 1949.77   1
   4  -2  -6 26841.8 1957.64   1
  -4   2   6 29075.5 1962.33   1
  -4  -2   5 17211.4 1252.88   1
   4   2  -5 18289.6 1250.92   1
   4  -2  -5 18409.6 1260.12   1
  -4   2   5 19094.4 1266.36   1
   4  -2  -4 19759.7 1395.01   1
  -4   2   4 20929.4 1398.88   1
   4  -2  -3 52857.7 3280.82   1
  -4   2   3 44719.4 3278.49   1
   4   2  -2 31578.4 2129.50   1
  -4  -2   2 31376.3 2130.53   1
   4   2  -1 1386.42 169.559   1
  -4  -2   1 1034.24 173.384   1
   4  -2   0 101506. 6649.31   1
   4   2   0 98379.6 6649.87   1
  -4  -2   0 94636.0 6650.35   1
  -4   2   0 103112. 6650.27   1
   4  -2   1 1344.09 167.333   1
  -4   2  -1 943.645 168.849   1
  -4   2  -2 34120.7 2220.64   1
   4  -2   2 31623.5 2219.10   1
   4  -2   3 50484.1 3379.41   1
   4   2   3 50796.4 3387.54   1
  -4  -2  -3 49946.5 3385.92   1
  -4   2  -3 49958.4 3379.86   1
   4   2   4 19023.4 1323.26   1
  -4  -2  -4 19321.2 1322.92   1
   4   2   5 17563.0 1202.56   1
  -4  -2  -5 16993.5 1198.18   1
   4  -2   6 29648.9 1985.49   1
   4   2   6 28924.3 1998.02   1
  -4  -2  -6 27929.3 1991.97   1
  -4   2  -6 29988.2 1983.20   1
   4   2   7 22331.3 1612.59   1
   4  -2   7 25328.0 1607.24   1
  -4   2  -7 24104.6 1601.59   1
  -4  -2  -7 21498.6 1610.63   1
   4  -2   8 12113.9 810.178   1
   4   2   8 10847.2 819.520   1
  -4   2  -8 10814.8 803.773   1
  -4  -2  -8 11273.8 818.319   1
   4   2   9 1665.73 235.767   1
   4  -2   9 2230.33 220.175   1
  -4  -2  -9 1856.55 231.136   1
  -4   2  -9 1498.73 213.146   1
   4   2  10 950.246 232.898   1
  -4   2 -10 1248.83 209.055   1
  -4  -2 -10 1347.42 227.314   1
   4  -2  11 7371.90 573.959   1
  -4   2 -11 7285.18 566.952   1
   4   2  12 11743.2 853.410   1
   4  -2  12 12234.5 842.308   1
  -4  -2 -12 10581.7 838.639   1
  -4   2 -12 10928.2 832.128   1
  -4  -2 -13 20435.8 1444.99   1
  -4   2 -13 21946.1 1442.18   1
   4  -2  13 19489.5 1442.52   1
   4   2  13 20093.2 1449.22   1
  -4   2 -14 2551.21 300.785   1
  -4  -2 -14 1747.74 314.103   1
   4   2  14 1845.29 324.872   1
   4  -2  14 1272.49 294.362   1
   4  -2  15 6116.30 520.101   1
   4   2  15 4914.08 517.575   1
  -4   2 -15 6835.79 511.590   1
  -4  -2 -15 5737.95 511.416   1
   4  -2  16 90.0383 246.494   1
   4   2  16-256.721 285.367   1
  -4   2 -16 277.518 224.668   1
  -4  -2 -16 568.296 264.381   1
   4  -2  17 225.661 276.736   1
  -4   2 -17 255.838 245.741   1
   4  -2  18 99.0446 272.341   1
   4   2  18 412.611 308.703   1
  -4   2 -18 732.930 260.453   1
   4   2  19 1558.26 335.253   1
  -4  -2 -19 1529.12 324.136   1
   4  -2  20 1050.50 308.653   1
   4   2  20 351.893 297.278   1
  -4   2 -20 1587.86 295.713   1
  -4  -2 -20 937.907 313.020   1
   4  -2  21 69.3706 308.026   1
  -4   2 -21 423.409 296.333   1
   4  -2  22 424.599 307.015   1
   4   2  22 532.233 318.272   1
  -4   2 -22 732.124 313.359   1
  -4  -2 -22 300.113 319.101   1
   4   2  23 356.666 328.625   1
  -4  -2 -23 1410.32 355.006   1
   4  -2  24 728.335 326.370   1
  -4   2 -24 1069.03 352.637   1
   4   2  25 35.6137 346.423   1
  -4  -2 -25 675.339 348.705   1
   4   2  26 426.126 361.066   1
  -4  -2 -26 539.746 359.398   1
   4   2  27-105.209 346.076   1
  -4  -2 -27 134.459 358.721   1
   4  -3 -28 262.937 351.674   1
  -4   3  27 526.176 341.148   1
   4  -3 -27 569.122 357.600   1
  -4   3  26 638.450 333.586   1
   4  -3 -26 101.807 328.441   1
  -4   3  25 322.334 325.496   1
   4  -3 -25 374.892 312.839   1
  -4   3  24-179.862 344.878   1
   4  -3 -24 340.630 326.579   1
  -4   3  23 216.206 351.676   1
   4   3 -23 172.366 303.415   1
   4  -3 -23 203.827 335.489   1
  -4  -3  22 1330.09 339.000   1
  -4   3  22 1255.82 365.047   1
   4  -3 -22 1690.38 361.462   1
   4   3 -22 1080.97 330.218   1
  -4   3  21 606.735 303.980   1
  -4  -3  21-35.0435 306.359   1
   4  -3 -21 267.616 291.220   1
   4   3 -21-296.599 295.945   1
  -4  -3  20 511.522 295.572   1
  -4   3  20 423.372 336.988   1
   4   3 -20 609.002 291.490   1
  -4  -3  19 528.886 280.084   1
  -4   3  19 208.418 286.135   1
   4   3 -19 248.423 275.429   1
   4  -3 -19 587.644 282.206   1
  -4  -3  18 3064.33 367.577   1
  -4   3  18 2113.24 415.624   1
   4   3 -18 2546.75 361.262   1
   4  -3 -18 3078.65 404.581   1
  -4  -3  17-61.3942 260.771   1
  -4   3  17 332.672 283.863   1
   4   3 -17 57.5957 241.884   1
   4  -3 -17-31.3401 247.682   1
  -4   3  16 8068.50 724.837   1
  -4  -3  16 9645.75 723.498   1
   4   3 -16 9402.34 711.757   1
   4  -3 -16 9913.93 738.676   1
  -4  -3  15 673.319 255.898   1
  -4   3  15 849.242 278.594   1
   4   3 -15 709.820 243.558   1
   4  -3 -15 503.060 275.203   1
  -4   3  14 395.316 258.352   1
   4  -3 -14 142.956 269.316   1
  -4  -3  13 1998.11 275.840   1
  -4   3  13 1229.92 264.187   1
   4   3 -13 828.037 227.693   1
   4  -3 -13 1595.93 260.243   1
   4  -3 -12 4615.78 417.252   1
   4   3 -12 4788.60 393.314   1
  -4   3  12 3904.32 429.710   1
  -4  -3  12 4521.55 403.487   1
   4   3 -11 710.404 194.241   1
   4  -3 -11 201.218 206.702   1
  -4  -3  11 668.822 206.975   1
   4  -3 -10 14531.1 959.932   1
  -4  -3  10 11370.7 941.505   1
  -4   3  10 12839.9 967.013   1
   4   3 -10 14045.4 940.565   1
  -4   3   9 2850.65 315.286   1
  -4  -3   9 2905.79 276.030   1
   4  -3  -9 2550.72 296.493   1
   4   3  -9 2689.29 271.842   1
  -4  -3   8 578.787 146.538   1
  -4   3   8 386.360 152.749   1
   4   3  -8 376.609 143.814   1
   4  -3  -8 319.566 153.405   1
   4   3  -7 2051.17 211.095   1
   4  -3  -7 1769.17 241.078   1
  -4  -3   7 2116.93 214.226   1
  -4   3   7 2020.94 242.567   1
   4  -3  -6 22110.8 1669.79   1
  -4  -3   6 24491.1 1660.51   1
  -4   3   6 26183.9 1680.51   1
   4   3  -6 24713.4 1659.80   1
  -4   3   5 837.015 163.462   1
   4  -3  -5 709.004 166.178   1
  -4   3   4 9690.25 675.947   1
   4  -3  -4 9049.27 672.046   1
   4  -3  -3 10780.4 732.329   1
  -4   3   3 10042.4 735.245   1
   4   3  -3 10403.7 727.190   1
  -4  -3   3 10055.3 728.397   1
  -4  -3   2 1073.63 163.409   1
   4   3  -2 1175.03 162.896   1
   4  -3  -2 1276.66 157.670   1
  -4   3   2 1175.27 160.670   1
   4   3  -1 658.194 145.805   1
  -4  -3   1 713.450 147.734   1
  -4   3   0-50.7386 131.353   1
   4  -3   0-97.7547 140.814   1
  -4   3  -1 760.868 138.031   1
   4  -3   1 640.227 133.597   1
   4  -3   2 1422.34 167.573   1
  -4  -3  -2 952.836 177.228   1
   4   3   2 1095.16 178.560   1
   4  -3   3 9960.00 715.852   1
  -4  -3  -3 10358.8 729.418   1
   4   3   3 9533.16 728.633   1
  -4   3  -3 10774.7 718.497   1
  -4  -3  -4 10476.8 674.692   1
  -4   3  -4 10034.6 657.020   1
   4   3   4 9517.29 676.218   1
   4   3   5 722.270 184.765   1
  -4  -3  -5 1023.26 182.153   1
   4  -3   6 23393.9 1628.92   1
  -4   3  -6 26305.7 1630.70   1
  -4  -3  -6 21615.0 1639.49   1
   4   3   6 23754.4 1645.01   1
   4  -3   7 1968.74 211.758   1
  -4   3  -7 2302.98 206.661   1
  -4  -3  -7 2228.51 245.142   1
   4   3   8 361.531 162.977   1
  -4  -3  -8 237.908 150.239   1
  -4   3  -8 506.431 138.846   1
   4   3   9 2751.02 322.304   1
  -4   3  -9 3097.71 271.505   1
  -4  -3  -9 2670.42 305.929   1
   4  -3   9 3179.29 283.497   1
  -4  -3 -10 13605.7 1053.66   1
   4  -3  10 15107.5 1037.42   1
   4   3  10 15265.1 1065.07   1
   4   3  11 273.140 252.897   1
   4  -3  11 398.563 178.348   1
  -4  -3 -11 717.778 238.424   1
  -4   3 -11 292.500 177.099   1
   4  -3  12 3317.63 386.912   1
   4   3  12 4049.05 403.688   1
  -4  -3 -12 4502.18 396.405   1
  -4   3 -12 4746.92 379.968   1
   4   3  13 1234.53 295.696   1
   4  -3  13 1126.19 249.772   1
  -4   3 -13 1403.32 232.593   1
  -4  -3 -13 2053.10 302.572   1
   4   3  14 243.123 240.065   1
   4  -3  15 555.868 252.042   1
  -4  -3 -15 830.306 279.741   1
  -4   3 -15 339.127 230.073   1
   4   3  16 7584.64 700.039   1
   4  -3  16 9006.38 694.196   1
  -4   3 -16 9578.22 679.149   1
  -4  -3 -16 8162.88 698.866   1
   4   3  17 476.927 289.864   1
   4  -3  17 403.948 273.773   1
  -4  -3 -17 183.084 281.458   1
  -4   3 -17 54.9671 236.152   1
   4  -3  18 2054.07 343.927   1
  -4   3 -18 3101.20 349.296   1
  -4  -3 -18 2664.42 357.983   1
   4  -3  19 32.7612 292.988   1
   4   3  19 35.6549 278.939   1
  -4  -3 -19 94.2600 280.435   1
  -4   3 -19 333.500 263.934   1
   4   3  20 494.785 294.580   1
   4  -3  20 301.836 282.900   1
  -4   3 -20 598.827 277.832   1
  -4  -3 -20 194.909 293.353   1
   4   3  21 846.274 318.317   1
   4  -3  21 586.614 313.405   1
  -4   3 -21 583.414 299.679   1
  -4  -3 -21-330.856 308.163   1
   4  -3  22 1869.96 358.155   1
   4   3  22 1914.49 387.997   1
  -4   3 -22 1662.24 336.467   1
  -4  -3 -22 1466.16 369.196   1
   4  -3  23 251.439 318.434   1
   4   3  23 746.773 346.187   1
  -4   3 -23 305.888 289.349   1
  -4  -3 -23-100.431 340.123   1
   4   3  24 248.219 351.127   1
  -4  -3 -24-67.0682 351.231   1
   4   3  25 211.754 352.039   1
  -4  -3 -25 234.069 346.349   1
   4   3  26-316.192 315.353   1
  -4  -3 -26 400.547 321.663   1
   4   3  27 69.2369 334.035   1
  -4  -3 -27 696.828 340.220   1
  -4  -3 -28 463.342 381.023   1
   4  -4 -28-32.4710 373.822   1
  -4   4  28 509.939 367.705   1
   4  -4 -26 770.268 368.261   1
  -4   4  26 457.379 368.620   1
   4  -4 -25 1313.98 376.216   1
  -4   4  25 853.296 378.840   1
   4  -4 -24 1016.20 387.125   1
  -4   4  24 965.755 372.102   1
   4   4 -23 346.525 309.999   1
   4  -4 -22 808.932 311.125   1
   4   4 -22 202.937 291.349   1
  -4   4  22 359.375 321.958   1
  -4  -4  22 323.285 315.255   1
   4   4 -21 987.193 320.447   1
  -4   4  21 964.432 371.299   1
  -4  -4  21 1223.76 341.874   1
   4   4 -19 2771.92 336.487   1
   4  -4 -19 2073.12 355.263   1
  -4   4  19 2756.11 404.007   1
   4   4 -18 1777.87 303.027   1
   4  -4 -18 2006.11 352.337   1
  -4   4  18 1681.92 345.100   1
  -4  -4  18 2020.96 334.472   1
   4   4 -17-56.7641 239.156   1
   4  -4 -17-286.027 295.581   1
  -4  -4  17 423.810 264.747   1
  -4   4  17 774.125 323.945   1
   4   4 -16 568.770 238.282   1
  -4  -4  16 779.318 262.812   1
   4  -4 -15 2171.80 319.517   1
   4   4 -15 2368.46 289.399   1
  -4  -4  15 2278.42 315.662   1
  -4   4  15 1919.13 303.271   1
  -4  -4  14 18976.6 1270.17   1
  -4   4  14 16999.3 1277.53   1
   4  -4 -14 17159.8 1272.28   1
   4   4 -14 17817.8 1260.63   1
   4  -4 -13-28.2042 191.743   1
   4   4 -13 643.998 210.659   1
  -4   4  13 299.604 213.888   1
  -4  -4  13 831.531 212.705   1
   4  -4 -12 81.3456 230.101   1
   4   4 -12 173.059 180.385   1
  -4   4  12-144.111 262.057   1
  -4  -4  12 480.544 201.565   1
   4  -4 -11 10256.8 740.873   1
  -4   4  11 9384.79 738.220   1
   4   4 -11 8912.12 705.830   1
  -4  -4  11 10342.3 715.831   1
   4   4 -10 8592.45 621.882   1
  -4  -4  10 8003.54 621.538   1
   4  -4  -9 9783.93 693.256   1
  -4   4   9 8372.83 690.674   1
   4   4  -9 9269.94 665.530   1
  -4  -4   9 8975.14 661.279   1
   4  -4  -8 5386.19 425.696   1
  -4  -4   8 4702.75 392.740   1
  -4   4   8 4421.04 423.385   1
   4   4  -8 5567.20 397.539   1
   4   4  -7 1899.48 191.448   1
  -4  -4   7 1752.91 183.242   1
  -4   4   7 1399.20 246.709   1
  -4   4   6 27940.9 1952.79   1
   4  -4  -6 27359.7 1948.19   1
  -4  -4   6 28768.7 1935.33   1
   4   4  -6 29329.1 1933.91   1
  -4   4   5 19082.8 1280.95   1
   4  -4  -5 17678.4 1272.84   1
  -4   4   4 2642.21 262.870   1
   4  -4  -4 2629.37 240.917   1
   4  -4  -3 9911.55 700.786   1
   4   4  -3 9395.82 691.808   1
  -4   4   3 10253.9 705.062   1
  -4  -4   3 9604.86 693.539   1
   4  -4  -2 35341.9 2681.38   1
  -4  -4   2 42443.7 2683.47   1
   4   4  -2 41696.8 2683.87   1
  -4   4   2 39870.5 2687.24   1
   4  -4   1 67460.4 4452.42   1
  -4  -4  -1 63076.6 4456.93   1
   4   4   1 67570.4 4458.03   1
  -4   4  -1 67275.7 4451.96   1
   4  -4   2 39894.5 2779.64   1
  -4  -4  -2 42360.1 2790.92   1
   4   4   2 42477.3 2790.72   1
  -4   4  -2 40983.1 2782.03   1
   4  -4   3 9551.31 707.167   1
  -4  -4  -3 10046.0 719.441   1
   4   4   3 9663.36 721.071   1
  -4   4  -3 11025.7 709.468   1
   4  -4   4 2488.16 228.589   1
  -4  -4  -4 2650.19 241.423   1
  -4   4  -4 2495.87 220.925   1
   4   4   4 2367.49 240.143   1
   4  -4   5 19501.5 1305.79   1
  -4  -4  -5 18231.4 1323.83   1
  -4   4  -5 19393.8 1306.45   1
   4   4   5 18702.2 1328.09   1
  -4  -4  -6 29805.6 1988.13   1
   4   4   6 28229.9 1989.59   1
   4  -4   7 1688.79 178.367   1
   4   4   7 1197.51 233.912   1
  -4   4  -7 1488.21 170.662   1
  -4  -4  -7 1378.87 229.775   1
   4   4   8 5070.84 434.267   1
   4  -4   8 5660.29 400.504   1
  -4  -4  -8 4368.79 413.161   1
   4  -4   9 9261.83 649.570   1
   4   4   9 9300.90 674.178   1
  -4  -4  -9 7997.77 657.479   1
  -4   4  -9 8834.52 645.339   1
   4  -4  10 8252.63 645.141   1
  -4   4 -10 9139.74 641.906   1
   4   4  11 9038.85 741.913   1
   4  -4  11 8766.58 708.408   1
  -4   4 -11 10312.7 711.176   1
  -4  -4 -11 10296.7 746.071   1
  -4  -4 -12 54.9525 205.043   1
  -4   4 -12-149.879 188.363   1
   4  -4  12 227.529 207.953   1
   4   4  12 350.809 248.376   1
  -4   4 -13 482.866 188.754   1
  -4  -4 -13 230.246 267.223   1
   4  -4  13 144.129 205.902   1
   4   4  13 239.888 285.575   1
   4   4  14 18115.1 1347.74   1
   4  -4  14 19351.5 1333.74   1
   4   4  15 1827.59 296.004   1
  -4  -4 -15 1866.22 291.837   1
   4  -4  16 291.054 248.322   1
  -4   4 -16 547.146 235.133   1
   4  -4  17 673.633 271.680   1
   4   4  17 103.401 300.703   1
  -4   4 -17 163.003 225.746   1
  -4  -4 -17-216.124 254.689   1
   4   4  18 2908.23 399.603   1
   4  -4  18 1550.02 342.789   1
  -4   4 -18 2853.71 319.713   1
  -4  -4 -18 1770.99 336.523   1
   4  -4  19 2730.92 356.500   1
   4   4  19 2010.29 395.051   1
  -4  -4 -19 2372.76 339.509   1
  -4   4 -19 2437.80 331.171   1
   4   4  21 600.223 296.159   1
   4  -4  21 171.397 298.738   1
  -4   4 -21 225.493 291.083   1
   4  -4  22 631.658 310.434   1
   4   4  22 743.793 328.467   1
  -4   4 -22 132.709 293.702   1
  -4  -4 -22 565.959 345.139   1
   4   4  24 494.417 364.726   1
  -4  -4 -24 33.3257 343.175   1
   4   4  25 1364.94 371.730   1
  -4  -4 -25 1094.39 367.030   1
   4   4  26 590.823 320.039   1
  -4  -4 -26 462.462 326.214   1
   4   4  28 166.454 366.883   1
  -4  -4 -28 195.475 383.557   1
  -4   5  27-444.165 328.136   1
   4  -5 -27 261.633 353.489   1
  -4   5  26 487.216 329.220   1
   4  -5 -26 265.116 350.510   1
  -4   5  24 854.838 349.609   1
   4  -5 -24 739.203 335.749   1
  -4   5  23 322.754 363.427   1
   4  -5 -23 100.980 345.420   1
  -4   5  22 538.432 356.776   1
   4  -5 -22 437.697 349.822   1
   4   5 -22 440.394 317.579   1
  -4   5  21 143.011 288.867   1
  -4  -5  21 242.581 290.248   1
   4   5 -21 952.153 308.519   1
   4  -5 -21-100.978 277.359   1
  -4  -5  20 301.813 284.951   1
  -4   5  20 425.493 338.710   1
   4  -5 -20 167.332 329.801   1
   4   5 -20 348.483 271.679   1
  -4   5  19 421.056 301.457   1
  -4  -5  19 968.514 280.457   1
   4  -5 -19 430.266 317.206   1
   4   5 -19 1097.37 283.389   1
  -4   5  18 1523.32 364.523   1
  -4  -5  18 1207.72 291.069   1
   4   5 -18 671.929 264.081   1
   4  -5 -18 457.965 312.352   1
  -4   5  17 204.100 261.833   1
  -4  -5  17 236.336 243.602   1
   4   5 -17 251.288 245.616   1
   4  -5 -17-321.183 274.118   1
  -4  -5  16 2755.44 368.308   1
  -4   5  16 2897.82 432.582   1
   4  -5 -16 3520.36 416.733   1
  -4   5  14 2086.71 356.365   1
   4   5 -14 2307.48 291.574   1
   4  -5 -14 2060.61 345.221   1
  -4  -5  13 1559.42 236.609   1
  -4   5  13 2021.09 331.184   1
   4   5 -13 1390.64 245.297   1
   4  -5 -13 1907.73 309.932   1
  -4  -5  12 1192.96 216.793   1
  -4   5  12 1565.35 291.829   1
   4   5 -12 1220.74 215.403   1
   4  -5 -12 1278.64 272.974   1
   4   5 -11 38.9409 171.428   1
  -4  -5  11 381.348 183.575   1
  -4   5  11 56.7630 220.924   1
   4  -5 -11 26.6927 199.305   1
   4   5 -10 2362.05 253.498   1
  -4  -5  10 2313.98 256.086   1
  -4   5  10 2904.87 304.900   1
   4  -5 -10 2749.28 301.665   1
  -4  -5   9 1979.06 224.659   1
   4   5  -9 1934.91 218.493   1
   4  -5  -8 40420.1 2751.59   1
  -4   5   8 41620.1 2756.43   1
   4   5  -8 39736.8 2729.46   1
  -4  -5   8 40325.2 2732.60   1
   4  -5  -7 8625.59 685.707   1
  -4  -5   7 9204.16 665.526   1
  -4   5   7 10056.2 701.558   1
   4   5  -7 9304.93 663.749   1
  -4   5   6 3519.08 322.124   1
   4  -5  -6 2653.30 305.496   1
  -4   5   5 3856.52 351.715   1
   4  -5  -5 4511.91 351.353   1
  -4  -5   4 55369.3 3878.96   1
  -4   5   4 59097.2 3896.11   1
   4  -5  -4 59909.9 3892.50   1
  -4  -5   3 1240.21 152.960   1
   4   5  -3 961.996 146.562   1
  -4   5   3 773.272 171.876   1
   4  -5  -3 1100.85 188.624   1
   4  -5  -2 78161.2 5095.94   1
  -4   5   2 73749.6 5095.85   1
  -4   5   1 29.0897 131.041   1
   4  -5  -1 306.192 128.398   1
   4  -5   1 196.884 116.645   1
  -4   5  -1 140.202 121.430   1
  -4  -5  -1 210.258 147.919   1
   4   5   1 151.907 145.815   1
   4   5   2 76187.7 5159.26   1
  -4  -5  -2 76614.7 5157.99   1
   4  -5   2 74904.1 5148.54   1
  -4   5  -2 79690.8 5149.45   1
   4  -5   3 1386.75 158.932   1
  -4   5  -3 1073.80 152.798   1
   4   5   3 1286.82 187.317   1
  -4  -5  -3 1125.72 178.938   1
   4   5   4 60272.4 3962.11   1
  -4   5  -4 59983.0 3942.19   1
  -4  -5  -4 55629.9 3956.25   1
   4   5   5 4446.44 387.797   1
  -4   5  -5 4365.41 338.178   1
  -4  -5  -5 5001.65 384.365   1
   4  -5   5 4250.39 338.737   1
  -4  -5  -6 3193.70 331.624   1
   4   5   6 3407.57 335.344   1
   4  -5   6 3839.12 292.355   1
   4   5   7 10378.8 737.224   1
  -4  -5  -7 9370.85 727.384   1
   4  -5   8 43215.8 2717.97   1
   4   5   8 39766.1 2741.35   1
  -4   5  -8 38119.7 2711.85   1
  -4  -5  -8 39589.7 2736.51   1
   4  -5   9 1844.43 207.941   1
  -4   5  -9 1638.42 198.177   1
   4  -5  10 2453.34 268.869   1
   4   5  10 2383.20 344.111   1
  -4   5 -10 2796.90 260.916   1
  -4  -5 -10 2703.63 311.989   1
   4  -5  11 121.392 177.604   1
   4   5  11 57.7350 221.569   1
  -4   5 -11 75.9403 163.845   1
  -4  -5 -11 27.1165 213.217   1
   4   5  12 1461.46 294.310   1
   4  -5  12 1455.96 242.038   1
  -4   5 -12 1368.69 219.199   1
  -4  -5 -12 1302.94 280.083   1
   4   5  13 1654.21 324.253   1
   4  -5  13 2115.34 269.360   1
  -4   5 -13 1569.34 243.770   1
  -4  -5 -13 1798.01 313.664   1
   4   5  14 2911.26 383.608   1
   4  -5  14 2284.83 290.468   1
  -4  -5 -14 2325.02 352.878   1
  -4   5 -14 2638.31 285.752   1
  -4   5 -15 266.780 191.960   1
   4  -5  15 263.806 215.565   1
  -4  -5 -16 4211.98 421.259   1
  -4   5 -16 3415.69 365.182   1
   4  -5  16 4146.13 387.363   1
   4   5  16 3469.34 431.473   1
  -4   5 -17-131.831 222.969   1
  -4  -5 -17 30.7243 282.348   1
   4   5  17 106.166 311.200   1
   4  -5  17-118.205 248.764   1
  -4  -5 -18 915.001 329.185   1
  -4   5 -18 311.552 259.769   1
   4  -5  18 852.926 287.808   1
   4   5  18 781.354 348.783   1
  -4  -5 -19 1081.87 332.503   1
  -4   5 -19 414.928 255.855   1
   4   5  19 534.000 350.373   1
   4  -5  19 599.437 269.537   1
  -4   5 -20 462.261 267.769   1
  -4  -5 -20 458.234 324.114   1
   4   5  20 605.257 339.325   1
   4  -5  20 98.3881 296.173   1
  -4  -5 -21 397.899 287.252   1
   4   5  22 176.862 297.974   1
  -4  -5 -23 66.4565 341.220   1
   4   5  23 494.053 343.490   1
  -4  -5 -24 1125.93 374.324   1
   4   5  24 980.879 376.721   1
  -4  -5 -26 163.333 319.410   1
   4   5  26 756.030 331.873   1
  -4  -5 -27 323.173 359.475   1
   4   5  27 33.6955 349.427   1
   4  -6 -27 675.711 389.220   1
  -4   6  27 134.792 364.716   1
   4  -6 -26 424.545 388.159   1
  -4   6  26 653.806 375.622   1
   4  -6 -25 397.362 370.535   1
  -4   6  25-314.435 351.586   1
   4  -6 -24 767.940 340.379   1
  -4   6  24 389.261 347.911   1
   4  -6 -23 469.285 294.511   1
  -4   6  23 642.778 330.133   1
   4  -6 -21 168.428 345.042   1
  -4   6  21 715.554 341.153   1
   4  -6 -20 1040.54 293.763   1
   4   6 -20 851.101 311.542   1
  -4   6  20 568.974 317.756   1
  -4  -6  20 883.835 312.225   1
   4   6 -19 2024.38 327.433   1
  -4  -6  19 1474.97 316.623   1
   4   6 -18 2510.00 318.783   1
   4  -6 -18 1615.31 312.676   1
  -4   6  18 2093.28 337.761   1
  -4  -6  18 1828.71 308.136   1
   4   6 -17 934.502 261.467   1
   4  -6 -17 194.719 325.514   1
  -4   6  17 653.010 334.745   1
  -4  -6  17 967.359 261.482   1
   4   6 -16-26.0291 216.711   1
   4  -6 -16-351.252 284.969   1
  -4  -6  16 53.6956 221.948   1
  -4   6  16-236.326 300.667   1
   4   6 -15 4508.14 383.425   1
   4  -6 -15 3776.88 412.409   1
  -4  -6  15 3878.48 379.740   1
  -4   6  15 3995.78 424.974   1
  -4   6  14 6890.23 642.325   1
   4  -6 -14 7390.50 643.063   1
  -4  -6  14 8270.24 634.194   1
  -4   6  13 7567.31 666.218   1
  -4  -6  13 8642.82 644.037   1
   4   6 -13 8657.19 633.285   1
   4  -6 -13 8501.13 661.741   1
  -4  -6  12 613.960 195.479   1
   4   6 -12 1047.60 187.893   1
  -4   6  12 695.909 264.516   1
   4  -6 -12 428.144 257.854   1
  -4  -6  11 530.388 171.599   1
   4   6 -11 695.066 163.062   1
  -4   6  11 787.121 270.830   1
   4  -6 -11 356.434 243.863   1
  -4  -6  10 192.890 158.215   1
   4   6 -10 326.421 157.789   1
  -4   6  10 335.784 246.070   1
   4  -6 -10 105.199 222.968   1
  -4  -6   9 16.5573 141.291   1
   4  -6  -9 50.0979 198.465   1
  -4   6   9-26.7339 213.985   1
   4   6  -9-126.909 126.995   1
  -4   6   8 9966.46 696.937   1
   4   6  -8 8853.89 648.000   1
  -4  -6   8 8786.32 643.222   1
   4  -6  -8 8588.57 672.952   1
  -4   6   7-24.0991 190.514   1
   4  -6  -7-134.900 185.849   1
  -4   6   6 37849.9 2598.30   1
   4  -6  -6 38397.4 2597.14   1
  -4   6   5 10216.1 760.777   1
   4  -6  -5 10528.0 752.805   1
  -4   6   4 497.289 156.269   1
   4   6  -4 246.509 110.077   1
   4  -6  -4 222.129 135.324   1
  -4  -6   4 247.617 113.500   1
  -4   6   3 3273.16 303.360   1
   4  -6  -3 3536.47 298.309   1
   4  -6  -2 4069.38 321.757   1
  -4   6   2 3616.22 326.103   1
   4  -6  -1 1991.23 212.719   1
  -4   6   1 2164.31 211.899   1
  -4  -6   0 27236.5 1840.00   1
   4   6   0 26790.5 1840.70   1
   4   6   1 2097.07 216.712   1
  -4  -6  -1 2039.95 211.520   1
  -4   6  -2 3622.27 283.900   1
   4   6   2 3576.95 308.353   1
   4  -6   2 3515.77 284.932   1
  -4  -6  -2 3258.26 301.736   1
   4   6   3 3941.42 321.902   1
  -4   6  -3 3372.25 290.511   1
   4  -6   3 3579.85 291.342   1
  -4  -6  -3 3847.27 315.437   1
  -4  -6  -4 304.786 161.158   1
   4   6   4 524.882 166.090   1
   4  -6   4 569.022 112.258   1
   4  -6   5 11136.9 752.508   1
   4   6   5 11141.8 787.442   1
  -4  -6  -5 10064.9 776.105   1
  -4   6  -5 10557.6 747.367   1
   4  -6   6 38178.9 2548.86   1
  -4   6  -6 38270.6 2549.02   1
  -4  -6  -6 36847.3 2574.48   1
   4   6   6 37242.4 2576.31   1
   4  -6   7-26.4965 102.549   1
   4   6   7 72.8153 161.625   1
  -4  -6  -7 254.406 167.984   1
  -4   6  -7 38.1832 114.972   1
   4   6   8 7829.84 611.297   1
  -4  -6  -8 7743.57 603.619   1
  -4  -6  -9 51.3366 205.683   1
  -4   6  -9 60.1858 118.392   1
   4  -6   9 157.035 131.351   1
  -4   6 -10 214.656 148.863   1
  -4  -6 -10-80.4195 211.870   1
   4  -6  10 86.4510 152.105   1
   4   6  10-57.0316 189.204   1
  -4   6 -11 929.901 173.229   1
  -4  -6 -11 417.573 235.916   1
   4   6  11 563.082 268.956   1
   4  -6  11 1103.96 199.228   1
  -4   6 -12 408.080 181.891   1
  -4  -6 -12 523.650 276.029   1
   4   6  12 730.112 312.813   1
   4  -6  12 715.517 196.878   1
   4  -6  13 9251.75 663.804   1
   4   6  13 7855.71 704.539   1
   4  -6  14 8026.07 657.625   1
   4   6  14 8748.35 713.184   1
  -4  -6 -14 9147.44 710.129   1
  -4   6 -14 9017.47 660.641   1
   4  -6  15 4594.95 400.974   1
  -4   6 -15 4027.19 367.703   1
   4   6  15 3299.94 447.389   1
  -4  -6 -15 3912.97 433.794   1
   4   6  16 311.142 335.498   1
  -4  -6 -16 690.499 303.888   1
   4  -6  17 620.263 246.779   1
   4   6  17 1001.25 360.548   1
  -4  -6 -17 155.240 290.512   1
  -4   6 -17 808.057 241.341   1
   4   6  18 1575.44 387.904   1
   4  -6  18 1973.83 309.190   1
  -4  -6 -18 1749.63 329.190   1
  -4   6 -18 1493.97 287.829   1
   4  -6  19 2903.70 361.611   1
  -4   6 -19 2697.97 337.161   1
   4   6  20 1452.28 328.509   1
   4  -6  20 1063.46 273.183   1
  -4   6 -20 911.045 293.529   1
  -4  -6 -20 527.843 326.913   1
   4   6  21 35.2540 340.888   1
  -4  -6 -21-33.1775 340.726   1
   4   6  23 70.2616 298.433   1
   4   6  24-139.129 338.223   1
  -4  -6 -24 427.629 332.758   1
   4   6  25 652.950 366.216   1
  -4  -6 -25 195.483 367.015   1
   4   6  26 33.9636 320.514   1
  -4  -6 -26 258.309 328.685   1
  -4  -6 -27 223.050 346.105   1
   4  -7 -26 774.492 377.808   1
  -4   7  26-102.047 369.388   1
  -4   7  25 658.872 389.495   1
   4  -7 -23 467.055 329.597   1
  -4   7  23 35.5370 296.121   1
   4  -7 -22 942.200 339.763   1
  -4   7  22 1071.39 363.807   1
   4  -7 -21-168.609 345.253   1
  -4   7  21 214.604 369.572   1
   4  -7 -20 672.817 309.510   1
  -4   7  20 285.088 285.472   1
   4  -7 -19 100.563 319.105   1
  -4   7  19-141.804 346.390   1
  -4  -7  19-30.4201 244.779   1
   4   7 -19 416.443 265.982   1
   4  -7 -18 66.4087 286.736   1
  -4   7  18 527.080 307.259   1
  -4  -7  18 345.999 267.471   1
   4   7 -18 449.390 237.544   1
   4  -7 -17 854.330 342.935   1
  -4   7  17 520.739 354.814   1
  -4  -7  17 571.579 237.420   1
   4   7 -17 1090.62 246.632   1
   4  -7 -16 2650.08 348.341   1
  -4  -7  16 2228.79 290.022   1
  -4   7  16 2118.33 362.850   1
   4  -7 -15 855.392 270.615   1
  -4   7  15 904.912 269.121   1
  -4  -7  15 1320.09 238.452   1
   4   7 -15 673.437 204.816   1
  -4  -7  14 2689.30 289.441   1
   4   7 -14 2709.65 293.659   1
  -4   7  13 3636.79 399.935   1
   4  -7 -13 3523.53 388.202   1
  -4  -7  13 3473.19 335.734   1
   4   7 -13 4185.84 343.688   1
   4  -7 -12 16149.2 1192.81   1
   4   7 -12 16369.5 1160.06   1
  -4  -7  12 16810.7 1160.12   1
  -4   7  12 16901.8 1204.22   1
   4  -7 -11 423.143 271.147   1
   4   7 -11 227.755 169.251   1
  -4  -7  11 291.270 163.511   1
   4  -7 -10 3248.27 344.368   1
  -4   7  10 3888.20 368.896   1
   4   7 -10 3266.34 290.709   1
  -4  -7  10 3177.13 300.414   1
   4  -7  -9 1992.28 262.750   1
  -4   7   9 1877.77 275.225   1
   4   7  -9 2325.08 218.223   1
  -4  -7   9 1953.59 218.205   1
   4   7  -8 100.346 123.463   1
  -4  -7   8 28.9790 123.147   1
  -4   7   7 1026.91 235.630   1
   4  -7  -7 1212.60 230.041   1
  -4   7   6 3050.03 312.420   1
   4  -7  -6 2810.88 296.350   1
  -4   7   5 644.099 202.603   1
  -4  -7   5 1006.25 144.307   1
   4  -7  -5 689.382 189.133   1
   4   7  -5 1135.45 148.856   1
   4   7  -4 30760.0 2124.32   1
  -4   7   4 32872.2 2149.91   1
   4  -7  -4 31113.3 2143.27   1
  -4  -7   4 31449.3 2127.51   1
   4  -7  -3 23485.0 1652.14   1
  -4   7   3 24767.8 1659.65   1
   4  -7  -2 13458.5 962.415   1
  -4   7   2 13995.9 970.022   1
  -4  -7   1 7978.35 544.607   1
   4  -7  -1 6697.17 546.661   1
  -4   7   1 7638.40 554.395   1
   4   7  -1 7478.43 543.328   1
   4  -7   0 141.134 126.777   1
   4   7   0-63.7075 129.808   1
  -4   7   0 146.939 118.308   1
  -4  -7  -1 8537.09 611.356   1
   4   7   1 8198.76 612.631   1
   4   7   2 14893.1 962.185   1
  -4  -7  -2 13134.4 952.599   1
  -4   7  -2 13272.0 935.432   1
   4  -7   2 13257.7 934.634   1
   4   7   3 24993.8 1718.35   1
  -4  -7  -3 24772.1 1714.71   1
  -4   7  -3 24281.9 1695.07   1
   4  -7   3 25846.7 1696.06   1
   4   7   4 34255.6 2353.17   1
   4  -7   4 33869.3 2326.34   1
  -4  -7  -4 32796.9 2348.53   1
  -4   7  -4 36351.7 2328.46   1
   4  -7   5 1176.45 144.930   1
  -4  -7  -5 1417.18 207.428   1
   4   7   5 1191.08 210.803   1
  -4   7  -5 1486.49 152.798   1
  -4   7  -6 4001.84 293.272   1
  -4  -7  -6 3923.43 346.505   1
   4  -7   6 3317.03 290.369   1
   4   7   6 3688.88 352.870   1
   4  -7   7 1072.97 143.047   1
  -4   7  -7 580.368 130.801   1
  -4  -7  -7 846.630 223.101   1
   4  -7   8 13.3704 124.529   1
  -4   7  -8 63.3270 112.332   1
   4   7   9 903.253 281.752   1
  -4  -7  -9 2173.27 286.213   1
   4   7  10 2932.63 378.683   1
   4  -7  10 3271.18 291.162   1
  -4   7 -10 3364.92 288.409   1
  -4  -7 -10 3220.94 369.912   1
  -4   7 -11 315.681 150.671   1
  -4  -7 -11 547.020 248.924   1
   4  -7  11 441.587 166.951   1
   4   7  11 602.509 267.547   1
  -4   7 -12 17688.2 1132.53   1
  -4  -7 -12 16044.7 1169.17   1
   4  -7  12 15701.4 1128.83   1
   4   7  12 14173.0 1164.28   1
   4   7  13 3963.55 418.597   1
   4  -7  13 3381.36 336.115   1
  -4   7 -13 3385.31 330.338   1
  -4  -7 -13 4122.93 410.607   1
  -4   7 -14 2809.94 288.888   1
   4  -7  14 2684.45 303.581   1
   4   7  15 1016.84 323.691   1
   4  -7  15 958.493 226.373   1
  -4   7 -15 1044.26 219.479   1
  -4  -7 -15 1868.95 323.227   1
   4  -7  16 2594.66 304.021   1
   4   7  16 2450.27 415.789   1
  -4   7 -16 2355.87 303.271   1
  -4  -7 -16 2819.59 375.073   1
   4   7  17 850.338 352.215   1
  -4  -7 -17 607.352 294.695   1
   4  -7  18 598.326 264.702   1
   4   7  18 831.131 312.871   1
  -4  -7 -18 986.876 300.081   1
  -4   7 -18 775.968 252.952   1
   4   7  19 320.127 346.811   1
  -4   7 -19 339.396 243.091   1
  -4  -7 -19 163.429 320.400   1
   4   7  20-35.5057 355.244   1
  -4  -7 -20 1091.37 346.828   1
   4   7  21 422.793 328.160   1
  -4  -7 -21 762.747 303.966   1
   4   7  22 1090.15 371.497   1
  -4  -7 -22 991.937 358.079   1
   4   7  23 524.237 367.764   1
  -4  -7 -23 164.572 358.859   1
   4   7  25 647.265 353.213   1
  -4  -7 -25 32.3065 347.406   1
   4   7  26 737.963 373.102   1
  -4  -7 -26 478.390 357.725   1
  -4   8  26 100.746 362.482   1
  -4   8  25 652.021 373.769   1
   4  -8 -25-129.619 363.413   1
  -4   8  24 627.267 371.092   1
   4  -8 -24 131.547 355.749   1
  -4   8  23 318.035 321.669   1
   4  -8 -23-99.5259 318.077   1
  -4   8  22 356.003 364.854   1
   4  -8 -22 603.817 320.977   1
  -4   8  20 1320.52 329.623   1
   4  -8 -20 1650.99 332.796   1
  -4   8  19 320.340 345.009   1
   4  -8 -19 605.846 324.723   1
   4   8 -18 480.853 234.343   1
  -4   8  18 353.600 289.509   1
   4  -8 -18 501.238 283.490   1
  -4   8  17 560.552 350.096   1
   4  -8 -17 729.587 342.763   1
   4   8 -16 545.390 223.266   1
  -4  -8  16 24.3060 214.163   1
  -4   8  16 380.266 311.817   1
   4  -8 -16-163.510 288.480   1
   4   8 -15-178.484 186.937   1
  -4  -8  15 226.823 203.174   1
  -4   8  15 67.9782 244.543   1
   4  -8 -15-32.1316 240.386   1
   4   8 -14 185.890 180.109   1
  -4  -8  14 321.193 194.042   1
  -4   8  14 499.794 266.790   1
   4  -8 -14 314.776 254.030   1
   4   8 -13 1745.85 220.720   1
  -4  -8  13 1157.12 210.181   1
  -4   8  13 1821.77 282.048   1
   4  -8 -12 12153.8 882.714   1
  -4  -8  12 10935.9 832.551   1
  -4   8  12 10128.8 881.600   1
   4   8 -12 12859.3 836.488   1
  -4   8  11 398.788 281.535   1
   4   8 -11-66.6056 148.306   1
   4  -8 -11 404.102 271.465   1
  -4  -8  11 221.702 156.452   1
  -4  -8  10 8041.02 577.862   1
   4   8 -10 7522.68 574.517   1
  -4   8  10 8682.96 644.083   1
   4  -8 -10 7381.01 624.212   1
  -4  -8   9 2222.04 213.993   1
   4  -8  -9 1548.23 255.635   1
   4   8  -9 1907.15 206.268   1
  -4   8   9 1851.77 282.881   1
   4  -8  -8 6607.95 541.004   1
  -4   8   8 6970.37 558.565   1
   4  -8  -6 28864.5 1959.48   1
  -4  -8   6 28785.6 1931.28   1
  -4   8   6 27415.6 1961.33   1
   4   8  -6 28473.8 1931.58   1
   4   8  -5 5110.75 400.526   1
   4  -8  -5 5428.43 438.628   1
  -4  -8   5 5247.96 399.749   1
  -4   8   5 5707.87 449.239   1
  -4   8   4 13466.8 982.378   1
   4  -8  -4 14059.1 981.866   1
  -4   8   3 163.793 168.710   1
  -4   8   2 6323.64 468.108   1
   4  -8  -2 5625.22 454.642   1
   4  -8  -1 8172.48 610.756   1
   4   8  -1 7130.74 600.364   1
  -4   8   0 52607.8 3531.65   1
  -4  -8   0 53413.6 3532.91   1
   4  -8   0 51438.6 3528.92   1
  -4  -8  -1 7906.51 590.773   1
   4   8   1 8108.83 594.232   1
   4   8   2 5871.78 466.389   1
  -4  -8  -3 79.8745 159.184   1
   4   8   3 20.9353 166.874   1
  -4   8  -3 85.4218 109.558   1
   4  -8   3 189.045 107.991   1
   4   8   4 15541.3 1063.35   1
   4  -8   4 15198.3 1027.93   1
  -4  -8  -4 14200.9 1054.02   1
  -4   8  -4 14788.8 1027.79   1
   4   8   5 4948.83 420.663   1
  -4  -8  -5 4597.02 415.640   1
  -4   8  -5 4744.82 365.802   1
   4  -8   5 5316.50 371.765   1
   4   8   6 27906.9 2016.56   1
  -4   8  -6 30377.7 1974.47   1
  -4  -8  -6 28410.2 2014.56   1
   4  -8   6 28896.8 1974.48   1
   4  -8   7 7678.05 553.791   1
  -4   8  -7 7812.64 553.512   1
   4   8   8 6067.20 573.318   1
   4  -8   8 6743.51 504.247   1
  -4   8  -8 7072.41 502.436   1
  -4  -8  -8 7819.43 571.151   1
   4   8   9 1862.47 326.989   1
   4  -8   9 2299.52 213.491   1
  -4   8  -9 1796.83 199.649   1
  -4  -8  -9 2157.16 289.836   1
   4   8  10 6873.73 611.241   1
  -4  -8 -10 7744.28 610.540   1
   4   8  11-154.079 273.126   1
   4  -8  11 221.536 158.492   1
  -4  -8 -11 502.884 273.324   1
  -4   8 -11 288.256 148.051   1
   4  -8  12 11832.3 845.711   1
   4   8  12 11799.4 903.327   1
  -4   8 -12 12231.6 841.920   1
  -4  -8 -12 11062.6 887.376   1
  -4   8 -13 1839.59 216.717   1
   4  -8  13 1608.04 227.694   1
   4   8  14 235.456 268.616   1
   4  -8  14 42.3928 190.560   1
  -4   8 -14 582.260 176.064   1
  -4  -8 -14 248.606 250.167   1
   4  -8  15-66.8410 196.211   1
   4   8  15 243.708 314.542   1
  -4  -8 -15 654.273 312.199   1
  -4   8 -15 103.461 185.657   1
   4  -8  16 595.174 230.715   1
   4   8  16-179.706 367.090   1
  -4   8 -16 245.606 199.086   1
  -4  -8 -16 655.017 306.221   1
   4   8  17-143.684 334.790   1
   4  -8  17 484.125 234.131   1
  -4   8 -17 503.172 215.645   1
  -4  -8 -17 446.589 257.171   1
   4   8  18 573.590 311.332   1
  -4  -8 -18 323.545 301.045   1
   4   8  19 496.166 358.506   1
  -4  -8 -19 426.738 331.734   1
   4   8  20 1765.57 376.487   1
  -4  -8 -20 1258.71 302.366   1
   4   8  22 595.704 371.245   1
  -4  -8 -22 593.109 346.323   1
   4   8  23 520.156 308.866   1
  -4  -8 -23 817.948 308.528   1
   4   8  24 580.762 363.882   1
  -4  -8 -24 679.852 371.587   1
   4   8  25-168.485 343.444   1
  -4  -8 -25 319.594 331.770   1
   4   8  26 396.250 342.827   1
  -4  -8 -26 221.074 355.788   1
  -4   9  25-67.8322 376.665   1
   4  -9 -25 1057.32 384.277   1
  -4   9  24 1104.91 389.237   1
   4  -9 -24 1303.54 375.262   1
  -4   9  23 140.401 304.097   1
   4  -9 -23-164.787 283.061   1
  -4   9  22 992.318 383.338   1
   4  -9 -22 1068.76 369.391   1
  -4   9  21 321.033 353.175   1
   4  -9 -21-235.162 351.828   1
  -4   9  20 214.259 331.506   1
   4  -9 -20 168.577 282.121   1
  -4   9  19 321.290 350.323   1
   4  -9 -19 842.086 357.461   1
  -4   9  18 355.687 310.846   1
   4  -9 -18 504.239 283.809   1
   4   9 -17 529.722 230.242   1
   4   9 -16 1053.63 239.303   1
  -4  -9  16 1116.69 235.539   1
  -4   9  16 873.549 361.409   1
   4  -9 -16 1388.40 349.889   1
   4   9 -15 1005.32 215.394   1
  -4  -9  15 1143.73 216.298   1
  -4   9  15 447.813 316.442   1
   4  -9 -15 586.214 304.320   1
   4   9 -14 547.119 186.375   1
  -4  -9  14 498.107 192.645   1
  -4   9  14 270.780 295.172   1
   4  -9 -14 159.894 277.836   1
   4   9 -13 757.348 186.067   1
  -4  -9  13 808.143 190.973   1
  -4   9  13 894.931 311.917   1
   4  -9 -13 719.770 286.281   1
   4   9 -12 133.409 152.049   1
  -4  -9  12 151.091 157.750   1
  -4   9  12 97.0413 309.946   1
  -4  -9  11-186.343 141.644   1
   4  -9 -11-29.5678 244.900   1
   4   9 -11 92.3643 150.435   1
  -4   9  11-94.3145 240.603   1
  -4   9  10 14741.3 1137.34   1
   4  -9 -10 16260.4 1134.22   1
  -4   9   9 4170.54 425.211   1
   4  -9  -9 4237.51 406.927   1
  -4  -9   8 4064.03 333.151   1
   4   9  -8 4102.83 331.744   1
   4  -9  -8 4221.31 406.321   1
  -4   9   8 4381.18 419.773   1
  -4  -9   7 476.217 124.014   1
   4  -9  -7 226.567 235.772   1
  -4   9   7 296.797 253.787   1
   4   9  -7 633.635 132.760   1
  -4  -9   6 1141.69 143.810   1
  -4   9   6 692.132 222.538   1
   4   9  -6 921.123 145.557   1
  -4   9   5 1259.22 234.440   1
  -4  -9   5 1065.07 153.778   1
   4   9  -5 1201.66 154.053   1
   4  -9  -5 1233.62 221.519   1
  -4   9   4 22689.8 1593.16   1
   4  -9  -4 23167.0 1589.56   1
   4  -9  -3 2776.91 283.968   1
   4  -9  -2 13096.1 973.976   1
   4   9  -2 14164.4 968.608   1
  -4   9   2 13684.2 983.245   1
  -4  -9   2 14224.5 964.584   1
   4   9  -1 5915.56 455.087   1
   4  -9  -1 5774.86 457.448   1
  -4   9   1 5859.63 459.681   1
  -4  -9   1 6018.48 452.479   1
  -4   9   0 16.2890 124.060   1
   4  -9   0-15.5629 132.876   1
  -4  -9   0 152.658 141.554   1
   4   9   0 215.801 166.589   1
   4   9   1 5798.80 465.890   1
  -4  -9  -1 5086.50 465.478   1
   4  -9   1 5854.83 447.975   1
  -4  -9  -2 14252.3 956.855   1
   4   9   2 12557.7 955.352   1
  -4  -9  -3 2719.12 276.461   1
   4   9   3 2813.36 293.282   1
  -4   9  -3 2996.17 240.978   1
   4  -9   3 2569.32 236.701   1
   4   9   4 25209.9 1667.16   1
  -4   9  -4 24551.7 1627.06   1
   4  -9   4 23401.3 1627.45   1
  -4  -9  -4 22887.3 1656.40   1
  -4   9  -5 1112.56 140.708   1
   4   9   5 1006.67 214.826   1
   4  -9   5 979.023 133.598   1
   4  -9   6 1300.80 140.845   1
  -4   9  -6 1059.37 143.569   1
   4  -9   7 305.574 107.393   1
   4   9   7 83.1440 241.029   1
  -4   9  -7 438.815 106.671   1
   4   9   8 3813.89 421.878   1
   4  -9   8 3738.11 306.706   1
  -4  -9  -8 4930.46 422.158   1
  -4   9  -8 4032.82 309.722   1
   4   9   9 3996.41 425.826   1
   4  -9   9 3952.28 331.005   1
  -4   9  -9 4348.13 332.771   1
  -4   9 -10 14540.1 1047.36   1
  -4  -9 -10 14838.3 1110.14   1
   4   9  10 14518.8 1110.99   1
   4  -9  10 16181.4 1048.78   1
   4   9  11-157.725 228.454   1
   4  -9  11 122.983 128.568   1
  -4   9 -11 154.706 126.524   1
   4   9  12 584.781 295.715   1
  -4  -9 -12 243.600 275.696   1
   4  -9  13 712.743 164.540   1
   4   9  13 803.816 333.845   1
  -4  -9 -13 465.889 298.465   1
  -4   9 -13 1025.63 164.932   1
  -4  -9 -14 408.905 268.819   1
  -4   9 -14 547.134 175.522   1
   4  -9  14 346.019 187.094   1
   4   9  14 1061.55 327.184   1
  -4   9 -15 1351.70 218.386   1
  -4  -9 -15 1025.26 302.103   1
   4   9  15 1253.70 308.976   1
   4  -9  15 817.613 212.471   1
  -4   9 -16 757.110 216.215   1
  -4  -9 -16 675.004 327.113   1
   4  -9  16 520.181 213.694   1
   4   9  16 859.879 367.908   1
  -4  -9 -18 622.532 324.500   1
   4   9  18 891.783 344.362   1
  -4  -9 -19 297.738 320.050   1
   4   9  19 604.043 379.174   1
  -4  -9 -20 99.3998 300.493   1
   4   9  20 176.088 311.749   1
  -4  -9 -21 297.153 328.533   1
   4   9  21 526.985 365.640   1
  -4  -9 -22 295.168 280.003   1
   4   9  22 348.376 299.961   1
  -4  -9 -23 292.454 346.386   1
   4   9  23 549.904 365.196   1
  -4  -9 -24 192.407 319.953   1
   4   9  24 541.529 344.657   1
  -4  -9 -25-31.6785 343.304   1
   4   9  25 100.021 367.724   1
   4 -10 -25 729.048 368.471   1
  -4  10  25 668.589 384.545   1
   4 -10 -23 654.286 326.459   1
  -4  10  23 34.8374 357.549   1
   4 -10 -22-297.905 346.691   1
  -4  10  22 529.062 393.167   1
   4 -10 -21 368.643 302.409   1
  -4  10  21 106.740 301.267   1
   4 -10 -20 438.238 344.712   1
  -4  10  20 606.925 383.605   1
   4 -10 -19 675.310 321.207   1
  -4  10  19 286.258 313.602   1
   4 -10 -18 1452.45 375.348   1
  -4  10  18 1286.57 395.348   1
   4 -10 -17-168.002 264.819   1
  -4  10  17 213.436 295.297   1
   4 -10 -16-166.478 296.745   1
  -4  10  16-246.901 313.680   1
   4 -10 -15 2566.01 389.286   1
  -4  10  15 2197.20 404.068   1
   4  10 -15 2376.14 270.444   1
   4  10 -14 1001.63 200.018   1
  -4 -10  14 1356.30 201.664   1
   4 -10 -14 1554.86 355.633   1
  -4  10  14 1168.42 357.966   1
   4  10 -13 354.700 163.317   1
   4 -10 -13 1017.21 298.811   1
  -4 -10  13 327.707 163.237   1
  -4  10  13 708.693 311.161   1
   4  10 -12 7352.25 547.884   1
   4 -10 -11 2059.49 329.105   1
  -4  10  11 2189.35 357.579   1
   4  10 -10 1248.97 170.496   1
   4 -10 -10 1846.81 287.322   1
  -4  10  10 1344.13 270.562   1
  -4 -10  10 1221.67 171.098   1
  -4  10   9 242.440 277.419   1
  -4 -10   9-24.2237 117.750   1
   4  10  -9 61.3943 123.194   1
   4  10  -8 8483.95 608.684   1
  -4 -10   8 8415.81 608.916   1
  -4  10   8 8706.08 692.378   1
   4 -10  -8 8771.36 674.067   1
  -4  10   7 251.637 225.214   1
   4  10  -7 309.376 120.418   1
  -4 -10   7 304.008 122.607   1
   4 -10  -7 286.969 206.028   1
   4  10  -6 577.418 133.041   1
  -4 -10   6 799.918 138.501   1
   4  10  -5 5292.23 393.792   1
  -4  10   5 5153.52 445.084   1
  -4 -10   5 5050.50 392.597   1
   4 -10  -5 4967.67 439.490   1
   4 -10  -4 1449.99 234.118   1
  -4  10   4 1194.92 218.064   1
   4 -10  -3 816.711 200.504   1
  -4  10   3 1284.04 215.103   1
   4  10  -2 11244.6 820.780   1
  -4 -10   2 11696.7 819.055   1
  -4  10   2 11552.9 835.514   1
   4 -10  -2 11701.5 833.139   1
   4 -10  -1 932.507 181.667   1
   4  10  -1 814.550 175.086   1
  -4  10   1 798.428 187.532   1
  -4 -10   1 934.111 172.197   1
   4 -10   0 5441.02 426.768   1
   4  10   0 5023.23 436.711   1
  -4  10   0 5557.97 434.100   1
  -4 -10   0 6113.81 440.888   1
   4 -10   1 878.879 159.280   1
   4  10   1 548.103 185.983   1
  -4  10  -1 889.466 154.084   1
  -4 -10  -1 1063.49 182.035   1
  -4 -10  -2 13115.4 908.620   1
   4  10   2 12173.9 911.903   1
   4  10   3 1130.17 231.849   1
  -4  10  -3 1294.26 152.257   1
  -4 -10  -3 1063.68 227.112   1
   4 -10   3 952.969 151.303   1
   4  10   4 1523.55 241.952   1
  -4  10  -4 1228.88 154.051   1
  -4 -10  -4 1030.20 228.310   1
   4 -10   4 1296.19 148.080   1
  -4  10  -5 5455.21 401.577   1
  -4 -10  -5 5733.25 464.969   1
   4 -10   5 5444.35 401.945   1
  -4 -10  -6 335.459 203.802   1
   4  10   6 467.769 233.772   1
  -4  10  -6 538.026 107.093   1
   4 -10   6 587.362 104.698   1
   4  10   7 172.080 239.520   1
   4 -10   7 242.627 103.672   1
  -4 -10  -7 376.191 228.648   1
  -4  10  -7 372.529 93.6746   1
   4 -10   8 9002.28 629.434   1
   4  10   8 8532.22 715.330   1
  -4  10  -8 9212.49 629.202   1
  -4  10  -9-8.18130 97.2797   1
  -4 -10  -9 29.2254 256.988   1
   4  10   9 304.355 275.900   1
   4 -10   9-25.7036 100.704   1
  -4  10 -10 1439.05 148.397   1
  -4 -10 -10 975.826 263.347   1
   4  10  10 1601.80 297.776   1
   4 -10  10 1333.10 152.422   1
  -4 -10 -11 2516.50 327.518   1
  -4  10 -11 1870.73 188.898   1
   4 -10  11 2200.41 202.066   1
   4  10  11 2265.72 347.733   1
   4 -10  12 5857.51 481.907   1
  -4  10 -12 7206.11 478.591   1
   4  10  13 341.533 282.554   1
   4 -10  13 171.961 140.099   1
  -4  10 -13 200.387 132.539   1
  -4 -10 -13 282.178 240.363   1
   4  10  14 607.886 336.578   1
  -4 -10 -14 1332.87 314.128   1
   4  10  15 2883.19 425.554   1
  -4 -10 -15 2566.47 365.863   1
  -4  10 -15 2702.90 268.525   1
   4  10  16 326.358 326.219   1
  -4 -10 -16-63.8268 303.851   1
   4  10  17-72.1007 351.007   1
  -4 -10 -17-32.5214 303.970   1
   4  10  18 675.438 330.458   1
  -4 -10 -18 1554.79 348.538   1
   4  10  19 247.557 356.602   1
  -4 -10 -19 795.851 325.992   1
   4  10  20 598.641 347.887   1
  -4 -10 -20 826.602 338.744   1
   4  10  21 454.890 366.051   1
  -4 -10 -21 230.231 344.153   1
   4  10  22 657.017 336.280   1
  -4 -10 -22 260.906 327.451   1
   4  10  23 443.245 370.364   1
  -4 -10 -23 805.735 363.078   1
   4  10  25 394.855 377.466   1
  -4 -10 -25 812.975 368.486   1
   4 -11 -24 669.926 353.252   1
  -4  11  24-675.839 353.369   1
   4 -11 -23 844.745 376.660   1
  -4  11  23 550.998 383.196   1
   4 -11 -22 1020.00 333.595   1
  -4  11  22 70.1130 314.825   1
   4 -11 -21 567.476 345.201   1
  -4  11  21 106.346 370.349   1
   4 -11 -20 739.844 338.339   1
  -4  11  20-214.332 344.676   1
   4 -11 -18 236.729 310.291   1
  -4  11  18 394.459 308.037   1
   4 -11 -17-303.513 332.318   1
  -4  11  17 107.345 352.000   1
   4 -11 -16 1747.69 360.739   1
  -4  11  16 1851.35 385.205   1
   4 -11 -15-432.788 278.354   1
  -4  11  15 388.194 328.040   1
   4 -11 -14 295.771 281.922   1
  -4  11  14 69.7227 312.528   1
   4  11 -13-13.4336 139.341   1
   4 -11 -13 258.712 293.786   1
  -4  11  13 137.318 311.864   1
  -4 -11  13 118.836 140.220   1
  -4 -11  12 1924.48 187.734   1
   4  11 -12 1462.02 182.573   1
  -4 -11  11 470.522 124.945   1
   4  11 -11 464.545 133.533   1
   4  11 -10 12479.9 824.649   1
  -4 -11  10 11738.6 821.543   1
  -4  11  10 10539.1 902.881   1
   4 -11 -10 11551.1 902.129   1
   4  11  -9 494.764 126.968   1
  -4 -11   9 552.434 123.573   1
   4 -11  -9 495.403 259.646   1
   4  11  -8 9680.17 652.068   1
  -4 -11   8 9317.46 649.873   1
  -4  11   8 8774.87 728.303   1
   4 -11  -8 8269.17 709.087   1
   4  11  -7 3718.64 291.656   1
   4 -11  -7 4409.84 389.834   1
  -4 -11   7 3232.76 284.338   1
  -4  11   7 3956.89 401.360   1
  -4  11   6 663.693 225.610   1
   4 -11  -6 415.750 222.854   1
  -4 -11   6 655.890 123.629   1
   4  11  -6 335.254 130.864   1
  -4 -11   5 790.365 142.354   1
   4  11  -5 743.447 150.674   1
   4 -11  -4 5023.13 412.659   1
  -4  11   4 4271.71 420.931   1
   4 -11  -3 109.631 185.843   1
   4  11  -3-47.1502 144.727   1
  -4 -11   3-14.8114 139.989   1
  -4  11   3 235.498 193.206   1
   4  11  -2 11742.7 836.653   1
  -4 -11   2 12335.5 832.949   1
   4 -11  -2 11595.0 846.670   1
  -4  11   2 10885.8 847.397   1
  -4  11   1 439.110 158.253   1
   4  11  -1 18.4965 174.631   1
  -4 -11   1 385.866 168.624   1
   4 -11  -1-115.476 166.886   1
   4 -11   0-51.5540 145.318   1
  -4 -11   0 113.997 170.878   1
   4  11   0-140.318 181.004   1
  -4  11   0-17.9965 154.573   1
   4 -11   1 77.7994 138.530   1
  -4  11  -1-130.441 151.542   1
   4  11   1 21.8197 198.961   1
  -4 -11  -1 82.0335 186.640   1
  -4 -11  -2 11966.1 865.393   1
   4  11   2 11783.4 869.747   1
   4  11   3-148.468 214.393   1
  -4  11  -3 12.7939 123.737   1
  -4 -11  -3 184.966 186.927   1
   4 -11   3 62.1175 118.271   1
   4 -11   4 4810.72 329.162   1
  -4 -11  -4 3634.44 388.367   1
  -4  11  -4 4262.62 326.777   1
   4  11   4 3021.29 397.851   1
  -4  11  -5 799.353 117.984   1
   4 -11   5 648.962 121.302   1
   4 -11   6 632.955 103.413   1
   4  11   6 397.212 237.931   1
  -4  11  -6 480.099 99.2149   1
  -4 -11  -6 161.095 216.449   1
   4  11   7 3574.86 399.841   1
   4 -11   7 3669.56 265.536   1
  -4  11  -7 3676.81 265.246   1
  -4 -11  -7 3339.02 394.106   1
   4  11   9 501.552 275.842   1
  -4 -11  -9 147.212 268.218   1
  -4 -11 -10 9915.10 760.720   1
   4  11  10 9396.36 765.159   1
  -4 -11 -12 1314.61 290.525   1
  -4  11 -12 916.899 94.5116   1
   4  11  12 852.886 310.781   1
   4 -11  12 856.907 89.9855   1
  -4  11 -13 7.10519 88.7441   1
   4  11  13 535.827 326.440   1
  -4 -11 -13 557.063 286.646   1
   4  11  14 142.344 327.831   1
  -4 -11 -14 192.329 261.938   1
   4  11  15 36.2666 360.914   1
  -4 -11 -15 159.499 304.777   1
   4  11  16 1912.21 370.820   1
  -4 -11 -16 1788.41 304.311   1
   4  11  17 142.396 354.431   1
  -4 -11 -17 230.587 319.325   1
   4  11  18 319.024 301.143   1
  -4 -11 -18 930.147 315.979   1
   4  11  20 105.390 335.820   1
  -4 -11 -20 594.057 325.490   1
   4  11  21 34.8018 339.431   1
  -4 -11 -21 65.5001 317.241   1
   4  11  22 274.342 359.942   1
  -4 -11 -22 1069.17 356.956   1
   4  11  23 539.381 351.031   1
  -4 -11 -23 319.277 321.488   1
   4  11  24-33.1732 379.739   1
  -4 -11 -24 126.030 359.336   1
   4 -12 -24 157.754 355.790   1
  -4  12  24-33.2954 368.226   1
   4 -12 -23 321.581 294.792   1
  -4  12  23 409.090 323.045   1
   4 -12 -22 783.747 370.719   1
  -4  12  22 347.896 389.188   1
   4 -12 -20 234.860 334.920   1
  -4  12  20-249.452 368.215   1
   4 -12 -19 303.921 307.747   1
  -4  12  19 179.457 321.899   1
   4 -12 -18 407.045 352.213   1
  -4  12  18 468.403 379.005   1
   4 -12 -17 33.9160 295.107   1
  -4  12  17 35.9843 338.807   1
  -4  12  16 609.749 316.026   1
   4 -12 -14 431.878 289.847   1
  -4  12  14 600.416 299.929   1
   4 -12 -13 819.465 266.655   1
   4  12 -12 1205.74 125.203   1
   4 -12 -12 2191.51 332.317   1
  -4  12  12 2093.08 367.654   1
   4  12 -11 57.8240 71.1530   1
  -4 -12  11-10.1774 60.9909   1
  -4  12  11-168.601 299.598   1
   4 -12 -10 800.925 288.574   1
  -4  12  10 823.421 310.513   1
  -4 -12  10 486.518 78.5080   1
   4  12 -10 567.014 89.0617   1
  -4  12   9 1924.23 318.447   1
  -4 -12   9 2050.20 154.923   1
   4  12  -9 1512.56 158.660   1
   4 -12  -9 1611.91 293.269   1
  -4  12   8 1147.39 293.874   1
   4  12  -8 1698.12 161.757   1
  -4 -12   8 1738.19 156.267   1
   4 -12  -8 1882.84 288.455   1
   4  12  -7 2693.05 230.426   1
  -4  12   7 3047.18 352.960   1
  -4 -12   7 2790.52 224.633   1
   4 -12  -7 2126.93 329.763   1
   4 -12  -6 8054.86 765.441   1
  -4  12   6 8786.74 774.956   1
   4  12  -6 10270.8 716.307   1
  -4 -12   6 11425.7 714.790   1
   4  12  -5 3116.89 268.806   1
  -4 -12   5 3357.27 265.258   1
  -4  12   5 2408.42 343.211   1
   4 -12  -5 3003.81 339.959   1
  -4  12   4 1380.85 258.026   1
   4 -12  -4 1503.42 246.215   1
  -4 -12   3 646.098 164.640   1
   4  12  -3 632.110 164.414   1
  -4  12   3 812.228 230.817   1
   4 -12  -3 275.105 195.609   1
   4  12  -2 5329.39 407.497   1
   4 -12  -2 4823.06 416.206   1
  -4 -12   2 5263.18 400.664   1
  -4  12   2 3961.55 418.448   1
  -4  12   1 104.074 191.446   1
   4  12  -1-19.8202 175.569   1
  -4 -12   1 296.087 167.294   1
   4 -12  -1 100.847 186.936   1
   4 -12   0 14570.6 1045.90   1
   4  12   0 14713.5 1058.04   1
  -4  12   0 14036.5 1048.39   1
  -4 -12   0 16431.2 1057.81   1
   4 -12   1 210.919 159.651   1
   4  12   1 68.8093 197.701   1
  -4  12  -1 85.4577 152.526   1
  -4 -12  -1 278.455 198.232   1
  -4 -12  -2 5087.38 423.049   1
  -4  12  -2 4379.08 379.724   1
   4  12   2 4758.83 427.813   1
   4 -12   2 4834.15 377.797   1
  -4  12  -3 661.269 146.137   1
   4 -12   3 478.143 139.325   1
  -4 -12  -3 529.747 209.025   1
   4 -12   4 1917.05 171.625   1
  -4  12  -4 1391.09 171.095   1
   4 -12   5 2982.22 226.278   1
   4  12   5 2839.37 340.284   1
  -4  12  -5 2643.82 225.734   1
  -4 -12  -5 3158.43 343.241   1
  -4  12  -6 8139.81 565.232   1
  -4 -12  -6 8689.48 662.153   1
   4  12   6 9187.81 671.747   1
   4 -12   6 8337.61 565.443   1
  -4 -12  -7 1820.22 290.550   1
   4  12   7 1906.78 310.225   1
  -4 -12  -8 1201.41 280.921   1
   4  12   8 658.161 285.398   1
  -4 -12  -9 1953.33 297.065   1
   4  12   9 1845.10 328.559   1
  -4 -12 -10 828.922 284.195   1
   4  12  10 166.545 296.117   1
  -4 -12 -11 277.671 273.112   1
   4  12  11-69.1125 300.778   1
  -4 -12 -12 2258.94 317.284   1
  -4 -12 -13 1539.38 345.071   1
   4  12  13 1389.30 376.561   1
   4  12  14 835.340 326.790   1
  -4 -12 -16 263.994 330.584   1
   4  12  16-35.9758 360.964   1
  -4 -12 -17 266.358 318.926   1
   4  12  17 177.732 321.934   1
  -4 -12 -18-199.739 274.597   1
   4  12  18-106.291 330.079   1
  -4 -12 -19 231.959 334.951   1
   4  12  19 282.344 366.717   1
  -4 -12 -20 427.584 308.148   1
   4  12  20-139.935 340.182   1
  -4 -12 -21 749.251 338.853   1
   4  12  21 656.529 381.473   1
  -4 -12 -22 257.115 349.857   1
   4  12  22 1392.03 376.655   1
  -4 -12 -23 379.796 310.353   1
   4  12  23-166.984 332.396   1
  -4 -12 -24-62.1784 354.562   1
   4  12  24 163.643 376.492   1
  -4  13  23 268.953 381.509   1
   4 -13 -23-127.171 351.138   1
  -4  13  21 560.812 392.937   1
   4 -13 -21 394.603 345.792   1
  -4  13  19 251.076 379.261   1
   4 -13 -19 506.050 354.242   1
  -4  13  18 252.591 346.029   1
   4 -13 -18 67.8638 302.260   1
   4 -13 -17 374.144 303.224   1
  -4  13  16 940.940 374.877   1
   4 -13 -16 883.675 332.496   1
  -4  13  15 576.981 359.634   1
   4 -13 -15 710.980 334.107   1
  -4  13  13 35.4755 290.313   1
   4 -13 -13-33.2454 281.748   1
  -4  13  12 1785.27 356.944   1
   4 -13 -12 1344.00 305.856   1
  -4  13  11 137.776 323.278   1
   4 -13 -11-417.214 296.219   1
  -4  13  10 1282.77 324.015   1
  -4  13   9 65.7154 256.496   1
   4 -13  -9 276.480 266.952   1
  -4  13   8 1052.18 278.360   1
   4 -13  -8 657.569 261.124   1
  -4 -13   7 2882.55 204.180   1
   4 -13  -7 2786.06 338.384   1
  -4  13   7 2745.04 353.592   1
   4  13  -7 2329.55 206.661   1
   4  13  -6 885.683 137.731   1
  -4 -13   6 866.378 130.566   1
   4 -13  -6 922.180 260.913   1
  -4  13   6 830.650 275.170   1
   4  13  -5 212.114 135.469   1
  -4 -13   5-46.0559 116.312   1
   4 -13  -5-53.1965 223.928   1
  -4  13   5 170.788 235.220   1
   4  13  -3 67.4845 156.346   1
  -4 -13   3 78.3912 153.041   1
   4 -13  -3 479.303 207.276   1
  -4  13   3-205.241 219.467   1
  -4 -13   2 3357.89 308.641   1
   4  13  -2 2972.73 310.832   1
   4 -13  -2 3515.26 328.411   1
  -4  13   2 3381.04 335.588   1
   4 -13  -1 1364.89 219.666   1
  -4  13   1 979.531 220.194   1
  -4 -13   1 787.777 190.472   1
   4  13  -1 784.399 192.654   1
   4 -13   0 37.3960 162.141   1
  -4  13   0 117.511 170.549   1
  -4 -13   0 20.8091 174.494   1
   4  13   0 312.726 209.659   1
   4 -13   1 928.980 177.301   1
   4  13   1 1263.27 241.153   1
  -4 -13  -1 1414.53 224.722   1
  -4  13  -1 711.833 191.137   1
   4  13   2 3078.86 345.624   1
   4 -13   2 2856.06 282.846   1
  -4  13  -2 3271.87 287.706   1
  -4 -13  -2 3857.38 341.728   1
   4  13   3 53.1215 218.929   1
   4 -13   3 25.1320 124.620   1
  -4 -13  -3 76.0805 198.306   1
  -4  13  -3-78.4806 129.291   1
   4  13   4 361.993 237.192   1
  -4  13  -4 631.670 126.546   1
   4 -13   4 622.618 122.745   1
   4 -13   5 175.919 73.9638   1
   4  13   5 145.511 239.532   1
  -4 -13  -5 81.7805 222.247   1
  -4  13  -5 147.465 75.1448   1
   4  13   6 696.522 283.531   1
  -4 -13  -6 1385.53 266.921   1
   4  13   7 3016.87 373.391   1
  -4 -13  -7 3175.71 358.946   1
   4  13   8 1234.77 301.282   1
  -4 -13  -8 987.029 279.318   1
  -4 -13  -9 795.526 273.687   1
   4  13   9 601.541 292.709   1
  -4 -13 -10 772.084 296.957   1
   4  13  10 1661.67 357.667   1
  -4 -13 -11-94.7868 284.724   1
   4  13  11 175.731 336.302   1
  -4 -13 -12 2414.92 350.388   1
   4  13  12 1830.69 360.908   1
  -4 -13 -13-64.0090 256.152   1
   4  13  13 109.277 335.360   1
  -4 -13 -15 365.979 324.956   1
   4  13  15 608.796 347.157   1
  -4 -13 -16 1402.97 328.623   1
  -4 -13 -17 300.865 289.403   1
   4  13  17 142.334 337.206   1
   4  13  18 532.070 376.419   1
   4  13  19 35.1680 363.385   1
  -4 -13 -21 194.086 339.993   1
   4  13  21-616.551 378.495   1
  -4 -13 -23 595.801 304.936   1
   4  13  23 759.647 344.187   1
   4 -14 -22 546.470 361.984   1
   4 -14 -21 523.138 316.416   1
  -4  14  21 346.881 338.421   1
   4 -14 -20 697.274 346.379   1
  -4  14  20-70.4953 385.237   1
   4 -14 -19 435.936 342.316   1
  -4  14  19 143.149 369.757   1
   4 -14 -18 473.462 296.663   1
  -4  14  18 505.588 340.945   1
   4 -14 -17 645.796 343.636   1
   4 -14 -16 170.320 324.223   1
  -4  14  16-109.265 365.935   1
   4 -14 -15 272.133 333.097   1
  -4  14  15 72.7930 359.962   1
   4 -14 -14 947.955 331.896   1
  -4  14  14 978.905 370.989   1
   4 -14 -13 335.953 291.813   1
  -4  14  13-107.992 325.792   1
   4 -14 -12 996.715 292.254   1
  -4  14  12 890.635 325.301   1
   4 -14 -11 722.014 316.233   1
  -4  14  11 981.227 349.749   1
   4 -14 -10 515.593 285.897   1
  -4  14  10 482.273 302.840   1
   4 -14  -8 864.603 284.981   1
  -4  14   8 1213.37 301.658   1
   4 -14  -7 359.537 261.697   1
  -4  14   7 508.735 284.518   1
   4 -14  -6 3604.82 349.130   1
   4  14  -6 3099.80 209.055   1
   4 -14  -5-27.5568 232.845   1
   4  14  -5 246.542 129.715   1
  -4  14   5 414.083 262.570   1
  -4 -14   5 171.517 113.489   1
   4 -14  -4-158.111 217.727   1
   4  14  -4-157.138 142.836   1
  -4  14   4 311.100 229.200   1
  -4 -14   4 39.4787 136.800   1
   4  14  -3 387.897 172.467   1
   4  14  -2-57.3847 165.023   1
  -4  14   2-98.8603 188.622   1
   4 -14  -2 47.2446 189.558   1
   4 -14  -1 653.688 199.059   1
  -4  14   1 770.339 223.496   1
   4  14  -1 824.969 212.501   1
   4 -14   0 4701.94 412.218   1
  -4  14   0 5004.95 420.249   1
   4  14   0 5355.99 438.998   1
   4 -14   1 1083.05 181.834   1
   4  14   1 963.012 232.899   1
  -4 -14  -1 922.253 220.524   1
  -4  14  -1 701.683 190.486   1
   4 -14   2-76.3482 141.680   1
  -4 -14  -2 24.5318 202.225   1
  -4  14  -2 47.1737 149.955   1
   4  14   2 314.956 221.949   1
  -4  14  -3 298.161 136.817   1
   4 -14   3 470.234 133.823   1
   4 -14   4 164.262 106.840   1
  -4 -14  -4 242.444 228.971   1
   4  14   4 145.569 245.212   1
  -4  14  -4 62.4506 107.272   1
   4  14   5 517.354 271.405   1
  -4 -14  -5 503.281 241.998   1
   4  14   6 2590.61 382.944   1
  -4 -14  -6 3666.57 365.874   1
   4  14   7 99.0566 289.929   1
  -4 -14  -7 205.815 256.586   1
   4  14   8 275.428 308.009   1
  -4 -14  -8 743.598 264.022   1
  -4 -14  -9 1055.75 300.160   1
   4  14  10 744.421 329.492   1
  -4 -14 -10 626.915 296.979   1
   4  14  11 902.712 340.668   1
  -4 -14 -11 760.481 301.724   1
   4  14  12 973.911 319.910   1
  -4 -14 -12 324.351 287.059   1
   4  14  13 108.098 317.541   1
  -4 -14 -13-198.011 260.817   1
   4  14  14 971.789 343.276   1
  -4 -14 -14 501.046 283.721   1
   4  14  15-430.416 348.026   1
  -4 -14 -15 402.727 314.829   1
   4  14  16 572.387 373.874   1
  -4 -14 -16-33.5913 320.102   1
   4  14  17-392.193 364.148   1
  -4 -14 -17-33.4425 329.735   1
   4  14  18 424.792 350.344   1
  -4 -14 -18 731.416 334.693   1
   4  14  19 210.063 341.872   1
  -4 -14 -19 296.652 314.737   1
  -4 -14 -20 1400.52 376.630   1
  -4 -14 -21 803.174 355.070   1
   4  14  22 299.983 357.924   1
  -4 -14 -22 569.178 332.952   1
   4 -15 -21 486.598 324.915   1
  -4  15  21 308.585 342.742   1
   4 -15 -20-494.758 351.315   1
  -4  15  20 1085.27 418.441   1
   4 -15 -19 66.9405 308.800   1
  -4  15  19 568.836 346.130   1
   4 -15 -18 33.8548 305.814   1
  -4  15  18 251.875 351.634   1
   4 -15 -17 443.652 345.575   1
  -4  15  17 362.967 387.185   1
   4 -15 -15 274.814 327.354   1
  -4  15  15 512.143 380.549   1
   4 -15 -14 651.479 333.975   1
  -4  15  14 694.264 369.237   1
   4 -15 -13-102.376 293.770   1
  -4  15  13-36.3927 328.636   1
   4 -15 -12 812.214 327.496   1
  -4  15  12 975.161 346.993   1
   4 -15 -11 100.527 302.894   1
  -4  15  11 641.696 323.402   1
   4 -15 -10-165.020 293.803   1
  -4  15  10 808.210 327.102   1
   4 -15  -9-227.486 285.392   1
  -4  15   9-103.439 302.133   1
   4 -15  -7 1109.34 290.940   1
  -4  15   7 590.107 292.056   1
   4 -15  -6 445.984 264.638   1
  -4  15   6 413.300 286.214   1
   4 -15  -5 572.683 258.806   1
  -4 -15   5 516.818 110.079   1
   4  15  -5 478.953 118.632   1
  -4  15   5 676.536 281.988   1
  -4 -15   4 4673.64 359.325   1
   4 -15  -4 5204.72 442.063   1
   4  15  -4 4510.82 372.272   1
  -4  15   4 3871.55 454.941   1
   4  15  -3 656.956 180.786   1
  -4 -15   3 397.886 158.438   1
   4 -15  -2 2320.81 288.801   1
  -4 -15   2 1846.78 235.888   1
  -4  15   2 1872.41 293.304   1
   4  15  -2 2131.95 258.231   1
  -4  15   1 23.4535 205.910   1
   4  15  -1 67.3948 202.146   1
  -4 -15   1 198.319 183.750   1
   4 -15  -1 89.6824 198.497   1
  -4  15   0 211.292 194.804   1
   4  15   0 290.469 208.149   1
  -4 -15   0 65.9826 192.055   1
   4 -15   0 81.4955 184.251   1
  -4  15  -1 266.458 192.916   1
   4  15   1 156.125 225.874   1
   4 -15   1 216.646 172.737   1
  -4 -15  -1 591.673 202.060   1
  -4  15  -2 1942.22 228.425   1
   4 -15   2 2159.64 228.781   1
   4  15   3 766.260 278.696   1
   4 -15   3 652.775 139.717   1
  -4  15  -3 444.687 144.294   1
  -4 -15  -3 627.980 251.191   1
   4 -15   4 2543.58 203.076   1
  -4  15  -4 2406.10 207.319   1
   4  15   5 780.166 309.457   1
  -4 -15  -5 280.036 253.956   1
   4  15   6 164.799 280.894   1
  -4 -15  -6 502.137 267.686   1
   4  15   7 847.704 314.172   1
  -4 -15  -7 638.610 278.312   1
   4  15   9 249.944 314.169   1
  -4 -15  -9 625.734 269.876   1
   4  15  10 143.225 316.308   1
  -4 -15 -10 482.265 271.553   1
   4  15  11 179.427 302.185   1
  -4 -15 -11 689.343 277.946   1
   4  15  12 791.212 320.399   1
  -4 -15 -12 633.748 304.257   1
   4  15  13-143.867 311.703   1
  -4 -15 -13 369.679 298.700   1
   4  15  14 683.800 340.004   1
  -4 -15 -14 675.076 298.381   1
   4  15  15-216.096 321.986   1
  -4 -15 -15 775.896 298.613   1
   4  15  17 641.620 367.555   1
  -4 -15 -17 368.229 316.324   1
   4  15  18-35.2793 374.679   1
  -4 -15 -18 763.475 353.151   1
   4  15  19 694.458 385.954   1
  -4 -15 -19 853.305 356.986   1
   4  15  20 342.325 376.313   1
  -4 -15 -20 97.1741 332.949   1
   4  15  21 269.101 348.220   1
  -4 -15 -21 733.595 324.333   1
  -4  16  21 67.7598 371.423   1
   4 -16 -21-450.774 337.964   1
  -4  16  20 69.2937 409.103   1
   4 -16 -20 1408.84 372.610   1
  -4  16  19 105.847 362.022   1
   4 -16 -19 567.004 317.216   1
  -4  16  18 1038.82 373.261   1
   4 -16 -18 169.142 328.260   1
  -4  16  17 833.683 395.098   1
   4 -16 -17-68.4116 333.259   1
  -4  16  16-255.821 388.431   1
   4 -16 -16-413.742 343.235   1
  -4  16  14 515.422 345.197   1
   4 -16 -14 693.659 323.684   1
  -4  16  13 367.681 332.280   1
   4 -16 -13 69.2379 299.599   1
  -4  16  11 217.752 321.833   1
   4 -16 -11-34.2468 288.320   1
  -4  16  10-322.227 304.318   1
   4 -16 -10-33.9367 285.882   1
  -4  16   9 141.148 309.640   1
   4 -16  -9-99.9459 276.560   1
  -4  16   8 103.831 313.938   1
   4 -16  -8 553.418 301.702   1
  -4  16   7 372.155 296.416   1
   4 -16  -7 285.013 263.159   1
  -4  16   6-32.9490 291.238   1
   4 -16  -6 398.919 275.733   1
  -4  16   5 222.760 300.799   1
   4 -16  -5 29.6735 245.277   1
  -4  16   4 546.720 274.521   1
   4 -16  -4 427.511 255.792   1
   4  16  -3 1133.19 193.632   1
   4 -16  -3 1305.70 270.301   1
  -4 -16   2 290.840 169.869   1
   4 -16  -2 409.910 238.991   1
   4  16  -2 257.946 192.623   1
  -4 -16   1-20.3894 186.436   1
   4 -16  -1 254.398 204.683   1
  -4  16   1 290.428 223.255   1
   4  16  -1 366.749 213.091   1
  -4 -16   0 488.526 210.153   1
   4 -16   0 378.290 208.641   1
  -4  16   0 807.358 211.024   1
   4  16   0 255.482 237.524   1
  -4 -16  -1-47.9202 219.432   1
   4 -16   1-73.8638 171.438   1
   4  16   1 550.558 250.615   1
  -4  16  -1 154.554 183.014   1
  -4  16  -2 188.205 155.532   1
  -4 -16  -3 939.212 252.222   1
  -4  16  -3 780.369 145.399   1
   4  16   3 676.708 281.666   1
  -4 -16  -4 336.210 255.588   1
   4  16   4 706.131 304.517   1
  -4 -16  -5 145.328 252.940   1
   4  16   5 399.227 286.874   1
  -4 -16  -6 424.010 266.147   1
   4  16   6-33.8125 284.973   1
  -4 -16  -8 352.055 273.475   1
   4  16   8 70.1161 299.487   1
  -4 -16  -9 260.711 285.115   1
   4  16   9 460.102 322.313   1
  -4 -16 -10 33.2209 283.566   1
   4  16  10 251.178 332.983   1
  -4 -16 -11 302.424 294.793   1
   4  16  11 503.967 320.258   1
  -4 -16 -12 913.902 315.078   1
   4  16  12 795.353 351.829   1
  -4 -16 -13 407.426 291.222   1
   4  16  13-72.5871 325.328   1
  -4 -16 -14 1324.83 334.422   1
   4  16  14 762.232 369.822   1
  -4 -16 -16 168.685 308.486   1
   4  16  16 215.366 348.507   1
  -4 -16 -17-66.9295 295.719   1
   4  16  17 461.791 341.889   1
  -4 -16 -18 893.333 325.721   1
   4  16  18 1366.44 369.019   1
  -4 -16 -19 98.0147 301.996   1
   4  16  19 69.1118 337.635   1
  -4 -16 -20 160.985 310.465   1
   4  16  20 713.420 347.902   1
  -4 -16 -21 822.303 340.354   1
   4  16  21 364.710 374.576   1
  -4  17  20 273.654 413.197   1
   4 -17 -20-195.299 352.744   1
  -4  17  19 490.220 396.178   1
  -4  17  18 499.115 366.431   1
   4 -17 -18 473.457 323.490   1
  -4  17  16 292.790 363.900   1
   4 -17 -16 485.345 335.657   1
  -4  17  15 811.978 363.561   1
   4 -17 -15 104.822 318.070   1
  -4  17  14 185.475 338.077   1
   4 -17 -14 350.919 315.486   1
  -4  17  13 668.967 376.852   1
   4 -17 -13-35.1321 323.395   1
  -4  17  12 259.261 334.726   1
   4 -17 -12 175.785 305.576   1
  -4  17  10 402.238 332.051   1
   4 -17 -10 449.141 304.500   1
  -4  17   9 144.518 319.149   1
   4 -17  -9 748.361 303.137   1
  -4  17   8-320.299 318.784   1
   4 -17  -8 233.411 282.591   1
  -4  17   6 136.161 284.651   1
   4 -17  -6 476.585 287.057   1
  -4  17   5-492.592 292.499   1
   4 -17  -5 215.377 275.182   1
  -4  17   4 1156.71 277.274   1
   4 -17  -4 711.509 277.339   1
  -4  17   3 441.943 266.797   1
   4 -17  -3 170.330 269.985   1
  -4  17   1 99.6995 213.232   1
   4  17   0-304.091 229.251   1
   4  17   1 412.037 246.586   1
   4  17   2 116.918 252.716   1
  -4 -17  -2 379.449 243.864   1
   4  17   3 460.910 255.737   1
  -4 -17  -3 712.625 242.082   1
   4  17   4 1159.91 288.253   1
  -4 -17  -4 1485.72 289.062   1
   4  17   5 595.834 283.866   1
  -4 -17  -5-215.296 254.331   1
   4  17   6 408.403 298.365   1
  -4 -17  -6 63.3126 262.569   1
   4  17   7 417.819 312.524   1
  -4 -17  -7 194.456 291.578   1
   4  17   8 459.660 325.611   1
  -4 -17  -8 198.172 298.395   1
   4  17   9 466.272 320.311   1
  -4 -17  -9 301.753 290.933   1
   4  17  10 290.000 331.682   1
  -4 -17 -10 710.901 314.735   1
   4  17  11 693.785 350.516   1
  -4 -17 -11 375.285 318.997   1
   4  17  12 659.233 335.234   1
  -4 -17 -12 239.721 314.845   1
   4  17  13 329.450 331.643   1
  -4 -17 -13 205.736 304.537   1
   4  17  15-144.748 352.324   1
  -4 -17 -15 102.139 321.138   1
   4  17  16 537.209 391.070   1
  -4 -17 -16 878.285 345.443   1
   4  17  17 814.836 396.067   1
  -4 -17 -17 468.386 349.774   1
   4  17  18 1118.48 420.029   1
  -4 -17 -18 827.087 358.312   1
   4  17  19 958.767 393.883   1
  -4 -17 -19-65.2435 340.724   1
   4  17  20 769.986 395.603   1
  -4 -17 -20 191.945 342.295   1
  -4  18  19 831.344 410.471   1
   4 -18 -19 231.224 366.412   1
  -4  18  17 972.598 403.655   1
   4 -18 -17 343.124 318.037   1
  -4  18  15 110.933 370.926   1
   4 -18 -15-175.905 324.531   1
  -4  18  14 559.369 384.878   1
   4 -18 -14 177.215 345.893   1
  -4  18  13 300.032 351.852   1
   4 -18 -13 355.161 317.602   1
  -4  18  12 488.494 371.514   1
   4 -18 -12 639.993 339.917   1
  -4  18  11 1050.54 384.969   1
   4 -18 -11 212.268 327.473   1
  -4  18   9 741.577 336.560   1
   4 -18  -9 311.990 304.855   1
  -4  18   8 696.184 359.741   1
  -4  18   7 143.947 318.567   1
   4  18   5-34.1337 295.729   1
   4  18   6 630.012 318.801   1
   4  18   7 285.627 320.690   1
  -4 -18  -7 99.8241 294.685   1
   4  18   8 580.063 327.306   1
  -4 -18  -8 67.6111 283.952   1
   4  18   9 329.494 330.099   1
  -4 -18  -9 34.2006 284.128   1
   4  18  11 73.8982 325.800   1
  -4 -18 -11 277.079 307.322   1
   4  18  12 2034.07 408.352   1
  -4 -18 -12 693.472 339.401   1
   4  18  14 475.030 351.210   1
  -4 -18 -14 309.831 315.576   1
   4  18  15 217.613 366.729   1
  -4 -18 -15-102.617 324.408   1
   4  18  16-143.539 383.619   1
  -4 -18 -16 407.107 353.328   1
   4  18  17 1202.12 416.835   1
  -4 -18 -17 401.403 358.679   1
   4  18  18 623.383 412.012   1
  -4 -18 -18-164.910 335.859   1
   4  18  19-169.336 378.496   1
  -4 -18 -19 291.135 328.144   1
   5   0 -26 103.789 353.727   1
  -5   0  25 110.322 361.927   1
   5   0 -25 276.548 356.345   1
  -5   0  24 256.654 336.460   1
   5   0 -24 448.327 342.833   1
  -5   0  23-72.8056 324.126   1
   5   0 -23 205.546 315.434   1
  -5   0  22 288.458 341.580   1
   5   0 -22 1865.27 363.454   1
  -5   0  21-177.712 291.908   1
   5   0 -21 603.291 313.571   1
  -5   0  20 1468.27 345.226   1
   5   0 -20 2075.69 347.522   1
  -5   0  19 513.378 333.967   1
   5   0 -19 194.193 293.665   1
  -5   0  18 3208.21 378.623   1
   5   0 -18 1105.74 331.302   1
  -5   0  16 3062.18 395.493   1
   5   0 -16 3306.87 374.080   1
  -5   0  15 488.769 271.014   1
   5   0 -15-172.202 252.539   1
   5   0 -14 2570.35 308.218   1
  -5   0  13 254.773 271.034   1
   5   0 -13 52.9578 240.692   1
  -5   0  12-81.2677 242.182   1
   5   0 -12-25.3189 224.518   1
  -5   0  10 41802.1 2797.99   1
   5   0 -10 40316.7 2790.80   1
  -5   0   9 116.325 153.171   1
   5   0  -9 436.313 152.101   1
  -5   0   8 2609.36 298.718   1
   5   0  -8 3203.88 296.252   1
  -5   0   7 81.8746 163.028   1
   5   0  -7-176.641 160.262   1
   5   0  -6 18724.2 1316.38   1
  -5   0   6 19241.0 1318.57   1
   5   0  -5-325.278 155.533   1
  -5   0   5 303.309 159.526   1
   5   0  -4 16066.3 1154.45   1
  -5   0   4 17097.9 1154.27   1
   5   0  -3 124.490 142.475   1
  -5   0   3-32.6882 137.919   1
  -5   0   2 42484.5 2924.48   1
   5   0  -2 44106.5 2923.01   1
   5   0  -1 29.7237 135.780   1
  -5   0   1-30.2479 132.152   1
   5   0   0 177.279 121.638   1
  -5   0   0 137.975 117.778   1
   5   0   1 362.354 161.547   1
  -5   0  -1 30.5216 142.587   1
   5   0   2 41990.6 2708.77   1
  -5   0  -2 38173.6 2707.12   1
  -5   0  -3-15.9402 149.614   1
   5   0   3 176.752 158.380   1
  -5   0  -4 16560.5 1116.32   1
   5   0   4 15422.5 1113.72   1
  -5   0  -5 229.171 171.049   1
   5   0   5-159.747 153.113   1
  -5   0  -6 17633.6 1324.38   1
   5   0   6 20864.5 1333.07   1
  -5   0  -7 173.282 169.721   1
   5   0   7-20.1434 160.880   1
  -5   0  -8 2925.79 283.494   1
   5   0   8 2519.42 286.637   1
  -5   0  -9 347.782 172.862   1
   5   0   9 230.135 183.827   1
   5   0  10 39818.9 2727.88   1
  -5   0 -10 40171.7 2724.39   1
   5   0  11 178.430 212.719   1
  -5   0 -11 48.7725 207.267   1
   5   0  12 709.402 234.406   1
  -5   0 -12 465.257 212.459   1
  -5   0 -13-215.798 239.113   1
   5   0  14 3396.98 384.028   1
  -5   0 -14 2586.19 357.886   1
   5   0  15 92.2717 278.965   1
  -5   0 -15 175.676 256.545   1
   5   0  16 2146.21 322.792   1
   5   0  17-97.9210 294.141   1
  -5   0 -17 30.7720 279.505   1
   5   0  18 2399.10 349.053   1
  -5   0 -18 1596.28 312.652   1
   5   0  19-142.740 331.665   1
  -5   0 -19 157.696 293.683   1
   5   0  20 2156.90 348.525   1
  -5   0 -20 1279.50 327.783   1
   5   0  21 397.767 319.479   1
  -5   0 -21-32.6976 287.720   1
   5   0  22 1476.39 360.920   1
  -5   0 -22 1141.63 333.072   1
   5   0  23 504.487 350.466   1
  -5   0 -23 237.772 332.708   1
   5   0  24 1159.26 370.799   1
  -5   0 -24 614.633 341.301   1
   5   0  25 724.092 355.174   1
  -5   0 -25 274.074 333.418   1
   5  -1 -26-102.416 331.312   1
  -5   1  25 145.429 340.480   1
  -5  -1  25-37.0496 285.913   1
   5  -1 -25 445.468 341.552   1
   5   1 -25-174.725 340.858   1
  -5  -1  24-73.8652 326.155   1
   5   1 -24 208.631 326.823   1
  -5  -1  23 879.299 348.233   1
  -5   1  23 543.078 323.890   1
   5   1 -23 758.078 341.125   1
   5  -1 -23 718.077 317.816   1
  -5   1  22 682.423 336.044   1
   5  -1 -22-170.164 319.042   1
  -5  -1  21 320.488 323.259   1
   5   1 -21 467.854 314.034   1
  -5  -1  20 1186.13 334.533   1
  -5   1  20 1401.05 343.922   1
   5   1 -20 1441.69 345.090   1
   5  -1 -20 2227.87 362.804   1
  -5  -1  19 375.226 293.917   1
  -5   1  19 619.551 319.571   1
   5   1 -19-32.0198 273.600   1
   5  -1 -19 522.524 281.474   1
  -5   1  18 1347.87 310.357   1
   5  -1 -18 1245.97 292.152   1
  -5  -1  17-193.596 271.596   1
   5   1 -17 211.767 252.897   1
  -5  -1  16 530.974 273.348   1
  -5   1  16 767.195 271.314   1
   5   1 -16-58.5349 244.085   1
   5  -1 -16 272.447 252.387   1
   5   1 -15 5415.99 440.276   1
  -5  -1  15 4668.81 457.132   1
  -5   1  15 4027.35 423.603   1
   5  -1 -15 3752.94 416.971   1
  -5  -1  14 1739.65 288.745   1
  -5   1  14 2304.52 335.836   1
   5  -1 -14 1556.34 298.204   1
   5   1 -13 29451.9 2034.82   1
   5  -1 -13 29283.8 2036.04   1
  -5  -1  13 30449.4 2045.08   1
  -5   1  13 28695.3 2040.81   1
   5  -1 -12 36549.3 2426.66   1
  -5   1  12 34090.1 2430.15   1
   5   1 -11 8492.78 663.629   1
  -5  -1  11 9093.94 673.439   1
  -5   1  10 126.444 191.917   1
  -5  -1  10 763.140 215.659   1
   5  -1 -10 1037.01 209.798   1
   5   1 -10 314.066 184.752   1
   5  -1  -9 3586.87 349.548   1
  -5   1   9 4131.15 372.630   1
   5   1  -9 3744.90 337.861   1
  -5  -1   9 4098.73 354.016   1
   5  -1  -8 3274.99 308.589   1
   5   1  -8 3521.36 309.425   1
  -5  -1   8 2783.72 303.140   1
  -5   1   8 2904.53 317.456   1
   5  -1  -7 4410.26 394.590   1
   5   1  -7 5380.84 395.088   1
  -5  -1   7 4509.85 392.525   1
  -5   1   7 4745.14 405.908   1
   5  -1  -6 4606.72 383.387   1
   5   1  -6 4337.94 371.859   1
  -5  -1   6 4261.76 375.185   1
  -5   1   6 4887.44 386.485   1
   5  -1  -5 4416.73 340.272   1
   5   1  -5 3668.48 321.135   1
  -5  -1   5 4144.85 334.152   1
  -5   1   5 3275.04 331.796   1
   5  -1  -4 102017. 6973.84   1
   5   1  -4 107720. 6973.33   1
  -5  -1   4 101014. 6974.15   1
  -5   1   4 105883. 6976.13   1
   5   1  -3 3993.92 358.084   1
   5  -1  -3 4555.39 355.051   1
  -5  -1   3 3975.08 353.576   1
  -5   1   3 4990.42 366.940   1
   5  -1  -2 44211.3 2854.24   1
  -5   1   2 42133.9 2855.06   1
   5   1  -2 39837.1 2851.88   1
  -5  -1   2 42983.7 2854.06   1
  -5  -1   1 306.138 155.131   1
   5   1  -1 698.964 159.770   1
  -5   1   1 505.836 161.571   1
   5  -1   0 50450.1 3302.49   1
   5   1   0 47373.1 3303.04   1
  -5  -1   0 49452.0 3304.00   1
  -5   1   0 48794.8 3301.58   1
  -5   1  -1 379.900 141.591   1
  -5  -1  -1 653.262 160.617   1
   5  -1   1 548.807 150.013   1
   5   1   1 555.299 156.178   1
   5  -1   2 42650.7 2937.60   1
  -5  -1  -2 43045.7 2940.83   1
   5   1   2 44145.8 2940.53   1
  -5   1  -2 44368.5 2939.48   1
  -5  -1  -3 3721.39 346.135   1
  -5   1  -3 4296.02 356.118   1
   5  -1   3 4823.89 363.810   1
   5   1   3 4622.13 355.473   1
  -5   1  -4 108852. 6998.69   1
  -5  -1  -4 99661.6 6999.70   1
   5   1   4 100203. 6999.94   1
   5  -1   4 109054. 6998.52   1
  -5  -1  -5 3692.79 314.475   1
  -5   1  -5 3798.24 311.028   1
   5  -1   5 3460.01 304.712   1
   5   1   5 3099.68 315.612   1
   5  -1   6 3865.30 323.001   1
   5   1   6 3579.46 341.425   1
  -5   1  -6 3917.37 327.725   1
  -5  -1  -6 3639.01 342.624   1
   5  -1   7 4241.68 357.969   1
   5   1   7 4009.01 379.579   1
  -5  -1  -7 4377.53 374.741   1
  -5   1  -7 4228.80 357.362   1
   5   1   8 3724.38 310.821   1
  -5  -1  -8 2852.87 295.159   1
  -5   1  -8 2915.47 286.264   1
   5  -1   8 2730.78 291.095   1
  -5   1  -9 4510.50 356.690   1
   5  -1   9 4653.67 371.303   1
   5   1   9 3635.47 361.843   1
   5   1  10 995.697 198.617   1
   5  -1  10 562.650 183.398   1
  -5  -1 -10 1050.60 204.947   1
  -5   1 -10 314.495 174.841   1
  -5   1 -11 9203.62 698.682   1
   5  -1  11 9469.14 708.914   1
  -5  -1 -12 34037.5 2284.40   1
   5   1  12 32317.3 2286.53   1
  -5  -1 -13 29302.0 2003.85   1
   5   1  13 28177.8 2004.59   1
   5  -1  13 29195.7 2006.43   1
  -5   1 -14 2146.79 316.324   1
  -5  -1 -14 3005.27 341.385   1
   5   1  14 2036.55 325.396   1
   5  -1  14 2306.68 335.918   1
  -5  -1 -15 3723.35 422.344   1
  -5   1 -15 4111.83 407.963   1
   5   1  15 3986.27 433.055   1
   5  -1  15 4047.60 413.308   1
   5  -1  16 186.534 250.883   1
   5   1  16 416.422 251.944   1
  -5   1 -17 333.340 254.535   1
   5  -1  17-225.607 273.178   1
  -5  -1 -18 1042.41 297.137   1
   5   1  18 1227.60 306.683   1
   5  -1  19 177.114 300.481   1
   5   1  19 1167.69 347.682   1
  -5   1 -19 431.273 272.119   1
  -5  -1 -19 285.731 283.806   1
   5  -1  20 1610.82 356.229   1
   5   1  20 1480.34 372.188   1
  -5   1 -20 2165.28 329.231   1
  -5  -1 -20 2272.95 361.229   1
   5  -1  21 821.517 334.732   1
  -5   1 -21 1044.18 333.739   1
   5   1  22 143.868 316.812   1
  -5  -1 -22 402.574 311.766   1
   5  -1  23 361.879 325.365   1
   5   1  23 574.490 324.136   1
  -5   1 -23 850.934 320.533   1
  -5  -1 -23-33.8496 298.976   1
   5  -1  24 255.165 317.720   1
  -5   1 -24 309.208 326.366   1
   5   1  25 431.469 335.439   1
  -5  -1 -25 441.512 329.116   1
   5   1  26 821.063 336.639   1
  -5  -1 -26 237.036 330.916   1
  -5   2  27 212.825 333.440   1
   5  -2 -27-401.179 351.742   1
  -5   2  26 250.609 336.904   1
   5  -2 -26 540.313 341.410   1
  -5   2  25 395.978 356.922   1
   5  -2 -25 442.567 352.871   1
  -5   2  24 613.757 371.620   1
  -5  -2  24 519.056 340.171   1
   5  -2 -24 750.762 359.559   1
   5   2 -24 980.247 357.785   1
  -5   2  23 288.252 321.469   1
  -5  -2  23 110.187 329.684   1
   5  -2 -23 34.1634 303.564   1
   5   2 -23-207.626 332.891   1
  -5   2  22 788.858 345.577   1
  -5  -2  22 941.341 338.359   1
   5  -2 -22 579.388 347.240   1
   5   2 -22 954.098 333.374   1
  -5   2  21-35.5522 314.302   1
  -5  -2  21 782.064 332.596   1
   5   2 -21-66.8998 313.006   1
   5  -2 -21 303.956 307.739   1
  -5   2  20 351.254 324.226   1
  -5  -2  20 452.980 301.465   1
   5   2 -20-65.4133 276.190   1
   5  -2 -20 33.4535 325.372   1
  -5   2  19-138.354 284.157   1
  -5  -2  19 849.688 300.508   1
   5   2 -19-159.420 280.791   1
   5  -2 -19 460.926 272.456   1
  -5   2  18 339.471 315.766   1
   5  -2 -18 355.090 300.914   1
  -5  -2  17 2718.92 366.531   1
   5   2 -17 3237.07 363.762   1
   5  -2 -17 2366.57 368.571   1
  -5  -2  16 2409.00 357.518   1
   5   2 -16 3065.78 355.268   1
  -5   2  15 94.2937 297.263   1
  -5  -2  15 385.629 242.621   1
   5  -2 -15 746.168 282.415   1
   5   2 -15 472.618 230.870   1
  -5   2  14 4290.13 400.877   1
  -5  -2  14 4153.03 418.109   1
   5  -2 -14 3897.60 396.376   1
   5   2 -14 3941.64 399.698   1
   5  -2 -13 4064.57 396.300   1
  -5   2  13 3610.98 396.086   1
   5   2 -13 4174.06 375.999   1
   5  -2 -12 320.195 199.795   1
  -5   2  12-112.983 224.502   1
   5  -2 -11 5835.48 473.346   1
  -5  -2  11 5498.08 470.653   1
   5   2 -11 5514.74 467.995   1
  -5   2  11 6010.66 479.141   1
   5   2 -10 17783.3 1240.44   1
  -5  -2  10 17532.7 1244.64   1
   5  -2  -9 737.176 212.623   1
   5   2  -9 708.096 206.338   1
  -5   2   9 1160.57 248.062   1
  -5  -2   9 856.097 200.481   1
   5  -2  -8 14606.5 1031.53   1
  -5   2   8 13770.2 1037.14   1
   5   2  -8 13513.8 1014.94   1
  -5  -2   8 15551.1 1020.08   1
  -5   2   7 10414.7 815.088   1
  -5  -2   7 12053.0 803.421   1
   5  -2  -7 10460.8 806.482   1
   5   2  -7 11528.0 800.928   1
   5   2  -6 154.950 146.120   1
  -5  -2   6 461.161 145.572   1
  -5   2   6 539.552 177.942   1
   5  -2  -6 550.961 169.315   1
   5   2  -5-49.0271 131.751   1
   5  -2  -5 149.645 148.834   1
  -5   2   5 310.251 161.960   1
  -5  -2   5 222.208 152.742   1
   5   2  -4 27161.3 1792.61   1
   5  -2  -4 25776.2 1796.87   1
  -5  -2   4 24712.7 1791.22   1
  -5   2   4 27528.7 1800.13   1
  -5   2   3 237.076 153.486   1
  -5  -2   3-46.8821 156.020   1
   5  -2  -3 228.349 151.877   1
   5   2  -3 138.083 147.874   1
   5  -2  -2 64449.9 4515.08   1
   5   2  -2 68879.7 4514.68   1
  -5  -2   2 68377.4 4515.43   1
  -5   2   2 67196.0 4517.88   1
   5  -2  -1 12101.6 810.239   1
  -5   2   1 11638.2 809.872   1
   5   2  -1 11668.3 805.579   1
  -5  -2   1 10234.4 803.596   1
   5  -2   0 133.199 148.353   1
  -5   2   0 331.368 150.969   1
  -5  -2   0-77.8315 134.402   1
   5   2   0 277.843 122.114   1
   5   2   1 11811.0 812.798   1
  -5   2  -1 12159.2 810.110   1
  -5  -2  -1 10483.3 808.771   1
   5  -2   1 11461.2 808.094   1
   5   2   2 69423.7 4515.42   1
  -5   2  -2 64447.6 4512.70   1
   5  -2   2 65971.3 4511.59   1
  -5  -2  -2 69263.7 4516.12   1
   5  -2   3 91.3558 129.730   1
  -5  -2  -3 17.0135 110.044   1
  -5   2  -3 291.428 138.049   1
   5   2   3-17.1188 129.656   1
  -5  -2  -4 25175.7 1776.56   1
  -5   2  -4 26109.4 1770.19   1
   5   2   4 27052.3 1779.51   1
   5  -2   4 25502.3 1768.27   1
  -5  -2  -5 112.122 162.794   1
  -5   2  -5 98.3434 135.021   1
   5   2   5 288.889 159.705   1
   5  -2   5 49.4089 131.064   1
  -5   2  -6 277.012 150.008   1
  -5  -2  -6 589.229 176.531   1
   5  -2   6 174.597 146.608   1
   5   2   6 532.403 180.557   1
   5  -2   7 12049.4 806.083   1
   5   2   7 10679.4 815.830   1
  -5   2  -7 11010.5 799.966   1
  -5  -2  -7 10938.3 813.819   1
   5   2   8 16481.3 1175.40   1
   5  -2   8 17820.2 1169.63   1
  -5   2  -8 15556.0 1159.80   1
  -5  -2  -8 16672.6 1169.81   1
  -5   2  -9 1233.70 205.955   1
   5   2   9 1591.15 252.077   1
   5  -2   9 895.862 216.975   1
  -5  -2  -9 1102.31 211.602   1
  -5   2 -10 19356.9 1297.93   1
   5  -2  10 17660.4 1295.76   1
  -5   2 -11 5096.04 466.447   1
  -5  -2 -11 6185.43 496.995   1
   5  -2  11 6140.75 483.326   1
   5   2  11 5794.76 503.745   1
  -5   2 -12 440.075 218.814   1
  -5  -2 -12 1031.16 262.178   1
   5  -2  12 332.680 237.890   1
   5   2  12 230.330 248.375   1
  -5  -2 -13 4056.63 414.394   1
   5   2  13 3590.13 417.581   1
  -5   2 -14 4038.38 407.523   1
  -5  -2 -14 4025.80 416.000   1
   5  -2  14 4311.87 421.279   1
   5   2  14 4338.93 435.982   1
  -5  -2 -15 485.726 246.228   1
  -5   2 -15 761.463 253.650   1
   5  -2  15 678.180 264.969   1
   5   2  15 285.023 244.999   1
   5   2  16 3376.84 401.723   1
   5  -2  16 3087.76 387.444   1
  -5   2 -17 2331.98 341.876   1
  -5  -2 -17 3141.87 383.366   1
   5   2  17 2472.30 371.913   1
   5  -2  17 3148.07 365.648   1
  -5   2 -18 305.404 263.308   1
  -5  -2 -18 510.045 265.007   1
   5   2  18 344.103 287.909   1
   5  -2  18 199.020 273.725   1
  -5   2 -19-122.259 268.261   1
  -5  -2 -19 31.9354 287.262   1
   5   2  19 533.866 344.787   1
   5  -2  19 35.1473 315.510   1
  -5   2 -20 692.490 285.571   1
  -5  -2 -20 162.951 306.871   1
   5   2  20 1231.80 353.388   1
   5  -2  20 535.229 319.753   1
  -5  -2 -21 688.399 331.852   1
  -5   2 -21 32.7891 291.186   1
   5  -2  21 356.390 320.192   1
   5   2  21 471.292 335.960   1
  -5   2 -22 908.478 336.447   1
  -5  -2 -22 871.269 344.724   1
   5   2  22 466.833 332.069   1
   5  -2  22 571.708 332.321   1
  -5   2 -23 648.626 335.324   1
  -5  -2 -23 1079.20 352.327   1
   5  -2  23 544.340 328.720   1
   5   2  23 393.462 330.420   1
  -5   2 -24 345.734 333.957   1
  -5  -2 -24 607.055 333.066   1
   5   2  24 71.6493 344.181   1
  -5  -2 -25 336.771 343.154   1
   5   2  25 213.832 327.378   1
  -5  -2 -27 99.9859 362.235   1
   5  -3 -28 194.691 348.965   1
  -5   3  26 813.601 369.978   1
   5  -3 -26 1004.24 362.359   1
  -5   3  25 213.909 358.624   1
   5  -3 -25 1218.97 378.091   1
  -5   3  24 645.175 350.323   1
   5  -3 -24 884.308 358.268   1
  -5  -3  23 257.489 327.538   1
   5   3 -23-69.5755 323.372   1
  -5   3  22-429.306 353.278   1
  -5  -3  22 542.303 318.825   1
   5  -3 -22 784.715 360.216   1
   5   3 -22 512.602 322.655   1
  -5   3  21 177.841 311.014   1
  -5  -3  21 70.8164 310.272   1
   5  -3 -21 542.344 311.103   1
   5   3 -21-133.804 305.838   1
  -5  -3  20 1349.27 338.973   1
   5   3 -20 1857.55 334.422   1
  -5   3  19 1986.43 327.555   1
  -5  -3  19 1716.50 344.712   1
   5  -3 -19 1650.56 307.102   1
   5   3 -19 1171.97 320.973   1
  -5   3  18 1439.68 334.086   1
   5  -3 -18 1589.88 340.838   1
   5   3 -18 920.643 295.573   1
  -5   3  17 369.616 311.988   1
  -5  -3  17 157.383 284.108   1
   5  -3 -17 1080.76 324.823   1
   5   3 -17 296.615 268.974   1
  -5   3  16 295.489 301.572   1
  -5  -3  16 181.798 253.828   1
   5  -3 -16 154.661 288.499   1
   5   3 -16 342.427 237.456   1
  -5   3  15 2845.37 363.971   1
  -5  -3  15 2006.42 325.738   1
   5  -3 -15 2356.16 356.511   1
   5   3 -15 2766.95 324.441   1
   5  -3 -14 4862.71 446.522   1
   5   3 -14 4477.93 422.711   1
  -5   3  14 4653.40 443.610   1
  -5  -3  14 3804.72 441.358   1
  -5   3  13 2010.38 330.657   1
   5  -3 -13 2859.82 326.741   1
  -5  -3  12 497.111 214.992   1
  -5   3  12 173.187 239.989   1
   5   3 -12 166.707 203.845   1
   5  -3 -12 437.666 234.346   1
  -5  -3  11 187.260 196.282   1
  -5   3  11 27.7461 237.904   1
   5   3 -11 136.079 187.546   1
   5  -3 -11 78.5770 229.484   1
   5   3 -10-192.557 162.822   1
   5  -3 -10-249.892 215.566   1
  -5  -3  10 66.0840 173.165   1
  -5  -3   9 15328.0 1079.24   1
   5   3  -9 15159.4 1073.06   1
   5  -3  -9 15845.8 1083.37   1
  -5   3   9 14569.1 1082.78   1
  -5  -3   8 24620.2 1645.55   1
   5   3  -8 24598.5 1645.56   1
   5  -3  -8 23361.4 1656.89   1
  -5   3   8 22672.4 1660.25   1
  -5  -3   7 17852.9 1269.48   1
   5   3  -7 18869.5 1270.14   1
   5  -3  -7 18823.4 1281.35   1
  -5   3   7 17572.2 1282.89   1
  -5  -3   6 29586.4 1945.80   1
  -5   3   6 28545.7 1964.73   1
   5   3  -6 28300.0 1943.29   1
   5  -3  -6 27398.9 1956.56   1
   5   3  -5 22663.7 1614.80   1
   5  -3  -5 23253.2 1623.85   1
  -5  -3   5 24541.5 1616.64   1
  -5   3   5 23981.0 1627.85   1
   5  -3  -4 23380.0 1625.68   1
  -5   3   4 22742.4 1626.79   1
   5   3  -4 23952.1 1618.48   1
  -5  -3   4 24392.2 1619.63   1
  -5  -3   3 1558.25 178.389   1
   5   3  -3 1619.20 182.816   1
   5  -3  -3 979.247 187.493   1
  -5   3   3 1498.00 195.713   1
  -5  -3   2 783.801 151.018   1
   5   3  -2 899.705 149.317   1
  -5   3   2 895.098 173.139   1
   5  -3  -2 999.436 169.682   1
   5  -3  -1 76598.6 4933.71   1
  -5  -3   1 63383.7 4928.55   1
  -5   3   1 77689.7 4935.77   1
   5   3  -1 78076.2 4934.68   1
  -5  -3   0 68660.0 4420.04   1
  -5   3   0 64905.9 4416.63   1
   5  -3   0 63485.3 4415.33   1
   5   3   0 66379.4 4419.23   1
   5   3   1 73567.4 5150.61   1
  -5   3  -1 78295.1 5147.34   1
   5  -3   1 80121.6 5146.90   1
  -5  -3  -1 74570.0 5150.92   1
   5  -3   2 765.847 165.343   1
   5   3   2 928.652 152.501   1
  -5   3  -2 785.176 159.166   1
  -5  -3  -2 826.155 156.774   1
   5  -3   3 1455.85 189.692   1
  -5  -3  -3 1275.84 188.745   1
   5   3   3 1700.42 197.325   1
  -5   3  -3 1713.25 196.632   1
  -5  -3  -4 21154.5 1509.34   1
  -5   3  -4 21985.5 1496.64   1
   5  -3   4 21839.6 1497.99   1
   5   3   4 22364.9 1509.42   1
  -5  -3  -5 21685.6 1568.89   1
  -5   3  -5 21523.8 1557.48   1
   5  -3   5 23497.8 1559.23   1
   5   3   5 24524.9 1574.30   1
   5   3   6 30519.3 2025.39   1
  -5   3  -6 30214.5 2009.04   1
  -5  -3  -6 28223.3 2016.99   1
   5  -3   6 29014.7 2006.37   1
   5   3   7 20383.9 1340.84   1
  -5   3  -7 19025.3 1323.17   1
  -5  -3  -7 17908.9 1331.43   1
   5  -3   7 19250.4 1323.12   1
   5  -3   8 23759.5 1614.96   1
   5   3   8 23140.2 1629.71   1
  -5  -3  -8 23381.5 1624.51   1
  -5   3  -8 23295.7 1609.75   1
   5   3   9 14076.0 1107.61   1
   5  -3   9 16123.6 1099.50   1
  -5  -3  -9 15978.5 1111.67   1
  -5   3  -9 15750.1 1092.51   1
  -5   3 -10-83.6802 168.772   1
  -5  -3 -10 50.6820 212.874   1
   5  -3  10 109.799 170.877   1
   5   3  10 317.890 231.528   1
  -5  -3 -11-160.287 224.002   1
  -5   3 -11-66.7236 190.795   1
   5  -3  11-69.5303 201.410   1
   5   3  11-253.905 244.038   1
  -5  -3 -12 499.457 259.887   1
  -5   3 -12 499.149 222.831   1
   5   3  12 561.041 273.240   1
   5  -3  12 401.370 221.084   1
  -5  -3 -13 1554.19 297.316   1
   5   3  13 1466.07 317.785   1
   5  -3  14 5321.93 436.573   1
  -5  -3 -14 4362.80 433.747   1
  -5   3 -14 4538.85 423.100   1
   5   3  14 4066.35 438.225   1
  -5  -3 -15 1480.07 313.486   1
  -5   3 -15 1743.86 289.779   1
   5  -3  15 2107.91 304.127   1
   5   3  15 1093.63 323.869   1
   5  -3  16 300.331 253.013   1
  -5   3 -17 58.6466 242.491   1
  -5  -3 -17 31.7525 248.503   1
   5  -3  17 94.2552 257.937   1
   5   3  17 540.190 306.827   1
   5  -3  18 1028.97 321.303   1
  -5   3 -18 1177.20 293.434   1
  -5  -3 -18 1253.62 317.061   1
   5   3  19 1781.17 390.039   1
   5  -3  20 979.832 312.121   1
  -5   3 -20 1580.96 307.925   1
   5  -3  21 599.706 320.786   1
   5   3  21 544.186 327.866   1
  -5  -3 -21 623.434 328.600   1
  -5   3 -21 197.239 295.632   1
   5   3  22 609.590 339.619   1
   5  -3  22 1036.57 326.738   1
  -5   3 -22 269.256 309.025   1
  -5  -3 -22-33.4479 334.213   1
   5   3  23 498.855 351.787   1
  -5  -3 -23 201.528 333.883   1
   5   3  24 711.768 351.527   1
  -5  -3 -24 1608.55 379.998   1
   5   3  25 176.605 347.150   1
  -5  -3 -25 567.397 358.076   1
   5   3  26 1395.86 383.969   1
  -5  -3 -26 364.216 376.247   1
   5   3  27 379.547 355.857   1
  -5  -3 -27 1442.47 402.889   1
   5  -4 -27-65.2472 373.050   1
  -5   4  27 1274.62 383.340   1
   5  -4 -26 562.874 372.347   1
  -5   4  26 944.583 390.536   1
   5  -4 -24 1288.10 333.724   1
  -5   4  24 747.693 329.929   1
   5  -4 -23 204.518 334.855   1
  -5   4  23 107.158 339.523   1
   5  -4 -22 1260.19 359.092   1
   5   4 -22 1234.61 340.340   1
  -5   4  22 500.016 336.541   1
  -5  -4  22 1147.45 331.614   1
   5   4 -21 769.643 302.895   1
  -5   4  21 392.220 325.526   1
  -5  -4  21 809.951 322.195   1
   5   4 -20 32.5387 285.082   1
   5  -4 -20 268.380 329.503   1
  -5  -4  20 685.231 315.521   1
   5  -4 -19-165.293 324.251   1
  -5   4  19-175.179 325.824   1
   5   4 -18 792.137 272.805   1
   5  -4 -18 195.470 252.953   1
  -5  -4  18 578.260 284.516   1
  -5   4  18 552.764 272.267   1
   5  -4 -17 2111.00 375.359   1
  -5  -4  17 2984.66 370.163   1
  -5   4  17 2952.71 400.447   1
   5   4 -16 4397.46 438.739   1
  -5  -4  16 4697.40 451.522   1
  -5   4  16 3524.61 459.772   1
   5   4 -15 3538.95 364.498   1
  -5  -4  15 3519.41 372.196   1
   5  -4 -14 9739.29 746.567   1
  -5  -4  14 8814.61 729.552   1
  -5   4  14 9912.82 750.490   1
   5   4 -14 10014.0 733.034   1
   5  -4 -13 1323.47 292.534   1
  -5  -4  13 2080.69 274.216   1
  -5   4  13 1346.80 316.499   1
   5  -4 -12 11348.0 839.876   1
  -5   4  12 10496.0 839.454   1
   5   4 -12 11224.5 815.793   1
  -5  -4  12 11323.2 822.486   1
   5  -4 -11 16202.2 1152.13   1
  -5  -4  11 14728.0 1129.16   1
  -5   4  11 16616.8 1160.83   1
   5   4 -11 16590.4 1128.34   1
   5   4 -10 1488.18 215.363   1
  -5  -4  10 1122.00 212.531   1
  -5   4  10 1609.42 274.083   1
   5  -4 -10 1312.47 262.360   1
  -5  -4   9 1725.54 226.129   1
   5   4  -9 1728.25 227.468   1
   5  -4  -8 26404.5 1826.30   1
  -5  -4   8 25665.7 1808.14   1
  -5   4   8 28875.6 1833.55   1
   5   4  -8 25582.7 1807.51   1
  -5   4   7 2636.55 294.186   1
  -5  -4   7 2964.18 260.674   1
   5  -4  -7 2386.76 285.437   1
   5   4  -7 2709.19 253.798   1
  -5   4   6 359.506 201.188   1
  -5  -4   6 445.340 140.305   1
   5  -4  -6 62.9553 165.793   1
   5   4  -6-66.5844 131.017   1
  -5   4   5 676.531 181.466   1
  -5  -4   5 864.746 154.199   1
   5  -4  -5 676.575 168.975   1
   5   4  -5 704.986 155.761   1
   5  -4  -4 27126.4 1900.22   1
  -5   4   4 26358.5 1902.53   1
   5   4  -4 28689.4 1891.59   1
  -5  -4   4 28481.1 1892.41   1
  -5  -4   3 1432.38 191.177   1
   5   4  -3 1431.89 187.040   1
  -5   4   3 1706.82 208.123   1
   5  -4  -3 1411.94 190.410   1
   5  -4  -2 13257.8 935.936   1
   5   4  -2 12822.4 932.626   1
  -5  -4   2 13353.9 933.093   1
  -5   4   2 13862.9 938.308   1
   5  -4  -1 5868.86 433.256   1
  -5   4   1 5349.56 433.841   1
   5   4  -1 5567.74 433.736   1
  -5  -4   1 5776.20 438.478   1
   5  -4   0-45.6864 141.991   1
  -5   4   0-141.894 136.491   1
   5   4   0 16.2493 137.902   1
  -5  -4   0-242.152 139.749   1
   5   4   1 5253.87 386.045   1
  -5  -4  -1 4994.95 386.433   1
   5  -4   1 4490.69 374.228   1
  -5   4  -1 4531.53 372.675   1
   5   4   2 13217.8 954.694   1
  -5  -4  -2 13672.7 956.218   1
   5  -4   2 13761.3 945.021   1
  -5   4  -2 13375.5 943.787   1
  -5   4  -3 1575.68 186.123   1
   5   4   3 1287.61 208.604   1
   5  -4   3 1751.58 192.391   1
  -5   4  -4 26966.8 1923.73   1
  -5  -4  -4 27120.4 1933.20   1
   5   4   4 28744.6 1938.78   1
   5  -4   4 30126.5 1923.29   1
  -5  -4  -5 1183.17 186.866   1
  -5   4  -5 1049.84 153.524   1
   5   4   5 776.919 191.669   1
   5  -4   5 884.133 156.122   1
  -5   4  -6 80.7966 143.858   1
  -5  -4  -6 210.747 190.127   1
   5   4   6-134.145 203.669   1
   5  -4   6 309.924 147.270   1
  -5   4  -7 2879.99 249.234   1
  -5  -4  -7 2307.41 275.443   1
   5   4   7 2392.23 285.491   1
   5  -4   7 2174.75 240.288   1
  -5   4  -8 25127.2 1783.13   1
  -5  -4  -8 25732.8 1801.60   1
   5  -4   8 27122.1 1786.00   1
   5   4   8 26252.5 1806.47   1
  -5   4  -9 2216.91 243.658   1
   5  -4   9 2487.26 253.577   1
   5   4  10 1231.90 245.994   1
   5  -4  10 1185.83 205.972   1
  -5  -4 -10 1098.34 253.922   1
  -5   4 -10 1492.09 205.650   1
  -5   4 -11 15630.4 1086.83   1
  -5  -4 -11 14572.4 1104.46   1
   5  -4  11 15412.3 1090.21   1
   5   4  11 15434.8 1109.20   1
  -5  -4 -12 10751.1 807.956   1
  -5   4 -12 11647.1 790.274   1
   5   4  12 8994.86 800.008   1
   5  -4  12 10760.4 789.537   1
  -5  -4 -13 2437.91 345.229   1
  -5   4 -13 2377.51 288.438   1
   5   4  13 2493.43 381.433   1
   5  -4  13 2271.97 313.753   1
   5   4  14 8523.56 744.764   1
  -5  -4 -14 10266.6 749.123   1
   5  -4  15 3066.37 364.589   1
  -5   4 -15 3574.75 357.738   1
  -5  -4 -16 4127.21 445.186   1
  -5   4 -16 4337.16 402.990   1
   5   4  16 4032.29 459.108   1
   5  -4  16 4124.54 421.156   1
  -5  -4 -17 3415.93 402.300   1
  -5   4 -17 2641.88 337.673   1
   5  -4  17 2605.67 361.485   1
   5   4  17 2291.77 394.416   1
  -5  -4 -18 129.011 306.381   1
  -5   4 -18 1040.49 263.350   1
   5  -4  18 399.150 313.463   1
   5   4  18 1260.53 330.195   1
  -5   4 -19-60.5191 254.135   1
  -5  -4 -19 31.7826 290.943   1
   5  -4  19 170.155 289.065   1
  -5  -4 -20 356.857 311.922   1
  -5   4 -20 758.905 281.429   1
   5   4  20 36.4492 294.936   1
   5  -4  20 309.613 300.313   1
  -5  -4 -21 787.843 312.984   1
  -5   4 -21 524.145 289.867   1
   5   4  21 617.043 312.347   1
   5  -4  21 837.961 321.629   1
  -5   4 -22 1444.27 331.170   1
  -5  -4 -22 1803.31 364.776   1
   5   4  22 1216.95 347.490   1
  -5  -4 -23 200.626 338.260   1
   5   4  23 461.107 341.885   1
  -5  -4 -24-166.457 344.523   1
   5   4  24 1414.05 382.876   1
  -5  -4 -26 851.235 372.716   1
   5   4  26-449.337 357.966   1
  -5  -4 -27 129.327 373.891   1
   5   4  27 204.221 358.196   1
  -5   5  27 441.745 335.714   1
   5  -5 -27 321.886 350.215   1
  -5   5  26 967.641 355.978   1
   5  -5 -26 394.035 329.107   1
  -5   5  25-315.239 346.312   1
   5  -5 -25 66.7238 367.554   1
  -5   5  24-35.3642 348.883   1
[truncated: 837,637 more chars]
