# Supplementary material for: Structural insight into the cooperativity of spin crossover compounds
Source: Acta Crystallogr B Struct Sci Cryst Eng Mater. 2023 Aug 11;79(Pt 5):354–67. doi: 10.1107/S2052520623005814 (PMC10552598; doi:10.1107/S2052520623005814)
Supplement: Supplementary file 5 [file b-79-00354-sup5.zip › Bia_Portho_210K.cif]

data_Bia_dw4400_210K
 
_audit_creation_method            'SHELXL-2019/2'
_shelx_SHELXL_version_number      '2019/2'
_chemical_name_systematic         ?
_chemical_name_common             ?
_chemical_melting_point           ?
_chemical_formula_moiety          ?
_chemical_formula_sum
 'C10.86 H8 Fe0.29 N1.71 S0.57' 
_chemical_formula_weight          196.75

loop_
 _atom_type_symbol
 _atom_type_description
 _atom_type_scat_dispersion_real
 _atom_type_scat_dispersion_imag
 _atom_type_scat_source
 'Fe'  'Fe'   0.3265   0.6960
 'International Tables Vol C Tables 4.2.6.8 and 6.1.1.4'
 'C'  'C'   0.0024   0.0013
 'International Tables Vol C Tables 4.2.6.8 and 6.1.1.4'
 'H'  'H'   0.0000   0.0000
 'International Tables Vol C Tables 4.2.6.8 and 6.1.1.4'
 'N'  'N'   0.0049   0.0027
 'International Tables Vol C Tables 4.2.6.8 and 6.1.1.4'
 'S'  'S'   0.1051   0.1002
 'International Tables Vol C Tables 4.2.6.8 and 6.1.1.4'
 
_space_group_crystal_system       orthorhombic
_space_group_IT_number            56
_space_group_name_H-M_alt         'P c c n'
_space_group_name_Hall            '-P 2ab 2ac'
 
_shelx_space_group_comment
;
The symmetry employed for this shelxl refinement is uniquely defined
by the following loop, which should always be used as a source of
symmetry information in preference to the above space-group names.
They are only intended as comments.
;
 
loop_
 _space_group_symop_operation_xyz
 'x, y, z'
 '-x+1/2, -y+1/2, z'
 '-x, y+1/2, -z+1/2'
 'x+1/2, -y, -z+1/2'
 '-x, -y, -z'
 'x-1/2, y-1/2, -z'
 'x, -y-1/2, z-1/2'
 '-x-1/2, y, z-1/2'
 
_cell_length_a                    12.9256(4)
_cell_length_b                    14.9915(4)
_cell_length_c                    17.6177(4)
_cell_angle_alpha                 90
_cell_angle_beta                  90
_cell_angle_gamma                 90
_cell_volume                      3413.85(16)
_cell_formula_units_Z             14
_cell_measurement_temperature     210(2)
_cell_measurement_reflns_used     3758
_cell_measurement_theta_min       1.91
_cell_measurement_theta_max       24.197
 
_exptl_crystal_description        irregular
_exptl_crystal_colour             ?
_exptl_crystal_density_meas       ?
_exptl_crystal_density_method     ?
_exptl_crystal_density_diffrn     1.340          
_exptl_crystal_F_000              1424
_exptl_transmission_factor_min    ?
_exptl_transmission_factor_max    ?
_exptl_crystal_size_max           ?
_exptl_crystal_size_mid           ?
_exptl_crystal_size_min           ?
_exptl_absorpt_coefficient_mu     0.440
_shelx_estimated_absorpt_T_min    ?
_shelx_estimated_absorpt_T_max    ?
_exptl_absorpt_correction_type    ?
_exptl_absorpt_correction_T_min   ?
_exptl_absorpt_correction_T_max   ?
_exptl_absorpt_process_details    ?
_exptl_absorpt_special_details    ?
_diffrn_ambient_temperature       293(2)
_diffrn_radiation_wavelength      0.65524
_diffrn_radiation_type            Synchrotron
_diffrn_source                    ?
_diffrn_measurement_device_type   '4-circle diffractometer'
_diffrn_measurement_method        ?
_diffrn_detector_area_resol_mean  ?
_diffrn_reflns_number             35140
_diffrn_reflns_av_unetI/netI      0.0701
_diffrn_reflns_av_R_equivalents   0.0867
_diffrn_reflns_limit_h_min        -20
_diffrn_reflns_limit_h_max        20
_diffrn_reflns_limit_k_min        -18
_diffrn_reflns_limit_k_max        19
_diffrn_reflns_limit_l_min        -28
_diffrn_reflns_limit_l_max        28
_diffrn_reflns_theta_min          1.918
_diffrn_reflns_theta_max          32.947
_diffrn_reflns_theta_full         23.150
_diffrn_measured_fraction_theta_max   0.818
_diffrn_measured_fraction_theta_full  0.984
_diffrn_reflns_Laue_measured_fraction_max    0.818
_diffrn_reflns_Laue_measured_fraction_full   0.984
_diffrn_reflns_point_group_measured_fraction_max   0.818
_diffrn_reflns_point_group_measured_fraction_full  0.984
_reflns_number_total              6695
_reflns_number_gt                 3944
_reflns_threshold_expression      'I > 2\s(I)'
_reflns_Friedel_coverage          0.000
_reflns_Friedel_fraction_max      .
_reflns_Friedel_fraction_full     .
 
_reflns_special_details
;
 Reflections were merged by SHELXL according to the crystal
 class for the calculation of statistics and refinement.
 
 _reflns_Friedel_fraction is defined as the number of unique
 Friedel pairs measured divided by the number that would be
 possible theoretically, ignoring centric projections and
 systematic absences.
;
 
_computing_data_collection        ?
_computing_cell_refinement        ?
_computing_data_reduction         ?
_computing_structure_solution     ?
_computing_structure_refinement 'SHELXL-2019/2 (Sheldrick, 2019)'
_computing_molecular_graphics     ?
_computing_publication_material   ?
_refine_special_details           ?
_refine_ls_structure_factor_coef  Fsqd
_refine_ls_matrix_type            full
_refine_ls_weighting_scheme       calc
_refine_ls_weighting_details
'w=1/[\s^2^(Fo^2^)+(0.0174P)^2^+2.7269P] where P=(Fo^2^+2Fc^2^)/3'
_atom_sites_solution_primary      ?
_atom_sites_solution_secondary    ?
_atom_sites_solution_hydrogens    geom
_refine_ls_hydrogen_treatment     constr
_refine_ls_extinction_method      none
_refine_ls_extinction_coef        .
_refine_ls_number_reflns          6695
_refine_ls_number_parameters      213
_refine_ls_number_restraints      0
_refine_ls_R_factor_all           0.1805
_refine_ls_R_factor_gt            0.1082
_refine_ls_wR_factor_ref          0.1649
_refine_ls_wR_factor_gt           0.1442
_refine_ls_goodness_of_fit_ref    1.200
_refine_ls_restrained_S_all       1.200
_refine_ls_shift/su_max           0.001
_refine_ls_shift/su_mean          0.000
 
loop_
 _atom_site_label
 _atom_site_type_symbol
 _atom_site_fract_x
 _atom_site_fract_y
 _atom_site_fract_z
 _atom_site_U_iso_or_equiv
 _atom_site_adp_type
 _atom_site_occupancy
 _atom_site_site_symmetry_order  
 _atom_site_calc_flag
 _atom_site_refinement_flags_posn
 _atom_site_refinement_flags_adp
 _atom_site_refinement_flags_occupancy
 _atom_site_disorder_assembly
 _atom_site_disorder_group
Fe01 Fe 0.750000 0.750000 0.57731(3) 0.04322(16) Uani 1 2 d S T P . .
S002 S 0.91146(8) 0.55704(8) 0.39532(5) 0.0772(3) Uani 1 1 d . . . . .
N003 N 0.7451(2) 0.84442(16) 0.67562(13) 0.0461(5) Uani 1 1 d . . . . .
N004 N 0.8015(2) 0.66049(19) 0.49733(14) 0.0577(7) Uani 1 1 d . . . . .
N005 N 0.91095(19) 0.79591(17) 0.59454(13) 0.0477(6) Uani 1 1 d . . . . .
C006 C 0.6567(2) 0.86141(19) 0.72145(16) 0.0449(7) Uani 1 1 d . . . . .
C007 C 0.5642(2) 0.88307(19) 0.68657(16) 0.0481(7) Uani 1 1 d . . . . .
H007 H 0.561459 0.890165 0.634169 0.058 Uiso 1 1 calc R U . . .
C008 C 0.9263(2) 0.8476(2) 0.65576(17) 0.0505(7) Uani 1 1 d . . . . .
C009 C 0.8332(3) 0.8716(2) 0.69842(17) 0.0523(8) Uani 1 1 d . . . . .
H009 H 0.838279 0.906440 0.741926 0.063 Uiso 1 1 calc R U . . .
C00A C 0.6600(3) 0.8510(2) 0.79961(17) 0.0534(8) Uani 1 1 d . . . . .
H00A H 0.721864 0.836062 0.823394 0.064 Uiso 1 1 calc R U . . .
C00B C 0.4780(3) 0.8842(2) 0.80776(17) 0.0507(7) Uani 1 1 d . . . . .
C00C C 0.4761(2) 0.8941(2) 0.72942(17) 0.0513(7) Uani 1 1 d . . . . .
H00C H 0.414206 0.908483 0.705470 0.062 Uiso 1 1 calc R U . . .
C00D C 0.8472(2) 0.6180(2) 0.45456(16) 0.0486(7) Uani 1 1 d . . . . .
C00E C 0.5713(3) 0.8627(2) 0.84205(17) 0.0572(8) Uani 1 1 d . . . . .
H00E H 0.574118 0.856156 0.894495 0.069 Uiso 1 1 calc R U . . .
C00F C 0.3823(3) 0.8977(2) 0.85296(19) 0.0559(8) Uani 1 1 d . . . . .
C00G C 0.9940(3) 0.7731(2) 0.55369(19) 0.0579(8) Uani 1 1 d . . . . .
H00G H 0.984592 0.737913 0.510745 0.069 Uiso 1 1 calc R U . . .
C00H C 0.3851(3) 0.9424(2) 0.92192(19) 0.0644(9) Uani 1 1 d . . . . .
H00H H 0.447847 0.963273 0.940655 0.077 Uiso 1 1 calc R U . . .
C00I C 1.0235(3) 0.8767(3) 0.6779(2) 0.0681(10) Uani 1 1 d . . . . .
H00I H 1.031547 0.912465 0.720645 0.082 Uiso 1 1 calc R U . . .
C00J C 0.2877(3) 0.8672(3) 0.8272(2) 0.0729(10) Uani 1 1 d . . . . .
H00J H 0.283957 0.836848 0.781236 0.088 Uiso 1 1 calc R U . . .
C00K C 0.1983(3) 0.8815(3) 0.8690(3) 0.0851(12) Uani 1 1 d . . . . .
H00K H 0.135282 0.860619 0.850837 0.102 Uiso 1 1 calc R U . . .
C00L C 1.1075(3) 0.8516(3) 0.6353(3) 0.0822(12) Uani 1 1 d . . . . .
H00L H 1.173767 0.869779 0.648896 0.099 Uiso 1 1 calc R U . . .
C00M C 0.2949(3) 0.9561(3) 0.9632(2) 0.0756(11) Uani 1 1 d . . . . .
H00M H 0.297760 0.986154 1.009326 0.091 Uiso 1 1 calc R U . . .
C00N C 0.2020(4) 0.9258(3) 0.9365(2) 0.0820(13) Uani 1 1 d . . . . .
H00N H 0.141807 0.935300 0.964261 0.098 Uiso 1 1 calc R U . . .
C00O C 1.0926(3) 0.7993(3) 0.5724(2) 0.0737(11) Uani 1 1 d . . . . .
H00O H 1.148515 0.781795 0.542803 0.088 Uiso 1 1 calc R U . . .
 
loop_
 _atom_site_aniso_label
 _atom_site_aniso_U_11
 _atom_site_aniso_U_22
 _atom_site_aniso_U_33
 _atom_site_aniso_U_23
 _atom_site_aniso_U_13
 _atom_site_aniso_U_12
Fe01 0.0464(3) 0.0512(3) 0.0320(2) 0.000 0.000 0.0049(3)
S002 0.0790(7) 0.1045(8) 0.0481(5) -0.0075(5) 0.0125(4) 0.0364(6)
N003 0.0519(13) 0.0476(13) 0.0389(11) 0.0013(11) -0.0037(12) 0.0102(12)
N004 0.0675(18) 0.0599(17) 0.0458(14) -0.0075(13) 0.0094(13) 0.0022(14)
N005 0.0500(14) 0.0506(15) 0.0426(13) 0.0052(11) 0.0017(11) 0.0043(12)
C006 0.0516(17) 0.0442(16) 0.0388(14) -0.0020(13) -0.0006(12) 0.0086(13)
C007 0.0601(19) 0.0479(17) 0.0361(14) -0.0003(12) -0.0052(13) 0.0113(14)
C008 0.0523(18) 0.0515(18) 0.0476(16) 0.0063(14) -0.0049(14) 0.0023(14)
C009 0.064(2) 0.0527(19) 0.0405(15) -0.0015(14) -0.0072(14) 0.0064(16)
C00A 0.0557(19) 0.063(2) 0.0421(15) -0.0013(14) -0.0064(14) 0.0124(15)
C00B 0.0592(19) 0.0454(18) 0.0474(16) -0.0028(14) 0.0029(14) 0.0098(14)
C00C 0.0538(18) 0.0489(18) 0.0513(17) -0.0018(14) -0.0063(14) 0.0138(14)
C00D 0.0472(17) 0.062(2) 0.0369(14) 0.0029(14) -0.0011(13) 0.0010(15)
C00E 0.067(2) 0.064(2) 0.0398(15) 0.0039(14) -0.0011(14) 0.0154(17)
C00F 0.063(2) 0.0496(19) 0.0554(18) 0.0052(15) 0.0033(16) 0.0151(16)
C00G 0.057(2) 0.065(2) 0.0516(17) 0.0083(15) 0.0088(15) 0.0010(16)
C00H 0.068(2) 0.069(2) 0.0566(19) 0.0022(18) 0.0016(17) 0.0213(18)
C00I 0.059(2) 0.078(3) 0.067(2) -0.004(2) -0.0160(19) -0.0029(18)
C00J 0.069(2) 0.073(2) 0.076(2) -0.012(2) 0.010(2) 0.0041(19)
C00K 0.064(3) 0.092(3) 0.099(3) -0.009(3) 0.012(2) 0.005(2)
C00L 0.049(2) 0.103(3) 0.094(3) 0.010(3) -0.012(2) -0.007(2)
C00M 0.083(3) 0.086(3) 0.058(2) 0.000(2) 0.008(2) 0.037(2)
C00N 0.070(3) 0.093(3) 0.083(3) 0.007(2) 0.022(2) 0.027(2)
C00O 0.051(2) 0.092(3) 0.078(3) 0.013(2) 0.0083(19) -0.001(2)
 
_geom_special_details
;
 All esds (except the esd in the dihedral angle between two l.s. planes)
 are estimated using the full covariance matrix.  The cell esds are taken
 into account individually in the estimation of esds in distances, angles
 and torsion angles; correlations between esds in cell parameters are only
 used when they are defined by crystal symmetry.  An approximate (isotropic)
 treatment of cell esds is used for estimating esds involving l.s. planes.
;
 
loop_
 _geom_bond_atom_site_label_1
 _geom_bond_atom_site_label_2
 _geom_bond_distance
 _geom_bond_site_symmetry_2
 _geom_bond_publ_flag
Fe01 N004 2.056(3) . ?
Fe01 N004 2.057(3) 2_665 ?
Fe01 N005 2.212(3) . ?
Fe01 N005 2.212(3) 2_665 ?
Fe01 N003 2.238(2) 2_665 ?
Fe01 N003 2.238(2) . ?
S002 C00D 1.617(3) . ?
N003 C009 1.274(4) . ?
N003 C006 1.422(4) . ?
N004 C00D 1.150(4) . ?
N005 C00G 1.337(4) . ?
N005 C008 1.343(4) . ?
C006 C007 1.384(4) . ?
C006 C00A 1.386(4) . ?
C007 C00C 1.376(4) . ?
C008 C00I 1.385(5) . ?
C008 C009 1.464(4) . ?
C00A C00E 1.380(4) . ?
C00B C00E 1.387(4) . ?
C00B C00C 1.388(4) . ?
C00B C00F 1.485(4) . ?
C00F C00J 1.382(5) . ?
C00F C00H 1.388(5) . ?
C00G C00O 1.374(5) . ?
C00H C00M 1.389(5) . ?
C00I C00L 1.374(5) . ?
C00J C00K 1.387(5) . ?
C00K C00N 1.363(6) . ?
C00L C00O 1.370(6) . ?
C00M C00N 1.367(6) . ?
 
loop_
 _geom_angle_atom_site_label_1
 _geom_angle_atom_site_label_2
 _geom_angle_atom_site_label_3
 _geom_angle
 _geom_angle_site_symmetry_1
 _geom_angle_site_symmetry_3
 _geom_angle_publ_flag
N004 Fe01 N004 93.50(15) . 2_665 ?
N004 Fe01 N005 89.58(10) . . ?
N004 Fe01 N005 101.27(10) 2_665 . ?
N004 Fe01 N005 101.27(10) . 2_665 ?
N004 Fe01 N005 89.58(10) 2_665 2_665 ?
N005 Fe01 N005 164.23(12) . 2_665 ?
N004 Fe01 N003 96.23(10) . 2_665 ?
N004 Fe01 N003 162.21(10) 2_665 2_665 ?
N005 Fe01 N003 93.68(9) . 2_665 ?
N005 Fe01 N003 73.95(9) 2_665 2_665 ?
N004 Fe01 N003 162.21(10) . . ?
N004 Fe01 N003 96.23(10) 2_665 . ?
N005 Fe01 N003 73.95(9) . . ?
N005 Fe01 N003 93.68(9) 2_665 . ?
N003 Fe01 N003 78.57(12) 2_665 . ?
C009 N003 C006 118.8(3) . . ?
C009 N003 Fe01 114.9(2) . . ?
C006 N003 Fe01 125.1(2) . . ?
C00D N004 Fe01 167.6(3) . . ?
C00G N005 C008 117.5(3) . . ?
C00G N005 Fe01 127.0(2) . . ?
C008 N005 Fe01 115.4(2) . . ?
C007 C006 C00A 119.6(3) . . ?
C007 C006 N003 119.0(2) . . ?
C00A C006 N003 121.3(3) . . ?
C00C C007 C006 120.0(3) . . ?
N005 C008 C00I 122.8(3) . . ?
N005 C008 C009 115.6(3) . . ?
C00I C008 C009 121.5(3) . . ?
N003 C009 C008 119.6(3) . . ?
C00E C00A C006 119.9(3) . . ?
C00E C00B C00C 118.2(3) . . ?
C00E C00B C00F 121.5(3) . . ?
C00C C00B C00F 120.3(3) . . ?
C007 C00C C00B 121.2(3) . . ?
N004 C00D S002 179.2(3) . . ?
C00A C00E C00B 121.1(3) . . ?
C00J C00F C00H 118.1(3) . . ?
C00J C00F C00B 121.0(3) . . ?
C00H C00F C00B 120.9(3) . . ?
N005 C00G C00O 122.8(3) . . ?
C00F C00H C00M 120.5(4) . . ?
C00L C00I C008 118.4(4) . . ?
C00F C00J C00K 120.7(4) . . ?
C00N C00K C00J 120.6(4) . . ?
C00O C00L C00I 119.1(4) . . ?
C00N C00M C00H 120.5(4) . . ?
C00K C00N C00M 119.5(4) . . ?
C00L C00O C00G 119.3(4) . . ?
 
_refine_diff_density_max    0.299
_refine_diff_density_min   -0.316
_refine_diff_density_rms    0.047

_shelx_res_file
;
TITL Bia_dw4400_085K_a.res in Pccn
    Bia_dw4400_210K.res
    created by SHELXL-2019/2 at 05:34:34 on 03-May-2022
REM Old TITL Bia_dw4400_085K in Pccn
REM SHELXT solution in Pccn: R1 0.089, Rweak 0.045, Alpha 0.023
REM <I/s>   0.567 for  392 systematic absences,  Orientation as input
REM Formula found by SHELXT:  Fe C38 N6 S2

CELL 0.65524 12.9256 14.9915 17.6177 90.0000 90.0000 90.0000
ZERR 14.000 0.0004 0.0004 0.0004 0.0000 0.0000 0.0000
LATT  1
SYMM 1/2-X, 1/2-Y, Z
SYMM -X, 1/2+Y, 1/2-Z
SYMM 1/2+X, -Y, 1/2-Z
SFAC FE C H N S
DISP $C  0.00244  0.00131  9.14798!source kissel
DISP $N  0.00493  0.00266 15.07095!source kissel
DISP $S  0.10506  0.10024 379.49005!source kissel
DISP $Fe  0.32649  0.69602 2544.24973!source kissel
UNIT 4 152 112 24 8
ACTA
L.S. 10
BOND
LIST 6
FMAP 2
PLAN 20
WGHT    0.017400    2.726900
FVAR       2.75620
FE01  1    0.750000    0.750000    0.577313    10.50000    0.04642    0.05120 =
         0.03203    0.00000    0.00000    0.00489
S002  5    0.911462    0.557044    0.395319    11.00000    0.07898    0.10452 =
         0.04814   -0.00751    0.01254    0.03638
N003  4    0.745127    0.844421    0.675622    11.00000    0.05191    0.04757 =
         0.03893    0.00129   -0.00370    0.01016
N004  4    0.801492    0.660492    0.497330    11.00000    0.06750    0.05987 =
         0.04583   -0.00754    0.00939    0.00222
N005  4    0.910953    0.795910    0.594536    11.00000    0.05003    0.05055 =
         0.04258    0.00518    0.00174    0.00430
C006  2    0.656731    0.861405    0.721452    11.00000    0.05161    0.04423 =
         0.03875   -0.00197   -0.00059    0.00859
C007  2    0.564156    0.883072    0.686573    11.00000    0.06015    0.04795 =
         0.03610   -0.00025   -0.00518    0.01126
AFIX  43
H007  3    0.561459    0.890165    0.634169    11.00000   -1.20000
AFIX   0
C008  2    0.926338    0.847592    0.655759    11.00000    0.05231    0.05147 =
         0.04761    0.00634   -0.00494    0.00235
C009  2    0.833182    0.871576    0.698423    11.00000    0.06380    0.05274 =
         0.04046   -0.00147   -0.00723    0.00644
AFIX  43
H009  3    0.838279    0.906440    0.741926    11.00000   -1.20000
AFIX   0
C00A  2    0.660005    0.850967    0.799605    11.00000    0.05567    0.06256 =
         0.04210   -0.00129   -0.00640    0.01241
AFIX  43
H00A  3    0.721864    0.836062    0.823394    11.00000   -1.20000
AFIX   0
C00B  2    0.477968    0.884222    0.807761    11.00000    0.05924    0.04540 =
         0.04743   -0.00282    0.00286    0.00982
C00C  2    0.476119    0.894118    0.729424    11.00000    0.05376    0.04889 =
         0.05129   -0.00181   -0.00628    0.01384
AFIX  43
H00C  3    0.414206    0.908483    0.705470    11.00000   -1.20000
AFIX   0
C00D  2    0.847212    0.618002    0.454565    11.00000    0.04725    0.06164 =
         0.03687    0.00290   -0.00107    0.00102
C00E  2    0.571275    0.862740    0.842047    11.00000    0.06749    0.06427 =
         0.03981    0.00388   -0.00108    0.01540
AFIX  43
H00E  3    0.574118    0.856156    0.894495    11.00000   -1.20000
AFIX   0
C00F  2    0.382297    0.897725    0.852960    11.00000    0.06277    0.04956 =
         0.05543    0.00517    0.00327    0.01515
C00G  2    0.993961    0.773070    0.553691    11.00000    0.05738    0.06465 =
         0.05158    0.00827    0.00877    0.00105
AFIX  43
H00G  3    0.984592    0.737913    0.510745    11.00000   -1.20000
AFIX   0
C00H  2    0.385101    0.942372    0.921919    11.00000    0.06755    0.06902 =
         0.05659    0.00215    0.00163    0.02128
AFIX  43
H00H  3    0.447847    0.963273    0.940655    11.00000   -1.20000
AFIX   0
C00I  2    1.023452    0.876720    0.677912    11.00000    0.05943    0.07756 =
         0.06742   -0.00362   -0.01596   -0.00293
AFIX  43
H00I  3    1.031547    0.912465    0.720645    11.00000   -1.20000
AFIX   0
C00J  2    0.287720    0.867248    0.827168    11.00000    0.06940    0.07311 =
         0.07630   -0.01157    0.01012    0.00408
AFIX  43
H00J  3    0.283957    0.836848    0.781236    11.00000   -1.20000
AFIX   0
C00K  2    0.198343    0.881490    0.869019    11.00000    0.06410    0.09217 =
         0.09902   -0.00912    0.01216    0.00462
AFIX  43
H00K  3    0.135282    0.860619    0.850837    11.00000   -1.20000
AFIX   0
C00L  2    1.107540    0.851567    0.635276    11.00000    0.04937    0.10329 =
         0.09403    0.00973   -0.01238   -0.00749
AFIX  43
H00L  3    1.173767    0.869779    0.648896    11.00000   -1.20000
AFIX   0
C00M  2    0.294916    0.956099    0.963194    11.00000    0.08271    0.08649 =
         0.05768    0.00020    0.00823    0.03721
AFIX  43
H00M  3    0.297760    0.986154    1.009326    11.00000   -1.20000
AFIX   0
C00N  2    0.202033    0.925781    0.936539    11.00000    0.06970    0.09323 =
         0.08308    0.00746    0.02171    0.02702
AFIX  43
H00N  3    0.141807    0.935300    0.964261    11.00000   -1.20000
AFIX   0
C00O  2    1.092557    0.799317    0.572448    11.00000    0.05091    0.09236 =
         0.07775    0.01274    0.00831   -0.00056
AFIX  43
H00O  3    1.148515    0.781795    0.542803    11.00000   -1.20000
AFIX   0
HKLF 4


REM  Bia_dw4400_085K_a.res in Pccn
REM wR2 = 0.1649, GooF = S = 1.200, Restrained GooF = 1.200 for all data
REM R1 = 0.1082 for 3944 Fo > 4sig(Fo) and 0.1805 for all 6695 data
REM 213 parameters refined using 0 restraints

END

WGHT      0.0161      2.7424

REM Highest difference peak  0.299,  deepest hole -0.316,  1-sigma level  0.047
Q1    1   0.7011  0.7712  0.5980  11.00000  0.05    0.30
Q2    1   0.8782  0.8682  0.6704  11.00000  0.05    0.27
Q3    1   0.7006  0.8564  0.6929  11.00000  0.05    0.27
Q4    1   0.8405  0.5336  0.3981  11.00000  0.05    0.24
Q5    1   0.8573  0.7998  0.5683  11.00000  0.05    0.24
Q6    1   0.6412  0.8437  0.7566  11.00000  0.05    0.22
Q7    1   0.7500  0.7500  0.5317  10.50000  0.05    0.22
Q8    1   0.9646  0.8942  0.6601  11.00000  0.05    0.21
Q9    1   0.8815  0.5741  0.4319  11.00000  0.05    0.21
Q10   1   0.8035  0.7924  0.5752  11.00000  0.05    0.21
Q11   1   0.4235  0.9063  0.8192  11.00000  0.05    0.21
Q12   1   0.6027  0.8451  0.8082  11.00000  0.05    0.21
Q13   1   0.7018  0.7716  0.5534  11.00000  0.05    0.21
Q14   1   0.6063  0.8535  0.7029  11.00000  0.05    0.20
Q15   1   0.8962  0.6197  0.4102  11.00000  0.05    0.20
Q16   1   0.7541  0.6270  0.5041  11.00000  0.05    0.20
Q17   1   0.5193  0.8562  0.7076  11.00000  0.05    0.20
Q18   1   0.8561  0.7550  0.6079  11.00000  0.05    0.19
Q19   1   0.7454  0.8699  0.6510  11.00000  0.05    0.19
Q20   1   0.4793  0.8926  0.7698  11.00000  0.05    0.19
;
_shelx_res_checksum   54913

_shelx_hkl_file
;
   0   0  -2 599.238 66.9769   1
   0   0   2 418.813 68.8317   1
   0   0  -3 189.587 97.1406   1
   0   0   3 6.34904 103.303   1
   0   0  -4 253710. 15732.4   1
   0   0   4 244446. 15734.3   1
   0   0  -5-77.1857 105.464   1
   0   0   5-137.639 114.574   1
   0   0  -6 325.497 116.217   1
   0   0   6 573.566 129.635   1
   0   0  -8 175435. 11593.3   1
   0   0   8 192176. 11598.6   1
   0   0  -9 85.5938 139.251   1
   0   0   9 71.8342 133.957   1
   0   0 -10 21876.5 1481.96   1
   0   0  10 23534.3 1488.98   1
   0   0 -11 61.1497 154.624   1
   0   0  11-128.791 178.793   1
   0   0 -12 24445.0 1577.13   1
   0   0  12 23282.6 1572.28   1
   0   0 -13 187.324 192.017   1
   0   0  13 123.195 193.443   1
   0   0 -15 236.216 232.247   1
   0   0  15-55.2005 238.514   1
   0   0 -16 27.6106 256.749   1
   0   0  16-28.9183 256.346   1
   0   0 -17-28.8289 228.656   1
   0   0  17 663.695 241.073   1
   0   0 -18 210.272 245.883   1
   0   0  18 282.264 269.583   1
   0   0 -20 479.428 275.065   1
   0   0  20 168.342 272.432   1
   0   0 -21-164.185 282.448   1
   0   0  21 310.912 297.143   1
   0   0 -22 838.662 324.390   1
   0   0  22-142.573 330.334   1
   0   0  23 36.5307 326.533   1
   0   0  24 409.604 345.896   1
   0   0 -24 68.9492 326.327   1
   0   0  25 225.756 339.073   1
   0   0 -25-173.887 328.880   1
   0   0  26 1202.38 382.895   1
   0   0 -26 1330.16 361.810   1
   0   1   1-6.94720 45.6466   1
   0  -1  -1 42.4640 49.1012   1
   0  -1  -2 127560. 8107.76   1
   0   1   2 129269. 8108.28   1
   0  -1  -3 28.7272 111.112   1
   0   1  -3-124.269 78.9117   1
   0  -1   3 186.563 80.9568   1
   0   1   3-191.660 121.666   1
   0   1  -4 19878.2 1375.34   1
   0  -1  -4 23536.9 1386.41   1
   0   1   4 20731.0 1385.70   1
   0  -1   4 22381.3 1377.30   1
   0   1  -5 25.6695 100.926   1
   0  -1  -5-43.4012 104.865   1
   0   1   5-119.204 102.773   1
   0  -1   5 18.1503 95.4047   1
   0   1  -6 40698.3 2560.22   1
   0  -1   6 39528.0 2561.25   1
   0  -1  -7-29.1983 137.889   1
   0   1  -7 74.3844 116.037   1
   0   1   7 172.486 159.903   1
   0  -1   7 103.922 122.033   1
   0   1  -8 51087.7 3333.51   1
   0  -1  -8 52485.5 3340.71   1
   0   1   8 54239.9 3344.68   1
   0  -1   8 51706.0 3336.29   1
   0  -1  -9-90.9072 141.051   1
   0   1  -9-32.0058 122.448   1
   0  -1   9 252.034 137.965   1
   0   1   9 57.3116 132.382   1
   0   1 -10 48868.4 3081.88   1
   0  -1 -10 46874.3 3086.22   1
   0  -1  10 49088.4 3084.71   1
   0   1  10 47346.1 3088.99   1
   0  -1 -11-149.582 184.333   1
   0   1 -11 96.8200 159.128   1
   0   1  11 67.4863 176.527   1
   0  -1  11 387.036 164.919   1
   0  -1 -12 10009.9 712.433   1
   0   1 -12 9409.17 700.617   1
   0   1  12 10681.7 716.575   1
   0   1 -13 225.714 174.161   1
   0  -1  13-142.156 191.680   1
   0  -1 -14 7371.38 548.744   1
   0   1  14 6689.67 555.899   1
   0  -1 -15 161.277 245.943   1
   0   1 -15 230.195 227.534   1
   0   1  15 226.302 254.181   1
   0  -1  15 160.829 238.919   1
   0  -1 -16 4415.72 446.883   1
   0   1 -16 5808.48 446.475   1
   0  -1  16 4799.45 439.170   1
   0   1  16 4908.89 463.315   1
   0   1 -17 312.358 222.334   1
   0  -1  17-29.6062 241.526   1
   0   1  17 215.237 229.466   1
   0  -1 -18 4764.79 475.391   1
   0   1 -18 4609.07 463.928   1
   0  -1  18 6756.51 507.136   1
   0   1  18 5949.36 498.457   1
   0   1 -19 429.896 262.216   1
   0  -1 -19 283.656 281.538   1
   0   1  19 458.954 301.091   1
   0  -1  19 323.013 284.903   1
   0  -1 -20 580.960 296.586   1
   0   1 -20 1112.96 299.101   1
   0   1  20 912.634 300.913   1
   0  -1  20 901.988 302.414   1
   0   1 -21 392.385 297.619   1
   0  -1 -21 526.266 313.302   1
   0  -1  21-34.4499 293.572   1
   0   1  21 277.514 308.057   1
   0  -1 -22 2988.09 402.028   1
   0   1 -22 2242.85 368.470   1
   0   1  22 2481.69 385.804   1
   0  -1  22 2329.68 373.268   1
   0  -1 -23 136.166 298.713   1
   0   1 -23 34.1140 319.144   1
   0   1  23-36.2206 311.651   1
   0  -1  23 441.541 325.601   1
   0  -1 -24 240.381 330.179   1
   0   1  24 515.998 361.229   1
   0   1 -24-241.805 321.327   1
   0  -1  24 74.8847 327.821   1
   0   1 -25-175.675 322.969   1
   0  -1  25 188.395 342.968   1
   0  -1 -26 587.460 350.331   1
   0   1  26-149.764 343.840   1
   0  -1 -27 899.426 370.650   1
   0  -2  -1 108.820 67.9593   1
   0   2   1 9.66695 72.0054   1
   0  -2  -2 7532.42 523.695   1
   0   2   2 8255.68 526.216   1
   0   2  -3-40.3433 43.6697   1
   0  -2  -3-16.8098 121.828   1
   0   2   3-45.1373 115.864   1
   0  -2   3 35.1878 50.8899   1
   0  -2  -4 30.6937 137.562   1
   0   2  -4 128.229 75.4828   1
   0   2   4-55.9135 145.613   1
   0  -2   4 100.716 82.4108   1
   0  -2  -5-24.0398 125.801   1
   0   2  -5 7.32630 78.0775   1
   0   2   5-145.422 148.957   1
   0  -2   5-76.5846 83.4819   1
   0  -2  -6 2414.30 218.017   1
   0   2  -6 2624.83 208.258   1
   0  -2   6 2421.23 209.542   1
   0   2   6 2580.05 231.090   1
   0   2  -7 33.4775 101.181   1
   0  -2  -7-62.8218 121.831   1
   0  -2   7-23.3580 114.049   1
   0   2   7 185.765 134.881   1
   0  -2  -8 42212.1 2764.46   1
   0   2   8 43976.3 2768.49   1
   0  -2  -9-19.1714 165.709   1
   0   2  -9-133.508 123.084   1
   0  -2   9-140.274 132.061   1
   0   2   9 80.8018 185.403   1
   0  -2 -10 561.372 187.846   1
   0   2 -10 315.701 136.827   1
   0   2  10 568.518 177.651   1
   0  -2  10 401.536 147.623   1
   0  -2 -11-22.2723 160.550   1
   0   2 -11 183.606 137.697   1
   0   2  11-140.855 163.228   1
   0  -2  11 115.617 162.034   1
   0  -2 -12 28988.9 1812.27   1
   0  -2  12 26086.9 1799.02   1
   0   2  12 27933.1 1813.55   1
   0   2 -13 65.2066 177.190   1
   0  -2 -13-175.281 218.740   1
   0   2  13 290.909 248.751   1
   0  -2  13-295.856 194.921   1
   0  -2 -14 26217.9 1678.00   1
   0   2 -14 24992.3 1660.51   1
   0   2  14 24855.9 1679.52   1
   0  -2  14 25027.9 1669.16   1
   0  -2 -15 192.505 219.245   1
   0   2  15 86.9236 226.755   1
   0   2 -16 1402.02 257.306   1
   0  -2 -16 1031.67 255.382   1
   0  -2  16 633.456 244.690   1
   0   2  16 1540.76 296.359   1
   0  -2 -17 59.4298 265.277   1
   0   2 -17 837.119 254.795   1
   0  -2  17 58.2011 243.792   1
   0   2 -18 3932.26 381.522   1
   0  -2  18 3273.90 382.125   1
   0  -2 -19-253.453 259.465   1
   0   2 -19 91.2461 255.722   1
   0   2  19 430.922 276.745   1
   0  -2  19-159.546 246.157   1
   0  -2 -20 2506.32 379.740   1
   0   2  20 2373.21 381.267   1
   0  -2 -21-264.152 299.381   1
   0   2 -21-97.5963 278.587   1
   0  -2  21-34.7735 297.778   1
   0   2  21 731.968 319.175   1
   0   2 -22 267.077 302.166   1
   0  -2  22 395.762 318.265   1
   0  -2 -23-33.9541 328.910   1
   0   2  23 35.9175 334.225   1
   0   2 -23 613.199 315.214   1
   0  -2  23 147.538 335.299   1
   0  -2 -24 1333.29 366.248   1
   0   2  24 1909.75 387.880   1
   0   2 -24 1117.06 353.678   1
   0  -2  24 1382.83 375.872   1
   0   2 -25 177.253 330.401   1
   0  -2 -25 68.5007 316.841   1
   0   2  25 853.011 340.314   1
   0  -2 -26 1060.75 374.345   1
   0   2  26 1002.25 371.947   1
   0  -2 -27 272.811 342.084   1
   0   2  27-146.833 343.325   1
   0  -3   0 22.8619 61.1336   1
   0   3   0-85.9962 62.4705   1
   0  -3  -1 28.9885 88.9544   1
   0   3   1-37.2008 96.7102   1
   0  -3  -2 784747. 49828.9   1
   0   3   2 796271. 49830.9   1
   0  -3  -3-19.2829 131.414   1
   0   3   3-20.7341 137.886   1
   0   3   4 769219. 49482.7   1
   0  -3   4 785492. 49460.5   1
   0   3  -4 788535. 49460.3   1
   0  -3  -4 785099. 49480.5   1
   0  -3   5-31.1314 78.5778   1
   0   3  -5-41.7126 69.3937   1
   0  -3  -6 3029.54 231.521   1
   0   3  -6 1963.15 191.131   1
   0   3   6 3073.58 239.000   1
   0  -3   6 2190.35 196.889   1
   0   3   7 126.596 161.345   1
   0  -3   7 144.409 95.5955   1
   0  -3  -7 84.0021 138.963   1
   0   3  -7-88.6634 96.7344   1
   0   3  -8 11719.8 786.394   1
   0  -3  -8 12043.6 811.315   1
   0   3   8 12427.7 815.230   1
   0  -3   8 11589.9 787.523   1
   0   3   9 106.916 174.032   1
   0  -3  -9-342.880 173.678   1
   0   3 -10 36807.9 2417.61   1
   0  -3 -10 38473.0 2440.07   1
   0  -3  10 38836.7 2423.24   1
   0   3  10 36593.1 2440.10   1
   0  -3  11 54.3140 160.498   1
   0   3  11-24.4351 189.545   1
   0   3 -11-173.254 136.946   1
   0  -3 -11 138.948 188.267   1
   0  -3  12 39.8986 168.922   1
   0   3 -12 57.4021 155.578   1
   0   3  13-81.8139 205.691   1
   0  -3  13 195.680 187.435   1
   0   3 -13-20.8582 171.676   1
   0  -3 -13-283.615 214.255   1
   0   3  14 1313.41 283.851   1
   0  -3  14 1174.76 237.091   1
   0   3 -14 1198.10 239.086   1
   0  -3  15 75.4613 218.743   1
   0   3  15-29.6382 265.467   1
   0   3 -15-24.3201 207.315   1
   0  -3 -15-140.549 251.778   1
   0  -3  16 1855.41 272.712   1
   0   3  16 1078.21 289.081   1
   0   3 -16 1549.28 254.313   1
   0  -3 -16 1488.68 297.111   1
   0   3  17 540.555 251.578   1
   0  -3  17 85.6693 230.107   1
   0  -3 -17 90.5034 218.421   1
   0   3 -17 54.4478 227.038   1
   0  -3  18 633.206 262.633   1
   0   3  18 653.872 302.273   1
   0   3 -18 1262.78 262.252   1
   0  -3 -18 1181.55 311.391   1
   0   3  19 602.826 293.976   1
   0  -3  19 285.975 285.413   1
   0  -3 -19-223.721 300.225   1
   0   3 -19 90.0447 257.837   1
   0  -3  20 399.868 280.166   1
   0   3  20-68.2763 282.992   1
   0   3 -20-218.535 261.874   1
   0   3  21 313.701 298.870   1
   0   3 -21 129.222 276.447   1
   0  -3  21 35.0063 287.824   1
   0  -3 -21 497.987 300.195   1
   0   3  22-390.292 330.096   1
   0   3 -22 333.305 288.128   1
   0  -3  22-143.659 307.006   1
   0  -3 -22 804.465 339.646   1
   0   3  23 215.319 318.159   1
   0   3 -23-34.2961 318.353   1
   0  -3  23-146.701 311.251   1
   0  -3 -23 237.171 305.990   1
   0   3  24 980.441 356.807   1
   0  -3 -24 1259.37 355.220   1
   0   3  25 36.8576 359.323   1
   0  -3 -25 136.003 346.612   1
   0  -3 -26 168.882 334.354   1
   0   3  26-332.716 359.131   1
   0  -3 -27-235.113 360.092   1
   0  -4   0 997011. 62359.4   1
   0   4   0 980558. 62360.8   1
   0   4   1 99.5393 103.938   1
   0  -4  -1 69.9407 96.9756   1
   0  -4  -2 730232. 46089.7   1
   0   4   2 731530. 46091.3   1
   0  -4  -3 215.930 131.914   1
   0   4   3 177.364 139.011   1
   0  -4  -5 85.8953 126.721   1
   0  -4   5-106.826 65.5777   1
   0   4   5-205.146 150.939   1
   0   4  -5-54.9304 60.0881   1
   0   4   6 476743. 28160.1   1
   0   4  -6 484565. 28128.7   1
   0  -4   6 393804. 28127.8   1
   0  -4  -6 455137. 28154.5   1
   0   4  -7 25.7249 86.2979   1
   0  -4  -7-17.9311 159.287   1
   0  -4   7-26.6546 87.5093   1
   0   4   7 210.513 177.284   1
   0  -4  -8-176.313 159.281   1
   0   4  -8 52.5459 80.4475   1
   0  -4   8 120.208 99.3149   1
   0   4   8 62.3641 171.520   1
   0   4  -9 199.141 103.104   1
   0  -4  -9 318.029 180.702   1
   0  -4   9 168.264 100.265   1
   0   4   9 67.0568 185.662   1
   0  -4 -10 294.752 198.403   1
   0   4 -10 259.179 117.835   1
   0  -4  10 253.803 131.334   1
   0   4  10 406.272 196.537   1
   0   4 -11-227.903 150.569   1
   0  -4 -11 264.289 181.775   1
   0   4  11 482.226 213.431   1
   0  -4  11 50.6666 125.964   1
   0   4  12 8970.52 718.343   1
   0   4 -12 10100.4 700.004   1
   0  -4  12 10860.3 706.559   1
   0  -4 -12 10324.5 719.730   1
   0   4 -13 139.766 159.128   1
   0  -4 -13-26.5260 198.957   1
   0   4  13 56.1765 209.432   1
   0  -4  13 103.782 171.306   1
   0  -4 -14 3953.95 403.600   1
   0   4 -14 4570.59 377.150   1
   0  -4  14 4423.01 374.762   1
   0   4  14 4596.68 430.002   1
   0   4  15 273.310 276.969   1
   0  -4  15-48.9764 201.535   1
   0   4 -15 70.2456 194.566   1
   0  -4 -15-229.713 280.383   1
   0   4  16 313.692 280.887   1
   0  -4 -16 653.464 285.091   1
   0  -4  17 56.2872 232.450   1
   0   4 -17-372.949 229.907   1
   0  -4  18 1558.28 321.853   1
   0   4  18 2051.64 327.734   1
   0   4 -18 2278.19 308.951   1
   0  -4 -18 1980.23 314.263   1
   0   4  19-236.550 314.265   1
   0   4 -19 88.5444 257.808   1
   0  -4  19 31.6975 269.614   1
   0  -4 -19-192.713 298.700   1
   0   4 -20 2584.59 358.102   1
   0  -4  20 3735.66 392.137   1
   0  -4 -20 2897.35 406.679   1
   0   4  22 851.621 326.012   1
   0   4 -22 333.508 303.790   1
   0  -4  22 1168.46 332.841   1
   0  -4 -22 536.282 325.196   1
   0   4  23 1182.28 365.975   1
   0  -4 -23 676.006 350.293   1
   0   4  24 868.152 337.154   1
   0  -4 -24 778.712 333.500   1
   0   4  25 327.227 336.246   1
   0  -4 -25-67.5184 335.365   1
   0  -4 -27 298.481 349.706   1
   0   4  27 360.689 347.919   1
   0  -4 -28 589.514 373.171   1
   0   4  28-70.6718 359.466   1
   0   5   0 60.4099 82.1456   1
   0  -5   0 88.0473 73.1750   1
   0   5  -1 13.3047 61.4623   1
   0  -5  -1-90.7734 93.2104   1
   0  -5   1-33.5540 52.5907   1
   0  -5  -2 31344.1 2112.22   1
   0   5   2 35088.9 2117.85   1
   0  -5  -3 71.5531 111.768   1
   0   5   3 13.1543 115.658   1
   0  -5  -5 124.939 130.730   1
   0   5   5-50.5238 151.492   1
   0   5   6 8312.11 611.219   1
   0   5  -6 8821.90 561.554   1
   0  -5   6 8630.99 563.111   1
   0  -5  -6 8354.51 608.621   1
   0   5   7 101.616 185.037   1
   0   5  -7 35.2913 71.8380   1
   0  -5   7 68.4986 75.1990   1
   0  -5  -7 190.208 167.955   1
   0  -5   8 638.643 106.787   1
   0   5   8 832.735 193.563   1
   0   5  -8 474.377 105.283   1
   0  -5   9-34.8926 92.4455   1
   0   5   9-117.102 171.471   1
   0   5  -9 22.2541 103.894   1
   0  -5  -9-133.141 163.460   1
   0  -5 -10 15361.4 1080.99   1
   0   5  10 16632.8 1089.25   1
   0  -5 -11 323.550 211.774   1
   0   5 -11 150.549 133.894   1
   0  -5  11 15.7443 136.473   1
   0   5  11-26.3214 211.936   1
   0   5  12 13297.5 982.477   1
   0   5 -12 14676.1 949.817   1
   0  -5  12 13915.7 949.306   1
   0  -5 -12 14561.0 982.436   1
   0  -5 -13 81.7262 235.465   1
   0   5 -13 471.034 156.024   1
   0   5  13 173.271 247.882   1
   0  -5  13 197.174 167.825   1
   0   5 -14 124.086 178.736   1
   0  -5 -14 141.508 251.977   1
   0  -5  14-43.6163 199.747   1
   0   5  14 150.008 275.291   1
   0  -5 -15-87.7873 271.607   1
   0   5 -15-89.8348 204.449   1
   0   5  15 587.542 275.850   1
   0  -5  15-47.7699 206.365   1
   0  -5  16 15416.1 1049.61   1
   0   5 -16 15057.6 1039.37   1
   0   5  17 131.022 256.311   1
   0  -5 -17 155.041 249.085   1
   0   5  18 736.427 286.696   1
   0   5 -18 1152.98 252.852   1
   0  -5  18 854.983 263.541   1
   0  -5 -18 1079.96 278.147   1
   0   5  19 34.0815 323.818   1
   0   5 -19 552.042 252.749   1
   0  -5  19 247.736 280.136   1
   0  -5 -19 647.133 304.714   1
   0   5  20 103.698 312.521   1
   0   5 -20 519.108 273.391   1
   0  -5  20 259.036 283.836   1
   0  -5 -20 66.1767 324.031   1
   0   5  21 210.656 330.192   1
   0   5 -21 95.8137 284.895   1
   0  -5  21 33.7895 293.204   1
   0  -5 -21-166.830 309.096   1
   0   5 -22 763.523 305.054   1
   0   5  22 1313.78 335.764   1
   0  -5 -22 1373.60 335.802   1
   0   5  23 570.636 344.580   1
   0  -5 -23 538.922 353.638   1
   0   5  24 828.138 367.719   1
   0  -5 -24 808.212 355.062   1
   0   5  25 72.2363 334.203   1
   0  -5 -25 334.951 333.475   1
   0   5  26 1044.95 375.731   1
   0  -5 -26 795.974 363.869   1
   0  -5 -27 327.473 363.174   1
   0   5  27 748.464 379.372   1
   0  -5 -28-225.750 349.424   1
   0   5  28 104.503 336.042   1
   0  -6   0 29378.3 1878.54   1
   0   6   0 29491.2 1878.70   1
   0   6   1 161.752 106.121   1
   0   6  -1-22.6542 66.1131   1
   0  -6  -1 104.698 101.248   1
   0  -6   1 16.0710 61.4735   1
   0  -6  -2 48627.5 3065.97   1
   0   6   2 47572.7 3067.73   1
   0  -6  -4 12943.2 835.213   1
   0   6   4 11948.5 835.207   1
   0   6   5 53.9486 135.243   1
   0  -6  -5-100.918 134.688   1
   0  -6  -6 176602. 11086.1   1
   0   6   6 173464. 11089.8   1
   0  -6  -7-60.3541 168.360   1
   0   6  -7 30.9567 58.7313   1
   0  -6   7-5.33934 59.2162   1
   0   6   8 12672.6 859.400   1
   0   6  -8 12746.3 808.660   1
   0  -6   8 11761.4 811.373   1
   0  -6  -8 13232.0 856.117   1
   0   6   9 195.419 188.982   1
   0   6  -9 28.5870 92.9347   1
   0  -6   9 50.0578 97.8047   1
   0  -6  -9-23.1278 177.945   1
   0   6 -10 231.961 107.076   1
   0  -6  10 538.355 119.267   1
   0   6  11 244.885 234.681   1
   0  -6 -11 25.6611 213.881   1
   0   6  12 569.075 248.791   1
   0   6 -12 233.508 150.901   1
   0  -6  12 433.324 151.791   1
   0   6  13-88.7955 257.396   1
   0   6 -13 402.996 160.447   1
   0  -6  13-131.364 159.253   1
   0  -6 -13-278.973 241.015   1
   0   6  14 490.076 265.532   1
   0   6 -14 1146.81 199.599   1
   0  -6  14 1457.84 220.638   1
   0  -6 -14 693.656 278.916   1
   0   6  15-31.5500 259.681   1
   0   6 -15 106.859 197.639   1
   0  -6  15-249.983 213.362   1
   0  -6 -15 506.753 248.314   1
   0   6  16 32.4625 226.492   1
   0   6 -16 162.387 192.353   1
   0  -6  16-24.6768 188.302   1
   0  -6 -16 122.634 226.539   1
   0   6  17 33.1942 269.908   1
   0   6 -17-125.079 219.029   1
   0  -6  17-26.4568 220.437   1
   0  -6 -17-219.720 250.106   1
   0   6  18 1590.15 342.357   1
   0   6 -18 1311.58 275.424   1
   0  -6  18 1950.74 299.860   1
   0  -6 -18 1891.89 334.397   1
   0   6  19-103.045 328.425   1
   0   6 -19 454.667 253.768   1
   0  -6  19 239.790 273.050   1
   0  -6 -19 651.743 320.488   1
   0   6 -20 899.427 288.784   1
   0  -6  20 1199.45 299.658   1
   0  -6 -20 730.861 341.426   1
   0   6 -21 94.2889 280.027   1
   0   6  21 70.4028 310.309   1
   0  -6 -21 400.993 324.257   1
   0   6  22 319.571 306.092   1
   0  -6 -22 803.479 329.370   1
   0   6  23 498.069 357.630   1
   0  -6 -23-67.1293 326.269   1
   0   6  24 107.479 354.631   1
   0  -6 -24-167.366 356.510   1
   0   6  26 356.848 355.518   1
   0  -6 -26 262.389 357.351   1
   0   6  27 598.481 371.289   1
   0  -6 -27 387.687 374.064   1
   0   6  28 34.3280 336.972   1
   0  -6 -28-190.472 346.372   1
   0   7   0-91.7958 92.7053   1
   0  -7  -1 86.0049 100.540   1
   0  -7   1 78.1773 69.8888   1
   0   7  -1-96.3969 69.2923   1
   0   7   1-102.130 104.314   1
   0   7   2 15458.5 1069.61   1
   0  -7   2 16541.6 1041.81   1
   0  -7  -2 16803.8 1070.49   1
   0   7  -2 16250.0 1043.16   1
   0   7   3 138.263 137.672   1
   0  -7  -3 174.518 133.531   1
   0   7   4 33377.4 2121.69   1
   0  -7  -4 32372.1 2116.86   1
   0   7   5-76.2183 159.085   1
   0  -7  -5 36.0555 146.920   1
   0   7   6 23303.8 1505.65   1
   0  -7  -6 22361.0 1498.80   1
   0  -7  -7-339.647 180.465   1
   0   7   7 22.4511 179.181   1
   0   7  -8 47226.2 2917.68   1
   0   7   8 48961.5 2976.58   1
   0  -7  -8 46132.6 2967.99   1
   0  -7   8 44420.2 2917.26   1
   0   7   9 25.4383 206.844   1
   0  -7  -9 168.082 196.700   1
   0   7  -9-21.9987 76.1635   1
   0  -7   9 159.015 78.0381   1
   0  -7 -10 3560.88 342.323   1
   0   7 -10 3004.99 241.472   1
   0  -7  10 3056.81 241.120   1
   0   7  10 2894.56 349.358   1
   0   7  11 253.140 253.492   1
   0   7 -11 46.9932 119.993   1
   0  -7  11-12.2675 118.178   1
   0  -7 -11 185.403 240.636   1
   0   7  12 908.157 271.111   1
   0  -7 -12 661.907 252.319   1
   0   7  13 91.0844 277.470   1
   0   7 -13 111.594 150.229   1
   0  -7  13-50.0849 143.620   1
   0  -7 -13 85.7535 252.872   1
   0   7  14 2129.23 355.015   1
   0   7 -14 2389.20 250.101   1
   0  -7  14 2277.86 254.316   1
   0  -7 -14 2597.15 339.519   1
   0   7 -15 159.590 173.476   1
   0  -7  15-167.289 188.063   1
   0   7  16 1450.70 326.140   1
   0   7 -16 1204.04 229.956   1
   0  -7  16 1170.63 240.901   1
   0   7  17 33.6212 313.893   1
   0   7 -17 71.3433 198.646   1
   0  -7  17 373.622 206.081   1
   0  -7 -17-254.064 302.045   1
   0   7  18 2664.76 387.485   1
   0  -7 -18 1003.45 348.197   1
   0   7 -19 575.349 246.130   1
   0  -7  19 344.396 257.666   1
   0   7 -20 320.285 261.439   1
   0   7  20-209.513 322.320   1
   0  -7 -20 233.359 301.126   1
   0   7  21-176.344 293.090   1
   0  -7 -21 300.983 293.990   1
   0   7  22 674.241 348.308   1
   0  -7 -22 33.4205 313.216   1
   0   7  23 567.407 362.873   1
   0  -7 -23 233.922 340.966   1
   0  -7 -24 598.495 365.693   1
   0   7  25 497.933 342.693   1
   0   7  26 494.465 368.918   1
   0  -7 -26 129.656 337.123   1
   0  -7 -27 923.615 386.922   1
   0   7  27 451.797 385.358   1
   0  -8   0 112857. 7140.87   1
   0  -8  -1 118.635 119.797   1
   0  -8   1 84.2560 77.4943   1
   0   8   1-25.1779 109.977   1
   0   8  -1-8.06964 80.7151   1
   0   8  -2 55058.4 3675.66   1
   0  -8   2 60809.4 3674.31   1
   0   8   3-415.091 148.608   1
   0  -8  -3-94.0575 127.111   1
   0   8   4 1829.95 203.780   1
   0  -8  -4 1538.53 196.804   1
   0   8   5 263.385 167.555   1
   0  -8  -5-153.243 144.059   1
   0   8   6 28049.0 1763.04   1
   0  -8  -6 25870.4 1754.41   1
   0   8   7 70.5671 194.777   1
   0  -8  -7-355.026 179.309   1
   0   8   8 36487.0 2410.94   1
   0  -8  -8 37717.1 2409.21   1
   0  -8  -9 223.988 193.575   1
   0   8  -9-25.0614 46.5463   1
   0   8  10 3605.51 362.432   1
   0  -8  10 3420.79 240.163   1
   0   8 -10 2978.52 238.946   1
   0   8  11-231.806 255.242   1
   0   8 -11 110.897 95.5393   1
   0  -8  11-170.214 101.015   1
   0  -8 -11 245.284 249.550   1
   0   8  12 1112.50 274.934   1
   0   8 -12 265.789 120.212   1
   0  -8  12 763.219 136.305   1
   0  -8 -12 678.799 244.268   1
   0  -8 -13-87.7001 194.799   1
   0   8  13-31.0436 213.639   1
   0   8  14 4720.10 475.833   1
   0   8 -14 5400.84 411.112   1
   0  -8  14 6007.52 420.531   1
   0  -8 -14 5563.17 477.179   1
   0   8  15 458.642 272.358   1
   0   8 -15 36.2213 161.455   1
   0  -8  15 75.4044 165.585   1
   0  -8 -15 185.259 249.910   1
   0   8  16 1103.22 306.091   1
   0   8 -16 1393.08 213.551   1
   0  -8  16 1072.83 223.193   1
   0  -8 -16 1609.04 293.481   1
   0   8  17-204.053 282.632   1
   0   8 -17 133.418 203.265   1
   0  -8  17-46.3434 203.304   1
   0  -8 -17 450.371 280.394   1
   0   8  18 2481.43 356.114   1
   0   8 -18 2302.03 298.362   1
   0  -8  18 3384.73 332.032   1
   0  -8 -18 2544.13 345.410   1
   0   8  19 209.013 283.714   1
   0  -8 -19 330.568 259.083   1
   0   8  20 1472.16 353.477   1
   0  -8 -20 1337.03 337.043   1
   0   8  21 141.245 341.875   1
   0  -8 -21 66.8876 329.989   1
   0   8  22 425.355 375.652   1
   0  -8 -22 100.001 340.671   1
   0   8  23 283.445 350.998   1
   0  -8 -23 498.983 357.714   1
   0  -8 -25-130.322 312.151   1
   0   8  26 942.713 398.302   1
   0  -8 -27-31.3778 356.943   1
   0   8  27 514.172 379.342   1
   0  -9   0 98.7843 90.6483   1
   0   9   0 23.2132 107.189   1
   0  -9   1 17.6146 84.6555   1
   0   9  -1-27.8205 80.2919   1
   0   9   2 10369.9 731.869   1
   0  -9   2 10482.1 703.093   1
   0  -9  -2 11661.3 736.130   1
   0   9  -2 11235.2 706.999   1
   0   9   3 178.372 137.147   1
   0  -9  -3 117.533 129.135   1
   0   9   4 1182.10 180.475   1
   0  -9  -4 537.788 161.596   1
   0   9   5-171.487 162.492   1
   0   9   6 1292.60 222.901   1
   0  -9  -6 1954.98 226.036   1
   0   9   7 24.6358 192.533   1
   0  -9  -7 347.681 180.707   1
   0   9   9 54.8374 199.538   1
   0  -9  -9-180.427 192.186   1
   0  -9 -10 5087.63 452.144   1
   0   9  10 4724.72 447.388   1
   0  -9 -11 112.023 248.781   1
   0   9 -11-13.6346 58.7012   1
   0  -9  11 63.9219 56.4178   1
   0   9  11-59.6272 269.760   1
   0  -9 -12 2608.42 313.069   1
   0  -9  12 2273.02 183.827   1
   0   9 -12 2000.72 183.225   1
   0   9  12 2279.58 312.990   1
   0   9 -13-42.9384 115.999   1
   0   9  13 126.772 251.163   1
   0  -9  13 140.714 112.774   1
   0  -9 -13-119.424 237.225   1
   0   9  14 325.684 289.369   1
   0  -9 -14-122.681 269.085   1
   0  -9  14 106.840 135.829   1
   0   9 -14 92.4744 133.077   1
   0   9  15-232.934 309.444   1
   0  -9 -15-156.879 282.185   1
   0  -9  15 300.967 156.551   1
   0   9 -15-46.5152 156.302   1
   0   9  16 2202.72 384.290   1
   0  -9 -16 2176.86 363.955   1
   0  -9  16 2656.51 257.177   1
   0   9 -16 2201.25 243.832   1
   0  -9 -17 260.028 314.124   1
   0   9  17 137.495 344.817   1
   0   9 -17-19.9418 180.506   1
   0  -9 -19 300.233 333.471   1
   0   9  19 770.272 360.060   1
   0  -9 -20-33.4226 323.047   1
   0   9  20 282.547 341.962   1
   0  -9 -22 1065.80 332.483   1
   0   9  22 849.960 343.976   1
   0  -9 -23 198.422 299.834   1
   0   9  23 423.146 313.167   1
   0  -9 -24 32.7166 329.266   1
   0   9  24 632.665 365.515   1
   0  -9 -25 805.575 369.669   1
   0   9  25 523.505 385.721   1
   0  -9 -26 31.5185 345.867   1
   0   9  26 277.838 377.948   1
   0  10   0 66408.7 4252.56   1
   0 -10   0 67353.3 4251.38   1
   0  10  -1-62.9743 101.636   1
   0  10   1 135.255 130.146   1
   0 -10   1-98.7146 98.2403   1
   0 -10  -1-85.1534 125.574   1
   0 -10  -2 5635.99 413.426   1
   0 -10   2 6042.23 380.872   1
   0  10  -2 5406.90 381.275   1
   0  10   2 4968.88 418.226   1
   0 -10  -3-35.8478 149.063   1
   0  10   3-171.333 158.680   1
   0  10   4 4532.16 370.584   1
   0 -10  -4 4497.31 368.788   1
   0 -10  -5-21.2356 150.620   1
   0 -10  -6 45.4682 178.601   1
   0  10   6 338.623 201.760   1
   0  10   8 2247.90 291.040   1
   0 -10  -9 213.262 221.890   1
   0  10   9 198.745 244.547   1
   0 -10 -10 2608.53 325.282   1
   0  10  10 2833.49 330.541   1
   0 -10 -11 460.279 254.326   1
   0  10  11 398.014 280.558   1
   0 -10 -12 5726.37 490.932   1
   0  10  12 5642.16 497.649   1
   0  10  14 232.087 302.876   1
   0 -10  14 694.209 111.714   1
   0 -10 -14 843.310 283.904   1
   0  10 -14 495.347 111.565   1
   0  10  15 540.881 329.732   1
   0 -10  15 327.228 127.031   1
   0  10 -15-10.8643 120.403   1
   0 -10 -15 191.044 292.354   1
   0  10 -16 342.045 151.196   1
   0 -10 -16-226.739 307.683   1
   0  10  16 171.627 334.240   1
   0 -10 -17 491.762 309.961   1
   0  10  17 312.513 341.204   1
   0 -10 -18 331.686 299.155   1
   0  10  18 35.0238 328.381   1
   0 -10 -19 133.884 311.661   1
   0  10  19 386.863 323.057   1
   0 -10 -20 133.756 309.320   1
   0  10  20 176.878 349.118   1
   0 -10 -21 99.8368 341.056   1
   0  10  21 319.141 362.809   1
   0 -10 -22 1558.04 372.412   1
   0  10  22 811.632 375.832   1
   0 -10 -23 460.019 370.085   1
   0  10  23 883.303 392.936   1
   0 -10 -24 486.069 356.249   1
   0  10  24-70.2558 377.641   1
   0 -10 -25 254.504 329.446   1
   0  10  25-34.7696 345.399   1
   0  11   1 16.2459 139.731   1
   0 -11  -1-77.0957 136.111   1
   0  11  -1 59.2533 109.358   1
   0 -11   1-43.5024 107.109   1
   0  11   2 1007.78 187.639   1
   0 -11   2 1266.09 129.354   1
   0 -11  -2 849.030 178.441   1
   0  11  -2 1507.80 136.925   1
   0  11   3 101.378 156.852   1
   0  11  -3 48.7569 52.4368   1
   0 -11  -3 190.933 165.321   1
   0 -11   3-7.64073 44.6611   1
   0 -11  -4 207.605 169.228   1
   0  11   4-88.1562 179.645   1
   0 -11  -5-89.2780 172.775   1
   0  11   5-118.525 188.452   1
   0 -11  -6 332.855 215.173   1
   0  11   6-151.537 210.911   1
   0 -11  -7 150.760 211.753   1
   0  11   7-133.779 245.951   1
   0 -11  -8 7225.58 569.817   1
   0 -11  -9-27.5213 208.489   1
   0  11   9 468.242 241.712   1
   0 -11 -10 3228.97 363.252   1
   0  11  10 3736.19 395.340   1
   0  11  11 377.046 278.958   1
   0 -11 -13 342.366 242.915   1
   0  11  13-66.1290 252.403   1
   0 -11 -14 254.518 289.200   1
   0  11  14 67.4490 310.176   1
   0 -11 -15-32.3358 304.669   1
   0  11  15 102.844 337.622   1
   0 -11 -16 1572.39 339.251   1
   0  11  16 1284.42 355.326   1
   0 -11 -17 33.1574 284.320   1
   0  11  17 490.569 316.776   1
   0 -11 -18 368.450 282.488   1
   0  11  18-35.2261 291.516   1
   0 -11 -19 636.161 289.464   1
   0  11  19 35.4665 298.317   1
   0 -11 -20 600.264 302.471   1
   0  11  20 284.629 323.174   1
   0 -11 -21 332.620 300.448   1
   0  11  21 318.946 304.142   1
   0 -11 -22 890.619 321.935   1
   0  11  22 986.777 342.644   1
   0 -11 -23 423.593 318.103   1
   0  11  23 385.837 343.458   1
   0 -11 -25 31.3902 349.954   1
   0  11  25 68.6731 383.305   1
   0  12   0 5089.11 368.586   1
   0 -12   0 4528.17 361.875   1
   0  12   1 158.415 155.060   1
   0 -12   1 23.7489 114.761   1
   0 -12  -1-99.2840 148.527   1
   0  12  -1 51.4096 121.110   1
   0 -12   2 5110.68 372.395   1
   0  12  -2 5327.56 373.757   1
   0  12   2 5926.59 419.851   1
   0 -12  -2 5526.96 411.662   1
   0  12   3-21.4797 172.434   1
   0  12  -3-64.5306 56.6953   1
   0 -12   3 4.03151 48.2841   1
   0 -12  -3 121.813 178.840   1
   0 -12  -4 153.775 176.947   1
   0  12   4 744.616 201.848   1
   0 -12  -5-140.783 201.361   1
   0  12   5 174.401 208.984   1
   0 -12  -7-130.848 217.975   1
   0  12   7 83.5244 219.477   1
   0 -12  -8 27.3587 235.033   1
   0  12   8 349.353 256.670   1
   0 -12  -9 341.395 249.613   1
   0  12   9-181.642 269.550   1
   0 -12 -10 529.819 265.157   1
   0  12  10 656.897 287.133   1
   0 -12 -11-90.8926 251.821   1
   0  12  11-96.6355 253.319   1
   0 -12 -12 4542.92 447.307   1
   0 -12 -13 190.615 278.780   1
   0  12  13 67.4121 293.226   1
   0  12  14 3872.87 434.253   1
   0 -12 -15 427.184 321.694   1
   0  12  15 521.276 338.301   1
   0 -12 -17-67.0677 279.339   1
   0  12  17-70.5953 300.232   1
   0 -12 -18 67.1085 281.000   1
   0  12  18 284.481 308.068   1
   0 -12 -20 1001.64 338.317   1
   0  12  20 1139.33 375.776   1
   0 -12 -21 861.588 336.870   1
   0  12  21 354.354 367.295   1
   0 -12 -22 655.495 353.210   1
   0  12  22-35.3120 362.245   1
   0 -12 -23 419.536 338.554   1
   0  12  23 561.044 367.627   1
   0 -12 -24 1107.40 333.298   1
   0  12  24 623.689 359.781   1
   0  13   0 101.391 146.309   1
   0 -13   0-92.3001 139.189   1
   0  13   1 323.217 180.178   1
   0 -13   1 89.1850 121.002   1
   0 -13  -1-159.295 165.576   1
   0  13  -1 54.7082 123.076   1
   0  13   2 5386.32 442.508   1
   0  13  -2 5380.34 391.969   1
   0 -13   2 5537.40 390.219   1
   0 -13  -2 6514.35 445.488   1
   0  13   3-45.4314 198.420   1
   0  13  -3-89.2903 53.2215   1
   0  13   4 6611.84 535.274   1
   0 -13  -4 7119.76 531.528   1
   0 -13  -6 208.054 220.639   1
   0  13   6 248.036 236.943   1
   0 -13  -7 327.037 235.400   1
   0  13   7 144.550 239.545   1
   0 -13  -8 1305.93 265.398   1
   0  13   8 1686.73 292.660   1
   0 -13  -9-29.4055 247.410   1
   0  13   9 343.253 260.692   1
   0 -13 -10 2726.77 346.460   1
   0  13  10 2444.96 368.327   1
   0 -13 -11 217.709 269.332   1
   0  13  11-65.9878 286.965   1
   0 -13 -12-254.218 255.765   1
   0  13  12 404.623 277.517   1
   0 -13 -13 129.797 301.798   1
   0  13  13 515.089 324.724   1
   0 -13 -14 625.034 276.903   1
   0  13  14 487.685 302.342   1
   0 -13 -16 672.258 333.177   1
   0 -13 -17-33.6570 312.465   1
   0  13  17 285.602 341.389   1
   0  13  18 71.7334 310.570   1
   0 -13 -19 268.285 305.362   1
   0  13  19-35.7926 345.352   1
   0 -13 -20 666.118 340.795   1
   0  13  20 606.233 381.928   1
   0 -13 -21 362.625 355.045   1
   0  13  21 853.499 408.980   1
   0 -13 -22 1104.91 376.459   1
   0  13  22 1519.62 414.889   1
   0 -13 -23-255.212 346.265   1
   0  13  23 699.315 406.103   1
   0  13  24 1068.25 404.257   1
   0 -13 -24 591.668 350.385   1
   0  14   0 619.330 180.403   1
   0 -14   0 427.005 159.469   1
   0  14   1 185.639 181.309   1
   0 -14  -1-130.922 163.702   1
   0  14   2 830.548 230.719   1
   0 -14  -2 1273.31 223.247   1
   0  14  -2 989.042 143.996   1
   0 -14   2 1238.47 138.452   1
   0  14   3 145.144 215.432   1
   0 -14  -3 68.1499 196.791   1
   0  14   4-361.553 208.997   1
   0 -14  -4 170.255 206.490   1
   0  14   5 109.150 220.296   1
   0 -14  -5 129.675 208.331   1
   0  14   6 1234.83 274.790   1
   0 -14  -6 1718.67 266.383   1
   0  14   7 210.025 259.112   1
   0 -14  -7 283.586 231.074   1
   0  14   8 249.190 258.125   1
   0 -14  -8 706.435 264.293   1
   0  14   9-128.636 265.366   1
   0 -14  -9-60.7655 259.053   1
   0  14  11-135.179 297.230   1
   0 -14 -11 446.796 292.394   1
   0  14  12 1204.26 337.597   1
   0 -14 -12-32.6536 294.331   1
   0  14  13-34.9173 292.889   1
   0 -14 -13 33.1238 283.627   1
   0  14  14 388.347 340.939   1
   0 -14 -14 435.359 317.766   1
   0  14  15-35.7373 321.501   1
   0 -14 -15-201.992 287.732   1
   0  14  16 504.555 360.095   1
   0 -14 -16 67.4249 319.824   1
   0  14  17 36.0666 354.000   1
   0 -14 -17 33.7133 334.832   1
   0  14  18 432.100 324.187   1
   0 -14 -18 943.493 318.171   1
   0  14  19 35.8899 328.489   1
   0 -14 -19 502.528 304.286   1
   0 -14 -21 687.291 353.248   1
   0  14  23 276.477 383.626   1
   0  15   0 74.0651 175.113   1
   0 -15   0-120.668 160.308   1
   0  15   1-42.9387 191.920   1
   0 -15  -1 119.153 177.161   1
   0  15   2 507.882 214.902   1
   0  15  -2 133.857 115.144   1
   0 -15  -2 437.975 200.673   1
   0 -15   2 186.246 111.426   1
   0  15   3-181.356 216.027   1
   0 -15  -3-143.159 203.177   1
   0  15   5-57.5603 241.975   1
   0 -15  -5 26.9899 225.865   1
   0  15   6 723.413 278.980   1
   0 -15  -6 28.2279 241.578   1
   0  15   7 406.020 258.290   1
   0 -15  -7 176.681 246.507   1
   0  15   8 1259.91 310.158   1
   0 -15  -8 1126.73 288.720   1
   0  15  10 1702.26 325.644   1
   0 -15 -10 1314.74 295.469   1
   0  15  11-69.4172 307.861   1
   0 -15 -11 392.207 281.940   1
   0  15  12 740.072 318.197   1
   0 -15 -12 199.140 284.325   1
   0  15  13 608.844 335.605   1
   0 -15 -13-636.160 298.712   1
   0  15  14-36.1048 320.103   1
   0 -15 -14 202.439 291.538   1
   0  15  15 217.584 367.416   1
   0 -15 -15 1084.18 340.849   1
   0  15  16 399.871 336.581   1
   0 -15 -16 679.832 316.769   1
   0  15  17-400.115 361.253   1
   0 -15 -17 305.312 326.651   1
   0  15  18 289.295 369.813   1
   0 -15 -18 640.572 346.034   1
   0  15  19 361.049 345.410   1
   0 -15 -19 66.8258 299.537   1
   0  15  20 215.672 378.777   1
   0 -15 -20 329.843 319.775   1
   0  15  21 605.498 395.148   1
   0 -15 -21 194.572 327.196   1
   0  15  22 316.529 415.239   1
   0 -16   0 2300.31 247.818   1
   0  16   0 2355.95 262.326   1
   0 -16  -1-20.8289 183.223   1
   0  16   1 268.944 199.627   1
   0 -16  -2 23.1349 204.655   1
   0  16  -2 273.176 116.903   1
   0  16   2 300.422 230.962   1
   0 -16   2 194.715 113.195   1
   0  16   3-27.4073 221.706   1
   0 -16  -3 99.9323 203.616   1
   0 -16  -4 453.100 249.807   1
   0  16   4 262.675 242.413   1
   0 -16  -5 421.823 229.546   1
   0  16   5 212.280 259.331   1
   0 -16  -6 2467.36 326.933   1
   0  16   6 2453.12 345.453   1
   0 -16  -7 274.258 257.406   1
   0  16   7-228.435 266.615   1
   0 -16  -8 1821.29 319.439   1
   0  16   8 1777.60 340.698   1
   0 -16  -9 32.1828 274.656   1
   0  16   9 412.827 296.193   1
   0 -16 -10 722.558 280.091   1
   0  16  10 631.878 311.542   1
   0 -16 -11-33.3645 269.215   1
   0  16  11 142.674 301.295   1
   0 -16 -12 270.102 295.277   1
   0  16  12 216.689 313.749   1
   0 -16 -13 102.143 305.779   1
   0  16  13 254.851 313.332   1
   0 -16 -14 34.2079 306.493   1
   0  16  14-330.295 363.959   1
   0 -16 -15 171.244 306.371   1
   0  16  15 220.431 343.142   1
   0 -16 -17-135.958 303.219   1
   0  16  17 330.798 362.011   1
   0 -16 -18 572.507 347.729   1
   0  16  18 330.479 374.822   1
   0 -16 -19 399.077 344.528   1
   0  16  19-36.2733 374.011   1
   0 -16 -20 130.855 313.950   1
   0  16  20 71.9232 371.796   1
   0  16  21 639.667 379.741   1
   0 -16 -21 160.055 305.266   1
   0  17   0-19.8539 184.273   1
   0  17   1 46.5152 215.034   1
   0 -17  -1-21.6440 193.463   1
   0  17   2 677.358 243.700   1
   0 -17  -2 507.710 226.999   1
   0  17   4 972.032 258.980   1
   0 -17  -4 613.338 246.409   1
   0  17   5-32.2744 280.674   1
   0 -17  -5 116.623 261.159   1
   0 -17  -6 30.4527 253.760   1
   0  17   6-300.529 306.448   1
   0 -17  -7 31.4918 263.601   1
   0  17   7-240.005 301.433   1
   0 -17  -8 1164.92 308.925   1
   0  17   8 1048.82 322.100   1
   0 -17  -9 99.2125 288.992   1
   0  17   9 214.358 310.825   1
   0 -17 -10 605.300 293.868   1
   0  17  10 36.3472 321.585   1
   0 -17 -11 510.808 305.757   1
   0  17  11-294.431 346.225   1
   0 -17 -12 274.779 298.304   1
   0  17  12 111.424 338.982   1
   0 -17 -13 138.020 302.007   1
   0  17  13-186.600 328.044   1
   0 -17 -14 380.099 308.367   1
   0  17  14 785.015 358.511   1
   0 -17 -16 925.863 344.307   1
   0  17  16 785.771 389.403   1
   0 -17 -17 135.867 331.101   1
   0  17  17-111.273 376.871   1
   0 -17 -18 469.633 336.064   1
   0  17  18-221.486 364.296   1
   0  17  19 366.039 409.214   1
   0 -17 -19-65.9239 328.541   1
   0  17  20 646.678 418.003   1
   0 -17 -20 258.696 342.970   1
   0  18   3 381.763 246.351   1
   0  18   4-94.4698 261.727   1
   0  18   5 99.2749 279.584   1
   0  18   6 520.564 293.811   1
   0 -18  -6 569.696 262.116   1
   0  18   8 331.446 307.788   1
   0 -18  -8 132.834 285.338   1
   0  18   9-37.2462 330.309   1
   0 -18  -9 305.033 286.440   1
   0 -18 -10 171.782 296.369   1
   0  18  10 188.765 336.944   1
   0 -18 -12 34.8439 302.160   1
   0  18  12 574.757 357.390   1
   0 -18 -13 488.531 326.043   1
   0  18  13-76.7640 350.362   1
   0  18  15 38.1144 369.603   1
   0 -18 -15 34.6364 325.742   1
   0  18  16 799.350 396.875   1
   0 -18 -16 376.732 337.444   1
   0  18  17 413.650 381.771   1
   0 -18 -17 101.526 314.455   1
   0  18  18 221.182 399.684   1
   0 -18 -18 267.352 333.919   1
   0  18  19 759.825 385.282   1
   0 -18 -19 196.748 315.903   1
   0  19  12 351.134 362.782   1
   0  19  14 852.030 405.145   1
   0  19  15 806.140 400.055   1
   0  19  16 417.298 392.427   1
  -1   0  26 893.562 363.941   1
   1   0 -26 420.707 351.700   1
  -1   0  25 298.054 358.130   1
   1   0 -25 384.749 329.047   1
  -1   0  24 1368.95 362.536   1
   1   0 -24 208.015 337.199   1
  -1   0  23 36.7161 307.290   1
   1   0 -23 102.652 296.940   1
  -1   0  22 5157.54 509.078   1
   1   0 -22 4501.20 489.657   1
  -1   0  21 106.531 306.973   1
   1   0 -21 592.224 294.389   1
  -1   0  20 1686.79 352.622   1
   1   0 -20 2924.43 357.440   1
  -1   0  18 4684.87 452.383   1
   1   0 -18 4563.13 435.721   1
  -1   0  17 91.8151 250.266   1
   1   0 -17-378.319 240.323   1
  -1   0  16 10896.4 817.408   1
   1   0 -16 11686.9 814.520   1
   1   0 -15-319.205 237.114   1
  -1   0  15-55.6004 246.752   1
   1   0 -14 6271.18 509.160   1
  -1   0  13 74.1817 200.867   1
   1   0 -13 524.224 207.587   1
  -1   0  12 11345.4 736.443   1
   1   0 -12 9458.44 724.381   1
   1   0 -11-328.904 162.587   1
  -1   0  11 236.434 182.904   1
   1   0 -10 67830.2 4410.22   1
  -1   0  10 70529.9 4414.08   1
  -1   0   9 36.0426 148.735   1
   1   0  -9 103.478 150.038   1
  -1   0   8 1345.88 170.661   1
   1   0  -8 884.631 156.414   1
  -1   0   6 49794.1 3267.29   1
   1   0  -6 52866.1 3269.32   1
   1   0  -5-30.7672 110.807   1
  -1   0   5-10.6204 118.091   1
   1   0  -4 446.976 94.6954   1
  -1   0   4 627.634 109.337   1
  -1   0   3 7.22288 86.8928   1
   1   0  -3 179.711 83.2293   1
  -1   0   2 357704. 22570.0   1
   1   0  -2 358038. 22569.3   1
   1   0  -1-11.2125 44.8132   1
  -1   0   1-23.0053 42.1893   1
   1   0   0 82.2685 37.1366   1
  -1   0  -1 3.62077 55.9640   1
   1   0   1 153.692 51.7584   1
   1   0   2 354491. 22409.2   1
  -1   0  -2 356103. 22408.3   1
  -1   0  -3-72.3356 73.0188   1
   1   0   3 103.815 90.5832   1
  -1   0  -4 786.892 143.082   1
   1   0   4 670.958 146.780   1
  -1   0  -5-174.679 124.349   1
   1   0   5-118.137 123.044   1
  -1   0  -6 54049.6 3436.75   1
   1   0   6 53921.8 3439.17   1
   1   0   8 1564.89 202.783   1
  -1   0  -8 1146.94 190.018   1
   1   0   9 111.293 146.651   1
  -1   0  -9 17.4110 128.292   1
  -1   0 -10 69777.6 4515.42   1
   1   0  10 71967.2 4521.51   1
   1   0  11-22.4649 183.993   1
  -1   0 -11-40.8885 168.672   1
  -1   0 -12 11242.9 781.976   1
   1   0  12 11193.9 791.541   1
   1   0  13-75.4089 187.397   1
  -1   0 -13 166.412 180.869   1
  -1   0 -14 5928.73 465.987   1
   1   0  14 5324.53 467.109   1
   1   0  15 83.5986 238.011   1
  -1   0 -15 636.471 252.663   1
  -1   0 -16 10600.6 732.786   1
   1   0  16 9107.01 729.609   1
   1   0  17 273.053 254.056   1
  -1   0 -17 345.700 233.266   1
   1   0  18 4966.13 491.116   1
  -1   0 -18 5946.58 486.012   1
   1   0  20 2404.79 367.856   1
  -1   0 -20 2072.06 356.885   1
   1   0  21-34.2364 285.931   1
  -1   0 -21-196.661 294.271   1
   1   0  22 4630.45 480.943   1
  -1   0 -22 4526.13 474.882   1
   1   0  23 179.065 304.590   1
  -1   0 -23-101.957 299.375   1
   1   0  24 254.782 324.424   1
  -1   0 -24 275.927 327.794   1
   1   0  25 517.680 344.726   1
  -1   0 -25 278.245 339.338   1
   1   0  26 75.3650 344.361   1
  -1   0 -26-34.8758 327.988   1
   1  -1 -27 345.717 361.311   1
   1  -1 -26 173.625 341.771   1
  -1   1  26 665.956 360.290   1
   1   1 -25 739.284 353.294   1
  -1  -1  25 1007.96 365.481   1
   1  -1 -24 447.945 331.658   1
   1   1 -24 383.529 319.682   1
  -1  -1  24 556.399 326.230   1
  -1   1  24 1110.78 355.430   1
   1  -1 -23 306.499 319.045   1
  -1   1  23 295.056 323.367   1
   1  -1 -22 1407.95 343.490   1
  -1  -1  22 540.710 329.425   1
  -1   1  22 511.987 343.256   1
   1   1 -21 721.012 293.712   1
   1  -1 -21 396.469 318.834   1
  -1   1  21 212.689 318.118   1
  -1  -1  21 424.887 303.828   1
   1   1 -20 636.054 293.358   1
   1  -1 -20 550.095 309.176   1
  -1   1  20-68.8507 305.316   1
  -1  -1  20 1211.60 336.388   1
  -1  -1  19 1231.92 322.876   1
  -1   1  19 1531.44 317.728   1
   1   1 -19 803.383 295.473   1
   1  -1 -19 882.867 282.135   1
  -1   1  18 64.4383 267.945   1
  -1  -1  18 790.748 273.543   1
   1  -1 -18 428.402 260.675   1
   1   1 -18 864.603 262.576   1
  -1  -1  17 2228.85 331.621   1
  -1   1  17 2238.91 316.685   1
   1   1 -17 2345.69 325.650   1
  -1  -1  16 805.173 255.450   1
  -1   1  16 208.406 230.272   1
   1  -1 -16 483.708 240.357   1
   1   1 -15 5915.22 487.495   1
   1  -1 -15 6632.43 485.373   1
  -1   1  15 5474.43 492.488   1
  -1  -1  15 5202.73 497.868   1
  -1   1  14 2810.27 326.506   1
   1  -1 -14 2432.15 303.405   1
  -1  -1  13 4531.42 367.568   1
   1   1 -13 3654.44 346.454   1
   1  -1 -12 19266.8 1238.58   1
   1   1 -12 17351.1 1229.25   1
  -1   1  12 18947.0 1240.83   1
   1   1 -11 79.1982 150.219   1
   1  -1 -11-192.970 136.939   1
  -1   1  11 202.153 168.448   1
  -1  -1  11 246.152 163.854   1
  -1  -1  10 39276.8 2438.85   1
  -1   1  10 37012.7 2443.20   1
   1  -1 -10 35881.0 2440.09   1
   1   1 -10 38851.5 2435.45   1
  -1  -1   9 63142.1 3939.96   1
  -1   1   9 65292.6 3949.26   1
   1  -1  -9 61472.2 3943.40   1
   1   1  -9 58141.5 3934.24   1
  -1  -1   8 28406.3 1840.70   1
   1  -1  -8 27738.4 1842.42   1
   1   1  -8 28990.7 1840.25   1
  -1   1   8 28833.2 1846.08   1
   1  -1  -7 4806.62 367.214   1
  -1   1   7 5089.28 367.734   1
  -1  -1   6 8705.79 592.292   1
   1   1  -6 8748.74 589.517   1
  -1  -1   5 24101.7 1667.61   1
  -1   1   5 26319.8 1673.11   1
   1   1  -5 28606.3 1667.71   1
   1  -1  -5 24699.5 1672.05   1
  -1   1   4 12594.7 800.568   1
  -1  -1   4 11206.3 794.020   1
   1   1  -4 12164.1 791.418   1
   1  -1  -4 12734.6 799.022   1
  -1  -1   3 49340.2 3057.39   1
  -1   1   3 49969.8 3062.87   1
   1  -1  -3 45943.0 3062.33   1
   1   1  -3 47580.4 3055.77   1
   1   1  -2 849.278 84.9009   1
   1  -1  -2 594.645 88.2109   1
  -1   1   2 712.056 92.2629   1
  -1  -1   2 854.535 81.2025   1
   1  -1  -1 3765.21 263.182   1
  -1   1   1 3972.55 265.060   1
  -1  -1   1 3626.49 260.166   1
   1   1  -1 4301.97 260.116   1
   1   1   0 306523. 19330.7   1
  -1   1   0 309591. 19330.5   1
  -1  -1   0 302876. 19330.9   1
   1  -1   0 307071. 19330.5   1
   1  -1   1 3766.14 266.932   1
  -1  -1  -1 4192.63 273.319   1
   1   1   1 4150.90 273.829   1
  -1   1  -1 4146.24 268.528   1
   1  -1   2 1006.41 86.5434   1
   1   1   2 673.388 100.928   1
  -1  -1  -2 870.585 100.085   1
  -1   1  -2 874.360 88.8297   1
   1  -1   3 48923.9 3226.35   1
   1   1   3 54678.9 3234.72   1
  -1  -1  -3 50346.0 3233.27   1
  -1   1  -3 50888.1 3225.55   1
   1  -1   4 11804.4 757.361   1
   1   1   4 12171.5 772.767   1
  -1   1  -4 10865.5 756.916   1
  -1  -1  -4 11909.3 772.361   1
   1   1   5 28165.0 1756.23   1
   1  -1   5 27223.9 1747.25   1
  -1  -1  -5 26942.6 1751.65   1
  -1   1  -5 26847.3 1746.28   1
  -1   1  -6 8703.50 557.003   1
   1  -1   6 7622.80 556.844   1
   1  -1   7 5045.32 385.680   1
   1   1   7 5015.03 392.227   1
  -1  -1  -7 5690.27 393.389   1
  -1   1  -7 5217.11 384.436   1
  -1   1  -8 30262.7 1907.67   1
  -1  -1  -8 28454.1 1912.10   1
   1  -1   8 30731.0 1910.08   1
   1   1   8 28651.5 1915.57   1
  -1   1  -9 62100.9 4057.50   1
  -1  -1  -9 63107.0 4065.30   1
   1   1   9 64069.6 4069.48   1
   1  -1   9 65640.6 4063.19   1
  -1   1 -10 38350.7 2462.34   1
  -1  -1 -10 38281.9 2468.75   1
   1   1  10 39126.7 2472.87   1
   1  -1  10 37290.4 2465.74   1
   1   1  11 258.451 171.545   1
   1  -1  11 21.3531 166.702   1
  -1   1 -11 447.461 156.037   1
  -1  -1 -11 170.889 157.034   1
  -1   1 -12 19088.6 1265.92   1
  -1  -1 -12 19393.6 1273.17   1
   1   1  12 18598.8 1279.15   1
  -1   1 -13 4734.63 375.465   1
   1  -1  13 3905.87 379.985   1
   1   1  14 3309.91 344.810   1
  -1  -1 -14 2756.59 325.617   1
  -1   1 -15 5408.92 452.231   1
  -1  -1 -15 5598.90 452.459   1
   1  -1  15 5395.90 465.916   1
   1   1  15 4552.98 448.643   1
   1   1  16 208.821 268.500   1
   1  -1  16-113.871 237.913   1
  -1   1 -16 324.379 220.008   1
  -1  -1 -16 283.061 258.386   1
   1   1  17 2384.16 336.819   1
   1  -1  17 3116.49 361.929   1
  -1   1 -17 3277.89 353.193   1
   1   1  18 797.383 282.391   1
   1  -1  18 154.802 268.355   1
  -1   1 -18 235.785 252.742   1
  -1  -1 -18 242.268 264.244   1
   1  -1  19 1411.12 293.116   1
   1   1  19 657.810 297.818   1
  -1  -1 -19 967.839 289.679   1
  -1   1 -19 1317.33 285.103   1
   1  -1  20 165.559 303.307   1
   1   1  20 1044.57 298.129   1
  -1   1 -20 506.136 284.787   1
  -1  -1 -20 417.391 295.370   1
   1  -1  21 476.250 295.501   1
   1   1  21 34.4070 296.899   1
  -1  -1 -21 98.4022 304.791   1
  -1   1 -21 884.659 303.301   1
   1  -1  22 351.392 318.173   1
   1   1  22-69.9848 295.136   1
  -1  -1 -22 336.389 302.771   1
  -1   1 -22 166.962 288.736   1
   1  -1  23 71.7337 313.931   1
   1   1  23 498.852 336.969   1
  -1  -1 -23 306.067 321.012   1
  -1   1 -23-614.202 317.910   1
   1  -1  24 957.215 346.208   1
   1   1  24 1410.77 349.083   1
  -1  -1 -24 446.267 323.530   1
  -1   1 -24 1039.81 345.938   1
   1  -1  25 1462.94 375.948   1
  -1   1 -25 700.670 344.965   1
   1   1  26 482.071 353.738   1
  -1  -1 -26 967.272 359.013   1
  -1  -1 -27 652.415 375.314   1
   1  -2 -28 472.910 377.256   1
   1  -2 -27 273.298 347.253   1
  -1   2  27 36.4496 331.929   1
   1  -2 -26-309.581 332.979   1
  -1   2  26 404.003 340.882   1
   1   2 -25-106.255 325.685   1
   1  -2 -25 687.345 358.689   1
  -1   2  25 883.895 375.403   1
   1   2 -24 524.960 319.774   1
   1  -2 -24 376.238 325.213   1
  -1   2  24-111.263 342.127   1
  -1  -2  24 407.775 313.716   1
   1   2 -23 516.007 322.561   1
   1  -2 -23 135.543 297.511   1
  -1   2  23 629.427 326.985   1
  -1  -2  23 255.475 313.385   1
  -1   2  22 1091.52 329.225   1
   1   2 -22-33.6300 291.944   1
  -1  -2  22 71.5948 309.303   1
   1  -2 -22 302.579 296.906   1
  -1   2  21 676.658 335.971   1
   1   2 -21 196.293 278.587   1
  -1  -2  21 1155.18 316.634   1
   1  -2 -21 895.228 321.184   1
  -1   2  20-138.722 327.499   1
   1  -2 -20-162.810 308.077   1
  -1   2  19 402.496 303.597   1
   1   2 -19-152.281 268.408   1
  -1  -2  19 364.154 273.233   1
   1  -2 -19-31.8118 299.285   1
   1   2 -18 586.715 252.193   1
  -1  -2  18 284.245 266.400   1
   1  -2 -17 2372.99 337.543   1
   1   2 -17 1993.30 306.680   1
  -1  -2  17 2818.79 338.398   1
   1  -2 -16 1104.03 284.078   1
   1   2 -16 1308.97 255.242   1
  -1  -2  16 1018.54 261.913   1
  -1   2  16 695.415 287.278   1
   1  -2 -15 1361.60 277.395   1
  -1   2  15 1365.53 269.457   1
  -1   2  14 5773.82 521.341   1
   1   2 -14 7193.82 500.709   1
  -1  -2  14 5986.01 498.856   1
   1  -2 -14 6140.68 512.239   1
   1  -2 -13 1409.21 258.410   1
   1   2 -13 1417.30 215.509   1
  -1  -2  13 1810.12 234.199   1
  -1   2  13 1556.49 264.008   1
   1  -2 -12 380.357 189.388   1
  -1  -2  12 665.940 181.105   1
  -1   2  12 398.958 188.371   1
   1   2 -11 318.858 149.689   1
   1  -2 -11 489.909 180.865   1
  -1   2  11 304.379 192.871   1
  -1  -2  11 236.083 154.006   1
  -1   2  10 19302.2 1257.59   1
   1   2 -10 18131.6 1236.16   1
  -1  -2  10 19080.5 1240.83   1
   1  -2 -10 18986.9 1252.41   1
  -1  -2   9 1184.83 168.900   1
  -1   2   9 1230.22 188.084   1
   1  -2  -9 1053.86 182.142   1
   1   2  -9 701.599 155.315   1
   1  -2  -8 52228.1 3260.48   1
  -1   2   8 49555.7 3262.16   1
  -1   2   7 17658.9 1244.74   1
  -1  -2   7 19789.4 1232.06   1
   1  -2  -7 18480.4 1243.02   1
   1   2  -7 19448.9 1233.87   1
  -1   2   6 12108.3 834.431   1
   1   2  -6 13313.3 824.049   1
  -1  -2   6 11214.7 826.063   1
   1  -2  -6 13417.3 836.124   1
  -1   2   5-25.9431 134.920   1
   1   2  -5-8.07672 94.8123   1
  -1  -2   5 77.5043 95.8904   1
   1  -2  -5 49.4220 132.551   1
   1  -2  -4 5869.12 446.232   1
   1   2  -4 6307.46 425.985   1
  -1  -2   4 6518.07 430.465   1
  -1   2   4 6832.24 451.167   1
   1   2  -3 231281. 13923.5   1
  -1   2   3 262002. 13936.8   1
   1  -2  -3 250858. 13936.9   1
  -1  -2   2 48527.1 3124.20   1
  -1   2   2 50685.5 3134.58   1
   1   2  -2 49013.9 3123.72   1
   1  -2  -2 50602.1 3133.97   1
   1   2  -1 10981.3 718.849   1
   1  -2  -1 11265.8 726.722   1
  -1  -2   1 11590.0 719.007   1
  -1   2   1 11037.6 726.014   1
  -1   2   0-28.1026 65.6412   1
   1   2   0 8.32252 52.7110   1
   1  -2   0 3.87099 64.2225   1
  -1  -2   0-143.315 61.6320   1
   1   2   1 11955.4 754.695   1
  -1  -2  -1 11398.9 752.405   1
   1   2   2 49150.5 3085.53   1
  -1  -2  -2 49097.9 3086.05   1
  -1   2  -2 46568.8 3072.54   1
   1  -2   2 50257.7 3072.66   1
   1  -2   3 267886. 16642.2   1
   1   2   3 224470. 16651.5   1
  -1  -2  -3 269114. 16655.5   1
  -1   2  -3 279467. 16641.8   1
   1  -2   4 5917.49 383.475   1
   1   2   4 6240.05 406.991   1
  -1  -2  -4 5386.45 407.924   1
  -1   2  -4 5182.89 378.119   1
   1   2   5-13.1948 112.998   1
   1  -2   5-41.2095 97.0994   1
  -1  -2  -5 188.410 107.085   1
  -1   2  -5 7.91659 94.9109   1
  -1   2  -6 13567.5 879.693   1
  -1  -2  -6 13377.0 889.712   1
   1   2   6 14131.6 893.877   1
   1  -2   6 12742.4 877.865   1
  -1   2  -7 19545.8 1324.92   1
   1  -2   7 21696.7 1327.29   1
   1   2   7 20675.3 1343.72   1
  -1  -2  -7 19859.9 1340.04   1
  -1  -2  -8 54529.6 3471.51   1
   1   2   8 54019.6 3473.60   1
   1  -2   9 1285.39 180.490   1
   1   2   9 1226.34 169.456   1
  -1  -2  -9 1148.37 164.220   1
  -1   2  -9 1033.49 167.032   1
  -1  -2 -10 19135.8 1239.71   1
  -1   2 -10 18036.5 1222.03   1
   1   2  10 18933.5 1243.13   1
   1   2  11 343.049 194.595   1
   1  -2  11-19.9730 156.289   1
  -1  -2 -11 400.494 180.872   1
  -1   2 -11 186.437 153.216   1
   1   2  12 565.290 240.893   1
   1  -2  12 861.061 204.368   1
  -1  -2 -12 883.214 222.445   1
   1   2  13 1647.08 267.675   1
   1  -2  13 1964.87 251.399   1
  -1  -2 -13 2127.35 278.988   1
  -1   2 -13 1875.65 238.967   1
  -1  -2 -14 7477.61 544.515   1
  -1   2 -14 7336.23 532.743   1
   1  -2  14 6723.41 536.256   1
   1   2  14 6129.85 542.407   1
   1   2  15 997.160 294.372   1
  -1  -2 -15 2446.87 309.963   1
   1   2  16 579.309 257.652   1
   1  -2  16 941.447 254.676   1
  -1  -2 -16 605.889 231.491   1
  -1   2 -16 448.257 228.268   1
   1  -2  17 2531.39 323.176   1
  -1   2 -17 2328.51 310.368   1
  -1  -2 -17 2203.98 329.654   1
   1  -2  18 972.584 275.611   1
  -1   2 -18-58.1479 237.701   1
   1   2  19 332.424 290.349   1
   1  -2  19-189.722 253.855   1
  -1  -2 -19-283.738 291.504   1
  -1   2 -19-30.2621 249.676   1
   1   2  20-67.9514 296.797   1
  -1  -2 -20 258.045 291.915   1
   1   2  21 1106.08 328.071   1
   1  -2  21 441.219 300.396   1
  -1  -2 -21 395.129 297.759   1
  -1   2 -21 1431.37 315.403   1
   1  -2  22 420.759 316.722   1
  -1   2 -22 701.508 310.920   1
   1  -2  23 326.312 324.741   1
   1   2  23 35.5979 312.262   1
  -1  -2 -23 169.745 309.713   1
  -1   2 -23 820.208 329.144   1
   1   2  24 396.021 336.368   1
   1  -2  24-74.4473 328.173   1
  -1   2 -24 661.327 345.456   1
  -1  -2 -24 579.371 326.806   1
   1   2  25 579.827 341.798   1
  -1  -2 -25 479.568 340.696   1
   1   2  26 328.221 360.047   1
  -1  -2 -26 136.841 331.459   1
   1   2  27 73.6069 356.440   1
  -1  -2 -27 271.810 353.014   1
   1  -3 -27 303.743 364.603   1
   1  -3 -26 34.0127 329.246   1
  -1   3  26-72.8820 338.864   1
   1  -3 -25 443.457 330.134   1
  -1   3  25 404.224 342.114   1
   1  -3 -24 68.0726 334.364   1
  -1   3  24 406.421 350.966   1
   1   3 -23 1308.05 337.384   1
   1  -3 -23 813.103 359.101   1
  -1  -3  23 1383.48 336.917   1
  -1   3  23 1578.77 377.322   1
  -1   3  22 325.551 324.198   1
   1   3 -22 369.331 305.841   1
  -1  -3  22 426.977 304.895   1
   1  -3 -22-302.788 314.250   1
  -1   3  21 1028.69 304.253   1
   1   3 -21 358.693 304.060   1
  -1  -3  21 345.921 307.255   1
   1  -3 -21 698.439 296.228   1
  -1   3  20 5196.94 484.716   1
   1   3 -20 4943.32 478.968   1
  -1  -3  20 4615.85 479.145   1
  -1   3  19 1930.15 334.170   1
   1  -3 -19 1668.16 316.058   1
   1   3 -19 1723.09 317.340   1
  -1  -3  19 2035.49 338.410   1
  -1  -3  18 6310.07 544.053   1
  -1   3  18 6306.21 563.385   1
   1  -3 -18 6189.86 544.869   1
   1   3 -18 6753.60 537.679   1
  -1   3  17 735.096 287.261   1
   1   3 -17 1150.98 251.416   1
  -1  -3  17 1576.04 272.272   1
   1  -3 -17 944.896 288.333   1
  -1   3  16 92.4430 257.992   1
   1   3 -16 104.069 220.409   1
  -1  -3  16 55.9241 225.750   1
   1  -3 -16 266.184 245.300   1
   1  -3 -15 198.618 230.409   1
  -1   3  15 207.978 239.871   1
  -1  -3  15 394.831 212.451   1
  -1   3  14 18434.5 1281.79   1
   1   3 -14 19666.6 1271.08   1
  -1  -3  14 19009.7 1271.24   1
   1  -3 -14 18589.3 1277.03   1
   1  -3 -13 414.261 196.844   1
   1   3 -13 85.0887 170.621   1
  -1   3  13 707.074 220.326   1
  -1  -3  13 226.698 187.179   1
  -1  -3  12 19050.4 1277.53   1
   1   3 -12 19448.7 1276.06   1
  -1   3  11 7962.27 566.509   1
  -1  -3  11 7341.70 544.293   1
   1  -3 -11 6939.82 561.220   1
   1   3 -11 7822.59 536.218   1
  -1   3  10 8605.26 654.844   1
  -1  -3  10 9575.08 640.369   1
   1  -3 -10 9983.88 660.320   1
   1   3 -10 8879.85 634.023   1
  -1   3   9 4113.97 386.717   1
  -1  -3   9 4585.18 355.665   1
   1  -3  -9 4930.71 389.615   1
   1   3  -9 5131.61 354.707   1
  -1   3   8 17164.4 1095.58   1
   1   3  -8 15744.5 1070.26   1
  -1  -3   8 16538.0 1075.62   1
   1  -3  -8 16241.4 1088.25   1
  -1   3   7 621.893 166.690   1
   1  -3  -7 523.100 153.342   1
  -1  -3   7 743.781 123.624   1
   1   3  -7 518.280 106.370   1
   1   3  -6 30375.1 1981.43   1
  -1  -3   6 29775.0 1981.97   1
  -1   3   6 34272.4 2004.16   1
   1  -3  -6 31037.2 1999.75   1
  -1  -3   5 16785.0 1093.14   1
   1   3  -5 17104.3 1092.39   1
  -1   3   4 32324.1 1884.34   1
   1   3  -4 28404.8 1862.93   1
   1  -3  -4 30481.4 1884.66   1
  -1  -3   4 28302.5 1863.50   1
  -1   3   3 174111. 11309.7   1
   1  -3  -3 170866. 11308.5   1
  -1  -3   3 188695. 11292.7   1
   1   3  -3 174768. 11292.3   1
   1  -3  -2 82427.1 4420.75   1
  -1   3   2 75162.4 4420.37   1
   1   3  -2 78569.7 4404.39   1
   1  -3  -1 108149. 6760.46   1
   1   3  -1 108203. 6753.17   1
  -1   3   1 102225. 6761.02   1
  -1  -3   1 107754. 6752.55   1
   1  -3   0 112679. 6943.37   1
  -1  -3   0 114462. 6943.65   1
  -1   3   0 106926. 6943.21   1
   1   3   0 105553. 6944.33   1
  -1   3  -1 97934.8 6019.88   1
  -1  -3  -1 99259.0 6029.98   1
   1   3   1 84454.4 6027.34   1
   1  -3   1 97050.5 6019.66   1
   1   3   2 82480.4 5104.17   1
  -1  -3  -2 78676.9 5104.42   1
   1   3   3 173729. 11473.4   1
   1  -3   3 180444. 11453.8   1
  -1   3  -3 184413. 11453.4   1
  -1  -3  -3 183839. 11474.0   1
   1   3   4 32461.1 1990.03   1
   1  -3   4 30650.0 1964.70   1
  -1  -3  -4 32076.2 1987.40   1
  -1   3  -4 30219.5 1964.46   1
  -1   3  -5 16859.6 1116.57   1
   1  -3   5 17895.5 1117.85   1
   1   3   6 32867.2 2088.02   1
   1  -3   6 32065.2 2065.92   1
   1   3   7 641.052 181.862   1
   1  -3   7 777.002 117.267   1
  -1   3  -7 653.192 122.362   1
  -1  -3  -7 570.946 172.086   1
  -1   3  -8 16840.2 1114.56   1
  -1  -3  -8 16109.1 1134.95   1
   1  -3   8 18534.3 1119.29   1
   1   3   8 16267.8 1145.02   1
  -1  -3  -9 4360.01 367.159   1
   1   3   9 4354.89 374.360   1
  -1  -3 -10 8538.08 667.591   1
  -1   3 -10 8985.21 645.109   1
   1   3  10 9974.86 683.633   1
   1  -3  10 10251.1 653.164   1
  -1   3 -11 7322.55 529.386   1
  -1  -3 -11 7030.66 546.034   1
   1  -3  11 7878.36 538.430   1
   1   3  11 7598.53 556.702   1
  -1   3 -12 17473.5 1244.47   1
   1  -3  12 20608.3 1257.29   1
   1   3  13 139.198 234.330   1
   1  -3  13 220.454 189.095   1
  -1   3 -13 104.977 178.910   1
  -1  -3 -13 260.794 213.351   1
  -1  -3 -14 18137.7 1234.22   1
  -1   3 -14 18894.6 1220.03   1
   1   3  14 16746.0 1234.19   1
   1  -3  14 18822.3 1226.83   1
   1  -3  15 253.261 216.793   1
   1   3  15 120.163 272.059   1
  -1   3 -15 917.479 226.366   1
  -1  -3 -15 684.120 283.023   1
   1   3  16 62.1776 219.090   1
   1  -3  16 26.8963 229.822   1
  -1  -3 -16 29.3860 224.841   1
  -1   3 -16 128.340 205.565   1
   1  -3  17 1049.83 259.608   1
   1   3  17 961.851 293.655   1
  -1  -3 -17 1635.48 311.188   1
  -1   3 -17 1114.42 251.050   1
  -1   3 -18 7598.15 557.463   1
  -1  -3 -18 6802.37 558.661   1
   1  -3  18 6852.75 549.792   1
   1   3  18 5811.95 557.145   1
   1  -3  19 2055.17 307.043   1
  -1   3 -19 1624.15 284.613   1
  -1  -3 -19 1302.92 317.611   1
   1   3  20 3933.59 452.010   1
   1  -3  20 4522.59 459.952   1
  -1   3 -20 5120.19 452.681   1
  -1  -3 -20 4315.89 458.813   1
   1  -3  21 440.480 294.775   1
   1   3  21 937.792 342.147   1
  -1  -3 -21 198.155 311.316   1
  -1   3 -21-96.9801 279.469   1
   1   3  22 210.878 300.896   1
   1  -3  22 141.261 300.975   1
  -1   3 -22 866.446 316.893   1
  -1  -3 -22 67.0650 297.259   1
   1  -3  23 1022.82 342.993   1
  -1  -3 -23 577.043 340.889   1
  -1   3 -23 718.511 341.259   1
   1   3  24 1219.43 345.353   1
  -1  -3 -24 542.712 324.772   1
   1   3  25 71.8128 338.931   1
  -1  -3 -25-67.9776 333.029   1
   1   3  26 253.035 329.475   1
  -1  -3 -26 812.931 352.312   1
  -1  -3 -27 738.698 377.697   1
   1  -4 -28 491.948 379.580   1
  -1   4  28-140.274 356.525   1
   1  -4 -27 366.586 351.608   1
  -1   4  27 71.3590 338.952   1
   1  -4 -25-405.061 348.554   1
  -1   4  25 110.083 358.463   1
   1  -4 -24 438.869 324.918   1
  -1   4  24 591.586 343.354   1
   1   4 -23 378.283 299.733   1
  -1   4  23 439.944 332.415   1
   1  -4 -23-473.155 319.050   1
  -1   4  22 651.915 325.963   1
   1   4 -22 801.467 310.928   1
  -1  -4  22 1197.55 318.560   1
   1  -4 -22 941.893 331.596   1
  -1   4  21 1210.23 336.591   1
   1   4 -20-93.4920 263.100   1
  -1  -4  20 296.615 273.003   1
   1  -4 -20 658.169 315.016   1
  -1   4  19 956.760 339.212   1
   1   4 -19 418.077 259.277   1
  -1  -4  19 221.360 275.010   1
   1  -4 -19 129.341 315.163   1
  -1   4  18 465.755 324.466   1
   1   4 -18 398.599 240.726   1
  -1  -4  18 241.119 253.631   1
   1  -4 -18-475.058 306.759   1
  -1   4  17 3035.81 385.329   1
   1   4 -17 3450.10 329.361   1
  -1  -4  17 2802.00 348.632   1
   1  -4 -17 2662.14 379.173   1
  -1   4  16 4955.33 468.870   1
   1  -4 -16 4699.28 459.806   1
  -1   4  15 2337.06 366.139   1
   1   4 -15 2542.31 299.143   1
  -1  -4  15 2660.15 311.200   1
   1  -4 -15 3098.01 350.910   1
  -1   4  14 1430.81 280.757   1
   1   4 -14 1453.93 229.112   1
  -1  -4  14 1207.17 250.569   1
   1  -4 -14 1333.49 274.488   1
  -1   4  13 2323.08 311.417   1
   1  -4 -13 3113.95 309.180   1
   1   4 -13 2375.42 269.235   1
  -1  -4  13 3054.13 291.547   1
  -1   4  12 3814.29 372.142   1
  -1  -4  12 4320.78 353.700   1
   1  -4 -12 4327.32 370.514   1
   1   4 -12 3819.64 334.769   1
  -1  -4  11 15688.7 1081.23   1
   1   4 -11 16835.5 1078.28   1
  -1   4  10 6998.43 526.185   1
   1   4 -10 6741.49 493.004   1
  -1  -4  10 7195.75 499.869   1
   1  -4 -10 6926.02 523.245   1
   1  -4  -9 526.746 172.561   1
  -1   4   9-111.111 164.125   1
   1   4  -8 8589.32 573.107   1
  -1   4   8 8791.09 602.732   1
  -1  -4   8 7921.78 572.063   1
   1  -4  -8 8591.04 597.943   1
   1   4  -7 10806.0 725.589   1
   1  -4  -7 10558.5 746.229   1
  -1   4   7 11867.7 754.128   1
  -1  -4   7 10935.1 728.043   1
   1   4  -6 2052.18 174.983   1
   1  -4  -6 2082.84 222.224   1
  -1   4   6 2675.30 226.018   1
  -1  -4   6 2216.26 179.565   1
  -1  -4   5 4548.72 288.202   1
  -1   4   5 4670.85 333.154   1
   1  -4  -5 5409.09 333.443   1
  -1  -4   4 241466. 15348.9   1
   1   4  -4 245192. 15348.8   1
  -1   4   3 7160.84 437.040   1
  -1  -4   3 5476.13 400.593   1
   1  -4  -3 6260.95 435.757   1
   1   4  -3 6619.14 401.402   1
  -1   4   2 1672.24 190.760   1
   1   4  -2 2153.32 149.087   1
   1  -4  -2 2310.01 191.944   1
  -1  -4   2 1984.39 146.492   1
   1   4  -1 7785.79 541.000   1
  -1   4   1 8702.14 551.083   1
  -1  -4   1 8773.16 540.169   1
   1  -4  -1 7977.83 551.982   1
   1   4   0-115.694 85.5631   1
  -1  -4   0-54.5325 74.2722   1
  -1   4   0-60.9780 78.9611   1
   1   4   1 8626.35 540.183   1
  -1   4  -1 7597.39 522.893   1
   1  -4   1 8472.08 524.169   1
  -1  -4  -1 7703.55 539.262   1
  -1  -4  -2 1739.24 184.747   1
   1   4   2 1833.04 188.495   1
  -1  -4  -3 7346.73 463.586   1
   1   4   3 5971.10 460.697   1
  -1   4  -4 243543. 15630.9   1
   1  -4   4 252144. 15630.9   1
   1  -4   5 5370.64 350.677   1
   1   4   5 6078.48 410.453   1
  -1   4  -5 4712.75 349.340   1
  -1  -4  -5 5945.43 393.962   1
   1  -4   6 1871.67 163.496   1
   1   4   6 2285.50 241.023   1
  -1   4  -6 1872.92 164.214   1
  -1  -4  -6 2056.72 216.878   1
  -1  -4  -7 10241.1 735.456   1
  -1   4  -7 11013.0 702.991   1
   1  -4   7 10384.9 704.543   1
   1   4   7 10722.0 743.091   1
  -1  -4  -8 10285.9 674.904   1
  -1   4  -8 9014.75 635.208   1
   1   4   8 9948.18 678.736   1
   1  -4   8 9462.16 638.265   1
   1  -4   9 13.4775 118.983   1
   1   4   9-275.973 165.240   1
  -1  -4  -9-21.4439 151.104   1
  -1   4  -9 50.9823 107.175   1
  -1  -4 -10 6541.21 513.188   1
  -1   4 -10 7185.58 479.365   1
   1   4  10 6776.26 522.563   1
   1  -4  10 6265.48 479.752   1
  -1   4 -11 15485.6 1002.06   1
   1  -4  11 14658.1 1005.72   1
  -1   4 -12 4015.22 310.787   1
   1   4  12 3659.30 342.166   1
   1  -4  12 3391.88 313.276   1
  -1  -4 -12 3570.44 339.724   1
   1   4  13 2850.79 338.743   1
   1  -4  13 2630.39 272.446   1
  -1  -4 -13 2788.89 325.736   1
  -1   4 -13 2409.05 266.760   1
   1   4  14 1184.59 239.681   1
   1  -4  14 1264.74 226.713   1
  -1   4 -14 1274.12 217.636   1
  -1  -4 -14 1234.76 237.927   1
   1  -4  15 1922.39 275.845   1
   1   4  15 2057.29 344.329   1
  -1   4 -15 2934.90 283.799   1
  -1  -4 -15 2037.03 327.832   1
  -1  -4 -16 4931.54 436.554   1
   1   4  16 4463.37 436.548   1
   1  -4  17 2485.64 301.036   1
   1   4  17 2017.54 360.519   1
  -1  -4 -17 2272.44 338.982   1
  -1   4 -17 2259.76 289.186   1
   1   4  18-332.337 264.054   1
   1  -4  18-29.1448 241.022   1
  -1  -4 -18 314.027 262.179   1
  -1   4 -18-56.3832 228.041   1
   1   4  19 33.8528 310.641   1
   1  -4  19-123.496 255.394   1
  -1  -4 -19 160.139 292.175   1
  -1   4 -19 324.099 260.160   1
   1  -4  20 96.8849 261.074   1
  -1  -4 -20 587.179 295.603   1
  -1   4 -20 123.424 253.840   1
   1  -4  22 495.760 306.134   1
   1   4  22 1266.59 346.753   1
  -1   4 -22 995.914 303.727   1
  -1  -4 -22 1173.56 350.524   1
  -1   4 -23 921.257 339.805   1
   1   4  23 247.505 311.109   1
  -1  -4 -23 440.042 315.182   1
   1   4  24 1250.46 366.576   1
  -1  -4 -24 1282.10 366.063   1
   1   4  25-35.6761 330.709   1
  -1  -4 -25 404.801 332.442   1
   1   4  27-142.835 343.532   1
  -1  -4 -27 563.612 352.369   1
  -1  -4 -28 325.503 373.884   1
   1   4  28-35.6706 361.995   1
   1  -5 -28-64.5891 350.442   1
  -1   5  28 311.132 343.409   1
   1  -5 -27-32.8927 370.701   1
  -1   5  27 387.842 355.539   1
   1  -5 -26 831.489 375.034   1
  -1   5  26 466.962 354.385   1
   1  -5 -25 167.437 323.309   1
  -1   5  25 619.547 349.216   1
   1  -5 -24 402.884 318.115   1
  -1   5  24-294.499 322.236   1
  -1   5  23 878.085 353.324   1
   1  -5 -23 235.827 342.920   1
   1   5 -22 630.725 316.615   1
  -1   5  22-144.957 344.946   1
   1  -5 -22 235.322 339.754   1
  -1   5  21 318.885 348.734   1
   1   5 -21-95.9174 280.912   1
  -1  -5  21 470.485 303.895   1
   1  -5 -21 400.674 327.563   1
  -1   5  20 1153.75 350.972   1
   1   5 -20 1257.28 313.192   1
  -1  -5  20 1224.38 314.349   1
  -1   5  19-103.271 317.116   1
   1   5 -19 409.304 250.425   1
  -1  -5  19 123.116 268.318   1
   1  -5 -19-97.4965 297.647   1
  -1   5  18 1278.43 328.635   1
   1   5 -18 1806.35 269.811   1
  -1  -5  18 729.781 277.168   1
   1  -5 -18 1343.63 316.740   1
  -1   5  17 196.575 293.653   1
   1   5 -17-26.2127 225.504   1
  -1  -5  17 497.217 243.268   1
   1  -5 -17 846.906 289.713   1
   1   5 -16-122.928 206.312   1
  -1  -5  16 363.330 216.240   1
  -1   5  15 1610.91 327.168   1
   1   5 -15 1098.46 238.756   1
  -1  -5  15 1714.57 264.604   1
   1  -5 -15 1500.55 294.673   1
  -1   5  14 209.330 275.032   1
   1   5 -14 359.210 195.194   1
  -1  -5  14 936.190 216.407   1
   1  -5 -14 710.486 276.895   1
  -1   5  13 115.036 229.688   1
   1  -5 -13 163.900 220.964   1
   1   5 -13-57.9938 165.905   1
  -1  -5  13-40.7724 176.125   1
  -1   5  12 6466.29 574.976   1
   1   5 -12 7782.77 538.247   1
  -1  -5  12 7944.43 544.609   1
   1  -5 -12 7562.17 578.681   1
  -1   5  11 1048.22 252.008   1
   1   5 -11 1139.89 175.058   1
  -1  -5  11 1609.48 179.934   1
   1  -5 -11 1289.72 249.506   1
   1  -5 -10 750.518 173.490   1
  -1   5  10 470.714 182.225   1
   1  -5  -9 2887.16 312.185   1
   1   5  -9 3786.71 269.093   1
  -1  -5   9 3375.34 269.257   1
  -1   5   9 3281.74 336.607   1
   1   5  -8 4163.59 325.576   1
  -1  -5   8 4482.63 328.884   1
  -1   5   8 5331.58 387.281   1
   1  -5  -8 4660.63 373.375   1
   1   5  -7 25744.3 1658.31   1
   1  -5  -7 25976.8 1690.32   1
  -1   5   7 27374.5 1695.53   1
  -1  -5   7 25409.1 1660.26   1
  -1  -5   6 94072.9 5747.85   1
  -1   5   6 93077.3 5781.44   1
   1   5  -6 85086.5 5747.76   1
   1  -5  -6 95751.3 5778.89   1
  -1  -5   5 26171.2 1720.42   1
   1   5  -5 28091.3 1720.50   1
   1  -5  -5 26347.4 1752.96   1
  -1   5   5 27515.3 1755.88   1
   1   5  -4 132416. 8330.41   1
   1  -5  -4 135025. 8361.00   1
  -1  -5   4 132116. 8330.22   1
  -1   5   4 127015. 8360.30   1
  -1   5   3 14209.8 974.322   1
   1   5  -3 13756.2 943.330   1
   1  -5  -3 14862.9 974.450   1
  -1  -5   3 16020.3 943.487   1
   1   5  -2 6727.30 415.891   1
  -1  -5   2 6189.77 413.917   1
   1  -5  -2 6249.73 443.308   1
  -1   5   2 5935.06 443.265   1
   1  -5  -1 37786.2 2528.37   1
  -1   5   1 40163.1 2530.27   1
   1   5  -1 40693.7 2520.44   1
  -1  -5   1 39774.0 2519.69   1
   1  -5   0 29457.6 1899.21   1
  -1   5   0 30632.6 1900.55   1
   1   5   0 30388.1 1901.75   1
  -1  -5   0 28774.7 1901.33   1
   1  -5   1 41012.8 2488.47   1
  -1  -5  -1 36927.3 2501.02   1
  -1   5  -1 38254.6 2488.82   1
   1   5   1 40154.0 2502.68   1
   1  -5   2 6056.40 403.451   1
  -1  -5  -2 6123.62 439.412   1
   1   5   2 5970.19 437.766   1
  -1   5  -2 6507.60 404.252   1
  -1  -5  -3 13360.3 918.490   1
   1   5   3 14511.7 921.590   1
  -1  -5  -4 137982. 8636.20   1
   1   5   4 134697. 8638.93   1
  -1   5  -5 29828.9 1852.20   1
   1  -5   5 28827.3 1852.73   1
   1   5   5 29675.3 1892.12   1
  -1  -5  -5 27697.9 1889.15   1
  -1   5  -6 95421.0 6099.35   1
  -1  -5  -6 95516.4 6132.32   1
   1  -5   6 97725.7 6100.76   1
   1   5   6 97658.3 6137.22   1
  -1   5  -7 27215.7 1865.11   1
  -1  -5  -7 28345.2 1900.31   1
   1   5   7 30171.9 1908.33   1
   1  -5   7 31532.6 1867.21   1
  -1   5  -8 5344.80 338.106   1
  -1  -5  -8 4460.93 389.337   1
   1  -5   8 4183.95 336.572   1
   1   5   8 5092.73 405.197   1
  -1   5  -9 3678.59 273.393   1
  -1  -5  -9 3244.29 302.786   1
   1   5   9 3476.64 315.058   1
   1  -5   9 3534.81 273.548   1
   1   5  10 726.846 241.451   1
  -1  -5 -10 305.475 202.126   1
   1  -5  11 1040.55 161.357   1
   1   5  11 1177.53 206.969   1
  -1  -5 -11 1189.57 196.156   1
  -1   5 -11 1265.51 167.022   1
  -1  -5 -12 6728.70 565.340   1
  -1   5 -12 7252.87 512.533   1
   1  -5  12 7676.52 521.732   1
   1   5  12 6245.15 566.155   1
   1  -5  13 58.7010 146.373   1
   1   5  13 87.9162 222.982   1
  -1  -5 -13 27.5577 203.650   1
  -1   5 -13 131.258 154.400   1
   1  -5  14 514.597 198.555   1
  -1   5 -14 1050.68 193.645   1
  -1  -5 -14 660.285 267.479   1
   1   5  15 1314.31 299.233   1
   1  -5  15 1162.48 217.191   1
  -1   5 -15 1408.44 221.807   1
  -1  -5 -15 1212.24 282.938   1
   1  -5  16-150.161 222.318   1
  -1   5 -16 169.769 207.204   1
   1   5  17 494.204 310.131   1
  -1  -5 -17 1025.05 308.137   1
   1  -5  18 1893.34 295.279   1
  -1   5 -18 1811.77 276.703   1
  -1  -5 -18 1364.37 281.692   1
   1   5  19 170.702 321.730   1
   1  -5  19-151.849 261.867   1
  -1  -5 -19 516.494 310.346   1
  -1   5 -19-28.9781 245.976   1
   1  -5  20 2072.43 336.889   1
   1   5  20 2008.93 361.200   1
  -1   5 -20 1764.42 316.850   1
  -1  -5 -20 1933.59 356.637   1
  -1   5 -21-31.7510 280.350   1
   1  -5  21 408.820 295.038   1
  -1  -5 -21-33.1729 292.899   1
  -1   5 -22 231.211 288.896   1
   1   5  22 492.934 348.069   1
  -1  -5 -22 1039.07 355.203   1
   1   5  23 458.767 323.864   1
  -1  -5 -23-168.734 305.452   1
   1   5  24-389.410 353.074   1
  -1  -5 -24 807.308 349.107   1
   1   5  25 425.230 328.834   1
  -1  -5 -25 669.155 340.097   1
   1   5  26 211.252 355.876   1
  -1  -5 -26 331.600 358.666   1
   1   5  27 105.866 338.876   1
  -1  -5 -27 327.147 344.134   1
   1   5  28 314.142 358.617   1
  -1  -5 -28-128.453 371.513   1
   1  -6 -27-129.649 361.393   1
  -1   6  27-69.7064 364.743   1
   1  -6 -26 657.991 368.041   1
  -1   6  26 1138.28 381.245   1
   1  -6 -24 433.751 345.156   1
  -1   6  24 293.029 359.650   1
  -1   6  23 584.143 378.120   1
   1  -6 -23 771.978 353.842   1
  -1   6  22 471.038 351.032   1
   1  -6 -22 906.874 352.080   1
   1   6 -21 94.6058 280.611   1
  -1   6  21 461.779 344.718   1
   1  -6 -21 635.298 331.870   1
  -1   6  20 316.207 332.539   1
   1   6 -20 210.704 268.849   1
  -1  -6  20 284.611 268.082   1
   1  -6 -20 66.3560 317.496   1
  -1   6  19-173.423 325.214   1
   1   6 -19 399.663 234.102   1
  -1  -6  19 839.746 269.283   1
   1  -6 -19 817.711 325.219   1
  -1   6  18 883.867 336.772   1
   1   6 -18 1454.27 271.667   1
  -1  -6  18 847.396 270.798   1
   1  -6 -18 1323.86 337.837   1
   1  -6 -17 983.980 320.077   1
  -1   6  17 1294.46 342.557   1
   1   6 -16 16223.2 1029.75   1
  -1  -6  16 16095.2 1030.78   1
  -1   6  16 13467.9 1061.56   1
   1  -6 -16 13186.3 1053.48   1
  -1   6  15 94.7403 286.343   1
   1   6 -15-369.310 185.646   1
  -1  -6  15 409.785 186.951   1
   1  -6 -15 360.711 282.195   1
  -1   6  14 611.670 271.951   1
   1   6 -14 238.565 170.430   1
  -1  -6  14 208.345 178.882   1
   1  -6 -14 522.593 253.922   1
   1  -6 -13 2576.39 290.535   1
   1   6 -13 2322.94 238.796   1
  -1  -6  13 2452.39 244.971   1
  -1   6  12 5955.42 532.954   1
   1   6 -12 6687.82 468.580   1
  -1  -6  12 6383.31 476.974   1
   1  -6 -12 6657.58 528.576   1
   1  -6 -11 1897.32 287.470   1
  -1   6  11 2707.93 311.156   1
  -1  -6  10 12135.3 826.311   1
   1   6 -10 12751.3 825.821   1
   1   6  -9 11500.4 748.459   1
   1  -6  -9 12090.1 796.957   1
  -1   6   9 9817.39 790.856   1
  -1  -6   9 11540.2 749.998   1
  -1   6   8 5124.81 470.467   1
   1   6  -8 6553.92 424.767   1
   1  -6  -8 5794.85 471.279   1
  -1  -6   8 6513.58 424.714   1
  -1   6   7 10502.0 725.579   1
  -1  -6   7 9579.82 666.922   1
   1  -6  -7 10718.9 720.478   1
   1   6  -7 10778.4 667.617   1
   1  -6  -6 2307.76 234.312   1
   1   6  -6 2122.79 152.340   1
  -1  -6   6 2023.20 150.279   1
   1  -6  -5 1530.89 193.029   1
  -1   6   5 1279.50 194.051   1
   1  -6  -4 65494.9 4226.70   1
  -1   6   4 67298.1 4228.12   1
  -1  -6   3 6282.86 430.457   1
   1   6  -3 7112.48 432.214   1
   1   6  -2 28616.1 1815.47   1
  -1  -6   2 29649.8 1815.62   1
   1  -6  -2 27472.0 1834.74   1
  -1   6   2 26996.1 1836.41   1
   1   6  -1 69027.7 4408.16   1
   1  -6  -1 68004.3 4416.03   1
  -1   6   1 74460.4 4418.72   1
  -1  -6   1 68148.9 4407.83   1
   1  -6   0 126.990 87.2465   1
   1   6   0-35.3754 97.8620   1
  -1  -6   0 109.350 87.4134   1
  -1   6   0-17.0642 97.4108   1
   1  -6   1 70055.9 4520.74   1
  -1   6  -1 71732.5 4520.72   1
   1   6   1 72641.9 4534.80   1
  -1  -6  -1 72178.1 4533.38   1
   1   6   2 26839.9 1783.17   1
  -1   6  -2 27925.9 1757.49   1
  -1  -6  -2 27823.2 1782.50   1
  -1  -6  -4 71647.4 4516.19   1
   1   6   4 70241.3 4517.59   1
   1   6   5 1141.84 194.143   1
  -1  -6  -5 1298.94 173.448   1
  -1  -6  -6 1776.73 225.250   1
   1   6   6 1902.01 229.182   1
  -1   6  -6 1801.62 130.197   1
   1  -6   6 1762.75 128.827   1
  -1  -6  -7 11700.3 711.521   1
  -1   6  -7 9718.42 647.153   1
   1   6   7 10768.2 713.381   1
   1  -6   7 9807.26 648.941   1
  -1  -6  -8 6790.92 427.950   1
   1   6   8 6932.00 444.680   1
   1  -6   8 5750.41 355.193   1
  -1  -6  -9 12305.1 747.050   1
  -1   6  -9 10006.9 691.455   1
   1   6   9 11537.4 752.305   1
   1  -6   9 9914.77 694.852   1
  -1   6 -10 13285.0 828.547   1
   1  -6  10 11775.1 827.953   1
  -1  -6 -11 1965.59 268.746   1
   1   6  11 2264.58 295.576   1
   1   6  12 6941.12 510.445   1
   1  -6  12 5873.35 441.872   1
  -1   6 -12 5988.30 437.823   1
  -1  -6 -12 5587.18 487.489   1
  -1   6 -13 1946.16 219.189   1
  -1  -6 -13 2010.00 318.277   1
   1   6  13 1886.03 326.717   1
   1  -6  13 2012.63 233.048   1
  -1  -6 -14 205.015 227.058   1
  -1   6 -14 623.308 183.639   1
   1   6  14 464.466 255.146   1
   1  -6  14 424.030 187.371   1
  -1   6 -15 297.889 204.656   1
  -1  -6 -15 30.1164 250.953   1
   1   6  15-319.118 275.183   1
   1  -6  15 311.066 212.173   1
   1   6  16 14545.6 1087.33   1
  -1   6 -16 16019.6 1046.66   1
   1  -6  16 16128.5 1049.80   1
  -1  -6 -16 13975.8 1076.04   1
   1   6  17 400.806 288.700   1
   1  -6  17 1681.55 250.359   1
  -1  -6 -17 1258.19 293.976   1
  -1   6 -17 747.826 215.907   1
   1  -6  18 1443.67 299.604   1
   1   6  18 917.343 327.191   1
  -1  -6 -18 1025.05 305.672   1
  -1   6 -18 1358.03 269.926   1
   1   6  19 206.725 330.627   1
  -1   6 -19-28.2557 243.092   1
   1  -6  19 363.215 259.815   1
  -1  -6 -19-195.128 317.607   1
   1   6  20 278.507 284.202   1
  -1   6 -20 567.222 253.296   1
   1  -6  20 256.324 277.303   1
  -1  -6 -20-32.9029 266.666   1
  -1   6 -21 440.055 297.341   1
   1   6  21 806.695 349.118   1
  -1  -6 -21 531.596 322.031   1
   1   6  22 387.264 336.213   1
  -1  -6 -22 368.281 350.601   1
   1   6  23 1619.43 345.755   1
  -1  -6 -23 605.306 306.377   1
   1   6  24 1655.70 389.853   1
  -1  -6 -24 902.675 379.163   1
   1   6  26 348.610 359.533   1
  -1  -6 -26 426.346 351.662   1
   1   6  27 278.852 358.598   1
  -1  -6 -27 581.007 359.950   1
   1  -7 -27-255.686 366.776   1
  -1   7  27-481.683 370.314   1
   1  -7 -26 390.152 343.006   1
  -1   7  26 563.117 357.688   1
  -1   7  25 71.7721 338.144   1
   1  -7 -24 795.150 344.035   1
  -1   7  23 982.496 380.183   1
   1  -7 -23 1002.49 347.904   1
  -1   7  22 1448.28 402.632   1
   1  -7 -22 1139.87 366.573   1
  -1   7  21-35.8633 349.482   1
   1  -7 -21 602.769 346.132   1
   1   7 -20 2089.32 320.480   1
  -1   7  20 2011.54 396.291   1
   1  -7 -20 2097.13 380.158   1
   1   7 -19 859.605 262.842   1
  -1  -7  19 750.983 277.369   1
  -1   7  18 3380.63 443.426   1
   1  -7 -18 3640.23 432.449   1
  -1   7  17 337.643 324.750   1
   1   7 -17-24.1790 204.568   1
  -1  -7  17 176.422 215.156   1
   1  -7 -17 448.584 307.656   1
  -1   7  16 329.439 298.680   1
   1  -7 -16-62.9525 268.920   1
   1   7 -16-89.2906 189.858   1
  -1  -7  16 46.4998 191.812   1
   1   7 -15 918.238 203.070   1
  -1  -7  15 870.531 203.885   1
   1  -7 -14 4148.78 390.404   1
   1   7 -14 3842.51 327.795   1
  -1  -7  14 3785.13 331.675   1
  -1   7  14 3312.71 383.509   1
  -1   7  13 1270.97 297.362   1
   1   7 -13 1304.45 197.405   1
  -1  -7  13 1783.99 204.765   1
   1  -7 -13 1548.71 287.223   1
  -1   7  12 408.317 250.049   1
   1  -7 -12 718.853 250.703   1
  -1   7  11 1230.85 256.768   1
   1   7 -11 1268.03 159.429   1
  -1  -7  11 1019.13 157.198   1
   1  -7 -11 1481.56 245.490   1
  -1   7  10 1467.31 256.298   1
   1   7 -10 1111.60 144.536   1
  -1  -7  10 1217.95 149.291   1
   1  -7 -10 1463.85 239.432   1
  -1  -7   9 319.059 87.9112   1
   1   7  -9 135.609 84.9286   1
  -1  -7   8 34177.5 2040.75   1
   1  -7  -8 31021.8 2085.57   1
   1   7  -8 30588.6 2039.19   1
  -1   7   8 31370.6 2089.09   1
  -1   7   7 14028.2 903.913   1
   1  -7  -7 14040.5 901.162   1
   1   7  -7 13988.2 840.648   1
  -1  -7   7 12059.0 839.225   1
  -1   7   6 43934.3 2808.53   1
   1  -7  -6 43299.1 2805.91   1
   1  -7  -5 1454.47 181.535   1
  -1   7   5 1687.25 198.519   1
   1  -7  -4 3524.67 297.660   1
  -1   7   4 3642.88 302.388   1
  -1  -7   3 55625.5 3511.12   1
   1  -7  -3 51158.0 3540.61   1
   1   7  -3 57481.0 3512.02   1
  -1   7   3 52501.4 3541.66   1
  -1  -7   2 24304.8 1501.60   1
   1   7  -2 22787.0 1502.36   1
   1   7  -1 226.628 84.3216   1
   1  -7  -1 318.629 106.362   1
  -1   7   1 162.839 102.756   1
  -1  -7   1 273.101 85.2001   1
  -1   7   0 4566.98 324.241   1
   1   7   0 4413.87 325.590   1
   1  -7   1 161.129 71.4376   1
  -1   7  -1 141.401 78.1791   1
   1  -7   2 22412.0 1426.93   1
  -1  -7  -3 55572.1 3582.96   1
   1   7   3 56817.6 3586.03   1
  -1  -7  -4 4262.45 327.097   1
   1   7   4 3832.24 321.826   1
   1   7   5 1124.76 197.570   1
  -1  -7  -5 1325.99 192.077   1
  -1  -7  -6 44300.9 2887.29   1
   1   7   6 45595.7 2894.27   1
  -1  -7  -7 12921.4 909.885   1
   1   7   7 13760.3 919.874   1
   1   7   8 31993.8 1971.47   1
   1  -7   8 29152.0 1910.87   1
  -1  -7  -8 31542.8 1964.51   1
  -1   7  -8 30301.3 1910.77   1
  -1   7  -9 181.235 86.6318   1
   1  -7   9 189.746 83.6711   1
  -1  -7 -10 1426.36 247.885   1
  -1   7 -10 1399.89 147.836   1
   1   7  10 1598.31 278.444   1
   1  -7  10 1426.66 152.209   1
  -1  -7 -11 989.682 246.701   1
  -1   7 -11 1444.18 149.708   1
   1  -7  11 1196.13 161.819   1
   1   7  11 1032.06 269.742   1
  -1  -7 -12 893.062 207.771   1
   1   7  12 416.330 200.160   1
  -1   7 -13 1882.05 207.907   1
  -1  -7 -13 1740.12 308.968   1
   1  -7  13 1743.12 207.758   1
   1   7  13 1320.27 309.245   1
  -1  -7 -14 3546.32 402.477   1
   1  -7  14 3538.44 319.715   1
   1   7  14 2654.82 398.205   1
  -1   7 -14 3949.71 317.879   1
  -1   7 -15 1135.32 198.856   1
   1  -7  15 1041.82 205.719   1
  -1  -7 -16 374.894 236.242   1
   1   7  16 398.522 260.970   1
  -1   7 -16 261.943 188.946   1
   1  -7  16 117.501 194.163   1
  -1  -7 -17 604.639 305.891   1
   1   7  17-101.487 325.172   1
  -1   7 -17-189.801 196.687   1
   1  -7  17 50.8175 213.644   1
  -1  -7 -18 3970.94 432.504   1
   1   7  18 2943.52 431.566   1
  -1   7 -19 1016.16 278.336   1
   1  -7  19 870.732 291.548   1
  -1   7 -20 2104.48 322.114   1
  -1  -7 -20 2278.15 364.039   1
   1   7  20 1678.71 371.819   1
  -1  -7 -21 665.113 340.149   1
   1   7  21 210.713 345.848   1
  -1  -7 -22 501.320 299.463   1
   1   7  22 914.789 326.356   1
  -1  -7 -23 1004.41 357.676   1
   1   7  23 1298.31 360.966   1
  -1  -7 -24 1556.70 384.875   1
  -1  -7 -25 591.716 333.936   1
   1   7  25 209.317 326.034   1
  -1  -7 -26 680.633 369.915   1
   1   7  26 517.363 368.245   1
  -1  -7 -27 572.768 361.062   1
   1   7  27 137.603 354.160   1
   1  -8 -27 314.803 373.929   1
  -1   8  27-135.708 370.700   1
  -1   8  26 313.147 371.631   1
   1  -8 -25 358.240 326.403   1
  -1   8  25 604.599 346.742   1
   1  -8 -23 232.734 317.481   1
  -1   8  23 108.731 333.991   1
   1  -8 -22 668.701 336.471   1
  -1   8  22 542.457 358.225   1
   1  -8 -21 502.306 321.793   1
  -1   8  21 35.9160 333.183   1
   1  -8 -20 200.322 323.334   1
  -1   8  20 106.619 331.878   1
   1  -8 -19 629.990 319.323   1
  -1   8  19-457.567 324.224   1
   1  -8 -18 1081.01 298.274   1
  -1   8  18 1357.49 320.300   1
   1   8 -18 936.287 249.567   1
  -1  -8  18 1169.01 257.201   1
   1  -8 -17 194.302 257.602   1
  -1   8  17-34.1632 256.469   1
   1   8 -17 272.168 209.269   1
  -1  -8  17 327.472 214.545   1
   1  -8 -16 2136.85 330.824   1
  -1   8  16 2406.09 343.142   1
   1   8 -16 2007.39 254.153   1
  -1  -8  16 1919.62 261.334   1
   1  -8 -15-155.449 283.604   1
  -1   8  15 261.897 277.843   1
   1   8 -15-187.219 168.801   1
  -1  -8  15-96.1583 162.533   1
   1  -8 -14 1667.82 312.322   1
  -1   8  14 1053.42 320.872   1
   1   8 -14 954.253 184.338   1
  -1  -8  14 837.347 179.333   1
  -1   8  13 402.749 239.990   1
   1  -8 -13 58.6998 200.945   1
  -1   8  12-89.8944 262.099   1
   1  -8 -12 794.481 265.300   1
   1   8 -12 429.024 127.717   1
  -1  -8  12 280.530 135.883   1
   1  -8 -11 81.9569 217.525   1
   1   8 -11 225.269 107.289   1
  -1  -8  11 198.002 113.489   1
  -1   8  11 490.333 226.008   1
   1  -8 -10 6029.88 459.938   1
  -1  -8  10 5397.81 358.723   1
   1   8 -10 5037.67 357.922   1
  -1   8   9 1947.08 279.988   1
   1   8  -9 1852.51 156.390   1
  -1  -8   9 2194.49 156.941   1
   1  -8  -9 2362.41 276.510   1
  -1   8   8 16956.6 1139.77   1
   1  -8  -8 16690.7 1136.01   1
   1  -8  -7 132.798 168.373   1
  -1   8   7 842.562 189.544   1
   1  -8  -6 454.181 168.714   1
  -1   8   6 87.3018 170.635   1
  -1   8   5 16788.1 1099.61   1
   1  -8  -5 16092.9 1092.44   1
   1  -8  -4 646.547 154.608   1
  -1   8   4 552.250 146.906   1
  -1   8   3 7463.27 528.368   1
  -1  -8   3 7272.33 482.656   1
   1  -8  -3 7430.74 524.925   1
   1   8  -3 7676.29 484.821   1
  -1   8   2 36130.3 2368.03   1
   1   8  -2 36899.5 2347.64   1
   1  -8  -2 39037.4 2369.33   1
  -1  -8   2 36387.1 2345.61   1
   1   8  -1 1739.14 158.932   1
  -1   8   1 1427.90 178.017   1
  -1  -8   1 1793.88 154.807   1
   1  -8  -1 1762.55 168.755   1
   1  -8   0 91.8791 91.5071   1
  -1  -8   0 10.7116 103.932   1
   1  -8   1 1989.56 154.751   1
  -1  -8  -1 1764.73 177.032   1
   1   8   1 1861.46 185.342   1
  -1   8  -1 1713.24 158.667   1
   1  -8   2 35664.5 2265.90   1
  -1   8  -2 36200.5 2265.79   1
   1   8   2 34397.9 2292.06   1
   1   8   3 7757.88 549.528   1
  -1  -8  -3 7792.98 545.841   1
   1   8   4 1097.11 185.136   1
  -1  -8  -4 804.791 165.319   1
   1   8   5 16263.5 1130.56   1
  -1  -8  -5 17474.6 1129.59   1
   1   8   6 887.832 207.330   1
  -1  -8  -6 480.324 186.363   1
   1   8   7 492.313 205.972   1
  -1  -8  -7 689.276 206.963   1
   1   8   8 15805.0 1080.26   1
  -1  -8  -8 15626.3 1068.26   1
  -1   8  -9 1545.96 122.123   1
   1  -8   9 1630.94 122.511   1
   1   8   9 1441.84 284.085   1
   1   8  10 5696.80 456.923   1
   1  -8  10 5371.58 351.969   1
  -1  -8 -10 6420.66 457.014   1
  -1  -8 -11 165.566 218.314   1
   1   8  11 176.574 242.975   1
  -1   8 -11 84.0495 99.5037   1
   1  -8  11 223.369 104.037   1
  -1  -8 -12 516.762 218.907   1
   1   8  12-91.2642 208.409   1
  -1   8 -12 244.507 121.295   1
   1  -8  12 268.269 134.973   1
  -1  -8 -13 651.900 252.113   1
   1   8  13-94.1704 257.735   1
   1   8  14 677.865 298.969   1
  -1   8 -14 993.605 170.721   1
   1  -8  14 824.686 177.890   1
  -1  -8 -15 124.037 282.405   1
   1   8  15 65.9868 304.528   1
  -1   8 -15 199.529 165.332   1
   1  -8  15 647.348 181.155   1
  -1  -8 -16 3002.80 381.572   1
   1   8  16 2354.08 389.319   1
  -1   8 -16 3273.11 295.570   1
   1  -8  16 3013.90 302.558   1
  -1  -8 -17-32.1273 245.308   1
   1   8  17 648.711 283.895   1
  -1   8 -17 133.389 194.447   1
   1  -8  17 46.6214 194.898   1
  -1  -8 -18 1692.26 332.140   1
   1   8  18 1243.49 330.847   1
  -1   8 -18 943.188 254.054   1
   1  -8  18 987.850 246.524   1
  -1  -8 -19 32.8792 314.401   1
   1   8  19-244.385 329.604   1
  -1  -8 -20 331.702 321.880   1
   1   8  20 385.948 328.277   1
  -1  -8 -21 66.5154 292.660   1
   1   8  21 386.766 308.051   1
  -1  -8 -22 599.980 343.569   1
   1   8  22 1159.36 354.297   1
  -1  -8 -23 1163.66 381.545   1
   1   8  23 702.248 356.518   1
  -1  -8 -25 455.465 342.637   1
   1   8  26-240.568 366.333   1
  -1  -8 -27 438.907 344.341   1
   1   8  27 542.895 338.386   1
   1  -9 -26 633.459 372.640   1
  -1   9  26 790.307 383.116   1
   1  -9 -25 515.195 357.744   1
  -1   9  25 387.347 375.054   1
   1  -9 -24-391.297 338.159   1
  -1   9  24 718.352 380.914   1
  -1   9  23 396.763 344.371   1
   1  -9 -23-33.0493 317.266   1
  -1   9  22-252.551 332.389   1
   1  -9 -22 466.467 311.700   1
  -1   9  20 213.770 325.544   1
   1  -9 -20 401.192 312.103   1
  -1   9  19 1380.32 366.386   1
   1  -9 -19 699.378 337.430   1
   1   9 -17-20.8254 182.230   1
  -1   9  17 414.499 342.870   1
   1  -9 -17 752.238 319.231   1
  -1   9  16-510.599 317.737   1
   1  -9 -16-290.141 300.916   1
   1   9 -16 186.928 180.948   1
  -1  -9  16 170.030 190.731   1
   1  -9 -15-412.297 236.517   1
  -1  -9  15 380.662 159.805   1
  -1   9  15-133.045 258.800   1
   1   9 -15 277.760 151.521   1
   1  -9 -14 7414.27 584.578   1
  -1   9  14 6543.91 584.851   1
   1  -9 -13 1384.14 295.973   1
   1   9 -13 1052.77 152.262   1
  -1  -9  13 1075.19 149.619   1
  -1   9  13 1553.57 324.478   1
   1  -9 -12 2939.79 345.671   1
  -1  -9  12 3534.75 247.617   1
   1   9 -12 2908.08 245.697   1
  -1   9  12 3105.94 366.487   1
   1   9 -11 3431.56 258.009   1
  -1   9  11 3473.94 387.878   1
  -1  -9  11 3685.02 259.034   1
  -1   9  10 1170.86 287.910   1
   1  -9 -10 1513.20 272.940   1
  -1   9   9 627.880 225.605   1
   1  -9  -9 930.256 234.206   1
  -1   9   7 49.0257 190.753   1
   1  -9  -7 742.853 191.764   1
   1  -9  -6 7120.26 551.925   1
  -1   9   6 8177.22 576.697   1
  -1   9   5 4419.27 370.438   1
  -1   9   4-39.2900 145.659   1
   1  -9  -4 205.490 148.513   1
   1   9  -3 531.422 74.3716   1
  -1   9   3 465.697 158.938   1
  -1  -9   3 279.364 61.1064   1
   1  -9  -3 306.285 147.996   1
  -1   9   2 144.942 137.293   1
   1   9  -2 288.374 90.1604   1
   1  -9  -2 167.313 117.146   1
  -1  -9   2 303.545 77.8631   1
  -1  -9   1 8642.35 551.516   1
   1   9  -1 7784.28 554.927   1
   1   9   0 66862.0 4205.32   1
   1  -9   0 63863.2 4198.58   1
  -1  -9   0 65889.3 4199.36   1
  -1   9   0 68270.6 4203.10   1
  -1   9  -1 7326.21 500.032   1
   1  -9   1 7561.85 502.040   1
  -1  -9  -2 77.8635 119.739   1
  -1   9  -2 138.193 78.5659   1
   1   9   2 421.463 149.302   1
   1  -9   2 219.975 72.0075   1
   1   9   3 492.757 158.912   1
  -1  -9  -3 361.396 134.245   1
   1   9   4 249.612 167.876   1
  -1  -9  -4-75.5209 142.856   1
   1   9   5 5010.15 415.604   1
   1   9   6 7779.99 582.645   1
  -1  -9  -6 7590.40 566.561   1
   1   9   7-77.2634 205.161   1
  -1  -9  -7 116.132 191.154   1
   1   9   9-56.0869 213.283   1
  -1  -9  -9 783.519 214.012   1
   1   9  10 903.942 253.435   1
  -1  -9 -10 983.315 230.468   1
  -1  -9 -11 3982.22 343.901   1
   1  -9  11 3214.71 198.569   1
   1   9  11 3107.01 343.232   1
  -1  -9 -12 3673.83 350.651   1
   1  -9  12 2963.57 220.121   1
   1   9  12 3614.75 357.267   1
   1   9  13 1379.15 290.002   1
  -1  -9 -13 1116.76 275.442   1
  -1   9 -13 858.881 139.422   1
   1  -9  13 1136.35 145.468   1
   1   9  14 6967.23 557.005   1
  -1   9 -14 5238.99 442.999   1
   1  -9  14 6796.15 448.809   1
  -1  -9 -14 7038.69 545.703   1
   1   9  15 536.745 303.907   1
  -1   9 -15 246.573 148.109   1
   1  -9  15 207.823 162.360   1
  -1  -9 -15 31.4950 290.467   1
   1   9  16 476.390 326.370   1
  -1   9 -16 158.562 172.024   1
   1  -9  16 73.4482 169.684   1
  -1  -9 -16 863.405 306.767   1
  -1   9 -17 39.6647 185.144   1
   1   9  17-206.653 339.789   1
  -1  -9 -17 291.799 311.097   1
   1   9  19 981.956 320.281   1
  -1  -9 -19 1685.11 320.357   1
   1   9  20 175.885 334.972   1
  -1  -9 -20 664.372 328.266   1
   1   9  22 350.307 352.214   1
  -1  -9 -22 100.077 325.466   1
   1   9  23 1152.79 344.368   1
  -1  -9 -23 528.626 309.758   1
   1   9  24 347.063 356.171   1
  -1  -9 -24 782.171 354.452   1
   1   9  25 686.710 379.991   1
  -1  -9 -25 643.837 365.995   1
   1   9  26 475.156 334.692   1
  -1  -9 -26 94.7698 319.896   1
   1 -10 -25 1276.00 371.337   1
  -1  10  25 519.703 381.413   1
   1 -10 -24 291.516 347.138   1
  -1  10  24 35.4520 364.938   1
   1 -10 -23 589.487 354.136   1
  -1  10  23 361.158 380.827   1
   1 -10 -22 2188.28 392.261   1
  -1  10  22 1955.72 426.599   1
   1 -10 -21 66.7538 331.645   1
  -1  10  21-434.075 370.018   1
   1 -10 -20-167.385 315.972   1
  -1  10  20 863.437 364.276   1
   1 -10 -19-200.562 307.871   1
  -1  10  19 285.230 326.465   1
   1 -10 -18 2095.59 338.817   1
  -1  10  18 1592.15 346.198   1
   1 -10 -16 684.868 316.446   1
  -1  10  16-34.4726 333.824   1
   1 -10 -15 128.455 286.454   1
   1  10 -15 120.380 130.606   1
  -1 -10  15-111.284 130.158   1
  -1  10  15-305.429 319.747   1
   1 -10 -14 978.646 262.523   1
  -1 -10  14 1361.69 144.984   1
  -1  10  14 1392.38 287.539   1
   1  10 -14 960.479 141.077   1
   1  10 -13 319.321 86.1438   1
  -1 -10  13 251.316 78.8121   1
   1 -10 -12 3229.19 352.167   1
  -1  10  12 3690.50 373.612   1
   1 -10 -11 376.766 251.516   1
  -1  10  11 1008.43 300.166   1
   1 -10 -10 10480.2 739.721   1
  -1  10  10 9253.05 743.500   1
  -1  10   9 311.092 252.696   1
   1 -10  -9 535.214 235.304   1
  -1  10   8 161.979 225.619   1
   1 -10  -6 14305.7 975.136   1
  -1  10   6 14101.4 975.454   1
   1 -10  -5 2066.45 240.714   1
  -1  10   4 8801.85 632.081   1
   1 -10  -4 9046.63 634.234   1
   1 -10  -3 1836.56 212.065   1
  -1 -10   3 1793.46 141.497   1
   1  10  -3 1950.70 146.939   1
  -1  10   3 1674.92 227.367   1
   1  10  -2 4716.86 347.071   1
  -1  10   2 4456.72 377.908   1
  -1 -10   2 4904.15 344.036   1
  -1 -10   1 3168.69 234.234   1
   1  10  -1 2985.63 234.930   1
   1 -10  -1 3272.16 258.203   1
   1 -10   0-49.7497 109.325   1
  -1  10   0 66.5926 118.062   1
   1 -10   1 2964.83 234.331   1
  -1 -10  -1 2855.59 254.793   1
   1  10   1 3079.35 262.598   1
  -1  10  -1 2858.09 233.694   1
   1  10   2 4947.56 385.194   1
  -1  10  -2 4944.95 345.702   1
   1 -10   2 5110.32 344.944   1
  -1 -10  -2 5030.48 376.817   1
  -1 -10  -3 1914.98 217.489   1
  -1  10  -3 1682.17 126.571   1
   1 -10   3 1737.10 125.112   1
  -1 -10  -4 9171.89 621.672   1
   1  10   4 8267.50 621.183   1
  -1 -10  -5 1881.98 233.193   1
   1  10   6 13187.8 945.140   1
  -1 -10  -6 14175.3 944.745   1
   1  10   8 110.527 213.272   1
   1  10   9 172.626 257.556   1
  -1 -10  -9 271.129 242.260   1
  -1 -10 -10 10707.5 763.975   1
   1  10  10 9835.18 764.966   1
  -1 -10 -11 933.986 300.333   1
   1  10  11 1982.25 321.538   1
  -1 -10 -12 3599.00 377.612   1
   1  10  12 2425.51 373.185   1
  -1 -10 -14 1379.92 305.009   1
  -1  10 -14 634.296 116.850   1
   1 -10  14 897.716 118.120   1
   1  10  14 1337.34 326.823   1
   1  10  15 408.155 327.358   1
  -1  10 -15 143.255 127.636   1
   1 -10  15 362.228 126.522   1
  -1 -10 -15 255.225 294.310   1
  -1  10 -16 655.599 154.026   1
   1  10  16 792.379 340.772   1
  -1 -10 -16 194.111 322.940   1
   1  10  18 1332.46 369.894   1
  -1 -10 -18 2310.51 358.481   1
   1  10  19 246.449 330.512   1
  -1 -10 -19 398.612 306.041   1
   1  10  20 352.279 303.356   1
  -1 -10 -20 133.019 281.929   1
   1  10  21 210.883 322.037   1
  -1 -10 -21 166.336 301.234   1
   1  10  22 2374.45 408.335   1
  -1 -10 -22 2657.12 411.802   1
   1  10  23 348.886 363.547   1
  -1 -10 -23 360.057 346.798   1
   1  10  24 34.4557 341.206   1
  -1 -10 -24 873.647 340.885   1
   1  10  25 101.867 333.753   1
  -1 -10 -25 445.198 326.159   1
   1 -11 -25-220.339 320.355   1
  -1  11  25 136.904 354.359   1
   1 -11 -23 552.075 315.533   1
  -1  11  23 286.830 343.853   1
  -1  11  22 648.841 357.199   1
   1 -11 -22 758.149 332.018   1
  -1  11  21-72.2276 344.377   1
   1 -11 -21 532.363 336.818   1
  -1  11  20 504.019 380.127   1
   1 -11 -20 635.779 339.763   1
  -1  11  19 357.722 373.526   1
   1 -11 -19 837.511 335.541   1
  -1  11  18 249.973 357.141   1
   1 -11 -18 66.9011 318.213   1
  -1  11  17-70.8235 291.449   1
   1 -11 -17-33.2489 281.506   1
  -1  11  16 35.0328 307.263   1
   1 -11 -16 591.738 318.840   1
  -1  11  15 1037.95 353.706   1
   1 -11 -15 422.167 309.652   1
  -1  11  14 1897.60 312.658   1
   1 -11 -14 1537.65 304.393   1
  -1  11  13 330.583 300.937   1
   1 -11 -13-157.346 279.572   1
  -1  11  11 533.622 275.027   1
  -1  11  10 151.904 281.453   1
   1 -11 -10 1417.89 286.838   1
  -1  11   9 2988.07 368.004   1
   1 -11  -9 3039.04 354.346   1
   1 -11  -8 614.618 243.428   1
  -1  11   7-160.303 208.385   1
   1 -11  -7 76.4094 201.324   1
  -1  11   6-25.2838 214.079   1
   1 -11  -6-72.3266 197.954   1
  -1  11   5 2456.52 283.466   1
   1 -11  -5 2960.26 294.982   1
  -1  11   4 1828.02 246.668   1
   1 -11  -4 1808.97 244.004   1
  -1  11   3 494.239 181.424   1
  -1 -11   3 553.418 77.4774   1
   1  11  -3 423.662 81.0128   1
   1 -11  -3 154.823 160.758   1
  -1  11   2 95.4614 161.736   1
   1  11  -2 228.826 101.116   1
   1 -11  -2 280.550 153.037   1
  -1 -11   2 341.073 96.0441   1
   1  11  -1 664.436 142.153   1
   1 -11  -1 640.818 157.201   1
  -1 -11   1 901.006 134.523   1
   1  11   1 915.308 161.306   1
   1 -11   1 1053.19 124.059   1
  -1 -11  -1 1262.47 172.133   1
   1  11   2 152.045 149.880   1
   1 -11   2 468.777 96.1475   1
  -1  11  -2 344.175 94.0487   1
  -1 -11  -3 569.568 175.830   1
   1 -11   3 502.554 62.8835   1
  -1  11  -3 400.769 66.0764   1
   1  11   3 545.617 185.997   1
  -1 -11  -4 1681.70 226.807   1
   1  11   4 1956.37 239.958   1
  -1 -11  -5 2743.66 293.954   1
   1  11   5 2610.44 295.620   1
  -1 -11  -6-170.161 199.245   1
   1  11   6-77.4373 221.664   1
  -1 -11  -7 102.585 223.460   1
   1  11   7 572.002 230.968   1
  -1 -11  -8 134.195 220.506   1
  -1 -11  -9 5037.05 438.304   1
   1  11   9 4071.61 434.417   1
  -1 -11 -10 433.781 249.666   1
   1  11  10 430.858 239.620   1
   1  11  11 634.640 272.216   1
  -1 -11 -13 686.537 282.064   1
   1  11  13 499.379 309.545   1
  -1 -11 -14 1907.85 354.988   1
   1  11  14 1693.97 375.901   1
  -1 -11 -15-129.212 305.527   1
   1  11  15-34.4300 343.122   1
  -1 -11 -16 359.310 310.757   1
   1  11  16 556.566 346.054   1
  -1 -11 -17 494.788 326.693   1
   1  11  17-175.636 340.212   1
  -1 -11 -18 166.164 320.557   1
   1  11  18 458.304 357.563   1
  -1 -11 -19 166.506 332.322   1
   1  11  19 706.162 364.804   1
  -1 -11 -20 833.792 348.064   1
   1  11  20 1022.75 367.510   1
  -1 -11 -21 66.6316 313.943   1
   1  11  21 105.170 327.888   1
  -1 -11 -22-65.9122 304.969   1
   1  11  22 872.862 341.099   1
  -1 -11 -23-32.4592 321.039   1
   1  11  23 831.270 362.059   1
  -1 -11 -25 784.649 375.998   1
   1  11  25 405.562 373.209   1
   1 -12 -24 539.499 343.130   1
  -1  12  24 552.591 385.029   1
   1 -12 -23 806.440 351.898   1
  -1  12  23 318.396 374.752   1
   1 -12 -22 1273.91 352.197   1
  -1  12  22 288.759 362.178   1
  -1  12  21 108.769 341.508   1
   1 -12 -21 463.597 303.219   1
  -1  12  20 435.368 327.586   1
   1 -12 -20 233.867 288.716   1
  -1  12  18 322.937 367.256   1
   1 -12 -18 201.441 331.044   1
  -1  12  17 501.153 346.306   1
   1 -12 -17 66.9764 304.068   1
  -1  12  16 709.098 317.532   1
   1 -12 -16 232.916 280.546   1
  -1  12  15 561.946 347.701   1
  -1  12  14 761.253 305.103   1
   1 -12 -14 584.087 276.025   1
  -1  12  13-68.0391 312.718   1
   1 -12 -13 31.9101 291.610   1
   1 -12 -12 1629.28 308.401   1
  -1  12  11-226.531 252.664   1
   1 -12 -11 580.906 253.110   1
   1 -12 -10 4188.76 419.490   1
  -1  12  10 4682.25 447.262   1
   1 -12  -9-315.965 233.008   1
  -1  12   9 212.685 249.520   1
   1 -12  -8-165.805 226.744   1
  -1  12   8 730.863 249.024   1
   1 -12  -7-26.4480 226.073   1
  -1  12   7-223.654 251.531   1
   1 -12  -5 829.981 204.928   1
  -1  12   5 201.654 217.011   1
  -1  12   4 10065.1 743.124   1
   1 -12  -4 11024.5 746.325   1
  -1  12   3 199.689 186.227   1
   1 -12  -3 184.566 173.809   1
  -1 -12   3 255.420 80.1149   1
   1  12  -3 211.541 82.9819   1
   1  12  -2 3100.20 251.726   1
  -1  12   2 3590.52 300.136   1
  -1 -12   2 2980.77 245.956   1
   1 -12  -2 3570.16 298.982   1
   1  12  -1 4168.06 297.350   1
   1 -12  -1 4229.80 317.038   1
  -1  12   1 4094.89 322.985   1
   1  12   0 110.387 142.758   1
  -1 -12   0 88.9316 135.528   1
  -1  12   0 92.8775 137.010   1
   1 -12   0 14.5006 125.358   1
  -1  12  -1 3166.92 284.020   1
   1 -12   1 3807.29 279.983   1
   1  12   1 3923.08 310.814   1
  -1 -12  -1 3527.41 307.954   1
   1 -12   2 3237.70 239.689   1
   1  12   2 2841.31 292.880   1
  -1 -12  -2 3687.43 295.939   1
  -1  12  -2 2820.19 236.468   1
  -1 -12  -3 456.043 179.161   1
  -1  12  -3 267.949 62.3805   1
   1  12   3 397.060 181.073   1
   1 -12   3 260.684 57.5832   1
  -1 -12  -4 10553.8 708.125   1
   1  12   4 9161.95 706.478   1
   1  12   5 457.292 225.327   1
  -1 -12  -5 859.191 220.816   1
   1  12   7 141.316 239.851   1
  -1 -12  -7-26.5408 238.716   1
   1  12   8 501.014 257.286   1
  -1 -12  -8 773.589 242.129   1
   1  12   9 888.023 272.922   1
  -1 -12  -9 86.1003 237.892   1
   1  12  10 4834.39 466.489   1
  -1 -12 -10 5090.72 452.747   1
   1  12  11 943.115 292.262   1
  -1 -12 -11 213.190 274.541   1
  -1 -12 -12 1463.84 310.706   1
   1  12  13 67.7508 270.557   1
  -1 -12 -13-127.047 257.570   1
   1  12  14 687.235 315.759   1
   1  12  15 383.399 336.514   1
  -1 -12 -15 98.0849 302.632   1
   1  12  16 983.863 354.538   1
  -1 -12 -16 132.070 321.843   1
   1  12  17 671.568 367.175   1
  -1 -12 -17-266.209 311.336   1
   1  12  18 1239.70 386.813   1
  -1 -12 -18 900.827 344.942   1
   1  12  20 317.001 364.357   1
  -1 -12 -20 668.891 346.641   1
   1  12  21 351.077 375.053   1
  -1 -12 -21-99.3288 327.250   1
   1  12  22 453.320 354.368   1
  -1 -12 -22 228.479 334.932   1
   1  12  23 343.846 343.191   1
  -1 -12 -23 708.979 314.356   1
   1  12  24 270.709 337.340   1
  -1 -12 -24 63.2540 315.833   1
   1 -13 -24 125.181 347.712   1
  -1  13  24 613.879 406.561   1
   1 -13 -23 95.7139 349.027   1
  -1  13  23-105.088 383.738   1
   1 -13 -22 454.896 346.878   1
  -1  13  22 285.323 384.422   1
   1 -13 -21-65.7087 327.942   1
  -1  13  21 218.097 389.390   1
  -1  13  20 1130.68 366.215   1
   1 -13 -20 1131.96 322.816   1
  -1  13  19 328.272 332.650   1
  -1  13  18 871.306 383.889   1
   1 -13 -18 640.009 344.919   1
  -1  13  17 72.6116 341.487   1
   1 -13 -17-235.857 309.177   1
   1 -13 -16 570.634 310.046   1
  -1  13  14 211.107 299.689   1
   1 -13 -14 1154.95 302.918   1
  -1  13  13 34.7062 310.861   1
   1 -13 -13 32.5574 282.511   1
  -1  13  12 2723.37 411.232   1
   1 -13 -12 3070.57 404.111   1
  -1  13  11 566.439 294.175   1
   1 -13 -11 499.734 284.018   1
  -1  13  10 97.4234 277.507   1
   1 -13 -10 91.3091 248.725   1
  -1  13   9 503.941 274.336   1
   1 -13  -9 265.836 260.728   1
  -1  13   8 1491.89 301.914   1
   1 -13  -8 2001.58 297.586   1
  -1  13   7-58.4707 235.944   1
   1 -13  -7-109.848 227.711   1
  -1  13   6 1090.99 257.042   1
   1 -13  -6 1546.73 257.530   1
  -1  13   4 555.612 224.174   1
   1 -13  -4 93.2516 191.826   1
  -1 -13   3 12.0983 76.9980   1
   1 -13  -3 280.571 191.342   1
   1  13  -3 39.3884 80.4400   1
  -1  13   3 71.3470 209.513   1
   1  13  -2 5189.85 407.546   1
  -1  13   2 5707.48 458.721   1
   1 -13  -2 6368.53 451.345   1
  -1 -13   2 5901.38 402.395   1
  -1  13   1 172.282 178.349   1
   1 -13  -1 178.500 159.277   1
  -1 -13   0 1553.02 195.618   1
  -1  13   0 1341.99 188.988   1
   1  13   0 1310.35 197.527   1
   1 -13   0 1285.36 186.205   1
  -1 -13  -1 179.952 162.576   1
  -1  13  -1 67.8851 140.873   1
   1 -13   1 115.278 124.314   1
   1  13   1-57.4483 168.045   1
   1 -13   2 5965.43 397.669   1
   1  13   2 5696.26 450.783   1
  -1 -13  -2 5824.75 442.967   1
  -1  13  -2 5383.51 397.816   1
  -1 -13  -3-108.666 174.024   1
   1 -13   3 3.84660 45.8627   1
  -1  13  -3 42.0241 56.7833   1
   1  13   3 208.718 191.785   1
   1  13   4 174.411 215.749   1
  -1 -13  -4-46.6806 191.648   1
   1  13   6 1146.86 269.435   1
  -1 -13  -6 1676.46 263.415   1
   1  13   7 234.323 253.445   1
  -1 -13  -7 219.389 240.964   1
   1  13   8 2585.99 323.623   1
  -1 -13  -8 1737.63 300.056   1
   1  13   9 346.370 256.371   1
  -1 -13  -9 117.905 238.250   1
   1  13  10 647.419 301.805   1
  -1 -13 -10-181.960 271.314   1
   1  13  11 564.200 298.776   1
  -1 -13 -11 1896.92 293.497   1
   1  13  12 3382.99 410.865   1
  -1 -13 -12 2982.29 378.592   1
   1  13  13 103.232 332.331   1
  -1 -13 -13 871.608 309.215   1
   1  13  14 628.688 311.244   1
  -1 -13 -14 982.037 299.984   1
  -1 -13 -16 433.689 300.051   1
   1  13  17 213.305 345.976   1
  -1 -13 -17-33.4711 311.876   1
   1  13  18 568.968 369.336   1
   1  13  19 318.710 368.563   1
  -1 -13 -19 134.332 332.147   1
   1  13  20 741.737 390.508   1
  -1 -13 -20 1231.35 354.449   1
   1  13  21 631.922 388.678   1
  -1 -13 -21 262.746 335.863   1
   1  13  22-34.6554 385.120   1
  -1 -13 -22 486.769 343.961   1
   1  13  23 443.798 363.776   1
  -1 -13 -23-31.8789 323.091   1
   1  13  24 202.009 337.302   1
  -1 -13 -24 468.060 316.286   1
  -1  14  23 551.177 396.086   1
   1 -14 -21 196.329 336.906   1
  -1  14  19 550.759 361.416   1
   1 -14 -19 334.771 321.796   1
  -1  14  18 550.367 389.650   1
   1 -14 -18 168.583 319.554   1
  -1  14  17 552.013 367.109   1
   1 -14 -17 67.6673 298.527   1
  -1  14  16 1094.80 387.206   1
   1 -14 -16 1319.20 345.115   1
  -1  14  15-72.7072 325.138   1
   1 -14 -15-269.631 293.306   1
  -1  14  14 465.374 339.799   1
  -1  14  13 424.889 302.827   1
   1 -14 -13 364.043 274.795   1
  -1  14  12 558.274 294.841   1
   1 -14 -12 391.450 268.781   1
  -1  14  11 308.332 310.614   1
   1 -14 -11 320.364 270.081   1
  -1  14   9 32.6097 263.304   1
   1 -14  -9 274.472 248.126   1
  -1  14   8 537.130 282.563   1
   1 -14  -8 502.446 264.027   1
  -1  14   7 2116.63 334.411   1
   1 -14  -7 1425.11 293.970   1
  -1  14   6 88.8013 241.269   1
   1 -14  -6 54.5687 216.260   1
  -1  14   5-28.3379 238.269   1
   1 -14  -5-51.8541 215.452   1
   1 -14  -4 1365.26 242.831   1
  -1  14   4 1398.35 253.764   1
  -1 -14   3 437.837 80.2270   1
   1 -14  -3 961.272 202.486   1
   1  14  -3 458.707 89.7224   1
  -1  14   3 868.268 213.444   1
   1 -14  -2 1345.68 228.377   1
  -1 -14   2 1602.03 168.011   1
   1  14  -2 1685.56 179.212   1
  -1  14   2 1967.83 260.336   1
   1 -14  -1 282.746 172.076   1
  -1  14   1 362.988 185.741   1
   1  14   0-35.7797 161.934   1
   1 -14   0-82.2186 153.559   1
  -1  14   0-17.5167 162.642   1
  -1 -14   0-152.034 154.442   1
  -1 -14  -1 172.394 158.498   1
   1  14   1 222.672 182.465   1
  -1 -14  -2 2004.68 233.540   1
   1 -14   2 1567.24 157.011   1
  -1  14  -2 1267.29 161.674   1
   1  14   2 1723.94 238.564   1
   1  14   3 583.854 213.514   1
  -1 -14  -3-228.346 190.339   1
   1  14   4 1535.96 255.836   1
  -1 -14  -4 1490.42 240.728   1
   1  14   5-27.5581 240.204   1
  -1 -14  -5 155.188 227.392   1
   1  14   6-28.9494 231.206   1
  -1 -14  -6 54.3311 226.801   1
   1  14   7 1207.77 278.126   1
  -1 -14  -7 1473.06 263.089   1
   1  14   8 594.915 264.376   1
  -1 -14  -8 205.519 246.324   1
   1  14   9 129.188 261.308   1
  -1 -14  -9 60.5759 249.333   1
   1  14  11 712.437 308.071   1
  -1 -14 -11 1271.81 290.160   1
   1  14  12 449.070 319.830   1
  -1 -14 -12 744.451 302.834   1
   1  14  13 35.0142 282.667   1
  -1 -14 -13 262.709 279.448   1
   1  14  15-71.2340 335.021   1
  -1 -14 -15-133.945 312.638   1
   1  14  16 929.020 339.210   1
  -1 -14 -16 1411.52 332.558   1
   1  14  17 393.356 325.256   1
  -1 -14 -17 134.864 299.316   1
   1  14  18 71.2591 349.718   1
  -1 -14 -18 33.7600 304.249   1
   1  14  19 35.5604 353.168   1
  -1 -14 -19-33.4666 317.064   1
  -1 -14 -21 326.829 342.598   1
   1  14  23 272.057 375.980   1
   1 -15 -22 31.8748 342.207   1
  -1  15  22 452.491 417.445   1
   1 -15 -21-130.109 332.613   1
  -1  15  21 35.5000 378.105   1
   1 -15 -20 923.368 329.743   1
  -1  15  20 72.5480 345.268   1
   1 -15 -19 599.548 333.732   1
  -1  15  19 295.333 386.222   1
   1 -15 -18 571.697 350.940   1
  -1  15  18 1602.20 424.698   1
  -1  15  17-37.2159 332.747   1
   1 -15 -17-203.463 296.911   1
  -1  15  16 335.745 381.978   1
   1 -15 -16 306.061 325.157   1
  -1  15  15-333.144 330.215   1
   1 -15 -15 136.007 286.577   1
  -1  15  14 147.418 327.385   1
   1 -15 -14-67.7225 306.999   1
  -1  15  13-109.677 347.563   1
   1 -15 -13 705.672 314.880   1
  -1  15  12 250.952 332.071   1
   1 -15 -12 631.501 301.498   1
  -1  15  11 317.784 319.631   1
   1 -15 -11 622.116 297.209   1
  -1  15  10 242.451 324.523   1
   1 -15 -10-128.485 273.813   1
  -1  15   8 397.738 287.831   1
   1 -15  -8 518.597 261.090   1
  -1  15   7 290.541 268.980   1
   1 -15  -7-29.4745 245.604   1
  -1  15   6 4215.77 433.864   1
   1 -15  -6 4890.84 430.695   1
  -1  15   5-88.9391 257.244   1
   1 -15  -5 81.1341 225.790   1
  -1  15   3 181.189 225.585   1
   1 -15  -3-24.0340 216.595   1
   1  15  -3 26.2169 55.0425   1
   1 -15  -2 2316.04 253.073   1
  -1 -15   2 1778.46 179.613   1
  -1  15   2 1819.59 252.195   1
   1  15  -2 1481.41 184.790   1
   1 -15  -1 297.359 173.150   1
  -1 -15   1-207.791 139.858   1
  -1  15   1 170.194 193.274   1
   1  15  -1 48.4838 155.631   1
   1  15   0 229.874 178.252   1
   1 -15   0 345.418 157.869   1
  -1  15   0 514.922 181.310   1
  -1 -15   0 213.341 153.554   1
  -1 -15  -1 80.6766 174.322   1
   1  15   1 86.0919 183.125   1
  -1 -15  -2 1520.57 241.245   1
   1 -15   2 1586.36 159.241   1
  -1  15  -2 1440.63 160.048   1
   1  15   2 1695.12 255.933   1
   1  15   3 331.296 207.653   1
  -1 -15  -3 578.130 201.305   1
   1  15   5 57.4568 230.673   1
  -1 -15  -5 486.702 235.761   1
   1  15   6 3129.63 380.390   1
  -1 -15  -6 4180.43 376.816   1
   1  15   7 31.2808 271.088   1
  -1 -15  -7 322.912 257.205   1
   1  15   8 1002.26 326.716   1
  -1 -15  -8 1001.05 286.429   1
   1  15  10 204.108 311.878   1
  -1 -15 -10 287.031 282.553   1
   1  15  11 519.627 317.145   1
  -1 -15 -11 716.147 298.317   1
   1  15  12 281.251 295.805   1
  -1 -15 -12 99.1201 269.505   1
   1  15  13 426.378 332.432   1
  -1 -15 -13 300.694 301.934   1
   1  15  14 429.689 329.711   1
  -1 -15 -14 201.898 293.248   1
   1  15  15 35.9683 335.438   1
  -1 -15 -15 406.700 299.549   1
   1  15  16 35.9632 363.665   1
  -1 -15 -16 34.0671 321.577   1
   1  15  17 753.389 354.200   1
  -1 -15 -17 475.440 336.643   1
   1  15  18 608.945 351.403   1
  -1 -15 -18 471.554 327.229   1
   1  15  19 748.599 368.810   1
  -1 -15 -19 332.776 309.411   1
   1  15  20 493.362 355.579   1
  -1 -15 -20 65.8607 308.974   1
   1  15  21-382.528 358.067   1
   1  15  22 309.168 391.466   1
  -1  16  21 315.211 399.133   1
   1 -16 -21-193.440 333.273   1
  -1  16  20 71.7083 363.802   1
   1 -16 -20 164.105 312.181   1
  -1  16  19 549.140 408.368   1
   1 -16 -19 498.805 354.148   1
  -1  16  18 963.836 382.131   1
   1 -16 -18 134.718 319.463   1
  -1  16  17 1202.47 400.022   1
   1 -16 -17 67.7646 317.627   1
  -1  16  15 151.490 378.226   1
   1 -16 -15 1195.71 356.577   1
   1 -16 -14 444.699 321.788   1
  -1  16  14-262.940 355.299   1
  -1  16  13 261.633 347.102   1
   1 -16 -13 136.227 289.894   1
  -1  16  12 667.374 345.916   1
   1 -16 -12 472.910 302.127   1
  -1  16  11 439.578 342.764   1
   1 -16 -11 333.813 286.194   1
  -1  16  10 865.258 323.458   1
   1 -16 -10 295.747 278.459   1
   1 -16  -9 932.113 300.454   1
  -1  16   9 426.883 331.242   1
   1 -16  -8 2257.32 322.832   1
  -1  16   8 1595.88 359.058   1
   1 -16  -7 335.545 267.548   1
  -1  16   7 200.977 294.940   1
   1 -16  -6 589.921 275.051   1
  -1  16   6 674.459 307.947   1
   1 -16  -5 452.464 233.741   1
  -1  16   5-61.1985 264.162   1
   1 -16  -4 1100.28 274.188   1
  -1  16   4 810.202 281.246   1
   1 -16  -3-50.1581 196.256   1
  -1  16   3 700.729 243.899   1
  -1 -16   2 593.234 131.944   1
  -1  16   2 743.224 228.944   1
   1  16  -2 399.118 138.904   1
  -1 -16   1 289.999 158.312   1
  -1  16   1 133.382 202.865   1
   1  16  -1 575.384 174.239   1
   1 -16   0-18.0046 160.269   1
  -1 -16   0-18.6040 171.346   1
   1  16   0 20.3579 185.674   1
  -1  16   0-19.0651 180.625   1
  -1 -16  -1 275.549 188.987   1
   1  16   1 783.339 218.974   1
  -1 -16  -2 865.829 221.287   1
   1 -16   2 396.886 116.289   1
  -1  16  -2 352.613 121.090   1
   1  16   2 723.824 223.270   1
   1  16   4 965.896 262.605   1
  -1 -16  -4 619.857 223.875   1
   1  16   5 209.497 254.633   1
  -1 -16  -5 28.3609 235.206   1
   1  16   6 530.892 262.185   1
  -1 -16  -6 353.456 255.959   1
   1  16   7 32.3497 277.738   1
  -1 -16  -7 212.923 258.824   1
   1  16   8 1499.08 329.576   1
  -1 -16  -8 1628.96 324.414   1
   1  16   9 68.2813 287.044   1
  -1 -16  -9-32.0889 269.166   1
   1  16  10 870.626 323.657   1
  -1 -16 -10 523.429 293.816   1
   1  16  11 672.178 328.838   1
  -1 -16 -11-33.3311 284.684   1
   1  16  12 178.955 331.916   1
  -1 -16 -12 303.347 290.958   1
   1  16  13-108.238 340.584   1
  -1 -16 -13 203.857 317.760   1
   1  16  14 325.923 331.363   1
  -1 -16 -14 513.977 310.561   1
   1  16  15 833.874 377.112   1
  -1 -16 -15-68.6058 317.882   1
   1  16  17 290.348 366.595   1
  -1 -16 -17 101.575 309.026   1
   1  16  18-252.117 370.236   1
  -1 -16 -18 605.413 342.532   1
   1  16  19 498.053 384.654   1
  -1 -16 -19 33.2048 333.416   1
   1  16  20 632.036 368.335   1
  -1 -16 -20 228.857 322.497   1
   1  16  21-34.7093 369.870   1
  -1 -16 -21 384.919 317.742   1
   1 -17 -20 130.268 343.820   1
  -1  17  20 495.766 414.066   1
   1 -17 -19-99.5917 328.632   1
  -1  17  19 288.692 384.919   1
   1 -17 -18 336.646 334.740   1
  -1  17  18 478.447 392.220   1
   1 -17 -17 613.553 332.959   1
  -1  17  17 484.279 376.504   1
   1 -17 -16 480.115 345.635   1
  -1  17  16 793.180 397.141   1
   1 -17 -14 1036.86 341.007   1
  -1  17  14 951.233 376.829   1
   1 -17 -13-34.5191 299.539   1
  -1  17  13 151.975 349.939   1
   1 -17 -12-377.893 294.375   1
  -1  17  12 75.6069 348.356   1
   1 -17 -11-68.1358 289.745   1
  -1  17  11 37.4806 321.654   1
   1 -17 -10 168.209 281.014   1
  -1  17  10 111.011 338.275   1
   1 -17  -9 33.1798 276.591   1
  -1  17   9-434.259 318.974   1
   1 -17  -8 162.374 272.011   1
  -1  17   8 212.465 319.966   1
   1 -17  -7 126.640 275.333   1
  -1  17   7-34.3167 293.199   1
   1 -17  -6 1655.51 306.329   1
  -1  17   6 1458.90 345.929   1
   1 -17  -5 793.932 274.719   1
  -1  17   5 443.667 282.513   1
   1 -17  -4 111.593 241.063   1
  -1  17   4-269.594 250.722   1
   1 -17  -2 217.590 220.304   1
  -1  17   2 103.504 229.606   1
   1 -17  -1 498.628 205.475   1
  -1  17   1 184.918 214.825   1
   1  17  -1 480.953 176.941   1
  -1  17   0 844.946 210.182   1
   1  17   0 436.198 203.738   1
  -1 -17  -1 199.350 194.212   1
   1  17   1 362.097 225.979   1
  -1 -17  -2 244.255 223.768   1
   1  17   2-26.7768 229.395   1
   1  17   4 539.037 262.051   1
  -1 -17  -4 28.0222 232.305   1
   1  17   5 31.3940 268.798   1
  -1 -17  -5 704.162 245.103   1
   1  17   6 1690.75 311.516   1
  -1 -17  -6 1861.66 301.113   1
   1  17   7 100.767 290.935   1
  -1 -17  -7 157.988 283.711   1
   1  17   8-137.923 294.838   1
  -1 -17  -8 486.453 271.666   1
   1  17   9 560.919 305.452   1
  -1 -17  -9 66.2335 286.101   1
   1  17  10 356.432 331.891   1
  -1 -17 -10 201.914 294.414   1
   1  17  11 217.418 343.333   1
  -1 -17 -11 1055.86 317.669   1
   1  17  12 292.419 326.137   1
  -1 -17 -12 412.060 318.268   1
   1  17  13 587.436 325.029   1
  -1 -17 -13 448.282 300.964   1
   1  17  14 960.238 381.096   1
  -1 -17 -14 1136.52 350.117   1
   1  17  16-36.6942 377.412   1
  -1 -17 -16 856.126 351.268   1
   1  17  17-72.7597 371.846   1
  -1 -17 -17 882.290 340.383   1
   1  17  18 108.133 361.004   1
  -1 -17 -18 100.618 317.239   1
   1  17  19 572.264 397.131   1
  -1 -17 -19 363.318 341.063   1
   1  17  20 212.266 398.198   1
  -1 -17 -20 161.960 339.133   1
  -1  18  19 358.120 382.394   1
   1 -18 -19 692.292 322.058   1
  -1  18  18 145.952 389.300   1
   1 -18 -18 167.973 327.056   1
  -1  18  17 741.674 391.861   1
   1 -18 -17-136.319 342.240   1
  -1  18  16 525.420 367.777   1
   1 -18 -16 207.010 326.438   1
  -1  18  15 264.975 373.211   1
   1 -18 -15 591.886 343.445   1
  -1  18  13 229.722 360.078   1
   1 -18 -13 455.361 329.547   1
  -1  18  12 456.864 356.235   1
   1 -18 -12-700.662 332.719   1
  -1  18  10 187.561 338.059   1
   1 -18 -10-241.789 306.205   1
  -1  18   9-36.9775 327.894   1
   1 -18  -9 273.007 296.230   1
  -1  18   8 508.184 325.626   1
   1 -18  -8 904.682 298.624   1
  -1  18   6 341.189 283.566   1
   1 -18  -6-126.691 265.119   1
  -1  18   5 131.061 295.980   1
  -1  18   4 935.669 295.418   1
   1  18   3-30.3767 246.334   1
   1  18   4 512.042 262.153   1
   1  18   5 33.0338 286.017   1
   1  18   6-68.0052 288.923   1
  -1 -18  -6 507.146 270.608   1
   1  18   8 928.842 342.815   1
  -1 -18  -8 433.736 294.313   1
   1  18   9 109.085 329.689   1
  -1 -18  -9 33.9620 296.007   1
   1  18  10 147.374 314.816   1
  -1 -18 -10-275.157 287.203   1
   1  18  12 672.257 366.262   1
  -1 -18 -12 209.161 312.066   1
   1  18  13 299.275 344.133   1
  -1 -18 -13 139.598 304.434   1
   1  18  15 111.690 360.909   1
  -1 -18 -15 484.809 328.051   1
   1  18  16-332.189 377.085   1
  -1 -18 -16-137.236 328.909   1
   1  18  17 330.756 368.022   1
  -1 -18 -17 339.065 334.027   1
   1  18  18-291.808 393.545   1
  -1 -18 -18 367.197 331.008   1
   1  18  19-71.5927 384.267   1
  -1 -18 -19-360.235 326.104   1
  -1  19  15 836.374 392.892   1
  -1  19  14 306.747 378.115   1
   1  19  12 38.3349 353.077   1
   1  19  14 38.0400 374.641   1
   1  19  15 1254.06 408.329   1
   1  19  16 412.937 389.517   1
   2   0 -26 734.013 350.215   1
  -2   0  26 221.993 343.456   1
   2   0 -25 34.8945 331.197   1
  -2   0  25-36.9238 340.731   1
   2   0 -24 2980.53 407.546   1
  -2   0  24 2277.47 390.624   1
   2   0 -23 274.756 324.814   1
  -2   0  23-145.799 325.159   1
   2   0 -22 473.962 323.596   1
  -2   0  22 575.969 328.675   1
   2   0 -21 166.112 292.188   1
  -2   0  21 141.505 308.452   1
   2   0 -20 5383.94 493.212   1
  -2   0  20 4670.53 486.799   1
   2   0 -19 157.562 260.837   1
  -2   0  19 202.799 293.497   1
   2   0 -18 2558.26 341.518   1
  -2   0  18 3061.38 364.952   1
   2   0 -17-87.8867 248.704   1
  -2   0  17-159.516 270.821   1
   2   0 -16 2561.00 313.242   1
  -2   0  16 1531.42 313.038   1
   2   0 -15 242.573 207.255   1
  -2   0  15 203.453 234.936   1
   2   0 -14 13325.3 929.659   1
   2   0 -13-121.168 206.712   1
  -2   0  12 6866.27 532.502   1
   2   0 -12 7035.61 526.332   1
   2   0 -11 63.7289 155.515   1
  -2   0  11-45.4297 173.283   1
   2   0 -10-19.6760 157.547   1
  -2   0  10 21.0340 163.601   1
   2   0  -9-18.0570 119.891   1
  -2   0   9 116.660 124.682   1
  -2   0   8 11109.0 743.518   1
   2   0  -8 10681.3 737.384   1
  -2   0   7 95.5697 163.294   1
   2   0  -7 132.995 133.105   1
  -2   0   5-194.887 97.9498   1
   2   0  -5-80.7934 96.3326   1
  -2   0   4 27474.1 1749.85   1
   2   0  -4 26985.5 1747.55   1
  -2   0   3-8.90756 98.8426   1
   2   0  -3-111.184 100.688   1
   2   0  -2 103677. 6782.37   1
  -2   0   2 110801. 6782.08   1
   2   0  -1-83.1023 75.0556   1
  -2   0   1-93.4553 78.7324   1
   2   0   0 14905.8 1064.20   1
  -2   0   0 18417.9 1066.19   1
  -2   0  -1-6.49464 81.2483   1
   2   0   1 12.8628 81.9641   1
  -2   0  -2 110847. 6803.69   1
   2   0   2 104433. 6803.44   1
  -2   0  -3 99.9979 99.8440   1
   2   0   3 94.4431 86.3338   1
   2   0   4 30459.4 1880.47   1
  -2   0  -4 28312.4 1878.04   1
  -2   0  -5 339.177 146.584   1
   2   0   5-477.924 143.076   1
  -2   0  -7-209.004 130.334   1
   2   0   7-31.0301 140.876   1
   2   0   8 12080.4 797.969   1
  -2   0  -8 11437.8 794.177   1
   2   0   9 75.9344 132.456   1
  -2   0  -9 18.0037 128.557   1
   2   0  10-125.102 153.308   1
   2   0  11-135.561 185.329   1
  -2   0 -11-192.319 161.962   1
  -2   0 -12 8356.21 579.026   1
   2   0  12 7121.35 572.084   1
   2   0  13-51.9912 223.609   1
  -2   0 -13-48.4117 206.825   1
   2   0  14 13369.9 964.304   1
  -2   0 -14 14261.2 959.756   1
   2   0  15-28.8015 212.143   1
   2   0  16 1548.44 271.893   1
  -2   0 -16 1294.72 273.821   1
   2   0  17-30.8108 246.181   1
  -2   0 -17 263.932 251.214   1
   2   0  18 2612.33 367.133   1
  -2   0 -18 3142.86 364.277   1
   2   0  20 5078.34 495.253   1
  -2   0 -20 5045.32 474.804   1
   2   0  21-34.3959 286.127   1
  -2   0 -21 457.426 281.971   1
   2   0  22 315.175 289.997   1
  -2   0 -22 166.996 304.393   1
   2   0  23 675.445 330.496   1
  -2   0 -23-33.9197 318.378   1
   2   0  24 2911.25 403.076   1
  -2   0 -24 2592.97 402.009   1
   2   0  25 365.443 342.537   1
  -2   0 -25-34.6697 333.977   1
   2   0  26 883.839 353.721   1
  -2   0 -26 697.716 355.160   1
  -2   1  26 403.456 347.971   1
   2  -1 -26 692.575 354.136   1
  -2  -1  25 519.929 342.712   1
   2   1 -25-386.554 328.642   1
  -2   1  24 954.746 358.473   1
  -2  -1  24 772.981 343.471   1
   2  -1 -24 379.937 336.889   1
   2   1 -24 557.360 333.204   1
  -2   1  23 146.015 343.347   1
   2  -1 -23 788.498 347.418   1
  -2  -1  22 1397.54 337.978   1
   2   1 -22 1690.22 340.372   1
  -2   1  21 1066.82 334.119   1
  -2  -1  21 773.097 317.161   1
   2  -1 -21 632.651 318.900   1
   2   1 -21 1688.20 320.498   1
  -2  -1  20 68.5916 283.842   1
  -2   1  20-34.9922 314.904   1
   2  -1 -20 847.053 324.297   1
   2   1 -20-64.5209 271.473   1
  -2   1  19 823.798 302.875   1
   2  -1 -19 919.677 307.063   1
  -2  -1  18 1093.42 291.204   1
   2   1 -18 815.379 268.693   1
  -2   1  17 3027.26 390.507   1
   2   1 -17 3681.93 371.385   1
  -2  -1  17 4004.67 393.052   1
  -2   1  16 6160.58 593.472   1
  -2  -1  16 8419.38 593.416   1
   2  -1 -16 7730.44 595.934   1
   2   1 -16 7167.01 573.028   1
  -2   1  15 886.039 246.856   1
   2   1 -15 737.843 241.229   1
  -2  -1  15 909.670 267.297   1
   2  -1 -15 110.266 223.139   1
   2  -1 -14 3498.95 364.963   1
  -2   1  14 4137.21 393.880   1
  -2  -1  13 7253.16 579.711   1
   2   1 -13 8172.02 574.723   1
   2  -1 -12-188.468 187.225   1
   2   1 -12-240.877 176.732   1
   2  -1 -11 3688.85 345.840   1
  -2   1  11 3611.32 343.851   1
  -2  -1  11 3687.92 332.316   1
   2   1 -11 4046.23 331.184   1
  -2   1  10 27196.5 1726.28   1
  -2  -1  10 25784.6 1719.06   1
   2  -1 -10 26282.0 1721.61   1
   2   1 -10 26162.7 1714.32   1
  -2   1   9 1591.76 195.137   1
   2  -1  -9 1652.46 190.034   1
  -2  -1   9 1322.50 196.066   1
   2   1  -9 1340.49 189.225   1
   2   1  -8 27244.4 1820.43   1
   2  -1  -8 28863.8 1829.65   1
  -2   1   8 28217.0 1831.95   1
  -2  -1   8 28591.9 1825.34   1
   2  -1  -7 15983.3 1057.05   1
  -2   1   7 15986.0 1059.98   1
   2   1  -6 4434.79 357.300   1
   2  -1  -6 4920.95 369.023   1
  -2   1   6 5416.00 381.791   1
  -2  -1   6 4988.07 363.155   1
   2  -1  -5 9036.75 560.463   1
   2   1  -5 7761.60 543.558   1
  -2  -1   5 7794.49 544.985   1
  -2   1   5 7617.31 557.687   1
   2  -1  -4 4324.53 319.536   1
   2   1  -4 3796.58 307.555   1
  -2  -1   4 4071.11 309.966   1
  -2  -1   3 108212. 7001.92   1
   2   1  -3 110856. 7002.66   1
   2  -1  -3 112057. 7006.37   1
  -2   1   3 112319. 7006.64   1
  -2   1   2 2318.68 191.818   1
  -2  -1   2 2650.79 190.145   1
   2   1  -2 2652.74 186.887   1
   2  -1  -1 20640.2 1135.68   1
  -2   1   1 19409.7 1136.28   1
   2   1  -1 18693.5 1132.47   1
   2  -1   0 115.784 90.5243   1
  -2   1   0-113.123 78.7110   1
  -2  -1   0-115.078 103.884   1
   2   1   0-127.882 103.834   1
   2  -1   1 15184.8 1110.77   1
   2   1   1 18577.7 1116.76   1
  -2   1  -1 16587.0 1110.86   1
  -2  -1  -1 19871.4 1116.81   1
   2  -1   2 2384.37 185.884   1
   2   1   2 2346.71 183.368   1
  -2   1  -2 2127.09 178.847   1
  -2  -1  -2 2100.52 181.479   1
   2  -1   3 109186. 6474.48   1
   2   1   3 111470. 6481.12   1
  -2   1  -3 95233.4 6471.93   1
  -2  -1  -3 95756.2 6477.41   1
   2   1   4 5038.65 354.888   1
   2  -1   4 4808.18 343.056   1
  -2   1  -4 4846.95 336.589   1
  -2  -1  -4 4491.33 351.323   1
   2  -1   5 8786.67 591.005   1
   2   1   5 8512.88 597.059   1
  -2  -1  -5 8432.18 597.880   1
  -2   1  -5 9104.90 588.174   1
   2  -1   6 4546.34 357.971   1
   2   1   6 5331.22 376.635   1
  -2   1  -6 4929.42 360.189   1
  -2  -1  -6 4935.40 367.974   1
   2   1   7 15630.2 1106.91   1
  -2  -1  -7 18014.5 1110.52   1
   2   1   8 28284.5 1881.05   1
   2  -1   8 29566.6 1877.02   1
  -2  -1  -8 30809.9 1882.22   1
  -2   1  -8 27641.4 1872.97   1
  -2   1  -9 1206.15 177.592   1
  -2  -1  -9 1386.55 209.127   1
   2  -1   9 1198.96 179.971   1
   2   1   9 1383.51 203.110   1
   2  -1  10 24881.5 1631.23   1
   2   1  10 25048.5 1639.03   1
   2   1  11 4102.17 347.196   1
   2  -1  11 3409.95 322.643   1
  -2   1 -11 3208.43 319.862   1
  -2  -1 -11 4409.87 345.015   1
   2   1  12 277.609 194.420   1
  -2   1 -12 197.398 180.798   1
  -2  -1 -12 23.6761 183.436   1
  -2   1 -13 7720.60 561.735   1
   2  -1  13 7251.55 565.616   1
   2   1  14 3261.14 360.606   1
  -2  -1 -14 3267.18 361.695   1
   2  -1  15 890.998 271.998   1
  -2  -1 -15 434.934 260.679   1
  -2   1 -15 969.291 247.485   1
  -2  -1 -16 7199.19 541.485   1
  -2   1 -16 6625.66 532.414   1
   2   1  16 5410.54 547.983   1
   2  -1  16 6375.12 542.170   1
   2  -1  17 4680.89 427.690   1
   2   1  17 4681.56 441.772   1
  -2   1 -17 3963.23 408.602   1
  -2  -1 -17 3612.11 409.197   1
   2  -1  18 1004.48 293.471   1
  -2   1 -18 536.371 261.149   1
   2  -1  19 1231.20 309.013   1
   2   1  19 763.776 281.298   1
  -2   1 -19 1168.32 287.318   1
  -2  -1 -19 440.236 263.271   1
   2  -1  20 199.635 280.485   1
   2   1  20 576.357 312.918   1
  -2  -1 -20 385.632 300.091   1
  -2   1 -20 189.935 275.435   1
   2  -1  21 1093.30 313.786   1
   2   1  21 621.471 318.875   1
  -2  -1 -21 360.640 307.197   1
  -2   1 -21 846.255 291.000   1
   2  -1  22 2478.35 393.036   1
  -2   1 -22 2769.30 380.756   1
   2   1  23 106.545 312.932   1
  -2  -1 -23 135.447 317.948   1
   2  -1  24 1050.97 332.508   1
   2   1  24 752.768 345.294   1
  -2  -1 -24 1301.88 361.692   1
  -2   1 -24 624.058 348.197   1
   2  -1  25 36.8297 347.301   1
  -2   1 -25-455.358 320.418   1
   2   1  26-36.3760 335.044   1
  -2  -1 -26 138.051 336.440   1
   2  -2 -27 1157.22 375.341   1
  -2   2  27 433.234 366.898   1
   2  -2 -26 1165.20 363.747   1
  -2   2  26 546.238 341.049   1
   2  -2 -25 688.292 344.914   1
   2   2 -25 744.000 334.648   1
  -2   2  25 36.6277 330.220   1
   2   2 -24 314.785 312.833   1
   2  -2 -24 1100.49 345.734   1
  -2   2  24 220.018 327.165   1
  -2  -2  24 258.471 328.054   1
   2   2 -23 206.455 314.831   1
   2  -2 -23 1197.48 346.331   1
  -2  -2  23 544.615 325.434   1
  -2   2  23 73.0273 325.247   1
   2   2 -22 708.002 327.225   1
   2  -2 -22 507.701 337.538   1
  -2  -2  22 462.458 321.264   1
  -2   2  22 941.156 338.469   1
   2  -2 -21 400.076 316.884   1
   2   2 -21 263.121 286.520   1
  -2  -2  21 417.007 296.640   1
  -2   2  21 573.746 338.815   1
   2  -2 -20 2745.02 376.643   1
   2   2 -20 2079.89 332.473   1
  -2   2  20 2124.32 374.355   1
  -2  -2  20 1828.08 351.207   1
   2   2 -19 371.475 277.091   1
   2  -2 -19 382.697 265.333   1
  -2  -2  19 590.878 282.586   1
  -2   2  19 522.193 287.978   1
  -2   2  18 1314.23 291.972   1
   2   2 -18 2116.96 292.544   1
  -2  -2  18 1044.50 298.460   1
   2  -2 -18 1401.95 293.148   1
   2   2 -17 2714.53 316.175   1
  -2  -2  17 2001.39 317.585   1
   2  -2 -17 2148.69 340.437   1
  -2   2  16 533.535 287.533   1
   2   2 -16 380.985 222.535   1
  -2  -2  16-173.527 240.511   1
   2  -2 -16-58.5128 261.685   1
  -2   2  15 599.060 263.913   1
   2  -2 -15 1126.18 245.143   1
   2   2 -15 722.716 233.998   1
  -2  -2  15 1179.62 253.274   1
   2  -2 -14 4741.92 408.755   1
   2   2 -14 4519.80 391.519   1
  -2   2  14 3669.86 408.076   1
  -2  -2  14 4112.11 389.226   1
   2  -2 -13 256.737 201.156   1
   2   2 -13 819.776 225.296   1
  -2  -2  13 243.297 197.851   1
  -2   2  13 569.141 216.078   1
  -2  -2  12 20331.5 1354.88   1
  -2   2  11-24.1035 210.990   1
   2  -2 -11 68.7064 187.129   1
   2   2 -11 98.0092 150.409   1
  -2  -2  11 20.8116 172.133   1
  -2   2  10 19836.1 1346.10   1
  -2  -2  10 20614.0 1330.52   1
   2   2 -10 20408.1 1328.39   1
   2  -2 -10 19815.9 1340.16   1
   2  -2  -9 2487.51 280.140   1
   2   2  -9 3175.37 264.736   1
  -2  -2   9 2634.94 262.784   1
   2   2  -8 2607.50 239.777   1
   2  -2  -8 2803.59 270.417   1
  -2   2   8 3149.43 281.560   1
  -2  -2   8 3207.96 256.352   1
  -2   2   7 639.264 156.081   1
   2  -2  -7 652.174 152.823   1
   2  -2  -6 16630.4 1109.60   1
   2   2  -6 16456.7 1098.19   1
  -2  -2   6 16180.2 1098.91   1
  -2   2   6 18635.7 1117.41   1
   2   2  -5 6170.91 405.255   1
  -2  -2   5 5246.67 408.238   1
  -2  -2   4 12916.0 851.456   1
   2   2  -4 12653.0 850.505   1
   2  -2  -4 13149.0 863.425   1
  -2   2   4 13658.0 864.615   1
  -2  -2   3 3296.40 275.576   1
   2   2  -3 4078.72 277.983   1
   2  -2  -3 4105.78 301.775   1
  -2   2   3 4256.21 305.755   1
   2   2  -2 12587.4 803.717   1
  -2  -2   2 10891.3 804.855   1
  -2   2   2 12929.7 816.162   1
   2  -2  -2 13823.6 815.923   1
   2  -2  -1 114446. 7903.78   1
  -2  -2   1 125326. 7899.55   1
  -2   2   1 133497. 7903.79   1
   2   2  -1 126455. 7898.92   1
   2   2   0 36571.6 2174.23   1
  -2   2   0 33876.3 2172.08   1
  -2  -2   0 35931.8 2173.34   1
   2  -2   0 30518.0 2172.64   1
   2  -2   1 125636. 7893.81   1
  -2  -2  -1 134350. 7899.02   1
   2   2   1 131077. 7900.48   1
  -2   2  -1 113113. 7893.26   1
   2  -2   2 10676.3 778.203   1
   2   2   2 12680.6 796.641   1
  -2  -2  -2 12031.4 790.242   1
  -2   2  -2 13162.6 780.452   1
   2  -2   3 5134.40 329.364   1
   2   2   3 4511.26 355.316   1
  -2  -2  -3 5380.36 353.554   1
  -2   2  -3 4268.78 327.640   1
   2  -2   4 13646.0 879.989   1
   2   2   4 13822.0 894.630   1
  -2   2  -4 13685.6 879.364   1
  -2  -2  -4 12982.1 890.120   1
   2  -2   5 7296.56 461.445   1
  -2   2  -5 6133.80 457.839   1
   2  -2   6 18251.4 1134.31   1
   2   2   6 16776.4 1148.95   1
  -2   2  -6 17806.1 1133.72   1
  -2  -2  -6 16432.2 1144.80   1
  -2  -2  -7 475.625 125.316   1
  -2   2  -7 319.741 131.305   1
   2  -2   7 803.708 126.531   1
   2   2   7 355.705 142.994   1
  -2   2  -8 2792.09 236.376   1
  -2  -2  -8 2621.42 251.899   1
   2  -2   8 2323.50 236.161   1
   2   2   8 2633.29 267.544   1
  -2   2  -9 3684.68 268.193   1
  -2  -2  -9 3349.03 284.167   1
   2  -2   9 2382.69 259.926   1
   2   2   9 2794.69 279.054   1
   2   2  10 20626.6 1371.41   1
  -2  -2 -11 300.937 156.832   1
  -2   2 -11 155.505 146.113   1
   2  -2  11 41.1135 161.516   1
   2   2  11 147.208 181.002   1
   2  -2  12 19715.2 1311.77   1
   2   2  13 883.843 264.696   1
   2  -2  13 536.686 227.332   1
  -2   2 -13 402.895 192.368   1
  -2  -2 -13 876.870 240.856   1
   2   2  14 3817.28 417.121   1
   2  -2  14 4190.88 391.030   1
  -2   2 -14 4201.02 368.079   1
  -2  -2 -14 4290.91 394.641   1
   2   2  15 796.253 295.285   1
   2  -2  15 1184.55 262.870   1
  -2  -2 -15 1194.77 285.701   1
  -2   2 -15 1428.65 262.328   1
   2   2  16 62.3377 261.851   1
  -2   2 -16 242.354 227.918   1
  -2  -2 -16-321.525 248.454   1
   2  -2  17 1743.28 301.935   1
  -2   2 -17 2247.09 304.202   1
  -2  -2 -17 2122.13 310.336   1
   2   2  18 1082.41 304.995   1
  -2   2 -18 1256.95 279.989   1
   2  -2  19 191.467 267.109   1
  -2   2 -19-364.412 270.379   1
  -2  -2 -19-95.1788 305.546   1
   2   2  20 2361.90 378.798   1
  -2  -2 -20 2815.72 382.893   1
   2   2  21 728.269 312.753   1
   2  -2  21 712.783 320.079   1
  -2  -2 -21 295.995 286.392   1
  -2   2 -21 259.630 298.733   1
   2   2  22-35.1700 312.603   1
   2  -2  22 487.641 312.164   1
  -2  -2 -22-133.508 326.654   1
  -2   2 -22 334.164 291.420   1
   2   2  23 461.372 329.958   1
   2  -2  23 142.937 314.698   1
  -2   2 -23 136.936 323.722   1
  -2  -2 -23 472.849 319.982   1
   2  -2  24 255.773 320.982   1
   2   2  24 321.383 316.377   1
  -2  -2 -24 170.433 321.646   1
  -2   2 -24 382.256 324.851   1
   2   2  25 323.225 342.208   1
  -2  -2 -25 376.581 357.818   1
   2   2  26 576.106 357.740   1
  -2  -2 -26 1158.53 354.432   1
   2   2  27 287.406 347.119   1
  -2  -2 -27 611.113 358.524   1
   2  -3 -27 470.473 361.383   1
  -2   3  27 35.6948 351.924   1
   2  -3 -26 373.766 356.066   1
  -2   3  26 507.015 362.513   1
   2  -3 -25 68.3387 332.792   1
  -2   3  25 401.333 357.760   1
   2  -3 -23-204.464 305.408   1
   2   3 -23 723.554 319.338   1
  -2   3  23 36.4883 309.006   1
  -2  -3  23 1090.85 327.770   1
   2   3 -22 2589.41 388.370   1
   2  -3 -22 2906.18 386.952   1
  -2  -3  22 3332.08 402.833   1
  -2   3  22 2728.71 403.310   1
   2   3 -21-327.057 284.414   1
  -2  -3  21 413.526 280.841   1
  -2   3  20 894.973 318.368   1
  -2   3  19 523.248 314.352   1
   2  -3 -19 289.848 288.555   1
   2   3 -19 457.988 261.029   1
  -2  -3  19 32.2038 278.927   1
   2  -3 -18 5009.89 475.356   1
  -2   3  18 4298.57 483.094   1
  -2  -3  18 4417.50 459.604   1
   2   3 -18 5954.97 469.453   1
   2   3 -17 252.010 234.946   1
  -2  -3  17-88.7482 248.209   1
   2  -3 -16 4581.32 452.611   1
   2   3 -16 4760.94 430.587   1
  -2  -3  16 5279.57 447.118   1
  -2   3  16 4975.81 461.940   1
  -2   3  15 212.411 262.000   1
   2  -3 -15 258.362 234.426   1
  -2   3  14 2391.01 345.181   1
   2   3 -14 3161.02 304.769   1
  -2  -3  14 2245.59 293.641   1
   2  -3 -14 2868.43 340.717   1
  -2   3  13 194.516 219.829   1
   2  -3 -13 448.122 207.517   1
   2   3 -13-88.0083 172.127   1
  -2  -3  13 767.759 209.626   1
  -2   3  12 10863.2 830.147   1
  -2  -3  12 11855.2 815.230   1
   2  -3 -12 12463.3 834.839   1
   2   3 -12 11864.9 811.805   1
  -2   3  11 1624.38 268.980   1
   2  -3 -11 1683.85 259.170   1
   2   3 -11 2223.35 229.461   1
  -2  -3  11 2385.08 235.232   1
  -2   3  10 11319.6 800.050   1
  -2  -3  10 11732.2 773.847   1
   2   3 -10 11281.4 766.611   1
   2  -3 -10 10834.3 791.294   1
  -2   3   9 1534.22 224.370   1
   2   3  -9 1235.97 171.535   1
  -2  -3   9 1266.48 175.738   1
   2  -3  -9 1519.15 221.230   1
   2  -3  -8 346.866 135.877   1
  -2   3   8 162.325 144.381   1
  -2  -3   7 6699.99 433.271   1
  -2   3   7 6108.64 454.319   1
   2   3  -7 5402.12 428.029   1
   2  -3  -7 5929.86 445.490   1
  -2  -3   6 17873.8 1082.57   1
  -2   3   6 16180.5 1099.92   1
   2  -3  -6 16012.8 1095.41   1
   2   3  -6 16078.7 1080.05   1
   2  -3  -5 332.348 118.091   1
  -2  -3   5 436.025 119.880   1
   2   3  -5 543.878 116.500   1
  -2   3   5 623.931 134.540   1
  -2  -3   4 6195.54 450.540   1
   2   3  -4 7229.56 452.012   1
   2  -3  -3 9852.61 695.211   1
   2   3  -3 10368.9 674.001   1
  -2  -3   3 9945.61 674.797   1
  -2   3   3 11632.8 699.981   1
   2  -3  -2 32892.0 2037.46   1
  -2   3   2 37070.0 2040.27   1
   2   3  -2 34601.1 2026.89   1
   2   3  -1 58761.1 3772.36   1
  -2   3   1 61719.2 3778.75   1
   2  -3  -1 61915.9 3777.77   1
  -2  -3   1 56873.5 3772.50   1
   2  -3   0 154.245 85.8555   1
  -2  -3   0-73.1248 97.3524   1
  -2   3   0-14.4422 79.6538   1
   2   3   0-7.58661 93.9141   1
   2  -3   1 52859.3 3532.54   1
   2   3   1 54612.3 3541.06   1
  -2  -3  -1 56171.0 3540.90   1
  -2   3  -1 59425.9 3533.90   1
   2   3   2 38490.8 2379.10   1
   2  -3   2 37050.5 2364.09   1
  -2   3  -2 38170.0 2364.59   1
  -2  -3  -2 34976.6 2375.35   1
   2  -3   3 9998.23 653.036   1
   2   3   3 10646.3 673.218   1
  -2   3  -3 9531.29 655.258   1
  -2  -3  -3 10406.2 672.096   1
  -2   3  -4 6304.14 436.732   1
   2  -3   4 6762.51 438.756   1
   2  -3   5 468.202 100.279   1
  -2  -3  -5 671.545 161.109   1
  -2   3  -5 459.649 96.7407   1
   2  -3   6 16702.7 1051.70   1
   2   3   6 16492.0 1075.42   1
  -2   3  -6 15857.0 1049.75   1
  -2  -3  -6 15506.0 1070.06   1
   2  -3   7 6539.30 453.931   1
   2   3   7 6569.01 480.675   1
  -2  -3  -7 6243.96 475.964   1
  -2   3  -7 6366.09 451.509   1
  -2  -3  -8 194.285 172.365   1
   2   3   8 224.881 182.454   1
  -2  -3  -9 1628.35 187.207   1
  -2   3  -9 1098.02 160.335   1
   2  -3   9 1206.49 170.182   1
   2   3   9 1626.54 192.239   1
  -2  -3 -10 12554.6 838.120   1
   2   3  10 12418.4 842.388   1
   2  -3  10 11407.5 817.068   1
   2   3  11 2423.20 284.997   1
   2  -3  11 2281.03 240.956   1
  -2  -3 -11 1510.63 256.758   1
  -2   3 -11 1654.07 220.379   1
  -2   3 -12 13131.1 854.856   1
  -2  -3 -12 12353.1 874.175   1
   2  -3  12 12164.8 857.655   1
   2   3  12 12159.3 877.313   1
   2  -3  13 234.027 196.373   1
   2   3  13-228.196 233.667   1
  -2   3 -13-106.816 173.747   1
  -2  -3 -13 529.441 228.250   1
   2   3  14 2260.86 341.307   1
   2  -3  14 3366.96 319.900   1
  -2  -3 -14 2404.92 336.763   1
  -2   3 -14 3036.09 295.713   1
   2   3  15 219.090 280.687   1
  -2  -3 -15 226.919 249.725   1
   2   3  16 5176.90 473.527   1
  -2   3 -16 5179.55 436.160   1
   2  -3  16 4993.58 453.270   1
  -2  -3 -16 4490.51 446.114   1
   2  -3  17-28.8442 236.847   1
  -2   3 -17 164.650 223.680   1
   2   3  18 4980.65 489.406   1
  -2   3 -18 5254.50 455.997   1
   2  -3  18 5212.66 475.695   1
  -2  -3 -18 4619.01 473.630   1
   2  -3  19 62.8216 259.357   1
   2   3  19-169.642 313.880   1
  -2   3 -19 239.638 249.730   1
  -2  -3 -19 544.942 309.396   1
   2  -3  20 1302.94 306.174   1
   2   3  20 1619.38 312.338   1
  -2  -3 -20 846.389 289.617   1
  -2   3 -20 1154.40 305.296   1
   2  -3  21 168.491 289.924   1
  -2   3 -21 64.5207 271.327   1
   2   3  22 2819.59 420.762   1
   2  -3  22 3884.24 412.364   1
  -2  -3 -22 3337.24 420.932   1
  -2   3 -22 3248.63 404.205   1
   2   3  23 283.603 301.740   1
   2  -3  23 323.049 312.369   1
  -2   3 -23 341.858 324.103   1
  -2  -3 -23-101.083 303.265   1
   2   3  25 177.633 335.135   1
  -2  -3 -25 340.462 345.223   1
   2   3  26 142.693 321.947   1
  -2  -3 -26 404.785 328.706   1
   2   3  27 389.431 361.771   1
  -2  -3 -27 971.508 383.283   1
   2  -4 -28 32.6437 366.016   1
  -2   4  28 347.156 347.260   1
   2  -4 -27 66.3417 346.121   1
  -2   4  27 176.734 346.415   1
   2  -4 -26 1849.14 381.320   1
  -2   4  26 1076.20 357.712   1
   2  -4 -25-135.603 338.425   1
  -2   4  25 362.377 347.749   1
   2  -4 -24 408.458 345.239   1
  -2   4  24 655.532 358.984   1
   2  -4 -23 1529.20 378.157   1
   2   4 -23 657.344 322.405   1
  -2   4  23 1456.87 382.669   1
   2  -4 -22 472.848 341.838   1
   2   4 -22 737.500 300.615   1
  -2  -4  22 70.8666 307.067   1
  -2   4  22 182.019 354.452   1
   2   4 -21 227.522 292.633   1
  -2   4  21 254.036 333.874   1
  -2  -4  21 171.176 299.956   1
   2  -4 -20 2697.36 401.030   1
   2   4 -20 3290.61 382.986   1
  -2  -4  20 2968.70 370.878   1
  -2   4  19 2286.52 377.696   1
   2   4 -19 1444.16 305.556   1
  -2  -4  19 2026.05 322.164   1
   2  -4 -19 2043.74 353.860   1
  -2   4  18 4450.51 453.311   1
   2   4 -18 4686.80 433.444   1
  -2  -4  18 4233.89 429.507   1
   2  -4 -18 4391.25 442.922   1
  -2   4  17 1823.17 314.617   1
   2   4 -17 1421.35 260.898   1
  -2  -4  17 1839.37 277.662   1
   2  -4 -17 1585.34 287.458   1
  -2   4  16-255.900 305.255   1
   2  -4 -16 483.369 272.303   1
   2   4 -16 258.634 214.140   1
  -2  -4  16 543.716 225.012   1
  -2  -4  15 8073.71 579.883   1
  -2   4  15 6749.79 605.522   1
   2  -4 -15 7110.59 593.599   1
   2   4 -15 7756.18 568.143   1
  -2   4  14 2351.46 338.055   1
   2  -4 -14 3355.17 342.999   1
   2   4 -14 3406.41 305.982   1
  -2  -4  14 3078.44 323.866   1
   2  -4 -13 5086.34 436.792   1
  -2  -4  13 4973.71 408.823   1
  -2   4  13 5396.55 460.874   1
   2   4 -13 4608.20 397.270   1
  -2  -4  12 11206.3 791.276   1
  -2   4  12 11675.8 819.045   1
   2   4 -12 10942.9 781.827   1
   2  -4 -12 12211.1 813.727   1
  -2  -4  11 8351.10 537.246   1
   2   4 -11 6658.53 523.534   1
  -2   4  10 48.7953 152.773   1
   2  -4 -10 46.2108 148.294   1
   2   4 -10 238.932 137.793   1
  -2  -4  10 100.711 129.322   1
  -2  -4   9 4330.26 346.866   1
  -2   4   9 5216.02 385.162   1
   2   4  -9 4367.93 338.864   1
   2  -4  -9 4810.96 375.389   1
  -2  -4   8 9135.68 691.311   1
  -2   4   8 11990.6 734.319   1
   2  -4  -8 10412.7 722.366   1
   2   4  -8 10655.5 692.389   1
  -2   4   7 1752.62 192.867   1
   2  -4  -7 1326.70 186.617   1
   2   4  -7 1445.70 146.720   1
  -2  -4   6 15848.7 1154.34   1
  -2   4   6 19387.4 1185.71   1
   2  -4  -6 19090.1 1181.26   1
   2   4  -6 18490.6 1156.82   1
  -2  -4   5 54868.5 3518.52   1
   2   4  -5 58030.5 3519.71   1
  -2   4   5 54379.8 3542.88   1
   2  -4  -5 52932.4 3539.07   1
   2   4  -4 9997.56 609.488   1
  -2  -4   4 8568.09 608.953   1
   2   4  -3 46226.8 2996.41   1
   2  -4  -3 47277.0 3014.42   1
  -2   4   3 50859.8 3017.53   1
  -2  -4   3 46479.1 2996.51   1
   2  -4  -2 6097.62 477.893   1
  -2   4   2 7841.43 484.349   1
  -2  -4   2 6776.31 462.988   1
   2   4  -2 7130.15 462.028   1
   2   4  -1 57665.3 3660.27   1
  -2  -4   1 57073.6 3660.00   1
  -2   4   1 57965.1 3667.04   1
   2  -4  -1 58487.9 3666.37   1
  -2  -4   0 15686.0 1041.77   1
   2   4   0 14487.4 1041.08   1
  -2   4   0 17199.3 1041.66   1
   2  -4   0 17052.0 1041.61   1
  -2  -4  -1 59075.9 3856.48   1
  -2   4  -1 60945.0 3848.74   1
   2   4   1 59657.6 3858.14   1
   2  -4   1 62470.6 3848.26   1
   2   4   2 7671.98 509.964   1
   2  -4   2 7458.19 483.862   1
  -2  -4  -2 6782.06 502.916   1
  -2   4  -2 7388.98 483.124   1
   2  -4   3 49002.8 3144.02   1
   2   4   3 47351.9 3164.58   1
  -2  -4  -3 49068.1 3163.32   1
  -2   4  -3 51670.6 3145.44   1
   2  -4   4 9852.23 596.552   1
   2   4   4 9012.74 628.827   1
  -2  -4  -4 8827.17 624.306   1
  -2   4  -4 8559.42 595.776   1
   2   4   5 56182.1 3686.38   1
   2  -4   5 59138.3 3662.56   1
  -2  -4  -5 55863.6 3685.00   1
  -2   4  -5 58061.8 3661.27   1
   2  -4   6 16366.9 1159.31   1
   2   4   6 19326.8 1195.53   1
  -2   4  -6 18397.4 1160.60   1
  -2  -4  -6 19472.9 1190.18   1
  -2   4  -7 1223.13 146.594   1
  -2  -4  -7 1837.93 197.049   1
   2   4   7 1374.07 186.194   1
   2  -4   7 1318.99 151.774   1
  -2   4  -8 10027.5 668.227   1
  -2  -4  -8 9923.86 698.105   1
   2  -4   8 8890.46 666.955   1
   2   4   9 4251.28 361.189   1
   2  -4  10-49.1961 118.222   1
   2   4  10 24.9449 195.612   1
  -2   4 -10-62.1784 121.261   1
   2  -4  11 8317.77 602.342   1
  -2   4 -11 8772.49 601.242   1
   2   4  12 11550.2 865.251   1
   2  -4  12 13372.9 839.512   1
  -2   4 -12 12001.3 828.070   1
  -2  -4 -12 11515.0 859.166   1
   2   4  13 4722.46 454.699   1
  -2  -4 -13 5655.75 444.769   1
  -2   4 -13 4600.92 405.285   1
   2  -4  13 5510.45 419.240   1
   2  -4  14 3009.73 301.912   1
   2   4  14 3273.70 349.546   1
  -2  -4 -14 2852.61 322.948   1
  -2   4 -14 2517.67 291.046   1
  -2  -4 -15 6485.10 567.401   1
  -2   4 -15 7578.71 539.720   1
   2   4  15 6621.37 577.843   1
   2  -4  15 7013.75 539.722   1
   2   4  16 387.833 296.151   1
  -2  -4 -16 513.872 282.005   1
   2  -4  17 1400.34 271.340   1
   2   4  17 855.534 278.061   1
  -2   4 -17 1442.86 255.500   1
  -2  -4 -17 1526.99 293.287   1
   2  -4  18 4801.75 423.712   1
   2   4  18 4501.32 467.727   1
  -2   4 -18 4305.74 411.587   1
  -2  -4 -18 4159.73 452.952   1
   2  -4  19 1357.23 280.890   1
   2   4  19 1779.65 356.948   1
  -2  -4 -19 1679.31 340.025   1
  -2   4 -19 798.388 279.765   1
   2  -4  20 2604.76 346.233   1
   2   4  20 2149.13 350.764   1
  -2   4 -20 1974.40 334.352   1
  -2  -4 -20 2746.85 352.001   1
   2   4  21 454.188 325.524   1
   2   4  22 1410.93 351.135   1
   2  -4  22 592.177 322.400   1
  -2  -4 -22 567.157 317.254   1
  -2   4 -22 431.906 316.538   1
   2   4  23 495.373 328.988   1
  -2   4 -23 445.975 299.652   1
  -2  -4 -23 403.180 332.089   1
   2   4  24-70.8070 336.248   1
  -2  -4 -24 437.075 344.534   1
   2   4  25 317.493 326.816   1
  -2  -4 -25 337.744 326.443   1
   2   4  27-104.958 323.622   1
  -2  -4 -27 396.892 346.215   1
   2   4  28 1044.40 360.830   1
  -2  -4 -28 228.067 346.634   1
   2  -5 -28 867.641 364.707   1
  -2   5  28 68.4308 336.074   1
   2  -5 -26 266.315 364.258   1
  -2   5  26-35.5273 362.782   1
   2  -5 -25 874.554 376.185   1
  -2   5  25 1117.24 384.995   1
   2  -5 -24 844.717 348.340   1
  -2   5  24 544.238 358.874   1
   2   5 -22 33.5221 283.731   1
   2  -5 -22 504.717 326.218   1
  -2   5  22 329.503 333.746   1
   2  -5 -21 366.921 316.913   1
   2   5 -21 290.945 268.388   1
  -2   5  21 548.307 340.095   1
  -2  -5  21 338.167 290.532   1
   2   5 -20 186.307 272.132   1
  -2  -5  20 260.294 293.540   1
  -2   5  19-281.724 331.802   1
   2   5 -19-59.3565 260.324   1
  -2  -5  19 93.2666 254.618   1
   2  -5 -19 359.558 312.509   1
  -2   5  18 1072.61 341.349   1
   2   5 -18 956.293 250.690   1
  -2  -5  18 385.514 268.619   1
   2  -5 -18 995.772 314.274   1
  -2   5  17 336.046 288.739   1
   2   5 -17-186.280 233.850   1
  -2  -5  17 561.160 254.269   1
   2  -5 -17 314.615 285.591   1
  -2   5  15-31.4759 291.233   1
   2  -5 -15 238.196 278.670   1
   2   5 -15 327.719 206.938   1
  -2  -5  15 98.6611 220.298   1
   2  -5 -14 4177.23 396.955   1
   2   5 -14 4065.55 362.981   1
  -2  -5  14 4994.08 378.078   1
  -2   5  14 3410.06 393.806   1
  -2   5  13 1200.05 294.018   1
   2   5 -13 1548.93 220.017   1
  -2  -5  13 1388.49 223.131   1
   2  -5 -13 1106.71 279.321   1
  -2   5  12 56.0807 201.463   1
   2   5 -12 18.3781 155.238   1
  -2  -5  12 38.3604 160.513   1
   2  -5 -12-185.589 188.046   1
  -2   5  11 427.557 205.576   1
   2  -5 -11 176.907 198.759   1
   2   5 -11 398.674 154.352   1
  -2  -5  11 34.6337 149.072   1
  -2   5  10 10034.1 717.918   1
  -2  -5  10 10176.0 678.017   1
   2  -5 -10 9539.97 707.815   1
   2   5 -10 9782.25 673.340   1
  -2   5   9 906.901 213.227   1
   2  -5  -9 677.445 185.967   1
  -2  -5   8 24687.4 1562.04   1
   2  -5  -8 25049.3 1588.65   1
  -2   5   8 25150.0 1594.22   1
   2   5  -8 22635.9 1562.17   1
  -2   5   7 1703.38 221.655   1
  -2  -5   7 1579.74 157.916   1
   2  -5  -7 1535.67 214.305   1
  -2   5   6 14939.9 988.434   1
  -2  -5   6 14817.5 954.872   1
   2  -5  -6 14617.9 983.879   1
   2   5  -6 14523.7 953.153   1
   2   5  -5 2386.49 194.371   1
  -2  -5   5 2716.77 197.393   1
   2  -5  -5 2845.84 253.474   1
  -2   5   5 2308.42 246.646   1
  -2   5   4 14299.5 909.446   1
   2   5  -4 14795.5 877.424   1
  -2  -5   4 12189.3 875.701   1
   2  -5  -4 13533.3 904.891   1
  -2  -5   3-6.65272 77.1705   1
   2   5  -3-52.8757 77.6926   1
   2   5  -2 41155.2 2765.27   1
  -2  -5   2 43803.1 2764.78   1
  -2   5   2 44951.6 2781.30   1
   2  -5  -2 45883.9 2780.40   1
  -2   5   1 1442.53 142.654   1
   2  -5  -1 1377.24 137.866   1
  -2  -5   1 901.234 122.219   1
   2   5  -1 1012.68 124.780   1
  -2   5   0 44.3728 94.0316   1
   2   5   0-123.803 101.779   1
  -2  -5   0-53.4635 94.4127   1
   2  -5   0-93.9789 101.407   1
   2  -5   1 1456.71 131.320   1
   2   5   1 797.699 149.659   1
  -2  -5  -1 1032.34 147.443   1
  -2   5  -1 1540.74 132.609   1
  -2  -5  -2 45675.9 2897.36   1
  -2   5  -2 44894.0 2879.80   1
   2  -5   2 44706.3 2879.64   1
   2   5   2 47960.5 2901.30   1
   2  -5   3 5.43351 61.0758   1
  -2   5  -3 55.0869 69.7263   1
   2   5   4 13161.4 948.671   1
  -2   5  -4 14377.0 913.344   1
  -2  -5  -4 14790.4 947.720   1
   2   5   5 3108.64 262.145   1
   2  -5   5 2281.26 191.903   1
  -2  -5  -5 2245.93 243.951   1
  -2   5  -5 2790.65 191.608   1
   2  -5   6 13443.1 919.367   1
   2   5   6 15382.7 962.949   1
  -2  -5  -6 15781.2 963.084   1
  -2   5  -6 14004.2 918.986   1
  -2   5  -7 1670.14 160.352   1
  -2  -5  -7 1872.56 218.040   1
   2  -5   7 1732.90 161.887   1
   2   5   7 2196.15 225.767   1
  -2   5  -8 25666.0 1650.40   1
  -2  -5  -8 25762.8 1682.49   1
   2  -5   8 25986.8 1650.81   1
   2   5   8 24881.8 1684.64   1
   2   5   9 464.268 213.715   1
   2  -5   9 1064.03 138.332   1
  -2  -5  -9 391.934 198.889   1
  -2   5  -9 889.208 129.665   1
   2   5  10 9857.30 731.989   1
  -2  -5 -10 10442.9 731.534   1
   2   5  11-356.698 228.715   1
   2  -5  11 413.243 133.867   1
  -2   5 -11 269.651 144.379   1
  -2  -5 -11-153.799 197.948   1
   2   5  12 115.153 170.943   1
   2  -5  12-113.177 160.994   1
  -2  -5 -12 455.567 173.355   1
  -2   5 -12 70.6806 151.859   1
   2   5  13 1125.46 292.390   1
   2  -5  13 1386.48 218.948   1
  -2  -5 -13 1052.05 262.881   1
  -2   5 -13 1719.03 214.785   1
   2   5  14 3887.46 459.920   1
  -2   5 -14 4193.45 377.625   1
   2  -5  14 5337.39 396.485   1
  -2  -5 -14 4002.23 428.003   1
   2  -5  15 190.899 216.071   1
   2   5  15 353.768 266.090   1
  -2  -5 -15 29.7623 236.001   1
  -2   5 -15 22.7699 200.748   1
  -2   5 -16 5188.14 453.777   1
   2  -5  16 5837.69 462.705   1
   2  -5  17 135.620 231.382   1
   2   5  17 366.972 306.389   1
  -2   5 -17 77.8496 228.848   1
   2   5  18 781.214 282.995   1
   2  -5  18 602.514 282.371   1
  -2  -5 -18 545.264 277.631   1
  -2   5 -18 1129.34 271.425   1
   2   5  19 1067.87 351.927   1
   2  -5  19 151.094 275.932   1
  -2   5 -19 582.526 260.149   1
   2  -5  20 381.687 257.900   1
  -2   5 -20 428.336 266.125   1
   2  -5  21 833.374 291.989   1
  -2  -5 -21 695.467 324.181   1
  -2   5 -21 763.959 272.546   1
   2   5  22 705.844 343.602   1
  -2   5 -22 464.197 300.450   1
  -2  -5 -23 368.255 334.398   1
   2   5  24 281.911 347.787   1
  -2  -5 -24 1169.82 368.569   1
   2   5  25 490.385 312.529   1
  -2  -5 -25-234.487 323.776   1
   2   5  26 418.145 364.475   1
  -2  -5 -26 628.816 376.233   1
   2   5  28 34.3124 357.021   1
  -2  -5 -28 641.474 369.870   1
   2  -6 -27 194.068 360.292   1
  -2   6  27 172.985 362.191   1
   2  -6 -26 526.544 370.230   1
  -2   6  26 669.997 351.054   1
   2  -6 -24 1074.41 344.105   1
  -2   6  24 794.056 332.550   1
   2  -6 -23 2357.41 356.695   1
  -2   6  23 1273.64 354.722   1
   2  -6 -22 705.487 304.330   1
  -2   6  22 878.266 325.448   1
   2   6 -21 95.8801 282.299   1
   2  -6 -21-100.174 284.807   1
  -2   6  21 549.494 319.408   1
  -2   6  20 1661.19 366.851   1
   2   6 -20 1587.70 275.813   1
  -2  -6  20 1911.94 311.584   1
   2  -6 -20 830.492 330.834   1
  -2   6  19 922.088 341.846   1
   2   6 -19 871.005 267.840   1
  -2  -6  19 212.081 267.042   1
   2  -6 -19 822.036 322.365   1
   2   6 -18 4671.24 427.418   1
  -2  -6  18 4012.91 427.650   1
   2  -6 -18 4052.02 474.429   1
  -2   6  17 170.177 294.395   1
   2  -6 -17 572.931 276.657   1
  -2   6  16 363.269 247.742   1
   2   6 -16 241.792 216.141   1
  -2  -6  16 504.276 240.932   1
   2  -6 -16 684.622 244.295   1
  -2   6  15 128.289 295.965   1
   2  -6 -15-121.220 277.489   1
   2   6 -15 22.4708 191.118   1
  -2  -6  15-93.6970 189.956   1
  -2  -6  14 10257.3 664.788   1
  -2   6  14 8740.89 701.742   1
   2  -6 -14 8702.32 687.847   1
   2   6 -14 8959.38 656.981   1
  -2   6  13 360.034 274.430   1
   2  -6 -13-28.3293 252.447   1
   2   6 -13-56.9415 173.508   1
  -2  -6  13 492.508 182.522   1
   2  -6 -12 5421.47 432.795   1
   2   6 -12 5108.30 387.967   1
  -2  -6  12 5348.65 394.784   1
   2  -6 -11 1356.14 252.027   1
  -2  -6  11 2038.25 207.282   1
  -2   6  11 1766.81 270.814   1
   2   6 -11 1905.97 202.271   1
  -2   6   9 2436.36 305.132   1
  -2  -6   9 3176.24 240.919   1
   2  -6  -9 2960.67 299.128   1
   2   6  -9 2808.79 237.093   1
  -2  -6   8 8854.54 588.566   1
   2  -6  -8 8507.64 630.531   1
   2   6  -8 9293.21 590.102   1
  -2   6   8 7877.10 631.551   1
  -2  -6   7 1269.44 135.263   1
   2  -6  -7 1407.18 210.173   1
   2   6  -7 1334.77 131.039   1
  -2   6   7 1289.70 216.979   1
   2  -6  -6 47888.2 3169.66   1
  -2  -6   6 50277.4 3137.61   1
  -2   6   6 48604.9 3173.26   1
   2   6  -6 49531.8 3137.65   1
   2  -6  -5 12361.2 900.647   1
   2   6  -5 13161.5 870.264   1
  -2  -6   5 14428.9 871.080   1
  -2   6   5 13048.9 907.138   1
   2   6  -4 26786.8 1610.99   1
  -2  -6   4 24677.4 1610.48   1
  -2   6   4 25663.2 1641.91   1
   2  -6  -4 22756.7 1634.99   1
   2  -6  -3 517.756 128.622   1
  -2   6   3 510.518 146.079   1
   2   6  -3 507.135 82.8217   1
  -2  -6   3 513.278 90.2348   1
  -2  -6   2 31839.4 2088.83   1
   2   6  -2 33789.6 2089.62   1
   2  -6  -1 7175.92 458.802   1
  -2  -6   1 6034.74 450.649   1
   2   6  -1 6665.27 451.636   1
  -2   6   1 6850.71 463.893   1
   2  -6   0 6622.39 441.105   1
  -2  -6   0 6447.93 441.062   1
   2   6   0 5877.38 445.543   1
  -2   6   0 6704.36 443.795   1
   2   6   1 6037.65 431.042   1
  -2   6  -1 5820.25 409.408   1
  -2  -6  -1 6193.91 425.278   1
   2  -6   1 6189.25 410.486   1
  -2   6  -2 32977.0 2097.05   1
  -2   6  -3 351.010 69.3628   1
   2   6   3 358.947 139.921   1
  -2  -6  -3 405.655 140.482   1
   2  -6   3 293.095 67.8482   1
   2   6   4 25692.5 1701.36   1
  -2  -6  -4 26133.7 1698.65   1
  -2   6  -4 25927.1 1663.02   1
   2  -6   4 26534.2 1663.16   1
  -2   6  -5 12680.2 845.550   1
  -2  -6  -5 11864.3 885.048   1
   2   6   5 12977.0 891.308   1
   2  -6   5 14182.7 847.592   1
   2   6   6 47393.1 3017.42   1
   2  -6   6 43884.9 2974.87   1
  -2  -6  -6 45723.1 3015.26   1
  -2   6  -6 50449.9 2976.24   1
   2  -6   7 1156.07 125.854   1
   2   6   7 1655.56 223.232   1
  -2   6  -7 1206.03 124.412   1
  -2  -6  -7 1295.79 207.630   1
   2   6   8 9090.04 673.516   1
   2  -6   8 9349.96 617.725   1
   2  -6   9 2188.46 215.738   1
  -2   6  -9 2433.01 206.343   1
   2   6   9 2805.46 301.588   1
  -2  -6  -9 2996.05 300.208   1
   2  -6  10 7122.99 482.144   1
   2   6  10 5687.44 538.543   1
  -2   6 -10 7641.09 480.920   1
  -2  -6 -10 5506.54 530.373   1
   2  -6  11 1976.51 203.050   1
   2   6  11 1530.78 279.835   1
  -2  -6 -11 1743.63 272.931   1
  -2   6 -11 2047.97 199.039   1
   2   6  12 4755.99 440.404   1
   2  -6  12 4163.11 374.607   1
  -2  -6 -12 5280.12 430.774   1
  -2   6 -12 5258.95 375.170   1
   2  -6  13 170.330 170.418   1
   2   6  13-62.4395 284.301   1
  -2   6 -13 126.717 163.355   1
  -2  -6 -13 253.916 262.986   1
   2   6  14 8865.15 702.349   1
   2  -6  14 8530.07 646.660   1
  -2   6 -14 9762.39 651.123   1
  -2  -6 -14 9203.75 688.665   1
   2  -6  15-180.099 191.035   1
   2   6  15-32.5348 283.540   1
  -2   6 -15 172.623 188.054   1
  -2  -6 -15 151.833 265.788   1
   2  -6  16 145.999 220.772   1
   2   6  16 265.755 304.055   1
  -2  -6 -16 654.903 302.965   1
  -2   6 -16 583.666 211.945   1
   2   6  17 539.731 282.671   1
  -2  -6 -17 446.459 279.042   1
   2   6  18 4769.98 485.020   1
   2  -6  18 4669.67 428.246   1
  -2  -6 -18 4240.31 477.067   1
  -2   6 -18 4447.57 419.681   1
   2   6  19 173.526 283.729   1
   2  -6  19 594.449 244.301   1
  -2  -6 -19 1110.66 293.010   1
  -2   6 -19 427.563 241.802   1
   2  -6  20 1317.76 307.234   1
   2   6  20 1400.87 360.665   1
  -2  -6 -20 1912.74 354.617   1
  -2   6 -20 721.206 277.037   1
   2   6  21 772.723 324.845   1
  -2   6 -21 346.897 294.874   1
  -2  -6 -21 563.523 297.841   1
   2   6  22 1164.41 363.995   1
  -2  -6 -22 532.578 338.473   1
   2   6  23 1654.88 335.341   1
  -2  -6 -23 767.165 324.275   1
   2   6  24 1121.58 375.042   1
  -2  -6 -24 830.465 368.013   1
   2   6  26-68.9985 363.181   1
  -2  -6 -26 687.333 372.137   1
   2   6  27-136.516 327.567   1
  -2  -6 -27 386.313 345.441   1
  -2   7  27 307.318 362.157   1
   2  -7 -27 350.739 357.476   1
  -2   7  26 279.103 357.554   1
   2  -7 -26 162.612 338.010   1
  -2   7  25 496.581 330.065   1
   2  -7 -24 1233.80 349.198   1
  -2   7  23 471.411 312.309   1
   2  -7 -23 368.740 306.262   1
  -2   7  21 36.6860 319.228   1
   2  -7 -21 300.618 294.452   1
   2   7 -20-59.8714 247.435   1
  -2   7  20-36.2614 342.624   1
   2  -7 -20 866.290 321.758   1
  -2  -7  19 175.495 256.627   1
   2   7 -19 28.2969 255.077   1
  -2   7  18 493.876 350.982   1
   2  -7 -18 620.886 324.862   1
  -2   7  17 998.885 327.201   1
  -2  -7  17 847.606 225.688   1
   2  -7 -17 514.832 286.579   1
   2   7 -17 621.805 222.536   1
   2  -7 -16 10944.0 827.184   1
   2   7 -16 11394.4 791.520   1
  -2  -7  16 11328.8 793.900   1
  -2   7  16 10856.7 846.069   1
  -2   7  15 458.406 303.251   1
   2   7 -15 427.907 188.094   1
  -2  -7  15 351.785 194.068   1
   2  -7 -15-277.439 284.465   1
  -2   7  14 571.614 243.784   1
   2   7 -14 882.481 197.220   1
  -2  -7  14 1043.32 197.813   1
   2  -7 -14 719.536 240.823   1
  -2   7  13 1261.52 309.160   1
   2   7 -13 1346.33 200.127   1
  -2  -7  13 1173.35 193.478   1
   2  -7 -13 1046.00 275.468   1
  -2   7  12 563.448 267.536   1
   2   7 -12 816.848 158.654   1
   2  -7 -12 447.630 259.339   1
  -2  -7  12 702.134 166.591   1
  -2   7  11 4954.64 439.522   1
   2  -7 -11 5105.01 428.936   1
  -2  -7  10 6978.02 500.047   1
   2   7 -10 7404.26 500.133   1
   2  -7 -10 7624.69 553.703   1
  -2   7  10 7101.61 553.203   1
   2   7  -9 1392.78 146.394   1
  -2  -7   9 1284.43 145.100   1
   2   7  -8 5675.34 376.417   1
   2  -7  -8 5673.60 440.029   1
  -2   7   8 5299.76 444.140   1
  -2  -7   8 5214.62 377.635   1
   2   7  -7 23280.0 1426.49   1
  -2   7   7 21913.9 1471.46   1
   2  -7  -7 22677.4 1469.39   1
  -2  -7   7 21323.4 1423.94   1
   2   7  -6 909.862 99.3262   1
  -2   7   6 835.938 179.998   1
   2  -7  -6 849.426 168.260   1
  -2  -7   6 667.687 93.3694   1
   2  -7  -5 3232.22 303.372   1
  -2   7   5 4028.77 320.786   1
  -2  -7   5 3512.92 251.278   1
   2   7  -5 3719.26 253.543   1
   2  -7  -4 30005.6 1973.31   1
  -2   7   4 29938.0 1976.26   1
  -2  -7   4 30707.2 1941.91   1
   2   7  -4 30715.2 1941.70   1
   2  -7  -3 8465.55 593.572   1
  -2   7   3 8866.42 604.230   1
  -2  -7   3 8688.75 565.804   1
   2   7  -3 8502.95 567.604   1
   2   7  -2 2154.25 168.211   1
  -2  -7   2 1812.50 166.557   1
   2   7  -1 38261.5 2531.43   1
   2  -7  -1 40108.2 2536.65   1
  -2   7   1 40752.7 2538.49   1
  -2  -7   1 39911.8 2530.05   1
   2   7   0-104.711 112.854   1
  -2   7   0 10.8979 98.4450   1
   2   7   1 36584.6 2478.08   1
  -2  -7  -1 40497.5 2479.64   1
  -2   7  -1 37875.1 2465.62   1
   2  -7   1 39894.3 2466.99   1
   2   7   2 2125.09 206.408   1
  -2  -7  -2 2132.64 197.141   1
   2  -7   2 1759.77 155.337   1
   2   7   3 9148.26 616.848   1
   2  -7   3 8707.26 573.644   1
  -2   7  -3 9080.30 574.153   1
  -2  -7  -3 8150.10 607.293   1
   2  -7   4 31873.3 1958.61   1
   2   7   4 31460.2 2001.02   1
  -2  -7  -4 31432.8 1998.24   1
  -2   7  -4 29675.9 1958.28   1
   2   7   5 3900.08 336.279   1
   2  -7   5 4014.34 266.944   1
  -2  -7  -5 4090.94 336.844   1
  -2   7  -5 4014.84 267.259   1
  -2   7  -6 907.078 86.7008   1
  -2  -7  -6 1147.06 198.366   1
   2   7   6 658.314 192.171   1
   2  -7   6 890.723 85.3839   1
   2  -7   7 23145.7 1469.38   1
   2   7   7 22555.6 1524.72   1
  -2  -7  -8 5971.03 459.234   1
  -2   7  -8 5971.17 385.689   1
   2  -7   8 5222.44 385.691   1
   2   7   8 6249.47 473.903   1
   2  -7   9 1132.15 141.561   1
  -2   7  -9 1616.27 143.593   1
  -2   7 -10 6092.95 455.888   1
  -2  -7 -10 6928.92 522.809   1
   2   7  10 6686.47 539.736   1
   2  -7  10 6802.97 459.134   1
  -2   7 -11 5248.17 389.015   1
  -2  -7 -11 6421.29 476.370   1
   2   7  11 5623.20 481.181   1
   2  -7  11 5272.73 395.538   1
  -2   7 -12 802.525 159.299   1
  -2  -7 -12 616.812 230.162   1
   2  -7  12 761.203 161.486   1
  -2   7 -13 888.930 177.944   1
  -2  -7 -13 1472.90 304.708   1
   2  -7  13 1593.49 204.270   1
   2   7  13 1087.80 339.053   1
  -2  -7 -14 839.949 231.782   1
  -2   7 -14 514.251 172.896   1
   2   7  14 552.188 250.606   1
   2  -7  14 286.542 168.918   1
  -2   7 -15 324.531 183.166   1
  -2  -7 -15 401.581 291.215   1
   2  -7  15 378.579 190.995   1
   2   7  15 99.4000 304.651   1
   2   7  16 9801.00 808.667   1
  -2   7 -16 11730.4 776.826   1
   2  -7  16 11244.6 779.221   1
  -2  -7 -16 10805.5 805.430   1
  -2  -7 -17 548.023 322.164   1
  -2   7 -17 696.673 229.916   1
   2  -7  17 1102.92 245.137   1
  -2  -7 -18-227.704 267.717   1
   2   7  18 207.463 307.157   1
  -2   7 -19-110.515 248.475   1
   2  -7  19 116.387 259.006   1
  -2  -7 -20 231.299 318.278   1
   2   7  20 35.0954 303.308   1
  -2  -7 -21 265.321 319.810   1
   2   7  21 281.448 329.456   1
  -2  -7 -23-33.1945 325.804   1
   2   7  23 70.1855 333.081   1
  -2  -7 -24 1720.84 386.566   1
   2   7  24 1847.15 395.948   1
  -2  -7 -25 328.886 325.428   1
   2   7  25 689.357 343.196   1
  -2  -7 -26 193.555 357.965   1
   2   7  26 548.449 374.136   1
  -2  -7 -27 349.036 335.624   1
   2   7  27 303.152 328.418   1
  -2   8  26 275.927 349.203   1
   2  -8 -25 817.080 351.623   1
  -2   8  25 351.391 352.743   1
   2  -8 -23 433.355 321.679   1
  -2   8  23 1011.19 357.739   1
   2  -8 -22 334.262 316.347   1
  -2   8  22 839.329 358.095   1
   2  -8 -21 367.161 333.074   1
  -2   8  21 183.579 341.880   1
   2  -8 -20 968.354 360.230   1
  -2   8  20 1236.97 374.879   1
   2  -8 -19 730.482 326.284   1
  -2   8  19 217.007 348.431   1
   2  -8 -18 98.7618 290.157   1
  -2   8  18 711.572 333.228   1
   2   8 -18 542.913 241.914   1
  -2  -8  18 810.074 250.366   1
   2  -8 -17-97.5098 290.753   1
  -2   8  17 104.499 292.407   1
   2   8 -17 310.499 219.852   1
  -2  -8  17 314.674 215.326   1
   2  -8 -16 1022.43 330.547   1
  -2   8  16 781.638 332.854   1
   2   8 -16 812.059 212.765   1
  -2  -8  16 514.562 211.301   1
   2   8 -15 1023.13 212.448   1
  -2   8  15 998.893 282.196   1
  -2  -8  15 789.021 195.378   1
   2  -8 -15 970.663 269.736   1
  -2  -8  14 2374.37 265.564   1
   2   8 -14 3019.85 269.076   1
  -2   8  13-283.384 234.074   1
  -2  -8  13 162.033 147.291   1
   2  -8 -13 296.992 207.239   1
   2   8 -13 79.4353 144.132   1
  -2   8  12 2530.45 365.035   1
   2  -8 -12 3996.69 372.030   1
  -2   8  11 29.3362 266.615   1
   2   8 -11 588.869 127.291   1
  -2  -8  11 333.656 131.519   1
   2  -8 -11 249.509 243.939   1
  -2   8  10 3881.67 384.507   1
  -2  -8  10 3557.01 263.343   1
   2   8 -10 3088.47 257.956   1
   2  -8 -10 3394.53 352.386   1
   2   8  -9 9160.66 670.188   1
   2  -8  -9 9666.58 741.997   1
  -2  -8   9 11050.7 671.616   1
  -2   8   9 11560.2 751.168   1
  -2   8   8 280.448 193.517   1
   2   8  -8 322.622 84.3798   1
   2  -8  -8-120.393 196.412   1
  -2  -8   8 268.160 83.9119   1
  -2   8   7 1586.54 246.821   1
   2   8  -7 1502.37 126.109   1
  -2  -8   7 1445.66 125.649   1
   2  -8  -7 1204.10 228.247   1
   2  -8  -6 38987.1 2663.07   1
  -2  -8   6 43080.2 2615.33   1
   2   8  -6 39775.3 2615.10   1
  -2   8   6 42207.9 2666.44   1
   2  -8  -5 5037.52 392.351   1
   2   8  -5 5076.50 335.460   1
  -2  -8   5 5070.54 335.264   1
  -2   8   5 4342.38 401.829   1
   2  -8  -4 15365.4 1114.44   1
  -2  -8   4 18056.1 1080.69   1
  -2   8   4 16759.4 1126.79   1
   2   8  -4 16178.7 1080.58   1
  -2  -8   3 9299.33 641.429   1
   2   8  -3 10279.0 642.650   1
  -2   8   3 9941.61 680.721   1
   2  -8  -2 12215.9 814.349   1
  -2  -8   2 12434.8 794.327   1
  -2   8   2 11980.1 815.001   1
   2   8  -2 11938.2 796.610   1
   2   8  -1 3111.21 243.468   1
  -2  -8   1 3057.48 241.391   1
  -2  -8   0 12038.7 833.912   1
   2  -8   0 13112.6 830.628   1
  -2   8  -1 3000.95 247.656   1
   2  -8   1 3704.73 254.257   1
  -2   8  -2 11099.4 766.944   1
   2  -8   2 12290.4 767.047   1
   2   8   2 12155.0 796.050   1
  -2   8  -3 9280.25 616.735   1
   2  -8   3 9815.85 617.144   1
  -2  -8  -3 8846.29 654.829   1
   2   8   3 9892.72 659.901   1
  -2   8  -4 17816.5 1120.47   1
  -2  -8  -4 16703.6 1162.49   1
   2  -8   4 17924.5 1120.36   1
   2   8   4 15715.5 1164.77   1
   2   8   5 4587.89 385.664   1
  -2  -8  -5 4658.15 377.492   1
   2   8   6 40058.1 2639.08   1
  -2  -8  -6 41528.5 2635.47   1
  -2  -8  -7 1531.56 246.508   1
   2   8   7 2028.33 255.615   1
  -2   8  -8 394.695 65.2248   1
   2  -8   8 318.453 63.7417   1
  -2  -8  -9 11778.8 800.407   1
  -2   8  -9 11507.2 726.357   1
   2  -8   9 10933.3 726.100   1
   2   8   9 10259.6 805.560   1
   2   8  10 4549.53 393.936   1
   2  -8  10 3490.53 278.263   1
  -2   8 -10 3934.59 276.263   1
  -2  -8 -10 3899.80 375.087   1
  -2  -8 -11 610.186 260.390   1
  -2   8 -11 376.274 111.271   1
   2   8  11 764.079 266.560   1
   2  -8  11 593.119 124.896   1
  -2  -8 -12 4032.30 380.619   1
  -2   8 -12 3843.86 292.140   1
   2  -8  12 3481.44 291.685   1
   2   8  12 3615.01 383.960   1
  -2  -8 -13 594.641 286.477   1
   2   8  13 386.676 298.994   1
   2  -8  14 3341.31 279.557   1
  -2   8 -14 2467.43 263.094   1
   2   8  15 435.900 313.648   1
   2  -8  15 560.757 191.217   1
  -2   8 -15 985.975 186.719   1
   2  -8  16 454.388 200.588   1
   2   8  16 135.867 305.842   1
  -2   8 -16 679.884 202.574   1
  -2  -8 -16 576.817 295.092   1
   2  -8  17-23.8892 218.628   1
   2   8  17 551.788 316.291   1
  -2   8 -17 293.263 205.318   1
  -2  -8 -17 486.955 281.654   1
  -2   8 -18 927.956 244.523   1
   2   8  18 626.896 365.981   1
  -2  -8 -18 850.600 346.800   1
   2   8  19 736.721 300.591   1
  -2  -8 -19 32.9550 274.786   1
   2   8  20 70.4119 337.638   1
  -2  -8 -20 463.723 325.014   1
   2   8  21 563.787 369.458   1
  -2  -8 -21 763.014 341.304   1
   2   8  22 738.089 342.379   1
  -2  -8 -22 331.329 306.306   1
   2   8  23 349.203 355.520   1
  -2  -8 -23 594.571 348.995   1
  -2  -8 -25 520.732 345.161   1
   2   8  26 169.399 334.256   1
  -2  -8 -26-286.636 324.144   1
   2  -9 -26-253.398 357.814   1
  -2   9  26 68.1135 366.957   1
   2  -9 -24-32.7927 348.772   1
  -2   9  24 707.375 373.896   1
   2  -9 -23 364.468 343.578   1
  -2   9  23-287.384 367.339   1
   2  -9 -22 566.199 361.854   1
  -2   9  22 655.235 376.500   1
   2  -9 -20-100.070 313.193   1
  -2   9  20 367.246 353.059   1
   2  -9 -19 633.448 286.634   1
  -2   9  19 545.346 303.682   1
   2  -9 -18 1027.13 314.768   1
  -2   9  18 716.977 319.284   1
   2   9 -17 237.689 198.330   1
   2  -9 -17 557.468 323.172   1
  -2   9  17 390.187 351.816   1
   2  -9 -16 2718.29 352.995   1
  -2  -9  16 2603.02 273.585   1
   2   9 -16 2693.99 281.029   1
  -2   9  16 2568.51 370.379   1
   2  -9 -15-95.3303 289.919   1
  -2  -9  15 265.478 163.501   1
   2   9 -15 122.195 163.122   1
  -2   9  15-33.8275 305.553   1
   2  -9 -14 2053.81 317.473   1
  -2  -9  14 2449.92 222.649   1
  -2   9  14 1987.10 326.878   1
   2   9 -14 1753.73 216.955   1
  -2   9  13 2519.02 357.615   1
   2  -9 -13 2396.64 353.626   1
  -2  -9  12 2784.77 225.725   1
   2   9 -12 2474.63 223.539   1
   2  -9 -12 2621.93 350.169   1
  -2   9  12 2188.10 350.017   1
   2  -9 -11 28.4865 216.184   1
  -2   9  11 90.6654 223.296   1
   2   9 -11 338.822 110.562   1
  -2  -9  11 339.199 105.414   1
   2   9 -10 8650.82 567.950   1
   2  -9 -10 9189.16 655.310   1
  -2   9  10 9454.51 662.184   1
  -2  -9  10 8285.10 567.581   1
   2   9  -9 459.449 86.7848   1
  -2   9   9 1003.02 263.034   1
  -2  -9   9 624.105 82.2028   1
   2  -9  -9 656.948 233.286   1
   2  -9  -8 13851.7 883.962   1
  -2   9   8 12805.8 890.518   1
  -2  -9   8 12186.1 802.302   1
   2   9  -8 12753.7 803.875   1
  -2   9   7 4309.96 376.321   1
   2  -9  -7 3818.70 356.495   1
   2  -9  -6 2478.33 264.208   1
  -2   9   6 2461.11 276.453   1
   2   9  -5 706.960 79.6870   1
  -2  -9   5 648.218 75.6610   1
  -2   9   5 606.996 198.780   1
   2   9  -4 14076.6 924.160   1
  -2  -9   4 14612.6 923.955   1
   2  -9  -4 14054.6 964.432   1
  -2   9   4 14759.8 974.526   1
  -2  -9   3 8634.44 576.801   1
   2  -9  -3 8311.65 609.130   1
   2   9  -3 8960.63 576.446   1
   2   9  -2 10809.1 706.690   1
  -2  -9   2 10106.1 704.129   1
  -2   9   2 11071.4 730.496   1
   2  -9  -2 10966.9 728.361   1
   2   9  -1 108.969 105.746   1
  -2   9   1-45.2289 123.472   1
   2  -9  -1-85.0232 116.054   1
  -2  -9   1 22.9819 104.803   1
  -2   9   0-39.0656 107.945   1
   2  -9   0 24.6430 99.4156   1
   2   9   1 440.812 137.302   1
   2  -9   1 42.1993 96.2160   1
  -2  -9  -1 89.2940 114.329   1
  -2   9  -1 204.992 100.680   1
  -2  -9  -2 11989.1 742.545   1
   2   9   2 11542.9 742.248   1
  -2   9  -2 10365.3 708.848   1
   2  -9   2 10447.5 705.948   1
   2  -9   3 7958.31 524.367   1
   2   9   3 8340.44 574.620   1
  -2   9  -3 7948.96 525.801   1
  -2  -9  -3 8133.15 573.606   1
   2   9   4 14105.3 957.780   1
   2   9   5 890.311 205.045   1
   2   9   6 2512.35 299.021   1
  -2  -9  -6 3017.85 296.536   1
  -2  -9  -7 3913.35 377.295   1
   2   9   7 5008.03 404.717   1
  -2  -9  -8 12965.9 891.970   1
   2   9   8 12472.1 895.618   1
  -2  -9  -9 106.468 241.105   1
   2   9   9 258.304 240.452   1
   2   9  10 10124.1 596.373   1
  -2   9 -10 6326.64 451.474   1
   2  -9  10 7118.32 452.692   1
  -2  -9 -10 9756.21 573.374   1
   2   9  11 566.693 254.703   1
  -2  -9 -11 85.0753 203.953   1
  -2   9 -11 257.917 92.0050   1
   2  -9  11 347.801 94.3983   1
  -2  -9 -12 2777.39 349.936   1
  -2   9 -12 2441.49 204.399   1
   2  -9  12 2210.99 204.900   1
   2   9  12 2433.83 354.875   1
   2   9  13 2649.28 367.695   1
  -2   9 -13 1876.87 199.913   1
   2  -9  13 2242.38 209.958   1
  -2  -9 -13 2556.83 337.755   1
   2   9  14 2668.96 331.990   1
  -2  -9 -14 1811.34 297.794   1
   2   9  15-33.8917 309.289   1
  -2  -9 -15 447.035 290.266   1
  -2   9 -15 145.028 157.977   1
   2  -9  15 152.561 161.241   1
  -2  -9 -16 3749.58 404.830   1
  -2   9 -16 3203.05 290.186   1
   2   9  16 2921.37 417.631   1
  -2   9 -17 306.862 185.664   1
   2   9  17-278.359 281.574   1
  -2  -9 -17 294.011 268.982   1
   2   9  18 807.310 348.963   1
  -2  -9 -18 1053.91 336.123   1
   2   9  19 598.285 357.191   1
  -2  -9 -19 859.778 332.777   1
   2   9  20 704.409 315.958   1
  -2  -9 -20 695.854 296.418   1
   2   9  22 1050.98 369.141   1
  -2  -9 -22 66.1439 332.821   1
   2   9  23-69.4794 305.452   1
  -2  -9 -23 295.311 320.485   1
   2   9  24-34.3578 349.545   1
  -2  -9 -24 845.989 360.821   1
   2   9  26 301.079 360.251   1
  -2  -9 -26 219.822 332.907   1
  -2  10  25 68.6892 376.878   1
   2 -10 -25-350.982 349.674   1
  -2  10  24 315.235 371.800   1
   2 -10 -24 227.600 348.202   1
  -2  10  23 320.073 370.889   1
   2 -10 -23 263.552 333.627   1
  -2  10  22-180.410 351.724   1
   2 -10 -22 99.7191 310.272   1
  -2  10  21 291.977 322.334   1
   2 -10 -21 433.730 289.804   1
  -2  10  20 1802.55 375.833   1
   2 -10 -20 1468.54 350.018   1
  -2  10  19 438.065 370.925   1
   2 -10 -19-401.258 326.519   1
   2 -10 -18 1198.86 328.446   1
  -2  10  18 654.231 362.939   1
   2 -10 -16 621.679 324.466   1
   2  10 -16 812.587 185.834   1
  -2  10  16 632.452 354.313   1
   2 -10 -15-32.2377 252.996   1
  -2  10  15 380.712 257.440   1
   2 -10 -14 1899.13 345.599   1
   2  10 -14 1469.68 180.734   1
  -2 -10  14 1647.32 176.925   1
  -2  10  14 1563.30 353.751   1
  -2  10  13 758.354 304.004   1
   2 -10 -13 278.588 270.132   1
   2  10 -13 191.787 111.283   1
  -2 -10  13 152.927 112.404   1
  -2 -10  12 2731.95 212.546   1
   2  10 -12 2651.27 213.616   1
  -2  10  12 2923.16 346.468   1
  -2 -10  11 787.579 75.5122   1
   2  10 -11 610.971 83.4333   1
   2 -10 -10 1752.63 266.687   1
  -2  10  10 1204.01 274.380   1
   2 -10  -9 2664.38 313.287   1
  -2  10   9 3038.32 341.861   1
  -2  10   8 10510.8 769.879   1
   2 -10  -6 2827.49 293.472   1
  -2  10   6 2929.00 310.355   1
   2 -10  -5 2103.01 254.825   1
  -2  10   5 2360.11 279.586   1
  -2  10   4 1421.38 237.210   1
   2  10  -4 1770.45 149.349   1
   2 -10  -3 282.879 149.811   1
   2  10  -3 115.217 93.8119   1
  -2  10   2-164.030 150.409   1
   2 -10  -2 34.1636 138.228   1
   2  10  -2-66.5335 93.9652   1
  -2  10   1 211.195 143.416   1
   2 -10  -1-30.4825 131.970   1
   2  10  -1-171.401 114.915   1
  -2  10  -1 35.1738 104.156   1
   2  10   1 51.4303 145.475   1
   2 -10   1-11.4495 104.637   1
  -2 -10  -2 53.4829 136.426   1
   2  10   2 56.9962 155.633   1
   2 -10   2-115.469 89.8831   1
  -2  10  -2 230.224 87.7920   1
   2  10   3 353.040 180.359   1
   2 -10   3 99.3726 68.2961   1
  -2  10  -3 262.882 75.3279   1
  -2 -10  -4 1784.01 220.015   1
   2  10   4 1707.79 250.997   1
  -2 -10  -5 2400.63 262.177   1
  -2 -10  -6 3310.87 316.420   1
   2  10   6 3179.61 324.775   1
   2  10   8 10130.5 747.994   1
  -2 -10  -9 2644.68 323.408   1
   2  10   9 2858.93 353.678   1
  -2 -10 -10 1690.02 309.232   1
   2  10  10 2596.66 352.515   1
  -2 -10 -11 1026.55 290.601   1
   2  10  11 859.701 304.231   1
  -2 -10 -12 3391.19 406.743   1
   2  10  12 4526.49 429.270   1
   2 -10  13 203.424 78.6756   1
  -2 -10 -13 31.0779 231.201   1
  -2  10 -13 129.408 77.4497   1
   2  10  13 265.825 255.117   1
   2 -10  14 1407.05 162.525   1
  -2  10 -14 1441.85 159.562   1
   2  10  14 1858.56 331.055   1
   2 -10  15-36.7966 130.641   1
  -2 -10 -15 64.6606 303.567   1
  -2  10 -15 250.493 131.047   1
   2  10  15 240.368 335.954   1
  -2 -10 -16 1075.15 322.588   1
   2  10  16 1077.10 346.559   1
  -2 -10 -18 330.567 297.663   1
   2  10  18 846.268 329.865   1
  -2 -10 -19 232.106 339.785   1
   2  10  19 141.314 343.384   1
  -2 -10 -20 2089.85 382.737   1
   2  10  20 2224.20 405.344   1
  -2 -10 -21 231.480 282.727   1
   2  10  21 105.446 301.835   1
  -2 -10 -22 789.941 344.698   1
   2  10  22 139.618 354.817   1
  -2 -10 -23 620.929 340.873   1
   2  10  23-103.613 364.521   1
  -2 -10 -24 258.882 308.662   1
   2  10  24 238.222 315.644   1
  -2 -10 -25 602.471 352.879   1
   2  10  25 906.508 376.246   1
  -2  11  25 33.9129 345.124   1
   2 -11 -25-31.4794 324.402   1
  -2  11  23 35.2933 349.946   1
   2 -11 -23 65.3144 321.638   1
  -2  11  21 291.358 383.158   1
   2 -11 -21 532.095 337.886   1
  -2  11  20 329.688 374.157   1
   2 -11 -20 836.447 340.473   1
  -2  11  19 737.606 338.391   1
   2 -11 -19 33.4182 284.403   1
  -2  11  18 1572.27 387.280   1
   2 -11 -18 1070.37 350.612   1
  -2  11  17 291.042 342.931   1
   2 -11 -17 66.6039 304.510   1
  -2  11  16 107.445 304.609   1
   2 -11 -16-33.0460 281.697   1
  -2  11  15 141.556 341.075   1
   2 -11 -15 816.522 313.912   1
  -2  11  14 1555.20 360.200   1
   2 -11 -14 2058.38 347.251   1
  -2  11  13 67.7877 268.259   1
   2 -11 -13 851.951 253.890   1
  -2  11  11 161.200 284.173   1
   2 -11 -10 4103.63 425.035   1
  -2  11  10 5310.65 441.559   1
   2 -11  -9 1937.87 293.216   1
  -2  11   8 4928.85 457.625   1
   2 -11  -8 4744.43 433.144   1
   2 -11  -7 154.405 214.455   1
  -2  11   7 584.612 239.918   1
   2 -11  -5 1242.57 234.455   1
  -2  11   5 552.220 221.539   1
  -2  11   4 4897.39 439.282   1
   2 -11  -4 5774.78 435.619   1
  -2 -11   4 5331.17 361.512   1
   2  11  -4 5561.41 365.457   1
  -2  11   3 5396.16 460.232   1
   2 -11  -3 5973.04 459.983   1
  -2 -11   3 6219.38 411.388   1
   2  11  -3 6087.93 416.222   1
  -2  11   2 18823.7 1367.38   1
   2  11  -2 21363.3 1348.64   1
   2 -11  -2 20409.0 1367.80   1
  -2 -11   2 21742.9 1346.22   1
  -2  11   1 366.020 160.668   1
   2 -11  -1 146.568 149.059   1
   2  11   0 180.585 144.161   1
  -2 -11   0 137.334 134.306   1
   2 -11   0-85.9281 123.915   1
  -2  11   0 257.205 141.392   1
   2  11   1 128.909 157.716   1
  -2 -11  -1 427.948 155.323   1
   2 -11   1 135.181 119.103   1
  -2  11  -1 304.823 128.305   1
  -2  11  -2 18934.8 1271.07   1
   2 -11   2 19998.5 1270.11   1
  -2 -11  -2 21141.6 1303.92   1
   2  11   2 19205.2 1303.70   1
  -2 -11  -3 5266.25 440.789   1
  -2  11  -3 5730.44 380.451   1
   2  11   3 5011.54 446.978   1
   2 -11   3 5787.50 380.015   1
  -2 -11  -4 5572.67 455.623   1
   2  11   4 6064.71 465.063   1
   2  11   5 811.486 234.805   1
  -2 -11  -5 1382.39 252.950   1
   2  11   7 28.5934 239.389   1
  -2 -11  -7 517.659 232.515   1
  -2 -11  -8 4629.45 420.237   1
   2  11   9 2204.20 314.824   1
  -2 -11  -9 2373.82 308.975   1
   2  11  10 5549.57 483.924   1
  -2 -11 -10 5310.94 469.163   1
   2  11  11 162.259 265.968   1
   2  11  13 877.025 329.839   1
  -2 -11 -13 1681.33 322.401   1
   2  11  14 994.587 367.367   1
  -2 -11 -14 1671.88 346.176   1
   2  11  15 590.277 351.489   1
  -2 -11 -15 618.286 322.205   1
   2  11  16 70.1392 318.810   1
  -2 -11 -16 295.649 291.445   1
   2  11  17-35.2920 279.705   1
  -2 -11 -17-99.1753 262.693   1
   2  11  18 1274.28 343.282   1
  -2 -11 -18 1227.63 328.501   1
   2  11  19-424.276 364.867   1
  -2 -11 -19-199.183 330.813   1
   2  11  20 529.101 375.525   1
  -2 -11 -20 530.505 356.231   1
   2  11  21 70.1171 330.825   1
  -2 -11 -21 957.867 322.629   1
   2  11  23 68.5537 363.862   1
  -2 -11 -23 453.562 353.844   1
   2  11  25 799.278 348.132   1
  -2 -11 -25-31.2004 304.420   1
   2 -12 -24 603.136 358.835   1
  -2  12  24 102.711 378.850   1
   2 -12 -23 388.574 345.032   1
  -2  12  23 279.701 379.915   1
   2 -12 -22 197.148 291.984   1
  -2  12  22 35.5411 334.956   1
   2 -12 -21 398.358 319.762   1
  -2  12  21 505.672 348.322   1
   2 -12 -20 333.922 335.626   1
  -2  12  20 988.275 386.170   1
   2 -12 -18 234.530 276.292   1
  -2  12  18 332.964 311.544   1
   2 -12 -17 201.003 328.649   1
  -2  12  17 879.664 381.363   1
  -2  12  16 655.976 318.552   1
   2 -12 -16 1099.89 292.245   1
  -2  12  15 397.119 358.223   1
  -2  12  14 1486.70 359.227   1
   2 -12 -14 750.646 306.485   1
  -2  12  13-139.348 272.435   1
   2 -12 -13 192.685 262.369   1
   2 -12 -12 6865.49 569.100   1
  -2  12  10 1037.07 282.257   1
   2 -12 -10 1136.52 262.386   1
   2 -12  -9 6194.69 497.067   1
  -2  12   9 5050.82 492.613   1
  -2  12   8 5842.84 514.967   1
   2 -12  -8 6162.16 501.063   1
   2 -12  -7 479.848 241.916   1
  -2  12   7 264.241 261.370   1
   2 -12  -6 2394.46 290.496   1
  -2  12   6 1697.26 301.732   1
   2 -12  -5 2923.25 319.581   1
  -2  12   5 3140.88 337.001   1
   2 -12  -4 1113.07 229.585   1
  -2 -12   4 840.309 89.6501   1
   2  12  -4 649.617 94.4544   1
  -2  12   4 610.530 226.158   1
   2 -12  -3 926.984 199.467   1
  -2 -12   3 814.598 122.581   1
   2  12  -3 830.061 129.189   1
  -2  12   3 1151.09 226.382   1
   2 -12  -2 1733.87 220.487   1
  -2 -12   2 1122.84 158.177   1
   2  12  -2 1612.81 173.524   1
  -2  12   2 1233.75 203.797   1
  -2  12   1-37.0231 156.776   1
   2 -12  -1 156.567 145.982   1
   2  12   0 19127.1 1265.37   1
  -2 -12   0 19666.4 1258.75   1
  -2  12   0 17418.6 1254.57   1
   2 -12   0 20577.2 1258.75   1
   2 -12   1 196.749 130.796   1
   2  12   1 337.958 186.587   1
  -2 -12  -1 269.863 168.361   1
   2  12   2 1309.46 231.835   1
  -2  12  -2 1092.36 148.497   1
   2 -12   2 1222.65 143.131   1
  -2  12  -3 684.624 97.0959   1
  -2 -12  -3 449.272 184.968   1
   2 -12   3 626.169 93.6436   1
   2  12   4 785.851 218.402   1
  -2 -12  -4 1185.44 209.636   1
   2  12   5 3366.13 359.368   1
  -2 -12  -5 3486.61 328.618   1
   2  12   6 2662.26 330.928   1
  -2 -12  -6 2495.13 299.123   1
   2  12   7 534.224 281.785   1
  -2 -12  -7 780.867 252.047   1
  -2 -12  -8 6562.89 480.888   1
   2  12   8 4301.00 465.785   1
  -2 -12  -9 5214.55 478.585   1
   2  12   9 5901.74 499.603   1
   2  12  10 1868.64 304.784   1
  -2 -12 -10 1804.96 289.641   1
  -2 -12 -12 6357.03 542.270   1
   2  12  13-68.5111 295.945   1
  -2 -12 -13 128.523 266.358   1
   2  12  14 938.319 318.712   1
   2  12  15 526.781 302.881   1
  -2 -12 -15-131.456 274.547   1
   2  12  16-141.473 301.492   1
  -2 -12 -16 198.590 277.638   1
   2  12  17 212.898 315.919   1
  -2 -12 -17-365.541 285.256   1
   2  12  18 319.153 331.334   1
  -2 -12 -18 1031.26 329.915   1
   2  12  20-281.818 367.217   1
  -2 -12 -20 1226.49 354.486   1
   2  12  21 174.583 359.582   1
  -2 -12 -21 295.864 331.155   1
   2  12  22 690.196 342.965   1
  -2 -12 -22 97.7650 309.632   1
   2  12  23 203.713 340.221   1
  -2 -12 -23 515.523 328.190   1
   2  12  24 468.313 378.358   1
  -2 -12 -24 599.058 367.187   1
  -2  13  23 207.674 398.030   1
   2 -13 -23 96.0331 350.794   1
  -2  13  22 951.665 392.248   1
   2 -13 -22-32.6149 346.333   1
  -2  13  21 751.639 366.619   1
   2 -13 -21 429.779 319.260   1
  -2  13  20 508.878 353.099   1
   2 -13 -20-333.758 309.783   1
  -2  13  19 73.5971 377.480   1
  -2  13  17 519.983 390.546   1
   2 -13 -17 504.139 330.320   1
   2 -13 -16 1005.70 307.479   1
  -2  13  14 578.984 331.160   1
   2 -13 -14 33.0741 297.368   1
  -2  13  13 178.540 305.869   1
   2 -13 -13 97.9327 266.824   1
  -2  13  12 35.1142 297.631   1
   2 -13 -12 706.119 284.406   1
  -2  13  11 859.697 324.231   1
   2 -13 -11 503.037 269.962   1
   2 -13 -10 4878.49 471.270   1
  -2  13  10 5868.00 511.130   1
  -2  13   9 98.4247 286.030   1
   2 -13  -9 148.715 259.887   1
  -2  13   8 158.553 255.341   1
   2 -13  -8 460.069 249.757   1
  -2  13   7 30.3324 246.612   1
   2 -13  -7 526.924 249.035   1
  -2  13   6-201.955 249.955   1
   2 -13  -6 478.571 233.379   1
   2 -13  -4 3715.84 336.719   1
   2  13  -4 3325.65 228.206   1
  -2 -13   4 3118.17 223.227   1
   2 -13  -3 310.094 202.070   1
  -2 -13   3 36.0041 99.6583   1
  -2  13   3 94.6812 208.558   1
   2  13  -3 48.0687 105.279   1
   2 -13  -2 3276.16 316.626   1
  -2 -13   2 3839.34 277.023   1
  -2  13   2 3395.73 333.680   1
   2  13  -2 3048.41 275.537   1
   2 -13  -1 1104.90 197.775   1
  -2 -13   1 893.006 170.806   1
   2  13  -1 1836.24 192.751   1
  -2  13   1 1506.43 220.684   1
   2 -13   0-48.7954 144.486   1
  -2 -13   0 17.1323 150.915   1
  -2  13   0 188.113 158.723   1
   2  13   0-91.7077 167.615   1
  -2 -13  -1 1242.83 192.136   1
   2  13   1 1132.68 208.455   1
  -2 -13  -2 3810.97 322.927   1
  -2  13  -2 3333.33 262.331   1
   2  13   2 2796.62 328.573   1
   2 -13   2 3397.36 262.004   1
  -2 -13  -3 158.164 194.560   1
  -2  13  -3 99.0081 82.0552   1
   2  13   3 389.418 201.487   1
   2 -13   3 151.598 84.5237   1
   2  13   4 4314.51 402.554   1
  -2 -13  -4 4825.10 393.937   1
   2  13   6 549.122 251.845   1
  -2 -13  -6 616.791 232.568   1
   2  13   7-90.0213 242.158   1
  -2 -13  -7 224.103 228.342   1
   2  13   8 373.926 259.202   1
  -2 -13  -8 29.1245 241.151   1
   2  13   9 32.0240 250.546   1
  -2 -13  -9 210.540 244.016   1
  -2 -13 -10 5650.88 494.674   1
   2  13  10 5785.08 515.460   1
   2  13  11 134.472 290.271   1
  -2 -13 -11 850.663 286.857   1
   2  13  12 445.196 322.514   1
  -2 -13 -12 384.545 302.489   1
   2  13  13 104.458 335.313   1
  -2 -13 -13 65.1229 299.940   1
   2  13  14 70.4038 329.383   1
  -2 -13 -14 625.434 311.565   1
  -2 -13 -16 933.004 322.822   1
   2  13  17 498.616 353.553   1
  -2 -13 -17 567.267 330.353   1
   2  13  19 389.507 375.537   1
  -2 -13 -19 532.849 334.244   1
   2  13  20 316.182 381.205   1
  -2 -13 -20-66.0902 327.710   1
   2  13  21 625.615 372.346   1
  -2 -13 -21 491.739 342.739   1
   2  13  22 855.748 341.426   1
  -2 -13 -22 194.678 302.802   1
   2  13  23-67.5112 333.016   1
  -2 -13 -23-31.7886 302.284   1
   2 -14 -23 284.280 339.824   1
  -2  14  23-443.876 364.193   1
   2 -14 -22 871.510 364.895   1
  -2  14  22 628.773 402.452   1
   2 -14 -21-32.8578 328.503   1
   2 -14 -19 134.299 334.389   1
  -2  14  19 402.538 380.936   1
   2 -14 -18 405.762 302.767   1
  -2  14  18 663.232 359.417   1
   2 -14 -17-406.078 327.119   1
  -2  14  17 185.737 367.191   1
   2 -14 -16 304.635 294.784   1
  -2  14  16 520.072 351.556   1
   2 -14 -15 438.520 314.221   1
  -2  14  15 407.347 371.798   1
   2 -14 -13 297.759 295.135   1
  -2  14  13-219.406 341.995   1
   2 -14 -12 946.225 312.119   1
  -2  14  12 649.242 319.725   1
   2 -14 -11-96.1940 289.579   1
  -2  14  11 283.499 320.675   1
   2 -14 -10-251.861 269.869   1
  -2  14  10-138.065 295.818   1
   2 -14  -9-30.6800 256.761   1
  -2  14   9-67.2328 277.343   1
   2 -14  -8 149.254 238.733   1
  -2  14   8 259.531 266.632   1
   2 -14  -7 778.871 261.992   1
  -2  14   7 2243.75 316.581   1
   2 -14  -6 3240.56 338.213   1
  -2  14   6 3046.03 361.885   1
   2 -14  -5 448.457 214.947   1
  -2  14   5 198.732 232.320   1
   2 -14  -4 1989.43 287.868   1
  -2  14   4 2692.80 313.339   1
   2 -14  -3 162.553 205.280   1
  -2 -14   3 53.6009 100.064   1
   2  14  -3 220.389 114.462   1
  -2  14   3 571.642 225.599   1
   2  14  -2 6003.88 465.084   1
  -2 -14   2 6783.45 464.062   1
  -2  14   2 7145.98 517.728   1
   2 -14  -2 6699.27 507.181   1
   2 -14  -1 737.656 195.570   1
  -2 -14   1 881.479 168.698   1
   2  14  -1 792.671 173.609   1
  -2  14   1 1156.15 212.377   1
   2 -14   0 1275.05 186.511   1
  -2 -14   0 1003.00 189.658   1
  -2  14   0 757.349 186.871   1
   2  14   0 440.182 188.301   1
  -2 -14  -1 641.251 185.700   1
   2  14   1 685.831 198.739   1
  -2  14  -2 6589.63 433.582   1
  -2 -14  -2 6305.47 482.331   1
   2  14   2 6254.81 483.913   1
   2 -14   2 5592.47 426.933   1
  -2 -14  -3 166.140 202.028   1
  -2  14  -3 123.063 76.6336   1
   2  14   3 101.034 227.312   1
   2 -14   3 138.407 68.0016   1
   2  14   5-85.0553 246.047   1
  -2 -14  -5 212.998 228.018   1
   2  14   6 2968.81 354.768   1
  -2 -14  -6 1951.25 309.040   1
   2  14   7 802.841 263.486   1
  -2 -14  -7 1246.80 264.589   1
   2  14   8 31.9027 265.268   1
  -2 -14  -8-298.913 238.925   1
   2  14   9 525.717 288.936   1
  -2 -14  -9 369.347 269.105   1
   2  14  10 470.868 286.437   1
  -2 -14 -10 314.520 265.560   1
   2  14  11 342.762 317.593   1
  -2 -14 -11 736.781 303.256   1
   2  14  12 767.282 337.811   1
  -2 -14 -12 1237.85 310.794   1
   2  14  13 352.779 300.513   1
  -2 -14 -13 197.705 269.730   1
   2  14  15-214.123 333.283   1
  -2 -14 -15 501.220 301.919   1
   2  14  16 322.409 352.477   1
  -2 -14 -16 134.165 309.231   1
   2  14  17 250.507 361.926   1
  -2 -14 -17-33.5347 322.390   1
   2  14  18 356.344 372.080   1
  -2 -14 -18 167.350 324.383   1
   2  14  19 70.7259 364.061   1
  -2 -14 -19 299.230 334.796   1
   2  14  21 172.527 345.637   1
  -2 -14 -21 98.0680 313.198   1
   2  14  22 374.758 348.241   1
  -2 -14 -22 448.647 322.492   1
   2  14  23 33.5029 333.848   1
   2 -15 -22-63.7740 351.714   1
  -2  15  22 724.477 407.752   1
   2 -15 -20 132.462 319.164   1
  -2  15  20 322.756 370.961   1
   2 -15 -18-236.991 301.404   1
  -2  15  18 440.630 345.352   1
   2 -15 -17 443.069 344.380   1
  -2  15  17 556.643 406.044   1
   2 -15 -16 1296.92 355.741   1
  -2  15  16 1600.41 385.345   1
   2 -15 -15 136.510 298.976   1
  -2  15  15 669.652 340.780   1
   2 -15 -14-305.976 311.303   1
  -2  15  14 481.681 359.306   1
   2 -15 -13 405.248 317.201   1
  -2  15  13 294.267 347.290   1
   2 -15 -12 701.692 292.424   1
  -2  15  12-181.931 331.070   1
   2 -15 -11 131.745 266.427   1
  -2  15  11-71.7157 310.472   1
   2 -15 -10 873.118 294.687   1
  -2  15  10 1338.00 324.576   1
   2 -15  -8 1664.11 307.213   1
  -2  15   8 2067.41 345.727   1
   2 -15  -7 567.576 270.946   1
  -2  15   7 32.2401 258.177   1
   2 -15  -6 689.334 259.780   1
  -2  15   6-30.9690 263.120   1
   2 -15  -5-82.2174 229.375   1
  -2  15   5-29.4191 264.066   1
  -2 -15   3 66.6299 96.6148   1
   2 -15  -3 24.2922 209.115   1
  -2  15   3 470.183 226.821   1
   2  15  -3 173.027 112.932   1
   2 -15  -2 1012.80 225.021   1
  -2 -15   2 1359.78 172.557   1
   2  15  -2 1357.11 175.039   1
   2 -15  -1 81.5619 176.843   1
  -2 -15   1 275.376 160.827   1
   2  15  -1 274.466 168.513   1
  -2  15   1 367.298 190.553   1
   2 -15   0 164.097 158.715   1
  -2 -15   0 93.6695 165.506   1
   2  15   0 439.470 187.939   1
  -2  15   0 150.280 170.097   1
   2  15   1 312.335 197.727   1
  -2  15  -1 77.8863 149.958   1
   2 -15   1 356.478 140.735   1
  -2 -15  -1 20.9287 178.414   1
   2  15   2 1566.42 255.729   1
  -2  15  -2 1091.59 148.679   1
  -2 -15  -2 1533.70 228.122   1
   2 -15   2 1007.38 147.130   1
   2  15   3 711.425 222.742   1
  -2 -15  -3 417.968 204.367   1
   2  15   4 3550.97 373.008   1
  -2 -15  -4 3293.63 362.924   1
   2  15   5 323.539 243.958   1
  -2 -15  -5 274.766 239.674   1
   2  15   6-30.6828 253.736   1
  -2 -15  -6 28.6754 226.642   1
   2  15   7 540.953 278.702   1
  -2 -15  -7 148.665 253.740   1
   2  15   8 1279.95 315.014   1
  -2 -15  -8 1808.41 307.542   1
   2  15  10 1099.38 309.772   1
  -2 -15 -10 1090.76 308.401   1
   2  15  11 418.602 314.354   1
  -2 -15 -11 228.339 289.846   1
   2  15  12 424.547 324.336   1
  -2 -15 -12 396.760 283.016   1
   2  15  14 35.9319 340.605   1
  -2 -15 -14 302.486 324.391   1
   2  15  15 288.474 361.578   1
  -2 -15 -15 303.486 319.434   1
   2  15  16 756.386 347.383   1
  -2 -15 -16 1180.44 338.385   1
   2  15  17-322.969 324.699   1
  -2 -15 -17 235.733 308.358   1
   2  15  18 819.659 349.601   1
  -2 -15 -18 602.381 311.390   1
   2  15  20 139.247 337.088   1
  -2 -15 -20 131.754 315.021   1
   2  15  22 236.958 352.088   1
  -2 -15 -22-94.7359 304.092   1
   2 -16 -21 32.1803 328.555   1
  -2  16  21 104.329 392.301   1
   2 -16 -20 558.395 336.047   1
  -2  16  20 533.409 381.391   1
   2 -16 -19-66.7661 329.617   1
  -2  16  19 578.309 404.773   1
   2 -16 -18 473.652 313.246   1
  -2  16  18 549.928 348.816   1
   2 -16 -17 375.743 323.609   1
  -2  16  17 925.193 386.877   1
   2 -16 -16-34.3241 325.269   1
  -2  16  16 298.040 386.357   1
   2 -16 -15 447.650 311.594   1
  -2  16  15-336.247 342.786   1
   2 -16 -14 963.628 324.589   1
  -2  16  14 858.615 361.539   1
   2 -16 -13 377.029 310.204   1
  -2  16  13-185.890 327.564   1
   2 -16 -12 442.288 289.931   1
  -2  16  12 110.686 319.266   1
   2 -16 -11 504.573 304.817   1
  -2  16  11 510.591 330.875   1
   2 -16 -10 265.397 278.162   1
  -2  16  10 287.097 313.232   1
   2 -16  -9-325.416 269.956   1
  -2  16   9 35.1946 298.827   1
   2 -16  -7 30.8312 269.858   1
  -2  16   7 33.2087 290.042   1
   2 -16  -6 2942.40 350.750   1
  -2  16   6 2364.37 365.241   1
   2 -16  -5 370.136 248.556   1
  -2  16   5 61.0719 269.943   1
   2 -16  -4 513.722 243.523   1
  -2  16   4 116.139 247.777   1
   2  16  -3 240.610 93.1244   1
  -2 -16   2 580.560 149.506   1
   2 -16  -2 730.017 220.282   1
   2  16  -2 652.417 161.873   1
  -2  16   2 702.248 227.863   1
   2 -16  -1 1819.94 238.370   1
  -2 -16   1 1237.85 192.237   1
   2  16  -1 1004.12 210.238   1
  -2  16   1 1262.79 242.089   1
   2 -16   0 718.558 186.821   1
  -2 -16   0 611.042 190.862   1
   2  16   0 332.627 188.610   1
  -2  16   0 373.883 188.874   1
   2  16   1 1376.84 241.993   1
   2 -16   1 1418.82 184.107   1
  -2 -16  -1 1097.74 221.000   1
   2  16   2 918.238 239.189   1
  -2  16  -2 542.984 139.403   1
  -2 -16  -2 717.641 216.219   1
   2 -16   2 600.632 129.064   1
   2  16   4 202.846 254.354   1
  -2 -16  -4 108.589 234.207   1
   2  16   5-60.7879 259.768   1
  -2 -16  -5 654.589 257.167   1
   2  16   6 2758.09 367.134   1
  -2 -16  -6 2456.81 341.063   1
   2  16   7 819.281 305.824   1
  -2 -16  -7 244.961 267.023   1
   2  16   9 68.7548 295.031   1
  -2 -16  -9-128.667 263.448   1
   2  16  10 385.215 298.928   1
  -2 -16 -10 130.999 279.607   1
   2  16  11 711.140 340.120   1
  -2 -16 -11 1130.78 331.119   1
   2  16  12 1114.11 340.557   1
  -2 -16 -12-235.255 303.637   1
   2  16  13-144.668 337.593   1
  -2 -16 -13 101.541 300.037   1
   2  16  14 762.170 367.626   1
  -2 -16 -14 1392.53 341.022   1
   2  16  15 435.490 345.964   1
  -2 -16 -15 34.0346 290.425   1
   2  16  16 289.277 345.211   1
  -2 -16 -16 33.9353 304.720   1
   2  16  17 323.583 368.359   1
  -2 -16 -17 405.940 335.084   1
   2  16  18 320.270 392.294   1
  -2 -16 -18 201.891 341.183   1
   2  16  19 1440.51 411.001   1
  -2 -16 -19 365.401 351.248   1
   2  16  20 69.4431 378.581   1
  -2 -16 -20 391.239 343.016   1
   2  16  21 239.444 393.484   1
  -2 -16 -21 191.294 349.521   1
  -2  17  20 175.864 388.579   1
   2 -17 -20-422.611 343.841   1
  -2  17  19 645.323 387.392   1
   2 -17 -19-298.354 307.763   1
  -2  17  18 767.058 410.365   1
   2 -17 -18 707.784 366.043   1
  -2  17  17 813.398 383.866   1
   2 -17 -17 170.683 318.749   1
  -2  17  16 559.755 362.590   1
   2 -17 -16 206.772 314.525   1
  -2  17  14 714.750 391.961   1
   2 -17 -14 834.132 339.425   1
  -2  17  13 338.278 353.727   1
   2 -17 -13 104.200 315.180   1
  -2  17  12 523.760 360.717   1
   2 -17 -12 1176.34 317.356   1
  -2  17  11 37.1079 333.728   1
   2 -17 -11-68.6351 291.204   1
  -2  17  10 1246.66 350.329   1
   2 -17 -10 745.724 336.153   1
  -2  17   9-143.920 311.562   1
   2 -17  -9-33.3557 288.210   1
  -2  17   8 632.191 312.272   1
   2 -17  -8 847.872 303.996   1
  -2  17   7-204.870 298.993   1
   2 -17  -7-95.3766 260.529   1
  -2  17   6 198.278 278.422   1
   2 -17  -6 614.895 268.049   1
  -2  17   5 381.248 295.576   1
   2 -17  -5 472.811 251.099   1
  -2  17   4 572.851 263.225   1
   2 -17  -4 959.098 265.752   1
  -2  17   2 416.169 232.695   1
   2 -17  -2 859.453 236.585   1
  -2  17   1 372.604 221.932   1
   2  17  -1 373.544 193.932   1
   2 -17  -1 67.6451 161.648   1
   2  17   0 131.899 200.346   1
  -2  17   0 181.347 192.895   1
   2  17   1 24.5392 211.694   1
  -2 -17  -1 229.373 204.771   1
   2  17   2 798.041 262.654   1
  -2 -17  -2 1209.84 255.491   1
   2  17   3 171.106 247.075   1
  -2 -17  -3 403.539 234.690   1
   2  17   4 724.021 284.170   1
  -2 -17  -4 1331.62 267.370   1
   2  17   5 315.550 273.954   1
  -2 -17  -5 325.950 250.531   1
   2  17   6 32.7575 280.640   1
  -2 -17  -6 582.886 256.374   1
   2  17   7 101.250 307.228   1
  -2 -17  -7-189.670 268.265   1
   2  17   8 518.866 315.714   1
  -2 -17  -8 453.495 289.356   1
   2  17   9-141.108 311.584   1
  -2 -17  -9 429.223 291.033   1
   2  17  10 501.342 330.454   1
  -2 -17 -10 938.533 315.640   1
   2  17  11 253.428 341.461   1
  -2 -17 -11 543.153 304.534   1
   2  17  12 619.958 335.442   1
  -2 -17 -12 410.470 295.933   1
   2  17  13 732.084 352.384   1
  -2 -17 -13-34.3336 304.348   1
   2  17  14 402.824 347.656   1
  -2 -17 -14 309.071 308.388   1
   2  17  15 146.099 352.924   1
  -2 -17 -15 480.816 313.296   1
   2  17  16-36.2842 365.250   1
  -2 -17 -16 308.587 326.755   1
   2  17  17 503.339 370.060   1
  -2 -17 -17 237.698 346.328   1
   2  17  18 106.982 357.886   1
  -2 -17 -18 602.347 330.411   1
   2  17  19 211.529 363.890   1
  -2 -17 -19-65.6765 316.782   1
   2  17  20 346.256 373.304   1
  -2 -17 -20 129.130 322.535   1
  -2  18  19 106.437 385.478   1
   2 -18 -19 32.8183 317.152   1
  -2  18  18-216.972 390.713   1
   2 -18 -18 33.4600 327.324   1
  -2  18  17 626.517 395.553   1
   2 -18 -17-135.973 341.764   1
  -2  18  16 223.886 379.222   1
   2 -18 -16 931.178 337.734   1
  -2  18  15 338.957 359.378   1
   2 -18 -15 591.705 315.101   1
  -2  18  13 189.812 346.277   1
   2 -18 -13-316.040 317.136   1
  -2  18  12 265.419 354.685   1
   2 -18 -12 456.059 323.936   1
  -2  18  11 601.787 355.181   1
   2 -18 -11-209.185 307.933   1
  -2  18  10 708.534 336.749   1
   2 -18 -10 34.5749 292.168   1
  -2  18   9 220.448 324.702   1
   2 -18  -9 580.387 299.962   1
  -2  18   8 396.723 342.176   1
   2 -18  -8 469.409 305.230   1
  -2  18   6 892.407 311.908   1
  -2  18   5 197.348 281.280   1
  -2  18   4 344.577 277.950   1
   2  18   4 63.0209 265.574   1
   2  18   5 98.2297 296.921   1
   2  18   6 915.001 329.663   1
  -2 -18  -6 2137.51 320.590   1
   2  18   7 139.279 307.594   1
  -2 -18  -7 589.922 304.485   1
   2  18   8 1031.69 325.009   1
  -2 -18  -8 903.652 304.039   1
   2  18   9 723.134 344.475   1
  -2 -18  -9 272.146 287.569   1
   2  18  10-182.963 323.702   1
  -2 -18 -10 103.232 292.664   1
   2  18  11 737.542 352.032   1
  -2 -18 -11 34.6728 312.027   1
   2  18  12 777.585 342.723   1
  -2 -18 -12 104.413 309.666   1
   2  18  13-111.093 344.478   1
  -2 -18 -13 384.781 327.877   1
   2  18  15 479.270 374.883   1
  -2 -18 -15 34.5820 314.502   1
   2  18  16 730.572 383.475   1
  -2 -18 -16-342.521 338.027   1
   2  18  17 253.650 377.628   1
  -2 -18 -17 134.943 321.587   1
   2  18  18 428.612 396.251   1
  -2 -18 -18 332.829 326.414   1
   2  18  19 35.0387 389.752   1
  -2 -18 -19 652.811 342.320   1
   2  19  12 754.395 367.576   1
   2  19  14 412.981 375.011   1
   2  19  15 223.462 387.608   1
  -3   0  26 406.375 352.824   1
   3   0 -26 630.224 365.083   1
  -3   0  24 918.032 350.424   1
   3   0 -24 589.409 337.135   1
  -3   0  23 581.374 333.358   1
   3   0 -23 103.024 317.585   1
  -3   0  22 931.616 351.930   1
   3   0 -22 1931.65 361.292   1
  -3   0  21 35.2413 290.381   1
   3   0 -21 399.860 285.679   1
  -3   0  20 863.876 294.670   1
   3   0 -20 293.554 279.016   1
  -3   0  19-572.652 305.411   1
   3   0 -19 508.882 294.640   1
  -3   0  18 951.386 270.158   1
   3   0 -18 556.792 264.889   1
  -3   0  17-253.720 262.926   1
   3   0 -17 359.158 260.294   1
  -3   0  16 1775.56 294.500   1
   3   0 -16 1728.99 275.278   1
  -3   0  15 117.354 233.167   1
   3   0 -15-276.296 233.443   1
   3   0 -14 1687.14 280.960   1
  -3   0  12 326.145 198.862   1
   3   0 -12 591.209 192.538   1
  -3   0  11-23.4972 192.123   1
   3   0 -11 244.106 171.841   1
   3   0 -10 11212.2 744.913   1
  -3   0  10 9958.70 745.546   1
  -3   0   9 101.215 166.187   1
   3   0  -9 403.144 159.598   1
   3   0  -8 19372.5 1245.86   1
  -3   0   8 18391.6 1245.71   1
  -3   0   7 17.0991 162.900   1
   3   0  -7-80.8008 156.721   1
  -3   0   6-138.969 155.637   1
   3   0  -6 132.661 138.623   1
   3   0  -4 68691.1 4386.51   1
  -3   0   4 69400.1 4386.99   1
  -3   0   3 101.159 121.411   1
   3   0  -3 317.783 131.061   1
   3   0  -2 291770. 19145.5   1
  -3   0   2 314679. 19145.2   1
  -3   0   1 181.062 112.173   1
   3   0  -1-73.8151 114.632   1
  -3   0   0 431.697 108.910   1
   3   0   0 108.479 101.698   1
  -3   0  -1 215.770 130.150   1
   3   0   1 215.869 132.195   1
  -3   0  -2 351448. 22019.4   1
   3   0   2 346462. 22019.1   1
  -3   0  -3-31.6566 135.844   1
   3   0   3 87.3485 143.321   1
  -3   0  -4 67379.5 4292.47   1
   3   0   4 67755.0 4293.04   1
  -3   0  -6-86.4070 125.862   1
   3   0   6-60.8778 127.747   1
  -3   0  -7 142.739 137.369   1
   3   0   7-50.2146 162.070   1
   3   0   8 17560.2 1195.62   1
  -3   0  -8 18510.2 1192.48   1
  -3   0  -9 58.0757 144.762   1
   3   0   9 39.9983 158.514   1
   3   0  10 12483.8 837.803   1
  -3   0 -10 11808.7 834.628   1
   3   0  11 138.616 168.265   1
  -3   0 -11 110.083 156.347   1
   3   0  12 174.030 169.251   1
  -3   0 -12 280.350 186.628   1
   3   0  14 1731.03 290.683   1
  -3   0 -14 2132.98 277.175   1
   3   0  15 235.035 263.021   1
   3   0  16 1863.69 296.641   1
  -3   0 -16 1733.44 290.234   1
   3   0  17-161.177 254.155   1
  -3   0 -17 293.005 235.262   1
   3   0  18 881.968 286.778   1
  -3   0 -18 644.269 259.904   1
   3   0  19-99.9609 284.595   1
  -3   0 -19 919.284 294.256   1
   3   0  20 511.423 311.097   1
  -3   0 -20 873.878 286.785   1
   3   0  21-69.5049 294.228   1
  -3   0 -21 131.677 277.428   1
   3   0  22 916.306 322.898   1
  -3   0 -22 1036.88 319.974   1
   3   0  23 428.466 326.876   1
  -3   0 -23 203.487 307.481   1
   3   0  24 648.425 323.001   1
  -3   0 -24 583.992 323.590   1
   3   0  25-72.5040 324.225   1
  -3   0 -25 416.230 332.394   1
  -3   0 -26-104.752 330.270   1
   3  -1 -27 1510.07 397.685   1
  -3   1  26 1429.06 387.478   1
   3  -1 -26 310.874 349.773   1
  -3   1  25 659.688 356.069   1
  -3  -1  25-222.895 328.665   1
   3   1 -25 387.767 332.249   1
   3  -1 -25 553.238 352.573   1
  -3   1  24 1278.35 352.854   1
  -3  -1  24 295.649 340.837   1
   3  -1 -24 1068.81 351.268   1
   3   1 -24 835.926 347.386   1
  -3   1  23 254.009 341.538   1
  -3  -1  23 327.883 327.269   1
   3  -1 -23 34.2712 324.983   1
   3   1 -23 275.480 324.137   1
  -3  -1  22 537.063 305.024   1
   3   1 -22 542.063 310.856   1
  -3   1  21 212.601 302.182   1
  -3  -1  21-35.0784 299.832   1
   3   1 -21 232.427 304.169   1
   3  -1 -21 167.000 300.521   1
  -3  -1  20 6501.71 584.519   1
  -3   1  20 6138.21 592.520   1
   3  -1 -20 7225.34 591.937   1
   3   1 -20 7975.22 606.993   1
  -3   1  19 717.667 307.249   1
   3  -1 -19 160.631 287.799   1
  -3  -1  18 3190.63 397.756   1
   3   1 -18 4031.79 409.397   1
  -3  -1  17 1867.03 310.239   1
  -3   1  17 2100.98 324.565   1
   3   1 -17 1295.36 275.623   1
   3  -1 -16 5656.73 459.903   1
  -3   1  16 5180.53 465.162   1
  -3  -1  16 4719.87 449.441   1
   3   1 -16 4041.17 435.098   1
  -3   1  15-210.241 288.704   1
  -3  -1  15 114.131 242.688   1
   3   1 -15-269.997 239.359   1
   3  -1 -15 140.785 239.492   1
  -3  -1  14 23003.4 1506.78   1
  -3   1  14 20585.3 1501.13   1
   3  -1 -14 23832.8 1504.51   1
  -3   1  13 82.1413 234.518   1
  -3  -1  13 153.923 203.906   1
   3  -1 -13-179.811 202.034   1
   3   1 -13 291.552 193.623   1
   3   1 -12 14651.2 997.899   1
  -3  -1  11 247.850 164.499   1
  -3   1  11-342.233 202.686   1
   3   1 -11-171.083 162.736   1
   3  -1 -11-45.9673 191.029   1
  -3   1  10 343.655 204.111   1
  -3  -1  10 209.316 163.991   1
   3   1 -10 337.811 140.418   1
   3  -1 -10 64.6379 185.149   1
  -3  -1   9-115.998 169.837   1
  -3   1   9 85.2041 164.512   1
   3  -1  -9 200.707 162.184   1
  -3  -1   8 21914.7 1429.02   1
  -3   1   8 21972.9 1434.48   1
   3  -1  -8 22502.2 1433.98   1
   3   1  -8 20964.4 1423.45   1
  -3   1   7 808.525 188.410   1
  -3  -1   7 869.457 163.900   1
   3  -1  -7 919.534 189.839   1
   3   1  -7 1030.72 158.264   1
  -3   1   6 11587.2 862.347   1
   3  -1  -6 14065.8 863.753   1
   3  -1  -5 1313.74 169.035   1
   3   1  -5 918.244 157.691   1
  -3   1   5 1170.01 174.890   1
   3   1  -4 11674.7 747.270   1
  -3  -1   4 10733.6 746.659   1
   3   1  -3 6585.97 479.022   1
   3  -1  -3 7326.19 487.702   1
  -3   1   3 6236.89 481.958   1
  -3  -1   3 7433.35 479.755   1
   3   1  -2 21178.6 1290.62   1
   3  -1  -2 18647.9 1293.37   1
  -3  -1   2 19861.9 1292.37   1
  -3   1   2 20160.2 1295.04   1
  -3  -1   1 9967.24 568.912   1
  -3   1   1 8470.12 565.348   1
   3   1  -1 9333.56 571.369   1
   3  -1   0 11136.6 742.424   1
   3   1   0 10052.5 739.746   1
  -3   1   0 12749.1 743.927   1
  -3  -1   0 11168.4 742.672   1
   3  -1   1 9436.24 627.478   1
  -3  -1  -1 9456.81 629.714   1
   3   1   1 9313.41 627.571   1
  -3   1  -1 9364.56 626.146   1
   3  -1   2 17383.2 1252.40   1
  -3  -1  -2 20992.6 1259.14   1
   3   1   2 19913.8 1258.99   1
  -3   1  -2 19841.7 1255.36   1
  -3  -1  -3 7492.62 464.806   1
  -3   1  -3 5808.58 454.122   1
   3   1   3 6970.39 460.295   1
   3  -1   3 6026.93 450.288   1
  -3   1  -4 9589.31 672.013   1
  -3  -1  -4 9992.75 675.656   1
   3  -1   4 9814.38 672.772   1
   3   1   4 10714.6 679.093   1
  -3  -1  -5 1311.95 175.069   1
  -3   1  -5 1242.60 151.354   1
   3  -1   5 1259.84 153.944   1
   3   1   5 1757.36 188.136   1
   3   1   6 13790.4 880.287   1
  -3  -1  -6 12464.8 876.109   1
   3  -1   7 1245.29 160.042   1
   3   1   7 1135.15 164.076   1
  -3   1  -7 1059.89 154.947   1
  -3  -1  -7 808.364 148.627   1
   3   1   8 23894.6 1537.35   1
   3  -1   8 23972.8 1530.89   1
  -3   1  -8 23421.1 1527.17   1
  -3  -1  -8 22498.9 1532.81   1
  -3  -1  -9 425.275 147.682   1
  -3   1  -9 55.2482 148.256   1
   3   1   9 252.921 130.508   1
   3  -1   9 228.006 154.840   1
  -3   1 -10 615.301 170.108   1
  -3  -1 -10 453.734 181.049   1
   3   1  10 248.527 199.930   1
   3  -1  10 310.793 174.994   1
  -3   1 -11-232.717 166.367   1
  -3  -1 -11 114.308 195.349   1
   3   1  11-24.0162 181.161   1
   3  -1  11-22.1702 169.163   1
  -3   1 -12 13780.6 950.858   1
  -3  -1 -12 13885.4 952.152   1
   3   1  12 13997.7 964.842   1
   3   1  13-190.803 238.061   1
   3  -1  13 153.704 195.975   1
  -3  -1 -13-51.5788 220.331   1
  -3   1 -13 72.8373 189.866   1
  -3  -1 -14 22627.1 1467.18   1
  -3   1 -14 22066.8 1466.22   1
   3  -1  14 20458.5 1464.06   1
   3   1  14 22506.9 1476.11   1
   3  -1  15 172.035 231.414   1
  -3  -1 -15-84.3819 251.995   1
  -3   1 -15 161.158 218.426   1
  -3   1 -16 5684.92 466.299   1
   3  -1  16 4930.19 463.470   1
   3   1  16 5035.67 482.683   1
  -3  -1 -16 4717.51 462.637   1
   3  -1  17 2030.94 324.760   1
   3   1  17 2096.57 342.453   1
  -3   1 -17 1863.25 299.393   1
  -3  -1 -17 1814.36 310.477   1
   3  -1  18 3813.99 410.267   1
  -3   1 -18 3819.98 398.136   1
   3   1  19 841.493 298.212   1
  -3  -1 -19 511.596 278.203   1
  -3  -1 -20 7033.80 600.157   1
  -3   1 -20 6283.79 576.768   1
   3  -1  20 6248.21 583.474   1
   3   1  20 8341.82 610.044   1
   3   1  21 209.392 308.079   1
   3  -1  21 379.743 288.929   1
  -3   1 -21 327.566 284.333   1
  -3  -1 -21 363.234 308.313   1
   3  -1  22-105.304 309.851   1
  -3   1 -22 66.7786 290.984   1
   3   1  23 178.141 333.598   1
  -3  -1 -23 337.989 322.392   1
   3   1  24 861.295 334.500   1
   3  -1  24 759.221 341.366   1
  -3   1 -24 1036.19 338.808   1
  -3  -1 -24 375.084 329.383   1
   3  -1  25 985.063 342.367   1
   3   1  25 467.742 346.999   1
  -3  -1 -25 788.780 355.097   1
   3   1  26 575.457 341.288   1
  -3  -1 -26 863.687 357.821   1
  -3   2  27 613.419 373.315   1
   3  -2 -27 779.174 380.239   1
  -3   2  26 797.983 373.598   1
   3  -2 -26 307.555 357.570   1
  -3   2  25 109.153 356.510   1
   3  -2 -25-171.571 339.663   1
  -3   2  24 109.184 340.218   1
  -3  -2  24 258.581 327.271   1
   3  -2 -24 926.761 365.040   1
   3   2 -24 457.016 331.171   1
  -3   2  23 253.544 342.908   1
   3  -2 -23 1264.17 350.619   1
  -3   2  22 4390.85 467.331   1
  -3  -2  22 3262.64 442.283   1
   3  -2 -22 4133.14 453.089   1
   3   2 -22 3452.69 427.570   1
  -3  -2  21-69.9065 300.715   1
  -3   2  21 178.325 310.898   1
   3  -2 -21 100.578 303.428   1
   3   2 -21 231.742 294.779   1
  -3  -2  20 985.723 307.151   1
  -3   2  20 949.800 303.103   1
   3  -2 -20 231.075 296.795   1
   3   2 -20 1513.70 309.735   1
  -3   2  19 310.721 318.761   1
  -3  -2  19-98.7833 271.845   1
   3  -2 -19 194.252 290.758   1
   3   2 -19 280.975 267.524   1
  -3  -2  18 7560.85 652.827   1
  -3   2  18 7788.15 658.698   1
   3   2 -18 8770.93 648.231   1
   3  -2 -18 8660.26 661.101   1
  -3  -2  17 366.473 262.275   1
   3  -2 -17 491.237 251.630   1
   3   2 -17 405.621 247.297   1
  -3  -2  16 18951.0 1243.43   1
  -3   2  16 18267.7 1253.98   1
   3   2 -16 17180.3 1228.33   1
   3  -2 -16 18299.1 1245.62   1
  -3  -2  15 2057.81 298.314   1
  -3   2  15 2092.49 327.984   1
   3   2 -15 2428.46 299.553   1
   3  -2 -15 2406.22 326.224   1
  -3   2  14 709.255 240.673   1
   3  -2 -14 385.241 199.142   1
  -3   2  13 988.396 224.629   1
  -3  -2  13 670.023 230.498   1
   3  -2 -13 1183.59 213.547   1
   3   2 -13 872.084 212.958   1
  -3  -2  12 23932.9 1581.70   1
  -3  -2  11 1257.63 205.402   1
  -3   2  11 1550.32 253.431   1
   3  -2 -11 1420.98 236.576   1
   3   2 -11 1234.92 197.117   1
  -3   2  10 45276.2 3046.75   1
  -3  -2  10 47763.1 3036.14   1
   3   2 -10 49472.7 3034.33   1
   3  -2 -10 45999.9 3043.20   1
  -3  -2   9 1398.15 184.282   1
  -3   2   9 1691.58 230.010   1
   3   2  -9 1247.62 181.944   1
   3  -2  -9 962.048 208.865   1
  -3  -2   8 16.7714 139.032   1
  -3   2   8-41.3066 165.800   1
   3  -2  -8-19.4388 162.295   1
   3   2  -8 96.2521 137.982   1
  -3   2   7 475.322 178.727   1
   3  -2  -7 609.764 172.830   1
   3  -2  -6 19759.4 1381.34   1
  -3   2   6 22634.2 1386.96   1
  -3  -2   5 5074.56 349.300   1
   3   2  -5 4421.73 346.456   1
   3  -2  -5 4299.28 359.821   1
  -3   2   5 4968.37 367.675   1
  -3  -2   4 4007.64 277.442   1
   3   2  -4 3179.07 274.072   1
  -3  -2   3 11217.5 856.474   1
  -3   2   3 14908.3 864.647   1
   3   2  -3 12442.3 853.177   1
   3  -2  -3 13882.2 858.772   1
   3  -2  -2 2678.17 218.174   1
  -3  -2   2 2537.16 223.297   1
  -3   2   2 2223.73 229.672   1
  -3   2   1 4991.64 326.460   1
   3   2  -1 4493.18 316.366   1
  -3  -2   1 4525.59 318.641   1
   3  -2   0-64.2526 117.217   1
  -3   2   0-57.1853 119.607   1
  -3  -2   0 146.479 128.664   1
   3   2   0-19.3999 122.489   1
   3  -2   1 3705.72 301.348   1
  -3  -2  -1 4217.75 296.093   1
  -3   2  -1 4481.48 303.932   1
   3   2   1 3685.87 298.229   1
   3  -2   2 2496.21 221.693   1
  -3   2  -2 2919.83 224.597   1
  -3  -2  -2 2571.64 232.864   1
   3   2   2 2751.51 238.584   1
   3  -2   3 13683.2 866.581   1
   3   2   3 13919.6 878.297   1
  -3   2  -3 13931.7 866.798   1
  -3  -2  -3 11258.7 871.475   1
   3  -2   4 3820.02 273.499   1
  -3   2  -4 3280.71 269.059   1
   3  -2   5 4268.85 350.508   1
   3   2   5 4437.17 368.969   1
  -3   2  -5 5407.96 351.655   1
  -3  -2  -5 4992.11 368.530   1
   3  -2   6 19827.4 1291.45   1
   3   2   6 21596.7 1309.89   1
  -3   2  -6 18826.7 1284.82   1
  -3  -2  -6 19752.1 1303.10   1
   3   2   7 560.922 171.497   1
   3  -2   7 1122.93 163.591   1
  -3  -2  -7 591.997 169.344   1
  -3   2  -7 1022.02 149.190   1
   3  -2   8 178.446 123.756   1
   3   2   8 20.3120 162.641   1
  -3   2  -8 108.886 135.857   1
   3   2   9 1505.40 193.696   1
   3  -2   9 1537.96 196.308   1
  -3   2  -9 1729.89 192.312   1
  -3  -2  -9 1183.94 183.460   1
   3   2  10 48811.5 3087.63   1
  -3  -2 -10 48351.4 3083.10   1
  -3   2 -10 46839.9 3072.84   1
  -3  -2 -11 1466.81 233.350   1
  -3   2 -11 1053.59 188.682   1
   3  -2  11 1718.22 218.895   1
   3   2  11 1400.76 227.497   1
   3  -2  12 24642.5 1624.31   1
   3   2  13 785.483 222.572   1
   3  -2  13 816.422 237.444   1
  -3  -2 -13 1033.58 215.144   1
  -3   2 -13 1502.72 229.073   1
   3   2  14 264.591 265.728   1
  -3  -2 -14 553.103 244.022   1
   3  -2  15 2352.48 309.451   1
   3   2  15 2303.67 335.775   1
  -3  -2 -15 1923.17 339.178   1
  -3   2 -15 2274.36 290.903   1
  -3   2 -16 18394.1 1241.07   1
  -3  -2 -16 18899.1 1253.98   1
   3  -2  16 18454.7 1253.27   1
   3   2  16 17224.3 1260.67   1
   3  -2  17-30.6715 252.191   1
   3   2  17 798.077 304.709   1
  -3  -2 -17-90.4924 268.886   1
  -3   2 -17 829.421 250.259   1
  -3   2 -18 9249.74 698.667   1
   3  -2  18 9230.90 703.933   1
   3   2  18 8977.11 721.455   1
   3   2  19 339.751 332.786   1
   3  -2  19 1136.19 299.248   1
  -3   2 -19 586.977 269.952   1
  -3  -2 -19 1128.34 315.099   1
   3  -2  20 635.288 278.827   1
   3   2  20 622.894 332.744   1
  -3   2 -20 825.540 282.635   1
  -3  -2 -20 459.798 317.736   1
   3  -2  21 68.5244 287.749   1
   3   2  21 245.609 317.154   1
  -3   2 -21-97.7392 286.124   1
  -3  -2 -21 729.850 319.761   1
   3  -2  22 3575.81 449.443   1
   3   2  22 3683.42 446.629   1
  -3   2 -22 3973.26 452.764   1
  -3  -2 -22 4820.32 456.798   1
   3  -2  23 357.261 316.932   1
   3   2  23 320.147 324.663   1
  -3  -2 -23 168.543 306.465   1
  -3   2 -23-34.1536 303.003   1
   3   2  24 357.463 330.510   1
   3  -2  24 544.747 324.452   1
  -3   2 -24 1323.68 345.050   1
  -3  -2 -24 1458.64 362.274   1
   3   2  25 214.438 331.723   1
  -3  -2 -25-102.061 332.209   1
   3   2  26 855.551 344.164   1
  -3  -2 -26 204.169 334.976   1
   3   2  27 284.274 337.294   1
  -3  -2 -27 372.464 359.129   1
  -3   3  28 105.431 346.443   1
   3  -3 -28 362.405 358.258   1
  -3   3  27 106.781 347.566   1
   3  -3 -27-167.319 346.456   1
  -3   3  25 831.036 368.469   1
   3  -3 -25 204.140 346.577   1
   3   3 -24 212.032 325.747   1
  -3  -3  23 436.325 318.925   1
  -3   3  23 1231.22 347.508   1
   3   3 -23 1491.73 345.788   1
   3  -3 -23 1430.40 373.941   1
  -3  -3  22 961.396 322.949   1
  -3   3  22 505.611 314.736   1
   3  -3 -22 847.876 325.368   1
   3   3 -22 1188.12 327.400   1
  -3  -3  21 138.963 296.853   1
   3   3 -21 33.0728 291.993   1
  -3   3  20 283.403 316.498   1
  -3   3  19-34.8115 329.215   1
  -3  -3  19 130.635 271.389   1
   3   3 -19 92.6363 267.954   1
   3  -3 -19-32.5947 317.189   1
  -3   3  18 170.522 283.574   1
  -3  -3  18 471.172 261.835   1
   3   3 -18-59.4166 245.897   1
   3  -3 -18 127.504 263.173   1
  -3  -3  17 690.316 265.365   1
   3   3 -17 512.574 250.459   1
  -3   3  16-291.928 268.261   1
  -3  -3  16-28.6175 232.088   1
   3  -3 -16-180.944 259.982   1
   3   3 -16 244.365 235.109   1
  -3  -3  15 814.019 245.740   1
   3  -3 -15 610.837 279.834   1
   3   3 -15 1287.93 241.923   1
  -3  -3  14 359.213 205.067   1
  -3   3  14 455.656 252.189   1
   3  -3 -14 28.0300 236.712   1
   3   3 -14 607.361 222.251   1
  -3  -3  13 1180.03 232.610   1
   3   3 -13 1642.21 235.802   1
   3  -3 -13 1881.67 248.618   1
   3  -3 -12 4515.95 364.136   1
  -3  -3  12 4413.15 358.341   1
  -3   3  12 3779.59 364.121   1
   3   3 -12 3333.55 332.997   1
  -3  -3  11 518.337 172.181   1
   3   3 -11 733.260 184.905   1
  -3  -3  10 4235.50 340.149   1
  -3   3  10 4391.71 366.799   1
   3  -3 -10 3465.15 354.753   1
   3   3 -10 4106.56 335.931   1
   3   3  -9 636.069 146.746   1
  -3   3   9 815.348 209.538   1
  -3  -3   9 592.598 149.526   1
   3   3  -8 11878.2 769.487   1
   3  -3  -8 12317.0 795.080   1
  -3   3   8 11890.3 797.995   1
  -3  -3   8 10110.1 766.936   1
   3  -3  -7 4521.28 358.352   1
  -3   3   7 4247.24 358.654   1
  -3  -3   6 44984.7 2874.89   1
   3   3  -6 45079.2 2873.71   1
   3  -3  -6 45064.7 2887.00   1
  -3   3   6 44857.6 2889.37   1
  -3  -3   5 3379.74 274.279   1
   3   3  -5 3536.44 270.687   1
   3  -3  -5 3339.33 302.665   1
  -3   3   5 3730.29 306.767   1
  -3  -3   4 44241.2 2754.71   1
   3   3  -4 45232.8 2754.26   1
   3  -3  -4 38772.2 2761.20   1
  -3   3   4 43993.8 2766.51   1
   3   3  -3 42636.6 2655.71   1
  -3  -3   3 40738.1 2655.21   1
   3  -3  -2 52231.3 3205.18   1
   3   3  -2 52595.4 3198.26   1
  -3   3   2 46858.7 3204.10   1
  -3  -3   2 49337.4 3197.29   1
   3  -3  -1 26727.0 1695.27   1
  -3  -3   1 26547.3 1693.31   1
  -3   3   1 26336.8 1695.45   1
   3   3  -1 25977.6 1691.56   1
   3   3   0 195288. 12296.1   1
  -3   3   0 186590. 12295.2   1
  -3  -3   0 197477. 12296.4   1
   3  -3   0 199309. 12294.9   1
   3  -3   1 24362.7 1568.54   1
  -3  -3  -1 22750.8 1572.16   1
   3   3   1 23918.5 1573.51   1
  -3   3  -1 26405.7 1568.36   1
   3  -3   2 50071.0 3092.48   1
   3   3   2 44819.4 3101.89   1
  -3   3  -2 49813.6 3092.35   1
  -3  -3  -2 48999.5 3102.58   1
   3  -3   3 45455.8 2900.39   1
  -3   3  -3 45749.6 2900.30   1
   3  -3   4 44419.2 2847.71   1
   3   3   4 44629.5 2863.63   1
  -3  -3  -4 45577.7 2861.52   1
  -3   3  -4 44529.3 2846.37   1
   3  -3   5 3796.34 289.634   1
   3   3   5 3966.22 333.257   1
  -3   3  -5 3903.18 290.559   1
  -3  -3  -5 3833.88 323.989   1
   3  -3   6 46326.2 2907.49   1
   3   3   6 44012.6 2923.25   1
  -3  -3  -6 47417.6 2923.78   1
  -3   3  -6 44705.8 2905.00   1
   3   3   7 4510.99 380.466   1
  -3  -3  -7 4911.36 380.199   1
   3   3   8 12074.0 803.140   1
  -3  -3  -8 10947.4 798.088   1
  -3   3  -8 11669.3 776.650   1
  -3   3  -9 477.872 142.211   1
  -3  -3  -9 616.140 182.996   1
   3  -3   9 336.965 144.304   1
   3   3   9 484.505 187.492   1
   3   3  10 4267.44 355.699   1
   3  -3  10 4342.07 344.001   1
  -3  -3 -10 3807.26 345.333   1
  -3   3 -11 444.154 159.518   1
   3  -3  11 791.573 180.838   1
   3  -3  12 4114.00 356.330   1
   3   3  12 4036.42 387.566   1
   3  -3  13 1358.42 242.798   1
   3   3  13 1989.30 306.024   1
  -3  -3 -13 1577.92 274.747   1
  -3   3 -13 1582.37 235.347   1
   3   3  14-30.1659 270.194   1
   3  -3  14-178.665 213.600   1
  -3   3 -14 48.0400 196.243   1
  -3  -3 -14 366.960 257.963   1
   3   3  15 501.537 266.857   1
  -3  -3 -15 555.382 270.753   1
   3   3  16 32.8270 272.800   1
   3  -3  16-260.766 241.361   1
  -3   3 -16 264.390 223.359   1
  -3  -3 -16 209.512 258.033   1
   3  -3  17 1067.84 273.626   1
  -3   3 -17 1012.99 257.885   1
   3  -3  18 246.457 253.922   1
  -3   3 -18 176.567 242.588   1
  -3  -3 -18 253.800 300.340   1
   3   3  19 171.354 315.961   1
   3  -3  19-95.9669 279.746   1
  -3   3 -19 213.082 282.344   1
  -3  -3 -19 649.650 312.543   1
   3   3  20 661.369 329.839   1
  -3  -3 -20 264.099 324.749   1
   3  -3  21 645.404 305.202   1
  -3   3 -21 518.301 303.444   1
   3  -3  22 1292.19 329.810   1
   3   3  22 531.520 312.784   1
  -3  -3 -22 970.523 317.685   1
  -3   3 -22 1133.53 312.456   1
   3   3  23 390.531 335.787   1
   3  -3  23 535.905 335.992   1
  -3  -3 -23 1042.17 329.839   1
  -3   3 -23 1197.91 345.834   1
   3   3  25 284.097 333.601   1
  -3  -3 -25 472.400 332.627   1
   3   3  27 175.542 342.311   1
  -3  -3 -27 66.8359 352.885   1
   3   3  28 34.7768 284.838   1
  -3  -3 -28 98.6077 368.383   1
  -3   4  28 138.300 346.951   1
   3  -4 -28 551.997 375.353   1
  -3   4  27 316.213 342.505   1
   3  -4 -27-165.153 336.165   1
  -3   4  26 284.654 333.237   1
  -3   4  25 287.203 314.541   1
   3  -4 -25 168.863 321.449   1
  -3   4  24 975.417 325.027   1
   3  -4 -24 1119.24 343.273   1
  -3   4  23 616.229 330.623   1
   3   4 -23 799.889 333.158   1
   3  -4 -23-271.978 312.006   1
  -3  -4  22 283.724 306.800   1
  -3   4  22 289.664 342.776   1
   3   4 -22 237.125 306.297   1
   3  -4 -22 203.379 327.352   1
  -3   4  21 648.228 356.971   1
  -3  -4  21 68.8234 289.271   1
   3   4 -21 263.041 275.164   1
  -3  -4  20 232.900 287.777   1
   3  -4 -20 332.989 316.938   1
   3   4 -20 858.655 288.197   1
  -3  -4  19 320.130 265.113   1
  -3   4  19 70.1998 283.552   1
   3   4 -19 673.606 274.043   1
   3  -4 -19-98.2835 266.038   1
  -3   4  18 726.624 314.151   1
  -3  -4  18 737.662 277.419   1
   3   4 -18 1262.65 266.601   1
   3  -4 -18 674.467 304.817   1
  -3   4  17 676.500 302.037   1
  -3  -4  17-58.6677 242.977   1
   3  -4 -17 439.811 287.984   1
   3   4 -17 28.0245 225.968   1
  -3  -4  16 10830.0 798.955   1
   3   4 -16 11334.0 793.877   1
   3  -4 -15 1421.27 282.579   1
  -3   4  15 1028.25 294.131   1
   3  -4 -14 85.8334 259.120   1
   3   4 -14 212.612 210.122   1
  -3  -4  14 616.943 216.142   1
  -3   4  14 838.116 302.635   1
   3   4 -13 1324.26 234.280   1
   3  -4 -13 960.562 268.353   1
  -3  -4  13 1153.17 229.003   1
  -3   4  13 1169.97 298.553   1
   3   4 -12 1457.03 213.392   1
   3  -4 -12 683.434 242.662   1
  -3   4  12 1292.66 273.762   1
  -3  -4  12 706.680 196.247   1
   3  -4 -11 300.743 230.539   1
   3   4 -11 18.9654 149.259   1
  -3   4  11 490.551 237.584   1
  -3  -4  11 413.681 154.549   1
  -3  -4  10 10997.3 795.890   1
  -3   4  10 11576.6 830.104   1
   3   4 -10 13007.1 801.315   1
   3  -4 -10 11181.7 819.880   1
   3  -4  -9 831.866 223.914   1
   3   4  -9 1382.18 164.896   1
  -3   4   9 609.050 225.926   1
  -3  -4   9 1098.75 155.943   1
   3  -4  -8 14168.3 1057.48   1
  -3  -4   8 15015.5 1037.72   1
  -3   4   8 17386.3 1073.56   1
   3   4  -8 16668.2 1038.50   1
   3  -4  -7 355.665 168.252   1
  -3   4   7 315.975 185.204   1
   3   4  -6 4150.02 290.334   1
  -3  -4   6 3842.61 285.862   1
  -3   4   6 3950.23 331.465   1
   3  -4  -5 2849.18 269.577   1
  -3   4   5 3280.84 275.691   1
  -3  -4   5 2982.27 235.652   1
   3   4  -5 2804.41 231.064   1
  -3  -4   4 42679.1 2708.85   1
  -3   4   4 42794.7 2726.58   1
   3  -4  -4 41219.6 2723.64   1
   3   4  -4 43066.4 2709.84   1
   3   4  -3 7520.57 470.909   1
  -3  -4   3 6311.31 469.329   1
  -3  -4   2 1920.30 181.549   1
   3   4  -2 1805.25 177.561   1
   3  -4  -2 1603.34 193.185   1
  -3   4   1 13262.7 883.770   1
   3   4  -1 13556.6 877.017   1
   3  -4  -1 13063.3 881.837   1
  -3  -4   1 13681.5 877.811   1
   3  -4   0 20.1453 104.122   1
  -3   4   0 10.3510 115.851   1
  -3  -4   0-84.9708 132.174   1
   3   4   0 21.8725 116.475   1
   3   4   1 13004.9 872.484   1
  -3  -4  -1 13136.4 871.447   1
  -3   4  -1 14165.0 863.081   1
   3  -4   1 12475.6 860.198   1
  -3   4  -2 2497.29 186.905   1
   3  -4   2 1792.01 174.862   1
   3   4   3 6081.42 485.976   1
   3  -4   3 7518.11 462.278   1
  -3  -4  -3 5762.62 481.691   1
  -3   4  -3 7177.52 463.308   1
   3  -4   4 43393.2 2705.08   1
   3   4   4 43300.0 2727.12   1
  -3   4  -4 40896.8 2705.34   1
  -3  -4  -4 42937.6 2724.64   1
   3  -4   5 3153.27 247.052   1
   3   4   5 3155.16 296.080   1
  -3  -4  -5 2775.35 287.929   1
  -3   4  -5 3586.40 249.276   1
   3   4   6 3967.19 339.670   1
  -3   4  -6 4211.54 298.305   1
  -3  -4  -6 3725.00 331.358   1
   3   4   7 208.413 185.109   1
   3  -4   7 114.734 99.5580   1
  -3  -4  -7 101.163 182.695   1
  -3   4  -7 278.408 105.439   1
   3   4   8 15096.6 1041.32   1
  -3  -4  -8 15574.9 1038.27   1
  -3   4  -9 616.697 144.000   1
  -3  -4  -9 1116.40 198.598   1
   3   4   9 1172.84 227.385   1
   3  -4   9 839.979 159.313   1
   3   4  10 11210.8 828.072   1
   3  -4  10 12112.3 799.775   1
  -3   4 -10 11114.3 794.147   1
  -3  -4 -10 12896.3 828.848   1
   3  -4  11-134.998 160.278   1
   3   4  11 26.9395 247.172   1
  -3  -4 -11 100.818 212.916   1
  -3   4 -11 219.396 150.131   1
   3   4  12 1472.85 249.819   1
   3  -4  12 928.384 200.460   1
  -3   4 -12 1065.30 191.109   1
   3   4  13 592.069 241.880   1
   3  -4  13 984.746 229.634   1
  -3  -4 -13 1365.15 243.709   1
  -3   4 -13 950.921 210.115   1
   3  -4  14 863.724 223.574   1
   3   4  14 401.312 261.114   1
  -3  -4 -14 779.073 251.533   1
  -3   4 -14 208.250 188.766   1
   3   4  15 1374.96 307.124   1
   3  -4  15 1596.69 262.948   1
  -3   4 -15 899.774 231.943   1
  -3  -4 -15 953.000 282.215   1
  -3   4 -16 10366.1 690.756   1
  -3  -4 -16 8205.17 697.365   1
   3   4  16 8009.22 716.760   1
   3  -4  16 10373.9 697.582   1
   3   4  17 34.2053 255.430   1
   3  -4  17 346.016 247.926   1
  -3  -4 -17 464.316 262.509   1
  -3   4 -17 137.808 235.967   1
   3   4  18 582.444 284.190   1
   3  -4  18 1207.27 273.601   1
  -3   4 -18 1468.62 272.878   1
  -3  -4 -18 480.508 298.785   1
   3   4  19-34.5455 317.647   1
   3  -4  19 408.185 270.773   1
  -3   4 -19 299.002 252.096   1
  -3  -4 -19-261.755 301.451   1
   3  -4  20 455.467 264.147   1
   3   4  20-350.033 328.839   1
  -3  -4 -20 33.1463 309.094   1
  -3   4 -20 559.256 272.261   1
   3  -4  21 337.198 283.556   1
   3   4  21 141.180 310.233   1
  -3   4 -21 451.306 271.144   1
   3   4  22 319.068 298.488   1
   3  -4  22 417.164 311.796   1
  -3   4 -22 500.128 297.909   1
   3   4  23 566.755 356.007   1
  -3  -4 -23-200.983 338.858   1
   3   4  24 390.054 338.480   1
  -3  -4 -24 737.540 339.275   1
   3   4  25 458.404 321.156   1
  -3  -4 -25 702.745 339.289   1
   3   4  26 279.761 344.489   1
  -3  -4 -26 399.636 354.314   1
   3   4  27 448.777 365.914   1
  -3  -4 -27 99.1426 367.827   1
   3   4  28-376.940 326.456   1
  -3  -4 -28 485.283 353.462   1
  -3   5  28 238.525 327.220   1
   3  -5 -28 191.791 348.989   1
  -3   5  26 915.818 375.126   1
   3  -5 -26 1919.14 400.514   1
  -3   5  25 855.125 371.975   1
   3  -5 -25 535.697 360.233   1
  -3   5  24 862.502 362.799   1
   3  -5 -24 741.685 355.282   1
  -3   5  22 36.1971 310.186   1
   3   5 -22 1117.10 330.450   1
   3  -5 -22 744.673 327.561   1
  -3   5  21 432.966 310.411   1
   3  -5 -21-168.449 287.917   1
  -3  -5  20 2757.09 400.052   1
   3   5 -20 4034.78 410.482   1
  -3  -5  19 251.705 265.828   1
  -3   5  19-282.871 339.315   1
   3   5 -19 271.963 254.726   1
   3  -5 -19 32.9657 313.520   1
   3  -5 -18 5215.33 487.229   1
   3   5 -18 5275.62 467.189   1
  -3  -5  18 5315.54 473.452   1
  -3   5  18 4961.15 495.362   1
  -3  -5  17 114.145 233.626   1
  -3   5  17 344.241 310.589   1
   3  -5 -17 348.393 282.338   1
   3   5 -17 219.329 225.044   1
  -3   5  16-33.6253 274.724   1
   3  -5 -16 123.779 253.447   1
  -3  -5  15 380.732 205.378   1
  -3   5  15-230.090 293.852   1
   3   5 -15 48.8018 202.823   1
   3  -5 -15-60.0447 265.070   1
   3  -5 -14 24498.1 1665.74   1
   3   5 -14 25794.8 1650.05   1
  -3  -5  14 24981.3 1653.06   1
  -3   5  14 24522.4 1677.49   1
   3   5 -13 1232.44 226.370   1
   3  -5 -13 1516.44 252.053   1
  -3  -5  13 1869.00 243.044   1
  -3   5  13 1075.59 252.239   1
  -3   5  12 11190.1 845.600   1
   3   5 -12 12563.5 817.331   1
  -3  -5  12 11675.5 819.761   1
   3  -5 -12 11901.0 838.834   1
  -3   5  11 112.932 189.511   1
  -3  -5  11 167.668 160.977   1
   3   5 -11-182.712 155.427   1
   3  -5 -11 180.681 175.773   1
  -3  -5  10 12237.9 853.905   1
   3   5 -10 13257.1 859.763   1
  -3  -5   9 1882.64 200.973   1
   3   5  -9 1740.52 195.424   1
  -3   5   9 1848.06 244.322   1
   3  -5  -9 1516.92 235.450   1
   3  -5  -8 34862.8 2257.64   1
  -3   5   8 34711.8 2262.56   1
  -3  -5   7 424.762 118.570   1
   3  -5  -7 495.804 162.423   1
  -3   5   7 486.052 183.802   1
   3   5  -7 233.289 111.842   1
  -3   5   6 7161.49 530.982   1
  -3  -5   6 6652.71 491.366   1
   3   5  -6 7969.40 494.069   1
   3  -5  -6 6787.09 526.925   1
  -3  -5   5 124.510 98.4405   1
  -3   5   5 187.964 159.551   1
   3  -5  -5 159.362 166.304   1
   3   5  -5 246.706 97.3596   1
   3   5  -4 605.589 109.404   1
  -3  -5   4 525.866 112.823   1
   3  -5  -4 648.375 146.209   1
  -3   5   4 549.556 176.641   1
   3   5  -3 883.121 130.796   1
  -3  -5   3 979.164 128.637   1
   3  -5  -3 960.672 168.701   1
  -3   5   3 1295.21 169.676   1
   3   5  -2 913.235 134.563   1
  -3  -5   2 687.471 123.712   1
  -3   5   1 2744.69 231.332   1
   3   5  -1 2616.69 226.824   1
   3  -5  -1 2709.50 229.229   1
  -3  -5   1 2831.41 225.252   1
   3  -5   0 161.073 119.313   1
  -3   5   0 233.230 107.169   1
  -3  -5   0 251.733 114.010   1
   3   5   0 173.319 115.874   1
  -3   5  -1 2843.10 226.263   1
   3   5   1 2716.38 246.709   1
  -3  -5  -1 2909.16 245.180   1
   3  -5   1 2798.34 227.609   1
  -3   5  -2 915.495 114.400   1
   3  -5   2 613.106 107.583   1
  -3  -5  -3 600.656 160.061   1
   3   5   3 637.956 170.700   1
  -3   5  -3 826.316 117.917   1
   3  -5   3 1010.56 117.254   1
   3   5   4 1009.78 173.974   1
  -3   5  -4 676.621 99.4083   1
  -3  -5  -4 623.749 153.879   1
   3  -5   5 156.431 92.5101   1
   3   5   5 226.425 167.895   1
  -3   5  -5 91.2692 88.1112   1
  -3  -5  -5 304.723 167.283   1
   3  -5   6 7523.88 502.433   1
   3   5   6 7617.34 541.457   1
  -3  -5  -6 6915.90 534.797   1
  -3   5  -7 266.493 93.3097   1
  -3  -5  -7 232.765 174.512   1
   3  -5   7 268.660 103.789   1
   3   5   7 265.330 172.774   1
   3   5   8 34918.4 2326.59   1
   3  -5   8 36851.2 2296.69   1
  -3   5  -8 36490.5 2295.25   1
  -3  -5  -8 33776.5 2321.09   1
   3   5   9 1816.14 258.593   1
  -3  -5  -9 2127.38 249.865   1
   3  -5  10 12397.1 850.624   1
  -3   5 -10 12914.5 849.921   1
   3  -5  11 18.1556 146.519   1
   3   5  11-27.8526 230.351   1
  -3  -5 -11-77.9782 216.003   1
  -3   5 -11-102.980 146.335   1
   3  -5  12 12142.5 823.926   1
   3   5  12 10763.0 854.008   1
  -3  -5 -12 11975.6 849.084   1
  -3   5 -12 12540.6 821.414   1
   3   5  13 1823.60 276.598   1
   3  -5  13 1503.23 221.819   1
  -3  -5 -13 1054.48 254.600   1
  -3   5 -13 1480.22 217.679   1
  -3  -5 -14 25678.5 1685.69   1
  -3   5 -14 25047.5 1660.50   1
   3  -5  14 26631.1 1670.71   1
   3   5  14 23468.1 1690.18   1
   3   5  15 294.024 283.524   1
   3  -5  15-201.733 225.459   1
  -3  -5 -15-332.655 267.566   1
  -3   5 -15-23.6105 211.974   1
   3   5  16-67.8284 309.321   1
  -3  -5 -16 122.666 276.924   1
   3  -5  17 363.331 254.340   1
  -3  -5 -17 501.193 292.226   1
  -3   5 -17 480.695 238.686   1
   3   5  18 5294.81 519.641   1
  -3  -5 -18 5462.08 504.927   1
  -3   5 -18 5411.20 463.529   1
   3  -5  18 5057.96 470.015   1
   3   5  19 208.854 266.546   1
   3  -5  19 30.6961 249.189   1
  -3   5 -19 264.384 243.792   1
  -3  -5 -19 230.406 262.458   1
   3  -5  20 2887.56 372.107   1
  -3   5 -20 2948.89 350.157   1
  -3  -5 -21 833.596 335.841   1
   3   5  22 283.547 296.448   1
   3   5  24 1410.88 376.133   1
  -3  -5 -24 832.764 361.043   1
   3   5  25 104.979 316.213   1
  -3  -5 -25 630.274 347.369   1
   3   5  26 346.243 357.136   1
  -3  -5 -26 658.741 364.193   1
   3   5  28 33.7645 343.620   1
  -3   6  27 513.827 383.833   1
   3  -6 -27 96.4309 364.449   1
  -3   6  26 104.641 359.456   1
   3  -6 -26-32.7298 358.060   1
  -3   6  25 672.731 366.299   1
   3  -6 -25 696.522 370.323   1
  -3   6  24 1505.53 397.818   1
   3  -6 -24 771.217 369.965   1
  -3   6  23 288.222 351.077   1
   3  -6 -23 303.398 353.756   1
  -3   6  22 253.172 347.947   1
   3  -6 -22 540.532 347.992   1
  -3   6  21 108.426 323.087   1
   3  -6 -21 202.241 312.880   1
   3   6 -21-65.2672 265.334   1
  -3   6  20 71.8729 291.460   1
  -3  -6  20 161.155 254.802   1
   3  -6 -20-200.831 277.517   1
   3   6 -20 374.433 274.908   1
  -3   6  19 607.470 352.593   1
  -3  -6  19 1538.07 294.817   1
   3  -6 -19 529.368 333.024   1
   3   6 -19 1668.30 295.602   1
  -3   6  18 775.603 349.391   1
  -3  -6  18 292.266 253.083   1
   3  -6 -18 32.6503 313.748   1
   3   6 -18 141.525 239.157   1
  -3  -6  17 829.287 235.868   1
  -3   6  17 418.003 299.886   1
   3  -6 -17 640.249 285.584   1
   3   6 -17 428.572 223.521   1
  -3   6  16 852.768 333.356   1
  -3  -6  16 1014.35 251.607   1
   3  -6 -16 1567.74 304.222   1
   3   6 -16 1389.73 260.077   1
  -3  -6  15 1726.41 253.903   1
   3   6 -15 1138.43 234.253   1
  -3  -6  14 2371.79 287.410   1
  -3   6  14 2535.07 325.017   1
   3  -6 -14 2550.64 305.004   1
   3   6 -14 2592.98 284.779   1
  -3  -6  13 1789.00 228.932   1
  -3   6  13 1981.84 327.091   1
   3  -6 -13 1780.24 288.762   1
   3   6 -13 1321.52 227.291   1
  -3   6  12 272.885 263.160   1
  -3  -6  12 77.0586 163.008   1
   3  -6 -12 332.190 244.536   1
   3   6 -12 510.867 170.462   1
   3   6 -11 172.094 156.335   1
  -3  -6  11 543.361 158.887   1
  -3   6  11 145.467 229.764   1
   3  -6 -11-159.412 209.902   1
   3   6 -10 1285.90 174.077   1
   3  -6 -10 1015.03 231.238   1
  -3   6  10 666.728 220.433   1
   3  -6  -8 26625.6 1790.49   1
  -3  -6   8 27202.6 1761.05   1
   3   6  -8 28578.4 1761.27   1
  -3   6   8 25952.8 1794.97   1
  -3   6   7 4527.86 403.168   1
   3   6  -7 4681.77 337.367   1
  -3  -6   7 5133.30 342.543   1
   3  -6  -7 3730.32 381.954   1
  -3  -6   6 180.473 103.447   1
   3  -6  -6 343.282 138.835   1
   3   6  -6 31.6146 99.2611   1
  -3   6   6 194.134 143.003   1
   3  -6  -5 7614.46 572.139   1
  -3   6   5 7766.06 582.037   1
  -3  -6   5 8280.32 551.858   1
   3   6  -5 8635.73 550.008   1
   3  -6  -4 72497.5 4494.41   1
   3   6  -4 72247.8 4475.20   1
  -3   6   4 70963.5 4497.68   1
  -3  -6   4 67455.5 4474.85   1
   3  -6  -3 3824.32 314.865   1
  -3   6   3 3769.59 315.844   1
  -3  -6   3 3659.95 285.283   1
   3   6  -3 4235.22 288.752   1
   3  -6  -2 12872.2 858.123   1
   3   6  -2 12199.2 845.593   1
  -3  -6   2 12744.4 844.096   1
  -3   6   2 14155.3 862.844   1
   3   6  -1 2782.35 208.641   1
  -3  -6   1 2192.59 212.077   1
   3   6   0-126.334 123.814   1
  -3  -6   0 36.2368 107.107   1
  -3   6   0 59.4513 111.019   1
   3  -6   0-138.253 107.168   1
   3  -6   1 2302.65 199.227   1
  -3   6  -1 2511.69 201.019   1
   3   6   2 12497.5 815.855   1
  -3  -6  -2 11475.6 806.070   1
  -3   6  -2 12198.0 791.132   1
   3   6   3 3751.47 311.511   1
   3  -6   3 3930.58 264.612   1
  -3  -6  -3 3656.25 304.033   1
  -3   6  -3 3253.88 263.796   1
   3  -6   4 69877.3 4467.89   1
   3   6   4 69127.7 4496.38   1
  -3  -6  -4 73326.8 4496.09   1
   3  -6   5 7988.06 570.253   1
  -3  -6  -5 8412.50 609.507   1
  -3   6  -5 9032.34 570.889   1
   3   6   5 9313.36 616.838   1
   3  -6   6-9.34466 82.5105   1
   3   6   6-64.8545 174.874   1
  -3   6  -6 80.6455 81.7469   1
  -3  -6  -6 83.2042 176.114   1
  -3  -6  -7 4346.51 362.765   1
  -3   6  -7 4550.34 316.623   1
   3   6   7 4269.22 369.974   1
   3  -6   7 4292.55 321.127   1
  -3   6  -8 27113.1 1735.37   1
  -3  -6  -8 28207.5 1774.23   1
   3   6   8 26725.9 1774.66   1
   3  -6   8 26400.7 1735.72   1
  -3   6  -9 621.183 130.650   1
   3  -6   9 670.888 136.744   1
  -3  -6 -10 1357.16 223.022   1
   3   6  10 932.410 231.399   1
   3  -6  11 67.5187 143.579   1
   3   6  11 201.358 189.517   1
  -3   6 -11-80.5118 140.350   1
  -3   6 -12 725.093 166.117   1
  -3  -6 -12 366.157 209.985   1
   3  -6  12 280.642 180.061   1
   3   6  13 1247.80 276.905   1
   3  -6  13 1871.56 235.016   1
  -3   6 -13 1879.48 227.761   1
  -3  -6 -13 1716.94 276.769   1
   3   6  14 2192.14 352.595   1
   3  -6  14 2585.12 280.904   1
  -3  -6 -14 2457.25 331.970   1
  -3   6 -14 1943.69 254.893   1
   3  -6  15 1561.42 245.211   1
  -3   6 -15 1723.94 234.085   1
   3   6  16 1480.58 346.722   1
   3  -6  16 860.963 239.133   1
  -3  -6 -16 1057.33 296.110   1
  -3   6 -16 872.424 233.353   1
   3   6  17-103.786 262.557   1
  -3  -6 -17 991.043 261.537   1
   3  -6  18-198.832 249.705   1
   3   6  18 417.094 316.402   1
  -3   6 -18 27.2094 234.577   1
  -3  -6 -18 97.8605 311.886   1
   3  -6  19 839.820 290.713   1
   3   6  19 420.594 333.797   1
  -3  -6 -19 1225.01 329.806   1
  -3   6 -19 1035.37 273.810   1
   3   6  20 387.938 284.068   1
   3  -6  20 283.416 273.645   1
  -3  -6 -20 232.880 280.681   1
  -3   6 -20 605.843 283.714   1
   3   6  21-70.7688 337.087   1
  -3  -6 -21-33.3082 326.935   1
   3   6  22 743.686 362.694   1
  -3  -6 -22 400.021 340.007   1
   3   6  23-211.305 294.100   1
  -3  -6 -23 431.931 318.292   1
   3   6  24 175.173 362.914   1
  -3  -6 -24 1125.43 376.207   1
   3   6  25 69.4235 321.954   1
  -3  -6 -25 427.201 333.217   1
   3   6  26 685.125 361.681   1
  -3  -6 -26 227.853 351.796   1
   3   6  27 168.292 356.015   1
  -3  -6 -27 514.211 380.083   1
   3  -7 -27 981.872 379.058   1
  -3   7  27 473.242 375.250   1
  -3   7  25 210.599 360.834   1
   3  -7 -24 133.142 350.468   1
   3  -7 -23 704.911 368.238   1
  -3   7  23 1727.24 394.780   1
   3  -7 -21 101.113 331.371   1
  -3   7  21-108.531 329.951   1
   3  -7 -20 100.618 280.208   1
  -3   7  20 649.157 312.331   1
   3   7 -19-147.957 247.636   1
   3  -7 -19-465.393 312.625   1
  -3  -7  19 328.076 232.609   1
  -3   7  19 323.503 335.517   1
   3   7 -18 585.679 247.049   1
   3  -7 -18 1052.41 333.982   1
  -3   7  18 995.437 356.917   1
  -3  -7  18 821.300 269.457   1
   3  -7 -17 193.995 287.779   1
  -3   7  17 387.445 301.462   1
   3  -7 -16 1778.55 335.806   1
   3   7 -16 2182.74 280.749   1
  -3   7  16 1937.01 371.059   1
  -3  -7  16 2228.78 283.961   1
   3   7 -15 1075.45 228.776   1
   3  -7 -15 1548.86 306.215   1
  -3  -7  15 1021.77 222.922   1
  -3   7  15 577.871 315.972   1
  -3   7  14 1623.60 286.885   1
   3   7 -14 1113.23 215.019   1
  -3  -7  14 1689.36 229.928   1
   3  -7 -14 1600.76 264.289   1
  -3  -7  13 3721.10 316.891   1
   3  -7 -13 2698.06 355.132   1
  -3   7  13 3924.17 394.858   1
   3   7 -13 3165.19 304.883   1
  -3   7  12 2954.51 358.218   1
  -3  -7  12 2601.55 271.316   1
   3  -7 -12 3034.80 347.151   1
   3   7 -12 2876.12 264.777   1
  -3   7  11-89.8202 230.379   1
  -3  -7  11 112.504 142.555   1
   3  -7 -11 218.492 219.857   1
   3   7 -11 47.3501 143.750   1
   3  -7 -10 1780.80 258.045   1
  -3   7  10 1119.36 257.103   1
  -3   7   9 2234.23 314.610   1
  -3  -7   9 2201.92 200.822   1
   3  -7  -9 2155.27 287.754   1
   3   7  -9 1837.71 194.614   1
  -3   7   8 465.280 224.356   1
   3   7  -8-11.5883 111.909   1
  -3  -7   8-11.7079 109.415   1
   3  -7  -8 404.239 198.596   1
  -3  -7   7 1698.58 172.893   1
   3   7  -7 1929.10 171.483   1
   3  -7  -7 2160.35 257.964   1
  -3   7   7 1431.36 240.471   1
  -3  -7   6 43062.8 2793.34   1
  -3   7   6 41664.0 2827.15   1
   3   7  -6 45992.8 2794.85   1
   3  -7  -6 43429.3 2826.75   1
   3   7  -5-242.903 96.6926   1
  -3   7   5-20.9980 166.606   1
  -3  -7   5-29.2192 93.1521   1
   3  -7  -5-157.649 156.789   1
   3   7  -4 9407.98 594.577   1
  -3  -7   4 8572.95 593.772   1
  -3   7   4 9406.02 630.950   1
   3  -7  -4 8204.94 619.459   1
   3  -7  -3 1915.56 198.084   1
  -3  -7   3 1572.17 151.470   1
   3   7  -3 1452.11 153.418   1
  -3   7   3 1558.78 193.645   1
   3  -7  -2 5250.70 373.736   1
   3   7  -2 4789.34 358.025   1
  -3   7   2 4788.69 369.001   1
  -3  -7   2 5069.93 356.184   1
  -3  -7   1 1032.24 134.988   1
   3   7  -1 1271.63 150.641   1
  -3   7   0 32579.7 2124.97   1
   3  -7   0 33685.8 2124.21   1
   3  -7   1 646.858 125.206   1
   3   7   1 1096.13 167.964   1
  -3   7  -1 879.614 137.315   1
  -3  -7  -1 900.625 151.638   1
   3   7   2 4346.35 375.665   1
   3  -7   2 5298.99 347.666   1
  -3  -7  -2 4872.96 374.972   1
  -3   7  -3 1595.60 143.536   1
  -3  -7  -3 1699.36 196.278   1
   3   7   3 1701.55 201.622   1
   3  -7   3 1274.21 141.303   1
   3  -7   4 9550.48 615.999   1
  -3   7  -4 9448.34 618.353   1
  -3  -7  -4 9154.18 658.554   1
   3   7   4 8789.72 657.370   1
   3  -7   5 86.7528 80.8962   1
   3   7   5 21.2454 163.440   1
  -3  -7  -5-142.970 166.449   1
  -3   7  -5-23.0804 72.2195   1
   3   7   6 42214.6 2762.41   1
   3  -7   6 41838.3 2721.49   1
  -3  -7  -6 45419.6 2763.45   1
  -3   7  -6 43038.9 2721.42   1
   3   7   7 2101.95 244.314   1
  -3   7  -7 2109.32 161.813   1
  -3  -7  -7 2109.72 247.571   1
   3   7   8-25.4905 220.093   1
   3  -7   8 237.361 99.2955   1
  -3  -7  -8 241.185 198.893   1
  -3   7  -8 203.257 95.7019   1
   3   7   9 2593.43 310.618   1
   3  -7   9 1790.37 193.205   1
  -3  -7  -9 2403.21 302.457   1
  -3   7  -9 2329.79 198.088   1
   3   7  10 1306.30 282.162   1
   3  -7  10 1488.58 175.014   1
   3   7  11-29.6608 256.970   1
  -3  -7 -11 306.632 248.306   1
   3  -7  12 2379.47 245.040   1
  -3   7 -12 2423.44 235.991   1
  -3  -7 -12 2739.80 311.071   1
  -3   7 -13 3508.62 289.544   1
   3  -7  13 2824.39 292.073   1
   3   7  13 2584.62 336.708   1
  -3  -7 -13 3325.76 337.219   1
   3   7  14 1187.53 320.437   1
   3  -7  14 1575.58 216.275   1
  -3   7 -14 1258.11 219.663   1
  -3  -7 -14 1737.07 302.134   1
   3   7  15 1366.20 351.408   1
   3  -7  15 1132.05 228.035   1
  -3   7 -15 1487.39 224.242   1
  -3  -7 -15 2046.48 321.335   1
   3  -7  16 2489.19 297.159   1
   3   7  16 2682.81 358.067   1
  -3  -7 -16 2483.29 334.923   1
  -3   7 -16 2932.31 293.566   1
   3  -7  17-25.6500 219.665   1
   3   7  17-208.368 322.341   1
  -3   7 -17 368.985 220.360   1
  -3  -7 -17-64.7359 295.817   1
   3   7  18 1612.56 367.818   1
  -3  -7 -18 1051.56 338.729   1
   3  -7  19 232.684 263.363   1
   3   7  19 175.912 285.477   1
  -3  -7 -19 265.796 281.465   1
  -3   7 -19-28.0990 251.365   1
   3   7  20 424.222 345.330   1
  -3  -7 -20 531.959 343.953   1
   3   7  21 35.4176 306.074   1
  -3  -7 -21 199.812 292.827   1
   3   7  23-35.0792 335.629   1
  -3  -7 -23 760.337 338.345   1
   3   7  24 69.6187 338.725   1
  -3  -7 -24-65.7069 335.930   1
   3   7  25 894.527 369.321   1
  -3  -7 -25 130.171 352.946   1
   3   7  27 433.524 377.026   1
  -3  -7 -27 568.912 363.853   1
  -3   8  26 681.790 356.070   1
  -3   8  25 104.316 359.710   1
   3  -8 -25 324.979 358.222   1
  -3   8  24 176.881 370.718   1
   3  -8 -24-198.041 348.982   1
  -3   8  23 1074.53 389.503   1
   3  -8 -23 66.7206 362.484   1
  -3   8  22 2234.74 415.436   1
   3  -8 -22 2216.28 403.910   1
  -3   8  21 325.614 324.375   1
   3  -8 -21 471.360 321.145   1
  -3   8  20 144.667 304.605   1
   3  -8 -20 403.163 284.998   1
  -3   8  19 108.425 348.716   1
   3  -8 -19 567.594 330.679   1
   3   8 -17 346.474 216.795   1
   3  -8 -17 391.626 307.946   1
  -3  -8  17 227.325 225.928   1
  -3   8  17 35.5920 340.689   1
  -3  -8  16 5387.24 437.973   1
   3  -8 -16 5398.15 499.315   1
   3   8 -16 4903.83 428.836   1
  -3   8  16 5255.14 507.823   1
   3   8 -15 168.890 177.597   1
   3  -8 -15-94.2946 291.785   1
  -3  -8  15 21.5174 185.987   1
  -3   8  15 310.774 331.365   1
  -3  -8  14 3765.98 329.026   1
   3   8 -14 3676.09 329.085   1
   3   8 -13 123.545 159.111   1
   3  -8 -13 89.8022 220.521   1
  -3  -8  13 161.443 158.741   1
  -3   8  13-197.207 235.432   1
   3  -8 -12 8362.44 657.164   1
  -3  -8  12 8987.11 619.045   1
  -3   8  12 7809.74 669.073   1
   3   8 -12 9402.15 616.774   1
   3  -8 -11 364.656 222.458   1
  -3   8  11 215.491 224.028   1
  -3  -8  10 11716.4 785.116   1
   3   8 -10 11864.7 784.241   1
  -3   8  10 11726.9 848.712   1
   3  -8 -10 11469.6 833.214   1
  -3   8   9 338.550 237.120   1
   3   8  -9 718.453 132.149   1
   3  -8  -9 881.304 231.357   1
  -3  -8   9 779.626 131.454   1
   3   8  -8 251.300 99.2057   1
  -3  -8   8 253.848 107.791   1
  -3   8   7 1260.53 234.667   1
   3   8  -7 977.506 126.759   1
   3  -8  -7 963.276 220.617   1
  -3  -8   7 871.581 124.195   1
   3  -8  -6 553.880 169.790   1
  -3  -8   6 476.186 102.349   1
   3   8  -6 337.769 101.259   1
   3  -8  -5 4597.28 377.074   1
  -3  -8   5 4813.74 330.472   1
   3   8  -5 4669.55 326.091   1
  -3   8   5 4153.87 382.096   1
   3  -8  -4 6530.16 445.572   1
   3   8  -4 5245.48 403.730   1
  -3   8   4 5980.01 449.918   1
  -3  -8   4 6370.82 409.839   1
   3   8  -3 7371.76 492.998   1
  -3   8   3 7295.58 520.232   1
  -3  -8   3 6979.35 489.414   1
   3   8  -2 3897.73 327.097   1
   3  -8  -2 4316.13 340.394   1
  -3   8   2 5035.93 352.365   1
  -3  -8   2 4669.41 327.856   1
   3  -8  -1 9144.96 604.925   1
   3   8  -1 9059.83 602.700   1
  -3   8   1 8499.78 604.024   1
  -3  -8   1 8498.35 594.793   1
  -3  -8  -1 9303.20 613.949   1
  -3   8  -1 8724.98 599.375   1
   3  -8   1 8526.77 596.421   1
   3   8   1 9158.94 616.268   1
  -3   8  -2 4487.29 320.250   1
   3  -8   2 4455.64 320.045   1
   3   8   2 4333.48 351.983   1
   3   8   3 8378.94 548.226   1
  -3  -8  -3 8377.38 546.996   1
  -3   8  -3 7041.71 506.111   1
   3  -8   3 7366.23 505.097   1
   3  -8   4 6604.04 445.520   1
   3   8   4 7299.27 504.249   1
  -3   8  -4 6467.84 445.018   1
  -3  -8  -4 6606.59 490.362   1
   3  -8   5 4479.82 303.179   1
  -3  -8  -5 4503.95 366.529   1
  -3   8  -5 4144.55 301.341   1
   3   8   5 4632.81 375.039   1
   3   8   6 262.130 194.571   1
  -3   8  -6 501.869 81.6499   1
  -3  -8  -6 361.574 197.069   1
   3  -8   6 498.453 86.9382   1
   3  -8   7 889.473 111.028   1
  -3  -8  -7 975.893 229.129   1
  -3   8  -7 992.475 113.426   1
   3  -8   8 17.0713 89.2870   1
  -3   8  -8 248.607 92.9898   1
   3  -8   9 763.994 118.379   1
   3   8   9 534.060 238.497   1
   3   8  10 10604.6 839.877   1
   3  -8  10 12057.9 784.245   1
  -3   8 -10 12125.5 781.680   1
  -3  -8 -10 11612.7 838.522   1
  -3   8 -11 235.734 126.643   1
  -3  -8 -11 542.712 243.096   1
   3   8  11 488.796 250.891   1
   3  -8  11 215.018 139.103   1
  -3  -8 -12 8388.67 651.576   1
   3   8  12 8234.47 664.526   1
   3   8  13 261.274 257.450   1
   3  -8  13-83.2876 151.323   1
  -3   8 -13 64.0527 151.988   1
  -3  -8 -13-151.483 246.290   1
  -3   8 -14 3791.94 326.114   1
   3  -8  14 4100.79 332.161   1
  -3  -8 -14 3539.70 404.381   1
   3   8  15 347.338 313.686   1
   3  -8  15 40.5852 174.228   1
  -3   8 -15 39.0405 168.720   1
  -3  -8 -15 62.6161 275.834   1
  -3   8 -16 5460.82 433.243   1
   3   8  16 5398.46 505.613   1
   3  -8  16 5147.21 432.611   1
  -3  -8 -16 4721.58 468.864   1
   3   8  17 384.190 343.867   1
   3  -8  17 72.2716 211.184   1
  -3   8 -17 513.114 211.813   1
  -3  -8 -17 163.560 322.675   1
  -3   8 -18 857.115 246.144   1
   3   8  19 600.483 345.109   1
  -3  -8 -19 731.288 329.519   1
   3   8  20-141.800 307.298   1
  -3  -8 -20 599.442 298.660   1
   3   8  21 707.216 366.155   1
  -3  -8 -21 33.2064 326.070   1
   3   8  22 1337.75 347.575   1
  -3  -8 -22 1191.49 334.955   1
   3   8  23 349.428 351.806   1
  -3  -8 -23 789.289 355.165   1
   3   8  24 725.809 366.552   1
  -3  -8 -24 227.995 330.604   1
  -3  -8 -25 32.1915 343.850   1
   3   8  26-33.4634 352.386   1
  -3  -8 -26 919.997 374.358   1
  -3   9  26 33.6547 361.037   1
   3  -9 -26-125.858 356.309   1
  -3   9  24 877.306 380.145   1
   3  -9 -24 65.4110 347.419   1
  -3   9  22 359.204 334.364   1
   3  -9 -22 133.758 327.436   1
  -3   9  21 144.663 317.498   1
   3  -9 -21 268.945 295.174   1
  -3   9  20 1231.96 387.308   1
   3  -9 -20 1647.45 359.459   1
  -3   9  19 939.831 370.681   1
   3  -9 -19 234.845 327.765   1
  -3   9  18 613.426 312.887   1
   3  -9 -18 932.548 298.717   1
   3   9 -17 91.7834 208.226   1
   3  -9 -17 495.044 316.180   1
   3   9 -16 381.726 193.621   1
  -3   9  16 603.086 318.614   1
  -3  -9  16 580.459 202.315   1
   3  -9 -16 454.997 281.252   1
   3   9 -15 57.6072 171.267   1
  -3   9  15 628.185 327.771   1
  -3  -9  15 218.882 188.479   1
   3  -9 -15-31.9792 275.261   1
   3   9 -14 659.658 161.684   1
   3  -9 -14 94.0310 285.397   1
  -3   9  14 991.725 331.231   1
  -3  -9  14 773.620 185.025   1
   3   9 -13 2158.83 244.100   1
  -3  -9  13 3081.44 254.901   1
   3  -9 -12 3237.95 379.024   1
  -3   9  12 3036.33 390.398   1
  -3  -9  11 426.327 131.274   1
   3   9 -11 412.628 131.708   1
   3  -9 -11 750.691 278.642   1
  -3   9  11 695.825 303.862   1
   3   9 -10 4611.48 340.514   1
   3  -9 -10 4292.10 418.464   1
  -3  -9  10 4821.55 342.880   1
  -3   9  10 4708.31 444.492   1
   3   9  -9 4971.82 318.210   1
  -3  -9   9 3841.26 313.336   1
   3  -9  -9 3802.49 395.574   1
  -3   9   9 4376.72 421.065   1
  -3  -9   8 2575.96 197.127   1
   3   9  -8 2337.77 196.385   1
   3  -9  -8 2207.42 281.416   1
  -3   9   8 1858.87 291.096   1
  -3  -9   7 3116.09 229.583   1
   3   9  -7 2854.04 224.913   1
   3   9  -6 22931.8 1444.93   1
   3  -9  -6 22429.6 1492.02   1
  -3  -9   6 22703.8 1444.11   1
  -3   9   6 20794.1 1491.08   1
   3   9  -5 471.046 106.064   1
  -3  -9   5 437.570 97.6796   1
   3  -9  -5 673.579 176.511   1
   3   9  -4 1593.25 166.712   1
  -3  -9   4 1987.63 161.196   1
   3  -9  -4 1718.86 218.430   1
  -3   9   4 1420.90 214.316   1
   3   9  -3-206.330 110.024   1
  -3  -9   3-160.966 103.582   1
   3  -9  -3 149.603 141.221   1
   3  -9  -2 9971.82 662.724   1
  -3  -9   2 9785.10 645.443   1
  -3   9   2 9873.82 669.941   1
   3   9  -2 8942.51 648.377   1
  -3   9   1 587.889 157.076   1
   3  -9  -1 763.007 139.052   1
  -3  -9   0 6820.38 496.064   1
   3   9   0 7156.86 496.362   1
   3  -9   1 757.053 131.988   1
  -3  -9  -1 964.772 150.385   1
  -3   9  -1 697.129 127.500   1
   3   9   2 9666.34 657.502   1
  -3   9  -2 8946.37 628.948   1
  -3  -9  -2 9366.33 655.417   1
   3  -9   2 9707.02 627.256   1
   3   9   3-82.7643 170.696   1
  -3   9  -3 100.556 90.4858   1
  -3  -9  -3 196.283 161.537   1
   3  -9   3-124.619 94.6651   1
   3  -9   4 1931.76 168.827   1
  -3  -9  -4 2076.57 245.887   1
  -3   9  -4 2131.23 170.474   1
   3   9   4 2497.21 254.119   1
   3  -9   5 376.486 81.3325   1
   3   9   5 446.137 181.993   1
  -3   9  -5 437.529 78.5291   1
   3   9   6 20865.5 1466.35   1
   3  -9   6 22443.4 1405.71   1
  -3  -9  -6 19886.8 1456.93   1
  -3   9  -6 22375.3 1405.27   1
   3  -9   7 3026.33 219.284   1
  -3   9  -7 3257.90 220.518   1
   3  -9   8 2814.92 204.695   1
   3   9   8 2924.71 340.098   1
   3  -9   9 4857.35 327.329   1
  -3  -9  -9 4346.85 417.144   1
  -3   9  -9 4714.63 324.600   1
   3   9   9 4342.47 437.054   1
   3  -9  10 4322.03 314.553   1
   3   9  10 4702.36 432.522   1
  -3  -9 -10 4532.77 413.594   1
  -3   9 -10 4496.75 315.098   1
  -3   9 -11 469.651 115.420   1
  -3  -9 -11 790.005 279.139   1
   3   9  11 377.495 287.726   1
   3  -9  11 364.256 121.781   1
   3   9  12 2304.69 323.446   1
   3  -9  12 2326.37 218.075   1
  -3   9 -12 2262.27 210.659   1
  -3  -9 -12 2677.55 316.359   1
  -3  -9 -14 404.885 240.133   1
  -3   9 -14 691.656 154.829   1
   3   9  14 518.728 263.129   1
   3  -9  14 491.504 160.245   1
  -3  -9 -15 760.083 298.548   1
  -3   9 -15-17.4472 164.060   1
   3   9  15 316.573 340.033   1
   3  -9  15 35.7487 169.618   1
  -3   9 -16 657.586 192.633   1
  -3  -9 -16 390.756 255.662   1
   3   9  16 1085.22 287.318   1
   3  -9  16 482.153 198.116   1
  -3   9 -17 85.4853 192.611   1
   3   9  17 35.2571 336.317   1
  -3  -9 -18 1265.02 302.809   1
   3   9  18 494.707 300.992   1
  -3  -9 -19 300.210 330.155   1
   3   9  19 780.696 362.632   1
  -3  -9 -20 665.114 313.610   1
   3   9  20 1347.24 342.724   1
  -3  -9 -21 563.580 355.990   1
   3   9  21 600.816 363.795   1
  -3  -9 -22 230.460 324.132   1
   3   9  22 315.037 352.657   1
  -3  -9 -24 485.131 345.390   1
   3   9  24 513.878 354.982   1
  -3  -9 -26 125.679 350.823   1
  -3  10  25 271.612 378.454   1
   3 -10 -25 317.141 344.097   1
  -3  10  24-34.6574 345.977   1
   3 -10 -24-161.587 335.666   1
  -3  10  23 35.2941 331.309   1
   3 -10 -23 32.8654 306.780   1
  -3  10  22 393.588 328.111   1
   3 -10 -22 465.641 320.848   1
  -3  10  21-144.399 371.786   1
   3 -10 -21 603.350 340.414   1
  -3  10  19 1741.46 332.791   1
   3 -10 -19 470.890 283.796   1
  -3  10  18 508.322 373.171   1
   3 -10 -18 669.502 326.791   1
   3 -10 -17-265.987 267.429   1
   3 -10 -16 65.8370 319.331   1
   3  10 -16 55.4311 176.229   1
  -3  10  16 464.142 348.737   1
   3 -10 -15-32.3858 289.820   1
  -3 -10  15 353.568 168.084   1
  -3  10  15 141.591 321.233   1
   3  10 -15 231.673 160.526   1
   3 -10 -14 318.449 237.857   1
  -3  10  14 1043.51 282.715   1
   3  10 -13-25.8922 131.243   1
   3 -10 -13-249.633 239.450   1
  -3 -10  13 401.895 135.159   1
  -3  10  13-68.1443 255.540   1
   3  10 -12 2656.07 224.973   1
   3 -10 -12 2466.64 319.186   1
  -3 -10  12 2586.60 220.462   1
  -3  10  12 2626.52 350.457   1
   3  10 -11 829.239 134.857   1
  -3  10  11 969.414 267.909   1
  -3 -10  11 1030.21 135.060   1
   3 -10 -11 1361.44 264.650   1
   3  10 -10 5741.47 402.855   1
  -3 -10  10 5857.26 402.173   1
  -3  10  10 6910.25 532.060   1
   3 -10 -10 5502.22 503.359   1
   3 -10  -9 664.867 221.037   1
  -3  10   9 929.370 249.834   1
   3  10  -9 785.766 107.785   1
  -3 -10   9 779.180 110.054   1
   3  10  -8 4235.68 305.991   1
  -3  10   8 4754.44 418.741   1
  -3 -10   8 4499.15 304.720   1
   3 -10  -7-254.432 222.818   1
   3  10  -7 136.849 85.4694   1
  -3 -10   7 185.390 83.7614   1
  -3  10   7-54.6134 237.577   1
  -3 -10   6 1116.85 126.796   1
   3  10  -6 1407.70 131.045   1
   3 -10  -6 1255.38 235.593   1
  -3  10   5 606.252 208.470   1
   3  10  -5 482.450 103.447   1
  -3 -10   5 425.787 98.5839   1
   3 -10  -5 159.033 172.971   1
   3  10  -4 3639.26 288.807   1
  -3  10   4 4007.84 357.489   1
  -3 -10   4 3820.96 284.560   1
   3 -10  -4 4059.66 345.662   1
  -3  10   3-252.929 186.496   1
   3  10  -3 107.590 111.031   1
  -3 -10   3 134.896 105.800   1
   3 -10  -3 98.5820 164.661   1
   3 -10  -2 49031.7 3055.15   1
  -3  10   2 46834.1 3056.79   1
   3  10  -2 45747.6 3043.11   1
  -3 -10   2 48942.7 3040.66   1
  -3  10   1 937.975 174.276   1
   3 -10  -1 1075.00 160.772   1
  -3 -10   0-64.8502 131.812   1
   3  10   0 33.8149 152.992   1
  -3  10   0 155.152 121.346   1
   3 -10   0-240.346 134.835   1
   3  10   1 1214.10 192.056   1
  -3 -10  -1 1292.36 185.723   1
   3  10   2 49461.3 3154.56   1
  -3 -10  -2 49802.3 3150.13   1
  -3  10  -2 47972.6 3126.45   1
   3 -10   2 49583.8 3124.96   1
  -3 -10  -3-122.989 160.313   1
   3  10   3-173.373 165.337   1
  -3  10  -3 75.3769 97.2713   1
   3 -10   3 118.887 91.4548   1
   3  10   4 3544.84 357.033   1
  -3  10  -4 4042.20 277.686   1
   3 -10   4 3895.78 276.866   1
  -3 -10  -4 3805.51 344.432   1
  -3  10  -5 558.235 81.6194   1
   3 -10   5 628.061 78.0547   1
   3  10   6 578.609 248.668   1
  -3 -10  -6 1392.15 237.975   1
  -3 -10  -7-233.709 214.239   1
   3  10   7 359.554 220.333   1
   3  10   8 4574.25 432.128   1
  -3 -10  -9 844.302 250.265   1
   3  10   9 814.116 265.130   1
  -3 -10 -10 6825.43 545.578   1
   3  10  10 6039.16 549.784   1
  -3  10 -11 631.422 83.0571   1
  -3 -10 -11 808.137 247.137   1
   3 -10  11 734.754 81.5697   1
   3  10  11 614.151 265.017   1
  -3  10 -12 2049.58 182.404   1
   3 -10  12 2411.08 185.266   1
  -3 -10 -12 2854.53 356.401   1
   3  10  12 2365.87 368.054   1
  -3 -10 -13 186.085 241.880   1
   3 -10  13-99.4244 116.556   1
  -3  10 -13 28.3541 109.600   1
   3  10  13 103.409 269.556   1
  -3 -10 -14 1010.30 321.415   1
   3 -10  14 855.426 154.492   1
  -3  10 -14 791.078 148.009   1
  -3 -10 -15-259.689 294.304   1
   3  10  15 384.394 325.572   1
  -3 -10 -16 296.319 283.068   1
   3  10  16 528.334 309.335   1
  -3 -10 -17 1531.61 356.088   1
   3  10  17-353.905 348.794   1
  -3 -10 -18-233.381 279.687   1
   3  10  18 426.000 308.732   1
  -3 -10 -19 1233.43 339.133   1
   3  10  19 640.026 346.957   1
  -3 -10 -21 165.159 294.193   1
   3  10  21 140.819 308.942   1
  -3 -10 -22 229.251 336.557   1
   3  10  22 906.369 395.166   1
  -3 -10 -23 129.668 293.919   1
   3  10  23-34.4673 320.526   1
  -3 -10 -24 223.998 353.406   1
   3  10  24 814.695 371.174   1
  -3 -10 -25-94.5241 332.493   1
   3  10  25-399.718 342.000   1
   3 -11 -25 625.398 329.880   1
  -3  11  25 33.5130 337.954   1
   3 -11 -24 127.790 312.011   1
  -3  11  24 514.483 347.363   1
   3 -11 -23-553.677 335.706   1
  -3  11  23 910.389 388.862   1
   3 -11 -22 462.430 354.346   1
  -3  11  22 390.526 369.107   1
   3 -11 -21 267.077 318.074   1
  -3  11  21-503.255 348.625   1
   3 -11 -20 1378.27 346.852   1
  -3  11  20 1340.72 374.596   1
   3 -11 -19 1551.03 367.879   1
  -3  11  19 109.011 375.578   1
   3 -11 -18 1279.20 302.691   1
  -3  11  18 690.519 328.411   1
   3 -11 -17 402.450 325.136   1
  -3  11  17 144.794 350.245   1
   3 -11 -15 295.956 274.576   1
  -3  11  15 321.142 311.569   1
   3  11 -14 581.705 128.521   1
   3 -11 -14 259.284 286.045   1
  -3  11  14 386.925 337.177   1
   3 -11 -13 509.579 298.898   1
  -3  11  13 656.315 333.057   1
   3  11 -13 177.878 103.332   1
  -3 -11  13 284.893 102.413   1
  -3 -11  12 2959.86 213.023   1
   3  11 -12 2793.19 214.291   1
  -3  11  11 1351.09 319.381   1
   3 -11 -11 2462.18 327.858   1
  -3  11  10 895.949 278.872   1
   3 -11 -10 1800.90 297.906   1
   3 -11  -9 85.7747 234.793   1
  -3  11   8 5632.57 500.435   1
   3 -11  -8 5567.75 480.223   1
   3  11  -7-99.9135 59.0828   1
  -3 -11   7 21.0691 49.2149   1
  -3 -11   6 1624.34 141.012   1
   3  11  -6 1602.29 141.526   1
   3  11  -5 547.543 106.439   1
  -3 -11   5 402.132 97.6313   1
   3 -11  -5 142.481 206.051   1
  -3  11   5 405.199 220.471   1
   3  11  -4 422.615 118.972   1
  -3 -11   4 454.224 110.643   1
   3 -11  -4 356.617 188.781   1
  -3  11   4 332.933 199.329   1
   3  11  -3 37.6073 122.649   1
  -3 -11   3 35.6942 112.343   1
   3 -11  -3-125.013 175.200   1
  -3  11   3 287.901 185.350   1
   3 -11  -2 2993.69 289.135   1
  -3  11   2 3316.74 295.273   1
   3  11  -1 129.753 141.468   1
  -3 -11   1-61.4463 139.394   1
   3 -11  -1 158.032 154.127   1
  -3  11   1 184.111 157.756   1
  -3  11   0 8360.93 591.172   1
   3 -11   0 8697.70 590.252   1
  -3 -11   0 7907.38 587.367   1
   3  11   0 8723.76 595.421   1
   3  11   1 196.145 173.530   1
  -3 -11  -1-92.4883 163.307   1
   3  11   2 3372.27 311.107   1
  -3 -11  -2 2782.65 297.973   1
   3 -11   2 3346.30 257.752   1
  -3  11  -2 3255.50 262.859   1
   3  11   3-23.0026 184.233   1
  -3 -11  -3 128.810 172.391   1
   3 -11   3 121.744 96.7512   1
  -3  11  -3 19.2849 96.4952   1
   3  11   4 73.8263 201.655   1
  -3 -11  -4 434.027 202.256   1
   3 -11   4 183.908 78.9013   1
  -3  11  -4 316.028 84.3879   1
   3  11   5 573.900 239.721   1
  -3 -11  -6 1596.00 268.649   1
   3  11   6 1236.59 256.901   1
  -3 -11  -7 268.609 238.201   1
   3  11   7-86.3900 265.303   1
  -3 -11  -8 5415.67 462.465   1
   3  11   9 249.337 263.443   1
  -3 -11  -9 577.976 238.224   1
   3  11  10 1579.06 312.745   1
  -3 -11 -10 594.734 278.424   1
   3  11  11 1510.34 322.872   1
   3  11  12 3991.33 439.899   1
  -3 -11 -12 4732.41 426.656   1
  -3 -11 -13 1071.13 295.798   1
   3  11  13-140.212 325.665   1
  -3 -11 -14 1004.80 309.205   1
   3  11  14 384.121 326.559   1
  -3 -11 -15 723.555 274.542   1
   3  11  15 986.006 308.166   1
  -3 -11 -17 900.505 328.790   1
   3  11  17 213.265 342.956   1
  -3 -11 -18 1134.45 311.529   1
   3  11  18 1389.22 319.072   1
  -3 -11 -19 432.935 322.559   1
   3  11  19 249.121 366.274   1
  -3 -11 -20 1324.99 376.043   1
   3  11  20 1908.06 412.536   1
  -3 -11 -21 887.452 312.642   1
   3  11  21 455.220 315.922   1
  -3 -11 -22 390.729 345.635   1
   3  11  22 937.004 384.908   1
  -3 -11 -23 1030.13 362.907   1
   3  11  23 444.324 361.796   1
  -3 -11 -24 664.270 311.335   1
   3  11  24 570.640 326.138   1
  -3 -11 -25 279.597 353.101   1
   3  11  25 263.034 373.185   1
  -3  12  24 372.214 369.983   1
   3 -12 -24 410.089 357.607   1
  -3  12  22 634.886 347.634   1
   3 -12 -22 393.353 297.683   1
  -3  12  21 608.866 395.291   1
  -3  12  20 758.720 362.728   1
   3 -12 -20 502.862 329.680   1
  -3  12  19 109.144 343.421   1
   3 -12 -19-33.7219 314.179   1
  -3  12  18 692.863 377.951   1
   3 -12 -18 743.503 342.011   1
  -3  12  17 1093.13 366.223   1
   3 -12 -17 202.329 307.421   1
  -3  12  16 1124.28 333.758   1
   3 -12 -16 1376.42 311.600   1
  -3  12  15-143.878 342.766   1
  -3  12  14 35.6990 347.448   1
   3 -12 -14 164.622 305.654   1
  -3  12  13 316.542 322.548   1
   3 -12 -13 259.135 305.161   1
   3 -12 -12 573.116 293.200   1
  -3  12  10 6745.29 544.646   1
   3 -12 -10 5734.42 520.388   1
   3 -12  -9 648.430 266.948   1
  -3  12   9 349.101 264.970   1
   3 -12  -8 5522.99 459.851   1
  -3  12   8 4626.00 471.206   1
   3 -12  -7 81.9956 220.764   1
  -3  12   7 263.854 247.845   1
   3 -12  -6 1147.65 252.152   1
  -3  12   6 921.234 259.495   1
   3  12  -5 2953.89 227.328   1
   3 -12  -4 2194.48 277.793   1
  -3  12   4 2469.66 299.637   1
   3  12  -4 2717.37 217.103   1
   3  12  -3 805.289 153.250   1
  -3 -12   3 746.941 138.324   1
   3 -12  -3 962.756 214.156   1
  -3  12   3 790.482 202.830   1
   3 -12  -2 2447.42 272.066   1
  -3  12   2 3067.96 298.337   1
  -3  12   1 4458.88 385.305   1
   3 -12  -1 4459.43 374.202   1
  -3 -12   1 5245.91 370.007   1
   3  12  -1 4614.27 373.038   1
   3  12   0-19.1617 157.848   1
  -3  12   0 87.2928 156.844   1
   3 -12   0 269.889 159.079   1
   3 -12   1 4015.61 327.545   1
   3  12   1 4842.80 368.995   1
  -3  12  -1 4004.26 326.666   1
   3 -12   2 2610.37 239.560   1
   3  12   2 3064.01 303.220   1
  -3  12  -2 3118.51 244.672   1
   3  12   3 681.347 221.528   1
  -3  12  -3 692.903 117.729   1
  -3 -12  -3 842.732 213.201   1
   3 -12   3 679.459 114.656   1
   3 -12   4 2328.15 177.333   1
   3  12   4 2481.84 304.583   1
  -3  12  -4 2195.39 178.851   1
  -3 -12  -4 2319.89 282.205   1
   3  12   6 918.400 276.351   1
  -3 -12  -6 825.629 239.899   1
   3  12   7 329.298 247.969   1
  -3 -12  -7 138.692 227.059   1
   3  12   8 4013.37 436.666   1
  -3 -12  -8 5206.07 442.614   1
   3  12   9 451.544 291.508   1
  -3 -12  -9 889.543 275.964   1
   3  12  10 5698.51 536.682   1
  -3 -12 -10 6028.62 515.306   1
  -3 -12 -12-190.623 283.061   1
  -3 -12 -13 810.263 277.474   1
   3  12  13-34.9379 293.511   1
   3  12  14 352.656 294.569   1
  -3 -12 -15 133.263 309.870   1
   3  12  15 70.9491 336.768   1
  -3 -12 -16 1469.26 339.064   1
   3  12  16 712.372 365.887   1
  -3 -12 -17 66.8555 291.324   1
   3  12  17-142.873 326.413   1
  -3 -12 -18 834.884 308.015   1
   3  12  18 1071.15 323.397   1
  -3 -12 -19 232.791 337.034   1
   3  12  19 142.221 362.036   1
  -3 -12 -20 33.0030 320.593   1
   3  12  20 633.437 375.819   1
  -3 -12 -22 614.029 337.110   1
   3  12  22 551.048 352.423   1
  -3 -12 -24 93.9702 310.571   1
   3  12  24-132.720 336.055   1
   3 -13 -23 254.450 358.931   1
  -3  13  23 68.4502 372.499   1
   3 -13 -22 875.550 342.720   1
  -3  13  22 209.255 377.964   1
   3 -13 -21 329.814 299.718   1
  -3  13  21 319.796 347.570   1
   3 -13 -20 601.129 342.034   1
  -3  13  20-36.0444 374.245   1
  -3  13  19-36.3387 332.087   1
   3 -13 -17-101.756 286.571   1
   3 -13 -16 169.251 312.550   1
   3 -13 -15 202.100 314.846   1
  -3  13  15 654.226 360.062   1
   3 -13 -14 767.253 315.343   1
  -3  13  14 685.152 354.510   1
   3 -13 -13 395.478 309.254   1
  -3  13  13 819.202 351.529   1
   3 -13 -12 2014.55 369.754   1
  -3  13  12 2033.74 388.432   1
   3 -13 -11 350.571 272.547   1
  -3  13  11 343.573 301.509   1
   3 -13  -9 424.189 250.039   1
  -3  13   9-260.932 270.447   1
   3 -13  -8 469.426 253.650   1
  -3  13   8 126.049 267.492   1
   3 -13  -7 197.751 239.284   1
  -3  13   7 30.2756 247.453   1
   3 -13  -6 3602.56 356.971   1
  -3  13   6 2954.46 360.018   1
   3 -13  -5 283.632 224.845   1
  -3  13   5 358.518 250.088   1
  -3 -13   5 278.227 74.1735   1
   3  13  -5 236.715 81.1772   1
   3  13  -4 4554.31 326.695   1
  -3 -13   4 4150.80 321.317   1
   3 -13  -4 4825.60 392.024   1
  -3  13   4 4733.83 404.043   1
   3 -13  -3 802.204 208.184   1
  -3 -13   3 716.351 139.254   1
  -3  13   3 827.758 227.544   1
   3  13  -3 548.366 144.719   1
   3 -13  -2 1382.50 222.839   1
  -3 -13   2 1034.90 168.866   1
  -3  13   2 1079.42 219.476   1
   3  13  -2 861.240 177.354   1
  -3 -13   1 118.349 147.065   1
   3 -13  -1 196.111 172.324   1
   3  13  -1 309.929 169.844   1
  -3  13   1 20.4925 184.960   1
  -3 -13   0 23881.0 1496.64   1
   3 -13   0 23316.8 1490.16   1
   3  13   0 22415.9 1499.80   1
  -3  13   0 21453.8 1491.17   1
  -3  13  -1-31.5075 142.486   1
  -3 -13  -1 267.803 176.020   1
   3  13   1 155.456 193.082   1
   3 -13   1 393.426 146.723   1
  -3  13  -2 1029.56 163.117   1
   3 -13   2 758.577 148.745   1
  -3 -13  -2 844.976 218.736   1
   3  13   2 1318.51 240.981   1
   3  13   3 435.353 213.214   1
  -3  13  -3 822.439 123.295   1
  -3 -13  -3 260.922 192.490   1
   3 -13   3 793.602 119.162   1
  -3  13  -4 3177.50 209.364   1
   3 -13   4 2741.72 204.522   1
  -3 -13  -5 369.361 218.413   1
   3  13   5 199.859 235.106   1
  -3 -13  -6 2917.64 319.723   1
   3  13   6 2394.77 336.661   1
  -3 -13  -7 56.7975 235.830   1
   3  13   7 440.121 276.690   1
  -3 -13  -8 788.984 262.973   1
   3  13   8-32.5502 277.382   1
  -3 -13  -9-30.0330 255.514   1
   3  13   9-201.237 285.327   1
  -3 -13 -11 159.266 291.157   1
   3  13  11 34.6288 306.389   1
  -3 -13 -12 2564.82 365.104   1
   3  13  12 1706.12 384.885   1
  -3 -13 -13 956.917 318.581   1
   3  13  13 1195.38 365.676   1
  -3 -13 -14 299.826 319.029   1
   3  13  14 284.013 334.999   1
  -3 -13 -15 133.901 278.283   1
  -3 -13 -16 402.234 292.586   1
  -3 -13 -17 971.611 313.029   1
   3  13  17 681.525 330.714   1
  -3 -13 -19 132.651 337.005   1
   3  13  19-353.920 369.815   1
  -3 -13 -20 822.630 341.607   1
   3  13  20-70.2635 353.294   1
  -3 -13 -21 325.217 300.759   1
   3  13  21 762.932 347.696   1
  -3 -13 -22-64.1722 323.503   1
   3  13  22 341.353 359.399   1
  -3 -13 -23 979.211 360.535   1
   3  13  23 301.403 379.542   1
  -3  14  23-168.721 364.200   1
   3 -14 -22 224.564 344.427   1
   3 -14 -21 65.3564 319.116   1
   3 -14 -20 33.2076 343.732   1
  -3  14  20 572.890 386.697   1
   3 -14 -19 235.125 316.835   1
  -3  14  19 1194.49 390.491   1
   3 -14 -18 541.884 335.691   1
  -3  14  18-36.5744 366.071   1
   3 -14 -16 817.247 335.960   1
  -3  14  16 551.349 372.483   1
   3 -14 -15 33.9724 325.069   1
  -3  14  15 1063.21 388.269   1
   3 -14 -13 33.4889 302.685   1
  -3  14  13 759.336 340.848   1
   3 -14 -12 198.355 294.792   1
  -3  14  12 891.293 347.190   1
   3 -14 -11 357.851 282.868   1
  -3  14  11 210.370 301.443   1
   3 -14 -10 892.851 302.555   1
  -3  14  10 824.624 328.840   1
   3 -14  -9 280.034 272.375   1
  -3  14   9 769.394 303.073   1
   3 -14  -8 2837.97 351.242   1
  -3  14   8 2948.25 370.658   1
   3 -14  -7 759.213 264.248   1
  -3  14   7 750.391 274.271   1
   3 -14  -6 336.766 228.037   1
  -3  14   6 691.261 256.383   1
   3 -14  -5-536.563 225.873   1
  -3  14   5-28.7452 229.803   1
  -3 -14   4 5888.33 382.604   1
   3  14  -4 5056.05 383.654   1
   3 -14  -3 599.215 191.239   1
  -3 -14   3 111.264 124.877   1
   3  14  -3 66.4459 137.798   1
  -3  14   3 50.9678 197.970   1
   3 -14  -2 245.316 194.963   1
  -3 -14   2 332.592 152.169   1
   3  14  -2 247.213 157.182   1
  -3  14   2 70.6011 209.182   1
   3 -14  -1 935.097 201.096   1
  -3 -14   1 485.843 168.216   1
  -3  14   1 662.924 197.745   1
   3  14  -1 792.826 195.219   1
   3  14   0-64.8256 181.272   1
  -3  14   0-38.3987 169.140   1
   3 -14   0 184.446 170.553   1
  -3 -14   0 77.5923 164.246   1
   3  14   1 732.817 231.750   1
  -3  14  -1 705.132 162.397   1
   3 -14   1 644.498 162.697   1
  -3 -14  -1 362.932 203.812   1
   3  14   2-25.4879 222.367   1
  -3 -14  -2 161.125 197.026   1
  -3  14  -2 523.320 143.001   1
   3 -14   2 241.409 128.905   1
  -3  14  -3 9.30520 105.434   1
   3 -14   3 89.3741 100.251   1
   3  14   3 298.873 248.436   1
  -3 -14  -4 5412.72 463.664   1
   3  14   4 5916.29 490.989   1
   3  14   5-60.2479 255.753   1
  -3 -14  -5-189.212 226.886   1
   3  14   6 751.710 280.249   1
  -3 -14  -6 56.1994 227.784   1
   3  14   7 194.780 261.468   1
  -3 -14  -7 669.720 248.695   1
   3  14   8 2873.37 363.019   1
  -3 -14  -8 2030.72 329.074   1
   3  14  10 1131.11 339.064   1
  -3 -14 -10 319.394 284.502   1
   3  14  11 698.724 330.885   1
  -3 -14 -11 391.074 306.058   1
   3  14  12 141.199 340.109   1
  -3 -14 -12 231.618 307.917   1
   3  14  13 891.251 356.348   1
  -3 -14 -13 701.915 314.163   1
   3  14  14 969.289 360.301   1
  -3 -14 -14 1309.77 339.669   1
   3  14  15 612.653 373.551   1
  -3 -14 -15 942.358 344.474   1
   3  14  16 1946.97 397.793   1
  -3 -14 -16 33.5950 328.792   1
   3  14  18 178.117 373.550   1
  -3 -14 -18 566.701 333.622   1
   3  14  19 389.191 358.442   1
  -3 -14 -19 1026.05 329.760   1
  -3 -14 -20 32.7398 305.607   1
  -3 -14 -21 290.862 329.924   1
   3  14  22 202.717 366.249   1
  -3 -14 -22 190.437 342.157   1
   3 -15 -22-538.804 332.137   1
  -3  15  22 716.173 404.085   1
   3 -15 -21 356.003 337.624   1
  -3  15  21 870.418 396.501   1
   3 -15 -20 362.301 331.998   1
  -3  15  20 709.919 387.575   1
   3 -15 -18 574.914 341.168   1
  -3  15  18 583.858 387.539   1
   3 -15 -17-204.388 292.995   1
  -3  15  17 330.741 360.696   1
   3 -15 -16 307.775 315.820   1
  -3  15  16 442.547 344.374   1
   3 -15 -15 34.2189 314.655   1
  -3  15  15-332.097 358.535   1
   3 -15 -14 2013.51 381.188   1
  -3  15  14 2538.27 434.413   1
   3 -15 -12 1008.05 307.798   1
  -3  15  12 941.134 337.108   1
   3 -15 -11 762.768 297.428   1
  -3  15  11 1035.95 340.566   1
   3 -15 -10 585.981 280.969   1
  -3  15  10 524.949 317.971   1
   3 -15  -9 414.509 292.527   1
  -3  15   9-445.341 302.398   1
   3 -15  -8 1087.99 290.118   1
  -3  15   8 933.176 314.733   1
   3 -15  -7 391.578 261.297   1
  -3  15   7 96.9310 280.827   1
   3 -15  -6 2355.16 320.715   1
  -3  15   6 1466.09 322.493   1
   3 -15  -5 111.778 248.855   1
  -3  15   5 119.417 264.188   1
   3 -15  -4 106.216 208.224   1
  -3 -15   4 14.2317 83.7476   1
   3  15  -4 23.2388 94.6656   1
  -3  15   4 141.409 235.572   1
   3 -15  -3 25.0475 210.557   1
  -3 -15   3 251.764 128.619   1
   3  15  -3 282.540 135.894   1
  -3  15   3 186.098 224.985   1
   3 -15  -2 421.631 216.663   1
  -3 -15   2 462.254 157.072   1
   3  15  -2 495.178 174.903   1
  -3  15   2 591.390 220.577   1
   3 -15  -1 173.102 184.604   1
  -3 -15   1 473.237 167.948   1
  -3  15   1 44.9745 186.978   1
   3  15  -1 174.563 181.973   1
   3  15   0 834.424 210.418   1
  -3  15   0 638.855 190.820   1
   3 -15   0 744.484 186.803   1
  -3 -15   0 593.478 203.634   1
   3  15   1 120.950 211.064   1
  -3  15  -1 237.721 163.831   1
   3 -15   1 228.213 156.239   1
  -3 -15  -1 516.007 194.160   1
   3  15   2 182.536 232.614   1
  -3 -15  -2 120.763 216.932   1
  -3  15  -2 483.721 140.305   1
   3 -15   2 343.681 135.469   1
  -3  15  -3 183.208 97.6210   1
   3 -15   3-31.5718 95.9070   1
   3  15   4 116.968 245.194   1
  -3 -15  -4 379.244 249.482   1
   3  15   5-91.7672 279.594   1
  -3 -15  -5 226.655 235.486   1
   3  15   6 2320.53 345.776   1
  -3 -15  -6 2236.50 322.900   1
   3  15   7 522.848 286.471   1
  -3 -15  -7 30.4273 259.870   1
   3  15   8 1276.99 318.754   1
  -3 -15  -8 281.646 278.860   1
   3  15   9-239.727 298.676   1
  -3 -15  -9-128.325 264.909   1
   3  15  10 243.920 299.126   1
  -3 -15 -10 653.240 283.053   1
   3  15  11 1131.19 342.982   1
  -3 -15 -11 859.790 308.472   1
   3  15  12 1180.98 356.858   1
  -3 -15 -12 937.173 322.243   1
   3  15  14 1629.26 379.168   1
  -3 -15 -14 1992.49 356.608   1
   3  15  15 144.883 320.537   1
  -3 -15 -15 540.572 288.887   1
   3  15  16 36.1025 328.362   1
  -3 -15 -16 438.446 288.592   1
   3  15  17 538.235 344.521   1
  -3 -15 -17-67.1045 292.684   1
   3  15  18 820.032 351.987   1
  -3 -15 -18 566.467 309.314   1
   3  15  19 317.041 365.352   1
  -3 -15 -19-32.9801 327.100   1
   3  15  20-243.109 374.682   1
  -3 -15 -20 260.620 328.896   1
   3  15  21 306.942 401.747   1
  -3 -15 -21-128.036 338.460   1
   3  15  22 100.180 384.884   1
  -3 -15 -22 31.5894 337.436   1
  -3  16  21 172.226 381.295   1
   3 -16 -21 607.700 339.639   1
  -3  16  19 250.411 376.014   1
   3 -16 -19 398.774 335.600   1
  -3  16  17-403.597 360.732   1
   3 -16 -17 340.302 326.513   1
  -3  16  16 443.292 358.050   1
   3 -16 -16 651.124 331.252   1
  -3  16  15 74.1331 339.245   1
   3 -16 -15 481.510 302.897   1
  -3  16  14 556.038 340.916   1
   3 -16 -14 653.667 311.768   1
  -3  16  13 295.530 333.044   1
   3 -16 -13 34.3041 304.881   1
  -3  16  11 398.846 337.128   1
   3 -16 -11 708.553 312.792   1
  -3  16  10 929.429 330.487   1
   3 -16 -10 798.797 287.558   1
  -3  16   9 35.0794 312.260   1
   3 -16  -9-32.6682 282.845   1
  -3  16   7 33.4020 278.448   1
   3 -16  -7 310.763 259.707   1
  -3  16   6 354.918 285.491   1
   3 -16  -6 271.386 274.085   1
  -3  16   5-308.958 267.856   1
   3 -16  -5-144.863 252.324   1
  -3  16   4 1471.78 323.508   1
   3 -16  -4 2927.85 327.909   1
   3  16  -3 414.367 144.735   1
   3 -16  -2 2163.55 271.611   1
  -3 -16   2 1594.65 208.153   1
   3  16  -2 1502.20 219.165   1
  -3  16   2 1794.64 278.353   1
   3 -16  -1 923.413 225.985   1
  -3  16   1 771.876 225.607   1
   3  16  -1 873.036 203.896   1
  -3 -16   1 834.431 198.743   1
   3  16   0 90.3633 200.745   1
   3 -16   0-78.5344 176.293   1
  -3  16   0 41.2378 200.710   1
  -3 -16   0 295.252 188.579   1
   3  16   1 920.544 239.171   1
   3 -16   1 724.659 172.433   1
  -3  16  -1 931.910 196.067   1
  -3 -16  -1 1022.62 228.998   1
  -3 -16  -2 2261.68 279.691   1
   3  16   2 1718.96 292.847   1
  -3  16  -2 1926.32 208.298   1
  -3 -16  -3 587.586 223.253   1
  -3  16  -3 427.286 83.7148   1
   3  16   3 542.976 237.500   1
   3  16   4 2735.95 357.351   1
  -3 -16  -4 2395.49 318.984   1
   3  16   5 345.118 275.866   1
  -3 -16  -5-88.1900 243.781   1
   3  16   6-292.573 272.124   1
  -3 -16  -6 60.9246 247.727   1
   3  16   7 33.4427 285.101   1
  -3 -16  -7 93.8099 253.604   1
   3  16   8 754.296 326.738   1
  -3 -16  -8 545.041 292.310   1
   3  16   9 560.022 322.703   1
  -3 -16  -9 260.928 277.250   1
   3  16  10 142.137 313.037   1
  -3 -16 -10 497.456 297.767   1
   3  16  11 359.379 326.797   1
  -3 -16 -11 435.519 295.559   1
   3  16  13-254.916 320.904   1
  -3 -16 -13-33.9415 293.356   1
   3  16  14 1093.07 359.886   1
  -3 -16 -14 883.982 326.815   1
   3  16  15 72.6362 349.626   1
  -3 -16 -15 509.006 316.145   1
   3  16  16-36.2132 349.576   1
  -3 -16 -16 777.920 347.811   1
   3  16  17 287.364 378.187   1
  -3 -16 -17 403.126 334.921   1
   3  16  19 245.217 380.636   1
  -3 -16 -19-32.8568 349.990   1
   3  16  21 742.372 396.575   1
  -3 -16 -21 191.313 329.269   1
  -3  17  20 1358.77 412.202   1
   3 -17 -20-161.565 344.737   1
  -3  17  18 541.921 398.697   1
   3 -17 -18 268.229 334.453   1
  -3  17  16 443.868 376.007   1
   3 -17 -16 1064.74 351.275   1
  -3  17  15 74.4721 362.950   1
   3 -17 -15 830.006 337.279   1
  -3  17  14 523.082 363.860   1
   3 -17 -14 312.381 321.948   1
  -3  17  13-37.3447 363.866   1
   3 -17 -13 1110.39 348.152   1
  -3  17  12 557.839 356.474   1
   3 -17 -12-34.5628 299.593   1
  -3  17  11 110.792 331.650   1
   3 -17 -11 240.311 298.101   1
  -3  17  10 146.138 327.418   1
   3 -17 -10 203.737 298.682   1
  -3  17   9 468.232 323.034   1
   3 -17  -9 100.415 277.964   1
  -3  17   8 495.464 302.769   1
   3 -17  -8 32.8009 284.435   1
  -3  17   6 1630.99 324.783   1
   3 -17  -6 1931.73 328.189   1
  -3  17   5 352.516 284.820   1
   3 -17  -5 300.256 274.074   1
  -3  17   4 61.0131 269.859   1
   3 -17  -4-57.4219 244.182   1
  -3  17   3-201.407 246.375   1
   3 -17  -3 109.160 220.750   1
  -3  17   2 614.412 244.265   1
   3 -17  -2 410.754 221.616   1
  -3  17   1 121.222 221.251   1
   3  17   0-23.2316 217.276   1
  -3  17   0-63.1069 192.254   1
   3  17   1 539.172 234.318   1
   3  17   3 266.137 267.910   1
  -3 -17  -3 413.878 242.999   1
   3  17   4 31.0568 256.916   1
  -3 -17  -4 173.856 235.064   1
   3  17   5-32.3867 266.703   1
  -3 -17  -5 302.051 242.039   1
   3  17   6 1539.92 323.171   1
  -3 -17  -6 1748.12 303.691   1
   3  17   8 421.048 303.318   1
  -3 -17  -8-32.7141 273.982   1
   3  17   9 71.4119 310.499   1
  -3 -17  -9-66.5680 283.718   1
   3  17  10-72.3854 324.641   1
  -3 -17 -10 606.955 318.771   1
   3  17  12 220.100 341.789   1
  -3 -17 -12-307.606 298.533   1
   3  17  13 550.418 330.453   1
  -3 -17 -13 719.550 310.773   1
   3  17  14 513.860 326.773   1
  -3 -17 -14 650.938 313.407   1
   3  17  15-36.5301 362.922   1
  -3 -17 -15 307.283 325.966   1
   3  17  16 435.392 374.547   1
  -3 -17 -16 711.768 346.879   1
   3  17  18 601.762 365.622   1
   3  17  20 443.479 353.670   1
  -3 -17 -20 161.025 315.562   1
  -3  18  19-35.2757 382.986   1
   3 -18 -19 457.373 336.455   1
  -3  18  18 503.578 386.481   1
   3 -18 -18-199.957 316.977   1
  -3  18  17 512.013 368.192   1
   3 -18 -17-101.672 322.441   1
  -3  18  16 1222.41 403.561   1
   3 -18 -16 1030.28 344.351   1
  -3  18  15 822.934 381.917   1
   3 -18 -15-34.6921 325.794   1
  -3  18  14 376.555 366.651   1
   3 -18 -14 419.174 327.641   1
  -3  18  13 113.324 356.826   1
   3 -18 -13-490.695 322.473   1
  -3  18  12-226.579 356.698   1
   3 -18 -12 1226.65 337.912   1
  -3  18  11 150.592 340.920   1
   3 -18 -11 279.398 312.476   1
  -3  18  10 1122.99 357.035   1
   3 -18 -10 796.574 315.866   1
  -3  18   9 370.012 330.892   1
   3 -18  -9 377.943 293.165   1
  -3  18   8-289.785 308.862   1
   3 -18  -8 33.8206 290.338   1
  -3  18   7 460.163 331.586   1
   3 -18  -7 430.219 297.123   1
  -3  18   6 860.603 312.440   1
  -3  18   5-99.3590 289.948   1
   3  18   4 64.3075 277.196   1
   3  18   5-66.7850 263.263   1
   3  18   7 915.836 322.099   1
  -3 -18  -7 592.212 285.542   1
   3  18   8 789.775 329.545   1
  -3 -18  -8 234.670 299.432   1
   3  18   9 145.787 313.022   1
  -3 -18  -9 238.158 290.930   1
   3  18  10 662.660 354.033   1
  -3 -18 -10 1546.12 334.887   1
   3  18  11 74.1006 328.824   1
  -3 -18 -11 414.846 306.870   1
   3  18  12 111.346 343.660   1
  -3 -18 -12 450.836 315.588   1
   3  18  13 296.797 343.632   1
  -3 -18 -13 623.781 322.997   1
   3  18  14-73.8643 363.328   1
  -3 -18 -14 449.516 333.784   1
   3  18  15 256.615 388.556   1
  -3 -18 -15 789.856 334.210   1
   3  18  17-35.8232 365.735   1
  -3 -18 -17-67.2567 321.519   1
   3  18  18 281.690 387.192   1
   3  18  19 381.455 384.540   1
  -3 -18 -19 259.969 331.303   1
   4   0 -26 488.484 358.098   1
  -4   0  25 110.228 340.199   1
   4   0 -25 453.870 350.088   1
  -4   0  24 806.361 350.921   1
   4   0 -24 1044.00 343.105   1
  -4   0  23-109.273 325.592   1
   4   0 -23 207.157 329.508   1
  -4   0  21 426.487 303.328   1
   4   0 -21 66.9704 295.345   1
   4   0 -20 7486.56 649.382   1
  -4   0  20 8330.06 668.042   1
  -4   0  19 67.9754 277.667   1
   4   0 -19-64.2523 271.359   1
  -4   0  17-32.0783 273.921   1
   4   0 -17 545.787 281.351   1
   4   0 -16 6359.17 551.605   1
  -4   0  16 7277.70 576.531   1
  -4   0  15-148.938 260.313   1
   4   0 -15 423.074 252.785   1
   4   0 -14 1216.41 257.718   1
  -4   0  13 27.2693 207.439   1
   4   0 -13-51.6040 187.727   1
  -4   0  11 122.374 216.504   1
   4   0 -11-69.5322 204.165   1
  -4   0  10 1887.06 265.158   1
   4   0 -10 2477.06 252.985   1
  -4   0   9 150.824 171.314   1
   4   0  -9 61.6474 163.398   1
   4   0  -8 66651.5 4265.28   1
  -4   0   8 66997.3 4268.75   1
  -4   0   7-111.615 138.372   1
   4   0  -7 268.381 127.853   1
  -4   0   6 6263.12 451.670   1
   4   0  -6 5675.94 445.829   1
  -4   0   5-16.0152 168.169   1
   4   0  -5 407.631 148.118   1
   4   0  -4 61963.0 3883.87   1
  -4   0   4 59951.6 3884.01   1
  -4   0   2 143.755 130.086   1
   4   0  -2-12.5177 140.541   1
  -4   0   1 196.836 138.601   1
   4   0  -1 36.3463 136.503   1
  -4   0   0 121.633 150.287   1
   4   0   0-227.238 149.201   1
  -4   0  -1 122.865 111.192   1
   4   0   1-184.095 117.357   1
  -4   0  -2 25.6440 93.9031   1
   4   0   2 62.9400 104.632   1
  -4   0  -4 63723.1 3853.09   1
   4   0   4 57352.2 3851.62   1
  -4   0  -5 75.5056 148.481   1
   4   0   5-123.587 140.630   1
  -4   0  -6 5515.70 434.749   1
   4   0   6 6299.01 443.672   1
  -4   0  -7 121.650 143.023   1
   4   0   7-147.157 153.936   1
   4   0   8 65111.8 4257.47   1
  -4   0  -8 68212.5 4256.70   1
   4   0   9-148.603 181.126   1
  -4   0  -9-100.865 165.394   1
   4   0  10 2232.23 264.626   1
  -4   0 -10 2522.57 267.558   1
   4   0  11 48.6491 183.988   1
  -4   0 -11-93.5768 175.932   1
   4   0  12 19526.3 1299.97   1
  -4   0 -12 19106.0 1296.13   1
  -4   0 -13 25.6639 202.847   1
  -4   0 -14 1393.70 254.229   1
   4   0  14 1255.60 265.440   1
   4   0  15 29.9154 244.405   1
  -4   0 -16 6842.34 542.229   1
   4   0  16 6106.89 544.881   1
   4   0  17 161.882 277.228   1
  -4   0 -17-151.420 258.729   1
   4   0  19 277.924 298.265   1
  -4   0 -19 31.5726 262.492   1
  -4   0 -20 7491.96 611.736   1
   4   0  20 6795.25 619.363   1
   4   0  21 140.517 321.174   1
  -4   0 -21 167.335 309.581   1
   4   0  23 179.726 317.423   1
  -4   0 -23 102.164 328.030   1
   4   0  24 757.987 346.090   1
  -4   0 -24 925.867 341.328   1
  -4   0 -26 34.6076 351.081   1
   4  -1 -27 239.906 352.412   1
  -4   1  26 36.3698 332.370   1
   4  -1 -26 34.5248 348.559   1
  -4  -1  25 333.138 341.183   1
  -4   1  25 219.121 322.696   1
   4   1 -25 281.681 352.395   1
   4  -1 -25 1177.45 341.492   1
  -4  -1  24 735.397 351.313   1
  -4   1  24 328.821 318.873   1
   4   1 -24 1154.25 363.738   1
   4  -1 -24 69.1795 328.300   1
  -4  -1  23 582.047 326.523   1
  -4   1  23 583.262 334.465   1
   4   1 -23 138.508 307.689   1
   4  -1 -23 102.806 321.182   1
  -4  -1  22 466.994 332.581   1
  -4   1  22 1227.38 365.389   1
   4   1 -22 1639.61 341.410   1
   4  -1 -22 917.952 335.934   1
  -4  -1  21 317.468 312.312   1
  -4   1  21 817.934 308.826   1
   4   1 -21 469.569 302.739   1
   4  -1 -21 738.289 302.898   1
  -4  -1  20 414.714 290.465   1
  -4   1  20 419.286 323.569   1
   4   1 -20-131.296 276.579   1
   4  -1 -20 527.849 308.484   1
  -4  -1  19 404.060 299.520   1
  -4   1  19 342.160 291.427   1
   4  -1 -19 226.296 298.160   1
   4   1 -19 31.9900 288.712   1
  -4   1  18 1101.83 331.267   1
  -4  -1  18 1869.48 333.588   1
   4  -1 -18 1924.85 334.367   1
   4   1 -18 2197.02 325.742   1
  -4   1  17 1591.17 306.160   1
  -4  -1  17 1236.75 294.547   1
   4   1 -17 1286.87 270.866   1
  -4   1  16 943.484 259.734   1
  -4  -1  16 152.765 257.832   1
   4  -1 -16 267.592 232.976   1
   4   1 -16 461.466 237.888   1
  -4   1  15 758.526 265.146   1
  -4  -1  15 1055.29 283.190   1
   4  -1 -15 258.272 246.957   1
   4   1 -15 1190.19 256.866   1
  -4   1  14 787.182 238.336   1
  -4  -1  14 1311.78 271.338   1
   4  -1 -14 882.485 242.829   1
  -4   1  13 418.631 236.858   1
   4  -1 -13 316.868 225.245   1
  -4   1  12 3111.41 334.296   1
   4  -1 -12 3698.69 336.851   1
   4   1 -12 2728.41 300.889   1
  -4  -1  11 2057.08 266.176   1
  -4   1  11 2298.46 284.595   1
   4   1 -11 2278.99 246.574   1
   4  -1 -11 1934.57 263.590   1
  -4  -1  10 24848.3 1583.86   1
  -4   1  10 24048.4 1589.88   1
   4  -1 -10 23450.5 1584.82   1
   4   1 -10 23753.9 1578.45   1
   4  -1  -9 3023.68 290.284   1
   4   1  -9 3276.03 293.392   1
  -4  -1   9 3129.07 299.530   1
  -4   1   9 3362.51 295.817   1
   4  -1  -8 159.446 173.065   1
   4   1  -8 575.240 160.713   1
  -4  -1   8 461.456 168.550   1
  -4   1   8 460.113 171.634   1
   4  -1  -7 64290.6 4341.35   1
  -4   1   7 66419.1 4344.52   1
   4   1  -7 71005.0 4341.67   1
  -4  -1   7 70636.6 4342.55   1
   4  -1  -6 9485.79 686.339   1
  -4  -1   6 10461.2 692.357   1
  -4   1   6 9943.05 692.139   1
   4   1  -6 10320.0 688.495   1
   4   1  -5 535.549 127.524   1
   4  -1  -5 942.196 156.572   1
  -4  -1   5 687.453 147.160   1
  -4   1   5 583.181 156.562   1
   4  -1  -4 32616.7 2102.97   1
  -4   1   4 32698.6 2105.83   1
  -4  -1   2 47338.4 3121.26   1
   4   1  -2 50640.0 3122.37   1
   4  -1  -1 14961.5 961.538   1
  -4   1   1 15564.7 962.394   1
   4   1  -1 15208.9 965.781   1
  -4  -1   1 12870.0 962.905   1
  -4  -1   0 294.717 157.173   1
  -4   1   0 291.315 123.579   1
   4  -1   0-155.457 111.045   1
   4   1   0-73.2386 145.181   1
  -4   1  -1 11645.7 887.031   1
  -4  -1  -1 14736.4 894.610   1
   4   1   1 15081.5 895.082   1
   4  -1   1 12808.6 891.443   1
  -4   1  -2 46066.8 2948.90   1
   4  -1   2 46356.6 2948.80   1
  -4  -1  -4 32352.0 2097.01   1
   4   1   4 32859.4 2099.25   1
  -4   1  -5 721.284 164.487   1
  -4  -1  -5 535.949 162.063   1
   4   1   5 799.977 176.322   1
   4  -1   5 831.445 152.117   1
   4   1   6 10032.9 681.033   1
  -4   1  -6 10334.1 671.358   1
  -4  -1  -6 9083.42 671.990   1
   4  -1   6 9857.52 677.566   1
   4   1   7 66254.6 4304.47   1
   4  -1   7 66825.9 4300.73   1
  -4   1  -7 71427.1 4299.57   1
  -4  -1  -7 65025.7 4302.64   1
  -4  -1  -8 588.519 190.775   1
  -4   1  -8 628.960 156.502   1
   4   1   8 518.168 195.839   1
   4  -1   8 570.018 171.346   1
  -4  -1  -9 2878.88 306.023   1
  -4   1  -9 3749.99 306.598   1
   4   1   9 3085.98 322.732   1
   4  -1   9 3132.07 294.995   1
   4  -1  10 25624.0 1656.85   1
   4   1  10 24430.6 1659.22   1
  -4   1 -10 25462.8 1655.68   1
  -4  -1 -10 25406.1 1660.18   1
   4  -1  11 1565.94 255.573   1
   4   1  11 2196.71 275.455   1
  -4  -1 -11 2292.57 294.289   1
  -4   1 -11 2649.59 267.498   1
   4  -1  12 3532.93 355.873   1
  -4   1 -12 4077.20 351.373   1
   4   1  13 250.132 238.767   1
  -4  -1 -13 105.367 235.228   1
   4  -1  14 946.341 250.591   1
   4   1  14 642.849 258.837   1
  -4  -1 -14 712.881 247.998   1
  -4   1 -14 811.298 224.488   1
   4  -1  15 409.726 240.521   1
  -4  -1 -15 490.790 257.281   1
  -4   1 -15 748.810 229.862   1
   4  -1  16 398.484 275.260   1
   4   1  16 380.506 278.238   1
  -4   1 -16-201.650 259.303   1
  -4  -1 -16 716.317 259.736   1
   4   1  17 1478.26 329.467   1
   4  -1  17 1402.68 300.459   1
  -4  -1 -17 1657.08 321.983   1
  -4   1 -17 955.620 270.816   1
   4  -1  18 1002.97 306.394   1
   4   1  18 1266.61 331.196   1
  -4   1 -18 1438.63 310.826   1
  -4  -1 -18 1219.60 296.166   1
   4  -1  19 271.534 290.215   1
   4   1  19 210.280 295.534   1
  -4   1 -19 158.066 284.062   1
  -4  -1 -19 763.569 289.338   1
   4  -1  20 34.4418 290.399   1
   4   1  20 350.443 298.870   1
  -4   1 -20-97.6988 268.178   1
  -4  -1 -20 328.769 280.405   1
   4  -1  21 559.958 297.929   1
   4   1  21 918.228 305.329   1
  -4   1 -21 699.746 301.415   1
  -4  -1 -21 503.036 295.287   1
   4  -1  22 889.476 323.755   1
   4   1  22 642.224 314.819   1
  -4   1 -22 742.852 317.378   1
  -4  -1 -22 1353.24 333.563   1
   4  -1  23 72.0373 306.898   1
   4   1  23 718.569 336.511   1
  -4   1 -23 444.185 320.675   1
  -4  -1 -23-33.9999 311.873   1
   4  -1  24 181.382 337.865   1
   4   1  24 1188.41 350.346   1
  -4   1 -24-34.5010 319.004   1
  -4  -1 -24 477.659 343.377   1
   4   1  25 36.0435 334.855   1
  -4  -1 -25 581.378 342.783   1
  -4   1 -25 69.6260 327.729   1
   4   1  26 143.727 344.446   1
  -4  -1 -26 307.976 330.983   1
  -4   2  27 713.766 356.266   1
   4  -2 -27 439.767 343.415   1
  -4   2  26 541.238 339.849   1
   4  -2 -26 1161.50 357.775   1
  -4   2  25 36.3125 329.224   1
   4  -2 -25 34.3404 322.959   1
  -4  -2  24 147.862 316.595   1
   4   2 -24 70.4584 336.875   1
  -4  -2  23 1130.48 349.222   1
  -4   2  23 689.222 339.888   1
   4   2 -23 1425.42 347.476   1
   4  -2 -23 751.932 333.260   1
  -4  -2  22 430.171 322.034   1
  -4   2  22 35.9974 333.106   1
   4   2 -22 444.075 321.014   1
   4  -2 -22 644.949 344.142   1
  -4  -2  21 140.404 310.818   1
   4   2 -21 301.226 312.138   1
  -4   2  20 1263.35 335.090   1
  -4  -2  20 410.792 298.876   1
   4  -2 -20 1126.20 319.273   1
   4   2 -20 1306.07 309.864   1
  -4   2  19 241.229 306.267   1
   4  -2 -19 683.155 305.653   1
  -4   2  18 168.750 290.068   1
  -4  -2  18 258.143 278.599   1
   4  -2 -18 509.773 275.096   1
   4   2 -18 61.4856 266.643   1
  -4  -2  17-280.031 259.358   1
   4   2 -17-59.3047 237.649   1
  -4   2  16 127.750 280.118   1
  -4  -2  16 119.511 252.516   1
   4  -2 -16 724.260 282.856   1
   4   2 -16 655.300 257.522   1
   4  -2 -15 5663.67 498.381   1
   4   2 -15 5938.75 489.032   1
  -4  -2  15 5505.85 490.173   1
  -4   2  15 5562.29 506.878   1
  -4   2  14 1519.22 303.742   1
  -4  -2  14 1902.35 294.406   1
   4  -2 -14 2026.51 300.642   1
   4   2 -14 2024.74 275.466   1
  -4   2  13 20582.9 1386.05   1
   4  -2 -13 20482.0 1380.54   1
  -4   2  12 10409.2 786.332   1
  -4  -2  12 10883.3 772.750   1
   4  -2 -12 11468.6 786.479   1
  -4  -2  11 6328.77 496.774   1
   4   2 -11 6527.91 490.194   1
   4   2 -10 1026.69 193.375   1
   4  -2 -10 1024.63 208.582   1
  -4   2  10 985.237 222.927   1
  -4  -2  10 1385.33 215.600   1
   4  -2  -9 1714.06 206.264   1
   4   2  -9 1771.67 207.908   1
  -4   2   9 1953.24 224.151   1
  -4  -2   9 1651.23 210.069   1
  -4  -2   8 11496.8 778.495   1
   4   2  -8 11638.6 778.995   1
   4  -2  -8 11654.5 795.793   1
  -4   2   8 10730.7 790.539   1
  -4  -2   7 23506.1 1559.54   1
   4   2  -7 23340.4 1556.79   1
   4  -2  -7 24472.0 1567.85   1
  -4   2   7 24627.0 1571.77   1
  -4  -2   6 29945.6 1880.65   1
   4   2  -6 29788.0 1879.33   1
   4  -2  -6 27292.3 1887.75   1
  -4   2   6 29080.0 1890.88   1
  -4  -2   5 16910.4 1164.81   1
   4   2  -5 17842.6 1160.88   1
   4  -2  -5 17931.9 1172.09   1
  -4   2   5 18332.3 1174.03   1
   4  -2  -4 20744.5 1361.69   1
  -4   2   4 20976.0 1362.38   1
   4  -2  -3 51518.0 3076.24   1
  -4   2   3 44738.6 3075.66   1
   4   2  -2 33358.8 2101.46   1
  -4  -2   2 32150.9 2101.04   1
   4   2  -1 1538.66 181.632   1
  -4  -2   1 1302.49 177.940   1
   4   2   0 102767. 6358.96   1
   4  -2   0 99830.9 6357.29   1
  -4  -2   0 97913.2 6358.93   1
  -4   2   0 100769. 6357.61   1
   4  -2   1 824.743 152.173   1
  -4   2  -1 1055.76 143.573   1
   4  -2   2 34008.6 2188.99   1
  -4   2  -2 34321.9 2188.57   1
  -4  -2  -3 49610.1 3239.95   1
  -4   2  -3 51345.3 3235.70   1
   4   2   3 49761.6 3241.84   1
   4  -2   3 52040.6 3235.06   1
  -4  -2  -4 18348.0 1232.33   1
   4   2   4 19299.1 1237.50   1
  -4  -2  -5 17677.6 1146.83   1
   4   2   5 16986.7 1150.22   1
   4   2   6 28625.3 1903.85   1
  -4   2  -6 30007.8 1890.83   1
  -4  -2  -6 28465.0 1899.41   1
   4  -2   6 29820.3 1891.28   1
   4  -2   7 25659.5 1512.24   1
   4   2   7 22372.0 1517.60   1
  -4   2  -7 23436.1 1503.78   1
  -4  -2  -7 20844.9 1512.94   1
   4  -2   8 11812.9 774.762   1
   4   2   8 11327.0 787.397   1
  -4   2  -8 11414.7 770.266   1
  -4  -2  -8 10546.4 777.995   1
  -4   2  -9 1924.53 210.700   1
  -4  -2  -9 1924.67 229.626   1
   4   2   9 1876.26 227.200   1
   4  -2   9 1303.26 199.305   1
  -4  -2 -10 1423.01 227.013   1
  -4   2 -10 1069.79 191.697   1
   4   2  10 1146.32 225.498   1
  -4   2 -11 6854.50 511.642   1
   4  -2  11 6820.11 523.998   1
  -4   2 -12 10288.5 780.712   1
  -4  -2 -12 11438.9 795.894   1
   4  -2  12 11255.0 790.603   1
   4   2  12 11589.3 797.284   1
   4   2  13 20161.6 1368.68   1
   4  -2  13 19459.9 1358.86   1
  -4  -2 -13 19955.1 1361.04   1
  -4   2 -13 21636.7 1362.75   1
   4   2  14 1945.66 318.542   1
   4  -2  14 1246.28 281.320   1
  -4   2 -14 1403.02 258.337   1
   4  -2  15 4918.87 459.851   1
   4   2  15 5262.40 468.364   1
  -4   2 -15 5833.28 463.935   1
  -4  -2 -15 4969.16 450.368   1
   4   2  16-322.466 288.057   1
   4  -2  16 300.467 251.334   1
  -4   2 -16 735.014 253.681   1
  -4  -2 -16 181.916 268.089   1
   4  -2  17-188.736 266.650   1
  -4   2 -17-234.734 238.907   1
   4  -2  18 495.002 285.882   1
   4   2  18-34.6101 292.500   1
  -4   2 -18 30.0738 251.857   1
   4   2  19 953.978 324.378   1
  -4  -2 -19 1281.56 304.111   1
   4  -2  20 748.463 307.713   1
   4   2  20 881.132 318.269   1
  -4   2 -20 1459.47 311.742   1
  -4  -2 -20 1155.57 307.919   1
   4  -2  21 69.6203 308.119   1
  -4   2 -21 264.905 302.200   1
   4  -2  22 390.255 309.938   1
   4   2  22-214.121 300.827   1
  -4   2 -22 134.776 300.637   1
  -4  -2 -22 169.036 303.509   1
   4   2  23 681.186 343.522   1
  -4  -2 -23 1490.91 360.138   1
   4  -2  24 182.469 293.131   1
  -4   2 -24 138.986 304.288   1
   4   2  25 71.5526 348.541   1
  -4  -2 -25 745.991 360.019   1
   4   2  26 355.876 357.386   1
  -4  -2 -26 878.013 374.046   1
   4   2  27 141.046 338.779   1
  -4  -2 -27 402.759 355.293   1
  -4   3  28-104.112 345.813   1
   4  -3 -28 131.401 352.900   1
  -4   3  27-35.3161 333.361   1
   4  -3 -27 66.8022 362.376   1
  -4   3  26-35.7904 337.279   1
   4  -3 -26 236.516 335.073   1
  -4   3  25 650.915 347.167   1
   4  -3 -25 373.074 324.625   1
  -4   3  24 108.622 332.497   1
   4  -3 -24 340.666 335.819   1
  -4  -3  23 692.022 325.010   1
  -4   3  23-469.908 357.908   1
   4   3 -23 174.607 319.881   1
   4  -3 -23 136.153 337.608   1
  -4  -3  22 965.598 326.778   1
  -4   3  22 1295.57 371.891   1
   4  -3 -22 1050.61 359.006   1
   4   3 -22 1198.03 337.125   1
  -4   3  21 749.369 315.988   1
  -4  -3  21 383.939 307.820   1
   4  -3 -21-33.6221 283.131   1
   4   3 -21 568.133 302.809   1
  -4   3  20 776.033 337.619   1
  -4  -3  20 850.180 311.465   1
   4   3 -20 844.707 296.203   1
  -4  -3  19 527.311 294.799   1
  -4   3  19 381.998 307.919   1
   4   3 -19 535.095 281.106   1
   4  -3 -19 393.014 291.770   1
  -4  -3  18 2512.25 349.277   1
  -4   3  18 2969.40 384.357   1
   4   3 -18 2734.28 349.289   1
   4  -3 -18 2473.26 378.000   1
  -4  -3  17-30.5672 247.971   1
  -4   3  17-100.043 244.975   1
   4   3 -17-116.883 242.906   1
   4  -3 -17-188.402 246.312   1
  -4   3  16 7663.86 657.931   1
  -4  -3  16 8256.18 644.159   1
   4  -3 -16 8591.95 654.827   1
   4   3 -16 8535.82 636.162   1
  -4  -3  15 977.092 264.667   1
  -4   3  15 1102.65 309.892   1
   4   3 -15 560.562 242.838   1
   4  -3 -15 1394.53 295.521   1
  -4   3  14 517.499 283.945   1
   4  -3 -14 659.557 262.169   1
  -4  -3  13 1373.92 245.448   1
  -4   3  13 1611.53 291.081   1
   4   3 -13 1967.74 257.954   1
   4  -3 -13 1187.07 265.993   1
  -4   3  12 4521.79 420.208   1
  -4  -3  12 4389.34 397.826   1
   4  -3 -12 5002.89 411.023   1
   4   3 -12 4864.11 398.290   1
   4  -3 -11 1061.90 245.248   1
   4   3 -11 510.580 194.779   1
  -4   3  11 508.595 261.464   1
  -4  -3  11 748.473 192.306   1
   4  -3 -10 14322.9 935.365   1
  -4  -3  10 12917.7 919.516   1
  -4   3  10 14880.4 946.572   1
   4   3 -10 12549.6 911.345   1
  -4  -3   9 2788.90 260.999   1
  -4   3   9 2646.09 302.579   1
   4  -3  -9 2681.44 301.512   1
   4   3  -9 2625.52 262.479   1
  -4  -3   8 513.482 148.105   1
  -4   3   8 136.098 144.204   1
   4   3  -8 591.888 144.296   1
   4  -3  -8 171.347 145.460   1
   4   3  -7 1338.72 191.210   1
   4  -3  -7 1792.86 222.261   1
  -4  -3   7 1979.41 189.422   1
  -4   3   7 1720.75 231.301   1
   4  -3  -6 22151.2 1525.57   1
  -4   3   6 25461.2 1534.04   1
   4   3  -6 22810.5 1511.71   1
  -4  -3   6 23212.4 1515.33   1
   4  -3  -5 315.236 157.015   1
  -4   3   5 1045.70 194.307   1
   4  -3  -4 9199.10 649.894   1
  -4   3   4 9629.67 654.859   1
   4  -3  -3 10520.0 710.195   1
  -4   3   3 10619.2 714.954   1
   4   3  -3 11037.8 706.642   1
  -4  -3   3 9887.55 703.952   1
  -4  -3   2 904.261 150.094   1
   4   3  -2 1198.10 153.966   1
   4  -3  -2 1315.46 164.456   1
  -4   3   2 1054.63 165.955   1
   4   3  -1 975.199 151.703   1
  -4  -3   1 782.661 153.338   1
  -4   3   0-50.8556 134.838   1
   4  -3   0 146.742 136.885   1
  -4   3  -1 857.817 144.065   1
   4  -3   1 487.039 125.158   1
   4  -3   2 1431.17 163.869   1
  -4  -3  -2 1224.06 175.330   1
   4   3   2 1182.67 181.270   1
  -4   3  -2 1370.23 164.233   1
   4  -3   3 10701.6 673.741   1
  -4  -3  -3 9512.78 680.712   1
   4   3   3 9409.48 684.730   1
  -4   3  -3 10161.0 672.013   1
  -4   3  -4 10407.4 625.235   1
  -4  -3  -4 9630.35 641.713   1
   4   3   4 9943.86 644.911   1
   4   3   5 645.424 163.624   1
  -4  -3  -5 328.273 164.476   1
   4  -3   6 24349.5 1553.09   1
  -4  -3  -6 21692.2 1561.88   1
  -4   3  -6 25506.4 1551.99   1
   4   3   6 23754.2 1569.44   1
   4  -3   7 1790.70 199.333   1
   4   3   7 2334.50 237.082   1
  -4   3  -7 2044.70 197.608   1
   4   3   8 472.723 159.425   1
  -4  -3  -8 321.318 151.893   1
  -4   3  -8 375.317 134.869   1
  -4  -3  -9 2722.54 288.831   1
  -4   3  -9 2752.73 250.634   1
   4  -3   9 2432.33 252.585   1
   4   3   9 3163.95 303.390   1
   4  -3  10 14243.0 967.351   1
   4   3  10 13763.9 987.698   1
  -4  -3 -10 15090.2 990.823   1
  -4  -3 -11 614.221 221.094   1
  -4   3 -11 503.837 188.941   1
   4   3  11 966.274 244.403   1
   4  -3  11 778.369 180.343   1
   4   3  12 4607.29 400.968   1
  -4   3 -12 4385.82 365.713   1
  -4  -3 -12 3773.86 383.183   1
   4  -3  12 4265.68 379.132   1
   4  -3  13 1308.23 246.464   1
   4   3  13 791.849 290.277   1
  -4  -3 -13 1598.79 278.405   1
  -4   3 -13 1502.04 230.735   1
   4   3  14 428.174 241.960   1
   4  -3  15 752.928 244.191   1
   4   3  15 951.604 293.656   1
  -4  -3 -15 1167.33 292.644   1
  -4   3 -15 661.194 230.727   1
   4   3  16 8531.89 687.920   1
   4  -3  16 7966.36 662.218   1
  -4   3 -16 9236.18 665.268   1
  -4  -3 -16 9240.71 683.307   1
   4   3  17 101.218 299.740   1
   4  -3  17 311.850 270.040   1
  -4   3 -17-143.120 233.314   1
  -4  -3 -17 94.3562 274.730   1
   4  -3  18 2270.82 338.133   1
  -4   3 -18 2041.67 319.960   1
  -4  -3 -18 2295.31 342.666   1
   4   3  19 71.1860 276.183   1
  -4  -3 -19 387.027 286.850   1
  -4   3 -19 248.617 274.207   1
   4   3  20 283.395 291.596   1
   4  -3  20 269.383 287.164   1
  -4   3 -20 482.238 275.479   1
  -4  -3 -20 298.279 291.469   1
   4   3  21 532.601 317.141   1
   4  -3  21 415.077 302.574   1
  -4   3 -21 526.386 305.296   1
  -4  -3 -21 201.851 309.143   1
   4  -3  22 1485.39 345.795   1
   4   3  22 1463.04 353.419   1
  -4   3 -22 1378.94 333.625   1
  -4  -3 -22 1958.17 371.407   1
   4  -3  23 251.894 308.236   1
   4   3  23-107.295 328.233   1
  -4   3 -23 411.700 297.876   1
  -4  -3 -23 843.836 346.389   1
   4   3  24 107.210 342.824   1
  -4  -3 -24 1585.64 372.477   1
   4   3  25 887.062 354.174   1
  -4  -3 -25 436.593 341.510   1
   4   3  26 493.397 330.823   1
  -4  -3 -26 166.982 332.295   1
   4   3  27 348.221 336.272   1
  -4  -3 -27 165.544 345.238   1
  -4  -3 -28 164.297 358.632   1
   4  -4 -28-355.918 363.867   1
  -4   4  28-102.786 360.954   1
   4  -4 -26-33.2959 351.255   1
  -4   4  26 497.577 362.517   1
   4  -4 -25 437.438 358.713   1
  -4   4  25 35.8142 348.850   1
   4  -4 -24 1150.63 361.438   1
  -4   4  24 432.155 373.480   1
   4   4 -23 668.072 350.581   1
   4  -4 -22 135.335 300.840   1
   4   4 -22 308.370 306.530   1
  -4   4  22 287.669 308.108   1
  -4  -4  22 854.275 317.062   1
   4   4 -21 466.876 312.575   1
  -4   4  21-250.355 335.129   1
  -4  -4  21 796.539 321.504   1
   4   4 -19 2778.07 336.276   1
   4  -4 -19 2074.01 351.856   1
  -4   4  19 1715.77 356.151   1
  -4  -4  19 2560.66 349.828   1
   4   4 -18 1982.17 323.949   1
   4  -4 -18 2298.81 369.954   1
  -4   4  18 1962.43 365.531   1
  -4  -4  18 2438.62 344.840   1
   4  -4 -17 413.104 280.509   1
   4   4 -17 403.245 244.532   1
  -4   4  17 473.968 299.403   1
  -4  -4  17-59.7660 239.356   1
   4   4 -16 632.553 234.781   1
  -4  -4  16 313.773 241.715   1
   4  -4 -15 2414.36 326.308   1
   4   4 -15 2326.82 289.927   1
  -4   4  15 2024.58 322.154   1
  -4  -4  15 1681.22 283.965   1
  -4  -4  14 19862.5 1229.28   1
  -4   4  14 16282.7 1239.20   1
   4  -4 -14 17877.4 1236.15   1
   4   4 -14 18117.9 1220.39   1
   4  -4 -13 423.738 225.207   1
   4   4 -13 492.775 198.359   1
  -4   4  13 180.310 224.033   1
  -4  -4  13 435.561 209.571   1
   4  -4 -12-27.1660 218.669   1
   4   4 -12 288.270 189.916   1
  -4   4  12 231.141 237.237   1
  -4  -4  12-181.199 186.899   1
   4  -4 -11 9636.55 715.259   1
  -4   4  11 9213.51 714.266   1
   4   4 -11 10098.2 691.300   1
  -4  -4  11 10067.3 692.424   1
   4   4 -10 8772.31 624.531   1
  -4  -4  10 8830.54 627.630   1
   4  -4  -9 9242.94 613.216   1
  -4   4   9 7997.85 613.169   1
   4   4  -9 7695.76 579.415   1
  -4  -4   9 8216.44 583.010   1
   4  -4  -8 5174.03 412.506   1
  -4  -4   8 4804.04 379.167   1
  -4   4   8 4729.16 410.705   1
   4   4  -8 5382.17 382.959   1
   4   4  -7 1255.75 175.137   1
   4  -4  -7 1671.84 225.855   1
  -4  -4   7 1547.87 178.406   1
  -4   4   7 1838.62 245.084   1
  -4   4   6 27010.6 1776.59   1
   4  -4  -6 26498.7 1769.48   1
  -4  -4   6 26827.6 1754.14   1
   4   4  -6 27959.9 1752.61   1
  -4   4   5 19344.6 1256.00   1
   4  -4  -5 18526.1 1253.07   1
  -4   4   4 2096.53 224.654   1
   4  -4  -4 2536.77 219.538   1
   4  -4  -3 10442.2 666.417   1
   4   4  -3 8932.12 652.277   1
  -4   4   3 10593.3 667.882   1
  -4  -4   3 9098.42 654.343   1
   4  -4  -2 42139.6 2608.42   1
  -4  -4   2 39213.9 2601.75   1
   4   4  -2 40696.4 2603.74   1
  -4   4   2 40976.1 2608.81   1
   4  -4   1 64715.3 4136.27   1
  -4  -4  -1 63298.5 4141.29   1
   4   4   1 64388.3 4142.39   1
  -4   4  -1 67527.5 4136.09   1
   4  -4   2 38857.6 2611.93   1
  -4  -4  -2 42116.3 2623.15   1
   4   4   2 39729.0 2620.52   1
  -4   4  -2 43072.3 2613.80   1
   4  -4   3 9993.08 671.444   1
  -4  -4  -3 9743.96 682.178   1
   4   4   3 9178.21 683.313   1
  -4   4  -3 11007.0 673.394   1
   4   4   4 2403.10 227.238   1
  -4   4  -4 2644.88 209.577   1
   4  -4   4 2217.91 200.386   1
  -4  -4  -4 1860.92 213.209   1
   4  -4   5 18229.0 1222.06   1
  -4   4  -5 19824.7 1225.00   1
  -4  -4  -5 18946.0 1244.33   1
   4   4   5 17956.0 1246.89   1
  -4  -4  -6 28750.5 1834.75   1
   4   4   6 27554.7 1836.51   1
   4   4   7 1725.20 239.316   1
  -4   4  -7 1391.00 156.436   1
  -4  -4  -7 1442.82 219.321   1
   4   4   8 5627.18 410.878   1
   4  -4   8 4359.05 366.058   1
  -4  -4  -8 5045.18 403.060   1
   4  -4   9 9313.67 595.483   1
   4   4   9 7467.48 614.649   1
  -4  -4  -9 8258.33 613.103   1
  -4   4  -9 8425.53 593.201   1
   4  -4  10 8703.16 607.628   1
  -4   4 -10 8319.89 595.490   1
   4  -4  11 9695.34 664.342   1
   4   4  11 8838.05 698.000   1
  -4  -4 -11 9196.02 693.568   1
  -4   4 -11 9268.14 659.022   1
  -4  -4 -12-272.041 194.969   1
  -4   4 -12-106.642 179.058   1
   4   4  12-143.379 227.362   1
   4  -4  12 44.4235 183.833   1
  -4   4 -13 22.6225 197.126   1
  -4  -4 -13 874.077 267.707   1
   4  -4  13 525.206 217.919   1
   4   4  13 692.330 279.798   1
   4   4  14 17231.4 1213.88   1
   4  -4  14 17831.1 1195.23   1
   4   4  15 1615.50 290.595   1
  -4  -4 -15 1945.44 282.039   1
   4  -4  16 315.872 243.667   1
  -4   4 -16 215.916 223.801   1
   4  -4  17 244.516 261.015   1
   4   4  17 68.3158 299.385   1
  -4   4 -17 558.360 236.884   1
  -4  -4 -17 31.8064 275.232   1
   4   4  18 2330.25 383.494   1
   4  -4  18 2580.73 356.991   1
  -4  -4 -18 2540.47 358.472   1
  -4   4 -18 2764.52 343.533   1
   4  -4  19 2609.36 369.365   1
   4   4  19 2366.63 378.563   1
  -4  -4 -19 2595.42 360.643   1
  -4   4 -19 2369.86 335.640   1
   4   4  21 248.986 302.689   1
   4  -4  21 823.972 307.234   1
  -4   4 -21 457.626 284.894   1
  -4  -4 -21 1111.34 311.218   1
   4  -4  22 597.183 308.949   1
   4   4  22 570.642 324.704   1
  -4   4 -22 804.947 306.962   1
  -4  -4 -22 943.902 335.196   1
   4   4  24 1244.03 376.244   1
  -4  -4 -24 905.102 362.237   1
   4   4  25 563.245 340.354   1
  -4  -4 -25-166.435 332.979   1
   4   4  26 279.033 341.744   1
  -4  -4 -26 594.281 328.559   1
   4   4  28 33.7821 348.433   1
  -4  -4 -28 420.325 385.608   1
  -4   5  27 345.031 334.592   1
   4  -5 -27 292.516 342.198   1
  -4   5  26-175.890 325.198   1
   4  -5 -26 756.923 344.378   1
  -4   5  24 536.675 329.985   1
   4  -5 -24 537.766 316.137   1
  -4   5  23 718.231 376.401   1
   4  -5 -23 270.043 345.379   1
  -4   5  22 754.196 359.725   1
   4  -5 -22 33.7672 333.354   1
   4   5 -22 690.585 326.722   1
  -4   5  21 358.087 308.218   1
  -4  -5  21 344.207 300.208   1
   4  -5 -21-33.6778 299.397   1
   4   5 -21 133.955 292.092   1
  -4  -5  20 33.2551 268.493   1
  -4   5  20 534.237 332.508   1
   4  -5 -20 300.949 323.261   1
   4   5 -20 517.706 272.253   1
  -4   5  19 916.161 344.535   1
  -4  -5  19 544.146 277.869   1
   4  -5 -19 1256.96 332.699   1
   4   5 -19 714.258 281.955   1
  -4  -5  18 859.011 263.941   1
  -4   5  18 731.873 326.301   1
   4  -5 -18 718.691 307.684   1
   4   5 -18 1373.64 288.931   1
  -4  -5  17-234.364 244.055   1
   4   5 -17 199.669 244.870   1
   4  -5 -17 352.963 279.583   1
  -4  -5  16 4374.19 393.798   1
   4   5 -16 4584.49 391.103   1
   4  -5 -16 3706.29 428.790   1
  -4  -5  14 2276.96 282.585   1
  -4   5  14 2323.01 349.547   1
   4   5 -14 2133.41 293.708   1
   4  -5 -14 2175.42 330.126   1
  -4  -5  13 1738.52 252.564   1
  -4   5  13 1570.93 312.283   1
   4   5 -13 1400.36 238.153   1
   4  -5 -13 2019.61 303.904   1
  -4  -5  12 1446.64 221.645   1
  -4   5  12 1066.43 292.820   1
   4   5 -12 1292.45 214.161   1
   4  -5 -12 1557.36 282.377   1
   4   5 -11-278.459 164.963   1
  -4  -5  11 406.453 178.334   1
  -4   5  11 426.718 201.177   1
   4  -5 -11-53.4260 176.726   1
   4   5 -10 2720.18 253.013   1
  -4  -5  10 2843.89 252.982   1
   4  -5 -10 2295.93 291.976   1
  -4  -5   9 2059.72 218.248   1
   4   5  -9 1901.98 211.034   1
   4  -5  -8 39258.7 2528.28   1
  -4   5   8 39699.1 2532.54   1
   4   5  -8 38281.2 2504.72   1
  -4  -5   8 39254.6 2507.64   1
   4  -5  -7 9648.25 669.297   1
  -4   5   7 9448.60 669.058   1
   4   5  -7 8713.30 632.117   1
  -4  -5   7 9404.66 634.895   1
  -4   5   6 3993.32 356.135   1
   4  -5  -6 3936.88 347.600   1
  -4   5   5 4675.83 339.540   1
   4  -5  -5 3654.58 324.004   1
  -4   5   4 61325.1 3799.71   1
   4  -5  -4 57708.1 3795.47   1
  -4  -5   3 987.199 146.050   1
   4   5  -3 682.139 141.811   1
  -4   5   3 865.168 181.115   1
   4  -5  -3 1081.81 162.468   1
   4  -5  -2 79392.9 4911.72   1
  -4   5   2 75094.1 4910.81   1
  -4   5   1 395.842 144.262   1
   4  -5  -1 425.225 140.338   1
   4  -5   1 478.483 126.440   1
  -4   5  -1 433.144 119.909   1
  -4  -5  -1 445.024 149.155   1
   4   5   2 74549.5 4816.72   1
  -4  -5  -2 76329.6 4815.04   1
   4  -5   2 75148.4 4804.36   1
  -4   5  -2 76628.7 4805.43   1
   4  -5   3 1388.16 151.289   1
  -4   5  -3 1131.32 147.749   1
   4   5   3 989.503 171.302   1
  -4  -5  -3 1148.46 170.646   1
   4   5   4 59603.1 3740.47   1
  -4   5  -4 58017.5 3720.05   1
  -4  -5  -4 58081.9 3735.95   1
   4   5   5 4591.92 375.025   1
  -4  -5  -5 4027.94 360.233   1
  -4   5  -5 4795.50 332.959   1
   4  -5   5 4628.79 333.870   1
  -4  -5  -6 3652.92 325.706   1
   4  -5   6 3709.16 277.548   1
   4   5   6 3091.80 325.517   1
   4   5   7 10032.8 689.560   1
  -4  -5  -7 9375.45 689.300   1
   4  -5   8 42586.5 2598.80   1
   4   5   8 39134.6 2620.72   1
  -4  -5  -8 40923.4 2622.46   1
  -4   5  -8 39215.1 2593.25   1
   4  -5   9 1348.16 182.939   1
  -4   5  -9 2000.08 195.895   1
   4  -5  10 2389.83 244.432   1
  -4   5 -10 2795.70 243.180   1
  -4  -5 -10 2205.66 292.999   1
   4   5  11-84.8916 217.734   1
   4  -5  11 99.0334 172.297   1
  -4  -5 -11 53.7543 212.477   1
  -4   5 -11 152.542 165.874   1
   4  -5  12 1101.24 216.846   1
   4   5  12 1211.47 277.072   1
  -4   5 -12 1220.35 212.149   1
  -4  -5 -12 1086.22 248.819   1
   4  -5  13 1492.05 256.970   1
   4   5  13 1663.77 326.526   1
  -4  -5 -13 1669.58 311.975   1
  -4   5 -13 2560.13 262.424   1
   4  -5  14 2119.59 273.433   1
   4   5  14 2554.33 370.252   1
  -4  -5 -14 2434.66 339.846   1
  -4   5 -14 2182.22 269.403   1
  -4   5 -15 570.850 213.169   1
   4  -5  15 999.947 237.187   1
  -4   5 -16 3954.74 368.008   1
  -4  -5 -16 3718.29 411.009   1
   4   5  16 2973.31 433.284   1
   4  -5  16 4721.41 391.631   1
  -4   5 -17-136.173 208.940   1
  -4  -5 -17-32.0788 272.832   1
   4   5  17-138.652 305.988   1
   4  -5  17 446.720 255.014   1
  -4  -5 -18 290.104 306.503   1
  -4   5 -18 955.857 296.730   1
   4  -5  18 121.874 273.232   1
   4   5  18 1425.75 351.088   1
  -4  -5 -19 460.869 328.635   1
  -4   5 -19 575.746 263.272   1
   4   5  19 1352.72 363.962   1
   4  -5  19 1169.29 290.390   1
  -4   5 -20 469.452 278.582   1
  -4  -5 -20 166.772 314.766   1
   4   5  20 464.437 333.322   1
   4  -5  20 32.8329 289.764   1
  -4  -5 -21 572.710 325.246   1
   4   5  22 463.330 323.153   1
  -4  -5 -23 301.262 331.634   1
   4   5  23 142.122 324.361   1
  -4  -5 -24 864.642 361.939   1
   4   5  24-211.579 352.042   1
  -4  -5 -26 717.852 345.723   1
   4   5  26-34.5096 327.121   1
  -4  -5 -27 289.734 340.032   1
   4   5  27 33.9372 330.977   1
   4  -6 -27 989.386 391.080   1
  -4   6  27 238.368 361.152   1
   4  -6 -26 325.168 362.759   1
  -4   6  26 1600.66 399.213   1
   4  -6 -25 627.294 381.640   1
  -4   6  25 634.133 362.413   1
   4  -6 -24 33.3563 337.627   1
  -4   6  24 462.159 348.055   1
   4  -6 -23-302.198 301.377   1
  -4   6  23 250.407 310.414   1
   4  -6 -21 403.936 336.154   1
  -4   6  21 537.683 358.394   1
   4  -6 -20 770.637 289.839   1
   4   6 -20 1324.40 315.554   1
  -4   6  20 714.548 306.987   1
  -4  -6  20 854.526 306.162   1
   4   6 -19 2043.86 330.479   1
  -4  -6  19 1701.26 333.532   1
   4  -6 -18 1776.17 334.283   1
   4   6 -18 1834.08 316.525   1
  -4   6  18 1405.17 330.944   1
  -4  -6  18 1955.50 300.187   1
   4   6 -17 787.388 254.950   1
   4  -6 -17 1068.94 325.058   1
  -4  -6  17 863.080 267.782   1
  -4   6  17 657.112 355.449   1
   4   6 -16-266.426 217.263   1
   4  -6 -16 668.112 279.761   1
  -4  -6  16 27.1690 206.821   1
  -4   6  16 374.323 312.903   1
   4  -6 -15 3950.87 377.547   1
  -4  -6  15 3266.49 348.307   1
  -4   6  15 3160.23 386.063   1
   4   6 -15 4336.84 361.947   1
   4  -6 -14 8034.77 634.828   1
  -4  -6  14 8036.00 620.299   1
  -4   6  14 8686.96 651.317   1
   4   6 -14 8632.90 614.126   1
   4  -6 -13 7976.97 626.589   1
   4   6 -13 8886.95 608.910   1
  -4  -6  13 8014.19 608.203   1
  -4   6  13 8337.04 641.622   1
   4  -6 -12 284.706 250.248   1
  -4   6  12 943.074 279.843   1
   4   6 -12 751.683 190.627   1
  -4  -6  12 416.018 182.971   1
   4  -6 -11 767.566 276.141   1
  -4   6  11 526.064 271.764   1
   4   6 -11 1170.06 190.758   1
  -4  -6  11 924.324 180.295   1
   4  -6 -10 184.105 219.184   1
  -4   6  10 28.0329 229.700   1
   4   6 -10-351.830 157.735   1
  -4  -6  10-53.6914 154.109   1
   4  -6  -9-125.425 176.249   1
  -4   6   9 26.6865 192.423   1
   4   6  -9-145.429 130.164   1
  -4  -6   9-50.4648 138.549   1
   4  -6  -8 8710.03 623.098   1
   4   6  -8 8605.95 585.958   1
  -4  -6   8 8075.62 583.049   1
  -4   6   8 8486.24 625.439   1
  -4   6   7 167.797 201.071   1
   4  -6  -7-112.897 189.398   1
  -4   6   6 36731.1 2397.22   1
   4  -6  -6 37227.5 2393.06   1
  -4   6   5 9889.94 703.209   1
   4  -6  -5 10247.5 702.212   1
  -4   6   4 393.651 155.374   1
  -4  -6   4 621.325 123.022   1
   4  -6  -4 560.367 159.393   1
   4   6  -4 481.081 121.263   1
   4  -6  -3 3189.45 282.751   1
  -4   6   3 3436.30 283.618   1
  -4   6   2 3897.89 305.774   1
   4  -6  -2 3516.76 301.256   1
  -4   6   1 2131.91 212.252   1
   4  -6  -1 1987.08 207.018   1
  -4  -6   0 24973.7 1643.39   1
   4   6   0 25732.6 1642.95   1
  -4  -6  -1 1780.04 198.739   1
   4   6   1 2198.23 209.958   1
   4   6   2 3325.18 298.102   1
   4  -6   2 3818.68 280.205   1
  -4  -6  -2 3064.50 285.757   1
  -4   6  -2 3962.52 285.178   1
   4   6   3 3280.58 292.128   1
  -4   6  -3 2884.00 258.138   1
   4  -6   3 3533.41 264.363   1
  -4  -6  -3 3781.95 292.825   1
  -4  -6  -4 549.493 178.564   1
   4   6   4 181.442 156.600   1
   4  -6   4 425.021 106.598   1
   4  -6   5 10326.3 689.908   1
  -4  -6  -5 10662.2 723.660   1
  -4   6  -5 10074.6 687.598   1
   4   6   5 10680.2 730.341   1
   4  -6   6 38189.1 2328.44   1
   4   6   6 36080.8 2357.75   1
  -4   6  -6 35404.3 2327.56   1
  -4  -6  -6 35270.3 2354.30   1
   4  -6   7-39.3796 107.506   1
   4   6   7 119.788 157.232   1
  -4   6  -7-50.5888 116.485   1
  -4  -6  -7-23.1684 154.356   1
   4   6   8 6711.77 586.160   1
  -4  -6  -8 9131.84 595.438   1
  -4  -6  -9-282.226 221.661   1
  -4   6  -9 119.156 126.402   1
   4   6   9 161.889 232.074   1
   4  -6   9 15.5818 121.538   1
  -4   6 -10 333.346 161.468   1
  -4  -6 -10 26.5891 206.908   1
   4   6  10 111.991 224.845   1
   4  -6  10-50.4943 141.987   1
  -4   6 -11 359.023 163.942   1
  -4  -6 -11 743.829 241.840   1
   4  -6  11 484.271 166.408   1
  -4   6 -12 672.569 185.191   1
  -4  -6 -12 712.107 277.372   1
   4   6  12 91.1981 269.469   1
   4  -6  12 362.311 180.218   1
   4  -6  13 8613.54 600.868   1
   4   6  13 7138.00 649.677   1
   4  -6  14 7640.51 613.543   1
   4   6  14 7553.52 664.074   1
  -4   6 -14 8856.29 614.224   1
  -4  -6 -14 9660.56 672.030   1
   4  -6  15 4751.94 378.274   1
   4   6  15 3853.61 437.556   1
  -4  -6 -15 3125.09 403.393   1
  -4   6 -15 3669.70 355.655   1
   4   6  16 651.545 317.841   1
  -4  -6 -16 318.666 291.586   1
   4  -6  17 901.533 246.230   1
   4   6  17 911.267 362.677   1
  -4  -6 -17 388.788 308.527   1
  -4   6 -17 991.749 241.750   1
   4   6  18 1690.02 359.982   1
   4  -6  18 1151.78 292.269   1
  -4  -6 -18 1298.69 338.984   1
  -4   6 -18 1868.01 307.334   1
   4  -6  19 1576.16 301.396   1
  -4   6 -19 1888.26 299.775   1
   4   6  20 677.510 331.489   1
   4  -6  20 386.656 244.050   1
  -4   6 -20 492.961 289.111   1
  -4  -6 -20 702.547 311.821   1
   4   6  21 1067.59 361.306   1
  -4  -6 -21 470.682 349.767   1
   4   6  23 460.117 305.797   1
   4   6  24 35.0347 350.302   1
  -4  -6 -24 132.056 328.471   1
   4   6  25 899.852 374.238   1
  -4  -6 -25 946.942 370.080   1
   4   6  26 955.668 347.885   1
  -4  -6 -26 1096.01 357.608   1
   4   6  27-133.939 318.088   1
  -4  -6 -27 539.283 348.236   1
  -4   7  26-68.6625 359.040   1
   4  -7 -26 546.342 376.191   1
  -4   7  25 278.960 369.096   1
  -4   7  23-284.921 337.504   1
   4  -7 -23 500.852 332.252   1
  -4   7  22 823.741 327.034   1
   4  -7 -22 1074.76 323.848   1
  -4   7  21 430.983 357.235   1
   4  -7 -21 470.709 343.889   1
  -4   7  20 286.652 338.724   1
   4  -7 -20 570.387 312.032   1
   4  -7 -19 634.732 322.885   1
  -4   7  19 786.005 335.908   1
   4   7 -19 181.562 273.021   1
  -4  -7  19 246.901 260.380   1
   4  -7 -18 529.629 316.307   1
  -4   7  18 530.881 338.746   1
   4   7 -18 28.6748 234.814   1
  -4  -7  18 87.8715 255.769   1
   4  -7 -17 1177.21 342.877   1
  -4   7  17 980.662 371.354   1
   4   7 -17 516.235 248.542   1
  -4  -7  17 1414.42 268.861   1
  -4   7  16 2101.37 356.222   1
   4  -7 -16 2155.48 337.132   1
   4  -7 -15 1167.22 276.571   1
  -4   7  15 574.110 265.975   1
  -4  -7  15 1050.64 225.747   1
   4   7 -15 668.419 203.641   1
  -4  -7  14 2395.97 282.324   1
   4   7 -14 2612.48 281.978   1
  -4   7  13 3948.83 406.415   1
   4  -7 -13 3120.46 384.972   1
  -4  -7  13 4017.98 347.889   1
   4   7 -13 4467.44 356.655   1
   4  -7 -12 15365.5 1079.65   1
   4   7 -12 15858.7 1047.30   1
  -4  -7  12 15445.1 1047.70   1
  -4   7  12 15628.2 1089.31   1
   4  -7 -11 281.202 255.779   1
  -4   7  11 30.0732 279.416   1
  -4  -7  11 296.856 164.287   1
   4   7 -11 142.943 163.796   1
  -4   7  10 3549.71 343.451   1
   4  -7 -10 2947.80 323.720   1
  -4  -7  10 3500.79 295.293   1
   4   7 -10 3237.11 287.832   1
   4  -7  -9 2433.09 272.084   1
  -4   7   9 1654.19 265.780   1
  -4  -7   9 2264.38 210.593   1
   4   7  -8-202.497 129.533   1
  -4  -7   8-58.3117 128.391   1
   4  -7  -7 1266.16 225.400   1
  -4   7   7 622.761 215.153   1
   4  -7  -6 3657.28 316.659   1
  -4   7   6 3229.22 321.227   1
  -4   7   5 774.999 188.652   1
  -4  -7   5 1029.10 138.854   1
   4  -7  -5 564.613 206.185   1
   4   7  -5 690.040 132.419   1
   4   7  -4 32267.2 2008.72   1
  -4   7   4 32463.0 2031.92   1
   4  -7  -4 30019.0 2025.22   1
  -4  -7   4 30332.5 2008.57   1
   4  -7  -3 24733.2 1551.49   1
  -4   7   3 22739.0 1550.81   1
   4  -7  -2 14605.6 943.461   1
  -4   7   2 13604.7 942.492   1
  -4  -7   1 7492.02 510.773   1
   4  -7  -1 7074.97 520.002   1
  -4   7   1 7528.94 519.453   1
   4   7  -1 7038.51 508.831   1
   4  -7   0 71.7219 108.895   1
   4   7   0-285.395 142.079   1
  -4   7   0-44.3821 120.045   1
  -4  -7  -1 8944.29 592.715   1
   4   7   1 8067.27 591.669   1
   4   7   2 13489.3 897.924   1
  -4  -7  -2 14196.3 895.234   1
  -4   7  -2 12730.8 873.129   1
   4  -7   2 13057.3 872.597   1
   4   7   3 24529.1 1609.92   1
  -4  -7  -3 26897.4 1611.90   1
  -4   7  -3 23888.1 1585.76   1
   4  -7   3 24126.4 1585.40   1
   4   7   4 33068.6 2183.70   1
   4  -7   4 34240.3 2154.69   1
  -4  -7  -4 31665.4 2177.27   1
  -4   7  -4 34569.6 2155.29   1
   4  -7   5 1203.40 137.803   1
  -4  -7  -5 999.066 189.873   1
   4   7   5 1210.80 211.323   1
  -4   7  -5 1111.04 138.674   1
  -4   7  -6 3125.50 249.303   1
  -4  -7  -6 3062.38 308.103   1
   4  -7   6 3304.07 253.744   1
   4   7   6 3240.44 316.949   1
   4  -7   7 870.305 140.759   1
   4   7   7 827.296 233.135   1
  -4   7  -7 990.137 135.940   1
  -4  -7  -7 873.267 226.478   1
  -4   7  -8 266.572 125.987   1
   4  -7   8 26.5966 123.533   1
  -4  -7  -9 1345.73 262.395   1
   4   7   9 2415.62 291.037   1
   4  -7  10 3611.26 277.414   1
   4   7  10 3369.82 377.923   1
  -4   7 -10 3203.10 270.371   1
   4  -7  11 429.753 159.062   1
   4   7  11 873.208 285.828   1
  -4   7 -11 530.030 160.374   1
  -4  -7 -11 169.137 250.148   1
   4   7  12 15070.1 1114.71   1
   4  -7  12 15998.3 1072.40   1
  -4   7 -12 16673.5 1068.57   1
  -4  -7 -12 15632.6 1108.22   1
   4  -7  13 3180.25 328.672   1
  -4  -7 -13 3093.48 378.579   1
   4   7  13 4390.24 420.579   1
  -4   7 -13 4152.14 331.449   1
  -4   7 -14 3024.27 307.268   1
   4  -7  14 2934.65 313.308   1
   4   7  15 1157.06 342.519   1
   4  -7  15 586.401 219.590   1
  -4   7 -15 1031.49 210.481   1
  -4  -7 -15 1171.43 311.021   1
   4  -7  16 2532.32 304.080   1
   4   7  16 2258.36 392.839   1
  -4   7 -16 2861.39 303.787   1
  -4  -7 -16 2805.77 380.797   1
   4   7  17 1251.53 363.070   1
  -4  -7 -17 1233.18 319.968   1
   4  -7  18-28.4898 261.958   1
   4   7  18 180.757 282.014   1
  -4  -7 -18-163.029 265.134   1
  -4   7 -18 435.877 255.319   1
   4   7  19 214.435 334.767   1
  -4   7 -19 287.191 255.290   1
  -4  -7 -19 399.601 322.908   1
   4   7  20 286.135 348.396   1
  -4  -7 -20 737.409 336.171   1
   4   7  21 284.709 309.027   1
  -4  -7 -21 100.793 290.491   1
   4   7  22 744.448 349.450   1
  -4  -7 -22 900.217 345.395   1
   4   7  23 704.679 355.239   1
  -4  -7 -23 33.1168 346.691   1
   4   7  25 274.592 345.485   1
  -4  -7 -25 388.072 353.436   1
   4   7  26 539.656 368.574   1
  -4  -7 -26 1081.88 374.848   1
  -4  -7 -27-156.228 331.958   1
  -4   8  26 33.9101 354.292   1
  -4   8  25 276.182 376.352   1
   4  -8 -25 161.551 350.800   1
  -4   8  24 1226.68 389.846   1
   4  -8 -24 32.8021 345.680   1
  -4   8  23 318.847 344.776   1
   4  -8 -23-132.709 325.673   1
  -4   8  22-178.504 307.216   1
   4  -8 -22-133.818 294.851   1
  -4   8  20 1794.92 380.833   1
   4  -8 -20 1510.96 354.443   1
  -4   8  19 107.648 340.621   1
   4  -8 -19 67.0314 311.114   1
   4   8 -18 468.359 246.154   1
  -4   8  18 213.760 311.065   1
   4  -8 -18 965.251 315.505   1
  -4   8  17 671.781 353.709   1
   4  -8 -17 131.898 319.531   1
   4   8 -16 413.619 215.099   1
  -4  -8  16 421.359 227.669   1
  -4   8  16 418.399 295.403   1
   4  -8 -16 162.627 291.633   1
  -4  -8  15-185.764 201.504   1
  -4   8  15-479.634 262.837   1
   4  -8 -15-255.737 236.179   1
   4   8 -14 316.584 172.132   1
  -4  -8  14 460.319 198.389   1
  -4   8  14 604.137 265.213   1
   4  -8 -14-219.276 238.998   1
   4   8 -13 1427.34 213.816   1
   4  -8 -13 1589.64 271.719   1
  -4  -8  13 1585.37 221.967   1
  -4   8  13 1113.42 287.719   1
   4  -8 -12 10614.7 782.751   1
  -4  -8  12 10452.6 736.049   1
  -4   8  12 9556.35 781.714   1
   4   8 -12 11360.8 735.307   1
  -4   8  11 61.5592 287.002   1
   4   8 -11 334.871 156.141   1
   4  -8 -11-28.8039 252.381   1
  -4  -8  11 171.867 153.123   1
  -4  -8  10 8326.73 558.867   1
   4   8 -10 7724.45 554.763   1
  -4   8  10 7484.65 613.695   1
   4  -8 -10 7700.86 599.957   1
  -4  -8   9 1759.78 192.393   1
   4   8  -9 1557.23 188.233   1
   4  -8  -9 1894.18 259.683   1
  -4   8   9 1223.29 269.882   1
  -4   8   8 6712.17 538.326   1
   4  -8  -8 7024.64 531.441   1
   4  -8  -6 28172.4 1802.96   1
  -4  -8   6 27973.6 1772.13   1
  -4   8   6 27021.0 1803.20   1
   4   8  -6 26870.7 1770.56   1
   4   8  -5 5050.87 367.503   1
   4  -8  -5 5415.61 409.492   1
  -4  -8   5 5001.04 369.035   1
  -4   8   5 4744.98 413.261   1
  -4   8   4 13742.1 944.768   1
   4  -8  -4 13920.0 938.262   1
  -4   8   3-40.2532 150.933   1
  -4   8   2 5874.36 444.377   1
   4  -8  -2 6046.31 441.822   1
   4  -8  -1 7671.93 553.680   1
  -4  -8   1 7620.45 549.223   1
   4   8  -1 8269.74 552.631   1
  -4   8   0 49925.7 3206.24   1
  -4  -8   0 49749.8 3207.14   1
   4  -8   0 50852.2 3205.40   1
  -4  -8  -1 8316.94 583.379   1
   4   8   1 8341.06 589.854   1
   4   8   2 5419.28 423.121   1
  -4  -8  -3 137.407 160.646   1
   4   8   3-104.410 158.680   1
  -4   8  -3 361.351 115.752   1
   4  -8   3 105.698 96.8828   1
   4   8   4 13492.8 952.986   1
   4  -8   4 13019.4 916.302   1
  -4  -8  -4 15466.1 955.301   1
  -4   8  -4 14656.3 920.661   1
   4   8   5 5473.30 422.147   1
  -4  -8  -5 4491.98 409.907   1
  -4   8  -5 4997.61 365.273   1
   4  -8   5 5475.81 365.182   1
   4   8   6 26394.7 1831.68   1
  -4   8  -6 28806.9 1787.96   1
  -4  -8  -6 26522.2 1826.91   1
   4  -8   6 28107.3 1789.37   1
   4  -8   7 7478.99 534.576   1
  -4   8  -7 8221.70 535.219   1
   4   8   8 6933.44 545.074   1
   4  -8   8 6950.82 480.162   1
  -4  -8  -8 6661.71 538.067   1
  -4   8  -8 6881.80 475.733   1
   4   8   9 1770.86 294.110   1
   4  -8   9 1545.69 174.081   1
  -4  -8  -9 1325.38 268.445   1
  -4   8  -9 1563.21 175.761   1
   4   8  10 7714.37 613.414   1
  -4  -8 -10 7499.05 603.911   1
   4  -8  11-15.6904 146.182   1
   4   8  11 61.9859 282.670   1
  -4  -8 -11-230.984 268.999   1
  -4   8 -11 44.8951 132.381   1
   4  -8  12 11703.6 771.420   1
   4   8  12 11502.0 836.630   1
  -4  -8 -12 9697.01 817.473   1
  -4   8 -12 11501.4 771.366   1
   4   8  13 2340.76 318.193   1
  -4  -8 -13 1019.48 267.869   1
  -4   8 -13 1514.83 214.093   1
   4  -8  13 1982.58 224.195   1
   4  -8  14 168.151 181.654   1
  -4   8 -14 19.3253 171.742   1
  -4  -8 -14-315.006 248.368   1
   4  -8  15 422.289 191.011   1
   4   8  15 34.5659 313.180   1
  -4  -8 -15-32.0560 288.754   1
  -4   8 -15 361.048 189.756   1
   4  -8  16 95.2033 206.941   1
   4   8  16 387.856 324.956   1
  -4   8 -16 411.347 202.654   1
  -4  -8 -16 780.678 320.661   1
   4   8  17 288.981 315.322   1
   4  -8  17 407.238 222.069   1
  -4   8 -17 146.333 214.226   1
  -4  -8 -17 325.503 272.355   1
   4   8  18 718.315 346.926   1
  -4  -8 -18 397.344 321.246   1
   4   8  19 35.8983 347.308   1
  -4  -8 -19 768.442 333.446   1
   4   8  20 998.255 322.697   1
  -4  -8 -20 1343.97 320.552   1
   4   8  22 212.089 345.446   1
  -4  -8 -22 232.458 334.472   1
   4   8  23 349.776 323.709   1
  -4  -8 -23 427.015 305.856   1
   4   8  24 447.825 362.924   1
  -4  -8 -24 1134.86 375.744   1
   4   8  25 441.665 336.160   1
  -4  -8 -25 383.689 340.042   1
   4   8  26 665.775 363.332   1
  -4  -8 -26 597.540 354.224   1
   4  -9 -25 414.989 365.782   1
  -4   9  25 478.035 382.188   1
   4  -9 -24 227.363 338.375   1
  -4   9  24 660.128 372.615   1
   4  -9 -23 197.600 308.877   1
  -4   9  23 246.438 323.915   1
   4  -9 -22 499.402 327.044   1
  -4   9  22-106.706 340.921   1
   4  -9 -21 1138.56 355.720   1
  -4   9  21 787.158 369.825   1
   4  -9 -20 738.569 297.539   1
  -4   9  20 71.8653 308.140   1
   4  -9 -19 100.807 331.742   1
  -4   9  19 324.145 354.336   1
   4  -9 -18 602.211 272.201   1
  -4   9  18 967.952 310.745   1
   4   9 -17 392.755 231.320   1
   4  -9 -16 459.897 320.045   1
  -4  -9  16 853.198 233.752   1
  -4   9  16 1057.64 366.564   1
   4   9 -16 753.169 222.044   1
   4  -9 -15 679.801 303.472   1
  -4  -9  15 961.769 214.545   1
  -4   9  15 277.866 313.220   1
   4   9 -15 974.223 218.271   1
   4  -9 -14 158.984 263.233   1
  -4  -9  14 482.132 185.963   1
  -4   9  14 375.167 279.499   1
   4   9 -14 314.591 189.926   1
   4  -9 -13 591.558 281.215   1
  -4  -9  13 995.554 190.879   1
  -4   9  13 1135.27 308.087   1
   4   9 -13 742.984 184.696   1
   4  -9 -12 273.246 284.146   1
   4   9 -12 487.701 171.237   1
  -4  -9  12-84.5327 159.975   1
  -4   9  12 32.5496 284.497   1
   4  -9 -11-176.893 250.763   1
  -4  -9  11-78.0174 143.747   1
   4   9 -11-155.102 150.175   1
  -4   9  11 473.296 269.591   1
  -4   9  10 15480.4 1053.31   1
   4  -9 -10 14416.5 1036.00   1
  -4   9   9 4930.26 436.644   1
   4  -9  -9 4561.54 421.467   1
   4   9  -8 4507.48 323.509   1
   4  -9  -8 3853.04 374.809   1
  -4   9   8 4553.26 393.945   1
  -4  -9   8 3739.09 317.245   1
  -4  -9   7 526.714 132.401   1
   4   9  -7 605.636 144.607   1
  -4  -9   6 1269.32 155.320   1
   4   9  -6 1404.71 164.234   1
  -4   9   6 1610.57 251.680   1
   4  -9  -5 1184.00 213.371   1
   4   9  -5 870.469 139.682   1
  -4  -9   5 1019.61 135.778   1
  -4   9   4 22230.4 1483.51   1
   4  -9  -4 22631.2 1481.40   1
   4  -9  -3 3312.08 296.129   1
   4   9  -2 11649.7 846.846   1
   4  -9  -2 13369.8 865.712   1
  -4   9   2 12983.7 862.906   1
  -4  -9   2 13010.1 847.899   1
   4   9  -1 5785.72 428.982   1
   4  -9  -1 5729.45 435.511   1
  -4   9   1 5618.94 427.440   1
  -4  -9   1 5829.17 420.431   1
  -4   9   0 197.471 135.434   1
   4  -9   0-174.032 120.357   1
  -4  -9   0 16.8957 145.968   1
   4   9   0 144.143 162.047   1
   4   9   1 5356.01 442.715   1
  -4   9  -1 5919.87 431.041   1
   4  -9   1 5877.06 427.500   1
  -4  -9  -1 6488.18 448.292   1
   4   9   2 12438.0 892.525   1
  -4  -9  -2 13970.9 899.170   1
  -4   9  -3 2412.59 224.058   1
   4   9   3 2141.96 268.402   1
   4  -9   3 2957.33 228.134   1
  -4  -9  -3 3144.57 280.499   1
   4   9   4 25108.4 1572.55   1
  -4   9  -4 24096.3 1529.77   1
   4  -9   4 22704.1 1528.57   1
  -4  -9  -4 23941.0 1564.99   1
   4   9   5 1013.18 222.747   1
   4  -9   5 841.803 123.141   1
  -4   9  -5 867.862 132.932   1
   4  -9   6 1067.67 134.017   1
  -4   9  -6 1204.49 135.371   1
   4  -9   7 734.561 115.415   1
   4   9   7 81.8935 240.946   1
  -4   9  -7 305.969 99.6354   1
  -4  -9  -7 880.340 240.954   1
   4  -9   8 3581.77 286.252   1
  -4   9  -8 3963.78 285.459   1
  -4  -9  -8 3757.24 392.937   1
   4   9   8 4282.49 396.805   1
   4  -9   9 4174.67 324.830   1
  -4   9  -9 4343.89 325.595   1
  -4  -9  -9 5390.00 427.862   1
   4   9   9 4379.27 437.375   1
   4  -9  10 15743.4 983.412   1
   4   9  10 13248.4 1045.27   1
  -4   9 -10 14891.4 981.612   1
  -4  -9 -10 14711.8 1043.79   1
   4   9  11 382.458 245.222   1
   4  -9  11 81.7913 133.864   1
  -4  -9 -11-209.534 217.825   1
  -4   9 -11 78.4533 119.331   1
   4   9  12 131.209 272.001   1
  -4  -9 -12 92.1373 271.196   1
   4   9  13 606.770 308.349   1
  -4   9 -13 1126.06 172.980   1
   4  -9  13 622.101 166.726   1
  -4  -9 -14 287.551 272.345   1
  -4   9 -14 369.503 174.626   1
   4  -9  14 564.369 182.650   1
   4   9  14 309.717 303.595   1
  -4   9 -15 1109.64 211.971   1
  -4  -9 -15 875.111 297.260   1
   4   9  15 421.980 310.091   1
   4  -9  15 876.194 211.289   1
  -4   9 -16 541.198 219.681   1
  -4  -9 -16 876.027 331.279   1
   4  -9  16 885.974 219.109   1
   4   9  16 612.336 368.847   1
  -4  -9 -18 900.325 321.951   1
   4   9  18 753.058 354.663   1
  -4  -9 -19 770.988 348.111   1
   4   9  19 1182.77 369.214   1
  -4  -9 -20 369.029 318.156   1
   4   9  20 391.832 333.355   1
  -4  -9 -21-33.3399 332.616   1
   4   9  21 603.149 371.595   1
  -4  -9 -22 791.467 315.868   1
   4   9  22 35.1553 310.844   1
  -4  -9 -23 1205.15 362.845   1
   4   9  23 242.805 376.152   1
  -4  -9 -24 288.907 326.826   1
   4   9  24 375.552 327.065   1
  -4  -9 -25 631.904 352.781   1
   4   9  25-33.5564 349.562   1
  -4  10  25 405.236 384.055   1
   4 -10 -25 535.593 364.783   1
  -4  10  23 524.372 340.270   1
   4 -10 -23-195.989 303.856   1
  -4  10  22 177.059 374.593   1
   4 -10 -22 198.582 345.995   1
  -4  10  21-142.821 353.280   1
   4 -10 -21-400.555 321.906   1
  -4  10  20 1401.63 370.564   1
   4 -10 -20 335.398 329.360   1
  -4  10  19 287.997 346.187   1
   4 -10 -19 436.857 318.634   1
  -4  10  18 900.870 364.107   1
   4 -10 -18 1108.52 335.260   1
  -4  10  17 179.226 294.483   1
   4 -10 -17 534.769 275.381   1
  -4  10  16-106.562 330.129   1
   4 -10 -16 596.318 307.962   1
  -4  10  15 2176.16 421.083   1
   4 -10 -15 3077.70 395.747   1
   4  10 -15 2954.92 297.728   1
   4  10 -14 1170.67 209.923   1
   4 -10 -14 1709.12 339.066   1
  -4 -10  14 944.788 190.255   1
  -4  10  14 1658.96 355.071   1
   4  10 -13-97.4628 155.133   1
  -4 -10  13 32.6922 159.174   1
  -4  10  13-169.565 297.520   1
   4 -10 -11 1357.77 298.476   1
  -4  10  11 1809.40 319.533   1
   4  10 -10 1568.37 179.637   1
   4 -10 -10 1783.77 285.762   1
  -4  10  10 1125.63 303.937   1
  -4 -10  10 1485.73 177.214   1
  -4  10   9 30.1665 267.994   1
  -4 -10   9-12.1368 119.583   1
   4  10  -9-122.292 121.307   1
   4  10  -8 8036.68 546.675   1
  -4 -10   8 7872.68 545.793   1
  -4  10   8 7084.61 617.320   1
   4 -10  -8 8820.07 620.586   1
  -4  10   7-27.8332 218.000   1
   4  10  -7 264.351 124.307   1
  -4 -10   7 561.829 124.975   1
   4 -10  -7 130.505 195.023   1
   4  10  -6 425.172 126.756   1
  -4 -10   6 406.377 126.671   1
   4  10  -5 5557.23 398.025   1
  -4  10   5 5182.67 454.691   1
  -4 -10   5 5275.39 396.136   1
   4 -10  -5 6238.17 453.491   1
   4 -10  -4 939.694 204.383   1
  -4  10   4 1422.06 217.966   1
   4 -10  -3 777.804 186.121   1
  -4  10   3 1196.05 206.706   1
   4  10  -2 10719.9 770.738   1
  -4 -10   2 11637.3 768.916   1
  -4  10   2 11994.7 789.222   1
   4 -10  -2 11204.5 781.976   1
   4 -10  -1 1051.97 174.935   1
   4  10  -1 829.696 170.796   1
  -4  10   1 743.195 185.317   1
  -4 -10   1 809.769 163.787   1
   4 -10   0 5697.92 402.966   1
   4  10   0 4880.97 412.652   1
  -4  10   0 5341.07 404.676   1
  -4 -10   0 5177.36 406.221   1
   4 -10   1 630.396 138.184   1
   4  10   1 931.654 195.057   1
  -4  10  -1 915.942 151.097   1
  -4 -10  -1 842.666 171.314   1
  -4 -10  -2 12436.0 800.376   1
   4  10   2 10601.1 798.876   1
   4  10   3 989.631 222.387   1
  -4  10  -3 1346.28 150.917   1
  -4 -10  -3 977.554 214.347   1
   4 -10   3 1030.74 145.920   1
   4  10   4 958.958 234.256   1
  -4  10  -4 1124.28 146.724   1
  -4 -10  -4 1147.34 221.981   1
   4 -10   4 1593.68 156.600   1
  -4 -10  -5 6284.23 447.490   1
  -4  10  -5 5115.93 371.203   1
   4 -10   5 5133.83 370.074   1
  -4 -10  -6 818.838 223.982   1
  -4  10  -6 491.454 101.744   1
   4 -10   6 576.950 105.636   1
   4  10   7 197.272 219.622   1
   4 -10   7 624.130 107.565   1
  -4 -10  -7 319.076 218.323   1
  -4  10  -7 320.352 98.4544   1
   4 -10   8 8384.95 558.420   1
   4  10   8 8207.89 652.313   1
  -4  10  -8 8479.94 558.630   1
  -4  10  -9-8.14877 92.2015   1
  -4 -10  -9-228.088 252.752   1
   4  10   9 30.6742 276.999   1
   4 -10   9-67.2179 95.0666   1
   4  10  10 634.793 286.256   1
  -4 -10 -10 625.370 258.084   1
  -4  10 -10 1533.04 150.486   1
   4 -10  10 1548.30 148.328   1
  -4  10 -11 2039.16 176.732   1
   4 -10  11 1762.79 178.129   1
  -4 -10 -11 2048.70 309.870   1
  -4  10 -12 7276.55 470.653   1
   4 -10  12 6214.84 472.657   1
   4  10  13 411.960 259.616   1
   4 -10  13 92.4545 139.514   1
  -4  10 -13 357.278 135.665   1
  -4 -10 -13 605.044 253.073   1
   4  10  14 1368.68 358.118   1
  -4 -10 -14 1034.24 317.313   1
   4  10  15 2733.13 400.721   1
  -4 -10 -15 2701.25 374.174   1
  -4  10 -15 2741.83 265.443   1
   4  10  16 399.520 358.313   1
  -4 -10 -16-391.950 305.470   1
   4  10  17 650.435 343.688   1
  -4 -10 -17-299.226 292.348   1
   4  10  18 1004.32 372.026   1
  -4 -10 -18 1072.54 323.691   1
   4  10  19 643.580 357.656   1
  -4 -10 -19 369.912 332.669   1
   4  10  20 782.579 361.532   1
  -4 -10 -20 400.771 325.326   1
   4  10  21-106.036 346.670   1
  -4 -10 -21 894.439 348.086   1
   4  10  22 314.332 355.175   1
  -4 -10 -22 163.612 328.013   1
   4  10  23 481.925 353.791   1
  -4 -10 -23 645.980 355.626   1
   4  10  25 265.133 365.355   1
  -4 -10 -25 218.185 347.348   1
   4 -11 -24 634.945 343.029   1
  -4  11  24 170.179 357.105   1
   4 -11 -23-194.109 347.130   1
  -4  11  23 485.259 379.264   1
   4 -11 -22 1412.08 362.827   1
  -4  11  22 457.282 357.953   1
   4 -11 -21 66.4699 321.717   1
  -4  11  21-106.770 349.317   1
   4 -11 -20-133.918 334.251   1
  -4  11  20 430.279 369.592   1
   4 -11 -18 840.997 317.979   1
  -4  11  18 865.663 350.830   1
   4 -11 -17 201.645 327.430   1
  -4  11  17 1046.47 369.679   1
   4 -11 -16 1470.22 334.795   1
  -4  11  16 1398.89 352.887   1
   4 -11 -15-264.849 268.787   1
  -4  11  15 817.192 315.893   1
   4 -11 -14 294.198 266.667   1
  -4  11  14 420.887 291.595   1
   4  11 -13 201.215 138.592   1
  -4 -11  13 238.288 139.912   1
   4 -11 -13 128.699 278.244   1
  -4  11  13 138.057 288.425   1
   4  11 -12 1418.28 175.752   1
  -4 -11  12 1548.24 176.705   1
  -4  11  12 1387.62 343.267   1
  -4 -11  11 315.832 123.852   1
   4  11 -11 256.539 123.844   1
   4  11 -10 11091.9 739.876   1
  -4 -11  10 11309.0 738.429   1
  -4  11  10 10783.0 826.622   1
   4 -11 -10 11270.7 818.510   1
   4  11  -9 391.279 121.781   1
  -4 -11   9 686.485 120.705   1
   4 -11  -9 465.454 233.567   1
   4  11  -8 8945.48 583.767   1
  -4 -11   8 8416.36 582.440   1
  -4  11   8 8422.27 663.385   1
   4 -11  -8 8759.27 659.198   1
  -4  11   7 2882.46 375.357   1
   4  11  -7 3637.26 267.884   1
  -4 -11   7 3270.34 264.234   1
   4 -11  -7 3347.90 364.364   1
  -4 -11   6 699.282 134.734   1
   4  11  -6 538.409 136.128   1
   4 -11  -6 800.494 219.379   1
  -4  11   6 968.254 242.874   1
   4  11  -5 598.696 137.375   1
  -4 -11   5 559.829 132.272   1
  -4  11   4 3762.23 364.531   1
   4 -11  -4 3899.76 342.845   1
   4 -11  -3-263.933 194.251   1
   4  11  -3-203.408 151.057   1
  -4 -11   3 43.9072 133.629   1
  -4  11   3-23.1355 205.178   1
   4  11  -2 10849.0 782.953   1
  -4 -11   2 12614.7 787.342   1
   4 -11  -2 12509.7 804.039   1
  -4  11   2 10213.3 797.937   1
  -4  11   1-100.050 168.717   1
   4  11  -1 202.130 161.399   1
  -4 -11   1 454.530 163.771   1
   4 -11  -1 501.769 164.654   1
   4 -11   0 139.274 150.027   1
  -4 -11   0 38.0996 164.838   1
   4  11   0 296.733 184.190   1
  -4  11   0 145.092 159.354   1
   4 -11   1 47.1064 136.845   1
  -4  11  -1-198.140 151.190   1
   4  11   1 106.627 182.195   1
  -4 -11  -1 20.5639 178.047   1
  -4 -11  -2 11647.4 817.109   1
   4  11   2 11758.4 825.305   1
   4  11   3 194.977 208.262   1
  -4  11  -3-101.504 116.703   1
  -4 -11  -3-184.536 179.947   1
   4 -11   3-61.6153 121.842   1
   4 -11   4 3326.17 270.290   1
  -4 -11  -4 3750.74 344.655   1
  -4  11  -4 3550.72 271.130   1
   4  11   4 3565.58 355.527   1
  -4  11  -5 725.418 115.106   1
   4 -11   5 579.855 111.503   1
   4 -11   6 469.593 92.7230   1
   4  11   6 140.782 225.086   1
  -4  11  -6 338.809 96.9530   1
  -4 -11  -6 501.341 220.657   1
   4  11   7 2793.62 378.905   1
   4 -11   7 3212.33 228.737   1
  -4  11  -7 3356.79 229.562   1
  -4 -11  -7 3149.75 353.121   1
   4  11   9 538.666 293.411   1
  -4 -11  -9 29.6616 273.138   1
  -4 -11 -10 10882.2 779.614   1
   4  11  10 10013.8 784.494   1
   4  11  12 548.777 304.553   1
  -4  11 -12 821.447 88.3456   1
   4 -11  12 743.081 84.5433   1
  -4  11 -13 90.5979 82.4720   1
  -4 -11 -13-129.060 288.478   1
  -4  11 -14 125.592 115.717   1
   4  11  14-215.780 299.589   1
  -4 -11 -14 162.575 268.940   1
   4  11  15 835.651 368.520   1
  -4 -11 -15 652.897 316.049   1
   4  11  16 1772.48 351.767   1
  -4 -11 -16 2227.92 331.087   1
   4  11  17-36.1163 348.569   1
  -4 -11 -17 368.551 319.371   1
   4  11  18 788.301 347.689   1
  -4 -11 -18 1077.49 326.788   1
   4  11  20 283.857 352.033   1
  -4 -11 -20 132.905 315.622   1
   4  11  21 246.166 350.504   1
  -4 -11 -21 427.690 333.908   1
   4  11  22 415.584 376.230   1
  -4 -11 -22 649.118 347.349   1
   4  11  23 646.957 337.841   1
  -4 -11 -23-191.709 313.318   1
   4  11  24 635.024 379.762   1
  -4 -11 -24 376.766 360.078   1
   4 -12 -24-156.662 342.810   1
  -4  12  24 370.162 371.194   1
   4 -12 -23 287.993 314.466   1
  -4  12  23 206.016 343.637   1
   4 -12 -22 260.552 329.915   1
  -4  12  22-104.774 361.617   1
   4 -12 -20 934.534 332.737   1
  -4  12  20-71.5741 344.585   1
   4 -12 -19 403.225 330.493   1
  -4  12  19-144.086 344.504   1
   4 -12 -18 640.584 335.080   1
  -4  12  18 651.423 368.209   1
   4 -12 -17-101.158 279.203   1
  -4  12  17-361.863 310.864   1
  -4  12  16-36.0622 328.260   1
   4 -12 -14 892.434 315.199   1
  -4  12  14 496.448 344.376   1
   4 -12 -13 815.498 284.002   1
   4 -12 -12 2373.86 313.373   1
  -4  12  12 2889.56 348.186   1
   4 -12 -11 157.272 284.605   1
   4  12 -11 5.60432 69.3146   1
  -4 -12  11 40.8311 58.3339   1
  -4  12  11-100.923 293.182   1
   4 -12 -10 675.801 257.653   1
  -4  12  10 229.924 264.165   1
  -4 -12  10 429.907 70.4741   1
   4  12 -10 332.453 79.9740   1
  -4  12   9 1532.11 306.152   1
  -4 -12   9 1966.02 151.421   1
   4  12  -9 1608.67 153.784   1
   4 -12  -9 2238.97 310.187   1
  -4  12   8 958.668 280.664   1
   4  12  -8 1249.59 148.409   1
  -4 -12   8 1767.77 142.562   1
   4 -12  -8 1734.75 278.216   1
   4  12  -7 3007.14 222.176   1
  -4  12   7 2059.04 315.014   1
  -4 -12   7 2484.70 212.441   1
   4 -12  -7 2790.40 328.573   1
   4 -12  -6 8380.16 689.126   1
  -4  12   6 7636.94 686.814   1
   4  12  -6 9712.12 630.026   1
  -4 -12   6 9909.17 626.198   1
   4  12  -5 2723.02 242.760   1
  -4 -12   5 3257.99 247.247   1
   4 -12  -5 2973.55 328.777   1
  -4  12   4 1136.20 250.102   1
   4 -12  -4 1266.48 237.647   1
  -4 -12   3 691.410 166.464   1
   4  12  -3 543.444 158.607   1
  -4  12   3 725.811 226.285   1
   4 -12  -3 575.814 196.291   1
   4  12  -2 4761.31 377.012   1
   4 -12  -2 4653.06 390.865   1
  -4 -12   2 4790.35 373.826   1
  -4  12   2 4582.04 394.925   1
  -4  12   1 167.011 186.243   1
   4  12  -1-77.9639 172.806   1
  -4 -12   1 55.5976 153.657   1
   4 -12  -1 80.8227 180.261   1
   4 -12   0 14186.7 973.305   1
   4  12   0 14376.1 987.104   1
  -4  12   0 13775.2 974.657   1
  -4 -12   0 15718.4 982.512   1
   4 -12   1 81.6542 150.125   1
   4  12   1-67.6630 177.800   1
  -4  12  -1-34.6279 151.873   1
  -4 -12  -1 128.105 185.673   1
   4  12   2 4672.98 383.406   1
  -4  12  -2 3761.67 325.765   1
   4 -12   2 4175.38 328.403   1
  -4 -12  -2 4370.87 377.691   1
  -4  12  -3 1105.47 148.280   1
   4 -12   3 610.668 145.777   1
  -4 -12  -3 905.934 234.239   1
   4  12   3 810.224 233.578   1
   4 -12   4 1837.35 167.465   1
  -4  12  -4 1353.54 162.074   1
  -4 -12  -5 2698.75 326.578   1
  -4  12  -5 2825.01 224.034   1
   4  12   5 3260.81 346.640   1
   4 -12   5 3055.36 224.017   1
   4  12   6 8561.83 633.177   1
  -4  12  -6 7975.54 519.506   1
  -4 -12  -6 8373.51 613.937   1
   4 -12   6 7943.71 518.720   1
   4  12   7 1590.20 301.156   1
  -4 -12  -7 1775.47 277.281   1
   4  12   8 1613.66 312.816   1
  -4 -12  -8 1507.42 302.497   1
   4  12   9 783.226 301.393   1
  -4 -12  -9 1762.74 286.028   1
   4  12  10 503.333 288.764   1
  -4 -12 -10 746.535 285.337   1
  -4 -12 -11 475.933 295.454   1
   4  12  11 652.388 317.576   1
  -4 -12 -12 2096.66 326.199   1
  -4 -12 -13 1398.60 337.301   1
   4  12  13 612.124 355.735   1
   4  12  14 400.480 348.983   1
  -4 -12 -16 805.380 334.625   1
   4  12  16 108.622 348.077   1
  -4 -12 -17 371.211 321.632   1
   4  12  17-71.8869 341.930   1
  -4 -12 -18 370.490 302.898   1
   4  12  18 502.114 324.351   1
  -4 -12 -19 267.502 338.382   1
   4  12  19 142.797 380.992   1
  -4 -12 -20 727.102 320.956   1
   4  12  20 35.3463 345.502   1
  -4 -12 -21-32.6541 319.505   1
   4  12  21 314.301 358.856   1
  -4 -12 -22-321.509 330.809   1
   4  12  22 411.512 369.440   1
  -4 -12 -23 63.2351 292.998   1
   4  12  23 202.487 346.252   1
  -4 -12 -24 495.562 357.285   1
   4  12  24 231.051 370.163   1
  -4  13  23 577.137 378.792   1
   4 -13 -23 600.482 357.971   1
  -4  13  21 351.944 373.310   1
   4 -13 -21-32.7819 332.677   1
  -4  13  19-575.990 367.085   1
   4 -13 -19 201.281 346.396   1
  -4  13  18 289.675 327.681   1
   4 -13 -18-67.5003 289.701   1
   4 -13 -17 203.018 324.324   1
  -4  13  16 942.941 378.768   1
   4 -13 -16 236.735 324.583   1
  -4  13  15 687.428 361.992   1
   4 -13 -15-134.786 307.653   1
  -4  13  13-319.143 317.016   1
   4 -13 -13 99.3096 288.554   1
  -4  13  12 1084.30 328.188   1
   4 -13 -12 1338.54 300.074   1
  -4  13  11 584.142 323.980   1
   4 -13 -11-128.369 291.213   1
   4 -13 -10 659.633 290.044   1
  -4  13   9-295.243 266.112   1
   4 -13  -9 61.2583 247.856   1
  -4  13   8 1052.62 287.702   1
   4 -13  -8 922.851 262.300   1
  -4 -13   7 2968.57 205.560   1
   4 -13  -7 2790.93 346.528   1
   4  13  -7 2614.91 209.875   1
  -4  13   7 3307.46 355.159   1
  -4 -13   6 995.137 130.851   1
   4  13  -6 1170.71 141.458   1
   4 -13  -6 806.256 249.589   1
  -4  13   6 739.859 265.195   1
  -4 -13   5-11.5419 116.967   1
   4  13  -5 232.975 136.935   1
   4 -13  -5 53.1954 225.214   1
  -4  13   5-141.419 247.054   1
  -4 -13   3 140.479 147.879   1
   4  13  -3 165.506 162.167   1
  -4  13   3-303.346 207.028   1
   4 -13  -3-120.413 203.419   1
  -4 -13   2 3076.44 291.267   1
   4 -13  -2 3065.14 309.446   1
   4  13  -2 3139.63 299.046   1
  -4  13   2 3079.17 317.785   1
   4 -13  -1 1072.33 210.988   1
  -4  13   1 1180.22 222.946   1
  -4 -13   1 953.912 194.541   1
   4  13  -1 1517.25 218.326   1
   4 -13   0 94.8639 156.541   1
  -4  13   0-98.7266 163.306   1
  -4 -13   0 20.6285 175.859   1
   4  13   0 175.306 191.401   1
   4 -13   1 796.987 174.736   1
   4  13   1 991.346 231.684   1
  -4 -13  -1 1060.60 217.457   1
  -4  13  -1 882.497 190.697   1
   4  13   2 3402.90 339.500   1
  -4 -13  -2 3240.32 313.337   1
  -4  13  -2 2906.19 266.525   1
   4 -13   2 2735.26 266.662   1
   4 -13   3-12.4914 124.251   1
  -4 -13  -3 321.985 207.386   1
  -4  13  -3 12.9176 128.904   1
   4  13   3 533.882 234.743   1
  -4  13  -4 635.018 125.547   1
   4 -13   4 420.621 119.281   1
   4 -13   5 58.5117 72.7991   1
  -4  13  -5 17.6723 73.7562   1
   4  13   6 886.485 288.963   1
  -4 -13  -6 1083.71 263.519   1
   4  13   7 2723.42 366.011   1
  -4 -13  -7 3153.50 347.800   1
   4  13   8 654.151 279.589   1
  -4 -13  -8 1424.11 292.932   1
   4  13   9-201.539 283.154   1
  -4 -13  -9-31.0700 258.265   1
   4  13  10 619.209 325.831   1
  -4 -13 -10 1492.73 318.001   1
   4  13  11 675.009 338.438   1
  -4 -13 -11-416.756 299.815   1
   4  13  12 1264.15 360.492   1
  -4 -13 -12 1554.68 306.638   1
   4  13  13-73.0094 303.403   1
  -4 -13 -13-130.965 263.588   1
   4  13  15 650.550 370.043   1
  -4 -13 -15 639.969 312.273   1
  -4 -13 -16 812.392 315.936   1
   4  13  17-108.085 318.188   1
  -4 -13 -17 405.653 312.101   1
   4  13  18 896.870 384.592   1
   4  13  19 177.778 354.319   1
  -4 -13 -19-265.641 318.050   1
   4  13  21 381.009 377.418   1
  -4 -13 -21 291.478 347.060   1
   4  13  23 66.6395 336.616   1
  -4 -13 -23 312.298 314.514   1
   4 -14 -22 350.784 346.679   1
   4 -14 -21 422.469 321.372   1
  -4  14  21 698.854 367.800   1
   4 -14 -20 165.055 343.644   1
  -4  14  20 638.772 401.530   1
   4 -14 -19 635.057 335.245   1
  -4  14  19 574.364 363.843   1
   4 -14 -18 640.628 304.088   1
  -4  14  18 470.776 359.619   1
   4 -14 -16 101.998 322.122   1
  -4  14  16-36.4996 365.513   1
   4 -14 -15 67.9191 322.179   1
  -4  14  15 510.280 364.787   1
   4 -14 -14 1284.83 338.337   1
  -4  14  14 435.373 372.392   1
   4 -14 -13 569.980 301.280   1
  -4  14  13 395.729 339.738   1
   4 -14 -12 364.805 282.034   1
  -4  14  12 1067.09 337.803   1
   4 -14 -11 1111.41 326.752   1
  -4  14  11 1191.75 351.556   1
   4 -14 -10 642.143 271.806   1
  -4  14  10 344.206 291.801   1
   4 -14  -8 733.931 266.841   1
  -4  14   8 690.827 283.374   1
   4 -14  -7 327.563 261.835   1
  -4  14   7-127.227 269.360   1
  -4 -14   6 3962.72 264.973   1
   4 -14  -6 3505.85 379.220   1
   4  14  -6 3410.47 268.643   1
   4 -14  -5 193.182 230.006   1
   4  14  -5 508.036 131.487   1
  -4  14   5 176.131 242.825   1
  -4 -14   5 145.973 119.701   1
  -4  14   4 139.112 231.411   1
   4 -14  -4 184.498 228.429   1
   4  14  -3 543.880 157.858   1
   4 -14  -2-47.5285 193.688   1
  -4  14   2 148.777 196.003   1
   4  14  -2 38.5389 173.321   1
   4 -14  -1 546.590 195.267   1
  -4  14   1 774.817 219.636   1
   4  14  -1 895.247 202.798   1
  -4  14   0 4389.47 374.726   1
   4  14   0 5190.12 396.438   1
   4 -14   0 3864.14 363.882   1
   4 -14   1 840.268 176.840   1
   4  14   1 846.659 223.061   1
  -4 -14  -1 1140.03 217.089   1
  -4  14  -1 428.480 182.076   1
   4 -14   2 105.903 138.849   1
  -4 -14  -2-173.170 201.142   1
  -4  14  -2 126.183 153.529   1
   4  14   2 132.400 226.261   1
  -4  14  -3 217.317 136.160   1
   4 -14   3 394.053 132.401   1
   4 -14   4 120.533 102.163   1
  -4 -14  -4 190.809 226.135   1
   4  14   4 263.812 244.886   1
  -4  14  -4 125.571 108.127   1
   4  14   5 30.5983 245.996   1
  -4 -14  -5 368.461 225.007   1
   4  14   6 2759.66 381.298   1
  -4 -14  -6 3579.29 361.725   1
   4  14   7-98.2456 279.428   1
  -4 -14  -7 453.572 262.671   1
   4  14   8 336.910 288.285   1
  -4 -14  -8 651.131 270.320   1
  -4 -14  -9-567.087 292.356   1
   4  14  10 463.662 341.904   1
  -4 -14 -10 863.023 297.005   1
   4  14  11 1085.17 373.954   1
  -4 -14 -11 1718.38 333.982   1
   4  14  12 289.317 326.687   1
  -4 -14 -12 33.1521 279.526   1
   4  14  13 145.036 299.257   1
  -4 -14 -13 134.271 268.923   1
   4  14  14 1235.19 340.788   1
  -4 -14 -14 946.818 304.900   1
   4  14  15 544.261 346.090   1
  -4 -14 -15 544.030 312.611   1
   4  14  16 217.369 364.692   1
  -4 -14 -16 713.210 323.827   1
   4  14  17 576.798 375.544   1
  -4 -14 -17 1009.72 349.501   1
   4  14  18 357.850 358.818   1
  -4 -14 -18 500.987 311.204   1
   4  14  19 743.430 359.089   1
  -4 -14 -19 396.536 305.150   1
  -4 -14 -20 1793.37 370.904   1
  -4 -14 -21 353.079 344.060   1
   4  14  22 302.732 368.622   1
  -4 -14 -22 598.488 336.254   1
   4 -15 -21-32.1772 320.137   1
  -4  15  21 207.950 366.472   1
   4 -15 -20-98.3067 339.499   1
  -4  15  20 564.239 394.904   1
   4 -15 -19 133.055 315.446   1
  -4  15  19 322.081 356.867   1
   4 -15 -18 201.909 317.118   1
  -4  15  18-36.1996 373.093   1
   4 -15 -17 1085.77 353.376   1
  -4  15  17-109.476 383.840   1
   4 -15 -15 136.691 333.483   1
  -4  15  15 954.783 389.003   1
   4 -15 -14 1193.80 344.342   1
  -4  15  14 1466.39 394.141   1
   4 -15 -13-509.394 310.938   1
  -4  15  13-36.4717 339.698   1
   4 -15 -12 1044.02 311.498   1
  -4  15  12 325.630 313.607   1
   4 -15 -11 1365.52 319.814   1
  -4  15  11 644.196 328.926   1
   4 -15 -10 131.209 289.607   1
  -4  15  10 35.2357 305.790   1
   4 -15  -9 257.267 279.061   1
  -4  15   9 346.390 313.976   1
   4 -15  -7 889.504 273.284   1
  -4  15   7 915.353 287.474   1
   4 -15  -6 356.389 253.503   1
  -4  15   6 31.6417 273.674   1
   4 -15  -5 944.164 251.720   1
  -4 -15   5 818.204 119.136   1
   4  15  -5 413.896 127.016   1
  -4  15   5 1243.67 287.174   1
  -4 -15   4 4520.52 342.793   1
   4 -15  -4 4802.39 424.139   1
   4  15  -4 4845.14 358.613   1
  -4  15   4 3818.30 432.233   1
   4  15  -3-52.1000 168.057   1
  -4 -15   3 625.604 161.601   1
   4 -15  -2 2380.89 297.660   1
  -4 -15   2 2290.13 256.171   1
  -4  15   2 1983.42 299.961   1
   4  15  -2 2523.48 267.627   1
  -4  15   1 449.405 205.081   1
   4  15  -1-88.7313 192.372   1
   4 -15  -1 203.273 198.408   1
  -4 -15   1 143.329 191.796   1
  -4  15   0 192.170 192.032   1
   4  15   0 121.137 210.480   1
   4 -15   0 368.181 193.144   1
  -4 -15   0 403.172 209.003   1
  -4  15  -1 421.813 189.649   1
   4  15   1 156.353 229.958   1
  -4 -15  -1 385.342 213.044   1
   4 -15   1-17.9847 161.675   1
  -4  15  -2 1902.06 219.861   1
   4 -15   2 1818.91 212.293   1
   4  15   3 876.210 260.723   1
   4 -15   3 422.544 133.088   1
  -4 -15  -3 592.617 241.830   1
  -4  15  -3 587.452 146.510   1
   4  15   4 5101.43 394.522   1
  -4 -15  -4 4677.32 366.171   1
   4  15   5 732.542 286.034   1
  -4 -15  -5 613.541 261.313   1
   4  15   6 362.309 277.485   1
  -4 -15  -6 449.717 254.555   1
   4  15   7 1163.62 316.574   1
  -4 -15  -7 1604.44 298.624   1
   4  15   9-35.7497 305.425   1
  -4 -15  -9 32.0233 278.474   1
   4  15  10 143.525 312.707   1
  -4 -15 -10-65.7297 267.840   1
   4  15  11 433.290 310.460   1
  -4 -15 -11 1235.59 297.271   1
   4  15  12 907.136 346.286   1
  -4 -15 -12 472.723 289.534   1
   4  15  13 36.3778 325.898   1
  -4 -15 -13 170.304 299.472   1
   4  15  14 801.948 345.987   1
  -4 -15 -14 1160.52 316.960   1
   4  15  15 327.908 334.010   1
  -4 -15 -15 204.245 295.831   1
   4  15  17-36.0573 333.384   1
  -4 -15 -17 100.836 320.774   1
   4  15  18-71.3612 357.171   1
  -4 -15 -18 598.980 334.805   1
   4  15  19 774.335 400.078   1
  -4 -15 -19 525.609 339.874   1
   4  15  20 553.968 369.684   1
  -4 -15 -20 32.3513 334.861   1
   4  15  21 203.720 358.458   1
  -4 -15 -21-190.608 304.262   1
  -4  16  21-137.421 386.525   1
   4 -16 -21 95.2873 314.396   1
  -4  16  20 420.226 401.051   1
   4 -16 -20 649.679 351.633   1
  -4  16  19 35.6412 361.009   1
   4 -16 -19 99.1949 310.988   1
  -4  16  18 361.620 386.268   1
   4 -16 -18 906.078 340.798   1
  -4  16  17 950.323 396.255   1
   4 -16 -17 1085.65 363.937   1
  -4  16  16 1031.60 406.046   1
   4 -16 -16 444.663 339.786   1
  -4  16  14 444.657 352.082   1
   4 -16 -14 103.268 321.118   1
  -4  16  13 443.672 347.170   1
   4 -16 -13-103.079 297.618   1
  -4  16  11 584.543 350.342   1
   4 -16 -11 304.723 320.169   1
  -4  16  10-179.863 321.234   1
   4 -16 -10 604.354 293.630   1
  -4  16   9-141.307 297.748   1
   4 -16  -9-727.084 302.231   1
  -4  16   8 69.1067 291.231   1
   4 -16  -8 809.458 287.228   1
  -4  16   7 33.7045 279.445   1
   4 -16  -7-189.423 257.340   1
  -4  16   6 848.740 314.841   1
   4 -16  -6 368.226 275.090   1
  -4  16   5-125.442 276.887   1
   4 -16  -5-59.2594 251.486   1
  -4  16   4 90.0284 258.514   1
   4 -16  -4 371.850 264.859   1
   4  16  -3 825.009 191.104   1
   4 -16  -3 876.629 268.319   1
  -4  16   3 1195.77 286.391   1
  -4 -16   2 351.489 177.681   1
   4 -16  -2 153.484 240.279   1
  -4  16   2 266.924 246.429   1
   4  16  -2 258.674 195.375   1
  -4 -16   1 355.744 183.635   1
   4 -16  -1 116.838 209.288   1
  -4  16   1 171.650 218.679   1
   4  16  -1 159.883 202.479   1
  -4 -16   0 410.241 205.636   1
   4 -16   0 360.855 201.272   1
  -4  16   0 309.704 195.254   1
   4  16   0 1043.50 250.438   1
  -4 -16  -1 196.598 212.401   1
   4 -16   1 201.831 179.523   1
   4  16   1 740.861 248.754   1
  -4  16  -1 19.4042 184.152   1
  -4  16  -2 376.887 166.267   1
  -4 -16  -3 990.046 245.794   1
  -4  16  -3 875.643 149.937   1
   4  16   3 1446.73 280.594   1
  -4 -16  -4 488.087 267.458   1
   4  16   4 1025.71 295.427   1
  -4 -16  -5 119.091 269.385   1
   4  16   5 465.423 309.610   1
  -4 -16  -6 774.740 270.305   1
   4  16   6 372.025 291.337   1
  -4 -16  -8 325.733 274.868   1
   4  16   8 105.662 301.915   1
  -4 -16  -9 33.1537 276.236   1
   4  16   9-286.851 310.534   1
  -4 -16 -10-100.915 272.775   1
   4  16  10 144.731 317.370   1
  -4 -16 -11 681.026 317.563   1
   4  16  11 72.7946 328.890   1
  -4 -16 -12-34.2378 291.233   1
   4  16  12 219.525 329.754   1
  -4 -16 -13 616.775 296.330   1
   4  16  13 330.167 346.384   1
  -4 -16 -14 957.259 326.565   1
   4  16  14 146.710 346.882   1
  -4 -16 -16 507.196 328.323   1
   4  16  16 290.360 372.013   1
  -4 -16 -17 167.516 302.419   1
   4  16  17 718.395 364.142   1
  -4 -16 -18 695.004 314.267   1
   4  16  18 531.489 353.486   1
  -4 -16 -19 391.596 328.956   1
   4  16  19 209.727 360.732   1
  -4 -16 -20 480.826 319.556   1
   4  16  20 583.129 378.256   1
  -4 -16 -21 282.977 321.012   1
   4  16  21 301.998 371.552   1
  -4  17  20-417.056 401.198   1
   4 -17 -20 674.150 336.587   1
  -4  17  19 319.252 377.967   1
   4 -17 -19 65.5655 320.314   1
  -4  17  18 288.734 381.958   1
   4 -17 -18 533.797 335.142   1
  -4  17  16 295.997 372.913   1
   4 -17 -16 615.892 321.961   1
  -4  17  15 298.283 352.615   1
   4 -17 -15-137.952 301.879   1
  -4  17  14-112.339 340.623   1
   4 -17 -14 623.601 329.888   1
  -4  17  13 824.741 370.716   1
   4 -17 -13 69.3818 314.305   1
  -4  17  12 820.340 358.884   1
   4 -17 -12 347.516 314.535   1
  -4  17  10 403.312 350.211   1
   4 -17 -10 410.964 295.674   1
  -4  17   9 469.620 332.210   1
   4 -17  -9 506.822 291.604   1
  -4  17   8 213.033 310.986   1
   4 -17  -8 166.030 280.082   1
  -4  17   7 693.067 329.759   1
   4 -17  -7 488.157 294.975   1
  -4  17   6 33.5837 275.240   1
   4 -17  -6-348.510 287.431   1
  -4  17   5-32.4866 294.558   1
   4 -17  -5-92.4118 266.149   1
  -4  17   4 928.869 276.189   1
   4 -17  -4 1259.24 286.129   1
  -4  17   3 88.9432 257.335   1
   4 -17  -3 113.884 248.740   1
  -4  17   1 201.461 230.027   1
   4  17   0 50.9152 226.163   1
   4  17   2-58.7732 248.489   1
  -4 -17  -2-302.665 241.104   1
   4  17   3-124.310 263.761   1
  -4 -17  -3 260.109 240.206   1
   4  17   4 1263.45 309.963   1
  -4 -17  -4 1204.95 280.739   1
   4  17   5 637.002 296.239   1
  -4 -17  -5 155.851 250.025   1
   4  17   6-34.3163 284.761   1
  -4 -17  -6 417.493 270.321   1
   4  17   7 351.181 332.501   1
  -4 -17  -7 460.158 285.755   1
   4  17   8-35.7871 312.001   1
  -4 -17  -8 702.036 304.507   1
   4  17   9 36.2551 323.426   1
  -4 -17  -9 101.741 299.402   1
   4  17  10 658.909 341.538   1
  -4 -17 -10 786.079 323.483   1
   4  17  11-36.8867 334.494   1
  -4 -17 -11 241.023 309.107   1
   4  17  12-185.037 343.680   1
  -4 -17 -12 517.112 312.775   1
   4  17  13-73.9573 340.646   1
  -4 -17 -13-137.709 301.404   1
   4  17  15-182.887 372.602   1
  -4 -17 -15 647.808 340.702   1
   4  17  16 615.281 377.201   1
  -4 -17 -16 1013.42 342.851   1
   4  17  17 573.249 388.546   1
  -4 -17 -17 300.845 343.385   1
   4  17  18 493.938 386.552   1
  -4 -17 -18-230.638 334.305   1
   4  17  19-69.2915 386.466   1
  -4 -17 -19 778.554 352.268   1
   4  17  20 610.370 395.326   1
  -4 -17 -20-158.843 337.091   1
  -4  18  19-175.363 393.660   1
   4 -18 -19-97.7779 338.568   1
  -4  18  17 400.660 379.270   1
   4 -18 -17 203.164 320.738   1
  -4  18  15 186.655 362.257   1
   4 -18 -15 243.090 325.659   1
  -4  18  14-112.857 362.234   1
   4 -18 -14 69.9974 330.973   1
  -4  18  13 565.649 362.412   1
   4 -18 -13 140.655 305.822   1
  -4  18  12 905.812 371.961   1
   4 -18 -12 704.037 342.677   1
  -4  18  11-37.5896 352.353   1
   4 -18 -11 351.072 324.143   1
  -4  18   9 221.834 343.885   1
   4 -18  -9 34.5639 299.353   1
  -4  18   8 254.715 336.082   1
   4 -18  -8 204.672 264.253   1
  -4  18   7 142.223 301.842   1
   4  18   4 399.045 318.343   1
   4  18   5-137.361 295.486   1
   4  18   6 246.727 305.565   1
   4  18   7 395.665 347.845   1
  -4 -18  -7 67.0210 302.295   1
   4  18   8 36.5386 317.387   1
  -4 -18  -8 714.904 280.654   1
   4  18   9 36.9103 317.481   1
  -4 -18  -9 68.7387 286.285   1
   4  18  11 410.432 354.799   1
  -4 -18 -11 902.890 318.367   1
   4  18  12 709.793 372.109   1
  -4 -18 -12 243.278 308.104   1
   4  18  14-36.9251 346.646   1
  -4 -18 -14 172.217 303.440   1
   4  18  15 219.972 376.641   1
  -4 -18 -15-136.716 326.183   1
   4  18  16 434.981 383.984   1
  -4 -18 -16-33.7869 326.684   1
   4  18  17 285.545 385.508   1
  -4 -18 -17 566.193 338.980   1
   4  18  18 560.936 387.644   1
  -4 -18 -18 65.5811 320.172   1
   4  18  19 274.545 378.580   1
  -4 -18 -19-449.637 324.322   1
   5   0 -26 522.376 369.672   1
  -5   0  25 182.682 342.548   1
   5   0 -25 209.374 339.200   1
  -5   0  24 876.509 352.786   1
   5   0 -24 278.582 324.483   1
  -5   0  23 218.241 339.518   1
   5   0 -23-172.977 322.312   1
  -5   0  22 1260.35 364.067   1
   5   0 -22 1267.64 351.666   1
  -5   0  21 142.186 310.460   1
   5   0 -21-67.5669 296.963   1
  -5   0  20 1013.42 313.857   1
   5   0 -20 1395.31 323.201   1
  -5   0  19 513.451 313.622   1
   5   0 -19-130.202 308.587   1
  -5   0  18 1938.50 351.046   1
   5   0 -18 1749.75 335.037   1
   5   0 -17 61.9001 278.373   1
  -5   0  16 3152.81 370.349   1
   5   0 -16 2492.19 341.048   1
  -5   0  15-91.3741 266.305   1
   5   0 -15-289.947 260.529   1
   5   0 -14 2960.68 330.074   1
  -5   0  13 112.573 251.066   1
   5   0 -13-214.576 240.267   1
  -5   0  12 376.028 234.880   1
   5   0 -12 410.902 237.369   1
  -5   0  10 39606.3 2558.03   1
   5   0 -10 39339.0 2555.30   1
  -5   0   9 114.885 171.784   1
   5   0  -9-66.5608 160.925   1
  -5   0   8 2794.18 289.897   1
   5   0  -8 2872.52 288.002   1
  -5   0   7-102.886 172.241   1
   5   0  -7-20.0135 161.114   1
   5   0  -6 18708.2 1226.73   1
  -5   0   6 18325.1 1227.85   1
   5   0  -5 175.489 151.693   1
  -5   0   5-18.0492 157.720   1
   5   0  -4 15776.3 1107.28   1
  -5   0   4 17656.7 1108.88   1
   5   0  -3-110.284 138.491   1
  -5   0   3 82.4892 141.270   1
  -5   0   2 40542.1 2736.96   1
   5   0  -2 44905.3 2737.12   1
   5   0  -1-14.9354 138.354   1
  -5   0   1 30.2992 144.315   1
   5   0   0-29.4869 110.574   1
  -5   0   0 105.399 106.819   1
   5   0   1-75.4785 162.222   1
  -5   0  -1-60.4613 145.090   1
   5   0   2 41006.6 2673.03   1
  -5   0  -2 42444.9 2674.73   1
  -5   0  -3 63.1549 142.005   1
   5   0   3 238.545 149.564   1
  -5   0  -4 18492.3 1110.35   1
   5   0   4 15176.5 1104.86   1
  -5   0  -5-207.371 155.731   1
   5   0   5 262.917 160.808   1
  -5   0  -6 18028.3 1183.79   1
   5   0   6 17664.1 1183.11   1
  -5   0  -7 285.970 158.430   1
   5   0   7-241.618 163.698   1
  -5   0  -8 2895.02 286.274   1
   5   0   8 2896.14 285.616   1
  -5   0  -9-129.662 165.573   1
   5   0   9-160.139 176.228   1
   5   0  10 39634.7 2465.13   1
  -5   0 -10 36482.1 2456.32   1
   5   0  11 125.974 221.545   1
  -5   0 -11 73.2064 193.470   1
   5   0  12 345.753 216.825   1
  -5   0 -12 362.830 214.967   1
  -5   0 -13 242.866 242.677   1
   5   0  14 2949.79 366.651   1
  -5   0 -14 2929.38 350.875   1
   5   0  15 30.4152 266.547   1
  -5   0 -15-403.441 265.749   1
   5   0  16 3046.83 365.488   1
   5   0  17 164.203 285.981   1
  -5   0 -17 310.342 282.329   1
   5   0  18 1457.02 332.762   1
  -5   0 -18 2735.52 344.409   1
   5   0  19 313.952 323.635   1
  -5   0 -19 520.384 305.906   1
   5   0  20 1404.26 347.454   1
  -5   0 -20 1734.74 336.302   1
   5   0  21 144.341 298.034   1
  -5   0 -21 301.922 298.957   1
   5   0  22 939.904 350.229   1
  -5   0 -22 751.263 319.506   1
   5   0  23 108.882 315.941   1
  -5   0 -23 690.203 346.508   1
   5   0  24-36.3833 327.637   1
  -5   0 -24 552.594 341.123   1
   5   0  25 799.806 356.625   1
  -5   0 -25 482.945 348.870   1
  -5   1  26 325.441 345.731   1
   5  -1 -26 344.232 338.523   1
  -5   1  25 109.131 350.516   1
  -5  -1  25 110.304 271.128   1
   5  -1 -25 310.897 350.673   1
   5   1 -25 352.625 349.286   1
  -5  -1  24 403.561 337.650   1
   5   1 -24 140.319 330.936   1
  -5  -1  23 509.112 327.005   1
  -5   1  23 652.515 324.658   1
   5   1 -23 904.187 326.517   1
   5  -1 -23-172.035 326.075   1
  -5   1  22-107.970 327.067   1
   5  -1 -22 375.922 331.512   1
  -5  -1  21 106.228 314.312   1
   5   1 -21 405.983 303.466   1
  -5  -1  20 696.002 321.621   1
  -5   1  20 876.895 341.036   1
   5  -1 -20 1433.72 347.453   1
  -5  -1  19 578.169 302.987   1
  -5   1  19-103.502 298.289   1
   5   1 -19 583.265 281.497   1
   5  -1 -19 393.093 284.553   1
  -5   1  18 1992.57 322.380   1
   5  -1 -18 1025.81 303.531   1
  -5  -1  17 96.4326 263.284   1
   5   1 -17 490.470 255.415   1
  -5  -1  16 342.023 260.149   1
  -5   1  16 288.045 265.219   1
   5   1 -16 355.786 249.281   1
   5  -1 -16 121.581 237.027   1
   5   1 -15 5464.45 452.675   1
  -5  -1  15 4755.79 450.588   1
  -5   1  15 4340.07 435.153   1
   5  -1 -15 4506.41 431.146   1
  -5  -1  14 1781.34 284.422   1
  -5   1  14 2094.49 308.829   1
   5  -1 -14 1108.82 278.044   1
   5   1 -13 27715.1 1815.68   1
   5  -1 -13 26744.6 1816.30   1
  -5   1  13 27522.0 1823.05   1
  -5  -1  13 28289.9 1824.82   1
   5  -1 -12 35591.1 2203.16   1
  -5   1  12 31775.7 2201.00   1
   5   1 -11 8918.25 648.093   1
  -5  -1  11 8876.67 657.940   1
   5  -1 -10 668.992 170.764   1
   5   1 -10 869.144 188.832   1
  -5   1  10 700.134 192.608   1
  -5  -1  10 565.614 187.078   1
  -5  -1   9 3280.14 328.632   1
   5  -1  -9 4291.08 340.518   1
   5   1  -9 3435.72 320.838   1
  -5   1   9 4373.43 352.994   1
   5   1  -8 3303.40 294.355   1
   5  -1  -8 3198.22 296.206   1
  -5  -1   8 2867.51 292.784   1
  -5   1   8 2777.40 293.701   1
   5  -1  -7 5900.41 428.591   1
   5   1  -7 5729.28 421.035   1
  -5  -1   7 5205.13 421.606   1
  -5   1   7 4874.49 421.960   1
   5   1  -6 4715.53 352.532   1
   5  -1  -6 4556.93 362.855   1
  -5  -1   6 3680.52 345.223   1
  -5   1   6 4649.25 370.962   1
   5  -1  -5 3357.04 303.947   1
   5   1  -5 3780.53 304.090   1
  -5  -1   5 4047.20 310.982   1
  -5   1   5 3487.69 311.834   1
   5  -1  -4 107464. 6727.23   1
   5   1  -4 106199. 6724.19   1
  -5   1   4 104655. 6726.95   1
  -5  -1   4 105606. 6726.88   1
   5  -1  -3 4320.43 328.546   1
  -5  -1   3 4142.05 331.046   1
  -5   1   3 4762.59 337.100   1
   5  -1  -2 45181.1 2756.16   1
  -5   1   2 44091.6 2758.04   1
   5   1  -2 41469.4 2753.46   1
  -5  -1   2 41511.2 2752.96   1
  -5  -1   1 681.367 155.061   1
   5   1  -1 357.747 153.926   1
   5  -1  -1 299.175 154.688   1
  -5   1   1 490.754 162.790   1
   5   1   0 45632.4 3058.19   1
   5  -1   0 49157.9 3058.53   1
  -5  -1   0 48350.9 3061.11   1
  -5   1   0 48296.3 3058.76   1
  -5   1  -1 581.545 130.185   1
  -5  -1  -1 417.589 130.917   1
   5   1   1 429.099 134.749   1
   5  -1   1 514.783 140.664   1
   5  -1   2 41713.5 2745.52   1
   5   1   2 42048.8 2747.15   1
  -5   1  -2 45532.0 2748.27   1
  -5  -1  -2 42297.6 2748.74   1
   5   1   3 4251.96 337.186   1
   5  -1   3 4532.71 355.127   1
  -5   1  -3 4427.47 344.364   1
  -5  -1  -3 4451.09 338.949   1
   5   1   4 100795. 6531.60   1
   5  -1   4 106132. 6528.47   1
  -5  -1  -4 101876. 6530.08   1
  -5   1  -4 102470. 6527.36   1
   5  -1   5 3557.03 303.292   1
   5   1   5 3445.52 310.666   1
  -5  -1  -5 3669.86 312.223   1
  -5   1  -5 3844.39 306.284   1
   5   1   6 4185.72 345.118   1
   5  -1   6 3629.33 320.545   1
  -5   1  -6 4130.88 323.164   1
  -5  -1  -6 4020.58 339.928   1
   5  -1   7 5321.83 402.161   1
  -5  -1  -7 4594.53 405.698   1
  -5   1  -7 5187.63 398.064   1
   5   1   7 5165.05 415.318   1
  -5  -1  -8 2891.21 276.894   1
  -5   1  -8 3156.96 282.544   1
   5  -1   8 2796.50 274.987   1
   5   1   8 3347.79 303.214   1
   5   1   9 2955.84 328.982   1
   5  -1   9 3552.45 332.611   1
  -5  -1  -9 3974.59 331.016   1
  -5   1  -9 4051.29 330.394   1
   5  -1  10 746.031 177.670   1
   5   1  10 744.655 185.304   1
  -5   1 -10 530.482 183.546   1
  -5  -1 -10 612.532 171.642   1
  -5   1 -11 9332.79 655.149   1
   5  -1  11 8672.05 657.188   1
  -5  -1 -12 34293.6 2182.08   1
   5   1  12 32367.3 2178.94   1
  -5  -1 -13 29770.6 1900.64   1
   5  -1  13 28677.6 1896.95   1
   5   1  13 27849.2 1896.57   1
  -5   1 -14 2132.83 288.715   1
  -5  -1 -14 2241.51 309.612   1
   5  -1  14 2028.96 312.729   1
   5   1  14 1844.96 312.920   1
  -5  -1 -15 3691.35 420.887   1
  -5   1 -15 4784.18 418.222   1
   5  -1  15 4387.17 422.993   1
   5   1  15 4659.46 455.171   1
   5  -1  16 281.140 250.128   1
   5   1  16 289.979 254.623   1
  -5   1 -17 674.647 278.084   1
   5  -1  17 453.879 274.268   1
  -5  -1 -18 1026.89 290.582   1
   5   1  18 1676.88 327.137   1
   5   1  19 875.825 322.853   1
   5  -1  19 553.739 289.871   1
  -5   1 -19 64.4895 280.235   1
  -5  -1 -19 588.959 308.654   1
   5  -1  20 1791.34 360.528   1
   5   1  20 1591.81 367.810   1
  -5   1 -20 1890.96 337.866   1
  -5  -1 -20 2068.79 362.231   1
   5  -1  21 643.138 328.088   1
  -5   1 -21 167.981 313.975   1
   5   1  22 216.765 311.065   1
  -5  -1 -22 238.626 297.435   1
   5  -1  23-218.115 319.875   1
   5   1  23 904.113 340.427   1
  -5   1 -23 587.089 325.173   1
  -5  -1 -23 343.606 331.251   1
   5  -1  24 219.596 315.543   1
  -5   1 -24 936.993 340.860   1
   5   1  25 252.983 327.069   1
  -5  -1 -25-34.1978 335.144   1
   5   1  26 681.342 343.411   1
  -5  -1 -26 238.199 356.133   1
   5  -2 -27 336.615 358.069   1
  -5   2  27-106.206 334.259   1
   5  -2 -26-135.968 337.117   1
  -5   2  26-107.556 331.569   1
   5  -2 -25-478.842 339.841   1
  -5   2  25 902.030 361.459   1
   5  -2 -24 274.293 346.113   1
   5   2 -24 425.423 337.640   1
  -5   2  24 361.742 344.497   1
  -5  -2  24 147.318 328.391   1
   5  -2 -23 34.2715 312.830   1
   5   2 -23 911.481 328.682   1
  -5   2  23 614.213 329.052   1
  -5  -2  23-36.4144 322.294   1
   5  -2 -22 750.564 348.298   1
   5   2 -22 1344.03 342.744   1
  -5   2  22 720.309 342.572   1
  -5  -2  22 681.631 337.534   1
   5   2 -21-372.242 305.680   1
  -5   2  21-606.755 324.979   1
  -5  -2  21-211.297 294.816   1
   5   2 -20 496.342 285.734   1
   5  -2 -20 534.858 322.316   1
  -5   2  20 176.594 319.294   1
  -5  -2  20 379.832 295.436   1
   5   2 -19 193.500 267.976   1
   5  -2 -19 131.639 276.696   1
  -5   2  19-312.974 289.644   1
  -5  -2  19 33.6639 279.726   1
   5  -2 -18 355.205 289.416   1
  -5   2  18-34.0986 306.218   1
   5   2 -17 2610.72 346.598   1
   5  -2 -17 3220.65 383.689   1
  -5  -2  17 2944.28 356.458   1
   5   2 -16 3045.78 361.954   1
  -5  -2  16 3260.92 377.189   1
   5  -2 -15-119.494 265.662   1
   5   2 -15 197.320 230.065   1
  -5   2  15 441.532 290.176   1
  -5  -2  15 293.014 243.797   1
   5  -2 -14 3845.00 368.297   1
   5   2 -14 3629.57 367.541   1
  -5   2  14 3081.41 364.973   1
  -5  -2  14 3958.43 375.829   1
   5  -2 -13 3150.70 378.663   1
   5   2 -13 3709.73 367.300   1
  -5   2  13 3765.87 400.096   1
  -5  -2  13 4104.60 379.267   1
   5  -2 -12-80.4022 195.261   1
  -5   2  12 479.729 220.323   1
   5  -2 -11 4977.17 427.653   1
  -5  -2  11 5851.39 444.213   1
   5   2 -11 5879.54 439.862   1
  -5   2  11 4910.17 432.754   1
   5   2 -10 18097.0 1187.90   1
  -5  -2  10 17340.3 1191.34   1
   5  -2  -9 1423.55 222.209   1
   5   2  -9 510.396 200.740   1
  -5   2   9 537.830 206.454   1
  -5  -2   9 1432.36 203.719   1
   5  -2  -8 16013.8 1000.50   1
  -5  -2   8 16557.6 993.373   1
  -5   2   8 15123.8 1002.86   1
  -5  -2   7 11601.0 754.541   1
  -5   2   7 10099.4 758.189   1
   5  -2  -7 11168.2 762.554   1
   5   2  -7 10853.2 750.862   1
   5   2  -6 457.543 154.191   1
  -5  -2   6 288.124 153.637   1
  -5   2   6 184.515 157.650   1
   5  -2  -6 80.7377 161.991   1
   5   2  -5 149.575 131.366   1
   5  -2  -5 304.503 164.337   1
  -5   2   5 155.912 155.949   1
  -5  -2   5 34.6851 145.792   1
   5  -2  -4 25918.9 1700.12   1
   5   2  -4 27227.3 1695.05   1
  -5  -2   4 24723.9 1693.71   1
  -5   2   4 26667.8 1700.43   1
  -5   2   3 102.546 148.306   1
  -5  -2   3-31.2471 156.202   1
   5  -2  -3 66.6043 135.704   1
   5   2  -3-61.6409 143.032   1
   5  -2  -2 65694.0 4342.34   1
  -5   2   2 69652.4 4345.94   1
   5   2  -2 70354.2 4341.12   1
  -5  -2   2 67129.4 4340.48   1
   5  -2  -1 12739.3 786.569   1
   5   2  -1 11166.2 773.485   1
  -5  -2   1 10526.8 776.740   1
  -5   2   1 12159.5 784.584   1
   5  -2   0-88.8472 140.821   1
  -5   2   0-105.402 151.540   1
  -5  -2   0-46.2536 116.971   1
   5   2   0 46.1992 111.366   1
   5   2   1 11152.6 767.325   1
  -5   2  -1 11715.2 763.032   1
  -5  -2  -1 11177.8 769.805   1
   5  -2   1 11421.2 765.327   1
   5   2   2 67761.3 4119.98   1
  -5   2  -2 65463.4 4113.99   1
   5  -2   2 59853.8 4111.66   1
  -5  -2  -2 66126.7 4119.75   1
   5  -2   3-15.1071 118.400   1
  -5   2  -3 30.6467 119.442   1
   5   2   3 292.835 132.011   1
  -5  -2  -3 232.672 124.132   1
  -5   2  -4 24005.8 1654.02   1
  -5  -2  -4 26988.1 1665.39   1
   5  -2   4 25589.9 1654.79   1
   5   2   4 25815.8 1663.90   1
   5   2   5 19.1137 159.202   1
   5  -2   5 148.640 133.257   1
  -5  -2  -5-93.0025 148.556   1
  -5   2  -5-16.0004 117.854   1
   5  -2   6 359.913 145.941   1
   5   2   6 245.736 160.390   1
  -5   2  -6 529.744 148.466   1
  -5  -2  -6 447.181 159.653   1
   5  -2   7 10538.3 748.706   1
   5   2   7 10761.1 769.443   1
  -5   2  -7 11618.1 753.914   1
  -5  -2  -7 10977.9 766.246   1
   5   2   8 16255.5 1044.92   1
   5  -2   8 15834.8 1033.45   1
  -5  -2  -8 15312.4 1039.48   1
  -5   2  -8 14219.7 1030.54   1
  -5   2  -9 988.383 184.535   1
   5  -2   9 957.598 202.481   1
  -5  -2  -9 622.352 207.091   1
   5   2   9 780.335 230.076   1
   5  -2  10 18016.1 1213.45   1
  -5   2 -10 18190.4 1208.75   1
   5  -2  11 4821.59 439.228   1
   5   2  11 5484.53 465.150   1
  -5   2 -11 5308.44 433.380   1
  -5  -2 -11 5795.69 464.464   1
   5   2  12-28.2826 251.508   1
   5  -2  12 99.9450 225.017   1
  -5   2 -12 147.625 211.474   1
  -5  -2 -12 569.870 253.572   1
   5   2  13 2849.67 375.839   1
  -5  -2 -13 3478.88 366.653   1
   5  -2  14 3911.03 409.650   1
   5   2  14 4007.21 415.801   1
  -5  -2 -14 4713.59 431.005   1
  -5   2 -14 4681.96 401.565   1
   5  -2  15 411.005 258.549   1
   5   2  15 63.2083 245.668   1
  -5  -2 -15 356.787 237.384   1
  -5   2 -15 194.508 245.806   1
   5  -2  16 3654.59 399.273   1
  -5   2 -17 2815.33 337.345   1
  -5  -2 -17 2664.76 359.751   1
   5  -2  17 2492.66 356.673   1
   5   2  17 2793.04 377.346   1
  -5   2 -18 872.342 286.652   1
  -5  -2 -18 323.478 276.502   1
   5   2  18 276.391 286.960   1
   5  -2  18 663.398 294.077   1
  -5   2 -19 320.129 287.958   1
  -5  -2 -19-32.9076 298.994   1
   5   2  19-35.2592 324.159   1
   5  -2  19 68.6449 299.167   1
  -5   2 -20 680.006 288.461   1
  -5  -2 -20 362.335 307.051   1
   5   2  20 181.649 328.634   1
   5  -2  20 533.167 307.723   1
  -5  -2 -21 134.414 323.036   1
  -5   2 -21 402.502 300.474   1
   5  -2  21 748.485 324.399   1
   5   2  21-36.2122 330.222   1
  -5   2 -22 650.527 321.976   1
  -5  -2 -22 680.363 358.123   1
   5   2  22 541.666 340.340   1
   5  -2  22 1724.07 353.884   1
  -5   2 -23 34.5911 303.336   1
  -5  -2 -23 855.168 335.686   1
   5  -2  23 254.853 310.906   1
   5   2  23 36.0604 336.480   1
  -5   2 -24 383.920 338.603   1
  -5  -2 -24 647.266 343.556   1
   5   2  24 36.0311 324.167   1
  -5  -2 -25-135.491 335.301   1
   5   2  25 250.892 328.841   1
  -5  -2 -27 466.658 370.300   1
   5  -3 -28-32.6262 350.994   1
  -5   3  26 603.205 363.013   1
   5  -3 -26 1007.33 381.725   1
  -5   3  25 858.895 371.402   1
   5  -3 -25 813.477 366.876   1
  -5   3  24 755.431 340.130   1
   5  -3 -24 374.765 347.404   1
  -5  -3  23 365.279 317.933   1
   5   3 -23 425.034 327.169   1
  -5   3  22 252.208 339.467   1
  -5  -3  22 71.8691 319.872   1
   5  -3 -22-510.548 334.637   1
   5   3 -22 208.301 318.503   1
  -5   3  21 143.157 291.594   1
  -5  -3  21 562.967 299.203   1
   5   3 -21 441.945 297.550   1
   5  -3 -21 135.308 306.689   1
  -5  -3  20 1544.45 323.306   1
   5   3 -20 1691.63 327.105   1
  -5   3  19 1402.75 317.256   1
  -5  -3  19 2467.74 358.961   1
   5  -3 -19 1580.98 328.381   1
   5   3 -19 2058.93 343.189   1
  -5   3  18 1000.19 333.632   1
  -5  -3  18 1487.33 304.992   1
   5  -3 -18 971.649 307.729   1
   5   3 -18 1340.75 317.253   1
  -5   3  17 371.695 310.471   1
  -5  -3  17 249.735 263.618   1
   5  -3 -17-158.681 291.087   1
   5   3 -17 573.575 259.048   1
  -5   3  16 197.992 304.895   1
  -5  -3  16 210.313 261.835   1
   5   3 -16 406.882 252.805   1
   5  -3 -16 744.015 298.438   1
  -5   3  15 2665.52 364.744   1
  -5  -3  15 2905.90 331.119   1
   5  -3 -15 2686.12 352.896   1
   5   3 -15 2208.12 317.614   1
   5  -3 -14 4830.68 433.034   1
  -5   3  14 4640.59 440.314   1
  -5  -3  14 4117.54 420.629   1
   5   3 -14 4783.94 425.704   1
  -5   3  13 2047.24 328.207   1
   5  -3 -13 3056.96 327.813   1
  -5  -3  12 497.404 229.017   1
  -5   3  12 491.499 244.855   1
   5   3 -12 170.789 207.044   1
   5  -3 -12 438.022 226.067   1
  -5  -3  11 94.5054 197.716   1
  -5   3  11 166.233 229.664   1
   5   3 -11 301.232 187.431   1
   5   3 -10 152.231 157.909   1
   5  -3 -10 326.821 219.101   1
  -5  -3  10 88.9746 181.409   1
  -5   3  10 502.732 228.546   1
  -5  -3   9 13025.8 978.459   1
  -5   3   9 15841.7 998.789   1
   5  -3  -9 14858.9 989.676   1
   5   3  -9 14678.3 981.412   1
  -5  -3   8 23783.8 1476.44   1
  -5   3   8 22661.2 1487.77   1
   5  -3  -8 20906.1 1480.14   1
   5   3  -8 22285.3 1470.95   1
  -5  -3   7 18639.8 1257.37   1
  -5   3   7 19788.7 1272.65   1
   5   3  -7 19884.8 1258.61   1
   5  -3  -7 18013.4 1262.54   1
   5   3  -6 28752.4 1909.94   1
   5  -3  -6 29367.2 1924.08   1
  -5   3   6 29025.0 1922.01   1
  -5  -3   6 30890.1 1913.80   1
   5   3  -5 23349.9 1514.32   1
   5  -3  -5 23962.7 1525.23   1
  -5  -3   5 22958.6 1513.03   1
  -5   3   5 22721.6 1524.53   1
  -5  -3   4 24367.9 1477.08   1
  -5   3   4 22752.1 1484.26   1
   5  -3  -4 20739.8 1479.76   1
   5   3  -4 22566.7 1472.63   1
  -5  -3   3 1257.89 167.846   1
  -5   3   3 1174.11 182.527   1
   5  -3  -3 1274.77 187.223   1
   5   3  -3 1349.48 174.615   1
  -5  -3   2 771.152 151.234   1
  -5   3   2 638.693 170.979   1
   5   3  -2 1002.90 146.764   1
   5  -3  -1 77059.5 4617.87   1
   5   3  -1 75767.8 4617.46   1
  -5   3   1 79727.8 4620.60   1
  -5   3   0 63435.3 4114.49   1
  -5  -3   0 66069.4 4118.49   1
   5  -3   0 64113.0 4114.71   1
   5   3   0 64998.5 4116.94   1
   5   3   1 72568.7 4850.11   1
  -5   3  -1 80814.9 4848.06   1
   5  -3   1 76201.9 4844.88   1
  -5  -3  -1 75129.2 4850.29   1
   5  -3   2 1166.17 172.761   1
   5   3   2 693.067 151.168   1
  -5  -3  -2 967.316 148.328   1
   5  -3   3 1337.73 179.540   1
  -5   3  -3 1144.63 180.456   1
  -5  -3  -3 1507.08 172.957   1
   5   3   3 888.963 173.951   1
  -5  -3  -4 21831.6 1456.87   1
  -5   3  -4 23263.5 1445.76   1
   5  -3   4 21554.7 1444.07   1
   5   3   4 22067.6 1457.15   1
  -5  -3  -5 23335.1 1493.82   1
  -5   3  -5 22239.0 1480.60   1
   5   3   5 22460.5 1494.85   1
   5  -3   5 22944.7 1480.89   1
  -5   3  -6 28878.9 1907.44   1
  -5  -3  -6 28654.0 1918.98   1
   5  -3   6 30474.5 1910.76   1
   5   3   6 30092.5 1926.19   1
  -5   3  -7 19157.1 1236.39   1
  -5  -3  -7 18135.6 1247.16   1
   5  -3   7 18128.0 1234.68   1
   5   3   7 19763.2 1254.39   1
  -5  -3  -8 23017.5 1547.24   1
  -5   3  -8 24196.7 1534.06   1
   5  -3   8 23216.0 1534.91   1
   5   3   8 23224.6 1553.43   1
  -5  -3  -9 14717.0 1011.14   1
  -5   3  -9 14607.4 994.197   1
   5   3   9 15000.4 1017.64   1
   5  -3   9 14887.5 1001.94   1
  -5  -3 -10 50.6535 211.495   1
  -5   3 -10-206.873 163.568   1
   5  -3  10-130.793 167.756   1
   5   3  10 157.400 220.605   1
  -5   3 -11 198.485 190.143   1
  -5  -3 -11-374.637 227.620   1
   5  -3  11-115.141 202.022   1
   5   3  11-27.5516 235.416   1
  -5  -3 -12 83.1937 245.530   1
  -5   3 -12 262.922 206.755   1
   5  -3  12 122.049 208.805   1
   5   3  12 174.477 259.062   1
  -5  -3 -13 2062.74 335.006   1
   5   3  13 2733.09 347.140   1
  -5  -3 -14 4404.98 429.227   1
  -5   3 -14 5553.79 430.928   1
   5   3  14 4268.02 433.487   1
   5  -3  14 5169.59 436.785   1
   5   3  15 1927.52 351.289   1
   5  -3  15 2643.54 317.074   1
  -5  -3 -15 2023.22 334.122   1
  -5   3 -15 1739.90 293.199   1
   5  -3  16 482.895 250.838   1
  -5  -3 -17 384.682 278.254   1
  -5   3 -17 148.971 244.711   1
   5   3  17 34.0292 287.524   1
   5  -3  17-125.993 259.953   1
   5  -3  18 1016.36 304.233   1
  -5  -3 -18 1010.62 336.022   1
  -5   3 -18 1938.90 315.965   1
   5   3  19 355.925 341.018   1
   5  -3  20 1917.02 338.538   1
  -5   3 -20 1886.10 333.179   1
   5  -3  21 494.840 304.967   1
   5   3  21 834.119 341.853   1
  -5  -3 -21 470.630 323.568   1
  -5   3 -21 603.149 288.721   1
   5   3  22 72.1240 343.135   1
   5  -3  22-179.338 305.309   1
  -5   3 -22 922.572 315.565   1
  -5  -3 -22-33.9471 336.820   1
   5   3  23-107.796 336.176   1
  -5  -3 -23-204.315 333.802   1
   5   3  24 1540.26 374.046   1
  -5  -3 -24 642.766 344.249   1
   5   3  25 675.322 355.647   1
  -5  -3 -25 838.847 373.166   1
   5   3  26 210.566 347.523   1
  -5  -3 -26 731.040 366.755   1
   5   3  27 590.042 360.507   1
  -5  -3 -27 689.678 372.184   1
  -5   4  27-69.1424 363.402   1
   5  -4 -27 1144.44 393.032   1
  -5   4  26 666.953 368.055   1
   5  -4 -26 331.910 367.884   1
  -5   4  24 823.639 339.988   1
   5  -4 -24 169.220 316.155   1
  -5   4  23 683.768 354.277   1
   5  -4 -23-67.9229 335.513   1
  -5   4  22 935.438 360.586   1
  -5  -4  22 1178.73 329.436   1
   5  -4 -22 2002.80 363.780   1
   5   4 -22 846.327 334.153   1
  -5   4  21 467.228 322.285   1
  -5  -4  21 525.106 315.922   1
   5   4 -21 581.115 316.559   1
  -5  -4  20 306.476 298.246   1
   5   4 -20 465.820 323.982   1
   5  -4 -20 300.864 320.952   1
  -5   4  19 211.199 323.193   1
   5  -4 -19 198.607 309.825   1
  -5  -4  18 127.601 270.852   1
  -5   4  18 936.157 291.352   1
   5   4 -18 685.754 281.703   1
   5  -4 -18 358.939 273.145   1
  -5  -4  17 2476.59 350.701   1
  -5   4  17 3814.42 405.224   1
   5   4 -17 2721.06 353.875   1
   5  -4 -17 2916.23 380.233   1
  -5  -4  16 4929.63 446.970   1
   5  -4 -16 4268.60 461.108   1
  -5   4  16 4233.38 468.007   1
   5   4 -16 5340.55 451.995   1
   5   4 -15 3599.49 365.603   1
  -5  -4  15 3638.48 377.835   1
   5  -4 -14 10600.8 743.255   1
  -5  -4  14 9899.33 735.011   1
  -5   4  14 8886.53 736.987   1
   5   4 -14 10553.8 732.597   1
   5   4 -13 1912.41 282.522   1
   5  -4 -13 2020.42 309.160   1
  -5  -4  13 2128.17 281.282   1
  -5   4  13 1195.12 305.068   1
   5  -4 -12 11754.4 820.764   1
  -5   4  12 10911.4 823.532   1
   5   4 -12 10633.6 793.257   1
  -5  -4  12 12149.4 804.121   1
   5  -4 -11 16007.4 1070.52   1
  -5  -4  11 16384.8 1049.02   1
  -5   4  11 13820.1 1067.91   1
   5   4 -11 15296.5 1044.79   1
   5   4 -10 1360.39 216.923   1
  -5   4  10 1088.95 259.988   1
   5  -4 -10 800.053 242.580   1
  -5  -4   9 1950.76 217.523   1
   5   4  -9 1654.97 236.692   1
   5  -4  -8 25182.9 1713.97   1
  -5  -4   8 27408.9 1705.05   1
  -5   4   8 25613.6 1718.63   1
   5   4  -8 25894.3 1697.19   1
  -5   4   7 2462.72 285.931   1
  -5  -4   7 2378.27 246.094   1
   5  -4  -7 2547.92 287.339   1
   5   4  -7 2858.46 250.865   1
  -5   4   6 221.206 176.302   1
  -5  -4   6 137.543 134.447   1
   5  -4  -6 106.177 171.899   1
   5   4  -6 384.845 136.057   1
  -5   4   5 938.201 191.530   1
   5  -4  -5 506.345 166.245   1
   5   4  -5 660.135 160.087   1
   5  -4  -4 26038.3 1729.58   1
  -5   4   4 23130.4 1724.28   1
   5   4  -4 27722.2 1718.19   1
  -5  -4   4 28744.6 1721.02   1
  -5  -4   3 1703.95 192.423   1
   5   4  -3 1754.82 182.354   1
  -5   4   3 1775.37 216.370   1
   5  -4  -3 1182.34 196.874   1
   5  -4  -2 14398.5 907.166   1
   5   4  -2 13157.9 898.489   1
  -5  -4   2 13140.9 899.636   1
  -5   4   2 13408.3 905.675   1
   5  -4  -1 5902.81 423.099   1
  -5   4   1 5794.20 425.942   1
   5   4  -1 5626.53 421.137   1
  -5  -4   1 5550.44 425.643   1
   5  -4   0-227.907 139.627   1
  -5   4   0-110.351 140.268   1
   5   4   0-161.697 135.239   1
  -5  -4   0-15.9999 132.242   1
   5   4   1 5454.01 390.635   1
  -5  -4  -1 4749.30 381.887   1
   5  -4   1 4812.98 370.924   1
  -5   4  -1 5162.40 375.682   1
   5   4   2 13324.3 904.009   1
  -5  -4  -2 13331.0 902.156   1
   5  -4   2 13419.1 892.953   1
  -5   4  -2 13521.2 893.270   1
  -5   4  -3 1379.55 178.007   1
   5   4   3 1237.85 185.352   1
  -5  -4  -3 1817.79 197.372   1
   5  -4   3 1418.20 170.246   1
  -5   4  -4 24583.0 1725.39   1
  -5  -4  -4 26452.6 1737.43   1
   5   4   4 26768.3 1741.80   1
   5  -4   4 28845.2 1726.90   1
  -5   4  -5 831.633 146.556   1
  -5  -4  -5 1032.06 183.344   1
   5   4   5 589.254 183.691   1
   5  -4   5 1132.60 153.761   1
  -5   4  -6 204.442 136.949   1
  -5  -4  -6 419.711 196.594   1
   5   4   6-156.289 199.902   1
   5  -4   6 226.380 142.906   1
  -5   4  -7 2528.30 243.075   1
  -5  -4  -7 2628.76 286.973   1
   5   4   7 2650.23 281.750   1
   5  -4   7 2575.48 246.362   1
  -5  -4  -8 25912.9 1687.10   1
  -5   4  -8 24614.5 1666.75   1
   5  -4   8 26447.0 1670.88   1
   5   4   8 25708.8 1691.94   1
  -5   4  -9 1903.87 218.290   1
   5  -4   9 1495.18 209.865   1
   5   4  10 1540.42 238.367   1
   5  -4  10 924.340 197.472   1
  -5  -4 -10 1361.28 234.108   1
  -5   4 -10 1197.62 200.253   1
  -5  -4 -11 14975.7 1038.25   1
  -5   4 -11 15133.0 1021.96   1
   5  -4  11 15707.3 1026.28   1
   5   4  11 14347.2 1037.11   1
  -5  -4 -12 11512.0 842.338   1
  -5   4 -12 12140.5 817.442   1
   5   4  12 10514.5 843.051   1
   5  -4  12 12259.7 823.455   1
  -5  -4 -13 1746.73 314.398   1
  -5   4 -13 1942.53 267.743   1
   5   4  13 1530.08 319.586   1
   5  -4  13 2324.85 282.081   1
   5   4  14 7593.49 683.302   1
  -5  -4 -14 10207.5 693.900   1
  -5   4 -15 3477.35 336.660   1
   5  -4  15 2644.31 344.578   1
  -5   4 -16 5094.26 430.017   1
  -5  -4 -16 4188.52 450.825   1
   5  -4  16 4588.40 436.962   1
   5   4  16 3833.95 464.663   1
  -5  -4 -17 2262.06 364.985   1
  -5   4 -17 2516.60 334.330   1
   5  -4  17 2700.13 363.026   1
   5   4  17 2582.53 388.057   1
  -5  -4 -18 950.611 296.160   1
  -5   4 -18 515.450 260.882   1
   5  -4  18 713.620 269.780   1
   5   4  18 562.155 315.074   1
  -5   4 -19 31.0462 263.417   1
  -5  -4 -19 364.777 291.391   1
   5  -4  19 476.080 299.417   1
  -5  -4 -20 397.234 290.207   1
  -5   4 -20 745.296 318.525   1
   5   4  20 329.362 308.585   1
   5  -4  20 583.929 303.570   1
  -5  -4 -21 873.923 309.946   1
  -5   4 -21 1071.17 316.352   1
   5   4  21 145.208 310.215   1
   5  -4  21 210.209 304.220   1
  -5   4 -22 1500.22 332.019   1
  -5  -4 -22 1591.27 349.248   1
   5   4  22 684.367 330.262   1
  -5  -4 -23-135.570 325.785   1
[truncated: 840,574 more chars]
