# Supplementary material for: Structural insight into the cooperativity of spin crossover compounds
Source: Acta Crystallogr B Struct Sci Cryst Eng Mater. 2023 Aug 11;79(Pt 5):354–67. doi: 10.1107/S2052520623005814 (PMC10552598; doi:10.1107/S2052520623005814)
Supplement: Supplementary file 5 [file b-79-00354-sup5.zip › Bia_Portho_215K.cif]

data_Bia_dw4400_215K
 
_audit_creation_method            'SHELXL-2019/2'
_shelx_SHELXL_version_number      '2019/2'
_chemical_name_systematic         ?
_chemical_name_common             ?
_chemical_melting_point           ?
_chemical_formula_moiety          ?
_chemical_formula_sum
 'C10.86 H8 Fe0.29 N1.71 S0.57' 
_chemical_formula_weight          196.75

loop_
 _atom_type_symbol
 _atom_type_description
 _atom_type_scat_dispersion_real
 _atom_type_scat_dispersion_imag
 _atom_type_scat_source
 'Fe'  'Fe'   0.3265   0.6960
 'International Tables Vol C Tables 4.2.6.8 and 6.1.1.4'
 'C'  'C'   0.0024   0.0013
 'International Tables Vol C Tables 4.2.6.8 and 6.1.1.4'
 'H'  'H'   0.0000   0.0000
 'International Tables Vol C Tables 4.2.6.8 and 6.1.1.4'
 'N'  'N'   0.0049   0.0027
 'International Tables Vol C Tables 4.2.6.8 and 6.1.1.4'
 'S'  'S'   0.1051   0.1002
 'International Tables Vol C Tables 4.2.6.8 and 6.1.1.4'
 
_space_group_crystal_system       orthorhombic
_space_group_IT_number            56
_space_group_name_H-M_alt         'P c c n'
_space_group_name_Hall            '-P 2ab 2ac'
 
_shelx_space_group_comment
;
The symmetry employed for this shelxl refinement is uniquely defined
by the following loop, which should always be used as a source of
symmetry information in preference to the above space-group names.
They are only intended as comments.
;
 
loop_
 _space_group_symop_operation_xyz
 'x, y, z'
 '-x+1/2, -y+1/2, z'
 '-x, y+1/2, -z+1/2'
 'x+1/2, -y, -z+1/2'
 '-x, -y, -z'
 'x-1/2, y-1/2, -z'
 'x, -y-1/2, z-1/2'
 '-x-1/2, y, z-1/2'
 
_cell_length_a                    12.9265(4)
_cell_length_b                    15.0011(4)
_cell_length_c                    17.6167(4)
_cell_angle_alpha                 90
_cell_angle_beta                  90
_cell_angle_gamma                 90
_cell_volume                      3416.08(16)
_cell_formula_units_Z             14
_cell_measurement_temperature     215(2)
_cell_measurement_reflns_used     3743
_cell_measurement_theta_min       1.911
_cell_measurement_theta_max       22.683
 
_exptl_crystal_description        irregular
_exptl_crystal_colour             ?
_exptl_crystal_density_meas       ?
_exptl_crystal_density_method     ?
_exptl_crystal_density_diffrn     1.339          
_exptl_crystal_F_000              1424
_exptl_transmission_factor_min    ?
_exptl_transmission_factor_max    ?
_exptl_crystal_size_max           ?
_exptl_crystal_size_mid           ?
_exptl_crystal_size_min           ?
_exptl_absorpt_coefficient_mu     0.440
_shelx_estimated_absorpt_T_min    ?
_shelx_estimated_absorpt_T_max    ?
_exptl_absorpt_correction_type    ?
_exptl_absorpt_correction_T_min   ?
_exptl_absorpt_correction_T_max   ?
_exptl_absorpt_process_details    ?
_exptl_absorpt_special_details    ?
_diffrn_ambient_temperature       293(2)
_diffrn_radiation_wavelength      0.65524
_diffrn_radiation_type            Synchrotron
_diffrn_source                    ?
_diffrn_measurement_device_type   '4-circle diffractometer'
_diffrn_measurement_method        ?
_diffrn_detector_area_resol_mean  ?
_diffrn_reflns_number             35180
_diffrn_reflns_av_unetI/netI      0.0731
_diffrn_reflns_av_R_equivalents   0.0887
_diffrn_reflns_limit_h_min        -20
_diffrn_reflns_limit_h_max        20
_diffrn_reflns_limit_k_min        -18
_diffrn_reflns_limit_k_max        19
_diffrn_reflns_limit_l_min        -28
_diffrn_reflns_limit_l_max        28
_diffrn_reflns_theta_min          1.917
_diffrn_reflns_theta_max          32.935
_diffrn_reflns_theta_full         23.150
_diffrn_measured_fraction_theta_max   0.819
_diffrn_measured_fraction_theta_full  0.984
_diffrn_reflns_Laue_measured_fraction_max    0.819
_diffrn_reflns_Laue_measured_fraction_full   0.984
_diffrn_reflns_point_group_measured_fraction_max   0.819
_diffrn_reflns_point_group_measured_fraction_full  0.984
_reflns_number_total              6696
_reflns_number_gt                 3869
_reflns_threshold_expression      'I > 2\s(I)'
_reflns_Friedel_coverage          0.000
_reflns_Friedel_fraction_max      .
_reflns_Friedel_fraction_full     .
 
_reflns_special_details
;
 Reflections were merged by SHELXL according to the crystal
 class for the calculation of statistics and refinement.
 
 _reflns_Friedel_fraction is defined as the number of unique
 Friedel pairs measured divided by the number that would be
 possible theoretically, ignoring centric projections and
 systematic absences.
;
 
_computing_data_collection        ?
_computing_cell_refinement        ?
_computing_data_reduction         ?
_computing_structure_solution     ?
_computing_structure_refinement 'SHELXL-2019/2 (Sheldrick, 2019)'
_computing_molecular_graphics     ?
_computing_publication_material   ?
_refine_special_details           ?
_refine_ls_structure_factor_coef  Fsqd
_refine_ls_matrix_type            full
_refine_ls_weighting_scheme       calc
_refine_ls_weighting_details
'w=1/[\s^2^(Fo^2^)+(0.0187P)^2^+2.6355P] where P=(Fo^2^+2Fc^2^)/3'
_atom_sites_solution_primary      ?
_atom_sites_solution_secondary    ?
_atom_sites_solution_hydrogens    geom
_refine_ls_hydrogen_treatment     constr
_refine_ls_extinction_method      none
_refine_ls_extinction_coef        .
_refine_ls_number_reflns          6696
_refine_ls_number_parameters      213
_refine_ls_number_restraints      0
_refine_ls_R_factor_all           0.1837
_refine_ls_R_factor_gt            0.1069
_refine_ls_wR_factor_ref          0.1728
_refine_ls_wR_factor_gt           0.1497
_refine_ls_goodness_of_fit_ref    1.205
_refine_ls_restrained_S_all       1.205
_refine_ls_shift/su_max           0.001
_refine_ls_shift/su_mean          0.000
 
loop_
 _atom_site_label
 _atom_site_type_symbol
 _atom_site_fract_x
 _atom_site_fract_y
 _atom_site_fract_z
 _atom_site_U_iso_or_equiv
 _atom_site_adp_type
 _atom_site_occupancy
 _atom_site_site_symmetry_order  
 _atom_site_calc_flag
 _atom_site_refinement_flags_posn
 _atom_site_refinement_flags_adp
 _atom_site_refinement_flags_occupancy
 _atom_site_disorder_assembly
 _atom_site_disorder_group
Fe01 Fe 0.750000 0.750000 0.57726(3) 0.04425(17) Uani 1 2 d S T P . .
S002 S 0.91132(9) 0.55703(8) 0.39532(5) 0.0794(3) Uani 1 1 d . . . . .
N003 N 0.7450(2) 0.84446(16) 0.67562(13) 0.0479(5) Uani 1 1 d . . . . .
N004 N 0.8014(2) 0.66054(19) 0.49716(15) 0.0602(7) Uani 1 1 d . . . . .
N005 N 0.91084(19) 0.79609(18) 0.59472(14) 0.0495(6) Uani 1 1 d . . . . .
C006 C 0.6567(2) 0.8612(2) 0.72137(16) 0.0463(7) Uani 1 1 d . . . . .
C007 C 0.5645(2) 0.8833(2) 0.68619(17) 0.0505(7) Uani 1 1 d . . . . .
H007 H 0.561916 0.890727 0.633815 0.061 Uiso 1 1 calc R U . . .
C008 C 0.9263(3) 0.8476(2) 0.65566(18) 0.0527(8) Uani 1 1 d . . . . .
C009 C 0.8334(3) 0.8714(2) 0.69825(18) 0.0538(8) Uani 1 1 d . . . . .
H009 H 0.838650 0.906201 0.741790 0.065 Uiso 1 1 calc R U . . .
C00A C 0.6601(3) 0.8509(2) 0.79977(17) 0.0551(8) Uani 1 1 d . . . . .
H00A H 0.721900 0.836120 0.823630 0.066 Uiso 1 1 calc R U . . .
C00B C 0.4780(3) 0.8842(2) 0.80772(18) 0.0525(8) Uani 1 1 d . . . . .
C00C C 0.4763(3) 0.8943(2) 0.72935(18) 0.0524(8) Uani 1 1 d . . . . .
H00C H 0.414389 0.908743 0.705460 0.063 Uiso 1 1 calc R U . . .
C00D C 0.8471(2) 0.6181(2) 0.45450(17) 0.0504(7) Uani 1 1 d . . . . .
C00E C 0.5711(3) 0.8628(2) 0.84212(18) 0.0588(9) Uani 1 1 d . . . . .
H00E H 0.573764 0.856373 0.894588 0.071 Uiso 1 1 calc R U . . .
C00F C 0.3822(3) 0.8978(2) 0.85279(19) 0.0575(8) Uani 1 1 d . . . . .
C00G C 0.9941(3) 0.7730(2) 0.5538(2) 0.0591(9) Uani 1 1 d . . . . .
H00G H 0.984697 0.737506 0.511053 0.071 Uiso 1 1 calc R U . . .
C00H C 0.3853(3) 0.9422(3) 0.9220(2) 0.0666(10) Uani 1 1 d . . . . .
H00H H 0.448205 0.962660 0.940788 0.080 Uiso 1 1 calc R U . . .
C00I C 1.0236(3) 0.8768(3) 0.6777(2) 0.0707(10) Uani 1 1 d . . . . .
H00I H 1.031872 0.912506 0.720425 0.085 Uiso 1 1 calc R U . . .
C00J C 0.2876(3) 0.8674(3) 0.8273(2) 0.0752(11) Uani 1 1 d . . . . .
H00J H 0.283855 0.836979 0.781375 0.090 Uiso 1 1 calc R U . . .
C00K C 0.1980(4) 0.8814(3) 0.8688(3) 0.0880(13) Uani 1 1 d . . . . .
H00K H 0.134913 0.860499 0.850758 0.106 Uiso 1 1 calc R U . . .
C00L C 1.1071(3) 0.8516(3) 0.6350(3) 0.0830(12) Uani 1 1 d . . . . .
H00L H 1.173332 0.869857 0.648584 0.100 Uiso 1 1 calc R U . . .
C00M C 0.2953(4) 0.9565(3) 0.9633(2) 0.0778(12) Uani 1 1 d . . . . .
H00M H 0.298147 0.986785 1.009308 0.093 Uiso 1 1 calc R U . . .
C00N C 0.2027(4) 0.9261(3) 0.9366(3) 0.0842(13) Uani 1 1 d . . . . .
H00N H 0.142648 0.935766 0.964492 0.101 Uiso 1 1 calc R U . . .
C00O C 1.0923(3) 0.7993(3) 0.5722(2) 0.0755(11) Uani 1 1 d . . . . .
H00O H 1.148262 0.781932 0.542490 0.091 Uiso 1 1 calc R U . . .
 
loop_
 _atom_site_aniso_label
 _atom_site_aniso_U_11
 _atom_site_aniso_U_22
 _atom_site_aniso_U_33
 _atom_site_aniso_U_23
 _atom_site_aniso_U_13
 _atom_site_aniso_U_12
Fe01 0.0471(3) 0.0525(4) 0.0332(3) 0.000 0.000 0.0048(3)
S002 0.0817(7) 0.1069(8) 0.0495(5) -0.0071(5) 0.0128(5) 0.0377(6)
N003 0.0527(14) 0.0496(14) 0.0415(11) -0.0005(11) -0.0041(12) 0.0102(12)
N004 0.0704(19) 0.0649(18) 0.0454(15) -0.0065(13) 0.0124(13) 0.0012(15)
N005 0.0492(14) 0.0559(16) 0.0435(13) 0.0061(12) 0.0002(11) 0.0030(12)
C006 0.0538(18) 0.0454(17) 0.0396(15) -0.0036(13) -0.0005(13) 0.0095(13)
C007 0.062(2) 0.0489(18) 0.0403(15) -0.0016(13) -0.0041(14) 0.0103(15)
C008 0.0549(19) 0.0551(19) 0.0480(16) 0.0075(14) -0.0047(14) 0.0033(15)
C009 0.066(2) 0.0523(19) 0.0433(16) -0.0013(14) -0.0070(15) 0.0059(16)
C00A 0.056(2) 0.064(2) 0.0449(16) -0.0019(15) -0.0059(14) 0.0145(16)
C00B 0.061(2) 0.0448(18) 0.0513(17) -0.0023(14) 0.0016(15) 0.0120(15)
C00C 0.0548(18) 0.0492(18) 0.0533(18) -0.0009(15) -0.0051(15) 0.0147(14)
C00D 0.0476(17) 0.065(2) 0.0386(15) 0.0022(15) 0.0000(13) -0.0004(15)
C00E 0.071(2) 0.066(2) 0.0401(15) 0.0025(15) -0.0006(15) 0.0161(17)
C00F 0.065(2) 0.0494(19) 0.0578(19) 0.0047(15) 0.0070(16) 0.0160(16)
C00G 0.055(2) 0.066(2) 0.0560(18) 0.0060(16) 0.0080(15) 0.0004(16)
C00H 0.069(2) 0.072(2) 0.058(2) 0.0006(19) 0.0033(18) 0.0233(19)
C00I 0.062(2) 0.083(3) 0.067(2) -0.003(2) -0.0156(19) -0.0053(19)
C00J 0.071(2) 0.076(3) 0.079(3) -0.012(2) 0.010(2) 0.003(2)
C00K 0.066(3) 0.095(3) 0.103(3) -0.007(3) 0.012(2) 0.005(2)
C00L 0.052(2) 0.105(3) 0.092(3) 0.008(3) -0.010(2) -0.006(2)
C00M 0.085(3) 0.087(3) 0.062(2) -0.001(2) 0.010(2) 0.036(2)
C00N 0.075(3) 0.094(3) 0.084(3) 0.007(2) 0.023(2) 0.026(2)
C00O 0.052(2) 0.092(3) 0.082(3) 0.010(2) 0.009(2) -0.001(2)
 
_geom_special_details
;
 All esds (except the esd in the dihedral angle between two l.s. planes)
 are estimated using the full covariance matrix.  The cell esds are taken
 into account individually in the estimation of esds in distances, angles
 and torsion angles; correlations between esds in cell parameters are only
 used when they are defined by crystal symmetry.  An approximate (isotropic)
 treatment of cell esds is used for estimating esds involving l.s. planes.
;
 
loop_
 _geom_bond_atom_site_label_1
 _geom_bond_atom_site_label_2
 _geom_bond_distance
 _geom_bond_site_symmetry_2
 _geom_bond_publ_flag
Fe01 N004 2.057(3) 2_665 ?
Fe01 N004 2.057(3) . ?
Fe01 N005 2.213(3) 2_665 ?
Fe01 N005 2.213(3) . ?
Fe01 N003 2.239(2) . ?
Fe01 N003 2.239(2) 2_665 ?
S002 C00D 1.617(3) . ?
N003 C009 1.276(4) . ?
N003 C006 1.419(4) . ?
N004 C00D 1.149(4) . ?
N005 C008 1.338(4) . ?
N005 C00G 1.341(4) . ?
C006 C007 1.384(4) . ?
C006 C00A 1.391(4) . ?
C007 C00C 1.380(4) . ?
C008 C00I 1.387(5) . ?
C008 C009 1.461(5) . ?
C00A C00E 1.383(5) . ?
C00B C00E 1.384(4) . ?
C00B C00C 1.389(4) . ?
C00B C00F 1.486(5) . ?
C00F C00J 1.380(5) . ?
C00F C00H 1.390(5) . ?
C00G C00O 1.369(5) . ?
C00H C00M 1.389(5) . ?
C00I C00L 1.368(5) . ?
C00J C00K 1.385(6) . ?
C00K C00N 1.372(6) . ?
C00L C00O 1.370(6) . ?
C00M C00N 1.364(6) . ?
 
loop_
 _geom_angle_atom_site_label_1
 _geom_angle_atom_site_label_2
 _geom_angle_atom_site_label_3
 _geom_angle
 _geom_angle_site_symmetry_1
 _geom_angle_site_symmetry_3
 _geom_angle_publ_flag
N004 Fe01 N004 93.40(16) 2_665 . ?
N004 Fe01 N005 89.75(11) 2_665 2_665 ?
N004 Fe01 N005 101.24(11) . 2_665 ?
N004 Fe01 N005 101.24(11) 2_665 . ?
N004 Fe01 N005 89.76(11) . . ?
N005 Fe01 N005 164.01(13) 2_665 . ?
N004 Fe01 N003 96.23(10) 2_665 . ?
N004 Fe01 N003 162.32(11) . . ?
N005 Fe01 N003 93.60(10) 2_665 . ?
N005 Fe01 N003 73.86(10) . . ?
N004 Fe01 N003 162.32(11) 2_665 2_665 ?
N004 Fe01 N003 96.24(10) . 2_665 ?
N005 Fe01 N003 73.86(10) 2_665 2_665 ?
N005 Fe01 N003 93.60(10) . 2_665 ?
N003 Fe01 N003 78.61(12) . 2_665 ?
C009 N003 C006 119.1(3) . . ?
C009 N003 Fe01 114.6(2) . . ?
C006 N003 Fe01 125.1(2) . . ?
C00D N004 Fe01 167.5(3) . . ?
C008 N005 C00G 117.4(3) . . ?
C008 N005 Fe01 115.6(2) . . ?
C00G N005 Fe01 126.8(2) . . ?
C007 C006 C00A 119.9(3) . . ?
C007 C006 N003 118.7(3) . . ?
C00A C006 N003 121.3(3) . . ?
C00C C007 C006 119.6(3) . . ?
N005 C008 C00I 122.9(3) . . ?
N005 C008 C009 115.5(3) . . ?
C00I C008 C009 121.6(3) . . ?
N003 C009 C008 119.9(3) . . ?
C00E C00A C006 119.7(3) . . ?
C00E C00B C00C 118.3(3) . . ?
C00E C00B C00F 121.5(3) . . ?
C00C C00B C00F 120.2(3) . . ?
C007 C00C C00B 121.4(3) . . ?
N004 C00D S002 179.1(3) . . ?
C00A C00E C00B 121.1(3) . . ?
C00J C00F C00H 118.0(3) . . ?
C00J C00F C00B 121.3(3) . . ?
C00H C00F C00B 120.7(3) . . ?
N005 C00G C00O 122.9(4) . . ?
C00M C00H C00F 120.6(4) . . ?
C00L C00I C008 118.3(4) . . ?
C00F C00J C00K 121.2(4) . . ?
C00N C00K C00J 119.8(4) . . ?
C00I C00L C00O 119.5(4) . . ?
C00N C00M C00H 120.2(4) . . ?
C00M C00N C00K 120.2(4) . . ?
C00G C00O C00L 119.1(4) . . ?
 
_refine_diff_density_max    0.306
_refine_diff_density_min   -0.314
_refine_diff_density_rms    0.048

_shelx_res_file
;
TITL Bia_dw4400_085K_a.res in Pccn
    Bia_dw4400_215K.res
    created by SHELXL-2019/2 at 05:34:35 on 03-May-2022
REM Old TITL Bia_dw4400_085K in Pccn
REM SHELXT solution in Pccn: R1 0.089, Rweak 0.045, Alpha 0.023
REM <I/s>   0.567 for  392 systematic absences,  Orientation as input
REM Formula found by SHELXT:  Fe C38 N6 S2

CELL 0.65524 12.9265 15.0011 17.6167 90.0000 90.0000 90.0000
ZERR 14.000 0.0004 0.0004 0.0004 0.0000 0.0000 0.0000
LATT  1
SYMM 1/2-X, 1/2-Y, Z
SYMM -X, 1/2+Y, 1/2-Z
SYMM 1/2+X, -Y, 1/2-Z
SFAC FE C H N S
DISP $C  0.00244  0.00131  9.14798!source kissel
DISP $N  0.00493  0.00266 15.07095!source kissel
DISP $S  0.10506  0.10024 379.49005!source kissel
DISP $Fe  0.32649  0.69602 2544.24973!source kissel
UNIT 4 152 112 24 8
ACTA
L.S. 10
BOND
LIST 6
FMAP 2
PLAN 20
WGHT    0.018700    2.635500
FVAR       2.75718
FE01  1    0.750000    0.750000    0.577256    10.50000    0.04708    0.05248 =
         0.03320    0.00000    0.00000    0.00484
S002  5    0.911319    0.557032    0.395316    11.00000    0.08169    0.10695 =
         0.04951   -0.00710    0.01284    0.03768
N003  4    0.744970    0.844458    0.675615    11.00000    0.05267    0.04959 =
         0.04150   -0.00052   -0.00411    0.01018
N004  4    0.801396    0.660545    0.497158    11.00000    0.07038    0.06492 =
         0.04540   -0.00655    0.01238    0.00118
N005  4    0.910841    0.796089    0.594720    11.00000    0.04918    0.05586 =
         0.04349    0.00612    0.00023    0.00302
C006  2    0.656733    0.861213    0.721365    11.00000    0.05381    0.04541 =
         0.03965   -0.00363   -0.00051    0.00948
C007  2    0.564465    0.883313    0.686193    11.00000    0.06217    0.04887 =
         0.04035   -0.00160   -0.00410    0.01026
AFIX  43
H007  3    0.561916    0.890727    0.633815    11.00000   -1.20000
AFIX   0
C008  2    0.926334    0.847591    0.655662    11.00000    0.05494    0.05513 =
         0.04805    0.00746   -0.00473    0.00334
C009  2    0.833397    0.871431    0.698254    11.00000    0.06584    0.05226 =
         0.04333   -0.00130   -0.00704    0.00588
AFIX  43
H009  3    0.838650    0.906201    0.741790    11.00000   -1.20000
AFIX   0
C00A  2    0.660066    0.850931    0.799772    11.00000    0.05601    0.06430 =
         0.04486   -0.00185   -0.00594    0.01454
AFIX  43
H00A  3    0.721900    0.836120    0.823630    11.00000   -1.20000
AFIX   0
C00B  2    0.478035    0.884151    0.807723    11.00000    0.06144    0.04480 =
         0.05129   -0.00231    0.00162    0.01198
C00C  2    0.476306    0.894270    0.729353    11.00000    0.05479    0.04924 =
         0.05328   -0.00089   -0.00509    0.01467
AFIX  43
H00C  3    0.414389    0.908743    0.705460    11.00000   -1.20000
AFIX   0
C00D  2    0.847091    0.618066    0.454498    11.00000    0.04757    0.06500 =
         0.03859    0.00216    0.00003   -0.00041
C00E  2    0.571069    0.862818    0.842120    11.00000    0.07074    0.06551 =
         0.04011    0.00245   -0.00062    0.01606
AFIX  43
H00E  3    0.573764    0.856373    0.894588    11.00000   -1.20000
AFIX   0
C00F  2    0.382186    0.897771    0.852791    11.00000    0.06524    0.04940 =
         0.05777    0.00474    0.00698    0.01600
C00G  2    0.994104    0.772970    0.553799    11.00000    0.05531    0.06611 =
         0.05597    0.00600    0.00796    0.00036
AFIX  43
H00G  3    0.984697    0.737506    0.511053    11.00000   -1.20000
AFIX   0
C00H  2    0.385287    0.942246    0.921992    11.00000    0.06948    0.07210 =
         0.05831    0.00061    0.00328    0.02328
AFIX  43
H00H  3    0.448205    0.962660    0.940788    11.00000   -1.20000
AFIX   0
C00I  2    1.023603    0.876761    0.677721    11.00000    0.06226    0.08285 =
         0.06692   -0.00255   -0.01561   -0.00532
AFIX  43
H00I  3    1.031872    0.912506    0.720425    11.00000   -1.20000
AFIX   0
C00J  2    0.287559    0.867399    0.827293    11.00000    0.07053    0.07588 =
         0.07910   -0.01167    0.01023    0.00330
AFIX  43
H00J  3    0.283855    0.836979    0.781375    11.00000   -1.20000
AFIX   0
C00K  2    0.198029    0.881380    0.868811    11.00000    0.06593    0.09534 =
         0.10272   -0.00717    0.01156    0.00463
AFIX  43
H00K  3    0.134913    0.860499    0.850758    11.00000   -1.20000
AFIX   0
C00L  2    1.107097    0.851603    0.635048    11.00000    0.05218    0.10491 =
         0.09194    0.00809   -0.01016   -0.00646
AFIX  43
H00L  3    1.173332    0.869857    0.648584    11.00000   -1.20000
AFIX   0
C00M  2    0.295284    0.956468    0.963308    11.00000    0.08481    0.08698 =
         0.06174   -0.00092    0.00961    0.03608
AFIX  43
H00M  3    0.298147    0.986785    1.009308    11.00000   -1.20000
AFIX   0
C00N  2    0.202726    0.926114    0.936635    11.00000    0.07472    0.09388 =
         0.08387    0.00663    0.02275    0.02632
AFIX  43
H00N  3    0.142648    0.935766    0.964492    11.00000   -1.20000
AFIX   0
C00O  2    1.092325    0.799301    0.572214    11.00000    0.05237    0.09211 =
         0.08197    0.01043    0.00921   -0.00093
AFIX  43
H00O  3    1.148262    0.781932    0.542490    11.00000   -1.20000
AFIX   0
HKLF 4


REM  Bia_dw4400_085K_a.res in Pccn
REM wR2 = 0.1728, GooF = S = 1.205, Restrained GooF = 1.205 for all data
REM R1 = 0.1069 for 3869 Fo > 4sig(Fo) and 0.1837 for all 6696 data
REM 213 parameters refined using 0 restraints

END

WGHT      0.0192      2.6274

REM Highest difference peak  0.306,  deepest hole -0.314,  1-sigma level  0.048
Q1    1   0.7043  0.7598  0.6057  11.00000  0.05    0.31
Q2    1   0.6046  0.8601  0.7024  11.00000  0.05    0.25
Q3    1   0.7011  0.8628  0.6920  11.00000  0.05    0.22
Q4    1   0.8813  0.8464  0.6796  11.00000  0.05    0.22
Q5    1   0.7590  0.6612  0.5324  11.00000  0.05    0.22
Q6    1   0.6388  0.8435  0.7591  11.00000  0.05    0.21
Q7    1   0.8054  0.7909  0.5733  11.00000  0.05    0.21
Q8    1   0.8440  0.5368  0.3945  11.00000  0.05    0.21
Q9    1   0.4239  0.8954  0.8220  11.00000  0.05    0.21
Q10   1   0.7789  0.7569  0.5372  11.00000  0.05    0.20
Q11   1   0.7785  0.8387  0.7072  11.00000  0.05    0.20
Q12   1   0.5044  0.8481  0.8245  11.00000  0.05    0.20
Q13   1   0.4636  0.8658  0.7711  11.00000  0.05    0.20
Q14   1   0.8998  0.6173  0.3764  11.00000  0.05    0.19
Q15   1   0.6059  0.8445  0.8170  11.00000  0.05    0.18
Q16   1   0.8629  0.5702  0.4189  11.00000  0.05    0.18
Q17   1   0.1313  0.8190  0.8796  11.00000  0.05    0.18
Q18   1   0.8435  0.8104  0.5801  11.00000  0.05    0.18
Q19   1   0.8931  0.6144  0.4226  11.00000  0.05    0.17
Q20   1   0.2167  0.8699  0.9129  11.00000  0.05    0.17
;
_shelx_res_checksum   13369

_shelx_hkl_file
;
   0   0  -2 584.261 70.8828   1
   0   0   2 570.259 73.4513   1
   0   0  -3 35.0113 91.2532   1
   0   0   3 118.941 100.204   1
   0   0  -4 252986. 18261.8   1
   0   0   4 255448. 18263.5   1
   0   0  -5-28.4065 100.412   1
   0   0   5 72.6621 102.378   1
   0   0  -6 273.238 105.710   1
   0   0   6 195.961 119.498   1
   0   0  -8 186269. 13464.5   1
   0   0   8 187948. 13466.2   1
   0   0  -9 67.1633 134.430   1
   0   0   9 195.421 144.922   1
   0   0 -10 21516.6 1607.66   1
   0   0  10 22053.4 1614.31   1
   0   0 -11 20.0967 152.161   1
   0   0  11 85.1172 170.417   1
   0   0 -12 24847.0 1874.10   1
   0   0  12 25761.7 1875.47   1
   0   0 -13 185.607 179.427   1
   0   0  13-73.2214 180.762   1
   0   0 -15-286.062 222.822   1
   0   0  15 436.618 245.834   1
   0   0 -16 406.975 247.407   1
   0   0  16 258.561 239.402   1
   0   0 -17 338.103 216.995   1
   0   0  17-60.1056 232.623   1
   0   0 -18-58.2153 232.560   1
   0   0  18 251.334 265.213   1
   0   0 -20 277.411 261.305   1
   0   0  20 204.981 270.789   1
   0   0 -21 734.740 280.161   1
   0   0  21 347.891 313.085   1
   0   0 -22 854.818 314.620   1
   0   0  22 636.244 316.275   1
   0   0 -23 101.235 298.356   1
   0   0  23 538.740 319.329   1
   0   0  24 582.971 335.025   1
   0   0 -24 240.044 306.086   1
   0   0  25 846.691 341.177   1
   0   0 -25-103.934 314.163   1
   0   0  26 1479.69 361.781   1
   0   0 -26 1218.34 352.792   1
   0   1   1 30.5514 43.2092   1
   0  -1  -1 45.2160 39.1057   1
   0  -1  -2 120460. 9096.74   1
   0   1   2 132702. 9096.87   1
   0  -1  -3 289.628 109.924   1
   0   1  -3-9.02859 68.3373   1
   0  -1   3 173.035 77.8567   1
   0   1   3-15.0584 114.253   1
   0   1  -4 20152.8 1512.88   1
   0  -1  -4 23227.7 1520.31   1
   0  -1   4 22058.0 1513.83   1
   0   1   4 18027.0 1517.99   1
   0   1  -5 66.9987 95.3276   1
   0  -1  -5 224.700 91.9052   1
   0  -1   5 89.3688 92.1508   1
   0   1  -6 39660.4 2827.80   1
   0  -1   6 38389.6 2828.62   1
   0  -1  -7-14.3095 132.858   1
   0   1  -7 121.271 115.023   1
   0   1   7 92.3732 155.948   1
   0  -1   7 51.4192 108.120   1
   0   1  -8 52402.6 3806.54   1
   0  -1  -8 51870.6 3811.18   1
   0  -1   8 53139.5 3809.45   1
   0   1   8 52924.5 3814.43   1
   0  -1  -9 71.2591 118.647   1
   0   1  -9 330.258 120.500   1
   0   1   9 132.266 116.661   1
   0  -1   9 49.9230 140.876   1
   0   1 -10 47007.3 3347.05   1
   0  -1 -10 47293.0 3352.27   1
   0   1  10 46472.5 3355.34   1
   0  -1  10 43537.6 3347.87   1
   0  -1 -11-210.323 168.561   1
   0   1 -11 95.7573 147.862   1
   0  -1  11 60.6079 149.334   1
   0   1 -12 9211.14 756.052   1
   0  -1 -12 10507.0 767.260   1
   0   1  12 9514.50 766.684   1
   0   1 -13 156.590 183.819   1
   0  -1  13-164.291 187.019   1
   0  -1 -14 6903.90 574.484   1
   0   1  14 6703.44 583.663   1
   0  -1 -15 266.851 243.604   1
   0   1 -15 427.765 221.062   1
   0   1  15-27.9979 238.845   1
   0  -1  15 159.830 223.394   1
   0  -1  16 4051.15 440.157   1
   0   1 -16 4933.44 438.652   1
   0  -1 -16 4763.98 454.155   1
   0   1  16 4539.03 450.019   1
   0   1 -17-302.419 226.431   1
   0  -1  17-89.0019 239.836   1
   0   1 -18 4375.44 461.254   1
   0  -1  18 4282.21 493.645   1
   0   1  18 5290.59 507.287   1
   0   1 -19 118.327 259.900   1
   0  -1 -19 543.001 274.912   1
   0  -1  19 393.580 270.004   1
   0   1  19 330.656 254.173   1
   0  -1 -20 1135.43 288.898   1
   0   1 -20 895.843 290.153   1
   0  -1  20 1413.44 307.893   1
   0   1  20 1175.43 308.585   1
   0   1 -21 544.567 276.895   1
   0  -1 -21-412.622 274.932   1
   0  -1  21-34.4432 287.023   1
   0   1  21 454.522 304.692   1
   0  -1 -22 3130.39 388.097   1
   0   1 -22 2418.27 369.516   1
   0   1  22 2621.87 373.695   1
   0  -1  22 2502.77 381.482   1
   0  -1 -23 470.051 305.018   1
   0   1  23-107.681 297.908   1
   0   1 -23 508.399 304.417   1
   0  -1  23-179.708 287.375   1
   0  -1 -24 816.673 325.190   1
   0   1  24 435.011 323.126   1
   0   1 -24 379.024 319.613   1
   0  -1  24 146.581 306.233   1
   0   1 -25 349.087 340.638   1
   0  -1  25 296.714 332.360   1
   0  -1 -26 1171.47 345.209   1
   0   1  26 805.612 352.679   1
   0  -1 -27 1067.60 351.315   1
   0  -2  -1-13.4978 70.3347   1
   0   2   1 4.70911 68.4415   1
   0  -2  -2 7711.87 594.140   1
   0   2   2 8231.45 595.632   1
   0  -2  -3 58.0481 98.7934   1
   0   2  -3 72.8831 41.7013   1
   0   2   3-8.84181 112.879   1
   0  -2   3-41.9052 58.4143   1
   0  -2  -4 334.014 121.501   1
   0   2  -4 115.585 71.9049   1
   0   2   4 185.616 139.051   1
   0  -2   4 138.644 78.0278   1
   0  -2  -5 130.503 128.538   1
   0   2  -5 64.6009 83.5071   1
   0  -2   5-166.752 84.1544   1
   0   2   5 245.305 135.570   1
   0  -2  -6 1925.85 205.231   1
   0   2   6 2097.48 220.338   1
   0   2  -6 2713.76 202.849   1
   0  -2   6 2005.91 205.506   1
   0   2  -7-131.506 97.9031   1
   0  -2  -7 46.2228 123.770   1
   0   2   7 49.7410 140.941   1
   0  -2   7-139.016 112.339   1
   0  -2  -8 38485.7 2951.07   1
   0   2   8 43007.5 2958.05   1
   0   2  -9 146.331 124.418   1
   0  -2  -9 169.501 160.419   1
   0  -2   9 15.4598 123.598   1
   0   2   9-39.9546 154.942   1
   0  -2 -10 551.735 178.261   1
   0   2 -10 459.667 146.732   1
   0  -2  10 448.995 140.850   1
   0   2  10 281.099 177.219   1
   0  -2 -11-153.611 149.119   1
   0   2 -11-163.462 131.841   1
   0   2  11-46.4635 141.087   1
   0  -2  11 228.684 154.464   1
   0  -2 -12 28163.9 2017.05   1
   0   2  12 26355.7 2017.89   1
   0  -2  12 27277.6 2008.74   1
   0   2 -13 472.450 180.625   1
   0  -2 -13 619.545 221.017   1
   0   2  13 130.805 210.795   1
   0  -2  13-67.6899 167.619   1
   0   2 -14 25067.8 1818.95   1
   0  -2 -14 25370.9 1829.27   1
   0  -2  14 23229.1 1820.15   1
   0   2  14 24446.2 1830.60   1
   0  -2 -15 191.289 209.092   1
   0   2  15-114.719 208.120   1
   0  -2 -16 1052.50 265.982   1
   0   2 -16 1637.80 254.817   1
   0  -2  16 1445.83 273.690   1
   0   2  16 895.698 276.153   1
   0   2 -17-53.3861 211.138   1
   0  -2 -17 441.893 261.810   1
   0  -2  17-238.418 235.731   1
   0   2 -18 2832.59 359.340   1
   0  -2  18 3636.95 389.620   1
   0  -2 -19-92.2250 235.830   1
   0   2 -19 354.281 252.950   1
   0  -2  19-289.389 254.965   1
   0   2  19 132.783 278.348   1
   0  -2 -20 3149.35 365.668   1
   0   2  20 1845.96 386.596   1
   0  -2 -21 350.811 290.308   1
   0   2 -21 32.1593 269.967   1
   0  -2  21 136.845 283.342   1
   0   2  21 212.188 274.439   1
   0   2 -22 265.282 293.589   1
   0  -2  22-105.467 287.597   1
   0  -2 -23-333.533 302.353   1
   0   2  23 251.065 317.670   1
   0   2 -23 203.719 302.519   1
   0  -2  23 577.588 309.467   1
   0  -2 -24 1559.95 358.256   1
   0   2  24 1046.92 352.600   1
   0   2 -24 1594.06 365.480   1
   0  -2  24 1399.13 362.545   1
   0   2 -25 70.4066 306.696   1
   0  -2 -25 34.1184 305.029   1
   0   2  25 108.583 314.683   1
   0  -2 -26 546.369 342.186   1
   0   2  26 399.208 321.788   1
   0  -2 -27 917.513 363.346   1
   0   2  27 252.788 348.991   1
   0  -2 -28 101.052 351.780   1
   0  -3   0-18.8077 57.7625   1
   0   3   0-16.0800 59.5841   1
   0  -3  -1 103.367 84.5944   1
   0   3   1 60.6405 96.7726   1
   0  -3  -2 813767. 58385.0   1
   0   3   2 812383. 58386.0   1
   0  -3  -3 9.52078 119.070   1
   0   3   3-10.1540 118.939   1
   0   3   4 760455. 56001.1   1
   0  -3   4 779288. 55983.4   1
   0  -3  -4 784061. 55999.4   1
   0   3  -4 784911. 55982.7   1
   0  -3   5-24.6721 77.2740   1
   0   3  -5 141.478 69.3557   1
   0  -3  -6 2834.11 247.135   1
   0   3  -6 2356.49 209.554   1
   0  -3   6 2221.59 213.026   1
   0   3   6 2964.14 261.117   1
   0  -3   7 61.2309 90.5225   1
   0   3   7-124.285 154.667   1
   0   3  -7 48.7069 92.3290   1
   0  -3  -7-49.4892 135.556   1
   0  -3  -8 11481.7 902.864   1
   0   3  -8 12356.8 885.274   1
   0   3   8 12830.7 911.732   1
   0  -3   8 11202.3 885.607   1
   0   3   9-168.371 162.722   1
   0  -3  -9 158.552 164.342   1
   0  -3 -10 36414.6 2757.50   1
   0   3 -10 37189.7 2743.48   1
   0   3  10 38445.9 2762.63   1
   0  -3  10 38728.9 2745.52   1
   0  -3  11-197.535 149.386   1
   0   3  11 48.3618 175.069   1
   0  -3 -11-45.6761 179.417   1
   0   3 -11-102.609 139.059   1
   0  -3  12 99.2013 160.311   1
   0   3 -12 168.811 144.601   1
   0  -3  13-130.049 172.296   1
   0   3  13 54.0598 228.636   1
   0   3 -13 61.0511 167.226   1
   0  -3 -13 127.702 194.379   1
   0   3  14 1156.25 277.571   1
   0  -3  14 1343.03 225.052   1
   0  -3 -14 1366.29 259.944   1
   0   3 -14 1507.84 229.011   1
   0   3  15 557.546 245.516   1
   0  -3  15-50.8309 199.540   1
   0   3 -15-46.4032 188.458   1
   0  -3 -15-223.575 241.457   1
   0  -3  16 1180.60 265.968   1
   0   3  16 1856.93 271.476   1
   0   3 -16 1615.13 247.541   1
   0  -3 -16 957.040 266.881   1
   0   3  17-94.4190 248.956   1
   0  -3  17 317.101 232.503   1
   0   3 -17 130.963 205.132   1
   0  -3 -17-179.617 219.780   1
   0  -3  18 633.616 267.009   1
   0  -3 -18 1286.70 292.044   1
   0   3 -18 1586.99 264.068   1
   0   3  19 402.252 282.934   1
   0  -3  19 283.782 271.865   1
   0   3 -19-295.252 231.227   1
   0  -3 -19-124.212 277.060   1
   0  -3  20 360.951 276.304   1
   0   3  20 103.290 276.904   1
   0   3 -20 277.532 273.536   1
   0   3  21-391.947 323.493   1
   0   3 -21-160.273 269.458   1
   0  -3  21-272.241 259.769   1
   0  -3 -21 316.262 269.908   1
   0   3  22 392.784 323.553   1
   0   3 -22 761.506 294.007   1
   0  -3  22-175.854 302.718   1
   0  -3 -22 842.491 305.375   1
   0   3  23 429.978 320.039   1
   0   3 -23 238.192 292.540   1
   0  -3  23-72.2841 289.086   1
   0  -3 -23 233.187 302.176   1
   0   3  24 1186.66 361.695   1
   0  -3 -24 706.342 315.557   1
   0   3  25 215.848 330.873   1
   0  -3 -25 373.029 335.629   1
   0  -3 -26 371.842 329.074   1
   0   3  26 143.505 313.070   1
   0  -3 -27-100.620 342.179   1
   0   3  27 249.880 347.549   1
   0  -4   0 999999. 71209.2   1
   0   4   0 982982. 71210.1   1
   0   4   1 157.238 99.3299   1
   0  -4  -1-13.8618 90.9043   1
   0  -4  -2 711278. 51866.7   1
   0   4   2 733554. 51867.4   1
   0  -4  -3 63.6985 113.974   1
   0   4   3-11.5621 122.613   1
   0   4  -5-31.5749 56.3938   1
   0  -4  -5 155.090 111.291   1
   0   4   5 15.4711 125.407   1
   0  -4   5 105.297 59.2913   1
   0   4   6 456729. 31997.8   1
   0   4  -6 462015. 31971.9   1
   0  -4   6 424999. 31974.0   1
   0  -4  -6 437267. 31992.9   1
   0   4  -7 132.653 88.8197   1
   0  -4  -7 264.387 157.969   1
   0   4   7-94.1719 153.801   1
   0  -4   7 26.9340 89.4256   1
   0  -4  -8 77.0761 153.596   1
   0   4  -8-10.2476 85.0746   1
   0  -4   8 186.461 106.685   1
   0   4   8-20.5029 173.847   1
   0   4  -9-12.1361 95.8113   1
   0  -4  -9 229.144 171.594   1
   0  -4   9 64.9627 101.541   1
   0   4   9-22.1029 184.131   1
   0  -4 -10 334.873 177.851   1
   0   4 -10 431.327 112.916   1
   0   4  10 472.546 192.079   1
   0  -4  10 299.698 133.666   1
   0   4 -11-173.013 132.768   1
   0  -4 -11-71.1449 172.600   1
   0  -4  11 118.620 138.620   1
   0   4  11 50.2261 172.888   1
   0   4  12 9255.87 805.093   1
   0   4 -12 10310.7 779.000   1
   0  -4  12 10636.7 783.661   1
   0  -4 -12 10090.7 797.710   1
   0  -4 -13 315.604 209.760   1
   0   4 -13 321.529 146.102   1
   0  -4  13 42.5368 183.791   1
   0   4  13 250.438 230.338   1
   0  -4 -14 3955.06 412.325   1
   0   4 -14 4258.49 381.777   1
   0  -4  14 4680.20 399.694   1
   0   4  14 3449.79 427.126   1
   0  -4  15-24.7053 203.021   1
   0   4  15 29.9778 266.949   1
   0   4 -15-181.636 192.479   1
   0  -4 -15 142.796 266.919   1
   0   4  16 279.063 257.698   1
   0  -4 -16 206.768 254.200   1
   0  -4  17-167.749 230.901   1
   0   4 -17-52.3604 200.439   1
   0   4  18 1773.14 342.832   1
   0  -4  18 1948.51 318.601   1
   0   4 -18 2776.18 316.132   1
   0  -4 -18 2045.88 322.625   1
   0   4  19-507.473 301.882   1
   0   4 -19 58.5287 253.410   1
   0  -4  19-93.0455 241.089   1
   0  -4 -19 189.087 280.117   1
   0   4 -20 2845.97 360.565   1
   0  -4  20 3018.09 366.305   1
   0  -4 -20 2085.53 376.534   1
   0   4  22 683.415 336.912   1
   0   4 -22 1156.89 311.725   1
   0  -4  22 701.776 328.968   1
   0  -4 -22 972.949 312.948   1
   0   4 -23-34.0963 307.956   1
   0   4  23 429.290 340.889   1
   0  -4 -23 791.451 321.328   1
   0   4  24 859.560 326.225   1
   0  -4 -24 703.482 326.656   1
   0   4  25 250.027 338.775   1
   0  -4 -25 134.208 330.095   1
   0  -4 -27 165.785 329.140   1
   0   4  27 35.2293 317.435   1
   0  -4 -28 392.245 363.435   1
   0   4  28 347.783 353.670   1
   0   5   0 152.426 76.0833   1
   0  -5   0-55.6758 70.8596   1
   0   5  -1-61.8934 59.5147   1
   0   5   1 96.2627 86.1676   1
   0  -5   1-4.14811 54.9768   1
   0  -5  -1 146.079 92.7841   1
   0  -5  -2 32860.0 2411.14   1
   0   5   2 33690.4 2414.60   1
   0  -5  -3-223.343 99.5420   1
   0   5   3-25.8115 111.754   1
   0  -5  -5-46.0875 132.787   1
   0   5   5-66.1696 130.584   1
   0   5   6 9077.92 706.957   1
   0   5  -6 9472.91 664.856   1
   0  -5   6 8984.55 666.074   1
   0  -5  -6 7877.94 699.581   1
   0   5   7 319.979 169.529   1
   0   5  -7 7.02916 69.1109   1
   0  -5   7-7.42546 75.1953   1
   0  -5  -7-74.8542 162.353   1
   0   5   8 713.149 188.412   1
   0  -5   8 706.116 110.422   1
   0   5  -8 637.156 108.163   1
   0  -5  -8 873.262 182.147   1
   0   5   9-92.6243 170.481   1
   0  -5   9-23.3133 94.4605   1
   0   5  -9 10.8799 95.3579   1
   0  -5  -9 21.8220 163.390   1
   0  -5 -10 15999.6 1172.76   1
   0   5  10 14817.9 1169.68   1
   0  -5 -11 24.5892 180.305   1
   0   5 -11 218.815 121.427   1
   0   5  11-78.1210 207.767   1
   0  -5  11 236.689 138.700   1
   0   5  12 13305.1 1092.69   1
   0   5 -12 14260.7 1061.32   1
   0  -5  12 15012.2 1068.39   1
   0  -5 -12 13645.5 1089.34   1
   0  -5 -13 27.0348 228.296   1
   0   5 -13-36.8239 157.585   1
   0  -5  13 197.554 150.124   1
   0   5  13 286.062 257.302   1
   0   5 -14-20.3155 170.346   1
   0  -5 -14 393.941 243.613   1
   0  -5  14 130.030 173.108   1
   0   5 -15 22.1511 177.814   1
   0  -5 -15-233.251 271.046   1
   0  -5  15 329.531 211.241   1
   0   5  15-61.2128 261.684   1
   0  -5  16 15489.2 1164.74   1
   0   5 -16 14965.6 1157.88   1
   0   5  17 518.601 246.500   1
   0  -5 -17 154.136 238.909   1
   0   5  18 1560.92 311.945   1
   0   5 -18 1225.38 250.191   1
   0  -5  18 693.426 266.450   1
   0  -5 -18 940.539 273.677   1
   0   5  19-34.1154 315.842   1
   0   5 -19 431.757 235.449   1
   0  -5  19 274.933 261.680   1
   0  -5 -19 127.108 292.120   1
   0   5  20 697.026 324.584   1
   0   5 -20 423.638 262.545   1
   0  -5  20 449.384 287.271   1
   0  -5 -20 349.494 301.466   1
   0   5  21-71.7585 279.097   1
   0   5 -21 221.489 277.015   1
   0  -5  21-33.5287 277.659   1
   0  -5 -21 541.261 297.802   1
   0   5 -22 1150.85 302.331   1
   0   5  22 683.746 349.371   1
   0  -5 -22 616.552 296.867   1
   0   5  23 1035.30 360.389   1
   0  -5 -23 394.895 327.150   1
   0   5  24 820.089 335.646   1
   0  -5 -24 433.543 335.536   1
   0   5  25-35.4594 317.182   1
   0  -5 -25 333.086 312.601   1
   0  -5 -26 596.372 344.383   1
   0   5  26 1054.41 367.890   1
   0  -5 -27-131.043 331.214   1
   0   5  27 208.905 327.701   1
   0  -5 -28 257.796 325.406   1
   0   5  28 513.557 336.547   1
   0  -6   0 28359.3 2101.27   1
   0   6   0 29689.4 2102.35   1
   0   6   1 29.9937 109.169   1
   0   6  -1 118.478 67.8618   1
   0  -6   1 143.904 63.0530   1
   0  -6  -1 65.6558 94.2793   1
   0  -6  -2 47857.2 3442.18   1
   0   6   2 47262.3 3443.40   1
   0  -6  -4 12596.9 951.981   1
   0   6   4 12817.5 956.047   1
   0   6   5 70.8326 130.049   1
   0  -6  -5 215.317 124.457   1
   0  -6  -6 178204. 12924.6   1
   0   6   6 180865. 12928.0   1
   0   6   7 147.703 165.663   1
   0  -6  -7 158.594 167.691   1
   0   6  -7 5.14808 56.0214   1
   0  -6   7 10.9156 56.7675   1
   0   6   8 12622.6 949.879   1
   0   6  -8 13124.5 907.606   1
   0  -6   8 11722.2 909.779   1
   0  -6  -8 11594.9 942.008   1
   0   6   9 144.910 160.239   1
   0   6  -9 85.0570 84.1231   1
   0  -6   9-19.9463 90.3069   1
   0  -6  -9 182.517 160.675   1
   0   6 -10 355.698 109.433   1
   0  -6  10 109.263 105.749   1
   0   6  11 296.447 222.075   1
   0  -6 -11 178.066 200.405   1
   0   6  12 338.289 221.704   1
   0   6 -12 571.435 153.904   1
   0  -6  12 964.327 163.430   1
   0  -6 -12 959.014 243.144   1
   0   6  13-234.467 223.080   1
   0   6 -13 34.7544 154.477   1
   0  -6  13 110.400 160.327   1
   0  -6 -13 305.394 240.389   1
   0   6  14 939.606 269.570   1
   0   6 -14 1021.78 189.063   1
   0  -6  14 756.624 188.729   1
   0  -6 -14 1209.32 271.071   1
   0   6 -15 84.6504 180.256   1
   0  -6  15 246.620 196.975   1
   0  -6 -15 505.408 248.250   1
   0   6  16 160.325 243.199   1
   0   6 -16 482.359 200.649   1
   0  -6  16 268.206 185.558   1
   0  -6 -16 366.538 233.022   1
   0   6  17-328.415 290.718   1
   0   6 -17 49.5336 213.088   1
   0  -6  17 341.210 216.168   1
   0  -6 -17-93.7022 241.489   1
   0   6  18 1275.35 328.695   1
   0   6 -18 1642.75 279.636   1
   0  -6  18 1149.97 270.141   1
   0  -6 -18 1584.09 310.595   1
   0   6  19-103.175 306.342   1
   0   6 -19 337.587 248.664   1
   0  -6  19-208.932 254.764   1
   0  -6 -19 416.251 305.646   1
   0   6  20 875.612 327.373   1
   0   6 -20 1124.93 294.673   1
   0  -6  20 1358.16 293.162   1
   0  -6 -20 1756.82 339.876   1
   0   6 -21 496.378 273.046   1
   0   6  21-71.9340 295.592   1
   0  -6 -21-159.592 290.309   1
   0   6  22 503.724 334.462   1
   0  -6 -22 129.773 270.965   1
   0   6  23 427.304 347.452   1
   0  -6 -23-32.8229 321.347   1
   0   6  24-390.223 331.606   1
   0  -6 -24 199.057 335.982   1
   0   6  26 869.737 369.602   1
   0  -6 -26 623.291 346.562   1
   0   6  27-34.3836 341.542   1
   0  -6 -27 1164.70 371.260   1
   0   6  28-134.896 333.883   1
   0  -6 -28 476.125 349.990   1
   0   7   0 127.938 94.7732   1
   0  -7  -1 21.2237 96.3364   1
   0  -7   1-19.4492 66.9415   1
   0   7   1 78.7891 95.2212   1
   0   7  -1 47.9640 68.8738   1
   0   7   2 16371.1 1166.22   1
   0  -7   2 15232.2 1141.08   1
   0  -7  -2 15340.6 1162.69   1
   0   7  -2 16340.5 1142.73   1
   0   7   3-45.6566 115.259   1
   0  -7  -3-57.3096 122.027   1
   0   7   4 32411.7 2316.55   1
   0  -7  -4 30995.6 2312.44   1
   0   7   5-18.8605 151.138   1
   0  -7  -5 355.281 152.998   1
   0   7   6 21309.3 1588.49   1
   0  -7  -6 21468.7 1587.95   1
   0  -7  -7-20.9206 160.166   1
   0   7   7-355.225 186.200   1
   0   7  -8 43300.9 3236.15   1
   0   7   8 44244.0 3281.76   1
   0  -7  -8 45437.8 3279.89   1
   0  -7   8 46787.0 3237.40   1
   0   7   9-50.3529 182.285   1
   0  -7  -9 308.971 185.313   1
   0   7  -9 117.961 78.6010   1
   0  -7   9 69.7203 80.0430   1
   0  -7 -10 3658.46 366.731   1
   0   7 -10 3228.49 268.942   1
   0  -7  10 3078.26 270.637   1
   0   7  10 3239.19 353.601   1
   0   7  11 55.6531 251.149   1
   0   7 -11-115.964 105.664   1
   0  -7  11 149.485 111.583   1
   0  -7 -11-341.766 249.160   1
   0   7  12 551.386 261.410   1
   0  -7 -12 987.170 256.007   1
   0   7  13 240.474 268.875   1
   0   7 -13 47.2066 139.898   1
   0  -7  13 302.850 155.009   1
   0  -7 -13-85.4184 247.199   1
   0   7 -14 2286.97 238.218   1
   0  -7  14 2086.58 248.336   1
   0  -7 -14 2766.27 329.635   1
   0   7 -15 59.0548 171.836   1
   0  -7  15-126.445 181.705   1
   0   7  16 1335.60 320.982   1
   0   7 -16 1166.41 218.893   1
   0  -7  16 855.703 217.142   1
   0  -7 -16 1457.75 316.681   1
   0   7  17 200.033 295.274   1
   0   7 -17 257.954 200.295   1
   0  -7  17 100.877 207.449   1
   0  -7 -17-94.8919 288.338   1
   0   7  18 2072.39 359.505   1
   0  -7  18 1902.38 286.887   1
   0  -7 -18 1942.82 353.700   1
   0   7 -19 107.795 234.282   1
   0  -7  19-58.3700 245.261   1
   0   7 -20-143.551 233.750   1
   0   7  20-35.1800 287.090   1
   0  -7 -20 288.749 276.622   1
   0   7  21-36.0273 316.483   1
   0  -7 -21-159.853 272.866   1
   0   7  22 359.494 350.899   1
   0  -7 -22 518.631 312.568   1
   0   7  23-319.391 336.981   1
   0  -7 -23 98.1337 325.730   1
   0  -7 -24 923.645 357.419   1
   0   7  25 418.853 333.297   1
   0  -7 -26 162.248 335.435   1
   0   7  26-137.691 350.637   1
   0  -7 -27 1053.66 370.573   1
   0   7  27-203.543 332.722   1
   0  -8   0 119396. 8593.06   1
   0  -8   1 82.8734 74.0812   1
   0  -8  -1-70.8092 98.6228   1
   0   8  -1 88.9396 80.6223   1
   0   8   1 137.742 110.939   1
   0   8  -2 62019.4 4111.07   1
   0  -8   2 53023.9 4108.56   1
   0   8   3 65.8563 123.730   1
   0  -8  -3-201.867 129.165   1
   0   8   4 1573.97 206.783   1
   0  -8  -4 2004.13 207.695   1
   0   8   5-140.372 152.620   1
   0  -8  -5 113.601 149.023   1
   0   8   6 26014.4 1805.26   1
   0  -8  -6 22843.4 1798.61   1
   0   8   7 139.735 172.465   1
   0  -8  -7-43.9656 179.831   1
   0  -8  -8 36734.5 2730.69   1
   0   8   8 37828.3 2735.67   1
   0   8  -9 17.8786 43.7078   1
   0  -8 -10 3843.37 375.271   1
   0  -8  10 3693.03 275.208   1
   0   8  10 3491.00 373.180   1
   0   8 -10 3237.54 272.752   1
   0   8  11-172.251 257.128   1
   0   8 -11 37.3796 96.8871   1
   0  -8  11 95.0176 97.2273   1
   0  -8 -11-271.236 222.879   1
   0   8  12 506.136 272.170   1
   0   8 -12 509.598 125.788   1
   0  -8  12 485.764 128.939   1
   0  -8 -12 563.977 237.678   1
   0  -8 -13 116.708 203.638   1
   0   8  13 122.869 241.306   1
   0   8  14 5489.20 545.742   1
   0   8 -14 6714.86 492.778   1
   0  -8  14 5586.59 494.707   1
   0  -8 -14 6460.40 543.954   1
   0   8  15-161.788 225.024   1
   0   8 -15 250.587 169.190   1
   0  -8  15 210.769 170.756   1
   0  -8 -15-30.8197 228.940   1
   0   8  16 727.612 278.488   1
   0   8 -16 898.039 199.290   1
   0  -8  16 1261.29 203.898   1
   0  -8 -16 975.049 276.493   1
   0   8  17-168.670 262.192   1
   0   8 -17 21.9665 181.780   1
   0  -8  17 353.170 204.718   1
   0  -8 -17-31.8435 251.281   1
   0   8  18 1919.73 360.232   1
   0   8 -18 2799.76 291.210   1
   0  -8  18 1565.38 285.353   1
   0  -8 -18 1831.76 322.784   1
   0   8  19 69.6782 313.928   1
   0  -8 -19 129.065 251.513   1
   0   8  20 1271.05 357.227   1
   0  -8 -20 998.143 305.081   1
   0   8  21-287.506 335.427   1
   0  -8 -21-32.0022 297.662   1
   0   8  22-107.022 341.992   1
   0  -8 -22 776.939 332.247   1
   0   8  23 494.788 322.268   1
   0  -8 -23 525.742 347.451   1
   0  -8 -25-97.4572 317.365   1
   0   8  26 1840.41 402.587   1
   0  -8 -27 94.4570 354.834   1
   0   8  27 33.4526 324.100   1
   0  -9   0-76.6183 87.2868   1
   0   9   0-11.5499 102.503   1
   0  -9   1 42.0767 84.0452   1
   0   9  -1-19.1049 94.2080   1
   0   9   2 10491.8 826.191   1
   0  -9   2 10925.8 799.921   1
   0   9  -2 11306.0 801.376   1
   0  -9  -2 10364.7 822.340   1
   0   9   3 177.239 133.085   1
   0  -9  -3-100.317 127.936   1
   0   9   4 430.105 157.002   1
   0  -9  -4 1032.35 160.297   1
   0   9   5-148.837 165.162   1
   0   9   6 1167.46 214.591   1
   0  -9  -6 1468.16 207.302   1
   0   9   7-122.114 184.706   1
   0  -9  -7-184.312 182.122   1
   0   9   9 190.256 207.948   1
   0  -9  -9-154.039 200.539   1
   0  -9 -10 5480.07 483.623   1
   0   9  10 4935.93 482.970   1
   0   9 -11-37.2124 56.3084   1
   0  -9 -11 223.695 239.568   1
   0   9  11-29.5254 254.028   1
   0  -9  11 50.1100 54.5007   1
   0   9 -12 1654.29 179.787   1
   0  -9 -12 2721.59 302.576   1
   0  -9  12 2348.99 187.983   1
   0   9  12 2072.91 318.082   1
   0  -9 -13-268.738 222.356   1
   0   9  13 313.535 228.201   1
   0  -9  13-53.4822 112.999   1
   0   9 -13 158.510 107.854   1
   0   9  14 160.860 256.633   1
   0   9 -14 235.926 129.810   1
   0  -9  14 160.165 130.698   1
   0  -9 -14-30.6424 257.777   1
   0   9  15 32.9243 286.337   1
   0   9 -15 124.517 144.142   1
   0  -9  15 79.5648 152.073   1
   0  -9 -15 250.472 270.624   1
   0   9  16 2050.67 366.543   1
   0   9 -16 2026.59 258.815   1
   0  -9  16 2273.61 249.219   1
   0  -9 -16 2602.02 363.903   1
   0   9 -17 20.1674 185.635   1
   0   9  17 239.261 306.453   1
   0  -9 -17 512.651 304.505   1
   0   9  19-35.2701 309.878   1
   0  -9 -19 289.481 307.071   1
   0   9  20 468.975 314.093   1
   0  -9 -20 32.0114 293.254   1
   0   9  22 1316.68 334.667   1
   0  -9 -22 1012.50 320.987   1
   0   9  23 351.653 331.106   1
   0  -9 -23-32.6944 295.237   1
   0   9  24 208.610 352.585   1
   0  -9 -24-65.0316 306.588   1
   0   9  25 684.997 374.449   1
   0  -9 -25 385.909 345.399   1
   0  -9 -26-222.026 333.817   1
   0   9  26-168.249 325.203   1
   0  10   0 68039.2 4668.16   1
   0 -10   0 61473.4 4665.03   1
   0 -10   1-68.6094 93.6875   1
   0 -10  -1 184.185 121.130   1
   0  10   1-194.174 123.295   1
   0  10  -1 84.4299 102.743   1
   0  10   2 5272.33 443.014   1
   0 -10   2 5277.87 413.615   1
   0  10  -2 5775.12 417.575   1
   0 -10  -2 5513.46 442.836   1
   0  10   3 226.726 153.853   1
   0 -10  -3 197.132 153.646   1
   0 -10  -4 5021.83 430.720   1
   0  10   4 5182.96 443.892   1
   0 -10  -5-63.6226 163.178   1
   0 -10  -6 567.634 175.424   1
   0  10   6 527.793 186.784   1
   0  10   8 2362.20 289.231   1
   0 -10  -9 852.341 246.446   1
   0  10   9 28.0479 237.741   1
   0 -10 -10 2109.13 292.633   1
   0  10  10 2600.93 318.918   1
   0 -10 -11-28.7870 252.351   1
   0  10  11-120.866 262.733   1
   0 -10 -12 4811.55 501.626   1
   0  10  12 5956.57 525.066   1
   0  10 -14 754.159 118.796   1
   0 -10 -14 1247.84 288.721   1
   0 -10  14 911.369 119.885   1
   0  10  14 787.385 305.169   1
   0  10 -15 63.0653 118.664   1
   0 -10 -15 348.050 290.147   1
   0 -10  15 246.010 121.901   1
   0  10  15 201.123 299.321   1
   0  10 -16 425.363 141.653   1
   0  10  16 238.308 315.946   1
   0 -10 -16 353.495 292.965   1
   0  10  17 69.0429 316.937   1
   0 -10 -17 129.441 289.364   1
   0  10  18-385.262 325.872   1
   0 -10 -18-291.918 287.551   1
   0  10  19-531.318 328.588   1
   0 -10 -19-32.3016 290.988   1
   0  10  20 361.253 343.885   1
   0 -10 -20 512.899 298.131   1
   0  10  21-35.6819 343.094   1
   0 -10 -21 388.555 316.569   1
   0  10  22 776.859 355.915   1
   0 -10 -22-585.891 321.507   1
   0  10  24 137.884 329.100   1
   0 -10 -24 680.009 347.389   1
   0  10  25-33.8726 313.220   1
   0 -10 -25 542.883 315.533   1
   0  11   1-49.0218 137.698   1
   0 -11   1 98.2659 99.7732   1
   0  11  -1 81.5278 107.593   1
   0 -11  -1 90.5059 129.596   1
   0  11   2 1606.38 210.811   1
   0 -11  -2 1306.61 192.145   1
   0 -11   2 1481.26 143.338   1
   0  11  -2 1310.99 148.215   1
   0 -11   3-22.5964 43.3518   1
   0  11  -3 97.6615 51.3781   1
   0 -11  -3-57.3180 152.624   1
   0  11   3 100.456 158.138   1
   0 -11  -4 623.871 180.235   1
   0  11   4 65.5715 176.734   1
   0 -11  -5 22.3593 165.558   1
   0  11   5 23.4995 190.427   1
   0 -11  -6-23.8192 199.593   1
   0  11   6 350.395 212.907   1
   0 -11  -7 276.914 216.277   1
   0  11   7 158.682 238.778   1
   0 -11  -8 6000.98 534.593   1
   0 -11  -9 193.091 207.928   1
   0  11   9 86.8819 224.727   1
   0 -11 -10 3464.22 378.497   1
   0  11  10 2705.97 373.509   1
   0  11  11-217.378 233.033   1
   0 -11 -13 653.408 253.559   1
   0  11  13 65.4408 260.205   1
   0 -11 -14 31.5802 258.965   1
   0  11  14 133.844 278.145   1
   0 -11 -15 192.579 300.361   1
   0  11  15 238.544 302.055   1
   0 -11 -16 1294.03 322.058   1
   0  11  16 1035.38 348.554   1
   0 -11 -17 64.9089 275.109   1
   0  11  17-70.0879 338.363   1
   0 -11 -18 97.0656 249.754   1
   0  11  18 603.181 318.490   1
   0 -11 -19-192.841 274.230   1
   0  11  19 977.932 348.450   1
   0 -11 -20 909.685 303.733   1
   0  11  20 360.324 339.629   1
   0 -11 -21 228.747 287.591   1
   0  11  21 534.057 319.956   1
   0 -11 -22 1012.80 320.976   1
   0  11  22 913.610 357.742   1
   0 -11 -23-32.4441 294.218   1
   0  11  23 485.809 359.456   1
   0  11  25 134.038 355.813   1
   0 -11 -25-31.5386 339.002   1
   0  12   0 4118.60 356.656   1
   0  12   1-233.153 156.549   1
   0 -12  -1-32.2182 139.177   1
   0 -12   1 35.7857 112.661   1
   0  12  -1 153.077 121.106   1
   0  12  -2 5212.82 415.172   1
   0  12   2 5343.36 454.729   1
   0 -12   2 5235.40 413.639   1
   0 -12  -2 5885.90 447.373   1
   0 -12   3 59.7055 46.1199   1
   0  12  -3 87.7185 57.4015   1
   0  12   3-128.645 178.621   1
   0 -12  -3-240.692 174.043   1
   0  12   4 254.633 203.731   1
   0 -12  -4-87.3030 170.962   1
   0  12   5 197.732 206.369   1
   0 -12  -5-70.4205 192.037   1
   0  12   7 275.398 235.578   1
   0 -12  -7 209.790 211.179   1
   0  12   8 518.300 261.756   1
   0 -12  -8 466.025 236.991   1
   0  12   9 269.606 252.488   1
   0 -12  -9 28.4775 240.568   1
   0  12  10 433.684 244.611   1
   0 -12 -10 441.772 253.218   1
   0  12  11 255.111 264.031   1
   0 -12 -11 485.042 246.567   1
   0 -12 -12 4206.02 447.079   1
   0  12  13 535.112 302.847   1
   0 -12 -13-31.5676 266.340   1
   0  12  14 4124.49 461.794   1
   0  12  15 34.7690 305.478   1
   0 -12 -15-289.776 304.232   1
   0  12  17 355.558 338.250   1
   0 -12 -17-32.4219 268.991   1
   0  12  18-217.915 313.354   1
   0 -12 -18-128.905 266.279   1
   0  12  20 751.171 341.498   1
   0 -12 -20 1017.76 327.463   1
   0  12  21 141.332 302.786   1
   0 -12 -21 32.8527 313.560   1
   0  12  22-69.8470 304.225   1
   0 -12 -22 130.659 320.075   1
   0  12  23-275.127 331.521   1
   0 -12 -23 161.540 300.885   1
   0  12  24 540.115 341.570   1
   0 -12 -24-95.4843 301.455   1
   0 -13   0 294.297 142.849   1
   0  13   0 148.936 152.214   1
   0  13   1 75.7171 166.921   1
   0 -13  -1 52.9002 151.735   1
   0 -13   1-51.0988 127.206   1
   0  13  -1 96.3360 127.039   1
   0  13   2 4974.04 443.190   1
   0  13  -2 5029.74 397.597   1
   0 -13   2 5183.86 394.389   1
   0 -13  -2 4855.55 431.167   1
   0  13   3 91.8918 183.951   1
   0  13  -3 8.38202 53.0032   1
   0  13   4 7449.12 598.838   1
   0 -13  -4 6841.77 590.975   1
   0  13   6-192.334 219.064   1
   0 -13  -6-25.7234 203.602   1
   0  13   7 28.7255 230.014   1
   0 -13  -7 27.1058 219.132   1
   0  13   8 1047.46 266.586   1
   0 -13  -8 1947.74 277.177   1
   0  13   9-154.972 252.591   1
   0 -13  -9 438.585 247.579   1
   0  13  10 2841.84 389.348   1
   0 -13 -10 3195.28 372.247   1
   0  13  11 65.6736 264.194   1
   0 -13 -11-30.7691 255.141   1
   0  13  12-67.0942 288.762   1
   0 -13 -12 282.942 260.834   1
   0  13  13-171.822 301.189   1
   0 -13 -13 254.550 292.598   1
   0  13  14 731.536 332.997   1
   0 -13 -14 870.947 285.284   1
   0 -13 -16-227.692 299.546   1
   0  13  17 401.105 360.903   1
   0 -13 -17 711.792 294.465   1
   0  13  18 1344.16 372.676   1
   0  13  19 179.811 335.285   1
   0 -13 -19 264.063 312.161   1
   0  13  20 35.5565 327.135   1
   0 -13 -20 264.396 312.869   1
   0  13  21-35.1718 342.458   1
   0 -13 -21 197.378 323.434   1
   0  13  22 415.928 340.804   1
   0 -13 -22 162.812 342.068   1
   0  13  23 238.393 337.837   1
   0 -13 -23 449.569 336.691   1
   0 -13 -24 723.420 352.503   1
   0  13  24 700.997 359.545   1
   0 -14   0 726.649 163.722   1
   0  14   0 475.829 166.040   1
   0 -14  -1-170.028 160.163   1
   0  14   1 281.730 180.254   1
   0  14   2 1138.57 213.145   1
   0 -14   2 890.718 132.480   1
   0  14  -2 697.643 137.221   1
   0  14   3-317.451 219.162   1
   0 -14  -3-89.4700 187.664   1
   0  14   4-26.3752 199.109   1
   0 -14  -4 23.7425 189.186   1
   0  14   5 196.686 234.732   1
   0 -14  -5 74.6665 196.095   1
   0  14   6 1856.25 291.049   1
   0 -14  -6 1162.56 253.736   1
   0  14   7 210.534 249.514   1
   0 -14  -7 27.8424 214.844   1
   0  14   8 780.331 267.250   1
   0 -14  -8 86.6732 233.081   1
   0  14   9 64.4287 260.665   1
   0 -14  -9 238.521 242.995   1
   0  14  11-304.475 292.041   1
   0 -14 -11-125.279 269.861   1
   0  14  12 1006.00 322.581   1
   0 -14 -12 727.407 303.464   1
   0  14  13 351.923 293.831   1
   0 -14 -13 224.615 270.999   1
   0  14  14-36.2488 319.616   1
   0 -14 -14-32.1572 279.560   1
   0  14  15 73.0179 326.614   1
   0 -14 -15 259.128 281.878   1
   0  14  16-292.129 326.617   1
   0 -14 -16-32.9222 294.512   1
   0  14  17 580.709 356.036   1
   0 -14 -17-32.9349 302.207   1
   0  14  18 795.948 361.257   1
   0 -14 -18 597.735 307.037   1
   0  14  19 357.844 327.667   1
   0 -14 -19 133.096 288.560   1
   0  14  21 104.850 343.596   1
   0 -14 -21 985.054 352.257   1
   0  14  23 303.461 360.143   1
   0 -15   0 432.963 168.132   1
   0  15   0 112.309 173.277   1
   0 -15  -1-20.0115 165.972   1
   0  15   1 127.975 184.307   1
   0 -15   2 363.102 111.117   1
   0 -15  -2 442.876 189.213   1
   0  15   2 141.377 202.055   1
   0  15  -2 185.929 114.190   1
   0  15   3-102.151 222.489   1
   0 -15  -3 191.527 202.974   1
   0  15   5 174.148 248.875   1
   0 -15  -5 345.848 237.191   1
   0  15   6 704.408 277.868   1
   0 -15  -6 275.759 232.570   1
   0  15   7 159.334 260.533   1
   0 -15  -7 623.591 236.387   1
   0  15   8 1058.09 292.745   1
   0 -15  -8 1173.03 272.244   1
   0  15  10 905.401 322.177   1
   0 -15 -10 1358.98 295.900   1
   0  15  11 212.989 299.107   1
   0 -15 -11 62.9642 268.181   1
   0  15  12 612.531 320.656   1
   0 -15 -12 479.389 286.637   1
   0  15  13 36.3043 318.977   1
   0 -15 -13 229.072 283.492   1
   0  15  14 622.092 323.630   1
   0 -15 -14-131.956 280.635   1
   0  15  15-730.165 348.031   1
   0 -15 -15 298.142 311.511   1
   0  15  16 1095.91 353.382   1
   0 -15 -16 1039.37 321.453   1
   0  15  17 435.217 337.391   1
   0 -15 -17 438.397 321.136   1
   0  15  18 1009.63 380.107   1
   0 -15 -18 402.310 330.459   1
   0  15  19-142.831 335.290   1
   0 -15 -19 534.383 303.588   1
   0  15  20 352.534 340.064   1
   0 -15 -20 33.1113 301.945   1
   0  15  21 450.981 361.217   1
   0 -15 -21 327.020 321.628   1
   0  15  22 647.112 377.667   1
   0 -16   0 2075.64 255.308   1
   0  16   0 2474.17 271.819   1
   0 -16  -1 83.6181 182.667   1
   0  16   1 157.392 196.445   1
   0  16   2 372.827 219.319   1
   0  16  -2 294.188 121.168   1
   0 -16  -2 303.363 200.174   1
   0 -16   2 101.056 111.335   1
   0  16   3 295.774 221.054   1
   0 -16  -3-75.7213 215.449   1
   0 -16  -4 591.257 255.732   1
   0  16   4 456.896 246.518   1
   0  16   5-391.387 257.619   1
   0 -16  -5 56.2430 223.238   1
   0  16   6 3114.55 359.066   1
   0 -16  -6 2016.41 337.456   1
   0  16   7-97.8992 264.125   1
   0 -16  -7-242.505 237.737   1
   0  16   8 1452.33 326.332   1
   0 -16  -8 1889.69 309.473   1
   0  16   9 415.454 305.555   1
   0 -16  -9 254.100 275.989   1
   0  16  10 317.953 300.509   1
   0 -16 -10 939.782 294.514   1
   0  16  11-430.617 302.375   1
   0 -16 -11 98.7889 275.681   1
   0  16  12-254.169 311.788   1
   0 -16 -12 366.686 296.296   1
   0  16  13 36.6127 338.532   1
   0 -16 -13 67.1964 287.274   1
   0  16  14 73.2396 338.771   1
   0 -16 -14 238.318 321.191   1
   0  16  15-36.6540 339.108   1
   0 -16 -15 340.748 299.483   1
   0  16  17 72.7210 331.542   1
   0 -16 -17 578.139 311.940   1
   0  16  18 648.473 355.117   1
   0 -16 -18 101.542 327.859   1
   0  16  19 427.093 358.332   1
   0 -16 -19 701.968 338.377   1
   0  16  20 560.345 378.570   1
   0 -16 -20 561.472 327.157   1
   0  16  21-206.475 345.354   1
   0 -16 -21-32.4305 319.923   1
   0  17   0-40.3678 176.204   1
   0  17   1 23.6510 204.853   1
   0 -17  -1-173.898 181.163   1
   0  17   2 678.718 242.856   1
   0 -17  -2 632.992 225.505   1
   0  17   4 1168.22 279.367   1
   0 -17  -4 478.476 252.770   1
   0  17   5 31.3912 273.449   1
   0 -17  -5-29.5356 251.979   1
   0 -17  -6 430.371 265.363   1
   0  17   6-97.9249 282.901   1
   0  17   7 202.370 285.305   1
   0 -17  -7-95.0062 263.206   1
   0  17   8 970.136 299.328   1
   0 -17  -8 1036.41 293.418   1
   0  17   9 141.626 300.981   1
   0 -17  -9 165.472 294.893   1
   0  17  10 719.994 325.626   1
   0 -17 -10 168.328 275.022   1
   0  17  11-182.307 317.731   1
   0 -17 -11-68.1839 274.425   1
   0  17  12 36.7641 329.148   1
   0 -17 -12 687.815 314.525   1
   0  17  13 295.598 343.393   1
   0 -17 -13 241.901 292.292   1
   0  17  14-369.994 341.501   1
   0 -17 -14 173.003 297.733   1
   0  17  16 1211.58 363.872   1
   0 -17 -16 1275.84 338.805   1
   0  17  17 254.779 361.788   1
   0 -17 -17-274.585 321.914   1
   0  17  18 755.096 370.941   1
   0 -17 -18 339.007 327.904   1
   0  17  19 35.4536 346.893   1
   0 -17 -19 133.684 322.215   1
   0  17  20 348.760 382.629   1
   0 -17 -20 98.3585 333.819   1
   0  18   3 147.945 255.327   1
   0  18   4-125.119 242.632   1
   0  18   5 688.245 294.291   1
   0  18   6 1122.47 291.133   1
   0 -18  -6 1023.50 286.850   1
   0  18   8 715.262 329.602   1
   0 -18  -8 303.135 306.095   1
   0  18   9 181.767 305.529   1
   0 -18  -9-34.2617 289.214   1
   0 -18 -10 69.4481 294.551   1
   0  18  10-405.320 333.370   1
   0  18  12-112.090 317.731   1
   0 -18 -12 493.369 312.287   1
   0  18  13 187.134 344.507   1
   0 -18 -13 247.005 331.894   1
   0 -18 -15-70.0536 306.981   1
   0  18  15 74.2862 350.800   1
   0 -18 -16 243.313 316.680   1
   0  18  16-294.966 353.032   1
   0 -18 -17 583.804 332.124   1
   0  18  17 145.719 352.191   1
   0 -18 -18-101.534 321.873   1
   0  18  18 35.9625 363.032   1
   0 -18 -19 298.908 329.283   1
   0  18  19 952.724 407.576   1
   0  19  11 380.301 360.835   1
   0  19  12 190.455 338.791   1
   0  19  14-37.7959 369.761   1
   0  19  15 561.920 374.539   1
   0  19  16 296.381 378.532   1
   1   0 -26 173.971 326.569   1
  -1   0  26 483.465 336.443   1
   1   0 -25 104.378 322.729   1
  -1   0  25 664.220 341.547   1
   1   0 -24 655.275 339.378   1
  -1   0  24 366.241 323.067   1
   1   0 -23 238.266 298.592   1
  -1   0  23 108.475 310.056   1
   1   0 -22 3880.56 440.138   1
  -1   0  22 3519.16 441.289   1
   1   0 -21 229.028 299.350   1
  -1   0  21 347.594 301.011   1
   1   0 -20 1432.12 319.817   1
  -1   0  20 1761.72 345.732   1
  -1   0  18 6309.18 519.899   1
   1   0 -18 4624.36 499.419   1
   1   0 -17-84.9451 221.970   1
  -1   0  17-215.814 263.225   1
  -1   0  16 10380.2 836.678   1
   1   0 -16 10035.5 816.703   1
   1   0 -15-404.391 209.860   1
  -1   0  15-654.683 261.838   1
   1   0 -14 5391.72 480.916   1
   1   0 -13-113.962 180.743   1
  -1   0  13 174.822 175.826   1
  -1   0  12 10010.3 829.436   1
   1   0 -12 11190.4 825.885   1
   1   0 -11 180.928 158.449   1
  -1   0  11 43.1349 173.316   1
  -1   0  10 69453.1 4976.72   1
   1   0 -10 67966.1 4972.59   1
   1   0  -9-151.808 141.571   1
  -1   0   9-17.9777 141.985   1
   1   0  -8 1502.77 172.325   1
  -1   0   8 970.822 186.770   1
  -1   0   6 50584.5 3747.22   1
   1   0  -6 52963.2 3746.46   1
  -1   0   5-118.260 133.586   1
   1   0  -5-19.6248 105.409   1
  -1   0   4 670.175 123.228   1
   1   0  -4 582.687 108.071   1
   1   0  -3 33.2322 76.9724   1
  -1   0   3-7.04869 69.4045   1
  -1   0   2 346754. 25200.9   1
   1   0  -2 354648. 25199.7   1
   1   0  -1 22.0994 33.4382   1
  -1   0   1-60.9549 46.2618   1
   1   0   0 12.2445 41.5994   1
  -1   0  -1-84.8400 42.6891   1
   1   0   1-87.2396 45.0225   1
   1   0   2 344278. 24899.5   1
  -1   0  -2 348876. 24898.3   1
  -1   0  -3-45.4188 75.4888   1
   1   0   3 34.8968 85.1900   1
  -1   0  -4 879.990 141.851   1
   1   0   4 720.130 147.135   1
  -1   0  -5 20.4049 113.852   1
   1   0   5 21.2996 108.975   1
  -1   0  -6 55107.0 3893.45   1
   1   0   6 52554.0 3893.89   1
   1   0   8 1495.72 187.463   1
  -1   0  -8 1179.45 185.684   1
  -1   0  -9 86.2187 123.648   1
   1   0   9-144.193 139.357   1
   1   0  10 74282.9 5183.61   1
  -1   0 -10 69094.4 5178.73   1
  -1   0 -11 80.5490 157.872   1
   1   0  11 131.413 168.623   1
   1   0  12 11677.1 894.971   1
  -1   0 -12 11398.1 888.768   1
  -1   0 -13 23.2924 179.168   1
   1   0  13 49.5399 188.526   1
   1   0  14 6153.79 491.313   1
  -1   0 -14 4775.97 473.745   1
  -1   0 -15-208.622 223.622   1
   1   0  15-275.948 238.541   1
   1   0  16 10467.4 838.652   1
  -1   0 -16 10143.0 824.702   1
  -1   0 -17-57.0785 238.792   1
   1   0  17-30.0313 223.003   1
   1   0  18 3730.87 467.441   1
  -1   0 -18 5719.70 473.338   1
  -1   0 -20 2443.07 354.599   1
   1   0  20 1894.57 328.825   1
  -1   0 -21 285.817 281.801   1
   1   0  21-68.5623 292.588   1
  -1   0 -22 4649.56 476.601   1
   1   0  22 4448.68 502.259   1
  -1   0 -23 32.7600 293.209   1
   1   0  23 690.444 318.697   1
  -1   0 -24 169.073 302.849   1
   1   0  24 363.735 324.422   1
  -1   0 -25 137.090 312.848   1
   1   0  25 439.871 336.384   1
  -1   0 -26 138.758 332.194   1
   1   0  26-331.221 321.942   1
   1  -1 -27 137.366 346.272   1
  -1   1  26 1065.40 350.065   1
   1  -1 -26 1002.67 359.392   1
  -1  -1  25 596.843 348.204   1
   1   1 -25 733.061 337.655   1
  -1  -1  24 992.295 329.393   1
  -1   1  24 510.220 312.526   1
   1   1 -24 589.215 317.480   1
   1  -1 -24 343.072 324.019   1
  -1   1  23-108.233 304.064   1
   1  -1 -23 407.493 300.827   1
  -1  -1  22 106.533 295.301   1
  -1   1  22 142.120 290.791   1
   1  -1 -22 435.244 296.550   1
   1   1 -22-100.284 291.375   1
  -1   1  21 767.085 325.082   1
   1  -1 -21-229.229 295.970   1
  -1  -1  21 207.982 295.518   1
   1   1 -21 228.352 273.379   1
  -1   1  20-375.429 311.743   1
   1  -1 -20 95.7899 259.602   1
  -1  -1  20 336.420 280.454   1
   1   1 -20 570.936 296.133   1
  -1   1  19 1197.90 304.938   1
  -1  -1  19 1301.63 302.507   1
   1   1 -19 1222.94 302.315   1
   1  -1 -19 835.647 286.225   1
  -1  -1  18 847.197 272.680   1
  -1   1  18 681.359 292.044   1
   1   1 -18 264.323 237.070   1
   1  -1 -18 268.134 232.866   1
  -1  -1  17 2470.67 324.352   1
  -1   1  17 2967.12 335.335   1
  -1   1  16 213.316 259.719   1
  -1  -1  16 345.411 243.843   1
   1  -1 -16 162.348 212.389   1
   1   1 -16 451.173 228.341   1
  -1  -1  15 4420.28 480.900   1
  -1   1  15 5870.68 503.433   1
   1   1 -15 5446.90 478.742   1
   1  -1 -15 5487.00 480.230   1
  -1   1  14 2563.53 330.054   1
   1  -1 -14 2861.24 316.949   1
   1   1 -13 3664.80 379.110   1
  -1  -1  13 4938.04 400.893   1
   1   1 -12 17497.0 1354.59   1
  -1   1  12 17735.2 1365.81   1
   1  -1 -12 19352.5 1364.11   1
  -1   1  11-22.3403 168.650   1
  -1  -1  11-20.7286 157.754   1
   1  -1 -11-84.3714 140.867   1
   1   1 -11 75.6954 136.101   1
   1   1 -10 35231.5 2709.43   1
  -1   1  10 37520.0 2720.14   1
   1  -1 -10 36702.7 2717.85   1
  -1  -1  10 39916.1 2720.20   1
   1   1  -9 57968.3 4399.15   1
  -1   1   9 61783.3 4410.93   1
   1  -1  -9 60908.5 4407.30   1
  -1  -1   9 63385.3 4407.92   1
   1   1  -8 30166.8 2115.45   1
  -1   1   8 27304.1 2120.34   1
   1  -1  -8 28744.8 2118.37   1
  -1  -1   8 29479.9 2117.87   1
  -1   1   7 6191.72 433.235   1
   1  -1  -7 4572.35 420.338   1
   1   1  -6 8263.65 675.879   1
  -1  -1   6 9877.37 682.688   1
  -1   1   5 29356.5 1919.52   1
  -1  -1   5 24370.5 1913.41   1
   1   1  -5 25791.1 1911.54   1
   1  -1  -5 26276.9 1915.86   1
  -1  -1   4 10004.5 840.590   1
  -1   1   4 11252.9 848.712   1
   1  -1  -4 11848.7 844.589   1
   1   1  -4 12391.3 840.042   1
  -1  -1   3 47132.9 3386.74   1
  -1   1   3 49010.5 3390.99   1
   1  -1  -3 46571.8 3389.73   1
   1   1  -3 45641.5 3384.86   1
  -1  -1   2 1142.31 93.8868   1
   1   1  -2 879.165 96.4523   1
   1  -1  -2 850.918 106.172   1
  -1   1   2 865.995 112.783   1
   1  -1  -1 3685.92 298.397   1
  -1   1   1 4416.53 301.631   1
   1   1  -1 4313.88 294.995   1
  -1  -1   1 3561.09 294.301   1
   1   1   0 300674. 21676.1   1
  -1   1   0 301478. 21676.0   1
  -1  -1   0 300957. 21676.3   1
   1  -1   0 304219. 21675.9   1
   1  -1   1 3911.80 308.503   1
  -1  -1  -1 4270.75 314.837   1
   1   1   1 4675.13 315.743   1
  -1   1  -1 4013.21 309.665   1
   1  -1   2 1112.53 91.8862   1
   1   1   2 802.135 104.128   1
  -1  -1  -2 573.626 106.699   1
  -1   1  -2 900.144 89.9383   1
   1  -1   3 49856.2 3629.43   1
   1   1   3 51734.7 3636.24   1
  -1   1  -3 49827.8 3628.98   1
  -1  -1  -3 50658.9 3634.90   1
   1  -1   4 12118.0 864.461   1
   1   1   4 12405.8 874.334   1
  -1   1  -4 11700.4 862.464   1
  -1  -1  -4 10567.4 873.030   1
   1  -1   5 27715.3 1998.53   1
  -1   1  -5 27530.0 1996.57   1
  -1  -1  -5 27916.8 2002.22   1
   1   1   5 26708.9 2004.01   1
  -1   1  -6 8958.04 634.757   1
   1  -1   6 7801.75 634.341   1
   1  -1   7 5251.15 422.513   1
   1   1   7 5992.94 429.697   1
  -1  -1  -7 4800.46 424.599   1
  -1   1  -7 4934.33 418.294   1
  -1   1  -8 29821.5 2251.20   1
  -1  -1  -8 30821.3 2258.23   1
   1   1   8 30864.2 2261.18   1
   1  -1   8 32255.4 2255.93   1
  -1  -1  -9 62375.2 4458.14   1
  -1   1  -9 60397.6 4451.61   1
   1   1   9 61224.9 4459.00   1
   1  -1   9 62178.3 4455.47   1
  -1   1 -10 35352.2 2723.95   1
  -1  -1 -10 37543.4 2731.11   1
   1   1  10 40767.2 2737.73   1
   1  -1  10 36695.9 2728.34   1
   1   1  11 68.7280 151.934   1
   1  -1  11 20.9027 156.509   1
  -1   1 -11-114.418 140.800   1
  -1  -1 -11-21.0598 135.677   1
  -1   1 -12 17818.8 1355.78   1
  -1  -1 -12 18553.1 1361.55   1
   1   1  12 18099.4 1367.46   1
  -1   1 -13 4651.17 401.128   1
   1  -1  13 4003.47 402.984   1
   1   1  14 2485.87 317.192   1
  -1  -1 -14 2572.97 312.604   1
  -1  -1 -15 5296.61 458.930   1
   1   1  15 4927.36 468.774   1
   1  -1  15 5123.79 466.202   1
  -1   1 -15 4312.48 459.914   1
   1  -1  16 56.3968 232.327   1
   1   1  16 443.145 268.230   1
  -1   1 -16 294.009 210.462   1
  -1  -1 -16-390.979 246.318   1
   1  -1  17 2203.86 327.493   1
   1   1  17 3034.27 369.552   1
  -1   1 -17 3108.09 348.321   1
   1   1  18 473.277 262.027   1
   1  -1  18 122.470 258.327   1
  -1  -1 -18 721.463 258.607   1
  -1   1 -18 291.630 239.706   1
   1  -1  19 573.315 276.091   1
   1   1  19 584.954 285.537   1
  -1   1 -19 661.631 266.033   1
  -1  -1 -19 1052.58 275.181   1
   1   1  20 66.8803 269.016   1
   1  -1  20 431.064 282.269   1
  -1  -1 -20 284.169 283.377   1
  -1   1 -20 247.174 260.839   1
   1   1  21 378.971 307.229   1
   1  -1  21 240.196 292.597   1
  -1  -1 -21 545.580 298.263   1
  -1   1 -21-156.553 265.938   1
   1  -1  22 214.004 293.802   1
   1   1  22-141.169 289.384   1
  -1  -1 -22 64.3877 270.592   1
  -1   1 -22 192.974 284.757   1
   1  -1  23-108.356 302.875   1
   1   1  23 580.835 327.662   1
  -1  -1 -23-193.980 294.575   1
  -1   1 -23 33.1462 291.694   1
   1  -1  24 218.989 305.591   1
   1   1  24 873.505 329.339   1
  -1   1 -24 955.800 324.608   1
  -1  -1 -24 334.103 301.070   1
   1  -1  25 258.290 334.102   1
  -1   1 -25 935.485 327.992   1
   1   1  26 838.370 346.172   1
  -1  -1 -26 1129.74 363.415   1
  -1  -1 -27 823.035 350.137   1
   1  -2 -28 402.087 355.479   1
   1  -2 -27-102.149 340.226   1
  -1   2  27-217.024 327.889   1
   1  -2 -26 171.336 332.597   1
  -1   2  26 36.3505 327.542   1
   1   2 -25 455.810 339.878   1
   1  -2 -25 891.950 344.976   1
  -1   2  25-109.308 322.030   1
   1   2 -24 277.381 301.031   1
   1  -2 -24 580.108 318.601   1
  -1   2  24 652.685 347.287   1
  -1  -2  24 148.213 316.169   1
   1  -2 -23 677.703 308.223   1
   1   2 -23 649.348 314.897   1
  -1   2  23 35.9526 312.481   1
  -1  -2  23 145.138 296.001   1
  -1   2  22 923.579 313.754   1
   1   2 -22 367.237 291.057   1
  -1  -2  22 460.954 308.182   1
   1  -2 -22 435.397 300.764   1
  -1   2  21 350.107 282.424   1
   1   2 -21 746.966 292.698   1
  -1  -2  21 482.924 290.072   1
   1  -2 -21 1414.42 326.982   1
  -1   2  20-309.402 306.110   1
   1  -2 -20-223.811 294.616   1
  -1   2  19 437.140 303.481   1
   1   2 -19 303.501 262.996   1
  -1  -2  19 225.351 260.354   1
   1  -2 -19 526.990 279.429   1
   1   2 -18 611.828 246.809   1
  -1  -2  18 123.540 245.743   1
   1   2 -17 1637.64 281.115   1
   1  -2 -17 2201.38 303.965   1
  -1  -2  17 1712.55 294.717   1
   1  -2 -16 417.557 259.983   1
   1   2 -16 1051.80 227.306   1
  -1   2  16 963.836 285.331   1
  -1  -2  16 702.297 254.683   1
   1  -2 -15 1618.72 271.059   1
  -1   2  15 1290.04 307.117   1
   1   2 -14 6646.78 532.790   1
  -1  -2  14 5944.94 548.355   1
  -1   2  14 5871.88 557.932   1
   1  -2 -14 6611.69 559.248   1
   1   2 -13 1591.61 229.294   1
   1  -2 -13 1627.03 261.641   1
  -1  -2  13 2294.01 257.211   1
  -1   2  13 1524.62 259.481   1
   1  -2 -12 655.389 186.291   1
  -1   2  12 743.879 181.472   1
  -1  -2  12 671.709 181.260   1
   1   2 -11 559.847 151.378   1
   1  -2 -11 463.740 181.010   1
  -1  -2  11 795.202 185.876   1
  -1   2  11 348.214 178.543   1
  -1   2  10 17477.7 1327.42   1
   1   2 -10 16803.1 1310.15   1
  -1  -2  10 18545.3 1319.08   1
   1  -2 -10 18191.4 1326.60   1
  -1   2   9 1397.80 200.690   1
  -1  -2   9 1244.65 159.547   1
   1  -2  -9 932.234 176.990   1
   1   2  -9 969.324 160.453   1
   1  -2  -8 53111.8 3777.98   1
  -1   2   8 50958.0 3779.39   1
  -1   2   7 19277.0 1386.49   1
  -1  -2   7 18834.0 1373.32   1
   1  -2  -7 18822.1 1382.09   1
   1   2  -7 18088.0 1371.50   1
  -1   2   6 12793.7 959.979   1
   1   2  -6 13437.8 946.817   1
  -1  -2   6 12101.9 947.788   1
   1  -2  -6 12874.8 958.906   1
  -1   2   5 25.7687 112.235   1
   1   2  -5-80.2305 88.5157   1
  -1  -2   5-17.0122 100.866   1
   1  -2  -5 159.304 126.488   1
   1  -2  -4 5790.24 478.765   1
   1   2  -4 6341.41 460.742   1
  -1  -2   4 5625.82 464.500   1
  -1   2   4 6819.67 481.038   1
  -1   2   3 261907. 16005.1   1
   1  -2  -3 254377. 16003.8   1
   1   2  -3 241889. 15994.3   1
  -1  -2   2 47726.9 3503.31   1
  -1   2   2 51231.5 3512.86   1
   1   2  -2 47794.6 3502.89   1
   1  -2  -2 49913.7 3510.95   1
   1   2  -1 10186.8 783.482   1
   1  -2  -1 10851.0 789.381   1
  -1  -2   1 11688.5 784.117   1
  -1   2   1 10339.9 789.420   1
  -1   2   0 20.2179 61.1834   1
   1   2   0 63.0970 52.1388   1
   1  -2   0 27.3673 67.0047   1
  -1  -2   0 60.4442 51.4927   1
   1   2   1 11419.9 835.719   1
  -1  -2  -1 11415.9 835.577   1
   1   2   2 49326.3 3386.44   1
  -1  -2  -2 46869.5 3385.38   1
  -1   2  -2 46605.1 3374.98   1
   1  -2   2 46280.2 3375.16   1
   1  -2   3 272192. 18983.8   1
   1   2   3 216795. 18991.2   1
  -1  -2  -3 273064. 18993.8   1
  -1   2  -3 278775. 18983.0   1
   1  -2   4 5948.73 419.393   1
  -1  -2  -4 4451.12 434.498   1
  -1   2  -4 5057.25 416.207   1
   1  -2   5 195.781 96.7845   1
   1   2   5-52.3210 124.515   1
  -1  -2  -5 87.4759 124.532   1
  -1   2  -5 39.1685 94.4766   1
  -1  -2  -6 12167.5 950.991   1
  -1   2  -6 12389.7 939.162   1
   1   2   6 14695.5 956.079   1
   1  -2   6 12062.8 941.266   1
  -1   2  -7 19430.4 1430.01   1
   1   2   7 20513.2 1443.25   1
   1  -2   7 20160.7 1429.64   1
  -1  -2  -7 17789.5 1437.15   1
  -1  -2  -8 53711.9 3892.03   1
   1   2   8 53599.2 3893.67   1
   1   2   9 1191.53 174.510   1
   1  -2   9 1065.88 175.623   1
  -1   2  -9 941.050 164.145   1
  -1  -2  -9 1158.73 170.472   1
  -1  -2 -10 17609.7 1336.03   1
  -1   2 -10 17833.5 1324.79   1
   1   2  10 18194.4 1338.82   1
   1  -2  11 58.7869 152.989   1
   1   2  11 286.678 174.474   1
  -1   2 -11-36.4422 133.795   1
   1   2  12 957.753 223.406   1
   1  -2  12 297.091 178.809   1
  -1  -2 -12 608.740 198.061   1
   1   2  13 2149.47 301.007   1
   1  -2  13 2330.87 269.348   1
  -1   2 -13 1750.12 255.095   1
  -1  -2 -13 2459.15 277.476   1
  -1   2 -14 6779.79 539.490   1
  -1  -2 -14 5813.07 536.039   1
   1   2  14 6001.92 548.943   1
   1  -2  14 6736.08 540.313   1
   1   2  15 1478.99 296.757   1
  -1  -2 -15 1891.75 304.689   1
   1   2  16 211.214 251.124   1
   1  -2  16 437.799 230.480   1
  -1   2 -16 860.247 226.570   1
  -1  -2 -16 797.759 222.807   1
   1  -2  17 1927.33 291.619   1
  -1   2 -17 1755.04 277.330   1
  -1  -2 -17 1653.53 304.591   1
   1  -2  18 422.616 237.303   1
  -1   2 -18 456.272 241.706   1
   1  -2  19 62.9621 254.217   1
   1   2  19 262.777 267.105   1
  -1  -2 -19-31.2777 263.155   1
  -1   2 -19 413.460 249.596   1
   1   2  20-336.150 299.906   1
  -1  -2 -20 287.774 284.162   1
   1  -2  21 761.595 300.113   1
   1   2  21 412.720 285.020   1
  -1  -2 -21 644.924 304.827   1
  -1   2 -21 740.115 275.202   1
   1  -2  22 388.630 302.388   1
  -1   2 -22 745.727 287.220   1
   1   2  23 218.404 311.905   1
   1  -2  23-35.9677 292.180   1
  -1  -2 -23 32.3035 286.560   1
  -1   2 -23 66.8838 293.723   1
   1   2  24 507.807 334.568   1
   1  -2  24 146.495 304.799   1
  -1  -2 -24 691.060 300.089   1
  -1   2 -24 791.073 330.496   1
  -1   2 -25 841.679 326.803   1
   1   2  25 36.1944 324.862   1
  -1  -2 -25 807.638 334.359   1
   1   2  26-36.1134 341.978   1
  -1  -2 -26 405.424 323.272   1
   1   2  27-179.534 325.309   1
  -1  -2 -27 101.563 337.043   1
   1  -3 -27 336.563 349.747   1
   1  -3 -26 271.414 320.352   1
  -1   3  26 216.133 329.273   1
   1  -3 -25-34.0251 309.694   1
  -1   3  25 433.877 327.208   1
   1  -3 -24 102.000 321.428   1
  -1   3  24 288.990 312.415   1
   1  -3 -23 1216.73 348.341   1
   1   3 -23 783.483 313.108   1
  -1   3  23 969.523 343.003   1
  -1  -3  23 657.322 315.009   1
  -1   3  22 426.723 324.341   1
   1   3 -22 399.806 313.474   1
  -1  -3  22 318.475 288.501   1
   1  -3 -22 267.245 303.104   1
  -1   3  21 175.746 301.484   1
   1   3 -21-355.897 278.256   1
  -1  -3  21 445.752 280.851   1
  -1   3  20 3703.37 450.753   1
   1   3 -20 4153.70 443.906   1
  -1  -3  20 4673.48 469.303   1
  -1   3  19 886.173 289.566   1
   1  -3 -19 1439.32 295.404   1
   1   3 -19 1619.71 294.323   1
  -1  -3  19 796.266 281.917   1
  -1  -3  18 7523.80 571.251   1
  -1   3  18 5831.32 573.453   1
   1   3 -18 6022.84 550.676   1
   1  -3 -18 5470.99 558.730   1
  -1   3  17 850.521 267.002   1
   1   3 -17 1228.29 257.536   1
  -1  -3  17 1128.59 251.258   1
   1  -3 -17 1219.07 273.302   1
  -1   3  16 279.823 236.038   1
   1   3 -16 103.276 209.276   1
  -1  -3  16-356.347 219.011   1
   1  -3 -16-255.277 242.037   1
   1  -3 -15 799.624 247.086   1
   1   3 -15 1312.50 237.650   1
  -1   3  15 1547.76 259.870   1
  -1  -3  15 978.836 243.085   1
   1   3 -14 17822.3 1349.37   1
  -1   3  14 17962.3 1365.34   1
  -1  -3  14 18971.5 1357.15   1
   1  -3 -14 17029.3 1354.91   1
   1   3 -13 252.210 166.525   1
   1  -3 -13 25.5134 191.272   1
  -1  -3  13 22.3414 180.011   1
  -1   3  13 243.216 223.789   1
  -1  -3  12 20981.8 1442.86   1
   1   3 -12 17920.0 1434.09   1
  -1   3  11 7193.18 577.676   1
  -1  -3  11 6679.14 550.845   1
   1  -3 -11 6842.37 565.444   1
   1   3 -11 6959.66 549.395   1
  -1   3  10 8765.29 710.453   1
  -1  -3  10 9460.57 693.488   1
   1  -3 -10 9168.54 705.831   1
   1   3 -10 8489.71 683.468   1
  -1   3   9 4618.83 407.369   1
  -1  -3   9 4135.64 375.971   1
   1  -3  -9 5060.24 405.556   1
   1   3  -9 4649.70 373.991   1
  -1   3   8 16574.2 1283.18   1
   1   3  -8 17947.5 1265.96   1
  -1  -3   8 17116.2 1267.78   1
   1  -3  -8 16692.1 1279.18   1
  -1   3   7 775.429 165.391   1
   1  -3  -7 906.530 166.988   1
  -1  -3   7 956.919 124.647   1
   1   3  -7 535.417 110.943   1
   1   3  -6 29363.3 2246.40   1
  -1  -3   6 32923.5 2248.45   1
  -1   3   6 31736.6 2263.63   1
   1  -3  -6 29986.8 2260.76   1
  -1  -3   5 17994.2 1275.06   1
   1   3  -5 16983.7 1273.29   1
   1  -3  -4 30745.3 2227.91   1
  -1  -3   4 30962.1 2213.46   1
   1   3  -4 30279.2 2212.96   1
  -1   3   4 30628.2 2229.43   1
   1   3  -3 175711. 12559.2   1
  -1  -3   3 178078. 12559.3   1
  -1   3   3 179528. 12574.7   1
   1  -3  -3 160724. 12572.1   1
   1  -3  -2 80642.5 5303.72   1
  -1  -3   2 65445.2 5291.92   1
  -1   3   2 74062.2 5305.83   1
   1   3  -2 78951.3 5292.22   1
   1  -3  -1 108480. 7492.20   1
   1   3  -1 104979. 7485.61   1
  -1   3   1 97314.2 7491.90   1
  -1  -3   1 104810. 7485.06   1
   1  -3   0 111923. 7875.14   1
  -1  -3   0 113050. 7875.69   1
  -1   3   0 105639. 7875.54   1
   1   3   0 107420. 7876.27   1
  -1  -3  -1 97728.1 7056.11   1
  -1   3  -1 100377. 7048.10   1
   1  -3   1 98857.7 7047.70   1
   1   3   1 92468.6 7055.38   1
   1   3   2 80156.2 5540.82   1
  -1  -3  -2 73882.7 5539.06   1
   1  -3   3 181365. 12776.1   1
   1   3   3 171256. 12792.5   1
  -1   3  -3 175990. 12775.8   1
  -1  -3  -3 179611. 12792.2   1
  -1   3  -4 30921.3 2254.55   1
  -1  -3  -4 33042.9 2272.71   1
   1  -3   4 30363.2 2254.45   1
   1   3   4 32527.3 2274.42   1
   1  -3   5 18518.3 1277.19   1
  -1   3  -5 16623.8 1275.34   1
   1   3   6 33556.8 2280.58   1
   1  -3   6 29898.2 2261.58   1
   1   3   7 556.090 179.358   1
   1  -3   7 855.092 122.034   1
  -1   3  -7 715.028 117.995   1
  -1  -3  -7 839.706 178.328   1
  -1  -3  -8 16067.0 1221.39   1
  -1   3  -8 16289.8 1205.20   1
   1  -3   8 16330.4 1204.82   1
   1   3   8 16681.8 1226.87   1
  -1  -3  -9 4698.24 389.202   1
   1   3   9 3800.86 393.291   1
  -1   3 -10 10162.4 746.137   1
  -1  -3 -10 9621.32 768.145   1
   1   3  10 10000.7 772.000   1
   1  -3  10 9430.06 747.606   1
  -1  -3 -11 7149.72 566.639   1
  -1   3 -11 7000.42 550.364   1
   1  -3  11 7037.18 560.490   1
   1   3  11 6710.87 574.348   1
  -1   3 -12 18804.9 1475.58   1
   1  -3  12 21240.7 1483.30   1
  -1  -3 -13 512.119 222.171   1
  -1   3 -13 433.543 179.592   1
   1   3  13 847.972 241.332   1
   1  -3  13 305.827 186.498   1
  -1  -3 -14 18714.6 1371.94   1
  -1   3 -14 19477.3 1359.62   1
   1   3  14 17371.8 1371.24   1
   1  -3  14 16658.7 1359.04   1
  -1   3 -15 930.197 221.408   1
  -1  -3 -15 813.021 266.164   1
   1  -3  15 525.552 230.473   1
   1   3  15 563.674 267.673   1
  -1   3 -16 25.3564 203.566   1
  -1  -3 -16 464.725 227.086   1
   1  -3  16 425.584 220.964   1
   1   3  16 522.961 239.133   1
  -1   3 -17 1304.87 245.839   1
  -1  -3 -17 719.910 274.835   1
   1  -3  17 845.934 245.406   1
   1   3  17 1171.71 296.002   1
   1   3  18 5813.13 535.488   1
   1  -3  18 5431.67 518.948   1
  -1   3 -18 5930.99 511.192   1
  -1  -3 -18 5275.97 527.443   1
  -1  -3 -19 1232.46 307.676   1
  -1   3 -19 1692.57 271.635   1
   1  -3  19 1257.49 299.668   1
   1   3  19 1061.36 321.457   1
  -1  -3 -20 4892.02 479.137   1
  -1   3 -20 5088.24 453.894   1
   1  -3  20 3751.03 469.715   1
   1   3  20 3958.91 470.485   1
  -1   3 -21 658.381 285.151   1
  -1  -3 -21 1073.69 315.010   1
   1  -3  21 443.851 304.100   1
   1   3  21 207.220 297.776   1
  -1   3 -22 358.537 264.991   1
  -1  -3 -22 260.514 290.765   1
   1  -3  22 735.722 295.662   1
   1   3  22 562.568 301.830   1
  -1  -3 -23 1073.53 328.654   1
  -1   3 -23 1283.74 350.207   1
   1  -3  23 1150.77 318.728   1
   1   3  23 1199.77 354.080   1
  -1  -3 -24 229.433 302.500   1
   1   3  24-181.831 314.199   1
  -1  -3 -25 331.483 317.106   1
   1   3  25 287.700 340.973   1
  -1  -3 -26 468.673 327.774   1
   1   3  26 644.205 335.633   1
  -1  -3 -27 566.527 361.442   1
   1  -4 -28 949.411 357.372   1
  -1   4  28 208.731 345.291   1
   1  -4 -27 299.426 340.610   1
  -1   4  27 670.374 351.276   1
   1  -4 -25-236.246 335.991   1
  -1   4  25 251.366 335.597   1
   1  -4 -24 1488.08 351.323   1
  -1   4  24 897.221 358.413   1
   1   4 -23 747.086 292.427   1
   1  -4 -23 202.453 307.683   1
  -1   4  23 536.808 319.958   1
   1  -4 -22 1002.98 314.408   1
  -1   4  22 818.459 311.661   1
  -1  -4  22 533.372 297.277   1
   1   4 -22 462.182 288.595   1
  -1   4  21 635.036 310.064   1
   1   4 -20-308.923 274.210   1
  -1  -4  20 328.003 266.485   1
   1  -4 -19 62.4227 284.359   1
  -1   4  19 309.499 303.811   1
   1   4 -19-59.2146 239.347   1
  -1  -4  19-188.262 251.844   1
   1  -4 -18 724.740 283.158   1
  -1   4  18 339.046 289.070   1
   1   4 -18-56.3893 217.431   1
  -1  -4  18 59.8193 232.384   1
   1  -4 -17 2436.45 343.256   1
  -1   4  17 1759.02 360.477   1
   1   4 -17 3126.60 312.704   1
  -1  -4  17 2126.76 322.557   1
  -1   4  16 5381.32 502.066   1
   1  -4 -16 4745.38 490.188   1
  -1   4  15 2401.84 335.305   1
   1   4 -15 2662.10 300.234   1
  -1  -4  15 2449.81 296.679   1
   1  -4 -15 2365.64 325.394   1
  -1   4  14 1483.03 260.552   1
   1   4 -14 1028.14 217.911   1
  -1  -4  14 1206.19 231.461   1
   1  -4 -14 1335.96 267.744   1
  -1   4  13 2808.58 291.561   1
   1  -4 -13 2231.53 281.404   1
   1   4 -13 2056.46 258.228   1
  -1  -4  13 2245.60 272.798   1
   1   4 -12 3682.68 349.829   1
  -1   4  12 3674.00 390.558   1
  -1  -4  12 4120.49 358.378   1
   1  -4 -12 4399.55 385.744   1
  -1  -4  11 13307.9 1048.84   1
   1   4 -11 14591.8 1046.77   1
  -1   4  10 7397.34 570.835   1
   1   4 -10 6907.94 545.080   1
  -1  -4  10 6740.30 546.597   1
   1  -4 -10 6979.09 571.938   1
   1  -4  -9 125.880 157.653   1
  -1   4   9 44.0411 184.350   1
  -1   4   8 10042.7 695.888   1
  -1  -4   8 8470.75 662.827   1
   1  -4  -8 9137.96 684.489   1
   1   4  -8 8143.42 657.173   1
  -1   4   7 12013.8 837.707   1
   1   4  -7 10756.6 807.904   1
   1  -4  -7 10889.0 827.220   1
  -1  -4   7 10445.9 808.629   1
   1  -4  -6 2219.86 235.226   1
   1   4  -6 2269.34 189.662   1
  -1  -4   6 1952.48 190.008   1
  -1   4   6 2382.01 237.074   1
  -1  -4   5 4535.15 336.139   1
  -1   4   5 4782.96 375.078   1
   1   4  -5 3883.07 333.162   1
   1  -4  -5 5090.65 372.927   1
  -1  -4   4 234374. 17057.2   1
   1   4  -4 240488. 17056.9   1
   1  -4  -3 6242.98 476.366   1
  -1   4   3 6085.14 477.976   1
   1   4  -3 6375.11 449.449   1
  -1  -4   3 5816.33 449.359   1
  -1   4   2 1774.10 195.480   1
   1   4  -2 1819.48 151.303   1
   1  -4  -2 1966.15 187.150   1
  -1  -4   2 1936.43 151.296   1
   1   4  -1 8426.72 607.378   1
  -1   4   1 9212.15 618.673   1
  -1  -4   1 7912.03 606.078   1
   1  -4  -1 7738.88 615.353   1
   1  -4   0-45.8196 75.5007   1
   1   4   0-38.9021 84.4556   1
  -1  -4   0 24.0565 78.0623   1
  -1   4   0-122.740 85.8565   1
   1   4   1 8995.41 615.486   1
  -1   4  -1 7502.93 601.388   1
  -1  -4  -1 8715.18 614.967   1
   1  -4   1 8386.31 602.746   1
   1   4   2 1888.82 195.105   1
  -1  -4  -2 1795.95 188.151   1
  -1  -4  -3 7202.58 511.632   1
   1   4   3 5968.18 510.210   1
  -1   4  -4 244723. 17681.5   1
   1  -4   4 247755. 17681.9   1
   1   4   5 5190.78 428.078   1
   1  -4   5 5591.20 383.278   1
  -1   4  -5 4512.08 380.751   1
  -1  -4  -5 5520.98 421.968   1
   1  -4   6 2620.83 205.136   1
   1   4   6 2828.00 267.337   1
  -1   4  -6 2101.00 201.626   1
  -1  -4  -6 2411.87 251.085   1
  -1  -4  -7 11317.5 781.266   1
  -1   4  -7 8813.41 744.857   1
   1   4   7 11271.4 783.668   1
   1  -4   7 10361.3 750.100   1
  -1   4  -8 7468.23 610.642   1
  -1  -4  -8 9090.00 647.113   1
   1  -4   8 7983.50 612.542   1
   1   4   8 8615.81 650.607   1
   1  -4   9 26.5257 116.978   1
   1   4   9 22.4182 169.723   1
  -1  -4  -9 212.585 161.813   1
  -1   4  -9-12.4382 107.726   1
   1   4  10 6821.42 551.891   1
   1  -4  10 6030.39 515.831   1
  -1  -4 -10 7246.71 546.507   1
  -1   4 -10 6465.26 512.936   1
   1  -4  11 14806.6 1148.63   1
  -1   4 -11 15905.5 1145.53   1
   1   4  12 3667.84 370.985   1
  -1   4 -12 3972.96 342.919   1
  -1  -4 -12 3633.67 357.857   1
   1  -4  12 4025.90 347.925   1
   1   4  13 2386.52 329.720   1
   1  -4  13 2601.03 271.171   1
  -1  -4 -13 2137.70 306.793   1
  -1   4 -13 2612.21 265.317   1
   1   4  14 906.615 239.089   1
   1  -4  14 648.942 206.241   1
  -1   4 -14 768.316 201.486   1
  -1  -4 -14 1212.91 229.937   1
   1  -4  15 2629.57 292.806   1
  -1  -4 -15 1976.69 318.393   1
  -1   4 -15 2687.83 283.330   1
  -1  -4 -16 4967.52 476.060   1
   1   4  16 5136.27 483.419   1
   1  -4  17 2270.48 311.467   1
   1   4  17 2249.81 358.234   1
  -1   4 -17 2798.68 287.659   1
   1  -4  18 239.843 243.048   1
   1   4  18 328.642 254.854   1
  -1  -4 -18-218.550 254.290   1
  -1   4 -18 107.481 223.432   1
   1  -4  19 125.495 265.209   1
   1   4  19 267.725 297.121   1
  -1  -4 -19 159.392 293.485   1
  -1   4 -19 622.936 243.668   1
   1  -4  20 842.995 277.691   1
  -1  -4 -20 421.154 290.071   1
  -1   4 -20 568.158 267.235   1
   1  -4  22 767.518 294.947   1
   1   4  22 246.433 290.383   1
  -1  -4 -22 847.390 320.701   1
  -1   4 -22 786.528 293.827   1
  -1   4 -23-33.9432 298.152   1
   1   4  23 142.470 323.350   1
  -1  -4 -23-292.341 290.434   1
   1   4  24 253.445 315.043   1
  -1  -4 -24 783.437 326.624   1
   1   4  25 251.123 321.935   1
  -1  -4 -25-263.397 309.884   1
   1   4  27 455.794 330.008   1
  -1  -4 -27 329.347 332.110   1
  -1  -4 -28 586.735 360.650   1
   1   4  28-34.5940 329.606   1
   1  -5 -28 387.197 344.219   1
  -1   5  28 205.718 330.654   1
   1  -5 -27-65.7342 346.627   1
  -1   5  27 244.080 332.222   1
   1  -5 -26 398.823 342.639   1
  -1   5  26 919.308 372.032   1
   1  -5 -25 469.180 322.203   1
  -1   5  25 498.561 345.012   1
   1  -5 -24 235.574 316.732   1
  -1   5  24 285.699 309.105   1
  -1   5  23 71.4151 304.755   1
   1  -5 -23 168.331 317.526   1
   1   5 -22 491.551 301.627   1
  -1   5  22 783.209 330.389   1
   1  -5 -22 1070.15 326.182   1
  -1   5  21 70.7469 315.016   1
   1   5 -21 157.385 263.974   1
  -1  -5  21 102.471 290.203   1
   1  -5 -21-65.7915 301.970   1
  -1   5  20 1751.03 368.030   1
   1   5 -20 1331.40 305.094   1
  -1  -5  20 1141.09 305.795   1
   1  -5 -20 1033.07 320.675   1
  -1   5  19-346.860 324.163   1
   1   5 -19 115.560 235.751   1
  -1  -5  19 154.970 240.869   1
   1  -5 -19-31.4794 285.190   1
  -1   5  18 1748.38 352.998   1
   1   5 -18 1644.58 279.937   1
  -1  -5  18 1882.11 294.538   1
   1  -5 -18 1740.29 322.224   1
  -1   5  17 875.275 320.321   1
   1   5 -17 466.385 219.477   1
  -1  -5  17 359.397 241.986   1
   1  -5 -17 1115.03 289.465   1
   1   5 -16 24.3651 197.489   1
  -1  -5  16-155.443 205.478   1
  -1   5  15 1272.16 296.607   1
   1   5 -15 929.913 228.687   1
  -1  -5  15 1418.78 234.749   1
   1  -5 -15 895.927 281.081   1
  -1   5  14 208.440 237.337   1
   1   5 -14 837.732 201.993   1
  -1  -5  14 421.891 194.684   1
   1  -5 -14 558.333 263.577   1
  -1   5  13 28.5698 182.007   1
   1  -5 -13-215.764 204.178   1
   1   5 -13-19.1620 166.948   1
  -1  -5  13 20.3059 175.824   1
  -1   5  12 7497.60 629.874   1
   1   5 -12 7351.23 591.847   1
  -1  -5  12 7847.02 597.494   1
   1  -5 -12 7052.89 619.967   1
  -1   5  11 1504.77 256.990   1
   1   5 -11 1497.78 186.074   1
  -1  -5  11 1617.40 189.782   1
   1  -5 -11 1110.32 247.350   1
   1  -5 -10 490.369 160.715   1
  -1   5  10 882.879 190.949   1
   1   5  -9 3787.28 303.342   1
   1  -5  -9 3094.01 348.494   1
  -1  -5   9 3693.88 306.399   1
  -1   5   9 3778.50 355.033   1
   1   5  -8 4497.00 359.804   1
   1  -5  -8 4358.58 401.615   1
  -1  -5   8 4749.50 361.591   1
  -1   5   8 4383.24 403.613   1
  -1  -5   7 25427.3 1934.57   1
   1  -5  -7 26533.2 1959.54   1
  -1   5   7 30465.0 1966.90   1
   1   5  -7 26387.0 1931.69   1
   1   5  -6 87474.5 6732.62   1
  -1  -5   6 99298.2 6733.28   1
   1  -5  -6 93615.0 6757.21   1
  -1   5   6 95460.9 6760.66   1
   1   5  -5 27068.5 1942.13   1
  -1  -5   5 26936.0 1942.73   1
  -1   5   5 26324.5 1970.99   1
   1  -5  -5 26748.6 1969.47   1
   1   5  -4 130883. 9352.13   1
  -1   5   4 131284. 9378.11   1
   1  -5  -4 125509. 9374.51   1
  -1  -5   4 130414. 9352.02   1
   1  -5  -3 15172.5 1088.62   1
   1   5  -3 13667.3 1062.85   1
  -1   5   3 14012.0 1088.43   1
  -1  -5   3 15860.2 1063.36   1
   1  -5  -2 6186.56 512.695   1
  -1   5   2 5439.92 512.032   1
   1   5  -2 6911.41 493.417   1
  -1  -5   2 7143.11 492.608   1
   1  -5  -1 38552.4 2850.24   1
  -1   5   1 39345.1 2851.40   1
   1   5  -1 38021.4 2843.40   1
  -1  -5   1 41303.8 2842.62   1
   1  -5   0 29695.6 2151.80   1
  -1   5   0 28938.2 2152.18   1
   1   5   0 29793.7 2152.96   1
  -1  -5   0 30519.0 2152.59   1
   1  -5   1 42256.3 2858.93   1
  -1  -5  -1 37215.3 2868.23   1
  -1   5  -1 38810.4 2859.04   1
   1   5   1 38946.6 2869.71   1
   1  -5   2 6535.20 459.784   1
   1   5   2 6407.35 489.293   1
  -1   5  -2 6188.89 459.966   1
  -1  -5  -2 5522.33 483.682   1
  -1  -5  -3 14494.0 1091.83   1
   1   5   3 15027.8 1094.49   1
  -1  -5  -4 137790. 9832.44   1
   1   5   4 135203. 9833.52   1
  -1   5  -5 29711.1 2013.85   1
   1  -5   5 26737.7 2013.77   1
   1   5   5 28862.5 2046.94   1
  -1  -5  -5 24756.6 2040.96   1
   1   5   6 94175.4 7126.93   1
   1  -5   6 98159.1 7098.90   1
  -1   5  -6 100694. 7098.08   1
  -1  -5  -6 98293.6 7126.45   1
   1   5   7 27915.4 2114.92   1
   1  -5   7 29364.2 2084.05   1
  -1   5  -7 29284.8 2083.09   1
  -1  -5  -7 26796.9 2109.97   1
   1   5   8 3878.83 381.391   1
   1  -5   8 3876.55 331.446   1
  -1   5  -8 4456.65 330.467   1
  -1  -5  -8 4317.68 384.826   1
   1   5   9 3350.30 327.781   1
  -1  -5  -9 3540.96 329.459   1
  -1   5  -9 3527.53 289.706   1
   1  -5   9 3348.43 291.632   1
   1   5  10 455.510 213.686   1
  -1  -5 -10 790.571 213.064   1
   1   5  11 1125.36 228.293   1
   1  -5  11 904.714 162.616   1
  -1  -5 -11 1025.86 195.360   1
  -1   5 -11 1158.74 158.724   1
  -1   5 -12 7984.35 598.929   1
  -1  -5 -12 6540.13 631.733   1
   1  -5  12 7558.23 600.535   1
   1   5  12 8281.84 663.307   1
   1  -5  13 174.698 158.723   1
   1   5  13-28.8591 184.421   1
  -1  -5 -13 216.992 188.518   1
  -1   5 -13 407.057 156.866   1
   1   5  14 539.053 262.028   1
   1  -5  14 831.345 194.992   1
  -1   5 -14 927.537 188.722   1
   1   5  15 896.906 270.703   1
   1  -5  15 1423.33 236.369   1
  -1  -5 -15 1226.67 287.583   1
  -1   5 -15 1568.04 224.866   1
   1  -5  16 353.965 221.577   1
  -1   5 -16 69.3129 196.343   1
   1   5  17 456.336 281.477   1
  -1  -5 -17 957.250 290.450   1
   1   5  18 1595.41 309.043   1
   1  -5  18 1967.08 303.216   1
  -1   5 -18 1355.98 251.883   1
  -1  -5 -18 1168.28 284.821   1
   1   5  19 303.766 311.396   1
   1  -5  19 243.197 236.262   1
  -1  -5 -19 611.034 312.525   1
  -1   5 -19-84.8923 241.508   1
   1   5  20 1644.11 317.372   1
   1  -5  20 893.289 292.516   1
  -1  -5 -20 1270.50 321.995   1
  -1   5 -20 1080.18 270.094   1
  -1   5 -21-31.4582 274.804   1
   1  -5  21 500.056 258.638   1
  -1  -5 -21-32.7408 292.306   1
  -1   5 -22 589.855 277.418   1
   1   5  22 352.073 307.903   1
  -1  -5 -22 456.536 322.827   1
   1   5  23 568.684 326.042   1
  -1  -5 -23 194.480 294.223   1
   1   5  24-72.0897 325.429   1
  -1  -5 -24-160.468 322.601   1
   1   5  25 676.745 339.109   1
  -1  -5 -25 1013.24 316.882   1
   1   5  26 948.300 363.013   1
  -1  -5 -26 424.476 340.370   1
   1   5  27 381.011 347.498   1
  -1  -5 -27 162.702 326.526   1
  -1  -5 -28 577.522 358.813   1
   1   5  28 68.0689 344.918   1
   1  -6 -27 810.459 367.645   1
  -1   6  27-103.299 353.861   1
   1  -6 -26 263.168 344.565   1
  -1   6  26-34.9560 337.628   1
   1  -6 -24 636.043 322.371   1
  -1   6  24 568.387 340.029   1
  -1   6  23 1103.96 328.048   1
   1  -6 -23 805.803 339.169   1
  -1   6  22 498.438 345.332   1
   1  -6 -22 702.323 333.676   1
   1   6 -21 779.165 282.919   1
  -1   6  21 283.657 327.095   1
   1  -6 -21 1219.87 340.305   1
  -1   6  20-35.2019 320.736   1
   1   6 -20 297.030 247.985   1
  -1  -6  20 160.244 242.624   1
   1  -6 -20-292.046 301.668   1
  -1   6  19-69.8873 315.455   1
   1   6 -19 197.219 215.102   1
  -1  -6  19 30.3969 256.649   1
   1  -6 -19 158.559 297.498   1
  -1   6  18 1454.70 348.185   1
   1   6 -18 1221.62 266.536   1
  -1  -6  18 1778.10 292.406   1
   1  -6 -18 1603.91 319.511   1
   1  -6 -17 641.005 272.833   1
  -1   6  17 682.297 326.736   1
  -1  -6  17 779.712 238.256   1
  -1  -6  16 14892.4 1121.23   1
  -1   6  16 13870.2 1153.71   1
   1   6 -16 15358.6 1118.48   1
   1  -6 -16 13872.5 1142.17   1
  -1   6  15-63.2523 244.017   1
   1   6 -15 341.972 189.370   1
  -1  -6  15 138.675 172.280   1
   1  -6 -15-117.166 262.978   1
  -1   6  14 243.597 214.087   1
   1   6 -14 19.5742 161.381   1
  -1  -6  14 211.634 183.696   1
   1  -6 -14 371.093 229.496   1
  -1   6  13 1671.12 301.553   1
   1  -6 -13 2380.04 295.220   1
   1   6 -13 2381.15 246.067   1
  -1  -6  13 1993.12 251.784   1
  -1   6  12 6124.83 581.615   1
   1   6 -12 7255.38 531.746   1
   1  -6 -12 6946.84 575.390   1
  -1  -6  12 6132.86 533.407   1
  -1   6  11 1824.83 273.399   1
   1  -6 -11 2398.84 281.878   1
   1   6 -10 12799.6 946.003   1
  -1  -6  10 12646.5 949.071   1
   1   6  -9 12203.7 870.192   1
   1  -6  -9 10101.4 898.089   1
  -1   6   9 12242.0 907.182   1
  -1  -6   9 11799.4 869.606   1
  -1   6   8 5525.32 501.058   1
   1   6  -8 6358.51 452.187   1
   1  -6  -8 5669.46 491.190   1
  -1  -6   8 5754.29 449.567   1
  -1   6   7 10610.9 781.200   1
  -1  -6   7 9874.82 733.014   1
   1  -6  -7 10382.6 777.047   1
   1   6  -7 9788.58 733.025   1
  -1   6   6 1913.08 223.770   1
   1  -6  -6 2134.23 230.632   1
   1   6  -6 2061.13 156.819   1
  -1  -6   6 1689.16 154.683   1
   1  -6  -5 1156.91 175.206   1
  -1   6   5 1162.45 187.549   1
   1  -6  -4 62053.2 4741.45   1
  -1   6   4 69605.9 4746.14   1
  -1  -6   3 6533.24 499.741   1
   1   6  -3 7211.09 501.197   1
   1   6  -2 29028.4 2082.72   1
  -1  -6   2 29573.0 2082.44   1
   1  -6  -2 26792.8 2096.17   1
  -1   6   2 28932.3 2101.20   1
   1   6  -1 69958.3 5040.74   1
   1  -6  -1 67500.8 5047.56   1
  -1   6   1 73718.0 5049.77   1
  -1  -6   1 69352.0 5040.19   1
   1  -6   0 23.8227 72.8851   1
   1   6   0-78.9541 92.6336   1
  -1  -6   0 83.8469 94.1389   1
  -1   6   0-33.8574 87.4961   1
   1  -6   1 71591.6 5234.04   1
  -1   6  -1 73128.2 5235.10   1
   1   6   1 75508.6 5245.58   1
  -1  -6  -1 71343.9 5244.96   1
   1   6   2 28622.0 2006.73   1
  -1   6  -2 26787.9 1984.27   1
  -1  -6  -2 28929.2 2006.33   1
  -1  -6  -4 68144.6 4860.81   1
   1   6   4 66248.7 4861.58   1
   1   6   5 1244.49 197.217   1
  -1  -6  -5 1464.01 194.827   1
  -1  -6  -6 1520.53 224.438   1
   1   6   6 1933.26 229.188   1
  -1   6  -6 1873.12 148.353   1
   1  -6   6 1921.63 149.305   1
   1   6   7 10397.6 773.110   1
   1  -6   7 9569.54 724.238   1
  -1  -6  -7 11753.8 777.434   1
  -1   6  -7 9671.53 723.104   1
   1   6   8 6058.74 462.054   1
   1  -6   8 5627.36 394.024   1
  -1  -6  -8 5812.43 452.508   1
   1   6   9 12284.5 863.534   1
   1  -6   9 10683.4 814.486   1
  -1   6  -9 10812.6 812.619   1
  -1  -6  -9 10743.1 848.738   1
   1  -6  10 10487.2 842.992   1
  -1   6 -10 11973.0 840.168   1
  -1  -6 -11 1782.26 265.126   1
   1   6  11 1945.77 266.316   1
   1   6  12 5392.63 526.851   1
   1  -6  12 5798.10 479.493   1
  -1  -6 -12 5714.59 520.201   1
  -1   6 -12 6314.29 477.659   1
  -1   6 -13 2165.54 238.418   1
  -1  -6 -13 1950.26 312.912   1
   1  -6  13 2492.58 259.562   1
   1   6  13 2187.59 332.881   1
  -1  -6 -14 173.312 210.336   1
  -1   6 -14 55.2819 151.240   1
   1  -6  14 62.0722 182.208   1
   1   6  14 152.859 218.666   1
  -1  -6 -15 29.7761 239.598   1
  -1   6 -15 20.4337 171.001   1
   1  -6  15 22.5930 184.834   1
   1   6  15 220.727 275.267   1
   1   6  16 13592.7 1152.85   1
  -1   6 -16 15151.4 1121.36   1
   1  -6  16 16030.2 1130.36   1
  -1  -6 -16 13452.1 1146.20   1
   1  -6  17 756.979 234.738   1
   1   6  17 1090.27 271.192   1
  -1   6 -17 1362.27 247.633   1
  -1  -6 -17 1752.67 295.140   1
   1   6  18 1209.12 336.552   1
   1  -6  18 892.265 265.914   1
  -1  -6 -18 1818.65 333.944   1
  -1   6 -18 1207.62 257.221   1
   1   6  19-238.062 296.515   1
  -1   6 -19 391.711 246.028   1
   1  -6  19 148.149 227.042   1
  -1  -6 -19 356.357 309.915   1
   1   6  20 103.262 268.841   1
  -1   6 -20 443.903 231.923   1
   1  -6  20 125.605 273.065   1
  -1  -6 -20 327.362 274.528   1
  -1   6 -21 466.791 289.572   1
   1   6  21 521.556 332.503   1
  -1  -6 -21 853.374 317.908   1
   1   6  22-211.285 296.055   1
  -1  -6 -22-32.6023 302.656   1
   1   6  23 921.725 348.425   1
  -1  -6 -23 1099.19 315.601   1
   1   6  24 358.577 343.280   1
  -1  -6 -24 1053.30 341.557   1
   1   6  26 660.576 361.663   1
  -1  -6 -26 226.306 320.216   1
   1   6  27-239.439 325.298   1
  -1  -6 -27 289.215 345.402   1
   1  -7 -27 31.9968 359.333   1
  -1   7  27 543.594 361.760   1
   1  -7 -26 520.783 349.043   1
  -1   7  26 760.684 354.073   1
  -1   7  25 210.249 346.445   1
   1  -7 -24-33.2835 306.621   1
  -1   7  23 1064.55 334.788   1
   1  -7 -23 535.288 330.159   1
  -1   7  22 569.118 330.465   1
   1  -7 -22 1069.21 353.231   1
  -1   7  21 106.576 320.605   1
   1  -7 -21 429.446 325.830   1
   1   7 -20 1956.48 317.819   1
  -1   7  20 2509.99 402.696   1
   1  -7 -20 1824.88 373.443   1
   1   7 -19 467.829 243.937   1
  -1  -7  19 1674.23 285.031   1
  -1   7  18 2308.75 402.037   1
   1  -7 -18 3658.89 409.957   1
  -1   7  17 587.188 292.493   1
   1   7 -17 335.117 210.252   1
  -1  -7  17 204.871 210.892   1
   1  -7 -17-337.012 287.680   1
  -1   7  16 166.117 237.142   1
   1  -7 -16-90.8952 259.364   1
   1   7 -16 287.388 190.248   1
  -1  -7  16 259.962 194.184   1
   1   7 -15 405.197 183.043   1
  -1  -7  15 1382.93 210.395   1
   1  -7 -14 4228.71 427.483   1
   1   7 -14 3981.10 373.248   1
  -1  -7  14 4400.58 381.879   1
  -1   7  14 3982.18 441.343   1
  -1   7  13 964.166 289.342   1
   1   7 -13 1891.64 213.597   1
  -1  -7  13 1781.54 208.525   1
   1  -7 -13 851.413 274.560   1
   1   7 -12 598.566 139.818   1
  -1   7  12 115.902 221.738   1
   1  -7 -12 191.443 212.247   1
  -1   7  11 1053.28 253.328   1
   1   7 -11 1783.62 167.988   1
  -1  -7  11 974.601 161.778   1
   1  -7 -11 1027.91 252.991   1
  -1   7  10 1322.22 242.419   1
   1   7 -10 1619.64 164.461   1
  -1  -7  10 1417.47 163.477   1
   1  -7 -10 1307.50 251.793   1
  -1  -7   9 220.065 83.9730   1
   1   7  -9 115.698 90.2585   1
  -1  -7   8 31980.7 2307.13   1
   1   7  -8 31475.6 2306.55   1
  -1   7   8 33061.3 2352.34   1
   1  -7  -8 32449.8 2346.91   1
  -1   7   7 14599.9 1032.61   1
   1  -7  -7 12469.8 1024.14   1
  -1  -7   7 12571.5 978.295   1
   1   7  -7 14524.6 979.587   1
  -1   7   6 42003.1 3131.54   1
   1  -7  -6 43797.6 3128.86   1
  -1   7   5 1166.98 187.000   1
   1  -7  -5 1466.87 186.367   1
   1  -7  -4 3632.36 324.450   1
  -1   7   4 3851.57 331.477   1
   1   7  -3 52870.5 3843.07   1
  -1   7   3 52003.7 3869.61   1
  -1  -7   3 55296.6 3842.62   1
   1  -7  -3 49556.1 3865.42   1
  -1  -7   2 22944.1 1683.83   1
   1   7  -2 23617.5 1684.54   1
   1   7  -1 366.907 81.7380   1
   1  -7  -1 119.265 95.0847   1
  -1  -7   1 113.756 78.7429   1
  -1   7   0 4665.03 357.168   1
   1   7   0 4419.44 357.981   1
   1  -7   1 286.360 79.5197   1
  -1   7  -1 349.056 85.5269   1
   1   7   1 215.068 97.4436   1
   1  -7   2 21649.4 1565.93   1
  -1  -7  -3 53086.9 3812.52   1
   1   7   3 52117.2 3813.15   1
  -1  -7  -4 4321.33 366.131   1
   1   7   4 4129.48 365.133   1
   1   7   5 1135.25 207.437   1
  -1  -7  -5 1867.29 205.529   1
  -1  -7  -6 43781.9 3218.33   1
   1   7   6 44601.9 3221.91   1
  -1  -7  -7 12614.7 1003.98   1
   1   7   7 13836.5 1010.86   1
   1   7   8 31594.3 2228.49   1
  -1   7  -8 28747.6 2178.60   1
   1  -7   8 31843.8 2179.55   1
  -1  -7  -8 28470.1 2217.95   1
  -1   7  -9 215.892 76.0935   1
   1  -7   9 267.378 80.1668   1
  -1  -7 -10 1179.57 243.194   1
  -1   7 -10 1466.21 145.212   1
   1  -7  10 1186.88 148.940   1
  -1   7 -11 972.599 148.391   1
  -1  -7 -11 1159.90 234.257   1
   1   7  11 1183.05 257.701   1
   1  -7  11 1260.62 160.618   1
  -1  -7 -12 247.685 196.440   1
   1   7  12 29.2838 220.731   1
  -1   7 -13 1676.70 203.541   1
  -1  -7 -13 1685.49 300.098   1
   1   7  13 1455.04 312.336   1
   1  -7  13 1799.77 212.157   1
  -1  -7 -14 3185.13 408.699   1
  -1   7 -14 3948.81 342.849   1
   1  -7  14 3920.19 346.263   1
   1   7  14 3248.25 424.898   1
   1  -7  15 1041.24 194.961   1
  -1   7 -15 608.586 181.217   1
   1   7  16 262.896 270.191   1
  -1   7 -16 216.093 176.179   1
   1  -7  16 91.5405 194.637   1
  -1  -7 -16-31.0553 224.212   1
   1   7  17 567.292 306.832   1
  -1   7 -17 375.977 195.284   1
   1  -7  17 548.200 215.874   1
  -1  -7 -17 316.929 286.197   1
   1   7  18 2976.87 404.798   1
  -1  -7 -18 3544.51 420.556   1
  -1   7 -19 1059.57 267.902   1
   1  -7  19 950.307 283.274   1
  -1   7 -20 1908.50 307.265   1
   1   7  20 1486.59 363.713   1
  -1  -7 -20 2202.91 352.243   1
   1   7  21 139.600 301.413   1
  -1  -7 -21 359.880 323.633   1
   1   7  22 70.3436 305.129   1
  -1  -7 -22-65.1494 283.179   1
   1   7  23 1024.58 369.006   1
  -1  -7 -23 515.495 327.037   1
  -1  -7 -24 674.841 350.609   1
   1   7  25 385.524 326.095   1
  -1  -7 -25 611.129 312.192   1
   1   7  26 275.105 359.205   1
  -1  -7 -26 1279.17 370.226   1
   1   7  27-33.7508 342.245   1
  -1  -7 -27 31.7078 335.742   1
   1  -8 -27 252.354 368.309   1
  -1   8  27-67.0020 351.849   1
  -1   8  26 717.701 371.419   1
   1  -8 -25 359.395 323.234   1
  -1   8  23 141.356 302.855   1
   1  -8 -23 433.127 313.175   1
  -1   8  22 816.621 313.863   1
   1  -8 -22 333.536 308.868   1
  -1   8  21 71.1147 295.720   1
   1  -8 -21-399.078 308.241   1
  -1   8  20 248.318 301.019   1
   1  -8 -20 131.931 303.598   1
  -1   8  19-70.7996 283.516   1
   1  -8 -19 259.927 295.529   1
  -1   8  18 1517.48 324.423   1
   1   8 -18 1239.56 258.258   1
  -1  -8  18 999.613 254.824   1
   1  -8 -18 1813.73 316.574   1
  -1   8  17 349.276 293.670   1
   1   8 -17 229.172 199.186   1
  -1  -8  17 401.227 209.640   1
   1  -8 -17 247.944 233.707   1
  -1   8  16 2055.45 372.592   1
   1   8 -16 2217.39 273.327   1
  -1  -8  16 2475.95 279.670   1
   1  -8 -16 1966.59 323.249   1
  -1   8  15-131.997 273.926   1
   1   8 -15 75.3270 159.451   1
  -1  -8  15 367.823 170.143   1
   1  -8 -15 333.874 272.669   1
  -1   8  14 1310.71 284.226   1
   1   8 -14 787.095 176.684   1
   1  -8 -14 1391.46 298.962   1
  -1  -8  14 1112.90 185.627   1
  -1   8  13 586.067 255.000   1
   1  -8 -13-57.8221 203.363   1
   1  -8 -12 112.372 241.810   1
   1   8 -12 247.482 117.929   1
  -1   8  12 119.311 251.243   1
  -1  -8  12 300.274 124.189   1
   1  -8 -11 216.389 214.634   1
   1   8 -11 109.509 99.9134   1
  -1  -8  11 102.183 103.788   1
  -1   8  11 85.9804 208.127   1
  -1   8  10 5845.26 493.706   1
  -1  -8  10 5131.48 401.401   1
   1   8 -10 5030.17 398.986   1
   1  -8 -10 6060.04 493.379   1
   1   8  -9 1831.02 159.071   1
   1  -8  -9 2231.99 267.295   1
  -1  -8   9 1709.55 157.485   1
   1  -8  -8 14906.2 1164.29   1
  -1   8   8 15853.7 1172.21   1
   1  -8  -7 198.630 161.770   1
  -1   8   7 348.297 172.518   1
   1  -8  -6 247.024 162.179   1
  -1   8   6 347.424 171.776   1
   1  -8  -5 16749.9 1261.08   1
  -1   8   5 17055.7 1265.56   1
   1  -8  -4 774.496 160.054   1
  -1   8   4 1103.04 170.670   1
  -1   8   3 7694.63 561.015   1
   1  -8  -3 6393.48 547.415   1
  -1  -8   3 7671.75 517.078   1
   1   8  -3 6464.84 516.461   1
  -1   8   2 35201.0 2639.97   1
   1   8  -2 36379.1 2620.11   1
   1  -8  -2 34280.6 2635.05   1
  -1  -8   2 37646.9 2619.85   1
   1   8  -1 1420.96 162.112   1
  -1   8   1 1966.33 181.325   1
  -1  -8   1 1810.63 168.079   1
   1  -8  -1 1810.39 173.231   1
   1  -8   0 20.4684 86.1985   1
  -1  -8   0 149.193 92.6336   1
   1  -8   1 2025.11 167.157   1
  -1  -8  -1 1705.96 181.849   1
   1   8   1 1372.48 183.641   1
  -1   8  -1 1947.25 168.840   1
   1  -8   2 35957.2 2629.59   1
  -1   8  -2 37138.1 2630.15   1
   1   8   2 35944.0 2652.81   1
   1   8   3 7665.12 594.306   1
  -1  -8  -3 7532.29 593.543   1
   1   8   4 788.877 166.251   1
  -1  -8  -4 996.710 162.237   1
   1   8   5 15704.0 1253.41   1
  -1  -8  -5 17796.1 1254.95   1
   1   8   6-67.2504 186.796   1
  -1  -8  -6 643.874 172.505   1
   1   8   7 528.493 207.356   1
  -1  -8  -7 375.059 178.182   1
   1   8   8 17183.6 1246.62   1
  -1  -8  -8 15588.6 1236.42   1
  -1  -8  -9 2304.27 269.752   1
  -1   8  -9 1898.69 147.357   1
   1  -8   9 1672.83 146.944   1
   1   8   9 1840.43 284.194   1
   1   8  10 5542.77 498.482   1
  -1   8 -10 5208.81 412.753   1
   1  -8  10 5662.79 415.428   1
  -1  -8 -10 5603.50 493.486   1
  -1  -8 -11 408.543 210.109   1
   1   8  11 202.885 206.572   1
  -1   8 -11 92.3970 100.494   1
   1  -8  11 332.528 108.159   1
  -1  -8 -12-28.3052 196.909   1
   1   8  12 150.185 231.160   1
  -1   8 -12 161.716 109.947   1
   1  -8  12 97.1924 123.079   1
  -1  -8 -13 351.337 250.622   1
   1   8  13 216.934 258.942   1
  -1  -8 -14 843.171 290.468   1
   1   8  14 1467.04 319.692   1
  -1   8 -14 1460.28 188.766   1
   1  -8  14 1036.75 188.866   1
  -1  -8 -15 308.536 272.362   1
   1   8  15 32.6503 293.859   1
  -1   8 -15 53.8741 159.521   1
   1  -8  15 341.491 170.765   1
  -1  -8 -16 2489.18 363.024   1
   1   8  16 2361.65 357.249   1
  -1   8 -16 3161.15 286.988   1
   1  -8  16 2093.62 274.266   1
  -1  -8 -17 384.710 257.187   1
   1   8  17-168.743 277.766   1
  -1   8 -17 175.521 191.389   1
   1  -8  17 443.458 199.752   1
  -1  -8 -18 715.241 304.615   1
   1   8  18 1331.10 346.677   1
  -1   8 -18 1001.42 234.333   1
   1  -8  18 867.935 241.695   1
  -1  -8 -19 590.618 316.436   1
   1   8  19 689.495 338.727   1
  -1  -8 -20 164.145 313.443   1
   1   8  20 417.321 299.323   1
  -1  -8 -21-196.489 272.416   1
   1   8  21 663.749 321.448   1
  -1  -8 -22 292.769 317.137   1
   1   8  22 597.110 349.382   1
  -1  -8 -23 63.6186 314.773   1
   1   8  23 143.395 324.855   1
  -1  -8 -25 605.513 324.625   1
   1   8  26 271.921 333.629   1
  -1  -8 -27 31.2579 333.902   1
   1   8  27 299.522 326.824   1
  -1   9  26 168.968 351.507   1
   1  -9 -26 763.680 362.379   1
  -1   9  25 412.962 359.602   1
   1  -9 -25 711.557 361.861   1
  -1   9  24 313.329 362.584   1
   1  -9 -24-32.8186 324.797   1
   1  -9 -23 265.194 321.925   1
  -1   9  23 738.368 352.823   1
  -1   9  22 991.643 359.721   1
   1  -9 -22 232.886 307.398   1
  -1   9  20 177.778 322.166   1
   1  -9 -20 363.642 271.795   1
  -1   9  19 1352.39 353.024   1
   1  -9 -19 424.637 297.214   1
   1   9 -17 347.293 181.204   1
  -1   9  17-457.410 321.166   1
   1  -9 -17-187.981 292.285   1
  -1   9  16-34.8054 280.372   1
   1  -9 -16 370.592 285.350   1
   1   9 -16 256.274 156.781   1
  -1  -9  16 148.314 178.049   1
   1  -9 -15 152.926 220.931   1
   1   9 -15 47.9167 142.146   1
  -1   9  15 100.626 282.722   1
  -1  -9  15 325.968 159.613   1
  -1   9  14 6291.53 620.247   1
   1  -9 -14 7003.68 602.890   1
   1  -9 -13 1058.56 276.385   1
   1   9 -13 978.687 145.621   1
  -1  -9  13 1338.94 156.218   1
  -1   9  13 571.616 271.547   1
   1  -9 -12 3673.36 378.384   1
   1   9 -12 3029.11 278.760   1
  -1  -9  12 3398.56 281.552   1
  -1   9  11 3342.16 373.895   1
  -1  -9  11 3508.84 269.788   1
   1  -9 -11 4296.41 384.869   1
   1   9 -11 3168.22 269.224   1
   1  -9 -10 803.356 261.056   1
  -1   9  10 1052.16 264.154   1
   1  -9  -9 512.165 203.811   1
  -1   9   9 407.094 231.494   1
   1  -9  -7 345.077 185.157   1
  -1   9   7 24.3870 189.534   1
  -1   9   6 7197.35 598.493   1
   1  -9  -6 7556.63 597.204   1
  -1   9   5 3516.58 337.146   1
  -1   9   4-19.8710 148.099   1
   1  -9  -4 219.079 161.421   1
   1   9  -3 298.523 67.1919   1
  -1   9   3 515.139 161.090   1
  -1  -9   3 398.057 63.7780   1
   1  -9  -3 391.174 149.963   1
   1   9  -2 94.6738 79.9183   1
  -1   9   2 276.841 129.353   1
   1  -9  -2 149.183 123.993   1
  -1  -9   2 196.894 78.0170   1
  -1  -9   1 7460.32 562.622   1
   1   9  -1 7505.46 565.867   1
   1   9   0 63165.6 4521.63   1
   1  -9   0 62528.6 4518.68   1
  -1  -9   0 64583.6 4519.66   1
  -1   9   0 60065.8 4519.58   1
  -1   9  -1 8267.67 582.532   1
   1  -9   1 7187.49 579.481   1
  -1  -9  -2 108.265 122.491   1
  -1   9  -2 277.056 78.3851   1
   1   9   2 478.628 132.738   1
   1  -9   2 285.897 77.2495   1
   1   9   3 388.515 148.450   1
  -1  -9  -3 582.467 136.792   1
   1   9   4 101.434 151.154   1
  -1  -9  -4 56.3961 143.555   1
   1   9   5 4315.86 392.367   1
   1   9   6 7791.87 639.073   1
  -1  -9  -6 7853.39 631.851   1
   1   9   7 201.731 202.079   1
  -1  -9  -7 45.9493 181.913   1
   1   9   9 992.123 233.252   1
  -1  -9  -9 799.331 220.331   1
   1   9  10 947.818 256.596   1
  -1  -9 -10 1538.30 253.066   1
   1  -9  11 2708.61 211.504   1
   1   9  11 3127.91 343.395   1
  -1   9 -11 2504.97 211.325   1
  -1  -9 -12 4069.30 389.144   1
   1  -9  12 3633.53 276.697   1
   1   9  12 3322.99 380.796   1
  -1   9 -12 3008.74 275.613   1
   1   9  13 919.098 296.357   1
  -1  -9 -13 1406.41 285.926   1
  -1   9 -13 1184.01 149.252   1
   1  -9  13 983.569 155.795   1
   1   9  14 6143.65 588.200   1
  -1   9 -14 5664.16 489.992   1
   1  -9  14 6777.74 497.041   1
  -1  -9 -14 6566.13 573.974   1
   1   9  15-132.479 293.218   1
  -1   9 -15 137.142 142.996   1
   1  -9  15 211.475 166.265   1
  -1  -9 -15-282.282 269.330   1
   1   9  16 302.742 298.297   1
  -1   9 -16 121.779 160.957   1
   1  -9  16 280.105 173.875   1
  -1  -9 -16 447.351 292.745   1
  -1   9 -17 234.966 182.635   1
   1   9  17-68.0707 289.725   1
  -1  -9 -17 648.402 305.692   1
   1   9  19 762.565 318.827   1
  -1  -9 -19 1219.69 304.042   1
   1   9  20 104.580 323.718   1
  -1  -9 -20 855.569 321.837   1
   1   9  22 141.056 291.995   1
  -1  -9 -22 514.540 317.465   1
   1   9  23 427.875 347.939   1
  -1  -9 -23 696.067 311.840   1
   1   9  24 174.538 353.640   1
  -1  -9 -24 601.835 322.592   1
   1   9  25-171.141 340.226   1
  -1  -9 -25 127.287 342.949   1
   1   9  26 100.679 315.736   1
  -1  -9 -26 345.233 307.973   1
   1 -10 -25 672.519 341.126   1
  -1  10  25 850.626 353.384   1
   1 -10 -24 65.1326 343.897   1
  -1  10  24 34.6038 340.726   1
   1 -10 -23 329.922 348.023   1
  -1  10  23 245.055 344.757   1
   1 -10 -22 2796.19 399.972   1
  -1  10  22 1376.95 395.813   1
   1 -10 -21 266.866 330.584   1
  -1  10  21-106.530 327.171   1
   1 -10 -20 199.851 310.243   1
  -1  10  20-35.6139 319.647   1
   1 -10 -19-231.589 298.669   1
  -1  10  19 35.5834 285.681   1
   1 -10 -18 1208.27 306.555   1
  -1  10  18 1672.28 330.486   1
   1 -10 -16 406.486 285.952   1
  -1  10  16 1053.59 331.325   1
   1 -10 -15-215.530 270.955   1
   1  10 -15 180.319 119.723   1
  -1 -10  15 98.8213 132.277   1
  -1  10  15-312.330 259.136   1
  -1 -10  14 1297.99 153.221   1
   1  10 -14 1107.93 147.332   1
  -1  10  14 1203.17 329.596   1
   1  10 -13 324.398 87.1850   1
  -1 -10  13 375.951 80.5289   1
  -1  10  12 3349.31 399.802   1
   1 -10 -12 3364.60 373.497   1
  -1  10  11 704.299 260.870   1
   1 -10 -11 822.204 264.518   1
  -1  10  10 8451.30 750.202   1
   1 -10 -10 9106.05 733.365   1
  -1  10   9 704.624 255.830   1
   1 -10  -9 237.765 223.732   1
  -1  10   8 538.286 240.895   1
   1 -10  -6 12623.6 1008.70   1
  -1  10   6 13813.2 1017.61   1
   1 -10  -5 2160.60 244.158   1
  -1  10   4 9142.64 660.318   1
   1 -10  -4 7434.89 643.051   1
   1 -10  -3 1838.70 216.210   1
   1  10  -3 1379.63 143.245   1
  -1 -10   3 1879.92 141.769   1
  -1  10   3 1538.94 209.921   1
   1 -10  -2 4614.10 394.194   1
   1  10  -2 4499.75 367.098   1
  -1 -10   2 4837.50 364.295   1
  -1  10   2 4943.64 402.814   1
   1 -10  -1 2671.16 277.451   1
   1  10  -1 3626.10 269.856   1
  -1 -10   1 3279.10 263.845   1
  -1  10   1 2966.80 286.863   1
   1 -10   0-37.4396 109.506   1
  -1  10   0-39.9363 119.349   1
   1 -10   1 2411.37 251.624   1
  -1 -10  -1 2806.69 271.603   1
   1  10   1 3373.69 278.341   1
  -1  10  -1 3461.65 258.326   1
   1  10   2 5215.82 417.484   1
  -1  10  -2 5198.76 380.818   1
   1 -10   2 4618.90 378.538   1
  -1 -10  -2 5036.67 412.725   1
  -1 -10  -3 2128.85 206.606   1
  -1  10  -3 1703.02 130.301   1
   1  10   3 1999.74 220.012   1
  -1 -10  -4 8486.10 671.900   1
   1  10   4 8716.50 680.989   1
  -1 -10  -5 1495.97 208.569   1
   1  10   6 14854.0 1118.01   1
  -1 -10  -6 14331.0 1109.39   1
   1  10   8 462.818 220.505   1
   1  10   9-56.8513 227.731   1
  -1 -10  -9 267.803 223.688   1
  -1 -10 -10 9901.82 763.795   1
   1  10  10 8416.05 763.334   1
  -1 -10 -11 548.928 266.167   1
   1  10  11-91.7545 273.363   1
  -1 -10 -12 3334.58 384.907   1
   1  10  12 3248.54 396.956   1
  -1 -10 -14 1187.89 293.509   1
  -1  10 -14 1182.02 129.918   1
   1 -10  14 831.556 125.483   1
   1  10  14 1587.96 342.784   1
   1  10  15 671.004 329.435   1
  -1  10 -15 87.0907 120.997   1
   1 -10  15 76.5579 117.368   1
  -1 -10 -15 254.879 280.536   1
   1  10  16 1257.21 340.417   1
  -1 -10 -16 549.813 306.629   1
   1  10  18 1698.28 367.825   1
  -1 -10 -18 1845.81 348.656   1
   1  10  19-314.029 278.317   1
  -1 -10 -19-32.9361 292.977   1
   1  10  20 314.951 309.689   1
  -1 -10 -20 196.832 286.337   1
   1  10  21 245.840 353.553   1
  -1 -10 -21 780.630 299.587   1
   1  10  22 2040.94 417.275   1
  -1 -10 -22 1634.44 358.509   1
   1  10  23 282.539 346.415   1
  -1 -10 -23 159.219 326.186   1
   1  10  24 380.602 344.776   1
  -1 -10 -24 476.338 311.200   1
   1  10  25-101.524 340.117   1
  -1 -10 -25 251.707 312.816   1
   1 -11 -25 316.290 345.305   1
  -1  11  25 672.080 374.678   1
   1 -11 -23 425.695 319.057   1
  -1  11  23-104.238 344.535   1
  -1  11  22-35.1326 354.680   1
   1 -11 -22-99.3744 314.514   1
  -1  11  21 567.097 356.931   1
   1 -11 -21 133.188 327.644   1
  -1  11  20 391.939 352.287   1
   1 -11 -20 633.165 315.903   1
  -1  11  19 642.720 337.774   1
   1 -11 -19 165.935 311.923   1
  -1  11  18 142.568 312.436   1
   1 -11 -18 33.1385 308.664   1
  -1  11  17 213.681 285.911   1
   1 -11 -17-32.6856 267.412   1
  -1  11  16 248.646 336.711   1
   1 -11 -16 320.223 270.494   1
  -1  11  15-280.708 303.913   1
   1 -11 -15 537.768 294.722   1
  -1  11  14 935.671 318.947   1
   1 -11 -14 1506.48 274.072   1
  -1  11  13 373.711 292.422   1
   1 -11 -13 212.825 272.570   1
  -1  11  11 31.6819 225.808   1
  -1  11  10 521.462 279.069   1
   1 -11 -10 1370.15 277.306   1
  -1  11   9 3635.02 402.327   1
   1 -11  -9 3395.30 373.629   1
   1 -11  -8 361.641 222.831   1
  -1  11   7-135.018 219.397   1
   1 -11  -7 270.751 206.909   1
  -1  11   6 130.231 219.657   1
   1 -11  -6-369.400 200.623   1
  -1  11   5 3523.10 332.299   1
   1 -11  -5 2689.25 311.573   1
  -1  11   4 1465.67 230.134   1
   1 -11  -4 1446.51 216.845   1
  -1  11   3 578.217 173.484   1
  -1 -11   3 536.019 82.3669   1
   1  11  -3 529.617 89.0410   1
   1 -11  -3 670.744 156.304   1
   1 -11  -2 228.974 149.391   1
  -1  11   2 149.809 159.724   1
   1  11  -2 151.997 99.6465   1
  -1 -11   2 367.363 93.5073   1
   1  11  -1 1125.98 141.226   1
   1 -11  -1 816.694 155.768   1
  -1  11   1 853.728 170.018   1
  -1 -11   1 784.051 131.865   1
   1  11   1 1058.51 171.754   1
   1 -11   1 989.493 127.870   1
  -1  11  -1 815.439 142.968   1
  -1 -11  -1 839.119 157.064   1
   1  11   2 451.540 166.272   1
  -1 -11  -2 478.021 163.720   1
   1 -11   2 473.073 99.0485   1
  -1  11  -2 258.648 97.5277   1
  -1 -11  -3 680.280 168.671   1
   1 -11   3 310.233 57.5195   1
  -1  11  -3 464.279 65.7144   1
   1  11   3 621.255 184.144   1
   1  11   4 2109.30 267.215   1
  -1 -11  -4 2107.27 249.474   1
   1  11   5 2688.52 315.481   1
  -1 -11  -5 2734.11 294.923   1
   1  11   6-331.726 193.842   1
  -1 -11  -6 96.1257 185.490   1
   1  11   7-26.9174 225.953   1
  -1 -11  -7 304.242 211.918   1
  -1 -11  -8 265.998 214.861   1
   1  11   9 3288.36 382.789   1
  -1 -11  -9 3244.35 375.715   1
   1  11  10 669.372 258.986   1
  -1 -11 -10 660.594 228.806   1
   1  11  11-31.4017 234.474   1
   1  11  13-98.8095 271.559   1
  -1 -11 -13 467.886 274.772   1
   1  11  14 971.379 332.015   1
  -1 -11 -14 2290.84 341.737   1
   1  11  15 271.561 323.058   1
  -1 -11 -15 355.636 309.344   1
   1  11  16 103.084 318.295   1
  -1 -11 -16 425.493 299.943   1
   1  11  17-450.875 330.262   1
  -1 -11 -17-32.9832 294.181   1
   1  11  18 768.666 349.405   1
  -1 -11 -18 32.9813 305.003   1
   1  11  19 280.602 321.268   1
  -1 -11 -19 460.339 312.768   1
   1  11  20 599.092 314.895   1
  -1 -11 -20 718.054 310.262   1
   1  11  21 105.846 302.632   1
  -1 -11 -21 289.584 287.434   1
   1  11  22 641.342 356.224   1
  -1 -11 -22-31.6171 283.137   1
   1  11  23 981.488 378.039   1
  -1 -11 -23 189.636 298.684   1
   1  11  25 501.152 355.271   1
  -1 -11 -25 249.974 347.958   1
   1 -12 -24 95.7560 324.579   1
  -1  12  24 373.009 327.288   1
   1 -12 -23 357.426 310.124   1
  -1  12  23-207.207 322.805   1
   1 -12 -22 824.192 316.638   1
  -1  12  22 594.670 334.911   1
   1 -12 -21 33.3197 287.145   1
  -1  12  21 459.400 321.178   1
   1 -12 -20 468.341 300.446   1
  -1  12  20 320.490 338.734   1
   1 -12 -18 466.065 326.914   1
  -1  12  18 322.217 334.021   1
   1 -12 -17 365.418 304.403   1
  -1  12  17 178.649 303.494   1
   1 -12 -16 425.444 271.846   1
  -1  12  16 213.953 331.180   1
  -1  12  15-70.6690 314.059   1
   1 -12 -14 822.574 269.970   1
  -1  12  14 631.791 309.101   1
   1 -12 -13 124.448 275.401   1
  -1  12  13 897.384 303.250   1
   1 -12 -12 1324.82 285.951   1
   1 -12 -11-29.3801 224.213   1
  -1  12  11-66.2129 277.001   1
   1 -12 -10 4908.14 452.465   1
  -1  12  10 4375.27 459.384   1
   1 -12  -9-55.1923 214.030   1
  -1  12   9 311.159 251.045   1
   1 -12  -8 690.333 228.247   1
  -1  12   8 568.837 257.879   1
   1 -12  -7-154.328 220.586   1
  -1  12   7-114.168 237.404   1
   1 -12  -5 303.130 195.290   1
  -1  12   5 127.186 209.610   1
  -1  12   4 10752.4 818.569   1
   1 -12  -4 10003.7 805.569   1
  -1  12   3 262.711 176.635   1
   1 -12  -3 61.5885 160.499   1
  -1 -12   3 90.7137 74.1543   1
   1  12  -3 310.760 82.6844   1
   1  12  -2 3131.76 270.077   1
  -1  12   2 3067.59 319.145   1
   1 -12  -2 3726.74 313.593   1
  -1 -12   2 3031.15 264.659   1
   1 -12  -1 3643.92 330.728   1
  -1  12   1 4200.86 339.623   1
   1  12  -1 4042.56 317.122   1
  -1 -12   1 2939.53 309.293   1
   1  12   0 78.3514 134.285   1
  -1 -12   0 59.3152 129.203   1
   1 -12   0 57.9511 122.310   1
  -1  12   0-47.3946 133.367   1
   1  12   1 3916.47 337.170   1
   1 -12   1 3802.95 310.807   1
  -1 -12  -1 3723.11 331.101   1
  -1  12  -1 3404.55 319.129   1
   1  12   2 2759.96 293.743   1
  -1 -12  -2 2825.12 289.143   1
  -1  12  -2 3029.88 248.938   1
   1 -12   2 2853.49 243.528   1
  -1 -12  -3 308.974 166.431   1
  -1  12  -3 214.708 62.0811   1
   1  12   3 196.670 176.060   1
   1 -12   3 203.792 52.9213   1
  -1 -12  -4 10488.3 786.876   1
   1  12   4 9425.88 790.994   1
   1  12   5 528.240 214.572   1
  -1 -12  -5 71.1808 187.291   1
   1  12   7 223.650 230.068   1
  -1 -12  -7 131.903 227.799   1
   1  12   8 437.801 248.258   1
  -1 -12  -8 523.184 222.159   1
   1  12   9 30.3085 243.859   1
  -1 -12  -9 28.5981 236.075   1
   1  12  10 4724.86 464.222   1
  -1 -12 -10 4728.52 465.369   1
   1  12  11-353.366 280.072   1
  -1 -12 -11-243.284 258.105   1
   1  12  12 1645.17 331.720   1
  -1 -12 -12 1402.37 296.973   1
   1  12  13 167.466 260.460   1
  -1 -12 -13 413.521 263.401   1
   1  12  14-169.807 281.238   1
   1  12  15 343.978 318.765   1
  -1 -12 -15 262.091 287.360   1
   1  12  16-34.7337 311.811   1
  -1 -12 -16-198.186 300.499   1
   1  12  17 350.310 319.230   1
  -1 -12 -17-132.270 295.099   1
   1  12  18 1161.25 343.493   1
  -1 -12 -18 560.766 315.286   1
   1  12  20-141.802 327.823   1
  -1 -12 -20-32.3283 315.810   1
   1  12  21 680.734 334.598   1
  -1 -12 -21 381.524 314.320   1
   1  12  22 635.234 338.227   1
  -1 -12 -22 95.4631 304.644   1
   1  12  23 69.0405 339.452   1
  -1 -12 -23 475.265 297.905   1
   1  12  24-67.4321 344.251   1
  -1 -12 -24 407.537 308.013   1
   1 -13 -24-31.5648 338.086   1
  -1  13  24 368.670 366.628   1
   1 -13 -23 966.356 349.993   1
  -1  13  23 684.394 389.310   1
   1 -13 -22 32.7598 331.751   1
  -1  13  22 139.223 352.464   1
   1 -13 -21 298.813 326.957   1
  -1  13  21-140.912 328.115   1
  -1  13  20 639.922 328.740   1
   1 -13 -20 603.345 319.695   1
  -1  13  19-35.7993 351.924   1
  -1  13  18 431.205 357.092   1
   1 -13 -18 504.125 335.242   1
  -1  13  17-35.9437 309.443   1
   1 -13 -17-268.945 301.300   1
   1 -13 -16 333.275 294.238   1
  -1  13  14 884.977 336.121   1
   1 -13 -14 422.310 286.455   1
  -1  13  13-34.9286 289.653   1
   1 -13 -13-64.1024 260.963   1
  -1  13  12 2059.06 391.471   1
   1 -13 -12 3085.80 375.922   1
  -1  13  11 806.434 306.246   1
   1 -13 -11 700.992 267.633   1
  -1  13  10 98.8741 276.763   1
   1 -13 -10 683.343 256.846   1
  -1  13   9 254.260 266.732   1
   1 -13  -9 490.073 249.023   1
  -1  13   8 2209.82 330.342   1
   1 -13  -8 2393.00 314.436   1
  -1  13   7-29.4809 239.431   1
   1 -13  -7 432.480 218.587   1
  -1  13   6 1036.14 259.546   1
   1 -13  -6 1665.24 253.545   1
  -1  13   4 423.453 216.862   1
   1 -13  -4-23.3678 187.481   1
  -1 -13   3 6.05017 75.8245   1
   1 -13  -3 327.083 180.189   1
  -1  13   3 463.625 203.335   1
   1  13  -3 142.409 86.2980   1
  -1  13   2 5267.10 468.160   1
   1  13  -2 5105.82 430.065   1
   1 -13  -2 5667.71 469.284   1
  -1 -13   2 5718.97 428.050   1
   1 -13  -1 321.822 156.893   1
  -1  13   1 19.2112 162.641   1
  -1 -13   0 1055.07 174.959   1
   1 -13   0 1241.26 178.895   1
   1  13   0 1172.39 189.030   1
  -1  13   0 1128.93 180.947   1
  -1 -13  -1 54.1105 167.143   1
   1 -13   1 259.362 122.585   1
   1  13   1-75.9263 167.106   1
  -1  13  -1-13.7486 122.530   1
   1  13   2 5124.21 428.672   1
  -1  13  -2 4572.33 384.785   1
  -1 -13  -2 5157.25 426.646   1
   1 -13   2 4964.86 384.487   1
  -1  13  -3 60.1028 54.1781   1
  -1 -13  -3-86.9996 171.269   1
   1  13   4 49.3956 209.535   1
  -1 -13  -4 186.944 203.326   1
   1  13   6 1275.67 271.850   1
  -1 -13  -6 1623.27 256.505   1
   1  13   7-376.421 247.555   1
  -1 -13  -7 328.916 221.054   1
   1  13   8 1958.51 313.113   1
  -1 -13  -8 2652.35 323.297   1
   1  13   9 498.799 256.172   1
  -1 -13  -9 206.587 237.586   1
   1  13  10 640.305 285.060   1
  -1 -13 -10 912.273 278.107   1
   1  13  11 820.630 295.994   1
  -1 -13 -11 1153.52 270.031   1
   1  13  12 2340.36 380.058   1
  -1 -13 -12 3471.72 382.676   1
   1  13  13-204.054 310.849   1
  -1 -13 -13 647.902 305.858   1
   1  13  14 1309.86 347.825   1
  -1 -13 -14 1444.48 327.080   1
   1  13  16 1264.93 328.569   1
  -1 -13 -16 464.342 290.373   1
   1  13  17 317.887 300.400   1
  -1 -13 -17 562.845 312.638   1
   1  13  18 355.374 313.124   1
   1  13  19 249.495 338.409   1
  -1 -13 -19-97.5151 314.407   1
   1  13  20 1009.29 356.283   1
  -1 -13 -20 543.762 322.113   1
   1  13  21-142.119 339.688   1
  -1 -13 -21 320.372 323.474   1
   1  13  22 765.420 352.264   1
  -1 -13 -22 447.085 326.705   1
   1  13  23-136.095 322.093   1
  -1 -13 -23 442.788 323.318   1
   1  13  24 299.458 338.089   1
  -1 -13 -24 31.1214 292.600   1
  -1  14  23 202.883 363.732   1
   1 -14 -21-132.132 320.672   1
   1 -14 -19 371.215 328.156   1
  -1  14  19 214.737 349.075   1
  -1  14  18 396.325 354.098   1
   1 -14 -18 135.886 331.782   1
  -1  14  17 144.521 327.439   1
   1 -14 -17 101.833 289.105   1
  -1  14  16 1156.29 373.230   1
   1 -14 -16 1182.74 330.570   1
  -1  14  15-72.0039 299.895   1
   1 -14 -15-33.6712 290.930   1
  -1  14  13 353.640 318.086   1
   1 -14 -13 262.998 272.232   1
  -1  14  12 244.070 302.237   1
   1 -14 -12 421.245 269.809   1
  -1  14  11 342.386 278.901   1
   1 -14 -11 254.672 260.638   1
  -1  14   9 130.397 252.816   1
   1 -14  -9 90.9260 239.268   1
  -1  14   8 473.947 265.497   1
   1 -14  -8 499.179 239.388   1
  -1  14   7 1340.04 288.537   1
   1 -14  -7 1166.65 263.013   1
  -1  14   6 262.468 240.920   1
   1 -14  -6 27.3692 223.545   1
  -1  14   5 277.344 241.548   1
   1 -14  -5 313.494 220.565   1
   1 -14  -4 1529.47 259.925   1
  -1  14   4 1916.90 271.439   1
   1 -14  -3 553.261 203.407   1
  -1 -14   3 240.996 73.8407   1
  -1  14   3 490.627 196.414   1
   1  14  -3 371.531 83.1235   1
  -1 -14   2 1247.79 162.924   1
   1 -14  -2 1693.90 231.797   1
  -1  14   2 1353.27 230.566   1
   1  14  -2 1437.43 172.463   1
   1 -14  -1 188.592 170.361   1
  -1  14   1 164.375 173.883   1
   1  14   0-36.7645 159.801   1
   1 -14   0 181.954 147.291   1
  -1  14   0 71.2823 171.205   1
  -1 -14   0-180.554 151.759   1
  -1 -14  -1-75.0832 147.818   1
   1  14   1-61.0494 170.327   1
   1 -14   2 778.402 140.970   1
  -1  14  -2 1081.16 151.149   1
   1  14   2 1203.20 222.726   1
  -1 -14  -3 435.292 192.430   1
   1  14   3 891.804 198.258   1
  -1 -14  -4 1937.31 264.308   1
   1  14   4 1726.53 267.640   1
  -1 -14  -5 77.9109 212.864   1
   1  14   5 327.620 236.766   1
  -1 -14  -6 81.8360 226.172   1
   1  14   6 344.035 241.902   1
  -1 -14  -7 1337.43 262.114   1
   1  14   7 1345.14 290.282   1
  -1 -14  -8 442.549 258.145   1
   1  14   8 495.625 266.954   1
  -1 -14  -9-152.091 239.502   1
   1  14   9-31.9519 251.568   1
  -1 -14 -11 701.983 265.858   1
   1  14  11 402.026 282.556   1
  -1 -14 -12 617.155 301.799   1
   1  14  12 204.774 305.363   1
  -1 -14 -13-197.453 262.226   1
   1  14  13 207.651 277.780   1
  -1 -14 -15 66.6417 296.185   1
   1  14  15 106.137 329.522   1
  -1 -14 -16 931.749 313.170   1
   1  14  16 1632.82 367.550   1
  -1 -14 -17 165.482 276.932   1
   1  14  17-71.4731 331.036   1
  -1 -14 -18 425.011 300.539   1
   1  14  18 251.026 313.996   1
  -1 -14 -19 32.2057 299.619   1
   1  14  19 326.614 340.570   1
  -1 -14 -21 740.640 322.659   1
   1  14  21 771.795 356.660   1
   1  14  23-201.650 327.505   1
   1 -15 -22 161.039 343.713   1
  -1  15  22 513.076 383.805   1
   1 -15 -21-98.4425 320.138   1
  -1  15  21 418.270 374.278   1
   1 -15 -20 233.182 322.881   1
  -1  15  20 743.407 364.846   1
   1 -15 -19-33.7098 321.680   1
  -1  15  19 107.332 362.254   1
   1 -15 -18 578.599 327.738   1
  -1  15  18 216.753 359.146   1
   1 -15 -17 239.419 304.982   1
  -1  15  17 834.587 338.701   1
   1 -15 -16 514.503 318.280   1
  -1  15  16 218.277 350.546   1
   1 -15 -15 68.2774 304.371   1
  -1  15  15 872.248 345.825   1
   1 -15 -14-68.0197 270.441   1
  -1  15  14 325.769 324.904   1
   1 -15 -13 404.937 292.439   1
  -1  15  13 969.955 327.737   1
   1 -15 -12 298.967 282.481   1
  -1  15  12 710.614 332.670   1
   1 -15 -11 196.342 279.352   1
  -1  15  11 70.0131 294.981   1
   1 -15 -10 96.7410 280.370   1
  -1  15  10 34.3415 287.989   1
   1 -15  -8 520.555 259.976   1
  -1  15   8 391.558 264.584   1
   1 -15  -7 89.2117 259.717   1
  -1  15   7 157.800 273.934   1
  -1  15   6 3646.43 421.324   1
   1 -15  -6 3890.99 410.778   1
  -1  15   5-58.1399 235.057   1
   1 -15  -5-81.9654 213.477   1
  -1  15   3-25.7878 215.848   1
   1 -15  -3 24.2172 208.020   1
   1  15  -3 103.208 56.0465   1
   1 -15  -2 2104.14 258.375   1
  -1 -15   2 1801.90 190.389   1
  -1  15   2 1964.80 266.321   1
   1  15  -2 1677.83 197.196   1
  -1 -15   1 59.7100 136.274   1
   1 -15  -1-159.382 167.801   1
  -1  15   1 21.6142 178.837   1
   1  15  -1 175.971 149.259   1
   1  15   0 133.419 170.915   1
   1 -15   0 489.568 162.222   1
  -1  15   0 37.2872 167.205   1
  -1 -15   0 71.2118 160.636   1
  -1 -15  -1 275.348 176.162   1
   1  15   1-241.136 183.413   1
  -1 -15  -2 1818.62 248.243   1
   1 -15   2 1304.05 165.372   1
  -1  15  -2 1654.32 175.777   1
   1  15   3 25.5874 200.476   1
  -1 -15  -3 141.906 185.786   1
   1  15   5 228.442 230.105   1
  -1 -15  -5 484.696 228.253   1
   1  15   6 3368.86 396.883   1
  -1 -15  -6 3936.95 389.728   1
   1  15   7-61.9585 256.873   1
  -1 -15  -7 530.038 260.195   1
   1  15   8 448.117 277.298   1
  -1 -15  -8 456.319 252.073   1
   1  15  10 235.512 303.441   1
  -1 -15 -10 415.958 279.181   1
   1  15  11-34.3588 279.553   1
  -1 -15 -11 486.551 278.390   1
   1  15  12 348.701 291.126   1
  -1 -15 -12-164.520 268.542   1
   1  15  13 423.810 300.820   1
  -1 -15 -13 397.260 284.557   1
   1  15  14 391.311 327.155   1
  -1 -15 -14 200.127 287.104   1
   1  15  15 503.195 326.518   1
  -1 -15 -15-66.5944 277.053   1
   1  15  16 579.314 334.436   1
  -1 -15 -16 132.077 304.045   1
   1  15  17-36.7901 349.919   1
  -1 -15 -17 559.755 308.457   1
   1  15  18 584.874 386.769   1
  -1 -15 -18-64.8829 290.319   1
   1  15  19 1046.18 377.998   1
  -1 -15 -19 943.394 325.548   1
   1  15  20 459.899 352.740   1
  -1 -15 -20 129.896 285.858   1
   1  15  21 381.112 359.913   1
  -1 -15 -21 451.066 326.614   1
   1  15  22 577.122 352.856   1
  -1  16  21-34.5590 358.354   1
   1 -16 -21 227.819 302.636   1
  -1  16  20 422.424 372.456   1
   1 -16 -20 430.812 323.546   1
  -1  16  19-250.383 365.527   1
   1 -16 -19 437.764 337.952   1
  -1  16  18 470.390 336.683   1
   1 -16 -18 238.339 311.786   1
  -1  16  17 327.842 376.859   1
   1 -16 -17 377.703 334.151   1
  -1  16  15 73.4723 354.112   1
   1 -16 -15-34.6173 302.168   1
  -1  16  14 293.012 339.819   1
   1 -16 -14 483.437 310.570   1
  -1  16  13-72.9509 315.256   1
   1 -16 -13 309.467 315.726   1
  -1  16  12 108.522 309.225   1
   1 -16 -12 409.398 286.723   1
  -1  16  11 214.506 310.564   1
   1 -16 -11 471.991 275.654   1
  -1  16  10 844.724 310.777   1
   1 -16 -10-33.1864 272.654   1
  -1  16   9 207.390 294.049   1
   1 -16  -9 227.921 262.435   1
  -1  16   8 2056.30 347.112   1
   1 -16  -8 1778.47 330.228   1
  -1  16   7-327.956 275.675   1
   1 -16  -7 123.385 273.137   1
  -1  16   6 728.342 293.933   1
   1 -16  -6 416.919 263.013   1
  -1  16   5-182.044 251.001   1
   1 -16  -5-457.173 233.285   1
  -1  16   4 835.585 266.271   1
   1 -16  -4 703.943 249.549   1
  -1  16   3-245.226 217.760   1
   1 -16  -3 25.2030 201.441   1
   1  16  -2 546.179 141.433   1
  -1  16   2 1007.12 227.947   1
  -1 -16   2 490.555 129.584   1
   1 -16  -2 696.395 215.530   1
  -1  16   1 90.3597 205.841   1
   1  16  -1 515.923 172.870   1
  -1 -16   1 475.488 156.008   1
   1 -16  -1 399.095 189.892   1
   1  16   0 260.374 185.438   1
  -1  16   0 287.804 179.609   1
   1 -16   0 184.237 163.440   1
  -1 -16   0 112.393 170.670   1
   1  16   1 522.836 206.223   1
  -1 -16  -1 573.821 200.066   1
  -1 -16  -2 511.247 203.614   1
   1 -16   2 416.145 116.513   1
  -1  16  -2 438.151 119.338   1
   1  16   4 672.392 251.693   1
  -1 -16  -4 1332.11 243.004   1
   1  16   5 150.993 243.722   1
  -1 -16  -5 110.008 228.749   1
   1  16   6 375.507 279.625   1
  -1 -16  -6 434.331 260.978   1
   1  16   7-129.623 260.455   1
  -1 -16  -7-239.957 237.640   1
   1  16   8 2188.04 338.512   1
  -1 -16  -8 1366.54 306.277   1
   1  16   9 1018.94 315.115   1
  -1 -16  -9 509.197 279.489   1
   1  16  10 522.736 305.703   1
  -1 -16 -10 1557.95 306.978   1
   1  16  11 176.991 302.062   1
  -1 -16 -11 753.712 289.866   1
   1  16  12 214.798 300.995   1
  -1 -16 -12 66.2924 287.128   1
   1  16  13-72.6211 327.850   1
  -1 -16 -13 300.656 292.930   1
   1  16  14 437.626 329.649   1
  -1 -16 -14 332.559 297.955   1
   1  16  15-371.890 342.693   1
  -1 -16 -15 532.587 313.944   1
   1  16  17 367.378 354.912   1
  -1 -16 -17 298.146 304.971   1
   1  16  18 1084.95 382.285   1
  -1 -16 -18 431.564 327.395   1
   1  16  19 1035.62 399.356   1
  -1 -16 -19 163.863 308.171   1
   1  16  20 349.908 384.828   1
  -1 -16 -20 325.293 311.343   1
   1  16  21 342.998 347.616   1
  -1 -16 -21 96.2594 304.989   1
   1 -17 -20 691.165 338.114   1
  -1  17  20 104.819 404.356   1
   1 -17 -19 402.572 326.155   1
  -1  17  19 142.465 357.361   1
   1 -17 -18 748.542 332.973   1
  -1  17  18 433.664 371.732   1
   1 -17 -17 241.132 308.565   1
  -1  17  17 731.908 353.175   1
   1 -17 -16 173.572 322.243   1
  -1  17  16 664.712 361.238   1
   1 -17 -14 489.655 325.468   1
  -1  17  14 1040.63 358.083   1
   1 -17 -13 34.9360 303.717   1
  -1  17  13-111.385 335.105   1
   1 -17 -12-69.5506 291.032   1
  -1  17  12 295.538 322.539   1
   1 -17 -11-172.368 291.069   1
  -1  17  11-36.6388 323.142   1
   1 -17 -10 476.602 278.063   1
  -1  17  10-180.878 305.566   1
   1 -17  -9 134.093 259.595   1
  -1  17   9 570.015 299.000   1
   1 -17  -8 295.266 266.066   1
  -1  17   8 802.085 294.243   1
   1 -17  -7 223.877 267.039   1
  -1  17   7-101.957 288.758   1
   1 -17  -6 1238.50 292.302   1
  -1  17   6 1906.73 335.938   1
   1 -17  -5 296.162 264.165   1
  -1  17   5 126.786 271.999   1
   1 -17  -4 140.315 248.288   1
  -1  17   4 606.326 262.651   1
   1 -17  -2 316.407 211.426   1
  -1  17   2 157.477 220.268   1
   1 -17  -1 286.709 202.866   1
   1  17  -1 337.982 172.680   1
  -1  17   1 444.878 230.433   1
   1  17   0 771.836 196.514   1
  -1  17   0 588.690 187.509   1
  -1 -17  -1 603.122 210.870   1
   1  17   1 476.864 204.939   1
  -1 -17  -2 147.775 209.390   1
   1  17   2 78.6536 226.664   1
   1  17   4 390.614 233.484   1
  -1 -17  -4 83.6273 221.095   1
   1  17   5 286.972 254.482   1
  -1 -17  -5 344.401 230.937   1
   1  17   6 1061.44 299.997   1
  -1 -17  -6 896.110 248.460   1
   1  17   7 68.7245 294.431   1
  -1 -17  -7-152.280 254.276   1
   1  17   8 1198.93 321.079   1
  -1 -17  -8 281.452 253.541   1
   1  17   9-288.040 289.810   1
  -1 -17  -9 479.079 270.289   1
   1  17  10 73.1664 308.307   1
  -1 -17 -10 227.207 265.115   1
   1  17  11-444.381 315.262   1
  -1 -17 -11 394.342 280.360   1
   1  17  12 597.350 341.352   1
  -1 -17 -12 33.1244 287.458   1
   1  17  13 562.448 364.607   1
  -1 -17 -13 166.362 287.238   1
   1  17  14 112.212 344.067   1
  -1 -17 -14 876.795 316.798   1
   1  17  16 626.498 341.324   1
  -1 -17 -16 372.107 313.055   1
   1  17  17 365.260 373.409   1
  -1 -17 -17 502.809 320.897   1
   1  17  18 502.820 359.134   1
  -1 -17 -18 33.4022 315.447   1
   1  17  19 424.185 349.639   1
  -1 -17 -19 330.680 332.353   1
   1  17  20 589.490 368.802   1
  -1 -17 -20 32.5841 329.114   1
  -1  18  19-212.160 367.115   1
   1 -18 -19 100.031 314.931   1
  -1  18  18 612.590 361.642   1
   1 -18 -18-305.823 318.254   1
  -1  18  17-183.039 359.924   1
   1 -18 -17 344.723 337.849   1
  -1  18  16 704.140 384.365   1
   1 -18 -16 209.398 320.676   1
  -1  18  15 37.3916 350.852   1
   1 -18 -15 246.532 304.468   1
  -1  18  13 301.441 336.773   1
   1 -18 -13 496.866 320.410   1
  -1  18  12 564.362 333.064   1
   1 -18 -12 602.423 307.129   1
  -1  18  10 222.567 344.491   1
   1 -18 -10 174.678 286.752   1
  -1  18   9 658.886 321.934   1
   1 -18  -9-103.532 279.535   1
  -1  18   8 790.793 326.893   1
   1 -18  -8 237.132 279.259   1
  -1  18   6 480.526 303.823   1
   1 -18  -6 287.295 267.833   1
  -1  18   5 563.253 277.696   1
  -1  18   4 537.668 273.140   1
   1  18   3 354.613 254.458   1
   1  18   4 750.958 274.000   1
   1  18   5 98.2682 250.715   1
   1  18   6-33.9834 270.305   1
  -1 -18  -6 284.056 250.455   1
   1  18   8 790.730 319.900   1
  -1 -18  -8 329.766 291.032   1
   1  18   9 182.858 327.270   1
  -1 -18  -9 234.934 292.155   1
   1  18  10 481.589 353.032   1
  -1 -18 -10-135.973 283.934   1
   1  18  12 75.0763 340.287   1
  -1 -18 -12 241.135 304.563   1
   1  18  13 375.885 345.762   1
  -1 -18 -13-68.9973 297.580   1
   1  18  15 371.143 350.904   1
  -1 -18 -15 103.544 304.144   1
   1  18  16 36.7819 375.665   1
  -1 -18 -16 855.141 342.245   1
   1  18  17 254.291 351.493   1
  -1 -18 -17 373.820 330.542   1
   1  18  18-357.549 358.734   1
  -1 -18 -18 268.793 335.547   1
   1  18  19-350.821 378.303   1
  -1 -18 -19-32.9695 333.060   1
  -1  19  15 187.757 366.417   1
  -1  19  14 454.747 369.762   1
  -1  19  12 114.742 349.855   1
   1  19  11 340.937 346.639   1
   1  19  12 341.373 361.545   1
   1  19  14 263.352 361.324   1
   1  19  15 111.814 359.359   1
   1  19  16 809.748 381.051   1
  -2   0  26 787.947 351.740   1
   2   0 -26 725.771 338.615   1
  -2   0  25 186.452 336.080   1
   2   0 -25 449.469 341.212   1
  -2   0  24 2363.24 421.345   1
   2   0 -24 3025.37 410.922   1
  -2   0  23 218.519 329.476   1
   2   0 -23 68.1732 297.701   1
  -2   0  22-214.670 308.963   1
   2   0 -22 976.764 320.308   1
  -2   0  21-175.288 291.776   1
   2   0 -21 594.900 287.151   1
  -2   0  20 5103.79 522.828   1
   2   0 -20 5259.40 512.831   1
  -2   0  19 333.059 274.757   1
   2   0 -19 344.855 262.261   1
  -2   0  18 2192.11 334.163   1
   2   0 -18 2244.99 323.058   1
  -2   0  17 93.3075 265.299   1
   2   0 -17 555.692 258.981   1
  -2   0  16 1549.28 288.181   1
   2   0 -16 1882.50 292.504   1
   2   0 -15 187.724 212.692   1
  -2   0  15-369.591 255.163   1
   2   0 -14 14582.1 1116.92   1
   2   0 -13 264.052 197.357   1
  -2   0  13 434.305 233.129   1
  -2   0  12 6286.34 545.814   1
   2   0 -12 6698.71 541.449   1
   2   0 -11 21.0436 154.039   1
  -2   0  11-44.7853 177.558   1
   2   0 -10 136.443 154.246   1
  -2   0  10-20.7468 167.782   1
   2   0  -9 17.9672 107.701   1
  -2   0   9-76.1889 148.029   1
  -2   0   8 11884.0 925.640   1
   2   0  -8 12596.3 923.164   1
  -2   0   7 250.561 150.345   1
   2   0  -7-14.7249 123.920   1
  -2   0   5 61.4947 122.059   1
   2   0  -5-45.8217 93.2631   1
  -2   0   4 27875.1 2003.19   1
   2   0  -4 27173.1 2001.24   1
  -2   0   3-9.02780 103.833   1
   2   0  -3-34.5937 100.513   1
   2   0  -2 107408. 7797.29   1
  -2   0   2 109333. 7797.04   1
   2   0  -1-6.37106 72.5836   1
  -2   0   1-19.9713 73.8244   1
   2   0   0 15636.3 1237.05   1
  -2   0   0 18413.4 1237.64   1
  -2   0  -1 38.4005 79.0121   1
   2   0   1-57.5107 72.1043   1
  -2   0  -2 107807. 7902.31   1
   2   0   2 112015. 7903.13   1
  -2   0  -3-223.611 117.974   1
   2   0   3-94.5902 91.5275   1
   2   0   4 31732.0 2187.57   1
  -2   0  -4 28706.6 2183.92   1
  -2   0  -5 223.447 131.197   1
   2   0   5 24.0927 138.520   1
  -2   0  -7 29.3411 109.556   1
   2   0   7-92.3974 125.094   1
  -2   0  -8 10649.6 864.412   1
   2   0   8 12568.3 876.077   1
   2   0   9-112.368 145.241   1
  -2   0  -9-17.9199 138.981   1
   2   0  10-20.4549 151.029   1
   2   0  11 287.396 168.721   1
  -2   0 -11-147.902 154.243   1
  -2   0 -12 7484.07 587.877   1
   2   0  12 6818.63 590.708   1
   2   0  13 330.146 194.608   1
  -2   0 -13 166.805 194.368   1
   2   0  14 13680.6 1030.25   1
  -2   0 -14 12850.0 1019.34   1
   2   0  15 395.172 229.403   1
   2   0  16 1320.28 266.048   1
  -2   0 -16 1461.42 261.074   1
   2   0  17 334.679 227.912   1
  -2   0 -17 172.570 234.874   1
   2   0  18 2302.73 344.120   1
  -2   0 -18 2739.34 345.311   1
   2   0  20 4393.96 472.593   1
  -2   0 -20 4110.53 451.735   1
   2   0  21 441.686 281.994   1
  -2   0 -21-64.7361 269.881   1
   2   0  22 521.290 289.094   1
  -2   0 -22 328.144 285.683   1
   2   0  23 391.548 309.583   1
  -2   0 -23-99.4693 306.146   1
   2   0  24 2247.47 386.519   1
  -2   0 -24 2314.42 369.129   1
   2   0  25 704.316 323.607   1
  -2   0 -25 334.280 312.827   1
  -2   0 -26 1051.10 355.528   1
  -2   1  26 111.106 320.416   1
   2  -1 -26 617.975 333.651   1
  -2  -1  25 263.778 318.903   1
   2   1 -25 590.068 327.616   1
  -2  -1  24 1115.59 341.219   1
  -2   1  24 1026.46 323.956   1
   2   1 -24 551.766 321.976   1
   2  -1 -24 960.702 338.130   1
  -2   1  23 290.145 313.369   1
   2  -1 -23 512.154 329.287   1
  -2  -1  22 2149.00 363.220   1
   2   1 -22 2011.75 356.962   1
  -2   1  21 563.143 304.136   1
  -2  -1  21 663.978 297.659   1
   2   1 -21 1020.04 304.051   1
   2  -1 -21 1392.53 323.035   1
  -2   1  20 275.656 287.719   1
  -2  -1  20-271.950 281.954   1
   2   1 -20-96.1954 271.888   1
   2  -1 -20 519.044 300.548   1
  -2   1  19 1074.93 309.174   1
   2  -1 -19 1043.64 289.005   1
  -2  -1  18 732.710 279.351   1
   2   1 -18 690.403 265.356   1
  -2   1  17 4532.72 437.911   1
   2   1 -17 4005.67 410.025   1
  -2  -1  17 3519.15 420.087   1
   2  -1 -16 5156.52 536.991   1
   2   1 -16 6225.63 521.238   1
  -2  -1  16 6347.64 541.323   1
  -2   1  16 5368.13 539.634   1
  -2   1  15 465.199 219.199   1
   2   1 -15 26.2333 221.235   1
  -2  -1  15 306.327 228.070   1
   2  -1 -15-109.316 204.948   1
   2  -1 -14 3193.84 358.936   1
  -2   1  14 3857.33 391.271   1
  -2  -1  13 6835.35 572.543   1
   2   1 -13 6867.27 566.740   1
   2  -1 -12 46.5083 183.104   1
  -2   1  12-24.8545 191.244   1
   2   1 -12 196.602 172.016   1
   2  -1 -11 3359.86 349.013   1
   2   1 -11 4036.48 339.849   1
  -2   1  11 3308.81 340.879   1
  -2  -1  11 3462.20 338.114   1
  -2  -1  10 24259.8 1838.66   1
  -2   1  10 25230.7 1844.03   1
   2  -1 -10 24500.0 1840.86   1
   2   1 -10 25711.2 1837.37   1
  -2   1   9 1182.22 213.713   1
   2  -1  -9 1499.85 188.545   1
  -2  -1   9 1741.55 211.617   1
   2   1  -9 1776.98 202.368   1
   2  -1  -8 28000.9 2033.12   1
   2   1  -8 27653.4 2027.11   1
  -2   1   8 27189.8 2033.14   1
  -2  -1   8 28014.8 2029.95   1
   2  -1  -7 15247.4 1145.64   1
  -2   1   7 15571.5 1149.75   1
   2  -1  -6 4740.15 392.071   1
   2   1  -6 4816.39 381.818   1
  -2   1   6 4870.57 391.258   1
  -2  -1   6 4381.05 381.540   1
   2   1  -5 8819.81 651.973   1
   2  -1  -5 9301.00 661.765   1
  -2   1   5 8233.11 660.794   1
  -2  -1   5 8200.77 653.099   1
   2  -1  -4 4523.19 360.175   1
   2   1  -4 3756.45 344.972   1
  -2  -1   4 4261.60 352.915   1
  -2  -1   3 105478. 8021.97   1
   2   1  -3 114929. 8022.88   1
   2  -1  -3 114249. 8026.08   1
  -2   1   3 112204. 8027.02   1
   2   1  -2 2663.88 202.504   1
   2  -1  -2 1863.02 198.479   1
  -2   1   2 1933.10 197.848   1
  -2  -1   2 3020.49 206.939   1
   2  -1  -1 22963.7 1436.54   1
  -2   1   1 19145.3 1434.97   1
   2   1  -1 18846.5 1432.15   1
  -2  -1   1 18583.6 1432.14   1
   2  -1   0 73.8827 86.8865   1
  -2   1   0-12.5751 75.6986   1
  -2  -1   0-133.320 96.0472   1
   2   1   0 75.8806 99.6603   1
  -2   1  -1 15977.5 1294.42   1
   2   1   1 20351.6 1299.92   1
  -2  -1  -1 20153.0 1299.28   1
   2  -1   1 15946.1 1295.32   1
   2  -1   2 2462.21 206.818   1
   2   1   2 2274.24 209.062   1
  -2   1  -2 2762.67 207.977   1
  -2  -1  -2 2276.66 204.161   1
   2  -1   3 103178. 7271.49   1
   2   1   3 112518. 7276.73   1
  -2  -1  -3 105675. 7274.57   1
  -2   1  -3 88377.6 7268.28   1
   2   1   4 4920.52 390.101   1
   2  -1   4 5353.47 379.724   1
  -2  -1  -4 4603.33 381.125   1
  -2   1  -4 4336.16 366.895   1
   2   1   5 8231.89 614.423   1
   2  -1   5 8301.06 611.271   1
  -2   1  -5 8368.61 611.042   1
  -2  -1  -5 7232.91 610.076   1
   2  -1   6 4564.65 359.535   1
   2   1   6 4127.29 366.216   1
  -2   1  -6 4679.79 355.949   1
  -2  -1  -6 4045.35 361.012   1
   2   1   7 17029.8 1289.98   1
  -2  -1  -7 17701.6 1287.28   1
   2   1   8 27733.3 1998.52   1
   2  -1   8 25698.0 1991.42   1
  -2   1  -8 28354.6 1992.74   1
  -2  -1  -8 27170.3 1995.68   1
   2   1   9 1146.59 211.415   1
   2  -1   9 1571.78 186.165   1
  -2   1  -9 1064.62 166.733   1
  -2  -1  -9 1189.84 196.498   1
   2  -1  10 25092.0 1835.88   1
   2   1  10 24698.9 1839.66   1
   2  -1  11 3929.38 348.561   1
   2   1  11 3160.00 350.586   1
  -2  -1 -11 3967.56 356.898   1
  -2   1 -11 4077.14 349.293   1
   2   1  12 122.887 192.697   1
  -2   1 -12 130.159 165.362   1
  -2  -1 -12 140.413 176.437   1
  -2   1 -13 7271.33 598.753   1
   2  -1  13 7455.06 610.019   1
  -2  -1 -14 2664.83 348.497   1
   2   1  14 3456.71 364.850   1
  -2  -1 -15 268.856 244.780   1
  -2   1 -15 640.631 221.670   1
   2  -1  15 1012.94 240.075   1
  -2   1 -16 7017.94 553.741   1
  -2  -1 -16 5536.91 556.938   1
   2   1  16 5808.34 571.885   1
   2  -1  16 6697.38 565.202   1
  -2   1 -17 2936.93 391.061   1
  -2  -1 -17 3742.67 406.093   1
   2  -1  17 3733.13 403.250   1
  -2   1 -18 1349.87 280.753   1
   2  -1  18 1117.24 285.062   1
  -2   1 -19 304.044 256.723   1
  -2  -1 -19 776.839 257.015   1
   2  -1  19 32.0799 265.083   1
  -2   1 -20 156.826 254.099   1
  -2  -1 -20 350.476 296.112   1
   2  -1  20 164.580 287.794   1
   2   1  20 268.257 277.919   1
  -2  -1 -21 618.057 307.042   1
  -2   1 -21 289.598 279.626   1
   2  -1  21 1183.94 310.525   1
   2   1  21 785.187 306.910   1
  -2   1 -22 2378.03 362.282   1
   2  -1  22 2224.45 376.174   1
  -2  -1 -23 331.179 300.339   1
   2   1  23 35.3364 299.197   1
  -2  -1 -24 930.067 330.409   1
  -2   1 -24 1250.12 322.711   1
   2  -1  24 630.136 328.251   1
   2   1  24 613.801 329.381   1
  -2   1 -25-136.140 307.858   1
   2  -1  25-74.1684 322.474   1
  -2  -1 -26 302.302 322.231   1
   2   1  26-146.399 332.902   1
   2  -2 -27 945.961 353.931   1
  -2   2  27-219.391 343.544   1
   2  -2 -26 476.651 320.294   1
  -2   2  26 1060.86 356.541   1
   2   2 -25 105.166 327.547   1
   2  -2 -25 684.343 341.140   1
  -2   2  25-36.5657 314.476   1
   2   2 -24 968.754 320.865   1
   2  -2 -24 377.087 319.659   1
  -2  -2  24 261.947 326.174   1
  -2   2  24 145.654 308.953   1
   2  -2 -23 477.356 318.413   1
   2   2 -23 441.314 301.442   1
  -2   2  23-72.3195 304.126   1
  -2  -2  23 516.016 324.554   1
   2  -2 -22-202.397 300.382   1
   2   2 -22 300.130 285.735   1
  -2   2  22 537.224 306.138   1
  -2  -2  22 467.526 318.916   1
   2  -2 -21 431.960 296.490   1
   2   2 -21 32.5696 254.480   1
  -2  -2  21 839.214 313.160   1
  -2   2  21-105.896 292.003   1
   2  -2 -20 2087.55 348.411   1
   2   2 -20 2124.16 325.833   1
  -2   2  20 1697.90 350.992   1
  -2  -2  20 2064.99 353.924   1
   2   2 -19 92.2657 251.831   1
   2  -2 -19 318.954 264.741   1
  -2  -2  19 359.157 274.027   1
  -2   2  19-101.505 266.559   1
   2  -2 -18 714.205 272.254   1
  -2   2  18 1646.25 306.900   1
  -2  -2  18 1757.28 298.679   1
   2   2 -18 1569.39 274.025   1
   2  -2 -17 2642.46 332.284   1
   2   2 -17 2922.94 328.623   1
   2  -2 -16-290.261 251.930   1
  -2   2  16-154.427 270.794   1
   2   2 -16-135.132 220.164   1
  -2  -2  16 172.081 248.931   1
   2  -2 -15 1279.40 251.598   1
  -2   2  15 772.945 241.356   1
   2   2 -15 1102.00 241.466   1
  -2  -2  15 652.646 234.987   1
   2  -2 -14 4474.36 427.752   1
  -2   2  14 4640.01 452.922   1
  -2  -2  14 4898.85 429.307   1
   2   2 -14 4109.57 422.341   1
   2  -2 -13 201.835 207.137   1
  -2  -2  13 624.877 212.880   1
  -2   2  13 135.631 189.001   1
  -2  -2  12 21653.8 1610.97   1
  -2   2  11 193.686 191.054   1
   2  -2 -11-178.575 188.019   1
   2   2 -11 175.222 147.011   1
  -2  -2  11-20.6522 163.386   1
  -2  -2  10 22648.9 1503.08   1
  -2   2  10 19273.1 1509.39   1
   2   2 -10 20860.7 1498.29   1
   2  -2 -10 17854.5 1503.33   1
  -2   2   9 3470.07 322.685   1
  -2  -2   9 3278.44 299.521   1
   2  -2  -9 2835.88 308.289   1
   2   2  -9 3316.95 295.343   1
  -2  -2   8 3142.97 281.087   1
  -2   2   8 2749.99 297.862   1
   2   2  -8 2958.52 265.448   1
   2  -2  -8 3151.62 280.593   1
  -2   2   7 777.202 181.080   1
   2  -2  -7 760.066 143.284   1
   2   2  -6 16451.4 1283.58   1
   2  -2  -6 18851.7 1296.11   1
  -2   2   6 19403.0 1298.70   1
  -2  -2   6 16251.7 1284.01   1
   2   2  -5 5618.74 394.386   1
  -2  -2   5 4059.08 397.521   1
  -2  -2   4 12608.4 901.134   1
   2   2  -4 11794.7 899.117   1
   2  -2  -4 10941.3 908.010   1
  -2   2   4 13616.4 911.458   1
  -2  -2   3 4743.10 351.597   1
   2   2  -3 4181.98 351.871   1
   2  -2  -3 5258.43 373.404   1
  -2   2   3 4174.38 372.352   1
   2   2  -2 12287.3 878.384   1
  -2  -2   2 10607.0 876.085   1
  -2   2   2 12052.5 887.239   1
   2  -2  -2 13751.4 888.444   1
   2  -2  -1 107120. 9094.90   1
  -2  -2   1 132081. 9093.09   1
  -2   2   1 137146. 9096.30   1
   2   2  -1 129116. 9092.19   1
   2   2   0 35990.3 2419.22   1
  -2   2   0 33006.6 2417.97   1
  -2  -2   0 35692.5 2419.07   1
   2  -2   0 29417.7 2418.32   1
   2  -2   1 123735. 9010.15   1
  -2  -2  -1 133261. 9013.86   1
   2   2   1 131190. 9015.37   1
  -2   2  -1 116121. 9010.49   1
   2  -2   2 11640.3 926.333   1
   2   2   2 13208.3 938.126   1
  -2  -2  -2 13269.6 935.999   1
  -2   2  -2 13038.7 926.864   1
   2  -2   3 4929.09 350.857   1
   2   2   3 4642.54 380.462   1
  -2  -2  -3 4329.26 368.899   1
  -2   2  -3 4338.19 349.933   1
   2  -2   4 12186.9 959.366   1
   2   2   4 13370.2 972.206   1
  -2  -2  -4 13221.4 969.490   1
  -2   2  -4 13629.2 958.703   1
   2  -2   5 6556.01 473.767   1
  -2   2  -5 5739.45 468.996   1
   2  -2   6 17814.5 1250.00   1
   2   2   6 16024.8 1261.43   1
  -2  -2  -6 16030.6 1257.86   1
  -2   2  -6 17561.8 1248.60   1
  -2  -2  -7 555.420 153.935   1
  -2   2  -7 662.950 121.740   1
   2  -2   7 864.915 133.150   1
   2   2   7 616.192 171.578   1
  -2  -2  -8 3158.44 287.981   1
  -2   2  -8 2472.93 263.473   1
   2   2   8 2915.97 299.888   1
   2  -2   8 3261.98 276.130   1
  -2   2  -9 2948.52 278.885   1
  -2  -2  -9 3000.16 303.361   1
   2  -2   9 3392.52 289.429   1
   2   2   9 2829.14 299.063   1
   2   2  10 20368.5 1519.26   1
  -2  -2 -11 389.820 178.250   1
  -2   2 -11 172.461 148.374   1
   2  -2  11 160.535 154.113   1
   2   2  11 24.0005 181.184   1
   2  -2  12 21247.2 1581.55   1
   2   2  13 513.995 233.617   1
   2  -2  13 142.635 198.224   1
  -2   2 -13 727.574 191.943   1
  -2  -2 -13 637.901 224.752   1
   2   2  14 3607.55 392.961   1
   2  -2  14 3694.08 381.497   1
  -2   2 -14 3903.41 371.770   1
  -2  -2 -14 3845.37 397.374   1
   2   2  15 958.286 283.521   1
   2  -2  15 1008.40 243.356   1
  -2  -2 -15 600.708 261.758   1
  -2   2 -15 623.701 222.336   1
   2   2  16-122.506 258.733   1
   2  -2  16 501.948 232.128   1
  -2   2 -16 342.732 218.577   1
  -2  -2 -16 344.028 237.527   1
   2   2  17 2837.83 330.255   1
   2  -2  17 2253.72 303.930   1
  -2   2 -17 1907.04 295.370   1
  -2  -2 -17 1307.74 287.329   1
   2  -2  18 1493.05 282.806   1
   2   2  18 1004.69 269.728   1
  -2   2 -18 1414.94 265.309   1
   2   2  19 298.879 281.450   1
   2  -2  19 189.084 264.832   1
  -2  -2 -19 94.1744 275.687   1
  -2   2 -19 390.378 263.772   1
   2   2  20 1693.07 349.217   1
  -2  -2 -20 1796.62 327.997   1
   2   2  21-137.190 284.435   1
   2  -2  21 168.503 275.047   1
  -2   2 -21 445.618 282.356   1
  -2  -2 -21-620.552 288.008   1
   2   2  22 452.249 309.632   1
   2  -2  22-174.410 297.445   1
  -2   2 -22 355.522 272.724   1
  -2  -2 -22 264.680 316.170   1
   2  -2  23 512.016 324.823   1
   2   2  23 774.682 330.776   1
  -2   2 -23 196.393 295.620   1
  -2  -2 -23 432.149 305.816   1
   2   2  24 142.892 301.328   1
   2  -2  24-184.217 307.990   1
  -2   2 -24 501.611 300.071   1
  -2  -2 -24 893.241 314.624   1
   2   2  25 220.296 319.229   1
  -2  -2 -25 1563.25 345.230   1
   2   2  26 364.930 343.223   1
  -2  -2 -26 526.407 324.558   1
   2   2  27 322.825 329.892   1
  -2  -2 -27 633.477 337.369   1
  -2   3  27-36.0064 333.177   1
   2  -3 -27 400.596 344.843   1
  -2   3  26-471.190 351.582   1
   2  -3 -26 912.990 354.025   1
  -2   3  25-398.382 334.241   1
   2  -3 -25 306.809 311.741   1
  -2   3  23-433.222 314.490   1
  -2  -3  23-73.6301 305.966   1
   2  -3 -23-67.9873 290.636   1
   2   3 -23 476.970 303.374   1
  -2   3  22 2077.27 388.754   1
  -2  -3  22 3523.18 403.459   1
   2  -3 -22 2830.53 394.956   1
   2   3 -22 2826.09 386.659   1
  -2  -3  21 34.9887 294.676   1
   2   3 -21 32.2503 264.403   1
  -2   3  20 1530.14 350.622   1
  -2   3  19 647.335 312.851   1
   2  -3 -19-128.514 286.307   1
   2   3 -19 725.050 266.142   1
  -2  -3  19 32.4280 256.096   1
   2  -3 -18 3974.05 467.880   1
  -2   3  18 3797.92 483.163   1
  -2  -3  18 4634.27 452.055   1
   2   3 -18 5446.56 459.569   1
   2   3 -17 27.7223 223.939   1
  -2  -3  17 355.184 244.659   1
   2  -3 -16 4059.14 440.252   1
   2   3 -16 5212.38 430.281   1
  -2   3  16 3426.91 436.022   1
  -2  -3  16 4610.31 428.381   1
  -2   3  15 546.487 270.260   1
   2  -3 -15 310.576 205.048   1
  -2   3  14 2450.32 321.030   1
   2   3 -14 2622.52 296.992   1
  -2  -3  14 2385.71 303.374   1
   2  -3 -14 2522.90 330.809   1
  -2   3  13 168.144 226.321   1
   2  -3 -13 257.170 185.336   1
   2   3 -13 43.6810 173.161   1
  -2  -3  13 208.529 183.653   1
  -2   3  12 10607.0 909.050   1
  -2  -3  12 12062.9 899.036   1
   2   3 -12 12192.5 895.836   1
   2  -3 -12 11743.7 912.226   1
  -2   3  11 2218.25 282.129   1
   2  -3 -11 1966.82 256.627   1
   2   3 -11 2368.32 248.078   1
  -2  -3  11 2059.89 247.885   1
  -2  -3  10 12758.0 869.175   1
  -2   3  10 11491.7 885.795   1
   2  -3 -10 10666.6 874.503   1
   2   3 -10 10662.7 859.022   1
  -2   3   9 1039.68 206.584   1
   2   3  -9 1415.03 176.528   1
  -2  -3   9 1648.88 178.522   1
   2  -3  -9 1076.16 211.136   1
   2  -3  -8 225.633 131.622   1
  -2   3   8 204.846 159.140   1
   2   3  -7 5580.98 492.952   1
   2  -3  -7 6199.11 511.501   1
  -2  -3   7 6416.85 496.435   1
  -2   3   7 7416.46 512.494   1
   2   3  -6 17676.2 1213.16   1
   2  -3  -6 15756.7 1224.13   1
  -2   3   6 15776.1 1230.55   1
  -2  -3   6 16309.9 1213.42   1
   2  -3  -5 749.911 122.001   1
  -2  -3   5 607.457 113.385   1
   2   3  -5 624.326 113.314   1
  -2  -3   4 6945.13 525.415   1
   2   3  -4 7010.66 525.432   1
   2  -3  -3 10527.3 788.011   1
   2   3  -3 10936.0 769.932   1
  -2   3   3 11518.5 790.087   1
  -2  -3   3 9433.43 770.066   1
   2  -3  -2 32516.8 2373.84   1
  -2  -3   2 30291.9 2365.41   1
   2   3  -2 32889.1 2365.46   1
  -2   3   2 36755.0 2376.85   1
   2   3  -1 57377.3 4264.21   1
  -2  -3   1 54145.4 4263.42   1
   2  -3  -1 67128.8 4271.00   1
  -2   3   1 61628.1 4270.81   1
   2  -3   0-27.6296 85.2451   1
  -2  -3   0-246.929 97.5642   1
  -2   3   0 121.409 92.9310   1
   2   3   0-22.3929 85.2991   1
  -2   3  -1 57254.4 4092.20   1
   2   3   1 59674.9 4099.38   1
   2  -3   1 53441.0 4091.42   1
  -2  -3  -1 58358.1 4097.90   1
   2   3   2 35925.3 2649.11   1
  -2   3  -2 38423.5 2637.31   1
   2  -3   2 36972.5 2636.91   1
  -2  -3  -2 33318.2 2645.97   1
   2  -3   3 9817.07 716.036   1
   2   3   3 11153.9 736.628   1
  -2   3  -3 8777.01 715.565   1
  -2  -3  -3 10150.6 732.909   1
  -2   3  -4 6154.57 467.888   1
   2  -3   4 6252.24 468.790   1
  -2   3  -5 354.446 91.7739   1
   2   3   5 501.742 160.774   1
   2  -3   5 573.513 97.3264   1
  -2  -3  -5 525.297 143.528   1
  -2  -3  -6 15616.2 1179.91   1
  -2   3  -6 14716.5 1162.35   1
   2  -3   6 16920.8 1165.19   1
   2   3   6 16329.1 1184.43   1
  -2  -3  -7 6856.52 512.571   1
  -2   3  -7 6063.49 488.664   1
   2   3   7 6395.85 518.646   1
   2  -3   7 6136.24 491.364   1
   2   3   8 485.933 180.099   1
  -2  -3  -8-58.0315 166.288   1
   2  -3   9 1186.06 162.201   1
   2   3   9 1005.35 185.532   1
  -2   3  -9 1325.84 162.225   1
  -2  -3  -9 1269.94 191.381   1
  -2  -3 -10 11372.6 877.795   1
   2  -3  10 11411.0 860.101   1
   2   3  10 10990.7 879.544   1
   2   3  11 1966.51 269.495   1
   2  -3  11 1861.53 230.622   1
  -2  -3 -11 2303.34 259.723   1
  -2   3 -11 2009.21 228.377   1
  -2  -3 -12 9456.07 847.936   1
  -2   3 -12 11636.1 836.827   1
   2   3  12 10441.2 853.321   1
   2  -3  12 11535.1 841.170   1
  -2  -3 -13 574.899 211.966   1
  -2   3 -13 524.587 180.828   1
   2   3  13 362.075 235.146   1
   2  -3  13-91.2794 173.292   1
  -2  -3 -14 2590.92 324.104   1
  -2   3 -14 2398.77 275.729   1
   2   3  14 2378.72 335.893   1
   2  -3  14 2440.13 284.744   1
  -2  -3 -15 697.494 253.554   1
   2   3  15-61.2269 273.772   1
  -2  -3 -16 4875.52 480.358   1
   2   3  16 5551.77 500.193   1
  -2   3 -16 4797.71 463.460   1
   2  -3  16 4940.49 473.379   1
  -2   3 -17 351.458 231.809   1
   2  -3  17-85.7490 217.721   1
  -2   3 -18 4397.34 434.954   1
  -2  -3 -18 4058.24 447.671   1
   2  -3  18 3819.25 440.414   1
   2   3  18 4690.93 466.759   1
  -2  -3 -19 506.878 279.787   1
  -2   3 -19 295.978 249.242   1
   2  -3  19 93.1898 265.502   1
   2   3  19-33.5239 287.066   1
  -2  -3 -20 484.289 276.054   1
  -2   3 -20 1467.12 280.368   1
   2  -3  20 1003.53 281.397   1
   2   3  20 817.869 313.703   1
  -2   3 -21 597.808 263.150   1
   2  -3  21 33.7575 264.761   1
  -2  -3 -22 3082.91 394.490   1
  -2   3 -22 2362.96 352.858   1
   2  -3  22 2853.42 391.479   1
  -2   3 -23 295.852 296.694   1
  -2  -3 -23 530.973 305.680   1
   2  -3  23 911.194 311.127   1
   2   3  23 351.539 307.793   1
  -2  -3 -25 163.168 311.071   1
   2   3  25 143.147 346.857   1
  -2  -3 -26 293.387 309.312   1
   2   3  26 108.475 322.319   1
  -2  -3 -27 261.355 330.438   1
   2   3  27 531.609 350.040   1
   2  -4 -28 292.082 359.070   1
  -2   4  28-70.0049 341.429   1
   2  -4 -27-33.0241 321.590   1
  -2   4  27 283.787 348.796   1
   2  -4 -26 971.179 358.947   1
  -2   4  26 966.401 354.764   1
   2  -4 -25-203.092 327.918   1
  -2   4  25 287.718 313.304   1
   2  -4 -24 747.643 342.785   1
  -2   4  24 216.243 350.352   1
   2   4 -23 924.484 308.686   1
   2  -4 -23 712.536 344.917   1
  -2   4  23 1188.99 347.428   1
   2   4 -22 364.846 301.850   1
   2  -4 -22 134.893 325.283   1
  -2   4  22-250.779 318.601   1
  -2  -4  22 430.897 304.613   1
   2   4 -21 192.661 277.054   1
  -2   4  21 106.457 308.675   1
   2  -4 -20 3131.12 398.516   1
   2   4 -20 2507.21 361.650   1
  -2  -4  20 2442.57 367.628   1
   2  -4 -19 1036.59 317.177   1
  -2   4  19 1339.76 315.333   1
   2   4 -19 1812.74 297.451   1
  -2  -4  19 1413.58 299.749   1
   2  -4 -18 3827.37 449.282   1
  -2   4  18 3972.50 457.356   1
   2   4 -18 4108.16 448.562   1
  -2   4  17 1545.57 307.773   1
   2   4 -17 834.956 226.362   1
  -2  -4  17 1022.46 263.580   1
   2  -4 -17 1199.74 264.396   1
  -2   4  16-383.759 284.222   1
   2  -4 -16 416.356 268.938   1
   2   4 -16 76.6332 201.572   1
  -2  -4  16 27.6265 208.577   1
  -2   4  15 6009.29 619.601   1
  -2  -4  15 6829.76 607.508   1
   2   4 -15 8453.38 608.620   1
   2  -4 -15 7486.64 628.653   1
   2  -4 -14 2863.28 350.756   1
   2   4 -14 3880.78 325.299   1
  -2   4  14 2789.30 384.118   1
  -2  -4  14 2812.51 331.194   1
   2  -4 -13 4438.50 433.133   1
   2   4 -13 4334.28 399.235   1
  -2   4  13 4173.28 439.557   1
  -2  -4  13 4858.53 412.911   1
  -2   4  12 11407.4 874.088   1
  -2  -4  12 11342.6 846.820   1
   2   4 -12 9907.47 832.198   1
   2  -4 -12 11596.0 860.827   1
  -2  -4  11 7701.39 591.189   1
   2   4 -11 7229.93 583.027   1
  -2   4  10 99.2219 194.306   1
   2  -4 -10-22.3674 145.772   1
   2   4 -10 31.5425 122.021   1
  -2  -4  10 153.484 128.471   1
  -2  -4   9 4849.06 375.126   1
  -2   4   9 5607.43 420.135   1
   2   4  -9 4363.90 365.403   1
   2  -4  -9 3566.46 381.799   1
  -2   4   8 9559.06 804.930   1
  -2  -4   8 10532.7 778.639   1
   2  -4  -8 9181.78 797.790   1
   2   4  -8 11290.4 778.229   1
  -2   4   7 1312.46 190.907   1
   2  -4  -7 930.724 168.111   1
   2   4  -7 941.392 137.210   1
  -2  -4   7 889.180 128.211   1
  -2  -4   6 17040.9 1306.38   1
   2   4  -6 19259.5 1307.73   1
   2  -4  -6 17314.9 1324.79   1
  -2   4   6 17449.3 1328.63   1
  -2  -4   5 55364.4 3972.26   1
   2  -4  -5 55826.5 3989.61   1
   2   4  -5 55468.9 3971.80   1
  -2   4   5 52868.3 3991.17   1
  -2  -4   4 9155.73 695.719   1
   2   4  -4 9621.47 694.022   1
   2  -4  -3 48927.1 3474.12   1
   2   4  -3 47247.4 3459.51   1
  -2  -4   3 45986.4 3460.06   1
  -2   4   3 52497.5 3477.25   1
   2   4  -2 7002.73 521.430   1
  -2  -4   2 7576.35 523.900   1
   2  -4  -2 5836.81 535.679   1
  -2   4   2 7202.61 540.907   1
   2   4  -1 59240.6 4249.89   1
  -2  -4   1 58015.2 4249.56   1
  -2   4   1 59918.0 4256.81   1
   2  -4  -1 58982.3 4255.27   1
  -2  -4   0 17040.3 1251.49   1
   2   4   0 15926.2 1253.03   1
  -2   4   0 17797.5 1251.78   1
   2  -4   0 17713.7 1251.38   1
  -2  -4  -1 57081.3 4252.66   1
  -2   4  -1 59854.0 4245.96   1
   2   4   1 56404.3 4253.14   1
   2  -4   1 60953.8 4245.35   1
   2   4   2 6727.21 558.383   1
   2  -4   2 7705.44 539.899   1
  -2  -4  -2 6783.25 554.794   1
  -2   4  -2 7357.14 539.454   1
   2  -4   3 52884.3 3638.20   1
   2   4   3 45715.6 3653.18   1
  -2   4  -3 49337.7 3637.80   1
  -2  -4  -3 52848.3 3654.79   1
   2  -4   4 9908.90 667.431   1
   2   4   4 8120.48 693.132   1
  -2  -4  -4 9197.03 692.294   1
  -2   4  -4 8504.14 665.757   1
   2   4   5 58170.3 4140.21   1
   2  -4   5 57507.5 4119.31   1
  -2  -4  -5 57578.1 4138.28   1
  -2   4  -5 56166.6 4117.47   1
   2  -4   6 17341.0 1309.37   1
   2   4   6 18783.7 1336.63   1
  -2   4  -6 18146.7 1307.31   1
  -2  -4  -6 17797.3 1331.13   1
  -2   4  -7 1024.26 142.984   1
  -2  -4  -7 1434.79 193.713   1
   2  -4   7 1224.67 151.472   1
   2   4   7 1440.17 202.784   1
  -2   4  -8 10133.8 761.595   1
  -2  -4  -8 10416.4 788.922   1
   2   4   8 10930.1 793.445   1
   2  -4   8 9658.00 761.035   1
   2   4   9 4077.67 373.038   1
   2   4  10-97.6025 199.118   1
   2  -4  10-80.0643 120.558   1
  -2   4 -10 214.168 115.488   1
  -2  -4 -10-140.377 180.422   1
   2  -4  11 7807.12 620.272   1
  -2   4 -11 7988.49 619.763   1
   2   4  12 12939.9 954.424   1
   2  -4  12 11789.8 922.540   1
  -2   4 -12 12383.6 919.419   1
  -2  -4 -12 11470.3 944.019   1
   2   4  13 4753.61 469.249   1
  -2   4 -13 4728.65 423.694   1
  -2  -4 -13 4997.05 455.323   1
   2  -4  13 5126.25 431.786   1
   2   4  14 2677.27 342.988   1
   2  -4  14 3436.89 329.738   1
  -2  -4 -14 2819.46 329.787   1
  -2   4 -14 3286.22 324.095   1
  -2   4 -15 6888.19 557.308   1
  -2  -4 -15 6084.48 578.276   1
   2  -4  15 7064.66 571.878   1
   2   4  15 6424.62 599.345   1
   2   4  16 31.6583 267.536   1
  -2  -4 -16 326.722 252.674   1
   2  -4  17 942.959 256.109   1
   2   4  17 1104.01 297.242   1
  -2  -4 -17 1071.15 268.501   1
  -2   4 -17 896.646 231.867   1
   2  -4  18 3294.00 407.636   1
   2   4  18 4346.74 453.523   1
  -2   4 -18 3945.37 405.360   1
  -2  -4 -18 4700.13 449.965   1
   2  -4  19 1317.77 298.247   1
   2   4  19 1217.00 334.511   1
  -2  -4 -19 1820.86 331.298   1
  -2   4 -19 1100.25 269.934   1
   2   4  20 1576.79 342.617   1
   2  -4  20 1966.92 313.287   1
  -2  -4 -20 2403.09 333.199   1
  -2   4 -20 1923.61 314.393   1
   2   4  21 310.745 310.639   1
   2   4  22 417.881 311.510   1
  -2  -4 -22-66.3390 302.539   1
  -2   4 -22 223.470 277.986   1
   2   4  23 736.971 308.829   1
  -2   4 -23 636.999 286.457   1
  -2  -4 -23 795.081 335.375   1
   2   4  24 354.158 328.159   1
  -2  -4 -24 989.461 334.529   1
   2   4  25 319.898 314.031   1
  -2  -4 -25 453.769 315.760   1
   2   4  27 140.689 344.814   1
  -2  -4 -27 161.370 329.417   1
   2   4  28-68.9105 324.955   1
  -2  -4 -28 290.009 343.180   1
   2  -5 -28 191.909 344.588   1
  -2   5  28 241.494 350.175   1
   2  -5 -26 232.119 354.387   1
  -2   5  26 460.726 351.474   1
   2  -5 -25-33.6134 341.774   1
  -2   5  25 534.606 359.064   1
   2  -5 -24 1452.01 379.089   1
  -2   5  24 1793.04 395.954   1
   2  -5 -22 235.718 327.195   1
   2   5 -22 863.749 290.576   1
  -2   5  22 966.105 333.836   1
   2   5 -21-160.191 262.055   1
   2  -5 -21-200.632 309.729   1
  -2   5  21-35.4810 312.843   1
  -2  -5  21 343.275 290.992   1
   2   5 -20 214.923 275.866   1
  -2  -5  20 165.039 295.953   1
  -2   5  19-138.520 313.194   1
   2   5 -19-29.3567 233.992   1
  -2  -5  19-346.972 267.443   1
   2  -5 -19 260.173 302.911   1
  -2   5  18 918.551 305.730   1
   2   5 -18 1001.23 257.873   1
  -2  -5  18 1023.24 274.992   1
   2  -5 -18 958.807 298.997   1
  -2   5  17 533.098 267.870   1
   2   5 -17 26.3169 221.687   1
  -2  -5  17 113.886 251.007   1
   2  -5 -17 218.148 260.032   1
  -2   5  15 189.404 273.303   1
   2  -5 -15 640.207 270.206   1
   2   5 -15 277.907 206.918   1
  -2  -5  15 325.579 212.845   1
   2  -5 -14 4279.88 396.962   1
   2   5 -14 4065.56 363.809   1
  -2  -5  14 3859.77 371.407   1
  -2   5  14 2975.57 393.924   1
  -2   5  13 2008.63 302.387   1
   2   5 -13 1333.75 227.549   1
  -2  -5  13 1517.41 240.305   1
   2  -5 -13 1930.07 283.508   1
  -2   5  12 113.955 220.261   1
   2   5 -12 145.772 160.979   1
  -2  -5  12-116.983 156.114   1
   2  -5 -12-102.752 171.552   1
  -2   5  11 461.865 190.399   1
   2  -5 -11 122.483 193.138   1
   2   5 -11 66.2718 132.191   1
  -2  -5  11 105.887 143.796   1
  -2  -5  10 10005.3 707.450   1
  -2   5  10 9093.40 732.707   1
   2  -5 -10 10033.5 732.882   1
   2   5 -10 8107.33 696.302   1
  -2   5   9 825.194 174.204   1
   2  -5  -9 590.800 177.576   1
  -2  -5   8 24197.4 1786.53   1
   2  -5  -8 23350.6 1806.28   1
  -2   5   8 26925.3 1818.76   1
   2   5  -8 24275.5 1785.33   1
  -2   5   7 1992.62 222.573   1
  -2  -5   7 2088.02 183.435   1
   2  -5  -7 1886.22 227.885   1
   2   5  -7 1638.46 179.093   1
   2   5  -6 12920.0 985.612   1
  -2  -5   6 13440.1 988.444   1
  -2   5   6 13788.0 1017.37   1
   2  -5  -6 14138.6 1011.82   1
  -2  -5   5 2399.40 210.469   1
   2   5  -5 2344.84 208.104   1
  -2   5   5 2928.56 263.140   1
   2  -5  -5 2688.59 250.029   1
  -2   5   4 14596.6 1022.62   1
   2   5  -4 13984.6 994.932   1
  -2  -5   4 12836.3 995.280   1
   2  -5  -4 13606.1 1017.40   1
  -2  -5   3 124.548 76.9573   1
   2   5  -3-118.314 78.1148   1
   2   5  -2 41255.9 3189.70   1
  -2  -5   2 46705.2 3190.16   1
  -2   5   2 43029.1 3203.43   1
   2  -5  -2 46251.0 3202.02   1
  -2   5   1 1306.57 152.323   1
   2  -5  -1 1102.86 145.385   1
  -2  -5   1 1385.79 132.561   1
   2   5  -1 1162.86 136.335   1
  -2   5   0 115.769 88.7152   1
   2   5   0-9.50032 98.2581   1
  -2  -5   0 44.5807 93.6798   1
   2  -5   0 17.2220 95.2989   1
   2  -5   1 1422.08 133.399   1
   2   5   1 954.861 153.331   1
  -2  -5  -1 1298.89 142.181   1
  -2   5  -1 1147.47 130.076   1
  -2  -5  -2 46093.0 3266.75   1
  -2   5  -2 45003.4 3252.30   1
   2  -5   2 44095.1 3251.96   1
   2   5   2 46593.4 3270.24   1
   2  -5   3 43.0477 62.2427   1
  -2   5  -3-49.0038 63.4901   1
   2   5   4 14358.0 1089.41   1
  -2   5  -4 14252.1 1058.97   1
  -2  -5  -4 15859.2 1088.26   1
   2   5   5 2157.70 249.560   1
   2  -5   5 2310.12 198.015   1
  -2  -5  -5 2873.15 251.730   1
  -2   5  -5 2349.54 193.984   1
   2   5   6 14865.9 1059.98   1
   2  -5   6 13348.5 1023.04   1
  -2   5  -6 14253.1 1022.32   1
  -2  -5  -6 13966.5 1055.93   1
   2   5   7 2166.09 218.422   1
   2  -5   7 1737.15 168.519   1
  -2   5  -7 1754.36 169.145   1
  -2  -5  -7 1533.14 196.139   1
  -2  -5  -8 24250.8 1802.72   1
  -2   5  -8 23132.5 1775.54   1
   2  -5   8 25862.7 1777.14   1
   2   5   8 24135.3 1805.61   1
   2   5   9 526.444 204.682   1
   2  -5   9 784.644 126.664   1
  -2   5  -9 976.214 130.546   1
  -2  -5  -9 528.862 207.031   1
   2   5  10 10198.8 830.550   1
  -2  -5 -10 10809.0 830.093   1
   2   5  11 187.009 208.195   1
   2  -5  11-67.1565 135.792   1
  -2   5 -11 155.863 123.967   1
  -2  -5 -11-25.4294 200.187   1
   2  -5  12-74.0451 160.318   1
   2   5  12 140.180 200.467   1
  -2   5 -12 120.566 151.012   1
  -2  -5 -12 79.7591 190.106   1
   2   5  13 888.385 261.037   1
   2  -5  13 1048.48 211.310   1
  -2   5 -13 1541.66 201.466   1
  -2  -5 -13 1509.96 255.174   1
   2   5  14 3761.18 453.907   1
  -2   5 -14 4271.79 387.274   1
   2  -5  14 4976.46 405.660   1
  -2  -5 -14 3934.73 431.747   1
   2  -5  15 94.5967 194.086   1
   2   5  15-31.4990 254.268   1
  -2   5 -15 582.409 200.916   1
  -2  -5 -15 438.981 243.003   1
  -2   5 -16 4972.94 464.054   1
   2  -5  16 5354.96 468.651   1
   2  -5  17 241.633 223.136   1
   2   5  17 493.766 298.414   1
  -2   5 -17 179.148 216.108   1
  -2  -5 -17 372.295 281.341   1
   2   5  18 570.259 295.734   1
   2  -5  18 1197.86 269.899   1
  -2  -5 -18 982.053 272.714   1
  -2   5 -18 673.770 251.409   1
   2   5  19-306.678 308.224   1
   2  -5  19 151.483 264.568   1
  -2  -5 -19 450.865 304.786   1
  -2   5 -19 140.493 230.489   1
   2  -5  20-162.906 272.591   1
  -2   5 -20 145.955 227.441   1
   2  -5  21 67.3053 250.947   1
  -2  -5 -21 131.908 299.073   1
  -2   5 -21 366.908 259.545   1
   2   5  22 383.042 326.824   1
  -2   5 -22 453.358 285.401   1
   2   5  24 1021.96 361.215   1
  -2  -5 -24 492.320 330.474   1
   2   5  25 282.159 302.290   1
  -2  -5 -25-32.1615 300.682   1
   2   5  26 673.643 350.667   1
  -2  -5 -26 126.306 325.611   1
   2   5  28-441.370 325.973   1
  -2  -5 -28 1111.24 378.501   1
  -2   6  27 311.472 350.438   1
   2  -6 -27-161.386 346.489   1
  -2   6  26 1224.17 368.131   1
   2  -6 -26 362.104 337.637   1
  -2   6  24 570.686 353.821   1
   2  -6 -24 738.890 330.922   1
  -2   6  23 1789.60 370.241   1
   2  -6 -23 1448.58 357.100   1
  -2   6  22 679.434 331.525   1
   2  -6 -22 908.706 298.280   1
  -2   6  21 355.520 315.589   1
   2  -6 -21 167.524 298.104   1
   2   6 -21 478.800 279.616   1
  -2   6  20 986.908 333.888   1
   2   6 -20 1763.10 295.904   1
   2  -6 -20 1861.03 351.435   1
  -2  -6  20 1037.48 289.589   1
  -2   6  19 627.656 335.789   1
   2   6 -19 462.529 255.370   1
  -2  -6  19 277.421 264.294   1
   2  -6 -19 687.658 325.418   1
  -2   6  18 3092.89 454.501   1
   2   6 -18 4213.72 405.307   1
  -2  -6  18 4200.37 422.857   1
   2  -6 -18 3777.18 449.815   1
  -2   6  17 607.337 253.230   1
   2  -6 -17 252.465 272.238   1
  -2   6  16 396.089 292.249   1
   2   6 -16 265.069 214.189   1
  -2  -6  16 410.743 233.379   1
   2  -6 -16 92.0739 215.571   1
  -2   6  15 289.451 284.972   1
   2  -6 -15 88.9390 259.082   1
   2   6 -15 134.306 183.095   1
  -2  -6  15 214.702 188.645   1
  -2  -6  14 9486.20 722.459   1
  -2   6  14 8993.62 751.374   1
   2   6 -14 9307.64 716.236   1
   2  -6 -14 8168.37 737.633   1
  -2   6  13-151.376 251.217   1
  -2  -6  13 439.986 182.448   1
   2  -6 -13-164.838 235.067   1
   2   6 -13 171.385 171.467   1
   2  -6 -12 4623.66 445.646   1
   2   6 -12 5357.21 411.527   1
  -2   6  12 5186.81 482.171   1
  -2  -6  12 4357.16 411.275   1
   2  -6 -11 1998.12 258.359   1
  -2  -6  11 1645.62 214.087   1
  -2   6  11 1402.70 244.565   1
   2   6 -11 2034.39 207.040   1
  -2   6   9 2477.51 279.720   1
  -2  -6   9 2685.12 237.769   1
   2  -6  -9 1914.29 278.933   1
   2   6  -9 2890.34 236.256   1
  -2  -6   8 7800.21 603.400   1
   2  -6  -8 7415.44 634.407   1
   2   6  -8 8294.47 602.604   1
  -2   6   8 8322.03 650.878   1
  -2  -6   7 1118.59 130.355   1
   2  -6  -7 789.730 193.832   1
   2   6  -7 1152.10 123.555   1
  -2   6   7 1412.43 192.496   1
   2  -6  -6 48184.8 3437.43   1
  -2  -6   6 48732.9 3409.85   1
  -2   6   6 47615.8 3439.88   1
   2   6  -6 45382.5 3408.66   1
   2  -6  -5 12241.6 947.311   1
   2   6  -5 12277.0 920.480   1
  -2  -6   5 13437.6 922.447   1
  -2   6   5 11657.7 952.500   1
   2   6  -4 25753.8 1760.04   1
  -2  -6   4 23521.4 1759.67   1
  -2   6   4 25277.3 1786.66   1
   2  -6  -4 21942.5 1780.17   1
   2  -6  -3 172.725 117.911   1
  -2   6   3 352.114 136.792   1
   2   6  -3 424.707 75.4038   1
  -2  -6   3 229.112 77.7994   1
  -2  -6   2 31551.5 2339.19   1
   2   6  -2 33137.2 2339.67   1
   2  -6  -1 6658.19 492.839   1
  -2  -6   1 5873.93 484.762   1
   2   6  -1 6541.82 487.739   1
  -2   6   1 6732.56 497.558   1
   2  -6   0 6784.63 477.457   1
  -2  -6   0 5560.24 476.282   1
   2   6   0 6164.68 480.361   1
  -2   6   0 6361.84 479.163   1
   2   6   1 6565.89 470.607   1
  -2   6  -1 6061.62 449.643   1
  -2  -6  -1 5666.29 465.287   1
   2  -6   1 5621.57 449.118   1
  -2   6  -2 32092.7 2319.09   1
  -2   6  -3 360.322 72.4141   1
  -2  -6  -3 414.085 127.811   1
   2  -6   3 334.840 65.2348   1
   2   6   4 27119.7 1875.28   1
  -2  -6  -4 24647.9 1869.50   1
  -2   6  -4 23845.5 1840.87   1
   2  -6   4 27182.6 1842.24   1
   2   6   5 12873.2 960.228   1
  -2  -6  -5 11709.4 956.953   1
  -2   6  -5 12465.3 921.511   1
   2  -6   5 13069.3 922.390   1
   2   6   6 48093.8 3131.30   1
  -2   6  -6 50168.7 3093.70   1
  -2  -6  -6 45465.1 3127.32   1
   2  -6   7 1093.44 131.055   1
   2   6   7 1272.80 214.320   1
  -2  -6  -7 1504.94 211.754   1
  -2   6  -7 1300.11 128.472   1
   2  -6   8 8385.20 631.981   1
   2   6   8 8597.92 682.492   1
   2  -6   9 1833.49 207.121   1
  -2   6  -9 2267.64 206.081   1
   2   6   9 2868.96 291.112   1
  -2  -6  -9 2478.24 272.135   1
   2  -6  10 7525.03 533.080   1
   2   6  10 7072.22 585.275   1
  -2  -6 -10 6408.11 577.358   1
  -2   6 -10 6280.83 522.538   1
   2  -6  11 1869.77 205.936   1
   2   6  11 1540.35 277.615   1
  -2  -6 -11 1630.89 263.754   1
  -2   6 -11 1923.95 196.161   1
   2   6  12 4730.10 455.431   1
   2  -6  12 4809.30 416.665   1
  -2  -6 -12 5036.00 449.942   1
  -2   6 -12 5004.41 408.884   1
   2   6  13 425.679 274.304   1
   2  -6  13 112.569 159.733   1
  -2   6 -13 248.663 150.325   1
  -2  -6 -13 139.692 246.784   1
   2   6  14 8634.34 784.611   1
   2  -6  14 8995.65 742.522   1
  -2   6 -14 9773.26 740.435   1
  -2  -6 -14 10427.7 780.483   1
   2  -6  15 245.488 185.513   1
   2   6  15-127.758 261.873   1
  -2   6 -15-85.1937 180.584   1
  -2  -6 -15 149.467 252.335   1
   2  -6  16-72.3896 206.248   1
   2   6  16 784.724 291.212   1
  -2  -6 -16 583.642 280.070   1
  -2   6 -16 459.693 198.282   1
   2   6  17 133.132 259.382   1
  -2  -6 -17 754.728 256.297   1
   2   6  18 3117.38 453.794   1
   2  -6  18 4548.69 413.856   1
  -2  -6 -18 4095.81 454.379   1
  -2   6 -18 3798.60 388.586   1
   2   6  19 617.832 272.762   1
   2  -6  19 453.137 261.550   1
  -2  -6 -19 713.642 291.292   1
  -2   6 -19 350.448 230.625   1
   2   6  20 829.069 340.825   1
   2  -6  20 1480.64 272.621   1
  -2   6 -20 1366.97 288.821   1
  -2  -6 -20 590.561 330.266   1
   2   6  21 485.727 293.762   1
  -2   6 -21 866.200 276.335   1
  -2  -6 -21 396.611 281.324   1
   2   6  22 1114.74 344.212   1
  -2  -6 -22 861.999 341.524   1
   2   6  23 1291.46 350.967   1
  -2  -6 -23 1219.07 328.044   1
   2   6  24-280.347 334.829   1
  -2  -6 -24 979.040 349.366   1
   2   6  26 386.044 353.617   1
  -2  -6 -26 656.174 346.827   1
   2   6  27-205.771 326.702   1
  -2  -6 -27 188.818 328.118   1
   2  -7 -27 636.965 365.303   1
  -2   7  27 544.482 366.776   1
   2  -7 -26 553.556 330.867   1
  -2   7  26 622.748 349.635   1
  -2   7  25 455.825 350.059   1
   2  -7 -24 834.685 322.581   1
   2  -7 -23 67.1273 292.662   1
  -2   7  23 320.944 322.110   1
   2  -7 -21 570.531 297.870   1
  -2   7  21-35.6096 330.541   1
  -2   7  20 70.7718 317.173   1
   2  -7 -20 433.722 316.435   1
   2   7 -20 30.2202 249.197   1
  -2  -7  19-235.805 252.619   1
   2   7 -19 57.1418 248.965   1
  -2   7  18 416.102 298.220   1
   2  -7 -18 488.625 313.052   1
  -2   7  17 1126.66 296.206   1
   2   7 -17 854.180 240.229   1
  -2  -7  17 958.505 228.361   1
   2  -7 -17 734.441 290.790   1
   2   7 -16 11336.5 846.140   1
   2  -7 -16 9246.86 865.473   1
  -2  -7  16 10984.3 848.454   1
  -2   7  16 11490.6 897.406   1
  -2   7  15 130.925 287.105   1
  -2  -7  15 220.435 190.660   1
   2   7 -15 601.018 186.962   1
  -2   7  14 351.858 266.555   1
  -2  -7  14 843.790 192.601   1
   2   7 -14 566.936 181.931   1
   2  -7 -14 587.150 230.114   1
  -2   7  13 1054.50 288.899   1
  -2  -7  13 1569.35 204.515   1
   2   7 -13 1498.39 201.176   1
   2  -7 -13 967.786 271.694   1
  -2   7  12 568.674 275.654   1
  -2  -7  12 970.949 169.173   1
   2   7 -12 864.610 163.882   1
   2  -7 -12 1059.13 248.369   1
  -2   7  11 4831.56 425.355   1
   2  -7 -11 3625.37 391.848   1
  -2  -7  10 6738.49 532.915   1
   2   7 -10 7146.48 532.795   1
   2  -7 -10 6581.64 571.968   1
  -2   7  10 7162.98 595.486   1
   2   7  -9 1355.11 142.194   1
  -2  -7   9 1232.99 152.138   1
   2   7  -8 5961.79 417.633   1
   2  -7  -8 4656.86 465.380   1
  -2   7   8 5700.86 488.912   1
  -2  -7   8 5052.60 416.152   1
   2   7  -7 21846.9 1607.25   1
  -2   7   7 21614.1 1645.60   1
   2  -7  -7 18850.5 1636.25   1
  -2  -7   7 23948.3 1608.51   1
   2   7  -6 849.780 98.8196   1
  -2   7   6 816.593 169.432   1
   2  -7  -6 579.073 170.637   1
  -2  -7   6 910.601 98.5138   1
   2  -7  -5 4246.99 330.175   1
  -2   7   5 3948.65 327.715   1
  -2  -7   5 3430.56 272.702   1
   2   7  -5 3319.85 273.751   1
   2  -7  -4 28977.9 2195.50   1
  -2   7   4 31017.2 2199.98   1
  -2  -7   4 30837.8 2169.42   1
   2   7  -4 29254.2 2168.91   1
   2  -7  -3 9146.41 642.090   1
  -2   7   3 8395.39 641.992   1
  -2  -7   3 7949.54 611.656   1
   2   7  -3 8175.44 614.143   1
   2   7  -2 2195.78 182.172   1
  -2  -7   2 1834.70 178.305   1
   2   7  -1 39998.1 2875.98   1
   2  -7  -1 38002.3 2879.38   1
  -2   7   1 40672.7 2883.00   1
  -2  -7   1 40187.8 2874.11   1
   2   7   0-69.7014 103.244   1
  -2   7   0 44.3274 101.156   1
   2   7   1 40331.8 2761.66   1
  -2  -7  -1 39030.9 2759.35   1
  -2   7  -1 36407.4 2748.83   1
   2  -7   1 37449.6 2749.06   1
   2   7   2 2003.67 202.897   1
  -2  -7  -2 1992.63 211.753   1
   2  -7   2 1844.41 164.624   1
   2   7   3 9058.33 680.375   1
   2  -7   3 8277.38 645.647   1
  -2   7  -3 9286.38 646.766   1
  -2  -7  -3 8733.97 679.037   1
   2  -7   4 31128.3 2204.66   1
   2   7   4 31104.4 2239.42   1
  -2   7  -4 30030.8 2204.26   1
  -2  -7  -4 30113.4 2236.33   1
   2  -7   5 3805.04 281.972   1
   2   7   5 3030.13 337.016   1
  -2  -7  -5 2800.57 329.493   1
  -2   7  -5 3988.43 281.675   1
   2   7   6 731.892 183.966   1
   2  -7   6 672.566 83.5139   1
  -2  -7  -6 717.564 165.009   1
  -2   7  -6 948.325 85.4792   1
   2  -7   7 24522.0 1749.50   1
   2   7   7 22785.1 1790.20   1
  -2   7  -8 5810.83 424.913   1
   2   7   8 5302.77 496.224   1
   2  -7   8 5449.78 426.195   1
  -2  -7  -8 5794.02 495.778   1
   2  -7   9 1243.37 141.489   1
  -2   7  -9 1274.80 139.551   1
   2   7  10 5701.15 541.652   1
   2  -7  10 6291.57 486.681   1
  -2  -7 -10 7399.11 550.642   1
  -2   7 -10 6004.45 484.447   1
   2   7  11 4021.49 469.194   1
  -2   7 -11 5186.41 396.024   1
  -2  -7 -11 5408.58 471.492   1
   2  -7  11 4780.29 398.969   1
  -2   7 -12 891.055 152.162   1
  -2  -7 -12 584.933 203.199   1
   2  -7  12 466.955 157.639   1
   2   7  12 721.113 221.488   1
  -2   7 -13 1299.34 185.006   1
  -2  -7 -13 1024.02 300.855   1
   2  -7  13 1376.13 197.796   1
   2   7  13 1466.64 321.273   1
  -2   7 -14 452.143 165.297   1
  -2  -7 -14 679.715 228.122   1
   2  -7  14 37.9006 170.597   1
  -2   7 -15 197.355 173.236   1
  -2  -7 -15 365.239 269.516   1
   2  -7  15 146.851 170.577   1
   2   7  15 551.323 299.317   1
   2   7  16 8609.58 844.305   1
  -2   7 -16 10976.3 810.763   1
  -2  -7 -16 10798.1 847.599   1
   2  -7  16 10646.2 818.240   1
  -2   7 -17 250.490 187.146   1
   2   7  17 67.3289 318.878   1
   2  -7  17 662.738 227.610   1
  -2  -7 -18 161.325 269.317   1
   2   7  18 546.855 276.783   1
  -2   7 -19 271.110 229.061   1
   2  -7  19 665.029 264.383   1
  -2  -7 -20 164.691 281.042   1
   2   7  20-34.6733 266.021   1
  -2  -7 -21 33.0973 310.591   1
   2   7  21 277.974 338.985   1
  -2  -7 -23 722.014 317.327   1
   2   7  23 486.751 339.145   1
  -2  -7 -24 1290.12 352.253   1
   2   7  24 905.532 333.698   1
  -2  -7 -25 632.673 317.587   1
   2   7  25 485.680 350.996   1
  -2  -7 -26 219.004 339.570   1
   2   7  26 347.033 337.345   1
  -2  -7 -27 558.931 339.133   1
   2   7  27 642.776 349.784   1
  -2   8  26 170.932 348.960   1
   2  -8 -25 491.278 331.487   1
   2  -8 -23 734.972 343.555   1
  -2   8  23 674.404 351.485   1
   2  -8 -22 268.398 312.500   1
  -2   8  22 285.186 360.939   1
   2  -8 -21-33.5682 322.283   1
  -2   8  21 498.674 340.787   1
   2  -8 -20 1037.49 350.839   1
  -2   8  20 497.802 346.615   1
   2  -8 -19 299.522 315.982   1
  -2   8  19-176.490 318.002   1
   2  -8 -18 788.333 283.862   1
  -2  -8  18 442.080 234.421   1
   2   8 -18 634.103 234.064   1
  -2   8  18 909.113 298.491   1
   2  -8 -17 774.864 275.292   1
  -2  -8  17 192.746 215.587   1
   2   8 -17 657.614 204.988   1
  -2   8  17 621.372 310.461   1
   2  -8 -16 1010.25 306.195   1
  -2  -8  16 864.431 215.337   1
   2   8 -16 860.813 199.355   1
  -2   8  16 305.584 318.032   1
   2   8 -15 550.274 177.688   1
  -2  -8  15 519.180 186.743   1
   2  -8 -15 1113.83 273.468   1
  -2   8  15 599.020 258.795   1
  -2  -8  14 2352.48 274.360   1
   2   8 -14 3005.15 276.632   1
  -2   8  13 126.884 255.973   1
  -2  -8  13-223.037 150.194   1
   2  -8 -13 261.986 210.784   1
   2   8 -13 371.156 143.508   1
  -2   8  12 3318.13 370.230   1
   2  -8 -12 3101.39 370.963   1
  -2   8  11 799.552 268.346   1
   2   8 -11 605.215 131.908   1
  -2  -8  11 417.169 125.327   1
   2  -8 -11 353.261 252.191   1
  -2   8  10 3663.97 391.071   1
  -2  -8  10 4030.17 296.136   1
   2   8 -10 3006.41 289.074   1
   2  -8 -10 3684.69 382.358   1
   2   8  -9 9677.85 762.451   1
  -2   8   9 10327.3 824.216   1
   2  -8  -9 9901.64 815.514   1
  -2  -8   9 11062.9 763.972   1
   2   8  -8 315.634 78.7776   1
  -2  -8   8 370.939 83.2280   1
  -2   8   8 591.717 199.914   1
   2   8  -7 1392.17 132.297   1
  -2   8   7 1135.54 233.000   1
  -2  -8   7 1521.27 131.333   1
   2  -8  -7 1212.35 223.977   1
   2  -8  -6 37082.8 2892.20   1
  -2  -8   6 38369.8 2854.75   1
   2   8  -6 41883.3 2855.87   1
  -2   8   6 38408.9 2897.89   1
   2  -8  -5 4811.57 405.324   1
   2   8  -5 4433.16 352.854   1
  -2  -8   5 4940.53 353.086   1
  -2   8   5 4516.05 407.265   1
   2  -8  -4 16067.2 1112.81   1
  -2  -8   4 17058.7 1078.52   1
  -2   8   4 15145.7 1116.09   1
   2  -8  -3 9627.16 760.585   1
  -2  -8   3 9406.01 733.244   1
   2   8  -3 10704.8 736.672   1
  -2   8   3 10065.2 764.372   1
   2  -8  -2 11226.4 864.879   1
  -2  -8   2 10739.7 846.645   1
  -2   8   2 11755.9 866.519   1
   2   8  -2 12403.7 850.738   1
  -2  -8   1 2302.61 218.113   1
   2   8  -1 2652.66 226.000   1
   2  -8   0 11702.8 885.651   1
  -2  -8   0 12167.5 890.629   1
   2  -8   1 3389.85 264.849   1
  -2   8  -1 2981.97 262.988   1
   2  -8   2 11563.6 823.891   1
  -2   8  -2 10544.2 822.865   1
   2   8   2 11865.8 851.220   1
  -2   8  -3 9995.90 700.825   1
   2  -8   3 9117.73 698.866   1
  -2  -8  -3 9579.17 732.838   1
   2   8   3 9480.63 735.330   1
  -2   8  -4 15717.0 1145.45   1
  -2  -8  -4 15743.5 1184.12   1
   2  -8   4 15831.1 1144.94   1
   2   8   4 16562.4 1190.35   1
   2   8   5 4247.33 377.642   1
  -2  -8  -5 4123.62 380.100   1
   2   8   6 39806.1 2832.43   1
  -2  -8  -6 37610.4 2829.21   1
  -2  -8  -7 1779.64 230.905   1
   2   8   7 1500.55 248.638   1
  -2   8  -8 261.889 60.0082   1
   2  -8   8 321.867 59.8540   1
   2   8   9 9550.58 843.772   1
   2  -8   9 10881.0 785.436   1
  -2   8  -9 10802.3 784.792   1
  -2  -8  -9 10466.6 844.678   1
   2   8  10 4515.27 399.517   1
  -2   8 -10 4063.26 295.801   1
  -2  -8 -10 4120.33 387.448   1
  -2  -8 -11 551.578 227.921   1
  -2   8 -11 532.697 113.951   1
   2   8  11 416.539 248.075   1
   2  -8  11 699.710 123.701   1
  -2  -8 -12 3489.80 368.949   1
  -2   8 -12 3651.24 295.255   1
   2  -8  12 3196.62 302.105   1
   2   8  12 3118.99 380.651   1
   2   8  13 347.128 293.528   1
  -2  -8 -13 586.349 273.697   1
  -2   8 -13-41.7639 137.670   1
   2  -8  14 2277.27 258.354   1
  -2   8 -14 2610.03 252.468   1
   2   8  15 692.696 311.947   1
   2  -8  15 797.083 198.025   1
  -2   8 -15 973.160 177.739   1
  -2  -8 -15 712.718 286.086   1
   2  -8  16 258.217 183.752   1
   2   8  16 335.075 306.652   1
  -2   8 -16 362.021 186.940   1
  -2  -8 -16 284.925 277.789   1
   2   8  17 204.289 298.679   1
   2  -8  17 588.892 222.525   1
  -2  -8 -17 257.205 270.620   1
  -2   8 -17 489.192 196.353   1
  -2   8 -18 436.105 220.125   1
   2   8  18 757.678 328.479   1
  -2  -8 -18 650.920 311.767   1
   2   8  19-554.777 303.275   1
  -2  -8 -19 591.223 274.805   1
   2   8  20 1739.46 366.022   1
  -2  -8 -20 727.051 331.310   1
   2   8  21 312.782 303.398   1
  -2  -8 -21 463.442 301.750   1
   2   8  22 451.380 323.844   1
  -2  -8 -22 297.190 304.232   1
   2   8  23 901.708 338.802   1
  -2  -8 -23 195.061 340.269   1
  -2  -8 -25 720.904 336.349   1
   2   8  26 240.045 317.523   1
   2  -9 -26 413.057 356.753   1
  -2   9  26 67.4953 353.330   1
   2  -9 -24 921.050 369.716   1
  -2   9  24 489.043 368.330   1
   2  -9 -23 365.605 330.861   1
  -2   9  23 353.129 356.859   1
   2  -9 -22 703.650 341.385   1
  -2   9  22 462.790 359.663   1
   2  -9 -20-201.474 294.015   1
  -2   9  20-178.224 301.809   1
   2  -9 -19 200.684 276.258   1
  -2   9  19 390.229 284.134   1
   2  -9 -18 661.800 304.243   1
  -2   9  18 1091.97 349.395   1
   2   9 -17 357.370 201.047   1
   2  -9 -17 294.765 305.965   1
  -2   9  17 348.644 323.261   1
   2  -9 -16 2252.25 357.004   1
  -2  -9  16 3305.50 285.252   1
   2   9 -16 2508.20 274.274   1
  -2   9  16 2098.55 354.343   1
   2  -9 -15 94.2841 280.747   1
  -2  -9  15-17.4960 155.818   1
   2   9 -15 390.682 160.208   1
  -2   9  15 371.815 307.701   1
   2  -9 -14 1692.77 306.540   1
  -2  -9  14 2510.25 225.069   1
  -2   9  14 2052.52 312.379   1
   2   9 -14 1710.72 219.288   1
  -2   9  13 2357.16 339.022   1
   2  -9 -13 1110.68 303.929   1
  -2  -9  12 2530.93 226.665   1
   2   9 -12 2193.88 226.269   1
   2  -9 -12 3005.80 346.699   1
  -2   9  12 2173.17 355.928   1
   2  -9 -11 195.710 223.881   1
  -2   9  11 274.144 257.487   1
   2   9 -11 266.377 111.127   1
  -2  -9  11 378.746 104.027   1
   2   9 -10 8406.22 624.371   1
   2  -9 -10 7319.90 686.164   1
  -2   9  10 8945.71 707.359   1
  -2  -9  10 8509.21 624.306   1
   2   9  -9 498.081 86.3408   1
  -2   9   9 168.603 241.192   1
  -2  -9   9 694.366 85.0364   1
   2  -9  -9 489.834 223.728   1
   2  -9  -8 12587.9 934.781   1
   2   9  -8 12109.0 871.187   1
  -2   9   8 11572.4 935.945   1
  -2  -9   8 11852.3 869.768   1
   2  -9  -7 4177.98 388.750   1
  -2   9   7 4140.58 396.111   1
   2  -9  -6 2642.20 287.659   1
  -2   9   6 2969.36 307.732   1
   2   9  -5 629.261 77.8388   1
  -2  -9   5 642.019 72.3755   1
   2   9  -4 11345.9 937.613   1
  -2  -9   4 13794.6 936.677   1
   2  -9  -4 13009.0 977.369   1
  -2   9   4 14228.0 979.764   1
  -2  -9   3 7836.00 589.215   1
   2  -9  -3 7471.06 614.001   1
   2   9  -3 8104.84 589.755   1
   2   9  -2 10904.5 800.219   1
  -2  -9   2 10847.3 798.711   1
  -2   9   2 10446.6 818.928   1
   2  -9  -2 10574.5 817.464   1
   2   9  -1-11.9923 105.154   1
   2  -9  -1 70.7848 111.670   1
  -2  -9   1 11.4573 99.0607   1
  -2   9   0 132.670 105.725   1
   2  -9   0 223.778 103.658   1
   2   9   1 296.485 134.565   1
   2  -9   1 146.423 93.3936   1
  -2  -9  -1 208.533 111.897   1
  -2   9  -1-43.1772 96.5485   1
  -2   9  -2 10234.2 741.126   1
  -2  -9  -2 9881.91 766.065   1
   2  -9   2 9790.76 739.820   1
   2  -9   3 7921.01 591.891   1
   2   9   3 8166.61 632.370   1
  -2   9  -3 8015.54 592.314   1
  -2  -9  -3 8190.31 629.820   1
   2   9   4 13285.4 1009.18   1
   2   9   5 781.887 182.882   1
   2   9   6 2815.98 302.917   1
  -2  -9  -6 2454.48 291.690   1
  -2  -9  -7 3824.14 385.804   1
   2   9   7 4550.17 397.542   1
  -2  -9  -8 12132.6 907.709   1
   2   9   8 10911.9 905.138   1
  -2  -9  -9 527.229 230.598   1
   2   9   9 562.182 252.829   1
   2   9  10 8233.20 636.279   1
  -2   9 -10 7427.49 532.698   1
   2  -9  10 6808.21 532.335   1
   2   9  11 30.6624 235.355   1
  -2  -9 -11-28.1695 207.654   1
  -2   9 -11 188.077 85.3486   1
   2  -9  11 439.392 89.5636   1
  -2  -9 -12 1850.46 305.544   1
  -2   9 -12 1786.80 187.298   1
   2   9  12 2569.45 341.840   1
   2  -9  12 2001.60 190.249   1
  -2  -9 -13 2704.10 341.910   1
  -2   9 -13 2172.16 216.846   1
   2   9  13 2022.63 347.861   1
   2  -9  13 2131.30 219.769   1
   2   9  14 1050.30 287.273   1
  -2  -9 -14 2190.11 289.710   1
   2   9  15-267.446 310.329   1
  -2  -9 -15 535.576 293.512   1
  -2   9 -15 31.9332 147.877   1
   2  -9  15 201.966 161.382   1
  -2  -9 -16 2755.56 398.611   1
  -2   9 -16 3208.03 295.279   1
   2   9  16 2748.66 391.652   1
   2  -9  16 2635.48 304.749   1
  -2   9 -17 121.537 183.369   1
   2   9  17 240.717 292.063   1
  -2  -9 -17 454.455 259.292   1
   2   9  18-69.4041 323.181   1
  -2  -9 -18 787.034 313.074   1
   2   9  19 486.693 327.760   1
  -2  -9 -19 825.588 321.309   1
   2   9  20 313.011 296.557   1
  -2  -9 -20 165.642 273.977   1
   2   9  22 694.039 319.675   1
  -2  -9 -22 622.386 328.005   1
   2   9  23-34.4938 329.726   1
  -2  -9 -23 97.0041 293.505   1
   2   9  24 207.309 348.584   1
  -2  -9 -24 635.595 333.756   1
  -2  -9 -26-213.633 312.173   1
   2 -10 -25 704.804 352.524   1
  -2  10  25-34.0347 359.246   1
   2 -10 -24 424.373 339.654   1
  -2  10  24-69.2435 337.864   1
   2 -10 -23 595.403 329.498   1
  -2  10  23 175.629 340.896   1
   2 -10 -22 634.131 297.223   1
  -2  10  22-567.341 310.174   1
   2 -10 -21 134.254 305.913   1
  -2  10  21 106.987 325.026   1
   2 -10 -20 1815.99 362.123   1
  -2  10  20 1891.25 393.559   1
   2 -10 -19 67.1552 328.204   1
  -2  10  19-428.099 333.653   1
   2 -10 -18 1137.01 309.912   1
  -2  10  18 425.635 314.139   1
   2 -10 -16-98.1150 301.886   1
   2  10 -16 310.538 163.828   1
   2 -10 -15-160.415 249.368   1
  -2  10  15 68.6149 278.031   1
   2 -10 -14 1008.46 315.575   1
   2  10 -14 1358.53 176.207   1
  -2 -10  14 1806.02 181.706   1
  -2  10  14 1213.13 327.601   1
   2 -10 -13 306.437 248.715   1
  -2 -10  13 351.082 105.644   1
   2  10 -13 48.0516 105.357   1
  -2  10  13 32.9627 279.174   1
   2 -10 -12 3583.02 358.191   1
  -2 -10  12 2864.13 241.782   1
   2  10 -12 2937.36 242.903   1
  -2  10  12 2987.52 370.022   1
  -2 -10  11 597.639 74.1303   1
   2  10 -11 649.747 79.4565   1
  -2  10  11 904.049 253.158   1
   2 -10 -11 782.386 245.111   1
  -2  10  10 1475.35 261.883   1
   2 -10 -10 1007.86 241.637   1
  -2  10   9 2085.17 320.984   1
   2 -10  -9 2583.85 301.846   1
  -2  10   8 12101.8 956.070   1
   2 -10  -6 3856.52 351.693   1
  -2  10   6 3235.54 353.289   1
   2 -10  -5 2269.56 273.714   1
  -2  10   5 2105.97 273.972   1
   2 -10  -4 1660.90 231.404   1
  -2  10   4 1679.99 244.766   1
   2  10  -4 1843.96 157.748   1
  -2  10   3 80.4713 151.446   1
   2 -10  -3 113.676 135.479   1
   2  10  -3 200.737 93.7027   1
  -2  10   2 18.4115 147.473   1
   2 -10  -2 34.2187 145.084   1
   2  10  -2 76.3342 92.3216   1
  -2  10   1 66.0700 136.659   1
   2 -10  -1 91.4665 137.066   1
   2  10  -1-129.589 111.032   1
  -2  10  -1 140.729 102.127   1
   2  10   1 16.8113 141.550   1
   2 -10   1 170.379 109.485   1
  -2 -10  -2-35.6513 147.851   1
   2  10   2-130.245 149.021   1
   2 -10   2 35.1150 81.5311   1
  -2  10  -2 155.245 87.0609   1
  -2 -10  -3-19.4106 142.671   1
   2  10   3-61.0191 157.823   1
   2 -10   3 18.7028 70.8657   1
  -2  10  -3 252.340 73.5220   1
   2  10   4 1623.60 226.157   1
  -2 -10  -4 1966.56 238.621   1
  -2 -10  -5 2012.64 247.900   1
   2  10   6 3063.01 329.466   1
  -2 -10  -6 3237.00 330.449   1
   2  10   8 9615.90 779.805   1
   2  10   9 2373.64 326.762   1
  -2 -10  -9 2091.24 303.849   1
   2  10  10 1889.28 325.570   1
  -2 -10 -10 1763.54 312.964   1
   2  10  11 935.685 297.154   1
  -2 -10 -11 1361.72 285.144   1
   2  10  12 3420.39 428.810   1
  -2 -10 -12 4397.40 426.227   1
   2  10  13-326.925 237.936   1
  -2  10 -13 63.8573 76.3540   1
   2 -10  13 89.2591 75.9027   1
  -2 -10 -13-92.1714 236.941   1
   2  10  14 1233.37 323.711   1
  -2  10 -14 1483.06 156.830   1
   2 -10  14 1304.43 163.271   1
  -2 -10 -14 1570.72 294.210   1
   2  10  15 643.495 337.922   1
  -2  10 -15 213.026 128.305   1
   2 -10  15 87.4806 131.986   1
  -2 -10 -15-63.9972 296.105   1
   2  10  16 1202.00 341.475   1
  -2 -10 -16 680.756 317.490   1
   2  10  18 278.751 327.760   1
  -2 -10 -18 957.182 312.453   1
   2  10  19 243.615 327.073   1
  -2 -10 -19-430.957 309.368   1
   2  10  20 2645.80 380.362   1
  -2 -10 -20 1890.14 365.670   1
   2  10  21 69.4333 305.470   1
  -2 -10 -21 429.214 282.916   1
   2  10  22 207.403 356.806   1
  -2 -10 -22-130.519 327.375   1
   2  10  23 517.446 319.794   1
  -2 -10 -23 479.224 319.572   1
   2  10  24 650.474 354.557   1
  -2 -10 -24 218.544 299.820   1
   2  10  25 307.160 355.364   1
  -2 -10 -25 243.111 320.139   1
   2 -11 -25 253.087 310.952   1
  -2  11  25 436.901 327.024   1
   2 -11 -23 525.293 333.716   1
  -2  11  23 278.900 356.858   1
   2 -11 -21-33.5198 331.990   1
  -2  11  21-427.338 354.328   1
   2 -11 -20 269.427 320.374   1
  -2  11  20 500.964 325.356   1
   2 -11 -19 33.7190 275.995   1
  -2  11  19 286.223 308.643   1
   2 -11 -18 1614.44 344.683   1
  -2  11  18 1997.71 388.967   1
   2 -11 -17-167.380 285.031   1
  -2  11  17 35.5065 297.760   1
   2 -11 -16 826.640 315.117   1
  -2  11  16 422.412 326.932   1
   2 -11 -15 686.302 289.305   1
  -2  11  15 556.693 296.398   1
   2 -11 -14 1281.49 321.415   1
  -2  11  14 2226.94 374.219   1
   2 -11 -13 408.609 255.534   1
  -2  11  13 907.494 305.989   1
  -2  11  11 735.794 252.288   1
   2 -11 -10 5713.36 478.146   1
  -2  11  10 4341.11 477.508   1
   2 -11  -9 2293.97 312.882   1
  -2  11   8 4396.66 443.795   1
   2 -11  -8 4478.57 433.474   1
  -2  11   7 246.868 241.874   1
   2 -11  -7-103.030 216.477   1
   2 -11  -5 1019.23 201.242   1
  -2  11   5 665.344 214.680   1
   2  11  -4 5113.50 386.473   1
  -2  11   4 4661.06 454.273   1
  -2 -11   4 5368.05 386.332   1
   2 -11  -4 4427.04 444.655   1
   2  11  -3 5809.76 440.954   1
  -2  11   3 5488.97 487.879   1
  -2 -11   3 5956.75 440.935   1
   2 -11  -3 5258.92 482.160   1
   2  11  -2 20446.2 1477.88   1
  -2  11   2 19361.3 1498.51   1
   2 -11  -2 17855.8 1491.55   1
  -2 -11   2 22011.1 1479.36   1
   2 -11  -1 16.3223 137.002   1
  -2  11   1 177.237 152.616   1
   2  11   0 128.262 135.114   1
  -2  11   0 306.554 139.023   1
  -2 -11   0 243.580 134.406   1
   2  11   1 251.650 156.830   1
  -2 -11  -1 153.698 148.212   1
   2 -11   1 403.359 116.474   1
  -2  11  -1 214.887 124.387   1
  -2  11  -2 18777.8 1361.35   1
   2 -11   2 19106.1 1360.78   1
  -2 -11  -2 18948.9 1386.49   1
   2  11   2 17008.4 1384.98   1
  -2  11  -3 5276.32 374.391   1
   2  11   3 4698.50 434.875   1
   2 -11   3 4367.58 371.754   1
  -2 -11  -4 5470.40 469.742   1
   2  11   4 5517.63 476.857   1
   2  11   5 1093.50 237.045   1
  -2 -11  -5 955.400 208.123   1
   2  11   7 27.8548 229.461   1
  -2 -11  -7 103.244 208.221   1
  -2 -11  -8 4552.22 434.693   1
   2  11   9 1578.80 315.186   1
  -2 -11  -9 2158.12 292.243   1
   2  11  10 4877.20 458.464   1
  -2 -11 -10 4068.58 432.995   1
   2  11  11 477.911 276.826   1
   2  11  13 1031.57 308.191   1
  -2 -11 -13 1316.92 296.441   1
   2  11  14 1690.85 369.380   1
  -2 -11 -14 2075.50 352.538   1
   2  11  15-68.6388 298.692   1
  -2 -11 -15 453.506 294.374   1
   2  11  16 554.831 296.134   1
  -2 -11 -16 294.908 278.216   1
   2  11  17 453.409 305.358   1
  -2 -11 -17 231.264 264.316   1
   2  11  18 1433.30 358.770   1
  -2 -11 -18 497.898 301.435   1
   2  11  19 558.390 333.669   1
  -2 -11 -19 664.978 324.035   1
   2  11  20 34.8398 333.664   1
  -2 -11 -20 165.672 330.976   1
   2  11  21 798.549 322.297   1
  -2 -11 -21 655.484 315.977   1
   2  11  23 620.304 370.083   1
  -2 -11 -23 380.393 338.870   1
   2  11  25 471.665 347.284   1
  -2 -11 -25 121.505 301.614   1
   2 -12 -24 383.185 354.069   1
  -2  12  24 610.569 371.134   1
   2 -12 -23 97.7137 312.405   1
  -2  12  23 967.176 351.102   1
   2 -12 -22 297.479 311.925   1
  -2  12  22 70.1938 324.191   1
   2 -12 -21 567.899 327.075   1
  -2  12  21 390.382 347.811   1
   2 -12 -20 807.442 332.232   1
  -2  12  20 429.509 359.199   1
   2 -12 -18 135.301 285.858   1
  -2  12  18 287.121 326.085   1
   2 -12 -17 1046.68 333.045   1
  -2  12  17 322.436 345.538   1
  -2  12  16 426.811 302.381   1
   2 -12 -16 234.731 269.492   1
  -2  12  15 387.696 324.690   1
  -2  12  14 1009.23 338.373   1
   2 -12 -14 490.301 302.871   1
  -2  12  13 68.4929 280.761   1
   2 -12 -13-96.5301 246.838   1
   2 -12 -12 5614.40 528.117   1
  -2  12  10 1084.70 292.964   1
   2 -12 -10 1468.03 278.460   1
  -2  12   9 6487.58 591.785   1
   2 -12  -9 6496.25 581.655   1
  -2  12   8 4971.44 500.207   1
   2 -12  -8 5666.57 496.832   1
   2 -12  -7 430.705 229.735   1
  -2  12   7 171.505 238.574   1
   2 -12  -6 2155.90 288.793   1
  -2  12   6 2238.37 296.399   1
   2 -12  -5 3110.85 348.030   1
  -2  12   5 3671.10 367.663   1
   2 -12  -4 640.096 210.009   1
  -2 -12   4 966.383 97.8696   1
   2  12  -4 834.057 100.332   1
  -2  12   4 728.256 227.954   1
   2 -12  -3 549.883 185.418   1
  -2 -12   3 789.298 117.250   1
   2  12  -3 816.124 120.908   1
  -2  12   3 679.165 206.437   1
   2 -12  -2 1254.32 192.057   1
  -2 -12   2 1228.33 155.621   1
   2  12  -2 994.092 158.777   1
  -2  12   2 1655.06 216.778   1
  -2  12   1 131.583 142.744   1
   2 -12  -1-17.4859 154.851   1
   2  12   0 18047.0 1352.56   1
  -2 -12   0 18995.3 1349.06   1
  -2  12   0 17610.6 1348.23   1
   2 -12   0 18101.3 1347.38   1
   2 -12   1-65.1162 113.957   1
   2  12   1-116.371 168.640   1
  -2 -12  -1 35.9082 147.228   1
   2  12   2 1490.64 229.656   1
  -2  12  -2 1312.90 153.776   1
   2 -12   2 1358.96 155.016   1
  -2 -12  -2 1419.48 215.549   1
   2  12   3 783.812 210.514   1
  -2  12  -3 534.730 94.3606   1
  -2 -12  -3 662.014 175.445   1
   2 -12   3 548.477 91.8957   1
   2  12   4 964.215 224.904   1
  -2 -12  -4 658.136 202.234   1
   2  12   5 4070.48 384.356   1
  -2 -12  -5 3471.90 374.531   1
   2  12   6 1801.74 300.946   1
  -2 -12  -6 2474.70 287.460   1
   2  12   7 545.278 251.808   1
  -2 -12  -7 213.202 216.447   1
  -2 -12  -8 6357.46 556.980   1
   2  12   8 6334.97 567.763   1
  -2 -12  -9 5683.05 512.189   1
   2  12   9 5518.89 516.360   1
   2  12  10 1585.58 286.320   1
  -2 -12 -10 1221.72 271.216   1
  -2 -12 -12 6396.54 546.705   1
   2  12  12 5211.74 555.885   1
   2  12  13 101.478 277.040   1
  -2 -12 -13 287.449 260.415   1
   2  12  14 1167.90 310.158   1
   2  12  15 798.639 315.207   1
  -2 -12 -15 820.259 286.478   1
   2  12  16 384.462 304.859   1
  -2 -12 -16 860.776 279.602   1
   2  12  17 1471.77 329.390   1
  -2 -12 -17 133.152 287.632   1
   2  12  18 490.156 343.438   1
  -2 -12 -18 233.437 316.514   1
   2  12  20 662.868 356.310   1
  -2 -12 -20 526.931 323.925   1
   2  12  21 34.6616 309.140   1
  -2 -12 -21 454.921 314.755   1
   2  12  22 344.595 337.381   1
  -2 -12 -22 63.8303 290.540   1
   2  12  23 614.632 356.745   1
  -2 -12 -23-155.704 298.925   1
   2  12  24 611.881 373.519   1
  -2 -12 -24-60.5410 322.745   1
  -2  13  23 992.909 384.122   1
   2 -13 -23 386.738 352.480   1
  -2  13  22 522.361 355.051   1
   2 -13 -22-65.6769 327.279   1
  -2  13  21 318.112 329.152   1
   2 -13 -21 233.023 305.608   1
  -2  13  20-107.146 348.836   1
   2 -13 -20 134.432 322.880   1
  -2  13  19 323.868 347.652   1
  -2  13  17 252.881 341.522   1
   2 -13 -17 169.799 321.087   1
   2 -13 -16 880.720 290.980   1
  -2  13  14 247.305 328.554   1
   2 -13 -14 33.3059 305.848   1
  -2  13  13 557.965 305.015   1
   2 -13 -13 32.8732 268.955   1
  -2  13  12 34.2903 275.886   1
   2 -13 -12-32.3340 259.523   1
   2 -13 -11 665.248 270.322   1
  -2  13  11 739.022 289.140   1
  -2  13  10 4262.11 483.929   1
   2 -13 -10 5468.67 488.688   1
  -2  13   9 127.638 251.493   1
   2 -13  -9 480.855 252.414   1
  -2  13   8 339.261 263.737   1
   2 -13  -8-145.267 246.336   1
  -2  13   7 327.204 241.214   1
   2 -13  -7-27.9663 224.120   1
  -2  13   6 28.4675 224.669   1
   2 -13  -6 428.433 220.655   1
   2 -13  -4 3920.55 299.926   1
  -2  13   4 4361.96 322.408   1
   2 -13  -3 155.415 187.813   1
  -2 -13   3 98.8949 103.796   1
  -2  13   3 335.803 203.276   1
   2  13  -3 220.331 109.467   1
  -2 -13   2 3743.56 291.598   1
   2 -13  -2 3306.19 329.093   1
  -2  13   2 3514.66 348.018   1
   2  13  -2 2934.32 297.095   1
   2 -13  -1 723.491 188.555   1
   2  13  -1 1334.45 174.459   1
  -2  13   1 994.820 196.506   1
   2 -13   0 165.477 153.314   1
  -2 -13   0-50.9469 139.909   1
  -2  13   0-240.308 156.133   1
   2  13   0-72.4474 158.134   1
  -2 -13  -1 1268.94 204.059   1
   2  13   1 1196.10 215.194   1
  -2  13  -2 3235.27 278.738   1
  -2 -13  -2 3795.53 332.413   1
   2  13   2 3882.69 342.767   1
   2 -13   2 2787.81 272.318   1
  -2 -13  -3-201.489 182.794   1
  -2  13  -3 108.236 82.3701   1
   2  13   3 263.421 209.970   1
   2 -13   3 95.3173 76.3459   1
   2  13   4 4293.43 420.522   1
  -2 -13  -4 4637.32 419.214   1
   2  13   6 369.147 234.323   1
  -2 -13  -6 849.989 232.787   1
   2  13   7 354.674 249.688   1
  -2 -13  -7-27.7656 227.878   1
   2  13   8-306.160 260.717   1
  -2 -13  -8 115.275 231.951   1
   2  13   9 189.682 256.710   1
  -2 -13  -9 268.077 234.437   1
   2  13  10 4704.26 498.746   1
  -2 -13 -10 5239.42 483.437   1
   2  13  11 199.243 285.279   1
  -2 -13 -11 564.329 272.863   1
   2  13  12 33.8601 298.635   1
  -2 -13 -12 159.801 270.433   1
   2  13  13 240.675 320.779   1
  -2 -13 -13-97.4452 286.421   1
   2  13  14 174.053 326.000   1
  -2 -13 -14 394.703 302.622   1
   2  13  16 984.434 350.156   1
  -2 -13 -16 1569.72 345.069   1
   2  13  17-457.084 340.615   1
  -2 -13 -17 468.900 320.150   1
   2  13  19 385.755 356.823   1
  -2 -13 -19 430.352 319.391   1
   2  13  20 697.493 351.160   1
  -2 -13 -20-326.927 320.037   1
   2  13  21 104.116 322.749   1
  -2 -13 -21 482.174 321.731   1
   2  13  22 826.194 342.657   1
  -2 -13 -22 282.564 300.450   1
   2  13  23 1067.08 392.003   1
  -2 -13 -23 366.557 296.050   1
   2 -14 -23 445.769 329.663   1
  -2  14  23 33.8205 350.603   1
   2 -14 -22 325.364 344.093   1
  -2  14  22 725.674 386.374   1
   2 -14 -21-99.3366 318.193   1
   2 -14 -19 33.8933 333.738   1
  -2  14  19 539.996 366.111   1
   2 -14 -18 545.256 302.676   1
  -2  14  18-144.813 316.406   1
   2 -14 -17 171.040 347.517   1
  -2  14  17 72.6857 357.368   1
   2 -14 -16 239.158 283.594   1
  -2  14  16 108.912 321.625   1
   2 -14 -15 34.0667 285.144   1
  -2  14  15 217.211 315.470   1
   2 -14 -13 635.738 300.070   1
  -2  14  13 177.543 320.094   1
   2 -14 -12 297.046 297.388   1
  -2  14  12 1261.05 348.847   1
   2 -14 -11-389.723 287.516   1
  -2  14  11 344.330 306.032   1
   2 -14 -10 381.463 263.317   1
  -2  14  10 405.363 288.955   1
   2 -14  -9 123.894 253.871   1
  -2  14   9 559.828 267.277   1
   2 -14  -8 90.2487 243.806   1
  -2  14   8-223.902 259.225   1
   2 -14  -7 930.275 253.417   1
  -2  14   7 834.250 255.969   1
   2 -14  -6 2931.96 349.127   1
  -2  14   6 3171.67 367.196   1
   2 -14  -5 691.175 226.080   1
  -2  14   5 282.669 218.479   1
   2 -14  -4 2173.27 284.546   1
  -2 -14   3 244.962 101.637   1
   2 -14  -3-163.086 205.048   1
   2  14  -3 203.325 105.774   1
  -2  14   3 303.091 210.815   1
  -2 -14   2 6046.94 487.633   1
   2  14  -2 6111.42 489.491   1
  -2  14   2 6629.27 539.848   1
   2 -14  -2 6386.60 521.019   1
   2 -14  -1 688.595 185.471   1
  -2 -14   1 712.779 164.382   1
   2  14  -1 738.022 165.194   1
  -2  14   1 711.820 203.940   1
   2 -14   0 503.841 169.898   1
  -2 -14   0 518.855 171.763   1
  -2  14   0 576.836 172.679   1
   2  14   0 913.089 191.823   1
  -2 -14  -1 699.686 188.696   1
   2  14   1 849.820 200.249   1
  -2  14  -2 5793.37 451.661   1
  -2 -14  -2 6165.32 496.467   1
   2  14   2 6800.44 509.374   1
   2 -14   2 5161.34 449.084   1
  -2 -14  -3 282.764 197.680   1
  -2  14  -3 192.365 79.1094   1
   2  14   3 174.867 225.073   1
   2 -14   3 203.448 73.6527   1
   2  14   5 420.228 249.867   1
  -2 -14  -5 529.054 233.897   1
   2  14   6 2199.37 323.622   1
  -2 -14  -6 2464.17 325.423   1
   2  14   7 1219.95 267.328   1
  -2 -14  -7 950.154 262.140   1
   2  14   8 567.599 255.676   1
  -2 -14  -8 327.423 240.433   1
   2  14   9 97.3978 263.783   1
  -2 -14  -9 91.9201 258.695   1
   2  14  10 166.325 279.114   1
  -2 -14 -10 408.134 259.430   1
   2  14  11 542.695 294.169   1
  -2 -14 -11 352.462 283.752   1
   2  14  12 1551.94 344.482   1
  -2 -14 -12 1303.07 324.585   1
   2  14  13 313.722 311.251   1
  -2 -14 -13 66.0563 272.306   1
   2  14  15 563.926 315.085   1
  -2 -14 -15 402.814 282.914   1
   2  14  16 847.763 314.557   1
  -2 -14 -16 269.180 289.158   1
   2  14  17 388.791 319.847   1
  -2 -14 -17-33.6043 306.414   1
   2  14  18 35.2873 321.550   1
  -2 -14 -18 133.256 305.831   1
   2  14  19-35.1039 319.364   1
  -2 -14 -19 296.195 314.188   1
   2  14  21 138.810 335.836   1
  -2 -14 -21 189.892 291.799   1
   2  14  22 660.064 371.669   1
  -2 -14 -22 616.597 303.575   1
   2  14  23 813.132 376.911   1
   2 -15 -22 64.3455 327.526   1
  -2  15  22 956.802 379.968   1
   2 -15 -20 33.4019 302.316   1
  -2  15  20 354.296 345.161   1
   2 -15 -18 239.059 307.472   1
  -2  15  18 471.588 334.496   1
   2 -15 -17-240.661 320.185   1
  -2  15  17 1131.65 378.882   1
   2 -15 -16 1205.14 335.828   1
  -2  15  16 987.679 373.825   1
   2 -15 -15-34.4258 298.044   1
  -2  15  15 73.1531 319.270   1
   2 -15 -14 34.3132 281.753   1
  -2  15  14 437.444 308.085   1
   2 -15 -13 374.796 294.341   1
  -2  15  13 362.008 316.456   1
   2 -15 -12 640.404 293.187   1
  -2  15  12 429.774 320.030   1
   2 -15 -11 564.791 298.336   1
  -2  15  11 35.3138 288.303   1
   2 -15 -10 1500.95 314.785   1
  -2  15  10 1560.03 339.876   1
   2 -15  -8 1461.33 297.003   1
  -2  15   8 1585.30 324.718   1
   2 -15  -7 241.061 246.704   1
  -2  15   7 319.871 255.046   1
   2 -15  -6 549.160 234.573   1
  -2  15   6-216.392 250.246   1
   2 -15  -5 330.752 217.204   1
  -2  15   5 177.807 241.433   1
  -2 -15   3 8.28507 96.8893   1
   2 -15  -3-146.617 214.190   1
  -2  15   3 132.545 210.225   1
   2  15  -3 127.501 107.572   1
   2 -15  -2 1294.62 226.717   1
  -2 -15   2 971.075 161.653   1
   2  15  -2 1066.51 165.718   1
  -2  15   2 1558.76 249.297   1
   2 -15  -1-20.8143 178.825   1
  -2 -15   1 333.129 151.702   1
   2  15  -1 258.970 160.179   1
  -2  15   1 87.2743 184.632   1
   2 -15   0-54.4787 152.389   1
  -2 -15   0 93.8711 158.575   1
   2  15   0 198.166 173.784   1
  -2  15   0 131.316 168.129   1
   2  15   1 376.188 190.645   1
  -2  15  -1 200.793 146.730   1
   2 -15   1 88.9618 139.221   1
  -2 -15  -1 315.340 181.937   1
   2  15   2 679.756 221.300   1
  -2  15  -2 1027.66 151.716   1
  -2 -15  -2 1514.28 228.196   1
   2 -15   2 1177.55 151.164   1
   2  15   3 234.583 204.331   1
  -2 -15  -3 246.538 193.837   1
   2  15   4 2633.68 351.013   1
  -2 -15  -4 2851.10 336.320   1
   2  15   5-87.4267 233.905   1
  -2 -15  -5 82.5216 226.545   1
   2  15   6 182.385 254.904   1
  -2 -15  -6-229.611 233.145   1
   2  15   7 441.185 273.650   1
  -2 -15  -7-59.5060 254.116   1
   2  15   8 1397.09 320.732   1
  -2 -15  -8 2393.98 327.876   1
   2  15  10 849.479 300.719   1
  -2 -15 -10 965.285 300.310   1
   2  15  11 275.830 308.214   1
  -2 -15 -11 261.960 276.443   1
   2  15  12 664.190 321.138   1
  -2 -15 -12 498.041 290.975   1
   2  15  14-460.710 325.875   1
  -2 -15 -14 472.593 305.244   1
   2  15  15 782.929 369.197   1
  -2 -15 -15-33.8556 315.081   1
   2  15  16 1565.35 372.397   1
  -2 -15 -16 1048.84 340.530   1
   2  15  17 284.303 345.656   1
  -2 -15 -17 369.028 300.833   1
   2  15  18 424.354 343.903   1
  -2 -15 -18-33.1544 283.097   1
   2  15  20 140.027 350.154   1
  -2 -15 -20-191.517 287.008   1
   2  15  22 410.772 371.516   1
  -2 -15 -22-30.8623 299.660   1
   2 -16 -21 162.068 314.581   1
  -2  16  21 588.821 359.516   1
   2 -16 -20 199.032 306.216   1
  -2  16  20-35.2328 358.947   1
   2 -16 -19 67.4362 324.626   1
  -2  16  19 214.934 363.385   1
   2 -16 -18 375.827 310.203   1
  -2  16  18 181.146 358.997   1
   2 -16 -17 413.956 321.999   1
  -2  16  17 182.911 355.652   1
   2 -16 -16 381.829 318.437   1
  -2  16  16 515.325 350.301   1
   2 -16 -15-278.120 326.058   1
  -2  16  15 258.402 353.457   1
   2 -16 -14 868.633 324.815   1
  -2  16  14 848.624 335.539   1
   2 -16 -13 380.716 300.121   1
  -2  16  13 330.814 326.388   1
   2 -16 -12 137.419 302.517   1
  -2  16  12 182.407 309.454   1
   2 -16 -11 442.247 296.226   1
   2 -16 -10 636.626 286.302   1
  -2  16  10 355.333 300.763   1
   2 -16  -9 328.653 266.312   1
  -2  16   9-348.590 286.437   1
   2 -16  -7 155.259 253.401   1
  -2  16   7-232.466 266.559   1
   2 -16  -6 2868.55 356.702   1
  -2  16   6 2741.41 378.324   1
   2 -16  -5 28.5463 234.818   1
  -2  16   5 310.235 263.770   1
   2 -16  -4 108.779 202.730   1
  -2  16   4 176.598 234.166   1
   2  16  -3 277.047 93.9017   1
   2 -16  -2 671.393 214.665   1
  -2 -16   2 725.022 149.822   1
   2  16  -2 559.000 156.836   1
  -2  16   2 559.083 217.947   1
   2 -16  -1 935.468 213.178   1
  -2 -16   1 1076.30 190.033   1
   2  16  -1 1367.87 201.809   1
  -2  16   1 1691.01 241.460   1
   2 -16   0 432.944 171.743   1
  -2 -16   0 763.031 192.641   1
   2  16   0 757.914 206.958   1
  -2  16   0 623.972 186.856   1
   2  16   1 1024.55 231.851   1
  -2  16  -1 780.028 169.692   1
   2 -16   1 720.073 165.051   1
  -2 -16  -1 913.020 202.515   1
   2  16   2 834.854 229.855   1
  -2  16  -2 477.831 125.825   1
  -2 -16  -2 672.104 219.608   1
   2 -16   2 368.756 121.039   1
   2  16   4 401.725 242.231   1
  -2 -16  -4 81.8960 223.901   1
   2  16   5 240.621 256.217   1
  -2 -16  -5 286.247 235.439   1
   2  16   6 1814.52 332.296   1
  -2 -16  -6 2501.70 322.911   1
   2  16   7 96.9858 272.341   1
  -2 -16  -7 430.841 266.015   1
   2  16   9 203.903 290.044   1
  -2 -16  -9 32.3594 270.854   1
   2  16  10 34.6077 293.873   1
  -2 -16 -10 428.448 271.987   1
   2  16  11 1263.43 328.931   1
  -2 -16 -11 768.595 308.420   1
   2  16  12-35.4610 302.531   1
  -2 -16 -12 33.7689 280.013   1
   2  16  13-35.7360 318.950   1
  -2 -16 -13 611.443 299.698   1
   2  16  14 1147.42 361.316   1
  -2 -16 -14 716.073 324.268   1
   2  16  15-107.827 321.305   1
  -2 -16 -15 169.643 300.945   1
   2  16  16-107.705 320.311   1
  -2 -16 -16 134.637 298.547   1
   2  16  17 682.218 340.190   1
  -2 -16 -17 266.048 319.651   1
   2  16  18 751.730 374.738   1
  -2 -16 -18 228.521 320.097   1
   2  16  19 323.996 377.448   1
  -2 -16 -19 740.941 343.418   1
   2  16  20 635.033 398.189   1
  -2 -16 -20 816.966 329.112   1
   2  16  21 309.299 372.374   1
  -2 -16 -21 592.495 328.698   1
  -2  17  20 560.326 395.294   1
   2 -17 -20-163.905 334.119   1
  -2  17  19 107.138 361.125   1
   2 -17 -19 100.289 323.397   1
  -2  17  18 759.864 401.531   1
   2 -17 -18 783.644 345.788   1
  -2  17  17-36.6523 341.941   1
   2 -17 -17-34.5052 320.189   1
  -2  17  16 406.999 351.791   1
   2 -17 -16 557.347 325.690   1
  -2  17  14 485.180 357.489   1
   2 -17 -14 386.502 325.756   1
  -2  17  13 596.820 341.775   1
   2 -17 -13 35.1067 313.941   1
  -2  17  12 222.834 327.916   1
   2 -17 -12 699.145 308.252   1
  -2  17  11-36.8492 324.968   1
   2 -17 -11 208.079 311.875   1
  -2  17  10 365.287 306.969   1
   2 -17 -10-375.889 287.163   1
  -2  17   9 179.750 307.475   1
   2 -17  -9 67.2486 283.923   1
  -2  17   8 988.943 334.583   1
   2 -17  -8 821.602 296.275   1
  -2  17   7 103.542 290.238   1
   2 -17  -7 191.875 255.052   1
  -2  17   6 703.379 283.386   1
   2 -17  -6 495.032 250.118   1
  -2  17   5-32.1791 264.881   1
   2 -17  -5 416.475 232.309   1
  -2  17   4 856.379 271.988   1
   2 -17  -4 1452.36 286.116   1
  -2  17   2 261.544 230.162   1
   2 -17  -2 554.450 234.003   1
   2  17  -1-110.187 168.964   1
  -2  17   1 303.271 204.536   1
   2 -17  -1 112.489 164.306   1
   2  17   0 459.194 195.407   1
  -2  17   0-99.6359 183.242   1
   2  17   1 798.967 230.444   1
  -2 -17  -1 156.729 192.746   1
   2  17   2 349.523 250.711   1
  -2 -17  -2 342.021 221.879   1
   2  17   3 457.768 241.711   1
  -2 -17  -3 475.830 215.319   1
   2  17   4 510.460 249.701   1
  -2 -17  -4 646.451 235.756   1
   2  17   5 344.693 267.947   1
  -2 -17  -5 354.571 259.655   1
   2  17   6 324.240 265.893   1
  -2 -17  -6 215.685 246.263   1
   2  17   7-200.432 289.009   1
  -2 -17  -7-222.196 270.656   1
   2  17   8-102.678 301.063   1
  -2 -17  -8 552.986 279.813   1
   2  17   9-34.8930 284.950   1
  -2 -17  -9 331.680 277.716   1
   2  17  10 318.680 315.629   1
  -2 -17 -10 100.989 292.400   1
   2  17  11-107.651 313.959   1
  -2 -17 -11 304.856 284.136   1
   2  17  12 289.138 323.435   1
  -2 -17 -12 989.275 315.539   1
   2  17  13 218.099 313.754   1
  -2 -17 -13 477.057 303.874   1
   2  17  14 545.495 355.194   1
  -2 -17 -14 443.142 313.118   1
   2  17  15 766.155 358.690   1
  -2 -17 -15-67.5792 294.500   1
   2  17  16 292.017 362.844   1
  -2 -17 -16 499.391 330.637   1
   2  17  17 831.378 385.798   1
  -2 -17 -17 32.9716 309.319   1
   2  17  18 472.743 371.751   1
  -2 -17 -18-32.2748 312.932   1
   2  17  19 784.411 368.841   1
  -2 -17 -19 160.745 309.943   1
   2  17  20 659.963 376.852   1
  -2 -17 -20 159.412 317.121   1
  -2  18  19 35.5581 383.245   1
   2 -18 -19 496.548 346.734   1
  -2  18  18 217.527 364.859   1
   2 -18 -18-135.007 317.666   1
  -2  18  17 994.593 397.722   1
   2 -18 -17 137.162 327.715   1
  -2  18  16 223.135 360.609   1
   2 -18 -16 487.322 338.207   1
  -2  18  15-75.0729 358.192   1
   2 -18 -15 105.390 312.205   1
  -2  18  13 681.480 347.197   1
   2 -18 -13 283.448 314.190   1
  -2  18  12 682.920 357.956   1
   2 -18 -12 423.988 315.795   1
  -2  18  11 491.095 353.097   1
   2 -18 -11-246.096 310.651   1
  -2  18  10 224.744 327.738   1
   2 -18 -10 34.8731 291.249   1
  -2  18   9 185.473 323.872   1
   2 -18  -9 34.3924 275.476   1
  -2  18   8 658.446 330.688   1
   2 -18  -8 336.869 286.398   1
  -2  18   6 903.482 319.920   1
   2 -18  -6 801.433 246.149   1
  -2  18   5 200.078 278.742   1
  -2  18   4 381.372 296.168   1
   2  18   3 30.4507 253.643   1
   2  18   4 161.235 283.424   1
   2  18   5 198.164 293.858   1
   2  18   6 1221.64 295.975   1
  -2 -18  -6 1224.60 288.335   1
   2  18   7 139.415 313.384   1
  -2 -18  -7-32.2526 274.004   1
   2  18   8 747.344 333.821   1
  -2 -18  -8 724.892 281.267   1
   2  18   9-108.503 302.594   1
  -2 -18  -9 100.454 270.690   1
   2  18  10 182.958 331.536   1
  -2 -18 -10-33.8738 292.084   1
   2  18  11 221.186 324.001   1
  -2 -18 -11 443.715 306.668   1
   2  18  12 222.019 340.926   1
  -2 -18 -12-34.2730 291.204   1
   2  18  13 484.517 340.894   1
  -2 -18 -13-237.926 291.900   1
   2  18  15 75.2356 349.708   1
  -2 -18 -15 33.3831 305.865   1
   2  18  16 335.297 363.280   1
  -2 -18 -16-231.456 305.710   1
   2  18  17 36.6484 355.063   1
  -2 -18 -17 99.1639 315.997   1
   2  18  18-143.359 357.432   1
  -2 -18 -18-65.7948 307.535   1
   2  18  19 69.9953 383.670   1
  -2 -18 -19 32.2629 319.197   1
   2  19  12 460.339 352.356   1
   2  19  14 683.868 372.511   1
   2  19  15 186.935 368.354   1
   2  19  16 516.640 381.609   1
   3   0 -26 208.537 335.916   1
  -3   0  24 668.651 342.050   1
   3   0 -24 1271.92 343.682   1
  -3   0  23 368.117 321.983   1
   3   0 -23-272.252 311.792   1
  -3   0  22 945.462 316.987   1
   3   0 -22 871.110 329.449   1
  -3   0  21 106.818 281.856   1
   3   0 -21-396.229 283.713   1
  -3   0  20 660.265 303.615   1
   3   0 -20 226.509 274.788   1
  -3   0  19 406.594 287.651   1
   3   0 -19 599.518 284.386   1
  -3   0  18 1082.24 282.878   1
   3   0 -18 521.991 251.447   1
  -3   0  17 253.687 253.012   1
   3   0 -17 534.472 263.827   1
  -3   0  16 1705.82 291.859   1
   3   0 -16 1147.03 256.249   1
  -3   0  15 379.596 231.964   1
   3   0 -15 27.4959 222.200   1
   3   0 -14 2518.56 318.656   1
  -3   0  12-24.9874 196.208   1
   3   0 -12 117.682 175.291   1
  -3   0  11 47.0809 176.445   1
   3   0 -11 176.272 170.993   1
   3   0 -10 10226.0 820.948   1
  -3   0  10 10934.0 825.496   1
  -3   0   9 389.773 169.095   1
   3   0  -9 38.0624 148.503   1
   3   0  -8 17867.9 1327.06   1
  -3   0   8 17834.4 1332.53   1
  -3   0   7 208.607 153.476   1
   3   0  -7 16.0531 150.497   1
  -3   0   6-204.398 151.216   1
   3   0  -6-117.666 133.973   1
   3   0  -4 72368.8 5164.76   1
  -3   0   4 70730.5 5164.80   1
  -3   0   3 66.6145 91.3914   1
   3   0  -3 183.036 108.997   1
   3   0  -2 298880. 22147.1   1
  -3   0   2 317572. 22147.3   1
  -3   0   1 9.53763 121.245   1
   3   0  -1-298.317 114.609   1
  -3   0   0 101.660 111.392   1
   3   0   0-63.5342 112.274   1
  -3   0  -1-111.738 126.532   1
   3   0   1 185.358 126.256   1
  -3   0  -2 347642. 25177.0   1
   3   0   2 353276. 25177.4   1
  -3   0  -3 363.973 138.725   1
   3   0   3 152.109 143.940   1
  -3   0  -4 62934.3 4707.31   1
   3   0   4 67593.2 4709.19   1
  -3   0  -6 70.6928 121.905   1
   3   0   6-121.956 139.153   1
  -3   0  -7 109.628 152.221   1
   3   0   7-151.628 159.123   1
   3   0   8 17727.4 1366.58   1
  -3   0  -8 19084.5 1367.44   1
  -3   0  -9-151.700 138.470   1
   3   0   9 59.6219 156.867   1
   3   0  10 11393.6 867.906   1
  -3   0 -10 11101.1 863.527   1
   3   0  11 91.5124 168.087   1
  -3   0 -11-240.504 158.794   1
   3   0  12 292.688 187.507   1
  -3   0 -12 69.7324 171.566   1
   3   0  14 1716.42 280.748   1
  -3   0 -14 1897.90 263.672   1
   3   0  15-429.288 245.582   1
   3   0  16 1482.14 286.304   1
  -3   0 -16 1458.49 272.457   1
   3   0  17 315.204 259.116   1
  -3   0 -17-57.4805 226.892   1
   3   0  18 1668.16 311.398   1
  -3   0 -18 1201.39 285.022   1
   3   0  19 32.8993 269.181   1
  -3   0 -19 155.041 255.474   1
   3   0  20 370.599 287.040   1
  -3   0 -20 254.579 255.742   1
   3   0  21 309.579 290.651   1
  -3   0 -21 97.5363 266.898   1
   3   0  22 1603.73 336.165   1
  -3   0 -22 1225.42 331.325   1
   3   0  23-35.2760 309.452   1
  -3   0 -23 403.171 311.480   1
   3   0  24 607.856 329.814   1
  -3   0 -24 708.763 318.428   1
   3   0  25 181.435 327.449   1
  -3   0 -25 571.109 315.759   1
  -3   0 -26 400.581 326.777   1
   3  -1 -27 68.4490 342.348   1
  -3   1  26 816.951 357.384   1
   3  -1 -26 719.831 351.897   1
  -3  -1  25 639.435 349.878   1
  -3   1  25 408.127 335.116   1
   3   1 -25 349.704 326.576   1
   3  -1 -25 34.2948 327.054   1
  -3   1  24 628.786 343.065   1
  -3  -1  24 636.180 341.936   1
   3  -1 -24 1194.08 351.794   1
   3   1 -24 898.231 340.719   1
  -3   1  23 257.502 334.511   1
  -3  -1  23 515.977 315.083   1
   3  -1 -23 169.947 310.909   1
   3   1 -23 204.677 304.432   1
  -3  -1  22 217.716 302.947   1
   3   1 -22-67.0813 288.611   1
  -3  -1  21 604.351 309.763   1
  -3   1  21 71.2444 283.247   1
   3   1 -21-229.592 282.876   1
   3  -1 -21 66.3289 291.337   1
  -3   1  20 6727.68 626.632   1
  -3  -1  20 6151.70 621.677   1
   3  -1 -20 6721.50 618.631   1
   3   1 -20 7205.58 611.307   1
  -3   1  19 271.826 296.154   1
   3  -1 -19 319.951 274.955   1
  -3  -1  18 3259.76 373.197   1
   3   1 -18 2540.34 366.203   1
  -3  -1  17 2162.10 324.337   1
  -3   1  17 1826.22 325.846   1
   3   1 -17 2013.60 297.391   1
   3  -1 -16 5604.27 479.004   1
  -3  -1  16 5172.03 476.270   1
  -3   1  16 4272.30 472.935   1
   3   1 -16 4454.22 457.165   1
  -3   1  15-29.7613 258.260   1
  -3  -1  15 28.7443 217.664   1
   3  -1 -15 196.261 242.305   1
   3   1 -15 133.828 225.984   1
  -3  -1  14 22276.9 1624.66   1
  -3   1  14 20746.6 1627.29   1
   3  -1 -14 21665.2 1622.26   1
  -3  -1  13 103.421 205.804   1
  -3   1  13 54.3141 236.332   1
   3  -1 -13-204.671 213.373   1
   3   1 -13 602.182 202.262   1
   3   1 -12 14639.2 1112.78   1
  -3   1  11-48.5418 181.309   1
  -3  -1  11 136.982 169.133   1
   3  -1 -11 137.356 182.946   1
   3   1 -11 84.7200 161.717   1
  -3  -1  10 276.933 162.013   1
  -3   1  10 273.419 183.879   1
   3  -1 -10 150.228 173.368   1
   3   1 -10 510.546 150.005   1
  -3  -1   9 176.747 165.570   1
   3   1  -9 454.473 155.173   1
   3  -1  -9 559.877 163.973   1
  -3  -1   8 23554.2 1692.84   1
  -3   1   8 23684.9 1694.71   1
   3   1  -8 21961.3 1686.05   1
   3  -1  -8 22684.6 1693.00   1
  -3  -1   7 1032.61 162.716   1
  -3   1   7 896.517 177.684   1
   3  -1  -7 809.212 174.004   1
   3   1  -7 1135.03 165.654   1
  -3   1   6 12669.6 993.701   1
   3  -1  -6 13627.6 989.568   1
   3  -1  -5 1029.82 161.022   1
   3   1  -5 1029.23 163.073   1
  -3   1   5 1191.55 173.542   1
  -3  -1   5 665.422 138.936   1
   3   1  -4 12442.0 859.929   1
  -3  -1   4 10591.3 858.730   1
   3   1  -3 7122.19 529.409   1
   3  -1  -3 7104.71 532.617   1
  -3   1   3 6071.91 531.954   1
  -3  -1   3 6986.65 527.202   1
   3   1  -2 20776.9 1466.67   1
   3  -1  -2 18854.4 1468.55   1
  -3   1   2 19623.9 1468.88   1
  -3  -1   2 20910.7 1467.62   1
   3  -1  -1 7167.15 625.922   1
  -3  -1   1 8863.60 632.812   1
  -3   1   1 8771.13 627.432   1
   3   1  -1 8737.53 630.972   1
   3  -1   0 11768.9 861.377   1
  -3   1   0 13708.4 863.237   1
  -3  -1   0 11968.2 860.117   1
   3  -1   1 9897.60 711.774   1
  -3  -1  -1 9337.89 708.772   1
   3   1   1 9419.48 708.491   1
  -3   1  -1 9270.17 708.984   1
  -3  -1  -2 20324.3 1415.24   1
  -3   1  -2 18708.7 1411.88   1
   3   1   2 20378.1 1416.72   1
   3  -1   2 18230.6 1411.87   1
  -3   1  -3 6223.59 508.198   1
  -3  -1  -3 6881.28 513.365   1
   3  -1   3 6322.64 508.791   1
   3   1   3 7115.76 517.614   1
  -3   1  -4 9536.21 776.303   1
  -3  -1  -4 10784.2 779.274   1
   3   1   4 10836.4 781.169   1
   3  -1   4 10276.3 778.182   1
  -3   1  -5 1129.23 155.664   1
  -3  -1  -5 1443.00 180.954   1
   3   1   5 1368.44 186.807   1
   3  -1   5 1145.11 164.870   1
   3   1   6 12601.1 930.534   1
  -3  -1  -6 12038.0 927.515   1
   3   1   7 1312.91 177.292   1
   3  -1   7 1029.24 165.867   1
  -3   1  -7 898.426 153.815   1
  -3  -1  -7 733.559 164.695   1
   3  -1   8 26114.6 1750.05   1
   3   1   8 21945.5 1749.67   1
  -3  -1  -8 22329.3 1748.40   1
  -3   1  -8 24536.2 1745.50   1
  -3  -1  -9 199.146 141.664   1
  -3   1  -9 396.552 149.246   1
   3   1   9 397.243 141.062   1
   3  -1   9 302.244 151.572   1
  -3  -1 -10 321.265 170.719   1
  -3   1 -10 352.927 159.374   1
   3  -1  10 758.840 176.341   1
   3   1  10 201.233 185.668   1
  -3  -1 -11-45.4281 170.547   1
  -3   1 -11 419.850 163.153   1
   3  -1  11-87.8348 161.674   1
   3   1  11-214.004 185.274   1
  -3  -1 -12 13850.5 1062.98   1
  -3   1 -12 14708.5 1058.74   1
   3   1  12 12918.4 1063.73   1
   3  -1  13-150.386 188.932   1
   3   1  13 400.048 222.340   1
  -3  -1 -13 230.159 204.486   1
  -3   1 -13 168.252 177.710   1
  -3   1 -14 20615.9 1583.17   1
  -3  -1 -14 22044.1 1590.62   1
   3   1  14 20525.4 1588.12   1
   3  -1  14 21383.8 1590.20   1
   3  -1  15 586.626 229.072   1
  -3  -1 -15-27.7646 235.931   1
  -3   1 -15 371.000 215.416   1
  -3  -1 -16 5003.59 448.838   1
   3   1  16 5118.83 465.064   1
  -3   1 -16 4396.78 434.715   1
   3  -1  17 1562.09 303.781   1
   3   1  17 2273.98 310.657   1
  -3   1 -17 1309.73 267.737   1
  -3  -1 -17 2131.70 301.095   1
   3  -1  18 3376.67 392.667   1
  -3   1 -18 3234.35 373.927   1
   3   1  19 664.439 272.511   1
  -3  -1 -19 720.306 269.532   1
   3   1  20 5191.15 559.552   1
  -3  -1 -20 6727.02 576.241   1
  -3   1 -20 6472.12 569.017   1
   3  -1  20 5516.36 569.701   1
   3  -1  21 375.843 304.245   1
   3   1  21 310.831 279.859   1
  -3   1 -21-64.7464 262.946   1
  -3  -1 -21-456.988 284.928   1
   3  -1  22 347.205 288.701   1
  -3   1 -22-66.1642 289.501   1
   3   1  23-352.146 310.165   1
  -3  -1 -23 738.163 323.710   1
   3   1  24 568.165 320.176   1
   3  -1  24 827.436 321.178   1
  -3   1 -24 708.333 323.001   1
  -3  -1 -24 506.541 301.319   1
   3  -1  25 257.595 325.162   1
   3   1  25 107.380 313.794   1
  -3   1 -25 304.682 308.594   1
  -3  -1 -25 503.282 318.700   1
   3   1  26 289.975 325.794   1
  -3  -1 -26 231.356 309.436   1
  -3   2  27 693.410 353.773   1
   3  -2 -27 370.501 353.172   1
  -3   2  26 586.864 352.068   1
   3  -2 -26-135.695 342.728   1
  -3   2  25 405.163 354.618   1
   3  -2 -25-67.9485 335.218   1
  -3  -2  24 561.413 340.516   1
  -3   2  24 922.035 362.946   1
   3  -2 -24 1294.77 352.822   1
   3   2 -24 1536.29 346.173   1
  -3   2  23 36.5821 325.258   1
   3  -2 -23 237.445 323.839   1
  -3   2  22 3580.17 456.534   1
  -3  -2  22 2942.37 448.394   1
   3  -2 -22 4545.39 467.061   1
   3   2 -22 3925.05 450.725   1
  -3   2  21-142.483 280.066   1
  -3  -2  21 424.677 278.254   1
   3   2 -21 98.3092 275.194   1
   3  -2 -21 500.063 300.124   1
  -3   2  20 139.798 279.415   1
  -3  -2  20 964.580 307.646   1
   3   2 -20 1147.06 297.385   1
   3  -2 -20 164.525 271.574   1
  -3  -2  19 501.049 286.857   1
  -3   2  19 650.093 330.867   1
   3  -2 -19 451.769 285.879   1
   3   2 -19 525.221 266.817   1
  -3   2  18 6781.72 656.693   1
  -3  -2  18 7092.43 648.773   1
   3  -2 -18 8096.57 654.783   1
   3   2 -18 7526.60 644.570   1
  -3  -2  17 620.460 247.377   1
   3   2 -17 142.989 242.967   1
   3  -2 -17 765.099 261.879   1
  -3   2  16 15899.9 1259.68   1
  -3  -2  16 16743.4 1253.89   1
   3   2 -16 16083.1 1243.04   1
   3  -2 -16 16132.8 1249.79   1
  -3   2  15 1061.53 296.079   1
  -3  -2  15 1922.26 286.244   1
   3   2 -15 1224.65 251.154   1
  -3   2  14 29.1348 229.538   1
   3  -2 -14 246.884 212.887   1
  -3   2  13 1308.88 243.569   1
  -3  -2  13 1184.91 245.587   1
   3  -2 -13 655.522 212.242   1
   3   2 -13 860.927 210.254   1
  -3  -2  12 24711.2 1835.67   1
  -3  -2  11 835.941 209.638   1
   3  -2 -11 1298.63 226.400   1
   3   2 -11 957.983 184.017   1
  -3   2  10 47317.5 3503.92   1
  -3  -2  10 49988.9 3498.64   1
   3  -2 -10 46905.0 3501.77   1
   3   2 -10 47868.8 3493.05   1
  -3   2   9 1790.92 231.595   1
  -3  -2   9 1665.19 202.188   1
   3  -2  -9 1292.82 231.175   1
   3   2  -9 1554.49 204.730   1
  -3  -2   8-153.857 143.344   1
  -3   2   8-41.1736 154.141   1
   3   2  -8 48.0992 131.745   1
   3  -2  -8 116.298 150.635   1
  -3   2   7 765.110 190.412   1
  -3  -2   7 810.047 166.857   1
   3  -2  -7 1335.68 186.947   1
   3   2  -7 1287.07 163.048   1
   3  -2  -6 19205.9 1514.92   1
  -3   2   6 22119.5 1522.52   1
  -3  -2   5 5096.56 377.086   1
   3   2  -5 4337.29 373.375   1
   3  -2  -5 4114.70 383.910   1
  -3   2   5 5035.84 396.067   1
  -3  -2   4 3423.51 273.713   1
   3   2  -4 2984.93 268.184   1
  -3   2   3 13605.8 941.957   1
  -3  -2   3 11436.6 936.129   1
   3   2  -3 11997.4 932.680   1
   3  -2  -3 13789.6 941.119   1
   3  -2  -2 3126.72 254.267   1
   3   2  -2 2774.93 245.972   1
  -3  -2   2 2784.65 241.400   1
  -3   2   2 2569.21 246.883   1
   3  -2  -1 4074.10 347.774   1
  -3   2   1 4428.40 348.132   1
   3   2  -1 4469.76 350.586   1
  -3  -2   1 4550.41 349.340   1
   3  -2   0 111.325 103.459   1
  -3   2   0 123.501 112.577   1
  -3  -2   0 154.208 121.403   1
   3   2   0 163.515 119.493   1
   3  -2   1 3717.69 331.814   1
  -3  -2  -1 3971.11 328.328   1
   3   2   1 3882.71 328.184   1
  -3   2  -1 4625.64 333.152   1
   3  -2   2 2575.72 245.645   1
   3   2   2 2889.69 259.615   1
  -3   2  -2 2966.87 245.893   1
  -3  -2  -2 2835.20 259.270   1
   3   2   3 14252.5 984.457   1
   3  -2   3 12672.9 973.096   1
  -3  -2  -3 12696.9 980.651   1
  -3   2  -3 13327.7 973.507   1
   3  -2   4 3851.51 293.867   1
  -3   2  -4 3161.18 287.840   1
   3  -2   5 3773.89 365.018   1
   3   2   5 4507.70 386.163   1
  -3  -2  -5 4705.85 379.110   1
  -3   2  -5 5099.46 366.625   1
   3  -2   6 19871.2 1460.75   1
   3   2   6 21414.5 1474.22   1
  -3  -2  -6 19377.9 1468.11   1
  -3   2  -6 19247.9 1457.12   1
  -3  -2  -7 830.953 145.412   1
  -3   2  -7 745.203 151.484   1
   3   2   7 1063.39 162.013   1
   3  -2   7 783.997 155.735   1
  -3  -2  -8 19.3649 147.769   1
  -3   2  -8-168.881 129.581   1
   3   2   8 202.242 160.758   1
   3  -2   8 16.1974 122.939   1
  -3   2  -9 1604.43 196.434   1
  -3  -2  -9 1523.04 224.286   1
   3  -2   9 1425.82 197.628   1
   3   2   9 1754.17 219.389   1
  -3   2 -10 45916.6 3429.75   1
  -3  -2 -10 47270.6 3439.07   1
   3   2  10 48728.0 3443.48   1
  -3   2 -11 1828.50 204.903   1
  -3  -2 -11 801.596 186.663   1
   3  -2  11 1155.76 198.359   1
   3   2  11 1602.91 211.267   1
   3  -2  12 22094.5 1644.41   1
   3   2  13 1289.35 241.938   1
   3  -2  13 1307.32 242.026   1
  -3   2 -13 1555.99 234.088   1
  -3  -2 -13 710.303 202.742   1
   3   2  14 487.367 239.915   1
  -3  -2 -14 300.903 237.031   1
   3  -2  15 1888.49 295.832   1
   3   2  15 2691.59 347.883   1
  -3  -2 -15 1588.40 298.314   1
  -3   2 -15 2002.42 280.431   1
  -3   2 -16 16828.4 1333.00   1
  -3  -2 -16 18600.3 1346.04   1
   3  -2  16 17319.6 1341.60   1
   3   2  16 17643.9 1349.92   1
   3  -2  17 478.758 257.106   1
   3   2  17 65.0232 275.097   1
  -3  -2 -17 118.564 243.784   1
  -3   2 -17 391.240 224.074   1
  -3   2 -18 9035.26 702.861   1
   3   2  18 8224.80 716.480   1
   3  -2  18 7816.46 700.099   1
   3   2  19 201.166 300.016   1
   3  -2  19-32.1046 256.177   1
  -3   2 -19 394.197 262.871   1
  -3  -2 -19 189.626 282.294   1
   3  -2  20 662.438 288.061   1
   3   2  20 443.755 306.955   1
  -3   2 -20 313.135 256.993   1
  -3  -2 -20 129.067 293.056   1
   3  -2  21 813.708 312.679   1
   3   2  21 832.695 318.180   1
  -3   2 -21-96.6723 267.672   1
  -3  -2 -21-32.7552 286.332   1
   3  -2  22 2876.28 410.582   1
   3   2  22 3993.17 437.702   1
  -3   2 -22 3731.13 419.828   1
  -3  -2 -22 2521.75 400.937   1
   3   2  23-316.434 296.122   1
   3  -2  23 461.244 307.822   1
  -3  -2 -23 33.4869 305.107   1
  -3   2 -23-267.894 278.941   1
   3   2  24 459.499 311.959   1
   3  -2  24 909.473 350.847   1
  -3   2 -24 202.129 304.542   1
  -3  -2 -24 571.422 325.555   1
   3   2  25 177.678 322.582   1
  -3  -2 -25 1405.82 362.689   1
   3   2  26 251.313 339.243   1
  -3  -2 -26 66.0311 318.954   1
   3   2  27 108.922 341.592   1
  -3  -2 -27 773.055 343.670   1
  -3   3  28 106.577 342.252   1
   3  -3 -28 327.945 360.789   1
  -3   3  27-359.604 338.024   1
   3  -3 -27 33.2681 325.103   1
  -3   3  25-36.6223 312.460   1
   3  -3 -25 134.912 326.216   1
   3   3 -24 105.442 312.446   1
  -3  -3  23 1955.95 354.152   1
  -3   3  23 1237.34 343.639   1
   3   3 -23 862.587 321.954   1
   3  -3 -23 1084.10 325.987   1
  -3   3  22 1009.98 336.801   1
  -3  -3  22 794.591 335.415   1
   3   3 -22 1415.43 332.135   1
   3  -3 -22 1012.64 315.767   1
  -3  -3  21-35.2266 285.510   1
   3   3 -21-131.001 292.822   1
  -3   3  20 420.978 305.842   1
  -3   3  19 551.705 320.186   1
  -3  -3  19-99.3081 265.327   1
   3  -3 -19 97.5416 299.764   1
   3   3 -19 183.482 261.170   1
  -3   3  18 168.822 261.772   1
  -3  -3  18-31.8445 249.424   1
   3  -3 -18-31.7987 241.403   1
   3   3 -18 176.533 231.619   1
  -3  -3  17 426.987 270.280   1
   3   3 -17 1267.93 260.929   1
  -3  -3  16 348.889 242.238   1
  -3   3  16-159.795 234.011   1
   3   3 -16 188.069 213.640   1
   3  -3 -16-30.0898 223.493   1
  -3   3  15-371.124 273.772   1
  -3  -3  15-27.5933 220.411   1
   3  -3 -15 552.193 263.301   1
   3   3 -15-152.897 205.030   1
  -3   3  14 148.778 266.996   1
  -3  -3  14-130.209 213.618   1
   3  -3 -14 784.285 245.031   1
   3   3 -14 192.525 194.300   1
  -3   3  13 1598.05 279.254   1
  -3  -3  13 1662.47 257.803   1
   3   3 -13 1807.62 238.742   1
   3  -3 -13 1128.24 250.833   1
   3  -3 -12 4564.33 425.634   1
   3   3 -12 4489.74 405.673   1
  -3  -3  12 5028.49 420.551   1
  -3   3  12 4578.08 436.292   1
  -3  -3  11 442.668 188.940   1
   3   3 -11 334.580 160.299   1
   3   3 -10 3881.17 348.156   1
   3  -3 -10 3734.72 363.026   1
  -3   3  10 3379.43 370.391   1
  -3  -3  10 4489.49 358.534   1
   3   3  -9 151.415 130.949   1
   3  -3  -9 563.109 169.776   1
  -3  -3   9 495.341 143.551   1
  -3   3   9 690.232 191.069   1
  -3  -3   8 9950.77 839.368   1
   3   3  -8 11664.0 839.522   1
   3  -3  -8 11077.6 857.122   1
  -3   3   8 11913.3 862.308   1
   3  -3  -7 3705.25 368.257   1
  -3   3   7 4815.22 376.754   1
  -3  -3   6 41985.1 3102.26   1
   3   3  -6 42359.3 3101.66   1
   3  -3  -6 43694.7 3114.72   1
  -3   3   6 43645.4 3115.24   1
  -3  -3   5 3607.60 297.987   1
   3   3  -5 3656.96 292.077   1
   3  -3  -5 3114.58 313.930   1
  -3   3   5 3421.63 326.300   1
  -3  -3   4 44517.2 3165.77   1
   3   3  -4 43923.6 3164.62   1
   3  -3  -4 41177.9 3171.91   1
  -3   3   4 45332.6 3177.29   1
   3   3  -3 42800.5 3056.38   1
  -3  -3   3 41672.1 3057.03   1
   3  -3  -2 51040.9 3584.14   1
   3   3  -2 51648.3 3578.24   1
  -3   3   2 49085.9 3584.63   1
  -3  -3   2 46642.4 3577.49   1
   3  -3  -1 24503.7 1857.53   1
  -3  -3   1 24899.6 1856.54   1
  -3   3   1 25877.0 1858.17   1
   3   3  -1 26776.5 1856.47   1
   3   3   0 194742. 13909.5   1
  -3   3   0 183088. 13909.0   1
  -3  -3   0 197530. 13909.1   1
   3  -3   0 198381. 13908.6   1
   3  -3   1 24556.0 1789.41   1
  -3  -3  -1 23505.8 1791.65   1
   3   3   1 24226.4 1793.67   1
  -3   3  -1 25900.1 1788.65   1
   3  -3   2 51041.3 3544.37   1
   3   3   2 44193.6 3553.07   1
  -3   3  -2 50896.3 3544.28   1
  -3  -3  -2 48643.7 3551.13   1
   3  -3   3 42287.3 3227.72   1
  -3   3  -3 47284.8 3229.51   1
   3  -3   4 40829.3 3081.64   1
   3   3   4 43898.1 3097.86   1
  -3   3  -4 43904.9 3081.70   1
  -3  -3  -4 42208.0 3092.46   1
   3  -3   5 3695.25 319.972   1
   3   3   5 4490.25 361.149   1
  -3   3  -5 3864.69 320.535   1
  -3  -3  -5 3984.51 345.615   1
   3   3   6 44965.3 3267.98   1
   3  -3   6 46949.4 3254.45   1
  -3   3  -6 44160.3 3251.90   1
  -3  -3  -6 43353.0 3263.42   1
   3   3   7 4756.09 387.914   1
  -3  -3  -7 4034.66 378.491   1
   3   3   8 12525.0 921.100   1
  -3  -3  -8 11176.7 913.277   1
  -3   3  -8 12123.0 895.338   1
   3  -3   9 486.985 133.570   1
   3   3   9 502.127 178.084   1
  -3  -3  -9 610.745 181.312   1
  -3   3  -9 225.119 124.065   1
   3   3  10 3477.00 344.881   1
   3  -3  10 3673.27 329.680   1
  -3  -3 -10 3304.64 334.529   1
  -3   3 -11 575.076 169.109   1
   3  -3  11 1181.53 176.361   1
   3  -3  12 4490.93 388.631   1
   3   3  12 4010.36 412.044   1
   3   3  13 1437.99 284.142   1
   3  -3  13 1189.37 230.969   1
  -3   3 -13 1582.54 228.269   1
  -3  -3 -13 1535.53 270.272   1
   3   3  14 469.748 247.462   1
   3  -3  14-123.912 200.595   1
  -3   3 -14 284.640 211.454   1
  -3  -3 -14 27.9495 235.086   1
   3   3  15 640.904 261.443   1
  -3  -3 -15 86.8215 229.000   1
   3   3  16-159.731 247.631   1
   3  -3  16 85.0679 225.947   1
  -3   3 -16-155.186 208.591   1
  -3  -3 -16 236.948 234.853   1
   3  -3  17 467.659 237.554   1
  -3   3 -17 659.580 227.936   1
   3  -3  18-30.4427 253.127   1
  -3   3 -18 201.429 227.748   1
  -3  -3 -18 155.715 270.295   1
   3   3  19 574.917 305.398   1
   3  -3  19 475.161 275.243   1
  -3   3 -19 658.350 271.728   1
  -3  -3 -19 159.363 305.027   1
   3   3  20 549.462 312.345   1
  -3  -3 -20 648.991 308.436   1
   3  -3  21 33.6279 269.971   1
  -3   3 -21 128.163 280.872   1
   3   3  22 946.028 315.008   1
   3  -3  22 899.423 289.551   1
  -3  -3 -22 663.801 301.820   1
  -3   3 -22 756.966 304.383   1
   3   3  23 421.007 309.832   1
   3  -3  23 1565.96 321.499   1
  -3  -3 -23 1102.70 335.774   1
  -3   3 -23 700.570 326.918   1
   3   3  25 422.499 342.202   1
  -3  -3 -25-365.638 312.845   1
   3   3  27-71.7281 331.155   1
  -3  -3 -27 859.078 349.645   1
  -3  -3 -28 63.5282 347.788   1
  -3   4  28 34.9137 351.624   1
   3  -4 -28 323.099 363.902   1
  -3   4  27 248.747 347.935   1
   3  -4 -27 591.131 335.497   1
  -3   4  26 396.438 345.083   1
  -3   4  25 615.841 355.604   1
   3  -4 -25-302.278 303.207   1
  -3   4  24 1233.34 349.164   1
   3  -4 -24 911.762 337.403   1
  -3   4  23-217.141 333.334   1
   3  -4 -23 575.676 319.846   1
   3   4 -23 382.435 304.694   1
  -3  -4  22 468.365 314.743   1
  -3   4  22 71.9196 326.648   1
   3   4 -22-135.096 290.257   1
   3  -4 -22 338.487 308.654   1
  -3   4  21 321.294 318.017   1
  -3  -4  21 489.656 281.580   1
   3   4 -21 130.799 267.120   1
  -3  -4  20 67.5770 295.063   1
   3  -4 -20 232.757 307.572   1
   3   4 -20 537.395 283.886   1
  -3   4  19-139.006 266.658   1
  -3  -4  19 357.796 267.433   1
   3   4 -19 334.701 259.278   1
   3  -4 -19 589.134 262.222   1
  -3  -4  18 31.2074 251.755   1
  -3   4  18 102.212 312.013   1
   3   4 -18 902.932 248.194   1
   3  -4 -18 224.516 282.800   1
  -3  -4  17 178.628 231.501   1
  -3   4  17 399.908 268.881   1
   3  -4 -17 250.987 259.095   1
   3   4 -17-250.121 224.802   1
  -3  -4  16 8709.90 767.057   1
   3   4 -16 10188.1 766.552   1
   3  -4 -15 947.713 250.676   1
  -3   4  15 1447.35 271.450   1
   3   4 -14 399.360 206.831   1
   3  -4 -14-143.091 272.872   1
  -3  -4  14 200.756 213.177   1
  -3   4  14 608.078 263.419   1
   3  -4 -13 880.196 266.089   1
   3   4 -13 903.089 192.603   1
  -3  -4  13 821.854 216.426   1
  -3   4  13 1257.97 288.472   1
   3  -4 -12 763.992 248.975   1
   3   4 -12 801.003 194.944   1
  -3   4  12 1008.77 262.400   1
  -3  -4  12 1023.33 198.872   1
   3   4 -11 228.634 161.357   1
   3  -4 -11 226.323 206.182   1
  -3   4  11 427.490 218.946   1
  -3  -4  11 279.255 170.268   1
   3  -4 -10 10375.0 876.079   1
  -3  -4  10 11631.2 862.036   1
  -3   4  10 11200.7 879.915   1
   3   4 -10 11799.2 860.869   1
   3  -4  -9 810.851 192.043   1
   3   4  -9 621.558 139.503   1
  -3   4   9 550.382 208.883   1
   3  -4  -8 13879.1 1108.04   1
  -3  -4   8 13748.6 1086.08   1
  -3   4   8 16272.6 1115.49   1
   3   4  -8 15004.3 1086.73   1
   3  -4  -7 138.170 166.953   1
  -3   4   7 167.494 174.341   1
   3   4  -6 4397.75 326.950   1
  -3  -4   6 4216.38 328.947   1
  -3   4   6 4133.51 363.140   1
   3  -4  -5 3501.90 288.603   1
  -3  -4   5 2938.83 262.035   1
   3   4  -5 3143.29 264.102   1
  -3   4   5 2950.37 289.429   1
   3   4  -4 41928.9 3104.92   1
  -3   4   4 42346.0 3120.11   1
   3  -4  -4 42108.2 3116.71   1
  -3  -4   4 44908.9 3106.22   1
  -3  -4   3 6379.12 514.842   1
   3   4  -3 7176.93 515.678   1
  -3   4   2 2005.45 211.975   1
   3   4  -2 1860.45 188.626   1
   3  -4  -2 2054.95 210.815   1
  -3  -4   2 1992.42 191.721   1
  -3   4   1 13121.4 981.216   1
   3   4  -1 12901.5 976.201   1
   3  -4  -1 13599.2 980.736   1
  -3  -4   1 13340.6 977.150   1
   3  -4   0-108.908 104.548   1
  -3   4   0-61.5148 111.375   1
   3   4   0 247.666 110.828   1
  -3  -4   0-84.0043 107.122   1
   3   4   1 11620.2 990.954   1
  -3  -4  -1 14479.3 993.431   1
   3  -4   1 13427.4 984.758   1
  -3   4  -1 13847.7 984.652   1
   3  -4   2 1961.22 186.422   1
  -3   4  -2 2187.87 191.901   1
   3  -4   3 6533.48 483.851   1
  -3  -4  -3 6892.58 502.759   1
  -3   4  -3 6753.92 483.337   1
   3  -4   4 40724.6 3025.57   1
   3   4   4 42366.6 3044.99   1
  -3   4  -4 41947.7 3026.57   1
  -3  -4  -4 43289.5 3042.48   1
   3   4   5 2690.01 304.687   1
   3  -4   5 3807.62 274.652   1
  -3  -4  -5 3001.12 303.368   1
  -3   4  -5 3201.73 267.902   1
   3   4   6 4399.32 388.033   1
  -3  -4  -6 4842.76 385.982   1
  -3   4  -6 4071.46 341.631   1
   3   4   7 186.715 159.229   1
   3  -4   7 153.125 109.364   1
  -3  -4  -7 297.927 162.569   1
  -3   4  -7 142.630 101.972   1
   3   4   8 14209.9 1103.19   1
  -3  -4  -8 14841.4 1100.23   1
  -3  -4  -9 839.541 187.707   1
  -3   4  -9 903.172 155.905   1
   3   4   9 829.658 212.016   1
   3  -4   9 614.978 152.587   1
  -3   4 -10 10997.2 903.433   1
  -3  -4 -10 11988.4 928.363   1
   3   4  10 12323.0 934.377   1
   3  -4  10 12824.9 908.953   1
   3   4  11 211.265 203.227   1
   3  -4  11 56.8851 151.979   1
  -3   4 -11 18.1351 144.312   1
  -3  -4 -11 201.298 204.965   1
   3  -4  12 868.583 182.749   1
   3   4  12 415.825 188.935   1
  -3   4 -12 636.260 158.605   1
   3  -4  13 1205.13 205.285   1
   3   4  13 810.516 247.325   1
  -3  -4 -13 884.616 240.263   1
  -3   4 -13 1233.38 198.759   1
   3  -4  14 192.967 206.119   1
   3   4  14 360.473 258.489   1
  -3  -4 -14 343.147 246.742   1
  -3   4 -14 656.757 192.964   1
   3  -4  15 1738.53 261.383   1
  -3   4 -15 1073.86 237.817   1
  -3  -4 -15 1623.35 293.769   1
  -3   4 -16 9527.77 750.945   1
  -3  -4 -16 8549.45 767.738   1
   3   4  16 8442.35 779.871   1
   3  -4  16 10475.1 761.122   1
   3   4  17-401.107 262.417   1
   3  -4  17 142.451 233.029   1
  -3  -4 -17 396.135 223.055   1
  -3   4 -17-134.373 231.706   1
   3   4  18 403.543 257.200   1
   3  -4  18 626.887 252.301   1
  -3   4 -18 479.704 237.681   1
  -3  -4 -18 251.794 266.956   1
   3   4  19 170.462 291.555   1
   3  -4  19 279.915 265.994   1
  -3   4 -19 117.950 238.476   1
  -3  -4 -19-192.781 284.502   1
   3  -4  20 96.6515 273.114   1
   3   4  20 448.694 311.963   1
  -3   4 -20 675.342 255.251   1
  -3  -4 -20 130.494 312.880   1
   3  -4  21 534.433 280.728   1
   3   4  21 279.216 304.687   1
  -3  -4 -21-527.166 288.799   1
  -3   4 -21 127.151 245.174   1
   3   4  22 140.193 292.897   1
   3  -4  22 519.475 294.513   1
  -3  -4 -22-33.1991 285.364   1
  -3   4 -22 227.379 273.903   1
   3   4  23 384.966 316.514   1
  -3  -4 -23 400.037 332.037   1
   3   4  24 944.596 341.285   1
  -3  -4 -24 633.043 333.815   1
   3   4  25-69.8959 313.637   1
  -3  -4 -25 164.939 307.223   1
   3   4  26-174.793 316.814   1
  -3  -4 -26 388.597 342.040   1
   3   4  27 212.561 352.264   1
  -3  -4 -27 380.407 334.055   1
   3   4  28 173.597 340.557   1
  -3  -4 -28 250.337 332.618   1
  -3   5  28 412.757 338.668   1
   3  -5 -28-381.949 346.213   1
  -3   5  26 856.348 357.008   1
   3  -5 -26 1150.16 366.039   1
  -3   5  25-143.788 322.600   1
   3  -5 -25 33.3275 336.445   1
  -3   5  24 360.789 313.502   1
   3  -5 -24 134.391 321.638   1
  -3   5  22 898.575 321.093   1
   3   5 -22 1464.91 301.631   1
   3  -5 -22 642.821 318.033   1
  -3   5  21 821.355 313.106   1
   3  -5 -21 673.438 304.535   1
  -3  -5  20 3157.22 391.147   1
   3   5 -20 2591.86 365.678   1
  -3  -5  19-350.636 255.235   1
  -3   5  19 594.805 330.453   1
   3   5 -19 150.931 244.606   1
   3  -5 -19-329.516 312.294   1
  -3  -5  18 4797.76 470.863   1
   3   5 -18 4810.92 459.894   1
  -3   5  18 4884.47 492.887   1
   3  -5 -18 4500.81 480.725   1
  -3  -5  17-116.143 220.251   1
  -3   5  17 202.374 285.652   1
   3   5 -17 301.331 223.995   1
   3  -5 -17 507.307 277.689   1
  -3   5  16 197.477 238.253   1
   3  -5 -16 30.9778 232.077   1
  -3  -5  15 463.250 224.080   1
  -3   5  15 864.848 300.982   1
   3  -5 -15 60.2966 256.917   1
   3   5 -15 440.570 212.893   1
   3   5 -14 24190.9 1848.92   1
   3  -5 -14 25099.9 1867.31   1
  -3  -5  14 24988.5 1853.98   1
  -3   5  14 25764.5 1875.37   1
   3  -5 -13 1774.83 254.853   1
   3   5 -13 1654.32 246.690   1
  -3  -5  13 1906.81 235.993   1
  -3   5  13 1076.10 273.319   1
  -3   5  12 11605.5 920.312   1
   3   5 -12 12033.8 894.043   1
  -3  -5  12 11253.7 894.803   1
   3  -5 -12 11749.8 912.402   1
  -3  -5  11 74.4531 152.962   1
  -3   5  11-219.823 208.569   1
   3   5 -11 18.1006 141.046   1
   3  -5 -11-103.583 197.089   1
  -3  -5  10 12471.8 909.459   1
   3   5 -10 11556.8 907.018   1
  -3  -5   9 2055.27 207.958   1
   3   5  -9 1763.01 201.794   1
  -3   5   9 1663.83 243.770   1
   3  -5  -9 1799.41 226.718   1
   3  -5  -8 33449.2 2397.16   1
  -3   5   8 31749.5 2396.64   1
  -3  -5   7 234.595 97.0261   1
   3  -5  -7 289.207 132.723   1
  -3   5   7 175.520 143.447   1
   3   5  -7 254.279 101.222   1
  -3   5   6 7355.30 617.344   1
  -3  -5   6 7706.73 585.678   1
   3   5  -6 7833.01 585.332   1
   3  -5  -6 7710.44 615.297   1
  -3  -5   5 157.185 107.470   1
  -3   5   5 94.8763 148.746   1
   3  -5  -5 300.153 140.557   1
   3   5  -5 165.205 81.8184   1
   3   5  -4 821.376 118.297   1
  -3  -5   4 710.009 112.007   1
   3  -5  -4 742.550 161.613   1
  -3   5   4 838.615 183.230   1
   3   5  -3 901.331 124.605   1
  -3  -5   3 1020.32 125.532   1
   3  -5  -3 1032.22 170.571   1
  -3   5   3 952.309 169.943   1
   3   5  -2 918.241 134.022   1
  -3  -5   2 1238.98 137.084   1
  -3   5   1 2347.60 234.946   1
   3   5  -1 2724.19 234.291   1
   3  -5  -1 2790.27 240.200   1
  -3  -5   1 2527.06 231.197   1
   3   5   0 188.844 117.503   1
  -3  -5   0 373.407 119.146   1
  -3   5   0 317.771 112.241   1
   3  -5   0 327.879 107.528   1
   3  -5   1 2701.44 227.608   1
  -3   5  -1 2766.56 229.669   1
  -3  -5  -1 2471.90 237.591   1
   3   5   1 2502.99 246.562   1
  -3   5  -2 855.185 117.566   1
   3  -5   2 895.296 118.333   1
  -3  -5  -3 844.167 174.110   1
   3   5   3 1150.53 171.934   1
  -3   5  -3 1061.34 125.531   1
   3  -5   3 1036.42 123.469   1
   3   5   4 404.143 156.872   1
  -3   5  -4 652.850 98.3283   1
   3  -5   5 111.616 90.5307   1
  -3  -5  -5-53.4081 158.456   1
   3  -5   6 7325.48 547.092   1
   3   5   6 7504.44 575.741   1
  -3  -5  -6 6598.10 569.182   1
  -3   5  -7 370.345 103.692   1
  -3  -5  -7 459.319 133.574   1
   3   5   7 21.9304 140.679   1
   3  -5   7 233.838 108.698   1
   3  -5   8 36812.5 2540.83   1
   3   5   8 34100.7 2563.65   1
  -3   5  -8 34889.2 2537.00   1
  -3  -5  -8 32858.0 2558.51   1
   3   5   9 1822.58 259.430   1
  -3  -5  -9 2168.39 262.758   1
   3  -5  10 12780.5 981.953   1
  -3   5 -10 13395.3 981.903   1
   3  -5  11-160.395 142.098   1
   3   5  11 27.2972 205.571   1
  -3  -5 -11 129.836 204.437   1
  -3   5 -11-119.098 136.655   1
   3  -5  12 12317.1 908.413   1
   3   5  12 10835.1 927.728   1
  -3  -5 -12 11373.1 927.967   1
  -3   5 -12 12456.2 905.946   1
   3   5  13 1896.24 287.874   1
   3  -5  13 2137.17 251.744   1
  -3   5 -13 2107.72 239.426   1
  -3  -5 -13 1272.17 256.248   1
  -3  -5 -14 24164.9 1765.95   1
  -3   5 -14 25732.6 1747.70   1
   3  -5  14 23239.4 1750.39   1
   3   5  14 20526.0 1759.62   1
   3   5  15-255.006 245.834   1
   3  -5  15-123.703 212.890   1
  -3   5 -15 69.0314 192.122   1
  -3  -5 -15 89.7103 238.885   1
   3   5  16 528.229 280.083   1
  -3  -5 -16-151.683 260.707   1
   3  -5  17 27.6574 225.208   1
   3   5  17 435.016 293.896   1
  -3  -5 -17 61.7276 271.619   1
  -3   5 -17-156.898 223.609   1
   3   5  18 4312.52 490.200   1
  -3   5 -18 4882.82 460.221   1
   3  -5  18 4684.91 458.856   1
  -3  -5 -18 4830.72 482.393   1
   3   5  19-274.651 271.224   1
   3  -5  19 364.777 259.699   1
  -3   5 -19 144.879 237.395   1
  -3  -5 -19 550.035 278.126   1
   3  -5  20 2481.19 372.713   1
  -3   5 -20 3268.77 358.828   1
  -3  -5 -21 462.140 305.897   1
   3   5  22 455.420 312.436   1
   3   5  24 1114.12 351.298   1
  -3  -5 -24 894.954 342.699   1
   3   5  25-242.718 313.089   1
  -3  -5 -25-32.7290 311.395   1
   3   5  26 1280.38 349.291   1
  -3  -5 -26 929.237 361.859   1
   3   5  28 102.580 338.404   1
  -3  -5 -28 154.130 341.950   1
  -3   6  27 207.819 348.568   1
   3  -6 -27 319.518 346.710   1
  -3   6  26 564.813 365.618   1
   3  -6 -26 293.486 355.050   1
  -3   6  25-106.945 351.934   1
   3  -6 -25 529.354 356.458   1
  -3   6  24 538.166 349.554   1
   3  -6 -24 635.834 351.968   1
  -3   6  23 215.722 346.599   1
   3  -6 -23-67.2903 330.771   1
  -3   6  22-35.9044 319.466   1
   3  -6 -22 473.184 340.502   1
  -3   6  21 35.7634 289.797   1
   3  -6 -21-33.7206 299.676   1
   3   6 -21 32.7093 264.423   1
  -3   6  20 391.161 309.664   1
  -3  -6  20-32.3701 259.823   1
   3   6 -20 219.506 275.979   1
   3  -6 -20 435.343 289.292   1
  -3   6  19 809.781 341.335   1
  -3  -6  19 1174.27 295.919   1
   3  -6 -19 1588.79 341.408   1
   3   6 -19 748.585 288.336   1
  -3  -6  18 146.826 246.856   1
  -3   6  18 34.7030 279.286   1
   3  -6 -18 130.664 284.631   1
   3   6 -18 56.9227 250.031   1
  -3   6  17 681.634 304.008   1
  -3  -6  17 499.863 228.112   1
   3  -6 -17 449.071 286.814   1
   3   6 -17-26.9215 220.726   1
  -3   6  16 801.187 300.701   1
  -3  -6  16 1303.34 263.433   1
   3   6 -16 1391.39 244.577   1
   3  -6 -16 1005.44 293.924   1
  -3  -6  15 681.097 218.746   1
   3   6 -15 1231.60 209.486   1
  -3   6  14 2306.75 324.135   1
  -3  -6  14 2346.63 268.641   1
   3   6 -14 2018.54 260.394   1
   3  -6 -14 1697.48 279.181   1
  -3   6  13 1499.11 270.285   1
  -3  -6  13 1226.26 214.534   1
   3   6 -13 1541.61 224.896   1
   3  -6 -13 1499.29 275.381   1
  -3  -6  12 324.163 164.223   1
  -3   6  12 29.4973 221.895   1
   3   6 -12 575.756 167.890   1
   3  -6 -12 500.366 233.110   1
   3   6 -11 202.003 148.912   1
  -3  -6  11 276.665 154.112   1
  -3   6  11 311.437 180.545   1
   3  -6 -11 213.443 197.799   1
   3   6 -10 1101.76 167.886   1
   3  -6 -10 1350.61 236.981   1
  -3  -6  10 1231.67 173.343   1
  -3   6  10 1730.78 256.564   1
   3  -6  -8 25829.9 1883.35   1
  -3  -6   8 25554.1 1856.65   1
   3   6  -8 25729.6 1854.93   1
  -3   6   8 24009.7 1884.86   1
   3   6  -7 4507.64 369.385   1
  -3  -6   7 5032.77 374.837   1
  -3   6   7 4477.80 416.618   1
   3  -6  -7 4280.68 414.491   1
  -3  -6   6 227.293 90.0395   1
   3  -6  -6-202.097 155.608   1
   3   6  -6 105.402 96.6576   1
  -3   6   6 64.3253 145.350   1
   3  -6  -5 7808.01 652.781   1
  -3   6   5 8508.90 666.339   1
  -3  -6   5 8117.13 632.524   1
   3   6  -5 9005.87 632.839   1
   3  -6  -4 69311.9 4979.68   1
   3   6  -4 69293.5 4963.21   1
  -3   6   4 71143.3 4985.06   1
  -3  -6   4 66795.8 4963.51   1
   3  -6  -3 3207.86 316.903   1
  -3   6   3 3460.86 319.083   1
  -3  -6   3 3621.72 295.575   1
   3   6  -3 3884.67 295.971   1
   3  -6  -2 13017.4 969.801   1
   3   6  -2 12745.9 960.325   1
  -3  -6   2 12701.2 959.946   1
  -3   6   2 13933.5 977.631   1
   3   6  -1 2588.16 224.814   1
  -3  -6   1 2302.55 222.793   1
   3   6   0 88.7003 115.626   1
  -3   6   0 70.5611 97.9482   1
  -3  -6   0 193.075 112.360   1
   3  -6   0 22.7502 103.836   1
   3  -6   1 2469.00 210.976   1
  -3   6  -1 2200.63 207.544   1
   3   6   2 12459.4 949.392   1
  -3  -6  -2 12197.9 944.368   1
  -3   6  -2 12901.5 929.020   1
   3  -6   3 3802.00 283.558   1
  -3  -6  -3 3872.08 321.043   1
   3   6   3 3040.34 319.204   1
  -3   6  -3 3226.41 283.528   1
   3  -6   4 74141.1 5306.81   1
   3   6   4 75628.7 5331.42   1
  -3  -6  -4 70915.7 5326.86   1
   3  -6   5 7766.34 593.136   1
  -3   6  -5 7926.24 590.778   1
  -3  -6  -5 7770.32 627.851   1
   3   6   5 8417.96 633.288   1
   3  -6   6-37.1890 79.0144   1
   3   6   6 107.331 180.007   1
  -3  -6  -6 143.332 170.185   1
  -3   6  -6 62.3728 78.4411   1
  -3   6  -7 4389.40 347.997   1
  -3  -6  -7 4671.68 390.449   1
   3   6   7 4406.22 392.949   1
   3  -6   7 4227.41 354.036   1
   3   6   8 23770.9 1931.40   1
  -3   6  -8 26171.8 1898.25   1
  -3  -6  -8 25828.3 1929.36   1
   3  -6   8 27058.2 1898.96   1
  -3   6  -9 420.500 120.287   1
   3  -6   9 651.947 126.819   1
  -3  -6 -10 1049.86 205.918   1
  -3   6 -10 1336.02 171.108   1
   3   6  10 1021.37 214.475   1
   3   6  11-225.203 191.984   1
   3  -6  11 16.5362 131.282   1
  -3  -6 -11-378.708 200.391   1
  -3   6 -11 63.4888 137.851   1
   3   6  12 293.084 202.541   1
  -3   6 -12 644.546 156.886   1
  -3  -6 -12 419.967 199.295   1
   3  -6  12 418.130 165.289   1
   3  -6  13 1622.27 235.857   1
  -3   6 -13 1976.81 227.370   1
  -3  -6 -13 1589.04 260.084   1
   3  -6  14 2559.03 282.390   1
  -3   6 -14 2685.91 275.308   1
  -3  -6 -14 2023.15 318.432   1
   3  -6  15 1544.54 247.561   1
  -3   6 -15 1655.99 233.140   1
   3   6  16 1407.39 322.277   1
   3  -6  16 1178.11 238.397   1
  -3  -6 -16 1539.54 298.376   1
  -3   6 -16 1161.73 234.639   1
   3   6  17-67.7225 255.110   1
  -3  -6 -17-188.763 240.898   1
   3  -6  18-28.1469 235.491   1
   3   6  18-444.403 293.502   1
  -3   6 -18 402.774 232.951   1
  -3  -6 -18-128.516 289.976   1
   3  -6  19 713.721 279.412   1
   3   6  19 829.472 341.301   1
  -3   6 -19 509.756 258.336   1
   3   6  20-139.299 286.434   1
   3  -6  20 408.176 265.305   1
  -3  -6 -20 164.424 269.269   1
  -3   6 -20 294.626 262.139   1
   3   6  21 69.9617 317.804   1
  -3  -6 -21 595.066 322.717   1
   3   6  22 174.961 327.057   1
  -3  -6 -22-33.1482 316.885   1
   3   6  23-34.7761 291.083   1
  -3  -6 -23-530.001 300.849   1
   3   6  24 1176.88 363.811   1
  -3  -6 -24 888.746 355.796   1
   3   6  25 309.515 333.818   1
  -3  -6 -25-32.4585 308.272   1
   3   6  26 102.687 319.433   1
  -3  -6 -26-317.042 332.545   1
   3   6  27 69.0314 356.735   1
  -3  -6 -27 401.623 339.157   1
   3  -7 -27 724.827 363.019   1
  -3   7  27-205.257 350.126   1
  -3   7  25 598.890 378.045   1
   3  -7 -24-299.257 335.826   1
   3  -7 -23 638.418 359.615   1
  -3   7  23 928.106 374.210   1
   3  -7 -21 67.5000 305.247   1
  -3   7  21 107.379 309.940   1
   3  -7 -20 436.615 293.680   1
   3   7 -20-30.5724 255.244   1
  -3   7  20 320.980 314.311   1
   3   7 -19 377.433 254.603   1
   3  -7 -19-33.2903 314.534   1
  -3  -7  19 59.5426 226.739   1
  -3   7  19 35.3678 330.065   1
   3   7 -18 933.298 231.705   1
   3  -7 -18 592.856 304.724   1
  -3  -7  18 704.292 257.829   1
  -3   7  18 629.850 302.574   1
   3  -7 -17 162.146 291.138   1
  -3   7  17-447.934 304.530   1
   3   7 -16 2091.89 283.916   1
   3  -7 -16 1943.22 347.339   1
  -3  -7  16 2828.59 304.166   1
  -3   7  16 2098.57 348.495   1
   3  -7 -15 1836.83 316.500   1
   3   7 -15 1411.56 245.456   1
  -3   7  15 1552.64 331.959   1
  -3  -7  15 1539.56 244.494   1
  -3   7  14 1352.86 279.214   1
  -3  -7  14 1560.45 215.671   1
   3  -7 -14 849.963 257.567   1
   3   7 -14 1005.68 196.737   1
  -3   7  13 2940.16 350.596   1
   3   7 -13 2378.20 286.063   1
  -3  -7  13 3335.93 298.156   1
   3  -7 -13 2711.79 350.201   1
  -3  -7  12 2922.49 266.388   1
   3  -7 -12 2508.69 313.956   1
  -3   7  12 1815.12 315.018   1
   3   7 -12 2007.63 250.393   1
  -3   7  11 29.1330 193.541   1
  -3  -7  11 397.188 140.825   1
   3  -7 -11-109.808 197.763   1
   3   7 -11 139.101 134.571   1
   3  -7 -10 1237.21 246.807   1
  -3   7  10 1843.85 281.920   1
  -3   7   9 2484.30 287.993   1
  -3  -7   9 1861.16 206.500   1
   3  -7  -9 2137.13 277.847   1
   3   7  -9 1916.28 201.225   1
  -3   7   8 101.564 200.861   1
   3   7  -8 93.2792 106.674   1
  -3  -7   8 82.4129 98.9873   1
   3  -7  -8-286.310 198.756   1
  -3  -7   7 1485.18 174.185   1
   3   7  -7 1993.79 180.561   1
   3  -7  -7 2371.10 242.102   1
  -3   7   7 1175.57 256.024   1
  -3  -7   6 44160.8 3128.85   1
  -3   7   6 41892.2 3156.29   1
   3   7  -6 44618.4 3128.61   1
   3  -7  -6 39876.2 3153.33   1
   3   7  -5 77.1853 82.7268   1
  -3   7   5-63.1623 153.257   1
  -3  -7   5 9.61613 95.3395   1
   3  -7  -5 137.850 147.075   1
   3   7  -4 9545.34 674.084   1
  -3  -7   4 8530.00 672.034   1
  -3   7   4 9656.70 706.559   1
   3  -7  -4 8386.33 697.855   1
   3  -7  -3 1697.73 198.428   1
  -3  -7   3 1605.85 162.469   1
   3   7  -3 1433.28 162.062   1
  -3   7   3 1894.55 206.475   1
   3  -7  -2 4719.90 418.827   1
   3   7  -2 5777.75 414.002   1
  -3   7   2 5204.84 426.972   1
  -3  -7   2 5101.85 409.928   1
  -3  -7   1 974.665 130.734   1
   3   7  -1 890.776 143.877   1
  -3   7   0 30747.9 2300.79   1
   3  -7   0 32528.8 2300.73   1
   3  -7   1 982.363 129.006   1
   3   7   1 1128.27 159.984   1
  -3   7  -1 759.637 130.849   1
  -3  -7  -1 849.266 137.351   1
   3   7   2 4906.04 406.479   1
   3  -7   2 5084.30 381.820   1
  -3  -7  -2 4520.17 398.516   1
  -3   7  -3 1558.52 144.034   1
  -3  -7  -3 1314.99 187.370   1
   3   7   3 1207.40 182.764   1
   3  -7   3 1237.92 137.174   1
   3  -7   4 9641.78 669.493   1
  -3  -7  -4 9110.93 703.965   1
  -3   7  -4 8677.22 669.756   1
   3   7   4 8152.45 704.294   1
   3  -7   5-7.85955 80.0587   1
   3   7   5-168.763 173.341   1
  -3  -7  -5-201.207 162.656   1
  -3   7  -5 67.9432 69.2911   1
   3   7   6 42038.5 2986.10   1
   3  -7   6 38361.0 2950.76   1
  -3   7  -6 42270.3 2950.47   1
  -3  -7  -6 42314.6 2983.49   1
   3  -7   7 1573.62 174.408   1
   3   7   7 1650.03 249.575   1
  -3  -7  -7 1808.61 238.773   1
  -3   7  -7 2024.16 170.092   1
   3  -7   8 237.385 97.1624   1
   3   7   8 126.127 205.300   1
  -3   7  -8 168.250 98.6201   1
  -3  -7  -8 72.3391 185.918   1
   3   7   9 1910.96 297.396   1
   3  -7   9 1836.12 195.495   1
  -3  -7  -9 2275.42 286.772   1
  -3   7  -9 1933.66 191.476   1
   3  -7  10 1341.79 162.997   1
   3   7  10 890.445 258.484   1
   3   7  11 289.906 261.519   1
  -3  -7 -11 111.180 239.040   1
   3   7  12 2553.29 350.006   1
   3  -7  12 2999.39 275.066   1
  -3   7 -12 2581.54 265.974   1
  -3  -7 -12 2751.27 349.067   1
   3   7  13 3093.92 366.434   1
  -3   7 -13 3483.48 310.401   1
   3  -7  13 3238.86 310.524   1
  -3  -7 -13 2958.83 354.660   1
   3   7  14 997.631 289.959   1
   3  -7  14 1599.07 218.144   1
  -3   7 -14 1185.39 205.493   1
  -3  -7 -14 1147.18 281.470   1
   3   7  15 1029.89 340.152   1
   3  -7  15 1342.35 230.165   1
  -3   7 -15 895.744 212.237   1
  -3  -7 -15 1878.71 323.012   1
   3  -7  16 2462.85 277.420   1
   3   7  16 1565.70 344.663   1
  -3  -7 -16 1737.54 304.658   1
  -3   7 -16 2164.76 261.698   1
   3  -7  17 203.192 207.018   1
   3   7  17 102.212 291.457   1
  -3   7 -17 145.357 195.631   1
  -3  -7 -17 63.7766 283.564   1
   3   7  18 654.894 334.184   1
  -3  -7 -18 485.924 314.080   1
  -3   7 -18 952.288 246.625   1
   3  -7  19 145.869 236.926   1
   3   7  19 347.032 283.627   1
  -3  -7 -19 131.155 264.907   1
  -3   7 -19 270.758 243.483   1
   3   7  20-384.236 321.228   1
  -3  -7 -20 230.944 309.455   1
   3   7  21 140.082 327.478   1
  -3  -7 -21 165.477 272.795   1
   3   7  23 380.952 336.589   1
  -3  -7 -23 164.937 319.078   1
   3   7  24-103.159 293.986   1
  -3  -7 -24 98.1321 314.256   1
   3   7  25 409.769 342.070   1
  -3  -7 -25 1061.34 350.752   1
   3   7  27-102.119 333.862   1
  -3  -7 -27 483.192 349.224   1
  -3   8  26 34.3622 361.335   1
   3  -8 -25 227.340 345.223   1
  -3   8  24 634.855 355.995   1
   3  -8 -24-66.0070 336.212   1
  -3   8  23-106.877 344.867   1
   3  -8 -23-735.622 343.584   1
  -3   8  22 1323.04 368.877   1
   3  -8 -22 1312.69 365.874   1
  -3   8  21 572.627 294.713   1
   3  -8 -21 202.469 299.997   1
  -3   8  20 143.044 307.287   1
   3  -8 -20-437.795 299.545   1
  -3   8  19-142.391 331.093   1
   3  -8 -19-469.322 320.694   1
   3   8 -17 144.868 203.059   1
  -3  -8  17 223.687 205.296   1
  -3   8  17-348.133 334.264   1
  -3  -8  16 4608.27 425.095   1
   3  -8 -16 4580.86 465.258   1
   3   8 -16 4197.81 417.745   1
  -3   8  16 5004.58 477.936   1
   3   8 -15 82.1809 173.161   1
  -3  -8  15 445.000 185.069   1
  -3   8  15 504.543 301.554   1
  -3  -8  14 3646.67 337.464   1
   3   8 -14 3516.77 338.247   1
   3   8 -13 277.147 156.643   1
  -3  -8  13 88.5757 155.583   1
  -3   8  13 63.9137 255.267   1
   3  -8 -12 7741.79 727.359   1
  -3  -8  12 9306.52 694.981   1
  -3   8  12 8742.79 745.544   1
   3   8 -12 9373.47 692.895   1
   3  -8 -11 733.747 248.050   1
  -3   8  11 449.255 252.016   1
  -3  -8  10 10971.3 804.362   1
   3   8 -10 10390.6 800.699   1
  -3   8  10 9910.44 854.270   1
   3  -8 -10 11160.6 851.433   1
  -3   8   9 719.325 216.737   1
   3   8  -9 428.460 116.147   1
   3  -8  -9 780.869 209.957   1
  -3  -8   9 612.435 121.472   1
   3   8  -8 209.146 102.092   1
  -3  -8   8 106.546 98.4369   1
  -3   8   7 500.583 215.831   1
   3   8  -7 789.040 121.826   1
   3  -8  -7 824.561 204.609   1
  -3  -8   7 1009.78 123.080   1
   3  -8  -6 199.921 156.672   1
  -3  -8   6 396.452 99.7837   1
   3   8  -6 547.713 103.015   1
   3  -8  -5 4681.99 416.776   1
  -3  -8   5 4355.39 375.836   1
   3   8  -5 5181.90 375.969   1
  -3   8   5 5361.11 428.012   1
   3  -8  -4 5407.86 488.953   1
   3   8  -4 6016.30 463.597   1
  -3   8   4 7018.92 506.967   1
  -3  -8   4 6075.91 463.833   1
   3   8  -3 7725.87 585.864   1
  -3   8   3 7927.80 611.304   1
  -3  -8   3 7632.24 584.134   1
   3   8  -2 4190.16 381.217   1
   3  -8  -2 5113.00 400.298   1
  -3   8   2 5109.39 401.117   1
  -3  -8   2 4909.80 379.617   1
   3  -8  -1 7663.08 617.424   1
   3   8  -1 7818.14 615.363   1
  -3  -8   1 8380.54 614.988   1
  -3   8   1 8401.86 625.223   1
   3  -8   1 8663.75 662.146   1
   3   8   1 8862.57 680.197   1
  -3  -8  -1 9173.62 675.997   1
  -3   8  -1 8626.94 662.835   1
   3  -8   2 3944.99 353.469   1
   3   8   2 4671.95 383.138   1
  -3   8  -2 4913.96 357.739   1
   3   8   3 6987.49 584.011   1
  -3   8  -3 7701.15 553.308   1
  -3  -8  -3 7418.71 584.314   1
   3  -8   3 7063.68 551.675   1
   3  -8   4 6491.70 462.297   1
   3   8   4 5596.74 504.282   1
  -3   8  -4 6143.14 461.848   1
  -3  -8  -4 5446.34 496.980   1
   3  -8   5 4430.91 354.410   1
  -3   8  -5 4612.18 353.863   1
  -3  -8  -5 4763.04 411.911   1
   3   8   5 5273.38 414.500   1
   3   8   6 612.257 196.465   1
   3  -8   6 537.282 88.4814   1
  -3   8  -6 450.665 81.9789   1
  -3  -8  -6 157.707 189.059   1
   3  -8   7 1345.19 122.246   1
   3   8   7 672.790 224.193   1
  -3  -8  -7 881.193 214.303   1
  -3   8  -7 994.388 118.348   1
   3  -8   8 237.507 88.8275   1
  -3   8  -8 98.1351 82.7435   1
   3   8   9 964.034 257.079   1
   3  -8   9 594.720 112.111   1
   3   8  10 10997.4 956.014   1
   3  -8  10 12009.4 910.188   1
  -3  -8 -10 12497.8 963.413   1
  -3   8 -10 12867.1 909.126   1
  -3  -8 -11 397.739 226.904   1
  -3   8 -11 461.277 126.600   1
   3   8  11-59.5588 231.245   1
   3  -8  11 434.771 138.487   1
  -3  -8 -12 7724.13 688.085   1
   3   8  12 8476.45 700.052   1
  -3   8 -13 203.637 145.006   1
  -3  -8 -13 180.812 245.600   1
   3   8  13 31.7812 257.167   1
   3  -8  13 148.481 147.052   1
  -3   8 -14 3766.91 358.898   1
   3  -8  14 4326.10 363.520   1
  -3   8 -15 327.165 160.783   1
  -3  -8 -15 155.270 280.754   1
   3  -8  15-20.1250 171.019   1
   3   8  15 675.938 308.353   1
   3   8  16 3953.74 474.889   1
   3  -8  16 4374.39 418.266   1
  -3  -8 -16 5034.97 466.470   1
  -3   8 -16 4894.28 419.107   1
   3   8  17 137.370 315.962   1
   3  -8  17 145.047 208.250   1
  -3   8 -17 157.375 192.493   1
  -3  -8 -17 129.109 296.981   1
  -3   8 -18 1000.98 232.150   1
   3   8  19 174.292 312.203   1
  -3  -8 -19 362.075 310.398   1
   3   8  20 140.077 315.645   1
  -3  -8 -20 628.091 295.271   1
   3   8  21 558.963 335.938   1
  -3  -8 -21 595.666 320.619   1
   3   8  22 2016.06 388.389   1
  -3  -8 -22 1782.97 364.934   1
   3   8  23-34.4493 320.243   1
  -3  -8 -23 98.4385 330.732   1
   3   8  24 170.659 335.084   1
  -3  -8 -24 64.9158 321.210   1
  -3  -8 -25-190.159 323.599   1
   3   8  26 33.4282 351.115   1
  -3  -8 -26 185.735 334.608   1
  -3   9  26 544.458 380.432   1
   3  -9 -26 880.235 358.911   1
  -3   9  24 421.086 356.517   1
   3  -9 -24-97.9945 329.395   1
  -3   9  22 392.044 321.232   1
   3  -9 -22 234.846 325.787   1
  -3   9  21-286.154 318.163   1
   3  -9 -21-101.179 284.970   1
  -3   9  20 859.691 362.538   1
   3  -9 -20 505.990 319.949   1
  -3   9  19 750.648 340.326   1
   3  -9 -19 33.6618 303.745   1
  -3   9  18 1349.13 340.631   1
   3  -9 -18 501.258 302.470   1
   3   9 -17 586.365 210.961   1
  -3   9  17 316.648 325.240   1
   3  -9 -17 662.301 313.524   1
   3   9 -16 625.763 197.082   1
  -3  -9  16 869.955 215.364   1
  -3   9  16 520.557 325.814   1
   3  -9 -16 653.218 297.251   1
   3   9 -15 114.006 167.406   1
  -3  -9  15 238.152 174.104   1
  -3   9  15 136.601 256.752   1
   3  -9 -15 289.253 252.676   1
   3   9 -14 470.304 156.541   1
  -3  -9  14 677.385 168.388   1
  -3   9  14 636.009 297.484   1
   3  -9 -14 188.998 275.799   1
  -3  -9  13 2634.84 258.994   1
   3   9 -13 2492.76 255.654   1
   3  -9 -12 2901.89 372.672   1
  -3   9  12 2673.59 382.020   1
  -3  -9  11 595.170 133.211   1
   3   9 -11 299.875 122.577   1
   3  -9 -11 319.243 252.348   1
  -3   9  11 123.376 277.182   1
   3   9 -10 3889.02 352.217   1
   3  -9 -10 4173.82 419.460   1
  -3  -9  10 5203.86 359.078   1
  -3   9  10 3840.72 414.139   1
   3   9  -9 4718.81 359.883   1
  -3  -9   9 4282.63 359.061   1
   3  -9  -9 4306.30 441.251   1
  -3   9   9 4890.26 456.684   1
  -3  -9   8 2432.13 214.318   1
   3   9  -8 2452.50 213.660   1
   3  -9  -8 2344.53 298.893   1
  -3   9   8 2464.80 304.240   1
  -3  -9   7 2984.37 252.020   1
   3   9  -7 3188.70 254.925   1
   3   9  -6 21387.5 1531.15   1
   3  -9  -6 20329.0 1570.27   1
  -3  -9   6 21350.8 1530.09   1
  -3   9   6 19599.9 1573.24   1
  -3   9   5 255.933 176.484   1
   3   9  -5 372.262 95.0181   1
   3  -9  -5 543.795 174.718   1
  -3  -9   5 302.457 91.5268   1
  -3   9   4 1861.92 248.644   1
   3   9  -4 1482.59 175.443   1
  -3  -9   4 1826.84 168.977   1
   3  -9  -4 1774.32 219.664   1
   3   9  -3 80.7535 106.858   1
  -3  -9   3-21.1902 91.3532   1
   3  -9  -3-18.6988 146.435   1
   3  -9  -2 9954.02 725.683   1
  -3  -9   2 9410.71 704.390   1
  -3   9   2 9051.78 723.103   1
   3   9  -2 9098.65 706.838   1
  -3   9   1 691.679 157.916   1
   3  -9  -1 1001.41 152.752   1
  -3  -9   0 7166.95 551.732   1
   3   9   0 6935.43 554.036   1
   3  -9   1 652.328 127.806   1
   3   9   1 1099.28 159.758   1
  -3  -9  -1 1001.40 154.144   1
  -3   9  -1 600.367 126.947   1
   3   9   2 7674.74 693.781   1
  -3   9  -2 8811.92 670.753   1
  -3  -9  -2 9709.74 698.000   1
   3  -9   2 9256.16 669.402   1
   3   9   3 245.851 157.647   1
  -3   9  -3 18.5987 92.6981   1
  -3  -9  -3 214.273 146.726   1
   3  -9   3 9.00539 80.7928   1
   3  -9   4 1686.47 165.482   1
  -3  -9  -4 2030.54 231.818   1
  -3   9  -4 1868.50 164.395   1
   3   9   4 2209.06 252.446   1
   3  -9   5 406.929 79.2700   1
   3   9   5 395.189 183.440   1
  -3   9  -5 404.893 74.0473   1
   3   9   6 19359.9 1606.67   1
  -3   9  -6 21672.6 1562.21   1
  -3  -9  -6 19969.9 1606.03   1
   3  -9   6 22408.2 1563.58   1
   3  -9   7 2556.05 222.227   1
  -3   9  -7 3062.32 221.946   1
   3  -9   8 2679.26 212.369   1
   3   9   8 2265.49 329.220   1
   3  -9   9 4799.86 351.910   1
  -3  -9  -9 4752.16 442.056   1
  -3   9  -9 4391.53 348.708   1
   3   9   9 4130.39 442.579   1
   3  -9  10 4355.18 340.898   1
   3   9  10 3429.34 417.911   1
  -3  -9 -10 3891.87 415.969   1
  -3   9 -10 4610.90 339.667   1
  -3   9 -11 663.226 113.117   1
  -3  -9 -11 466.068 253.738   1
   3   9  11 642.741 279.539   1
   3  -9  11 541.573 120.608   1
   3   9  12 2432.41 335.712   1
  -3  -9 -12 2905.40 332.630   1
   3  -9  12 2227.42 240.710   1
  -3   9 -12 2882.02 240.536   1
  -3  -9 -14 463.796 238.855   1
  -3   9 -14 1062.32 166.453   1
   3   9  14 874.943 270.108   1
   3  -9  14 617.384 165.930   1
  -3  -9 -15 157.737 282.301   1
  -3   9 -15 249.333 151.427   1
   3   9  15-33.9557 300.856   1
   3  -9  15 184.171 165.775   1
  -3   9 -16 631.713 177.183   1
  -3  -9 -16 192.824 244.062   1
   3   9  16 68.6755 268.178   1
   3  -9  16 385.826 189.626   1
  -3   9 -17 480.254 201.820   1
  -3  -9 -17 553.758 326.079   1
   3   9  17 380.435 337.871   1
  -3  -9 -18 1151.92 288.263   1
   3   9  18 418.013 285.344   1
  -3  -9 -19 628.137 325.269   1
   3   9  19 455.144 338.636   1
  -3  -9 -20 562.850 309.645   1
   3   9  20 1016.03 309.155   1
  -3  -9 -21-727.473 331.775   1
   3   9  21 767.963 351.315   1
  -3  -9 -22 493.669 312.562   1
   3   9  22-241.859 296.144   1
  -3  -9 -24 576.552 335.447   1
   3   9  24 305.311 319.711   1
  -3  -9 -26 30.2835 320.225   1
  -3  10  25 273.665 349.555   1
   3 -10 -25-63.4334 335.444   1
  -3  10  24 451.887 340.867   1
   3 -10 -24 679.728 323.825   1
  -3  10  23 668.470 346.630   1
   3 -10 -23 362.171 310.356   1
  -3  10  22 319.337 323.778   1
   3 -10 -22 200.403 307.667   1
  -3  10  21 249.880 359.501   1
   3 -10 -21 134.637 334.841   1
  -3  10  19 430.430 328.504   1
   3 -10 -19 1080.93 312.201   1
  -3  10  18 679.425 356.241   1
   3 -10 -18 370.425 327.230   1
   3 -10 -16-33.0761 297.962   1
   3  10 -16 56.0021 168.812   1
  -3  10  16 35.1429 310.480   1
   3 -10 -15 521.439 298.679   1
  -3 -10  15-67.4796 152.461   1
  -3  10  15 34.6316 310.276   1
   3  10 -15 167.172 158.084   1
   3 -10 -14 832.934 276.655   1
  -3  10  14 612.748 316.320   1
   3  10 -13 90.5423 132.930   1
  -3  10  13-33.3559 252.491   1
  -3 -10  13-77.7258 124.456   1
   3 -10 -13-62.7783 229.103   1
   3  10 -12 2584.85 218.406   1
  -3 -10  12 2013.70 215.366   1
   3 -10 -12 2205.62 312.403   1
  -3  10  12 1562.83 316.938   1
   3  10 -11 1134.71 142.131   1
  -3 -10  11 894.004 138.917   1
  -3  10  11 1234.07 299.285   1
   3 -10 -11 1071.84 270.315   1
   3  10 -10 5902.12 439.216   1
  -3 -10  10 5807.38 439.142   1
   3 -10 -10 5456.21 535.685   1
  -3  10  10 4632.83 535.551   1
   3 -10  -9 918.294 233.162   1
  -3  10   9 591.537 242.664   1
   3  10  -9 831.738 108.829   1
  -3 -10   9 644.497 102.567   1
   3  10  -8 4189.36 331.068   1
  -3  10   8 4148.58 424.257   1
  -3 -10   8 4384.86 331.263   1
  -3  10   7 189.846 219.909   1
   3 -10  -7 229.999 195.170   1
   3  10  -7 101.715 80.8573   1
  -3 -10   7 89.5228 75.5242   1
   3 -10  -6 1236.58 243.858   1
   3  10  -6 1185.88 142.244   1
  -3 -10   6 1543.35 138.448   1
  -3  10   5 513.803 193.400   1
   3  10  -5 375.704 100.811   1
  -3 -10   5 380.099 94.9216   1
   3 -10  -5 591.553 193.062   1
   3  10  -4 3483.50 315.882   1
   3 -10  -4 4052.23 362.476   1
  -3 -10   4 4079.39 312.160   1
  -3  10   4 3849.42 369.374   1
  -3  10   3 342.768 179.635   1
   3  10  -3 95.5884 108.461   1
  -3 -10   3-78.5773 93.5089   1
   3 -10  -3-118.505 163.781   1
   3 -10  -2 48320.9 3459.28   1
  -3  10   2 44019.6 3458.90   1
   3  10  -2 45297.8 3448.33   1
  -3 -10   2 51951.9 3448.18   1
  -3  10   1 822.819 163.074   1
   3 -10  -1 1132.14 169.766   1
  -3 -10   0-304.037 130.339   1
   3  10   0 50.3591 140.189   1
  -3  10   0 15.4451 117.613   1
   3 -10   0 44.7337 123.711   1
  -3 -10  -1 1547.54 198.182   1
   3  10   1 1165.27 186.351   1
   3  10   2 47971.5 3438.49   1
  -3 -10  -2 46659.3 3434.06   1
   3 -10   2 48486.7 3416.24   1
  -3  10  -2 45856.8 3416.88   1
   3  10   3 42.9203 162.005   1
  -3 -10  -3-41.0327 165.854   1
  -3  10  -3-57.8014 93.3243   1
   3 -10   3 46.1890 87.3985   1
  -3  10  -4 4310.14 313.360   1
  -3 -10  -4 3681.67 367.203   1
   3  10   4 3716.61 370.717   1
   3 -10   4 3871.87 310.270   1
  -3  10  -5 405.290 73.4746   1
   3 -10   5 479.390 72.0872   1
  -3 -10  -5 581.006 193.257   1
   3  10   6 1211.30 249.243   1
  -3 -10  -6 1642.38 238.815   1
   3  10   7-27.0742 215.281   1
  -3 -10  -7-416.142 213.340   1
   3  10   8 3821.05 403.516   1
   3  10   9 470.336 251.505   1
  -3 -10  -9 841.212 248.300   1
   3  10  10 5159.02 546.377   1
  -3 -10 -10 6615.94 545.397   1
   3  10  11 1352.53 268.137   1
  -3 -10 -11 1222.73 254.151   1
   3 -10  11 659.452 80.3298   1
  -3  10 -12 1717.42 175.341   1
   3 -10  12 2157.85 181.611   1
  -3 -10 -12 2639.86 343.690   1
   3  10  12 2094.96 344.851   1
  -3 -10 -13-154.099 224.329   1
   3 -10  13 48.8372 108.386   1
  -3  10 -13 94.4387 104.404   1
   3  10  13 201.263 258.030   1
  -3 -10 -14 1218.60 291.633   1
   3 -10  14 931.416 149.242   1
   3  10  14 479.890 303.747   1
  -3  10 -14 594.315 140.716   1
  -3 -10 -15-192.486 283.503   1
   3  10  15 445.612 308.265   1
  -3 -10 -16-260.348 276.155   1
   3  10  16-69.2515 295.050   1
  -3 -10 -17 230.237 296.724   1
   3  10  17 661.445 334.157   1
  -3 -10 -18 198.438 276.011   1
   3  10  18 700.505 298.535   1
  -3 -10 -19 795.580 312.630   1
   3  10  19 70.2324 333.282   1
  -3 -10 -21 99.0350 293.439   1
   3  10  21 69.5024 324.254   1
  -3 -10 -22-65.5200 336.018   1
   3  10  22 928.616 341.021   1
  -3 -10 -23 32.3621 287.122   1
   3  10  23 170.146 306.619   1
  -3 -10 -24-31.7193 325.021   1
   3  10  24 67.2074 341.269   1
  -3 -10 -25 800.777 337.094   1
   3  10  25 232.797 316.860   1
   3 -11 -25 469.522 318.666   1
  -3  11  25 303.832 334.120   1
   3 -11 -24 160.134 329.727   1
  -3  11  24 412.846 356.178   1
   3 -11 -23 490.028 343.911   1
  -3  11  23 349.081 376.441   1
   3 -11 -22 828.049 349.298   1
  -3  11  22 35.3926 361.960   1
   3 -11 -21 234.911 316.557   1
  -3  11  21 356.489 313.154   1
   3 -11 -20 2027.33 365.791   1
  -3  11  20 1182.54 396.871   1
   3 -11 -19-169.462 310.599   1
  -3  11  19 431.340 348.869   1
   3 -11 -18 1049.09 314.335   1
  -3  11  18 1653.04 354.759   1
   3 -11 -17 370.858 307.954   1
  -3  11  17 608.623 338.129   1
   3 -11 -15 859.522 263.343   1
  -3  11  15 210.754 291.476   1
   3  11 -14 652.904 132.978   1
   3 -11 -14 554.210 291.802   1
   3 -11 -13 32.0233 271.674   1
  -3  11  13 272.204 294.640   1
   3  11 -13 479.193 107.531   1
  -3 -11  13 369.478 97.6057   1
  -3 -11  12 3070.58 245.872   1
  -3  11  12 3564.41 402.413   1
   3  11 -12 3185.23 249.782   1
  -3  11  11 1753.99 306.500   1
   3 -11 -11 1650.54 286.350   1
  -3  11  10 1072.71 292.246   1
   3 -11 -10 1009.17 273.114   1
   3 -11  -9-28.7627 227.514   1
  -3  11   8 6204.03 547.647   1
   3 -11  -8 5597.27 529.444   1
   3  11  -7-4.49784 57.1359   1
  -3 -11   7-4.24212 50.4693   1
  -3 -11   6 1746.50 136.627   1
   3  11  -6 966.423 131.826   1
   3  11  -5 322.173 96.5532   1
  -3 -11   5 291.236 92.0356   1
   3 -11  -5 237.730 202.715   1
  -3  11   5 384.998 204.703   1
   3  11  -4 209.351 103.748   1
  -3 -11   4 298.936 103.883   1
   3 -11  -4 89.2908 188.233   1
  -3  11   4 96.6894 195.106   1
   3  11  -3 87.1489 116.047   1
  -3 -11   3 59.1225 106.635   1
   3 -11  -3 41.7835 172.134   1
  -3  11   3 90.0049 178.928   1
   3 -11  -2 2984.84 293.015   1
  -3  11   2 2877.42 296.402   1
   3  11  -1 176.582 135.050   1
  -3 -11   1 61.3886 116.092   1
   3 -11  -1 446.624 161.552   1
  -3  11   1 221.909 165.271   1
  -3  11   0 8399.32 651.895   1
   3 -11   0 8589.56 648.195   1
  -3 -11   0 8188.74 653.803   1
   3  11   0 8271.62 651.831   1
   3  11   1 213.697 167.613   1
  -3 -11  -1-18.5304 152.746   1
   3  11   2 3263.01 322.530   1
  -3 -11  -2 3356.07 307.274   1
   3 -11   2 2997.71 262.916   1
  -3  11  -2 2847.36 269.316   1
   3  11   3 90.3662 174.273   1
  -3 -11  -3 43.0368 168.146   1
  -3  11  -3 39.4884 96.9958   1
   3 -11   3 85.0250 95.3282   1
   3  11   4 265.436 193.025   1
  -3  11  -4 69.6378 79.1567   1
   3 -11   4 196.080 77.8115   1
   3  11   5 280.990 218.399   1
   3  11   6 1961.71 289.918   1
  -3 -11  -6 1545.36 261.135   1
   3  11   7 645.951 268.797   1
  -3 -11  -7 642.851 247.931   1
  -3 -11  -8 5819.98 519.975   1
  -3 -11  -9 173.411 239.236   1
   3  11   9 332.512 252.970   1
  -3 -11 -10 1183.10 281.519   1
   3  11  10 1797.53 313.766   1
   3  11  11 2155.09 339.715   1
  -3 -11 -12 5136.98 481.227   1
   3  11  12 4721.36 499.011   1
  -3 -11 -13 124.839 277.015   1
   3  11  13 992.919 320.904   1
  -3 -11 -14 256.360 285.064   1
   3  11  14 548.065 305.125   1
  -3 -11 -15 683.271 274.643   1
   3  11  15 553.897 280.746   1
  -3 -11 -17 496.707 309.113   1
   3  11  17 280.552 325.465   1
  -3 -11 -18 1261.93 305.392   1
   3  11  18 1090.61 319.779   1
  -3 -11 -19 66.4533 310.084   1
   3  11  19 175.806 347.398   1
  -3 -11 -20 762.082 334.111   1
   3  11  20 418.548 332.137   1
  -3 -11 -21 559.558 291.645   1
   3  11  21 518.321 324.118   1
  -3 -11 -22-97.7202 322.378   1
   3  11  22 718.124 354.070   1
  -3 -11 -23 479.071 336.813   1
   3  11  23 236.838 326.056   1
  -3 -11 -24 343.459 299.597   1
   3  11  24 965.918 360.154   1
  -3 -11 -25 638.261 347.832   1
   3  11  25 594.768 364.928   1
  -3  12  24 579.475 362.158   1
   3 -12 -24 853.396 350.783   1
  -3  12  22 703.091 363.414   1
   3 -12 -22 296.101 306.091   1
  -3  12  20 644.949 344.268   1
   3 -12 -20 607.142 330.894   1
  -3  12  19 179.905 352.261   1
   3 -12 -19 475.008 325.769   1
  -3  12  18 757.597 344.222   1
   3 -12 -18 68.0361 307.717   1
  -3  12  17 360.324 344.849   1
   3 -12 -17 135.732 309.630   1
  -3  12  16 1470.72 342.622   1
   3 -12 -16 1351.19 304.769   1
  -3  12  15-142.351 323.786   1
  -3  12  14 281.481 334.895   1
   3 -12 -14 563.291 316.628   1
  -3  12  13 624.166 337.121   1
   3 -12 -13-685.624 303.603   1
   3 -12 -12-224.406 276.286   1
  -3  12  10 5319.45 526.508   1
   3 -12 -10 5682.17 518.979   1
  -3  12   9 566.491 286.286   1
   3 -12  -9 949.006 260.675   1
  -3  12   8 4291.39 448.242   1
   3 -12  -8 4525.84 447.885   1
  -3  12   7 29.3443 252.486   1
   3 -12  -7 411.662 239.641   1
  -3  12   6 1688.49 271.162   1
   3 -12  -6 549.645 232.753   1
   3  12  -5 2971.92 246.555   1
   3  12  -4 2666.04 220.103   1
  -3  12   4 1848.26 301.087   1
   3 -12  -4 2129.88 283.605   1
   3  12  -3 805.043 144.485   1
   3 -12  -3 858.233 202.165   1
  -3  12   3 590.586 215.541   1
   3 -12  -2 3073.37 298.473   1
  -3  12   2 2634.17 303.621   1
  -3 -12   1 3709.07 350.609   1
  -3  12   1 4074.52 375.713   1
   3 -12  -1 4126.43 365.594   1
   3  12  -1 4482.63 361.085   1
   3  12   0-18.8092 160.186   1
  -3  12   0 34.5929 149.808   1
   3 -12   0-184.260 149.511   1
  -3  12  -1 3802.39 331.927   1
   3 -12   1 3237.75 335.691   1
  -3  12  -2 2480.23 244.792   1
   3 -12   2 2495.07 248.699   1
   3  12   3 499.901 219.685   1
  -3  12  -3 501.048 124.850   1
  -3 -12  -3 707.032 203.249   1
   3 -12   3 1041.09 124.803   1
   3  12   4 2731.80 299.100   1
   3 -12   4 2081.60 177.457   1
  -3  12  -4 1923.85 179.655   1
  -3 -12  -4 2559.43 290.236   1
  -3 -12  -6 1648.36 267.513   1
   3  12   6 1425.24 277.596   1
  -3 -12  -7-83.2977 223.737   1
   3  12   7-261.408 236.790   1
  -3 -12  -8 4162.54 425.806   1
   3  12   8 3997.38 428.438   1
  -3 -12  -9 973.725 272.613   1
   3  12   9 566.311 280.805   1
  -3 -12 -10 5107.48 482.198   1
   3  12  10 4243.42 486.662   1
  -3 -12 -12 314.315 267.192   1
   3  12  12-67.6659 286.962   1
  -3 -12 -13 449.045 260.542   1
   3  12  13 34.2716 286.674   1
   3  12  14-138.675 299.068   1
  -3 -12 -15 197.709 303.708   1
   3  12  15 69.9321 309.675   1
  -3 -12 -16 1294.11 337.930   1
   3  12  16 1159.69 356.024   1
  -3 -12 -17-233.092 279.231   1
   3  12  17 352.748 297.744   1
  -3 -12 -18-66.6702 267.332   1
   3  12  18 599.659 334.636   1
  -3 -12 -19 731.688 326.459   1
   3  12  19-35.0193 346.382   1
  -3 -12 -20 992.367 343.692   1
   3  12  20 590.562 340.757   1
  -3 -12 -22 1066.52 337.638   1
   3  12  22 951.797 369.171   1
  -3 -12 -24 122.688 302.778   1
   3  12  24 695.457 334.427   1
  -3  13  23 103.243 364.732   1
   3 -13 -23 733.967 355.234   1
  -3  13  22 384.729 338.813   1
   3 -13 -22 683.790 317.821   1
  -3  13  21 70.8306 348.174   1
   3 -13 -21 66.2932 296.916   1
  -3  13  20 752.685 370.774   1
   3 -13 -20 167.726 328.628   1
  -3  13  19-36.0414 317.155   1
  -3  13  17 362.270 343.576   1
   3 -13 -17 34.1611 289.237   1
   3 -13 -16 443.387 295.164   1
  -3  13  15 71.9634 330.950   1
   3 -13 -15 135.705 306.291   1
  -3  13  14 499.483 336.150   1
   3 -13 -14 403.649 305.860   1
  -3  13  13 1269.27 361.061   1
   3 -13 -13 1429.22 336.371   1
  -3  13  12 1249.69 351.393   1
   3 -13 -12 1210.76 322.425   1
  -3  13  11 204.349 282.895   1
   3 -13 -11 481.534 267.379   1
  -3  13   9 259.476 245.307   1
   3 -13  -9 152.621 267.399   1
  -3  13   8 157.607 250.034   1
   3 -13  -8 353.922 232.310   1
  -3  13   7 30.5003 244.891   1
   3 -13  -7 141.830 229.401   1
  -3  13   6 2903.59 344.561   1
   3 -13  -6 2689.94 331.118   1
   3 -13  -5 206.834 212.043   1
  -3 -13   5 285.186 73.1267   1
  -3  13   5 392.104 225.338   1
   3  13  -5 114.534 80.2808   1
  -3 -13   4 4187.60 343.175   1
   3  13  -4 4452.21 346.142   1
  -3  13   4 4034.80 411.210   1
   3 -13  -4 4235.70 405.905   1
   3 -13  -3 1017.04 220.070   1
   3  13  -3 824.375 144.898   1
  -3 -13   3 666.798 138.623   1
   3 -13  -2 1172.33 225.339   1
  -3  13   2 957.451 209.074   1
   3  13  -2 1199.92 177.519   1
  -3 -13   2 1181.99 174.037   1
   3 -13  -1 138.518 175.717   1
  -3  13   1 286.660 184.267   1
  -3 -13   1 202.650 153.910   1
   3  13  -1 160.144 156.252   1
  -3 -13   0 21689.0 1507.78   1
   3 -13   0 21548.2 1503.86   1
   3  13   0 18696.8 1509.48   1
  -3  13   0 19064.1 1504.12   1
  -3  13  -1 341.410 138.985   1
   3 -13   1 149.731 135.206   1
   3  13   1 173.220 189.782   1
  -3 -13  -1 288.115 172.657   1
  -3  13  -2 851.313 152.628   1
   3 -13   2 805.067 155.045   1
   3  13   2 1144.90 224.096   1
   3  13   3 671.253 211.967   1
  -3  13  -3 822.651 128.409   1
  -3 -13  -3 1045.29 220.802   1
   3 -13   3 483.542 117.200   1
  -3  13  -4 2918.81 223.519   1
   3 -13   4 2772.56 220.515   1
   3  13   5 83.4502 232.945   1
  -3 -13  -5 817.185 234.235   1
   3  13   6 2484.58 319.012   1
  -3 -13  -6 2110.37 316.537   1
   3  13   7 306.050 259.355   1
  -3 -13  -7 482.168 239.039   1
   3  13   8 31.6899 263.245   1
  -3 -13  -8 378.421 242.429   1
   3  13   9 425.152 275.823   1
  -3 -13  -9 29.7990 244.745   1
   3  13  11 809.137 308.197   1
  -3 -13 -11 977.902 294.022   1
   3  13  12 1575.01 352.712   1
  -3 -13 -12 2027.28 334.936   1
   3  13  13 866.601 321.081   1
  -3 -13 -13 914.750 310.365   1
   3  13  14 314.850 311.217   1
  -3 -13 -14 99.1507 273.800   1
  -3 -13 -15 799.032 303.087   1
   3  13  16 318.740 304.943   1
  -3 -13 -16 33.4319 284.260   1
   3  13  17 106.266 341.294   1
  -3 -13 -17 569.082 301.521   1
   3  13  19 558.787 355.597   1
  -3 -13 -19 931.496 338.624   1
   3  13  20-311.557 310.141   1
  -3 -13 -20 98.9253 303.311   1
   3  13  21 273.892 308.414   1
  -3 -13 -21 260.412 303.199   1
   3  13  22 1249.85 376.119   1
  -3 -13 -22 892.879 341.492   1
   3  13  23-33.4239 347.549   1
  -3 -13 -23 185.748 324.212   1
   3 -14 -23 126.067 319.455   1
  -3  14  23 305.864 370.442   1
   3 -14 -22 515.467 341.723   1
   3 -14 -21 821.100 318.906   1
   3 -14 -20 434.238 335.013   1
  -3  14  20 428.280 376.041   1
   3 -14 -19 574.203 308.712   1
  -3  14  19 794.005 340.794   1
   3 -14 -18 170.695 320.461   1
  -3  14  18 507.868 362.457   1
   3 -14 -16 480.620 319.527   1
  -3  14  16 546.989 337.934   1
   3 -14 -15 239.809 313.282   1
  -3  14  15-254.781 335.297   1
   3 -14 -13 708.978 311.449   1
  -3  14  13 753.136 335.697   1
   3 -14 -12 1233.46 321.188   1
  -3  14  12 673.002 317.948   1
   3 -14 -11 360.785 264.484   1
  -3  14  11 348.530 291.420   1
   3 -14 -10 771.558 295.503   1
  -3  14  10 307.495 295.944   1
   3 -14  -9-31.2947 249.573   1
  -3  14   9 334.513 263.476   1
   3 -14  -8 2822.50 335.850   1
  -3  14   8 1989.49 349.666   1
   3 -14  -7 381.125 235.005   1
  -3  14   7 601.295 258.145   1
   3 -14  -6 675.966 245.583   1
  -3  14   6 884.576 266.593   1
   3 -14  -5 296.287 220.777   1
  -3  14   5 87.4372 234.935   1
  -3 -14   4 4824.97 384.809   1
   3  14  -4 5083.64 390.467   1
   3 -14  -3 97.2649 185.605   1
  -3 -14   3 135.077 126.648   1
   3  14  -3-26.2924 127.012   1
  -3  14   3 51.8223 197.246   1
   3 -14  -2 434.285 204.704   1
  -3 -14   2 479.698 147.807   1
   3  14  -2 97.1520 155.012   1
  -3  14   2 189.523 217.745   1
   3 -14  -1 476.379 185.001   1
  -3 -14   1 986.459 181.816   1
  -3  14   1 938.787 207.470   1
   3  14  -1 661.189 179.393   1
   3  14   0 42.1942 178.884   1
  -3  14   0 94.8060 160.785   1
   3 -14   0 146.354 155.467   1
  -3 -14   0-58.0377 162.981   1
   3  14   1 922.224 220.911   1
  -3  14  -1 728.506 172.705   1
   3 -14   1 846.343 156.119   1
  -3 -14  -1 853.768 204.710   1
   3  14   2 248.398 217.794   1
  -3 -14  -2 161.020 195.652   1
  -3  14  -2 374.151 131.072   1
   3 -14   2 270.102 133.389   1
  -3 -14  -3 343.249 202.197   1
  -3  14  -3 84.9872 102.443   1
   3 -14   3 118.014 100.323   1
   3  14   3 291.168 219.245   1
  -3 -14  -4 6554.38 514.759   1
   3  14   4 4815.40 517.456   1
   3  14   5-146.728 231.643   1
  -3 -14  -5-53.8938 220.001   1
   3  14   6-336.957 239.277   1
  -3 -14  -6 334.825 232.925   1
   3  14   7 476.080 261.113   1
  -3 -14  -7 665.200 240.176   1
   3  14   8 2458.08 356.056   1
  -3 -14  -8 2823.95 356.237   1
   3  14  10 573.154 308.572   1
  -3 -14 -10 1013.68 296.944   1
   3  14  11 479.921 320.395   1
  -3 -14 -11 581.395 291.824   1
   3  14  12 278.416 312.812   1
  -3 -14 -12 753.970 302.172   1
   3  14  13 281.028 322.103   1
  -3 -14 -13 99.5612 294.651   1
   3  14  14-177.110 332.392   1
  -3 -14 -14 434.806 308.307   1
   3  14  15 391.138 348.193   1
  -3 -14 -15 67.1902 297.779   1
   3  14  16 497.561 339.558   1
  -3 -14 -16 808.040 327.438   1
   3  14  18 738.110 342.569   1
  -3 -14 -18 569.037 317.936   1
   3  14  19-34.8618 320.529   1
  -3 -14 -19 531.152 300.772   1
  -3 -14 -20 721.554 326.544   1
   3  14  21 340.628 372.705   1
  -3 -14 -21 739.599 317.670   1
   3  14  22 472.251 376.179   1
  -3 -14 -22 628.382 337.808   1
  -3  15  22 206.814 382.662   1
   3 -15 -22 509.507 344.219   1
  -3  15  21 491.195 363.937   1
   3 -15 -21-97.5874 305.868   1
  -3  15  20-142.393 365.853   1
   3 -15 -20 198.864 317.364   1
  -3  15  18 436.431 384.925   1
   3 -15 -18 68.0827 315.741   1
  -3  15  17-36.6371 336.525   1
   3 -15 -17 377.192 312.681   1
  -3  15  16 588.653 345.032   1
   3 -15 -16 550.908 307.509   1
  -3  15  15-73.6196 334.941   1
   3 -15 -15 378.917 309.338   1
  -3  15  14 1909.53 388.652   1
   3 -15 -14 1855.53 368.767   1
  -3  15  12 795.293 325.397   1
   3 -15 -12 845.655 299.331   1
  -3  15  11 1212.91 336.197   1
   3 -15 -11 867.807 304.498   1
  -3  15  10 527.960 306.259   1
   3 -15 -10-98.2626 274.349   1
  -3  15   9 449.347 303.792   1
   3 -15  -9 384.410 287.907   1
  -3  15   8 507.314 292.242   1
   3 -15  -8 1120.84 287.800   1
  -3  15   7-65.5180 254.587   1
   3 -15  -7 30.2669 237.022   1
  -3  15   6 2053.76 339.581   1
   3 -15  -6 2279.05 319.607   1
  -3  15   5 302.758 274.379   1
   3 -15  -5-56.2339 232.204   1
  -3 -15   4 129.957 87.8769   1
   3  15  -4 199.343 99.2593   1
   3 -15  -3 408.092 213.424   1
  -3 -15   3 12.0158 122.633   1
   3  15  -3 38.3024 124.350   1
  -3  15   3-188.150 231.285   1
   3 -15  -2 142.871 200.056   1
  -3 -15   2 445.672 146.039   1
   3  15  -2 16.4186 153.714   1
  -3  15   2 418.708 206.417   1
   3 -15  -1 216.425 183.316   1
  -3 -15   1 343.403 161.987   1
  -3  15   1 156.398 180.848   1
   3  15  -1 115.332 171.854   1
   3  15   0 563.463 195.573   1
  -3  15   0 414.038 168.924   1
   3 -15   0 532.299 175.742   1
  -3 -15   0 630.015 186.639   1
   3  15   1 190.397 194.834   1
  -3  15  -1 67.0577 150.083   1
   3 -15   1 146.582 146.383   1
  -3 -15  -1 66.7381 176.585   1
   3  15   2 153.815 228.533   1
  -3 -15  -2 455.354 223.165   1
  -3  15  -2 255.220 135.680   1
   3 -15   2 386.731 133.683   1
  -3  15  -3 250.521 101.672   1
   3 -15   3 8.11551 91.9884   1
   3  15   4 201.159 245.708   1
  -3 -15  -4-80.6335 214.192   1
   3  15   5 150.207 254.592   1
  -3 -15  -5 281.017 246.295   1
   3  15   6 2309.38 339.800   1
  -3 -15  -6 2278.11 321.201   1
   3  15   7 225.124 263.238   1
  -3 -15  -7 60.4189 253.500   1
   3  15   8 1322.54 302.050   1
  -3 -15  -8 403.904 271.112   1
   3  15   9 405.252 271.646   1
  -3 -15  -9 318.166 270.366   1
   3  15  10 34.3681 282.687   1
  -3 -15 -10 584.331 271.965   1
   3  15  11 767.644 317.707   1
  -3 -15 -11 1350.61 316.256   1
   3  15  12 706.276 326.008   1
  -3 -15 -12 1400.37 325.131   1
   3  15  14 2110.99 384.585   1
  -3 -15 -14 1656.56 343.563   1
   3  15  15-71.5499 318.006   1
  -3 -15 -15 237.207 284.845   1
   3  15  16 605.794 331.705   1
  -3 -15 -16 473.921 306.775   1
   3  15  17 283.240 352.068   1
  -3 -15 -17 910.311 302.439   1
   3  15  18 702.496 348.854   1
  -3 -15 -18 33.4521 296.494   1
   3  15  19 486.695 365.296   1
  -3 -15 -19 198.398 325.393   1
   3  15  20 549.826 362.864   1
  -3 -15 -20 518.915 323.126   1
   3  15  21 136.184 373.341   1
  -3 -15 -21 126.858 325.106   1
   3  15  22 100.693 368.776   1
  -3 -15 -22 336.659 325.816   1
  -3  16  21 34.8388 354.874   1
   3 -16 -21-64.1825 302.564   1
  -3  16  19-144.196 352.097   1
   3 -16 -19 66.8585 306.836   1
  -3  16  17 404.956 364.985   1
   3 -16 -17 274.224 312.628   1
  -3  16  16 667.162 356.344   1
   3 -16 -16 552.142 314.469   1
  -3  16  15 74.4033 336.429   1
   3 -16 -15 484.878 306.108   1
  -3  16  14 1079.26 348.435   1
   3 -16 -14 277.155 308.363   1
  -3  16  13 259.783 332.741   1
   3 -16 -13 172.721 297.600   1
  -3  16  11 439.350 329.819   1
   3 -16 -11 373.303 286.020   1
  -3  16  10 144.443 305.603   1
   3 -16 -10 133.900 277.129   1
  -3  16   9 142.392 315.851   1
   3 -16  -9 98.3407 269.487   1
  -3  16   7-33.8085 275.418   1
   3 -16  -7 281.478 257.765   1
  -3  16   6 326.990 275.518   1
   3 -16  -6 577.337 275.666   1
  -3  16   5 250.856 272.284   1
   3 -16  -5 87.8902 250.745   1
  -3  16   4 2236.76 327.332   1
   3 -16  -4 1768.46 306.714   1
   3  16  -3 798.694 157.175   1
   3 -16  -2 1607.15 274.705   1
  -3 -16   2 1924.74 210.043   1
   3  16  -2 1382.19 213.109   1
  -3  16   2 1737.86 280.416   1
   3 -16  -1 268.476 209.671   1
  -3  16   1 1022.71 227.542   1
   3  16  -1 866.533 196.395   1
  -3 -16   1 595.202 194.354   1
   3  16   0 179.485 201.237   1
   3 -16   0 390.776 178.780   1
  -3  16   0 81.4375 180.626   1
  -3 -16   0 253.207 196.844   1
   3  16   1 740.131 228.256   1
   3 -16   1 611.014 178.301   1
  -3  16  -1 437.074 170.104   1
  -3 -16  -1 928.604 218.436   1
  -3 -16  -2 1452.37 266.878   1
   3  16   2 2153.08 297.739   1
  -3  16  -2 1826.36 206.614   1
  -3 -16  -3 585.556 225.325   1
  -3  16  -3 153.314 73.9249   1
   3  16   3 677.888 235.914   1
   3  16   4 2732.69 344.889   1
  -3 -16  -4 1849.81 311.191   1
   3  16   5 216.828 266.666   1
  -3 -16  -5 58.4900 235.478   1
   3  16   6 513.475 276.429   1
  -3 -16  -6 302.978 243.683   1
   3  16   7 363.431 274.026   1
  -3 -16  -7 530.182 257.135   1
   3  16   8 575.639 296.849   1
  -3 -16  -8 31.9589 261.568   1
   3  16   9 103.646 302.910   1
  -3 -16  -9 130.409 269.863   1
   3  16  10 596.978 303.584   1
  -3 -16 -10 397.706 294.945   1
   3  16  11 390.796 309.303   1
  -3 -16 -11 100.685 266.653   1
   3  16  13 107.909 330.893   1
  -3 -16 -13 477.058 297.058   1
   3  16  14 863.174 339.359   1
  -3 -16 -14 341.523 315.157   1
   3  16  15 358.428 325.076   1
  -3 -16 -15 341.432 292.982   1
   3  16  16 356.824 322.390   1
  -3 -16 -16 67.9908 297.714   1
   3  16  17 106.368 337.555   1
  -3 -16 -17 775.668 335.180   1
   3  16  19 243.252 355.847   1
  -3 -16 -19 162.913 339.063   1
   3  16  21 339.139 357.919   1
  -3 -16 -21 92.7779 310.157   1
  -3  17  20 1198.03 418.856   1
   3 -17 -20 357.062 345.372   1
  -3  17  18 255.897 384.102   1
   3 -17 -18 134.698 315.558   1
  -3  17  16 484.841 376.751   1
   3 -17 -16 242.103 325.354   1
  -3  17  15 225.339 350.717   1
   3 -17 -15 487.398 328.128   1
  -3  17  14 263.743 351.969   1
   3 -17 -14 489.166 310.540   1
  -3  17  13 794.157 372.830   1
   3 -17 -13 522.553 320.733   1
  -3  17  12 339.286 325.189   1
   3 -17 -12 694.482 313.888   1
  -3  17  11 224.612 326.100   1
   3 -17 -11-206.867 292.889   1
  -3  17  10 406.854 338.266   1
   3 -17 -10-205.144 296.047   1
  -3  17   9 145.756 296.432   1
   3 -17  -9 303.370 273.643   1
  -3  17   8 716.841 318.331   1
   3 -17  -8 231.493 282.828   1
  -3  17   6 1384.13 319.062   1
   3 -17  -6 1860.55 321.697   1
  -3  17   5 194.755 262.520   1
   3 -17  -5 30.5465 251.127   1
  -3  17   4-123.051 259.654   1
   3 -17  -4 176.510 245.047   1
  -3  17   3 28.7276 233.993   1
   3 -17  -3 166.677 222.013   1
  -3  17   2 689.559 251.445   1
   3 -17  -2 564.846 236.448   1
  -3  17   1 287.005 217.656   1
   3  17   0 161.382 198.891   1
  -3  17   0 41.5567 181.871   1
   3  17   1 686.898 240.329   1
   3  17   3 205.100 253.153   1
  -3 -17  -3-110.802 231.768   1
   3  17   4 584.242 269.813   1
  -3 -17  -4 58.1767 239.989   1
   3  17   5 256.539 261.108   1
  -3 -17  -5-90.8287 227.980   1
   3  17   6 1225.60 311.148   1
  -3 -17  -6 1877.08 300.732   1
   3  17   8 346.937 296.277   1
  -3 -17  -8 887.057 283.901   1
   3  17   9 176.472 314.477   1
  -3 -17  -9 434.436 288.409   1
   3  17  10 213.965 308.789   1
  -3 -17 -10-338.766 272.620   1
   3  17  12-144.503 323.084   1
  -3 -17 -12 756.989 316.610   1
   3  17  13-398.432 321.976   1
  -3 -17 -13 172.456 307.208   1
   3  17  14 253.247 343.556   1
  -3 -17 -14 344.624 297.914   1
   3  17  15-216.384 328.568   1
  -3 -17 -15 205.820 321.722   1
   3  17  16 646.113 362.770   1
  -3 -17 -16 135.504 307.478   1
   3  17  18 280.878 360.325   1
   3  17  20 514.218 384.506   1
  -3 -17 -20 125.054 304.070   1
  -3  18  19 819.258 399.011   1
   3 -18 -19-131.726 322.863   1
  -3  18  18-181.641 374.463   1
   3 -18 -18 33.5952 324.407   1
  -3  18  17 406.321 370.634   1
   3 -18 -17 204.938 313.643   1
  -3  18  16 711.263 370.149   1
   3 -18 -16 276.899 329.792   1
  -3  18  15 113.441 359.105   1
   3 -18 -15 139.835 319.224   1
  -3  18  14 76.1410 355.032   1
   3 -18 -14 422.383 316.426   1
  -3  18  13 840.366 374.922   1
   3 -18 -13 388.441 333.358   1
  -3  18  12 114.571 336.054   1
   3 -18 -12-105.958 310.168   1
  -3  18  11 342.419 355.013   1
   3 -18 -11-105.614 316.606   1
  -3  18  10 1627.98 357.296   1
   3 -18 -10 839.048 315.179   1
  -3  18   9 149.271 318.389   1
   3 -18  -9-208.123 288.293   1
  -3  18   8 73.3574 297.659   1
   3 -18  -8 376.163 299.543   1
  -3  18   7 215.195 331.363   1
  -3  18   6-34.8254 282.206   1
  -3  18   5 400.522 303.176   1
   3  18   4 95.2750 265.791   1
   3  18   5 263.831 282.589   1
   3  18   7 417.697 294.175   1
  -3 -18  -7 596.613 277.909   1
   3  18   8 141.854 297.507   1
  -3 -18  -8-371.429 267.248   1
   3  18   9-107.885 298.933   1
  -3 -18  -9-68.4916 282.112   1
   3  18  10 689.953 347.311   1
  -3 -18 -10 726.276 318.597   1
   3  18  11 548.024 338.954   1
  -3 -18 -11 34.7992 288.554   1
   3  18  12 439.891 331.748   1
  -3 -18 -12-34.8580 297.691   1
   3  18  13 732.624 354.256   1
  -3 -18 -13 278.664 308.516   1
   3  18  14 329.058 352.427   1
  -3 -18 -14 241.654 309.260   1
   3  18  15 509.274 358.631   1
  -3 -18 -15 716.272 320.725   1
   3  18  17 71.4987 363.075   1
  -3 -18 -17 33.1090 303.911   1
   3  18  19 247.381 376.783   1
  -3 -18 -19-219.579 298.827   1
   4   0 -26-418.837 334.978   1
  -4   0  25 74.4549 311.841   1
   4   0 -25 348.081 317.501   1
  -4   0  24 705.192 339.401   1
   4   0 -24 588.573 333.585   1
  -4   0  23 736.673 330.365   1
   4   0 -23 240.056 318.304   1
  -4   0  21-395.994 297.163   1
   4   0 -21 299.107 274.959   1
   4   0 -20 8313.60 692.533   1
  -4   0  20 7131.80 692.139   1
  -4   0  19 275.300 285.443   1
   4   0 -19-31.8590 252.725   1
  -4   0  17-97.5015 268.302   1
   4   0 -17 180.460 246.029   1
   4   0 -16 6565.00 543.962   1
  -4   0  16 5149.27 553.489   1
  -4   0  15-90.6389 245.398   1
   4   0 -15 111.838 239.548   1
   4   0 -14 1340.62 257.415   1
  -4   0  13 27.6397 212.909   1
   4   0 -13 281.537 201.779   1
  -4   0  11 372.895 199.993   1
   4   0 -11 392.926 186.220   1
  -4   0  10 2174.85 276.443   1
   4   0 -10 2749.85 275.796   1
  -4   0   9 21.9202 174.717   1
   4   0  -9-123.026 157.350   1
   4   0  -8 55022.8 4137.26   1
  -4   0   8 59386.4 4146.40   1
  -4   0   7-37.5269 113.604   1
   4   0  -7 272.335 139.780   1
  -4   0   6 4560.20 373.429   1
   4   0  -6 3836.44 365.800   1
  -4   0   5 333.227 153.607   1
   4   0  -5-15.4355 148.948   1
   4   0  -4 57380.4 4205.11   1
  -4   0   4 58914.2 4207.89   1
  -4   0   2-64.8889 119.020   1
   4   0  -2-88.2806 141.176   1
  -4   0   1 24.7783 131.371   1
   4   0  -1 12.1955 117.367   1
  -4   0   0 330.507 155.030   1
   4   0   0 323.831 149.309   1
  -4   0  -1-73.1830 109.049   1
   4   0   1 12.1435 100.713   1
  -4   0  -2-138.742 102.169   1
   4   0   2-125.250 129.261   1
  -4   0  -4 61119.8 4392.95   1
   4   0   4 60327.0 4395.00   1
  -4   0  -5 89.7054 136.966   1
   4   0   5 139.356 139.987   1
   4   0   6 4866.04 440.848   1
  -4   0  -6 5933.32 443.660   1
  -4   0  -7 119.233 145.858   1
   4   0   7 110.836 133.505   1
   4   0   8 64540.6 4597.43   1
  -4   0  -8 62319.0 4593.68   1
   4   0   9 21.1592 166.737   1
  -4   0  -9-219.462 154.472   1
   4   0  10 2182.13 266.803   1
  -4   0 -10 2148.19 266.267   1
   4   0  11-48.2537 169.319   1
  -4   0 -11 91.9066 168.681   1
   4   0  12 19855.6 1468.16   1
  -4   0 -12 19165.3 1465.37   1
  -4   0 -13-178.417 207.901   1
  -4   0 -14 1546.79 266.317   1
   4   0  14 2014.45 279.104   1
   4   0  15 58.5137 236.550   1
  -4   0 -16 6234.54 543.691   1
   4   0  16 5682.20 552.403   1
   4   0  17 220.721 263.585   1
  -4   0 -17 388.763 243.919   1
   4   0  19 611.336 303.485   1
  -4   0 -19 154.842 264.859   1
  -4   0 -20 7174.38 626.467   1
   4   0  20 6364.19 626.945   1
   4   0  21-69.3544 288.357   1
  -4   0 -21-196.598 290.215   1
   4   0  23 924.706 331.969   1
  -4   0 -23 572.771 321.579   1
   4   0  24 392.744 306.451   1
  -4   0 -24 544.099 334.903   1
  -4   0 -26 1020.06 355.519   1
   4  -1 -27 34.3032 336.675   1
  -4   1  26 147.401 328.856   1
   4  -1 -26 68.9003 323.755   1
  -4  -1  25 300.420 344.171   1
  -4   1  25-36.9775 338.280   1
   4   1 -25 246.283 329.530   1
   4  -1 -25 34.4878 329.793   1
  -4  -1  24 1007.10 351.404   1
  -4   1  24 1219.94 350.845   1
   4   1 -24 489.469 333.875   1
   4  -1 -24 1512.70 347.028   1
  -4  -1  23 664.203 331.080   1
  -4   1  23 553.344 333.524   1
   4   1 -23 414.080 312.900   1
   4  -1 -23 647.003 321.950   1
  -4  -1  22 728.189 325.015   1
  -4   1  22 1535.16 357.097   1
   4   1 -22 1120.95 310.286   1
   4  -1 -22 911.272 336.330   1
  -4  -1  21 536.208 304.987   1
  -4   1  21 323.873 301.053   1
   4  -1 -21 699.449 291.104   1
   4   1 -21 633.599 294.973   1
  -4  -1  20 140.095 291.775   1
  -4   1  20-70.7939 309.648   1
   4   1 -20 97.7140 264.609   1
   4  -1 -20-458.173 279.851   1
  -4  -1  19 580.371 284.271   1
  -4   1  19 346.841 278.255   1
   4  -1 -19 256.563 266.593   1
   4   1 -19 285.706 264.505   1
  -4  -1  18 1562.57 319.044   1
  -4   1  18 812.763 313.283   1
   4  -1 -18 1186.76 309.507   1
   4   1 -18 1903.36 314.213   1
  -4   1  17 1121.04 309.730   1
  -4  -1  17 1961.90 314.051   1
   4   1 -17 1633.06 296.406   1
  -4   1  16 255.525 247.304   1
  -4  -1  16 154.916 266.411   1
   4  -1 -16 559.146 245.127   1
   4   1 -16 572.326 251.396   1
  -4   1  15 400.765 245.736   1
  -4  -1  15 327.069 248.509   1
   4  -1 -15 681.715 226.374   1
   4   1 -15 714.065 241.422   1
  -4   1  14 681.657 219.518   1
   4  -1 -14 382.172 208.823   1
  -4   1  13 56.7351 239.818   1
   4  -1 -13-365.945 223.422   1
  -4   1  12 3590.88 372.992   1
   4  -1 -12 3944.88 370.954   1
   4   1 -12 3380.40 347.904   1
  -4  -1  11 1419.16 235.145   1
  -4   1  11 2100.53 272.546   1
   4   1 -11 1867.05 227.753   1
   4  -1 -11 1944.88 257.047   1
   4   1 -10 23718.6 1760.98   1
   4  -1 -10 24883.5 1767.99   1
  -4   1  10 23641.3 1769.77   1
  -4  -1  10 22923.9 1766.32   1
   4  -1  -9 2943.56 293.651   1
   4   1  -9 3296.91 298.423   1
  -4   1   9 2777.77 299.149   1
  -4  -1   9 3362.85 314.118   1
   4  -1  -8 497.611 166.208   1
   4   1  -8 732.080 165.552   1
  -4   1   8 744.785 183.508   1
  -4  -1   8 522.030 168.799   1
   4  -1  -7 66771.7 4964.27   1
  -4   1   7 65945.0 4968.30   1
   4   1  -7 70898.1 4963.72   1
  -4  -1   7 70486.4 4965.05   1
   4  -1  -6 9668.00 791.119   1
  -4  -1   6 11019.0 796.355   1
  -4   1   6 10974.5 797.848   1
   4   1  -6 10149.6 793.137   1
   4   1  -5 627.992 148.986   1
   4  -1  -5 420.181 149.677   1
  -4  -1   5 708.347 145.758   1
  -4   1   5 849.402 152.974   1
   4  -1  -4 33767.4 2344.50   1
  -4   1   4 30511.3 2343.63   1
   4   1  -2 50873.6 3575.10   1
  -4  -1   2 47912.0 3575.06   1
   4   1  -1 14319.6 1002.36   1
  -4  -1   1 11735.5 999.123   1
  -4   1   1 13819.1 998.883   1
   4  -1  -1 14034.9 998.767   1
  -4  -1   0 122.357 142.350   1
  -4   1   0-197.979 113.154   1
   4  -1   0 180.017 101.292   1
   4   1   0-133.676 135.095   1
  -4  -1  -1 14913.6 1016.08   1
  -4   1  -1 11880.5 1009.78   1
   4  -1   1 13344.7 1013.67   1
   4   1   1 14793.6 1016.32   1
  -4   1  -2 44898.6 3284.97   1
   4  -1   2 45802.0 3285.64   1
  -4  -1  -4 31616.1 2311.14   1
   4   1   4 31780.0 2314.36   1
  -4  -1  -5 673.352 163.630   1
  -4   1  -5 639.915 147.415   1
   4  -1   5 770.249 155.657   1
   4   1   5 294.372 177.049   1
   4   1   6 10220.5 760.274   1
  -4   1  -6 10608.7 755.499   1
  -4  -1  -6 9238.85 756.560   1
   4  -1   6 9502.90 760.954   1
   4  -1   7 66374.4 4818.72   1
   4   1   7 67001.8 4822.78   1
  -4  -1  -7 65481.1 4819.99   1
  -4   1  -7 67303.1 4815.82   1
  -4   1  -8 707.752 154.812   1
  -4  -1  -8 484.964 173.781   1
   4   1   8 669.326 186.975   1
   4  -1   8 475.025 158.884   1
   4  -1   9 3195.30 312.683   1
  -4  -1  -9 3105.43 319.708   1
  -4   1  -9 3365.63 312.904   1
   4   1   9 3210.68 326.395   1
   4   1  10 24599.4 1818.08   1
   4  -1  10 24518.9 1815.03   1
  -4  -1 -10 23856.4 1814.97   1
  -4   1 -10 25121.9 1812.75   1
   4   1  11 2225.54 271.919   1
   4  -1  11 2282.00 262.693   1
  -4   1 -11 2040.98 251.520   1
  -4  -1 -11 1641.70 265.973   1
   4  -1  12 3275.12 330.188   1
  -4   1 -12 2996.45 320.421   1
   4   1  13 109.567 243.483   1
  -4  -1 -13 471.620 221.769   1
   4   1  14 830.660 266.270   1
   4  -1  14 1037.19 252.235   1
  -4   1 -14 1040.80 233.773   1
  -4  -1 -14 737.093 239.128   1
   4  -1  15 515.292 237.026   1
  -4   1 -15 796.193 230.242   1
  -4  -1 -15 601.248 239.187   1
   4  -1  16-119.396 245.405   1
   4   1  16 123.649 251.208   1
  -4   1 -16 284.199 235.800   1
  -4  -1 -16 147.492 249.104   1
   4   1  17 1311.21 301.664   1
   4  -1  17 1335.43 283.737   1
  -4   1 -17 1532.07 276.756   1
   4   1  18 833.057 278.844   1
   4  -1  18 1692.89 306.276   1
  -4   1 -18 301.837 270.429   1
  -4  -1 -18 1173.93 276.900   1
   4  -1  19-33.2668 262.571   1
   4   1  19 205.539 275.004   1
  -4   1 -19 340.088 255.395   1
  -4  -1 -19 562.217 270.576   1
   4  -1  20-237.351 290.296   1
   4   1  20 206.537 275.385   1
  -4   1 -20 350.619 276.380   1
  -4  -1 -20 515.438 279.897   1
   4  -1  21 172.765 283.909   1
   4   1  21 906.104 310.852   1
  -4   1 -21 816.446 296.811   1
  -4  -1 -21 722.620 276.393   1
   4  -1  22 1091.56 316.200   1
   4   1  22 352.569 314.149   1
  -4   1 -22 1229.87 317.594   1
  -4  -1 -22 998.385 320.644   1
   4  -1  23 320.808 318.582   1
   4   1  23 462.319 332.898   1
  -4   1 -23 135.074 303.619   1
  -4  -1 -23 168.041 312.989   1
   4  -1  24 287.129 317.872   1
   4   1  24 1210.78 338.882   1
  -4   1 -24 615.311 317.255   1
  -4  -1 -24 1048.77 334.848   1
   4   1  25 284.776 328.835   1
  -4  -1 -25 644.098 337.373   1
  -4   1 -25 378.591 315.724   1
   4   1  26 392.116 340.937   1
  -4  -1 -26-33.6465 330.959   1
  -4   2  27 72.2768 345.458   1
   4  -2 -27-168.923 334.785   1
  -4   2  26 109.526 339.866   1
   4  -2 -26 374.610 336.869   1
  -4   2  25 587.818 341.039   1
   4  -2 -25 922.221 334.338   1
  -4  -2  24 187.160 314.256   1
   4   2 -24 246.878 313.823   1
  -4  -2  23 554.037 321.939   1
  -4   2  23 1430.72 343.725   1
   4   2 -23 1670.75 337.588   1
   4  -2 -23 271.613 324.181   1
  -4  -2  22 473.076 326.029   1
  -4   2  22 801.606 342.419   1
   4   2 -22 818.432 321.442   1
   4  -2 -22 472.156 324.551   1
  -4  -2  21 320.661 295.608   1
   4   2 -21 299.789 291.603   1
  -4  -2  20 1216.43 327.622   1
  -4   2  20 854.769 331.893   1
   4  -2 -20 689.032 308.394   1
   4   2 -20 844.930 295.782   1
  -4   2  19 1014.50 304.647   1
   4  -2 -19 612.280 298.182   1
  -4   2  18 989.294 324.504   1
  -4  -2  18 556.513 287.201   1
   4  -2 -18-63.2677 272.072   1
   4   2 -18 794.344 268.935   1
  -4  -2  17 473.596 268.520   1
   4   2 -17-29.4619 239.079   1
  -4   2  16 193.862 237.025   1
  -4  -2  16 364.025 246.885   1
   4  -2 -16-29.9648 249.517   1
   4   2 -16 339.600 240.400   1
   4   2 -15 6183.44 496.009   1
  -4  -2  15 5219.51 494.199   1
   4  -2 -15 5623.96 498.079   1
  -4   2  14 2169.77 301.218   1
  -4  -2  14 1602.57 288.954   1
   4  -2 -14 1760.83 287.071   1
   4   2 -14 1524.81 261.502   1
  -4   2  13 17185.6 1341.79   1
   4  -2 -13 18003.4 1338.98   1
  -4   2  12 10841.8 825.152   1
  -4  -2  12 9570.97 800.100   1
   4  -2 -12 10235.2 807.423   1
  -4  -2  11 6511.26 574.619   1
   4   2 -11 7511.26 576.110   1
   4  -2 -10 855.827 206.495   1
   4   2 -10 994.646 189.498   1
  -4   2  10 1050.75 213.978   1
  -4  -2  10 1353.80 200.088   1
   4  -2  -9 1703.53 223.623   1
   4   2  -9 1778.84 228.663   1
  -4   2   9 2005.46 257.579   1
  -4  -2   9 2093.50 230.676   1
  -4  -2   8 11873.7 914.484   1
   4   2  -8 11250.1 910.215   1
   4  -2  -8 11745.1 923.122   1
  -4   2   8 13937.3 934.742   1
  -4  -2   7 23349.2 1716.18   1
   4   2  -7 22763.0 1714.60   1
   4  -2  -7 23551.9 1722.54   1
  -4   2   7 23737.0 1726.56   1
  -4  -2   6 26744.3 1924.35   1
   4   2  -6 29459.2 1925.84   1
   4  -2  -6 23089.4 1929.94   1
  -4   2   6 25193.5 1932.64   1
  -4  -2   5 17273.9 1342.72   1
  -4   2   5 19804.7 1354.03   1
   4   2  -5 16865.1 1341.62   1
   4  -2  -5 19615.2 1354.32   1
   4  -2  -4 19838.3 1486.05   1
  -4   2   4 20502.9 1486.92   1
   4  -2  -3 47085.2 3296.61   1
  -4   2   3 43725.8 3297.39   1
   4   2  -2 34252.0 2396.06   1
  -4  -2   2 31719.4 2394.10   1
  -4  -2   1 1219.75 165.733   1
   4   2  -1 1320.16 163.637   1
   4  -2  -1 778.188 150.887   1
  -4   2   1 861.949 155.402   1
   4   2   0 104070. 7369.85   1
   4  -2   0 104146. 7369.84   1
  -4   2   0 102470. 7369.81   1
  -4  -2   0 98331.3 7370.14   1
   4  -2   1 959.283 146.534   1
  -4   2  -1 989.266 156.772   1
   4  -2   2 32066.0 2422.87   1
  -4   2  -2 34663.9 2423.72   1
   4   2   3 46976.8 3664.68   1
   4  -2   3 52918.5 3659.86   1
  -4  -2  -3 49427.7 3663.92   1
  -4   2  -3 52310.6 3660.00   1
   4   2   4 20786.1 1497.06   1
  -4  -2  -4 19815.6 1492.81   1
   4   2   5 15889.2 1226.59   1
  -4  -2  -5 16959.6 1224.77   1
   4  -2   6 28690.2 2099.85   1
   4   2   6 29696.7 2113.07   1
  -4   2  -6 28284.9 2100.01   1
  -4  -2  -6 28574.3 2108.50   1
   4  -2   7 21889.7 1652.78   1
   4   2   7 23701.7 1666.94   1
  -4  -2  -7 21371.1 1660.75   1
  -4   2  -7 23009.3 1652.12   1
   4  -2   8 12225.5 909.962   1
   4   2   8 12015.5 921.394   1
  -4   2  -8 11781.3 906.801   1
  -4  -2  -8 11959.1 917.279   1
   4   2   9 1257.10 197.559   1
   4  -2   9 1470.26 201.467   1
  -4  -2  -9 1346.05 192.331   1
  -4   2  -9 1694.55 193.253   1
   4   2  10 1310.84 231.140   1
  -4  -2 -10 1719.86 233.497   1
  -4   2 -10 1283.02 199.494   1
   4  -2  11 5995.85 522.322   1
  -4   2 -11 6469.41 521.396   1
   4   2  12 9073.61 830.884   1
   4  -2  12 10475.7 827.414   1
  -4  -2 -12 11629.8 842.277   1
  -4   2 -12 10950.9 823.682   1
  -4  -2 -13 19138.5 1454.93   1
  -4   2 -13 20030.9 1447.57   1
   4   2  13 20038.3 1459.71   1
   4  -2  13 17913.9 1446.34   1
  -4  -2 -14 1786.22 300.403   1
  -4   2 -14 1621.29 267.242   1
   4   2  14 2053.29 327.781   1
   4  -2  14 1490.73 272.852   1
   4  -2  15 5036.17 475.663   1
   4   2  15 4869.72 472.027   1
  -4  -2 -15 5399.32 472.728   1
  -4   2 -15 4508.22 463.320   1
   4   2  16 62.8620 266.274   1
   4  -2  16 643.795 243.361   1
  -4   2 -16 222.917 237.084   1
  -4  -2 -16 959.751 266.588   1
   4  -2  17 767.959 261.834   1
  -4   2 -17 634.115 248.372   1
   4   2  18 168.454 287.565   1
   4  -2  18 192.953 255.210   1
  -4   2 -18 472.889 247.595   1
   4   2  19 759.781 293.033   1
  -4  -2 -19 881.495 293.369   1
   4  -2  20 672.156 290.466   1
   4   2  20 588.095 289.923   1
  -4   2 -20 633.626 278.264   1
  -4  -2 -20 874.268 276.680   1
   4  -2  21 172.057 289.811   1
  -4   2 -21-97.5027 277.283   1
   4  -2  22 105.453 290.582   1
   4   2  22 211.469 294.633   1
  -4   2 -22 564.876 309.412   1
  -4  -2 -22 865.418 298.089   1
   4   2  23 886.693 331.624   1
  -4  -2 -23 703.866 306.081   1
   4  -2  24 288.553 278.625   1
  -4   2 -24 446.587 323.789   1
   4   2  25 211.951 308.827   1
  -4  -2 -25 269.133 336.926   1
   4   2  26 705.582 339.476   1
  -4  -2 -26 736.213 340.735   1
   4   2  27 282.324 342.288   1
  -4  -2 -27 427.137 346.464   1
   4  -3 -28-32.8415 354.885   1
  -4   3  27 321.516 332.014   1
   4  -3 -27 433.077 346.435   1
  -4   3  26 36.1800 320.754   1
   4  -3 -26 437.353 340.062   1
  -4   3  25-36.5771 322.389   1
   4  -3 -25 506.438 316.075   1
  -4   3  24 402.569 342.942   1
   4  -3 -24 304.835 323.630   1
  -4  -3  23 36.7524 304.773   1
  -4   3  23-109.738 328.903   1
   4   3 -23 560.961 313.426   1
   4  -3 -23-304.424 330.922   1
  -4  -3  22 1301.88 357.259   1
  -4   3  22 1092.92 356.805   1
   4  -3 -22 1852.36 355.756   1
   4   3 -22 1546.20 338.321   1
  -4   3  21 144.750 304.218   1
  -4  -3  21-106.351 284.667   1
   4  -3 -21 100.004 281.482   1
   4   3 -21 334.112 282.126   1
  -4   3  20 429.220 319.584   1
  -4  -3  20 551.825 297.234   1
   4   3 -20 130.041 269.522   1
   4  -3 -20-99.1359 309.858   1
  -4  -3  19 568.192 282.503   1
  -4   3  19-175.485 272.477   1
   4   3 -19 126.040 256.381   1
   4  -3 -19 357.971 267.222   1
  -4  -3  18 2290.36 347.620   1
  -4   3  18 2168.74 384.277   1
   4   3 -18 2554.96 345.160   1
   4  -3 -18 2268.99 364.302   1
  -4  -3  17 279.141 253.696   1
  -4   3  17 234.902 280.144   1
   4   3 -17-58.4954 230.781   1
   4  -3 -17-187.454 240.936   1
  -4  -3  16 9360.11 709.114   1
  -4   3  16 7547.52 707.055   1
   4   3 -16 8937.13 699.324   1
   4  -3 -16 7758.04 707.595   1
   4   3 -15 828.453 242.186   1
   4  -3 -15 797.141 278.385   1
  -4  -3  15 821.910 250.020   1
  -4   3  15 1014.71 292.747   1
   4  -3 -14 370.924 257.662   1
  -4   3  14 827.403 261.066   1
   4   3 -13 1259.19 229.228   1
   4  -3 -13 1098.86 246.260   1
  -4  -3  13 1566.82 242.962   1
  -4   3  13 590.094 227.403   1
  -4  -3  12 3880.13 389.509   1
  -4   3  12 3621.34 413.207   1
   4   3 -12 4464.59 385.931   1
   4  -3 -12 4688.53 406.669   1
   4  -3 -11 678.591 218.912   1
   4   3 -11 900.316 184.065   1
  -4   3  11 514.924 210.302   1
  -4  -3  11 464.550 180.154   1
   4  -3 -10 12327.0 969.428   1
  -4  -3  10 13538.9 964.681   1
  -4   3  10 12901.5 981.233   1
   4   3 -10 11492.5 960.941   1
  -4  -3   9 2644.02 264.405   1
  -4   3   9 2273.44 276.402   1
   4  -3  -9 1920.34 281.587   1
   4   3  -9 2682.83 257.248   1
  -4  -3   8 402.406 141.457   1
  -4   3   8 207.177 154.473   1
   4   3  -8 528.561 139.345   1
   4  -3  -8 639.185 151.134   1
   4   3  -7 2075.25 216.116   1
   4  -3  -7 2067.16 235.853   1
  -4  -3   7 1919.69 217.155   1
  -4   3   7 2136.95 249.278   1
   4  -3  -6 24210.6 1854.79   1
  -4   3   6 26697.0 1860.89   1
   4   3  -6 24938.6 1843.73   1
  -4  -3   6 25200.4 1845.27   1
   4  -3  -5 671.774 166.450   1
  -4   3   5 1004.79 180.761   1
   4  -3  -4 9501.25 726.404   1
  -4   3   4 9432.62 726.161   1
   4  -3  -3 10740.2 741.383   1
  -4   3   3 9007.81 738.052   1
   4   3  -3 9514.83 731.994   1
  -4  -3   3 9631.71 734.138   1
  -4  -3   2 959.985 158.807   1
   4   3  -2 829.047 139.727   1
   4  -3  -2 1157.91 155.701   1
   4   3  -1 887.663 151.826   1
  -4  -3   1 777.307 156.909   1
  -4   3   0-152.002 126.960   1
   4  -3   0 37.1051 128.476   1
  -4   3  -1 750.963 147.718   1
   4  -3   1 728.094 135.432   1
   4  -3   2 1105.88 158.831   1
  -4  -3  -2 1250.32 178.335   1
   4   3   2 1190.51 182.719   1
  -4   3  -2 1514.29 165.682   1
   4  -3   3 9730.61 736.784   1
  -4  -3  -3 9813.61 749.867   1
   4   3   3 9362.65 752.580   1
  -4   3  -3 10146.7 737.416   1
  -4   3  -4 9599.36 650.422   1
  -4  -3  -4 9100.98 668.287   1
   4   3   4 8302.23 667.165   1
   4  -3   4 7381.67 646.277   1
   4   3   5 920.248 188.508   1
  -4  -3  -5 753.987 171.628   1
   4  -3   6 23320.0 1732.51   1
  -4  -3  -6 23416.8 1744.71   1
  -4   3  -6 25309.9 1732.94   1
   4   3   6 22076.0 1744.68   1
   4  -3   7 1836.25 202.511   1
   4   3   7 1938.49 233.307   1
  -4  -3  -7 1605.08 224.265   1
  -4   3  -7 1778.59 196.464   1
  -4   3  -8 559.256 138.978   1
  -4  -3  -8 169.858 146.211   1
   4   3   8 224.571 158.419   1
  -4   3  -9 2834.19 263.063   1
  -4  -3  -9 3194.06 311.757   1
   4   3   9 2348.67 304.512   1
   4  -3   9 2625.28 270.700   1
   4   3  10 12665.8 1083.36   1
   4  -3  10 15091.8 1067.79   1
  -4  -3 -10 14278.0 1083.98   1
   4  -3  11 1120.75 193.228   1
   4   3  11 557.384 228.611   1
  -4  -3 -11 710.157 230.993   1
  -4   3 -11 595.275 174.231   1
   4  -3  12 4040.26 413.365   1
   4   3  12 4864.26 435.649   1
  -4  -3 -12 4497.04 423.084   1
  -4   3 -12 4730.21 412.685   1
   4   3  13 1755.92 291.934   1
   4  -3  13 1387.52 248.416   1
  -4  -3 -13 1457.09 273.796   1
  -4   3 -13 1351.36 241.112   1
   4   3  14 449.645 242.755   1
   4   3  15 465.301 292.232   1
   4  -3  15 873.093 244.611   1
  -4   3 -15 912.717 234.988   1
  -4  -3 -15 1248.91 288.418   1
   4  -3  16 7903.08 686.232   1
   4   3  16 7950.65 703.723   1
  -4   3 -16 8110.38 681.092   1
  -4  -3 -16 8875.43 705.757   1
   4  -3  17-303.844 251.972   1
   4   3  17-32.8388 258.479   1
  -4   3 -17 169.054 216.167   1
  -4  -3 -17 342.556 254.735   1
   4  -3  18 2793.55 348.886   1
  -4   3 -18 1997.29 329.840   1
  -4  -3 -18 2271.56 339.151   1
   4  -3  19 258.612 267.721   1
   4   3  19-34.7965 278.205   1
  -4  -3 -19-31.7194 277.697   1
  -4   3 -19 485.328 263.968   1
   4   3  20 34.7626 294.191   1
   4  -3  20 565.613 288.366   1
  -4   3 -20 534.602 272.793   1
  -4  -3 -20 748.251 277.371   1
   4   3  21-210.143 276.487   1
   4  -3  21 273.935 270.320   1
  -4   3 -21 711.523 294.794   1
  -4  -3 -21-165.021 287.051   1
   4  -3  22 1506.22 335.530   1
   4   3  22 881.194 316.884   1
  -4   3 -22 1427.29 323.607   1
  -4  -3 -22 1463.85 334.695   1
   4  -3  23-35.6154 284.485   1
   4   3  23 35.3690 309.356   1
  -4   3 -23-237.544 288.896   1
  -4  -3 -23 334.236 328.562   1
   4   3  24 880.833 339.848   1
  -4  -3 -24 1706.62 365.804   1
   4   3  25 245.366 333.216   1
  -4  -3 -25 233.705 327.064   1
   4   3  26 348.361 337.460   1
  -4  -3 -26 198.740 326.174   1
   4   3  27 103.820 338.561   1
  -4  -3 -27 421.725 334.440   1
  -4  -3 -28-157.464 320.510   1
   4  -4 -28 96.9273 361.194   1
  -4   4  28 277.148 361.956   1
   4  -4 -26 795.980 361.805   1
  -4   4  26 467.092 356.756   1
   4  -4 -25 167.429 343.297   1
  -4   4  25 834.574 368.424   1
   4  -4 -24 740.934 346.792   1
  -4   4  24 946.262 350.733   1
   4   4 -23 813.375 328.621   1
   4  -4 -22 134.301 293.772   1
   4   4 -22 484.814 306.003   1
  -4   4  22-36.4516 318.823   1
  -4  -4  22 608.594 311.875   1
   4   4 -21 539.331 289.878   1
  -4   4  21 1087.12 338.741   1
  -4  -4  21 139.355 290.488   1
   4  -4 -19 2130.72 359.144   1
   4   4 -19 1635.46 332.243   1
  -4   4  19 2042.40 379.844   1
  -4  -4  19 2527.98 343.458   1
   4   4 -18 2119.14 319.835   1
   4  -4 -18 1289.76 326.960   1
  -4   4  18 2216.47 351.537   1
  -4  -4  18 1832.02 327.125   1
   4  -4 -17 443.291 280.595   1
   4   4 -17 203.141 236.623   1
  -4   4  17-169.162 294.403   1
  -4  -4  17 210.627 241.283   1
   4   4 -16 250.235 213.661   1
  -4  -4  16 488.401 245.880   1
   4   4 -15 1692.78 266.741   1
  -4  -4  15 928.821 260.004   1
  -4   4  15 1606.62 287.938   1
   4  -4 -14 17582.2 1273.86   1
  -4  -4  14 15495.9 1258.63   1
  -4   4  14 16573.6 1273.78   1
   4   4 -14 16715.1 1261.67   1
   4  -4 -13 197.066 199.460   1
   4   4 -13 423.445 201.963   1
  -4   4  13 391.030 220.698   1
  -4  -4  13 266.769 193.147   1
   4  -4 -12 162.442 214.257   1
   4   4 -12 241.790 176.563   1
  -4   4  12 347.125 253.106   1
  -4  -4  12-248.809 192.685   1
   4  -4 -11 9236.90 787.242   1
  -4   4  11 10227.4 798.581   1
   4   4 -11 10058.1 772.409   1
  -4  -4  11 10066.7 771.114   1
   4   4 -10 8380.97 634.173   1
  -4  -4  10 7586.94 629.130   1
   4  -4  -9 8331.10 705.561   1
  -4   4   9 8713.18 716.781   1
   4   4  -9 8813.39 681.883   1
  -4  -4   9 9204.74 685.516   1
   4  -4  -8 4662.61 429.548   1
  -4  -4   8 4702.14 412.483   1
  -4   4   8 5426.59 445.451   1
   4   4  -8 5069.35 407.071   1
   4   4  -7 1869.30 184.492   1
   4  -4  -7 1518.96 234.159   1
  -4  -4   7 1529.64 182.147   1
  -4   4   7 1240.00 227.420   1
   4  -4  -6 26475.4 2012.51   1
  -4   4   6 27653.5 2018.88   1
   4   4  -6 26567.5 1997.80   1
  -4  -4   6 28720.1 2001.59   1
  -4   4   5 19170.9 1402.16   1
   4  -4  -5 18422.2 1395.99   1
  -4   4   4 2078.71 239.563   1
   4  -4  -4 2599.23 241.030   1
   4  -4  -3 9107.26 737.476   1
   4   4  -3 9988.99 728.601   1
  -4   4   3 10130.6 741.531   1
  -4  -4   3 9283.86 729.717   1
   4  -4  -2 40220.5 2846.94   1
  -4  -4   2 38988.8 2843.63   1
   4   4  -2 37156.0 2842.42   1
  -4   4   2 40633.7 2848.61   1
  -4   4  -1 66854.0 4626.68   1
   4  -4   1 68817.6 4627.74   1
  -4  -4  -1 62600.0 4629.55   1
   4   4   1 57225.0 4630.16   1
  -4   4  -2 43383.7 3016.87   1
   4  -4   2 41407.6 3016.11   1
  -4  -4  -2 40229.9 3022.35   1
   4   4   2 41126.9 3024.85   1
  -4   4  -3 10500.3 748.587   1
   4   4   3 9078.70 760.917   1
  -4  -4  -3 9842.47 760.830   1
   4  -4   3 10215.3 748.884   1
   4   4   4 2733.67 242.977   1
  -4   4  -4 2102.01 225.504   1
  -4  -4  -4 3010.83 254.422   1
   4  -4   4 2332.34 230.293   1
   4  -4   5 18300.0 1328.32   1
   4   4   5 18542.0 1350.26   1
  -4  -4  -5 16946.0 1341.93   1
  -4   4  -5 18309.9 1328.15   1
   4   4   6 26623.3 1960.61   1
  -4  -4  -6 26525.9 1956.28   1
  -4   4  -7 1483.54 163.102   1
   4   4   7 973.029 212.756   1
   4  -4   7 946.614 162.990   1
   4   4   8 4615.41 418.388   1
   4  -4   8 4942.06 401.204   1
  -4  -4  -8 4871.15 418.110   1
   4  -4   9 8357.59 659.608   1
   4   4   9 8220.07 677.131   1
  -4   4  -9 9021.28 657.082   1
  -4  -4  -9 8248.02 676.709   1
   4  -4  10 7388.96 628.459   1
  -4   4 -10 8535.55 627.283   1
   4   4  11 9345.48 787.436   1
   4  -4  11 9626.91 768.370   1
  -4  -4 -11 10670.7 792.128   1
  -4   4 -11 9823.07 765.690   1
  -4  -4 -12 81.3105 209.648   1
  -4   4 -12 84.3909 172.682   1
   4   4  12-283.687 233.193   1
   4  -4  12-242.253 174.744   1
  -4   4 -13 605.749 190.495   1
  -4  -4 -13-309.161 254.688   1
   4   4  13-177.044 258.622   1
   4  -4  13 492.863 194.007   1
   4  -4  14 17799.6 1279.10   1
   4   4  14 15635.5 1286.98   1
  -4  -4 -15 1658.75 293.241   1
   4   4  15 2367.64 313.754   1
  -4   4 -16 345.242 223.142   1
   4  -4  16 223.923 235.085   1
  -4   4 -17 383.544 227.778   1
  -4  -4 -17 252.133 271.531   1
   4  -4  17 29.8008 245.912   1
   4   4  17 664.703 301.942   1
  -4  -4 -18 2357.13 344.933   1
  -4   4 -18 2639.13 324.044   1
   4   4  18 1923.13 363.727   1
   4  -4  18 1605.00 311.316   1
  -4  -4 -19 1309.33 325.548   1
  -4   4 -19 2190.81 325.980   1
   4   4  19 2417.01 375.391   1
   4  -4  19 2133.11 340.320   1
  -4   4 -21 160.824 273.008   1
  -4  -4 -21 892.609 296.903   1
   4   4  21 561.251 307.451   1
   4  -4  21 271.608 268.700   1
  -4   4 -22 861.584 294.978   1
  -4  -4 -22 299.349 307.422   1
   4  -4  22 173.931 304.051   1
   4   4  22 70.4432 291.153   1
  -4  -4 -24 1430.82 362.152   1
   4   4  24 1366.56 361.453   1
  -4  -4 -25 430.505 337.799   1
   4   4  25 278.179 336.726   1
  -4  -4 -26 327.877 336.828   1
   4   4  26 896.289 323.988   1
  -4  -4 -28 124.074 334.834   1
   4   4  28 102.059 318.604   1
  -4   5  27 488.188 336.792   1
   4  -5 -27 324.129 331.405   1
  -4   5  26-142.184 332.807   1
   4  -5 -26 32.8213 324.719   1
  -4   5  24 398.088 339.217   1
   4  -5 -24 100.350 322.855   1
  -4   5  23 655.008 361.206   1
   4  -5 -23 838.198 355.204   1
  -4   5  22 254.874 330.228   1
   4  -5 -22 704.355 334.123   1
   4   5 -22 859.479 323.647   1
  -4   5  21-36.1614 287.354   1
  -4  -5  21-68.7621 285.713   1
   4  -5 -21 838.222 298.568   1
   4   5 -21 233.492 273.478   1
  -4   5  20 286.398 339.009   1
  -4  -5  20 232.567 263.943   1
   4   5 -20 32.3003 256.671   1
   4  -5 -20 899.833 318.434   1
  -4  -5  19 224.479 255.693   1
  -4   5  19 70.8333 289.034   1
   4   5 -19 186.569 252.763   1
   4  -5 -19 659.433 296.558   1
  -4   5  18 800.664 325.212   1
  -4  -5  18 367.864 255.525   1
   4  -5 -18 944.841 313.547   1
   4   5 -18 1103.56 264.525   1
  -4   5  17 170.969 243.374   1
  -4  -5  17 263.521 246.464   1
   4  -5 -17 64.0020 261.526   1
   4   5 -17 284.163 226.877   1
   4   5 -16 3678.10 418.072   1
   4  -5 -16 4669.84 466.957   1
  -4   5  16 4487.45 472.278   1
  -4  -5  16 4290.66 424.090   1
  -4   5  14 2057.31 341.477   1
  -4  -5  14 2322.69 294.463   1
   4   5 -14 2265.09 292.462   1
   4  -5 -14 2294.30 335.183   1
  -4   5  13 2482.22 345.954   1
  -4  -5  13 2257.94 253.537   1
   4   5 -13 1493.58 254.831   1
   4  -5 -13 1471.27 309.921   1
  -4  -5  12 672.387 201.056   1
  -4   5  12 1067.13 271.162   1
   4   5 -12 1141.14 194.901   1
   4   5 -11 214.060 159.247   1
  -4  -5  11-20.0407 160.932   1
  -4   5  11 170.852 215.605   1
   4  -5 -11-79.9437 196.810   1
  -4  -5  10 2872.74 252.767   1
  -4   5  10 2978.44 303.122   1
   4  -5 -10 2340.09 289.364   1
  -4  -5   9 1609.77 207.880   1
   4   5  -9 1757.59 197.816   1
   4  -5  -8 35924.3 2712.11   1
  -4   5   8 40766.5 2722.72   1
   4   5  -8 35298.3 2693.42   1
  -4  -5   8 37490.5 2697.36   1
   4  -5  -7 8268.41 717.617   1
  -4  -5   7 9685.05 694.682   1
  -4   5   7 8992.86 723.308   1
   4   5  -7 8950.65 693.093   1
  -4   5   6 3131.09 321.822   1
   4  -5  -6 2869.69 312.887   1
  -4   5   5 4368.69 367.452   1
   4  -5  -5 3949.76 366.088   1
  -4  -5   4 54543.8 3973.83   1
  -4   5   4 54907.8 3988.42   1
   4  -5  -4 55469.2 3985.69   1
  -4  -5   3 993.401 152.743   1
   4   5  -3 1105.82 154.153   1
  -4   5   3 988.550 179.816   1
   4  -5  -3 1377.31 183.301   1
   4  -5  -2 76943.5 5374.63   1
  -4   5   2 71822.8 5373.86   1
  -4   5   1 362.158 136.826   1
   4  -5  -1 447.727 136.428   1
   4  -5   1 322.995 115.582   1
  -4   5  -1 445.823 119.301   1
  -4  -5  -1 293.333 139.464   1
   4   5   2 78559.7 5562.08   1
  -4   5  -2 78948.1 5552.64   1
   4  -5   2 74651.1 5551.81   1
  -4  -5  -2 75925.5 5558.96   1
  -4  -5  -3 1303.73 181.884   1
   4   5   3 1103.14 171.679   1
   4  -5   3 893.728 149.609   1
  -4   5  -3 1321.86 147.008   1
   4   5   4 60828.1 4188.96   1
  -4  -5  -4 55857.2 4182.13   1
  -4   5  -4 57114.5 4169.22   1
   4   5   5 4997.87 403.063   1
  -4  -5  -5 4005.49 386.627   1
  -4   5  -5 4578.78 359.240   1
   4  -5   5 4495.17 361.189   1
  -4  -5  -6 3320.12 315.636   1
   4   5   6 2635.06 319.707   1
   4  -5   6 3270.10 274.601   1
   4   5   7 10374.1 747.594   1
  -4  -5  -7 8610.53 732.849   1
   4  -5   8 41127.5 2867.03   1
   4   5   8 37230.8 2882.08   1
  -4   5  -8 40487.5 2862.59   1
  -4  -5  -8 37495.9 2880.69   1
   4  -5   9 2216.20 202.902   1
  -4   5  -9 1326.32 186.235   1
   4  -5  10 2512.94 262.560   1
   4   5  10 2264.66 319.805   1
  -4   5 -10 2726.10 261.345   1
  -4  -5 -10 2577.11 323.388   1
   4   5  11-168.009 198.470   1
   4  -5  11 176.830 161.598   1
  -4  -5 -11 214.381 178.478   1
  -4   5 -11 130.957 163.118   1
   4  -5  12 944.963 198.608   1
   4   5  12 785.904 250.746   1
  -4   5 -12 965.759 185.630   1
  -4  -5 -12 1085.50 265.710   1
   4   5  13 1994.97 329.448   1
   4  -5  13 1825.33 243.036   1
  -4  -5 -13 1754.05 314.433   1
  -4   5 -13 1398.06 241.126   1
   4  -5  14 2051.25 279.190   1
   4   5  14 2402.26 343.693   1
  -4  -5 -14 1645.29 316.076   1
  -4   5 -14 2768.29 279.170   1
  -4   5 -15 880.801 222.367   1
   4  -5  15 230.023 218.033   1
  -4  -5 -16 3478.67 395.789   1
  -4   5 -16 3578.99 358.389   1
   4  -5  16 3968.62 378.585   1
   4   5  16 3145.75 414.467   1
  -4   5 -17-79.7894 205.631   1
  -4  -5 -17 222.023 271.170   1
   4   5  17 202.848 277.163   1
   4  -5  17-262.349 227.696   1
  -4  -5 -18 382.614 293.494   1
  -4   5 -18 790.986 261.446   1
   4  -5  18 270.309 257.335   1
   4   5  18 381.705 321.419   1
  -4  -5 -19 906.247 314.337   1
  -4   5 -19 532.579 246.683   1
   4   5  19 348.375 318.528   1
   4  -5  19 375.398 264.527   1
  -4   5 -20 184.750 257.576   1
  -4  -5 -20 721.572 319.209   1
   4   5  20-140.173 313.086   1
   4  -5  20 162.774 272.868   1
  -4  -5 -21 66.2271 298.898   1
   4   5  22 211.057 301.120   1
  -4  -5 -23 265.639 330.561   1
   4   5  23 245.971 311.592   1
  -4  -5 -24 959.500 348.020   1
   4   5  24 1045.00 354.675   1
  -4  -5 -26 227.004 332.931   1
   4   5  26 545.525 325.399   1
  -4  -5 -27 158.008 342.772   1
   4   5  27 303.445 329.709   1
  -4   6  27-275.193 349.442   1
   4  -6 -27 799.590 366.679   1
  -4   6  26 667.933 357.234   1
   4  -6 -26 357.059 357.207   1
  -4   6  25-142.285 331.443   1
   4  -6 -25 427.920 342.902   1
  -4   6  24 35.9620 310.550   1
   4  -6 -24 897.471 334.639   1
  -4   6  23 398.660 330.849   1
   4  -6 -23 200.297 308.796   1
  -4   6  21 542.675 331.869   1
   4  -6 -21 201.266 319.526   1
  -4   6  20 395.006 305.014   1
  -4  -6  20 326.757 294.097   1
   4  -6 -20 936.005 292.618   1
   4   6 -20 158.860 276.630   1
  -4  -6  19 1597.75 325.346   1
   4   6 -19 2010.39 333.228   1
  -4  -6  18 1525.66 291.135   1
  -4   6  18 1403.41 318.527   1
   4   6 -18 1629.22 300.412   1
   4  -6 -18 1510.44 307.700   1
  -4  -6  17 142.489 243.331   1
  -4   6  17 621.954 306.272   1
   4  -6 -17 388.036 295.809   1
   4   6 -17 854.912 234.657   1
  -4  -6  16-403.163 206.765   1
  -4   6  16-135.285 296.224   1
   4   6 -16 26.1471 199.593   1
   4  -6 -16-350.221 261.475   1
   4   6 -15 2890.73 332.861   1
   4  -6 -15 3144.45 364.840   1
  -4   6  15 3869.40 400.182   1
  -4  -6  15 3349.95 344.540   1
  -4  -6  14 8374.68 640.155   1
  -4   6  14 8219.82 668.265   1
   4   6 -14 8440.95 633.356   1
  -4  -6  13 7894.12 614.418   1
  -4   6  13 8043.00 650.556   1
   4   6 -13 6737.76 603.734   1
   4  -6 -13 7306.00 631.505   1
  -4  -6  12 389.719 187.754   1
   4   6 -12 734.373 184.786   1
  -4   6  12 605.433 267.949   1
   4  -6 -11 821.156 246.997   1
  -4  -6  11 721.464 171.050   1
   4   6 -11 900.379 176.621   1
  -4   6  11 1053.04 262.960   1
   4  -6 -10 288.877 199.803   1
  -4  -6  10 106.086 147.261   1
   4   6 -10 312.077 162.619   1
  -4   6  10 28.0661 230.503   1
   4  -6  -9 25.0352 194.133   1
  -4  -6   9 234.206 135.661   1
  -4   6   9-161.393 206.956   1
   4   6  -9 48.4041 133.292   1
  -4  -6   8 8881.31 611.786   1
  -4   6   8 7929.76 644.261   1
   4   6  -8 6704.51 603.252   1
   4  -6  -8 8326.61 644.462   1
  -4   6   7-24.3560 191.445   1
   4  -6  -7-225.097 180.482   1
  -4   6   6 34694.1 2574.40   1
   4  -6  -6 35436.6 2569.42   1
  -4   6   5 10528.4 775.377   1
   4  -6  -5 9335.75 763.746   1
  -4   6   4 139.991 149.955   1
   4   6  -4 474.481 112.491   1
   4  -6  -4 602.773 149.814   1
  -4  -6   4 257.008 105.686   1
   4  -6  -3 3005.34 290.012   1
  -4   6   3 3143.07 296.627   1
   4  -6  -2 3718.40 310.977   1
  -4   6   2 3329.27 317.039   1
   4  -6  -1 1800.43 201.511   1
  -4   6   1 1982.35 211.619   1
  -4  -6   0 28308.4 2002.81   1
   4   6   0 26471.1 2003.38   1
   4   6   1 1734.58 208.563   1
  -4  -6  -1 2130.69 214.993   1
   4   6   2 3606.39 308.982   1
  -4  -6  -2 2815.45 295.536   1
  -4   6  -2 3519.49 287.858   1
   4   6   3 3972.44 321.838   1
  -4   6  -3 3117.27 293.236   1
   4  -6   3 3815.47 294.909   1
  -4  -6  -3 3029.14 309.686   1
  -4  -6  -4 187.358 148.976   1
   4   6   4 282.421 158.270   1
   4  -6   4 652.449 103.535   1
   4  -6   5 9304.00 720.755   1
  -4  -6  -5 9650.19 747.992   1
  -4   6  -5 9773.15 719.464   1
   4   6   5 9819.03 754.756   1
   4  -6   6 39944.0 2739.98   1
   4   6   6 37458.6 2765.11   1
  -4  -6  -6 35307.6 2759.73   1
  -4   6  -6 37216.5 2737.97   1
   4  -6   7 117.875 109.629   1
   4   6   7-23.8857 186.133   1
  -4   6  -7-150.649 108.515   1
  -4  -6  -7-136.835 170.315   1
   4   6   8 7902.63 628.856   1
  -4  -6  -8 7538.68 619.221   1
  -4   6  -9 160.747 124.638   1
  -4  -6  -9 178.020 213.375   1
   4   6   9 478.921 246.115   1
   4  -6   9-62.8943 117.320   1
  -4  -6 -10-26.5215 177.475   1
  -4   6 -10 161.779 144.212   1
   4   6  10 193.891 189.756   1
   4  -6  10 252.663 136.953   1
  -4  -6 -11 1209.71 257.825   1
  -4   6 -11 1007.13 166.084   1
   4  -6  11 626.141 173.155   1
   4   6  11 1323.88 274.723   1
  -4   6 -12 894.859 186.816   1
  -4  -6 -12 227.529 271.603   1
   4   6  12 567.175 274.827   1
   4  -6  12 615.983 189.064   1
   4  -6  13 8704.34 660.512   1
   4   6  13 7291.21 696.786   1
  -4   6 -14 8655.18 679.797   1
  -4  -6 -14 8295.05 713.131   1
   4   6  14 8556.05 730.600   1
   4  -6  14 8347.20 680.048   1
   4  -6  15 3901.22 371.608   1
   4   6  15 3226.58 424.962   1
  -4  -6 -15 3257.40 416.860   1
  -4   6 -15 3756.57 360.311   1
   4   6  16 100.085 288.268   1
  -4  -6 -16 31.6359 266.469   1
   4  -6  17 833.418 244.579   1
   4   6  17 341.764 312.226   1
  -4  -6 -17 256.482 300.657   1
  -4   6 -17 444.248 216.172   1
   4   6  18 2098.82 363.871   1
   4  -6  18 1956.36 300.487   1
  -4  -6 -18 1671.46 340.261   1
  -4   6 -18 1298.44 289.157   1
   4  -6  19 2206.83 329.561   1
  -4   6 -19 1536.52 284.592   1
   4   6  20 1226.96 310.635   1
   4  -6  20 95.7926 212.986   1
  -4   6 -20 1062.65 283.928   1
  -4  -6 -20 527.168 291.224   1
   4   6  21 526.267 330.257   1
  -4  -6 -21 696.093 333.944   1
   4   6  23-34.9822 313.930   1
   4   6  24 553.772 311.299   1
  -4  -6 -24 32.8749 323.335   1
   4   6  25 683.247 357.624   1
  -4  -6 -25 227.868 346.164   1
   4   6  26-33.7131 332.291   1
  -4  -6 -26 961.971 338.148   1
   4   6  27-199.516 315.817   1
  -4  -6 -27-62.3453 309.983   1
  -4   7  26 311.850 350.425   1
   4  -7 -26-32.0712 347.595   1
  -4   7  25-140.966 362.315   1
  -4   7  23 360.737 322.988   1
   4  -7 -23 166.139 302.155   1
  -4   7  22 361.300 339.377   1
   4  -7 -22 402.000 319.227   1
  -4   7  21 289.399 350.163   1
   4  -7 -21 1308.10 347.673   1
  -4   7  20 611.867 312.445   1
   4  -7 -20 670.104 280.398   1
   4  -7 -19-100.140 315.287   1
  -4   7  19-321.015 325.596   1
   4   7 -19-59.1172 249.513   1
  -4  -7  19 152.045 238.771   1
   4  -7 -18 826.905 291.354   1
  -4   7  18 282.747 277.443   1
   4   7 -18 280.124 232.437   1
  -4  -7  18 865.631 272.014   1
   4  -7 -17 982.627 327.210   1
  -4   7  17 1009.04 346.964   1
   4   7 -17 822.666 236.562   1
  -4  -7  17 599.468 225.825   1
   4  -7 -16 3415.88 362.993   1
  -4   7  16 3457.56 400.815   1
  -4  -7  16 2693.44 318.569   1
   4  -7 -15 1106.01 264.460   1
  -4   7  15 637.825 261.312   1
  -4  -7  15 1372.24 237.650   1
   4   7 -15 489.465 219.804   1
  -4  -7  14 2270.32 269.398   1
   4   7 -14 2569.58 276.440   1
   4  -7 -13 4057.74 400.484   1
  -4  -7  13 3831.17 341.896   1
  -4   7  13 3512.51 384.370   1
   4   7 -13 3216.14 336.761   1
   4  -7 -12 14781.4 1226.69   1
   4   7 -12 16896.1 1201.85   1
  -4  -7  12 15953.6 1200.41   1
  -4   7  12 15951.7 1236.68   1
  -4   7  11 30.0173 261.120   1
  -4  -7  11-18.4958 154.443   1
   4   7 -11 603.942 162.027   1
   4  -7 -10 3621.87 346.403   1
  -4   7  10 3004.34 356.105   1
  -4  -7  10 3412.49 297.553   1
   4   7 -10 2793.96 294.777   1
   4  -7  -9 1654.82 235.951   1
  -4   7   9 2111.54 262.629   1
   4   7  -9 1640.24 200.663   1
  -4  -7   9 2096.52 213.328   1
   4   7  -8 72.5023 126.402   1
  -4  -7   8 59.1721 129.212   1
  -4   7   7 1470.24 243.321   1
   4  -7  -7 490.185 209.603   1
  -4   7   6 2894.64 315.910   1
   4  -7  -6 3231.64 315.009   1
  -4   7   5 943.637 207.837   1
  -4  -7   5 1033.22 138.002   1
   4  -7  -5 586.515 183.099   1
   4   7  -5 1028.85 139.041   1
   4   7  -4 30665.7 2223.90   1
  -4   7   4 30165.5 2243.87   1
   4  -7  -4 30792.6 2242.28   1
  -4  -7   4 30500.3 2223.93   1
   4  -7  -3 23590.8 1703.44   1
  -4   7   3 22557.9 1703.53   1
   4  -7  -2 14356.1 986.816   1
  -4   7   2 11867.0 982.734   1
  -4  -7   1 7002.52 551.047   1
   4  -7  -1 6969.63 557.838   1
  -4   7   1 7246.04 560.296   1
   4   7  -1 7157.76 554.886   1
   4  -7   0-28.2692 112.632   1
   4   7   0-47.6705 124.754   1
  -4   7   0 29.2786 112.895   1
  -4  -7  -1 8163.24 615.587   1
   4   7   1 7642.06 613.843   1
  -4  -7  -2 12126.6 936.087   1
   4   7   2 10879.1 938.158   1
   4  -7   2 13676.7 924.911   1
   4   7   3 23610.4 1767.91   1
  -4  -7  -3 24180.0 1766.65   1
  -4   7  -3 24340.6 1748.98   1
   4  -7   3 23641.7 1747.60   1
   4   7   4 32215.5 2409.55   1
   4  -7   4 32846.3 2384.58   1
  -4  -7  -4 31310.9 2404.44   1
  -4   7  -4 34093.6 2385.82   1
   4  -7   5 1150.66 143.004   1
   4   7   5 1252.14 196.993   1
  -4   7  -5 1360.67 151.608   1
  -4   7  -6 3553.54 282.804   1
  -4  -7  -6 3084.50 329.224   1
   4   7   6 3065.57 329.969   1
   4  -7   6 3469.64 284.994   1
   4  -7   7 829.868 134.257   1
   4   7   7 775.772 232.494   1
  -4   7  -7 841.649 135.870   1
  -4  -7  -7 1074.11 214.866   1
  -4   7  -8 12.3844 115.550   1
   4  -7   8 39.9780 112.733   1
  -4  -7  -9 1261.68 248.069   1
   4   7   9 1235.11 263.005   1
   4  -7  10 3002.04 288.621   1
   4   7  10 2905.79 348.652   1
  -4  -7 -10 2639.53 345.590   1
  -4   7 -10 3586.59 292.463   1
   4  -7  11 34.1207 138.605   1
   4   7  11-29.5452 231.585   1
  -4  -7 -11 169.258 217.768   1
  -4   7 -11 311.010 148.634   1
   4  -7  12 14711.6 1151.23   1
   4   7  12 14944.0 1189.17   1
  -4   7 -12 16158.8 1153.11   1
  -4  -7 -12 15409.1 1184.50   1
   4  -7  13 3314.19 327.001   1
  -4  -7 -13 3930.82 385.816   1
   4   7  13 3311.24 391.950   1
  -4   7 -13 3209.88 329.353   1
   4  -7  14 2403.95 291.065   1
  -4   7 -14 2823.01 290.095   1
   4  -7  15 1001.54 216.296   1
   4   7  15 461.755 296.940   1
  -4   7 -15 702.360 192.222   1
  -4  -7 -15 725.495 284.963   1
   4  -7  16 2416.97 291.201   1
  -4   7 -16 2760.36 285.683   1
  -4  -7 -16 1826.52 355.211   1
   4   7  17 1460.18 344.019   1
  -4  -7 -17 1450.34 326.777   1
   4  -7  18 169.557 243.845   1
   4   7  18-35.3010 265.950   1
  -4  -7 -18 64.3588 259.093   1
  -4   7 -18 347.794 230.391   1
   4   7  19 210.293 313.433   1
  -4   7 -19 84.8809 232.127   1
  -4  -7 -19 98.4102 295.633   1
   4   7  20 70.3077 332.080   1
  -4  -7 -20-231.266 312.641   1
   4   7  21 596.559 314.718   1
  -4  -7 -21 895.161 302.969   1
   4   7  22 945.772 324.812   1
  -4  -7 -22 1355.63 354.799   1
   4   7  23 382.138 330.884   1
  -4  -7 -23 361.887 339.149   1
   4   7  25 439.878 320.426   1
  -4  -7 -25 547.843 341.654   1
   4   7  26-267.094 338.072   1
  -4  -7 -26 760.312 355.758   1
  -4   8  26 205.299 367.571   1
   4  -8 -25 32.2570 331.024   1
  -4   8  24 283.432 341.156   1
   4  -8 -24 65.4983 334.302   1
  -4   8  23-287.020 310.187   1
   4  -8 -23 892.275 317.266   1
  -4   8  22 504.314 328.519   1
   4  -8 -22-33.4001 298.929   1
  -4   8  20 1802.69 342.748   1
   4  -8 -20 1510.31 323.062   1
  -4   8  19-358.186 331.927   1
   4  -8 -19 33.5203 321.657   1
   4   8 -18 669.450 249.330   1
  -4   8  18 284.582 280.824   1
   4  -8 -18 266.322 276.995   1
  -4   8  17-105.666 326.639   1
   4  -8 -17 528.958 313.733   1
   4   8 -16-142.794 204.249   1
  -4  -8  16 538.677 214.059   1
  -4   8  16-450.367 309.313   1
   4  -8 -16 717.436 280.238   1
   4   8 -15 337.373 195.002   1
  -4  -8  15 366.776 208.708   1
  -4   8  15 408.612 260.345   1
   4  -8 -15-224.363 237.876   1
   4   8 -14 417.383 173.950   1
  -4  -8  14 87.4354 187.288   1
  -4   8  14 33.3677 228.417   1
   4  -8 -14 690.999 252.381   1
   4   8 -13 1815.12 214.590   1
   4  -8 -13 1103.55 262.865   1
  -4  -8  13 1515.75 220.715   1
  -4   8  13 1139.85 276.747   1
   4  -8 -12 10528.6 842.142   1
  -4  -8  12 9857.29 801.393   1
  -4   8  12 10203.7 850.465   1
   4   8 -12 11032.6 805.032   1
  -4   8  11 246.385 268.285   1
   4   8 -11-168.758 146.709   1
   4  -8 -11 230.513 249.461   1
  -4  -8  11-51.6024 155.247   1
  -4  -8  10 8133.69 600.688   1
   4   8 -10 7386.88 595.896   1
  -4   8  10 7163.81 647.500   1
   4  -8 -10 7620.23 642.656   1
  -4   8   9 1376.05 255.538   1
  -4  -8   9 1917.69 199.161   1
   4   8  -9 1556.98 195.104   1
   4  -8  -9 1707.40 244.092   1
  -4   8   8 5917.75 513.193   1
   4  -8  -8 5714.40 505.172   1
   4   8  -6 25744.2 1954.35   1
  -4   8   6 27419.2 1988.12   1
  -4  -8   6 26860.0 1955.89   1
   4  -8  -6 28056.8 1982.61   1
   4   8  -5 5301.33 402.309   1
   4  -8  -5 4610.17 429.279   1
  -4  -8   5 4953.53 404.475   1
  -4   8   5 5055.76 443.080   1
  -4   8   4 12579.3 996.517   1
   4  -8  -4 13534.5 995.765   1
  -4   8   3 447.816 164.573   1
   4  -8  -2 5650.98 470.532   1
  -4   8   2 5924.47 475.712   1
   4  -8  -1 8235.55 634.534   1
  -4  -8   1 8100.50 625.621   1
   4   8  -1 8024.28 630.710   1
  -4  -8   0 46739.5 3429.93   1
   4  -8   0 47457.2 3428.48   1
  -4   8   0 47565.2 3428.88   1
  -4  -8  -1 7528.71 618.683   1
   4   8   1 8397.17 627.258   1
   4   8   2 5003.18 444.813   1
   4  -8   2 5388.70 419.635   1
  -4  -8  -3-58.6016 142.987   1
   4   8   3 315.833 166.955   1
  -4   8  -3-108.770 108.034   1
   4  -8   3 23.6600 100.280   1
   4   8   4 13962.2 1054.17   1
   4  -8   4 13551.8 1024.55   1
  -4  -8  -4 14393.0 1051.35   1
  -4   8  -4 13851.8 1024.18   1
   4   8   5 4757.83 427.706   1
  -4   8  -5 4587.65 379.194   1
  -4  -8  -5 5098.22 428.487   1
   4  -8   5 4972.30 380.886   1
   4   8   6 27435.2 2037.99   1
  -4   8  -6 27772.7 1998.98   1
  -4  -8  -6 28390.4 2034.05   1
   4  -8   6 26813.5 1999.82   1
   4  -8   7 8004.45 562.990   1
  -4   8  -7 6743.25 557.450   1
   4   8   8 6364.02 581.765   1
   4  -8   8 6180.58 523.843   1
  -4   8  -8 7203.80 522.845   1
  -4  -8  -8 7526.86 583.672   1
   4  -8   9 1405.34 178.093   1
   4   8   9 1469.26 293.403   1
  -4  -8  -9 1622.08 268.396   1
  -4   8  -9 1442.34 176.113   1
   4   8  10 6394.70 580.649   1
  -4  -8 -10 6522.31 574.150   1
   4   8  11-30.3537 256.771   1
   4  -8  11 123.479 134.501   1
  -4  -8 -11-28.9167 246.200   1
  -4   8 -11 29.6402 136.073   1
   4  -8  12 12673.4 892.817   1
   4   8  12 10777.9 940.394   1
  -4  -8 -12 10266.1 934.292   1
  -4   8 -12 12009.4 891.480   1
   4   8  13 1159.16 289.691   1
  -4  -8 -13 1015.08 289.270   1
  -4   8 -13 1768.70 214.871   1
   4  -8  13 1488.69 210.166   1
   4   8  14 329.103 246.117   1
   4  -8  14 205.987 178.338   1
  -4   8 -14 564.844 173.701   1
  -4  -8 -14 93.9750 225.107   1
   4   8  15 33.6200 293.430   1
   4  -8  15 241.232 175.693   1
  -4   8 -15 247.878 180.859   1
  -4  -8 -15 510.083 291.563   1
   4  -8  16-70.7240 199.014   1
   4   8  16 412.498 317.540   1
  -4   8 -16 536.067 198.197   1
  -4  -8 -16-193.477 304.860   1
   4   8  17 456.728 301.816   1
   4  -8  17 328.262 218.345   1
  -4   8 -17 527.725 218.906   1
  -4  -8 -17 322.819 274.646   1
   4   8  18 421.587 315.395   1
  -4  -8 -18 913.951 304.075   1
   4   8  19 491.379 330.774   1
  -4  -8 -19 559.975 322.903   1
   4   8  20 386.481 321.342   1
  -4  -8 -20 1589.40 316.431   1
   4   8  22 872.931 365.268   1
  -4  -8 -22 32.9607 320.674   1
   4   8  23 172.713 312.367   1
  -4  -8 -23 883.435 315.127   1
   4   8  24 67.9960 327.040   1
  -4  -8 -24 809.583 354.099   1
   4   8  25 234.384 334.790   1
  -4  -8 -25 446.458 336.721   1
   4   8  26-164.801 319.070   1
  -4  -8 -26 528.988 322.883   1
   4  -9 -25 319.224 358.071   1
  -4   9  25-103.482 355.113   1
   4  -9 -24 129.876 345.184   1
  -4   9  24 1158.78 369.785   1
   4  -9 -23-65.6912 301.836   1
  -4   9  23 534.690 336.402   1
   4  -9 -22 698.675 344.878   1
  -4   9  22 430.588 344.288   1
   4  -9 -21 803.474 348.095   1
  -4   9  21 758.235 343.835   1
   4  -9 -20-33.5892 273.459   1
  -4   9  20 36.0966 314.438   1
   4  -9 -19 33.5687 321.111   1
  -4   9  19 1009.69 362.892   1
   4  -9 -18 100.480 272.352   1
  -4   9  18 286.321 310.126   1
   4   9 -17 389.998 212.008   1
   4  -9 -16 923.106 316.290   1
  -4  -9  16 891.913 229.233   1
  -4   9  16 1400.90 355.442   1
   4   9 -16 846.246 219.528   1
   4  -9 -15 292.388 272.640   1
  -4  -9  15 912.270 199.838   1
  -4   9  15 862.868 314.256   1
   4   9 -15 468.721 193.696   1
   4  -9 -14 574.651 259.556   1
  -4  -9  14 482.556 180.295   1
  -4   9  14 339.041 298.354   1
   4   9 -14 416.104 181.487   1
   4  -9 -13 781.187 257.553   1
  -4  -9  13 517.345 176.058   1
  -4   9  13 199.203 286.615   1
   4   9 -13 785.075 177.914   1
   4  -9 -12-152.356 264.349   1
   4   9 -12-50.6503 143.733   1
  -4  -9  12 120.001 152.351   1
  -4   9  12-64.7492 287.713   1
   4  -9 -11-177.191 235.895   1
  -4  -9  11 141.089 141.225   1
   4   9 -11 30.9984 139.094   1
  -4   9  11-94.6621 232.973   1
  -4   9  10 14392.1 1133.62   1
   4  -9 -10 14465.4 1124.27   1
  -4   9   9 4285.09 440.273   1
   4  -9  -9 4429.25 425.796   1
   4   9  -8 3338.93 310.735   1
  -4   9   8 4098.72 399.114   1
   4  -9  -8 3483.42 376.513   1
  -4  -9   8 3745.36 312.965   1
  -4   9   7 381.842 236.887   1
  -4  -9   7 693.850 119.387   1
   4   9  -7 560.929 129.111   1
   4  -9  -7 75.5983 224.684   1
  -4  -9   6 1078.37 141.765   1
   4   9  -6 1020.68 146.193   1
   4  -9  -5 934.854 200.684   1
  -4   9   5 1079.82 220.323   1
   4   9  -5 656.410 138.387   1
  -4  -9   5 815.185 132.747   1
   4  -9  -4 23345.3 1702.68   1
  -4   9   4 22479.4 1705.45   1
   4  -9  -3 2595.59 269.486   1
   4   9  -2 13383.0 977.326   1
   4  -9  -2 12573.1 984.300   1
  -4   9   2 12812.1 986.197   1
  -4  -9   2 13124.1 974.550   1
   4   9  -1 5658.86 466.886   1
   4  -9  -1 5855.48 468.433   1
  -4   9   1 5799.22 469.419   1
  -4  -9   1 5688.50 462.105   1
  -4   9   0 16.1876 131.320   1
   4  -9   0-78.2238 134.749   1
  -4  -9   0-217.303 132.365   1
   4   9   0-54.1434 151.792   1
   4   9   1 5918.49 464.608   1
  -4   9  -1 5455.63 440.688   1
   4  -9   1 5423.05 435.773   1
  -4  -9  -1 5140.10 447.804   1
   4   9   2 11916.3 954.606   1
  -4  -9  -2 13133.8 955.414   1
  -4   9  -3 2681.48 245.560   1
   4   9   3 2178.73 277.902   1
   4  -9   3 2841.36 246.887   1
  -4  -9  -3 3200.56 284.960   1
   4   9   4 22490.5 1683.50   1
  -4   9  -4 23330.3 1652.98   1
  -4  -9  -4 23633.8 1684.65   1
   4  -9   4 21554.9 1653.56   1
  -4   9  -5 776.149 124.698   1
   4   9   5 931.795 203.375   1
   4  -9   5 802.419 119.312   1
   4  -9   6 1305.37 141.067   1
  -4  -9  -6 764.096 229.061   1
   4   9   6 881.097 234.162   1
  -4   9  -6 1087.46 132.712   1
   4  -9   7 379.060 106.206   1
   4   9   7 673.557 240.169   1
  -4  -9  -7 541.576 219.498   1
  -4   9  -7 329.037 99.5815   1
   4   9   8 3337.24 385.294   1
   4  -9   8 3604.98 284.155   1
  -4   9  -8 3027.16 275.683   1
  -4  -9  -8 3615.62 379.993   1
   4   9   9 4196.22 421.182   1
   4  -9   9 3932.88 321.432   1
  -4  -9  -9 4122.77 407.166   1
  -4   9  -9 3594.88 319.219   1
  -4  -9 -10 14086.1 1120.46   1
  -4   9 -10 14080.2 1065.70   1
   4  -9  10 14947.0 1065.12   1
   4   9  10 13881.9 1121.19   1
   4   9  11-374.040 234.065   1
   4  -9  11 93.5781 126.992   1
  -4   9 -11-76.9909 123.151   1
  -4  -9 -11-149.751 234.583   1
   4   9  12 320.391 263.337   1
  -4  -9 -12-91.8141 222.159   1
   4  -9  13 495.855 159.527   1
   4   9  13 590.028 303.119   1
  -4   9 -13 878.253 158.383   1
   4   9  14 300.102 284.447   1
   4  -9  14 702.911 182.199   1
  -4  -9 -14 861.000 295.056   1
  -4   9 -14 461.492 168.785   1
   4   9  15 788.514 288.386   1
   4  -9  15 375.338 183.121   1
  -4   9 -15 526.066 189.326   1
  -4  -9 -15 739.684 272.655   1
   4  -9  16 686.256 213.499   1
   4   9  16 665.960 329.082   1
  -4   9 -16 943.918 212.766   1
  -4  -9 -16 837.362 304.805   1
   4   9  18-140.633 313.370   1
  -4  -9 -18 756.815 296.817   1
   4   9  19 739.579 338.734   1
  -4  -9 -19 33.0999 305.427   1
   4   9  20-70.2004 285.897   1
  -4  -9 -20 298.467 278.209   1
   4   9  21-34.9810 338.405   1
  -4  -9 -21 594.706 336.190   1
   4   9  22-34.7393 301.388   1
  -4  -9 -22 98.4838 297.419   1
   4   9  23 855.869 355.043   1
  -4  -9 -23 1073.15 351.260   1
   4   9  24 774.781 347.382   1
  -4  -9 -24-352.950 309.491   1
   4   9  25 231.888 325.373   1
  -4  -9 -25 126.009 330.107   1
  -4  10  25 715.461 363.428   1
   4 -10 -25 283.771 341.593   1
  -4  10  23-141.555 346.887   1
   4 -10 -23 358.579 322.117   1
  -4  10  22 501.640 360.143   1
   4 -10 -22 132.026 328.791   1
  -4  10  21 540.152 320.640   1
   4 -10 -21 267.115 298.073   1
  -4  10  20 685.826 363.339   1
   4 -10 -20 470.438 339.601   1
  -4  10  19 216.915 300.581   1
   4 -10 -19 942.341 312.759   1
  -4  10  18 755.332 354.086   1
   4 -10 -18 807.846 317.920   1
  -4  10  17-178.949 298.498   1
   4 -10 -17 569.374 292.157   1
  -4  10  16-141.907 309.094   1
   4 -10 -16 298.914 285.812   1
  -4 -10  15 2132.27 273.673   1
  -4  10  15 2279.18 397.156   1
   4  10 -15 2368.50 281.104   1
   4  10 -14 1135.21 200.353   1
   4 -10 -14 1066.46 310.923   1
  -4 -10  14 1135.22 195.714   1
  -4  10  14 1070.67 339.181   1
   4  10 -13 567.732 159.694   1
   4 -10 -13 444.105 276.249   1
  -4 -10  13 478.083 159.857   1
  -4  10  13-169.518 293.826   1
   4 -10 -11 1965.50 315.770   1
  -4  10  11 1551.30 332.126   1
   4  10 -10 1578.85 190.678   1
   4 -10 -10 1875.38 277.885   1
  -4  10  10 1196.03 272.858   1
  -4 -10  10 1697.80 184.216   1
  -4  10   9 213.736 256.589   1
  -4 -10   9 35.9873 114.474   1
   4  10  -9-121.024 117.440   1
   4  10  -8 7965.95 606.117   1
  -4 -10   8 7875.31 605.580   1
  -4  10   8 7702.45 677.806   1
   4 -10  -8 8291.08 668.126   1
  -4  10   7 113.058 214.814   1
   4  10  -7 791.092 130.109   1
  -4 -10   7 216.597 114.287   1
   4 -10  -7 313.358 206.086   1
   4  10  -6 357.835 120.991   1
  -4 -10   6 554.740 125.583   1
   4  10  -5 5443.33 437.208   1
  -4  10   5 5213.95 484.806   1
  -4 -10   5 5824.16 438.672   1
   4 -10  -5 5168.98 475.175   1
   4 -10  -4 948.371 207.730   1
  -4  10   4 1108.93 219.246   1
   4 -10  -3 1156.65 213.383   1
  -4  10   3 918.156 200.243   1
   4  10  -2 11377.5 854.535   1
  -4 -10   2 11478.1 852.871   1
  -4  10   2 10864.1 863.705   1
   4 -10  -2 11209.4 866.372   1
   4 -10  -1 695.742 172.686   1
   4  10  -1 776.892 171.032   1
  -4  10   1 1113.42 181.937   1
  -4 -10   1 856.212 161.805   1
   4 -10   0 5287.70 429.861   1
   4  10   0 5351.14 443.485   1
  -4  10   0 5205.28 427.270   1
  -4 -10   0 5027.83 431.935   1
   4 -10   1 584.920 138.462   1
   4  10   1 787.839 180.102   1
  -4  10  -1 485.835 137.807   1
  -4 -10  -1 802.081 161.048   1
  -4 -10  -2 12427.7 906.001   1
   4  10   2 11171.1 903.046   1
   4  10   3 846.894 208.275   1
  -4  10  -3 1266.37 151.182   1
  -4 -10  -3 1051.67 202.009   1
   4 -10   3 894.460 148.587   1
   4  10   4 1193.72 227.207   1
  -4  10  -4 959.487 148.234   1
  -4 -10  -4 1438.17 222.494   1
   4 -10   4 1384.68 150.954   1
  -4  10  -5 5070.18 411.789   1
  -4 -10  -5 5140.20 475.230   1
   4 -10   5 5605.27 413.041   1
  -4 -10  -6 844.917 224.271   1
   4  10   6 374.515 212.202   1
  -4  10  -6 611.184 103.808   1
   4 -10   6 373.413 104.589   1
  -4  10  -7 366.841 91.8365   1
  -4 -10  -7 292.828 209.386   1
   4 -10   7 326.140 98.7115   1
   4  10   7 334.534 226.168   1
   4 -10   8 8140.15 624.856   1
   4  10   8 7301.19 698.102   1
  -4  10  -8 8841.45 624.974   1
  -4 -10  -9 28.6099 239.894   1
  -4  10  -9-8.09209 86.1624   1
   4 -10   9 24.9957 91.9292   1
   4  10   9 90.2530 246.637   1
  -4  10 -10 1590.18 158.262   1
  -4 -10 -10 1103.55 282.243   1
   4  10  10 1086.29 287.989   1
   4 -10  10 1539.36 159.142   1
  -4  10 -11 2014.22 193.798   1
   4 -10  11 1794.92 196.340   1
   4  10  11 1372.85 308.355   1
   4 -10  12 4979.08 451.879   1
  -4  10 -12 6490.11 453.608   1
   4 -10  13 183.437 131.050   1
   4  10  13 299.383 247.264   1
  -4 -10 -13 508.990 257.487   1
  -4  10 -13 351.793 126.398   1
   4  10  14 1813.38 354.953   1
  -4 -10 -14 1348.01 319.624   1
   4  10  15 2551.83 383.490   1
  -4 -10 -15 1976.80 345.407   1
  -4  10 -15 2252.32 243.527   1
   4  10  16 35.4571 312.636   1
  -4 -10 -16-96.9675 286.132   1
   4  10  17-176.686 320.108   1
  -4 -10 -17 689.447 318.094   1
   4  10  18 176.221 303.636   1
  -4 -10 -18 1126.26 314.146   1
   4  10  19 1091.99 359.069   1
  -4 -10 -19 464.788 317.028   1
   4  10  20 456.045 325.587   1
  -4 -10 -20 1093.14 330.864   1
   4  10  21-314.030 342.465   1
  -4 -10 -21 362.315 314.859   1
   4  10  22 379.305 310.967   1
  -4 -10 -22 293.976 311.038   1
   4  10  23 475.522 355.916   1
  -4 -10 -23 193.589 331.914   1
   4  10  25 425.206 352.727   1
  -4 -10 -25 746.509 347.103   1
   4 -11 -24 95.3841 317.726   1
  -4  11  24 240.761 355.722   1
   4 -11 -23 1163.36 369.808   1
  -4  11  23 876.054 375.282   1
   4 -11 -22 426.455 307.563   1
  -4  11  22 427.333 325.283   1
   4 -11 -21 166.379 315.101   1
  -4  11  21-610.074 361.399   1
   4 -11 -20-167.671 315.101   1
  -4  11  20 36.1658 334.416   1
   4 -11 -18 539.597 301.279   1
  -4  11  18 941.903 340.749   1
   4 -11 -17 403.663 311.815   1
  -4  11  17 578.166 358.600   1
   4 -11 -16 1943.89 347.592   1
  -4  11  16 1719.10 380.813   1
   4 -11 -15-66.4145 268.453   1
  -4  11  15 35.4871 309.763   1
   4 -11 -14 163.945 268.825   1
  -4  11  14-105.126 288.615   1
   4  11 -13-13.2728 131.342   1
   4 -11 -13 484.109 274.183   1
  -4  11  13 206.963 295.544   1
  -4 -11  13-78.5869 132.048   1
  -4  11  12 984.364 322.577   1
  -4 -11  12 1336.74 167.514   1
   4  11 -12 1408.61 169.354   1
  -4 -11  11 604.380 125.108   1
   4  11 -11 552.915 124.247   1
   4  11 -10 10902.8 788.705   1
  -4 -11  10 10448.4 785.938   1
  -4  11  10 10657.1 872.639   1
   4 -11 -10 9712.41 853.069   1
   4  11  -9 277.402 118.238   1
  -4 -11   9 582.998 109.557   1
   4 -11  -9 582.623 259.931   1
   4  11  -8 8959.42 626.205   1
  -4 -11   8 7999.01 622.818   1
  -4  11   8 7828.70 698.334   1
   4 -11  -8 7348.81 681.840   1
  -4  11   7 3421.69 370.113   1
   4  11  -7 3120.90 267.220   1
  -4 -11   7 3130.82 263.563   1
   4 -11  -7 2245.07 346.794   1
  -4 -11   6 646.920 128.053   1
   4  11  -6 849.273 141.298   1
   4 -11  -6 699.306 226.269   1
  -4  11   6 308.797 215.190   1
   4  11  -5 851.560 149.932   1
  -4 -11   5 637.520 131.784   1
  -4  11   4 3415.57 370.770   1
   4 -11  -4 4019.36 370.886   1
   4 -11  -3-180.084 192.047   1
   4  11  -3 31.4212 134.321   1
  -4 -11   3-14.6108 124.919   1
  -4  11   3 93.1913 177.781   1
   4  11  -2 11497.9 904.002   1
  -4 -11   2 12613.1 904.528   1
   4 -11  -2 11893.8 915.366   1
  -4  11   2 11636.4 915.717   1
  -4  11   1 118.902 150.713   1
   4  11  -1 128.275 158.007   1
  -4 -11   1 121.534 152.556   1
   4 -11  -1 480.575 167.062   1
   4 -11   0 17.2783 136.455   1
  -4 -11   0 188.268 158.609   1
   4  11   0 59.1941 165.829   1
  -4  11   0 393.882 157.631   1
   4 -11   1 391.559 146.599   1
  -4  11  -1 130.985 140.512   1
   4  11   1-127.250 181.885   1
  -4 -11  -1-60.8757 171.457   1
  -4 -11  -2 12062.7 887.059   1
   4  11   2 10717.6 886.282   1
   4  11   3-265.024 196.632   1
  -4  11  -3 12.7742 120.480   1
  -4 -11  -3 46.0455 192.644   1
   4 -11   3 186.919 108.375   1
   4 -11   4 4242.96 314.859   1
  -4 -11  -4 3609.90 374.396   1
  -4  11  -4 3624.20 311.169   1
   4  11   4 3190.29 379.068   1
  -4  11  -5 712.804 112.036   1
   4 -11   5 575.423 111.509   1
   4 -11   6 607.735 96.5538   1
   4  11   6 582.433 220.075   1
  -4  11  -6 304.950 93.2825   1
  -4 -11  -6 265.041 214.613   1
   4  11   7 2801.38 346.766   1
   4 -11   7 2780.13 208.371   1
  -4  11  -7 2355.28 204.604   1
  -4 -11  -7 2502.81 321.387   1
   4  11   9 928.713 278.047   1
  -4 -11  -9 148.389 252.576   1
   4  11  10 10768.7 878.521   1
  -4 -11 -10 10742.3 870.862   1
  -4 -11 -12 1239.50 285.775   1
  -4  11 -12 773.716 90.6090   1
   4 -11  12 744.146 88.9415   1
   4  11  12 930.563 297.193   1
  -4 -11 -13 256.545 271.441   1
  -4  11 -13 106.734 84.2606   1
   4  11  13 342.000 295.040   1
  -4 -11 -14 356.481 276.743   1
  -4  11 -14 126.973 106.919   1
   4  11  14 174.787 305.993   1
  -4 -11 -15-161.668 294.123   1
   4  11  15 425.630 332.736   1
  -4 -11 -16 2957.99 346.583   1
   4  11  16 1308.83 349.980   1
  -4 -11 -17-33.1185 301.216   1
   4  11  17 637.218 342.347   1
  -4 -11 -18 532.313 285.489   1
   4  11  18 917.823 299.159   1
  -4 -11 -20 198.389 315.093   1
   4  11  20 35.0267 315.035   1
  -4 -11 -21 426.638 316.009   1
   4  11  21 347.278 355.903   1
  -4 -11 -22 843.973 331.013   1
   4  11  22-170.853 334.597   1
  -4 -11 -23 447.894 321.655   1
   4  11  23 604.553 360.012   1
  -4 -11 -24 156.840 331.425   1
   4  11  24 164.918 338.668   1
  -4  12  24 169.720 362.537   1
   4 -12 -24 125.666 334.654   1
  -4  12  23 416.269 343.230   1
   4 -12 -23-192.412 301.878   1
  -4  12  22 1025.15 386.308   1
   4 -12 -22 618.716 344.864   1
  -4  12  20 541.315 374.793   1
   4 -12 -20-167.314 309.552   1
  -4  12  19-181.674 321.660   1
   4 -12 -19 67.3822 301.191   1
  -4  12  18-36.4478 352.586   1
   4 -12 -18-169.158 316.274   1
  -4  12  17-181.738 339.725   1
   4 -12 -17 270.698 302.512   1
  -4  12  16 543.463 303.269   1
   4 -12 -16 607.089 293.118   1
  -4  12  14 783.938 312.447   1
   4 -12 -14 497.516 285.986   1
   4 -12 -13 949.649 279.962   1
   4  12 -12 1461.94 145.171   1
   4 -12 -12 1417.19 313.897   1
   4 -12 -11-31.5270 271.824   1
   4  12 -11-28.8395 70.7274   1
  -4 -12  11 46.8519 61.4295   1
   4 -12 -10 800.500 272.207   1
  -4  12  10 431.861 275.315   1
  -4 -12  10 532.875 79.2714   1
   4  12 -10 436.407 85.4832   1
  -4  12   9 1718.75 298.010   1
  -4 -12   9 1709.87 153.596   1
   4  12  -9 1681.98 158.259   1
   4 -12  -9 1702.23 286.827   1
  -4  12   8 1161.04 280.743   1
   4  12  -8 1481.36 148.560   1
  -4 -12   8 1464.14 145.313   1
   4 -12  -8 782.846 255.131   1
   4  12  -7 2181.81 213.460   1
  -4  12   7 2268.79 331.112   1
  -4 -12   7 2620.47 210.616   1
   4 -12  -7 1734.70 310.455   1
   4 -12  -6 8117.40 740.624   1
  -4  12   6 8039.53 750.193   1
   4  12  -6 8866.27 693.034   1
  -4 -12   6 10245.8 691.872   1
   4  12  -5 2969.27 256.919   1
  -4 -12   5 2638.51 251.032   1
  -4  12   5 2544.20 332.450   1
   4 -12  -5 2764.72 328.762   1
  -4  12   4 1545.36 272.164   1
   4 -12  -4 1783.03 263.531   1
  -4 -12   3 623.205 156.610   1
   4  12  -3 349.754 165.386   1
  -4  12   3 706.271 223.161   1
   4  12  -2 4927.19 398.654   1
   4 -12  -2 4079.97 408.747   1
  -4 -12   2 4813.04 393.712   1
  -4  12   2 4189.89 405.599   1
  -4  12   1 227.030 182.839   1
   4  12  -1 115.896 161.407   1
  -4 -12   1 55.1428 156.645   1
   4 -12  -1 20.0255 169.537   1
   4 -12   0 13148.4 1032.56   1
   4  12   0 13810.3 1041.30   1
  -4  12   0 13704.1 1035.75   1
  -4 -12   0 14101.8 1039.51   1
   4 -12   1-48.9848 151.829   1
   4  12   1 22.3103 188.747   1
  -4  12  -1-68.8944 143.828   1
  -4 -12  -1 448.176 196.637   1
  -4 -12  -2 4378.37 383.254   1
  -4  12  -2 3814.46 351.753   1
   4  12   2 4814.80 404.386   1
   4 -12   2 3824.39 350.642   1
  -4  12  -3 349.673 130.774   1
   4 -12   3 605.402 132.597   1
  -4 -12  -3 741.037 208.600   1
   4  12   3 726.429 210.071   1
   4 -12   4 1491.33 162.456   1
  -4  12  -4 1413.53 164.235   1
  -4 -12  -5 2734.44 317.842   1
  -4  12  -5 2331.91 214.385   1
   4  12   5 2675.85 323.035   1
   4 -12   5 2677.64 218.628   1
   4 -12   6 7213.68 522.740   1
  -4  12  -6 6761.84 521.655   1
  -4 -12  -7 1379.55 271.954   1
   4  12   7 2004.36 293.968   1
  -4 -12  -8 1151.82 284.234   1
   4  12   8 1669.85 304.854   1
  -4 -12  -9 1971.16 303.762   1
   4  12   9 1875.59 305.369   1
  -4 -12 -10 776.369 286.465   1
   4  12  10 163.149 279.786   1
  -4 -12 -11-63.3229 272.783   1
   4  12  11 968.357 308.950   1
  -4 -12 -12 2086.75 325.199   1
  -4 -12 -13 746.265 285.716   1
   4  12  13 489.991 328.519   1
   4  12  14 817.443 326.692   1
  -4 -12 -16 431.798 317.053   1
   4  12  16 638.825 347.007   1
  -4 -12 -17 100.116 302.810   1
   4  12  17 389.505 316.370   1
  -4 -12 -18-166.911 293.832   1
   4  12  18 423.964 340.635   1
  -4 -12 -19 365.577 325.192   1
   4  12  19 387.057 349.149   1
  -4 -12 -20 1022.55 324.595   1
   4  12  20 174.520 316.247   1
  -4 -12 -21 489.763 327.880   1
   4  12  21 310.211 355.429   1
  -4 -12 -22 96.6601 337.851   1
   4  12  22-101.471 338.305   1
  -4 -12 -23 126.611 302.793   1
   4  12  23 498.589 342.258   1
  -4 -12 -24 619.397 349.885   1
   4  12  24 456.989 367.653   1
  -4  13  23-34.2838 366.762   1
   4 -13 -23 380.695 339.423   1
  -4  13  21 1175.64 394.441   1
   4 -13 -21 525.095 341.874   1
  -4  13  19 692.229 369.082   1
   4 -13 -19 370.299 337.182   1
  -4  13  18 36.5265 332.792   1
   4 -13 -18 33.8690 296.245   1
   4 -13 -17 237.721 291.457   1
  -4  13  16 732.142 348.498   1
   4 -13 -16 1188.05 344.989   1
  -4  13  15 729.260 351.251   1
   4 -13 -15 371.897 316.080   1
  -4  13  13-35.8270 294.688   1
   4 -13 -13 398.578 289.637   1
  -4  13  12 1024.98 307.289   1
   4 -13 -12 1343.34 293.552   1
  -4  13  11 976.127 323.031   1
   4 -13 -11 192.624 289.183   1
  -4  13   9-332.677 280.784   1
   4 -13  -9 307.367 245.514   1
  -4  13   8 936.830 277.673   1
   4 -13  -8 627.636 261.490   1
  -4 -13   7 2065.11 174.146   1
   4 -13  -7 2342.51 312.712   1
   4  13  -7 1803.18 177.437   1
  -4 -13   6 649.665 124.768   1
   4  13  -6 1033.76 136.892   1
   4 -13  -6 1176.06 253.624   1
  -4  13   6 570.740 264.819   1
  -4 -13   5 172.399 122.173   1
   4  13  -5 206.276 126.431   1
   4 -13  -5 80.7368 225.416   1
  -4  13   5-28.7360 231.449   1
  -4 -13   3 62.4996 137.192   1
   4  13  -3 81.9579 142.154   1
   4 -13  -3 195.665 197.426   1
  -4  13   3 202.749 202.116   1
  -4 -13   2 2960.59 294.861   1
   4  13  -2 2848.95 298.055   1
   4 -13  -2 3303.62 322.430   1
  -4  13   2 3072.54 326.083   1
   4  13  -1 1021.51 192.631   1
  -4 -13   1 648.681 188.920   1
   4 -13  -1 1126.01 214.496   1
  -4  13   1 1142.87 218.113   1
   4  13   0-65.1093 181.284   1
  -4 -13   0 186.137 169.709   1
   4 -13   0 244.095 172.877   1
  -4  13   0 349.757 166.331   1
   4  13   1 1373.32 238.489   1
  -4 -13  -1 955.467 210.384   1
   4 -13   1 1037.61 181.920   1
  -4  13  -1 1054.41 189.748   1
   4  13   2 3762.21 338.054   1
  -4 -13  -2 3185.55 316.094   1
  -4  13  -2 2777.30 276.665   1
   4 -13   2 2308.99 270.168   1
   4  13   3 78.4858 204.118   1
   4 -13   3 63.2744 121.436   1
  -4 -13  -3 224.124 208.621   1
  -4  13  -3 246.959 134.396   1
  -4  13  -4 429.394 117.562   1
   4 -13   4 573.716 114.858   1
   4 -13   5-11.7642 71.3478   1
  -4 -13  -5 27.5313 226.744   1
  -4  13  -5-29.0380 71.6939   1
   4  13   6 1343.95 278.048   1
  -4 -13  -6 1426.08 271.846   1
   4  13   7 2901.12 353.498   1
  -4 -13  -7 2737.06 348.755   1
   4  13   8 477.215 271.638   1
  -4 -13  -8 1634.88 275.984   1
  -4 -13  -9 466.855 256.697   1
   4  13   9-97.6690 262.920   1
  -4 -13 -10 697.799 278.184   1
   4  13  10 535.339 289.497   1
  -4 -13 -11 256.017 281.623   1
   4  13  11-172.639 295.842   1
  -4 -13 -12 1613.84 304.537   1
   4  13  12 878.183 314.901   1
  -4 -13 -13 129.940 255.753   1
   4  13  13 35.6345 302.783   1
  -4 -13 -15 400.519 306.005   1
  -4 -13 -16 1038.67 297.757   1
  -4 -13 -17-201.183 289.983   1
   4  13  17 958.228 337.118   1
   4  13  18-212.153 346.803   1
  -4 -13 -19-364.982 304.605   1
   4  13  19-175.548 321.059   1
  -4 -13 -21 648.923 336.196   1
   4  13  21 136.656 362.442   1
  -4 -13 -23 31.2623 299.531   1
   4  13  23 295.830 350.136   1
   4 -14 -22 512.572 345.370   1
   4 -14 -21-32.6414 302.943   1
  -4  14  21-141.222 336.953   1
   4 -14 -20 928.091 357.903   1
  -4  14  20 717.282 383.363   1
   4 -14 -19 435.310 335.861   1
  -4  14  19 436.310 377.144   1
   4 -14 -18 776.871 299.059   1
  -4  14  18-330.100 334.744   1
   4 -14 -16 374.439 324.657   1
  -4  14  16 36.9632 359.605   1
   4 -14 -15 374.095 312.755   1
  -4  14  15-295.382 343.873   1
   4 -14 -14 1117.39 323.151   1
  -4  14  14 1249.79 367.108   1
   4 -14 -13-33.6072 287.941   1
  -4  14  13 109.459 319.778   1
   4 -14 -12 265.885 278.338   1
  -4  14  12 577.367 323.868   1
   4 -14 -11 1346.17 321.649   1
  -4  14  11 888.177 343.572   1
   4 -14 -10 1160.79 284.191   1
  -4  14  10 523.396 293.917   1
   4 -14  -8 1015.51 272.827   1
  -4  14   8 933.491 284.003   1
   4 -14  -7 150.127 245.016   1
  -4  14   7-161.231 275.106   1
  -4 -14   6 3285.03 254.177   1
  -4  14   6 3198.89 393.955   1
   4  14  -6 2902.33 256.430   1
   4 -14  -5 308.144 239.324   1
   4  14  -5 243.243 121.771   1
  -4  14   5-29.7498 252.979   1
  -4 -14   5 386.434 119.815   1
   4  14  -4 112.930 141.891   1
   4 -14  -4 676.069 235.072   1
  -4  14   4 335.916 213.512   1
   4 -14  -3 279.745 217.094   1
   4  14  -3 399.925 155.909   1
   4  14  -2-283.199 167.953   1
  -4  14   2 122.810 189.064   1
   4 -14  -2-94.6810 182.686   1
   4 -14  -1 347.665 192.367   1
  -4  14   1 876.682 206.297   1
   4  14  -1 897.791 195.979   1
   4 -14   0 3869.94 384.960   1
  -4  14   0 4498.45 391.531   1
   4  14   0 4607.66 405.460   1
   4 -14   1 405.785 157.151   1
   4  14   1 755.245 219.843   1
  -4 -14  -1 396.594 191.489   1
  -4  14  -1 517.017 180.646   1
   4 -14   2 91.7114 136.804   1
  -4 -14  -2 173.637 191.095   1
  -4  14  -2 126.088 152.313   1
   4  14   2 310.786 218.859   1
  -4  14  -3 691.790 138.361   1
   4 -14   3 285.809 133.760   1
   4 -14   4-8.50762 95.8896   1
  -4 -14  -4-299.830 225.006   1
  -4  14  -4-62.1949 98.9129   1
  -4 -14  -5 226.664 219.563   1
   4  14   5 387.155 239.443   1
   4  14   6 2584.10 368.370   1
  -4 -14  -6 3499.68 365.021   1
   4  14   7 223.287 258.194   1
  -4 -14  -7-544.320 256.117   1
   4  14   8 955.391 297.525   1
  -4 -14  -8 278.195 269.296   1
   4  14   9 237.821 284.065   1
  -4 -14  -9 440.751 273.119   1
   4  14  10 1109.86 346.680   1
  -4 -14 -10 1083.24 306.936   1
   4  14  11 565.093 310.115   1
  -4 -14 -11 1416.62 300.230   1
   4  14  12 848.899 316.681   1
  -4 -14 -12 164.322 265.207   1
   4  14  13 177.718 298.687   1
  -4 -14 -13-133.077 272.746   1
   4  14  14 1499.01 342.997   1
  -4 -14 -14 1442.36 324.904   1
   4  14  15 893.514 346.614   1
  -4 -14 -15 471.583 296.631   1
   4  14  16 321.165 349.144   1
  -4 -14 -16-134.876 315.173   1
   4  14  17 746.978 361.909   1
  -4 -14 -17-67.1570 308.983   1
   4  14  18 353.307 327.527   1
  -4 -14 -18 500.852 305.210   1
   4  14  19 628.870 352.202   1
  -4 -14 -19 33.0985 283.726   1
  -4 -14 -20 817.621 337.284   1
  -4 -14 -21 160.950 325.639   1
   4  14  22 165.902 323.033   1
  -4 -14 -22-63.1001 304.643   1
   4 -15 -21 356.021 312.760   1
  -4  15  21-34.9625 348.842   1
   4 -15 -20 296.478 331.812   1
  -4  15  20 71.2576 372.801   1
   4 -15 -19 33.4407 301.250   1
  -4  15  19 36.1700 335.635   1
   4 -15 -18 338.315 312.554   1
  -4  15  18 36.5948 341.693   1
   4 -15 -17 579.986 327.886   1
  -4  15  17-36.9014 348.544   1
   4 -15 -15 171.708 328.508   1
  -4  15  15 185.787 356.605   1
   4 -15 -14 1543.40 346.731   1
  -4  15  14 519.471 355.665   1
   4 -15 -13 921.488 307.738   1
  -4  15  13 147.704 325.480   1
   4 -15 -12 203.185 292.415   1
  -4  15  12 512.712 320.633   1
   4 -15 -11 133.949 280.559   1
  -4  15  11 289.510 308.437   1
   4 -15 -10 428.834 291.121   1
  -4  15  10 178.263 305.623   1
   4 -15  -9-32.3811 260.871   1
  -4  15   9 455.958 297.613   1
   4 -15  -7 619.999 272.667   1
  -4  15   7 1061.53 297.279   1
   4 -15  -6 181.118 239.989   1
  -4  15   6-64.2373 252.831   1
   4 -15  -5 1054.28 251.756   1
  -4 -15   5 448.023 113.460   1
   4  15  -5 565.771 119.871   1
  -4  15   5 829.276 250.637   1
  -4 -15   4 4661.63 379.717   1
   4 -15  -4 4653.30 455.847   1
  -4  15   4 4581.44 462.307   1
   4  15  -4 4690.94 387.994   1
   4  15  -3 305.185 168.310   1
  -4 -15   3 391.698 155.591   1
   4 -15  -2 2346.90 292.616   1
  -4 -15   2 1741.21 238.185   1
  -4  15   2 1859.55 286.445   1
   4  15  -2 2288.43 254.571   1
  -4  15   1-163.227 196.809   1
   4  15  -1 194.137 190.191   1
   4 -15  -1-134.967 195.149   1
  -4 -15   1 61.4670 177.018   1
  -4  15   0-42.1051 178.067   1
   4  15   0 353.101 204.550   1
   4 -15   0 245.749 176.579   1
  -4 -15   0 134.827 181.599   1
  -4  15  -1-265.255 167.718   1
   4  15   1 151.815 218.150   1
  -4 -15  -1-193.288 194.855   1
   4 -15   1 310.209 164.377   1
  -4  15  -2 2095.95 218.386   1
   4 -15   2 1451.97 208.692   1
   4  15   3 398.193 241.792   1
  -4  15  -3 291.739 131.398   1
   4 -15   3 321.146 128.198   1
  -4  15  -4 2595.26 202.126   1
   4  15   4 4402.34 351.498   1
  -4 -15  -4 3691.74 331.604   1
   4  15   5 590.587 277.976   1
  -4 -15  -5 407.944 262.886   1
   4  15   6 808.784 289.826   1
  -4 -15  -6 389.682 246.296   1
   4  15   7 599.229 280.202   1
  -4 -15  -7 277.717 255.977   1
   4  15   9 209.480 315.703   1
  -4 -15  -9-159.086 261.442   1
   4  15  10 210.605 289.918   1
  -4 -15 -10 391.263 271.861   1
   4  15  11 247.815 286.080   1
  -4 -15 -11 662.491 281.537   1
   4  15  12 962.873 306.177   1
  -4 -15 -12 301.635 286.327   1
   4  15  13 430.081 324.147   1
  -4 -15 -13 540.239 292.017   1
   4  15  14 933.609 340.064   1
  -4 -15 -14 881.837 303.103   1
   4  15  15-215.520 326.165   1
  -4 -15 -15 440.991 292.614   1
   4  15  17-213.599 347.703   1
  -4 -15 -17 168.209 296.621   1
   4  15  18 422.522 364.541   1
  -4 -15 -18 166.792 325.923   1
   4  15  19 484.754 356.687   1
  -4 -15 -19 659.485 330.369   1
   4  15  20 375.010 344.618   1
  -4 -15 -20 357.263 319.838   1
   4  15  21 435.389 342.923   1
  -4 -15 -21-31.8562 306.328   1
  -4  16  21 173.376 366.892   1
   4 -16 -21 192.095 307.345   1
  -4  16  20 70.6504 377.205   1
   4 -16 -20 130.780 331.124   1
  -4  16  19 143.842 341.539   1
   4 -16 -19 133.162 305.154   1
  -4  16  18 583.948 355.498   1
   4 -16 -18 303.971 306.402   1
  -4  16  17 295.239 372.328   1
   4 -16 -17 170.801 336.201   1
  -4  16  16 148.824 358.096   1
   4 -16 -16 34.4413 314.430   1
  -4  16  14 598.877 356.344   1
   4 -16 -14 762.150 308.226   1
  -4  16  13 261.596 328.385   1
   4 -16 -13 69.1707 312.354   1
  -4  16  11 443.653 317.215   1
   4 -16 -11 68.2651 276.457   1
  -4  16  10 145.660 301.963   1
   4 -16 -10-67.6904 282.544   1
  -4  16   9 178.953 286.964   1
   4 -16  -9 233.627 263.103   1
  -4  16   8 911.053 297.076   1
   4 -16  -8 65.5076 281.518   1
  -4  16   7-410.440 294.909   1
   4 -16  -7 480.578 269.253   1
  -4  16   6 560.615 297.215   1
   4 -16  -6 375.736 276.963   1
  -4  16   5-283.696 270.762   1
   4 -16  -5 30.4531 254.354   1
  -4  16   4 269.430 252.002   1
   4 -16  -4 347.767 238.628   1
   4  16  -3 1130.02 195.106   1
   4 -16  -3 685.017 252.527   1
  -4  16   3 1102.04 272.795   1
  -4 -16   2 275.911 177.704   1
   4 -16  -2-101.749 220.998   1
   4  16  -2 255.368 186.548   1
  -4 -16   1-20.7731 177.023   1
   4 -16  -1 185.919 207.493   1
  -4  16   1-193.373 208.551   1
   4  16  -1 470.726 200.532   1
  -4 -16   0 340.013 197.727   1
   4 -16   0 700.837 208.830   1
  -4  16   0-43.5947 192.559   1
   4  16   0 398.804 219.344   1
  -4 -16  -1-73.3216 209.028   1
   4 -16   1 298.295 172.373   1
   4  16   1 402.811 246.010   1
  -4  16  -1 192.757 175.574   1
   4  16   2 570.861 227.784   1
  -4  16  -2 127.841 158.137   1
  -4 -16  -3 1148.73 246.798   1
  -4  16  -3 679.939 145.656   1
   4  16   3 1051.30 268.076   1
  -4 -16  -4 228.431 251.997   1
   4  16   4 62.6813 271.551   1
  -4 -16  -5 207.270 259.142   1
   4  16   5 32.4942 276.187   1
  -4 -16  -6 338.326 257.119   1
   4  16   6 264.889 286.904   1
  -4 -16  -8 258.684 250.120   1
   4  16   8-69.0982 277.409   1
  -4 -16  -9 263.224 267.247   1
   4  16   9 246.135 294.751   1
  -4 -16 -10 200.487 293.671   1
   4  16  10 426.824 316.859   1
  -4 -16 -11 743.346 315.500   1
   4  16  11 358.531 322.356   1
  -4 -16 -12 885.561 311.076   1
   4  16  12 36.0474 321.586   1
  -4 -16 -13 34.1615 278.547   1
   4  16  13 434.161 323.161   1
  -4 -16 -14 341.793 293.451   1
   4  16  14 181.036 321.072   1
  -4 -16 -16 135.737 308.895   1
   4  16  16 537.347 341.475   1
  -4 -16 -17 168.295 302.833   1
   4  16  17 141.721 333.647   1
  -4 -16 -18 532.435 311.640   1
   4  16  18 209.627 336.757   1
  -4 -16 -19 196.686 299.256   1
   4  16  19-68.8347 332.900   1
  -4 -16 -20-482.559 310.259   1
   4  16  20 270.632 346.265   1
  -4 -16 -21 689.250 329.724   1
   4  16  21 829.784 383.740   1
  -4  17  20 69.9338 387.251   1
   4 -17 -20-97.5461 328.727   1
  -4  17  19-71.6422 364.416   1
   4 -17 -19 826.785 341.128   1
  -4  17  18 291.666 367.528   1
   4 -17 -18 302.945 307.416   1
  -4  17  16 747.755 383.536   1
   4 -17 -16 655.950 319.059   1
  -4  17  15 301.455 362.081   1
   4 -17 -15 313.086 314.743   1
  -4  17  14 302.842 351.898   1
   4 -17 -14-279.645 297.587   1
  -4  17  13-189.541 344.973   1
   4 -17 -13-175.009 309.501   1
  -4  17  12 377.206 339.687   1
   4 -17 -12 175.355 299.183   1
  -4  17  10 705.472 326.727   1
   4 -17 -10 1004.13 313.898   1
  -4  17   9 659.154 320.758   1
   4 -17  -9 136.921 283.176   1
  -4  17   8 287.992 295.123   1
   4 -17  -8 269.835 289.064   1
  -4  17   6 134.942 270.332   1
   4 -17  -6 162.982 275.922   1
  -4  17   5 32.4328 278.514   1
   4 -17  -5 125.614 273.055   1
  -4  17   4 1140.44 276.829   1
   4 -17  -4 1498.28 282.129   1
  -4  17   3-58.5510 238.916   1
   4 -17  -3-28.4047 234.490   1
  -4  17   1-223.571 220.047   1
   4  17   0-25.1803 203.565   1
   4  17   2-174.237 241.549   1
  -4 -17  -2 409.872 227.312   1
   4  17   3 122.392 242.043   1
  -4 -17  -3-28.7301 233.374   1
   4  17   4 1434.82 308.886   1
  -4 -17  -4 1407.43 287.893   1
   4  17   5 296.874 259.464   1
  -4 -17  -5 154.927 259.162   1
   4  17   6 33.8510 270.400   1
  -4 -17  -6 31.8905 245.933   1
   4  17   7 346.410 308.332   1
  -4 -17  -7 685.416 300.273   1
   4  17   8 387.404 308.088   1
  -4 -17  -8 399.114 277.851   1
   4  17   9 285.887 317.762   1
  -4 -17  -9 33.7524 281.961   1
   4  17  10 794.435 319.335   1
  -4 -17 -10 409.082 304.761   1
   4  17  11 545.773 323.484   1
  -4 -17 -11 103.059 293.300   1
   4  17  12-36.5194 322.633   1
  -4 -17 -12 34.4729 289.052   1
   4  17  13 292.179 327.588   1
  -4 -17 -13 448.717 306.731   1
   4  17  15 469.101 356.546   1
  -4 -17 -15-171.399 310.118   1
   4  17  16 356.932 361.064   1
  -4 -17 -16 646.149 323.265   1
   4  17  17 35.2827 361.014   1
  -4 -17 -17 504.093 337.237   1
   4  17  18 313.201 363.989   1
  -4 -17 -18 893.551 345.439   1
   4  17  19 34.2639 375.284   1
  -4 -17 -19 258.759 330.138   1
   4  17  20 201.752 356.054   1
  -4 -17 -20-126.086 312.345   1
   4 -18 -19-230.411 329.734   1
  -4  18  19 247.777 390.024   1
   4 -18 -17-34.2011 305.739   1
  -4  18  17-36.7806 360.990   1
   4 -18 -15 245.535 324.525   1
  -4  18  15 75.4347 356.422   1
   4 -18 -14 35.3435 322.355   1
  -4  18  14 418.206 380.560   1
   4 -18 -13 106.737 305.108   1
  -4  18  13 266.988 345.790   1
   4 -18 -12 320.602 311.314   1
  -4  18  12 381.836 361.493   1
   4 -18 -11 711.847 328.249   1
  -4  18  11 152.277 337.182   1
   4 -18  -9 281.864 310.421   1
  -4  18   9 149.585 317.380   1
   4 -18  -8 244.208 260.524   1
  -4  18   8 330.470 340.689   1
  -4  18   7-178.467 279.809   1
  -4  18   5 333.699 295.196   1
   4  18   4 887.975 316.556   1
   4  18   5-33.9488 290.255   1
   4  18   6 278.655 308.983   1
   4  18   7-35.5440 312.144   1
  -4 -18  -7 67.0877 288.603   1
   4  18   8-216.624 307.542   1
  -4 -18  -8 817.665 297.645   1
   4  18   9 218.896 312.011   1
  -4 -18  -9 585.974 289.919   1
   4  18  11 110.544 336.426   1
  -4 -18 -11 104.721 288.246   1
   4  18  12 442.583 343.525   1
  -4 -18 -12 558.965 311.358   1
   4  18  14 145.677 337.815   1
  -4 -18 -14 346.847 316.520   1
   4  18  15 433.297 357.037   1
  -4 -18 -15 481.440 329.240   1
   4  18  16 892.936 380.273   1
  -4 -18 -16 374.040 343.507   1
   4  18  17 352.001 367.046   1
  -4 -18 -17-435.221 323.284   1
   4  18  18-346.661 370.881   1
  -4 -18 -18-327.247 315.841   1
   4  18  19 340.168 369.652   1
  -4 -18 -19-31.8920 309.104   1
   5   0 -26 316.653 343.275   1
   5   0 -25 632.054 346.602   1
  -5   0  25 36.8166 331.925   1
   5   0 -24 735.720 333.347   1
  -5   0  24 626.909 321.033   1
   5   0 -23-138.776 302.864   1
  -5   0  23 36.8178 336.088   1
   5   0 -22 721.561 324.179   1
  -5   0  22 1494.81 345.870   1
   5   0 -21 371.849 304.962   1
  -5   0  21 793.577 313.056   1
   5   0 -20 1695.10 335.961   1
  -5   0  20 1596.18 334.360   1
   5   0 -19-32.5742 287.207   1
  -5   0  19 34.7531 309.456   1
   5   0 -18 2505.93 341.342   1
  -5   0  18 1730.53 351.419   1
   5   0 -17 401.428 263.531   1
  -5   0  17 99.0311 273.733   1
   5   0 -16 2605.92 341.767   1
  -5   0  16 2049.20 346.761   1
   5   0 -15 87.0481 255.360   1
  -5   0  15 30.9564 255.568   1
   5   0 -14 2851.22 330.776   1
   5   0 -13-161.518 228.187   1
  -5   0  13-257.062 252.778   1
   5   0 -12 437.847 220.316   1
  -5   0  12-244.881 233.227   1
   5   0 -10 36915.7 2849.18   1
  -5   0  10 41280.4 2857.47   1
  -5   0   9 230.229 151.092   1
   5   0  -9-111.557 143.768   1
  -5   0   8 2293.41 253.104   1
   5   0  -8 2016.48 259.547   1
  -5   0   7 183.657 157.828   1
   5   0  -7-39.4580 146.960   1
  -5   0   6 18254.3 1382.89   1
   5   0  -6 18936.4 1382.40   1
   5   0  -5 120.548 136.752   1
  -5   0   5 231.333 156.427   1
  -5   0   4 17852.8 1234.86   1
   5   0  -4 15266.4 1233.51   1
   5   0  -3 63.4447 134.176   1
  -5   0   3-98.0793 120.018   1
   5   0  -2 44907.8 3211.09   1
  -5   0   2 43538.5 3212.73   1
   5   0  -1-74.9129 126.573   1
  -5   0   1-77.2210 113.183   1
   5   0   0 162.767 127.633   1
  -5   0   0-30.3062 112.893   1
   5   0   1 104.543 143.495   1
  -5   0  -1-30.0014 127.722   1
  -5   0  -2 43116.4 2951.59   1
   5   0   2 38208.9 2949.21   1
  -5   0  -3 108.262 146.593   1
   5   0   3-47.0351 152.649   1
  -5   0  -4 16053.4 1183.32   1
   5   0   4 15687.9 1183.62   1
  -5   0  -5-101.838 141.177   1
   5   0   5-53.1151 158.067   1
  -5   0  -6 18740.1 1416.17   1
   5   0   6 19444.9 1418.55   1
  -5   0  -7 190.659 149.749   1
   5   0   7 120.064 171.468   1
  -5   0  -8 2691.56 269.675   1
   5   0   8 2047.13 271.298   1
  -5   0  -9-42.5917 142.822   1
   5   0   9-114.351 142.411   1
   5   0  10 38974.9 2844.60   1
  -5   0 -10 38643.4 2837.82   1
   5   0  11-125.820 197.184   1
  -5   0 -11-71.7143 177.631   1
   5   0  12 105.907 206.985   1
  -5   0 -12 126.766 203.175   1
  -5   0 -13-133.060 240.372   1
   5   0  14 2540.21 336.229   1
  -5   0 -14 2763.29 345.186   1
   5   0  15 29.9789 260.374   1
  -5   0 -15-573.496 254.182   1
   5   0  16 2519.89 337.571   1
   5   0  17 160.571 254.818   1
  -5   0 -17 398.862 256.925   1
   5   0  18 1847.75 320.316   1
  -5   0 -18 1884.51 306.170   1
   5   0  19 272.387 303.848   1
  -5   0 -19 287.515 291.204   1
   5   0  20 1192.57 338.618   1
  -5   0 -20 2675.37 341.999   1
   5   0  21 318.089 303.162   1
  -5   0 -21 361.215 266.593   1
   5   0  22 818.292 324.603   1
  -5   0 -22 1204.10 320.563   1
   5   0  23 358.233 337.823   1
  -5   0 -23 609.223 324.890   1
   5   0  24 648.423 313.874   1
  -5   0 -24 170.149 327.678   1
   5   0  25 143.866 310.800   1
  -5   0 -25 34.1609 322.696   1
  -5   1  26 547.292 350.278   1
   5  -1 -26 173.292 353.427   1
  -5   1  25 367.949 337.486   1
  -5  -1  25 36.9302 251.397   1
   5  -1 -25 208.013 328.397   1
   5   1 -25 428.560 338.851   1
  -5  -1  24-369.761 327.518   1
   5   1 -24 35.4101 322.215   1
  -5  -1  23 439.915 305.931   1
  -5   1  23 1029.45 339.202   1
   5   1 -23 982.971 329.473   1
   5  -1 -23 344.548 320.646   1
  -5   1  22 218.895 331.146   1
   5  -1 -22-238.782 317.671   1
  -5  -1  21-322.225 289.439   1
   5   1 -21 374.180 289.599   1
  -5  -1  20 599.429 322.435   1
  -5   1  20 1245.03 356.701   1
   5   1 -20 1296.05 338.187   1
   5  -1 -20 1627.69 329.350   1
  -5  -1  19 172.344 281.071   1
  -5   1  19 629.585 307.486   1
   5   1 -19 1007.17 285.546   1
   5  -1 -19 717.887 298.041   1
  -5   1  18 1300.87 317.634   1
   5  -1 -18 1245.65 303.420   1
  -5  -1  17 260.857 258.817   1
   5   1 -17 337.936 250.461   1
  -5  -1  16 31.5376 246.990   1
  -5   1  16 97.4139 238.394   1
   5   1 -16-89.1811 230.449   1
   5  -1 -16-181.721 225.530   1
   5  -1 -15 4548.50 418.354   1
  -5  -1  15 2998.57 413.971   1
  -5   1  15 4434.18 429.053   1
   5   1 -15 4071.21 419.743   1
  -5  -1  14 2182.24 293.944   1
  -5   1  14 1670.54 327.975   1
   5  -1 -14 1869.63 310.760   1
  -5   1  13 27184.3 2065.87   1
  -5  -1  13 27732.7 2064.46   1
   5   1 -13 27980.5 2060.38   1
   5  -1 -13 28071.9 2061.38   1
  -5   1  12 32047.3 2453.94   1
   5  -1 -12 34393.2 2453.11   1
   5   1 -11 8781.21 725.301   1
  -5  -1  11 9492.34 733.327   1
   5  -1 -10 433.476 177.502   1
   5   1 -10 68.6015 176.747   1
  -5   1  10 760.157 200.412   1
  -5  -1  10 377.142 168.301   1
  -5  -1   9 3321.34 338.701   1
   5   1  -9 3795.51 342.423   1
  -5   1   9 3551.02 364.674   1
   5  -1  -9 4402.39 366.448   1
   5   1  -8 2924.95 296.954   1
   5  -1  -8 2740.27 292.372   1
  -5  -1   8 2923.34 289.995   1
  -5   1   8 3073.89 308.788   1
   5   1  -7 4166.74 413.118   1
   5  -1  -7 5728.63 431.226   1
  -5   1   7 5501.82 428.185   1
  -5  -1   7 4471.02 416.550   1
   5   1  -6 3237.96 322.089   1
   5  -1  -6 3842.49 340.404   1
  -5   1   6 3577.76 336.251   1
  -5  -1   6 3674.10 332.049   1
   5  -1  -5 3786.19 327.614   1
   5   1  -5 3240.53 319.558   1
  -5   1   5 3627.29 332.730   1
  -5  -1   5 3704.76 326.215   1
   5   1  -4 107756. 7551.01   1
   5  -1  -4 106171. 7551.35   1
  -5  -1   4 100723. 7550.08   1
  -5   1   4 104103. 7551.32   1
   5  -1  -3 4683.90 374.042   1
   5   1  -3 3998.36 375.467   1
  -5  -1   3 4561.94 373.917   1
  -5   1   3 4262.18 373.658   1
   5  -1  -2 42825.9 3026.90   1
  -5   1   2 40606.0 3026.97   1
   5   1  -2 39897.5 3024.56   1
  -5  -1   2 43328.4 3026.63   1
  -5  -1   1 777.161 152.630   1
   5   1  -1 134.544 140.101   1
   5  -1  -1 346.890 150.446   1
  -5   1   1 768.334 157.373   1
   5   1   0 48424.1 3581.69   1
   5  -1   0 51010.1 3582.85   1
  -5  -1   0 47644.7 3581.75   1
  -5   1   0 50755.8 3584.35   1
  -5   1  -1 791.391 154.046   1
  -5  -1  -1 488.946 143.894   1
   5   1   1 288.509 148.955   1
   5  -1   1 928.551 149.321   1
   5  -1   2 41039.3 3069.88   1
   5   1   2 40741.4 3072.65   1
  -5   1  -2 44840.7 3073.43   1
  -5  -1  -2 42731.9 3073.89   1
   5   1   3 3969.79 356.204   1
   5  -1   3 4203.33 357.052   1
  -5   1  -3 4422.56 358.903   1
  -5  -1  -3 4187.03 355.309   1
   5   1   4 92292.5 7119.81   1
   5  -1   4 100733. 7117.41   1
  -5   1  -4 102822. 7117.83   1
  -5  -1  -4 98310.9 7119.80   1
   5  -1   5 3020.88 300.822   1
   5   1   5 3553.11 321.903   1
  -5   1  -5 3241.97 299.309   1
  -5  -1  -5 3605.02 313.791   1
   5  -1   6 4429.26 366.642   1
   5   1   6 4171.72 378.562   1
  -5  -1  -6 4039.83 373.170   1
  -5   1  -6 4164.78 358.719   1
   5  -1   7 5373.62 429.710   1
   5   1   7 5167.56 439.559   1
  -5   1  -7 4594.59 417.895   1
  -5  -1  -7 4809.15 422.046   1
   5  -1   8 2923.33 283.558   1
   5   1   8 2595.25 277.891   1
  -5   1  -8 2947.39 277.831   1
  -5  -1  -8 2360.70 275.535   1
   5  -1   9 3975.83 351.710   1
  -5   1  -9 3653.45 342.036   1
  -5  -1  -9 3442.51 352.639   1
   5   1   9 3642.94 356.785   1
   5   1  10 1042.35 207.571   1
   5  -1  10 494.168 185.137   1
  -5   1 -10 480.068 177.011   1
  -5  -1 -10 396.430 173.162   1
  -5   1 -11 8546.97 691.145   1
   5  -1  11 8848.92 701.067   1
  -5  -1 -12 32535.9 2286.55   1
   5   1  12 29263.8 2287.68   1
  -5  -1 -13 27777.0 2030.17   1
   5   1  13 26062.8 2027.53   1
   5  -1  13 27997.7 2029.30   1
  -5  -1 -14 1466.28 274.515   1
  -5   1 -14 2249.75 305.664   1
   5   1  14 2150.45 302.432   1
   5  -1  14 2094.02 301.877   1
  -5  -1 -15 4194.39 451.915   1
  -5   1 -15 4306.30 439.519   1
   5  -1  15 5031.32 447.492   1
   5   1  15 3780.82 447.350   1
   5   1  16-31.5753 251.653   1
   5  -1  16 551.142 255.124   1
  -5   1 -17 545.106 241.017   1
   5  -1  17 316.964 261.761   1
  -5  -1 -18 1553.72 296.901   1
   5   1  18 1299.15 307.919   1
   5   1  19 920.820 318.027   1
   5  -1  19 371.783 273.128   1
  -5   1 -19 126.850 275.969   1
  -5  -1 -19 1034.84 311.875   1
   5   1  20 1549.78 339.263   1
   5  -1  20 1430.66 330.785   1
  -5   1 -20 1475.11 306.034   1
  -5  -1 -20 1683.10 331.346   1
   5  -1  21-210.623 295.026   1
  -5   1 -21 722.817 294.951   1
   5   1  22 497.674 311.048   1
  -5  -1 -22 133.705 291.388   1
   5  -1  23 287.420 304.122   1
   5   1  23 214.197 309.942   1
  -5   1 -23 203.553 315.092   1
  -5  -1 -23 573.387 314.396   1
   5  -1  24 144.980 308.700   1
  -5   1 -24 684.891 342.236   1
   5   1  25 607.706 336.164   1
  -5  -1 -25 440.151 330.113   1
   5   1  26 496.433 328.872   1
  -5  -1 -26 236.366 323.803   1
  -5   2  27-107.113 333.766   1
   5  -2 -27-101.773 333.567   1
  -5   2  26-217.482 322.221   1
   5  -2 -26 409.724 333.030   1
  -5   2  25 438.885 343.160   1
   5  -2 -25 205.603 340.297   1
  -5   2  24 1283.52 366.673   1
  -5  -2  24 295.066 330.797   1
   5  -2 -24 412.355 339.271   1
   5   2 -24 1035.50 373.442   1
  -5   2  23 622.244 332.768   1
  -5  -2  23 695.526 322.029   1
   5  -2 -23-34.2380 316.546   1
   5   2 -23-141.587 302.576   1
  -5   2  22 1349.26 358.683   1
  -5  -2  22 1189.87 346.207   1
   5  -2 -22 646.220 339.848   1
   5   2 -22 1011.58 334.330   1
  -5   2  21 72.3210 293.336   1
  -5  -2  21 354.137 300.508   1
   5  -2 -21 67.4688 295.378   1
   5   2 -21 307.001 304.051   1
  -5   2  20-71.5440 323.524   1
  -5  -2  20 418.275 300.614   1
   5   2 -20 100.129 278.779   1
   5  -2 -20 731.770 315.923   1
  -5   2  19 422.592 295.308   1
  -5  -2  19 271.830 280.603   1
   5   2 -19 553.373 287.227   1
   5  -2 -19 327.474 261.802   1
  -5   2  18 829.419 307.420   1
   5  -2 -18 739.068 286.026   1
  -5  -2  17 2526.66 347.113   1
   5   2 -17 3062.74 366.010   1
   5  -2 -17 2545.17 369.555   1
  -5  -2  16 3209.68 371.197   1
   5   2 -16 2128.84 360.884   1
  -5   2  15 95.9151 276.763   1
  -5  -2  15 295.008 235.803   1
   5  -2 -15 475.698 267.948   1
   5   2 -15 485.348 247.903   1
   5   2 -14 3831.43 401.989   1
  -5   2  14 3002.48 388.503   1
  -5  -2  14 3834.78 398.852   1
   5  -2 -14 4546.18 395.509   1
   5  -2 -13 3246.97 366.640   1
   5   2 -13 2608.84 336.872   1
  -5   2  13 2984.21 381.278   1
  -5  -2  13 3070.33 351.576   1
   5  -2 -12 267.293 207.803   1
  -5   2  12 171.899 213.320   1
   5  -2 -11 6103.17 494.955   1
  -5  -2  11 5673.26 494.639   1
   5   2 -11 5439.41 485.752   1
  -5   2  11 5730.88 501.417   1
   5   2 -10 18304.5 1346.58   1
  -5  -2  10 17554.0 1347.09   1
   5  -2  -9 871.037 210.516   1
   5   2  -9 731.695 197.881   1
  -5   2   9 1065.28 235.298   1
  -5  -2   9 1408.49 216.316   1
   5  -2  -8 16391.9 1107.07   1
  -5  -2   8 14529.7 1090.41   1
  -5   2   8 15736.6 1100.96   1
  -5   2   7 12329.3 893.792   1
  -5  -2   7 11021.4 878.017   1
   5   2  -7 11578.2 879.995   1
   5  -2  -7 11461.4 888.524   1
  -5   2   6 40.9626 169.772   1
  -5  -2   6 266.891 136.999   1
   5  -2  -6 319.119 160.894   1
   5   2  -5 231.739 142.422   1
  -5   2   5 231.649 157.802   1
  -5  -2   5 103.702 144.263   1
   5  -2  -5-37.5395 148.756   1
  -5   2   4 27155.5 1881.05   1
  -5  -2   4 26231.6 1876.80   1
   5  -2  -4 23839.7 1878.65   1
   5   2  -4 25116.9 1871.80   1
  -5  -2   3 31.4667 143.078   1
  -5   2   3 169.133 146.431   1
   5   2  -3-92.9626 135.245   1
   5  -2  -3-32.6980 148.954   1
   5  -2  -2 66668.6 4908.14   1
  -5   2   2 65179.6 4908.74   1
   5   2  -2 72955.8 4908.54   1
  -5  -2   2 66696.7 4907.05   1
   5  -2  -1 13239.1 886.791   1
   5   2  -1 10676.6 877.485   1
  -5   2   1 12481.3 883.946   1
  -5  -2   1 10783.4 878.294   1
   5  -2   0 14.9167 144.981   1
  -5   2   0-15.1966 147.459   1
  -5  -2   0 137.564 129.847   1
   5   2   0-121.754 115.516   1
   5   2   1 10341.9 861.333   1
  -5   2  -1 12260.0 863.396   1
  -5  -2  -1 10647.0 863.493   1
   5  -2   1 12670.6 866.220   1
   5   2   2 65785.0 4688.33   1
  -5   2  -2 64956.5 4684.18   1
   5  -2   2 63818.3 4683.41   1
  -5  -2  -2 64620.2 4687.20   1
   5  -2   3 210.618 124.638   1
  -5  -2  -3 164.938 108.030   1
  -5   2  -3 180.745 107.220   1
   5   2   3-169.435 125.622   1
  -5   2  -4 24049.5 1771.57   1
  -5  -2  -4 22357.2 1776.98   1
   5   2   4 24289.3 1781.39   1
   5  -2   4 25789.4 1774.11   1
  -5  -2  -5 258.511 161.343   1
  -5   2  -5 63.3546 118.813   1
   5  -2   5 146.408 121.007   1
   5   2   5-57.3910 160.572   1
  -5  -2  -6 447.067 158.808   1
  -5   2  -6 184.885 140.739   1
   5  -2   6 402.918 146.498   1
   5   2   6 408.019 145.845   1
   5  -2   7 11648.6 847.500   1
  -5  -2  -7 10017.6 849.339   1
  -5   2  -7 11106.1 841.798   1
   5   2   7 11421.0 857.177   1
  -5  -2  -8 15799.8 1159.53   1
  -5   2  -8 14917.4 1152.95   1
   5   2   8 14989.2 1164.86   1
   5  -2   8 15871.4 1159.45   1
   5   2   9 762.568 206.225   1
  -5   2  -9 869.876 176.584   1
  -5  -2  -9 935.388 194.213   1
   5  -2   9 1279.04 207.932   1
   5  -2  10 17891.8 1356.33   1
  -5   2 -10 18183.7 1353.20   1
   5  -2  11 6424.66 508.286   1
   5   2  11 5446.76 513.429   1
  -5  -2 -11 6221.92 512.933   1
  -5   2 -11 5323.77 495.963   1
   5   2  12 140.179 223.422   1
   5  -2  12 75.1912 210.647   1
  -5  -2 -12 53.4075 205.416   1
  -5   2 -12-47.9925 191.239   1
   5   2  13 3428.38 391.268   1
  -5  -2 -13 3757.02 392.870   1
   5  -2  14 3812.12 419.902   1
   5   2  14 4236.27 443.824   1
  -5  -2 -14 4946.25 436.774   1
  -5   2 -14 3790.41 412.928   1
   5   2  15 217.138 235.141   1
   5  -2  15 778.662 252.125   1
  -5  -2 -15-29.6260 230.046   1
  -5   2 -15 303.095 240.483   1
   5  -2  16 2951.47 364.445   1
  -5   2 -17 1852.29 324.079   1
  -5  -2 -17 2544.86 356.242   1
   5  -2  17 3063.46 343.184   1
   5   2  17 2466.11 344.895   1
  -5   2 -18 739.055 283.410   1
  -5  -2 -18 31.9971 269.016   1
   5  -2  18 321.859 275.865   1
   5   2  18 739.539 289.170   1
   5   2  19-240.312 312.378   1
   5  -2  19 502.864 282.542   1
  -5   2 -19-94.3696 271.989   1
  -5  -2 -19 423.184 298.980   1
   5   2  20 707.264 328.065   1
   5  -2  20 521.633 307.230   1
  -5   2 -20 475.601 277.220   1
  -5  -2 -20 487.357 297.438   1
   5  -2  21-105.037 290.424   1
   5   2  21-425.430 314.540   1
  -5   2 -21 32.7805 270.082   1
   5   2  22 355.241 314.085   1
   5  -2  22 567.568 311.776   1
  -5   2 -22 1206.76 325.899   1
  -5  -2 -22 667.710 304.868   1
   5  -2  23 360.459 323.110   1
   5   2  23-71.1536 291.959   1
  -5   2 -23 170.125 297.889   1
  -5  -2 -23 302.463 313.239   1
   5   2  24 534.374 316.549   1
  -5   2 -24 310.196 338.800   1
  -5  -2 -24-33.6243 328.425   1
   5   2  25 496.205 343.807   1
  -5  -2 -25 570.866 326.504   1
  -5  -2 -27 528.539 332.574   1
   5  -3 -28 296.181 354.827   1
   5  -3 -26 841.997 361.810   1
  -5   3  26-35.9356 343.082   1
   5  -3 -25 305.049 338.553   1
  -5   3  25-144.969 342.359   1
   5  -3 -24 647.129 347.129   1
  -5   3  24 983.559 348.321   1
   5   3 -23 177.070 311.002   1
  -5  -3  23-145.775 311.579   1
   5  -3 -22 101.688 325.111   1
   5   3 -22 69.5925 328.650   1
  -5   3  22-254.841 333.550   1
  -5  -3  22 251.377 314.111   1
   5  -3 -21 336.884 290.134   1
   5   3 -21 68.1527 296.517   1
  -5   3  21 253.633 302.077   1
  -5  -3  21 35.1503 287.129   1
   5   3 -20 1299.51 317.001   1
  -5  -3  20 1543.66 312.834   1
   5  -3 -19 918.294 293.192   1
   5   3 -19 1004.19 299.275   1
  -5   3  19 1385.24 331.824   1
  -5  -3  19 1571.99 320.888   1
   5  -3 -18 1322.29 319.964   1
   5   3 -18 627.761 284.874   1
  -5   3  18 1606.64 319.235   1
  -5  -3  18 1102.43 307.600   1
   5   3 -17-30.2724 239.469   1
   5  -3 -17 126.412 272.489   1
  -5   3  17-34.2280 295.734   1
  -5  -3  17 124.861 258.276   1
   5  -3 -16 586.561 276.732   1
   5   3 -16 699.289 253.156   1
  -5  -3  16 90.1783 244.475   1
  -5   3  16 100.305 281.627   1
   5  -3 -15 2224.20 337.896   1
  -5   3  15 1432.12 333.786   1
  -5  -3  15 1782.57 302.029   1
  -5  -3  14 4027.83 431.882   1
   5  -3 -14 5306.15 442.914   1
  -5   3  14 5493.89 457.349   1
  -5   3  13 2778.23 360.428   1
   5  -3 -13 2706.31 345.569   1
  -5  -3  12 24.7439 198.888   1
  -5   3  12-175.981 226.429   1
   5   3 -12 264.662 188.716   1
   5  -3 -12 463.658 213.309   1
  -5  -3  11 257.176 188.003   1
  -5   3  11 168.779 226.985   1
   5   3 -11 318.616 182.171   1
   5  -3 -11 183.693 210.327   1
   5   3 -10 213.123 168.671   1
   5  -3 -10 176.059 202.921   1
  -5  -3  10-65.8331 179.163   1
  -5   3  10-26.8956 208.559   1
  -5  -3   9 13494.2 1013.99   1
   5   3  -9 12972.8 1018.04   1
  -5   3   9 12909.5 1026.67   1
   5  -3  -9 14142.5 1027.68   1
  -5  -3   8 23421.7 1745.96   1
   5   3  -8 23884.5 1747.12   1
  -5   3   8 25147.6 1764.88   1
   5  -3  -8 22512.6 1754.83   1
  -5  -3   7 17611.3 1348.22   1
   5   3  -7 19249.7 1352.16   1
  -5   3   7 17850.7 1360.85   1
   5  -3  -7 17794.9 1359.85   1
   5  -3  -6 28300.7 2226.16   1
   5   3  -6 31436.7 2218.06   1
  -5   3   6 29571.0 2227.67   1
  -5  -3   6 31509.6 2219.66   1
   5   3  -5 23857.5 1782.05   1
   5  -3  -5 24657.8 1790.34   1
  -5  -3   5 24399.8 1781.77   1
  -5   3   5 24222.7 1791.75   1
   5  -3  -4 23242.2 1701.10   1
  -5   3   4 23062.8 1701.39   1
   5   3  -4 23806.8 1693.99   1
  -5  -3   4 22154.3 1692.75   1
  -5  -3   3 1377.39 185.653   1
   5   3  -3 1279.04 177.930   1
   5  -3  -3 1103.18 186.556   1
  -5   3   3 1124.11 179.016   1
  -5  -3   2 1269.14 167.880   1
   5   3  -2 1109.82 153.783   1
  -5   3   2 1228.40 180.643   1
   5  -3  -2 1104.24 183.235   1
   5  -3  -1 76628.6 5490.96   1
  -5  -3   1 74235.1 5490.26   1
   5   3  -1 77466.2 5489.96   1
  -5   3   1 75581.2 5490.89   1
   5   3   0 63967.6 4761.98   1
  -5   3   0 66233.3 4762.02   1
  -5  -3   0 68502.3 4763.52   1
   5  -3   0 64791.7 4761.66   1
   5   3   1 70725.6 5486.18   1
  -5   3  -1 80865.7 5487.06   1
   5  -3   1 77129.0 5485.14   1
  -5  -3  -1 75090.1 5485.69   1
   5  -3   2 1256.52 170.861   1
   5   3   2 989.529 167.337   1
  -5   3  -2 1244.60 171.473   1
  -5  -3  -2 1337.35 174.901   1
   5  -3   3 943.914 164.766   1
  -5  -3  -3 1312.65 163.998   1
   5   3   3 1231.84 178.751   1
  -5   3  -3 1277.26 176.977   1
  -5  -3  -4 22256.3 1619.55   1
  -5   3  -4 23245.9 1609.17   1
   5  -3   4 20808.0 1607.13   1
   5   3   4 21241.0 1618.50   1
  -5  -3  -5 23206.1 1738.05   1
  -5   3  -5 23474.7 1730.05   1
   5  -3   5 23914.5 1731.13   1
   5   3   5 23570.4 1741.63   1
   5   3   6 29435.4 2142.64   1
  -5   3  -6 26999.2 2125.85   1
  -5  -3  -6 29808.4 2138.80   1
   5  -3   6 30643.7 2131.43   1
   5   3   7 19005.2 1362.82   1
  -5  -3  -7 17171.1 1354.67   1
  -5   3  -7 17293.3 1347.30   1
   5  -3   7 19278.0 1350.31   1
   5  -3   8 23478.5 1741.36   1
   5   3   8 24259.2 1755.30   1
  -5   3  -8 22839.6 1735.06   1
  -5  -3  -8 23997.4 1751.40   1
   5   3   9 14820.0 1134.33   1
   5  -3   9 14804.1 1117.51   1
  -5  -3  -9 14907.7 1129.55   1
  -5   3  -9 14642.3 1113.65   1
  -5   3 -10 142.577 155.350   1
  -5  -3 -10 373.092 210.181   1
   5   3  10 26.1861 197.411   1
   5  -3  10 65.7031 176.927   1
  -5   3 -11 173.947 175.398   1
  -5  -3 -11-131.216 202.936   1
   5  -3  11-137.677 181.089   1
   5   3  11-164.467 205.838   1
  -5   3 -12 605.609 206.484   1
  -5  -3 -12 438.157 222.500   1
   5   3  12 460.497 251.095   1
   5  -3  12 243.219 196.269   1
  -5  -3 -13 1533.29 304.088   1
   5   3  13 1719.74 316.467   1
   5   3  14 5109.28 466.193   1
  -5  -3 -14 4472.36 452.438   1
  -5   3 -14 4363.04 436.654   1
   5  -3  14 4772.01 445.263   1
  -5   3 -15 1726.59 284.274   1
  -5  -3 -15 1472.94 313.819   1
   5  -3  15 2286.77 308.140   1
   5   3  15 2649.87 352.082   1
   5  -3  16 147.879 242.140   1
  -5  -3 -17 349.534 268.721   1
  -5   3 -17 29.3430 255.120   1
   5   3  17 465.665 276.323   1
   5  -3  17 122.987 260.615   1
  -5  -3 -18 1968.52 343.712   1
  -5   3 -18 1788.36 294.946   1
   5  -3  18 734.879 291.064   1
   5   3  18 1322.24 353.062   1
   5   3  19 972.127 338.020   1
   5  -3  20 1298.26 316.021   1
  -5   3 -20 1047.69 297.388   1
   5  -3  21 208.936 277.531   1
   5   3  21 390.469 303.487   1
  -5  -3 -21 395.757 304.546   1
  -5   3 -21 556.417 282.988   1
   5   3  22 212.806 296.526   1
   5  -3  22 993.407 305.042   1
  -5   3 -22 502.956 292.153   1
  -5  -3 -22 433.482 317.194   1
   5   3  23-248.093 324.708   1
  -5  -3 -23 301.362 325.985   1
   5   3  24 708.056 345.394   1
  -5  -3 -24 300.774 330.472   1
   5   3  25 246.018 324.639   1
  -5  -3 -25 133.153 336.812   1
   5   3  26 346.849 331.061   1
  -5  -3 -26 1453.35 375.061   1
   5   3  27 171.401 334.172   1
  -5  -3 -27 978.685 362.801   1
   5  -4 -27 1017.04 380.348   1
  -5   4  27 875.285 373.398   1
   5  -4 -26 399.758 355.829   1
  -5   4  26 817.506 360.815   1
   5  -4 -24 1183.01 332.149   1
  -5   4  24 108.725 320.753   1
   5  -4 -23 812.435 343.548   1
  -5   4  23 400.506 348.494   1
   5   4 -22 832.600 309.647   1
  -5   4  22 1164.66 357.734   1
  -5  -4  22 355.778 303.221   1
   5   4 -21 575.736 312.619   1
  -5   4  21 690.905 327.297   1
  -5  -4  21 348.964 289.931   1
   5   4 -20 395.376 285.539   1
   5  -4 -20 299.846 304.925   1
  -5  -4  20 237.597 284.233   1
   5  -4 -19 65.8983 311.635   1
  -5   4  19 676.377 340.024   1
   5   4 -18 154.402 254.843   1
   5  -4 -18 422.267 261.156   1
  -5  -4  18 381.605 257.552   1
  -5   4  18 350.928 288.004   1
   5   4 -17 3034.28 346.768   1
   5  -4 -17 2647.84 358.223   1
  -5  -4  17 2500.50 336.405   1
  -5   4  17 1896.37 353.886   1
   5   4 -16 4565.40 424.662   1
   5  -4 -16 3124.61 431.415   1
  -5  -4  16 4685.05 438.978   1
  -5   4  16 4118.23 452.837   1
   5   4 -15 3382.48 349.129   1
  -5  -4  15 2637.24 346.614   1
   5  -4 -14 9131.09 722.470   1
  -5  -4  14 8280.84 711.406   1
  -5   4  14 8423.80 726.493   1
   5   4 -14 8968.83 713.470   1
   5   4 -13 1580.36 259.455   1
   5  -4 -13 2241.37 306.207   1
  -5  -4  13 1395.09 258.792   1
  -5   4  13 2049.01 326.358   1
   5  -4 -12 11606.9 855.390   1
  -5   4  12 10706.4 859.723   1
   5   4 -12 11200.5 836.057   1
  -5  -4  12 9406.19 833.527   1
   5  -4 -11 15425.9 1119.28   1
  -5  -4  11 14707.9 1098.92   1
  -5   4  11 12320.0 1110.03   1
   5   4 -11 14914.8 1094.49   1
   5   4 -10 1167.79 198.992   1
  -5  -4  10 1355.57 195.768   1
  -5   4  10 746.429 262.987   1
   5  -4 -10 1469.88 255.512   1
  -5  -4   9 1810.42 220.722   1
   5   4  -9 1925.22 223.812   1
   5  -4  -8 25200.9 1891.52   1
  -5  -4   8 25761.4 1878.01   1
  -5   4   8 24298.8 1894.30   1
   5   4  -8 26374.9 1877.41   1
  -5   4   7 2614.63 308.585   1
  -5  -4   7 2883.03 264.967   1
   5  -4  -7 2077.66 291.985   1
   5   4  -7 2871.14 262.838   1
  -5   4   6 355.622 177.655   1
  -5  -4   6 326.750 139.943   1
   5  -4  -6-64.5431 171.610   1
   5   4  -6 354.485 135.141   1
  -5   4   5 916.384 176.248   1
  -5  -4   5 821.524 151.002   1
   5  -4  -5 909.127 182.896   1
   5   4  -5 501.498 147.890   1
   5  -4  -4 26962.6 1996.48   1
  -5   4   4 25537.8 1995.29   1
   5   4  -4 27411.5 1986.48   1
  -5  -4   4 28345.6 1988.84   1
  -5  -4   3 1820.20 198.122   1
   5   4  -3 1541.35 184.878   1
  -5   4   3 1678.56 201.065   1
   5  -4  -3 1642.90 199.632   1
   5  -4  -2 12341.1 971.209   1
   5   4  -2 13367.2 972.614   1
  -5  -4   2 12254.2 970.344   1
  -5   4   2 14241.1 980.421   1
   5  -4  -1 5675.36 441.939   1
  -5   4   1 5786.32 445.685   1
   5   4  -1 5129.77 442.066   1
  -5  -4   1 5119.16 444.390   1
   5  -4   0 292.288 129.176   1
  -5   4   0 252.121 147.416   1
   5   4   0 158.856 140.218   1
  -5  -4   0-15.7876 117.082   1
   5   4   1 5411.89 425.859   1
  -5  -4  -1 4579.54 413.729   1
   5  -4   1 5194.03 416.129   1
  -5   4  -1 5233.15 415.704   1
   5   4   2 12918.6 989.669   1
  -5  -4  -2 13293.9 985.849   1
   5  -4   2 12809.4 980.572   1
  -5   4  -2 13393.2 982.158   1
  -5   4  -3 1263.21 178.097   1
   5   4   3 1649.61 203.021   1
  -5  -4  -3 1276.86 178.060   1
   5  -4   3 1754.44 184.508   1
  -5  -4  -4 25365.4 1959.07   1
  -5   4  -4 25102.0 1949.26   1
   5   4   4 27005.7 1964.73   1
   5  -4   4 29216.3 1952.57   1
  -5  -4  -5 1075.01 184.290   1
  -5   4  -5 1013.05 147.239   1
   5   4   5 1021.67 188.110   1
   5  -4   5 563.744 144.849   1
  -5   4  -6 262.086 136.613   1
  -5  -4  -6 20.6977 171.782   1
   5  -4   6 306.588 148.189   1
   5   4   6 67.2507 192.543   1
  -5   4  -7 2577.13 251.469   1
  -5  -4  -7 2682.56 273.863   1
   5   4   7 2177.71 283.731   1
   5  -4   7 2709.79 256.866   1
  -5   4  -8 23966.4 1812.61   1
  -5  -4  -8 25090.4 1829.96   1
   5   4   8 24498.2 1834.30   1
   5  -4   8 25233.4 1817.51   1
  -5   4  -9 1768.66 216.640   1
   5  -4   9 1659.69 228.774   1
   5   4  10 942.895 245.485   1
   5  -4  10 1477.82 213.204   1
  -5  -4 -10 1260.43 233.470   1
  -5   4 -10 1472.50 204.267   1
[truncated: 841,927 more chars]
