# Supplementary material for: Structural insight into the cooperativity of spin crossover compounds
Source: Acta Crystallogr B Struct Sci Cryst Eng Mater. 2023 Aug 11;79(Pt 5):354–67. doi: 10.1107/S2052520623005814 (PMC10552598; doi:10.1107/S2052520623005814)
Supplement: Supplementary file 5 [file b-79-00354-sup5.zip › Bia_Portho_220K.cif]

data_Bia_dw4400_220K
 
_audit_creation_method            'SHELXL-2019/2'
_shelx_SHELXL_version_number      '2019/2'
_chemical_name_systematic         ?
_chemical_name_common             ?
_chemical_melting_point           ?
_chemical_formula_moiety          ?
_chemical_formula_sum
 'C10.86 H8 Fe0.29 N1.71 S0.57' 
_chemical_formula_weight          196.75

loop_
 _atom_type_symbol
 _atom_type_description
 _atom_type_scat_dispersion_real
 _atom_type_scat_dispersion_imag
 _atom_type_scat_source
 'Fe'  'Fe'   0.3265   0.6960
 'International Tables Vol C Tables 4.2.6.8 and 6.1.1.4'
 'C'  'C'   0.0024   0.0013
 'International Tables Vol C Tables 4.2.6.8 and 6.1.1.4'
 'H'  'H'   0.0000   0.0000
 'International Tables Vol C Tables 4.2.6.8 and 6.1.1.4'
 'N'  'N'   0.0049   0.0027
 'International Tables Vol C Tables 4.2.6.8 and 6.1.1.4'
 'S'  'S'   0.1051   0.1002
 'International Tables Vol C Tables 4.2.6.8 and 6.1.1.4'
 
_space_group_crystal_system       orthorhombic
_space_group_IT_number            56
_space_group_name_H-M_alt         'P c c n'
_space_group_name_Hall            '-P 2ab 2ac'
 
_shelx_space_group_comment
;
The symmetry employed for this shelxl refinement is uniquely defined
by the following loop, which should always be used as a source of
symmetry information in preference to the above space-group names.
They are only intended as comments.
;
 
loop_
 _space_group_symop_operation_xyz
 'x, y, z'
 '-x+1/2, -y+1/2, z'
 '-x, y+1/2, -z+1/2'
 'x+1/2, -y, -z+1/2'
 '-x, -y, -z'
 'x-1/2, y-1/2, -z'
 'x, -y-1/2, z-1/2'
 '-x-1/2, y, z-1/2'
 
_cell_length_a                    12.9281(4)
_cell_length_b                    15.0131(4)
_cell_length_c                    17.6172(4)
_cell_angle_alpha                 90
_cell_angle_beta                  90
_cell_angle_gamma                 90
_cell_volume                      3419.34(16)
_cell_formula_units_Z             14
_cell_measurement_temperature     220(2)
_cell_measurement_reflns_used     3676
_cell_measurement_theta_min       1.91
_cell_measurement_theta_max       22.68
 
_exptl_crystal_description        irregular
_exptl_crystal_colour             ?
_exptl_crystal_density_meas       ?
_exptl_crystal_density_method     ?
_exptl_crystal_density_diffrn     1.338          
_exptl_crystal_F_000              1424
_exptl_transmission_factor_min    ?
_exptl_transmission_factor_max    ?
_exptl_crystal_size_max           ?
_exptl_crystal_size_mid           ?
_exptl_crystal_size_min           ?
_exptl_absorpt_coefficient_mu     0.440
_shelx_estimated_absorpt_T_min    ?
_shelx_estimated_absorpt_T_max    ?
_exptl_absorpt_correction_type    ?
_exptl_absorpt_correction_T_min   ?
_exptl_absorpt_correction_T_max   ?
_exptl_absorpt_process_details    ?
_exptl_absorpt_special_details    ?
_diffrn_ambient_temperature       293(2)
_diffrn_radiation_wavelength      0.65524
_diffrn_radiation_type            Synchrotron
_diffrn_source                    ?
_diffrn_measurement_device_type   '4-circle diffractometer'
_diffrn_measurement_method        ?
_diffrn_detector_area_resol_mean  ?
_diffrn_reflns_number             35242
_diffrn_reflns_av_unetI/netI      0.0711
_diffrn_reflns_av_R_equivalents   0.0878
_diffrn_reflns_limit_h_min        -20
_diffrn_reflns_limit_h_max        20
_diffrn_reflns_limit_k_min        -18
_diffrn_reflns_limit_k_max        19
_diffrn_reflns_limit_l_min        -28
_diffrn_reflns_limit_l_max        28
_diffrn_reflns_theta_min          1.916
_diffrn_reflns_theta_max          32.919
_diffrn_reflns_theta_full         23.150
_diffrn_measured_fraction_theta_max   0.821
_diffrn_measured_fraction_theta_full  0.984
_diffrn_reflns_Laue_measured_fraction_max    0.821
_diffrn_reflns_Laue_measured_fraction_full   0.984
_diffrn_reflns_point_group_measured_fraction_max   0.821
_diffrn_reflns_point_group_measured_fraction_full  0.984
_reflns_number_total              6713
_reflns_number_gt                 3859
_reflns_threshold_expression      'I > 2\s(I)'
_reflns_Friedel_coverage          0.000
_reflns_Friedel_fraction_max      .
_reflns_Friedel_fraction_full     .
 
_reflns_special_details
;
 Reflections were merged by SHELXL according to the crystal
 class for the calculation of statistics and refinement.
 
 _reflns_Friedel_fraction is defined as the number of unique
 Friedel pairs measured divided by the number that would be
 possible theoretically, ignoring centric projections and
 systematic absences.
;
 
_computing_data_collection        ?
_computing_cell_refinement        ?
_computing_data_reduction         ?
_computing_structure_solution     ?
_computing_structure_refinement 'SHELXL-2019/2 (Sheldrick, 2019)'
_computing_molecular_graphics     ?
_computing_publication_material   ?
_refine_special_details           ?
_refine_ls_structure_factor_coef  Fsqd
_refine_ls_matrix_type            full
_refine_ls_weighting_scheme       calc
_refine_ls_weighting_details
'w=1/[\s^2^(Fo^2^)+(0.0175P)^2^+2.5716P] where P=(Fo^2^+2Fc^2^)/3'
_atom_sites_solution_primary      ?
_atom_sites_solution_secondary    ?
_atom_sites_solution_hydrogens    geom
_refine_ls_hydrogen_treatment     constr
_refine_ls_extinction_method      none
_refine_ls_extinction_coef        .
_refine_ls_number_reflns          6713
_refine_ls_number_parameters      213
_refine_ls_number_restraints      0
_refine_ls_R_factor_all           0.1866
_refine_ls_R_factor_gt            0.1079
_refine_ls_wR_factor_ref          0.1700
_refine_ls_wR_factor_gt           0.1468
_refine_ls_goodness_of_fit_ref    1.210
_refine_ls_restrained_S_all       1.210
_refine_ls_shift/su_max           0.000
_refine_ls_shift/su_mean          0.000
 
loop_
 _atom_site_label
 _atom_site_type_symbol
 _atom_site_fract_x
 _atom_site_fract_y
 _atom_site_fract_z
 _atom_site_U_iso_or_equiv
 _atom_site_adp_type
 _atom_site_occupancy
 _atom_site_site_symmetry_order  
 _atom_site_calc_flag
 _atom_site_refinement_flags_posn
 _atom_site_refinement_flags_adp
 _atom_site_refinement_flags_occupancy
 _atom_site_disorder_assembly
 _atom_site_disorder_group
Fe01 Fe 0.750000 0.750000 0.57717(3) 0.04532(17) Uani 1 2 d S T P . .
S002 S 0.91118(9) 0.55711(8) 0.39531(5) 0.0814(3) Uani 1 1 d . . . . .
N003 N 0.7451(2) 0.84432(16) 0.67537(13) 0.0484(5) Uani 1 1 d . . . . .
N004 N 0.8016(2) 0.66056(19) 0.49723(15) 0.0614(7) Uani 1 1 d . . . . .
N005 N 0.91077(19) 0.79609(17) 0.59464(14) 0.0502(6) Uani 1 1 d . . . . .
C006 C 0.6568(2) 0.8613(2) 0.72134(16) 0.0476(7) Uani 1 1 d . . . . .
C007 C 0.5643(2) 0.8831(2) 0.68641(16) 0.0503(7) Uani 1 1 d . . . . .
H007 H 0.561609 0.890307 0.634020 0.060 Uiso 1 1 calc R U . . .
C008 C 0.9264(3) 0.8480(2) 0.65586(17) 0.0539(8) Uani 1 1 d . . . . .
C009 C 0.8334(3) 0.8715(2) 0.69831(18) 0.0551(8) Uani 1 1 d . . . . .
H009 H 0.838355 0.906073 0.741933 0.066 Uiso 1 1 calc R U . . .
C00A C 0.6599(3) 0.8510(2) 0.79971(17) 0.0565(8) Uani 1 1 d . . . . .
H00A H 0.721762 0.836203 0.823556 0.068 Uiso 1 1 calc R U . . .
C00B C 0.4779(3) 0.8841(2) 0.80799(18) 0.0538(8) Uani 1 1 d . . . . .
C00C C 0.4764(3) 0.8941(2) 0.72934(18) 0.0554(8) Uani 1 1 d . . . . .
H00C H 0.414595 0.908638 0.705359 0.067 Uiso 1 1 calc R U . . .
C00D C 0.8473(2) 0.6181(2) 0.45449(17) 0.0512(7) Uani 1 1 d . . . . .
C00E C 0.5712(3) 0.8627(2) 0.84217(17) 0.0590(8) Uani 1 1 d . . . . .
H00E H 0.574032 0.856041 0.894614 0.071 Uiso 1 1 calc R U . . .
C00F C 0.3824(3) 0.8976(2) 0.85289(19) 0.0592(9) Uani 1 1 d . . . . .
C00G C 0.9939(3) 0.7732(2) 0.5536(2) 0.0610(9) Uani 1 1 d . . . . .
H00G H 0.984460 0.738016 0.510699 0.073 Uiso 1 1 calc R U . . .
C00H C 0.3852(3) 0.9422(3) 0.92194(19) 0.0667(10) Uani 1 1 d . . . . .
H00H H 0.448038 0.962719 0.940790 0.080 Uiso 1 1 calc R U . . .
C00I C 1.0231(3) 0.8767(3) 0.6777(2) 0.0713(10) Uani 1 1 d . . . . .
H00I H 1.031288 0.912288 0.720443 0.086 Uiso 1 1 calc R U . . .
C00J C 0.2878(3) 0.8673(3) 0.8270(2) 0.0773(11) Uani 1 1 d . . . . .
H00J H 0.284109 0.836973 0.781088 0.093 Uiso 1 1 calc R U . . .
C00K C 0.1980(4) 0.8815(3) 0.8688(3) 0.0915(13) Uani 1 1 d . . . . .
H00K H 0.134842 0.860841 0.850764 0.110 Uiso 1 1 calc R U . . .
C00L C 1.1071(3) 0.8517(3) 0.6351(3) 0.0849(12) Uani 1 1 d . . . . .
H00L H 1.173271 0.870065 0.648801 0.102 Uiso 1 1 calc R U . . .
C00M C 0.2951(4) 0.9564(3) 0.9631(2) 0.0806(12) Uani 1 1 d . . . . .
H00M H 0.297848 0.986766 1.009074 0.097 Uiso 1 1 calc R U . . .
C00N C 0.2028(4) 0.9260(3) 0.9364(3) 0.0862(13) Uani 1 1 d . . . . .
H00N H 0.142709 0.935464 0.964334 0.103 Uiso 1 1 calc R U . . .
C00O C 1.0925(3) 0.7995(3) 0.5723(2) 0.0778(11) Uani 1 1 d . . . . .
H00O H 1.148492 0.782037 0.542719 0.093 Uiso 1 1 calc R U . . .
 
loop_
 _atom_site_aniso_label
 _atom_site_aniso_U_11
 _atom_site_aniso_U_22
 _atom_site_aniso_U_33
 _atom_site_aniso_U_23
 _atom_site_aniso_U_13
 _atom_site_aniso_U_12
Fe01 0.0485(3) 0.0536(4) 0.0339(3) 0.000 0.000 0.0050(3)
S002 0.0833(7) 0.1104(9) 0.0504(5) -0.0078(5) 0.0128(5) 0.0383(6)
N003 0.0542(14) 0.0495(13) 0.0416(11) 0.0006(11) -0.0029(12) 0.0105(13)
N004 0.0696(18) 0.0667(19) 0.0481(15) -0.0080(13) 0.0114(14) 0.0020(15)
N005 0.0513(15) 0.0537(15) 0.0456(13) 0.0073(12) 0.0005(11) 0.0039(12)
C006 0.0568(18) 0.0457(17) 0.0403(15) -0.0025(13) -0.0016(13) 0.0077(14)
C007 0.0613(19) 0.0497(18) 0.0400(15) -0.0008(13) -0.0049(13) 0.0107(15)
C008 0.0554(19) 0.059(2) 0.0477(16) 0.0044(15) -0.0051(14) 0.0019(15)
C009 0.069(2) 0.0533(19) 0.0432(15) -0.0016(14) -0.0071(15) 0.0054(16)
C00A 0.058(2) 0.065(2) 0.0459(16) -0.0025(15) -0.0087(14) 0.0151(16)
C00B 0.064(2) 0.0465(18) 0.0504(17) -0.0018(14) 0.0025(15) 0.0114(15)
C00C 0.0575(19) 0.0518(19) 0.0570(19) 0.0005(15) -0.0069(15) 0.0139(15)
C00D 0.0504(18) 0.065(2) 0.0382(14) 0.0035(15) -0.0016(13) 0.0008(15)
C00E 0.068(2) 0.067(2) 0.0416(15) 0.0002(15) 0.0015(15) 0.0185(17)
C00F 0.066(2) 0.0518(19) 0.0593(19) 0.0044(16) 0.0063(16) 0.0171(16)
C00G 0.057(2) 0.069(2) 0.0567(19) 0.0084(16) 0.0073(16) 0.0003(16)
C00H 0.069(2) 0.073(2) 0.0577(19) 0.0011(18) 0.0035(18) 0.0213(18)
C00I 0.062(2) 0.082(3) 0.069(2) -0.003(2) -0.0156(19) -0.0059(19)
C00J 0.070(2) 0.080(3) 0.081(3) -0.012(2) 0.008(2) 0.004(2)
C00K 0.068(3) 0.099(3) 0.108(4) -0.008(3) 0.011(3) 0.008(2)
C00L 0.051(2) 0.109(3) 0.096(3) 0.011(3) -0.011(2) -0.010(2)
C00M 0.089(3) 0.091(3) 0.062(2) -0.001(2) 0.007(2) 0.038(2)
C00N 0.074(3) 0.100(3) 0.085(3) 0.008(3) 0.020(2) 0.029(2)
C00O 0.055(2) 0.095(3) 0.084(3) 0.010(2) 0.008(2) 0.000(2)
 
_geom_special_details
;
 All esds (except the esd in the dihedral angle between two l.s. planes)
 are estimated using the full covariance matrix.  The cell esds are taken
 into account individually in the estimation of esds in distances, angles
 and torsion angles; correlations between esds in cell parameters are only
 used when they are defined by crystal symmetry.  An approximate (isotropic)
 treatment of cell esds is used for estimating esds involving l.s. planes.
;
 
loop_
 _geom_bond_atom_site_label_1
 _geom_bond_atom_site_label_2
 _geom_bond_distance
 _geom_bond_site_symmetry_2
 _geom_bond_publ_flag
Fe01 N004 2.057(3) . ?
Fe01 N004 2.057(3) 2_665 ?
Fe01 N005 2.212(3) . ?
Fe01 N005 2.212(3) 2_665 ?
Fe01 N003 2.237(2) 2_665 ?
Fe01 N003 2.237(2) . ?
S002 C00D 1.615(3) . ?
N003 C009 1.277(4) . ?
N003 C006 1.423(4) . ?
N004 C00D 1.150(4) . ?
N005 C00G 1.340(4) . ?
N005 C008 1.345(4) . ?
C006 C007 1.384(4) . ?
C006 C00A 1.390(4) . ?
C007 C00C 1.375(4) . ?
C008 C00I 1.377(5) . ?
C008 C009 1.459(5) . ?
C00A C00E 1.381(4) . ?
C00B C00E 1.385(4) . ?
C00B C00C 1.394(4) . ?
C00B C00F 1.480(5) . ?
C00F C00J 1.383(5) . ?
C00F C00H 1.389(5) . ?
C00G C00O 1.375(5) . ?
C00H C00M 1.389(5) . ?
C00I C00L 1.372(5) . ?
C00J C00K 1.391(6) . ?
C00K C00N 1.367(6) . ?
C00L C00O 1.370(6) . ?
C00M C00N 1.362(6) . ?
 
loop_
 _geom_angle_atom_site_label_1
 _geom_angle_atom_site_label_2
 _geom_angle_atom_site_label_3
 _geom_angle
 _geom_angle_site_symmetry_1
 _geom_angle_site_symmetry_3
 _geom_angle_publ_flag
N004 Fe01 N004 93.58(16) . 2_665 ?
N004 Fe01 N005 89.72(11) . . ?
N004 Fe01 N005 101.28(11) 2_665 . ?
N004 Fe01 N005 101.28(11) . 2_665 ?
N004 Fe01 N005 89.72(11) 2_665 2_665 ?
N005 Fe01 N005 164.00(13) . 2_665 ?
N004 Fe01 N003 96.15(10) . 2_665 ?
N004 Fe01 N003 162.19(11) 2_665 2_665 ?
N005 Fe01 N003 93.66(9) . 2_665 ?
N005 Fe01 N003 73.79(10) 2_665 2_665 ?
N004 Fe01 N003 162.19(11) . . ?
N004 Fe01 N003 96.15(10) 2_665 . ?
N005 Fe01 N003 73.79(10) . . ?
N005 Fe01 N003 93.66(9) 2_665 . ?
N003 Fe01 N003 78.65(12) 2_665 . ?
C009 N003 C006 118.7(3) . . ?
C009 N003 Fe01 114.9(2) . . ?
C006 N003 Fe01 125.2(2) . . ?
C00D N004 Fe01 167.6(3) . . ?
C00G N005 C008 117.4(3) . . ?
C00G N005 Fe01 126.7(2) . . ?
C008 N005 Fe01 115.7(2) . . ?
C007 C006 C00A 119.5(3) . . ?
C007 C006 N003 118.9(3) . . ?
C00A C006 N003 121.5(3) . . ?
C00C C007 C006 119.9(3) . . ?
N005 C008 C00I 122.7(3) . . ?
N005 C008 C009 115.3(3) . . ?
C00I C008 C009 122.0(3) . . ?
N003 C009 C008 119.8(3) . . ?
C00E C00A C006 120.0(3) . . ?
C00E C00B C00C 118.0(3) . . ?
C00E C00B C00F 121.7(3) . . ?
C00C C00B C00F 120.3(3) . . ?
C007 C00C C00B 121.5(3) . . ?
N004 C00D S002 179.1(3) . . ?
C00A C00E C00B 121.1(3) . . ?
C00J C00F C00H 118.0(3) . . ?
C00J C00F C00B 121.1(3) . . ?
C00H C00F C00B 120.9(3) . . ?
N005 C00G C00O 122.7(4) . . ?
C00M C00H C00F 120.7(4) . . ?
C00L C00I C008 118.8(4) . . ?
C00F C00J C00K 120.9(4) . . ?
C00N C00K C00J 119.9(5) . . ?
C00O C00L C00I 119.2(4) . . ?
C00N C00M C00H 120.2(4) . . ?
C00M C00N C00K 120.3(4) . . ?
C00L C00O C00G 119.1(4) . . ?
 
_refine_diff_density_max    0.288
_refine_diff_density_min   -0.329
_refine_diff_density_rms    0.046

_shelx_res_file
;
TITL Bia_dw4400_085K_a.res in Pccn
    Bia_dw4400_220K.res
    created by SHELXL-2019/2 at 05:34:37 on 03-May-2022
REM Old TITL Bia_dw4400_085K in Pccn
REM SHELXT solution in Pccn: R1 0.089, Rweak 0.045, Alpha 0.023
REM <I/s>   0.567 for  392 systematic absences,  Orientation as input
REM Formula found by SHELXT:  Fe C38 N6 S2

CELL 0.65524 12.9281 15.0131 17.6172 90.0000 90.0000 90.0000
ZERR 14.000 0.0004 0.0004 0.0004 0.0000 0.0000 0.0000
LATT  1
SYMM 1/2-X, 1/2-Y, Z
SYMM -X, 1/2+Y, 1/2-Z
SYMM 1/2+X, -Y, 1/2-Z
SFAC FE C H N S
DISP $C  0.00244  0.00131  9.14798!source kissel
DISP $N  0.00493  0.00266 15.07095!source kissel
DISP $S  0.10506  0.10024 379.49005!source kissel
DISP $Fe  0.32649  0.69602 2544.24973!source kissel
UNIT 4 152 112 24 8
ACTA
L.S. 10
BOND
LIST 6
FMAP 2
PLAN 20
WGHT    0.017500    2.571600
FVAR       2.77672
FE01  1    0.750000    0.750000    0.577165    10.50000    0.04851    0.05359 =
         0.03385    0.00000    0.00000    0.00498
S002  5    0.911183    0.557113    0.395313    11.00000    0.08333    0.11037 =
         0.05037   -0.00777    0.01279    0.03827
N003  4    0.745121    0.844321    0.675374    11.00000    0.05420    0.04949 =
         0.04160    0.00064   -0.00290    0.01047
N004  4    0.801554    0.660559    0.497230    11.00000    0.06962    0.06668 =
         0.04806   -0.00802    0.01145    0.00199
N005  4    0.910771    0.796091    0.594641    11.00000    0.05125    0.05366 =
         0.04561    0.00731    0.00049    0.00387
C006  2    0.656819    0.861256    0.721342    11.00000    0.05682    0.04567 =
         0.04030   -0.00252   -0.00164    0.00769
C007  2    0.564302    0.883105    0.686414    11.00000    0.06131    0.04966 =
         0.03997   -0.00080   -0.00495    0.01072
AFIX  43
H007  3    0.561609    0.890307    0.634020    11.00000   -1.20000
AFIX   0
C008  2    0.926362    0.847960    0.655862    11.00000    0.05540    0.05861 =
         0.04771    0.00437   -0.00512    0.00187
C009  2    0.833374    0.871452    0.698311    11.00000    0.06890    0.05328 =
         0.04321   -0.00156   -0.00712    0.00543
AFIX  43
H009  3    0.838355    0.906073    0.741933    11.00000   -1.20000
AFIX   0
C00A  2    0.659914    0.850963    0.799710    11.00000    0.05841    0.06507 =
         0.04591   -0.00252   -0.00871    0.01513
AFIX  43
H00A  3    0.721762    0.836203    0.823556    11.00000   -1.20000
AFIX   0
C00B  2    0.477904    0.884058    0.807989    11.00000    0.06434    0.04650 =
         0.05041   -0.00185    0.00250    0.01136
C00C  2    0.476428    0.894130    0.729337    11.00000    0.05745    0.05183 =
         0.05701    0.00053   -0.00694    0.01391
AFIX  43
H00C  3    0.414595    0.908638    0.705359    11.00000   -1.20000
AFIX   0
C00D  2    0.847270    0.618105    0.454490    11.00000    0.05044    0.06482 =
         0.03823    0.00349   -0.00164    0.00082
C00E  2    0.571157    0.862653    0.842169    11.00000    0.06817    0.06708 =
         0.04163    0.00015    0.00155    0.01848
AFIX  43
H00E  3    0.574032    0.856041    0.894614    11.00000   -1.20000
AFIX   0
C00F  2    0.382444    0.897632    0.852887    11.00000    0.06635    0.05179 =
         0.05934    0.00442    0.00628    0.01713
C00G  2    0.993875    0.773173    0.553610    11.00000    0.05722    0.06901 =
         0.05669    0.00843    0.00727    0.00034
AFIX  43
H00G  3    0.984460    0.738016    0.510699    11.00000   -1.20000
AFIX   0
C00H  2    0.385219    0.942186    0.921937    11.00000    0.06883    0.07346 =
         0.05774    0.00109    0.00347    0.02131
AFIX  43
H00H  3    0.448038    0.962719    0.940790    11.00000   -1.20000
AFIX   0
C00I  2    1.023096    0.876663    0.677677    11.00000    0.06236    0.08228 =
         0.06924   -0.00303   -0.01561   -0.00586
AFIX  43
H00I  3    1.031288    0.912288    0.720443    11.00000   -1.20000
AFIX   0
C00J  2    0.287792    0.867302    0.827038    11.00000    0.07026    0.08047 =
         0.08127   -0.01183    0.00819    0.00358
AFIX  43
H00J  3    0.284109    0.836973    0.781088    11.00000   -1.20000
AFIX   0
C00K  2    0.198025    0.881535    0.868818    11.00000    0.06755    0.09909 =
         0.10784   -0.00822    0.01057    0.00784
AFIX  43
H00K  3    0.134842    0.860841    0.850764    11.00000   -1.20000
AFIX   0
C00L  2    1.107132    0.851718    0.635140    11.00000    0.05059    0.10858 =
         0.09558    0.01064   -0.01082   -0.00960
AFIX  43
H00L  3    1.173271    0.870065    0.648801    11.00000   -1.20000
AFIX   0
C00M  2    0.295118    0.956381    0.963115    11.00000    0.08891    0.09081 =
         0.06194   -0.00112    0.00727    0.03814
AFIX  43
H00M  3    0.297848    0.986766    1.009074    11.00000   -1.20000
AFIX   0
C00N  2    0.202771    0.925963    0.936433    11.00000    0.07368    0.10025 =
         0.08467    0.00764    0.02041    0.02853
AFIX  43
H00N  3    0.142709    0.935464    0.964334    11.00000   -1.20000
AFIX   0
C00O  2    1.092481    0.799479    0.572322    11.00000    0.05498    0.09483 =
         0.08355    0.01050    0.00750   -0.00006
AFIX  43
H00O  3    1.148492    0.782037    0.542719    11.00000   -1.20000
AFIX   0
HKLF 4


REM  Bia_dw4400_085K_a.res in Pccn
REM wR2 = 0.1700, GooF = S = 1.210, Restrained GooF = 1.210 for all data
REM R1 = 0.1079 for 3859 Fo > 4sig(Fo) and 0.1866 for all 6713 data
REM 213 parameters refined using 0 restraints

END

WGHT      0.0170      2.5704

REM Highest difference peak  0.288,  deepest hole -0.329,  1-sigma level  0.046
Q1    1   0.7029  0.7743  0.5971  11.00000  0.05    0.29
Q2    1   0.7782  0.7670  0.5382  11.00000  0.05    0.25
Q3    1   0.8452  0.5426  0.3921  11.00000  0.05    0.23
Q4    1   0.6406  0.8321  0.7582  11.00000  0.05    0.23
Q5    1   0.5975  0.8505  0.7094  11.00000  0.05    0.23
Q6    1   0.8786  0.8504  0.6806  11.00000  0.05    0.22
Q7    1   0.7763  0.8260  0.7014  11.00000  0.05    0.20
Q8    1   0.6970  0.8633  0.6880  11.00000  0.05    0.20
Q9    1   0.9685  0.8627  0.6747  11.00000  0.05    0.19
Q10   1   0.6009  0.8322  0.8117  11.00000  0.05    0.19
Q11   1   0.7972  0.6670  0.4576  11.00000  0.05    0.19
Q12   1   0.9335  0.8364  0.6166  11.00000  0.05    0.18
Q13   1   0.4277  0.9002  0.8235  11.00000  0.05    0.18
Q14   1   0.8560  0.8030  0.5759  11.00000  0.05    0.18
Q15   1   0.8841  0.5734  0.4291  11.00000  0.05    0.18
Q16   1   0.2158  0.8690  0.9025  11.00000  0.05    0.17
Q17   1   0.8043  0.7741  0.5985  11.00000  0.05    0.17
Q18   1   0.8652  0.8729  0.6621  11.00000  0.05    0.17
Q19   1   0.8015  0.8957  0.6704  11.00000  0.05    0.17
Q20   1   0.7565  0.6404  0.5017  11.00000  0.05    0.17
;
_shelx_res_checksum   16665

_shelx_hkl_file
;
   0   0  -2 645.291 68.9250   1
   0   0   2 557.033 72.5438   1
   0   0  -3 5.90888 91.9454   1
   0   0   3 110.416 96.8310   1
   0   0  -4 268316. 17864.9   1
   0   0   4 261752. 17866.2   1
   0   0  -5-76.9355 94.5948   1
   0   0   5-41.5847 102.894   1
   0   0  -6 427.962 119.824   1
   0   0   6 309.805 118.840   1
   0   0  -8 192459. 12942.0   1
   0   0   8 190960. 12943.3   1
   0   0  -9 169.860 130.643   1
   0   0   9-18.0277 139.001   1
   0   0 -10 19398.4 1406.97   1
   0   0  10 21080.9 1414.44   1
   0   0 -11 81.3238 147.486   1
   0   0  11 21.6242 164.033   1
   0   0 -12 25794.6 1675.94   1
   0   0  12 22195.8 1668.99   1
   0   0 -13 235.238 177.491   1
   0   0  13-124.180 186.372   1
   0   0 -15 397.565 217.184   1
   0   0  15 83.3352 231.696   1
   0   0 -16 420.335 241.449   1
   0   0  16 552.485 257.046   1
   0   0 -17 205.286 216.771   1
   0   0  17 181.612 236.565   1
   0   0 -18 631.843 255.925   1
   0   0  18 377.938 261.922   1
   0   0 -20-157.633 247.267   1
   0   0  20 272.062 286.651   1
   0   0 -21 390.290 281.511   1
   0   0  21 279.047 285.207   1
   0   0 -22 433.267 300.635   1
   0   0  22 250.518 293.282   1
   0   0  24 1261.67 345.472   1
   0   0 -24-274.162 308.879   1
   0   0  25 112.816 322.640   1
   0   0 -25 242.411 321.017   1
   0   0  26 1851.20 373.716   1
   0   0 -26 1533.16 358.031   1
   0   1   1 30.3403 42.8983   1
   0  -1  -1 9.79416 42.0551   1
   0  -1  -2 121396. 8528.99   1
   0   1   2 131429. 8528.48   1
   0  -1  -3-114.688 109.950   1
   0   1  -3-41.2829 69.4568   1
   0  -1   3-118.777 69.4963   1
   0   1   3 133.658 115.152   1
   0  -1  -4 23312.4 1437.05   1
   0   1  -4 19872.0 1429.79   1
   0  -1   4 22263.3 1430.64   1
   0   1   4 18608.6 1434.70   1
   0   1  -5-8.51373 91.6760   1
   0  -1  -5 161.871 99.7847   1
   0  -1   5 108.503 98.9004   1
   0   1  -6 41296.2 2760.39   1
   0  -1   6 39871.4 2761.08   1
   0  -1  -7 217.928 135.662   1
   0   1  -7-12.2789 111.623   1
   0   1   7-31.1693 164.313   1
   0  -1   7 156.385 117.789   1
   0  -1  -8 52291.5 3630.35   1
   0   1  -8 53715.3 3625.63   1
   0  -1   8 53586.7 3627.98   1
   0   1   8 53746.5 3633.61   1
   0   1  -9-175.131 120.925   1
   0  -1  -9-180.212 119.699   1
   0  -1   9 33.7761 135.563   1
   0   1   9-38.3453 115.204   1
   0  -1 -10 46469.1 3172.38   1
   0   1 -10 47843.8 3168.30   1
   0  -1  10 44343.9 3168.50   1
   0   1  10 46950.1 3175.68   1
   0   1 -11 446.230 163.599   1
   0  -1 -11 42.5426 161.386   1
   0  -1  11-123.210 149.864   1
   0   1  11-22.6244 167.934   1
   0   1 -12 10019.2 721.720   1
   0  -1 -12 9945.03 730.268   1
   0   1  12 9332.05 731.433   1
   0   1 -13 477.312 194.048   1
   0  -1  13-47.7728 171.133   1
   0  -1 -14 6713.45 553.475   1
   0   1  14 7042.01 561.586   1
   0  -1  15 107.796 219.146   1
   0   1  15-285.042 251.442   1
   0  -1 -15 270.806 224.276   1
   0   1 -15-25.9189 215.616   1
   0   1  16 3969.37 450.570   1
   0  -1  16 4899.67 443.091   1
   0   1 -16 5192.54 441.367   1
   0  -1 -16 5020.70 456.003   1
   0   1 -17 113.734 226.869   1
   0   1  17-61.8330 228.750   1
   0  -1  17-29.7338 216.887   1
   0  -1 -18 5280.09 517.050   1
   0  -1  18 5872.82 521.889   1
   0   1  18 5870.88 527.228   1
   0   1 -18 6129.09 508.879   1
   0  -1 -19 155.522 263.959   1
   0   1 -19 121.158 249.244   1
   0   1  19-33.0281 259.772   1
   0  -1  19 163.170 272.157   1
   0  -1 -20 348.811 267.986   1
   0   1 -20 1101.99 292.900   1
   0   1  20 1193.55 295.838   1
   0  -1  20 944.339 296.869   1
   0   1 -21 292.287 283.121   1
   0  -1 -21 519.375 294.216   1
   0   1  21-315.510 296.185   1
   0  -1  21-208.246 286.851   1
   0  -1 -22 2636.13 396.409   1
   0   1 -22 3759.90 403.255   1
   0   1  22 2715.32 395.805   1
   0  -1  22 3119.10 398.793   1
   0   1 -23-101.722 294.478   1
   0  -1 -23 135.332 290.822   1
   0  -1  23 220.026 309.232   1
   0   1  23 327.351 301.363   1
   0  -1 -24 68.2889 314.465   1
   0   1  24 369.960 332.431   1
   0   1 -24 655.465 306.561   1
   0  -1  24 411.590 315.037   1
   0   1 -25 559.386 334.421   1
   0  -1 -25 719.729 314.436   1
   0  -1  25 530.162 343.053   1
   0  -1 -26 34.4236 331.756   1
   0   1  26-37.4184 325.471   1
   0  -1 -27 206.953 330.501   1
   0  -2  -1 27.2628 75.1750   1
   0   2   1-23.3908 71.8039   1
   0  -2  -2 7733.16 559.628   1
   0   2   2 8149.49 559.652   1
   0   2  -3 36.9281 44.3728   1
   0  -2  -3 134.321 108.189   1
   0  -2   3-74.3883 57.5104   1
   0   2   3-139.676 112.710   1
   0   2  -4 127.679 73.4131   1
   0  -2  -4 264.269 129.620   1
   0  -2   4 129.310 80.7116   1
   0   2   4 75.8407 134.817   1
   0   2  -5-29.0738 80.9153   1
   0  -2  -5 131.586 122.209   1
   0   2   5 167.520 141.002   1
   0  -2   5 84.5277 80.8407   1
   0   2   6 2072.44 221.131   1
   0   2  -6 2290.14 198.687   1
   0  -2  -6 2642.93 216.762   1
   0  -2   6 2296.94 206.992   1
   0   2  -7-77.7124 95.3957   1
   0  -2  -7 156.393 132.968   1
   0  -2   7 188.140 116.848   1
   0   2   7-117.524 147.814   1
   0  -2  -8 41080.3 2947.92   1
   0   2   8 45534.3 2953.85   1
   0   2  -9-133.432 115.606   1
   0   2   9-20.2767 160.363   1
   0  -2   9 298.196 135.573   1
   0   2 -10 632.462 133.289   1
   0  -2 -10 144.558 166.453   1
   0   2  10 329.381 176.787   1
   0  -2  10 193.502 136.175   1
   0   2 -11 258.086 135.044   1
   0  -2 -11 288.435 152.861   1
   0  -2  11-155.380 152.874   1
   0   2  11 23.6059 145.951   1
   0  -2 -12 28256.6 1864.83   1
   0   2  12 25770.6 1864.50   1
   0  -2  12 26274.7 1854.46   1
   0  -2 -13 501.158 224.303   1
   0   2 -13-132.152 182.686   1
   0  -2  13 45.9233 169.717   1
   0   2  13 426.543 226.867   1
   0   2 -14 22883.6 1673.24   1
   0  -2 -14 25487.6 1688.69   1
   0  -2  14 23889.0 1680.01   1
   0   2  14 23804.4 1687.83   1
   0  -2 -15-166.344 206.320   1
   0   2  15 58.4437 219.266   1
   0  -2 -16 1303.52 252.581   1
   0   2 -16 873.854 237.966   1
   0   2  16 1034.60 278.892   1
   0  -2  16 1300.29 261.434   1
   0   2 -17-410.906 228.629   1
   0  -2  17 58.7128 237.280   1
   0   2 -18 3187.13 357.918   1
   0  -2  18 3617.13 392.207   1
   0   2 -19 451.598 254.137   1
   0  -2 -19-63.5146 244.361   1
   0   2  19 166.559 264.747   1
   0  -2  19 773.031 254.171   1
   0  -2 -20 2731.98 359.841   1
   0   2  20 1605.59 363.769   1
   0  -2 -21-293.348 292.599   1
   0   2 -21 32.3173 256.626   1
   0   2  21 317.022 296.273   1
   0  -2  21-208.674 279.519   1
   0   2 -22 199.032 276.547   1
   0  -2  22 358.429 311.667   1
   0  -2 -23 641.427 315.305   1
   0   2  23 434.252 329.862   1
   0   2 -23 544.176 302.127   1
   0  -2  23 479.115 316.008   1
   0  -2 -24 1428.75 337.404   1
   0   2  24 955.348 334.051   1
   0   2 -24 1319.50 354.549   1
   0  -2  24 1577.75 365.573   1
   0   2 -25 211.788 311.405   1
   0  -2 -25-443.044 302.442   1
   0   2  25 73.9386 317.658   1
   0  -2 -26 102.317 334.917   1
   0   2  26 630.636 342.587   1
   0  -2 -27 645.760 350.581   1
   0   2  27 295.252 337.251   1
   0  -3   0 114.389 62.2108   1
   0   3   0-59.5105 61.2313   1
   0  -3  -1 81.1830 85.0846   1
   0   3   1-84.1967 82.3078   1
   0  -3  -2 791511. 54015.8   1
   0   3   2 813227. 54016.4   1
   0  -3  -3 154.186 107.449   1
   0   3   3 130.368 111.505   1
   0   3   4 780939. 53098.8   1
   0  -3   4 792458. 53080.0   1
   0   3  -4 783525. 53080.0   1
   0  -3  -4 798248. 53098.1   1
   0  -3   5-87.6654 78.5636   1
   0   3  -5-54.0350 70.2370   1
   0   3   6 2438.83 244.394   1
   0   3  -6 2450.47 196.020   1
   0  -3   6 2157.04 196.459   1
   0  -3  -6 2682.11 232.193   1
   0   3   7 287.747 158.654   1
   0  -3   7 10.3916 90.9640   1
   0   3  -7 39.5922 100.793   1
   0  -3  -7-117.180 142.634   1
   0   3  -8 12480.6 856.610   1
   0  -3  -8 12650.2 879.920   1
   0  -3   8 11880.3 856.102   1
   0   3   8 11918.5 878.390   1
   0   3   9 106.973 175.291   1
   0  -3  -9 80.2252 154.245   1
   0   3 -10 38048.2 2663.10   1
   0  -3 -10 39360.7 2679.76   1
   0   3  10 38779.3 2683.71   1
   0  -3  10 39892.9 2667.27   1
   0   3  11 49.1565 178.589   1
   0  -3  11 273.945 155.331   1
   0  -3 -11 253.908 187.155   1
   0   3 -11 105.345 132.904   1
   0  -3  12 120.296 164.184   1
   0   3 -12 329.942 148.824   1
   0   3  13-54.9952 209.884   1
   0  -3  13 130.784 180.793   1
   0  -3 -13 309.925 192.424   1
   0   3 -13 169.643 171.923   1
   0  -3  14 1179.52 216.467   1
   0   3  14 777.319 258.096   1
   0  -3 -14 1137.74 257.072   1
   0   3 -14 1018.31 217.824   1
   0   3  15-418.740 249.364   1
   0  -3  15-101.371 195.757   1
   0   3 -15 71.9331 196.786   1
   0  -3  16 1003.80 245.362   1
   0   3  16 1116.84 279.277   1
   0   3 -16 1799.33 253.058   1
   0  -3 -16 1417.12 285.169   1
   0  -3  17 288.684 242.972   1
   0   3  17-32.1028 246.617   1
   0   3 -17 429.266 215.458   1
   0  -3 -17 765.684 251.397   1
   0  -3  18 728.860 251.577   1
   0   3  18 822.107 295.233   1
   0  -3 -18 789.846 272.895   1
   0   3 -18 427.429 227.415   1
   0  -3  19-95.6728 266.467   1
   0   3  19-201.894 283.623   1
   0  -3 -19 96.1704 288.858   1
   0   3 -19 238.396 246.235   1
   0   3  20 172.067 273.252   1
   0  -3  20 399.880 267.804   1
   0   3 -20 31.0041 245.581   1
   0  -3 -20-550.041 282.003   1
   0   3  21 351.756 303.044   1
   0   3 -21-128.225 263.921   1
   0  -3  21 208.700 279.762   1
   0  -3 -21 293.900 293.907   1
   0   3  22 215.017 325.510   1
   0   3 -22 397.977 297.409   1
   0  -3  22-35.8811 292.628   1
   0  -3 -22 733.291 331.936   1
   0   3  23-72.3126 309.339   1
   0   3 -23-34.1134 282.515   1
   0  -3  23 479.166 301.117   1
   0  -3 -23-202.278 282.312   1
   0   3  24 1021.12 351.852   1
   0  -3 -24 948.141 329.769   1
   0   3  25 624.674 345.251   1
   0  -3 -25 270.819 317.159   1
   0  -3 -26 370.350 316.967   1
   0   3  26 220.501 337.971   1
   0  -3 -27-33.5822 352.378   1
   0   3  27 36.4989 339.306   1
   0  -4   0 999522. 67022.2   1
   0   4   0 991241. 67023.1   1
   0   4   1 74.2875 91.0838   1
   0  -4  -1 90.5255 94.1235   1
   0  -4  -2 742120. 50179.0   1
   0   4   2 748220. 50179.2   1
   0  -4  -3 85.6373 114.053   1
   0   4   3-34.3936 119.807   1
   0  -4  -5-214.596 117.160   1
   0  -4   5 58.1996 59.2049   1
   0   4   5 31.0261 143.198   1
   0   4  -5-77.6354 61.0249   1
   0   4   6 469859. 30240.3   1
   0   4  -6 486181. 30213.0   1
   0  -4   6 392867. 30212.9   1
   0  -4  -6 473565. 30237.7   1
   0   4  -7 42.9958 90.8411   1
   0  -4  -7 143.100 147.870   1
   0  -4   7-53.5019 88.7089   1
   0  -4  -8 117.112 154.259   1
   0   4  -8-53.4780 80.9572   1
   0  -4   8 109.690 93.5049   1
   0   4   8 208.001 172.286   1
   0  -4  -9-273.719 170.026   1
   0   4  -9-12.6628 98.8333   1
   0   4   9-44.8968 174.744   1
   0  -4   9 51.9808 99.3571   1
   0   4 -10 230.785 112.981   1
   0  -4 -10 360.772 166.287   1
   0   4  10 168.067 186.705   1
   0  -4  10 254.834 126.119   1
   0   4 -11 146.721 136.836   1
   0  -4 -11-95.8546 170.209   1
   0   4  11 25.5434 172.352   1
   0  -4  11 33.9089 125.470   1
   0   4  12 9338.20 778.037   1
   0   4 -12 11078.2 754.302   1
   0  -4  12 10012.5 754.834   1
   0  -4 -12 10775.6 773.843   1
   0  -4 -13 265.776 204.259   1
   0   4 -13 78.4111 151.843   1
   0  -4  13-104.631 172.163   1
   0   4  13-28.3172 214.774   1
   0   4  14 4194.69 430.059   1
   0   4 -14 4186.59 379.772   1
   0  -4  14 4397.47 388.358   1
   0  -4 -14 5386.20 435.951   1
   0   4  15 183.417 255.433   1
   0  -4  15 98.8735 202.411   1
   0   4 -15-139.068 184.949   1
   0  -4 -15 86.7069 243.622   1
   0   4  16 442.548 265.196   1
   0  -4 -16 270.548 262.029   1
   0  -4  17 84.7522 228.353   1
   0   4 -17 211.527 215.259   1
   0  -4  18 2008.16 313.786   1
   0   4  18 1198.84 330.830   1
   0   4 -18 1731.73 297.759   1
   0   4  19 542.537 319.866   1
   0   4 -19 29.3093 244.054   1
   0  -4  19-31.5861 255.280   1
   0  -4 -19 229.128 302.860   1
   0   4 -20 1957.77 318.000   1
   0  -4  20 2684.92 349.650   1
   0  -4 -20 1790.07 347.214   1
   0   4  22 251.007 328.742   1
   0   4 -22 763.516 305.385   1
   0  -4  22 1000.59 331.808   1
   0  -4 -22 728.658 303.596   1
   0   4 -23-480.632 302.420   1
   0   4  23 613.969 352.804   1
   0  -4 -23 437.427 327.661   1
   0   4  24 108.965 317.653   1
   0  -4 -24 640.604 318.394   1
   0   4  25 473.025 329.220   1
   0  -4 -25-168.133 316.589   1
   0  -4 -27 364.086 334.685   1
   0   4  27 288.443 341.228   1
   0  -4 -28-98.2709 348.081   1
   0   4  28-106.592 353.098   1
   0   5   0-46.9622 81.6061   1
   0  -5   0 6.28845 72.4930   1
   0   5   1 88.6014 86.9902   1
   0   5  -1 35.8956 56.6708   1
   0  -5   1 37.8317 58.1349   1
   0  -5  -1 57.7170 84.1283   1
   0  -5  -2 33765.9 2229.06   1
   0   5   2 31540.6 2231.15   1
   0  -5  -3 167.034 109.467   1
   0   5   3 12.9411 103.904   1
   0  -5  -5-46.7644 123.549   1
   0   5   5-83.8021 133.801   1
   0   5   6 9423.72 677.646   1
   0   5  -6 9303.65 630.037   1
   0  -5   6 8954.08 631.911   1
   0  -5  -6 9018.37 671.033   1
   0   5   7-40.5525 163.431   1
   0   5  -7 133.848 72.5645   1
   0  -5   7 30.2143 78.2273   1
   0  -5  -7 170.876 161.848   1
   0   5   8 614.068 183.823   1
   0  -5   8 560.922 102.740   1
   0  -5  -8 1028.30 190.896   1
   0   5  -8 617.928 102.716   1
   0  -5   9 11.7108 102.081   1
   0   5   9 258.792 176.023   1
   0   5  -9-66.4137 93.5121   1
   0  -5  -9 110.254 166.785   1
   0  -5 -10 14916.4 1095.51   1
   0   5  10 15693.8 1103.11   1
   0   5 -11-14.9664 122.275   1
   0  -5 -11-74.5198 193.845   1
   0   5  11 185.403 209.284   1
   0  -5  11 47.5709 128.048   1
   0   5  12 13042.5 1036.02   1
   0   5 -12 14466.9 1002.58   1
   0  -5  12 14552.1 1009.01   1
   0  -5 -12 14303.7 1036.82   1
   0   5 -13-74.8736 146.557   1
   0   5  13 145.602 242.220   1
   0  -5  13 377.309 158.855   1
   0  -5 -14 170.615 259.812   1
   0   5 -14 102.710 180.067   1
   0   5  14 513.402 274.378   1
   0  -5  14 21.8873 185.573   1
   0   5 -15-44.6372 186.087   1
   0  -5 -15 59.1148 263.811   1
   0  -5  15 47.7591 204.746   1
   0   5  15 156.107 278.123   1
   0  -5  16 16484.5 1132.39   1
   0   5 -16 14938.4 1119.73   1
   0   5  17-363.896 233.002   1
   0  -5 -17-252.155 249.314   1
   0   5  18 1111.91 300.985   1
   0   5 -18 1174.59 252.577   1
   0  -5  18 1089.45 258.149   1
   0  -5 -18 840.229 277.478   1
   0   5  19 68.4094 301.737   1
   0   5 -19 28.8996 232.826   1
   0  -5  19 124.478 257.737   1
   0  -5 -19-32.9963 285.268   1
   0   5  20 453.219 314.617   1
   0   5 -20 1155.42 292.518   1
   0  -5  20 424.733 277.013   1
   0  -5 -20 916.522 306.838   1
   0   5  21 637.926 297.592   1
   0   5 -21 223.184 274.811   1
   0  -5  21 170.407 270.854   1
   0  -5 -21 262.855 304.068   1
   0   5 -22 663.134 302.774   1
   0   5  22 753.661 303.860   1
   0  -5 -22 761.996 297.476   1
   0   5  23-324.174 334.380   1
   0  -5 -23 936.391 338.647   1
   0   5  24 795.803 341.755   1
   0  -5 -24 301.901 333.173   1
   0   5  25 361.478 320.247   1
   0  -5 -25-66.7689 310.486   1
   0  -5 -26 661.097 350.113   1
   0   5  26 646.978 358.179   1
   0  -5 -27 261.521 322.270   1
   0   5  27-320.695 322.898   1
   0  -5 -28 32.1903 335.472   1
   0   5  28 175.195 334.945   1
   0  -6   0 28884.7 1991.88   1
   0   6   0 29712.5 1993.25   1
   0   6  -1-74.5618 65.1139   1
   0   6   1-10.1340 102.867   1
   0  -6  -1 123.660 104.847   1
   0  -6   1-5.41162 59.4253   1
   0  -6  -2 41067.8 2971.98   1
   0   6   2 46951.0 2977.82   1
   0  -6  -4 12469.1 858.700   1
   0   6   4 11688.8 858.216   1
   0   6   5 305.180 139.912   1
   0  -6  -5-33.6186 115.899   1
   0  -6  -6 171737. 11764.4   1
   0   6   6 176794. 11769.0   1
   0   6   7 64.2483 165.439   1
   0  -6  -7 180.670 168.115   1
   0   6  -7 25.8888 59.0266   1
   0  -6   7 16.1064 57.0016   1
   0   6   8 13355.6 920.272   1
   0   6  -8 13641.0 872.194   1
   0  -6   8 11416.6 873.054   1
   0  -6  -8 12471.0 912.274   1
   0   6   9-24.5542 156.454   1
   0   6  -9 47.7504 89.2635   1
   0  -6   9 40.3906 95.5362   1
   0  -6  -9-69.1099 156.994   1
   0   6 -10 335.971 105.208   1
   0  -6  10 234.390 111.803   1
   0   6  11 27.4386 202.605   1
   0  -6 -11 205.518 194.989   1
   0   6  12 545.337 231.875   1
   0   6 -12 418.856 144.066   1
   0  -6  12 465.957 155.671   1
   0  -6 -12 618.938 219.734   1
   0   6  13 119.471 236.181   1
   0   6 -13 191.963 139.551   1
   0  -6  13-18.7362 162.239   1
   0  -6 -13 336.643 237.151   1
   0   6  14 741.800 271.946   1
   0   6 -14 1219.49 191.851   1
   0  -6  14 769.543 189.549   1
   0  -6 -14 757.510 241.986   1
   0   6  15-95.5423 242.175   1
   0   6 -15 170.184 189.507   1
   0  -6  15 45.6605 184.360   1
   0  -6 -15-331.421 233.336   1
   0   6  16-163.561 239.989   1
   0   6 -16 69.4489 176.498   1
   0  -6  16 24.7965 192.522   1
   0  -6 -16-31.0655 213.797   1
   0   6  17 268.372 263.129   1
   0   6 -17-49.8448 206.895   1
   0  -6  17-266.970 210.981   1
   0  -6 -17-95.8189 237.014   1
   0   6  18 2043.80 341.158   1
   0   6 -18 908.433 260.049   1
   0  -6  18 1338.93 279.109   1
   0  -6 -18 2188.31 325.934   1
   0   6  19-275.949 308.688   1
   0   6 -19-227.157 231.213   1
   0  -6  19-90.7785 253.123   1
   0  -6 -19-133.012 313.192   1
   0   6  20 1156.60 332.623   1
   0   6 -20 1645.46 298.759   1
   0  -6  20 1532.34 300.410   1
   0  -6 -20 789.232 319.304   1
   0   6 -21 125.711 266.042   1
   0   6  21-213.242 285.622   1
   0  -6 -21 131.709 276.937   1
   0   6  22 359.097 316.983   1
   0  -6 -22 529.990 287.985   1
   0   6  23 179.683 347.765   1
   0  -6 -23 233.427 326.957   1
   0   6  24 107.995 337.627   1
   0  -6 -24-166.821 329.445   1
   0   6  26 1210.08 372.801   1
   0  -6 -26 490.793 336.632   1
   0   6  27 352.113 356.928   1
   0  -6 -27-129.096 344.802   1
   0   6  28-172.616 330.654   1
   0  -6 -28-126.795 329.967   1
   0   7   0-55.6937 94.0116   1
   0  -7   1-93.1023 73.1616   1
   0   7   1-22.8523 87.8444   1
   0   7  -1 104.517 73.7726   1
   0   7   2 16605.3 1127.58   1
   0  -7   2 15945.6 1099.90   1
   0  -7  -2 16661.1 1123.58   1
   0   7  -2 16177.1 1101.25   1
   0   7   3-108.190 134.649   1
   0  -7  -3-115.921 118.618   1
   0   7   4 31011.2 2162.49   1
   0  -7  -4 31899.7 2160.82   1
   0   7   5 134.112 153.357   1
   0  -7  -5-269.351 152.128   1
   0   7   6 20588.1 1449.65   1
   0  -7  -6 20756.4 1446.64   1
   0  -7  -7-21.1376 177.006   1
   0   7   7 45.1390 167.461   1
   0   7  -8 44571.9 3039.96   1
   0   7   8 47302.2 3092.10   1
   0  -7  -8 45539.8 3087.01   1
   0  -7   8 44880.1 3040.65   1
   0   7   9-51.2308 191.143   1
   0  -7  -9 192.047 179.630   1
   0   7  -9 51.5174 74.4349   1
   0  -7   9 30.5244 75.8886   1
   0  -7 -10 2935.27 328.681   1
   0   7 -10 2847.53 248.917   1
   0  -7  10 3396.56 253.689   1
   0   7  10 3514.74 354.731   1
   0   7  11 283.692 244.780   1
   0   7 -11 35.3462 110.191   1
   0  -7  11 185.348 116.164   1
   0   7  12 650.250 267.674   1
   0  -7 -12 775.378 248.047   1
   0   7  13 30.6436 263.823   1
   0   7 -13 15.9785 134.101   1
   0  -7  13 50.5573 152.146   1
   0  -7 -13-57.5247 249.163   1
   0   7  14 1991.00 336.895   1
   0   7 -14 1728.00 217.443   1
   0  -7  14 1867.03 233.025   1
   0  -7 -14 1756.40 309.150   1
   0   7 -15 19.9809 163.988   1
   0  -7  15 21.1662 185.973   1
   0   7  16 1861.72 329.451   1
   0   7 -16 1578.18 223.157   1
   0  -7  16 952.735 220.065   1
   0  -7 -16 757.201 300.344   1
   0   7  17-237.905 310.356   1
   0   7 -17 95.1474 192.653   1
   0  -7  17 201.588 205.976   1
   0  -7 -17 291.014 293.645   1
   0   7  18 1234.91 359.191   1
   0  -7  18 1140.36 273.397   1
   0   7 -19-246.416 224.273   1
   0  -7  19 87.1981 245.597   1
   0   7 -20 203.761 239.097   1
   0   7  20 387.384 286.539   1
   0  -7 -20-132.081 274.859   1
   0   7  21 71.2595 301.897   1
   0  -7 -21 296.893 280.156   1
   0   7  22 538.419 340.886   1
   0  -7 -22 529.416 304.758   1
   0   7  23 322.878 356.382   1
   0  -7 -23 232.640 334.817   1
   0  -7 -24 331.628 341.836   1
   0   7  25 854.595 333.842   1
   0  -7 -25 328.435 320.419   1
   0   7  26 493.194 353.066   1
   0  -7 -26 258.851 343.708   1
   0  -7 -27 254.756 362.963   1
   0   7  27 69.5113 355.586   1
   0  -8   0 113618. 7671.94   1
   0  -8  -1 23.8936 104.559   1
   0  -8   1-46.5535 79.2405   1
   0   8  -1 113.922 78.8274   1
   0   8   1-25.4540 122.666   1
   0   8  -2 54625.3 3848.93   1
   0  -8   2 59301.4 3848.73   1
   0   8   3-234.360 138.671   1
   0  -8  -3 125.607 120.695   1
   0   8   4 1730.19 199.243   1
   0  -8  -4 1483.89 190.385   1
   0   8   5-183.456 149.412   1
   0  -8  -5-95.6134 144.938   1
   0   8   6 24841.9 1721.14   1
   0  -8  -6 24495.1 1714.81   1
   0   8   7-23.6976 180.197   1
   0  -8  -7 44.4133 158.673   1
   0  -8  -8 35730.1 2531.10   1
   0   8   8 37913.4 2540.07   1
   0   8  -9-10.9462 45.5233   1
   0  -8 -10 4196.52 365.582   1
   0  -8  10 3803.76 268.695   1
   0   8  10 3499.40 367.109   1
   0   8 -10 3284.21 266.753   1
   0   8 -11 92.5208 99.5175   1
   0  -8  11 9.55539 98.7105   1
   0   8  12 424.992 262.439   1
   0   8 -12 404.644 124.126   1
   0  -8  12 432.729 128.785   1
   0  -8 -12 541.178 226.399   1
   0  -8 -13 88.5407 214.095   1
   0   8  13 62.6837 239.641   1
   0   8  14 5639.07 524.326   1
   0   8 -14 6379.98 462.607   1
   0  -8  14 5980.80 470.129   1
   0  -8 -14 5634.00 518.075   1
   0   8  15 396.342 236.125   1
   0   8 -15 18.0703 152.512   1
   0  -8  15 226.760 159.469   1
   0  -8 -15-125.340 222.680   1
   0   8  16 1115.04 274.856   1
   0   8 -16 1309.11 198.805   1
   0  -8  16 1160.72 206.486   1
   0   8  17-68.5175 260.683   1
   0   8 -17 265.936 185.425   1
   0  -8  17 69.7422 199.550   1
   0  -8 -17 262.410 254.856   1
   0   8  18 2389.16 353.384   1
   0   8 -18 2607.50 300.186   1
   0  -8  18 2154.53 304.493   1
   0  -8 -18 2801.37 364.576   1
   0   8  19-105.141 278.332   1
   0  -8 -19 232.947 257.105   1
   0   8  20 1237.44 336.163   1
   0  -8 -20 1026.97 325.564   1
   0   8  21 285.431 328.045   1
   0  -8 -21 264.095 313.382   1
   0   8  22 430.430 352.767   1
   0  -8 -22 498.800 337.989   1
   0   8  23-142.966 334.162   1
   0  -8 -23 398.558 330.135   1
   0  -8 -25-97.6048 316.722   1
   0   8  26 417.973 359.369   1
   0  -8 -27-62.7832 333.058   1
   0   8  27 137.133 341.704   1
   0  -9   0 33.7605 89.9041   1
   0   9   0-176.565 102.693   1
   0  -9   1-96.0024 81.9957   1
   0   9  -1-47.0482 86.8289   1
   0   9   2 10743.4 765.186   1
   0  -9   2 11282.4 736.307   1
   0  -9  -2 11395.9 765.644   1
   0   9  -2 9769.55 736.161   1
   0   9   3 234.380 142.665   1
   0  -9  -3 16.9113 132.193   1
   0   9   4 696.363 173.281   1
   0  -9  -4 782.420 155.152   1
   0   9   5 129.889 164.406   1
   0   9   6 1235.26 220.220   1
   0  -9  -6 1177.66 203.774   1
   0   9   7 223.843 194.588   1
   0  -9  -7-209.398 170.705   1
   0   9   9 55.3896 206.080   1
   0  -9  -9-129.704 195.693   1
   0  -9 -10 5726.58 464.909   1
   0   9  10 4541.44 456.909   1
   0  -9 -11 141.205 242.648   1
   0   9 -11 14.1450 58.9494   1
   0  -9  11 55.2984 54.4711   1
   0   9  11 210.765 263.503   1
   0  -9  12 2114.90 188.383   1
   0   9 -12 2230.94 188.741   1
   0   9  12 2053.28 308.770   1
   0   9 -13 105.990 114.084   1
   0   9  13 64.0348 236.280   1
   0  -9  13 75.9815 109.958   1
   0  -9 -13-30.2497 223.240   1
   0   9  14 197.082 275.230   1
   0  -9 -14 93.4596 283.529   1
   0  -9  14 175.966 137.127   1
   0   9 -14 117.769 126.905   1
   0   9  15 437.353 289.278   1
   0  -9 -15 543.807 282.975   1
   0  -9  15 112.050 150.327   1
   0   9 -15 30.8679 144.217   1
   0   9  16 1945.52 372.747   1
   0  -9 -16 3105.03 371.595   1
   0  -9  16 2531.42 263.636   1
   0   9 -16 2603.84 262.371   1
   0  -9 -17-365.733 300.161   1
   0   9  17 379.833 344.160   1
   0   9 -17 39.8230 169.995   1
   0  -9 -19 99.2745 296.653   1
   0   9  19 211.958 328.562   1
   0  -9 -20 66.0118 297.965   1
   0   9  20 499.548 313.410   1
   0  -9 -22 729.561 310.920   1
   0   9  22 322.157 306.429   1
   0  -9 -23 66.0784 295.446   1
   0   9  23-106.729 303.094   1
   0  -9 -24 359.511 321.359   1
   0   9  24-70.6649 336.150   1
   0  -9 -25 643.948 350.061   1
   0   9  25-69.9051 343.561   1
   0  -9 -26 94.6020 325.041   1
   0   9  26 276.520 357.273   1
   0  10   0 66780.5 4396.24   1
   0 -10   0 63021.4 4393.38   1
   0  10   1 137.061 125.470   1
   0  10  -1 42.5301 87.7484   1
   0 -10   1 89.1668 96.2189   1
   0 -10  -1 217.706 120.943   1
   0 -10  -2 4548.67 396.307   1
   0 -10   2 5104.97 369.001   1
   0  10  -2 5215.59 372.219   1
   0  10   2 5739.07 413.787   1
   0 -10  -3-54.4736 139.663   1
   0  10   3-134.755 160.253   1
   0  10   4 4265.90 391.501   1
   0 -10  -4 5315.51 403.543   1
   0 -10  -5 150.104 170.567   1
   0  10   6 806.798 207.602   1
   0 -10  -6 275.436 182.392   1
   0  10   8 2874.55 316.441   1
   0  10   9-28.6856 231.461   1
   0 -10  -9 430.465 228.621   1
   0  10  10 2534.72 314.059   1
   0 -10 -10 2471.16 303.529   1
   0  10  11 30.8679 268.048   1
   0 -10 -11 174.981 244.856   1
   0 -10 -12 5084.73 483.875   1
   0  10  12 5288.07 495.857   1
   0  10  14 1173.53 310.058   1
   0 -10  14 538.706 107.678   1
   0 -10 -14 1083.62 280.408   1
   0  10 -14 690.958 108.793   1
   0  10  15 170.210 305.186   1
   0 -10  15 161.247 121.043   1
   0  10 -15 75.9125 115.088   1
   0 -10 -15 552.167 293.423   1
   0  10 -16 351.277 138.468   1
   0 -10 -16 529.469 303.918   1
   0  10  16-138.319 319.254   1
   0 -10 -17 33.5695 296.703   1
   0  10  17-69.7756 320.849   1
   0 -10 -18 367.703 311.533   1
   0  10  18 281.905 326.575   1
   0 -10 -19-299.135 315.534   1
   0  10  19 248.537 332.430   1
   0 -10 -20 264.451 303.848   1
   0  10  20 679.440 345.388   1
   0 -10 -21-33.0326 313.691   1
   0  10  21 323.009 336.123   1
   0 -10 -22 859.025 344.034   1
   0  10  22 1249.00 372.077   1
   0 -10 -24-194.511 318.807   1
   0  10  24 633.612 367.491   1
   0 -10 -25 540.998 319.680   1
   0  10  25 520.486 334.110   1
   0  11   1 49.1673 129.032   1
   0 -11  -1 109.171 135.543   1
   0  11  -1 118.766 108.432   1
   0 -11   1 109.385 103.875   1
   0 -11   2 1263.67 130.505   1
   0 -11  -2 869.818 190.573   1
   0  11  -2 1263.57 134.146   1
   0  11  -3-8.28465 50.7995   1
   0 -11   3 3.84872 43.7944   1
   0 -11  -4-84.6672 166.967   1
   0  11   4 312.224 178.495   1
   0 -11  -5-113.388 181.846   1
   0  11   5 23.9827 185.756   1
   0 -11  -6-96.6124 189.103   1
   0  11   6-127.737 208.359   1
   0 -11  -7 306.360 219.322   1
   0  11   7 108.002 213.796   1
   0 -11  -8 6322.30 523.261   1
   0 -11  -9 83.8594 218.860   1
   0  11   9 177.532 219.714   1
   0 -11 -10 3625.16 372.001   1
   0  11  10 2825.55 373.221   1
   0  11  11-317.080 262.281   1
   0 -11 -13-286.192 238.295   1
   0  11  13-100.392 260.170   1
   0 -11 -14 162.689 274.976   1
   0  11  14 441.988 293.989   1
   0 -11 -15 132.623 304.015   1
   0  11  15 206.721 330.582   1
   0 -11 -16 1476.60 330.254   1
   0  11  16 907.006 344.166   1
   0 -11 -17-100.377 282.410   1
   0  11  17-352.793 310.939   1
   0 -11 -18-266.214 266.232   1
   0  11  18 106.673 287.190   1
   0 -11 -19-66.2556 266.233   1
   0  11  19 71.6942 287.400   1
   0 -11 -20 198.780 292.361   1
   0  11  20 648.090 326.801   1
   0 -11 -21 331.801 286.992   1
   0  11  21 501.865 308.579   1
   0 -11 -22 693.098 300.455   1
   0  11  22 1280.56 347.732   1
   0 -11 -23 32.6004 299.844   1
   0  11  23 105.824 343.347   1
   0 -11 -25 219.942 330.795   1
   0  11  25 411.366 377.920   1
   0  12   0 4934.72 374.213   1
   0 -12   0 4449.71 371.406   1
   0  12   1 17.8612 151.847   1
   0 -12   1 23.9640 110.992   1
   0 -12  -1 66.0019 144.976   1
   0  12  -1-117.047 122.186   1
   0 -12   2 5093.98 372.318   1
   0  12   2 4853.46 411.366   1
   0  12  -2 5097.18 375.316   1
   0 -12  -2 5256.25 413.556   1
   0  12   3 21.6287 179.921   1
   0  12  -3 57.7523 54.9241   1
   0 -12   3-28.2409 47.8297   1
   0 -12  -3-187.746 174.301   1
   0 -12  -4 157.628 185.806   1
   0  12   4 70.4405 186.141   1
   0 -12  -5-48.0227 205.955   1
   0  12   5 252.339 210.002   1
   0 -12  -7 133.389 226.545   1
   0  12   7 168.685 225.632   1
   0 -12  -8 167.312 234.706   1
   0  12   8 558.478 248.881   1
   0 -12  -9 86.9393 251.589   1
   0  12   9 428.589 272.143   1
   0 -12 -10 361.158 246.358   1
   0  12  10 633.267 268.892   1
   0 -12 -11 898.565 267.749   1
   0  12  11-195.646 256.132   1
   0 -12 -12 3822.64 402.126   1
   0 -12 -13-422.724 268.816   1
   0  12  13-135.971 284.719   1
   0  12  14 3205.49 394.717   1
   0 -12 -15 232.295 285.750   1
   0  12  15 349.872 332.112   1
   0 -12 -17-66.7132 273.145   1
   0  12  17 178.265 306.961   1
   0 -12 -18 265.839 269.754   1
   0  12  18 359.675 301.243   1
   0 -12 -20 766.697 319.458   1
   0  12  20 1044.66 350.654   1
   0 -12 -21-66.3710 312.866   1
   0  12  21 107.327 338.450   1
   0 -12 -22 32.8205 312.650   1
   0  12  22-177.608 338.377   1
   0 -12 -23 32.3345 301.135   1
   0  12  23 35.1401 333.585   1
   0 -12 -24 348.781 298.894   1
   0  12  24 380.620 332.712   1
   0  13   0-33.7786 145.281   1
   0 -13   0 232.845 137.657   1
   0  13   1 153.401 153.368   1
   0 -13   1 38.6633 120.662   1
   0 -13  -1-106.769 157.591   1
   0  13  -1-27.8986 126.881   1
   0  13  -2 5011.48 366.420   1
   0  13   2 5230.98 415.000   1
   0 -13   2 4536.73 359.981   1
   0 -13  -2 5222.17 411.558   1
   0  13   3 206.786 191.571   1
   0  13  -3-21.6292 54.9736   1
   0 -13  -3 323.407 180.562   1
   0 -13   3 49.0996 43.7086   1
   0  13   4 6026.01 529.400   1
   0 -13  -4 6831.21 525.779   1
   0 -13  -6-347.433 219.387   1
   0  13   6 277.348 232.805   1
   0 -13  -7 223.516 227.733   1
   0  13   7-291.628 235.491   1
   0 -13  -8 1454.53 274.576   1
   0  13   8 1610.20 289.524   1
   0 -13  -9 150.631 239.525   1
   0  13   9 220.295 261.497   1
   0 -13 -10 3229.47 353.656   1
   0  13  10 1817.05 341.706   1
   0 -13 -11 95.8015 267.986   1
   0  13  11 431.444 271.694   1
   0 -13 -12 228.438 255.657   1
   0  13  12 169.531 262.247   1
   0 -13 -13-32.7990 289.435   1
   0  13  13 311.256 325.587   1
   0 -13 -14 665.147 287.671   1
   0  13  14 315.705 289.814   1
   0 -13 -16 432.355 299.958   1
   0 -13 -17-200.081 291.979   1
   0  13  17-72.2364 326.211   1
   0  13  18 544.957 323.821   1
   0 -13 -19-67.0248 291.561   1
   0  13  19 289.793 329.541   1
   0 -13 -20 467.374 317.714   1
   0  13  20 179.995 358.959   1
   0 -13 -21 66.0810 316.030   1
   0  13  21 644.061 361.701   1
   0 -13 -22 293.298 334.171   1
   0  13  22 460.670 370.062   1
   0 -13 -23-127.952 324.307   1
   0  13  23 418.996 364.414   1
   0  13  24 480.502 374.636   1
   0 -13 -24 218.807 324.166   1
   0  14   0 556.841 169.327   1
   0 -14   0 548.468 160.249   1
   0  14   1 103.008 177.787   1
   0 -14  -1 245.172 158.054   1
   0  14   2 746.616 208.888   1
   0  14  -2 877.131 137.555   1
   0 -14   2 1032.13 135.438   1
   0  14   3 245.197 213.602   1
   0 -14  -3 113.870 198.040   1
   0  14   4-157.849 208.396   1
   0 -14  -4-267.042 192.386   1
   0  14   5-386.370 215.367   1
   0 -14  -5 334.249 200.140   1
   0  14   6 1306.37 266.097   1
   0 -14  -6 1143.19 259.608   1
   0  14   7 665.336 262.230   1
   0 -14  -7 28.7263 212.316   1
   0  14   8 784.810 260.993   1
   0 -14  -8 566.242 251.459   1
   0  14   9 32.4060 265.356   1
   0 -14  -9-92.2800 248.388   1
   0  14  11 680.913 297.597   1
   0 -14 -11 226.099 270.894   1
   0  14  12 521.497 308.415   1
   0 -14 -12 455.729 281.574   1
   0  14  13 282.327 297.479   1
   0 -14 -13-132.082 272.253   1
   0  14  14-394.816 339.573   1
   0 -14 -14 464.120 309.850   1
   0  14  15-180.744 298.973   1
   0 -14 -15-200.342 267.372   1
   0  14  16 584.293 337.305   1
   0 -14 -16 671.399 307.720   1
   0  14  17 146.091 352.001   1
   0 -14 -17-201.479 300.872   1
   0  14  18 1129.95 348.200   1
   0 -14 -18 134.803 296.302   1
   0  14  19 108.753 337.262   1
   0 -14 -19 571.344 308.897   1
   0  14  21 178.634 377.711   1
   0 -14 -21 1215.75 337.282   1
   0  14  23 312.084 383.256   1
   0  15   0 132.319 168.054   1
   0 -15   0-122.279 157.403   1
   0  15   1-87.1009 182.009   1
   0 -15  -1-60.1820 178.763   1
   0  15   2-96.5350 205.726   1
   0  15  -2 409.636 120.466   1
   0 -15   2 128.109 111.012   1
   0 -15  -2 309.221 191.537   1
   0  15   3 104.055 210.500   1
   0 -15  -3 480.756 212.134   1
   0  15   5 320.814 246.113   1
   0 -15  -5 54.1424 220.455   1
   0  15   6 397.328 261.255   1
   0 -15  -6 760.613 241.301   1
   0  15   7 316.216 252.501   1
   0 -15  -7 469.161 244.841   1
   0  15   8 948.415 298.680   1
   0 -15  -8 1482.82 278.183   1
   0  15  10 1171.55 314.757   1
   0 -15 -10 987.589 298.126   1
   0  15  11 526.990 307.729   1
   0 -15 -11 681.932 284.865   1
   0  15  12 356.674 297.790   1
   0 -15 -12 395.408 278.894   1
   0  15  13-145.192 326.945   1
   0 -15 -13-367.370 287.490   1
   0  15  14-109.744 301.670   1
   0 -15 -14-100.924 277.441   1
   0  15  15 919.023 371.669   1
   0 -15 -15 135.100 294.857   1
   0  15  16 1177.45 356.236   1
   0 -15 -16 1497.36 339.241   1
   0  15  17 440.855 363.275   1
   0 -15 -17 170.334 308.172   1
   0  15  18 474.911 363.433   1
   0 -15 -18 101.546 313.512   1
   0  15  19 145.377 329.967   1
   0 -15 -19-67.1099 286.483   1
   0  15  20 360.471 326.340   1
   0 -15 -20 364.451 304.014   1
   0  15  21 177.910 368.136   1
   0 -15 -21-260.587 306.059   1
   0  15  22 420.429 387.197   1
   0 -16   0 1894.04 227.738   1
   0  16   0 1895.38 235.552   1
   0 -16  -1-42.1906 176.350   1
   0  16   1 228.096 191.922   1
   0 -16  -2 163.633 206.179   1
   0  16  -2-20.0587 116.952   1
   0  16   2 152.312 214.799   1
   0 -16   2 381.017 103.329   1
   0 -16  -3 50.4639 197.580   1
   0  16   3 220.014 225.351   1
   0 -16  -4 402.860 228.848   1
   0  16   4 496.442 242.084   1
   0 -16  -5-283.059 219.802   1
   0  16   5 244.445 251.941   1
   0 -16  -6 2513.02 322.932   1
   0  16   6 2448.30 342.764   1
   0 -16  -7 183.962 248.219   1
   0  16   7 362.875 281.616   1
   0 -16  -8 1731.34 313.256   1
   0  16   8 1664.57 332.722   1
   0 -16  -9 225.943 267.174   1
   0  16   9 243.886 289.612   1
   0 -16 -10 757.261 271.605   1
   0  16  10 177.741 296.240   1
   0 -16 -11-33.4526 254.507   1
   0  16  11 325.234 309.933   1
   0 -16 -12 135.384 267.563   1
   0  16  12 109.717 314.971   1
   0 -16 -13 375.245 302.128   1
   0  16  13 626.910 333.927   1
   0 -16 -14-34.3920 298.617   1
   0  16  14-185.397 339.208   1
   0 -16 -15-413.112 308.447   1
   0  16  15 445.530 337.082   1
   0 -16 -17 204.940 296.637   1
   0  16  17 444.056 344.040   1
   0 -16 -18 474.215 333.005   1
   0  16  18 699.856 380.852   1
   0 -16 -19 434.779 328.400   1
   0  16  19 436.621 372.676   1
   0 -16 -20 65.7904 292.094   1
   0  16  20 287.529 352.806   1
   0 -16 -21-64.4443 303.669   1
   0  16  21 601.927 351.068   1
   0  17   0 80.1849 180.712   1
   0 -17  -1 43.9048 194.284   1
   0  17   1 613.485 222.960   1
   0 -17  -2 1077.84 239.721   1
   0  17   2 609.268 224.656   1
   0 -17  -4 760.070 243.124   1
   0  17   4 582.312 257.873   1
   0 -17  -5 205.967 253.453   1
   0  17   5 32.1893 255.101   1
   0 -17  -6 153.449 262.927   1
   0  17   6 267.131 286.610   1
   0 -17  -7 412.469 281.958   1
   0  17   7 619.488 297.653   1
   0 -17  -8 781.964 270.837   1
   0  17   8 352.062 285.618   1
   0 -17  -9 432.704 280.455   1
   0  17   9 35.9845 315.356   1
   0 -17 -10 236.963 270.767   1
   0  17  10-366.062 295.598   1
   0 -17 -11-102.819 278.744   1
   0  17  11-518.873 318.365   1
   0 -17 -12-103.698 288.200   1
   0  17  12 785.368 351.290   1
   0 -17 -13 347.258 304.053   1
   0  17  13-75.1894 325.828   1
   0 -17 -14 208.611 294.896   1
   0  17  14 828.078 343.303   1
   0 -17 -16 828.392 326.295   1
   0  17  16 488.050 342.556   1
   0 -17 -17-102.594 320.287   1
   0  17  17 410.701 369.919   1
   0 -17 -18 438.946 304.805   1
   0  17  18 73.7826 357.773   1
   0 -17 -19-33.2046 316.264   1
   0  17  19 656.822 385.454   1
   0 -17 -20 260.596 336.539   1
   0  17  20 537.181 393.566   1
   0  18   3 149.537 248.991   1
   0  18   4-414.420 244.001   1
   0  18   5 402.227 289.841   1
   0 -18  -6 447.569 256.576   1
   0  18   6 1461.10 307.264   1
   0 -18  -8 33.5146 277.888   1
   0  18   8 403.899 313.779   1
   0 -18  -9 273.327 275.029   1
   0  18   9 186.169 318.276   1
   0 -18 -10 173.098 289.264   1
   0  18  10-226.423 324.891   1
   0 -18 -12 70.2396 293.373   1
   0  18  12 536.244 349.524   1
   0 -18 -13 210.992 305.416   1
   0  18  13 460.509 343.205   1
   0 -18 -15 244.239 307.173   1
   0  18  15 342.956 373.783   1
   0 -18 -16 379.936 322.039   1
   0  18  16 569.120 380.028   1
   0 -18 -17 375.345 311.166   1
   0  18  17 862.241 385.958   1
   0 -18 -18-404.577 313.526   1
   0  18  18 775.822 385.019   1
   0 -18 -19 231.593 314.072   1
   0  18  19-217.585 369.197   1
   0 -18 -20-32.4363 308.435   1
   0  18  20 35.5042 365.720   1
   0  19  11 312.100 358.090   1
   0  19  12 742.804 372.584   1
   0  19  14 232.853 359.835   1
   0  19  15 731.113 401.119   1
   0  19  16 760.441 377.724   1
   0  19  17 337.241 378.179   1
   1   0 -26 210.185 327.320   1
  -1   0  26 602.910 336.714   1
   1   0 -25-314.543 327.791   1
  -1   0  25 450.945 330.841   1
   1   0 -24 172.849 313.072   1
  -1   0  24 298.828 301.317   1
   1   0 -23 68.1588 308.933   1
  -1   0  23 184.572 307.189   1
   1   0 -22 4618.63 458.608   1
  -1   0  22 3630.33 444.667   1
   1   0 -21 32.6913 291.488   1
  -1   0  21 355.559 293.414   1
   1   0 -20 1566.40 333.061   1
  -1   0  20 2306.90 349.305   1
   1   0 -18 4177.16 448.328   1
  -1   0  18 5747.41 482.697   1
  -1   0  17 216.289 250.085   1
   1   0 -17-144.255 227.404   1
  -1   0  16 9914.21 812.403   1
   1   0 -16 11291.3 809.196   1
   1   0 -15 470.794 228.466   1
  -1   0  15-28.0624 224.419   1
   1   0 -14 5269.92 455.371   1
  -1   0  13 274.125 192.350   1
   1   0 -13 70.6227 193.990   1
  -1   0  12 10541.8 806.588   1
   1   0 -12 11247.0 804.440   1
  -1   0  11-215.647 166.585   1
   1   0 -11 167.534 164.255   1
  -1   0  10 68536.0 4622.40   1
   1   0 -10 67363.4 4621.44   1
  -1   0   9 253.213 156.299   1
   1   0  -9 158.182 140.886   1
  -1   0   8 1904.25 203.057   1
   1   0  -8 1392.36 188.522   1
  -1   0   6 53914.9 3682.47   1
   1   0  -6 54579.0 3682.09   1
   1   0  -5-20.3015 103.564   1
  -1   0   5-107.134 120.657   1
   1   0  -4 629.066 105.636   1
  -1   0   4 679.121 117.185   1
  -1   0   3 86.2709 70.9524   1
   1   0  -3 19.9786 63.7349   1
  -1   0   2 366043. 24584.6   1
   1   0  -2 364142. 24583.5   1
   1   0  -1 3.70435 49.0192   1
  -1   0   1 81.0736 43.6775   1
   1   0   0-43.1629 42.0859   1
  -1   0  -1-93.6481 48.2728   1
   1   0   1-110.495 46.6903   1
   1   0   2 349288. 23410.7   1
  -1   0  -2 346077. 23409.8   1
  -1   0  -3 38.7898 82.3723   1
   1   0   3 61.7712 89.8120   1
  -1   0  -4 841.946 144.630   1
   1   0   4 941.147 153.265   1
  -1   0  -5 93.3865 117.527   1
   1   0   5-21.3840 107.898   1
  -1   0  -6 55181.6 3679.77   1
   1   0   6 53234.5 3680.56   1
  -1   0  -8 1454.40 181.406   1
   1   0   8 1181.86 180.356   1
   1   0   9 17.9148 139.800   1
  -1   0  -9-34.7726 131.501   1
  -1   0 -10 70611.0 4800.63   1
   1   0  10 70625.1 4801.32   1
   1   0  11-21.8652 172.531   1
  -1   0 -11-202.897 164.803   1
  -1   0 -12 11652.0 828.142   1
   1   0  12 10925.1 826.443   1
   1   0  13-75.3392 178.958   1
  -1   0 -13 212.370 179.489   1
  -1   0 -14 5274.39 443.216   1
   1   0  14 5158.20 451.028   1
   1   0  15 196.376 234.459   1
  -1   0 -15-26.3620 217.889   1
  -1   0 -16 10919.9 788.724   1
   1   0  16 9730.20 796.052   1
   1   0  17-122.289 241.684   1
  -1   0 -17 346.966 231.937   1
   1   0  18 3611.20 447.850   1
  -1   0 -18 5743.90 460.898   1
   1   0  20 837.144 315.372   1
  -1   0 -20 1938.97 323.228   1
   1   0  21 378.128 264.296   1
  -1   0 -21-131.204 272.996   1
   1   0  22 3998.08 461.354   1
  -1   0 -22 4376.51 455.540   1
   1   0  23-36.1830 297.786   1
  -1   0 -23 301.516 289.781   1
   1   0  24 220.030 303.366   1
  -1   0 -24 513.801 318.846   1
   1   0  25 445.502 335.340   1
  -1   0 -25-69.0696 308.421   1
   1   0  26 150.209 341.879   1
  -1   0 -26 277.339 326.601   1
   1  -1 -27 34.5619 338.567   1
   1  -1 -26 903.370 344.091   1
  -1   1  26 897.114 350.908   1
   1   1 -25 914.262 336.454   1
  -1  -1  25 680.201 325.095   1
   1   1 -24 731.522 330.615   1
   1  -1 -24 514.968 305.279   1
  -1   1  24 372.235 306.214   1
  -1  -1  24 1571.50 350.291   1
   1  -1 -23 577.039 318.748   1
  -1   1  23-147.447 314.453   1
   1  -1 -22-667.839 307.112   1
   1   1 -22 133.978 282.340   1
  -1  -1  22-36.2376 294.007   1
  -1   1  22 509.053 313.062   1
   1  -1 -21 328.770 295.610   1
   1   1 -21 261.201 269.713   1
  -1   1  21 427.040 318.065   1
  -1  -1  21 35.3857 270.318   1
   1  -1 -20 32.1876 271.176   1
   1   1 -20 316.643 268.511   1
  -1   1  20-345.631 301.050   1
   1   1 -19 798.798 280.181   1
   1  -1 -19 1568.30 291.915   1
  -1  -1  19 962.421 295.988   1
  -1   1  19 1107.42 302.541   1
   1  -1 -18 394.510 237.632   1
  -1   1  18 618.351 269.717   1
  -1  -1  18 255.113 263.698   1
   1   1 -17 3128.27 340.267   1
  -1   1  17 2702.31 341.749   1
  -1  -1  17 2377.33 345.448   1
   1  -1 -16 391.742 222.548   1
   1   1 -16 54.3499 225.443   1
  -1  -1  16 144.933 241.430   1
  -1   1  16 601.155 237.765   1
  -1   1  15 4288.94 459.142   1
   1  -1 -15 5231.61 456.183   1
  -1  -1  15 6077.17 475.925   1
   1   1 -15 5581.04 460.471   1
  -1   1  14 2497.94 310.757   1
   1  -1 -14 2465.40 291.970   1
   1   1 -13 4292.63 383.242   1
  -1  -1  13 4670.00 394.848   1
   1  -1 -12 19072.8 1304.32   1
  -1   1  12 17323.6 1302.09   1
   1   1 -12 18746.9 1296.70   1
   1  -1 -11 283.495 151.524   1
   1   1 -11 136.916 146.119   1
  -1  -1  11 165.373 150.873   1
  -1   1  11 474.704 170.897   1
  -1  -1  10 35831.1 2513.26   1
   1   1 -10 35974.8 2509.50   1
   1  -1 -10 35562.9 2517.27   1
  -1   1  10 39528.0 2522.01   1
  -1  -1   9 63822.3 4178.76   1
   1   1  -9 64002.9 4175.54   1
   1  -1  -9 62769.7 4181.52   1
  -1   1   9 54919.6 4179.08   1
  -1  -1   8 30145.7 2003.20   1
  -1   1   8 27235.2 2005.89   1
   1  -1  -8 28390.4 2004.22   1
   1   1  -8 30578.5 2000.88   1
  -1   1   7 5674.98 408.561   1
   1  -1  -7 4945.63 401.531   1
   1   1  -6 8006.24 595.077   1
  -1  -1   6 8639.29 597.829   1
   1   1  -5 27681.9 1854.90   1
   1  -1  -5 28879.6 1862.17   1
  -1   1   5 28622.9 1861.75   1
  -1  -1   5 24123.4 1855.26   1
   1   1  -4 10232.8 777.520   1
   1  -1  -4 12958.9 785.730   1
  -1  -1   4 10687.7 780.016   1
  -1   1   4 11186.1 785.222   1
   1  -1  -3 46268.2 3313.61   1
   1   1  -3 48807.1 3309.22   1
  -1  -1   3 50749.0 3310.39   1
  -1   1   3 49657.7 3315.13   1
   1   1  -2 915.181 87.9861   1
  -1   1   2 784.472 101.448   1
  -1  -1   2 1003.43 87.5359   1
   1  -1  -1 3853.02 283.518   1
  -1   1   1 4132.25 284.133   1
   1   1  -1 4736.69 279.651   1
  -1  -1   1 3264.62 277.993   1
   1   1   0 304686. 20830.2   1
  -1   1   0 311717. 20830.1   1
  -1  -1   0 310829. 20830.5   1
   1  -1   0 310142. 20830.2   1
   1  -1   1 3992.89 283.546   1
  -1  -1  -1 4417.69 290.519   1
   1   1   1 4651.66 292.578   1
  -1   1  -1 3555.84 283.503   1
   1   1   2 712.264 104.986   1
  -1   1  -2 1104.75 91.8594   1
  -1  -1  -2 894.379 105.347   1
   1  -1   2 1189.44 94.2912   1
   1  -1   3 47863.8 3403.74   1
   1   1   3 53342.1 3411.07   1
  -1  -1  -3 49165.0 3410.22   1
  -1   1  -3 51752.3 3403.79   1
   1  -1   4 12679.2 808.035   1
   1   1   4 12656.4 818.793   1
  -1   1  -4 10595.4 804.248   1
  -1  -1  -4 10977.5 816.883   1
   1  -1   5 28470.7 1816.09   1
  -1   1  -5 29449.5 1816.27   1
  -1  -1  -5 28807.1 1822.06   1
  -1   1  -6 9097.79 599.599   1
   1  -1   6 7669.44 599.695   1
   1  -1   7 5337.57 386.725   1
   1   1   7 5429.82 391.951   1
  -1   1  -7 4582.29 380.188   1
  -1  -1  -7 4620.17 380.180   1
  -1   1  -8 27602.5 2003.78   1
  -1  -1  -8 28408.8 2010.76   1
   1   1   8 30549.2 2014.53   1
   1  -1   8 30719.1 2008.13   1
  -1   1  -9 64340.7 4309.75   1
  -1  -1  -9 63109.0 4315.76   1
   1   1   9 63288.2 4315.73   1
   1  -1   9 62928.6 4311.07   1
  -1  -1 -10 37736.4 2583.57   1
  -1   1 -10 38862.3 2578.73   1
   1   1  10 37326.9 2582.53   1
   1  -1  10 36485.5 2578.69   1
   1  -1  11 125.664 161.022   1
   1   1  11 160.145 166.472   1
  -1  -1 -11-63.6316 157.458   1
  -1   1 -11 96.7507 147.225   1
  -1   1 -12 18456.0 1283.36   1
  -1  -1 -12 17587.4 1286.89   1
   1   1  12 18526.8 1294.84   1
  -1   1 -13 4635.87 390.227   1
   1  -1  13 4158.22 395.523   1
   1   1  14 2880.55 338.808   1
  -1  -1 -14 3269.59 333.346   1
  -1  -1 -15 6054.31 467.429   1
  -1   1 -15 4976.40 451.958   1
   1  -1  15 5124.82 462.540   1
   1   1  15 4805.09 464.532   1
   1   1  16-210.305 261.023   1
   1  -1  16 286.795 229.647   1
  -1   1 -16 189.352 224.790   1
  -1  -1 -16 338.601 258.313   1
   1  -1  17 2213.99 323.852   1
   1   1  17 2963.69 338.312   1
  -1   1 -17 2501.70 328.999   1
   1  -1  18 249.325 258.047   1
   1   1  18 385.817 262.568   1
  -1   1 -18 208.081 238.891   1
  -1  -1 -18 152.472 247.940   1
   1   1  19 1490.07 311.068   1
   1  -1  19 902.416 290.440   1
  -1  -1 -19 1166.15 289.862   1
  -1   1 -19 1335.29 283.855   1
   1  -1  20 232.689 283.886   1
   1   1  20-67.7469 273.609   1
  -1  -1 -20 423.471 303.983   1
  -1   1 -20-128.560 283.034   1
   1   1  21 793.647 310.073   1
   1  -1  21 445.345 270.417   1
  -1  -1 -21 834.055 309.482   1
  -1   1 -21 161.458 271.031   1
   1   1  22 70.5233 285.506   1
   1  -1  22 496.963 285.384   1
  -1  -1 -22-33.1762 291.596   1
  -1   1 -22-32.9057 279.857   1
   1   1  23 251.695 310.564   1
   1  -1  23 543.099 315.919   1
  -1  -1 -23 434.229 303.713   1
  -1   1 -23 270.056 295.870   1
   1   1  24 511.358 330.774   1
   1  -1  24 923.477 335.067   1
  -1   1 -24 619.246 310.799   1
  -1  -1 -24 815.984 311.839   1
   1  -1  25 1238.21 355.138   1
  -1   1 -25 278.358 312.423   1
   1   1  26 964.432 348.230   1
  -1  -1 -26 377.877 336.679   1
  -1  -1 -27 854.311 355.154   1
   1  -2 -28 878.662 370.572   1
   1  -2 -27 136.798 329.224   1
  -1   2  27 184.158 326.988   1
   1  -2 -26-344.076 323.397   1
  -1   2  26 704.123 337.833   1
   1   2 -25 602.453 329.430   1
   1  -2 -25 1133.73 350.427   1
  -1   2  25 185.958 322.518   1
   1   2 -24 943.559 327.489   1
   1  -2 -24 375.144 327.375   1
  -1  -2  24-75.0325 328.526   1
  -1   2  24 111.217 328.541   1
   1  -2 -23 607.898 295.988   1
   1   2 -23 791.074 318.387   1
  -1   2  23 478.541 298.748   1
  -1  -2  23 258.193 305.564   1
   1   2 -22 1005.43 301.596   1
  -1  -2  22 721.308 311.898   1
   1  -2 -22 669.470 288.383   1
  -1   2  21 213.783 304.707   1
   1   2 -21 1139.68 300.408   1
  -1  -2  21 351.856 283.387   1
   1  -2 -21 825.345 290.977   1
  -1   2  20-69.6378 319.079   1
   1  -2 -20-64.8066 294.216   1
  -1   2  19 610.263 303.351   1
   1   2 -19 181.893 238.581   1
  -1  -2  19-32.9021 246.380   1
   1  -2 -19-63.1190 279.679   1
   1   2 -18 233.407 247.827   1
  -1  -2  18 377.677 246.454   1
   1   2 -17 2317.61 303.571   1
   1  -2 -17 2866.42 344.382   1
  -1  -2  17 2129.81 307.519   1
   1   2 -16 796.651 234.784   1
   1  -2 -16 717.780 253.757   1
  -1  -2  16 596.492 247.638   1
  -1   2  16 335.246 266.277   1
   1  -2 -15 1979.87 309.516   1
  -1   2  15 2132.22 331.387   1
   1   2 -14 5831.50 484.190   1
  -1   2  14 5500.07 515.686   1
  -1  -2  14 6712.31 504.848   1
   1  -2 -14 5692.03 509.495   1
   1   2 -13 1821.67 238.229   1
   1  -2 -13 1513.38 264.138   1
  -1  -2  13 2015.09 257.017   1
  -1   2  13 2462.61 286.143   1
   1  -2 -12 169.293 189.646   1
  -1   2  12 677.753 175.305   1
  -1  -2  12 433.834 175.623   1
   1  -2 -11-113.135 172.432   1
  -1  -2  11 139.190 154.132   1
  -1   2  11 165.617 178.788   1
  -1   2  10 19875.1 1330.25   1
   1   2 -10 18380.0 1310.76   1
  -1  -2  10 18126.3 1315.24   1
   1  -2 -10 19379.8 1328.80   1
  -1   2   9 955.150 186.300   1
  -1  -2   9 1083.35 150.359   1
   1   2  -9 1100.03 160.317   1
   1  -2  -9 1144.64 185.501   1
   1  -2  -8 49061.5 3368.68   1
  -1   2   8 49699.5 3370.75   1
  -1   2   7 18924.7 1324.66   1
  -1  -2   7 17579.3 1307.14   1
   1  -2  -7 21142.1 1323.77   1
   1   2  -7 18913.0 1309.15   1
  -1   2   6 13119.3 949.594   1
   1   2  -6 14463.2 935.191   1
  -1  -2   6 12865.4 936.528   1
   1  -2  -6 13137.6 943.787   1
  -1   2   5 65.5689 123.215   1
   1   2  -5-8.07695 89.5998   1
  -1  -2   5 51.9344 98.2717   1
   1  -2  -5-264.017 127.242   1
   1  -2  -4 5970.06 492.761   1
   1   2  -4 6894.34 478.636   1
  -1  -2   4 6778.74 480.993   1
  -1   2   4 7352.76 496.983   1
   1   2  -3 244483. 14879.2   1
  -1   2   3 254693. 14890.6   1
   1  -2  -3 252329. 14891.3   1
  -1  -2   2 48819.2 3420.68   1
  -1   2   2 53427.2 3430.47   1
   1   2  -2 50551.8 3420.35   1
   1  -2  -2 51893.9 3429.22   1
   1   2  -1 10359.2 720.965   1
   1  -2  -1 10683.1 727.890   1
  -1  -2   1 11795.7 721.854   1
  -1   2   1 9027.55 726.399   1
  -1   2   0 24.3180 64.3830   1
   1   2   0 4.25080 52.9464   1
   1  -2   0 23.2497 63.8759   1
  -1  -2   0-106.757 52.3970   1
   1   2   1 11666.7 779.659   1
  -1  -2  -1 10995.5 777.940   1
   1   2   2 49115.2 3280.40   1
  -1   2  -2 48857.5 3269.88   1
  -1  -2  -2 48859.2 3280.58   1
   1  -2   2 47597.7 3270.00   1
   1  -2   3 271726. 17710.9   1
  -1  -2  -3 276176. 17722.2   1
  -1   2  -3 281782. 17710.1   1
   1  -2   4 6049.68 402.139   1
  -1  -2  -4 5220.00 422.244   1
  -1   2  -4 4639.94 396.746   1
   1   2   5-13.1569 129.742   1
   1  -2   5 98.3763 92.6693   1
  -1   2  -5 151.876 97.8765   1
  -1  -2  -5-113.907 113.001   1
  -1   2  -6 11803.4 842.467   1
  -1  -2  -6 12909.6 857.600   1
   1  -2   6 11092.7 842.877   1
   1   2   6 12980.7 857.628   1
  -1   2  -7 19558.3 1378.28   1
   1   2   7 21087.4 1392.13   1
   1  -2   7 19463.1 1376.70   1
  -1  -2  -7 20282.4 1390.18   1
  -1  -2  -8 53354.4 3575.15   1
   1   2   8 51558.0 3573.64   1
   1   2   9 1084.61 178.551   1
   1  -2   9 1099.01 169.286   1
  -1  -2  -9 1226.38 165.600   1
  -1   2  -9 1330.11 163.559   1
  -1   2 -10 18609.6 1320.02   1
  -1  -2 -10 19348.5 1335.61   1
   1   2  10 19074.2 1334.00   1
   1   2  11 334.107 174.293   1
   1  -2  11 317.214 160.454   1
  -1  -2 -11 442.202 178.531   1
  -1   2 -11 370.001 146.791   1
   1  -2  12 666.449 184.068   1
   1   2  12 561.827 212.991   1
  -1  -2 -12 783.715 211.043   1
   1   2  13 1882.96 281.138   1
   1  -2  13 1854.89 246.480   1
  -1   2 -13 2053.59 238.150   1
  -1  -2 -13 1587.09 258.365   1
  -1   2 -14 5476.61 474.733   1
  -1  -2 -14 5556.85 478.390   1
   1   2  14 6039.31 496.378   1
   1  -2  14 5972.11 482.499   1
   1   2  15 589.612 271.104   1
  -1  -2 -15 1438.78 265.506   1
   1   2  16 1258.70 278.695   1
  -1  -2 -16 1064.80 234.494   1
  -1   2 -16 1295.65 242.647   1
   1  -2  17 2341.34 316.381   1
  -1  -2 -17 2596.86 333.368   1
  -1   2 -17 1928.49 297.122   1
   1  -2  18 396.994 246.610   1
  -1   2 -18 324.072 239.675   1
   1   2  19 234.318 270.412   1
   1  -2  19 95.1062 243.744   1
  -1  -2 -19 127.381 273.715   1
  -1   2 -19 30.7371 258.640   1
   1   2  20-34.2867 301.845   1
  -1  -2 -20 32.6991 264.035   1
   1  -2  21 958.557 285.285   1
   1   2  21 832.272 311.021   1
  -1   2 -21 988.887 290.840   1
  -1  -2 -21 737.111 314.359   1
   1  -2  22 283.124 295.864   1
  -1   2 -22 363.488 292.880   1
   1   2  23 359.272 295.832   1
   1  -2  23-400.321 308.366   1
  -1   2 -23 169.676 300.236   1
  -1  -2 -23 567.008 288.059   1
   1  -2  24 446.645 329.469   1
   1   2  24 982.188 348.754   1
  -1   2 -24 138.262 306.138   1
  -1  -2 -24 168.136 305.958   1
   1   2  25 292.167 318.100   1
  -1  -2 -25 476.710 314.246   1
   1   2  26 329.555 341.340   1
  -1  -2 -26 782.037 335.257   1
   1   2  27 330.162 345.312   1
  -1  -2 -27 304.167 340.108   1
   1  -3 -27 33.7977 348.149   1
   1  -3 -26 441.389 340.825   1
  -1   3  26 257.595 354.881   1
   1  -3 -25 442.268 327.834   1
  -1   3  25 73.9065 325.828   1
   1  -3 -24 339.578 317.532   1
  -1   3  24 295.501 333.528   1
   1   3 -23 1271.78 312.104   1
   1  -3 -23 506.250 321.133   1
  -1  -3  23 588.583 313.437   1
  -1   3  23 845.744 343.090   1
  -1   3  22 506.903 325.653   1
   1   3 -22-33.5621 276.191   1
  -1  -3  22 718.892 302.339   1
   1  -3 -22 100.549 312.793   1
  -1   3  21-178.092 275.854   1
   1   3 -21 130.277 267.922   1
  -1  -3  21 593.008 294.672   1
   1  -3 -21-231.768 255.769   1
  -1   3  20 5063.33 475.151   1
   1   3 -20 3857.16 445.551   1
  -1  -3  20 4490.41 462.322   1
  -1   3  19 1573.91 314.654   1
   1  -3 -19 1496.70 294.369   1
   1   3 -19 1264.02 290.184   1
  -1  -3  19 1298.82 296.840   1
  -1  -3  18 6585.86 549.002   1
  -1   3  18 5943.00 553.016   1
   1   3 -18 7042.53 544.079   1
   1  -3 -18 5902.06 555.858   1
  -1   3  17 1452.54 284.829   1
   1   3 -17 927.459 238.160   1
  -1  -3  17 1123.24 268.771   1
   1  -3 -17 1860.33 281.398   1
  -1   3  16-372.803 241.204   1
   1   3 -16 103.392 215.020   1
  -1  -3  16 195.962 215.122   1
   1  -3 -16 29.2462 236.155   1
   1  -3 -15 398.872 219.053   1
   1   3 -15 462.923 210.999   1
  -1   3  15 567.649 234.639   1
  -1  -3  15 1206.53 244.916   1
   1   3 -14 18585.2 1279.71   1
  -1   3  14 16387.1 1288.39   1
  -1  -3  14 18843.3 1283.45   1
   1  -3 -14 18155.0 1293.52   1
   1  -3 -13-131.705 202.682   1
   1   3 -13 169.302 167.129   1
  -1  -3  13 181.409 183.399   1
  -1   3  13 438.063 211.195   1
  -1  -3  12 19416.0 1350.06   1
   1   3 -12 19033.4 1346.89   1
  -1   3  11 7527.85 564.547   1
  -1  -3  11 7023.96 534.525   1
   1  -3 -11 7008.65 554.461   1
   1   3 -11 6825.67 528.051   1
  -1   3  10 9592.69 707.394   1
  -1  -3  10 9563.89 686.981   1
   1  -3 -10 8883.59 700.148   1
   1   3 -10 9721.93 684.053   1
  -1   3   9 5514.69 412.807   1
  -1  -3   9 4375.19 376.831   1
   1  -3  -9 5342.06 407.800   1
   1   3  -9 4673.35 371.120   1
  -1   3   8 16209.2 1201.86   1
   1   3  -8 17401.1 1183.90   1
  -1  -3   8 16888.2 1185.37   1
   1  -3  -8 17629.3 1201.08   1
  -1   3   7 448.603 159.553   1
   1  -3  -7 869.897 161.332   1
  -1  -3   7 645.449 119.293   1
   1   3  -7 538.878 110.751   1
   1   3  -6 28841.4 2134.58   1
  -1  -3   6 31968.7 2135.95   1
  -1   3   6 35134.2 2156.49   1
   1  -3  -6 31273.2 2151.24   1
  -1  -3   5 16255.5 1138.44   1
   1   3  -5 16896.1 1138.18   1
   1  -3  -4 31600.8 2129.59   1
  -1  -3   4 31164.1 2113.00   1
   1   3  -4 31351.7 2112.70   1
  -1   3   4 30382.8 2129.51   1
   1   3  -3 179267. 11961.7   1
  -1  -3   3 179653. 11962.0   1
  -1   3   3 175712. 11977.5   1
   1  -3  -3 169726. 11977.4   1
   1  -3  -2 82508.3 5027.50   1
  -1  -3   2 67348.0 5013.39   1
  -1   3   2 72125.6 5027.49   1
   1   3  -2 79716.6 5014.22   1
   1  -3  -1 110984. 7108.16   1
   1   3  -1 109823. 7101.30   1
  -1   3   1 90836.2 7107.81   1
  -1  -3   1 106275. 7101.06   1
   1  -3   0 110683. 7175.04   1
  -1  -3   0 113013. 7175.15   1
  -1   3   0 96521.1 7174.16   1
   1   3   0 106227. 7175.88   1
  -1  -3  -1 98928.6 6623.03   1
  -1   3  -1 98817.9 6614.64   1
   1  -3   1 97229.6 6614.42   1
   1   3   1 97852.4 6622.76   1
   1   3   2 79738.9 5276.55   1
  -1  -3  -2 76409.3 5276.27   1
   1   3   3 173817. 12108.7   1
   1  -3   3 182659. 12090.9   1
  -1  -3  -3 169220. 12109.0   1
  -1   3  -3 181248. 12090.6   1
  -1  -3  -4 33357.1 2100.89   1
  -1   3  -4 28879.2 2080.42   1
   1  -3   4 31035.2 2080.36   1
   1   3   4 32021.0 2100.87   1
   1  -3   5 18397.1 1197.64   1
  -1   3  -5 16630.6 1196.71   1
   1   3   6 34284.4 2223.13   1
   1  -3   6 31395.2 2202.42   1
   1   3   7 788.260 165.382   1
   1  -3   7 690.775 122.466   1
  -1   3  -7 484.138 117.465   1
  -1   3  -8 17527.8 1187.52   1
  -1  -3  -8 19119.7 1209.57   1
   1  -3   8 16208.2 1183.92   1
   1   3   8 16105.6 1204.64   1
  -1  -3  -9 4628.28 379.073   1
   1   3   9 3901.87 367.502   1
  -1  -3 -10 8429.91 677.369   1
  -1   3 -10 8975.52 655.886   1
   1  -3  10 9972.15 665.098   1
   1   3  10 8794.76 678.865   1
  -1  -3 -11 7037.08 535.786   1
  -1   3 -11 6768.78 518.346   1
   1   3  11 6507.40 538.071   1
   1  -3  11 7255.98 528.597   1
  -1   3 -12 18542.5 1355.18   1
   1  -3  12 20464.0 1363.20   1
  -1  -3 -13 233.654 205.486   1
  -1   3 -13 564.244 174.641   1
   1  -3  13 133.095 173.518   1
  -1  -3 -14 18277.6 1327.04   1
  -1   3 -14 18740.1 1313.04   1
   1   3  14 18721.7 1332.87   1
   1  -3  14 18551.3 1316.32   1
  -1  -3 -15 1103.42 267.950   1
  -1   3 -15 484.110 194.264   1
   1   3  15 180.943 264.816   1
   1  -3  15 867.325 229.595   1
  -1  -3 -16 58.6586 217.391   1
  -1   3 -16-77.6182 203.329   1
   1  -3  16 540.980 239.421   1
   1   3  16 375.718 254.930   1
  -1   3 -17 1486.92 256.939   1
  -1  -3 -17 666.560 274.601   1
   1   3  17 806.373 292.748   1
   1  -3  17 1283.06 257.673   1
   1   3  18 5097.21 512.664   1
   1  -3  18 5704.43 500.405   1
  -1  -3 -18 4933.33 497.696   1
   1  -3  19 1160.26 295.625   1
  -1  -3 -19 1024.99 321.802   1
  -1   3 -19 1747.90 277.487   1
   1   3  20 4490.01 474.455   1
   1  -3  20 3314.09 436.217   1
  -1  -3 -20 4839.53 460.757   1
  -1   3 -20 5051.31 446.121   1
   1  -3  21 478.720 275.412   1
   1   3  21 174.679 301.951   1
  -1   3 -21 255.747 265.379   1
  -1  -3 -21 167.671 300.429   1
   1  -3  22 177.213 279.658   1
   1   3  22 282.506 301.135   1
  -1   3 -22 661.154 283.804   1
  -1  -3 -22 268.929 299.789   1
   1   3  23 784.991 356.529   1
   1  -3  23 1205.48 340.747   1
  -1   3 -23 1494.17 332.250   1
  -1  -3 -23 1139.53 335.963   1
   1   3  24 217.505 320.823   1
  -1  -3 -24 267.865 308.369   1
   1   3  25 290.116 337.795   1
  -1  -3 -25 336.957 332.859   1
   1   3  26 834.777 352.465   1
  -1  -3 -26 202.114 314.857   1
  -1  -3 -27 233.891 350.467   1
   1  -4 -28 197.161 343.891   1
  -1   4  28-35.4532 349.008   1
   1  -4 -27 133.454 324.385   1
  -1   4  27 756.013 357.723   1
   1  -4 -25 371.727 341.014   1
  -1   4  25 440.614 349.018   1
   1  -4 -24 437.766 341.211   1
  -1   4  24 1066.35 366.904   1
   1   4 -23 309.190 288.314   1
  -1   4  23-182.809 293.134   1
   1  -4 -23-33.6838 287.581   1
  -1   4  22 507.618 309.589   1
   1   4 -22 567.909 286.869   1
  -1  -4  22 569.604 293.631   1
   1  -4 -22 737.907 293.950   1
  -1   4  21 1144.42 327.750   1
   1   4 -20 155.719 252.916   1
  -1  -4  20 33.2876 269.027   1
   1  -4 -20 327.869 297.325   1
  -1   4  19 69.0663 314.693   1
   1   4 -19-178.975 234.539   1
  -1  -4  19 223.214 251.347   1
   1  -4 -19-192.786 284.554   1
  -1   4  18 304.095 290.120   1
   1   4 -18 199.123 228.617   1
  -1  -4  18 30.3956 241.285   1
   1  -4 -18 499.028 285.183   1
  -1   4  17 2228.58 358.123   1
   1   4 -17 2445.26 308.444   1
  -1  -4  17 2626.66 329.338   1
   1  -4 -17 2069.32 345.628   1
  -1   4  16 4081.52 448.718   1
   1  -4 -16 4762.33 453.379   1
   1   4 -15 2224.88 274.708   1
  -1  -4  15 2368.09 288.270   1
   1  -4 -15 2705.41 339.582   1
  -1   4  14 439.918 252.287   1
   1   4 -14 1163.59 205.492   1
  -1  -4  14 1252.83 217.401   1
   1  -4 -14 737.018 245.917   1
  -1   4  13 2282.11 286.657   1
   1  -4 -13 2248.98 292.885   1
   1   4 -13 2793.09 272.190   1
  -1  -4  13 2549.61 278.886   1
   1  -4 -12 3088.54 346.932   1
  -1  -4  12 3879.63 334.070   1
   1   4 -12 3864.44 329.170   1
  -1   4  12 3988.89 370.324   1
  -1  -4  11 15173.1 1021.05   1
   1   4 -11 13705.6 1012.01   1
  -1   4  10 6407.03 529.840   1
   1   4 -10 7337.86 507.137   1
  -1  -4  10 6877.02 508.183   1
   1  -4 -10 6150.69 528.034   1
   1  -4  -9 170.405 165.814   1
  -1   4   9-134.645 189.570   1
  -1   4   8 8920.49 655.493   1
  -1  -4   8 8442.05 627.244   1
   1  -4  -8 9556.05 650.096   1
   1   4  -8 8467.34 622.144   1
  -1   4   7 10747.3 773.792   1
   1   4  -7 10678.6 751.263   1
   1  -4  -7 11713.0 775.401   1
  -1  -4   7 10134.9 753.526   1
   1  -4  -6 2288.23 235.748   1
   1   4  -6 2165.41 190.251   1
  -1  -4   6 2625.96 196.979   1
  -1   4   6 2443.00 241.973   1
  -1  -4   5 4779.46 319.262   1
  -1   4   5 5410.25 365.261   1
   1  -4  -5 5681.05 364.080   1
  -1  -4   4 240212. 16305.7   1
   1   4  -4 243999. 16305.9   1
  -1   4   3 7022.53 482.364   1
  -1  -4   3 6268.36 451.299   1
   1  -4  -3 6118.77 478.218   1
   1   4  -3 6813.76 451.198   1
  -1   4   2 2053.61 193.070   1
   1   4  -2 1916.72 146.596   1
   1  -4  -2 1662.10 182.933   1
  -1  -4   2 1939.06 146.223   1
   1   4  -1 8092.24 563.085   1
  -1   4   1 8904.74 575.548   1
  -1  -4   1 8071.91 562.033   1
   1  -4  -1 7659.90 571.168   1
   1  -4   0 17.3737 76.0133   1
   1   4   0-50.9836 82.1394   1
  -1  -4   0 71.7029 78.9162   1
  -1   4   0 30.9953 69.6231   1
   1   4   1 8293.17 541.811   1
   1  -4   1 8165.84 528.500   1
  -1  -4  -1 8582.16 542.040   1
  -1  -4  -2 2126.99 207.913   1
   1   4   2 2300.11 208.495   1
  -1  -4  -3 7204.93 500.686   1
   1   4   3 6443.79 498.316   1
  -1   4  -4 247017. 16571.5   1
   1  -4   4 245121. 16571.4   1
   1   4   5 4766.37 401.605   1
   1  -4   5 5450.40 359.535   1
  -1  -4  -5 5906.81 405.320   1
  -1   4  -5 4581.91 358.819   1
   1  -4   6 2217.51 183.813   1
   1   4   6 2323.16 245.768   1
  -1   4  -6 2315.32 182.481   1
  -1  -4  -6 1853.34 231.169   1
  -1  -4  -7 10685.9 735.782   1
  -1   4  -7 9592.36 702.876   1
   1  -4   7 9783.33 704.099   1
   1   4   7 10799.8 736.888   1
  -1   4  -8 7771.39 588.992   1
  -1  -4  -8 9125.62 624.370   1
   1  -4   8 7855.11 589.124   1
   1   4   8 9193.62 628.384   1
   1  -4   9 40.2407 111.112   1
   1   4   9-66.8142 173.813   1
  -1  -4  -9-42.8254 150.227   1
  -1   4  -9 126.465 109.581   1
  -1   4 -10 6519.42 480.574   1
   1  -4  10 6156.36 484.715   1
   1   4  10 5573.00 511.276   1
  -1   4 -11 15163.1 1054.75   1
   1  -4  11 14860.5 1060.54   1
  -1   4 -12 4098.46 329.663   1
  -1  -4 -12 3377.61 342.094   1
   1   4  12 4512.04 360.063   1
   1  -4  12 3242.09 322.746   1
   1   4  13 2679.35 319.446   1
   1  -4  13 2165.36 251.407   1
  -1  -4 -13 2163.20 301.023   1
  -1   4 -13 2150.36 250.653   1
   1   4  14 713.307 239.481   1
   1  -4  14 614.300 207.127   1
  -1   4 -14 890.114 203.319   1
   1   4  15 2219.78 340.900   1
   1  -4  15 2208.44 272.838   1
  -1  -4 -15 3005.51 337.089   1
  -1   4 -15 1877.14 267.184   1
  -1  -4 -16 5641.47 484.110   1
   1   4  16 5197.59 485.291   1
   1   4  17 1309.89 353.143   1
  -1   4 -17 1967.05 267.403   1
  -1  -4 -17 829.962 301.412   1
   1   4  18 134.011 250.053   1
   1  -4  18 264.037 236.597   1
  -1   4 -18 360.915 222.926   1
  -1  -4 -18 410.626 257.012   1
   1   4  19 853.828 305.461   1
   1  -4  19 436.573 261.194   1
  -1   4 -19 638.200 257.434   1
  -1  -4 -19 646.311 289.912   1
   1  -4  20 1075.70 280.811   1
  -1  -4 -20 629.195 323.452   1
   1   4  22 636.511 320.406   1
   1  -4  22 746.304 299.450   1
  -1   4 -22 1416.79 293.101   1
  -1  -4 -22 605.425 334.134   1
  -1   4 -23 33.9007 306.042   1
   1   4  23 641.303 318.529   1
  -1  -4 -23 167.214 292.668   1
   1   4  24 722.238 356.671   1
  -1  -4 -24 966.798 347.170   1
   1   4  25 36.0325 310.299   1
  -1  -4 -25-234.209 307.228   1
   1   4  27 250.128 325.683   1
  -1  -4 -27-33.0115 318.742   1
  -1  -4 -28 584.014 355.062   1
   1   4  28 531.947 361.399   1
   1  -5 -28 323.769 348.262   1
  -1   5  28-104.861 326.195   1
   1  -5 -27 32.9589 330.219   1
  -1   5  27 320.224 335.058   1
   1  -5 -26 466.310 352.095   1
  -1   5  26 144.506 360.145   1
   1  -5 -25-66.8894 325.453   1
  -1   5  25 655.993 351.086   1
   1  -5 -24 603.187 308.679   1
  -1   5  24 476.005 324.427   1
  -1   5  23 72.9867 308.590   1
   1  -5 -23 335.981 296.713   1
   1   5 -22 298.651 297.972   1
  -1   5  22 943.339 346.071   1
   1  -5 -22 67.0822 302.304   1
  -1   5  21 251.223 323.855   1
   1   5 -21 223.564 282.407   1
  -1  -5  21 68.0841 264.951   1
   1  -5 -21 1066.12 325.333   1
  -1   5  20 812.341 336.792   1
   1   5 -20 858.045 286.964   1
  -1  -5  20 1240.25 293.258   1
   1  -5 -20 1871.08 341.195   1
  -1   5  19 452.444 319.819   1
   1   5 -19-263.400 235.651   1
  -1  -5  19 373.382 249.289   1
   1  -5 -19 546.668 313.312   1
  -1   5  18 1257.04 337.818   1
   1   5 -18 1194.23 255.008   1
  -1  -5  18 1744.64 292.723   1
   1  -5 -18 1513.21 320.274   1
  -1   5  17 396.496 273.940   1
   1   5 -17 419.069 220.364   1
  -1  -5  17 726.296 245.090   1
   1  -5 -17 807.282 282.465   1
   1   5 -16-172.161 188.270   1
  -1  -5  16 549.673 214.557   1
  -1   5  15 1744.52 309.399   1
   1   5 -15 870.172 222.844   1
  -1  -5  15 1390.36 238.828   1
   1  -5 -15 1246.45 288.442   1
  -1   5  14 120.118 245.336   1
   1   5 -14 1120.94 200.144   1
  -1  -5  14 968.116 209.030   1
   1  -5 -14 261.153 257.771   1
  -1   5  13 289.559 198.870   1
   1  -5 -13 194.788 208.419   1
   1   5 -13-19.3555 159.512   1
  -1  -5  13 185.274 170.383   1
  -1   5  12 7233.40 602.549   1
   1   5 -12 8215.55 564.073   1
  -1  -5  12 7458.20 567.208   1
   1  -5 -12 6767.08 587.836   1
   1   5 -11 1422.37 172.505   1
  -1  -5  11 1492.26 179.984   1
   1  -5 -11 1031.02 236.206   1
   1  -5 -10 356.904 149.647   1
  -1   5  10 499.786 167.558   1
   1   5  -9 3918.44 292.161   1
  -1  -5   9 3440.91 294.345   1
  -1   5   9 3966.74 356.155   1
   1  -5  -9 3465.30 347.800   1
   1   5  -8 4022.38 343.707   1
   1  -5  -8 4217.08 388.188   1
  -1  -5   8 4814.25 344.031   1
   1  -5  -7 30458.6 1869.47   1
   1   5  -7 24971.8 1833.12   1
  -1   5   7 29136.8 1868.85   1
  -1  -5   7 26810.5 1835.73   1
  -1  -5   6 99739.8 6333.17   1
  -1   5   6 92762.1 6361.17   1
   1   5  -6 87435.5 6332.77   1
   1  -5  -6 96645.2 6359.78   1
  -1  -5   5 27312.2 1886.83   1
   1   5  -5 28329.0 1886.42   1
   1  -5  -5 27088.5 1917.11   1
  -1   5   5 28855.4 1920.15   1
   1   5  -4 129721. 8735.35   1
   1  -5  -4 127334. 8760.65   1
  -1  -5   4 130679. 8735.34   1
  -1   5   4 127451. 8762.23   1
  -1   5   3 14955.5 995.146   1
   1   5  -3 12512.5 961.971   1
   1  -5  -3 16151.0 993.824   1
  -1  -5   3 15533.8 963.280   1
   1   5  -2 6977.39 454.935   1
  -1  -5   2 6698.55 453.590   1
   1  -5  -2 5570.75 475.986   1
  -1   5   2 5978.18 480.059   1
   1  -5  -1 38024.5 2631.51   1
  -1   5   1 38609.3 2632.93   1
   1   5  -1 37046.1 2623.29   1
  -1  -5   1 41006.6 2623.26   1
   1  -5   0 27663.3 2009.54   1
  -1   5   0 28400.2 2010.62   1
   1   5   0 30450.3 2011.52   1
  -1  -5   0 32136.5 2011.82   1
   1  -5   1 41508.8 2704.07   1
  -1  -5  -1 38419.5 2715.37   1
  -1   5  -1 39438.6 2704.61   1
   1   5   1 39633.4 2716.17   1
   1  -5   2 6579.61 436.359   1
   1   5   2 6308.94 466.272   1
  -1   5  -2 6084.50 436.743   1
  -1  -5  -2 6390.40 464.643   1
  -1  -5  -3 15897.0 1077.09   1
   1   5   3 15028.6 1077.03   1
  -1  -5  -4 136761. 9127.98   1
   1   5   4 133388. 9128.70   1
  -1   5  -5 29559.5 1925.80   1
   1   5   5 28307.9 1959.52   1
   1  -5   5 27979.3 1925.63   1
  -1  -5  -5 26027.5 1957.01   1
  -1   5  -6 96782.2 6522.75   1
  -1  -5  -6 92507.8 6550.76   1
   1   5   6 94041.0 6553.54   1
   1  -5   6 98886.3 6523.40   1
  -1   5  -7 27055.6 1888.37   1
  -1  -5  -7 29990.5 1923.57   1
   1  -5   7 27694.7 1889.24   1
   1   5   7 27825.1 1922.09   1
  -1   5  -8 4303.12 305.416   1
  -1  -5  -8 3588.94 353.749   1
   1  -5   8 3729.75 305.312   1
   1   5   8 4360.47 359.400   1
  -1  -5  -9 3532.46 314.419   1
  -1   5  -9 3486.32 279.088   1
   1   5   9 3385.46 313.464   1
   1  -5   9 3774.28 288.097   1
   1   5  10 329.034 215.904   1
  -1  -5 -10 795.662 206.789   1
   1  -5  11 1079.73 171.484   1
   1   5  11 1614.07 224.518   1
  -1  -5 -11 1336.26 216.284   1
  -1   5 -11 1220.90 170.793   1
  -1   5 -12 7327.71 527.496   1
  -1  -5 -12 7251.86 578.570   1
   1  -5  12 7040.08 535.148   1
   1   5  12 6041.61 577.042   1
   1  -5  13 374.341 169.355   1
   1   5  13-87.9223 191.697   1
  -1   5 -13 94.5344 144.629   1
  -1  -5 -13-137.201 187.692   1
   1   5  14 334.907 271.614   1
   1  -5  14 538.284 197.130   1
  -1  -5 -14 655.317 254.584   1
  -1   5 -14 751.364 182.751   1
   1   5  15 1353.28 280.359   1
   1  -5  15 932.148 213.627   1
  -1   5 -15 885.587 213.261   1
  -1  -5 -15 1149.72 275.646   1
   1  -5  16 302.364 223.919   1
  -1   5 -16 95.5562 188.698   1
   1   5  17 531.793 290.409   1
  -1  -5 -17 592.566 283.570   1
   1   5  18 949.180 284.401   1
   1  -5  18 1881.26 289.899   1
  -1  -5 -18 1692.57 298.665   1
  -1   5 -18 1438.49 259.598   1
   1   5  19-137.817 305.925   1
   1  -5  19 672.908 255.250   1
  -1  -5 -19-65.1493 301.954   1
  -1   5 -19 86.2208 236.136   1
   1   5  20 1258.91 309.803   1
   1  -5  20 1489.58 312.622   1
  -1   5 -20 1358.32 291.928   1
  -1  -5 -20 1464.62 342.678   1
  -1   5 -21 220.585 252.520   1
   1  -5  21 712.616 286.447   1
  -1  -5 -21-168.720 282.377   1
  -1   5 -22 623.894 297.889   1
   1   5  22 460.077 317.826   1
  -1  -5 -22 235.478 310.757   1
   1   5  23 284.526 289.537   1
  -1  -5 -23 633.877 294.769   1
   1   5  24-215.709 329.086   1
  -1  -5 -24 562.746 330.196   1
   1   5  25 357.953 321.711   1
  -1  -5 -25 132.867 299.728   1
   1   5  26 532.369 356.786   1
  -1  -5 -26 231.102 326.927   1
   1   5  27 211.880 331.002   1
  -1  -5 -27 260.827 325.350   1
  -1  -5 -28 64.0055 348.693   1
   1   5  28-34.8090 342.617   1
   1  -6 -27 455.535 350.653   1
  -1   6  27 210.874 356.413   1
   1  -6 -26 953.107 362.446   1
  -1   6  26 143.124 351.481   1
   1  -6 -24 599.829 314.050   1
  -1   6  24 728.781 317.489   1
  -1   6  23 1019.44 355.571   1
   1  -6 -23 1373.28 361.643   1
  -1   6  22 108.851 334.368   1
   1  -6 -22 502.803 325.353   1
   1   6 -21 535.896 287.793   1
  -1   6  21 647.700 330.225   1
   1  -6 -21 567.075 320.131   1
  -1   6  20 319.634 333.661   1
   1   6 -20 752.165 266.848   1
  -1  -6  20 126.869 250.920   1
   1  -6 -20 461.795 302.971   1
  -1   6  19 596.522 331.759   1
   1   6 -19 114.208 221.668   1
  -1  -6  19 271.284 246.746   1
   1  -6 -19 64.7980 298.913   1
  -1   6  18 1545.79 347.137   1
   1   6 -18 1104.00 268.022   1
  -1  -6  18 1767.25 280.528   1
   1  -6 -18 1178.57 312.013   1
  -1   6  17 971.343 314.032   1
   1  -6 -17 1761.42 322.368   1
   1   6 -17 1692.23 249.352   1
  -1  -6  17 1308.85 258.164   1
   1   6 -16 13166.0 951.412   1
  -1  -6  16 13428.4 954.324   1
  -1   6  16 12171.3 987.866   1
   1  -6 -16 13001.8 983.979   1
  -1   6  15 190.578 284.047   1
   1   6 -15-65.1880 178.763   1
  -1  -6  15 91.8350 180.087   1
   1  -6 -15 60.4763 269.371   1
  -1   6  14 337.898 232.659   1
   1   6 -14 517.577 165.091   1
  -1  -6  14-84.0569 179.507   1
   1  -6 -14 563.590 248.192   1
  -1   6  13 1903.13 295.531   1
   1  -6 -13 1599.20 255.681   1
   1   6 -13 2362.97 236.947   1
  -1  -6  13 1940.68 240.413   1
  -1   6  12 5303.61 510.541   1
   1   6 -12 6297.91 457.092   1
   1  -6 -12 6697.52 514.865   1
  -1  -6  12 5396.31 457.821   1
  -1   6  11 2409.28 289.727   1
   1  -6 -11 2324.29 290.394   1
   1   6 -10 12977.2 866.598   1
  -1  -6  10 11670.9 867.896   1
   1   6  -9 11732.9 782.594   1
   1  -6  -9 10964.9 820.569   1
  -1   6   9 10344.0 822.354   1
  -1  -6   9 11072.5 783.141   1
  -1   6   8 5331.06 477.486   1
   1   6  -8 6373.66 428.117   1
   1  -6  -8 5885.00 482.481   1
  -1  -6   8 5795.34 426.183   1
  -1   6   7 10296.9 755.238   1
  -1  -6   7 9717.53 706.705   1
   1  -6  -7 10397.2 751.756   1
   1   6  -7 10700.0 707.536   1
  -1   6   6 2440.86 240.145   1
   1  -6  -6 2306.46 238.084   1
   1   6  -6 2066.81 161.863   1
  -1  -6   6 2062.10 162.560   1
   1  -6  -5 1452.89 190.917   1
  -1   6   5 1399.03 194.721   1
   1  -6  -4 67729.0 4601.26   1
  -1   6   4 67838.7 4602.51   1
  -1  -6   3 6444.78 454.202   1
   1   6  -3 6816.03 455.771   1
   1   6  -2 29045.7 1951.73   1
  -1  -6   2 29869.2 1951.76   1
   1  -6  -2 28518.2 1969.15   1
  -1   6   2 25961.8 1969.12   1
   1   6  -1 69919.8 4738.36   1
   1  -6  -1 67217.5 4745.65   1
  -1   6   1 72542.6 4747.84   1
  -1  -6   1 70816.0 4738.40   1
   1  -6   0-15.9365 82.5536   1
   1   6   0 26.4836 83.5144   1
  -1  -6   0-8.52303 89.3074   1
  -1   6   0-8.62163 84.8602   1
   1  -6   1 74131.5 4672.24   1
  -1   6  -1 59660.3 4669.92   1
   1   6   1 75375.7 4685.01   1
  -1  -6  -1 74145.1 4684.51   1
   1   6   2 27627.4 1905.74   1
  -1   6  -2 27802.0 1883.52   1
  -1  -6  -2 28128.6 1904.19   1
  -1  -6  -4 73420.8 4926.63   1
   1   6   4 71795.3 4927.49   1
   1   6   5 1098.47 175.236   1
  -1  -6  -5 1490.52 190.732   1
  -1  -6  -6 1476.33 207.273   1
  -1   6  -6 1791.38 130.199   1
   1  -6   6 1595.01 130.301   1
  -1  -6  -7 10587.5 708.571   1
  -1   6  -7 9441.00 656.514   1
   1  -6   7 9173.62 657.160   1
   1   6   7 10247.0 708.267   1
  -1   6  -8 4610.75 378.855   1
   1  -6   8 5283.70 378.717   1
   1   6   8 5926.03 443.396   1
  -1  -6  -9 10673.1 793.869   1
  -1   6  -9 11531.2 755.777   1
   1   6   9 10217.0 799.369   1
   1  -6   9 10330.0 757.695   1
  -1   6 -10 12218.4 829.940   1
   1  -6  10 11443.6 832.505   1
  -1  -6 -11 1986.22 263.848   1
   1   6  11 2530.11 293.360   1
   1   6  12 5620.22 503.557   1
   1  -6  12 5336.68 448.034   1
  -1  -6 -12 6090.45 500.740   1
  -1   6 -12 6386.92 453.118   1
  -1   6 -13 2227.88 236.985   1
  -1  -6 -13 2166.35 316.790   1
   1   6  13 2285.57 329.141   1
   1  -6  13 2300.23 245.044   1
  -1  -6 -14 58.2963 212.039   1
  -1   6 -14 592.229 168.787   1
   1  -6  14 223.903 170.537   1
   1   6  14 435.643 230.760   1
  -1   6 -15-167.649 176.304   1
  -1  -6 -15 330.521 246.071   1
   1  -6  15 22.4343 193.990   1
   1   6  15 288.904 271.771   1
   1   6  16 13352.1 1054.72   1
  -1   6 -16 14285.5 1017.14   1
   1  -6  16 14276.2 1023.86   1
  -1  -6 -16 14077.9 1048.97   1
   1   6  17 1212.73 283.071   1
   1  -6  17 1185.96 233.364   1
  -1  -6 -17 853.246 260.045   1
  -1   6 -17 667.723 198.039   1
   1  -6  18 933.670 270.225   1
   1   6  18 1644.75 345.014   1
  -1   6 -18 1823.81 275.441   1
  -1  -6 -18 1354.95 310.871   1
   1   6  19-277.637 305.721   1
  -1   6 -19-84.1364 230.952   1
   1  -6  19 693.504 250.507   1
  -1  -6 -19 296.366 310.108   1
   1   6  20-211.020 282.122   1
  -1   6 -20 326.477 250.333   1
   1  -6  20 351.934 269.827   1
  -1  -6 -20 133.818 263.849   1
  -1   6 -21 218.663 268.360   1
   1   6  21 564.803 332.990   1
  -1  -6 -21 574.858 309.020   1
   1   6  22 389.361 324.786   1
  -1  -6 -22 571.591 313.155   1
   1   6  23 816.194 304.815   1
  -1  -6 -23 498.938 300.612   1
   1   6  24 930.321 376.676   1
  -1  -6 -24 1284.05 372.378   1
   1   6  26 316.287 338.216   1
  -1  -6 -26-65.3583 332.783   1
   1   6  27 348.861 342.340   1
  -1  -6 -27-128.753 327.758   1
   1  -7 -27 1023.54 361.246   1
  -1   7  27 589.902 370.300   1
   1  -7 -26 747.495 340.805   1
  -1   7  26-141.622 348.099   1
  -1   7  25 179.474 313.717   1
   1  -7 -24 496.840 299.766   1
  -1   7  23 181.542 327.280   1
   1  -7 -23 867.902 341.231   1
  -1   7  22-181.318 336.518   1
   1  -7 -22 167.398 318.355   1
  -1   7  21 540.804 352.959   1
   1  -7 -21 233.970 336.672   1
   1   7 -20 1609.42 300.425   1
  -1   7  20 1535.75 363.249   1
   1  -7 -20 1628.78 345.307   1
   1   7 -19 744.764 242.368   1
  -1  -7  19 522.474 260.681   1
  -1   7  18 3035.97 428.181   1
   1  -7 -18 3704.12 419.147   1
  -1   7  17-102.383 281.887   1
   1   7 -17 337.121 206.305   1
  -1  -7  17 354.279 198.223   1
   1  -7 -17 316.377 278.504   1
  -1   7  16 531.848 282.610   1
   1  -7 -16-31.2062 263.049   1
   1   7 -16-155.659 184.184   1
  -1  -7  16 46.6993 181.315   1
   1   7 -15 996.515 195.683   1
  -1  -7  15 640.275 195.139   1
   1  -7 -14 4152.31 400.117   1
   1   7 -14 4032.77 337.353   1
  -1  -7  14 3706.64 343.343   1
  -1   7  14 3203.71 399.353   1
  -1   7  13 1341.74 290.612   1
   1   7 -13 1167.96 193.717   1
  -1  -7  13 1896.97 208.279   1
   1  -7 -13 1433.94 290.884   1
  -1   7  12 146.909 217.644   1
   1  -7 -12 620.539 225.933   1
  -1   7  11 1329.56 268.741   1
   1   7 -11 1014.87 147.647   1
  -1  -7  11 1222.25 159.779   1
   1  -7 -11 1078.58 235.876   1
  -1   7  10 1511.02 243.513   1
   1   7 -10 1178.56 147.631   1
  -1  -7  10 1330.26 151.327   1
   1  -7 -10 1518.06 240.594   1
  -1  -7   9 154.472 86.2931   1
   1   7  -9 33.5063 85.8898   1
  -1  -7   8 31568.6 2086.12   1
   1   7  -8 29134.9 2085.48   1
  -1   7   8 32738.2 2134.36   1
   1  -7  -8 32016.6 2130.88   1
  -1   7   7 15125.7 867.782   1
   1  -7  -7 14032.0 860.755   1
   1   7  -7 14216.7 800.820   1
  -1   7   6 42826.1 3004.85   1
   1  -7  -6 44854.1 3003.91   1
  -1   7   5 1381.77 190.663   1
   1  -7  -5 1374.24 182.709   1
   1  -7  -4 4486.26 342.806   1
  -1   7   4 3761.34 336.784   1
   1   7  -3 51448.1 3507.52   1
  -1   7   3 48078.7 3535.75   1
  -1  -7   3 53051.6 3507.42   1
   1  -7  -3 53560.4 3536.26   1
  -1  -7   2 23581.2 1525.09   1
   1   7  -2 21324.8 1524.56   1
   1   7  -1 297.353 83.5221   1
   1  -7  -1-44.0275 94.6369   1
  -1   7   1 164.716 109.729   1
  -1  -7   1 283.079 82.1679   1
  -1   7   0 4309.40 326.839   1
   1   7   0 4316.03 324.900   1
   1  -7   1 169.643 79.9683   1
  -1   7  -1 210.730 80.8592   1
   1   7   1 35.9677 106.069   1
   1  -7   2 20464.0 1390.55   1
  -1  -7  -3 55319.1 3705.67   1
   1   7   3 53642.8 3705.50   1
  -1  -7  -4 4385.39 338.362   1
   1   7   4 3787.96 332.124   1
   1   7   5 1590.44 206.255   1
  -1  -7  -5 1402.83 203.880   1
  -1  -7  -6 47583.2 3027.20   1
   1   7   6 41085.0 3021.34   1
  -1  -7  -7 12226.8 906.122   1
   1   7   7 12884.5 910.878   1
   1   7   8 31400.6 2133.73   1
  -1   7  -8 30208.5 2084.13   1
   1  -7   8 30780.5 2085.09   1
  -1  -7  -8 32855.4 2133.24   1
  -1   7  -9 210.628 76.6629   1
   1  -7   9 23.7863 77.7097   1
  -1  -7 -10 940.796 254.058   1
   1  -7  10 1354.42 157.701   1
   1   7  10 1069.15 262.182   1
  -1   7 -11 1341.65 143.758   1
  -1  -7 -11 828.316 229.452   1
   1  -7  11 1129.17 149.309   1
   1   7  11 972.615 243.831   1
  -1  -7 -12 695.833 216.093   1
   1   7  12 119.023 205.191   1
  -1   7 -13 1742.66 194.284   1
  -1  -7 -13 1989.23 292.100   1
   1  -7  13 1260.80 200.122   1
   1   7  13 1418.51 289.855   1
  -1  -7 -14 4553.25 422.161   1
   1  -7  14 3499.63 340.906   1
   1   7  14 3530.03 421.691   1
  -1   7 -14 4210.11 346.927   1
  -1   7 -15 1067.90 189.921   1
   1  -7  15 783.431 199.513   1
  -1  -7 -16 344.720 232.739   1
   1   7  16 167.441 258.203   1
  -1   7 -16-129.924 178.808   1
   1  -7  16 326.746 188.282   1
  -1  -7 -17 63.9833 277.362   1
   1   7  17 68.2494 298.837   1
  -1   7 -17-23.6058 191.837   1
   1  -7  17 532.828 217.369   1
  -1  -7 -18 4046.05 418.410   1
   1  -7  18 3420.89 371.011   1
   1   7  18 3074.34 419.818   1
  -1   7 -19 464.750 233.430   1
   1  -7  19 556.408 257.507   1
  -1   7 -20 1370.53 292.860   1
  -1  -7 -20 1443.85 339.494   1
   1   7  20 1730.86 363.623   1
  -1  -7 -21 33.9554 317.319   1
   1   7  21 528.943 327.168   1
  -1  -7 -22 470.200 296.508   1
   1   7  22 389.160 295.722   1
  -1  -7 -23 1193.48 343.765   1
   1   7  23 636.777 346.091   1
  -1  -7 -24 885.319 345.854   1
  -1  -7 -25 686.007 320.295   1
   1   7  25-35.2486 308.063   1
  -1  -7 -26 290.845 339.434   1
   1   7  26 417.304 365.655   1
  -1  -7 -27 95.2548 327.079   1
   1   7  27-206.610 323.534   1
   1  -8 -27 348.065 349.532   1
  -1   8  27 342.311 362.434   1
  -1   8  26 350.084 368.611   1
   1  -8 -25-97.7637 317.752   1
   1  -8 -23 265.856 289.086   1
  -1   8  23-180.848 305.554   1
   1  -8 -22 33.4236 296.134   1
  -1   8  22 253.574 315.861   1
   1  -8 -21 501.658 307.552   1
  -1   8  21 866.338 327.184   1
   1  -8 -20 233.419 306.189   1
  -1   8  20-35.8501 314.435   1
   1  -8 -19 594.534 296.501   1
  -1   8  19 747.529 309.107   1
   1  -8 -18 1136.95 292.786   1
  -1   8  18 1197.37 311.071   1
   1   8 -18 1375.48 251.712   1
  -1  -8  18 1408.53 260.037   1
   1  -8 -17 671.917 238.555   1
  -1   8  17 345.373 285.057   1
   1   8 -17-135.796 194.238   1
  -1  -8  17 612.881 207.609   1
   1  -8 -16 3133.68 355.599   1
  -1   8  16 2699.15 373.025   1
   1   8 -16 2438.00 281.646   1
  -1  -8  16 2386.10 282.219   1
   1  -8 -15 62.6302 268.517   1
   1   8 -15 55.9530 153.483   1
  -1  -8  15 19.4052 167.471   1
   1  -8 -14 1191.45 293.463   1
  -1   8  14 1027.93 295.482   1
   1   8 -14 1013.95 179.143   1
  -1  -8  14 1261.91 186.525   1
  -1   8  13 311.328 226.377   1
   1  -8 -13 690.748 219.196   1
  -1   8  12-30.2049 247.336   1
   1  -8 -12-115.905 241.055   1
   1   8 -12 87.2527 120.946   1
  -1  -8  12 50.7837 123.189   1
   1  -8 -11 306.827 207.118   1
   1   8 -11 182.318 101.587   1
  -1  -8  11 51.6658 99.9130   1
  -1   8  11-29.0666 209.710   1
   1   8 -10 5051.62 388.942   1
  -1  -8  10 5351.69 390.288   1
   1  -8 -10 6547.55 481.560   1
  -1   8  10 5929.32 484.282   1
  -1   8   9 1810.22 247.676   1
   1   8  -9 1643.66 135.989   1
  -1  -8   9 1386.76 132.137   1
   1  -8  -9 2029.81 247.561   1
  -1   8   8 14966.4 1083.94   1
   1  -8  -8 15111.6 1080.68   1
   1  -8  -7 203.301 174.147   1
  -1   8   7 213.185 174.836   1
   1  -8  -6-42.1477 173.347   1
  -1   8   6 22.0933 158.336   1
  -1   8   5 15635.1 1119.66   1
   1  -8  -5 15984.9 1118.48   1
   1  -8  -4 609.167 154.542   1
  -1   8   4 722.398 172.390   1
  -1   8   3 6792.17 520.074   1
  -1  -8   3 7186.74 479.328   1
   1  -8  -3 6443.80 514.956   1
   1   8  -3 6836.95 480.095   1
  -1   8   2 36868.6 2387.23   1
   1   8  -2 34679.3 2364.15   1
  -1  -8   2 33094.3 2362.85   1
   1  -8  -2 37649.4 2385.00   1
  -1   8   1 1661.80 172.034   1
  -1  -8   1 1660.12 154.752   1
   1  -8  -1 1938.18 168.305   1
   1   8  -1 1317.88 148.518   1
   1  -8   0 82.1815 86.8656   1
  -1  -8   0 32.2379 95.2484   1
  -1  -8  -1 1367.23 158.263   1
   1   8   1 1276.60 160.683   1
  -1   8  -1 1308.49 142.975   1
   1  -8   2 34278.9 2429.68   1
  -1   8  -2 37533.2 2431.20   1
   1   8   2 36219.7 2454.01   1
   1   8   3 6840.07 524.341   1
  -1  -8  -3 7233.51 523.865   1
   1   8   4 242.700 147.608   1
  -1  -8  -4 591.725 152.398   1
   1   8   5 15713.3 1106.44   1
  -1  -8  -5 15423.1 1101.76   1
   1   8   6 66.0968 167.454   1
  -1  -8  -6 274.098 178.446   1
   1   8   7 336.409 189.979   1
  -1  -8  -7 377.475 194.622   1
   1   8   8 18263.0 1175.23   1
  -1  -8  -8 14659.7 1154.33   1
  -1  -8  -9 1882.45 249.039   1
  -1   8  -9 1635.22 127.289   1
   1  -8   9 1552.89 126.288   1
   1   8   9 1543.14 257.284   1
   1   8  10 5627.52 490.762   1
  -1   8 -10 5460.75 399.955   1
   1  -8  10 5745.96 402.712   1
  -1  -8 -10 5783.31 483.154   1
   1   8  11 235.648 219.990   1
  -1   8 -11 234.324 99.6538   1
   1  -8  11 68.6287 100.438   1
  -1  -8 -11 27.5451 201.160   1
   1   8  12 30.5630 216.559   1
  -1   8 -12 93.4006 111.523   1
   1  -8  12 135.198 115.577   1
  -1  -8 -12 314.204 232.424   1
   1   8  13 63.0955 267.540   1
  -1  -8 -13 383.808 246.120   1
  -1   8 -14 865.264 173.451   1
   1  -8  14 593.256 177.441   1
  -1  -8 -14 880.999 302.431   1
   1   8  15 266.236 284.789   1
  -1  -8 -15 342.468 283.771   1
  -1   8 -15 181.276 163.765   1
   1  -8  15-172.859 166.492   1
  -1  -8 -16 2131.73 356.155   1
   1   8  16 2308.56 379.424   1
   1  -8  16 2826.71 295.995   1
  -1  -8 -17-291.760 241.952   1
   1   8  17-34.4671 254.380   1
  -1   8 -17-133.247 188.903   1
   1  -8  17 70.6686 194.307   1
  -1  -8 -18 1217.75 327.263   1
   1   8  18 2022.24 349.917   1
  -1   8 -18 1451.88 251.361   1
   1  -8  18 1153.61 261.106   1
  -1  -8 -19 800.383 319.964   1
   1   8  19 175.975 324.827   1
  -1  -8 -20-33.7978 307.492   1
   1   8  20 247.205 307.877   1
  -1  -8 -21 781.214 304.218   1
   1   8  21 317.674 283.364   1
  -1  -8 -22 435.731 322.078   1
   1   8  22 565.312 343.265   1
  -1  -8 -23 524.626 326.373   1
   1   8  23 425.474 357.569   1
  -1  -8 -25-32.3601 316.489   1
   1   8  26 587.074 359.955   1
  -1  -8 -27 657.144 346.627   1
   1   8  27 203.807 326.010   1
   1  -9 -26 985.741 368.148   1
  -1   9  26 345.968 368.947   1
   1  -9 -25-96.7518 331.379   1
  -1   9  25 422.783 346.909   1
   1  -9 -24 293.673 329.940   1
  -1   9  24 571.958 369.838   1
  -1   9  23 360.002 340.204   1
   1  -9 -23 33.0562 307.541   1
  -1   9  22 686.795 331.823   1
   1  -9 -22 766.563 316.413   1
  -1   9  20 1006.90 341.889   1
   1  -9 -20 869.083 317.014   1
  -1   9  19 1001.99 347.360   1
   1  -9 -19 1493.23 331.419   1
   1   9 -17-41.0339 177.361   1
  -1   9  17 386.300 330.130   1
   1  -9 -17 420.997 299.657   1
  -1   9  16 653.738 298.959   1
   1  -9 -16 509.863 273.522   1
   1   9 -16-36.8720 159.918   1
  -1  -9  16 94.0270 167.054   1
   1  -9 -15 63.0085 221.317   1
  -1  -9  15 132.123 146.452   1
  -1   9  15 571.037 258.395   1
   1   9 -15 112.703 146.925   1
   1  -9 -14 6695.95 576.975   1
  -1   9  14 6553.83 581.943   1
   1  -9 -13 1365.96 280.114   1
   1   9 -13 950.964 142.779   1
  -1  -9  13 931.797 149.672   1
  -1   9  13 1053.61 287.344   1
  -1   9  12 3122.11 372.273   1
   1  -9 -12 3636.76 374.841   1
   1   9 -12 3525.95 263.881   1
  -1  -9  12 3015.45 260.799   1
  -1   9  11 4388.03 374.802   1
  -1  -9  11 2530.12 227.484   1
   1  -9 -11 3714.59 360.852   1
   1   9 -11 3192.67 230.576   1
   1  -9 -10 938.918 257.962   1
  -1   9  10 921.210 266.853   1
   1  -9  -9 264.141 211.225   1
  -1   9   9 495.497 226.273   1
   1  -9  -7-166.175 174.837   1
  -1   9   7-296.674 199.751   1
  -1   9   6 8551.05 660.180   1
   1  -9  -6 8775.59 653.491   1
  -1   9   5 4404.33 373.198   1
  -1   9   4 257.431 153.045   1
   1  -9  -4 113.236 140.552   1
   1   9  -3 220.779 62.5132   1
  -1   9   3 435.372 155.971   1
   1  -9  -3 387.936 149.044   1
  -1  -9   3 283.807 60.3613   1
   1   9  -2 400.046 88.9256   1
  -1   9   2 261.203 127.678   1
  -1  -9   2 363.062 81.1908   1
   1  -9  -2 319.380 120.740   1
  -1  -9   1 7791.12 529.651   1
   1   9  -1 7051.99 531.158   1
   1   9   0 65041.2 4367.02   1
   1  -9   0 63376.1 4363.30   1
  -1  -9   0 65372.6 4364.33   1
  -1   9   0 63906.4 4366.38   1
  -1   9  -1 7842.40 511.101   1
   1  -9   1 6490.10 506.933   1
  -1  -9  -2 281.379 123.377   1
  -1   9  -2 182.745 73.6038   1
   1  -9   2 199.927 75.5590   1
   1   9   3 367.877 144.095   1
  -1  -9  -3 566.962 143.217   1
   1   9   4 201.837 157.542   1
  -1  -9  -4 150.749 146.397   1
   1   9   5 4251.94 369.317   1
   1   9   6 7636.37 574.159   1
  -1  -9  -6 6930.62 557.094   1
   1   9   7 76.0026 184.411   1
  -1  -9  -7 418.959 197.673   1
   1   9   9 699.730 224.174   1
  -1  -9  -9 653.139 213.846   1
   1   9  10 437.923 216.104   1
  -1  -9 -10 545.793 223.839   1
  -1  -9 -11 3257.48 326.115   1
   1  -9  11 2425.19 197.735   1
   1   9  11 3487.56 342.778   1
  -1   9 -11 2775.21 200.084   1
  -1  -9 -12 2696.47 334.705   1
   1  -9  12 2973.49 231.078   1
   1   9  12 3320.69 360.027   1
  -1   9 -12 2722.10 229.692   1
   1   9  13 807.264 290.880   1
  -1  -9 -13 784.864 265.674   1
  -1   9 -13 1233.70 143.831   1
   1  -9  13 825.084 146.719   1
   1   9  14 5866.54 582.121   1
  -1   9 -14 6277.61 485.078   1
   1  -9  14 7052.52 490.333   1
  -1  -9 -14 6529.10 567.951   1
   1   9  15 236.913 306.479   1
  -1   9 -15 185.037 147.871   1
   1  -9  15 240.699 152.271   1
  -1  -9 -15 253.116 272.234   1
   1   9  16 686.944 331.145   1
  -1   9 -16 406.509 169.825   1
   1  -9  16 589.796 184.895   1
  -1  -9 -16 452.125 297.351   1
  -1   9 -17 218.588 179.031   1
   1   9  17 243.437 336.061   1
  -1  -9 -17 229.723 287.016   1
   1   9  19 354.382 298.732   1
  -1  -9 -19 1043.30 286.543   1
   1   9  20 1452.51 344.490   1
  -1  -9 -20 1253.66 354.259   1
   1   9  22 636.217 327.958   1
  -1  -9 -22-33.0802 307.561   1
   1   9  23 423.507 321.447   1
  -1  -9 -23 815.401 313.578   1
   1   9  24 737.275 373.437   1
  -1  -9 -24 775.316 333.302   1
   1   9  25 34.6324 349.427   1
  -1  -9 -25-32.1447 330.634   1
   1   9  26 34.1096 319.854   1
  -1  -9 -26 473.149 321.637   1
   1 -10 -25 255.714 313.459   1
  -1  10  25 174.373 345.205   1
   1 -10 -24 97.4102 327.270   1
  -1  10  24 212.885 353.778   1
   1 -10 -23 196.800 324.477   1
  -1  10  23 646.953 353.670   1
   1 -10 -22 1260.84 349.316   1
  -1  10  22 1518.07 381.584   1
   1 -10 -21-100.249 322.431   1
  -1  10  21 652.518 354.313   1
   1 -10 -20 602.967 331.165   1
  -1  10  20 108.571 339.731   1
   1 -10 -19 367.952 293.913   1
  -1  10  19-503.950 311.842   1
   1 -10 -18 1792.03 316.514   1
  -1  10  18 1467.76 326.068   1
   1 -10 -16 354.830 293.586   1
  -1  10  16 941.001 336.202   1
   1 -10 -15-95.3545 266.054   1
   1  10 -15 355.451 129.949   1
  -1 -10  15 287.824 132.634   1
  -1  10  15-34.3291 285.379   1
   1 -10 -14 910.199 273.477   1
  -1 -10  14 1099.26 143.822   1
  -1  10  14 970.765 276.884   1
   1  10 -14 1310.93 145.679   1
   1  10 -13 348.964 83.5143   1
  -1 -10  13 63.4084 68.2744   1
  -1  10  12 2731.60 347.212   1
   1 -10 -12 3441.43 347.754   1
  -1  10  11 400.038 261.337   1
   1 -10 -11 234.140 245.444   1
  -1  10  10 9334.71 728.764   1
   1 -10 -10 8972.89 725.070   1
  -1  10   9 369.775 230.947   1
   1 -10  -9-54.8942 214.926   1
  -1  10   8-325.877 221.401   1
   1 -10  -6 13760.4 999.206   1
  -1  10   6 13845.4 1002.64   1
   1 -10  -5 2250.35 247.441   1
  -1  10   4 8064.35 596.424   1
   1 -10  -4 7549.17 588.880   1
   1  10  -3 1399.34 131.283   1
  -1 -10   3 1489.65 127.878   1
  -1  10   3 1602.14 212.457   1
   1 -10  -2 4326.98 365.699   1
   1  10  -2 4431.74 336.866   1
  -1 -10   2 4438.82 334.687   1
  -1  10   2 5271.06 376.562   1
   1 -10  -1 3001.25 268.488   1
   1  10  -1 2938.49 245.968   1
  -1 -10   1 3199.05 245.668   1
  -1  10   1 2953.65 271.446   1
   1 -10   0-125.733 107.371   1
  -1 -10   0 115.883 116.264   1
  -1  10   0 148.805 120.758   1
  -1 -10  -1 2580.44 251.650   1
   1 -10   1 2413.50 232.065   1
   1  10   1 3389.12 265.423   1
  -1  10  -1 3062.41 232.770   1
   1  10   2 4931.54 389.276   1
  -1  10  -2 4935.79 355.443   1
   1 -10   2 4870.61 355.207   1
  -1 -10  -2 4857.24 386.980   1
  -1 -10  -3 1457.29 186.840   1
  -1  10  -3 1686.38 125.141   1
   1 -10   3 1450.87 121.789   1
  -1 -10  -4 7859.69 609.838   1
   1  10   4 8345.23 614.020   1
  -1 -10  -5 2252.74 254.638   1
   1  10   6 14362.7 1002.36   1
  -1 -10  -6 13224.0 998.331   1
   1  10   8 110.708 205.490   1
   1  10   9-231.443 241.201   1
  -1 -10  -9 270.298 219.292   1
  -1 -10 -10 9789.61 760.744   1
   1  10  10 9682.51 763.754   1
  -1 -10 -11 1602.23 294.704   1
   1  10  11 404.949 273.499   1
  -1 -10 -12 4174.73 406.677   1
   1  10  12 3117.29 404.661   1
  -1  10 -14 802.052 122.673   1
   1 -10  14 1019.16 120.817   1
   1  10  14 776.043 310.825   1
   1  10  15 206.013 307.672   1
  -1  10 -15 76.0412 115.375   1
   1 -10  15 66.8339 125.955   1
  -1 -10 -15 32.1485 287.529   1
  -1  10 -16 789.476 159.649   1
   1  10  16 1009.06 346.726   1
  -1 -10 -16 130.776 305.895   1
   1  10  18 1063.29 372.582   1
  -1 -10 -18 2557.36 371.636   1
   1  10  19 496.339 307.910   1
  -1 -10 -19 847.444 322.198   1
   1  10  20 141.521 293.179   1
  -1 -10 -20-408.177 281.878   1
   1  10  21 141.448 311.679   1
  -1 -10 -21 569.777 300.155   1
   1  10  22 1232.86 370.026   1
  -1 -10 -22 2108.51 374.278   1
   1  10  23-105.903 340.822   1
  -1 -10 -23-64.9483 322.210   1
   1  10  24 557.340 335.201   1
  -1 -10 -24 290.103 308.295   1
   1  10  25 479.560 320.991   1
  -1 -10 -25-31.7736 298.310   1
   1 -11 -25 757.451 344.307   1
  -1  11  25-310.103 344.385   1
   1 -11 -23 32.5571 311.881   1
  -1  11  23 321.286 334.988   1
  -1  11  22 539.895 347.125   1
   1 -11 -22 396.241 320.269   1
  -1  11  21 108.550 354.665   1
   1 -11 -21-433.325 314.503   1
  -1  11  20 977.967 366.559   1
   1 -11 -20 737.111 321.486   1
  -1  11  19 325.104 346.594   1
   1 -11 -19 738.009 329.590   1
  -1  11  18 180.242 343.784   1
   1 -11 -18 569.315 318.442   1
  -1  11  17 143.299 294.119   1
   1 -11 -17 99.5988 253.244   1
  -1  11  16 425.836 325.873   1
   1 -11 -16-523.099 291.920   1
  -1  11  15 735.761 330.911   1
   1 -11 -15 452.067 303.248   1
  -1  11  14 1439.29 302.824   1
   1 -11 -14 1585.98 285.673   1
  -1  11  13 403.121 286.191   1
   1 -11 -13 155.525 273.917   1
  -1  11  11 31.7105 253.635   1
  -1  11  10 521.822 273.115   1
   1 -11 -10 1439.97 272.220   1
  -1  11   9 3845.90 400.773   1
   1 -11  -9 3664.95 385.172   1
   1 -11  -8 159.695 213.149   1
  -1  11   7 459.184 203.440   1
   1 -11  -7-152.233 207.519   1
  -1  11   6 178.961 214.055   1
   1 -11  -6 620.451 199.618   1
  -1  11   5 1956.54 273.058   1
   1 -11  -5 2600.20 268.313   1
  -1  11   4 1425.12 223.535   1
   1 -11  -4 1283.61 212.209   1
  -1  11   3 562.332 174.397   1
  -1 -11   3 353.681 76.9033   1
   1  11  -3 594.193 86.6996   1
   1 -11  -3 641.155 167.676   1
   1  11  -2 406.779 101.181   1
  -1  11   2 133.770 137.709   1
  -1 -11   2 311.778 96.2259   1
   1 -11  -2 564.056 159.639   1
   1  11  -1 659.960 136.201   1
   1 -11  -1 1117.45 166.311   1
  -1  11   1 648.865 159.032   1
  -1 -11   1 886.728 123.941   1
   1  11   1 904.946 160.104   1
   1 -11   1 879.674 122.781   1
  -1  11  -1 676.833 135.276   1
  -1 -11  -1 767.830 151.193   1
   1  11   2-153.058 163.854   1
  -1 -11  -2 196.836 143.656   1
   1 -11   2 141.713 85.9387   1
  -1  11  -2 131.726 90.5003   1
   1 -11   3 392.022 60.3366   1
  -1  11  -3 375.653 65.2666   1
   1  11   3 315.600 174.035   1
   1  11   4 2507.64 265.158   1
  -1 -11  -4 1962.24 254.188   1
   1  11   5 2591.76 305.356   1
  -1 -11  -5 3105.57 306.149   1
   1  11   6-285.615 204.366   1
  -1 -11  -6-24.2654 174.677   1
   1  11   7-328.741 229.100   1
  -1 -11  -7 51.1889 202.460   1
  -1 -11  -8 778.142 227.332   1
   1  11   9 4095.90 415.345   1
  -1 -11  -9 3439.10 384.004   1
   1  11  10 930.574 261.576   1
  -1 -11 -10 927.664 257.797   1
   1  11  11 64.0715 231.001   1
   1  11  13 168.101 297.501   1
  -1 -11 -13 251.841 262.269   1
   1  11  14 1642.43 344.064   1
  -1 -11 -14 1543.27 316.940   1
   1  11  15 138.801 309.235   1
  -1 -11 -15 130.898 287.091   1
   1  11  16-35.1162 325.411   1
  -1 -11 -16 894.426 324.233   1
   1  11  17 532.133 332.766   1
  -1 -11 -17 1106.26 328.940   1
   1  11  18 248.670 338.319   1
  -1 -11 -18 305.608 315.105   1
   1  11  19 283.872 330.546   1
  -1 -11 -19 340.918 321.545   1
   1  11  20 638.607 340.719   1
  -1 -11 -20 773.209 328.545   1
   1  11  21-106.158 296.066   1
  -1 -11 -21 529.409 291.699   1
   1  11  22 35.2887 310.677   1
  -1 -11 -22-97.7493 287.427   1
   1  11  23-35.0506 342.816   1
  -1 -11 -23 128.892 310.056   1
   1  11  25 271.826 366.967   1
  -1 -11 -25 31.3860 324.375   1
   1 -12 -24 286.628 318.112   1
  -1  12  24 730.538 355.132   1
   1 -12 -23 421.018 306.331   1
  -1  12  23 496.037 343.960   1
   1 -12 -22 360.537 290.517   1
  -1  12  22 503.264 341.845   1
   1 -12 -21 66.4019 290.712   1
  -1  12  21-398.201 336.675   1
   1 -12 -20-200.917 283.537   1
  -1  12  20 36.3743 307.980   1
   1 -12 -18 134.681 317.619   1
  -1  12  18 545.944 357.180   1
   1 -12 -17 134.275 298.444   1
  -1  12  17-180.722 320.090   1
   1 -12 -16-432.276 275.295   1
  -1  12  16-35.8919 302.356   1
  -1  12  15 746.431 341.134   1
  -1  12  14 385.540 273.356   1
   1 -12 -13-63.5446 269.039   1
  -1  12  13-137.909 298.739   1
   1 -12 -12 2827.26 354.782   1
   1 -12 -11 303.228 232.507   1
  -1  12  11 229.237 262.555   1
   1 -12 -10 5037.30 440.315   1
  -1  12  10 4134.54 440.772   1
   1 -12  -9 341.859 221.539   1
  -1  12   9 246.040 250.901   1
   1 -12  -8 164.531 222.678   1
  -1  12   8 946.855 247.039   1
   1 -12  -7 289.202 229.242   1
  -1  12   7-113.901 236.966   1
   1 -12  -5 71.2144 196.797   1
  -1  12   5 204.313 209.794   1
  -1  12   4 9201.00 726.386   1
   1 -12  -4 10114.2 723.109   1
  -1  12   3 178.249 180.732   1
   1 -12  -3 123.723 162.969   1
  -1 -12   3 172.717 75.6624   1
   1  12  -3 196.313 80.5287   1
  -1 -12   2 3232.39 256.396   1
   1 -12  -2 2862.79 298.524   1
   1  12  -2 3306.98 260.976   1
  -1  12   2 3337.87 304.889   1
   1 -12  -1 3410.23 293.609   1
   1  12  -1 3249.97 275.411   1
  -1  12   1 3656.18 304.803   1
  -1 -12   1 2877.41 275.045   1
   1  12   0 79.8107 143.236   1
  -1 -12   0-45.0580 132.467   1
  -1  12   0 331.435 137.791   1
   1 -12   0 117.378 129.927   1
  -1  12  -1 3204.92 286.657   1
   1 -12   1 3701.93 280.339   1
   1  12   1 3236.35 307.384   1
  -1 -12  -1 3544.15 305.064   1
   1 -12   2 2721.08 235.325   1
   1  12   2 3095.81 296.059   1
  -1 -12  -2 3387.08 289.171   1
  -1  12  -2 2960.70 240.719   1
  -1 -12  -3 249.724 173.913   1
  -1  12  -3 182.619 62.1297   1
   1  12   3 311.448 177.908   1
   1 -12   3 155.986 53.6939   1
  -1 -12  -4 10907.8 761.712   1
   1  12   4 9501.97 764.503   1
   1  12   5 384.176 215.970   1
  -1 -12  -5 479.050 212.038   1
   1  12   7 85.4532 236.951   1
  -1 -12  -7-79.8805 218.025   1
   1  12   8 267.865 241.725   1
  -1 -12  -8 750.300 241.777   1
   1  12   9 61.8259 260.642   1
  -1 -12  -9 461.617 246.483   1
   1  12  10 3894.25 432.219   1
  -1 -12 -10 4773.34 428.158   1
  -1 -12 -11 276.125 265.882   1
   1  12  12 2419.02 350.345   1
  -1 -12 -12 1477.87 305.117   1
   1  12  13 376.386 273.781   1
  -1 -12 -13-96.4353 237.964   1
   1  12  14 729.213 303.567   1
   1  12  15 105.484 322.529   1
  -1 -12 -15 598.986 308.124   1
   1  12  16 177.750 343.134   1
  -1 -12 -16 607.160 316.427   1
   1  12  17-356.108 342.092   1
  -1 -12 -17 476.411 316.947   1
   1  12  18 462.713 343.811   1
  -1 -12 -18-68.3973 320.408   1
   1  12  20 568.983 351.835   1
  -1 -12 -20 332.438 323.869   1
   1  12  21 496.903 344.583   1
  -1 -12 -21 425.936 325.999   1
   1  12  22 35.2967 321.646   1
  -1 -12 -22-64.8605 297.162   1
   1  12  23-69.5501 322.708   1
  -1 -12 -23 96.4539 297.293   1
   1  12  24 136.596 338.514   1
  -1 -12 -24 253.191 312.787   1
   1 -13 -24 126.088 339.117   1
  -1  13  24 171.770 370.542   1
   1 -13 -23 64.2774 333.742   1
  -1  13  23 386.135 376.241   1
   1 -13 -22 783.610 339.270   1
  -1  13  22 250.022 373.946   1
   1 -13 -21 561.112 318.400   1
  -1  13  21 72.4188 352.018   1
  -1  13  20 838.054 330.909   1
   1 -13 -20 668.187 301.237   1
  -1  13  19-219.465 324.895   1
  -1  13  18 438.536 356.326   1
  -1  13  17 182.736 330.564   1
   1 -13 -17-135.203 294.601   1
   1 -13 -16 673.491 306.232   1
  -1  13  14 427.559 307.601   1
   1 -13 -14 627.198 284.723   1
  -1  13  13-140.543 284.404   1
   1 -13 -13 227.941 267.268   1
  -1  13  12 2969.42 398.436   1
   1 -13 -12 2560.77 363.008   1
  -1  13  11 709.083 303.284   1
   1 -13 -11 1275.74 289.613   1
  -1  13  10 724.096 279.519   1
   1 -13 -10 849.486 262.824   1
  -1  13   9 351.191 257.633   1
   1 -13  -9 117.775 236.546   1
  -1  13   8 1511.33 307.294   1
   1 -13  -8 2032.90 289.206   1
  -1  13   7-177.723 238.763   1
   1 -13  -7-82.4883 209.251   1
  -1  13   6 1442.20 284.778   1
   1 -13  -6 1422.60 259.505   1
  -1  13   4 279.005 195.340   1
   1 -13  -4 117.281 183.501   1
   1 -13  -3 43.4979 177.297   1
  -1 -13   3-24.4895 74.9261   1
   1  13  -3 67.7850 85.2097   1
  -1  13   2 5503.14 459.416   1
   1  13  -2 4880.49 411.264   1
  -1 -13   2 5644.85 407.980   1
   1 -13  -2 6243.42 450.798   1
  -1  13   1 233.620 170.711   1
   1 -13  -1-198.664 154.843   1
  -1 -13   0 1462.76 187.641   1
  -1  13   0 1356.64 185.481   1
   1  13   0 1001.53 179.202   1
   1 -13   0 1457.21 185.296   1
  -1 -13  -1 293.707 165.523   1
  -1  13  -1 54.7553 130.489   1
   1 -13   1 218.880 126.482   1
   1  13   1 193.564 170.145   1
   1 -13   2 5724.21 401.333   1
   1  13   2 5675.40 456.679   1
  -1 -13  -2 4926.15 444.260   1
  -1  13  -2 5319.35 404.186   1
  -1 -13  -3 66.0652 165.715   1
   1 -13   3 57.1163 43.6894   1
  -1  13  -3 80.4674 56.3126   1
   1  13   3-23.4533 183.068   1
   1  13   4 277.055 208.893   1
  -1 -13  -4 401.416 214.783   1
   1  13   6 1610.97 280.318   1
  -1 -13  -6 2141.14 283.555   1
   1  13   7 236.726 243.359   1
  -1 -13  -7 830.420 246.870   1
   1  13   8 2152.24 307.055   1
  -1 -13  -8 1554.99 289.488   1
   1  13   9 254.549 263.835   1
  -1 -13  -9 148.962 229.908   1
   1  13  10 752.350 273.441   1
  -1 -13 -10 92.2211 250.841   1
   1  13  11 905.566 276.621   1
  -1 -13 -11 1102.83 286.029   1
   1  13  12 3248.92 405.249   1
  -1 -13 -12 3353.10 387.126   1
   1  13  13 278.362 313.092   1
  -1 -13 -13 32.7988 296.264   1
   1  13  14 599.118 310.169   1
  -1 -13 -14 800.247 303.024   1
   1  13  16 786.288 321.897   1
  -1 -13 -16 512.151 288.539   1
   1  13  17-214.486 333.398   1
  -1 -13 -17 721.069 305.797   1
   1  13  18 572.903 347.231   1
   1  13  19-393.398 356.473   1
  -1 -13 -19 233.884 310.634   1
   1  13  20 1250.10 375.155   1
  -1 -13 -20 955.871 335.616   1
   1  13  21 533.160 362.538   1
  -1 -13 -21 163.300 307.642   1
   1  13  22-105.170 352.130   1
  -1 -13 -22-32.4039 313.869   1
   1  13  23 585.984 342.366   1
  -1 -13 -23 191.628 326.620   1
   1  13  24 541.917 343.125   1
  -1 -13 -24 218.810 300.755   1
  -1  14  23 451.235 388.099   1
   1 -14 -21-230.444 307.520   1
  -1  14  19 513.682 353.308   1
   1 -14 -19-33.6220 299.247   1
  -1  14  18 257.643 356.205   1
   1 -14 -18 473.946 315.728   1
  -1  14  17-73.8348 325.650   1
   1 -14 -17 67.9571 278.860   1
  -1  14  16 1175.47 360.891   1
   1 -14 -16 849.096 320.582   1
  -1  14  15-365.920 321.503   1
   1 -14 -15 270.755 292.586   1
  -1  14  14 361.701 334.922   1
   1 -14 -14 906.787 318.022   1
  -1  14  13 536.808 298.406   1
   1 -14 -13 498.595 276.849   1
  -1  14  12-141.109 290.839   1
   1 -14 -12 98.3283 256.416   1
  -1  14  11 69.2683 282.899   1
   1 -14 -11 450.632 261.183   1
  -1  14   9-98.8858 265.664   1
   1 -14  -9 337.238 265.171   1
  -1  14   8-255.439 263.286   1
   1 -14  -8 89.1237 235.940   1
  -1  14   7 1112.62 290.761   1
   1 -14  -7 1661.65 270.016   1
  -1  14   6 89.1536 230.738   1
   1 -14  -6-27.4592 216.976   1
  -1  14   5 453.506 244.450   1
   1 -14  -5 26.1003 214.201   1
   1 -14  -4 1750.75 259.963   1
  -1  14   4 1878.05 271.537   1
  -1 -14   3 220.746 70.5209   1
   1 -14  -3 415.736 187.423   1
  -1  14   3 500.881 199.242   1
   1  14  -3 283.650 79.6566   1
  -1 -14   2 1206.83 158.275   1
   1 -14  -2 1554.31 218.807   1
  -1  14   2 1836.44 248.008   1
   1  14  -2 1373.13 169.021   1
   1 -14  -1-19.0873 161.249   1
  -1  14   1 102.720 180.158   1
   1  14   0 90.6826 154.853   1
   1 -14   0-132.377 145.107   1
  -1  14   0-141.369 158.335   1
  -1 -14   0 83.9106 153.787   1
  -1 -14  -1-116.378 168.136   1
   1  14   1-61.3049 174.939   1
  -1 -14  -2 1515.66 217.801   1
   1 -14   2 1613.95 158.238   1
  -1  14  -2 1261.61 161.263   1
   1  14   2 1469.34 240.639   1
  -1 -14  -3 889.692 200.383   1
   1  14   3 884.983 219.912   1
  -1 -14  -4 1521.79 242.090   1
   1  14   4 1683.69 266.283   1
  -1 -14  -5 131.583 213.071   1
   1  14   5 27.8888 226.321   1
  -1 -14  -6 193.461 225.934   1
   1  14   6 58.5834 217.495   1
  -1 -14  -7 1960.07 288.459   1
   1  14   7 1374.59 290.560   1
  -1 -14  -8 209.158 237.977   1
   1  14   8 31.6718 243.520   1
  -1 -14  -9 554.410 262.104   1
   1  14   9 228.648 265.109   1
  -1 -14 -11 713.474 280.667   1
   1  14  11 753.427 280.902   1
  -1 -14 -12 462.102 286.613   1
   1  14  12 104.639 305.870   1
  -1 -14 -13 33.6073 276.315   1
   1  14  13 496.009 308.618   1
  -1 -14 -15 239.997 305.736   1
   1  14  15 179.520 333.484   1
  -1 -14 -16 1449.34 347.001   1
   1  14  16 2371.53 377.235   1
  -1 -14 -17 272.661 298.254   1
   1  14  17 288.008 309.229   1
  -1 -14 -18 302.514 293.637   1
   1  14  18 287.819 317.355   1
  -1 -14 -19-132.696 294.472   1
   1  14  19-107.910 324.833   1
  -1 -14 -21 98.0189 316.972   1
   1  14  21-35.3568 363.153   1
   1  14  23 239.529 356.398   1
  -1  15  22 385.847 395.701   1
   1 -15 -21-65.4696 314.958   1
  -1  15  21 71.5670 355.545   1
   1 -15 -20 331.954 313.735   1
  -1  15  20 545.131 362.237   1
   1 -15 -19 502.597 313.755   1
  -1  15  19 36.7916 351.580   1
   1 -15 -18 439.891 310.234   1
  -1  15  18 594.033 377.275   1
   1 -15 -17 238.647 291.272   1
  -1  15  17 74.3688 322.963   1
   1 -15 -16 34.1972 310.629   1
  -1  15  16 932.284 375.637   1
   1 -15 -15 68.3768 276.712   1
  -1  15  15-74.2600 314.986   1
   1 -15 -14-306.538 275.343   1
  -1  15  14 850.365 329.609   1
   1 -15 -13 304.267 294.231   1
  -1  15  13-36.6870 321.847   1
   1 -15 -12 200.507 282.628   1
  -1  15  12 216.709 307.375   1
   1 -15 -11 592.475 298.603   1
  -1  15  11 569.032 307.412   1
   1 -15 -10 484.835 281.426   1
  -1  15  10 348.904 298.594   1
   1 -15  -8 491.297 247.738   1
  -1  15   8 732.053 276.070   1
   1 -15  -7-207.804 248.079   1
  -1  15   7 387.315 266.129   1
  -1  15   6 3708.13 388.851   1
   1 -15  -6 2963.79 359.584   1
  -1  15   5 356.865 256.584   1
   1 -15  -5 163.724 231.606   1
  -1  15   3 236.321 209.051   1
   1 -15  -3 48.6926 208.344   1
   1  15  -3 55.1007 55.5046   1
  -1 -15   2 1604.63 172.253   1
   1 -15  -2 1721.34 239.753   1
  -1  15   2 1491.65 249.312   1
   1  15  -2 1474.57 174.955   1
  -1 -15   1 210.168 143.299   1
   1 -15  -1 120.395 173.722   1
   1  15  -1 16.3422 147.276   1
  -1  15   1 236.494 196.141   1
   1  15   0 367.209 174.288   1
   1 -15   0-17.3679 155.676   1
  -1  15   0 555.917 175.522   1
  -1 -15   0 358.021 162.212   1
  -1 -15  -1 201.439 169.181   1
   1  15   1-21.8480 183.071   1
  -1 -15  -2 1450.82 236.265   1
   1 -15   2 1544.55 166.654   1
  -1  15  -2 1598.59 172.302   1
   1  15   3-76.9924 188.284   1
  -1 -15  -3 122.090 187.641   1
   1  15   5 347.936 223.541   1
  -1 -15  -5-83.2300 211.122   1
   1  15   6 3047.79 358.317   1
  -1 -15  -6 3588.73 362.969   1
   1  15   7 190.059 261.905   1
  -1 -15  -7 90.2517 250.426   1
   1  15   8 818.378 305.529   1
  -1 -15  -8 652.561 261.372   1
   1  15  10-137.736 291.608   1
  -1 -15 -10 359.390 279.647   1
   1  15  11 628.941 302.534   1
  -1 -15 -11-100.176 288.568   1
   1  15  12 354.552 298.934   1
  -1 -15 -12-101.620 267.748   1
   1  15  13 428.769 318.159   1
  -1 -15 -13 549.447 294.439   1
   1  15  14 1008.29 341.306   1
  -1 -15 -14 242.099 294.298   1
   1  15  15 72.4438 319.541   1
  -1 -15 -15-171.493 283.438   1
   1  15  16 327.045 360.187   1
  -1 -15 -16 101.856 302.740   1
   1  15  17 724.901 364.973   1
  -1 -15 -17 812.206 319.976   1
   1  15  18 398.640 345.719   1
  -1 -15 -18 601.668 319.149   1
   1  15  19 577.738 338.208   1
  -1 -15 -19 331.587 307.524   1
   1  15  20 677.787 349.241   1
  -1 -15 -20 131.788 291.156   1
   1  15  21 245.820 346.616   1
  -1 -15 -21 260.191 311.832   1
   1  15  22 34.5739 357.175   1
  -1  16  21 780.049 374.293   1
   1 -16 -21-325.034 302.375   1
  -1  16  20 36.1461 346.623   1
   1 -16 -20 760.354 330.205   1
  -1  16  19 477.399 379.285   1
   1 -16 -19 537.553 335.066   1
  -1  16  18 482.957 354.668   1
   1 -16 -18-67.8670 302.513   1
  -1  16  17-37.4603 369.435   1
   1 -16 -17 307.099 325.726   1
  -1  16  15-150.983 344.620   1
   1 -16 -15 240.907 311.305   1
   1 -16 -14 68.8609 300.968   1
  -1  16  14 337.894 345.511   1
  -1  16  13 485.698 329.748   1
   1 -16 -13 239.913 283.530   1
  -1  16  12 593.054 326.407   1
   1 -16 -12 102.036 291.211   1
  -1  16  11 183.127 312.709   1
   1 -16 -11 403.401 278.535   1
   1 -16 -10 330.975 267.819   1
  -1  16  10 432.496 316.411   1
   1 -16  -9 162.007 265.239   1
  -1  16   9 638.445 306.991   1
   1 -16  -8 1201.50 288.375   1
  -1  16   8 1453.39 320.699   1
   1 -16  -7 369.509 260.732   1
  -1  16   7-235.033 278.127   1
   1 -16  -6 59.5438 238.044   1
  -1  16   6 453.559 286.752   1
   1 -16  -5 199.945 231.216   1
  -1  16   5-341.059 241.980   1
   1 -16  -4 625.660 236.924   1
  -1  16   4 58.7029 251.263   1
   1 -16  -3-50.8453 198.226   1
  -1  16   3 439.025 217.120   1
  -1 -16   2 753.592 126.675   1
   1 -16  -2 280.883 201.721   1
   1  16  -2 544.887 136.337   1
  -1  16   2 602.692 213.600   1
   1 -16  -1 230.755 183.763   1
  -1 -16   1 557.563 156.684   1
   1  16  -1 454.544 172.570   1
  -1  16   1 649.927 206.697   1
  -1 -16   0 94.0419 172.029   1
   1 -16   0-90.8274 160.873   1
  -1  16   0-19.2829 176.044   1
   1  16   0-20.4595 180.119   1
  -1 -16  -1 384.535 180.711   1
   1  16   1 277.830 205.483   1
  -1 -16  -2 848.033 211.380   1
   1 -16   2 687.974 120.243   1
  -1  16  -2 504.194 127.957   1
   1  16   2 379.510 217.144   1
   1  16   4 689.345 239.084   1
  -1 -16  -4 748.729 228.639   1
   1  16   5 482.568 252.191   1
  -1 -16  -5 113.288 230.579   1
   1  16   6 283.279 260.605   1
  -1 -16  -6 209.050 256.039   1
   1  16   7 130.207 263.896   1
  -1 -16  -7 556.741 266.771   1
   1  16   8 2078.04 347.085   1
  -1 -16  -8 1644.05 315.930   1
   1  16   9 583.876 292.877   1
  -1 -16  -9 1056.50 295.871   1
   1  16  10 525.453 316.816   1
  -1 -16 -10 471.309 287.538   1
   1  16  11 320.799 296.556   1
  -1 -16 -11-135.064 281.558   1
   1  16  12 324.506 312.511   1
  -1 -16 -12 341.470 286.197   1
   1  16  13-218.054 316.500   1
  -1 -16 -13 653.889 314.004   1
   1  16  14 548.994 332.961   1
  -1 -16 -14 341.978 293.445   1
   1  16  15 732.492 349.999   1
  -1 -16 -15 850.079 327.732   1
   1  16  17 698.697 361.418   1
  -1 -16 -17-405.175 299.650   1
   1  16  18 255.230 349.465   1
  -1 -16 -18 505.122 319.111   1
   1  16  19 792.204 367.987   1
  -1 -16 -19 365.754 327.884   1
   1  16  20 283.789 358.125   1
  -1 -16 -20 98.5043 308.192   1
   1  16  21-314.453 341.511   1
  -1 -16 -21-161.071 297.206   1
   1 -17 -20 361.438 333.356   1
  -1  17  20 860.485 399.613   1
   1 -17 -19 167.496 316.728   1
  -1  17  19 292.340 366.214   1
   1 -17 -18-33.9423 312.653   1
  -1  17  18 630.658 371.312   1
   1 -17 -17 412.389 301.467   1
  -1  17  17 187.773 347.263   1
   1 -17 -16 276.712 323.502   1
  -1  17  16 416.454 367.987   1
   1 -17 -14 453.365 323.073   1
  -1  17  14 877.125 370.091   1
   1 -17 -13 313.475 306.197   1
  -1  17  13-38.0769 329.333   1
   1 -17 -12 242.741 285.974   1
  -1  17  12 378.983 320.090   1
   1 -17 -11-137.544 284.225   1
  -1  17  11-75.1398 338.613   1
   1 -17 -10-101.881 273.577   1
  -1  17  10 185.477 309.271   1
   1 -17  -9-66.9838 256.766   1
  -1  17   9 292.041 295.525   1
   1 -17  -8 721.232 283.152   1
  -1  17   8 535.719 303.421   1
   1 -17  -7-127.989 259.131   1
  -1  17   7-139.065 292.539   1
   1 -17  -6 1397.39 293.738   1
  -1  17   6 973.113 304.520   1
   1 -17  -5 238.319 256.090   1
  -1  17   5 321.771 264.137   1
   1 -17  -4 113.164 240.276   1
  -1  17   4 487.553 253.103   1
   1 -17  -2 24.3752 211.381   1
  -1  17   2 286.709 233.726   1
   1 -17  -1 415.041 207.636   1
   1  17  -1 502.664 167.622   1
  -1  17   1 46.5565 204.248   1
  -1  17   0 736.872 202.111   1
   1  17   0 190.655 190.868   1
  -1 -17  -1 223.973 194.685   1
   1  17   1 390.141 208.290   1
  -1 -17  -2 98.5544 203.215   1
   1  17   2 375.322 236.481   1
   1  17   4-273.003 250.313   1
  -1 -17  -4 506.179 223.549   1
   1  17   5 190.968 257.415   1
  -1 -17  -5 469.149 243.364   1
   1  17   6 629.249 282.264   1
  -1 -17  -6 1646.46 280.126   1
   1  17   7 169.985 279.960   1
  -1 -17  -7 219.992 265.797   1
   1  17   8 628.125 286.997   1
  -1 -17  -8-32.2618 262.398   1
   1  17   9 819.687 312.882   1
  -1 -17  -9 197.586 272.144   1
   1  17  10 217.440 301.122   1
  -1 -17 -10 200.816 283.672   1
   1  17  11-73.3664 323.585   1
  -1 -17 -11 33.8699 270.247   1
   1  17  12 443.844 335.876   1
  -1 -17 -12-546.255 290.340   1
   1  17  13-37.1671 329.155   1
  -1 -17 -13 102.892 298.334   1
   1  17  14-74.8665 341.078   1
  -1 -17 -14 859.609 315.242   1
   1  17  16 668.792 360.166   1
  -1 -17 -16-137.336 310.905   1
   1  17  17 515.648 375.953   1
  -1 -17 -17 1020.42 339.504   1
   1  17  18 582.666 351.944   1
  -1 -17 -18 708.136 331.096   1
   1  17  19 468.173 368.354   1
  -1 -17 -19 199.228 312.160   1
   1  17  20-177.433 376.023   1
  -1 -17 -20 293.310 329.855   1
  -1  18  19-72.4345 377.902   1
   1 -18 -19 100.133 315.223   1
  -1  18  18 553.596 377.858   1
   1 -18 -18 476.268 330.200   1
  -1  18  17 788.509 385.830   1
   1 -18 -17 378.723 330.683   1
  -1  18  16 228.030 361.189   1
   1 -18 -16 557.735 328.633   1
  -1  18  15 153.350 355.347   1
   1 -18 -15 211.104 300.644   1
  -1  18  13 38.6062 347.302   1
   1 -18 -13-248.203 304.099   1
  -1  18  12-424.076 348.738   1
   1 -18 -12 212.461 304.900   1
  -1  18  10 113.978 322.242   1
   1 -18 -10 453.976 297.560   1
  -1  18   9 112.223 321.268   1
   1 -18  -9 415.078 279.939   1
  -1  18   8 257.079 307.952   1
   1 -18  -8 849.109 296.763   1
  -1  18   6 277.594 297.221   1
   1 -18  -6 160.781 261.880   1
  -1  18   5 233.199 253.804   1
  -1  18   4 505.377 272.368   1
  -1  18   3 294.711 256.069   1
   1  18   3-151.537 234.928   1
   1  18   4 704.273 265.190   1
   1  18   5-33.2712 266.118   1
   1  18   6-137.490 280.204   1
  -1 -18  -6-31.9156 250.990   1
   1  18   8 361.788 322.792   1
  -1 -18  -8 770.488 289.286   1
   1  18   9 147.281 307.668   1
  -1 -18  -9-204.519 292.256   1
   1  18  10 298.442 318.092   1
  -1 -18 -10 103.550 285.510   1
   1  18  12 75.6578 349.855   1
  -1 -18 -12-244.874 297.476   1
   1  18  13 340.882 336.461   1
  -1 -18 -13 630.142 287.978   1
   1  18  15 112.878 349.817   1
  -1 -18 -15 34.8553 306.888   1
   1  18  16 596.669 376.609   1
  -1 -18 -16 414.305 327.211   1
   1  18  17-110.988 359.083   1
  -1 -18 -17 409.531 323.062   1
   1  18  18 256.169 374.701   1
  -1 -18 -18 302.479 317.422   1
   1  18  19-71.8237 383.985   1
  -1 -18 -19 527.538 316.638   1
  -1  19  16 645.739 395.925   1
  -1  19  15 615.104 374.026   1
  -1  19  14 581.828 360.793   1
  -1  19  12 351.693 351.575   1
   1  19  11 770.896 372.636   1
   1  19  12 771.995 365.725   1
   1  19  14 1034.25 378.069   1
   1  19  15 495.608 361.584   1
   1  19  16 188.306 367.359   1
   1  19  17 334.837 390.488   1
   2   0 -26 384.501 315.606   1
  -2   0  26 450.105 349.189   1
   2   0 -25-69.8037 315.766   1
  -2   0  25-149.685 309.296   1
   2   0 -24 2811.66 385.179   1
  -2   0  24 1750.62 386.867   1
   2   0 -23-309.040 291.489   1
  -2   0  23 36.8897 322.993   1
   2   0 -22 101.672 291.928   1
  -2   0  22 181.868 295.240   1
   2   0 -21 33.2319 282.160   1
  -2   0  21 321.227 289.118   1
   2   0 -20 4596.58 461.988   1
  -2   0  20 4750.20 475.684   1
   2   0 -19 62.8428 245.390   1
  -2   0  19 237.921 265.411   1
   2   0 -18 2338.75 335.639   1
  -2   0  18 3192.29 356.435   1
   2   0 -17-29.1998 239.813   1
  -2   0  17-253.802 272.148   1
   2   0 -16 1936.00 273.673   1
  -2   0  16 1583.89 300.919   1
   2   0 -15-349.114 216.507   1
  -2   0  15 173.882 231.393   1
   2   0 -14 14222.5 1034.05   1
   2   0 -13 241.488 208.830   1
  -2   0  13-103.786 216.859   1
  -2   0  12 7848.54 588.919   1
   2   0 -12 7263.74 581.924   1
   2   0 -11-63.5500 165.824   1
  -2   0  11-113.722 172.122   1
   2   0 -10 39.2518 153.779   1
  -2   0  10-295.780 170.007   1
   2   0  -9 162.155 127.025   1
  -2   0   9 58.1888 142.918   1
  -2   0   8 12293.3 863.262   1
   2   0  -8 11852.6 856.784   1
  -2   0   7-47.8517 150.077   1
   2   0  -7-192.689 150.894   1
  -2   0   5-12.3655 131.375   1
   2   0  -5-11.6162 100.424   1
  -2   0   4 27559.7 1846.57   1
   2   0  -4 26463.2 1846.32   1
  -2   0   3 152.633 98.2317   1
   2   0  -3 8.58240 99.1917   1
   2   0  -2 112625. 7604.10   1
  -2   0   2 112775. 7604.10   1
   2   0  -1-142.542 75.0178   1
  -2   0   1 80.9233 82.4301   1
   2   0   0 15774.3 1142.13   1
  -2   0   0 17644.6 1142.44   1
  -2   0  -1 32.3273 78.2807   1
   2   0   1-102.906 74.1046   1
  -2   0  -2 113833. 7626.79   1
   2   0   2 112258. 7626.61   1
  -2   0  -3-221.325 90.5397   1
   2   0   3-144.653 98.7717   1
   2   0   4 30248.6 1980.63   1
  -2   0  -4 27929.4 1977.37   1
  -2   0  -5-66.6470 126.126   1
   2   0   5-11.8383 135.374   1
  -2   0  -7 165.764 116.706   1
   2   0   7 77.1260 127.162   1
   2   0   8 12262.4 910.630   1
  -2   0  -8 13313.4 909.361   1
   2   0   9-113.010 152.449   1
  -2   0  -9 72.3551 133.088   1
   2   0  10-20.4857 150.724   1
   2   0  11 198.333 167.692   1
  -2   0 -11 212.605 168.969   1
  -2   0 -12 7297.45 550.044   1
   2   0  12 6851.50 556.969   1
   2   0  13 25.0852 198.216   1
  -2   0 -13-72.2518 193.557   1
   2   0  14 13449.1 988.500   1
  -2   0 -14 13441.5 982.866   1
   2   0  15-28.5987 215.145   1
   2   0  16 1904.23 293.399   1
  -2   0 -16 1899.15 278.056   1
   2   0  17 339.908 231.851   1
  -2   0 -17-406.515 224.898   1
   2   0  18 2085.01 328.908   1
  -2   0 -18 2136.65 316.896   1
   2   0  20 3626.92 444.454   1
  -2   0 -20 4322.84 430.880   1
   2   0  21 34.6054 284.244   1
  -2   0 -21 659.022 297.202   1
   2   0  22 316.763 286.352   1
  -2   0 -22-33.8448 286.654   1
   2   0  23-35.7044 306.732   1
  -2   0 -23 620.289 327.706   1
   2   0  24 2245.03 376.737   1
  -2   0 -24 2759.76 390.058   1
   2   0  25 147.654 323.301   1
  -2   0 -25 239.146 323.469   1
   2   0  26 37.0972 277.647   1
  -2   0 -26 207.801 326.600   1
  -2   1  26 557.751 333.342   1
   2  -1 -26 173.240 318.939   1
  -2  -1  25 674.976 334.492   1
   2   1 -25 667.380 319.116   1
  -2  -1  24 1305.74 349.536   1
  -2   1  24 1189.42 349.528   1
   2  -1 -24 1244.03 339.396   1
   2   1 -24 801.118 325.183   1
  -2   1  23 553.343 325.030   1
   2  -1 -23 1098.56 337.131   1
  -2  -1  22 1269.16 333.113   1
   2   1 -22 1892.52 332.997   1
  -2   1  21 754.293 324.081   1
  -2  -1  21 887.781 303.737   1
   2   1 -21 397.444 281.602   1
   2  -1 -21 1296.21 321.366   1
  -2  -1  20-415.172 290.411   1
  -2   1  20 140.769 288.222   1
   2  -1 -20 162.474 278.656   1
   2   1 -20-225.772 258.033   1
  -2   1  19 651.847 278.472   1
   2  -1 -19 1044.25 278.490   1
  -2  -1  18 876.866 276.398   1
   2   1 -18 934.337 255.887   1
  -2   1  17 3403.28 393.388   1
   2   1 -17 3179.78 360.864   1
  -2  -1  17 3652.94 379.199   1
  -2   1  16 6340.52 553.724   1
  -2  -1  16 6864.58 554.218   1
   2   1 -16 5962.18 528.907   1
   2  -1 -16 6097.51 546.749   1
   2   1 -15 578.299 208.969   1
  -2  -1  15 1051.14 248.316   1
   2  -1 -15 714.261 228.959   1
   2  -1 -14 3249.78 350.104   1
  -2   1  14 3369.71 368.206   1
  -2  -1  13 7185.32 561.699   1
   2   1 -13 6843.36 546.477   1
   2  -1 -12-70.4422 182.777   1
  -2   1  12-150.830 193.180   1
   2   1 -12 262.181 173.490   1
   2  -1 -11 3985.92 347.879   1
   2   1 -11 3287.38 327.535   1
  -2   1  11 3511.47 338.358   1
  -2  -1  11 3866.39 333.727   1
  -2  -1  10 24690.1 1747.10   1
  -2   1  10 24943.5 1750.83   1
   2   1 -10 24113.3 1742.22   1
   2  -1 -10 27210.3 1752.41   1
  -2   1   9 1316.86 197.476   1
   2  -1  -9 1288.16 178.454   1
  -2  -1   9 1219.64 191.735   1
   2   1  -9 1339.54 182.554   1
   2   1  -8 29362.0 1918.86   1
   2  -1  -8 26460.4 1920.96   1
  -2   1   8 27386.6 1925.24   1
  -2  -1   8 28188.5 1921.04   1
   2  -1  -7 15227.9 1089.33   1
  -2   1   7 15957.6 1096.08   1
   2  -1  -6 4488.87 362.388   1
   2   1  -6 4933.74 361.086   1
  -2   1   6 4750.77 370.050   1
  -2  -1   6 4315.01 355.323   1
   2   1  -5 8485.23 592.544   1
   2  -1  -5 9058.20 600.998   1
  -2   1   5 7030.26 601.495   1
  -2  -1   5 8343.35 595.036   1
   2  -1  -4 5683.02 352.877   1
   2   1  -4 3538.54 332.653   1
  -2   1   4 5258.54 354.595   1
  -2  -1   4 4042.76 336.066   1
  -2  -1   3 106785. 7547.29   1
   2   1  -3 116283. 7548.15   1
   2  -1  -3 114053. 7550.93   1
  -2   1   3 110514. 7551.92   1
   2   1  -2 2878.11 206.088   1
  -2  -1   2 2665.19 204.969   1
  -2   1   2 2473.95 203.715   1
   2  -1  -1 22418.9 1358.29   1
  -2   1   1 19617.3 1357.91   1
   2   1  -1 18934.4 1354.62   1
  -2  -1   1 18863.6 1356.29   1
   2  -1   0-160.246 84.6118   1
  -2   1   0-19.1112 77.3806   1
  -2  -1   0 6.33577 98.9925   1
   2   1   0 31.8170 96.2412   1
   2  -1   1 15567.7 1202.98   1
   2   1   1 20596.1 1208.33   1
  -2   1  -1 15875.1 1202.19   1
  -2  -1  -1 19818.3 1208.59   1
  -2  -1  -2 2218.08 193.447   1
  -2   1  -2 2421.90 193.222   1
   2   1   2 2271.24 200.246   1
   2  -1   2 2512.28 193.745   1
   2   1   3 108494. 6757.29   1
  -2  -1  -3 107949. 6756.20   1
  -2   1  -3 88611.6 6750.57   1
   2  -1   3 99108.9 6753.74   1
  -2   1  -4 4448.50 345.907   1
  -2  -1  -4 4525.66 361.536   1
   2   1   4 5268.72 369.846   1
   2  -1   4 4589.67 348.500   1
  -2  -1  -5 7677.29 580.481   1
  -2   1  -5 7927.27 575.653   1
   2   1   5 8327.68 583.724   1
   2  -1   5 8314.96 577.380   1
  -2   1  -6 4776.89 350.384   1
  -2  -1  -6 4748.97 356.454   1
   2  -1   6 4151.04 345.384   1
   2   1   6 4383.05 359.277   1
  -2  -1  -7 16218.1 1174.21   1
   2   1   7 17455.7 1178.12   1
   2   1   8 28356.5 1908.31   1
   2  -1   8 26924.8 1902.13   1
  -2  -1  -8 27786.7 1905.50   1
  -2   1  -8 27552.0 1900.39   1
   2  -1   9 1739.88 185.565   1
   2   1   9 1332.48 207.491   1
  -2   1  -9 1330.65 178.224   1
   2  -1  10 26679.7 1811.68   1
   2   1  10 25609.9 1814.21   1
   2   1  11 3404.21 334.407   1
   2  -1  11 3304.86 314.289   1
  -2  -1 -11 3880.60 330.828   1
  -2   1 -11 3597.27 319.403   1
   2   1  12 293.307 196.100   1
  -2   1 -12 415.440 185.337   1
  -2  -1 -12 23.5949 173.784   1
  -2   1 -13 6397.79 507.532   1
   2  -1  13 6369.76 513.865   1
   2   1  14 3759.18 378.113   1
  -2  -1 -14 3352.88 358.686   1
   2  -1  15 1025.86 261.203   1
  -2  -1 -15 354.234 242.738   1
  -2   1 -15 1066.40 241.061   1
  -2   1 -16 6655.65 526.400   1
  -2  -1 -16 6155.21 530.618   1
   2  -1  16 6505.65 534.399   1
   2   1  16 5145.03 539.638   1
   2  -1  17 3852.38 395.309   1
   2   1  17 3055.69 400.007   1
  -2  -1 -17 4105.09 407.241   1
  -2   1 -17 3764.37 386.429   1
   2  -1  18 977.855 275.006   1
   2   1  18 1040.78 282.499   1
  -2   1 -18 919.365 268.239   1
   2  -1  19 946.772 283.548   1
   2   1  19 501.731 287.354   1
  -2  -1 -19 502.393 266.245   1
  -2   1 -19 768.638 270.706   1
   2   1  20 444.033 285.874   1
   2  -1  20-33.5353 264.189   1
  -2   1 -20 222.783 267.605   1
  -2  -1 -20 387.014 289.978   1
   2  -1  21 241.292 296.827   1
   2   1  21 417.731 314.882   1
  -2  -1 -21 593.740 300.241   1
  -2   1 -21 691.699 268.087   1
   2  -1  22 2275.04 360.421   1
  -2   1 -22 2643.06 364.223   1
   2   1  23 213.729 291.455   1
  -2  -1 -23 550.637 313.486   1
   2   1  24 1515.28 351.629   1
   2  -1  24 731.183 312.558   1
  -2   1 -24 578.063 318.827   1
  -2  -1 -24 582.948 335.746   1
   2  -1  25 557.678 346.594   1
  -2   1 -25 242.485 317.891   1
   2   1  26 110.166 331.741   1
  -2  -1 -26 239.191 324.041   1
   2  -2 -27 715.412 369.352   1
  -2   2  27 1097.44 365.644   1
   2  -2 -26 377.892 319.854   1
  -2   2  26 775.661 348.430   1
   2  -2 -25 482.127 322.375   1
   2   2 -25 247.852 326.115   1
  -2   2  25 444.958 330.084   1
   2  -2 -24 344.497 310.472   1
   2   2 -24-34.9700 290.312   1
  -2   2  24-370.619 311.764   1
  -2  -2  24 447.370 324.984   1
   2   2 -23 240.731 295.432   1
   2  -2 -23 582.077 313.725   1
  -2   2  23 589.469 306.270   1
  -2  -2  23 147.164 303.802   1
   2  -2 -22 405.556 295.739   1
   2   2 -22 202.300 277.963   1
  -2  -2  22 396.500 312.084   1
  -2   2  22 584.850 309.224   1
   2  -2 -21 399.177 296.675   1
   2   2 -21 296.364 265.668   1
  -2  -2  21 387.647 295.461   1
  -2   2  21-216.290 298.893   1
   2   2 -20 2206.64 335.734   1
   2  -2 -20 1989.39 324.582   1
  -2   2  20 2230.55 348.167   1
  -2  -2  20 1678.74 335.986   1
   2  -2 -19 63.6175 250.100   1
   2   2 -19 309.807 281.271   1
  -2   2  19-484.703 294.965   1
  -2  -2  19 198.946 248.079   1
  -2   2  18 1982.34 314.114   1
   2   2 -18 1490.86 281.832   1
  -2  -2  18 1787.26 313.296   1
   2  -2 -18 1645.56 284.351   1
   2   2 -17 2515.22 301.498   1
  -2  -2  17 2232.16 324.837   1
   2  -2 -17 2051.03 320.980   1
  -2   2  16 188.478 268.833   1
   2   2 -16-54.3047 215.694   1
  -2  -2  16-146.056 244.696   1
   2  -2 -16-349.942 257.319   1
  -2   2  15 601.928 232.266   1
   2  -2 -15 869.751 235.512   1
   2   2 -15 721.347 214.390   1
  -2  -2  15 914.155 246.471   1
   2  -2 -14 4618.32 412.874   1
   2   2 -14 4569.69 397.496   1
  -2   2  14 4073.83 415.208   1
  -2  -2  14 4073.96 400.513   1
   2  -2 -13 153.536 184.694   1
  -2  -2  13 587.217 216.326   1
  -2   2  13 574.006 211.322   1
  -2  -2  12 20697.9 1454.66   1
  -2   2  11 292.364 194.396   1
   2  -2 -11-227.630 182.936   1
   2   2 -11-58.7766 161.890   1
  -2  -2  11 21.0187 152.428   1
   2  -2 -10 17975.5 1392.54   1
   2   2 -10 20742.1 1387.05   1
  -2  -2  10 21318.0 1390.48   1
  -2   2  10 19118.1 1398.51   1
   2  -2  -9 3733.04 308.132   1
   2   2  -9 3153.70 286.802   1
  -2  -2   9 2855.15 285.984   1
  -2   2   9 3091.88 302.954   1
   2   2  -8 3000.49 254.304   1
   2  -2  -8 2889.59 277.495   1
  -2   2   8 3256.13 286.106   1
  -2  -2   8 2755.08 266.434   1
  -2   2   7 571.431 153.266   1
   2  -2  -7 350.636 145.496   1
   2  -2  -6 17409.1 1189.79   1
   2   2  -6 15898.5 1178.60   1
  -2  -2   6 16776.8 1178.87   1
  -2   2   6 18769.4 1196.56   1
   2   2  -5 6386.81 447.246   1
  -2  -2   5 5777.47 450.774   1
  -2  -2   4 12633.6 865.229   1
   2   2  -4 11903.5 864.572   1
   2  -2  -4 11416.0 872.566   1
  -2   2   4 14112.2 876.456   1
  -2  -2   3 4054.50 323.906   1
   2   2  -3 4388.44 325.513   1
   2  -2  -3 5021.40 345.821   1
  -2   2   3 4400.95 343.317   1
   2   2  -2 12396.2 811.480   1
  -2  -2   2 10417.3 808.935   1
  -2   2   2 11514.5 821.540   1
   2  -2  -2 13269.6 821.049   1
   2  -2  -1 115697. 8401.69   1
  -2  -2   1 129038. 8398.56   1
  -2   2   1 141238. 8403.51   1
   2   2  -1 115404. 8397.43   1
   2   2   0 36582.3 2272.15   1
  -2   2   0 31182.1 2269.53   1
  -2  -2   0 36007.7 2271.53   1
   2  -2   0 30598.3 2271.27   1
   2  -2   1 129087. 8471.40   1
  -2  -2  -1 133440. 8476.30   1
   2   2   1 134161. 8477.70   1
  -2   2  -1 110742. 8470.92   1
   2  -2   2 11254.7 868.717   1
   2   2   2 13343.7 881.223   1
  -2  -2  -2 12814.4 879.309   1
  -2   2  -2 13672.9 870.650   1
   2  -2   3 4994.27 335.745   1
   2   2   3 4723.64 362.416   1
  -2  -2  -3 4209.04 351.708   1
  -2   2  -3 4387.03 335.230   1
   2  -2   4 13259.2 914.692   1
   2   2   4 13020.6 926.156   1
  -2  -2  -4 14200.7 926.291   1
  -2   2  -4 12804.3 913.262   1
   2  -2   5 6953.97 466.186   1
  -2   2  -5 5896.29 463.590   1
   2  -2   6 18787.5 1189.72   1
   2   2   6 16643.3 1203.87   1
  -2   2  -6 18156.6 1189.03   1
  -2  -2  -6 14424.8 1197.37   1
   2  -2   7 472.194 121.980   1
   2   2   7 353.660 137.944   1
  -2   2  -7 615.476 121.798   1
  -2  -2  -7 792.931 160.131   1
   2   2   8 2873.37 292.091   1
   2  -2   8 3451.39 277.850   1
  -2  -2  -8 3240.11 292.087   1
  -2   2  -8 2933.50 270.120   1
  -2  -2  -9 3104.62 286.069   1
  -2   2  -9 3362.23 266.890   1
   2  -2   9 2477.52 263.143   1
   2   2   9 2848.20 288.535   1
   2   2  10 18850.6 1329.43   1
  -2  -2 -11 299.967 145.495   1
  -2   2 -11 173.777 144.785   1
   2  -2  11 199.691 159.987   1
   2   2  11 167.642 166.514   1
   2  -2  12 20204.6 1419.38   1
   2   2  13 293.913 217.873   1
   2  -2  13 353.773 183.290   1
  -2   2 -13 575.207 194.421   1
  -2  -2 -13 590.957 225.987   1
   2   2  14 3637.55 382.955   1
   2  -2  14 4211.61 358.054   1
  -2   2 -14 3205.50 353.911   1
  -2  -2 -14 3401.81 374.253   1
   2  -2  15 1371.36 262.045   1
   2   2  15 931.514 284.690   1
  -2  -2 -15 608.597 250.882   1
  -2   2 -15 1441.41 239.246   1
   2   2  16 62.0991 255.895   1
   2  -2  16 452.802 229.065   1
  -2   2 -16 266.420 219.721   1
  -2  -2 -16 116.217 251.157   1
   2   2  17 1633.72 297.346   1
   2  -2  17 2081.83 294.258   1
  -2   2 -17 2431.33 303.740   1
  -2  -2 -17 1860.69 293.091   1
   2  -2  18 1642.12 305.212   1
   2   2  18 1515.99 302.942   1
  -2   2 -18 1255.62 274.154   1
   2  -2  19 64.2894 266.211   1
   2   2  19-304.126 282.350   1
  -2   2 -19 395.614 259.817   1
  -2  -2 -19-285.348 282.973   1
   2   2  20 1241.56 334.666   1
  -2  -2 -20 2366.20 342.305   1
   2   2  21 419.663 278.384   1
   2  -2  21-102.342 287.559   1
  -2   2 -21 131.424 276.357   1
  -2  -2 -21-231.808 269.304   1
   2   2  22 141.953 303.622   1
   2  -2  22 454.503 300.998   1
  -2   2 -22 33.4057 272.276   1
  -2  -2 -22-642.723 314.474   1
   2  -2  23 504.609 307.870   1
   2   2  23 606.768 321.194   1
  -2   2 -23 671.303 303.519   1
  -2  -2 -23 651.046 329.509   1
   2  -2  24 627.416 319.317   1
   2   2  24-143.450 307.093   1
  -2   2 -24 34.2133 289.287   1
  -2  -2 -24 307.236 315.916   1
   2   2  25 471.158 341.146   1
  -2  -2 -25 571.657 325.993   1
   2   2  26 109.140 324.721   1
  -2  -2 -26 470.451 315.833   1
   2   2  27-289.547 329.958   1
  -2  -2 -27 539.786 349.156   1
   2  -3 -27 201.933 337.613   1
  -2   3  27 36.1746 331.573   1
   2  -3 -26 170.113 334.558   1
  -2   3  26 512.452 337.981   1
   2  -3 -25 719.046 336.672   1
  -2   3  25 110.623 334.792   1
   2   3 -23 585.661 298.051   1
   2  -3 -23 68.0886 293.328   1
  -2   3  23 147.432 312.896   1
  -2  -3  23-109.698 290.577   1
   2   3 -22 3060.43 382.410   1
   2  -3 -22 2462.21 382.813   1
  -2   3  22 2671.34 382.137   1
  -2  -3  22 2648.07 383.922   1
   2   3 -21-457.611 281.207   1
  -2  -3  21-209.525 285.578   1
  -2   3  20 925.785 315.922   1
  -2   3  19 278.275 317.078   1
   2   3 -19 764.228 258.052   1
  -2  -3  19 685.466 274.457   1
   2  -3 -19 802.689 290.993   1
  -2   3  18 3457.02 434.000   1
   2  -3 -18 4492.37 436.750   1
   2   3 -18 4166.17 414.542   1
  -2  -3  18 4007.73 417.485   1
   2   3 -17-252.006 237.172   1
  -2  -3  17-269.317 220.857   1
   2   3 -16 5161.12 429.272   1
   2  -3 -16 4655.33 443.846   1
  -2  -3  16 5626.40 448.279   1
  -2   3  15 153.060 244.412   1
   2  -3 -15 114.473 224.064   1
  -2   3  14 2293.75 320.751   1
   2   3 -14 2268.37 272.492   1
  -2  -3  14 2370.48 290.442   1
   2  -3 -14 2612.76 323.390   1
  -2   3  13 421.434 229.092   1
   2  -3 -13 157.216 202.065   1
   2   3 -13 22.0448 161.230   1
  -2  -3  13 517.186 187.433   1
  -2  -3  12 12146.2 840.167   1
  -2   3  12 9858.45 847.148   1
   2   3 -12 12043.5 830.720   1
   2  -3 -12 11519.4 851.447   1
  -2   3  11 2274.52 278.242   1
   2  -3 -11 2523.93 262.210   1
   2   3 -11 2189.50 235.924   1
  -2  -3  11 1553.08 228.094   1
  -2   3  10 11682.2 871.866   1
  -2  -3  10 12377.0 851.247   1
   2  -3 -10 11887.2 871.572   1
   2   3 -10 11534.4 846.189   1
  -2   3   9 1241.12 208.751   1
   2   3  -9 1315.86 170.672   1
  -2  -3   9 1641.20 177.482   1
   2  -3  -9 1242.47 207.927   1
   2  -3  -8 249.340 145.404   1
  -2   3   8 41.0417 160.037   1
   2   3  -7 5599.93 468.494   1
   2  -3  -7 6842.26 488.276   1
  -2  -3   7 6577.43 467.717   1
  -2   3   7 6581.16 488.024   1
   2   3  -6 17322.1 1145.79   1
   2  -3  -6 16579.5 1158.75   1
  -2   3   6 16106.0 1163.65   1
  -2  -3   6 16082.8 1144.61   1
   2  -3  -5 693.889 120.503   1
  -2  -3   5 476.001 109.802   1
   2   3  -5 546.869 111.796   1
  -2   3   5 592.076 131.254   1
  -2  -3   4 6689.64 494.821   1
   2   3  -4 7198.02 493.440   1
   2  -3  -3 10810.6 746.040   1
  -2  -3   3 10231.3 730.103   1
   2   3  -3 11017.3 728.792   1
  -2   3   3 9786.64 749.226   1
   2  -3  -2 32375.1 2290.05   1
  -2   3   2 36044.2 2291.87   1
  -2  -3   2 32069.1 2280.05   1
   2   3  -2 34575.5 2280.77   1
   2   3  -1 58506.8 3920.78   1
  -2   3   1 58751.9 3926.76   1
  -2  -3   1 51697.1 3919.32   1
   2  -3  -1 65847.2 3926.53   1
   2  -3   0-111.202 84.7962   1
  -2  -3   0 37.1269 96.1340   1
  -2   3   0 101.173 92.7852   1
   2   3   0-7.58808 92.0038   1
   2  -3   1 54481.5 3910.21   1
   2   3   1 61158.7 3917.71   1
  -2   3  -1 59118.1 3911.05   1
  -2  -3  -1 57822.4 3916.61   1
   2   3   2 35360.7 2454.30   1
   2  -3   2 37242.0 2442.52   1
  -2   3  -2 37379.2 2442.43   1
  -2  -3  -2 32568.8 2452.24   1
   2  -3   3 10450.4 702.051   1
   2   3   3 10810.1 718.589   1
  -2  -3  -3 11114.6 718.162   1
  -2   3  -3 9002.63 702.100   1
  -2   3  -4 6230.78 446.430   1
   2  -3   4 6326.68 446.910   1
   2  -3   5 493.188 92.7181   1
  -2  -3  -5 590.662 150.428   1
  -2   3  -5 327.505 86.4258   1
   2  -3   6 16984.6 1099.79   1
   2   3   6 16495.4 1122.70   1
  -2   3  -6 14138.6 1096.11   1
  -2  -3  -6 16933.4 1120.99   1
   2  -3   7 6377.33 465.222   1
   2   3   7 6843.08 496.226   1
  -2   3  -7 5785.18 462.861   1
  -2  -3  -7 6548.08 488.296   1
  -2  -3  -8 293.626 173.079   1
   2   3   8 183.419 173.634   1
  -2   3  -9 1472.31 165.397   1
  -2  -3  -9 1384.24 179.024   1
   2   3   9 1230.70 189.527   1
   2  -3   9 1113.88 166.491   1
  -2  -3 -10 11623.9 830.228   1
   2  -3  10 11459.6 811.087   1
   2   3  10 10648.3 826.878   1
   2  -3  11 1829.54 223.760   1
   2   3  11 2258.54 272.378   1
  -2  -3 -11 2486.36 266.400   1
  -2   3 -11 1553.00 228.608   1
  -2  -3 -12 12101.4 857.963   1
  -2   3 -12 12863.4 833.820   1
   2  -3  12 10787.2 829.765   1
   2   3  12 10000.5 844.247   1
   2   3  13-55.0932 222.454   1
   2  -3  13 22.7683 183.007   1
  -2   3 -13-126.915 149.342   1
  -2  -3 -13 527.820 216.119   1
   2   3  14 2289.70 333.723   1
   2  -3  14 2567.12 287.081   1
  -2   3 -14 2068.21 263.871   1
  -2  -3 -14 2090.78 303.335   1
   2   3  15 122.915 265.167   1
  -2  -3 -15 56.5409 241.432   1
  -2   3 -16 4879.22 418.969   1
   2  -3  16 4325.47 423.516   1
  -2  -3 -16 5206.06 443.282   1
   2  -3  17-58.0630 222.540   1
  -2   3 -17-54.7192 214.611   1
   2  -3  18 3398.75 410.949   1
  -2   3 -18 4228.58 407.752   1
  -2  -3 -18 4158.98 412.874   1
   2  -3  19-31.5972 252.777   1
   2   3  19 990.641 315.094   1
  -2  -3 -19 543.524 309.159   1
  -2   3 -19 482.780 246.156   1
   2  -3  20 294.680 268.307   1
   2   3  20 555.745 286.552   1
  -2   3 -20 1358.18 290.497   1
  -2  -3 -20 1109.00 289.655   1
   2  -3  21 439.783 282.031   1
  -2   3 -21 130.946 268.701   1
   2   3  22 2377.46 405.843   1
   2  -3  22 2549.60 382.166   1
  -2  -3 -22 3471.48 402.768   1
  -2   3 -22 2801.35 370.999   1
   2   3  23 106.958 305.618   1
   2  -3  23-181.253 322.218   1
  -2   3 -23 605.643 307.764   1
  -2  -3 -23 547.270 304.096   1
   2   3  25 71.5784 324.601   1
  -2  -3 -25 604.861 313.316   1
   2   3  26-288.384 320.538   1
  -2  -3 -26 399.434 309.496   1
   2   3  27 715.657 358.065   1
  -2  -3 -27 66.4087 340.954   1
   2  -4 -28 228.939 347.003   1
  -2   4  28-175.854 348.376   1
   2  -4 -27 266.232 325.295   1
  -2   4  27 681.084 356.892   1
   2  -4 -26 1448.29 367.810   1
  -2   4  26 871.690 356.507   1
   2  -4 -25-101.995 312.149   1
  -2   4  25 293.041 325.708   1
   2  -4 -24 204.586 320.429   1
  -2   4  24 404.315 330.559   1
   2  -4 -23 475.512 325.622   1
   2   4 -23 1170.13 305.115   1
  -2   4  23 1140.71 341.004   1
   2   4 -22-33.5075 285.391   1
   2  -4 -22 236.088 317.892   1
  -2  -4  22 532.320 312.902   1
  -2   4  22 366.214 322.226   1
   2   4 -21 454.969 276.859   1
  -2   4  21 471.668 309.367   1
   2  -4 -20 2331.79 369.930   1
   2   4 -20 1661.26 320.543   1
  -2  -4  20 2696.03 338.239   1
  -2   4  19 1579.43 329.093   1
   2   4 -19 1625.35 296.123   1
  -2  -4  19 862.446 284.196   1
   2  -4 -19 1359.21 311.736   1
  -2   4  18 3120.13 398.010   1
   2   4 -18 3479.19 389.540   1
  -2  -4  18 4503.86 403.368   1
   2  -4 -18 3777.81 397.899   1
  -2   4  17 1466.22 305.694   1
   2   4 -17 1367.03 250.110   1
  -2  -4  17 873.471 277.307   1
   2  -4 -17 1611.76 285.212   1
  -2   4  16 32.2596 278.334   1
   2  -4 -16 271.127 269.490   1
   2   4 -16 750.573 219.857   1
  -2  -4  16-55.0404 222.969   1
  -2  -4  15 5483.09 513.347   1
  -2   4  15 6373.35 542.525   1
   2   4 -15 6473.88 503.446   1
   2  -4 -15 6012.41 526.216   1
  -2   4  14 3700.60 375.819   1
   2  -4 -14 3308.58 364.773   1
   2   4 -14 3456.17 327.858   1
  -2  -4  14 3284.43 345.887   1
   2  -4 -13 4978.40 444.234   1
  -2  -4  13 4501.03 425.317   1
  -2   4  13 5455.36 463.373   1
   2   4 -13 5246.29 417.216   1
  -2  -4  12 12416.7 834.843   1
  -2   4  12 11569.5 861.944   1
   2  -4 -12 12433.1 857.662   1
   2   4 -12 9990.37 820.837   1
  -2  -4  11 8510.02 604.151   1
   2   4 -11 7686.28 595.576   1
  -2   4  10 98.7634 153.867   1
   2  -4 -10-160.295 143.291   1
   2   4 -10 207.724 129.523   1
  -2  -4  10 252.215 125.653   1
  -2   4   9 4793.23 373.867   1
  -2  -4   9 4056.91 329.443   1
   2  -4  -9 4296.62 359.394   1
   2   4  -9 3706.66 322.176   1
  -2   4   8 9967.01 739.667   1
  -2  -4   8 9427.06 707.469   1
   2   4  -8 10423.6 705.568   1
   2  -4  -8 9844.59 733.309   1
  -2   4   7 1155.57 200.155   1
   2  -4  -7 1042.33 178.249   1
   2   4  -7 1275.42 145.589   1
  -2  -4   7 1284.52 142.285   1
  -2  -4   6 15681.4 1144.22   1
   2   4  -6 16564.3 1145.13   1
   2  -4  -6 17303.7 1165.58   1
  -2   4   6 17716.5 1173.14   1
  -2  -4   5 55840.9 3858.09   1
   2  -4  -5 56947.2 3875.42   1
   2   4  -5 59069.9 3857.97   1
  -2   4   5 55278.7 3878.48   1
  -2  -4   4 9614.19 702.351   1
   2   4  -4 10626.7 702.007   1
   2  -4  -3 52056.6 3359.84   1
   2   4  -3 49237.3 3342.82   1
  -2  -4   3 47555.9 3342.80   1
  -2   4   3 51021.4 3361.31   1
   2   4  -2 6789.34 473.326   1
  -2  -4   2 7045.90 474.979   1
   2  -4  -2 6290.53 494.206   1
  -2   4   2 6332.61 494.338   1
   2   4  -1 57326.8 4035.22   1
  -2  -4   1 58620.9 4034.62   1
  -2   4   1 61670.3 4041.47   1
   2  -4  -1 62258.5 4041.12   1
  -2  -4   0 18229.9 1170.15   1
   2   4   0 16378.9 1169.87   1
  -2   4   0 17164.8 1169.65   1
   2  -4   0 16439.5 1168.34   1
  -2  -4  -1 57321.9 4015.72   1
  -2   4  -1 59766.5 4008.92   1
   2   4   1 57859.3 4016.29   1
   2  -4   1 61231.6 4008.57   1
   2   4   2 7732.34 546.344   1
   2  -4   2 7899.56 523.983   1
  -2  -4  -2 6500.74 539.501   1
  -2   4  -2 7542.64 523.214   1
   2  -4   3 53178.7 3443.01   1
   2   4   3 50781.7 3461.71   1
  -2   4  -3 48146.3 3442.23   1
  -2  -4  -3 52629.9 3459.94   1
   2  -4   4 9586.59 618.832   1
   2   4   4 8405.96 644.507   1
  -2   4  -4 8342.21 617.474   1
  -2  -4  -4 9216.96 648.050   1
   2   4   5 57884.8 3874.10   1
   2  -4   5 59847.5 3851.76   1
  -2   4  -5 55738.9 3849.15   1
  -2  -4  -5 53088.2 3869.99   1
   2  -4   6 16702.2 1194.38   1
   2   4   6 17893.6 1222.40   1
  -2  -4  -6 18472.0 1222.51   1
  -2   4  -6 17363.6 1194.36   1
  -2  -4  -7 1282.36 192.416   1
  -2   4  -7 1032.15 144.625   1
   2   4   7 1667.02 195.697   1
   2  -4   7 1289.11 151.062   1
  -2   4  -8 9605.72 691.917   1
  -2  -4  -8 9062.41 714.781   1
   2  -4   8 10251.2 693.290   1
   2   4   8 9806.06 722.134   1
   2   4   9 4572.81 389.123   1
   2   4  10-24.3939 187.000   1
   2  -4  10-254.720 131.894   1
  -2  -4 -10-234.655 181.292   1
  -2   4 -10 215.938 113.539   1
  -2   4 -11 7836.30 589.304   1
   2  -4  11 8142.83 594.666   1
  -2  -4 -12 12066.9 869.770   1
  -2   4 -12 11789.1 839.339   1
   2  -4  12 11157.8 841.255   1
   2   4  12 11886.7 875.335   1
   2   4  13 4391.61 404.047   1
  -2   4 -13 4293.30 372.369   1
   2  -4  13 4334.08 373.264   1
  -2  -4 -13 4095.96 394.246   1
   2   4  14 3128.15 348.632   1
   2  -4  14 3787.33 328.279   1
  -2  -4 -14 3197.65 340.548   1
  -2   4 -14 2885.55 306.041   1
  -2  -4 -15 7266.88 579.870   1
  -2   4 -15 6926.06 543.734   1
   2   4  15 6829.03 588.214   1
   2  -4  15 6415.26 556.799   1
   2   4  16 161.050 281.316   1
  -2  -4 -16 571.884 267.240   1
   2  -4  17 789.440 249.683   1
   2   4  17 1056.82 291.387   1
  -2   4 -17 1150.80 235.129   1
  -2  -4 -17 926.963 270.930   1
   2   4  18 3883.01 439.731   1
  -2   4 -18 5044.78 414.610   1
   2  -4  18 4593.78 419.759   1
  -2  -4 -18 3193.67 418.063   1
   2  -4  19 1270.26 274.672   1
   2   4  19 1068.84 334.809   1
  -2  -4 -19 1160.78 323.842   1
  -2   4 -19 1107.33 276.249   1
   2   4  20 2027.15 355.873   1
   2  -4  20 2421.67 334.490   1
  -2   4 -20 2003.07 329.183   1
  -2  -4 -20 2689.90 353.520   1
   2   4  21 352.407 309.303   1
   2   4  22 248.670 318.538   1
   2  -4  22 492.444 301.214   1
  -2  -4 -22 134.876 289.378   1
  -2   4 -22-65.3812 277.032   1
   2   4  23 605.142 294.549   1
  -2   4 -23 748.181 315.011   1
  -2  -4 -23 341.233 316.062   1
   2   4  24-142.049 311.558   1
  -2  -4 -24 444.944 338.634   1
   2   4  25-142.219 309.962   1
  -2  -4 -25 333.552 318.859   1
   2   4  27 211.969 335.462   1
  -2  -4 -27-393.561 316.183   1
   2   4  28 174.792 333.480   1
  -2  -4 -28 356.519 337.239   1
   2  -5 -28-64.4302 342.258   1
  -2   5  28 34.6901 324.210   1
   2  -5 -26-300.057 331.350   1
  -2   5  26 575.779 339.940   1
   2  -5 -25 67.4179 339.074   1
  -2   5  25 509.299 355.124   1
   2  -5 -24 946.315 344.978   1
  -2   5  24 1136.34 364.051   1
   2   5 -22 333.324 281.384   1
   2  -5 -22 100.881 321.223   1
  -2   5  22 256.224 338.816   1
   2  -5 -21 33.3164 301.742   1
   2   5 -21 192.919 250.757   1
  -2  -5  21 339.672 291.632   1
  -2   5  21 400.064 319.923   1
   2   5 -20 370.873 272.424   1
  -2  -5  20 32.6512 262.130   1
  -2   5  19 530.626 330.708   1
   2   5 -19-118.296 240.060   1
  -2  -5  19-218.384 249.655   1
   2  -5 -19 587.015 317.505   1
  -2   5  18 693.142 311.262   1
   2   5 -18 703.430 264.824   1
  -2  -5  18 861.502 256.230   1
   2  -5 -18 802.081 295.314   1
  -2   5  17 33.7714 252.057   1
   2   5 -17 159.788 217.161   1
  -2  -5  17 365.291 245.987   1
   2  -5 -17-156.965 248.139   1
  -2   5  15 573.513 271.755   1
   2  -5 -15-178.393 256.299   1
   2   5 -15 492.391 204.769   1
  -2  -5  15-98.8346 205.033   1
   2   5 -14 4051.84 352.823   1
  -2   5  14 4617.23 400.467   1
  -2  -5  14 3669.74 353.477   1
  -2   5  13 1541.01 295.596   1
   2   5 -13 1745.95 225.314   1
  -2  -5  13 1435.92 221.475   1
   2  -5 -13 1754.77 292.805   1
  -2   5  12-198.632 214.675   1
   2   5 -12-18.3292 148.435   1
  -2  -5  12 173.407 151.193   1
   2  -5 -12 262.797 176.168   1
  -2   5  11-27.0560 200.448   1
   2  -5 -11-100.264 185.225   1
   2   5 -11 231.820 129.947   1
  -2  -5  11 365.542 157.775   1
  -2  -5  10 10183.2 722.197   1
  -2   5  10 10772.5 759.561   1
   2   5 -10 9100.56 715.423   1
   2  -5 -10 10887.1 754.525   1
  -2   5   9 797.608 192.511   1
   2  -5  -9 985.923 186.641   1
  -2  -5   8 23415.6 1672.11   1
   2  -5  -8 24224.4 1696.11   1
  -2   5   8 24605.3 1702.58   1
   2   5  -8 25326.6 1673.09   1
  -2  -5   7 1973.32 161.289   1
  -2   5   7 1660.61 216.185   1
   2   5  -6 14360.4 947.896   1
  -2  -5   6 13698.5 948.724   1
  -2   5   6 13539.9 980.525   1
   2  -5  -6 12569.9 973.161   1
  -2  -5   5 2213.27 197.629   1
   2   5  -5 2296.04 194.942   1
  -2   5   5 2376.85 245.626   1
  -2   5   4 14987.3 996.708   1
   2   5  -4 13940.8 964.305   1
  -2  -5   4 13855.7 965.055   1
   2  -5  -4 14018.3 988.441   1
  -2  -5   3 99.7495 74.5547   1
   2   5  -3-6.62514 74.2768   1
   2   5  -2 42765.7 2945.79   1
  -2  -5   2 44960.4 2945.64   1
  -2   5   2 42051.8 2960.87   1
   2  -5  -2 43562.7 2959.33   1
  -2   5   1 1782.91 163.278   1
   2  -5  -1 1331.37 162.135   1
  -2  -5   1 1523.28 142.776   1
   2   5  -1 1266.55 137.787   1
  -2   5   0 44.8156 89.9474   1
   2   5   0-56.0465 110.550   1
  -2  -5   0 141.351 96.5633   1
   2  -5   0 42.7287 98.3311   1
   2  -5   1 1424.32 127.571   1
   2   5   1 869.554 158.637   1
  -2  -5  -1 994.542 144.240   1
  -2   5  -1 1390.75 129.387   1
  -2  -5  -2 46778.7 3039.09   1
  -2   5  -2 43975.4 3023.28   1
   2  -5   2 44349.7 3023.27   1
   2   5   2 44817.5 3041.00   1
   2  -5   3 75.7858 65.8512   1
  -2   5  -3-38.2373 64.2018   1
   2   5   4 14329.0 1026.31   1
  -2  -5  -4 15205.5 1023.76   1
  -2   5  -4 14384.0 992.849   1
   2   5   5 3218.47 266.781   1
   2  -5   5 2220.71 201.637   1
  -2  -5  -5 2872.86 257.787   1
  -2   5  -5 2734.53 198.697   1
   2   5   6 13663.6 959.366   1
   2  -5   6 13551.7 924.128   1
  -2  -5  -6 14027.5 961.322   1
  -2   5  -6 12927.9 922.766   1
   2   5   7 1720.71 216.546   1
   2  -5   7 2114.45 170.131   1
  -2   5  -7 1615.13 167.865   1
  -2  -5  -7 1907.77 206.183   1
  -2   5  -8 23299.4 1627.08   1
  -2  -5  -8 23407.2 1655.25   1
   2   5   8 23361.3 1658.85   1
   2  -5   8 24597.0 1627.87   1
   2   5   9 886.817 205.516   1
   2  -5   9 742.766 125.296   1
  -2   5  -9 794.980 125.583   1
  -2  -5  -9 483.836 182.592   1
   2   5  10 9909.88 714.615   1
  -2  -5 -10 8872.75 705.655   1
   2   5  11-186.232 205.350   1
   2  -5  11 598.912 144.525   1
  -2   5 -11 328.865 137.851   1
  -2  -5 -11 128.095 192.117   1
   2  -5  12 149.673 157.636   1
   2   5  12-139.363 198.176   1
  -2   5 -12 437.480 157.365   1
  -2  -5 -12 26.7565 172.665   1
   2   5  13 1207.51 270.308   1
   2  -5  13 980.551 203.625   1
  -2  -5 -13 1594.74 263.295   1
  -2   5 -13 1503.39 203.504   1
   2   5  14 3778.88 433.194   1
  -2   5 -14 4200.63 369.956   1
   2  -5  14 4735.43 381.446   1
  -2  -5 -14 3727.78 408.637   1
   2  -5  15-72.0337 193.241   1
  -2  -5 -15 148.173 243.427   1
  -2   5 -15 22.6951 189.908   1
  -2   5 -16 4389.70 421.801   1
   2  -5  16 5390.41 442.013   1
   2  -5  17 654.814 237.852   1
   2   5  17 234.431 303.138   1
  -2   5 -17-182.855 217.925   1
  -2  -5 -17 720.185 289.844   1
   2   5  18 785.398 271.426   1
   2  -5  18 605.231 256.336   1
  -2  -5 -18 575.229 255.633   1
  -2   5 -18 418.098 239.792   1
   2   5  19 243.076 315.908   1
   2  -5  19 273.023 262.863   1
  -2  -5 -19-357.605 299.039   1
  -2   5 -19-378.162 247.379   1
   2  -5  20 384.936 265.658   1
  -2   5 -20-269.775 232.136   1
   2  -5  21 437.666 259.767   1
  -2  -5 -21-133.616 295.580   1
  -2   5 -21 313.143 257.385   1
   2   5  22 319.788 314.806   1
  -2   5 -22-32.8722 283.163   1
   2   5  23-35.5278 296.231   1
  -2  -5 -23 170.176 310.753   1
   2   5  24 1095.81 345.348   1
  -2  -5 -24 953.746 360.548   1
   2   5  25 459.017 322.136   1
  -2  -5 -25 297.891 307.626   1
   2   5  26 530.736 345.907   1
  -2  -5 -26 260.479 337.368   1
   2   5  28-68.9197 332.703   1
  -2  -5 -28 223.480 348.797   1
   2  -6 -27 64.8956 347.718   1
  -2   6  27 279.868 351.010   1
   2  -6 -26 1024.13 362.870   1
  -2   6  26 606.306 357.097   1
   2  -6 -24 537.679 309.717   1
  -2   6  24 255.302 331.648   1
   2  -6 -23 942.601 332.823   1
  -2   6  23 878.817 333.764   1
   2  -6 -22 1108.65 339.987   1
  -2   6  22 1390.68 369.165   1
   2   6 -21 95.3476 263.836   1
   2  -6 -21 700.823 308.512   1
  -2   6  21 328.095 320.660   1
  -2   6  20 1693.83 353.779   1
   2   6 -20 1638.15 285.701   1
  -2  -6  20 2081.48 300.408   1
   2  -6 -20 962.046 338.039   1
  -2   6  19 497.373 335.229   1
   2   6 -19 1183.37 263.930   1
  -2  -6  19 943.813 282.821   1
   2  -6 -19 657.050 312.364   1
  -2   6  18 4025.69 472.562   1
   2   6 -18 4125.01 393.710   1
  -2  -6  18 4434.90 418.870   1
   2  -6 -18 3562.21 438.741   1
  -2   6  17-376.327 281.437   1
   2  -6 -17 222.458 263.212   1
  -2   6  16 33.3180 252.048   1
   2   6 -16 24.0691 196.204   1
  -2  -6  16 785.601 232.151   1
   2  -6 -16 372.850 235.781   1
  -2   6  15 194.743 293.624   1
   2  -6 -15 211.162 274.949   1
   2   6 -15-44.7264 189.394   1
  -2  -6  15 94.1597 180.508   1
  -2   6  14 7706.34 688.346   1
  -2  -6  14 9614.19 667.475   1
   2  -6 -14 8518.34 690.535   1
   2   6 -14 8970.11 660.798   1
  -2   6  13-182.301 264.477   1
  -2  -6  13 257.802 173.493   1
   2  -6 -13 112.364 236.994   1
   2   6 -13 227.531 166.242   1
   2  -6 -12 4566.52 426.155   1
   2   6 -12 4949.67 390.207   1
  -2   6  12 4293.68 440.996   1
  -2  -6  12 4908.33 388.802   1
   2  -6 -11 2069.79 249.983   1
  -2  -6  11 2234.79 218.239   1
  -2   6  11 1341.43 246.326   1
   2   6 -11 1510.83 196.806   1
   2   6  -9 2604.10 213.779   1
  -2   6   9 2366.39 270.578   1
  -2  -6   9 2131.88 208.508   1
   2  -6  -9 2495.37 264.856   1
  -2  -6   8 8093.60 617.166   1
   2  -6  -8 8248.92 654.540   1
   2   6  -8 9373.92 616.682   1
  -2   6   8 8948.28 661.742   1
  -2  -6   7 1301.98 138.343   1
   2  -6  -7 1073.21 200.038   1
   2   6  -7 1522.52 133.014   1
  -2   6   7 884.939 197.734   1
   2  -6  -6 46672.3 3209.90   1
  -2  -6   6 47130.2 3182.17   1
  -2   6   6 50659.8 3217.36   1
   2   6  -6 45732.2 3181.25   1
   2  -6  -5 12076.0 909.296   1
   2   6  -5 12556.3 878.903   1
  -2  -6   5 13549.3 879.955   1
  -2   6   5 12154.1 913.363   1
   2   6  -4 27001.9 1730.71   1
  -2  -6   4 24811.2 1730.60   1
  -2   6   4 25191.9 1757.91   1
   2  -6  -4 23562.1 1754.12   1
   2  -6  -3 404.249 131.451   1
  -2   6   3 452.583 136.733   1
   2   6  -3 555.384 82.0881   1
  -2  -6   3 328.126 81.0183   1
  -2  -6   2 29123.1 2089.23   1
   2   6  -2 32516.6 2090.63   1
   2  -6  -1 6437.90 463.749   1
  -2   6   1 6972.84 468.610   1
   2   6  -1 6344.09 455.788   1
  -2  -6   1 5871.06 452.612   1
   2  -6   0 6929.24 458.448   1
  -2  -6   0 6097.90 456.471   1
  -2   6   0 6366.04 458.728   1
   2   6   0 5883.50 457.547   1
  -2  -6  -1 6076.98 441.461   1
   2   6   1 5998.53 439.351   1
   2  -6   1 6197.79 426.290   1
  -2   6  -1 5563.36 423.643   1
  -2   6  -2 33040.9 2240.38   1
  -2   6  -3 358.302 70.4076   1
   2   6   3 622.733 158.463   1
  -2  -6  -3 393.610 137.039   1
   2  -6   3 410.300 66.5521   1
   2   6   4 25599.0 1775.30   1
  -2  -6  -4 25203.0 1774.16   1
  -2   6  -4 25159.6 1742.97   1
   2  -6   4 26473.2 1743.51   1
   2   6   5 13561.3 908.740   1
  -2   6  -5 12105.2 866.210   1
  -2  -6  -5 13485.6 908.468   1
   2  -6   5 12868.7 867.770   1
   2   6   6 51039.2 2866.66   1
  -2  -6  -6 44240.3 2857.05   1
  -2   6  -6 49252.1 2821.01   1
   2   6   7 971.792 208.863   1
   2  -6   7 1172.97 123.141   1
  -2   6  -7 1322.37 120.482   1
  -2  -6  -7 778.653 195.645   1
   2  -6   8 8862.03 605.143   1
   2   6   8 7719.56 651.419   1
   2  -6   9 1774.67 194.223   1
  -2   6  -9 2245.84 189.123   1
   2   6   9 2192.93 276.681   1
  -2  -6  -9 2419.87 266.511   1
   2   6  10 6297.84 563.024   1
   2  -6  10 7057.58 504.284   1
  -2  -6 -10 6308.03 556.530   1
  -2   6 -10 7075.28 501.412   1
   2  -6  11 2377.61 211.956   1
   2   6  11 1808.64 281.151   1
  -2  -6 -11 1879.51 268.070   1
  -2   6 -11 2043.39 207.764   1
   2   6  12 4309.25 421.725   1
   2  -6  12 4378.56 367.122   1
  -2  -6 -12 4396.29 413.553   1
  -2   6 -12 4824.46 369.222   1
   2  -6  13 228.432 173.670   1
   2   6  13 425.906 268.576   1
  -2   6 -13 180.090 152.470   1
  -2  -6 -13 618.092 253.478   1
   2   6  14 8647.11 764.106   1
   2  -6  14 9154.22 727.046   1
  -2   6 -14 11104.4 731.406   1
  -2  -6 -14 9949.35 760.081   1
   2   6  15-64.8554 269.230   1
   2  -6  15 317.463 189.996   1
  -2   6 -15-173.471 186.407   1
  -2  -6 -15 332.997 248.528   1
   2  -6  16 318.877 212.362   1
   2   6  16 631.363 292.657   1
  -2   6 -16 707.975 213.182   1
  -2  -6 -16 621.281 286.620   1
   2   6  17 237.109 253.633   1
  -2  -6 -17 602.321 249.018   1
   2  -6  18 3776.99 379.670   1
   2   6  18 2864.05 436.079   1
  -2  -6 -18 3969.41 434.705   1
  -2   6 -18 3582.59 367.227   1
   2   6  19 944.775 305.050   1
   2  -6  19 630.115 250.729   1
  -2   6 -19 1089.03 244.235   1
  -2  -6 -19 589.310 278.491   1
   2  -6  20 696.303 259.956   1
   2   6  20 1201.06 336.089   1
  -2  -6 -20 1390.61 326.934   1
  -2   6 -20 920.069 274.165   1
   2   6  21 318.856 280.805   1
  -2  -6 -21 301.112 276.089   1
  -2   6 -21 375.075 288.296   1
   2   6  22 461.909 337.718   1
  -2  -6 -22 505.218 326.237   1
   2   6  23 1452.64 337.564   1
  -2  -6 -23 780.149 315.014   1
   2   6  24 1374.33 366.184   1
  -2  -6 -24 507.895 353.268   1
   2   6  26 315.297 352.270   1
  -2  -6 -26 773.228 352.144   1
   2   6  27-34.4821 321.201   1
  -2  -6 -27 223.710 323.494   1
   2  -7 -27 383.931 353.969   1
  -2   7  27 690.617 354.880   1
   2  -7 -26 32.6688 330.228   1
  -2   7  26 246.948 337.847   1
  -2   7  25 107.425 333.556   1
   2  -7 -24 1135.09 328.614   1
   2  -7 -23-301.774 292.262   1
  -2   7  23 255.450 318.724   1
   2  -7 -21 133.619 299.143   1
  -2   7  21 365.145 331.275   1
  -2   7  20 361.794 334.541   1
   2  -7 -20-33.2945 300.014   1
   2   7 -20-149.069 236.737   1
  -2  -7  19 29.4779 241.387   1
   2   7 -19 56.4014 245.311   1
  -2   7  18 282.673 320.191   1
   2  -7 -18-228.653 295.447   1
  -2   7  17 415.558 274.389   1
   2   7 -17 1240.07 225.065   1
  -2  -7  17 983.740 227.967   1
   2  -7 -17 867.939 272.565   1
   2   7 -16 11660.7 778.768   1
   2  -7 -16 9772.34 813.326   1
  -2  -7  16 9830.43 775.866   1
  -2   7  16 9843.50 823.154   1
  -2   7  15-99.1323 281.568   1
  -2  -7  15 110.951 179.256   1
   2   7 -15 233.901 177.354   1
   2  -7 -15-123.224 265.819   1
  -2   7  14 578.373 254.722   1
  -2  -7  14 284.106 196.340   1
   2   7 -14 758.700 179.266   1
   2  -7 -14 238.954 232.414   1
  -2   7  13 1058.65 293.114   1
  -2  -7  13 1320.87 191.364   1
   2   7 -13 1200.83 194.107   1
   2  -7 -13 1100.76 281.741   1
  -2   7  12 780.575 268.714   1
   2  -7 -12 749.685 244.319   1
   2   7 -12 616.031 153.744   1
  -2  -7  12 673.318 161.900   1
  -2   7  11 4670.66 436.281   1
   2  -7 -11 4747.71 421.456   1
  -2  -7  10 6904.20 512.185   1
   2   7 -10 7376.19 511.182   1
   2  -7 -10 7191.23 556.284   1
  -2   7  10 6227.11 561.054   1
   2   7  -9 1570.59 159.523   1
  -2  -7   9 1532.26 163.315   1
   2   7  -8 4838.31 363.771   1
   2  -7  -8 5383.55 425.854   1
  -2   7   8 5343.73 438.454   1
  -2  -7   8 4844.71 366.027   1
   2   7  -7 21036.4 1476.75   1
  -2   7   7 21580.9 1518.30   1
   2  -7  -7 21460.9 1515.16   1
  -2  -7   7 22303.8 1476.32   1
   2   7  -6 783.367 92.8415   1
  -2   7   6 974.553 172.763   1
  -2  -7   6 798.942 91.0790   1
   2  -7  -5 3331.41 300.778   1
  -2   7   5 3836.26 313.210   1
  -2  -7   5 3139.51 245.757   1
   2   7  -5 3386.53 244.922   1
   2  -7  -4 31409.5 2203.12   1
   2   7  -4 32621.6 2175.93   1
  -2   7   4 33157.9 2208.07   1
  -2  -7   4 31461.8 2175.31   1
   2   7  -3 8328.52 591.934   1
  -2   7   3 8340.53 622.268   1
  -2  -7   3 8415.76 590.924   1
   2  -7  -3 9155.27 622.053   1
   2   7  -2 2101.80 179.996   1
  -2  -7   2 2151.63 177.430   1
   2   7  -1 38933.2 2666.04   1
   2  -7  -1 38523.0 2671.25   1
  -2   7   1 41519.9 2674.73   1
  -2  -7   1 38508.3 2663.72   1
   2   7   0 115.178 105.170   1
  -2   7   0 87.7463 90.4696   1
   2   7   1 40395.4 2661.40   1
  -2  -7  -1 41295.2 2661.36   1
  -2   7  -1 38200.8 2650.67   1
   2  -7   1 37508.7 2649.58   1
   2   7   2 2389.52 211.339   1
  -2  -7  -2 2266.68 205.384   1
   2  -7   2 1860.60 166.708   1
   2   7   3 8524.78 623.750   1
   2  -7   3 8275.96 586.528   1
  -2  -7  -3 8582.19 622.647   1
  -2   7  -3 8679.51 587.677   1
   2  -7   4 33125.4 2220.39   1
   2   7   4 33252.1 2257.32   1
  -2   7  -4 32725.8 2220.22   1
  -2  -7  -4 31631.4 2254.20   1
   2   7   5 3697.57 331.271   1
   2  -7   5 3762.68 260.190   1
  -2  -7  -5 3861.60 320.265   1
  -2   7  -5 3536.91 258.481   1
  -2   7  -6 928.942 88.7772   1
  -2  -7  -6 722.359 175.918   1
   2   7   6 866.918 190.268   1
   2  -7   6 909.816 86.2832   1
   2   7   7 22162.7 1614.28   1
   2  -7   7 23311.7 1569.11   1
  -2  -7  -8 4483.92 442.162   1
  -2   7  -8 5465.51 372.223   1
   2   7   8 4643.34 442.679   1
   2  -7   8 5154.31 372.804   1
   2  -7   9 1169.69 135.151   1
  -2   7  -9 1288.00 134.105   1
   2  -7  10 5594.56 431.368   1
   2   7  10 5762.60 493.013   1
  -2  -7 -10 6975.48 500.567   1
  -2   7 -10 5602.67 430.763   1
   2   7  11 4879.93 444.322   1
  -2   7 -11 4593.23 370.025   1
  -2  -7 -11 4843.39 436.237   1
   2  -7  11 5077.14 375.227   1
  -2   7 -12 949.182 153.472   1
  -2  -7 -12 780.882 217.430   1
   2   7  12 388.714 213.894   1
   2  -7  12 598.135 152.591   1
  -2   7 -13 1241.69 181.897   1
  -2  -7 -13 1209.34 273.621   1
   2  -7  13 1190.90 186.904   1
   2   7  13 1097.56 296.459   1
  -2  -7 -14 1226.57 244.592   1
  -2   7 -14 650.661 187.058   1
   2   7  14 807.355 242.950   1
   2  -7  14 539.107 173.676   1
  -2   7 -15 576.776 187.121   1
  -2  -7 -15 338.895 276.224   1
   2   7  15-33.0304 287.340   1
   2  -7  15 442.594 189.575   1
   2   7  16 8997.08 765.169   1
  -2   7 -16 10039.8 726.664   1
   2  -7  16 9911.23 733.508   1
  -2  -7 -16 9757.57 758.078   1
  -2  -7 -17 545.370 304.891   1
  -2   7 -17 1251.24 211.347   1
   2   7  17 1063.33 339.870   1
   2  -7  17 632.699 224.904   1
  -2  -7 -18 65.0924 254.621   1
   2   7  18 488.005 265.672   1
  -2   7 -19-54.7970 237.347   1
   2  -7  19 29.1881 241.182   1
  -2  -7 -20 565.826 299.167   1
   2   7  20 141.581 289.486   1
  -2  -7 -21 301.476 311.339   1
   2   7  21 212.957 325.097   1
  -2  -7 -23-270.322 311.319   1
   2   7  23 353.157 323.601   1
  -2  -7 -24 731.316 348.359   1
   2   7  24 1016.06 354.612   1
  -2  -7 -25 292.844 316.899   1
   2   7  25 34.7531 322.712   1
  -2  -7 -26 287.210 349.015   1
   2   7  26 450.553 358.358   1
  -2  -7 -27 31.5277 319.270   1
   2   7  27 340.279 319.904   1
  -2   8  26 383.727 361.816   1
   2  -8 -25 426.742 338.375   1
   2  -8 -23 433.904 325.865   1
  -2   8  23 945.100 352.054   1
   2  -8 -22-133.932 327.001   1
  -2   8  22 365.217 353.780   1
   2  -8 -21 133.664 311.713   1
  -2   8  21 877.217 351.936   1
   2  -8 -20 868.107 329.660   1
  -2   8  20 435.671 359.073   1
   2  -8 -19 99.6272 301.907   1
  -2   8  19 397.229 339.636   1
   2  -8 -18 329.282 276.263   1
  -2   8  18 142.574 301.278   1
   2   8 -18 608.895 226.224   1
  -2  -8  18 951.702 240.904   1
   2  -8 -17 649.854 286.056   1
  -2   8  17-105.082 296.976   1
   2   8 -17 564.330 208.166   1
  -2  -8  17 293.877 211.945   1
   2  -8 -16 543.407 273.800   1
  -2   8  16 1033.37 340.997   1
   2   8 -16 691.903 196.789   1
  -2  -8  16 585.009 198.961   1
   2   8 -15 752.170 186.293   1
  -2  -8  15 445.390 182.183   1
   2  -8 -15 563.593 244.580   1
  -2   8  15 941.026 263.948   1
  -2  -8  14 2586.22 280.785   1
   2   8 -14 3276.49 284.269   1
   2  -8 -13 266.538 215.811   1
  -2  -8  13 387.092 156.876   1
   2   8 -13 203.946 145.562   1
  -2   8  13 478.024 238.056   1
   2  -8 -12 3040.97 338.130   1
  -2   8  12 2807.11 348.468   1
   2  -8 -11 719.042 256.483   1
  -2   8  11 743.170 262.549   1
  -2  -8  11 573.030 129.388   1
   2   8 -11 641.279 135.711   1
  -2  -8  10 3434.88 264.753   1
   2   8 -10 3020.76 261.822   1
  -2   8  10 3707.26 376.020   1
   2  -8 -10 3237.74 350.518   1
   2   8  -9 9073.56 658.766   1
  -2   8   9 10259.2 724.982   1
  -2  -8   9 8913.76 660.045   1
  -2   8   8 232.296 171.571   1
   2   8  -8 472.386 84.2447   1
   2  -8  -8 360.516 171.852   1
  -2  -8   8 393.812 82.2210   1
   2   8  -7 1521.21 135.705   1
  -2  -8   7 1672.42 138.143   1
   2  -8  -6 37037.1 2859.37   1
  -2  -8   6 41443.6 2821.97   1
   2   8  -6 43193.7 2822.70   1
  -2   8   6 42127.5 2867.54   1
   2  -8  -5 4083.50 364.394   1
   2   8  -5 4394.35 315.286   1
  -2  -8   5 4426.92 313.994   1
  -2   8   5 4741.30 376.958   1
   2  -8  -4 15550.0 1046.35   1
  -2  -8   4 15673.3 1008.93   1
   2   8  -4 13249.5 1008.91   1
  -2   8   4 15900.7 1051.85   1
   2  -8  -3 9949.41 750.024   1
  -2  -8   3 10399.2 719.803   1
   2   8  -3 10949.0 722.248   1
  -2   8   3 9562.88 748.926   1
   2  -8  -2 10918.0 768.850   1
  -2   8   2 12697.8 777.602   1
   2   8  -2 11566.7 752.268   1
  -2  -8   1 2943.29 239.009   1
   2   8  -1 2856.42 240.712   1
   2  -8   0 11784.3 809.385   1
  -2  -8   0 11250.7 812.955   1
   2  -8   1 2834.88 227.777   1
  -2   8  -1 2852.19 231.559   1
   2  -8   2 11648.1 811.309   1
  -2   8  -2 11640.3 811.834   1
   2   8   2 12081.6 837.806   1
  -2   8  -3 9238.83 654.686   1
   2  -8   3 9774.66 653.112   1
  -2  -8  -3 8949.70 689.328   1
   2   8   3 9645.71 691.834   1
  -2  -8  -4 15150.3 1029.51   1
  -2   8  -4 13155.4 984.766   1
   2  -8   4 15512.9 984.953   1
   2   8   4 15634.9 1032.77   1
   2   8   5 4510.76 376.939   1
  -2  -8  -5 4253.57 374.761   1
   2   8   6 38724.3 2666.52   1
  -2  -8  -6 38733.0 2663.48   1
  -2  -8  -7 1022.53 220.278   1
   2   8   7 1112.60 216.592   1
  -2   8  -8 278.010 61.9461   1
   2  -8   8 393.504 61.5460   1
   2   8   9 8613.89 709.610   1
   2  -8   9 10412.4 640.825   1
  -2  -8  -9 10200.4 709.476   1
  -2   8  -9 7973.03 639.464   1
   2   8  10 3510.11 365.878   1
   2  -8  10 3322.87 273.512   1
  -2   8 -10 3775.59 272.305   1
  -2  -8 -10 3445.88 355.686   1
  -2  -8 -11 801.128 250.989   1
  -2   8 -11 594.721 119.377   1
   2   8  11 444.417 255.235   1
   2  -8  11 746.338 124.648   1
  -2  -8 -12 3652.42 370.036   1
  -2   8 -12 3981.32 301.979   1
   2   8  12 3154.68 385.569   1
   2  -8  12 3700.90 303.310   1
  -2  -8 -13 385.976 270.021   1
  -2   8 -13 201.917 140.361   1
   2   8  13 192.361 282.133   1
   2  -8  14 3234.59 292.007   1
  -2   8 -14 3102.15 285.377   1
   2   8  15 570.225 300.447   1
   2  -8  15 546.218 181.114   1
  -2  -8 -15 501.231 287.587   1
  -2   8 -15 1178.33 180.387   1
   2  -8  16 564.362 185.641   1
   2   8  16-136.492 300.732   1
  -2   8 -16 122.694 181.204   1
  -2  -8 -16 861.441 274.551   1
   2  -8  17 549.441 204.686   1
   2   8  17-346.938 289.460   1
  -2   8 -17-89.5902 193.150   1
  -2  -8 -17 583.492 291.755   1
  -2   8 -18 945.853 227.219   1
   2   8  18 456.503 326.397   1
  -2  -8 -18 525.172 318.300   1
   2   8  19 743.415 288.720   1
  -2  -8 -19-33.1488 265.421   1
   2   8  20 142.109 327.986   1
  -2  -8 -20 66.7694 304.297   1
   2   8  21-284.100 305.122   1
  -2  -8 -21 168.170 307.078   1
   2   8  22 355.117 324.269   1
  -2  -8 -22 269.726 290.409   1
   2   8  23 70.1227 330.722   1
  -2  -8 -23-370.921 323.535   1
  -2  -8 -25 676.615 347.626   1
   2   8  26 274.067 319.874   1
  -2  -8 -26 126.104 308.104   1
   2  -9 -26 286.717 343.061   1
  -2   9  26 482.285 374.737   1
   2  -9 -24 1677.10 377.011   1
  -2   9  24 286.063 372.135   1
   2  -9 -23 199.109 334.153   1
  -2   9  23 542.462 371.661   1
   2  -9 -22 1271.54 348.505   1
  -2   9  22 729.023 379.557   1
   2  -9 -20 534.790 305.566   1
  -2   9  20 365.694 321.492   1
   2  -9 -19-66.7323 265.025   1
  -2   9  19 725.827 296.451   1
   2  -9 -18 928.536 327.538   1
  -2   9  18 1221.29 343.274   1
   2   9 -17 681.883 199.935   1
   2  -9 -17 952.471 326.174   1
  -2   9  17 675.673 353.094   1
   2  -9 -16 3173.08 362.862   1
  -2  -9  16 3331.16 291.065   1
   2   9 -16 2538.39 288.895   1
  -2   9  16 2129.76 358.932   1
   2  -9 -15 540.761 300.977   1
  -2  -9  15-106.121 155.184   1
   2   9 -15 34.8683 151.434   1
  -2   9  15 273.328 291.745   1
   2  -9 -14 1899.67 300.344   1
  -2  -9  14 1956.22 216.752   1
  -2   9  14 1972.94 307.422   1
   2   9 -14 1940.92 214.760   1
  -2   9  13 2445.77 365.100   1
   2  -9 -13 2795.18 360.627   1
  -2  -9  12 2455.88 215.950   1
   2   9 -12 2097.62 207.096   1
   2  -9 -12 2293.33 319.176   1
  -2   9  12 2087.96 341.297   1
  -2   9  11 91.7989 232.123   1
   2   9 -11 563.590 111.291   1
  -2  -9  11 264.796 105.881   1
   2   9 -10 8768.56 599.803   1
   2  -9 -10 8572.55 671.362   1
  -2  -9  10 8293.72 599.008   1
  -2   9  10 9011.84 685.138   1
   2   9  -9 615.543 84.9272   1
  -2  -9   9 555.499 81.0944   1
   2  -9  -9 577.265 229.936   1
  -2   9   8 11943.5 876.642   1
  -2  -9   8 11624.3 801.378   1
   2   9  -8 11864.9 802.259   1
   2  -9  -7 4351.96 405.067   1
  -2   9   7 4890.13 417.226   1
   2  -9  -6 2910.34 287.533   1
  -2   9   6 2743.45 292.603   1
   2   9  -5 661.925 79.0687   1
  -2  -9   5 631.372 74.6610   1
  -2   9   5 451.262 185.018   1
   2   9  -4 12666.7 932.485   1
  -2  -9   4 14424.8 932.513   1
   2  -9  -4 13409.2 968.596   1
  -2   9   4 14151.3 975.416   1
  -2  -9   3 7824.96 550.766   1
   2  -9  -3 8509.96 581.937   1
   2   9  -3 7488.44 548.780   1
   2   9  -2 10301.1 726.327   1
  -2  -9   2 10107.9 726.456   1
  -2   9   2 9929.46 747.254   1
   2  -9  -2 11198.8 748.976   1
   2   9  -1 84.6195 102.033   1
  -2   9   1-30.5620 108.327   1
   2  -9  -1 85.9307 109.611   1
  -2  -9   1 175.223 103.993   1
  -2   9   0 144.271 107.652   1
   2  -9   0-61.8641 95.0926   1
   2   9   1 141.598 126.477   1
   2  -9   1-10.4800 97.6479   1
  -2  -9  -1 180.302 116.100   1
  -2   9  -1-43.9534 92.2682   1
  -2   9  -2 9649.46 703.564   1
  -2  -9  -2 10275.2 730.234   1
   2  -9   2 10431.8 704.030   1
   2  -9   3 7455.89 493.806   1
   2   9   3 7264.81 535.652   1
  -2   9  -3 6225.27 492.296   1
   2   9   4 13090.5 941.500   1
   2   9   5 581.536 178.013   1
   2   9   6 2242.76 282.038   1
  -2  -9  -6 2978.54 285.320   1
  -2  -9  -7 5088.75 416.134   1
   2   9   7 4409.06 414.141   1
  -2  -9  -8 12746.6 866.715   1
   2   9   8 10560.2 855.794   1
  -2  -9  -9 426.663 226.601   1
   2   9   9 639.964 236.708   1
   2   9  10 8167.87 562.234   1
  -2   9 -10 7109.49 442.511   1
  -2  -9 -10 8571.85 550.556   1
  -2   9 -11 188.757 84.6177   1
   2  -9  11 226.626 89.6084   1
  -2  -9 -12 2224.74 319.992   1
  -2   9 -12 2057.56 194.535   1
   2  -9  12 2334.41 199.621   1
   2   9  12 2010.30 343.423   1
  -2  -9 -13 2676.82 326.808   1
  -2   9 -13 2223.72 206.539   1
   2   9  13 1860.37 337.921   1
   2  -9  13 2019.24 210.414   1
   2   9  14 2670.81 333.805   1
  -2  -9 -14 2057.28 309.066   1
  -2  -9 -15 317.802 273.045   1
  -2   9 -15 273.255 149.973   1
   2  -9  15-17.0992 155.543   1
  -2  -9 -16 2713.65 382.363   1
  -2   9 -16 3301.73 295.712   1
   2   9  16 2766.78 399.854   1
   2  -9  16 2844.09 300.257   1
  -2   9 -17 102.166 187.390   1
   2   9  17 456.004 278.630   1
  -2  -9 -17-163.604 258.658   1
   2   9  18 1132.71 350.836   1
  -2  -9 -18 1223.37 327.403   1
   2   9  19 745.686 340.162   1
  -2  -9 -19 733.900 314.086   1
   2   9  20 462.133 284.786   1
  -2  -9 -20 301.655 283.050   1
   2   9  22 846.512 343.066   1
  -2  -9 -22 1045.22 343.566   1
   2   9  23 69.7684 318.525   1
  -2  -9 -23 100.588 300.459   1
   2   9  24 796.612 357.012   1
  -2  -9 -24 425.575 352.972   1
  -2  -9 -26 155.566 329.814   1
   2 -10 -25 385.433 342.115   1
  -2  10  25 521.230 356.098   1
   2 -10 -24 490.443 326.540   1
  -2  10  24 636.866 351.922   1
   2 -10 -23 198.394 303.850   1
  -2  10  23 503.495 340.419   1
   2 -10 -22 633.090 304.781   1
  -2  10  22 109.003 319.055   1
   2 -10 -21-33.4718 278.439   1
  -2  10  21 36.5419 295.760   1
   2 -10 -20 1404.96 352.637   1
  -2  10  20 1538.78 372.230   1
   2 -10 -19 334.863 308.615   1
  -2  10  19-145.784 338.298   1
   2 -10 -18 800.583 300.029   1
  -2  10  18 254.153 333.546   1
   2 -10 -16 819.508 315.547   1
   2  10 -16 545.391 176.984   1
  -2  10  16 319.546 326.914   1
   2 -10 -15 129.188 246.980   1
  -2  10  15 69.6730 263.569   1
   2 -10 -14 1744.48 313.871   1
   2  10 -14 1373.08 163.785   1
  -2 -10  14 1245.98 160.845   1
  -2  10  13 666.034 293.077   1
   2 -10 -13 403.079 268.024   1
   2  10 -13 203.596 110.034   1
  -2 -10  13 197.863 102.181   1
   2 -10 -12 3142.65 347.615   1
  -2 -10  12 3203.22 238.186   1
   2  10 -12 3074.25 239.535   1
  -2  10  12 2400.87 349.803   1
  -2 -10  11 719.857 76.7468   1
  -2  10  11 629.661 248.022   1
   2  10 -11 696.087 81.3506   1
   2 -10 -10 2069.15 287.010   1
  -2  10  10 1672.75 290.142   1
   2 -10  -9 2316.73 292.004   1
  -2  10   9 1929.61 301.330   1
  -2  10   8 10163.0 783.511   1
  -2  10   6 4002.51 342.183   1
   2 -10  -6 2769.50 320.999   1
   2 -10  -5 2241.65 271.331   1
  -2  10   5 2813.49 286.295   1
  -2  10   4 2027.68 224.912   1
   2  10  -4 1667.26 143.665   1
  -2  10   3-163.836 143.865   1
   2 -10  -3 152.372 150.319   1
   2  10  -3 219.671 89.6511   1
  -2  10   2 74.2352 148.493   1
   2 -10  -2 17.2923 145.179   1
   2  10  -2 76.8792 101.270   1
  -2  10   1-82.0282 132.158   1
   2 -10  -1 246.510 130.981   1
   2  10  -1-117.470 112.836   1
   2  10   1 320.413 135.246   1
   2 -10   1 125.171 103.557   1
  -2 -10  -2-71.5465 143.424   1
   2  10   2 37.2544 137.454   1
   2 -10   2 17.7783 87.2477   1
  -2  10  -2 102.055 92.3575   1
  -2 -10  -3 292.858 168.068   1
   2  10   3 487.813 156.950   1
   2 -10   3 18.7484 69.9409   1
  -2  10  -3 203.908 72.6222   1
   2  10   4 1797.09 247.010   1
  -2 -10  -4 2463.22 245.952   1
  -2 -10  -5 2501.04 272.480   1
  -2 -10  -6 3450.23 324.846   1
   2  10   6 3127.86 325.980   1
   2  10   8 10465.9 795.763   1
  -2 -10  -9 2420.16 304.109   1
   2  10   9 2042.46 309.804   1
  -2 -10 -10 1378.97 290.994   1
   2  10  10 1831.06 318.278   1
  -2 -10 -11 1114.46 261.050   1
   2  10  11 760.835 284.766   1
  -2 -10 -12 3603.88 386.253   1
   2  10  12 3703.94 404.854   1
   2  10  13 166.376 245.832   1
  -2 -10 -13 465.692 246.236   1
  -2  10 -13 89.1614 81.4433   1
   2 -10  13 243.877 74.7174   1
  -2 -10 -14 1235.33 287.040   1
  -2  10 -14 1197.36 149.473   1
   2 -10  14 1491.81 152.206   1
   2  10  15-414.160 301.452   1
  -2 -10 -15-32.2399 286.104   1
  -2  10 -15 35.9768 120.894   1
   2 -10  15 246.168 128.141   1
  -2 -10 -16 653.510 300.069   1
   2  10  16 805.878 327.040   1
  -2 -10 -18 532.823 302.599   1
   2  10  18 320.369 316.569   1
  -2 -10 -19 100.453 304.103   1
   2  10  19 142.382 326.859   1
  -2 -10 -20 1649.74 352.352   1
   2  10  20 1921.46 372.227   1
  -2 -10 -21 337.012 288.761   1
   2  10  21 390.809 298.509   1
  -2 -10 -22 302.192 333.804   1
   2  10  22 562.372 355.780   1
  -2 -10 -23 427.817 329.968   1
   2  10  23 312.653 336.839   1
  -2 -10 -24 192.566 293.261   1
   2  10  24 171.664 312.523   1
  -2 -10 -25 187.844 334.028   1
   2  10  25 1051.40 365.385   1
   2 -11 -25 570.756 317.797   1
  -2  11  25 34.3257 342.318   1
   2 -11 -23 393.578 322.180   1
  -2  11  23 35.6963 361.046   1
   2 -11 -21 401.692 330.495   1
  -2  11  21 364.983 362.444   1
   2 -11 -20 671.671 313.809   1
  -2  11  20 36.6732 329.570   1
   2 -11 -19 335.377 275.870   1
  -2  11  19-367.269 301.416   1
  -2  11  18 949.375 362.317   1
   2 -11 -18 335.399 319.416   1
   2 -11 -17 100.167 283.928   1
  -2  11  17-327.013 308.307   1
   2 -11 -16 198.792 290.670   1
  -2  11  16 430.878 321.128   1
   2 -11 -15 622.315 284.598   1
  -2  11  15 354.836 320.323   1
   2 -11 -14 1386.08 316.745   1
  -2  11  14 2086.99 357.339   1
   2 -11 -13 727.828 243.176   1
  -2  11  13 750.889 282.587   1
  -2  11  11 324.558 239.782   1
   2 -11 -10 6074.61 490.281   1
  -2  11  10 4940.75 495.219   1
   2 -11  -9 1634.27 281.972   1
  -2  11   9 1942.61 297.100   1
   2 -11  -8 4115.01 397.099   1
  -2  11   8 4038.39 415.451   1
   2 -11  -7 310.286 227.871   1
  -2  11   7 502.973 247.465   1
   2 -11  -5 1436.22 233.861   1
  -2  11   5 1636.73 245.271   1
  -2  11   4 4424.00 429.956   1
   2 -11  -4 5697.98 435.544   1
  -2 -11   4 5194.63 364.332   1
   2  11  -4 5096.44 365.914   1
  -2  11   3 5712.39 448.871   1
   2 -11  -3 5414.10 439.094   1
  -2 -11   3 5435.58 391.537   1
   2  11  -3 5222.11 393.459   1
  -2  11   2 19199.3 1429.38   1
   2  11  -2 19934.8 1406.22   1
   2 -11  -2 19481.1 1425.59   1
  -2 -11   2 22404.1 1409.06   1
  -2  11   1 70.1111 153.941   1
   2 -11  -1 378.684 136.407   1
  -2 -11   0-46.0704 131.713   1
  -2  11   0 106.720 131.578   1
   2  11   0 111.792 128.093   1
   2  11   1 53.7246 150.699   1
  -2 -11  -1-120.548 147.110   1
   2 -11   1-12.2477 102.904   1
  -2  11  -1 347.824 121.132   1
  -2  11  -2 18327.2 1292.83   1
   2 -11   2 19608.7 1292.38   1
  -2 -11  -2 18560.0 1318.05   1
   2  11   2 18394.3 1321.75   1
  -2 -11  -3 5717.61 431.677   1
  -2  11  -3 5501.11 372.856   1
   2  11   3 5411.09 436.014   1
   2 -11   3 4744.75 369.796   1
  -2 -11  -4 5088.27 434.288   1
   2  11   4 5354.33 436.757   1
   2  11   5 639.687 212.727   1
  -2 -11  -5 1131.73 217.138   1
   2  11   7 305.074 222.017   1
  -2 -11  -7 646.067 224.340   1
  -2 -11  -8 4280.35 400.994   1
   2  11   9 1558.13 280.805   1
  -2 -11  -9 1456.31 261.951   1
   2  11  10 4450.50 442.939   1
  -2 -11 -10 4527.28 426.526   1
   2  11  11 97.1963 259.835   1
   2  11  13 983.408 315.239   1
  -2 -11 -13 316.143 292.713   1
   2  11  14 1897.36 365.648   1
  -2 -11 -14 2156.62 346.558   1
   2  11  15 560.392 316.623   1
  -2 -11 -15 914.215 301.216   1
   2  11  16 708.012 303.141   1
  -2 -11 -16 231.330 275.383   1
   2  11  17-213.830 292.550   1
  -2 -11 -17 366.625 263.428   1
   2  11  18 893.234 342.702   1
  -2 -11 -18 1643.19 335.125   1
   2  11  19-107.106 337.884   1
  -2 -11 -19-168.148 307.164   1
   2  11  20 320.965 344.024   1
  -2 -11 -20 608.767 336.489   1
   2  11  21 635.615 317.335   1
  -2 -11 -21 303.414 309.950   1
   2  11  23 1413.74 374.763   1
  -2 -11 -23 359.083 352.034   1
   2  11  25 101.077 317.322   1
  -2 -11 -25 247.665 303.011   1
   2 -12 -24-352.042 326.445   1
  -2  12  24 727.716 368.285   1
   2 -12 -23 521.952 314.116   1
  -2  12  23 105.996 328.022   1
   2 -12 -22 528.461 310.076   1
  -2  12  22 647.219 347.021   1
   2 -12 -21 300.048 322.061   1
  -2  12  21 764.113 363.714   1
   2 -12 -20 335.513 329.422   1
  -2  12  20 329.964 360.983   1
   2 -12 -18 605.527 308.143   1
  -2  12  18 736.987 316.485   1
   2 -12 -17 268.690 306.780   1
  -2  12  17 367.770 345.562   1
  -2  12  16 582.503 302.480   1
   2 -12 -16 1036.72 302.955   1
  -2  12  15 180.423 320.415   1
  -2  12  14 497.012 313.456   1
   2 -12 -14 1179.21 307.727   1
  -2  12  13 454.257 288.288   1
   2 -12 -13 225.759 257.671   1
   2 -12 -12 5849.92 521.446   1
  -2  12  10 1398.33 285.340   1
   2 -12 -10 1201.91 269.381   1
   2 -12  -9 5876.59 513.708   1
  -2  12   9 5572.44 516.585   1
  -2  12   8 5628.76 474.669   1
   2 -12  -8 4539.45 451.028   1
   2 -12  -7 590.086 229.481   1
  -2  12   7 263.569 251.268   1
   2 -12  -6 2411.45 295.789   1
  -2  12   6 2455.95 324.933   1
   2 -12  -5 2870.69 313.651   1
  -2  12   5 3196.06 343.928   1
   2 -12  -4 1079.27 206.608   1
  -2 -12   4 727.283 87.4337   1
   2  12  -4 582.691 92.0784   1
  -2  12   4 1137.36 229.552   1
   2 -12  -3 831.097 181.201   1
  -2 -12   3 665.111 110.919   1
   2  12  -3 548.659 114.619   1
  -2  12   3 780.016 202.830   1
   2 -12  -2 1306.23 193.090   1
  -2 -12   2 1140.52 156.162   1
   2  12  -2 1432.43 168.809   1
  -2  12   2 1355.21 195.466   1
  -2  12   1-18.6190 148.276   1
   2 -12  -1 157.477 147.240   1
  -2  12   0 16861.1 1260.88   1
  -2 -12   0 19077.5 1263.79   1
   2 -12   0 19002.0 1261.28   1
   2  12   0 17373.3 1266.43   1
   2  12   1-231.633 155.875   1
  -2 -12  -1 216.012 160.980   1
   2  12   2 1271.77 218.388   1
  -2  12  -2 1155.91 138.728   1
   2 -12   2 1045.11 135.793   1
  -2 -12  -2 1304.26 202.570   1
   2  12   3 275.404 186.014   1
  -2  12  -3 722.248 100.351   1
  -2 -12  -3 663.209 195.492   1
   2 -12   3 714.610 97.5832   1
   2  12   4 742.648 212.802   1
  -2 -12  -4 844.894 198.199   1
   2  12   5 2971.03 320.911   1
  -2 -12  -5 2885.43 307.652   1
   2  12   6 2397.58 296.028   1
  -2 -12  -6 2045.70 278.641   1
   2  12   7 467.224 258.110   1
  -2 -12  -7 377.733 236.370   1
  -2 -12  -8 5733.78 524.869   1
   2  12   8 6744.12 545.898   1
   2  12   9 4418.80 452.731   1
  -2 -12  -9 4964.51 439.661   1
   2  12  10 645.435 269.280   1
  -2 -12 -10 1535.86 264.045   1
  -2 -12 -12 5971.77 518.659   1
   2  12  12 5582.29 529.677   1
   2  12  13 138.000 278.390   1
  -2 -12 -13 321.940 251.746   1
   2  12  14 1086.84 310.575   1
   2  12  15 177.274 267.988   1
  -2 -12 -15 595.644 274.063   1
   2  12  16 357.094 304.134   1
  -2 -12 -16 200.317 266.372   1
   2  12  17-35.8254 307.977   1
  -2 -12 -17 336.152 277.968   1
   2  12  18 1791.60 380.126   1
  -2 -12 -18 809.802 329.579   1
   2  12  20 177.393 351.702   1
  -2 -12 -20 880.725 334.924   1
   2  12  21 175.425 329.695   1
  -2 -12 -21 33.6715 305.200   1
   2  12  22 69.4482 315.693   1
  -2 -12 -22 657.312 309.288   1
   2  12  23-34.2757 343.987   1
  -2 -12 -23 864.094 334.333   1
   2  12  24 306.122 361.604   1
  -2 -12 -24 561.332 348.885   1
  -2  13  23 349.857 378.205   1
   2 -13 -23 452.248 343.810   1
  -2  13  22 819.428 380.009   1
   2 -13 -22 624.843 341.661   1
  -2  13  21 941.668 358.498   1
   2 -13 -21 99.7854 303.689   1
  -2  13  20 146.451 349.532   1
   2 -13 -20 201.295 316.515   1
  -2  13  19 701.027 381.333   1
  -2  13  17 444.243 359.169   1
   2 -13 -17 607.938 325.322   1
   2 -13 -16 471.689 288.186   1
   2 -13 -14-265.754 289.194   1
  -2  13  14-397.782 317.216   1
  -2  13  13-321.192 292.907   1
   2 -13 -13 196.765 270.996   1
  -2  13  12-105.297 292.197   1
   2 -13 -12 419.414 269.218   1
  -2  13  11 790.675 277.157   1
   2 -13 -11 284.532 253.439   1
   2 -13 -10 5890.47 509.248   1
  -2  13  10 5229.93 513.734   1
  -2  13   9-163.583 264.342   1
   2 -13  -9-119.729 244.705   1
  -2  13   8 31.6262 241.198   1
   2 -13  -8 144.706 236.509   1
  -2  13   7 30.4204 242.186   1
   2 -13  -7-167.694 227.327   1
  -2  13   6 116.402 234.097   1
   2 -13  -6 187.482 220.051   1
  -2  13   4 3946.29 360.439   1
   2  13  -4 3309.96 247.871   1
  -2 -13   4 3282.90 243.720   1
   2 -13  -3 269.014 191.633   1
  -2 -13   3 45.9373 101.588   1
  -2  13   3 264.850 206.216   1
   2  13  -3 176.005 108.469   1
   2 -13  -2 3500.62 310.813   1
  -2 -13   2 3106.78 263.505   1
   2  13  -2 2955.22 266.626   1
  -2  13   2 3011.02 313.545   1
   2 -13  -1 1166.41 190.307   1
  -2 -13   1 1104.46 173.059   1
   2  13  -1 1387.92 179.694   1
  -2  13   1 1064.36 197.789   1
   2 -13   0 277.844 152.106   1
  -2 -13   0 326.708 165.022   1
  -2  13   0-103.640 156.953   1
   2  13   0 184.065 163.095   1
  -2 -13  -1 902.646 172.976   1
   2  13   1 1008.75 201.055   1
  -2  13  -2 2745.06 260.667   1
  -2 -13  -2 3616.59 316.715   1
   2 -13   2 3135.33 261.462   1
   2  13   3 291.927 187.306   1
  -2 -13  -3 294.987 187.439   1
  -2  13  -3 111.186 81.5882   1
   2 -13   3 186.177 77.0035   1
  -2 -13  -4 4674.96 414.072   1
   2  13   4 4415.58 414.614   1
   2  13   6 259.780 243.371   1
  -2 -13  -6 430.474 237.079   1
   2  13   7-120.290 241.103   1
  -2 -13  -7 84.2133 231.429   1
   2  13   8-62.4315 253.887   1
  -2 -13  -8-87.2726 231.608   1
   2  13   9-193.204 234.967   1
  -2 -13  -9 390.463 243.184   1
  -2 -13 -10 5589.40 493.944   1
   2  13  10 5290.14 509.235   1
  -2 -13 -11 790.295 267.353   1
   2  13  11 406.436 292.108   1
  -2 -13 -12 354.331 274.056   1
   2  13  12-69.1293 304.480   1
  -2 -13 -13 32.7365 295.755   1
   2  13  13 316.248 310.166   1
  -2 -13 -14 132.686 287.385   1
   2  13  14-284.401 310.502   1
  -2 -13 -16 1484.48 329.539   1
   2  13  16 467.564 353.233   1
  -2 -13 -17-33.8732 308.567   1
   2  13  17 575.658 343.120   1
  -2 -13 -19 919.633 337.175   1
   2  13  19-35.6838 344.697   1
  -2 -13 -20 542.040 331.307   1
   2  13  20 1271.12 372.137   1
  -2 -13 -21 198.598 319.268   1
   2  13  21 489.722 347.754   1
  -2 -13 -22 742.094 302.255   1
   2  13  22 587.407 320.952   1
  -2 -13 -23 62.9196 300.166   1
   2  13  23-68.2571 333.778   1
  -2  14  23 69.1610 380.690   1
   2 -14 -22 391.211 342.590   1
  -2  14  22 988.901 401.003   1
   2 -14 -21 397.915 326.443   1
   2 -14 -19 440.305 328.576   1
  -2  14  19 848.224 376.691   1
   2 -14 -18 136.103 290.475   1
  -2  14  18 445.514 331.230   1
   2 -14 -17-34.1588 309.558   1
  -2  14  17 148.934 351.044   1
   2 -14 -16-68.1665 270.060   1
  -2  14  16-148.939 309.132   1
   2 -14 -15 577.559 299.102   1
  -2  14  15 371.034 342.789   1
   2 -14 -13 66.6038 285.098   1
  -2  14  13 255.141 313.312   1
   2 -14 -12 722.816 308.102   1
  -2  14  12 1438.52 347.429   1
   2 -14 -11 774.875 308.365   1
  -2  14  11 459.293 331.743   1
  -2  14  10 484.439 300.911   1
   2 -14  -9-123.693 241.378   1
  -2  14   9-33.7130 271.640   1
   2 -14  -8 1263.29 264.675   1
  -2  14   8-65.4445 248.072   1
   2 -14  -7 1047.99 241.063   1
  -2  14   7-31.5735 245.898   1
   2 -14  -6 2915.08 348.788   1
  -2  14   6 3384.93 364.007   1
   2 -14  -5 160.303 207.488   1
  -2  14   5 316.721 233.015   1
   2 -14  -4 1814.95 259.042   1
   2 -14  -3-164.667 189.228   1
  -2 -14   3 170.993 100.527   1
   2  14  -3 107.438 105.489   1
  -2  14   3 302.250 206.875   1
  -2 -14   2 6166.36 449.989   1
   2  14  -2 5721.06 452.578   1
  -2  14   2 5767.64 489.795   1
   2 -14  -2 6380.96 489.823   1
   2 -14  -1 644.638 178.614   1
  -2 -14   1 894.415 159.190   1
   2  14  -1 468.060 161.997   1
  -2  14   1 685.593 194.769   1
   2 -14   0 570.072 167.680   1
  -2 -14   0 1030.47 180.432   1
  -2  14   0 840.333 180.477   1
   2  14   0 619.494 177.575   1
  -2 -14  -1 666.094 180.198   1
   2  14   1 670.557 193.449   1
  -2  14  -2 5977.88 443.588   1
  -2 -14  -2 6491.07 488.418   1
   2  14   2 5599.80 488.277   1
   2 -14   2 5894.51 441.049   1
  -2 -14  -3 190.259 210.622   1
  -2  14  -3-25.5627 78.9574   1
   2  14   3-203.437 222.544   1
   2 -14   3-39.8251 69.1559   1
   2  14   5 313.891 246.396   1
  -2 -14  -5 26.6758 211.548   1
   2  14   6 2778.54 361.485   1
  -2 -14  -6 3434.42 353.217   1
   2  14   7 1336.43 279.884   1
  -2 -14  -7 1451.49 277.926   1
   2  14   8-192.998 253.621   1
  -2 -14  -8 360.279 236.150   1
   2  14   9 364.243 270.571   1
  -2 -14  -9-154.492 248.971   1
   2  14  10 577.264 294.577   1
  -2 -14 -10 189.867 262.039   1
   2  14  11 450.179 305.415   1
  -2 -14 -11 517.082 273.193   1
   2  14  12 986.103 330.194   1
  -2 -14 -12 1084.29 304.762   1
   2  14  13-249.457 289.124   1
  -2 -14 -13 133.239 260.604   1
   2  14  15 36.0671 299.822   1
  -2 -14 -15 441.402 292.793   1
   2  14  16 72.3019 323.598   1
  -2 -14 -16 341.691 296.961   1
   2  14  17-72.3812 326.104   1
  -2 -14 -17 68.5889 318.813   1
   2  14  18 538.764 352.895   1
  -2 -14 -18 34.2619 326.328   1
   2  14  19-462.135 340.469   1
  -2 -14 -19 136.444 314.997   1
   2  14  21 627.129 345.433   1
  -2 -14 -21-97.5702 286.162   1
   2  14  22 516.636 338.357   1
  -2 -14 -22 31.7509 291.964   1
   2  14  23 373.140 341.109   1
   2 -15 -22 128.923 331.301   1
  -2  15  22 279.573 392.648   1
   2 -15 -20-66.8937 296.928   1
  -2  15  20 398.897 350.767   1
   2 -15 -18 409.526 312.308   1
  -2  15  18 445.988 339.263   1
   2 -15 -17 343.632 328.036   1
  -2  15  17 299.285 363.575   1
   2 -15 -16 1168.86 328.876   1
  -2  15  16 975.312 362.258   1
   2 -15 -15 515.755 298.066   1
  -2  15  15 337.503 326.827   1
   2 -15 -14 34.2597 296.790   1
  -2  15  14-112.060 324.911   1
   2 -15 -13 238.178 292.937   1
  -2  15  13-259.605 323.240   1
   2 -15 -12-33.6773 278.999   1
  -2  15  12 293.523 325.644   1
   2 -15 -11 232.407 274.345   1
  -2  15  11 325.459 300.719   1
   2 -15 -10 1467.08 300.585   1
  -2  15  10 923.125 308.950   1
   2 -15  -8 1866.54 318.008   1
  -2  15   8 1857.16 317.676   1
   2 -15  -7 60.4630 241.941   1
  -2  15   7 195.843 254.848   1
   2 -15  -6 87.2262 238.927   1
  -2  15   6 282.359 248.799   1
   2 -15  -5 444.775 213.151   1
  -2  15   5 359.301 245.017   1
  -2  15   4 3139.48 354.400   1
   2 -15  -3 221.353 208.882   1
  -2 -15   3 152.866 99.1768   1
  -2  15   3 105.009 214.694   1
   2  15  -3 130.980 110.509   1
   2 -15  -2 1268.53 224.023   1
  -2 -15   2 922.388 153.038   1
   2  15  -2 915.465 164.404   1
  -2  15   2 1110.79 232.926   1
   2 -15  -1-20.5633 167.035   1
  -2 -15   1 163.995 141.438   1
   2  15  -1 103.793 156.396   1
  -2  15   1 261.644 185.158   1
   2 -15   0-18.1645 157.446   1
  -2 -15   0 172.730 167.666   1
   2  15   0 181.828 175.744   1
  -2  15   0 363.573 167.844   1
   2  15   1-203.367 189.856   1
  -2  15  -1 329.560 151.022   1
   2 -15   1 177.907 137.394   1
  -2 -15  -1 149.105 175.055   1
   2  15   2 891.314 227.971   1
  -2  15  -2 1283.04 156.812   1
  -2 -15  -2 950.176 217.406   1
   2 -15   2 1201.25 142.903   1
   2  15   3 239.668 195.789   1
  -2 -15  -3 622.556 207.750   1
   2  15   4 2628.48 354.522   1
  -2 -15  -4 3432.59 343.024   1
   2  15   5 623.878 247.961   1
  -2 -15  -5 27.7627 220.299   1
   2  15   6-124.024 233.904   1
  -2 -15  -6 231.701 233.339   1
   2  15   7 257.213 261.516   1
  -2 -15  -7 300.278 244.334   1
   2  15   8 1757.39 309.017   1
  -2 -15  -8 1424.15 283.328   1
   2  15  10 659.860 297.248   1
  -2 -15 -10 974.142 300.448   1
   2  15  11 599.486 314.033   1
  -2 -15 -11 397.104 287.394   1
   2  15  12 71.4952 306.366   1
  -2 -15 -12 435.967 265.589   1
   2  15  14 580.197 343.989   1
  -2 -15 -14 205.627 298.567   1
   2  15  15 72.7719 354.531   1
  -2 -15 -15-515.659 313.714   1
   2  15  16 692.516 341.214   1
  -2 -15 -16 1173.86 318.149   1
   2  15  17 180.882 336.138   1
  -2 -15 -17 310.610 292.644   1
   2  15  18 35.8224 317.245   1
  -2 -15 -18 34.3647 285.876   1
   2  15  20 597.612 340.156   1
  -2 -15 -20 328.101 304.361   1
   2  15  22-34.2737 353.113   1
  -2 -15 -22-157.250 294.009   1
   2 -16 -21-130.113 295.907   1
  -2  16  21 317.546 356.023   1
   2 -16 -20 531.823 314.613   1
  -2  16  20 612.401 385.659   1
   2 -16 -19 304.115 332.910   1
  -2  16  19 622.546 374.043   1
   2 -16 -18 479.023 309.665   1
  -2  16  18 370.824 347.771   1
   2 -16 -17-34.5539 307.414   1
  -2  16  17 411.809 346.355   1
   2 -16 -16 207.861 327.927   1
  -2  16  16 112.973 359.472   1
   2 -16 -15-173.753 296.695   1
  -2  16  15 302.636 343.455   1
   2 -16 -14 1389.50 323.646   1
  -2  16  14 1096.32 356.560   1
   2 -16 -13 34.6024 305.259   1
  -2  16  13 865.862 344.785   1
   2 -16 -12 34.3521 287.068   1
  -2  16  12 112.091 310.850   1
   2 -16 -11 611.446 289.875   1
   2 -16 -10 873.294 294.787   1
  -2  16  10 726.300 317.940   1
   2 -16  -9 593.110 282.589   1
  -2  16   9-35.6066 290.872   1
   2 -16  -7 281.061 254.520   1
  -2  16   7 809.522 293.037   1
   2 -16  -6 2831.33 350.847   1
  -2  16   6 3015.77 375.591   1
   2 -16  -5 86.5227 224.879   1
  -2  16   5 341.704 267.209   1
   2 -16  -4 356.305 224.754   1
  -2  16   4 380.897 248.727   1
   2  16  -3 195.743 92.7933   1
   2 -16  -2 734.430 213.647   1
  -2 -16   2 600.569 145.969   1
   2  16  -2 443.524 154.130   1
  -2  16   2 328.049 215.233   1
   2 -16  -1 1290.83 207.440   1
  -2 -16   1 1112.15 183.313   1
   2  16  -1 1109.47 201.273   1
  -2  16   1 751.598 221.049   1
   2 -16   0 283.602 168.739   1
  -2 -16   0 609.923 186.522   1
   2  16   0 652.543 190.770   1
  -2  16   0 458.380 185.268   1
   2  16   1 446.403 206.910   1
  -2  16  -1 910.417 167.400   1
   2 -16   1 681.021 159.991   1
   2  16   2 672.091 229.824   1
  -2  16  -2 491.685 131.061   1
  -2 -16  -2 907.815 223.586   1
   2 -16   2 679.333 128.894   1
   2  16   4 381.196 247.454   1
  -2 -16  -4 635.964 242.518   1
   2  16   5-61.5005 245.540   1
  -2 -16  -5 347.873 246.113   1
   2  16   6 2083.33 350.416   1
  -2 -16  -6 3256.94 349.244   1
   2  16   7-430.669 279.365   1
  -2 -16  -7 124.660 245.184   1
   2  16   9 243.331 277.638   1
  -2 -16  -9 131.043 266.067   1
   2  16  10 212.441 298.062   1
  -2 -16 -10 466.888 275.936   1
   2  16  11 646.141 317.955   1
  -2 -16 -11 407.322 296.122   1
   2  16  12-362.904 304.389   1
  -2 -16 -12-171.492 274.216   1
   2  16  13-36.5917 330.532   1
  -2 -16 -13 346.802 303.083   1
   2  16  14 1872.85 388.912   1
  -2 -16 -14 1844.04 355.256   1
   2  16  15-36.5939 316.354   1
  -2 -16 -15 69.8016 297.970   1
   2  16  16 109.110 317.819   1
  -2 -16 -16 209.359 299.977   1
   2  16  17 72.4148 358.132   1
  -2 -16 -17 753.452 339.413   1
   2  16  18 683.018 371.198   1
  -2 -16 -18 469.780 334.565   1
   2  16  19-35.4874 353.939   1
  -2 -16 -19-331.143 315.686   1
   2  16  20 948.386 382.393   1
  -2 -16 -20 32.3544 321.360   1
   2  16  21 34.6389 379.944   1
  -2 -16 -21-254.138 312.295   1
  -2  17  20 71.3777 375.080   1
   2 -17 -20-263.101 323.789   1
  -2  17  19-72.7584 363.397   1
   2 -17 -19-301.885 309.888   1
  -2  17  18 407.118 375.383   1
   2 -17 -18 341.400 336.427   1
  -2  17  17-262.276 342.737   1
   2 -17 -17 380.453 317.548   1
  -2  17  16 113.450 351.199   1
   2 -17 -16 279.351 307.719   1
  -2  17  14 457.573 344.422   1
   2 -17 -14 669.484 331.529   1
  -2  17  13-152.361 338.107   1
   2 -17 -13 774.684 319.326   1
  -2  17  12 947.930 359.255   1
   2 -17 -12 490.973 296.687   1
  -2  17  11 188.068 329.834   1
   2 -17 -11-69.5950 305.753   1
  -2  17  10 483.089 310.342   1
   2 -17 -10 343.267 290.008   1
  -2  17   9-219.172 294.267   1
   2 -17  -9 135.128 264.291   1
  -2  17   8 678.563 312.258   1
   2 -17  -8 297.940 271.675   1
  -2  17   7 381.882 294.566   1
   2 -17  -7 225.593 268.837   1
  -2  17   6 368.025 267.354   1
   2 -17  -6 93.5579 237.592   1
  -2  17   5 1025.89 285.918   1
   2 -17  -5 509.402 242.938   1
  -2  17   4 1153.86 269.131   1
   2 -17  -4 1109.45 258.882   1
  -2  17   2 315.168 229.220   1
   2 -17  -2 247.865 206.130   1
   2  17  -1 244.455 177.599   1
  -2  17   1 189.907 207.433   1
   2  17   0-133.110 198.782   1
  -2  17   0 40.5435 181.989   1
   2  17   1 149.396 206.328   1
  -2 -17  -1 68.7687 185.232   1
   2  17   2 645.814 246.785   1
  -2 -17  -2 780.596 229.446   1
   2  17   3 430.749 236.981   1
  -2 -17  -3-81.8283 214.179   1
   2  17   4 974.148 260.915   1
  -2 -17  -4 756.658 259.221   1
   2  17   5 318.338 275.324   1
  -2 -17  -5 456.652 254.047   1
   2  17   6 530.628 285.853   1
  -2 -17  -6 503.603 250.503   1
   2  17   7 68.3500 303.318   1
  -2 -17  -7 129.723 263.805   1
   2  17   8 525.330 312.008   1
  -2 -17  -8 631.167 285.709   1
   2  17   9 214.271 310.000   1
  -2 -17  -9-135.427 272.743   1
   2  17  10 362.588 317.941   1
  -2 -17 -10-343.760 283.410   1
   2  17  11 109.524 311.880   1
  -2 -17 -11 557.649 303.414   1
   2  17  12 183.951 318.932   1
  -2 -17 -12 175.564 288.422   1
   2  17  13 257.667 329.892   1
  -2 -17 -13 388.614 309.940   1
   2  17  14-110.465 322.894   1
  -2 -17 -14 211.978 321.367   1
   2  17  15 220.731 313.089   1
  -2 -17 -15 208.807 304.887   1
   2  17  16 109.985 356.841   1
  -2 -17 -16 479.090 329.359   1
   2  17  17 944.376 359.869   1
  -2 -17 -17 169.415 330.121   1
   2  17  18 108.221 342.464   1
  -2 -17 -18-199.445 298.984   1
   2  17  19 178.551 353.896   1
  -2 -17 -19 163.778 303.638   1
   2  17  20 350.510 383.115   1
  -2 -17 -20 64.6822 306.237   1
  -2  18  19 108.223 385.342   1
   2 -18 -19-66.5971 318.782   1
  -2  18  18 330.896 381.007   1
   2 -18 -18-33.9550 311.822   1
  -2  18  17 373.507 373.973   1
   2 -18 -17 241.563 327.097   1
  -2  18  16-75.7477 364.089   1
   2 -18 -16 768.570 331.483   1
  -2  18  15 343.982 363.042   1
   2 -18 -15 387.906 318.720   1
  -2  18  13 693.615 362.361   1
   2 -18 -13 142.317 306.812   1
  -2  18  12 230.562 350.024   1
   2 -18 -12 320.008 306.691   1
  -2  18  11 191.209 335.593   1
   2 -18 -11 743.479 315.856   1
  -2  18  10 227.465 320.155   1
   2 -18 -10 350.674 293.673   1
  -2  18   9 448.025 319.664   1
   2 -18  -9-34.6243 285.076   1
  -2  18   8 879.896 338.247   1
   2 -18  -8 1087.69 315.154   1
  -2  18   6 723.842 300.207   1
   2 -18  -6 257.895 258.471   1
  -2  18   5 430.566 265.850   1
  -2  18   4 157.577 278.749   1
   2  18   3-152.013 258.669   1
   2  18   4 542.287 274.206   1
   2  18   5 132.331 284.367   1
   2  18   6 648.850 310.592   1
  -2 -18  -6 906.248 269.753   1
   2  18   7-70.1670 302.673   1
  -2 -18  -7 99.7436 286.243   1
   2  18   8 788.504 312.845   1
  -2 -18  -8 509.412 294.354   1
   2  18   9 291.471 304.528   1
  -2 -18  -9-34.5056 285.872   1
   2  18  10-147.434 312.097   1
  -2 -18 -10-69.8205 290.493   1
   2  18  11 148.611 321.241   1
  -2 -18 -11 35.1694 314.552   1
   2  18  12-74.6186 315.193   1
  -2 -18 -12 211.848 292.449   1
   2  18  13-37.4249 336.607   1
  -2 -18 -13-69.8924 290.727   1
   2  18  15 37.3035 351.448   1
  -2 -18 -15 412.731 308.573   1
   2  18  16 221.741 355.498   1
  -2 -18 -16 578.994 308.164   1
   2  18  17 367.157 367.044   1
  -2 -18 -17 235.775 315.965   1
   2  18  18 433.852 373.395   1
  -2 -18 -18 133.466 310.163   1
   2  18  19 106.412 382.029   1
  -2 -18 -19 130.901 329.284   1
   2  19  11 343.287 341.210   1
   2  19  12 877.895 365.284   1
   2  19  14 494.552 351.440   1
   2  19  15 791.839 373.774   1
   2  19  16 372.254 362.583   1
   3   0 -26 104.588 332.709   1
  -3   0  24 406.253 318.997   1
   3   0 -24 69.4032 314.253   1
  -3   0  23-36.6773 302.413   1
   3   0 -23 171.891 302.686   1
  -3   0  22 872.008 317.892   1
   3   0 -22 813.906 311.351   1
  -3   0  21 321.427 291.482   1
   3   0 -21 133.462 289.432   1
  -3   0  20 1261.38 333.852   1
   3   0 -20 719.371 303.356   1
  -3   0  19 34.1573 272.538   1
   3   0 -19-31.8922 273.999   1
  -3   0  18 963.108 294.409   1
   3   0 -18 743.134 270.942   1
  -3   0  17 192.685 253.602   1
   3   0 -17 269.600 260.494   1
  -3   0  16 1516.64 296.810   1
   3   0 -16 1502.32 270.088   1
  -3   0  15-88.9961 231.719   1
   3   0 -15 360.132 213.673   1
   3   0 -14 1639.48 255.110   1
  -3   0  12-126.870 188.269   1
   3   0 -12 71.2020 165.972   1
  -3   0  11 95.2163 174.775   1
   3   0 -11 111.291 166.216   1
   3   0 -10 11147.5 826.964   1
  -3   0  10 11537.1 833.804   1
  -3   0   9-61.5867 153.324   1
   3   0  -9 289.209 160.894   1
   3   0  -8 17682.2 1169.72   1
  -3   0   8 15457.0 1174.35   1
  -3   0   7-154.384 144.004   1
   3   0  -7-259.910 144.530   1
  -3   0   6-31.0802 141.625   1
   3   0  -6-29.4798 137.772   1
   3   0  -4 71301.2 4830.60   1
  -3   0   4 71358.8 4832.05   1
  -3   0   3-101.203 104.763   1
   3   0  -3 10.8390 96.2225   1
   3   0  -2 321094. 22138.5   1
  -3   0   2 335981. 22138.6   1
  -3   0   1-115.717 115.327   1
   3   0  -1 74.6172 112.386   1
  -3   0   0-147.343 113.126   1
   3   0   0-100.060 114.117   1
  -3   0  -1 139.799 125.174   1
   3   0   1-27.9963 125.550   1
  -3   0  -2 355317. 23807.9   1
   3   0   2 351429. 23807.6   1
  -3   0  -3 481.413 142.593   1
   3   0   3-175.660 142.986   1
  -3   0  -4 67236.6 4679.93   1
   3   0   4 71123.2 4682.37   1
  -3   0  -6 197.044 117.557   1
   3   0   6 15.0999 117.452   1
  -3   0  -7-93.5692 131.199   1
   3   0   7 248.809 147.216   1
   3   0   8 17914.3 1241.26   1
  -3   0  -8 17473.1 1238.66   1
  -3   0  -9 38.8401 149.549   1
   3   0   9 258.877 155.702   1
   3   0  10 11816.6 847.910   1
  -3   0 -10 11498.0 847.233   1
   3   0  11-92.0111 154.738   1
  -3   0 -11-44.2601 159.614   1
   3   0  12 171.532 183.839   1
  -3   0 -12 234.146 185.965   1
   3   0  14 1818.11 282.831   1
  -3   0 -14 2407.75 282.925   1
   3   0  15 284.021 249.779   1
   3   0  16 901.116 268.499   1
  -3   0 -16 1208.62 241.219   1
   3   0  17-189.658 248.160   1
  -3   0 -17-145.616 229.251   1
   3   0  18 422.778 271.985   1
  -3   0 -18 913.631 262.910   1
   3   0  19 133.666 273.838   1
  -3   0 -19 187.975 260.265   1
   3   0  20 410.881 294.078   1
  -3   0 -20 1028.42 287.263   1
   3   0  21-279.857 287.851   1
  -3   0 -21 32.8453 275.147   1
   3   0  22 958.765 312.700   1
  -3   0 -22 905.435 316.358   1
   3   0  23-107.804 306.323   1
  -3   0 -23 410.280 318.578   1
   3   0  24 651.778 323.886   1
  -3   0 -24 243.590 311.368   1
   3   0  25 36.4027 310.215   1
  -3   0 -25 589.764 320.342   1
  -3   0 -26 240.788 318.479   1
   3  -1 -27 549.458 347.935   1
  -3   1  26 294.209 347.225   1
   3  -1 -26 518.531 336.499   1
  -3   1  25 553.314 325.742   1
  -3  -1  25 298.342 335.106   1
   3  -1 -25-311.564 327.290   1
   3   1 -25 420.989 336.766   1
  -3  -1  24 444.289 335.108   1
  -3   1  24 553.239 338.212   1
   3  -1 -24 1139.29 348.425   1
   3   1 -24 661.981 325.656   1
  -3   1  23 404.507 317.685   1
  -3  -1  23 476.392 311.993   1
   3  -1 -23 788.478 328.779   1
   3   1 -23 310.109 314.590   1
  -3  -1  22 397.504 301.845   1
   3   1 -22 169.566 290.130   1
  -3   1  21 718.682 307.924   1
  -3  -1  21 35.4178 295.788   1
   3   1 -21 99.6767 290.690   1
   3  -1 -21 201.003 278.597   1
  -3  -1  20 6871.11 596.024   1
  -3   1  20 6285.02 598.125   1
   3  -1 -20 6049.50 577.118   1
   3   1 -20 7234.21 587.374   1
  -3   1  19 414.624 303.043   1
   3  -1 -19 1062.66 295.173   1
  -3  -1  18 4310.79 426.956   1
   3   1 -18 3822.93 416.038   1
  -3   1  17 2511.32 331.475   1
  -3  -1  17 1956.53 316.493   1
   3   1 -16 5130.20 435.352   1
  -3   1  16 4631.11 452.216   1
  -3  -1  16 4483.81 445.457   1
   3  -1 -16 4611.26 446.347   1
  -3   1  15-212.003 243.635   1
  -3  -1  15-115.755 216.777   1
   3  -1 -15-197.777 244.993   1
   3   1 -15-135.464 223.116   1
  -3  -1  14 20333.0 1502.35   1
  -3   1  14 21436.1 1512.82   1
   3  -1 -14 21756.8 1502.66   1
  -3   1  13-83.0246 224.542   1
  -3  -1  13-26.0277 194.756   1
   3  -1 -13-77.0940 218.029   1
   3   1 -13-24.3924 188.927   1
   3   1 -12 14690.2 1056.54   1
  -3  -1  11 137.105 165.488   1
  -3   1  11-24.6800 177.116   1
   3   1 -11 171.654 176.338   1
   3  -1 -11 299.805 181.108   1
  -3  -1  10 806.676 169.995   1
  -3   1  10 462.740 190.023   1
   3   1 -10 358.832 151.389   1
   3  -1 -10 302.750 177.975   1
  -3  -1   9 272.666 158.074   1
  -3   1   9 387.592 176.341   1
   3   1  -9 626.730 159.325   1
   3  -1  -9 302.535 162.387   1
  -3   1   8 23856.3 1591.43   1
  -3  -1   8 24334.8 1588.09   1
   3  -1  -8 21894.7 1586.61   1
   3   1  -8 21601.4 1581.45   1
  -3   1   7 1258.23 162.944   1
  -3  -1   7 1069.20 176.724   1
   3  -1  -7 1026.88 177.788   1
   3   1  -7 1030.13 156.626   1
  -3   1   6 12300.1 957.215   1
   3  -1  -6 14680.7 957.054   1
   3  -1  -5 1229.65 158.626   1
   3   1  -5 1367.87 166.698   1
  -3   1   5 1118.05 168.252   1
  -3  -1   5 780.656 161.032   1
   3   1  -4 11938.0 768.286   1
  -3  -1   4 9820.04 766.691   1
   3   1  -3 6813.38 526.231   1
   3  -1  -3 8095.02 531.631   1
  -3   1   3 6743.22 531.508   1
  -3  -1   3 7390.06 526.434   1
   3   1  -2 20315.0 1412.23   1
   3  -1  -2 21129.1 1414.41   1
  -3   1   2 21668.6 1416.32   1
  -3  -1   2 19385.5 1412.15   1
   3  -1  -1 7642.19 628.060   1
  -3  -1   1 9326.79 632.721   1
  -3   1   1 9459.37 631.285   1
   3   1  -1 9530.68 634.541   1
   3   1   0 10223.3 812.759   1
   3  -1   0 12563.4 817.894   1
  -3   1   0 12999.0 816.585   1
  -3  -1   0 11172.5 813.184   1
   3  -1   1 9909.21 679.528   1
  -3  -1  -1 9644.67 677.755   1
   3   1   1 9260.29 676.922   1
  -3   1  -1 9624.07 677.263   1
  -3  -1  -2 22070.4 1364.74   1
  -3   1  -2 19998.5 1359.37   1
   3  -1   2 17629.9 1355.69   1
   3   1   2 20402.9 1364.20   1
  -3  -1  -3 7015.75 471.454   1
  -3   1  -3 5705.80 459.004   1
   3   1   3 6661.76 473.146   1
   3  -1   3 6100.69 461.490   1
  -3   1  -4 9517.36 737.009   1
  -3  -1  -4 10747.5 740.318   1
   3  -1   4 10877.5 739.339   1
   3   1   4 10596.6 741.561   1
  -3   1  -5 1136.53 153.187   1
  -3  -1  -5 1179.38 174.526   1
   3  -1   5 1225.35 153.895   1
   3   1   5 1240.96 179.632   1
   3   1   6 13647.8 932.052   1
  -3  -1  -6 12679.1 925.864   1
   3   1   7 1017.31 160.792   1
   3  -1   7 1061.61 152.841   1
  -3  -1  -7 848.964 164.741   1
  -3   1  -7 1023.56 152.353   1
   3  -1   8 24758.6 1656.35   1
   3   1   8 23955.5 1661.02   1
  -3   1  -8 24588.1 1654.19   1
  -3  -1  -8 22328.7 1658.29   1
  -3  -1  -9 61.3312 140.262   1
  -3   1  -9 147.718 144.922   1
   3  -1   9 132.410 147.322   1
   3   1   9 356.258 145.622   1
  -3  -1 -10 523.654 176.276   1
  -3   1 -10 180.822 162.540   1
   3  -1  10 82.3148 163.252   1
   3   1  10 606.921 188.662   1
  -3   1 -11 63.7608 169.361   1
  -3  -1 -11 275.815 170.250   1
   3  -1  11 88.2910 166.688   1
   3   1  11 23.9187 201.765   1
  -3  -1 -12 12495.5 939.269   1
  -3   1 -12 13781.2 941.140   1
   3   1  12 12119.8 944.128   1
   3  -1  12 13201.4 942.506   1
   3   1  13-213.101 200.388   1
   3  -1  13 100.031 190.666   1
  -3   1 -13 144.735 177.479   1
  -3  -1 -13-153.918 214.347   1
  -3   1 -14 21946.4 1475.94   1
  -3  -1 -14 21805.3 1477.21   1
   3  -1  14 19778.6 1474.55   1
   3   1  14 19591.5 1472.72   1
   3  -1  15 194.030 227.524   1
  -3  -1 -15 28.0610 244.611   1
  -3   1 -15-26.6956 212.530   1
   3   1  16 4502.13 453.060   1
  -3   1 -16 4711.35 441.136   1
   3  -1  16 5206.79 451.521   1
  -3  -1 -16 4239.55 433.930   1
   3  -1  17 1674.77 309.385   1
   3   1  17 2377.60 315.866   1
  -3   1 -17 1471.90 285.004   1
  -3  -1 -17 1686.19 285.748   1
   3  -1  18 3007.56 361.121   1
  -3   1 -18 3183.66 354.055   1
   3   1  19 607.376 285.348   1
  -3  -1 -19 1170.19 277.308   1
  -3   1 -20 5549.78 532.579   1
  -3  -1 -20 6373.79 541.692   1
   3  -1  20 5948.18 560.017   1
   3   1  20 5691.49 545.049   1
   3  -1  21-382.521 291.838   1
   3   1  21 245.945 309.315   1
  -3   1 -21 163.660 272.286   1
  -3  -1 -21-65.9326 290.798   1
   3  -1  22-35.3776 297.106   1
  -3   1 -22 335.556 279.978   1
   3   1  23 394.904 321.500   1
  -3  -1 -23 883.966 336.920   1
   3   1  24 1231.40 345.893   1
   3  -1  24 1196.29 331.895   1
  -3   1 -24 525.979 322.759   1
  -3  -1 -24 1450.05 339.243   1
   3  -1  25 257.215 309.837   1
   3   1  25 252.608 315.938   1
  -3   1 -25 276.732 311.300   1
  -3  -1 -25 522.640 337.631   1
   3   1  26 362.331 322.749   1
  -3  -1 -26 238.369 317.758   1
  -3   2  27 506.107 332.161   1
   3  -2 -27 881.821 362.900   1
  -3   2  26-255.584 317.680   1
   3  -2 -26 479.207 343.350   1
  -3   2  25 734.911 355.761   1
   3  -2 -25 721.695 346.538   1
  -3   2  24 737.373 358.883   1
  -3  -2  24 259.700 307.967   1
   3   2 -24-69.9421 305.066   1
  -3   2  23 220.375 327.146   1
   3  -2 -23 616.161 330.038   1
  -3   2  22 3613.88 445.044   1
  -3  -2  22 3376.21 439.781   1
   3  -2 -22 4318.47 452.688   1
   3   2 -22 3758.67 439.921   1
  -3   2  21 577.577 311.708   1
  -3  -2  21 421.874 281.496   1
   3  -2 -21 33.5735 270.779   1
   3   2 -21-165.639 283.140   1
  -3   2  20 675.559 288.165   1
  -3  -2  20 547.459 292.084   1
   3  -2 -20 893.666 289.226   1
   3   2 -20 354.635 285.262   1
  -3   2  19 627.325 316.091   1
  -3  -2  19 199.432 279.379   1
   3  -2 -19 746.047 289.971   1
   3   2 -19 281.333 265.785   1
  -3   2  18 8065.31 696.164   1
  -3  -2  18 8659.97 685.204   1
   3   2 -18 8748.58 679.985   1
   3  -2 -18 8013.67 680.424   1
  -3  -2  17 495.134 253.276   1
   3   2 -17 666.960 239.175   1
   3  -2 -17 92.1001 255.295   1
  -3  -2  16 17108.7 1231.89   1
  -3   2  16 15316.3 1235.21   1
   3  -2 -16 16663.2 1232.70   1
   3   2 -16 18674.8 1232.46   1
  -3  -2  15 2423.50 294.406   1
  -3   2  15 1796.13 327.710   1
   3   2 -15 2220.36 285.986   1
   3  -2 -15 2060.94 319.951   1
  -3   2  14 118.926 233.861   1
   3  -2 -14 385.053 213.741   1
  -3   2  13 852.420 235.937   1
  -3  -2  13 801.945 225.612   1
   3   2 -13 1251.90 220.357   1
   3  -2 -13 736.284 215.676   1
  -3  -2  12 23439.5 1640.04   1
  -3   2  11 1943.90 256.388   1
  -3  -2  11 1636.38 229.319   1
   3   2 -11 1321.72 210.223   1
   3  -2 -11 1468.75 246.054   1
  -3   2  10 47437.5 3264.93   1
  -3  -2  10 49003.5 3256.83   1
   3   2 -10 47438.1 3253.60   1
   3  -2 -10 46499.3 3261.96   1
  -3  -2   9 1627.85 187.819   1
  -3   2   9 1281.49 218.857   1
   3  -2  -9 1575.48 222.136   1
   3   2  -9 1439.61 197.814   1
  -3  -2   8-16.8648 139.468   1
  -3   2   8 418.042 144.729   1
   3  -2  -8 78.1898 142.179   1
   3   2  -8 176.151 124.494   1
  -3   2   7 789.294 178.968   1
  -3  -2   7 733.108 143.501   1
   3  -2  -7 955.934 179.976   1
   3   2  -7 1198.33 149.443   1
   3  -2  -6 19545.3 1399.66   1
  -3   2   6 20782.8 1402.37   1
  -3  -2   5 4965.14 361.642   1
   3   2  -5 4570.84 360.655   1
   3  -2  -5 4597.61 378.941   1
  -3   2   5 4589.18 374.111   1
  -3  -2   4 3686.12 277.108   1
   3   2  -4 3123.77 272.774   1
  -3  -2   3 12417.7 951.356   1
  -3   2   3 14286.5 957.136   1
   3   2  -3 13163.6 948.958   1
   3  -2  -3 15070.7 955.786   1
   3  -2  -2 3070.40 241.056   1
   3   2  -2 2893.29 236.072   1
  -3  -2   2 2670.47 233.330   1
  -3   2   2 2614.07 241.078   1
   3  -2  -1 4441.03 360.538   1
  -3   2   1 4985.85 360.704   1
   3   2  -1 4830.97 360.604   1
  -3  -2   1 5032.09 361.249   1
   3  -2   0-55.7450 109.914   1
  -3   2   0-28.9646 120.688   1
  -3  -2   0-9.73712 105.688   1
   3   2   0 19.4013 119.941   1
   3  -2   1 3980.17 313.133   1
  -3  -2  -1 3912.09 309.233   1
  -3   2  -1 4190.06 308.398   1
   3   2   1 3806.93 307.248   1
   3  -2   2 2617.05 238.142   1
  -3  -2  -2 2785.49 243.690   1
  -3   2  -2 3125.98 237.889   1
   3   2   2 2728.87 250.402   1
   3  -2   3 13514.3 951.326   1
   3   2   3 14233.2 962.199   1
  -3  -2  -3 13449.1 961.697   1
  -3   2  -3 13825.9 953.569   1
   3  -2   4 4227.61 311.629   1
  -3   2  -4 3758.44 307.970   1
   3  -2   5 4171.68 341.456   1
   3   2   5 5154.85 364.728   1
  -3   2  -5 4578.47 339.330   1
  -3  -2  -5 3956.69 354.316   1
   3  -2   6 19414.3 1337.64   1
   3   2   6 20028.3 1350.61   1
  -3  -2  -6 18386.5 1345.05   1
  -3   2  -6 19501.7 1333.33   1
   3   2   7 906.431 167.942   1
   3  -2   7 672.971 146.302   1
  -3  -2  -7 605.112 136.677   1
  -3   2  -7 738.382 139.672   1
   3   2   8 20.2802 160.369   1
   3  -2   8 128.293 121.458   1
  -3   2  -8-77.3682 127.440   1
   3  -2   9 1230.97 184.181   1
  -3  -2  -9 1223.94 207.214   1
  -3   2  -9 1547.69 187.236   1
   3   2  10 47864.6 3289.97   1
  -3   2 -10 47615.3 3279.51   1
  -3  -2 -10 48613.1 3288.95   1
  -3  -2 -11 1355.79 194.747   1
  -3   2 -11 1505.82 213.413   1
   3  -2  11 1224.95 197.606   1
   3   2  11 1563.86 220.602   1
   3  -2  12 20999.9 1476.32   1
   3   2  13 767.518 211.876   1
   3  -2  13 531.304 212.943   1
  -3   2 -13 1025.78 206.840   1
  -3  -2 -13 817.782 212.628   1
   3   2  14 200.047 248.845   1
  -3  -2 -14 522.936 232.350   1
   3  -2  15 2674.60 303.967   1
   3   2  15 2049.84 345.335   1
  -3  -2 -15 2063.23 329.660   1
  -3   2 -15 3089.20 310.543   1
  -3   2 -16 16466.4 1199.44   1
  -3  -2 -16 15957.3 1204.32   1
   3  -2  16 17464.3 1211.06   1
   3   2  16 16729.1 1216.46   1
   3  -2  17 273.936 243.419   1
   3   2  17 554.787 274.141   1
  -3  -2 -17 330.296 253.674   1
  -3   2 -17 821.923 244.292   1
  -3   2 -18 8245.85 633.716   1
   3  -2  18 8590.65 642.388   1
   3   2  19 136.317 286.589   1
   3  -2  19 423.816 270.007   1
  -3   2 -19 214.533 239.863   1
  -3  -2 -19 319.086 283.172   1
   3  -2  20 504.872 300.976   1
   3   2  20 972.030 333.811   1
  -3   2 -20 696.345 276.865   1
  -3  -2 -20 585.858 294.062   1
   3  -2  21 586.700 298.633   1
   3   2  21 176.614 307.487   1
  -3   2 -21 228.507 264.600   1
  -3  -2 -21 396.593 292.444   1
   3  -2  22 2786.44 418.861   1
   3   2  22 2961.44 417.133   1
  -3   2 -22 3901.05 408.305   1
  -3  -2 -22 3853.82 417.787   1
   3  -2  23-107.725 290.789   1
   3   2  23 466.047 313.237   1
  -3  -2 -23 135.712 311.031   1
  -3   2 -23 69.1459 300.873   1
   3   2  24 613.267 318.429   1
   3  -2  24 875.177 318.548   1
  -3   2 -24 1357.56 321.349   1
  -3  -2 -24 962.256 333.605   1
   3   2  25 107.550 331.582   1
  -3  -2 -25 518.885 336.261   1
   3   2  26 358.062 326.411   1
  -3  -2 -26 510.995 332.331   1
   3   2  27 215.124 319.366   1
  -3  -2 -27 365.773 321.599   1
  -3   3  28 387.377 334.857   1
   3  -3 -28 197.970 339.931   1
  -3   3  27 107.411 334.748   1
   3  -3 -27 167.669 330.198   1
  -3   3  25 256.521 317.510   1
   3  -3 -25-68.1977 330.309   1
   3   3 -24 561.975 323.468   1
  -3  -3  23 694.162 324.055   1
  -3   3  23 624.470 323.205   1
   3   3 -23 1207.43 307.152   1
   3  -3 -23 820.258 307.331   1
  -3  -3  22 357.610 296.144   1
  -3   3  22 914.315 323.038   1
   3  -3 -22 305.823 288.718   1
  -3  -3  21 348.802 276.755   1
   3   3 -21 131.678 282.109   1
  -3   3  20 178.796 311.272   1
  -3   3  19 210.853 313.296   1
  -3  -3  19 261.644 254.245   1
   3  -3 -19 228.696 295.220   1
   3   3 -19 61.8036 264.132   1
  -3   3  18-34.4556 254.940   1
  -3  -3  18 220.199 256.396   1
   3  -3 -18-255.036 244.342   1
   3   3 -18 208.169 225.533   1
  -3  -3  17 1114.90 272.091   1
   3   3 -17 1112.36 260.128   1
  -3  -3  16 516.860 245.461   1
  -3   3  16-32.6333 236.977   1
   3  -3 -16-30.1445 200.986   1
   3   3 -16 353.537 212.576   1
  -3   3  15 378.891 287.360   1
  -3  -3  15 326.923 227.849   1
   3   3 -15 309.687 207.144   1
   3  -3 -15-408.447 268.003   1
  -3   3  14 303.892 267.859   1
  -3  -3  14 488.440 225.532   1
   3  -3 -14 28.0367 233.172   1
   3   3 -14 413.899 206.771   1
  -3   3  13 1631.81 274.147   1
  -3  -3  13 1423.68 252.680   1
   3   3 -13 1806.32 238.282   1
   3  -3 -13 2070.85 275.745   1
   3   3 -12 4224.06 366.487   1
   3  -3 -12 4364.87 392.405   1
  -3  -3  12 4206.65 375.657   1
  -3   3  12 4395.76 401.329   1
  -3  -3  11 791.189 193.831   1
   3   3 -11 494.564 159.427   1
  -3   3  10 4421.39 363.265   1
  -3  -3  10 3836.51 321.535   1
   3  -3 -10 3006.30 330.000   1
   3   3 -10 3567.96 317.234   1
   3   3  -9 736.721 145.224   1
   3  -3  -9 521.345 183.587   1
  -3  -3   9 526.487 149.118   1
  -3   3   9 727.413 210.831   1
  -3  -3   8 11630.9 843.970   1
   3   3  -8 12466.3 843.400   1
   3  -3  -8 11434.5 859.915   1
  -3   3   8 11699.3 868.713   1
   3  -3  -7 4703.18 391.725   1
  -3   3   7 4970.46 394.664   1
  -3  -3   6 43550.2 2979.30   1
   3   3  -6 44278.6 2978.32   1
   3  -3  -6 41173.7 2987.85   1
  -3   3   6 46299.8 2994.48   1
  -3  -3   5 3374.99 282.268   1
   3   3  -5 3816.05 285.093   1
   3  -3  -5 3474.21 303.179   1
  -3   3   5 3232.26 311.734   1
  -3  -3   4 41258.8 2944.32   1
   3   3  -4 45031.8 2944.90   1
   3  -3  -4 43360.8 2953.01   1
  -3   3   4 43913.7 2955.37   1
   3   3  -3 47021.0 2990.36   1
  -3  -3   3 41209.6 2989.06   1
   3  -3  -2 50729.3 3440.73   1
   3   3  -2 52098.2 3435.78   1
  -3   3   2 50226.1 3442.52   1
  -3  -3   2 49618.9 3434.73   1
   3  -3  -1 24770.8 1721.96   1
  -3  -3   1 25483.8 1719.69   1
  -3   3   1 25403.4 1722.92   1
   3   3  -1 24991.8 1719.35   1
   3   3   0 205266. 13487.8   1
  -3   3   0 194324. 13487.7   1
  -3  -3   0 202555. 13487.8   1
   3  -3   0 198015. 13487.3   1
   3  -3   1 24382.3 1680.68   1
  -3  -3  -1 23638.1 1686.51   1
   3   3   1 24160.7 1687.55   1
  -3   3  -1 26109.4 1682.53   1
   3  -3   2 47501.9 3294.28   1
   3   3   2 45511.3 3304.29   1
  -3   3  -2 51798.6 3295.80   1
  -3  -3  -2 49032.4 3303.38   1
   3  -3   3 45081.1 3049.47   1
  -3   3  -3 44853.1 3049.11   1
   3  -3   4 42279.0 2925.14   1
   3   3   4 42905.4 2941.07   1
  -3   3  -4 44858.4 2925.62   1
  -3  -3  -4 41900.9 2936.56   1
   3  -3   5 3849.99 304.033   1
   3   3   5 3582.31 333.194   1
  -3  -3  -5 3541.23 328.557   1
  -3   3  -5 4365.84 306.379   1
   3   3   6 42831.0 2961.76   1
   3  -3   6 46287.6 2948.26   1
  -3   3  -6 41226.8 2944.73   1
  -3  -3  -6 43031.0 2959.12   1
   3   3   7 4419.77 358.720   1
  -3  -3  -7 3985.13 350.928   1
   3   3   8 12158.6 888.080   1
  -3   3  -8 12519.0 865.892   1
  -3  -3  -8 12043.1 887.684   1
  -3  -3  -9 223.328 164.338   1
  -3   3  -9 442.465 133.472   1
   3  -3   9 857.046 144.309   1
   3   3   9 848.698 187.189   1
   3   3  10 3788.42 361.001   1
   3  -3  10 4020.19 337.194   1
  -3  -3 -10 3958.27 353.942   1
  -3   3 -11 425.893 170.656   1
   3  -3  11 341.997 155.097   1
   3  -3  12 4428.82 361.381   1
   3   3  12 3645.54 381.616   1
   3   3  13 1127.09 271.557   1
   3  -3  13 2066.25 236.642   1
  -3  -3 -13 1680.12 291.631   1
  -3   3 -13 1256.68 222.406   1
   3   3  14 233.793 248.206   1
   3  -3  14 24.6175 201.192   1
  -3   3 -14 358.655 195.471   1
  -3  -3 -14 619.438 229.841   1
   3   3  15 30.3244 237.998   1
  -3  -3 -15 232.999 233.118   1
   3   3  16 158.792 250.319   1
   3  -3  16 284.032 235.750   1
  -3   3 -16 52.4719 210.846   1
  -3  -3 -16-474.623 241.777   1
   3  -3  17 1717.36 274.522   1
  -3   3 -17 1142.07 257.958   1
   3  -3  18 525.101 262.071   1
  -3   3 -18-319.954 237.658   1
  -3  -3 -18 63.0847 256.527   1
   3   3  19 481.163 296.651   1
   3  -3  19 193.084 257.111   1
  -3   3 -19 635.411 265.258   1
  -3  -3 -19 385.959 291.761   1
   3   3  20 489.124 319.419   1
  -3  -3 -20 752.805 306.674   1
   3  -3  21-102.675 271.162   1
  -3   3 -21 292.752 285.290   1
   3  -3  22 916.095 309.535   1
   3   3  22 714.330 309.227   1
  -3  -3 -22 1106.28 298.486   1
  -3   3 -22 471.888 316.493   1
   3   3  23 787.581 319.824   1
   3  -3  23 573.183 310.654   1
  -3  -3 -23 677.148 326.864   1
  -3   3 -23 451.330 308.536   1
   3   3  25 428.541 323.007   1
  -3  -3 -25 582.095 321.283   1
   3   3  27-460.569 313.849   1
  -3  -3 -27 689.398 362.378   1
  -3  -3 -28 486.374 355.260   1
  -3   4  28 243.513 344.430   1
   3  -4 -28 683.463 367.746   1
  -3   4  27 567.758 356.550   1
   3  -4 -27 496.691 343.921   1
  -3   4  26 252.536 339.368   1
  -3   4  25 618.725 349.606   1
   3  -4 -25-541.722 323.053   1
  -3   4  24 1282.61 357.094   1
   3  -4 -24 476.853 336.292   1
  -3   4  23 183.561 326.596   1
   3   4 -23 656.955 310.004   1
   3  -4 -23-272.566 311.837   1
  -3  -4  22 677.043 290.142   1
  -3   4  22-219.681 325.851   1
   3   4 -22 336.609 309.921   1
   3  -4 -22 68.0208 314.265   1
  -3  -4  21 34.5763 261.334   1
  -3   4  21 763.276 337.636   1
   3   4 -21 425.151 273.829   1
  -3  -4  20-33.4359 279.533   1
   3  -4 -20 500.832 312.739   1
   3   4 -20 442.862 270.300   1
  -3  -4  19-32.1826 253.299   1
  -3   4  19 35.4795 282.641   1
   3  -4 -19 32.7940 267.539   1
   3   4 -19 639.562 266.232   1
  -3  -4  18 277.603 239.439   1
  -3   4  18 139.246 299.892   1
   3   4 -18 847.953 257.039   1
   3  -4 -18 385.282 296.722   1
  -3   4  17 204.268 274.252   1
  -3  -4  17-206.190 233.888   1
   3  -4 -17-188.474 254.840   1
   3   4 -17 279.143 230.136   1
  -3  -4  16 9175.82 732.040   1
   3   4 -16 9755.48 724.221   1
   3  -4 -15 977.684 247.615   1
  -3   4  15 1350.24 267.901   1
   3   4 -14 541.468 203.726   1
   3  -4 -14 429.519 256.075   1
  -3  -4  14 421.815 206.426   1
  -3   4  14 155.300 266.615   1
   3   4 -13 1099.44 204.520   1
   3  -4 -13 1345.03 265.758   1
  -3  -4  13 811.365 201.207   1
   3   4 -12 1166.84 206.701   1
   3  -4 -12 631.137 235.103   1
  -3   4  12 800.654 248.784   1
  -3  -4  12 947.377 199.689   1
   3   4 -11-132.824 143.992   1
   3  -4 -11-251.770 204.319   1
  -3  -4  11 39.6932 160.339   1
  -3   4  11 54.5602 224.965   1
   3  -4 -10 10031.2 834.871   1
  -3  -4  10 11855.5 831.448   1
  -3   4  10 11408.3 847.304   1
   3   4 -10 12519.6 825.468   1
   3   4  -9 1114.85 158.996   1
  -3   4   9 1367.04 211.447   1
  -3  -4   9 1396.36 169.209   1
   3  -4  -8 13625.3 1029.01   1
  -3  -4   8 13979.0 1007.25   1
  -3   4   8 16162.2 1040.36   1
   3   4  -8 14242.4 1005.34   1
   3  -4  -7 357.769 168.548   1
  -3   4   7 191.642 167.191   1
  -3  -4   6 4218.19 321.447   1
   3  -4  -6 3553.57 352.044   1
  -3   4   6 3783.56 357.686   1
   3   4  -6 4541.40 326.936   1
   3   4  -5 2876.68 229.446   1
  -3  -4   5 2784.04 231.067   1
  -3   4   5 2810.17 255.442   1
   3  -4  -5 2447.96 241.805   1
  -3   4   4 40732.6 2849.98   1
   3   4  -4 41520.3 2834.62   1
  -3  -4   4 43700.5 2836.60   1
   3  -4  -4 40297.1 2846.48   1
  -3  -4   3 6487.79 504.097   1
   3   4  -3 7631.22 505.772   1
  -3   4   2 2380.16 205.489   1
   3  -4  -2 1656.19 203.022   1
  -3  -4   2 1965.15 186.277   1
   3   4  -2 2100.01 187.040   1
  -3   4   1 13643.8 950.804   1
   3   4  -1 13775.3 944.284   1
  -3  -4   1 13577.7 944.588   1
   3  -4  -1 13425.9 947.463   1
   3  -4   0-100.790 107.865   1
  -3  -4   0 85.8914 112.870   1
   3   4   0-109.485 94.3245   1
  -3   4   0-41.5392 108.567   1
   3  -4   1 13973.6 920.297   1
  -3  -4  -1 12825.8 926.423   1
  -3   4  -1 13524.9 919.375   1
   3   4   1 12345.4 931.316   1
  -3   4  -2 2564.08 207.591   1
   3  -4   2 2348.91 202.523   1
   3   4   3 5657.11 489.315   1
   3  -4   3 6899.57 469.467   1
  -3  -4  -3 6187.19 486.235   1
  -3   4  -3 6854.16 468.482   1
   3  -4   4 39482.3 2817.33   1
   3   4   4 44986.8 2840.01   1
  -3  -4  -4 41040.5 2833.38   1
  -3   4  -4 42169.6 2818.89   1
   3  -4   5 3007.74 239.825   1
   3   4   5 2420.85 275.269   1
  -3   4  -5 3028.59 234.282   1
  -3  -4  -5 2819.92 266.324   1
   3   4   6 4460.65 356.405   1
  -3  -4  -6 3920.34 354.820   1
  -3   4  -6 4071.55 316.185   1
   3   4   7 208.185 163.631   1
   3  -4   7 315.902 108.126   1
  -3  -4  -7-101.056 152.859   1
  -3   4  -7 318.402 101.701   1
   3   4   8 14444.5 1025.90   1
  -3  -4  -8 14130.0 1022.62   1
  -3  -4  -9 645.256 179.806   1
  -3   4  -9 987.742 154.701   1
   3  -4   9 741.154 151.655   1
   3   4   9 1192.34 208.079   1
   3   4  10 11402.1 870.743   1
   3  -4  10 11936.0 844.087   1
  -3   4 -10 11948.1 846.830   1
  -3  -4 -10 11882.5 870.214   1
   3  -4  11 171.355 152.773   1
   3   4  11-26.5686 207.422   1
  -3   4 -11 91.5303 134.443   1
  -3  -4 -11 75.9777 194.207   1
   3   4  12 1027.62 221.469   1
   3  -4  12 722.335 184.160   1
  -3  -4 -13 1250.76 226.428   1
  -3   4 -13 923.176 201.895   1
   3   4  13 867.175 238.264   1
   3  -4  13 1484.37 211.745   1
  -3  -4 -14 287.980 223.239   1
  -3   4 -14 459.163 191.904   1
   3   4  14 239.303 251.740   1
   3  -4  14 95.1785 201.872   1
  -3   4 -15 1395.17 232.150   1
  -3  -4 -15 712.644 242.556   1
   3   4  15 959.147 284.866   1
   3  -4  15 931.527 227.951   1
   3  -4  16 9417.39 711.382   1
   3   4  16 7785.67 719.362   1
  -3  -4 -16 8770.51 717.654   1
  -3   4 -16 10348.6 708.218   1
  -3  -4 -17-30.8455 232.372   1
  -3   4 -17 326.235 237.277   1
   3   4  17 167.845 258.928   1
   3  -4  17 317.800 236.349   1
  -3   4 -18 371.062 228.237   1
  -3  -4 -18 764.889 268.822   1
   3   4  18 136.497 269.314   1
  -3   4 -19 537.005 234.709   1
  -3  -4 -19 129.658 293.298   1
   3   4  19-34.6650 289.121   1
   3  -4  19-189.746 246.295   1
  -3   4 -20 499.058 260.566   1
  -3  -4 -20 888.254 324.073   1
   3  -4  20 655.459 270.522   1
   3   4  20-35.1275 331.221   1
  -3  -4 -21-33.2310 292.624   1
  -3   4 -21 456.036 252.989   1
   3  -4  21-204.025 280.417   1
   3   4  21 106.654 297.773   1
  -3  -4 -22 201.063 298.318   1
  -3   4 -22 101.407 276.568   1
   3   4  22 35.7264 298.904   1
   3  -4  22 627.179 295.352   1
  -3  -4 -23 371.268 324.401   1
   3   4  23-35.7159 314.009   1
  -3  -4 -24 880.619 344.429   1
   3   4  24 606.945 347.212   1
  -3  -4 -25 305.805 333.222   1
   3   4  25 425.587 310.717   1
  -3  -4 -26 667.602 327.500   1
   3   4  26 105.404 309.186   1
  -3  -4 -27 456.704 347.750   1
   3   4  27 699.990 362.034   1
  -3  -4 -28 638.744 335.537   1
   3   4  28-207.782 333.617   1
   3  -5 -28 192.307 334.052   1
  -3   5  28 34.2802 326.620   1
   3  -5 -26 663.794 358.703   1
  -3   5  26 964.705 341.244   1
   3  -5 -25 671.719 329.970   1
  -3   5  25 541.907 337.155   1
   3  -5 -24 440.254 319.157   1
  -3   5  24 656.290 334.862   1
   3  -5 -22 713.640 307.652   1
   3   5 -22 978.185 308.317   1
  -3   5  22 1208.09 336.002   1
   3  -5 -21 676.210 301.858   1
  -3   5  21 582.901 323.548   1
   3   5 -20 3109.28 364.596   1
  -3  -5  20 2608.81 370.109   1
   3   5 -19-210.421 236.962   1
   3  -5 -19 594.089 311.185   1
  -3  -5  19-158.288 250.784   1
  -3   5  19 178.663 310.829   1
   3  -5 -18 4697.93 455.186   1
  -3   5  18 4113.31 464.030   1
   3   5 -18 3960.30 437.988   1
   3  -5 -17 285.223 279.236   1
  -3  -5  17 287.183 234.587   1
  -3   5  17-378.845 300.211   1
   3  -5 -16 154.858 221.402   1
  -3   5  16 33.6447 249.726   1
   3   5 -15-24.3531 198.693   1
   3  -5 -15 271.336 278.914   1
  -3  -5  15-383.148 208.384   1
  -3   5  15-327.378 298.460   1
   3   5 -14 23200.4 1669.29   1
   3  -5 -14 24366.0 1691.15   1
  -3  -5  14 24320.9 1673.80   1
  -3   5  14 23648.7 1698.42   1
   3   5 -13 1273.06 228.614   1
   3  -5 -13 1911.12 262.662   1
  -3   5  13 1805.01 283.413   1
  -3  -5  13 1728.85 227.649   1
  -3  -5  12 12233.8 864.511   1
  -3   5  12 10200.6 876.859   1
   3  -5 -12 11346.1 871.591   1
   3   5 -12 13339.1 861.982   1
  -3  -5  11 18.8818 155.341   1
  -3   5  11 281.136 207.445   1
   3  -5 -11-77.5347 196.544   1
   3   5 -11 18.0909 146.794   1
  -3  -5  10 13568.4 884.472   1
   3   5 -10 11302.7 878.474   1
   3  -5  -9 1871.75 212.817   1
  -3  -5   9 1897.96 189.188   1
   3   5  -9 1731.59 190.538   1
   3  -5  -8 30467.6 2171.08   1
  -3   5   8 32440.4 2178.60   1
   3  -5  -7 248.873 135.693   1
  -3  -5   7 660.963 113.036   1
  -3   5   7 626.068 153.973   1
   3   5  -7 307.391 111.307   1
  -3  -5   6 7608.36 547.332   1
  -3   5   6 7221.83 579.854   1
   3   5  -6 7835.75 547.756   1
   3  -5  -6 7458.86 578.017   1
  -3  -5   5 284.153 113.157   1
  -3   5   5 401.244 149.216   1
   3  -5  -5 268.024 144.885   1
   3   5  -5 249.255 94.6726   1
   3   5  -4 626.304 108.136   1
  -3  -5   4 545.934 108.113   1
   3  -5  -4 473.988 155.814   1
  -3   5   4 451.911 153.195   1
   3   5  -3 909.194 120.406   1
  -3  -5   3 1040.77 120.675   1
   3  -5  -3 875.026 149.985   1
  -3   5   3 518.150 173.447   1
   3   5  -2 1075.80 136.073   1
  -3  -5   2 923.248 129.436   1
  -3   5   1 2768.54 233.625   1
   3   5  -1 2533.27 225.053   1
   3  -5  -1 2564.68 226.627   1
  -3  -5   1 2337.55 220.931   1
   3   5   0 118.582 113.376   1
  -3  -5   0-11.4126 108.426   1
  -3   5   0 277.689 113.697   1
   3  -5   0 309.381 105.336   1
   3  -5   1 2540.29 206.736   1
  -3   5  -1 2452.13 214.159   1
  -3  -5  -1 2381.26 220.742   1
   3   5   1 2721.79 232.053   1
  -3   5  -2 696.289 115.820   1
   3  -5   2 952.792 115.223   1
  -3  -5  -3 972.995 153.451   1
   3   5   3 1188.81 164.880   1
  -3   5  -3 878.104 115.977   1
   3  -5   3 782.461 113.195   1
   3   5   4 362.876 154.260   1
  -3   5  -4 465.071 93.0758   1
  -3  -5  -4 501.800 147.106   1
   3  -5   5 121.691 92.6828   1
   3   5   5-74.6492 144.042   1
  -3   5  -5 282.099 87.1392   1
  -3  -5  -5 519.435 165.276   1
   3  -5   6 7536.70 531.428   1
   3   5   6 7081.71 563.690   1
  -3  -5  -6 7576.10 564.263   1
  -3  -5  -7-128.531 135.882   1
  -3   5  -7 194.609 88.5763   1
   3  -5   7 277.781 102.866   1
   3   5   7 242.126 151.868   1
   3  -5   8 35478.9 2329.99   1
   3   5   8 32318.4 2355.20   1
  -3   5  -8 34478.9 2327.73   1
  -3  -5  -8 32843.2 2352.67   1
   3   5   9 2206.34 260.034   1
  -3  -5  -9 1791.10 249.921   1
   3  -5  10 12404.1 838.768   1
  -3   5 -10 11105.4 833.061   1
   3   5  11-82.1911 207.815   1
   3  -5  11-35.7363 138.087   1
  -3  -5 -11-130.667 197.172   1
  -3   5 -11-51.5199 133.404   1
   3  -5  12 11708.7 809.891   1
   3   5  12 10357.2 837.858   1
  -3  -5 -12 11103.0 829.855   1
  -3   5 -12 10910.2 803.489   1
   3  -5  13 1344.26 205.624   1
  -3   5 -13 1717.25 221.825   1
  -3  -5 -13 1421.41 259.272   1
  -3  -5 -14 25870.6 1674.77   1
  -3   5 -14 24605.3 1648.27   1
   3  -5  14 22732.3 1649.19   1
   3   5  14 21209.3 1665.12   1
   3   5  15-31.5552 256.020   1
   3  -5  15 25.0103 206.220   1
  -3  -5 -15-30.1730 257.080   1
  -3   5 -15-140.197 195.263   1
   3   5  16-132.170 275.610   1
  -3  -5 -16 366.111 265.511   1
   3   5  17 306.109 287.400   1
   3  -5  17 84.1868 232.521   1
  -3  -5 -17-187.391 261.066   1
  -3   5 -17 264.643 228.906   1
   3   5  18 4826.42 478.918   1
   3  -5  18 4410.03 438.919   1
  -3   5 -18 4217.90 430.208   1
  -3  -5 -18 4987.31 464.250   1
   3   5  19 419.192 278.279   1
   3  -5  19-339.986 250.413   1
  -3   5 -19 294.077 237.725   1
  -3  -5 -19 326.465 262.606   1
   3  -5  20 2459.27 358.944   1
  -3   5 -20 3275.19 359.192   1
  -3  -5 -21 133.178 298.433   1
   3   5  22 714.471 311.922   1
   3   5  24 461.758 344.930   1
  -3  -5 -24 909.111 351.952   1
   3   5  25-35.1968 301.137   1
  -3  -5 -25-33.7026 316.647   1
   3   5  26 695.774 358.393   1
  -3  -5 -26 825.749 356.538   1
   3   5  28 136.492 318.479   1
  -3   6  27 761.367 364.623   1
   3  -6 -27 516.089 359.848   1
  -3   6  26 106.084 351.963   1
   3  -6 -26 98.4767 346.904   1
  -3   6  25 71.7012 340.599   1
   3  -6 -25 632.837 362.768   1
  -3   6  24 507.600 350.745   1
   3  -6 -24 572.074 350.039   1
  -3   6  23 510.958 346.343   1
   3  -6 -23 304.434 344.421   1
  -3   6  22 292.681 326.254   1
   3  -6 -22 169.676 315.847   1
  -3   6  21 656.689 311.631   1
   3   6 -21 323.595 246.259   1
  -3   6  20-181.658 311.886   1
  -3  -6  20 389.804 238.148   1
   3  -6 -20 301.695 287.227   1
   3   6 -20 341.243 252.750   1
  -3   6  19 971.276 360.299   1
  -3  -6  19 867.890 273.654   1
   3  -6 -19 1457.22 347.467   1
   3   6 -19 1333.25 280.467   1
  -3   6  18 425.939 303.043   1
  -3  -6  18-441.888 241.221   1
   3  -6 -18-32.6773 267.571   1
   3   6 -18 253.432 240.921   1
  -3  -6  17 55.7214 209.581   1
   3  -6 -17 32.0525 263.956   1
   3   6 -17 452.890 207.986   1
  -3  -6  16 1654.05 264.642   1
  -3   6  16 1092.34 315.798   1
   3   6 -16 1405.24 251.682   1
   3  -6 -16 1193.27 283.229   1
  -3  -6  15 934.481 214.044   1
   3   6 -15 799.672 217.883   1
  -3  -6  14 2014.75 263.361   1
  -3   6  14 2491.52 314.772   1
   3  -6 -14 2227.00 290.526   1
   3   6 -14 1797.44 259.713   1
  -3  -6  13 1776.10 230.090   1
  -3   6  13 1816.72 295.174   1
   3  -6 -13 1437.71 270.139   1
   3   6 -13 1463.23 214.449   1
  -3  -6  12 505.663 164.861   1
  -3   6  12 603.885 247.898   1
   3  -6 -12 388.192 217.878   1
   3   6 -12 354.620 150.100   1
   3   6 -11 457.954 157.179   1
  -3  -6  11 367.986 154.559   1
  -3   6  11 347.711 204.180   1
   3  -6 -11-133.092 191.173   1
   3   6 -10 1364.45 165.157   1
   3  -6 -10 966.337 229.858   1
  -3  -6  10 1420.18 179.638   1
  -3   6  10 1272.91 251.528   1
   3  -6  -8 24944.8 1753.31   1
  -3  -6   8 25542.8 1726.28   1
  -3   6   8 24929.8 1760.47   1
   3   6  -8 24910.2 1724.41   1
   3   6  -7 4251.26 330.020   1
  -3  -6   7 4627.57 333.483   1
   3  -6  -7 4295.84 383.654   1
  -3   6   7 3674.92 379.834   1
  -3  -6   6-10.6678 89.5133   1
   3  -6  -6 81.3456 145.419   1
   3   6  -6 244.894 101.408   1
  -3   6   6 21.8165 159.697   1
   3  -6  -5 8483.35 621.693   1
  -3   6   5 8327.08 626.514   1
  -3  -6   5 8190.90 592.486   1
   3   6  -5 8530.38 593.650   1
   3  -6  -4 73347.4 4616.65   1
   3   6  -4 69032.8 4595.67   1
  -3   6   4 61629.0 4612.61   1
  -3  -6   4 67530.3 4596.21   1
   3  -6  -3 4126.29 301.104   1
  -3   6   3 3301.13 308.364   1
  -3  -6   3 3180.18 277.768   1
   3   6  -3 3677.22 277.335   1
   3  -6  -2 13755.9 936.746   1
   3   6  -2 13544.0 926.201   1
  -3  -6   2 12863.9 923.755   1
  -3   6   2 13233.1 938.859   1
   3   6  -1 2403.89 214.192   1
  -3  -6   1 2346.08 208.420   1
   3   6   0 137.334 114.208   1
  -3  -6   0 143.104 110.702   1
  -3   6   0 142.856 102.532   1
   3  -6   0 11.4209 104.516   1
   3  -6   1 2784.14 228.172   1
  -3   6  -1 2685.92 226.160   1
   3   6   2 12082.7 860.029   1
  -3  -6  -2 11191.0 858.288   1
  -3   6  -2 12706.7 843.019   1
   3   6   3 3502.61 300.915   1
   3  -6   3 3481.47 264.060   1
  -3  -6  -3 3703.19 294.072   1
  -3   6  -3 3205.35 262.649   1
   3  -6   4 70073.8 4803.77   1
   3   6   4 71636.5 4828.04   1
  -3  -6  -4 72636.3 4827.00   1
   3  -6   5 8023.11 572.930   1
  -3  -6  -5 7567.17 606.061   1
  -3   6  -5 8429.49 571.072   1
   3   6   5 8028.42 607.927   1
   3  -6   6 118.750 86.8927   1
   3   6   6-43.1109 177.726   1
  -3  -6  -6-83.8043 174.299   1
  -3   6  -6 8.76960 79.3545   1
   3   6   7 4663.42 391.064   1
   3  -6   7 4203.64 344.964   1
  -3   6  -7 4898.19 344.856   1
  -3  -6  -7 4848.32 390.079   1
   3   6   8 25117.6 1839.36   1
   3  -6   8 28117.4 1806.97   1
  -3  -6  -8 23397.1 1833.41   1
  -3   6  -8 26813.9 1806.68   1
   3  -6   9 559.183 124.983   1
  -3   6  -9 653.572 125.700   1
   3   6  10 947.143 228.009   1
  -3  -6 -10 1133.72 216.566   1
  -3   6 -10 1307.81 164.437   1
   3   6  11 84.6358 181.950   1
   3  -6  11 213.952 142.488   1
  -3   6 -11 47.8763 130.001   1
   3   6  12 175.785 213.294   1
  -3   6 -12 228.436 148.660   1
  -3  -6 -12 309.463 191.369   1
   3  -6  12 360.775 147.205   1
   3   6  13 1179.52 270.180   1
   3  -6  13 1667.65 221.138   1
  -3   6 -13 1380.93 217.184   1
  -3  -6 -13 1454.50 264.197   1
   3   6  14 2122.26 334.224   1
   3  -6  14 2254.19 265.238   1
  -3   6 -14 2047.05 251.128   1
  -3  -6 -14 2663.38 344.321   1
   3  -6  15 948.184 223.049   1
  -3   6 -15 1230.26 209.715   1
   3   6  16 1375.10 314.817   1
   3  -6  16 1042.04 241.949   1
  -3  -6 -16 897.464 302.203   1
  -3   6 -16 1632.44 247.634   1
   3   6  17 275.013 261.031   1
  -3  -6 -17 127.354 236.597   1
   3  -6  18-28.6131 242.499   1
   3   6  18 521.183 321.512   1
  -3   6 -18 846.599 232.119   1
  -3  -6 -18 389.570 282.811   1
   3  -6  19 1118.81 286.182   1
   3   6  19 984.732 346.951   1
  -3  -6 -19 1740.66 363.753   1
  -3   6 -19 958.878 281.925   1
   3   6  20-70.9346 276.363   1
   3  -6  20 252.508 258.323   1
  -3  -6 -20 663.084 284.023   1
  -3   6 -20 583.539 275.109   1
   3   6  21 320.993 320.837   1
  -3  -6 -21 300.166 316.749   1
   3   6  22-357.100 325.673   1
  -3  -6 -22 702.472 328.986   1
   3   6  23 497.243 316.210   1
  -3  -6 -23 33.5205 295.575   1
   3   6  24 212.278 339.372   1
  -3  -6 -24 635.910 341.961   1
   3   6  25-384.029 314.104   1
  -3  -6 -25 601.476 335.215   1
   3   6  26 654.059 334.378   1
  -3  -6 -26 588.102 336.213   1
   3   6  27 339.270 355.085   1
  -3  -6 -27-508.350 340.839   1
  -3   7  27-34.1548 348.103   1
   3  -7 -27 731.430 356.677   1
  -3   7  25 390.972 354.133   1
   3  -7 -24 300.712 340.257   1
  -3   7  23 581.836 359.368   1
   3  -7 -23 1146.87 361.249   1
  -3   7  21 36.5256 298.450   1
   3  -7 -21 135.406 296.294   1
  -3   7  20 182.339 298.619   1
   3  -7 -20-67.2493 274.707   1
  -3  -7  19 515.255 246.690   1
  -3   7  19 723.858 342.971   1
   3  -7 -19 66.5965 307.428   1
   3   7 -19 29.0708 222.528   1
  -3   7  18 716.013 315.535   1
  -3  -7  18 802.175 257.794   1
   3  -7 -18 593.104 302.900   1
   3   7 -18 878.508 249.794   1
  -3   7  17 599.265 309.208   1
   3  -7 -17-259.149 284.163   1
  -3  -7  16 2645.13 297.400   1
  -3   7  16 2492.78 381.159   1
   3  -7 -16 1686.87 329.105   1
   3   7 -16 2222.73 288.474   1
  -3  -7  15 1444.86 246.175   1
  -3   7  15 1658.39 324.667   1
   3  -7 -15 1613.31 317.325   1
   3   7 -15 1579.85 244.689   1
   3   7 -14 1158.07 215.517   1
  -3  -7  14 1581.63 220.177   1
   3   7 -13 2534.35 283.425   1
  -3  -7  13 3206.07 298.225   1
   3  -7 -13 2586.03 335.615   1
   3   7 -12 2280.71 239.059   1
  -3  -7  12 2219.62 238.462   1
  -3   7  12 2478.09 306.994   1
   3  -7 -12 1961.40 282.740   1
   3   7 -11-15.7805 140.912   1
  -3  -7  11-128.896 143.312   1
  -3   7  11-178.958 206.643   1
   3  -7 -11 54.7600 187.871   1
  -3   7  10 1086.60 260.298   1
   3  -7 -10 1312.89 238.098   1
   3   7  -9 1563.66 176.597   1
  -3  -7   9 1780.44 185.906   1
  -3   7   9 1856.18 281.854   1
   3  -7  -9 2062.59 265.137   1
   3   7  -8 221.994 110.458   1
  -3  -7   8 106.923 100.458   1
  -3   7   7 1785.28 247.129   1
  -3  -7   7 1760.42 169.515   1
   3  -7  -7 1540.42 230.662   1
   3   7  -7 1547.34 164.962   1
  -3  -7   6 43453.6 2844.96   1
  -3   7   6 42493.9 2877.81   1
   3   7  -6 41001.3 2843.49   1
   3  -7  -6 40067.6 2871.43   1
   3   7  -5 145.963 84.7149   1
  -3   7   5 234.411 157.361   1
  -3  -7   5-9.72375 90.1432   1
   3  -7  -5 99.3381 142.105   1
   3   7  -4 9524.10 635.767   1
  -3  -7   4 8855.04 636.351   1
  -3   7   4 9265.51 667.176   1
   3  -7  -4 8078.22 661.461   1
   3  -7  -3 1495.76 184.626   1
  -3  -7   3 1552.04 153.313   1
   3   7  -3 1597.91 152.969   1
  -3   7   3 1426.14 194.654   1
   3  -7  -2 5298.91 398.701   1
   3   7  -2 5120.66 385.599   1
  -3   7   2 4901.02 399.304   1
  -3  -7   2 5183.55 384.253   1
  -3  -7   1 823.349 131.915   1
   3   7  -1 1203.44 141.563   1
  -3   7   0 33384.3 2218.69   1
   3  -7   0 31630.2 2215.58   1
   3  -7   1 854.248 126.599   1
   3   7   1 983.007 161.893   1
  -3   7  -1 985.651 133.081   1
  -3  -7  -1 999.192 147.158   1
  -3  -7  -2 4255.98 378.165   1
   3   7   2 5439.24 391.409   1
   3  -7   2 4952.35 358.741   1
  -3   7  -3 1610.11 142.871   1
  -3  -7  -3 1425.69 192.564   1
   3   7   3 1413.97 195.554   1
   3  -7   3 1360.83 143.461   1
   3  -7   4 9169.82 618.869   1
  -3   7  -4 8735.09 620.995   1
  -3  -7  -4 8704.15 654.091   1
   3   7   4 8436.72 656.618   1
   3  -7   5-55.4743 69.6462   1
  -3  -7  -5-20.5866 165.845   1
   3   7   5-148.345 169.506   1
  -3   7  -5 46.6536 76.0613   1
   3  -7   6 40640.5 2771.17   1
   3   7   6 44233.7 2812.49   1
  -3  -7  -6 38859.8 2803.33   1
  -3   7  -6 40742.2 2770.65   1
   3   7   7 1830.36 251.311   1
   3  -7   7 1758.84 167.764   1
  -3  -7  -7 1951.85 245.712   1
  -3   7  -7 1947.73 167.131   1
  -3  -7  -8 170.519 207.486   1
  -3   7  -8 252.569 93.4463   1
   3   7   8-50.8644 196.354   1
   3  -7   8 185.411 99.9245   1
  -3   7  -9 2012.22 178.078   1
  -3  -7  -9 1653.64 271.986   1
   3  -7   9 1615.65 179.561   1
   3   7   9 1336.52 278.943   1
   3  -7  10 1203.87 153.258   1
   3   7  10 726.655 255.851   1
  -3  -7 -11-55.7101 222.325   1
   3   7  11-116.074 241.995   1
  -3   7 -12 2579.90 245.266   1
  -3  -7 -12 2996.57 319.140   1
   3   7  12 2009.88 316.962   1
   3  -7  12 2533.64 254.972   1
   3   7  13 2869.54 337.866   1
   3  -7  13 3289.90 298.519   1
  -3  -7 -13 2947.37 334.497   1
  -3   7 -13 2977.27 287.715   1
   3   7  14 1625.77 323.884   1
   3  -7  14 1353.33 211.976   1
  -3   7 -14 1491.88 214.270   1
  -3  -7 -14 1583.59 301.963   1
   3   7  15 1686.70 335.127   1
   3  -7  15 1518.04 237.937   1
  -3   7 -15 1309.21 211.935   1
  -3  -7 -15 832.153 284.715   1
   3  -7  16 1783.55 268.145   1
   3   7  16 2600.45 348.740   1
  -3  -7 -16 2040.34 316.717   1
  -3   7 -16 2425.02 275.548   1
   3  -7  17 51.5804 213.596   1
   3   7  17 277.008 305.446   1
  -3   7 -17-24.7631 201.846   1
  -3  -7 -17-96.8633 279.136   1
   3   7  18 1262.27 345.854   1
  -3  -7 -18 1473.28 324.443   1
  -3   7 -18 639.589 244.687   1
   3  -7  19-175.151 242.969   1
   3   7  19-70.6787 275.193   1
  -3  -7 -19 132.138 268.746   1
  -3   7 -19 589.099 248.557   1
   3   7  20-178.076 339.867   1
  -3  -7 -20 332.374 304.617   1
   3   7  21 392.766 313.538   1
  -3  -7 -21 133.468 282.953   1
   3   7  23 424.607 333.842   1
  -3  -7 -23 1134.76 342.971   1
   3   7  24 246.102 325.967   1
  -3  -7 -24 166.916 333.016   1
   3   7  25-103.851 340.823   1
  -3  -7 -25 331.013 344.508   1
   3   7  27 606.118 353.555   1
  -3  -7 -27 435.760 349.960   1
  -3   8  26 691.694 371.856   1
   3  -8 -25 621.297 353.654   1
  -3   8  24 357.922 348.342   1
   3  -8 -24 232.157 338.711   1
  -3   8  23 144.804 352.055   1
   3  -8 -23 569.653 355.888   1
  -3   8  22 2078.15 398.342   1
   3  -8 -22 2330.41 385.264   1
  -3   8  21 511.691 296.650   1
   3  -8 -21 169.253 283.706   1
  -3   8  20 840.948 322.826   1
   3  -8 -20 168.451 300.055   1
  -3   8  19 72.7807 331.624   1
   3  -8 -19 503.161 308.043   1
   3   8 -17 414.237 213.872   1
   3  -8 -17 752.516 318.346   1
  -3  -8  17 75.6402 208.520   1
  -3   8  17-285.020 325.077   1
  -3  -8  16 4854.10 423.565   1
   3  -8 -16 4641.84 452.053   1
   3   8 -16 4996.33 418.829   1
  -3   8  16 4912.36 485.411   1
   3   8 -15 313.697 179.497   1
   3  -8 -15-126.548 267.371   1
  -3  -8  15-64.4815 176.600   1
  -3   8  15 481.947 314.392   1
  -3  -8  14 3513.62 334.116   1
   3   8 -14 3904.45 339.131   1
   3   8 -13 52.9343 151.008   1
   3  -8 -13 210.097 229.882   1
  -3  -8  13 415.451 166.737   1
  -3   8  13 196.440 246.038   1
   3  -8 -12 7396.56 609.451   1
  -3  -8  12 7557.50 567.221   1
  -3   8  12 7303.56 620.260   1
   3   8 -12 7770.25 567.378   1
   3  -8 -11 168.895 219.054   1
  -3   8  11 490.970 234.940   1
  -3  -8  10 10173.7 762.360   1
   3   8 -10 10554.0 760.920   1
  -3   8  10 11360.5 829.555   1
   3  -8 -10 11805.7 820.571   1
  -3   8   9 961.136 230.246   1
   3   8  -9 677.466 125.124   1
   3  -8  -9 989.163 212.695   1
  -3  -8   9 396.699 125.003   1
   3   8  -8 157.470 103.279   1
  -3  -8   8 126.657 103.170   1
  -3   8   7 689.238 211.678   1
   3   8  -7 864.769 123.866   1
   3  -8  -7 992.201 201.911   1
  -3  -8   7 914.796 118.725   1
  -3   8   6 695.927 188.111   1
   3  -8  -6 312.695 170.355   1
  -3  -8   6 422.405 101.138   1
   3   8  -6 845.982 110.250   1
   3  -8  -5 4804.54 392.115   1
  -3  -8   5 4345.80 345.842   1
   3   8  -5 5087.54 345.624   1
  -3   8   5 4127.69 393.327   1
   3  -8  -4 6864.89 522.031   1
   3   8  -4 6861.87 486.116   1
  -3   8   4 6640.69 523.692   1
  -3  -8   4 6689.92 486.380   1
   3   8  -3 7153.48 514.099   1
  -3   8   3 7000.57 540.698   1
  -3  -8   3 7210.97 513.807   1
   3   8  -2 4037.74 329.999   1
   3  -8  -2 3714.75 340.553   1
  -3  -8   2 4438.83 327.704   1
   3   8  -1 8414.79 620.079   1
   3  -8  -1 8276.61 622.908   1
  -3   8   1 8723.17 627.942   1
  -3  -8   1 9086.51 619.521   1
   3  -8   1 8844.61 599.449   1
  -3  -8  -1 7621.66 606.589   1
   3   8   1 8843.77 611.918   1
  -3   8  -1 8192.35 597.186   1
   3   8   2 4682.38 370.945   1
   3  -8   2 4609.12 339.626   1
  -3   8  -2 4341.72 340.564   1
   3   8   3 7724.88 550.756   1
  -3   8  -3 6877.72 515.384   1
  -3  -8  -3 7520.77 549.592   1
   3  -8   3 7367.45 516.187   1
   3  -8   4 6065.18 451.973   1
   3   8   4 5705.37 495.048   1
  -3  -8  -4 6542.73 500.728   1
  -3   8  -4 6893.77 455.000   1
   3  -8   5 4504.46 337.099   1
  -3  -8  -5 4525.76 390.636   1
  -3   8  -5 5084.57 338.483   1
   3   8   5 3875.24 390.254   1
   3   8   6 213.857 190.507   1
   3  -8   6 711.719 90.3988   1
  -3   8  -6 508.162 84.4759   1
  -3  -8  -6 320.917 204.029   1
   3  -8   7 768.593 104.404   1
   3   8   7 929.679 218.530   1
  -3  -8  -7 624.178 214.947   1
  -3   8  -7 1024.63 106.298   1
   3  -8   8 203.707 89.0156   1
  -3   8  -8 292.451 90.0957   1
   3   8   9 1023.87 236.618   1
   3  -8   9 911.414 125.331   1
   3   8  10 9573.30 860.101   1
   3  -8  10 11653.5 816.212   1
  -3  -8 -10 11283.5 866.460   1
  -3   8 -10 12655.1 817.059   1
  -3   8 -11 478.516 123.525   1
  -3  -8 -11 228.504 239.019   1
   3   8  11 178.491 226.492   1
   3  -8  11 406.191 132.156   1
  -3  -8 -12 7882.71 641.319   1
   3   8  12 7655.44 648.062   1
  -3   8 -13-63.5283 139.036   1
  -3  -8 -13 484.835 240.212   1
   3  -8  13 183.942 145.175   1
   3   8  13 253.066 252.581   1
  -3   8 -14 3473.75 339.653   1
   3  -8  14 4335.60 344.466   1
  -3   8 -15 196.148 173.175   1
  -3  -8 -15 218.420 262.188   1
   3   8  15 440.031 286.833   1
   3  -8  15 61.3019 178.578   1
  -3  -8 -16 4164.91 430.307   1
   3   8  16 4466.50 452.625   1
   3  -8  16 4036.06 388.606   1
  -3   8 -16 4690.94 390.548   1
   3   8  17 209.576 319.011   1
   3  -8  17 193.443 210.941   1
  -3   8 -17 46.6358 188.499   1
  -3  -8 -17 130.424 301.084   1
  -3   8 -18 765.824 221.823   1
   3   8  19 213.244 320.138   1
  -3  -8 -19 564.240 315.653   1
   3   8  20 750.116 317.460   1
  -3  -8 -20 99.9385 288.639   1
   3   8  21 677.805 329.460   1
  -3  -8 -21 33.3870 315.585   1
   3   8  22 1420.61 370.480   1
  -3  -8 -22 1434.38 341.612   1
   3   8  23-211.248 316.320   1
  -3  -8 -23 1099.75 333.559   1
   3   8  24 279.292 324.127   1
  -3  -8 -24 33.1297 327.274   1
  -3  -8 -25 197.163 321.650   1
   3   8  26 504.565 355.701   1
  -3  -8 -26 542.032 352.752   1
  -3   9  26 307.107 359.415   1
   3  -9 -26 601.226 343.511   1
  -3   9  24 852.264 353.877   1
   3  -9 -24 328.965 334.677   1
  -3   9  22 36.3522 336.746   1
   3  -9 -22 538.472 319.029   1
  -3   9  21 73.0559 328.538   1
   3  -9 -21 33.8083 293.491   1
  -3   9  20 512.918 345.762   1
   3  -9 -20 1214.51 338.396   1
  -3   9  19-219.322 322.443   1
   3  -9 -19 168.361 291.096   1
  -3   9  18 1162.71 346.777   1
   3  -9 -18 1168.89 325.018   1
   3   9 -17 412.269 211.479   1
  -3   9  17 288.003 332.816   1
   3  -9 -17 66.2033 294.893   1
   3   9 -16 762.781 193.427   1
  -3  -9  16 458.668 204.242   1
  -3   9  16 710.436 328.989   1
   3  -9 -16 326.106 281.121   1
   3   9 -15 58.1410 164.786   1
  -3  -9  15 60.3698 182.009   1
  -3   9  15 664.031 283.749   1
   3  -9 -15 128.383 238.401   1
   3   9 -14 775.221 167.046   1
  -3  -9  14 418.775 174.108   1
  -3   9  14 171.316 299.863   1
   3  -9 -14 724.010 287.271   1
  -3  -9  13 2362.23 238.649   1
   3   9 -13 2326.77 242.515   1
   3  -9 -12 2235.75 343.732   1
  -3   9  12 2699.88 368.116   1
  -3  -9  11 100.223 122.721   1
  -3   9  11-189.230 278.171   1
   3  -9 -11 116.016 249.767   1
   3   9 -11 555.742 129.520   1
  -3   9  10 4779.19 431.470   1
   3   9 -10 4335.35 343.131   1
   3  -9 -10 3892.44 409.935   1
  -3  -9  10 4602.81 342.319   1
   3  -9  -9 4896.96 413.116   1
  -3   9   9 3859.70 409.946   1
  -3  -9   9 3903.26 324.882   1
   3   9  -9 4652.53 327.784   1
  -3  -9   8 2849.40 211.750   1
   3   9  -8 2165.21 206.387   1
   3  -9  -8 2166.70 282.391   1
  -3   9   8 2909.05 314.198   1
  -3  -9   7 2644.59 222.218   1
   3   9  -7 2985.26 224.468   1
   3   9  -6 21725.2 1448.11   1
   3  -9  -6 19008.4 1486.40   1
  -3  -9   6 21643.9 1446.69   1
  -3   9   6 20287.1 1492.12   1
  -3   9   5 329.947 187.154   1
   3  -9  -5 526.306 177.354   1
  -3  -9   5 327.086 94.1423   1
   3   9  -5 435.892 98.6813   1
  -3   9   4 1509.89 228.126   1
   3   9  -4 1415.11 153.622   1
  -3  -9   4 1520.23 153.170   1
   3  -9  -4 1674.50 215.369   1
   3   9  -3 23.0053 103.098   1
  -3  -9   3 42.2242 87.6644   1
   3  -9  -3 94.3481 157.692   1
   3  -9  -2 8257.02 668.286   1
  -3  -9   2 9942.59 657.793   1
  -3   9   2 9248.12 674.873   1
   3   9  -2 9253.04 660.591   1
  -3   9   1 329.852 145.275   1
   3  -9  -1 705.188 127.439   1
  -3  -9   0 7131.09 512.281   1
   3   9   0 6658.13 508.335   1
   3  -9   1 719.498 122.117   1
   3   9   1 926.042 149.553   1
  -3  -9  -1 630.686 142.253   1
  -3   9  -1 520.879 122.727   1
  -3   9  -2 8953.36 639.459   1
  -3  -9  -2 8739.57 664.267   1
   3  -9   2 9133.00 636.094   1
   3   9   3 41.1869 162.718   1
  -3   9  -3-166.652 87.4373   1
  -3  -9  -3 140.321 147.901   1
   3  -9   3 126.090 83.8758   1
   3  -9   4 1785.23 156.430   1
  -3   9  -4 1923.42 158.287   1
  -3  -9  -4 1641.09 234.332   1
   3   9   4 1498.78 219.442   1
   3  -9   5 556.030 82.3767   1
   3   9   5 327.995 172.862   1
  -3   9  -5 420.558 81.3224   1
   3   9   6 20156.9 1466.71   1
   3  -9   6 20388.4 1411.49   1
  -3   9  -6 21356.7 1410.39   1
  -3  -9  -6 19959.8 1462.18   1
  -3   9  -7 2856.70 220.136   1
   3  -9   7 3076.87 220.069   1
   3  -9   8 2133.26 173.057   1
   3   9   8 3011.79 317.568   1
   3  -9   9 5162.85 339.558   1
  -3   9  -9 4538.32 336.113   1
  -3  -9  -9 4269.30 421.842   1
   3   9  10 4698.83 435.843   1
   3  -9  10 4422.32 335.586   1
  -3  -9 -10 4453.37 423.723   1
  -3   9 -10 4569.20 334.306   1
  -3   9 -11 440.965 114.459   1
  -3  -9 -11 410.691 252.711   1
   3   9  11 610.703 267.815   1
   3  -9  11 234.821 110.514   1
   3   9  12 2579.94 326.784   1
  -3  -9 -12 2742.05 317.200   1
   3  -9  12 2426.22 230.224   1
  -3   9 -12 2522.25 223.976   1
  -3  -9 -14 217.474 236.368   1
  -3   9 -14 1017.17 163.380   1
   3   9  14 303.404 265.795   1
   3  -9  14 763.393 161.796   1
  -3  -9 -15-31.9290 283.365   1
  -3   9 -15 396.154 155.592   1
   3   9  15-311.161 309.212   1
   3  -9  15-89.9808 170.630   1
  -3   9 -16 838.417 176.013   1
  -3  -9 -16 617.839 260.233   1
   3   9  16 104.715 265.988   1
   3  -9  16 202.877 187.363   1
  -3   9 -17 402.913 183.213   1
  -3  -9 -17-131.473 310.788   1
   3   9  17 211.683 331.241   1
  -3  -9 -18 497.250 260.122   1
   3   9  18 780.900 300.178   1
  -3  -9 -19 966.104 331.593   1
   3   9  19-749.612 336.601   1
  -3  -9 -20 1034.93 301.245   1
   3   9  20 178.791 281.240   1
  -3  -9 -21 266.815 316.064   1
   3   9  21-356.596 339.665   1
  -3  -9 -22 399.588 317.712   1
   3   9  22 141.340 317.118   1
  -3  -9 -24 395.357 321.899   1
   3   9  24 241.392 327.503   1
  -3  -9 -26 155.637 329.512   1
  -3  10  25 137.797 326.531   1
   3 -10 -25 63.8475 323.139   1
  -3  10  24 175.944 335.509   1
   3 -10 -24 260.621 310.138   1
  -3  10  23 35.7776 319.369   1
   3 -10 -23 132.294 302.554   1
  -3  10  22 615.680 351.237   1
   3 -10 -22 234.551 304.845   1
  -3  10  21 218.889 360.756   1
   3 -10 -21 776.095 342.738   1
  -3  10  19 990.736 335.036   1
   3 -10 -19 304.016 300.783   1
  -3  10  18-256.025 343.221   1
   3 -10 -18-101.048 301.419   1
   3 -10 -16 859.546 297.496   1
   3  10 -16 56.1775 166.176   1
  -3  10  16 359.657 329.012   1
   3 -10 -15-357.916 307.475   1
  -3 -10  15 270.492 158.915   1
  -3  10  15 319.086 329.766   1
   3  10 -15 201.033 161.274   1
   3 -10 -14 1151.68 279.426   1
  -3  10  14 731.713 296.227   1
   3  10 -13 91.1522 127.151   1
  -3  10  13-443.758 257.484   1
  -3 -10  13 12.9414 123.271   1
   3 -10 -13 31.3513 221.979   1
   3  10 -12 2549.79 217.273   1
  -3 -10  12 2086.58 217.601   1
   3 -10 -12 2019.77 301.739   1
   3  10 -11 857.730 130.613   1
  -3 -10  11 643.419 118.885   1
  -3  10  11 582.883 271.132   1
   3 -10 -11 982.096 247.787   1
   3  10 -10 6062.06 439.254   1
  -3 -10  10 6399.74 439.874   1
   3 -10 -10 5286.47 526.292   1
  -3  10  10 5578.33 535.926   1
   3 -10  -9 724.105 219.057   1
  -3  10   9 695.274 248.357   1
   3  10  -9 963.365 110.809   1
  -3 -10   9 611.158 103.921   1
   3  10  -8 4103.11 290.165   1
  -3  10   8 4003.26 394.136   1
  -3 -10   8 3664.42 286.266   1
   3 -10  -7 51.3573 199.545   1
   3  10  -7 93.8352 80.4938   1
  -3 -10   7 203.760 78.0997   1
  -3  10   7-110.539 211.967   1
  -3 -10   6 1291.20 133.436   1
   3  10  -6 1516.06 139.549   1
   3 -10  -6 1317.26 224.181   1
  -3  10   5 962.178 205.135   1
   3  10  -5 435.771 103.001   1
  -3 -10   5 605.920 99.9834   1
   3 -10  -5 551.675 197.887   1
   3  10  -4 3485.47 301.314   1
  -3  10   4 4376.41 358.481   1
  -3 -10   4 3986.21 298.889   1
   3 -10  -4 3909.17 337.218   1
  -3  10   3 254.189 180.165   1
   3  10  -3 94.8205 97.8700   1
  -3 -10   3 55.9817 99.6918   1
   3 -10  -3-19.9232 164.716   1
   3 -10  -2 46493.9 3125.44   1
  -3  10   2 43766.5 3126.53   1
   3  10  -2 43105.1 3113.44   1
  -3 -10   2 49256.6 3113.53   1
  -3  10   1 894.684 157.861   1
   3 -10  -1 732.551 148.804   1
  -3 -10   0-294.784 144.284   1
   3  10   0-33.7660 144.552   1
  -3  10   0-157.245 121.591   1
   3 -10   0 179.509 129.442   1
   3  10   1 1320.72 196.352   1
  -3 -10  -1 1321.08 184.097   1
   3  10   2 46150.5 3171.82   1
  -3 -10  -2 48074.6 3170.66   1
  -3  10  -2 46526.4 3149.14   1
   3 -10   2 45388.8 3146.27   1
  -3 -10  -3 20.7930 164.701   1
   3  10   3 216.273 180.310   1
  -3  10  -3-47.7908 86.4551   1
   3 -10   3 18.5561 89.2717   1
   3 -10   4 3581.71 277.428   1
  -3  10  -4 4030.73 279.581   1
   3  10   4 3494.32 355.152   1
  -3 -10  -4 3490.08 344.610   1
  -3 -10  -5 585.189 184.876   1
  -3  10  -5 578.294 75.7764   1
   3 -10   5 422.008 73.2824   1
  -3 -10  -6 1307.19 224.903   1
   3  10   6 751.431 232.101   1
  -3 -10  -7-26.0480 187.419   1
   3  10   7 298.773 205.045   1
   3  10   8 3623.55 380.483   1
  -3 -10  -9 958.527 243.995   1
   3  10   9 675.661 255.812   1
  -3 -10 -10 6479.06 527.638   1
   3  10  10 5451.78 516.900   1
  -3  10 -11 541.528 77.5855   1
  -3 -10 -11 599.782 243.900   1
   3 -10  11 607.372 77.0206   1
  -3  10 -12 1815.86 167.293   1
   3 -10  12 1854.54 168.692   1
  -3 -10 -12 2521.46 331.863   1
   3  10  12 2062.36 346.407   1
  -3 -10 -13 61.9277 233.579   1
   3 -10  13-159.121 107.975   1
  -3  10 -13 141.583 104.207   1
  -3 -10 -14 1106.11 296.266   1
   3 -10  14 838.662 146.581   1
   3  10  14 724.311 306.966   1
  -3  10 -14 1101.62 148.347   1
  -3 -10 -15 714.079 291.706   1
   3  10  15-69.7013 298.419   1
  -3 -10 -16 230.068 280.062   1
   3  10  16-70.4823 274.364   1
  -3 -10 -17-66.2844 299.247   1
   3  10  17 248.474 333.531   1
  -3 -10 -18 33.3264 265.275   1
   3  10  18-107.158 287.752   1
  -3 -10 -19-33.3956 301.905   1
   3  10  19 1039.42 342.191   1
  -3 -10 -21 66.6816 286.814   1
   3  10  21 390.835 308.134   1
  -3 -10 -22 765.046 349.289   1
   3  10  22 246.204 350.101   1
  -3 -10 -23 231.152 313.021   1
   3  10  23 766.246 331.667   1
  -3 -10 -24 163.141 333.097   1
   3  10  24 785.985 356.380   1
  -3 -10 -25 31.7130 309.414   1
   3  10  25 636.399 334.541   1
   3 -11 -25 378.057 317.760   1
  -3  11  25 34.0183 346.668   1
   3 -11 -24 1031.50 343.085   1
  -3  11  24 104.521 364.849   1
   3 -11 -23-32.7959 321.438   1
  -3  11  23 390.500 356.714   1
   3 -11 -22 232.883 325.745   1
  -3  11  22 503.981 364.014   1
   3 -11 -21 67.3262 287.452   1
  -3  11  21 545.915 313.933   1
   3 -11 -20 1219.33 348.941   1
  -3  11  20 769.206 359.497   1
   3 -11 -19 237.871 325.458   1
  -3  11  19 808.190 352.151   1
   3 -11 -18 1218.21 312.404   1
  -3  11  18 919.218 346.532   1
   3 -11 -17 944.121 315.218   1
  -3  11  17 512.747 336.865   1
   3 -11 -15 925.074 280.085   1
  -3  11  15 1186.49 316.146   1
   3  11 -14 574.459 132.359   1
   3 -11 -14 912.438 292.003   1
  -3  11  14 779.843 309.037   1
  -3 -11  13 126.068 91.9668   1
   3  11 -13 187.863 98.9523   1
  -3  11  13 591.852 289.329   1
   3 -11 -13 640.241 269.042   1
  -3  11  12 4702.84 416.885   1
   3 -11 -12 5109.14 395.586   1
   3  11 -12 3030.70 233.729   1
   3 -11 -11 1773.07 279.417   1
  -3  11  11 1428.54 282.680   1
   3 -11 -10 1068.89 273.035   1
  -3  11  10 1354.82 303.217   1
   3 -11  -9 259.224 235.945   1
  -3  11   8 5935.23 529.174   1
   3 -11  -8 5846.22 511.788   1
  -3  11   7-114.859 244.135   1
   3  11  -7-31.7772 56.0872   1
  -3 -11   7 94.1634 49.3071   1
  -3 -11   6 1740.58 145.928   1
   3  11  -6 1523.96 145.836   1
   3  11  -5 197.145 96.9118   1
  -3 -11   5 396.300 96.3634   1
   3 -11  -5 192.075 185.513   1
  -3  11   5 309.104 201.436   1
   3  11  -4 316.920 109.992   1
  -3 -11   4 296.133 109.046   1
   3 -11  -4 699.037 184.241   1
  -3  11   4 433.519 208.447   1
   3  11  -3-62.5285 119.356   1
  -3 -11   3 24.3670 111.472   1
   3 -11  -3 125.774 173.625   1
  -3  11   3-289.844 181.325   1
   3 -11  -2 2931.39 272.456   1
  -3  11   2 2642.91 272.182   1
   3  11  -1 178.167 140.371   1
  -3 -11   1 15.6361 132.447   1
   3 -11  -1 335.104 154.968   1
  -3  11   1 92.9351 157.990   1
  -3 -11   0 7666.82 597.269   1
  -3  11   0 8177.63 598.030   1
   3 -11   0 7760.55 594.041   1
   3  11   0 8783.48 605.042   1
   3  11   1-19.6054 160.913   1
  -3 -11  -1 74.9701 151.710   1
   3  11   2 3294.02 316.549   1
  -3 -11  -2 3790.54 310.507   1
  -3  11  -2 3356.83 269.263   1
   3 -11   2 2692.31 260.476   1
   3  11   3 68.4074 174.825   1
  -3  11  -3 118.019 94.1044   1
   3 -11   3 56.9962 94.4942   1
  -3 -11  -3-64.9840 175.790   1
   3 -11   4 122.428 78.6027   1
   3  11   4 339.572 192.428   1
  -3  11  -4 168.122 77.4804   1
   3  11   5 615.119 210.096   1
  -3 -11  -6 1678.26 263.732   1
   3  11   6 1507.95 269.924   1
  -3 -11  -7 134.684 242.285   1
   3  11   7-196.516 226.179   1
  -3 -11  -8 5327.37 469.795   1
  -3 -11  -9 261.617 234.462   1
   3  11   9 331.872 228.448   1
  -3 -11 -10 717.632 266.617   1
   3  11  10 624.754 287.738   1
   3  11  11 32.5335 265.787   1
  -3 -11 -12 4172.40 401.734   1
   3  11  12 3590.54 416.041   1
  -3 -11 -13 1073.10 295.159   1
   3  11  13 482.381 310.974   1
  -3 -11 -14 810.924 303.920   1
   3  11  14 522.565 322.469   1
  -3 -11 -15 394.313 260.861   1
   3  11  15 352.574 279.041   1
  -3 -11 -17 533.868 304.578   1
   3  11  17 393.503 339.901   1
  -3 -11 -18 602.429 287.982   1
   3  11  18 1365.34 330.543   1
  -3 -11 -19 468.739 307.978   1
   3  11  19 1184.57 355.025   1
  -3 -11 -20 1505.29 360.040   1
   3  11  20 570.724 364.172   1
  -3 -11 -21 233.056 288.631   1
   3  11  21 424.343 321.768   1
  -3 -11 -22 1157.28 361.661   1
   3  11  22 454.805 346.003   1
  -3 -11 -23 131.409 327.935   1
   3  11  23 412.994 342.436   1
  -3 -11 -24 226.557 308.285   1
   3  11  24-202.325 301.541   1
  -3 -11 -25 30.9637 332.616   1
   3  11  25 563.528 359.321   1
   3 -12 -24 286.218 323.422   1
  -3  12  24 309.212 341.957   1
   3 -12 -22 429.469 317.176   1
  -3  12  22 643.847 364.243   1
   3 -12 -21 67.0231 326.436   1
  -3  12  21 362.534 366.581   1
   3 -12 -20 845.843 319.423   1
  -3  12  20 219.531 331.097   1
   3 -12 -19 34.0079 315.593   1
  -3  12  19-110.363 340.168   1
   3 -12 -18 477.272 312.179   1
  -3  12  18 1142.73 366.575   1
   3 -12 -17-33.9270 303.973   1
  -3  12  17 110.667 346.581   1
   3 -12 -16 1216.10 290.567   1
  -3  12  16 1027.67 329.486   1
  -3  12  15-72.8118 317.986   1
   3 -12 -14 99.4713 295.719   1
  -3  12  14 360.018 330.212   1
   3 -12 -13-130.671 285.348   1
  -3  12  13 319.135 313.449   1
   3 -12 -12-32.0823 278.497   1
  -3  12  10 6267.51 552.352   1
   3 -12 -10 5931.85 533.134   1
  -3  12   9 513.630 272.322   1
   3 -12  -9 1042.33 261.365   1
  -3  12   8 4589.03 458.830   1
   3 -12  -8 4721.23 438.470   1
  -3  12   7-89.2902 235.754   1
   3 -12  -7 55.2575 220.449   1
  -3  12   6 1448.72 258.628   1
   3 -12  -6 1109.31 250.791   1
   3  12  -5 2788.66 221.769   1
   3  12  -4 2895.55 234.296   1
  -3  12   4 2341.60 303.248   1
   3 -12  -4 2598.40 304.140   1
  -3  12   3 725.910 205.389   1
   3  12  -3 450.521 134.987   1
   3 -12  -3 902.770 213.772   1
   3 -12  -2 3662.12 313.135   1
  -3  12   2 3044.54 325.400   1
  -3  12   1 3696.61 351.787   1
   3 -12  -1 3690.52 350.173   1
  -3 -12   1 4187.61 341.876   1
   3  12  -1 4754.60 351.172   1
   3  12   0 245.741 153.772   1
  -3  12   0-35.0978 145.771   1
   3 -12   0 302.853 148.845   1
   3 -12   1 3826.93 318.365   1
   3  12   1 3763.16 346.898   1
  -3  12  -1 3987.30 320.864   1
   3 -12   2 2648.46 253.005   1
   3  12   2 3102.06 310.488   1
  -3  12  -2 3351.23 259.655   1
   3  12   3 930.388 219.758   1
  -3  12  -3 578.364 117.654   1
   3 -12   3 844.153 120.967   1
  -3 -12  -3 732.018 201.839   1
   3 -12   4 2205.33 174.492   1
   3  12   4 1645.14 280.712   1
  -3 -12  -4 2500.43 277.249   1
  -3  12  -4 2081.73 174.902   1
   3  12   6 1059.55 253.455   1
  -3 -12  -6 1124.60 241.991   1
  -3 -12  -7 614.516 240.866   1
   3  12   7 492.626 238.562   1
  -3 -12  -8 4475.41 440.345   1
   3  12   8 4917.44 456.878   1
  -3 -12  -9 982.600 253.593   1
   3  12   9 62.4307 261.628   1
  -3 -12 -10 4415.27 432.806   1
   3  12  10 4289.86 455.932   1
  -3 -12 -12 254.382 260.672   1
   3  12  12 103.253 292.873   1
  -3 -12 -13 551.610 267.716   1
   3  12  13 418.365 279.446   1
   3  12  14 529.467 305.972   1
  -3 -12 -15 132.819 296.983   1
   3  12  15 35.6406 316.299   1
  -3 -12 -16 1705.18 335.928   1
   3  12  16 1650.07 379.715   1
  -3 -12 -17 234.906 273.538   1
   3  12  17-180.182 306.382   1
  -3 -12 -18 772.865 297.559   1
   3  12  18 1621.55 356.782   1
  -3 -12 -19-368.885 322.656   1
   3  12  19 430.786 346.546   1
  -3 -12 -20 1237.96 345.593   1
   3  12  20 710.929 360.500   1
  -3 -12 -22 428.582 321.412   1
   3  12  22 104.445 342.095   1
  -3 -12 -24-63.1649 306.932   1
   3  12  24-100.156 319.123   1
  -3  13  23-277.475 352.159   1
   3 -13 -23 481.593 335.110   1
  -3  13  22-248.040 325.392   1
   3 -13 -22 458.744 301.468   1
  -3  13  21 324.389 362.069   1
   3 -13 -21 832.014 333.660   1
  -3  13  20-364.720 353.818   1
   3 -13 -20 336.765 334.089   1
  -3  13  19 184.043 323.642   1
  -3  13  17 703.433 340.418   1
   3 -13 -17 650.379 307.697   1
   3 -13 -16 546.921 303.765   1
  -3  13  15 404.339 339.975   1
   3 -13 -15 476.117 306.734   1
  -3  13  14 510.163 339.436   1
   3 -13 -14 167.999 293.629   1
  -3  13  13 1226.26 355.246   1
   3 -13 -13 830.156 308.428   1
  -3  13  12 1665.77 372.345   1
   3 -13 -12 2330.25 355.661   1
  -3  13  11 347.656 285.126   1
   3 -13 -11 579.658 270.935   1
  -3  13   9 33.0609 248.726   1
   3 -13  -9-122.644 237.467   1
  -3  13   8 63.9759 253.140   1
   3 -13  -8 563.704 231.456   1
  -3  13   7-154.013 240.983   1
   3 -13  -7 85.8503 232.709   1
  -3  13   6 2474.41 343.713   1
   3 -13  -6 3398.64 334.017   1
   3 -13  -5 234.904 214.614   1
  -3 -13   5 242.358 69.6781   1
   3  13  -5 178.407 77.3527   1
  -3  13   5-111.737 225.950   1
   3  13  -4 3891.43 298.224   1
  -3  13   4 4020.92 374.732   1
  -3 -13   4 3838.49 296.346   1
   3 -13  -4 3576.46 358.711   1
   3 -13  -3 576.459 208.501   1
  -3 -13   3 635.176 136.011   1
  -3  13   3 686.810 227.910   1
   3  13  -3 532.574 136.500   1
   3 -13  -2 1050.99 212.051   1
  -3 -13   2 1132.75 166.491   1
  -3  13   2 567.054 201.125   1
   3  13  -2 993.767 167.833   1
  -3 -13   1 408.914 152.475   1
   3 -13  -1 432.378 176.271   1
   3  13  -1 70.9567 156.829   1
  -3  13   1 103.726 182.738   1
  -3 -13   0 19692.8 1421.44   1
   3 -13   0 21488.0 1416.83   1
   3  13   0 19965.3 1422.43   1
  -3  13   0 19869.3 1418.16   1
  -3  13  -1-221.631 142.306   1
   3  13   1 43.1854 186.464   1
   3 -13   1 257.534 137.532   1
  -3  13  -2 1121.80 158.866   1
   3 -13   2 847.154 148.608   1
  -3 -13  -2 1052.09 215.665   1
   3  13   2 885.504 214.172   1
   3  13   3 471.327 206.707   1
  -3  13  -3 218.756 112.124   1
  -3 -13  -3 502.265 199.864   1
   3 -13   3 511.772 108.580   1
  -3  13  -4 2975.47 210.178   1
   3 -13   4 2659.00 206.977   1
   3  13   5 138.537 222.135   1
  -3 -13  -5 318.313 226.983   1
   3  13   6 2376.93 326.659   1
  -3 -13  -6 2904.20 322.850   1
   3  13   7 152.500 246.496   1
  -3 -13  -7 425.878 242.697   1
   3  13   8 571.759 266.021   1
  -3 -13  -8 702.203 240.195   1
   3  13   9 789.864 288.058   1
  -3 -13  -9 90.4513 240.854   1
   3  13  11 723.740 307.546   1
  -3 -13 -11 287.410 276.870   1
   3  13  12 1499.27 367.622   1
  -3 -13 -12 2437.73 349.880   1
   3  13  13 1909.04 369.616   1
  -3 -13 -13 1284.65 316.789   1
   3  13  14 71.3942 310.688   1
  -3 -13 -14 233.089 275.976   1
  -3 -13 -15-167.724 256.675   1
   3  13  16 289.396 298.685   1
  -3 -13 -16 471.483 288.083   1
   3  13  17 36.1942 333.475   1
  -3 -13 -17 33.7427 288.089   1
   3  13  19 393.334 359.389   1
  -3 -13 -19 33.6482 315.858   1
   3  13  20 425.198 351.378   1
  -3 -13 -20 535.533 318.858   1
   3  13  21-140.299 313.143   1
  -3 -13 -21 730.493 312.663   1
   3  13  22 584.520 348.228   1
  -3 -13 -22-131.171 322.546   1
   3  13  23 1145.92 380.516   1
  -3 -13 -23 509.866 341.521   1
   3 -14 -23 475.468 342.666   1
  -3  14  23 239.916 364.967   1
   3 -14 -22 777.860 348.235   1
  -3  14  22 665.414 373.745   1
   3 -14 -21 165.243 298.563   1
   3 -14 -20 637.200 335.960   1
  -3  14  20 762.930 394.999   1
   3 -14 -19 644.475 302.765   1
  -3  14  19 293.836 338.768   1
   3 -14 -18 445.092 320.953   1
  -3  14  18 666.810 373.872   1
   3 -14 -16 895.440 331.975   1
  -3  14  16 707.552 351.654   1
   3 -14 -15 549.873 324.465   1
  -3  14  15 705.730 349.046   1
   3 -14 -13 237.096 304.788   1
  -3  14  13 402.430 318.283   1
   3 -14 -12 401.473 288.227   1
  -3  14  12 216.797 315.650   1
   3 -14 -11 1053.90 291.022   1
  -3  14  11 213.235 297.635   1
   3 -14 -10 258.200 261.908   1
  -3  14  10-104.494 299.934   1
   3 -14  -9-251.711 235.412   1
  -3  14   9 373.603 261.682   1
   3 -14  -8 2723.54 350.500   1
  -3  14   8 2867.01 362.610   1
   3 -14  -7 591.312 234.601   1
  -3  14   7 572.405 257.351   1
   3 -14  -6 227.344 219.328   1
  -3  14   6 152.188 240.259   1
   3 -14  -5 81.4781 207.863   1
  -3  14   5 232.053 226.011   1
  -3 -14   4 3721.42 322.961   1
   3  14  -4 5011.54 331.657   1
   3 -14  -3 48.2576 187.403   1
  -3 -14   3 62.1828 119.365   1
   3  14  -3 173.840 131.297   1
  -3  14   3-76.9701 198.753   1
   3 -14  -2 224.847 181.227   1
  -3 -14   2 152.135 137.828   1
   3  14  -2 279.700 156.228   1
  -3  14   2 618.049 217.015   1
   3 -14  -1 393.018 182.071   1
  -3 -14   1 766.479 168.332   1
  -3  14   1 674.666 200.718   1
   3  14  -1 680.662 174.403   1
   3  14   0-20.9850 173.587   1
  -3  14   0 327.164 166.910   1
   3 -14   0 55.0213 157.121   1
  -3 -14   0 116.852 163.641   1
   3  14   1 826.635 215.275   1
  -3  14  -1 413.411 156.943   1
   3 -14   1 664.026 151.014   1
  -3 -14  -1 534.515 196.732   1
   3  14   2 197.937 218.618   1
  -3 -14  -2 46.0905 200.099   1
  -3  14  -2 396.578 134.400   1
   3 -14   2 295.755 132.238   1
  -3 -14  -3-98.2300 198.345   1
  -3  14  -3 37.8564 102.946   1
   3  14   3 263.696 212.471   1
   3 -14   3 90.5008 98.4512   1
   3  14   4 3678.04 410.650   1
  -3 -14  -4 4858.35 402.895   1
   3  14   5 117.633 244.648   1
  -3 -14  -5-27.0950 214.105   1
   3  14   6 523.909 257.519   1
  -3 -14  -6 875.505 232.080   1
   3  14   7 511.145 249.269   1
  -3 -14  -7 760.954 240.249   1
   3  14   8 2072.86 353.187   1
  -3 -14  -8 2980.46 349.580   1
   3  14  10 961.332 306.039   1
  -3 -14 -10 1312.04 300.555   1
   3  14  11 768.854 316.542   1
  -3 -14 -11 390.706 275.806   1
   3  14  12 283.892 309.282   1
  -3 -14 -12 528.796 292.846   1
   3  14  13 1362.39 336.840   1
  -3 -14 -13 66.8676 301.126   1
   3  14  14 325.429 335.281   1
  -3 -14 -14 606.561 309.873   1
   3  14  15 1054.41 372.835   1
  -3 -14 -15 1015.20 333.990   1
   3  14  16 690.645 355.754   1
  -3 -14 -16 441.214 321.051   1
   3  14  18-35.9856 343.949   1
  -3 -14 -18 135.415 303.334   1
   3  14  19 428.299 334.212   1
  -3 -14 -19 202.167 303.172   1
  -3 -14 -20 635.628 313.930   1
   3  14  21 658.917 367.402   1
  -3 -14 -21-33.0676 303.568   1
   3  14  22 271.596 360.635   1
  -3 -14 -22 260.390 340.092   1
   3 -15 -22 96.1029 328.139   1
  -3  15  22-346.193 369.870   1
   3 -15 -21-359.945 321.594   1
  -3  15  21 318.368 367.038   1
   3 -15 -20 500.242 332.354   1
  -3  15  20 432.951 382.527   1
   3 -15 -18 546.850 329.147   1
  -3  15  18 666.396 380.182   1
   3 -15 -17-103.304 293.118   1
  -3  15  17-372.838 340.700   1
   3 -15 -16 414.916 296.304   1
  -3  15  16 336.827 349.474   1
   3 -15 -15 242.239 306.995   1
  -3  15  15 299.563 327.527   1
   3 -15 -14 1795.02 351.211   1
  -3  15  14 1269.38 367.642   1
   3 -15 -12 747.732 301.787   1
  -3  15  12 881.891 334.315   1
   3 -15 -11 805.306 309.375   1
  -3  15  11 797.601 326.188   1
   3 -15 -10 594.060 279.588   1
  -3  15  10 533.960 311.974   1
   3 -15  -9-225.979 277.429   1
  -3  15   9-347.650 297.417   1
   3 -15  -8 471.710 262.607   1
  -3  15   8 677.462 299.435   1
   3 -15  -7-30.5217 233.569   1
  -3  15   7 392.571 263.134   1
   3 -15  -6 1913.99 298.640   1
  -3  15   6 1887.67 311.537   1
   3 -15  -5-140.850 235.251   1
  -3  15   5-270.474 253.674   1
  -3 -15   4 342.345 89.7541   1
   3  15  -4 166.338 100.765   1
  -3  15   4 142.445 217.527   1
   3 -15  -3 75.7290 203.008   1
  -3 -15   3 109.824 122.610   1
   3  15  -3 104.410 132.099   1
  -3  15   3 187.507 220.469   1
   3 -15  -2 164.711 202.107   1
  -3 -15   2 387.852 150.902   1
   3  15  -2 417.754 165.698   1
  -3  15   2 248.761 208.116   1
   3 -15  -1 86.3661 174.074   1
  -3 -15   1 127.893 156.797   1
  -3  15   1-91.1154 179.678   1
   3  15  -1 273.676 172.918   1
   3  15   0 837.517 203.373   1
  -3  15   0 520.363 183.514   1
   3 -15   0 760.839 187.785   1
  -3 -15   0 411.322 185.530   1
   3  15   1-72.5501 195.917   1
  -3  15  -1 85.8791 149.632   1
   3 -15   1 377.931 150.021   1
  -3 -15  -1 518.407 188.166   1
   3  15   2 442.914 223.839   1
  -3 -15  -2 509.960 218.940   1
  -3  15  -2 356.010 137.367   1
   3 -15   2 128.606 130.580   1
  -3  15  -3-33.8905 97.3853   1
   3 -15   3 128.483 91.5520   1
   3  15   4 87.6502 227.426   1
  -3 -15  -4-27.2227 222.913   1
   3  15   5-91.6739 260.623   1
  -3 -15  -5 426.845 244.782   1
   3  15   6 2254.34 328.468   1
  -3 -15  -6 2099.40 310.498   1
   3  15   7 32.7445 264.520   1
  -3 -15  -7 580.211 269.034   1
   3  15   8 303.022 298.133   1
  -3 -15  -8 626.968 276.193   1
   3  15   9 34.4401 284.639   1
  -3 -15  -9-192.521 254.227   1
   3  15  10 490.777 290.296   1
  -3 -15 -10 654.068 278.950   1
   3  15  11 854.691 330.317   1
  -3 -15 -11 1427.63 309.798   1
   3  15  12 72.1239 317.103   1
  -3 -15 -12 604.970 298.003   1
   3  15  14 2814.74 393.842   1
  -3 -15 -14 1839.63 360.014   1
   3  15  15-182.987 319.049   1
  -3 -15 -15-34.1575 286.739   1
   3  15  16 218.864 312.860   1
  -3 -15 -16 991.253 326.002   1
   3  15  17 435.038 325.520   1
  -3 -15 -17 613.742 302.285   1
   3  15  18 827.364 340.051   1
  -3 -15 -18-33.9514 306.938   1
   3  15  20 279.978 365.985   1
  -3 -15 -20 433.548 323.393   1
   3  15  21-68.5706 364.469   1
  -3 -15 -21-295.682 330.716   1
   3  15  22 134.882 366.081   1
  -3 -15 -22 125.795 324.533   1
  -3  16  21-105.018 348.514   1
   3 -16 -21-194.096 300.908   1
  -3  16  19-72.6920 356.071   1
   3 -16 -19 201.789 318.749   1
  -3  16  17 149.220 366.015   1
   3 -16 -17-103.490 317.252   1
  -3  16  16 37.5521 340.937   1
   3 -16 -16-104.222 296.612   1
  -3  16  15-37.6844 339.628   1
   3 -16 -15 209.207 298.384   1
  -3  16  14 640.760 349.094   1
   3 -16 -14 593.033 312.286   1
  -3  16  13 225.354 330.042   1
   3 -16 -13-34.7892 281.628   1
  -3  16  11 221.040 317.386   1
   3 -16 -11 136.750 285.897   1
  -3  16  10 654.055 319.352   1
   3 -16 -10 573.180 284.695   1
  -3  16   9 392.371 301.935   1
   3 -16  -9 430.188 284.474   1
  -3  16   7 134.762 276.428   1
   3 -16  -7 378.020 262.644   1
  -3  16   6 357.201 279.493   1
   3 -16  -6 152.096 261.884   1
  -3  16   5 31.1180 260.139   1
   3 -16  -5 204.284 238.005   1
  -3  16   4 2695.72 333.521   1
   3 -16  -4 1975.60 306.709   1
   3  16  -3 484.483 136.297   1
   3 -16  -2 1157.12 238.238   1
  -3 -16   2 1208.23 188.900   1
   3  16  -2 1218.20 189.932   1
  -3  16   2 1248.36 263.111   1
   3 -16  -1 628.005 201.721   1
  -3  16   1 779.491 224.620   1
   3  16  -1 582.444 188.852   1
  -3 -16   1 414.770 179.020   1
   3  16   0-137.090 190.909   1
   3 -16   0-236.013 168.975   1
  -3  16   0 227.539 179.925   1
  -3 -16   0 149.146 190.529   1
   3  16   1 854.974 232.848   1
   3 -16   1 787.162 178.140   1
  -3  16  -1 782.886 180.210   1
  -3 -16  -1 1030.87 221.393   1
   3  16   2 1245.90 262.321   1
  -3 -16  -2 1213.48 240.814   1
   3 -16   2 1159.63 169.301   1
  -3  16  -2 1521.65 176.573   1
  -3 -16  -3 725.323 222.208   1
  -3  16  -3 425.985 80.9995   1
   3  16   3 546.647 241.923   1
   3  16   4 1513.22 307.381   1
  -3 -16  -4 2261.22 299.868   1
   3  16   5 31.5780 263.167   1
  -3 -16  -5 648.680 255.473   1
   3  16   6 327.154 265.109   1
  -3 -16  -6 335.934 255.025   1
   3  16   7-134.858 275.705   1
  -3 -16  -7 471.726 265.362   1
   3  16   8 311.051 279.885   1
  -3 -16  -8 322.302 277.147   1
   3  16   9 211.671 302.890   1
  -3 -16  -9 262.968 276.331   1
   3  16  10-251.085 302.387   1
  -3 -16 -10 66.7958 279.727   1
   3  16  11-326.600 306.964   1
  -3 -16 -11 778.528 297.845   1
   3  16  13 147.184 316.896   1
  -3 -16 -13 103.090 297.187   1
   3  16  14-36.8031 322.534   1
  -3 -16 -14 517.419 304.174   1
   3  16  15 367.148 311.181   1
  -3 -16 -15 103.601 301.385   1
   3  16  16 657.821 349.723   1
  -3 -16 -16 655.639 306.986   1
   3  16  17 36.3401 359.330   1
  -3 -16 -17 756.851 337.603   1
   3  16  19 387.495 375.549   1
  -3 -16 -19 337.589 330.524   1
   3  16  21 306.715 362.655   1
  -3 -16 -21 508.428 315.995   1
  -3  17  20 564.175 400.279   1
   3 -17 -20 65.4346 331.679   1
  -3  17  19-72.2397 353.286   1
  -3  17  18 440.607 359.167   1
   3 -17 -18 441.401 332.329   1
  -3  17  16 187.971 371.293   1
   3 -17 -16 452.456 323.178   1
  -3  17  15 605.414 374.532   1
   3 -17 -15 210.244 329.681   1
  -3  17  14-189.826 348.043   1
   3 -17 -14 457.181 312.234   1
  -3  17  13 1669.34 384.030   1
   3 -17 -13-35.1387 305.016   1
  -3  17  12-75.6113 320.778   1
   3 -17 -12-105.093 295.972   1
  -3  17  11 525.486 358.720   1
   3 -17 -11 139.167 287.573   1
  -3  17  10 221.884 321.014   1
   3 -17 -10-241.045 304.956   1
  -3  17   9 871.863 315.975   1
   3 -17  -9 373.333 266.560   1
  -3  17   8 639.933 296.362   1
   3 -17  -8 199.536 281.653   1
  -3  17   6 1005.57 305.554   1
   3 -17  -6 1570.30 299.795   1
  -3  17   5-32.2457 259.000   1
   3 -17  -5-423.783 266.946   1
  -3  17   4 276.875 251.020   1
   3 -17  -4 86.9989 232.801   1
  -3  17   3 290.462 248.938   1
   3 -17  -3 164.576 210.739   1
  -3  17   2 568.192 248.562   1
   3 -17  -2 640.607 233.184   1
   3  17  -1 183.603 192.553   1
  -3  17   1 485.764 207.183   1
   3  17   0-23.5526 194.614   1
  -3  17   0 21.1645 178.004   1
   3  17   1-233.893 214.365   1
  -3 -17  -1 24.5618 207.141   1
   3  17   3-119.616 253.144   1
  -3 -17  -3 111.851 237.217   1
   3  17   4 596.445 272.092   1
  -3 -17  -4 205.569 248.917   1
   3  17   5-32.7187 248.906   1
  -3 -17  -5 244.493 233.744   1
   3  17   6 1454.08 317.793   1
  -3 -17  -6 1546.49 286.256   1
   3  17   8 141.855 275.759   1
  -3 -17  -8 298.339 259.123   1
   3  17   9 433.034 308.778   1
  -3 -17  -9-236.056 289.162   1
   3  17  10 585.161 310.495   1
  -3 -17 -10 136.637 294.426   1
   3  17  12-73.9835 330.966   1
  -3 -17 -12 730.947 315.087   1
   3  17  13 667.725 336.619   1
  -3 -17 -13 662.873 322.221   1
   3  17  14 296.429 343.399   1
  -3 -17 -14 384.824 313.088   1
   3  17  15-554.536 348.442   1
  -3 -17 -15-34.9958 315.902   1
   3  17  16 954.556 384.591   1
  -3 -17 -16 277.864 324.749   1
   3  17  18 533.972 352.220   1
   3  17  20-206.752 352.381   1
  -3 -17 -20 96.3647 307.012   1
  -3  18  19 392.693 382.883   1
   3 -18 -19-397.448 337.700   1
  -3  18  18 291.300 361.799   1
   3 -18 -18 540.728 322.631   1
  -3  18  17 259.093 360.520   1
   3 -18 -17 171.814 311.714   1
  -3  18  16 74.9876 360.150   1
   3 -18 -16-104.485 306.617   1
  -3  18  15 567.985 358.588   1
   3 -18 -15-35.1893 311.441   1
  -3  18  14-228.666 337.505   1
   3 -18 -14 212.525 306.841   1
  -3  18  13-76.4704 344.538   1
   3 -18 -13 142.210 321.577   1
  -3  18  12-76.4546 336.550   1
   3 -18 -12 142.218 295.119   1
  -3  18  11 379.670 353.278   1
   3 -18 -11 389.736 299.760   1
  -3  18  10 112.802 326.329   1
   3 -18 -10 702.471 309.327   1
  -3  18   9 185.557 302.658   1
   3 -18  -9 485.861 291.525   1
  -3  18   8 255.273 309.297   1
   3 -18  -8 307.208 269.058   1
  -3  18   7 106.944 317.625   1
  -3  18   6 311.672 280.414   1
  -3  18   5 33.3975 275.349   1
  -3  18   4 63.8164 246.506   1
   3  18   4 227.267 275.263   1
   3  18   5-236.043 270.815   1
   3  18   7 605.528 310.081   1
  -3 -18  -7 134.190 267.409   1
   3  18   8 217.783 304.042   1
  -3 -18  -8 410.049 281.898   1
   3  18   9 551.825 311.101   1
  -3 -18  -9 730.202 296.903   1
   3  18  10 557.501 345.241   1
  -3 -18 -10 1299.45 327.477   1
   3  18  11-74.8027 304.841   1
  -3 -18 -11 70.6650 283.951   1
   3  18  12 600.977 339.309   1
  -3 -18 -12-177.883 300.759   1
   3  18  13 75.0755 335.681   1
  -3 -18 -13-142.149 301.486   1
   3  18  14 223.434 348.287   1
  -3 -18 -14 177.564 306.666   1
   3  18  15 737.322 377.572   1
  -3 -18 -15 636.264 331.808   1
   3  18  17 396.826 352.507   1
  -3 -18 -17 34.0883 310.926   1
   3  18  18 320.204 348.441   1
  -3 -18 -18 232.184 308.352   1
   3  18  19 35.0797 355.570   1
  -3 -18 -19 96.8876 293.789   1
   3  19  13 979.010 368.826   1
   3  19  14 187.249 359.344   1
   3  19  15 1040.37 391.266   1
   4   0 -26 451.031 340.126   1
  -4   0  25 479.908 333.970   1
   4   0 -25 173.691 323.087   1
  -4   0  24 1104.57 347.122   1
   4   0 -24 1004.94 339.754   1
  -4   0  23 511.199 327.593   1
   4   0 -23 481.768 311.283   1
  -4   0  21 213.694 299.930   1
   4   0 -21 234.717 269.258   1
   4   0 -20 7368.67 594.133   1
  -4   0  20 5833.16 584.836   1
  -4   0  19 410.398 287.236   1
   4   0 -19 450.734 268.212   1
  -4   0  17-193.694 269.762   1
   4   0 -17 304.074 260.179   1
   4   0 -16 5173.40 464.917   1
  -4   0  16 4739.71 477.190   1
  -4   0  15 30.0066 264.707   1
   4   0 -15 56.5858 234.328   1
   4   0 -14 2305.21 302.091   1
  -4   0  13-27.4422 206.542   1
   4   0 -13-155.391 194.936   1
  -4   0  11 49.1896 196.879   1
   4   0 -11 186.280 187.305   1
  -4   0  10 2151.97 244.060   1
   4   0 -10 1950.04 242.126   1
  -4   0   9 43.3611 166.170   1
   4   0  -9-61.6028 156.972   1
   4   0  -8 58656.8 4224.85   1
  -4   0   8 66027.0 4231.80   1
  -4   0   7 243.956 147.064   1
   4   0  -7 53.7680 119.172   1
  -4   0   6 4871.22 399.887   1
   4   0  -6 4986.13 401.044   1
  -4   0   5-96.5062 156.092   1
   4   0  -5-31.0795 149.326   1
   4   0  -4 60829.0 4139.71   1
  -4   0   4 61127.7 4141.96   1
  -4   0   2 26.4509 129.786   1
   4   0  -2 50.8016 132.357   1
  -4   0   1-112.445 126.647   1
   4   0  -1 36.6755 115.477   1
  -4   0   0 474.151 153.513   1
   4   0   0 323.586 142.371   1
  -4   0  -1 158.237 111.007   1
   4   0   1-12.2109 101.447   1
  -4   0  -2-127.349 116.922   1
   4   0   2 241.009 130.677   1
  -4   0  -4 60793.1 4128.96   1
   4   0   4 60829.4 4130.59   1
  -4   0  -5 59.4186 133.528   1
   4   0   5 153.455 140.529   1
   4   0   6 5319.74 434.929   1
  -4   0  -6 5935.10 437.167   1
  -4   0  -7-135.572 131.572   1
   4   0   7-276.028 148.482   1
   4   0   8 65872.6 4526.14   1
  -4   0  -8 67150.3 4523.74   1
   4   0   9-20.9798 169.019   1
  -4   0  -9-39.8387 153.481   1
   4   0  10 2325.96 264.238   1
  -4   0 -10 2303.26 273.000   1
   4   0  11-145.058 192.021   1
  -4   0 -11 259.514 163.477   1
   4   0  12 19137.5 1355.83   1
  -4   0 -12 19050.8 1354.60   1
  -4   0 -13-103.137 200.311   1
  -4   0 -14 1127.68 236.414   1
   4   0  14 843.240 241.654   1
   4   0  15-146.071 240.507   1
  -4   0 -16 6479.25 519.740   1
   4   0  16 5480.71 526.449   1
   4   0  17 125.184 237.422   1
  -4   0 -17 60.2264 244.951   1
   4   0  19 170.316 283.364   1
  -4   0 -19-94.1265 257.502   1
  -4   0 -20 6947.42 558.792   1
   4   0  20 4926.12 551.129   1
   4   0  21-35.2255 287.773   1
  -4   0 -21 66.1292 292.817   1
   4   0  23 144.851 307.351   1
  -4   0 -23 510.705 321.755   1
   4   0  24 909.620 333.224   1
  -4   0 -24 758.317 335.260   1
  -4   0 -26 385.583 338.259   1
   4  -1 -27-34.0879 338.177   1
  -4   1  26-219.287 324.667   1
   4  -1 -26-240.457 312.251   1
  -4  -1  25-223.032 317.547   1
  -4   1  25 366.865 331.380   1
   4   1 -25 420.123 323.911   1
   4  -1 -25 68.9873 326.505   1
  -4  -1  24 923.371 319.974   1
  -4   1  24 550.142 320.373   1
   4   1 -24 1252.09 339.423   1
   4  -1 -24 68.9543 316.939   1
  -4  -1  23 658.046 316.306   1
  -4   1  23-36.5247 321.171   1
   4  -1 -23 617.813 309.116   1
   4   1 -23 585.732 319.566   1
  -4  -1  22 938.236 320.590   1
  -4   1  22 1447.11 353.562   1
   4   1 -22 1598.74 318.793   1
   4  -1 -22 714.417 327.639   1
  -4  -1  21 496.104 301.348   1
  -4   1  21 715.560 295.020   1
   4   1 -21 434.320 290.914   1
   4  -1 -21 437.201 292.816   1
  -4  -1  20 312.295 288.743   1
  -4   1  20 352.747 303.737   1
   4   1 -20 687.107 287.138   1
   4  -1 -20 297.672 289.064   1
  -4  -1  19 439.525 264.851   1
  -4   1  19 172.792 280.038   1
   4  -1 -19 226.928 272.402   1
   4   1 -19-31.8967 263.913   1
  -4  -1  18 886.380 308.674   1
  -4   1  18 1281.75 327.195   1
   4   1 -18 1395.11 288.162   1
  -4   1  17 954.865 294.630   1
  -4  -1  17 1303.07 288.716   1
   4   1 -17 779.792 245.627   1
  -4   1  16 191.388 247.442   1
  -4  -1  16 520.403 254.634   1
   4  -1 -16-59.6396 232.222   1
  -4   1  15 215.387 239.681   1
  -4  -1  15 528.705 255.754   1
   4  -1 -15 546.889 216.303   1
   4   1 -15 249.786 229.235   1
  -4   1  14 798.551 264.413   1
  -4  -1  14 1205.51 254.530   1
   4  -1 -14 1134.57 235.038   1
  -4   1  13-338.319 248.392   1
   4  -1 -13 26.5032 219.703   1
  -4   1  12 3116.83 343.112   1
   4  -1 -12 3967.88 348.445   1
   4   1 -12 3489.36 332.087   1
  -4  -1  11 1617.94 242.791   1
  -4   1  11 1627.58 266.063   1
   4   1 -11 2072.52 235.843   1
   4  -1 -11 2255.77 264.827   1
  -4  -1  10 21594.0 1597.87   1
  -4   1  10 22944.3 1604.03   1
   4  -1 -10 23699.6 1601.33   1
   4   1 -10 23179.9 1596.03   1
   4  -1  -9 2727.35 280.981   1
  -4  -1   9 2754.36 289.017   1
  -4   1   9 2748.41 287.867   1
   4  -1  -8 338.763 156.564   1
   4   1  -8 537.424 162.146   1
  -4   1   8 399.901 156.127   1
  -4  -1   8 543.050 150.250   1
   4  -1  -7 71700.4 4658.65   1
  -4   1   7 64847.9 4659.31   1
   4   1  -7 69121.4 4655.27   1
  -4  -1   7 68302.4 4656.47   1
  -4  -1   6 11386.8 807.494   1
  -4   1   6 12468.3 814.420   1
   4  -1  -6 10531.6 804.412   1
   4   1  -6 10844.0 804.988   1
   4   1  -5 794.797 150.578   1
   4  -1  -5 597.445 125.102   1
  -4  -1   5 962.055 162.841   1
  -4   1   5 675.947 153.862   1
   4  -1  -4 33565.3 2154.43   1
  -4   1   4 29185.1 2155.01   1
   4   1  -2 48500.5 3276.96   1
  -4  -1   2 47925.0 3277.84   1
   4  -1  -1 14513.2 957.157   1
   4   1  -1 13722.8 959.044   1
  -4   1   1 14599.0 957.616   1
  -4  -1   1 12010.8 956.313   1
  -4  -1   0-12.1630 131.242   1
  -4   1   0 342.439 108.209   1
   4  -1   0 60.4596 106.156   1
   4   1   0 219.770 136.525   1
  -4  -1  -1 15169.1 931.184   1
  -4   1  -1 11730.3 922.527   1
   4   1   1 13825.4 929.297   1
   4  -1   1 12578.6 927.254   1
  -4   1  -2 45910.1 3185.01   1
   4  -1   2 47815.6 3185.50   1
  -4  -1  -4 32906.2 2289.28   1
   4   1   4 34065.5 2292.23   1
  -4  -1  -5 402.808 156.724   1
  -4   1  -5 700.112 152.881   1
   4  -1   5 680.303 165.716   1
   4   1   5 856.288 178.674   1
   4   1   6 10073.6 726.354   1
  -4   1  -6 11060.3 725.479   1
  -4  -1  -6 9578.80 720.928   1
   4  -1   6 9435.70 723.687   1
   4  -1   7 62894.9 4483.25   1
   4   1   7 67467.7 4489.75   1
  -4   1  -7 68880.1 4482.70   1
  -4  -1  -7 64803.5 4485.34   1
  -4   1  -8 403.354 145.844   1
  -4  -1  -8 501.064 167.853   1
   4   1   8 287.594 173.665   1
   4  -1   8 866.598 161.232   1
  -4  -1  -9 2937.19 300.163   1
  -4   1  -9 3132.06 291.673   1
   4   1   9 3182.77 308.562   1
   4  -1   9 3002.79 290.975   1
   4   1  10 25588.6 1759.23   1
   4  -1  10 26774.0 1755.63   1
  -4   1 -10 24226.0 1749.88   1
  -4  -1 -10 24427.5 1753.46   1
   4   1  11 2206.89 260.704   1
   4  -1  11 1702.61 238.971   1
  -4  -1 -11 1983.25 258.623   1
  -4   1 -11 1981.58 247.317   1
   4  -1  12 3315.41 339.071   1
  -4   1 -12 3293.34 329.595   1
   4   1  13 578.935 237.376   1
  -4  -1 -13 713.398 243.778   1
   4   1  14 460.692 250.218   1
   4  -1  14 1014.14 245.823   1
  -4  -1 -14 879.457 248.336   1
  -4   1 -14 602.660 229.543   1
   4  -1  15-28.5839 225.978   1
  -4  -1 -15 689.061 250.345   1
  -4   1 -15 220.438 213.015   1
   4  -1  16 118.684 242.591   1
   4   1  16 616.469 258.132   1
  -4   1 -16 745.307 247.642   1
  -4  -1 -16 564.090 241.616   1
   4   1  17 889.646 294.776   1
   4  -1  17 1571.81 279.017   1
  -4  -1 -17 1379.51 288.407   1
  -4   1 -17 1423.87 267.129   1
   4  -1  18 614.105 279.111   1
   4   1  18 496.786 295.246   1
  -4   1 -18 1815.16 284.051   1
  -4  -1 -18 2043.25 295.626   1
   4  -1  19 336.892 290.201   1
   4   1  19-34.3698 262.910   1
  -4   1 -19-250.627 257.291   1
  -4  -1 -19 569.257 267.315   1
   4  -1  20 481.338 301.658   1
   4   1  20 558.294 281.284   1
  -4   1 -20 96.7786 277.354   1
  -4  -1 -20-391.672 264.383   1
   4  -1  21 210.528 299.633   1
   4   1  21 637.223 300.366   1
  -4   1 -21 725.302 283.473   1
  -4  -1 -21 132.613 276.010   1
   4  -1  22 752.086 324.497   1
   4   1  22 932.056 319.896   1
  -4   1 -22 1141.34 322.536   1
  -4  -1 -22 705.623 306.844   1
   4  -1  23 1161.01 331.741   1
   4   1  23 36.1829 308.814   1
  -4   1 -23 341.303 304.659   1
  -4  -1 -23 203.582 293.387   1
   4  -1  24-36.5556 316.661   1
   4   1  24 217.697 315.593   1
  -4   1 -24 623.885 306.400   1
  -4  -1 -24 342.146 314.155   1
   4   1  25 435.280 319.696   1
  -4  -1 -25 620.720 331.094   1
  -4   1 -25 70.4071 323.555   1
   4   1  26-36.1241 319.321   1
  -4  -1 -26 173.397 325.854   1
  -4   2  27-215.181 323.799   1
   4  -2 -27 67.3544 330.450   1
  -4   2  26 362.428 339.697   1
   4  -2 -26 748.798 338.253   1
  -4   2  25 546.815 352.095   1
   4  -2 -25 547.816 328.200   1
  -4  -2  24-111.339 317.952   1
   4   2 -24 560.643 320.912   1
  -4  -2  23 292.999 302.920   1
  -4   2  23 766.428 344.369   1
   4   2 -23 1072.33 329.177   1
   4  -2 -23 1335.69 335.293   1
  -4  -2  22 540.175 314.912   1
  -4   2  22 217.494 319.496   1
   4   2 -22 645.429 315.848   1
   4  -2 -22 850.826 334.486   1
  -4  -2  21 493.704 301.231   1
   4   2 -21 699.215 311.050   1
  -4   2  20 1352.44 338.241   1
  -4  -2  20 1548.74 306.515   1
   4  -2 -20 1826.07 336.657   1
  -4   2  19 1048.56 311.188   1
   4  -2 -19 848.132 295.230   1
  -4   2  18 170.998 298.737   1
  -4  -2  18 356.135 270.192   1
   4  -2 -18 639.228 272.033   1
   4   2 -18 735.237 259.251   1
  -4  -2  17 62.5049 255.339   1
   4   2 -17-147.784 228.922   1
  -4   2  16 356.366 241.817   1
  -4  -2  16 539.810 247.437   1
   4  -2 -16-30.2878 251.571   1
   4   2 -16 283.978 227.949   1
   4   2 -15 5322.59 456.875   1
  -4   2  15 4639.62 473.072   1
  -4  -2  15 4964.02 462.765   1
   4  -2 -15 5128.24 469.914   1
  -4   2  14 1842.84 280.398   1
  -4  -2  14 1585.59 268.733   1
   4  -2 -14 1639.26 275.506   1
   4   2 -14 1371.40 247.729   1
  -4   2  13 18760.1 1362.59   1
   4  -2 -13 19213.1 1355.74   1
  -4  -2  12 11916.9 802.695   1
   4  -2 -12 11494.9 808.453   1
  -4  -2  11 6440.39 526.119   1
   4   2 -11 6833.87 520.423   1
   4   2 -10 1170.65 201.660   1
   4  -2 -10 1334.80 216.136   1
  -4   2  10 1418.94 209.281   1
  -4  -2  10 1268.12 198.527   1
   4  -2  -9 1524.95 217.732   1
   4   2  -9 2148.49 222.334   1
  -4   2   9 2060.91 250.324   1
  -4  -2   9 1988.02 222.713   1
  -4  -2   8 12193.0 881.314   1
   4   2  -8 12181.9 879.930   1
   4  -2  -8 12332.5 890.961   1
  -4   2   8 12651.1 894.555   1
  -4  -2   7 22722.9 1582.14   1
   4   2  -7 23419.1 1582.07   1
   4  -2  -7 22414.1 1586.93   1
  -4   2   7 22660.4 1591.76   1
  -4  -2   6 26482.6 1818.47   1
   4   2  -6 29060.2 1820.39   1
  -4   2   6 28225.6 1830.59   1
  -4   2   5 19836.4 1261.13   1
  -4  -2   5 17761.2 1247.29   1
   4   2  -5 17088.8 1245.35   1
   4  -2  -5 17553.9 1256.29   1
  -4   2   4 19180.3 1310.87   1
   4  -2  -4 18484.9 1311.31   1
  -4   2   3 46030.9 3198.10   1
   4  -2  -3 47725.7 3194.33   1
  -4  -2   2 33885.2 2212.66   1
   4   2  -2 30913.9 2212.13   1
  -4   2   1 1021.35 160.228   1
   4   2  -1 1395.45 170.940   1
  -4  -2   1 1183.44 167.199   1
   4  -2   0 99549.1 6768.71   1
   4   2   0 101844. 6770.19   1
  -4  -2   0 97040.2 6769.60   1
  -4   2   0 102112. 6770.17   1
   4  -2   1 1031.56 138.896   1
  -4   2  -1 985.878 151.494   1
   4  -2   2 34287.1 2308.65   1
  -4   2  -2 33409.4 2307.65   1
  -4  -2  -3 49054.3 3432.51   1
  -4   2  -3 51681.7 3427.91   1
   4   2   3 48773.1 3435.35   1
   4  -2   3 51799.2 3427.54   1
  -4  -2  -4 19533.9 1362.88   1
   4   2   4 19748.9 1364.92   1
   4   2   5 17839.6 1229.68   1
  -4  -2  -5 17276.0 1226.24   1
   4   2   6 29442.3 1982.00   1
  -4   2  -6 29584.8 1969.04   1
  -4  -2  -6 26013.9 1974.94   1
   4  -2   6 29554.9 1969.85   1
   4  -2   7 23314.7 1595.92   1
   4   2   7 22639.6 1604.70   1
  -4  -2  -7 22126.9 1600.36   1
  -4   2  -7 23951.6 1593.76   1
   4  -2   8 11901.4 827.890   1
   4   2   8 11531.7 837.727   1
  -4  -2  -8 12240.9 835.734   1
  -4   2  -8 10612.5 819.276   1
  -4  -2  -9 1227.88 181.625   1
  -4   2  -9 1360.96 180.722   1
   4  -2   9 1888.55 201.523   1
   4   2   9 1520.26 213.447   1
  -4   2 -10 1197.27 203.294   1
  -4  -2 -10 1513.58 215.985   1
   4   2  10 1217.18 233.307   1
  -4   2 -11 6823.37 522.650   1
   4  -2  11 6296.27 519.284   1
   4   2  12 11532.7 807.165   1
  -4  -2 -12 11466.5 804.032   1
  -4   2 -12 9902.21 786.558   1
   4  -2  12 9994.79 787.260   1
   4  -2  13 18377.1 1297.15   1
   4   2  13 15703.1 1293.60   1
  -4   2 -13 18720.2 1292.75   1
  -4  -2 -13 20024.4 1307.39   1
   4   2  14 1823.65 292.721   1
   4  -2  14 1360.80 257.665   1
  -4  -2 -14 1826.12 287.574   1
  -4   2 -14 1148.70 245.395   1
   4   2  15 4501.69 439.384   1
  -4  -2 -15 4593.84 427.277   1
  -4   2 -15 4928.11 431.747   1
   4  -2  15 4605.98 443.628   1
   4  -2  16 436.179 229.143   1
   4   2  16 156.705 264.612   1
  -4   2 -16 309.062 230.571   1
  -4  -2 -16-30.1622 246.883   1
   4  -2  17-60.6666 230.038   1
  -4   2 -17 58.2553 220.895   1
   4  -2  18 224.680 269.160   1
   4   2  18 301.364 273.875   1
  -4   2 -18 476.141 257.748   1
   4   2  19 970.388 299.530   1
  -4  -2 -19 1147.26 289.008   1
   4  -2  20 1125.25 301.542   1
   4   2  20 842.072 299.402   1
  -4   2 -20 640.225 277.604   1
  -4  -2 -20 852.932 290.530   1
   4  -2  21 279.578 288.291   1
  -4   2 -21 32.8380 273.956   1
   4  -2  22 500.116 294.022   1
   4   2  22-35.8620 295.168   1
  -4   2 -22-100.752 282.032   1
  -4  -2 -22 268.736 281.483   1
   4   2  23 1010.76 308.698   1
  -4  -2 -23 304.516 302.815   1
   4  -2  24 146.877 273.507   1
  -4   2 -24 244.895 312.505   1
   4   2  25-180.047 327.605   1
  -4  -2 -25-34.2118 325.946   1
   4   2  26 286.190 336.298   1
  -4  -2 -26 923.397 356.725   1
   4   2  27 353.652 331.710   1
  -4  -2 -27 477.526 347.357   1
  -4   3  28-174.358 316.617   1
   4  -3 -28 294.426 360.138   1
  -4   3  27-70.9417 312.164   1
   4  -3 -27 599.206 351.221   1
  -4   3  26-71.8560 310.367   1
   4  -3 -26 539.173 344.456   1
  -4   3  25 507.328 338.693   1
   4  -3 -25 815.764 347.947   1
  -4   3  24 874.355 344.568   1
   4  -3 -24 478.070 328.841   1
  -4  -3  23 219.940 294.265   1
  -4   3  23 182.013 333.915   1
   4   3 -23 1148.96 319.564   1
   4  -3 -23 682.760 332.295   1
  -4  -3  22 1330.31 336.528   1
  -4   3  22 653.990 308.623   1
   4  -3 -22 1461.71 332.060   1
   4   3 -22 682.024 318.242   1
  -4   3  21 253.262 311.019   1
  -4  -3  21 1088.21 302.479   1
   4  -3 -21 202.304 281.489   1
   4   3 -21 332.384 273.840   1
  -4   3  20 178.773 324.664   1
  -4  -3  20 410.050 284.949   1
   4   3 -20 323.295 281.843   1
   4  -3 -20-533.779 300.101   1
  -4  -3  19 297.882 280.411   1
  -4   3  19 105.659 283.272   1
   4   3 -19 564.136 271.177   1
   4  -3 -19-230.025 269.308   1
  -4  -3  18 2205.16 316.467   1
  -4   3  18 1554.46 363.296   1
   4   3 -18 2027.36 313.668   1
   4  -3 -18 2065.49 351.513   1
  -4  -3  17 460.833 236.182   1
  -4   3  17 676.901 289.323   1
   4   3 -17 582.211 255.015   1
   4  -3 -17 157.808 240.628   1
  -4  -3  16 7678.38 638.688   1
  -4   3  16 8175.40 651.105   1
   4  -3 -16 7038.89 635.124   1
   4   3 -16 8562.39 632.256   1
   4   3 -15 851.522 241.034   1
   4  -3 -15 447.522 266.056   1
  -4  -3  15 1206.38 239.875   1
  -4   3  15 287.738 252.905   1
   4  -3 -14 374.950 242.272   1
  -4   3  14 494.322 225.344   1
   4   3 -13 1152.18 215.465   1
   4  -3 -13 722.164 223.703   1
  -4  -3  13 1383.84 221.429   1
  -4   3  13 595.002 222.953   1
   4  -3 -12 4208.67 401.972   1
  -4  -3  12 4187.87 390.865   1
  -4   3  12 3936.07 418.736   1
   4   3 -12 4815.52 387.102   1
   4  -3 -11 1194.79 220.014   1
   4   3 -11 254.590 183.399   1
  -4   3  11 896.357 205.915   1
  -4  -3  11-44.3845 169.771   1
   4  -3 -10 13787.6 989.603   1
  -4  -3  10 14089.1 974.991   1
  -4   3  10 11662.5 989.381   1
   4   3 -10 14272.0 969.693   1
   4   3  -9 3168.21 268.322   1
  -4  -3   9 2822.84 272.085   1
  -4   3   9 2749.16 296.808   1
   4  -3  -9 2195.30 291.199   1
  -4  -3   8 301.512 135.146   1
  -4   3   8 594.176 179.456   1
   4  -3  -8 237.113 141.598   1
   4   3  -7 1876.86 203.382   1
   4  -3  -7 2018.41 220.432   1
  -4  -3   7 1764.04 203.283   1
  -4   3   7 1858.41 220.422   1
   4  -3  -6 25979.8 1775.51   1
  -4   3   6 27938.7 1780.76   1
   4   3  -6 23695.3 1760.82   1
  -4  -3   6 25845.7 1763.97   1
   4  -3  -5 790.504 172.144   1
  -4   3   5 942.460 188.089   1
   4  -3  -4 10187.3 749.948   1
  -4   3   4 10614.0 750.911   1
   4  -3  -3 10285.0 690.315   1
  -4   3   3 9284.36 690.134   1
   4   3  -3 9309.55 681.944   1
  -4  -3   3 9457.25 683.578   1
  -4  -3   2 814.043 147.423   1
   4   3  -2 1015.02 143.620   1
   4  -3  -2 1166.54 147.229   1
  -4   3   2 953.046 141.193   1
   4   3  -1 1032.82 159.555   1
  -4  -3   1 851.802 153.880   1
  -4   3   0-51.5085 131.519   1
   4  -3   0 136.175 129.023   1
  -4   3  -1 486.750 134.240   1
   4  -3   1 853.122 129.532   1
   4  -3   2 1046.84 155.703   1
  -4  -3  -2 1386.40 186.214   1
   4   3   2 1204.32 189.978   1
  -4   3  -2 1357.34 153.039   1
   4  -3   3 9998.94 715.000   1
  -4  -3  -3 10441.8 729.633   1
   4   3   3 9367.95 731.589   1
  -4   3  -3 10539.8 717.337   1
  -4  -3  -4 9098.26 658.899   1
  -4   3  -4 10010.1 645.745   1
   4   3   4 8464.71 658.359   1
   4  -3   4 8382.72 643.674   1
   4   3   5 1171.59 195.540   1
  -4  -3  -5 903.639 176.645   1
   4  -3   6 22001.4 1597.67   1
  -4   3  -6 23381.0 1598.16   1
  -4  -3  -6 24437.8 1612.32   1
   4   3   6 23353.8 1613.10   1
   4  -3   7 1899.62 197.648   1
   4   3   7 2146.21 228.125   1
  -4  -3  -7 1611.50 214.647   1
  -4   3  -7 1623.07 189.997   1
  -4  -3  -8 85.0260 133.295   1
  -4   3  -8 111.372 120.760   1
   4  -3   9 2592.67 251.422   1
  -4  -3  -9 2450.33 286.922   1
  -4   3  -9 2697.29 244.614   1
   4   3   9 2644.49 293.109   1
   4  -3  10 14050.8 995.579   1
   4   3  10 13440.6 1014.63   1
  -4  -3 -10 14327.5 1017.37   1
  -4  -3 -11 233.656 212.970   1
  -4   3 -11 546.269 159.453   1
   4  -3  11 301.967 163.160   1
   4   3  11 240.109 215.754   1
   4   3  12 4698.69 411.808   1
  -4  -3 -12 3939.85 400.207   1
  -4   3 -12 4461.72 384.388   1
   4  -3  12 4378.54 387.608   1
   4   3  13 1217.65 277.868   1
   4  -3  13 1222.91 244.201   1
  -4   3 -13 1764.07 234.145   1
  -4  -3 -13 1412.14 264.241   1
   4   3  14 451.073 246.409   1
   4  -3  15 1196.03 247.937   1
   4   3  15 341.050 276.963   1
  -4  -3 -15 1192.20 280.296   1
  -4   3 -15 944.889 239.966   1
   4   3  16 8104.98 657.335   1
   4  -3  16 7740.33 643.380   1
  -4   3 -16 7732.92 631.682   1
  -4  -3 -16 8233.11 657.312   1
   4  -3  17 60.2610 241.711   1
   4   3  17 587.404 261.142   1
  -4  -3 -17 219.279 270.936   1
  -4   3 -17-282.613 223.460   1
   4  -3  18 2322.18 337.152   1
  -4   3 -18 2054.67 323.552   1
  -4  -3 -18 2621.39 334.347   1
   4  -3  19 655.011 268.848   1
   4   3  19-104.798 276.084   1
  -4   3 -19-215.445 258.363   1
   4   3  20 635.033 297.942   1
   4  -3  20 270.167 282.837   1
  -4   3 -20 699.088 271.490   1
  -4  -3 -20 32.9566 269.344   1
   4   3  21-427.183 281.977   1
   4  -3  21 173.941 290.036   1
  -4   3 -21 32.6894 274.939   1
  -4  -3 -21 332.942 285.451   1
   4  -3  22 1923.74 339.008   1
   4   3  22 1075.95 341.693   1
  -4   3 -22 1813.15 332.260   1
  -4  -3 -22 940.035 331.700   1
   4  -3  23 36.2597 290.470   1
   4   3  23 288.090 323.668   1
  -4   3 -23 137.750 281.157   1
  -4  -3 -23 505.868 322.187   1
   4   3  24 143.742 324.114   1
  -4  -3 -24 270.253 327.486   1
   4   3  25 321.988 333.893   1
  -4  -3 -25-33.8102 329.189   1
   4   3  26-142.264 323.573   1
  -4  -3 -26-67.6837 330.514   1
   4   3  27 419.142 339.881   1
  -4  -3 -27 370.341 344.792   1
  -4  -3 -28-162.060 322.231   1
   4  -4 -28-322.587 349.196   1
  -4   4  28 378.012 343.040   1
   4  -4 -26 433.943 344.472   1
  -4   4  26 569.107 363.658   1
   4  -4 -25 1214.83 357.844   1
  -4   4  25-359.603 340.380   1
   4  -4 -24 373.417 338.218   1
  -4   4  24 108.709 321.947   1
   4   4 -23 419.193 327.693   1
   4  -4 -22 576.936 284.372   1
   4   4 -22 477.856 287.240   1
  -4   4  22 109.417 323.616   1
  -4  -4  22 466.095 300.269   1
   4   4 -21-33.2295 285.327   1
  -4   4  21 145.024 328.306   1
  -4  -4  21 628.101 313.030   1
   4   4 -19 1962.34 316.168   1
   4  -4 -19 1555.21 342.098   1
  -4   4  19 1634.78 370.755   1
  -4  -4  19 1894.94 314.678   1
   4   4 -18 2548.97 316.051   1
   4  -4 -18 1855.44 333.771   1
  -4   4  18 2026.88 334.663   1
  -4  -4  18 1697.07 313.747   1
   4   4 -17 287.326 229.832   1
   4  -4 -17 191.376 278.370   1
  -4   4  17 684.846 305.282   1
  -4  -4  17 271.127 240.285   1
   4   4 -16 548.860 240.721   1
  -4  -4  16 258.748 230.990   1
   4   4 -15 2244.90 282.767   1
   4  -4 -15 1787.99 279.720   1
  -4   4  15 2117.25 305.003   1
  -4  -4  15 1557.22 279.209   1
   4  -4 -14 18044.4 1269.38   1
  -4  -4  14 18605.7 1263.60   1
  -4   4  14 17390.9 1277.88   1
   4   4 -14 16440.3 1252.91   1
   4  -4 -13 227.047 198.951   1
   4   4 -13 700.033 189.797   1
  -4   4  13 182.814 239.807   1
  -4  -4  13 366.362 201.704   1
   4  -4 -12 54.5990 220.976   1
   4   4 -12-21.9579 176.912   1
  -4   4  12 117.189 248.558   1
  -4  -4  12 68.8695 174.586   1
   4  -4 -11 9365.39 751.111   1
  -4   4  11 9944.49 752.588   1
   4   4 -11 10216.7 733.507   1
  -4  -4  11 10147.8 734.987   1
   4   4 -10 8457.52 630.387   1
  -4  -4  10 8565.97 638.000   1
   4  -4  -9 7733.46 624.014   1
   4   4  -9 9270.37 603.051   1
  -4  -4   9 8234.33 599.577   1
   4  -4  -8 5121.28 427.371   1
  -4  -4   8 4802.75 405.354   1
  -4   4   8 5115.77 427.752   1
   4   4  -8 5350.75 396.937   1
   4   4  -7 1257.04 164.626   1
   4  -4  -7 1157.61 202.980   1
  -4  -4   7 1524.58 167.557   1
  -4   4   7 1336.53 225.101   1
  -4   4   6 27180.6 1966.57   1
   4  -4  -6 28129.9 1963.87   1
  -4  -4   6 27991.1 1949.49   1
   4   4  -6 29879.5 1950.57   1
   4  -4  -5 19265.7 1365.72   1
  -4   4   5 19796.8 1368.60   1
  -4   4   4 2420.95 238.098   1
   4  -4  -4 2427.15 235.704   1
   4  -4  -3 9651.77 705.704   1
   4   4  -3 10179.3 691.666   1
  -4   4   3 9847.10 707.484   1
  -4  -4   3 9143.62 689.637   1
   4  -4  -2 39235.5 2635.27   1
  -4  -4   2 37586.2 2631.63   1
   4   4  -2 37279.5 2632.31   1
  -4   4   2 40768.1 2639.40   1
   4  -4   1 69588.3 4410.42   1
  -4  -4  -1 62371.2 4413.60   1
   4   4   1 60196.4 4414.97   1
  -4   4  -1 67198.7 4410.16   1
   4  -4   2 39287.2 2734.31   1
  -4  -4  -2 41287.4 2744.73   1
   4   4   2 38529.1 2747.53   1
  -4   4  -2 41469.6 2735.42   1
   4  -4   3 9661.34 663.875   1
  -4  -4  -3 9443.71 674.783   1
   4   4   3 8403.88 672.439   1
  -4   4  -3 9701.57 663.988   1
   4  -4   4 2092.31 218.068   1
  -4  -4  -4 2964.08 236.887   1
  -4   4  -4 2241.56 216.594   1
   4   4   4 2496.30 232.687   1
   4  -4   5 18235.9 1291.19   1
  -4   4  -5 19104.7 1292.55   1
  -4  -4  -5 18210.0 1307.59   1
   4   4   5 19358.2 1314.72   1
  -4  -4  -6 26505.0 1797.32   1
   4   4   6 25335.1 1800.16   1
   4  -4   7 1176.36 157.995   1
   4   4   7 987.385 208.552   1
  -4   4  -7 1654.38 162.346   1
  -4  -4  -7 1119.68 199.108   1
   4   4   8 4956.08 401.590   1
   4  -4   8 4495.52 376.333   1
  -4  -4  -8 4649.78 384.442   1
   4  -4   9 8244.28 590.044   1
   4   4   9 7779.25 605.992   1
  -4   4  -9 8004.20 584.238   1
  -4  -4  -9 7476.98 600.885   1
   4  -4  10 7942.14 646.690   1
  -4   4 -10 9637.09 653.431   1
   4   4  11 8470.77 699.422   1
   4  -4  11 9918.71 682.251   1
  -4  -4 -11 8870.73 702.659   1
  -4   4 -11 8881.81 676.840   1
  -4   4 -12 107.263 177.662   1
  -4  -4 -12-27.4022 207.254   1
   4   4  12 28.5762 216.133   1
   4  -4  12-132.471 181.611   1
  -4  -4 -13 113.154 227.353   1
  -4   4 -13 45.2756 178.692   1
   4   4  13 564.128 255.048   1
   4  -4  13 353.550 199.297   1
   4  -4  14 15823.2 1183.01   1
   4   4  14 17345.6 1210.95   1
   4   4  15 1103.51 274.782   1
  -4  -4 -15 2121.03 277.234   1
   4  -4  16 416.274 239.216   1
  -4   4 -16-26.7706 215.470   1
   4  -4  17-29.7191 228.074   1
   4   4  17 330.451 275.744   1
  -4   4 -17 303.664 214.647   1
  -4  -4 -17 95.0981 254.411   1
   4   4  18 1469.41 334.709   1
  -4  -4 -18 1657.75 320.553   1
  -4   4 -18 1280.65 287.691   1
   4  -4  19 2292.36 332.939   1
   4   4  19 1970.36 357.446   1
  -4  -4 -19 2358.78 360.014   1
  -4   4 -19 2307.17 325.159   1
   4   4  21 285.493 291.479   1
   4  -4  21 69.0054 268.547   1
  -4   4 -21 455.660 273.797   1
  -4  -4 -21 300.190 291.912   1
   4  -4  22 601.641 300.667   1
   4   4  22 358.519 307.110   1
  -4   4 -22 504.850 281.880   1
  -4  -4 -22 771.384 315.698   1
   4   4  24 214.966 337.303   1
  -4  -4 -24 638.073 344.167   1
   4   4  25-35.4997 320.861   1
  -4  -4 -25 469.440 333.531   1
   4   4  26 633.753 336.435   1
  -4  -4 -26 769.947 349.055   1
   4   4  28 102.126 334.017   1
  -4  -4 -28-191.490 345.944   1
  -4   5  27-103.928 322.020   1
   4  -5 -27 616.469 341.440   1
  -4   5  26 599.336 337.925   1
   4  -5 -26 660.189 336.751   1
  -4   5  24 505.972 340.940   1
   4  -5 -24 843.429 326.833   1
  -4   5  23-362.805 345.793   1
   4  -5 -23-338.748 327.855   1
  -4   5  22 364.336 317.509   1
   4  -5 -22 474.480 328.292   1
   4   5 -22 34.1844 290.659   1
  -4   5  21 217.946 299.989   1
  -4  -5  21 278.374 288.065   1
   4  -5 -21 202.910 284.977   1
   4   5 -21 364.786 284.270   1
  -4   5  20 540.913 316.354   1
  -4  -5  20 470.539 251.165   1
   4   5 -20 384.592 246.175   1
   4  -5 -20 403.472 313.998   1
  -4   5  19 178.776 281.194   1
  -4  -5  19-550.004 263.159   1
   4  -5 -19 332.681 297.557   1
   4   5 -19 462.722 256.690   1
  -4   5  18 176.529 332.227   1
  -4  -5  18 868.328 266.474   1
   4  -5 -18 262.411 300.854   1
   4   5 -18 828.629 260.309   1
  -4  -5  17 177.696 249.157   1
  -4   5  17-173.429 265.910   1
   4  -5 -17 64.4763 239.938   1
   4   5 -17 282.765 235.295   1
  -4   5  16 3055.49 424.545   1
  -4  -5  16 3747.55 384.510   1
   4   5 -16 3819.73 373.950   1
  -4  -5  14 2263.60 282.923   1
  -4   5  14 1513.45 341.461   1
   4   5 -14 1954.51 265.148   1
   4  -5 -14 2188.18 322.547   1
  -4   5  13 2680.81 346.330   1
  -4  -5  13 2364.16 268.726   1
   4   5 -13 1652.62 251.629   1
   4  -5 -13 2061.04 317.378   1
  -4  -5  12 748.154 203.442   1
  -4   5  12 961.016 256.595   1
   4   5 -12 1510.91 200.820   1
   4  -5 -12 1174.47 262.026   1
   4   5 -11 196.077 160.062   1
  -4  -5  11 20.3174 163.136   1
  -4   5  11 288.440 235.263   1
   4  -5 -11 80.6007 211.951   1
   4   5 -10 1763.13 226.747   1
  -4  -5  10 2477.10 229.382   1
  -4   5  10 2423.96 271.881   1
   4  -5 -10 1748.54 263.497   1
  -4  -5   9 1664.68 213.703   1
   4   5  -9 1982.90 201.497   1
   4  -5  -8 39074.3 2629.00   1
  -4   5   8 39359.6 2633.01   1
   4   5  -8 37833.0 2608.99   1
  -4  -5   8 37141.6 2609.65   1
   4  -5  -7 9154.79 700.775   1
  -4  -5   7 9895.71 676.371   1
  -4   5   7 8322.74 702.551   1
   4   5  -7 9526.87 674.905   1
  -4   5   6 3090.13 313.358   1
   4  -5  -6 2877.75 296.482   1
  -4   5   5 3632.49 321.028   1
   4  -5  -5 3681.63 315.663   1
  -4  -5   4 57222.3 3920.53   1
  -4   5   4 59001.3 3936.38   1
   4  -5  -4 57401.1 3933.49   1
  -4  -5   3 1120.13 137.332   1
   4   5  -3 1101.39 146.803   1
  -4   5   3 1065.84 186.370   1
   4  -5  -3 915.478 171.834   1
   4  -5  -2 76703.4 5144.22   1
  -4   5   2 74979.8 5145.49   1
  -4   5   1 410.741 137.940   1
   4  -5  -1 409.231 125.318   1
   4  -5   1 24.8148 106.697   1
  -4   5  -1 438.127 126.486   1
  -4  -5  -1 44.3788 119.653   1
   4   5   1 215.606 141.783   1
   4   5   2 74616.1 5150.75   1
  -4  -5  -2 77150.1 5150.10   1
   4  -5   2 76309.9 5141.82   1
  -4   5  -2 75677.8 5141.22   1
   4  -5   3 989.553 139.778   1
   4   5   3 1294.32 169.745   1
  -4   5  -3 1118.62 134.238   1
  -4   5  -4 59667.2 4035.89   1
  -4  -5  -4 58644.3 4049.92   1
   4   5   4 60256.1 4055.18   1
   4  -5   5 4046.12 323.181   1
  -4  -5  -5 3759.31 349.260   1
  -4   5  -5 4321.05 321.957   1
   4   5   5 4600.09 362.240   1
   4  -5   6 2967.69 257.724   1
   4   5   6 2980.49 300.769   1
  -4  -5  -6 3134.62 290.298   1
  -4  -5  -7 8817.36 624.934   1
   4   5   7 7609.70 625.146   1
  -4   5  -8 38593.5 2639.03   1
  -4  -5  -8 37324.7 2660.15   1
   4  -5   8 40644.5 2642.88   1
   4   5   8 37209.0 2663.63   1
  -4   5  -9 1586.83 189.227   1
   4  -5   9 1798.22 192.732   1
  -4  -5 -10 2214.54 294.822   1
  -4   5 -10 2466.42 251.581   1
   4   5  10 3037.25 321.582   1
   4  -5  10 2510.84 254.105   1
  -4   5 -11-38.5607 156.055   1
  -4  -5 -11-27.1433 197.422   1
   4  -5  11-39.3155 160.226   1
   4   5  11 56.3763 208.566   1
  -4  -5 -12 1514.49 261.972   1
  -4   5 -12 653.722 187.256   1
   4   5  12 1056.23 268.990   1
   4  -5  12 1852.49 217.830   1
  -4  -5 -13 1504.34 297.418   1
  -4   5 -13 1279.95 219.682   1
   4   5  13 1304.68 307.710   1
   4  -5  13 1604.41 233.257   1
  -4  -5 -14 2128.15 321.868   1
  -4   5 -14 2511.11 268.991   1
   4  -5  14 2163.58 271.603   1
   4   5  14 1529.41 332.967   1
  -4   5 -15 493.460 188.204   1
   4  -5  15-101.510 219.443   1
  -4  -5 -16 3246.15 392.887   1
  -4   5 -16 3618.46 336.429   1
   4   5  16 3134.18 395.478   1
   4  -5  16 3195.85 345.343   1
  -4   5 -17 188.936 202.649   1
  -4  -5 -17-127.970 263.282   1
   4   5  17 66.9473 284.082   1
   4  -5  17 291.757 234.050   1
  -4  -5 -18 961.236 309.836   1
  -4   5 -18 85.9147 246.071   1
   4  -5  18 608.258 280.447   1
   4   5  18 624.965 323.024   1
  -4  -5 -19 425.921 307.918   1
  -4   5 -19 299.216 242.424   1
   4   5  19 282.967 322.932   1
   4  -5  19 190.391 255.182   1
  -4   5 -20 342.825 261.106   1
  -4  -5 -20-298.853 302.140   1
   4   5  20 35.5977 324.489   1
   4  -5  20 363.418 285.727   1
  -4  -5 -21 233.685 306.389   1
   4   5  21 285.961 325.590   1
   4   5  22 250.711 297.753   1
  -4  -5 -23 301.340 320.613   1
   4   5  23 286.432 306.318   1
  -4  -5 -24 936.342 348.603   1
   4   5  24 639.763 356.097   1
  -4  -5 -26 529.776 349.354   1
   4   5  26 557.387 329.896   1
  -4  -5 -27-163.895 326.580   1
   4   5  27-306.413 306.604   1
  -4   6  27 718.094 352.318   1
   4  -6 -27-416.071 355.514   1
  -4   6  26 209.268 342.069   1
   4  -6 -26 1468.61 378.351   1
  -4   6  25 177.285 332.542   1
   4  -6 -25-198.945 339.065   1
  -4   6  24 395.046 311.313   1
   4  -6 -24 502.716 321.745   1
  -4   6  23 616.993 340.295   1
   4  -6 -23 33.7264 295.128   1
  -4   6  21 581.658 336.739   1
   4  -6 -21 33.8200 317.261   1
  -4   6  20 1196.96 352.195   1
  -4  -6  20 798.074 287.357   1
   4  -6 -20 438.249 273.233   1
   4   6 -20 794.810 286.224   1
  -4  -6  19 1817.00 312.948   1
   4   6 -19 1982.08 317.834   1
  -4   6  18 1388.18 322.499   1
  -4  -6  18 1217.36 277.187   1
   4   6 -18 1369.04 278.256   1
   4  -6 -18 1751.38 299.306   1
  -4   6  17 385.679 300.239   1
  -4  -6  17 607.673 253.985   1
   4   6 -17 637.164 248.241   1
   4  -6 -17 781.217 298.881   1
  -4  -6  16 136.336 202.878   1
  -4   6  16 68.8640 285.789   1
   4  -6 -16-128.025 268.604   1
   4   6 -16-105.373 209.682   1
   4   6 -15 3562.23 348.872   1
   4  -6 -15 3818.99 383.552   1
  -4  -6  15 4062.86 359.299   1
  -4   6  15 2861.43 393.591   1
   4  -6 -14 8147.94 623.821   1
  -4   6  14 6397.15 619.756   1
   4   6 -14 8638.58 601.747   1
  -4  -6  14 7219.37 601.025   1
   4  -6 -13 7586.12 626.161   1
  -4  -6  13 7868.28 606.576   1
  -4   6  13 7929.32 645.963   1
   4   6 -13 8006.82 601.625   1
  -4   6  12 800.732 274.270   1
  -4  -6  12 934.680 192.304   1
   4  -6 -12 1003.41 263.845   1
   4   6 -12 583.809 176.916   1
  -4   6  11 533.487 239.280   1
  -4  -6  11 519.076 174.896   1
   4  -6 -11 662.079 223.198   1
   4   6 -11 657.271 169.781   1
  -4   6  10-56.8644 220.328   1
  -4  -6  10 126.211 143.733   1
   4  -6 -10 158.845 216.423   1
   4   6 -10 176.012 146.633   1
  -4   6   9 135.590 221.071   1
   4   6  -9 81.8317 135.614   1
  -4  -6   9 17.0129 138.738   1
   4  -6  -9 75.9135 197.017   1
  -4  -6   8 8849.77 611.947   1
  -4   6   8 8491.26 651.684   1
   4   6  -8 7471.56 605.366   1
   4  -6  -8 9067.02 644.751   1
  -4   6   7 194.028 169.143   1
   4  -6  -7-45.5349 184.774   1
  -4   6   6 37429.8 2496.37   1
   4  -6  -6 35088.6 2489.99   1
  -4   6   5 10933.0 739.377   1
   4  -6  -5 9116.41 725.825   1
  -4   6   4 475.383 146.497   1
   4   6  -4 349.153 108.228   1
   4  -6  -4 318.518 152.198   1
  -4  -6   4 437.568 111.687   1
   4  -6  -3 2952.86 290.602   1
  -4   6   3 4018.21 306.941   1
   4  -6  -2 4208.66 335.025   1
  -4   6   2 3914.56 336.708   1
   4  -6  -1 2060.63 194.291   1
  -4   6   1 1653.39 185.660   1
  -4  -6   0 27974.7 1855.36   1
   4   6   0 25963.5 1856.95   1
   4   6   1 1480.32 197.079   1
  -4  -6  -1 1925.84 196.017   1
   4   6   2 3673.50 319.458   1
  -4  -6  -2 3847.87 316.850   1
  -4   6  -2 3805.58 298.291   1
   4   6   3 3648.48 307.315   1
  -4   6  -3 3495.23 274.885   1
   4  -6   3 3196.69 270.134   1
  -4  -6  -3 3293.28 299.947   1
  -4  -6  -4 130.345 137.915   1
   4  -6   4 447.819 102.679   1
   4  -6   5 9981.13 699.282   1
  -4  -6  -5 9979.16 724.973   1
  -4   6  -5 9919.82 699.305   1
   4   6   5 9575.27 728.926   1
   4  -6   6 36519.3 2482.35   1
   4   6   6 35841.4 2508.13   1
  -4   6  -6 36925.7 2482.80   1
  -4  -6  -6 35912.0 2506.75   1
   4  -6   7 193.307 119.368   1
   4   6   7 142.783 167.080   1
  -4   6  -7 24.7323 109.521   1
  -4  -6  -7 69.1423 170.670   1
   4   6   8 8039.09 622.927   1
  -4  -6  -8 8057.45 620.171   1
  -4  -6  -9-208.136 217.412   1
  -4   6  -9 58.3163 125.301   1
   4   6   9 80.3086 233.814   1
   4  -6   9-138.848 127.523   1
  -4   6 -10 81.9750 137.427   1
  -4  -6 -10-53.8217 188.285   1
   4  -6  10 100.911 135.623   1
   4   6  10 251.111 189.608   1
  -4   6 -11 760.987 162.242   1
  -4  -6 -11 889.247 241.050   1
   4  -6  11 665.292 168.037   1
   4   6  11 522.201 236.378   1
  -4  -6 -12 543.566 254.317   1
  -4   6 -12 404.102 165.153   1
   4  -6  12 498.373 180.666   1
   4   6  12 90.1776 252.079   1
   4  -6  13 7780.50 601.928   1
   4   6  13 8020.41 661.718   1
  -4   6 -14 8282.64 604.483   1
  -4  -6 -14 7630.36 643.484   1
   4   6  14 7183.88 652.140   1
   4  -6  14 7732.06 599.364   1
   4  -6  15 3673.94 355.766   1
   4   6  15 3507.77 413.035   1
  -4   6 -15 3471.32 337.367   1
  -4  -6 -15 4028.00 410.138   1
   4   6  16 497.854 291.089   1
  -4  -6 -16-255.432 273.805   1
   4  -6  17 815.178 239.436   1
   4   6  17 609.338 313.137   1
  -4  -6 -17 872.984 303.241   1
  -4   6 -17 848.431 226.546   1
   4   6  18 2416.20 359.421   1
   4  -6  18 1776.07 299.990   1
  -4  -6 -18 775.061 316.124   1
  -4   6 -18 1396.58 272.233   1
   4  -6  19 2363.24 320.903   1
  -4   6 -19 1203.81 274.674   1
   4   6  20 1105.26 329.473   1
   4  -6  20 194.662 219.784   1
  -4   6 -20 154.041 270.450   1
  -4  -6 -20 632.590 289.041   1
   4   6  21 571.459 327.574   1
  -4  -6 -21-100.218 306.427   1
   4   6  23-392.352 297.226   1
   4   6  24 388.621 325.562   1
  -4  -6 -24 630.882 328.642   1
   4   6  25 348.892 348.534   1
  -4  -6 -25 65.8660 335.049   1
   4   6  26 654.735 338.859   1
  -4  -6 -26 261.777 322.929   1
   4   6  27 167.983 310.750   1
  -4  -6 -27 64.6511 339.755   1
  -4   7  26 794.780 362.141   1
   4  -7 -26 387.344 344.194   1
  -4   7  25 210.778 360.037   1
  -4   7  23-108.415 302.618   1
   4  -7 -23 67.1182 287.720   1
  -4   7  22 1307.66 383.285   1
   4  -7 -22 978.977 329.217   1
  -4   7  21 509.250 351.447   1
   4  -7 -21-33.8194 323.555   1
  -4   7  20 690.978 305.990   1
   4  -7 -20 33.7793 272.354   1
   4  -7 -19-33.5762 311.060   1
  -4   7  19 36.2176 335.524   1
   4   7 -19-118.978 248.575   1
  -4  -7  19 339.255 226.312   1
   4  -7 -18 732.083 289.151   1
  -4   7  18-35.8676 268.564   1
   4   7 -18 282.070 231.012   1
  -4  -7  18 380.473 255.057   1
   4  -7 -17 921.442 322.846   1
  -4   7  17 1132.98 352.259   1
   4   7 -17 614.718 239.929   1
  -4  -7  17 608.020 239.045   1
  -4   7  16 2197.32 362.915   1
   4   7 -16 1685.77 271.002   1
  -4  -7  16 2313.87 291.463   1
   4  -7 -15 667.015 243.168   1
  -4   7  15 957.079 275.823   1
  -4  -7  15 926.929 233.921   1
   4   7 -15 1252.82 215.209   1
  -4  -7  14 1931.54 272.586   1
   4   7 -14 2768.95 275.812   1
  -4   7  13 3316.67 369.921   1
   4  -7 -13 2720.21 344.750   1
  -4  -7  13 3613.51 332.153   1
   4   7 -13 3563.25 320.238   1
   4  -7 -12 13282.7 1108.48   1
   4   7 -12 15949.2 1087.88   1
  -4  -7  12 16030.3 1089.06   1
  -4   7  12 15539.7 1129.25   1
   4  -7 -11 141.487 249.335   1
  -4   7  11-121.694 247.533   1
  -4  -7  11 375.363 165.316   1
   4   7 -11 433.755 160.531   1
  -4   7  10 3249.56 366.463   1
   4  -7 -10 3186.89 348.989   1
  -4  -7  10 3415.40 301.681   1
   4   7 -10 3642.33 300.190   1
   4  -7  -9 2246.95 249.610   1
  -4   7   9 1597.15 259.276   1
   4   7  -9 1580.76 193.517   1
  -4  -7   9 1987.50 210.295   1
   4   7  -8 58.4483 123.983   1
  -4  -7   8 14.7034 122.878   1
  -4   7   7 1084.10 227.220   1
   4  -7  -7 1229.85 226.169   1
  -4   7   6 3541.46 326.183   1
   4  -7  -6 2975.23 306.992   1
  -4  -7   5 1076.48 140.063   1
   4  -7  -5 839.727 196.610   1
   4   7  -5 844.465 137.629   1
   4   7  -4 32287.1 2129.52   1
  -4   7   4 31448.1 2148.70   1
   4  -7  -4 32168.7 2148.15   1
  -4  -7   4 29199.7 2127.98   1
   4  -7  -3 22772.6 1602.94   1
  -4   7   3 23460.2 1607.27   1
   4  -7  -2 13408.8 948.558   1
  -4   7   2 13319.6 951.328   1
  -4  -7   1 6314.06 515.468   1
   4  -7  -1 7077.95 521.691   1
  -4   7   1 7162.61 523.622   1
   4   7  -1 7405.54 520.686   1
   4  -7   0-143.672 124.471   1
   4   7   0 15.7149 121.711   1
  -4   7   0 207.829 114.384   1
  -4  -7  -1 7554.72 559.026   1
   4   7   1 7666.02 563.698   1
  -4  -7  -2 11386.0 888.319   1
   4   7   2 12710.9 898.432   1
   4  -7   2 13191.8 877.014   1
   4   7   3 24556.4 1683.17   1
  -4  -7  -3 22545.0 1677.69   1
  -4   7  -3 24409.8 1661.69   1
   4  -7   3 24978.9 1662.15   1
   4   7   4 34937.6 2279.49   1
   4  -7   4 32266.5 2251.25   1
  -4  -7  -4 30081.6 2269.55   1
  -4   7  -4 34771.0 2253.78   1
   4  -7   5 1324.94 141.958   1
  -4  -7  -5 1015.47 180.818   1
   4   7   5 975.987 188.669   1
  -4   7  -5 1278.85 140.498   1
  -4  -7  -6 3117.03 309.561   1
  -4   7  -6 3397.31 268.958   1
   4   7   6 3242.74 321.948   1
   4  -7   6 3361.64 268.556   1
   4  -7   7 850.815 134.641   1
   4   7   7 628.509 207.377   1
  -4  -7  -7 586.036 214.631   1
  -4   7  -7 967.722 131.141   1
  -4   7  -8 86.4165 104.482   1
   4  -7   8 276.737 118.190   1
  -4  -7  -9 2139.88 275.510   1
   4   7   9 1493.74 271.202   1
   4  -7  10 2840.35 265.989   1
   4   7  10 3705.38 359.243   1
  -4   7 -10 2587.89 258.087   1
  -4  -7 -10 2915.36 328.516   1
   4   7  11-238.474 255.298   1
   4  -7  11 170.828 141.313   1
  -4  -7 -11 255.670 214.594   1
  -4   7 -11 316.206 148.413   1
   4  -7  12 13571.0 1056.48   1
   4   7  12 14949.7 1100.60   1
  -4   7 -12 16242.4 1060.32   1
  -4  -7 -12 14971.1 1095.41   1
   4  -7  13 3354.88 322.838   1
  -4  -7 -13 3575.84 381.291   1
  -4   7 -13 3333.09 324.752   1
   4   7  13 4074.53 407.841   1
  -4   7 -14 3058.70 298.764   1
   4  -7  14 2509.95 287.265   1
   4   7  15 1150.96 310.229   1
   4  -7  15 570.297 204.597   1
  -4   7 -15 775.207 192.053   1
  -4  -7 -15 856.282 292.724   1
   4  -7  16 2570.97 296.194   1
   4   7  16 2589.79 371.992   1
  -4   7 -16 2374.45 286.189   1
  -4  -7 -16 2093.79 347.581   1
   4   7  17 553.842 306.601   1
  -4  -7 -17 838.287 294.361   1
   4  -7  18 286.697 242.754   1
   4   7  18 319.448 275.356   1
  -4  -7 -18 390.544 257.910   1
  -4   7 -18 867.630 233.718   1
   4   7  19 106.833 321.005   1
  -4   7 -19 344.745 250.317   1
  -4  -7 -19 497.832 314.184   1
   4   7  20 35.7511 326.438   1
  -4  -7 -20 133.456 319.994   1
   4   7  21 1000.74 324.111   1
  -4  -7 -21 634.443 295.400   1
   4   7  22 607.222 328.818   1
  -4  -7 -22 999.525 333.956   1
   4   7  23 638.326 347.637   1
  -4  -7 -23 1227.27 350.450   1
   4   7  25 345.707 312.110   1
  -4  -7 -25 229.091 344.911   1
   4   7  26 885.517 370.443   1
  -4  -7 -26 226.321 356.384   1
  -4  -7 -27 63.7070 322.870   1
  -4   8  26 853.374 376.807   1
   4  -8 -25 64.9912 337.655   1
  -4   8  24-460.418 328.098   1
   4  -8 -24 560.983 336.472   1
  -4   8  23-71.9086 316.081   1
   4  -8 -23 700.689 306.574   1
  -4   8  22 1159.30 367.410   1
   4  -8 -22 100.940 312.770   1
  -4   8  20 765.285 312.389   1
   4  -8 -20 913.298 290.733   1
  -4   8  19 36.3827 319.392   1
   4  -8 -19 404.468 319.233   1
   4   8 -18 601.569 241.121   1
  -4   8  18 289.017 285.995   1
   4  -8 -18 569.426 268.044   1
  -4   8  17 714.990 345.322   1
   4  -8 -17 33.1578 308.031   1
   4   8 -16 630.947 224.226   1
  -4  -8  16 397.790 201.832   1
  -4   8  16 282.338 295.610   1
   4  -8 -16 753.504 304.352   1
   4   8 -15-159.804 189.908   1
  -4  -8  15-140.275 190.994   1
  -4   8  15 381.668 265.931   1
   4  -8 -15 32.2203 228.830   1
   4   8 -14 298.037 178.420   1
  -4  -8  14 376.889 197.946   1
  -4   8  14-33.9813 243.489   1
   4  -8 -14 378.804 234.928   1
   4   8 -13 1365.78 207.724   1
   4  -8 -13 1541.31 268.744   1
  -4  -8  13 1048.12 212.623   1
  -4   8  13 928.821 265.936   1
   4  -8 -12 10675.1 802.802   1
  -4  -8  12 10165.9 762.227   1
  -4   8  12 10419.2 810.949   1
   4   8 -12 10443.3 758.162   1
  -4   8  11 31.2240 256.909   1
   4   8 -11 67.6066 146.838   1
   4  -8 -11-319.240 257.587   1
  -4  -8  11-208.396 154.213   1
  -4  -8  10 7880.20 564.040   1
   4   8 -10 7089.84 563.413   1
  -4   8  10 8316.87 628.280   1
   4  -8 -10 7424.56 615.284   1
  -4   8   9 1359.14 262.531   1
  -4  -8   9 1753.44 184.125   1
   4   8  -9 1567.25 181.390   1
   4  -8  -9 1239.47 236.439   1
  -4   8   8 6876.20 516.960   1
   4  -8  -8 5438.27 498.296   1
   4   8  -6 27460.5 1791.08   1
  -4   8   6 25243.5 1818.13   1
  -4  -8   6 24821.1 1788.27   1
   4  -8  -6 26784.5 1817.43   1
   4   8  -5 5343.20 385.844   1
   4  -8  -5 4255.54 413.871   1
  -4  -8   5 5252.63 388.266   1
  -4   8   5 5264.26 426.179   1
  -4   8   4 12960.5 928.308   1
   4  -8  -4 12698.3 922.763   1
  -4   8   3 20.2998 147.650   1
   4  -8  -2 5421.79 428.481   1
  -4   8   2 5432.26 429.832   1
  -4  -8   1 7475.09 563.403   1
   4   8  -1 8065.10 569.432   1
  -4   8   1 7580.88 569.515   1
   4  -8  -1 7579.35 571.416   1
  -4  -8   0 49092.0 3330.23   1
   4  -8   0 49123.9 3328.55   1
  -4   8   0 48464.3 3329.04   1
  -4  -8  -1 7592.70 579.503   1
   4   8   1 8178.96 589.679   1
   4   8   2 4956.05 412.757   1
   4  -8   2 5131.54 386.437   1
  -4  -8  -3 387.814 157.489   1
   4   8   3-20.7316 154.433   1
  -4   8  -3 264.777 114.494   1
   4  -8   3-58.8792 99.1093   1
   4   8   4 11970.0 943.302   1
   4  -8   4 12602.7 914.102   1
  -4  -8  -4 13125.6 942.599   1
  -4   8  -4 14315.8 916.718   1
   4   8   5 4370.33 383.381   1
  -4  -8  -5 4410.06 374.449   1
  -4   8  -5 4085.56 330.456   1
   4  -8   5 4652.74 331.043   1
   4   8   6 25035.6 1851.67   1
  -4  -8  -6 26284.9 1853.88   1
  -4   8  -6 26746.7 1816.78   1
   4  -8   6 27223.3 1817.99   1
   4  -8   7 7423.61 541.537   1
  -4   8  -7 7629.63 541.103   1
   4   8   8 5374.02 517.062   1
   4  -8   8 6045.40 460.308   1
  -4   8  -8 6432.86 456.382   1
  -4  -8  -8 7208.89 531.578   1
   4  -8   9 1670.77 185.089   1
   4   8   9 1936.99 298.091   1
  -4  -8  -9 1396.84 289.060   1
  -4   8  -9 1651.32 182.056   1
   4   8  10 7458.95 597.912   1
  -4  -8 -10 6639.38 591.056   1
   4  -8  11-46.4321 130.370   1
   4   8  11-91.7631 276.753   1
  -4   8 -11 209.788 139.736   1
  -4  -8 -11 523.466 276.157   1
  -4   8 -12 11030.3 754.826   1
  -4  -8 -12 9220.45 803.648   1
   4  -8  12 10398.0 756.322   1
   4   8  12 10559.7 813.216   1
   4  -8  13 1049.47 195.221   1
   4   8  13 579.642 257.039   1
  -4  -8 -13 1266.49 266.897   1
  -4   8 -13 1411.07 183.461   1
   4  -8  14 350.236 183.791   1
   4   8  14 131.338 233.102   1
  -4   8 -14 478.485 170.661   1
  -4  -8 -14 473.039 255.862   1
   4  -8  15 243.882 196.288   1
   4   8  15 33.4847 292.068   1
  -4  -8 -15 256.489 286.924   1
  -4   8 -15 125.891 181.744   1
   4  -8  16 262.801 215.192   1
   4   8  16 374.940 317.929   1
  -4   8 -16 181.097 191.215   1
  -4  -8 -16 325.251 290.270   1
   4   8  17 140.771 281.719   1
   4  -8  17 486.941 219.064   1
  -4   8 -17 121.674 205.043   1
  -4  -8 -17 616.091 273.074   1
   4   8  18 892.393 328.221   1
  -4  -8 -18 198.076 287.963   1
   4   8  19-35.7740 326.740   1
  -4  -8 -19 299.873 314.817   1
   4   8  20 859.090 326.046   1
  -4  -8 -20 2069.54 341.074   1
   4   8  22 605.573 340.029   1
  -4  -8 -22 298.832 324.002   1
   4   8  23-317.499 301.313   1
  -4  -8 -23 32.9992 284.236   1
   4   8  24 208.499 339.680   1
  -4  -8 -24 262.085 328.923   1
   4   8  25 273.788 324.893   1
  -4  -8 -25 518.040 333.642   1
   4   8  26 368.454 313.580   1
  -4  -8 -26 736.299 350.759   1
  -4   9  25 619.535 367.787   1
   4  -9 -25 417.630 345.349   1
  -4   9  24 386.248 317.952   1
   4  -9 -24 65.3903 320.626   1
  -4   9  23 321.624 322.458   1
   4  -9 -23 198.845 284.643   1
  -4   9  22 1155.20 365.676   1
   4  -9 -22 335.057 337.308   1
  -4   9  21 690.052 349.126   1
   4  -9 -21 708.162 332.093   1
  -4   9  20 72.9963 329.499   1
   4  -9 -20-33.8552 277.848   1
  -4   9  19-72.9105 337.119   1
   4  -9 -19-67.6561 316.187   1
  -4   9  18 436.141 315.573   1
   4  -9 -18-134.702 270.728   1
   4   9 -17 198.326 207.113   1
   4  -9 -16 1456.77 338.601   1
  -4   9  16 963.660 343.960   1
   4   9 -16 925.198 223.615   1
  -4  -9  16 1030.29 229.305   1
   4  -9 -15 946.788 304.891   1
  -4   9  15 949.927 328.048   1
   4   9 -15 1006.07 212.876   1
  -4  -9  15 1020.63 215.026   1
   4  -9 -14 737.735 289.294   1
  -4   9  14 380.067 294.025   1
   4   9 -14 734.955 181.525   1
  -4  -9  14 874.184 196.141   1
   4  -9 -13 439.615 281.694   1
  -4   9  13 574.829 292.331   1
   4   9 -13 621.876 170.866   1
  -4  -9  13 540.160 165.035   1
   4  -9 -12-91.8814 267.141   1
  -4   9  12 560.472 289.276   1
  -4  -9  12 307.012 150.809   1
   4   9 -12-33.9590 148.052   1
  -4   9  11 192.077 233.892   1
   4  -9 -11 118.939 214.788   1
  -4  -9  11 219.261 136.049   1
   4   9 -11 218.451 144.379   1
   4  -9 -10 13731.1 1010.84   1
  -4   9  10 13415.2 1015.66   1
  -4   9   9 4443.65 449.962   1
   4  -9  -9 4861.47 441.184   1
   4   9  -8 3439.62 295.739   1
   4  -9  -8 3811.29 366.255   1
  -4  -9   8 3411.83 295.856   1
  -4   9   7 462.056 237.891   1
  -4  -9   7 939.493 136.216   1
   4   9  -7 629.301 129.463   1
   4  -9  -7 534.634 221.666   1
  -4  -9   6 1201.16 151.654   1
   4   9  -6 1152.84 149.542   1
   4  -9  -5 869.717 213.861   1
  -4   9   5 656.538 204.092   1
   4   9  -5 1056.90 146.628   1
  -4  -9   5 980.476 139.354   1
   4  -9  -4 21043.3 1478.86   1
  -4   9   4 21126.1 1484.53   1
   4  -9  -3 2020.49 227.526   1
   4   9  -2 12124.7 889.054   1
   4  -9  -2 13170.6 907.817   1
  -4   9   2 13005.8 903.743   1
  -4  -9   2 12343.2 886.937   1
   4   9  -1 5120.14 421.894   1
   4  -9  -1 5513.75 432.809   1
  -4   9   1 5809.31 434.873   1
  -4  -9   1 5451.37 418.054   1
  -4   9   0 115.076 125.760   1
   4  -9   0 205.394 117.354   1
  -4  -9   0 166.433 137.599   1
   4   9   0 107.509 146.742   1
   4   9   1 5067.96 442.061   1
  -4   9  -1 5289.62 430.105   1
   4  -9   1 6456.47 431.844   1
  -4  -9  -1 5481.18 444.692   1
   4   9   2 13295.0 918.666   1
  -4  -9  -2 12212.1 911.000   1
  -4   9  -3 2674.30 228.676   1
   4   9   3 2576.45 266.333   1
   4  -9   3 2559.04 223.804   1
  -4  -9  -3 2387.55 260.814   1
   4   9   4 22961.7 1546.24   1
  -4   9  -4 23339.6 1510.03   1
  -4  -9  -4 21908.8 1538.95   1
   4  -9   4 20326.5 1508.74   1
  -4   9  -5 921.823 131.734   1
   4   9   5 838.207 206.320   1
   4  -9   5 1267.24 136.340   1
   4  -9   6 1413.24 134.432   1
  -4  -9  -6 1014.01 236.345   1
   4   9   6 1172.57 230.872   1
  -4   9  -6 713.094 127.803   1
   4  -9   7 452.266 108.940   1
   4   9   7 707.474 244.838   1
  -4  -9  -7 471.098 227.497   1
  -4   9  -7 545.755 107.942   1
   4   9   8 4129.05 384.184   1
   4  -9   8 3561.05 281.583   1
  -4  -9  -8 3166.93 369.199   1
  -4   9  -8 3435.60 276.446   1
   4   9   9 4029.59 419.490   1
   4  -9   9 4176.13 318.037   1
  -4   9  -9 4021.63 318.774   1
  -4  -9  -9 3648.36 411.121   1
  -4  -9 -10 14135.8 1017.57   1
  -4   9 -10 12236.9 959.589   1
   4   9  10 12835.4 1015.85   1
   4  -9  10 15523.4 962.327   1
  -4   9 -11 25.9147 120.969   1
   4  -9  11 92.9530 128.479   1
   4   9  11 125.089 220.784   1
  -4  -9 -12 184.416 250.701   1
   4   9  12 416.670 278.911   1
  -4  -9 -13 1445.06 313.044   1
  -4   9 -13 1019.47 165.865   1
   4   9  13 915.500 300.126   1
   4  -9  13 583.725 163.406   1
  -4  -9 -14 865.477 282.051   1
  -4   9 -14 589.472 168.638   1
   4  -9  14 584.631 184.800   1
   4   9  14 599.070 297.226   1
  -4   9 -15 305.204 175.320   1
  -4  -9 -15 583.608 274.305   1
   4   9  15 645.764 299.986   1
   4  -9  15 842.287 184.554   1
  -4   9 -16 793.457 205.156   1
  -4  -9 -16 1035.19 326.945   1
   4  -9  16 587.967 213.701   1
   4   9  16 1053.58 365.790   1
  -4   9 -17 434.951 200.055   1
  -4  -9 -18 166.489 295.421   1
   4   9  18 643.681 331.062   1
  -4  -9 -19 668.368 323.071   1
   4   9  19 71.6822 322.121   1
  -4  -9 -20 100.177 263.861   1
   4   9  20 751.221 308.461   1
  -4  -9 -21 499.428 331.984   1
   4   9  21 642.764 356.847   1
  -4  -9 -22 496.167 297.669   1
   4   9  22 496.272 307.633   1
  -4  -9 -23 525.443 339.406   1
   4   9  23 454.902 345.463   1
  -4  -9 -24 227.165 320.210   1
   4   9  24 172.274 325.674   1
  -4  -9 -25 192.838 336.307   1
   4   9  25-135.585 327.761   1
   4 -10 -25 190.325 328.212   1
  -4  10  25-374.078 333.169   1
   4 -10 -23 230.244 318.348   1
  -4  10  23 177.449 353.450   1
   4 -10 -22 332.998 333.222   1
  -4  10  22 359.158 354.272   1
   4 -10 -21-33.6350 291.476   1
  -4  10  21-217.491 300.297   1
   4 -10 -20 778.436 349.119   1
  -4  10  20 438.134 370.198   1
   4 -10 -19 135.619 286.817   1
  -4  10  19 840.927 325.251   1
   4 -10 -18 811.985 313.140   1
  -4  10  18 182.499 343.540   1
   4 -10 -17 33.6710 267.185   1
  -4  10  17 508.914 311.415   1
   4 -10 -16-33.3964 275.990   1
  -4  10  16-108.126 294.475   1
   4 -10 -15 1748.98 357.073   1
  -4 -10  15 2334.13 262.184   1
  -4  10  15 1993.69 377.948   1
   4  10 -15 2397.47 262.853   1
   4  10 -14 1038.17 186.261   1
  -4 -10  14 820.578 182.517   1
   4 -10 -14 1235.34 302.411   1
  -4  10  14 946.636 327.376   1
   4  10 -13 489.784 160.093   1
   4 -10 -13 31.9166 258.902   1
  -4 -10  13 131.271 152.979   1
  -4  10  13 240.849 282.260   1
   4  10 -12 5987.75 459.377   1
   4 -10 -11 2465.33 338.520   1
  -4  10  11 2426.45 352.630   1
   4  10 -10 1751.97 184.804   1
   4 -10 -10 1271.66 259.361   1
  -4  10  10 1303.45 268.863   1
  -4 -10  10 1596.85 181.752   1
  -4  10   9-214.615 253.920   1
  -4 -10   9 48.9207 120.405   1
   4  10  -9-73.5201 116.346   1
   4  10  -8 8152.63 579.625   1
  -4 -10   8 8025.71 579.826   1
  -4  10   8 7643.14 647.362   1
   4 -10  -8 8058.38 640.186   1
  -4  10   7 112.696 226.940   1
   4  10  -7 372.840 118.524   1
  -4 -10   7 493.534 125.060   1
   4 -10  -7-79.1153 210.540   1
   4  10  -6 750.654 129.532   1
  -4 -10   6 419.079 125.189   1
   4  10  -5 5563.57 404.203   1
  -4  10   5 4610.69 448.430   1
  -4 -10   5 5478.43 404.856   1
   4 -10  -5 5221.44 451.664   1
   4 -10  -4 1437.77 220.435   1
  -4  10   4 1551.01 225.609   1
   4 -10  -3 592.691 183.739   1
  -4  10   3 1541.47 211.204   1
   4  10  -2 12881.2 836.080   1
  -4 -10   2 11704.3 828.156   1
  -4  10   2 11684.7 844.879   1
   4 -10  -2 10147.6 838.495   1
   4 -10  -1 827.491 155.116   1
   4  10  -1 473.213 142.556   1
  -4  10   1 900.068 167.924   1
  -4 -10   1 423.788 143.806   1
   4 -10   0 5119.13 415.245   1
   4  10   0 5114.21 420.780   1
  -4  10   0 5588.96 420.058   1
  -4 -10   0 5298.16 416.225   1
   4 -10   1 594.003 144.651   1
   4  10   1 902.274 169.173   1
  -4  10  -1 781.342 140.274   1
  -4 -10  -1 496.698 160.058   1
  -4 -10  -2 12454.8 880.245   1
   4  10   2 11806.3 880.783   1
   4  10   3 1265.95 229.449   1
  -4  10  -3 1266.39 152.451   1
  -4 -10  -3 958.145 217.054   1
   4 -10   3 1053.96 144.073   1
   4  10   4 906.296 216.849   1
  -4  10  -4 1387.94 152.351   1
  -4 -10  -4 1403.63 225.924   1
   4 -10   4 1257.86 148.555   1
  -4 -10  -5 5284.21 422.983   1
  -4  10  -5 4269.15 351.417   1
   4 -10   5 4896.41 350.275   1
  -4 -10  -6 363.863 207.425   1
   4  10   6 755.172 212.480   1
  -4  10  -6 452.210 100.081   1
   4 -10   6 354.211 101.993   1
   4  10   7 506.346 235.371   1
  -4  10  -7 420.621 92.2841   1
   4 -10   7 376.336 95.6261   1
   4 -10   8 8647.48 584.248   1
   4  10   8 8160.06 664.001   1
  -4  10  -8 8004.60 584.871   1
  -4  10  -9 98.9987 92.7819   1
  -4 -10  -9 431.655 258.329   1
   4  10   9 30.2890 269.294   1
   4 -10   9-83.3785 94.7910   1
  -4  10 -10 1567.52 148.253   1
   4  10  10 1464.10 285.766   1
   4 -10  10 1358.64 145.403   1
  -4 -10 -11 1715.12 316.706   1
  -4  10 -11 2182.47 183.988   1
   4 -10  11 1857.56 190.548   1
   4  10  11 1789.08 322.675   1
   4 -10  12 5053.96 437.435   1
  -4  10 -12 6619.89 437.035   1
   4  10  13 531.350 255.866   1
   4 -10  13 359.837 135.779   1
  -4  10 -13 307.559 130.757   1
  -4 -10 -13 575.833 255.971   1
   4  10  14 1798.30 350.207   1
  -4 -10 -14 1456.15 325.848   1
   4  10  15 2997.37 397.230   1
  -4 -10 -15 3145.18 370.946   1
  -4  10 -15 2470.27 268.016   1
   4  10  16-35.6994 315.549   1
  -4 -10 -16 130.780 276.199   1
   4  10  17-179.636 323.174   1
  -4 -10 -17 331.968 297.485   1
   4  10  18 502.280 335.784   1
  -4 -10 -18 769.204 305.627   1
   4  10  19 574.362 332.491   1
  -4 -10 -19 267.563 311.050   1
   4  10  20 1252.37 340.505   1
  -4 -10 -20 333.687 298.624   1
   4  10  21 71.2659 340.147   1
  -4 -10 -21 232.204 319.339   1
   4  10  22 528.583 323.273   1
  -4 -10 -22-32.9329 293.774   1
   4  10  23 903.031 362.031   1
  -4 -10 -23 32.5747 321.431   1
   4  10  25 167.408 363.905   1
  -4 -10 -25 602.964 344.579   1
   4 -11 -24-224.050 322.945   1
  -4  11  24 206.509 359.641   1
   4 -11 -23 423.900 343.045   1
  -4  11  23 490.704 371.607   1
   4 -11 -22 529.552 306.329   1
  -4  11  22 642.960 334.945   1
   4 -11 -21-33.4979 316.665   1
  -4  11  21 505.922 362.670   1
   4 -11 -20 337.660 313.711   1
  -4  11  20 109.198 322.073   1
   4 -11 -18 815.641 286.286   1
  -4  11  18 1246.36 341.958   1
   4 -11 -17 101.716 315.459   1
  -4  11  17 292.489 335.261   1
   4 -11 -16 1381.29 328.211   1
  -4  11  16 836.796 352.502   1
   4 -11 -15-367.258 275.540   1
  -4  11  15 72.0860 329.898   1
   4 -11 -14 32.9732 266.656   1
  -4  11  14 462.599 306.076   1
   4  11 -13-13.4055 134.108   1
   4 -11 -13-64.9228 267.058   1
  -4  11  13 385.232 299.662   1
  -4 -11  13 118.571 132.608   1
  -4  11  12 1303.24 309.959   1
  -4 -11  12 1299.85 161.850   1
   4  11 -12 1125.72 155.486   1
  -4 -11  11 417.275 119.450   1
   4  11 -11 244.871 126.409   1
   4  11 -10 10515.6 732.052   1
  -4 -11  10 10868.0 732.740   1
  -4  11  10 9147.82 815.012   1
   4 -11 -10 9513.98 802.012   1
   4  11  -9 198.347 119.531   1
  -4 -11   9 561.193 117.775   1
   4 -11  -9 499.717 256.038   1
   4  11  -8 8893.59 588.540   1
  -4 -11   8 7824.61 584.859   1
  -4  11   8 7251.86 663.271   1
   4 -11  -8 8311.84 652.316   1
   4  11  -7 3344.65 251.284   1
  -4 -11   7 2844.74 242.640   1
   4 -11  -7 2593.67 334.433   1
  -4 -11   6 640.998 131.635   1
   4  11  -6 787.217 132.836   1
   4 -11  -6 600.330 217.529   1
  -4  11   6 250.119 215.105   1
   4  11  -5 390.236 131.381   1
  -4 -11   5 731.714 132.974   1
  -4  11   4 3587.25 357.070   1
   4 -11  -4 3733.05 343.788   1
   4 -11  -3-110.764 185.962   1
   4  11  -3 15.5400 133.582   1
  -4 -11   3-159.307 122.675   1
  -4  11   3 70.0811 192.640   1
   4  11  -2 11952.7 805.821   1
  -4 -11   2 11581.3 801.180   1
   4 -11  -2 10609.9 814.540   1
  -4  11   2 10209.4 814.141   1
  -4  11   1 20.1035 161.123   1
   4  11  -1 218.599 157.497   1
  -4 -11   1 296.784 157.052   1
   4 -11  -1 76.7076 146.186   1
   4 -11   0 121.573 138.503   1
  -4 -11   0 209.408 156.826   1
   4  11   0 177.108 166.446   1
  -4  11   0 18.1574 148.922   1
   4 -11   1 79.5296 128.894   1
  -4  11  -1 33.3409 140.323   1
   4  11   1 277.339 182.462   1
  -4 -11  -1 412.933 183.880   1
  -4 -11  -2 10844.4 797.907   1
   4  11   2 10664.0 799.546   1
   4  11   3-48.5588 190.917   1
  -4  11  -3 76.7389 112.185   1
  -4 -11  -3-70.6653 188.420   1
   4 -11   3-137.069 113.796   1
   4 -11   4 3441.26 283.745   1
  -4 -11  -4 3836.08 354.544   1
  -4  11  -4 3664.80 286.465   1
   4  11   4 3625.65 366.271   1
  -4  11  -5 592.561 109.401   1
   4 -11   5 468.642 102.550   1
   4 -11   6 472.395 92.7299   1
   4  11   6 616.157 229.574   1
  -4  11  -6 585.480 95.7031   1
  -4 -11  -6 614.268 231.365   1
   4  11   7 2940.77 338.369   1
   4 -11   7 2588.18 193.564   1
  -4  11  -7 2426.49 191.928   1
  -4 -11  -7 2157.47 320.633   1
   4  11   9 434.406 264.946   1
  -4 -11  -9-267.593 261.269   1
  -4 -11 -10 9199.22 754.375   1
   4  11  10 10304.5 769.061   1
  -4  11 -12 1006.44 94.8133   1
   4 -11  12 692.313 90.3498   1
  -4  11 -13 98.7132 82.8771   1
   4  11  13 169.622 300.536   1
  -4 -11 -13 258.754 293.755   1
  -4  11 -14 260.815 106.850   1
   4  11  14 34.8629 282.653   1
  -4 -11 -14 356.523 259.132   1
   4  11  15 142.883 335.514   1
  -4 -11 -15 621.407 309.518   1
   4  11  16 791.456 303.444   1
  -4 -11 -16 1096.67 292.045   1
   4  11  17-72.0304 340.794   1
  -4 -11 -17 268.042 316.509   1
   4  11  18 431.980 298.770   1
  -4 -11 -18 402.190 283.884   1
   4  11  20 572.464 345.749   1
  -4 -11 -20 399.743 306.375   1
   4  11  21 70.9193 335.086   1
  -4 -11 -21 264.477 316.177   1
   4  11  22 489.313 350.309   1
  -4 -11 -22 262.175 323.516   1
   4  11  23 103.127 316.713   1
  -4 -11 -23-97.0465 304.977   1
   4  11  24 608.076 361.589   1
  -4 -11 -24 576.066 341.410   1
   4 -12 -24 63.1892 335.837   1
  -4  12  24 576.311 369.463   1
   4 -12 -23 613.332 318.495   1
  -4  12  23 208.322 326.302   1
   4 -12 -22 164.225 326.082   1
  -4  12  22 741.850 372.815   1
   4 -12 -20 67.3655 313.420   1
  -4  12  20 690.312 363.971   1
   4 -12 -19-135.677 293.262   1
  -4  12  19 292.596 330.215   1
   4 -12 -18 136.327 324.417   1
  -4  12  18 623.870 372.160   1
   4 -12 -17 511.215 304.773   1
  -4  12  17 919.276 364.316   1
   4 -12 -16 203.860 270.048   1
  -4  12  16 146.599 301.018   1
   4 -12 -14 835.988 288.078   1
  -4  12  14 288.383 294.972   1
   4 -12 -13 1155.27 301.368   1
   4 -12 -12 2337.97 309.344   1
  -4  12  12 1818.90 345.304   1
   4 -12 -11 381.477 266.388   1
   4  12 -11 250.696 70.3500   1
  -4 -12  11 49.7304 57.0532   1
  -4  12  11 376.063 282.664   1
  -4  12  10 200.302 270.701   1
  -4 -12  10 321.369 67.4423   1
   4  12 -10 116.649 72.2524   1
  -4  12   9 1492.29 286.130   1
  -4 -12   9 1599.18 122.800   1
   4  12  -9 767.334 126.857   1
   4 -12  -9 1509.36 277.789   1
  -4  12   8 1941.23 302.253   1
  -4 -12   8 1453.05 140.317   1
   4  12  -8 1302.27 147.497   1
   4 -12  -8 1579.74 275.096   1
  -4  12   7 2438.54 318.222   1
   4  12  -7 1873.04 186.091   1
  -4 -12   7 2121.18 180.394   1
   4 -12  -7 1636.77 293.750   1
   4 -12  -6 6896.23 645.035   1
  -4  12   6 6881.76 654.198   1
   4  12  -6 8511.16 596.468   1
  -4 -12   6 9052.08 592.592   1
   4  12  -5 2419.85 242.197   1
  -4 -12   5 3129.09 244.445   1
  -4  12   5 2494.77 322.775   1
   4 -12  -5 2680.62 311.443   1
  -4  12   4 1403.36 255.011   1
   4 -12  -4 981.309 232.784   1
  -4 -12   3 830.147 162.486   1
   4  12  -3 684.067 162.126   1
   4 -12  -3 624.976 196.051   1
   4  12  -2 4747.42 383.862   1
   4 -12  -2 3983.41 393.107   1
  -4 -12   2 4917.08 380.550   1
  -4  12   2 4830.59 411.717   1
  -4  12   1-83.7200 175.649   1
   4  12  -1-77.7205 164.480   1
  -4 -12   1 245.250 157.282   1
   4 -12  -1-100.425 163.703   1
   4 -12   0 13985.4 1025.41   1
   4  12   0 14401.6 1034.36   1
  -4  12   0 14256.8 1026.95   1
  -4 -12   0 15191.2 1035.32   1
   4 -12   1 298.391 156.452   1
   4  12   1 112.537 171.127   1
  -4  12  -1 209.885 148.455   1
  -4 -12  -1 456.355 188.676   1
  -4 -12  -2 4788.70 392.291   1
  -4  12  -2 4252.25 351.515   1
   4  12   2 4162.71 394.983   1
   4 -12   2 4276.17 353.347   1
  -4  12  -3 505.599 130.464   1
   4 -12   3 643.120 130.824   1
  -4 -12  -3 507.621 207.426   1
   4  12   3 682.629 223.767   1
   4 -12   4 1404.29 161.815   1
  -4  12  -4 1734.95 169.006   1
   4  12   5 2953.03 322.231   1
   4 -12   5 2420.66 195.348   1
  -4  12  -5 2090.03 194.312   1
  -4 -12  -5 2703.95 311.121   1
  -4  12  -6 7987.75 509.625   1
   4  12   6 7710.45 607.733   1
   4 -12   6 6768.50 507.710   1
   4  12   7 2613.40 330.881   1
   4  12   8 1611.57 290.757   1
  -4 -12  -8 267.188 266.635   1
   4  12   9 794.907 269.023   1
  -4 -12  -9 1828.70 280.269   1
   4  12  10 781.805 289.216   1
  -4 -12 -10 375.001 252.142   1
  -4 -12 -11-127.307 273.126   1
   4  12  11 1032.05 306.863   1
  -4 -12 -12 2071.44 319.752   1
  -4 -12 -13 1330.24 303.396   1
   4  12  13 663.349 308.194   1
   4  12  14 679.876 328.072   1
  -4 -12 -16 1242.78 323.532   1
   4  12  16-794.512 347.806   1
  -4 -12 -17-67.2632 287.739   1
   4  12  17 36.1184 310.957   1
  -4 -12 -18-67.2067 290.551   1
   4  12  18 252.393 318.727   1
  -4 -12 -19 1103.89 343.730   1
   4  12  19 431.277 369.240   1
  -4 -12 -20 731.265 309.085   1
   4  12  20 213.976 316.894   1
  -4 -12 -22 521.257 327.093   1
   4  12  22 173.139 341.135   1
  -4 -12 -23 32.1279 300.457   1
   4  12  23 306.173 324.217   1
  -4 -12 -24 568.455 341.177   1
   4  12  24 531.474 371.661   1
  -4  13  23-239.731 361.561   1
   4 -13 -23-127.640 338.768   1
  -4  13  21 142.433 372.906   1
   4 -13 -21 761.278 341.443   1
  -4  13  19 182.700 366.645   1
  -4  13  18 147.093 346.703   1
   4 -13 -18-34.0945 299.573   1
   4 -13 -17 205.157 285.402   1
  -4  13  16 773.655 339.612   1
   4 -13 -16 752.036 314.556   1
  -4  13  15 587.098 343.890   1
   4 -13 -15-68.1071 302.566   1
  -4  13  14 655.760 329.270   1
   4 -13 -14 879.322 318.112   1
  -4  13  13 288.282 299.162   1
   4 -13 -13-66.9618 262.003   1
  -4  13  12 1350.86 336.580   1
   4 -13 -12 1188.72 294.370   1
  -4  13  11-104.731 298.179   1
   4 -13 -11 356.712 299.981   1
  -4  13  10 1025.51 308.172   1
  -4  13   9-66.4214 259.968   1
   4 -13  -9 310.031 250.500   1
  -4  13   8 321.657 260.144   1
   4 -13  -8 361.548 235.654   1
  -4 -13   7 1962.79 169.426   1
   4 -13  -7 2737.08 310.175   1
  -4  13   7 2327.90 311.671   1
   4  13  -7 2113.06 173.828   1
   4  13  -6 1049.09 132.289   1
  -4 -13   6 597.079 122.018   1
   4 -13  -6 979.708 254.078   1
  -4  13   6 864.151 252.452   1
   4  13  -5-85.9272 123.863   1
  -4 -13   5-70.7009 116.359   1
   4 -13  -5 267.458 228.830   1
  -4  13   5 28.4731 235.277   1
   4  13  -3-66.1661 144.515   1
   4 -13  -3 24.1752 192.464   1
  -4  13   3 382.442 197.990   1
  -4 -13   3 15.8781 135.041   1
  -4 -13   2 2543.11 284.906   1
   4 -13  -2 3616.67 313.793   1
  -4  13   2 3373.53 324.403   1
   4  13  -2 3044.56 298.428   1
   4  13  -1 990.385 196.644   1
  -4 -13   1 1337.72 203.780   1
   4 -13  -1 961.371 210.291   1
  -4  13   1 897.061 210.842   1
   4  13   0 131.427 194.123   1
  -4 -13   0 271.990 187.597   1
   4 -13   0 228.040 159.651   1
  -4  13   0-178.562 178.589   1
   4  13   1 1081.59 224.975   1
  -4 -13  -1 1075.00 223.045   1
   4 -13   1 1137.12 182.929   1
  -4  13  -1 818.864 181.425   1
   4  13   2 2499.02 298.414   1
  -4 -13  -2 3232.37 305.684   1
  -4  13  -2 2799.76 245.611   1
   4  13   3-395.799 223.368   1
   4 -13   3-37.8264 123.314   1
  -4  13  -3-77.9483 125.204   1
   4  13   4 885.377 237.541   1
  -4  13  -4 804.122 122.716   1
   4 -13   4 488.800 118.580   1
   4 -13   5 5.96423 68.5319   1
   4  13   5 230.819 237.876   1
  -4  13  -5-36.7566 76.2166   1
   4  13   6 747.545 260.819   1
  -4 -13  -6 1260.90 271.491   1
   4  13   7 2839.50 343.630   1
  -4 -13  -7 2514.75 325.577   1
   4  13   8 952.887 280.466   1
  -4 -13  -8 1036.06 259.483   1
  -4 -13  -9-31.2912 238.041   1
   4  13   9 260.022 256.916   1
  -4 -13 -10 765.182 279.125   1
   4  13  10 833.659 295.554   1
  -4 -13 -11 192.141 272.439   1
   4  13  11 447.691 316.797   1
  -4 -13 -12 1523.65 308.063   1
   4  13  12 986.500 317.559   1
  -4 -13 -13-229.904 252.582   1
   4  13  13 681.913 304.635   1
  -4 -13 -15 471.922 297.867   1
  -4 -13 -16 506.474 285.406   1
  -4 -13 -17 607.815 307.809   1
   4  13  17-36.2248 317.018   1
   4  13  18 614.088 366.253   1
  -4 -13 -19-133.691 306.472   1
   4  13  19-215.292 337.897   1
  -4 -13 -21 622.417 335.024   1
   4  13  21-104.904 354.908   1
  -4 -13 -23 605.702 322.265   1
   4  13  23-33.6793 320.876   1
   4 -14 -22 354.419 338.924   1
  -4  14  21 176.757 365.754   1
   4 -14 -21 394.197 300.576   1
  -4  14  20 179.526 365.479   1
   4 -14 -20 367.039 330.520   1
  -4  14  19 693.094 379.174   1
   4 -14 -19 270.185 317.680   1
  -4  14  18 404.711 343.328   1
   4 -14 -18 647.473 304.527   1
  -4  14  16 37.0654 336.332   1
   4 -14 -16 721.415 319.360   1
  -4  14  15 518.257 355.863   1
   4 -14 -15 755.044 327.020   1
  -4  14  14 921.188 346.624   1
   4 -14 -14 1742.77 336.312   1
  -4  14  13 292.544 308.225   1
   4 -14 -13-237.458 277.127   1
  -4  14  12 361.602 313.672   1
   4 -14 -12 402.720 278.509   1
  -4  14  11 603.350 325.482   1
   4 -14 -11 860.460 294.474   1
  -4  14  10 313.656 301.716   1
   4 -14 -10 422.578 258.708   1
  -4  14   8-66.0921 258.314   1
   4 -14  -8 495.483 256.900   1
  -4  14   7 160.077 266.937   1
   4 -14  -7 360.098 247.500   1
   4  14  -6 2969.93 246.246   1
  -4  14   6 3019.72 371.834   1
  -4 -14   6 3450.55 243.822   1
   4 -14  -6 3702.65 366.343   1
  -4  14   5 561.263 244.326   1
  -4 -14   5 358.235 114.688   1
   4  14  -5 321.397 125.984   1
   4 -14  -4 319.012 230.404   1
  -4  14   4-84.2897 213.196   1
   4  14  -3 335.013 164.743   1
   4 -14  -3 454.010 223.505   1
   4 -14  -2 71.0802 183.973   1
   4  14  -2 75.8912 157.692   1
  -4  14   2 524.585 201.676   1
   4 -14  -1 347.878 185.396   1
  -4  14   1 638.785 202.720   1
   4  14  -1 503.365 194.618   1
   4 -14   0 4510.78 387.113   1
  -4  14   0 4078.76 390.333   1
   4  14   0 5060.74 409.233   1
   4 -14   1 409.878 158.555   1
   4  14   1 537.457 199.575   1
  -4 -14  -1 397.810 186.461   1
  -4  14  -1 470.032 171.466   1
   4 -14   2 289.413 142.521   1
  -4 -14  -2-24.8746 202.385   1
  -4  14  -2 16.0784 137.727   1
   4  14   2 25.9702 205.315   1
  -4  14  -3 486.423 135.389   1
   4 -14   3 332.711 124.687   1
   4 -14   4 25.7954 98.5420   1
  -4 -14  -4 82.2148 221.811   1
   4  14   4 114.332 228.064   1
  -4  14  -4-108.021 102.922   1
   4  14   5-237.827 227.713   1
  -4 -14  -5 656.189 232.448   1
   4  14   6 3409.26 393.502   1
  -4 -14  -6 3815.85 383.912   1
   4  14   7 286.139 251.846   1
  -4 -14  -7 244.199 254.551   1
   4  14   8 718.842 285.386   1
  -4 -14  -8 1218.47 284.841   1
   4  14  10 800.417 325.273   1
  -4 -14 -10 992.525 280.674   1
   4  14  11 284.694 312.861   1
  -4 -14 -11 1432.49 302.724   1
   4  14  12 287.939 309.063   1
  -4 -14 -12 232.641 262.521   1
   4  14  13 36.1968 285.830   1
  -4 -14 -13 471.073 286.584   1
   4  14  14 582.112 310.574   1
  -4 -14 -14 982.008 298.116   1
   4  14  15 583.576 348.826   1
  -4 -14 -15 373.379 294.508   1
   4  14  16 510.104 351.317   1
  -4 -14 -16-135.808 307.857   1
   4  14  17 581.807 359.850   1
  -4 -14 -17 372.090 317.692   1
   4  14  18 288.935 325.858   1
  -4 -14 -18 975.788 322.335   1
   4  14  19 357.585 327.194   1
  -4 -14 -19 300.243 297.403   1
  -4 -14 -20 1122.28 364.288   1
   4  14  21 207.668 369.292   1
  -4 -14 -21 32.6620 316.947   1
   4  14  22-34.0063 331.602   1
  -4 -14 -22 257.439 319.335   1
   4 -15 -21 423.007 302.309   1
  -4  15  21 454.204 360.054   1
   4 -15 -20 198.905 334.862   1
  -4  15  20 284.656 375.786   1
   4 -15 -19 336.600 302.026   1
  -4  15  19 796.782 366.117   1
   4 -15 -18 476.850 303.178   1
  -4  15  18 219.820 332.860   1
   4 -15 -17 103.018 309.331   1
  -4  15  17 443.097 345.535   1
   4 -15 -15 899.356 335.958   1
  -4  15  15 148.668 349.319   1
   4 -15 -14 310.861 305.293   1
  -4  15  14 519.423 351.445   1
   4 -15 -13-275.110 279.364   1
  -4  15  13-147.660 303.307   1
   4 -15 -12 1125.80 298.679   1
  -4  15  12 1062.11 333.254   1
   4 -15 -11 269.831 288.312   1
  -4  15  11 144.396 309.819   1
   4 -15 -10 431.993 279.878   1
  -4  15  10 461.961 316.735   1
   4 -15  -9-97.7067 267.408   1
  -4  15   9-139.213 286.389   1
   4 -15  -7 1081.11 273.221   1
  -4  15   7 625.664 282.338   1
   4 -15  -6 89.7501 237.430   1
  -4  15   6 382.291 268.929   1
   4  15  -5 509.548 123.010   1
   4 -15  -5 519.777 235.020   1
  -4  15   5 673.109 249.189   1
  -4 -15   5 681.675 113.278   1
   4 -15  -4 4030.81 393.704   1
  -4 -15   4 4544.68 322.163   1
   4  15  -4 3493.08 325.879   1
  -4  15   4 3591.52 412.701   1
   4  15  -3 66.8421 151.463   1
  -4 -15   3 329.726 153.659   1
   4  15  -2 2337.82 237.305   1
  -4 -15   2 1773.58 240.624   1
   4 -15  -2 2030.58 279.224   1
  -4  15   2 2226.11 294.035   1
  -4 -15   1-165.774 167.722   1
   4 -15  -1-202.708 199.465   1
   4  15  -1 215.137 185.223   1
  -4  15   1 94.6999 182.878   1
  -4 -15   0-135.739 182.679   1
   4 -15   0 205.812 185.104   1
   4  15   0-93.9484 186.951   1
  -4  15   0-42.9764 176.355   1
  -4 -15  -1-48.6523 203.356   1
   4 -15   1 256.248 168.141   1
  -4  15  -1-96.6612 169.295   1
   4  15   1 277.700 208.698   1
   4 -15   2 2006.29 218.429   1
  -4  15  -2 2051.76 227.558   1
   4  15   3 255.057 231.530   1
  -4  15  -3 404.859 131.721   1
   4 -15   3 684.211 132.952   1
  -4 -15  -3 650.896 226.350   1
   4  15   4 3853.54 340.763   1
  -4 -15  -4 5018.24 337.654   1
   4  15   5 678.480 266.484   1
  -4 -15  -5 205.797 239.649   1
   4  15   6 31.8880 254.704   1
  -4 -15  -6 300.087 242.025   1
   4  15   7 796.753 269.785   1
  -4 -15  -7 524.878 254.328   1
   4  15   9 70.3557 304.334   1
  -4 -15  -9 257.428 268.527   1
   4  15  10 250.029 298.794   1
  -4 -15 -10 659.543 280.335   1
   4  15  11-72.0795 299.293   1
  -4 -15 -11 670.372 279.096   1
   4  15  12 508.944 319.935   1
  -4 -15 -12 1117.08 296.849   1
   4  15  13-73.1382 300.158   1
  -4 -15 -13-68.0710 278.729   1
   4  15  14 696.385 345.595   1
  -4 -15 -14 1093.01 318.917   1
   4  15  15 330.279 335.094   1
  -4 -15 -15 307.490 293.086   1
   4  15  17 181.982 335.774   1
  -4 -15 -17 576.308 310.059   1
   4  15  18 108.138 353.125   1
  -4 -15 -18 33.6204 319.184   1
   4  15  19 390.218 363.475   1
  -4 -15 -19 500.270 346.350   1
   4  15  20 209.583 359.815   1
  -4 -15 -20-131.824 320.235   1
   4  15  21 34.3414 331.559   1
  -4 -15 -21 129.928 315.160   1
  -4  16  21 448.464 352.347   1
   4 -16 -21 192.856 308.942   1
  -4  16  20 211.860 372.825   1
   4 -16 -20 197.265 327.974   1
  -4  16  19 287.571 351.069   1
   4 -16 -19-33.4744 291.260   1
  -4  16  18 401.122 349.730   1
   4 -16 -18 237.778 291.981   1
  -4  16  17 73.7245 345.977   1
   4 -16 -17 309.230 313.961   1
  -4  16  16 1151.62 383.482   1
   4 -16 -16 103.910 310.920   1
  -4  16  14 710.036 359.034   1
   4 -16 -14 1115.82 326.158   1
  -4  16  13 522.255 329.376   1
   4 -16 -13 452.538 297.107   1
  -4  16  11-183.493 307.769   1
   4 -16 -11 651.847 301.300   1
  -4  16  10-180.986 310.261   1
   4 -16 -10-372.455 272.119   1
  -4  16   9 533.520 310.278   1
   4 -16  -9 199.938 275.122   1
  -4  16   8-34.8018 285.626   1
   4 -16  -8 97.8573 259.647   1
  -4  16   7-135.722 277.835   1
   4 -16  -7 159.004 248.791   1
  -4  16   6 361.790 292.637   1
   4 -16  -6 619.360 276.836   1
  -4  16   5 31.6601 269.208   1
   4 -16  -5 119.627 248.284   1
  -4  16   4 698.602 271.211   1
   4 -16  -4 229.682 243.361   1
   4  16  -3 582.535 179.399   1
   4 -16  -3 655.866 246.434   1
  -4  16   3 1240.09 266.303   1
  -4 -16   2 446.792 176.882   1
   4 -16  -2-25.4596 217.739   1
   4  16  -2 59.9193 185.126   1
  -4 -16   1 84.2402 176.604   1
   4 -16  -1 280.867 204.627   1
  -4  16   1 24.5555 196.624   1
   4  16  -1 182.289 193.117   1
  -4 -16   0 436.369 203.831   1
   4 -16   0-64.2103 178.670   1
  -4  16   0 535.830 197.442   1
   4  16   0 501.458 221.871   1
  -4 -16  -1 445.605 219.327   1
   4 -16   1 483.566 178.032   1
   4  16   1 513.313 227.155   1
  -4  16  -1-98.5805 174.773   1
   4  16   2 85.6971 220.871   1
  -4  16  -2 176.871 150.068   1
  -4  16  -3 694.310 142.743   1
   4  16   3 691.359 259.822   1
  -4 -16  -4 317.906 254.111   1
   4  16   4 694.263 270.369   1
  -4 -16  -5 59.9253 238.598   1
   4  16   5 163.624 271.713   1
  -4 -16  -6 155.624 249.070   1
   4  16   6 438.705 281.368   1
  -4 -16  -8 588.929 278.477   1
   4  16   8 70.3269 273.941   1
  -4 -16  -9 632.590 279.682   1
   4  16   9-35.8063 310.972   1
  -4 -16 -10-135.009 266.697   1
   4  16  10 217.466 302.844   1
  -4 -16 -11 204.338 270.999   1
   4  16  11 621.998 330.703   1
  -4 -16 -12 514.386 296.752   1
   4  16  12 147.228 324.219   1
  -4 -16 -13 309.803 298.494   1
   4  16  13 73.9271 319.829   1
  -4 -16 -14 447.640 309.229   1
   4  16  14 1036.64 355.850   1
  -4 -16 -16 547.370 315.746   1
   4  16  16 219.978 333.919   1
  -4 -16 -17 33.9789 290.273   1
   4  16  17 290.271 341.632   1
  -4 -16 -18 201.914 293.441   1
   4  16  18 429.674 350.793   1
  -4 -16 -19-33.2681 297.649   1
   4  16  19 352.619 354.834   1
  -4 -16 -20 65.6245 300.276   1
   4  16  20 242.821 337.764   1
  -4 -16 -21 386.541 319.623   1
   4  16  21-236.716 358.349   1
  -4  17  20 836.760 399.288   1
   4 -17 -20 130.058 329.947   1
   4 -17 -19-66.3991 304.799   1
  -4  17  18 108.783 366.019   1
   4 -17 -18 202.764 311.539   1
  -4  17  16 594.750 350.287   1
   4 -17 -16 589.437 316.130   1
  -4  17  15 112.390 340.753   1
   4 -17 -15-104.862 297.161   1
  -4  17  14 225.661 355.830   1
   4 -17 -14-70.2359 296.034   1
  -4  17  13-75.3098 332.902   1
   4 -17 -13 281.268 305.912   1
  -4  17  12 337.767 309.806   1
   4 -17 -12 140.252 293.390   1
  -4  17  10 738.350 332.362   1
   4 -17 -10 276.333 285.350   1
  -4  17   9 436.664 337.169   1
   4 -17  -9 442.788 278.549   1
  -4  17   8 178.691 285.236   1
   4 -17  -8 33.4593 269.625   1
  -4  17   7 209.464 293.955   1
  -4  17   6-33.8994 263.901   1
   4 -17  -6 159.993 260.840   1
  -4  17   5-98.4251 277.737   1
   4 -17  -5 154.874 259.957   1
  -4  17   4 976.064 265.179   1
   4 -17  -4 1283.95 284.278   1
  -4  17   3 148.898 246.363   1
   4 -17  -3 455.049 248.725   1
  -4  17   1 228.134 216.500   1
   4  17   0 205.081 221.588   1
   4  17   2 29.5778 234.285   1
  -4 -17  -2-55.1744 227.954   1
   4  17   3 31.1468 260.235   1
  -4 -17  -3 435.591 235.657   1
   4  17   4 616.790 286.967   1
  -4 -17  -4 877.602 268.156   1
   4  17   5 100.770 272.585   1
  -4 -17  -5 93.9217 248.067   1
   4  17   6 655.660 288.929   1
  -4 -17  -6 610.912 265.493   1
   4  17   7 105.965 304.040   1
  -4 -17  -7 427.717 283.288   1
   4  17   8 36.0015 295.508   1
  -4 -17  -8-167.569 262.237   1
   4  17   9 546.986 326.594   1
  -4 -17  -9 34.0015 289.637   1
   4  17  10 1512.55 354.161   1
  -4 -17 -10 584.255 299.110   1
   4  17  11 408.876 339.305   1
  -4 -17 -11 623.118 302.565   1
   4  17  12 37.3482 325.637   1
  -4 -17 -12 208.435 301.678   1
   4  17  13 298.753 335.470   1
  -4 -17 -13 417.425 305.385   1
   4  17  15 997.766 368.211   1
  -4 -17 -15 622.993 328.418   1
   4  17  16 36.5819 356.741   1
  -4 -17 -16 584.544 326.616   1
   4  17  17 433.808 366.668   1
  -4 -17 -17 306.993 317.487   1
   4  17  18 678.050 398.392   1
  -4 -17 -18 540.113 336.825   1
   4  17  19 104.764 385.286   1
  -4 -17 -19 631.975 327.376   1
   4  17  20 613.772 390.984   1
  -4 -17 -20-163.287 321.202   1
   4 -18 -19-295.917 336.723   1
  -4  18  19 282.407 382.634   1
   4 -18 -17 170.890 314.358   1
  -4  18  17-36.6566 349.784   1
   4 -18 -15 35.0561 305.543   1
  -4  18  15-75.1533 362.145   1
   4 -18 -14 176.644 315.313   1
  -4  18  14 681.460 356.148   1
   4 -18 -13 141.931 301.679   1
  -4  18  13-37.9675 324.172   1
   4 -18 -12 532.856 319.345   1
  -4  18  12 608.199 349.766   1
   4 -18 -11 212.404 308.796   1
  -4  18  11 151.466 349.094   1
   4 -18  -9 278.915 299.949   1
  -4  18   9 186.047 315.380   1
  -4  18   8 183.261 320.981   1
  -4  18   7 287.126 291.132   1
  -4  18   5-170.067 268.336   1
   4  18   4 671.511 297.277   1
   4  18   5 69.3519 280.037   1
   4  18   6 711.518 314.369   1
   4  18   7 181.563 327.954   1
  -4 -18  -7 101.437 285.763   1
   4  18   8 295.151 328.524   1
  -4 -18  -8 686.737 290.200   1
   4  18   9-74.5837 305.416   1
  -4 -18  -9 243.250 293.600   1
   4  18  11 490.108 346.585   1
  -4 -18 -11 105.591 288.799   1
   4  18  12 301.948 344.102   1
  -4 -18 -12 387.494 308.542   1
   4  18  14 261.279 337.045   1
  -4 -18 -14-35.0881 308.371   1
   4  18  15 924.908 374.007   1
  -4 -18 -15 628.430 326.329   1
   4  18  16 512.185 373.233   1
  -4 -18 -16 866.389 341.661   1
   4  18  17 325.059 365.729   1
  -4 -18 -17 68.2982 321.639   1
   4  18  18 353.412 377.280   1
  -4 -18 -18 370.178 325.776   1
   4  18  19 172.527 359.020   1
  -4 -18 -19-132.153 334.349   1
   5   0 -26 34.7444 325.295   1
   5   0 -25-34.8077 321.872   1
  -5   0  25-73.5471 325.041   1
   5   0 -24 416.607 303.749   1
  -5   0  24 367.277 322.498   1
   5   0 -23 172.267 304.843   1
  -5   0  23 255.678 323.771   1
   5   0 -22 1535.80 344.480   1
  -5   0  22 1049.07 342.180   1
   5   0 -21 840.909 296.010   1
  -5   0  21 35.7066 300.634   1
   5   0 -20 1389.60 317.459   1
  -5   0  20 2071.22 341.644   1
   5   0 -19-324.259 285.599   1
  -5   0  19 653.644 304.788   1
   5   0 -18 1839.43 321.698   1
  -5   0  18 1512.67 332.951   1
   5   0 -17 493.889 277.271   1
  -5   0  17 98.0907 264.142   1
   5   0 -16 2605.58 342.787   1
  -5   0  16 2566.83 352.449   1
   5   0 -15-289.144 255.185   1
  -5   0  15-244.990 246.181   1
   5   0 -14 2451.78 310.208   1
   5   0 -13-107.137 227.374   1
  -5   0  13-141.439 226.407   1
   5   0 -12-77.0686 214.073   1
  -5   0  12 486.711 228.751   1
   5   0 -10 37443.2 2610.45   1
  -5   0  10 38435.0 2616.53   1
  -5   0   9-23.2020 149.034   1
   5   0  -9 176.947 151.313   1
  -5   0   8 1998.80 255.620   1
   5   0  -8 2604.46 259.017   1
  -5   0   7-20.7183 151.629   1
   5   0  -7-118.875 174.480   1
   5   0  -6 18234.1 1312.50   1
  -5   0   6 19372.2 1317.35   1
   5   0  -5-69.8922 143.085   1
  -5   0   5 18.0567 149.214   1
   5   0  -4 16631.7 1196.00   1
  -5   0   4 17427.2 1195.69   1
   5   0  -3 32.0409 128.805   1
  -5   0   3 83.2973 136.776   1
  -5   0   2 43373.3 2951.10   1
   5   0  -2 43095.4 2948.09   1
  -5   0   1-244.303 117.470   1
   5   0  -1 135.901 119.154   1
  -5   0   0-150.415 111.714   1
   5   0   0 29.5500 125.440   1
  -5   0  -1 29.9497 127.876   1
   5   0   1-120.151 144.529   1
  -5   0  -2 41651.5 2878.78   1
   5   0   2 42697.6 2878.33   1
  -5   0  -3-282.737 150.124   1
   5   0   3 15.6727 142.821   1
  -5   0  -4 17326.9 1180.48   1
   5   0   4 16369.0 1181.08   1
  -5   0  -5-293.819 158.940   1
   5   0   5-71.4576 161.837   1
  -5   0  -6 18561.9 1262.78   1
   5   0   6 17470.3 1261.62   1
  -5   0  -7 187.161 156.423   1
   5   0   7-78.5754 158.659   1
  -5   0  -8 2758.95 272.411   1
   5   0   8 2736.21 283.408   1
  -5   0  -9 126.598 150.762   1
   5   0   9-113.411 167.353   1
   5   0  10 37730.9 2624.65   1
  -5   0 -10 38410.8 2619.85   1
   5   0  11 74.8970 194.846   1
  -5   0 -11 24.1471 175.654   1
   5   0  12 291.889 214.984   1
  -5   0 -12 232.221 204.130   1
  -5   0 -13 54.4795 237.444   1
   5   0  14 2755.02 336.320   1
  -5   0 -14 1967.92 308.427   1
   5   0  15 241.271 250.825   1
  -5   0 -15 231.313 243.702   1
   5   0  16 2213.50 323.113   1
   5   0  17-224.193 257.444   1
  -5   0 -17 61.6964 253.800   1
   5   0  18 1312.63 287.751   1
  -5   0 -18 1107.55 285.954   1
   5   0  19 403.813 282.497   1
  -5   0 -19 969.562 296.497   1
   5   0  20 1331.40 302.221   1
  -5   0 -20 1491.28 309.290   1
   5   0  21 107.468 296.815   1
  -5   0 -21 166.338 283.579   1
   5   0  22 1552.53 348.090   1
  -5   0 -22 947.245 332.247   1
   5   0  23 72.7877 313.593   1
  -5   0 -23 614.666 320.602   1
   5   0  24 696.091 334.176   1
  -5   0 -24 721.450 325.723   1
   5   0  25 842.497 341.613   1
  -5   0 -25 622.061 333.340   1
  -5   1  26 545.264 324.166   1
   5  -1 -26-68.6354 321.091   1
  -5   1  25 109.580 332.617   1
   5  -1 -25 653.628 329.726   1
   5   1 -25-70.2876 324.182   1
  -5  -1  24 332.242 317.990   1
   5   1 -24 349.842 317.259   1
  -5   1  23 327.757 307.470   1
  -5  -1  23 256.228 301.604   1
   5   1 -23 451.213 308.011   1
   5  -1 -23 959.186 334.026   1
  -5   1  22 904.173 330.017   1
   5  -1 -22 953.340 335.641   1
  -5  -1  21 320.627 296.624   1
   5   1 -21 67.4848 285.305   1
  -5  -1  20 699.205 326.584   1
  -5   1  20 1692.14 343.320   1
   5   1 -20 858.777 329.387   1
   5  -1 -20 2094.99 336.544   1
  -5  -1  19 307.519 283.764   1
  -5   1  19 69.3502 299.898   1
   5   1 -19 129.192 260.430   1
   5  -1 -19 718.948 275.669   1
  -5   1  18 576.852 267.109   1
   5  -1 -18 959.655 283.515   1
  -5  -1  17 96.9156 252.839   1
   5   1 -17 122.259 242.805   1
  -5  -1  16-93.7427 253.714   1
  -5   1  16-96.5263 242.883   1
   5   1 -16 325.275 248.981   1
  -5  -1  15 4635.54 424.091   1
  -5   1  15 4455.38 414.326   1
   5   1 -15 4116.04 413.445   1
  -5  -1  14 2140.69 286.373   1
  -5   1  14 1652.52 319.769   1
   5  -1 -14 1676.33 290.039   1
  -5   1  13 25871.1 1872.48   1
  -5  -1  13 25863.8 1871.13   1
   5   1 -13 27655.4 1867.94   1
   5  -1 -13 27201.1 1869.68   1
  -5   1  12 32959.0 2280.55   1
   5  -1 -12 32632.1 2278.13   1
   5   1 -11 7966.79 646.690   1
  -5  -1  11 9180.94 661.948   1
   5  -1 -10 382.755 182.918   1
   5   1 -10 750.602 181.861   1
  -5   1  10 402.858 175.191   1
  -5  -1  10 572.198 185.650   1
  -5  -1   9 3606.18 344.659   1
  -5   1   9 4198.43 358.407   1
   5  -1  -9 3797.91 344.930   1
   5   1  -9 3584.91 336.241   1
   5  -1  -8 3190.41 296.984   1
   5   1  -8 3106.90 293.107   1
  -5  -1   8 3069.94 297.286   1
  -5   1   8 2871.54 306.633   1
   5  -1  -7 4780.04 422.947   1
   5   1  -7 5241.09 419.026   1
  -5  -1   7 4948.69 424.548   1
  -5   1   7 6077.71 434.923   1
   5   1  -6 4307.43 337.551   1
   5  -1  -6 3774.52 345.682   1
  -5   1   6 3450.76 349.712   1
  -5  -1   6 4452.10 350.401   1
   5  -1  -5 3843.69 325.632   1
   5   1  -5 3856.80 325.900   1
  -5  -1   5 3629.95 319.737   1
  -5   1   5 3883.19 337.768   1
   5  -1  -4 105213. 7127.16   1
   5   1  -4 106849. 7126.72   1
  -5   1   4 104473. 7128.38   1
  -5  -1   4 104534. 7129.27   1
   5  -1  -3 4143.41 341.773   1
   5   1  -3 3437.16 341.971   1
  -5  -1   3 4550.42 346.458   1
  -5   1   3 4502.24 347.846   1
   5  -1  -2 44595.8 2852.70   1
  -5   1   2 41630.5 2852.15   1
   5   1  -2 40098.7 2848.71   1
  -5  -1   2 40997.7 2848.21   1
  -5  -1   1 318.472 140.403   1
   5   1  -1 389.052 147.518   1
   5  -1  -1 617.979 157.679   1
  -5   1   1 418.650 148.985   1
   5  -1   0 49534.4 3333.02   1
   5   1   0 47954.6 3332.49   1
  -5  -1   0 48312.4 3332.85   1
  -5   1   0 50153.3 3334.75   1
  -5   1  -1 694.712 137.572   1
  -5  -1  -1 797.495 153.173   1
   5   1   1 612.251 153.135   1
   5  -1   1 678.364 154.484   1
  -5   1  -2 42056.7 2903.67   1
  -5  -1  -2 44289.2 2908.54   1
   5   1   2 41717.3 2905.79   1
   5  -1   2 42434.6 2903.25   1
  -5   1  -3 4351.53 362.102   1
  -5  -1  -3 4824.52 363.181   1
   5  -1   3 4283.16 362.032   1
   5   1   3 4636.72 363.803   1
  -5   1  -4 102211. 6851.50   1
  -5  -1  -4 105787. 6855.49   1
   5   1   4 95884.6 6854.37   1
   5  -1   4 100989. 6850.06   1
  -5   1  -5 2987.63 283.074   1
  -5  -1  -5 3836.47 305.360   1
   5  -1   5 3344.10 287.388   1
   5   1   5 2885.13 292.588   1
   5   1   6 3858.57 353.739   1
   5  -1   6 4156.13 351.240   1
  -5  -1  -6 4265.34 355.600   1
  -5   1  -6 4465.53 348.590   1
   5  -1   7 4508.23 400.533   1
  -5   1  -7 4456.10 401.796   1
  -5  -1  -7 5827.59 417.848   1
   5   1   7 5384.12 418.438   1
   5   1   8 3088.16 272.144   1
  -5   1  -8 2913.47 266.640   1
   5  -1   8 2527.10 267.329   1
  -5  -1  -8 2659.11 275.471   1
   5  -1   9 3892.11 336.448   1
   5   1   9 3583.98 344.364   1
  -5   1  -9 3550.21 326.010   1
  -5  -1  -9 3625.78 334.528   1
  -5  -1 -10 605.089 184.924   1
  -5   1 -10 390.284 168.517   1
   5   1  10 367.951 165.813   1
   5  -1  10 808.168 198.550   1
   5  -1  11 8865.74 664.874   1
  -5   1 -11 8605.57 663.727   1
   5   1  12 30241.8 2170.84   1
  -5  -1 -12 32163.2 2172.68   1
   5   1  13 27580.3 1935.02   1
   5  -1  13 26620.2 1929.52   1
  -5  -1 -13 28592.5 1934.41   1
   5   1  14 1806.14 297.828   1
   5  -1  14 2587.19 323.672   1
  -5   1 -14 2092.20 303.337   1
  -5  -1 -14 2771.16 315.879   1
   5  -1  15 4677.39 415.330   1
   5   1  15 3776.13 419.210   1
  -5  -1 -15 3872.30 410.249   1
  -5   1 -15 3662.03 393.691   1
   5  -1  16-368.067 246.628   1
   5   1  16 158.248 247.730   1
  -5   1 -17 243.645 239.672   1
   5  -1  17 63.1970 239.849   1
  -5  -1 -18 1053.97 286.917   1
   5   1  18 861.710 298.326   1
  -5   1 -19 800.724 274.382   1
  -5  -1 -19 585.731 283.335   1
   5   1  19 406.421 300.073   1
   5  -1  19 200.350 268.565   1
  -5   1 -20 1549.42 311.698   1
  -5  -1 -20 1985.68 335.500   1
   5  -1  20 1394.22 337.285   1
   5   1  20 2463.75 357.086   1
  -5   1 -21-199.813 295.193   1
   5  -1  21-177.818 286.092   1
  -5  -1 -22 844.822 319.906   1
   5   1  22 433.061 316.271   1
  -5   1 -23 308.306 300.967   1
  -5  -1 -23 102.029 314.471   1
   5  -1  23 438.036 308.915   1
   5   1  23 290.246 301.721   1
  -5   1 -24 449.645 326.632   1
   5  -1  24 110.548 306.433   1
  -5  -1 -25 410.371 326.762   1
   5   1  25 109.209 312.596   1
  -5  -1 -26 205.220 332.560   1
   5   1  26 144.594 310.791   1
  -5   2  27-213.589 327.985   1
   5  -2 -27 268.505 349.720   1
  -5   2  26-179.976 318.141   1
   5  -2 -26 169.305 332.754   1
  -5   2  25 36.2506 321.972   1
   5  -2 -25 374.597 350.564   1
  -5   2  24 1053.90 347.553   1
  -5  -2  24 779.160 320.150   1
   5  -2 -24 785.356 344.190   1
   5   2 -24 634.298 352.231   1
  -5   2  23 72.6407 313.030   1
  -5  -2  23 36.6859 303.482   1
   5  -2 -23 443.992 316.135   1
   5   2 -23 278.862 307.216   1
  -5   2  22 289.494 327.459   1
  -5  -2  22 578.536 316.588   1
   5  -2 -22 748.570 334.668   1
   5   2 -22 171.785 308.703   1
  -5   2  21-322.826 299.057   1
  -5  -2  21-106.463 279.722   1
   5   2 -21 539.926 293.532   1
   5  -2 -21 67.5016 300.071   1
  -5   2  20 106.416 299.783   1
  -5  -2  20-34.7723 280.965   1
   5   2 -20 132.129 276.259   1
  -5   2  19-34.9200 265.585   1
  -5  -2  19 271.222 268.594   1
   5   2 -19 32.2117 266.817   1
   5  -2 -19 65.7268 264.791   1
  -5   2  18 239.803 282.407   1
   5  -2 -18 548.323 283.511   1
  -5  -2  17 2773.68 332.723   1
   5   2 -17 2031.50 308.091   1
   5  -2 -17 2366.02 344.999   1
  -5   2  16 4079.43 420.546   1
  -5  -2  16 4299.71 414.275   1
   5   2 -16 3132.71 391.422   1
  -5   2  15 190.088 251.143   1
  -5  -2  15 147.695 232.551   1
   5  -2 -15 179.175 258.950   1
   5   2 -15 647.585 237.667   1
   5  -2 -14 3584.43 379.025   1
   5   2 -14 3914.66 384.254   1
  -5  -2  14 3538.22 387.174   1
  -5   2  14 4507.50 400.477   1
   5  -2 -13 2900.20 361.941   1
   5   2 -13 4001.19 356.200   1
  -5   2  13 2864.86 371.002   1
  -5  -2  13 3136.73 364.693   1
   5  -2 -12 187.594 197.099   1
  -5   2  12 454.035 224.593   1
   5  -2 -11 5565.34 463.991   1
  -5  -2  11 5637.69 464.557   1
   5   2 -11 6039.14 458.993   1
  -5   2  11 4967.39 466.865   1
   5   2 -10 17372.2 1199.18   1
  -5  -2  10 16421.3 1200.27   1
   5  -2  -9 1239.19 225.297   1
   5   2  -9 1108.75 193.297   1
  -5   2   9 1353.99 236.899   1
  -5  -2   9 1168.42 202.017   1
   5  -2  -8 14546.4 1031.78   1
  -5  -2   8 15323.2 1031.67   1
  -5   2   8 16546.5 1045.83   1
  -5   2   7 10969.3 810.793   1
  -5  -2   7 10744.3 800.191   1
   5  -2  -7 11484.7 806.716   1
   5   2  -7 11184.1 799.817   1
   5   2  -6 440.602 148.582   1
  -5   2   6 41.7069 166.072   1
  -5  -2   6 307.864 125.010   1
   5  -2  -6 179.634 140.194   1
   5   2  -5-50.4905 150.231   1
  -5   2   5-195.758 163.225   1
  -5  -2   5 175.278 135.065   1
   5  -2  -5 207.697 156.389   1
  -5   2   4 26938.9 1786.56   1
  -5  -2   4 24575.4 1780.15   1
   5   2  -4 25854.3 1779.30   1
   5  -2  -4 26095.6 1786.04   1
  -5   2   3 325.630 156.035   1
  -5  -2   3 142.850 143.453   1
   5  -2  -3-16.6563 127.508   1
   5   2  -3 31.0855 130.616   1
   5  -2  -2 67429.3 4607.60   1
  -5   2   2 69615.8 4609.78   1
   5   2  -2 69145.8 4605.66   1
  -5  -2   2 65489.0 4603.86   1
   5  -2  -1 12472.1 813.464   1
   5   2  -1 11419.7 808.596   1
  -5  -2   1 9796.37 801.906   1
  -5   2   1 12069.9 810.988   1
   5  -2   0-284.322 153.616   1
  -5   2   0-274.683 152.233   1
  -5  -2   0-183.618 129.133   1
   5   2   0 15.3337 113.633   1
   5   2   1 11159.7 848.127   1
  -5  -2  -1 10941.5 848.341   1
  -5   2  -1 12744.5 846.959   1
   5  -2   1 13088.6 850.933   1
   5   2   2 67050.3 4396.41   1
  -5  -2  -2 63838.1 4395.95   1
   5  -2   2 63474.3 4390.58   1
  -5   2  -2 64624.9 4391.72   1
   5  -2   3 45.3690 121.363   1
  -5   2  -3 76.3859 114.101   1
  -5  -2  -3 117.994 120.488   1
   5   2   3 327.223 112.638   1
  -5  -2  -4 23332.2 1718.65   1
  -5   2  -4 25324.2 1713.03   1
   5  -2   4 25816.8 1713.07   1
   5   2   4 24604.8 1720.47   1
  -5  -2  -5 311.824 151.891   1
  -5   2  -5 32.3830 122.538   1
   5  -2   5 181.660 131.188   1
   5   2   5 113.833 158.136   1
  -5  -2  -6 344.200 145.097   1
  -5   2  -6 288.400 138.934   1
   5  -2   6 245.437 151.810   1
   5   2   6 240.593 159.941   1
   5  -2   7 12520.1 816.085   1
  -5  -2  -7 10557.0 815.711   1
  -5   2  -7 11324.4 809.504   1
   5   2   7 10662.1 820.048   1
  -5   2  -8 13803.3 1036.72   1
  -5  -2  -8 15038.8 1047.10   1
   5  -2   8 15034.1 1042.03   1
   5   2   8 14807.6 1052.60   1
  -5  -2  -9 1268.77 209.514   1
   5   2   9 1401.87 229.171   1
  -5   2  -9 944.897 176.275   1
   5  -2   9 1202.84 218.003   1
   5  -2  10 15847.9 1196.41   1
  -5   2 -10 18006.1 1201.37   1
   5  -2  11 5610.55 459.991   1
   5   2  11 5539.29 482.287   1
  -5  -2 -11 6394.97 479.243   1
  -5   2 -11 4955.89 447.460   1
   5  -2  12 276.065 202.449   1
   5   2  12 365.523 231.312   1
  -5  -2 -12 438.251 215.447   1
  -5   2 -12 268.770 196.233   1
   5   2  13 3536.85 380.669   1
  -5  -2 -13 3456.38 366.802   1
   5   2  14 3777.02 404.388   1
   5  -2  14 3694.77 374.119   1
  -5   2 -14 3473.65 367.503   1
  -5  -2 -14 3496.01 391.518   1
   5   2  15 718.279 261.566   1
   5  -2  15 347.918 242.481   1
  -5  -2 -15 238.683 235.333   1
  -5   2 -15 222.217 235.968   1
   5  -2  16 3256.03 365.859   1
  -5   2 -17 3124.70 332.751   1
  -5  -2 -17 2558.04 348.862   1
   5  -2  17 2149.44 324.780   1
   5   2  17 2331.10 355.225   1
  -5   2 -18 279.055 247.241   1
  -5  -2 -18 676.644 269.543   1
   5  -2  18 799.732 279.701   1
   5   2  18-33.4526 276.016   1
   5   2  19 204.640 299.279   1
   5  -2  19 231.763 281.699   1
  -5   2 -19-31.7791 260.456   1
  -5  -2 -19 294.728 289.087   1
   5   2  20 212.067 294.740   1
   5  -2  20 522.777 300.776   1
  -5   2 -20 610.508 267.621   1
  -5  -2 -20 326.800 296.952   1
   5  -2  21 35.4705 281.190   1
   5   2  21 143.844 326.680   1
  -5  -2 -21 400.314 294.487   1
  -5   2 -21 99.7093 266.713   1
   5   2  22 973.583 326.914   1
   5  -2  22 756.346 320.373   1
  -5   2 -22 372.373 286.544   1
  -5  -2 -22 674.864 310.888   1
   5  -2  23-329.720 300.678   1
   5   2  23 470.200 314.617   1
  -5   2 -23-103.131 287.881   1
  -5  -2 -23 101.686 307.166   1
   5   2  24 761.428 314.757   1
  -5   2 -24 453.053 329.284   1
  -5  -2 -24 339.264 323.950   1
   5   2  25 613.990 331.535   1
  -5  -2 -25 711.742 334.468   1
  -5  -2 -27 236.273 342.976   1
   5  -3 -28 781.157 362.127   1
  -5   3  26 819.842 354.959   1
   5  -3 -26 568.672 347.142   1
  -5   3  25-71.9164 331.367   1
   5  -3 -25-135.117 334.658   1
  -5   3  24 686.775 317.114   1
   5  -3 -24 679.241 335.316   1
  -5  -3  23 627.509 323.045   1
   5   3 -23 596.389 315.196   1
  -5   3  22 36.1424 309.331   1
  -5  -3  22 471.125 315.975   1
   5  -3 -22-237.921 312.690   1
   5   3 -22 275.581 310.512   1
  -5   3  21 323.517 312.141   1
  -5  -3  21 461.220 287.310   1
   5  -3 -21 304.020 282.536   1
   5   3 -21 674.815 292.567   1
  -5  -3  20 2560.96 344.338   1
   5   3 -20 1185.45 315.333   1
  -5   3  19 1336.10 316.421   1
   5  -3 -19 1024.70 296.081   1
   5   3 -19 1504.40 311.696   1
  -5   3  18 933.351 291.052   1
  -5  -3  18 1009.51 287.590   1
   5  -3 -18 1137.94 303.668   1
   5   3 -18 1551.60 291.278   1
  -5   3  17 609.935 305.798   1
   5  -3 -17 286.831 260.905   1
   5   3 -17 629.882 248.972   1
  -5   3  16-297.727 277.951   1
  -5  -3  16-30.2998 247.329   1
   5  -3 -16 435.949 274.470   1
   5   3 -16 635.466 246.456   1
  -5   3  15 1738.88 329.676   1
  -5  -3  15 1716.39 288.114   1
   5  -3 -15 2334.68 326.350   1
   5   3 -15 2025.15 294.928   1
  -5   3  14 4809.81 438.854   1
   5   3 -14 4410.00 427.620   1
   5  -3 -14 4530.64 437.485   1
  -5  -3  14 5008.99 440.544   1
  -5   3  13 2566.53 336.515   1
   5  -3 -13 2133.98 315.960   1
  -5  -3  12 377.665 211.921   1
  -5   3  12-29.0566 209.494   1
   5   3 -12 168.619 184.855   1
   5  -3 -12 520.616 214.441   1
  -5  -3  11-118.586 182.772   1
  -5   3  11 390.097 221.825   1
   5  -3 -11-157.829 204.793   1
   5   3 -11 183.219 176.038   1
   5   3 -10 150.159 156.043   1
   5  -3 -10 75.4473 196.766   1
  -5  -3  10-44.5079 164.678   1
  -5   3  10-53.2543 202.489   1
  -5  -3   9 13794.6 979.350   1
   5   3  -9 13061.1 975.356   1
  -5   3   9 14160.5 996.127   1
   5  -3  -9 13878.2 988.624   1
  -5  -3   8 23029.4 1612.48   1
   5   3  -8 26099.7 1615.87   1
  -5   3   8 23160.9 1626.38   1
   5  -3  -8 20409.7 1616.74   1
   5  -3  -7 16960.0 1262.44   1
   5   3  -7 17891.8 1256.42   1
  -5  -3   7 18646.8 1257.79   1
  -5   3   7 18054.3 1264.37   1
   5   3  -6 28623.6 2030.26   1
   5  -3  -6 29410.8 2042.96   1
  -5  -3   6 31400.1 2035.78   1
  -5   3   6 28640.4 2043.54   1
   5   3  -5 22312.1 1600.55   1
   5  -3  -5 23993.7 1609.78   1
  -5  -3   5 23749.6 1603.28   1
  -5   3   5 22563.7 1611.74   1
   5  -3  -4 21173.6 1556.43   1
  -5   3   4 21858.4 1559.40   1
   5   3  -4 23418.3 1552.04   1
  -5  -3   4 23058.4 1554.41   1
  -5  -3   3 1469.22 188.545   1
   5   3  -3 1686.98 182.341   1
   5  -3  -3 994.109 187.417   1
  -5   3   3 1192.01 190.360   1
  -5  -3   2 1195.96 171.826   1
   5   3  -2 1187.81 165.248   1
  -5   3   2 1507.31 185.067   1
   5  -3  -2 1545.30 192.287   1
   5  -3  -1 77532.9 5241.74   1
  -5  -3   1 75554.6 5240.80   1
   5   3  -1 79144.8 5241.48   1
  -5   3   1 76986.6 5243.64   1
   5   3   0 68546.5 4498.41   1
  -5   3   0 66201.2 4496.34   1
  -5  -3   0 65803.0 4497.14   1
   5  -3   0 64597.6 4495.03   1
   5   3   1 73775.3 5143.50   1
  -5   3  -1 76340.0 5142.31   1
   5  -3   1 78319.7 5142.20   1
  -5  -3  -1 74821.3 5143.68   1
   5  -3   2 1301.92 170.101   1
   5   3   2 935.551 174.609   1
  -5   3  -2 1481.53 174.294   1
  -5  -3  -2 1279.58 173.007   1
   5  -3   3 1024.21 168.054   1
  -5  -3  -3 1414.94 175.400   1
   5   3   3 1352.34 181.111   1
  -5   3  -3 1312.25 169.437   1
  -5  -3  -4 21441.5 1509.83   1
  -5   3  -4 23132.2 1502.34   1
   5   3   4 21067.9 1512.51   1
   5  -3   4 21050.6 1499.41   1
  -5   3  -5 22027.9 1563.43   1
  -5  -3  -5 22948.0 1572.39   1
   5   3   5 22183.1 1572.88   1
   5  -3   5 23278.0 1565.40   1
   5   3   6 29344.3 2009.93   1
  -5  -3  -6 27984.6 2005.84   1
  -5   3  -6 29272.2 1997.24   1
   5  -3   6 29402.9 1997.05   1
   5   3   7 19360.9 1293.85   1
  -5  -3  -7 17736.7 1283.62   1
  -5   3  -7 17826.4 1275.01   1
   5  -3   7 18392.0 1276.96   1
   5   3   8 23134.3 1553.52   1
   5  -3   8 20161.4 1530.26   1
  -5  -3  -8 23172.0 1545.58   1
  -5   3  -8 22349.0 1531.89   1
   5   3   9 13452.3 1037.09   1
   5  -3   9 14131.2 1024.49   1
  -5  -3  -9 14639.6 1038.69   1
  -5   3  -9 15148.9 1024.40   1
  -5   3 -10 101.136 162.951   1
  -5  -3 -10-200.887 197.438   1
   5  -3  10-129.477 161.012   1
   5   3  10 182.067 206.529   1
  -5   3 -11 131.453 174.550   1
  -5  -3 -11-53.3892 198.210   1
   5   3  11 192.584 207.662   1
   5  -3  11 159.116 165.499   1
  -5   3 -12 474.471 208.646   1
  -5  -3 -12 394.306 239.474   1
   5   3  12 288.889 227.144   1
   5  -3  12-146.058 216.179   1
  -5  -3 -13 2489.50 338.827   1
   5   3  13 2062.24 341.217   1
   5  -3  14 4979.95 451.195   1
   5   3  14 5545.29 472.926   1
  -5   3 -14 5708.89 458.241   1
  -5  -3 -14 4373.49 451.074   1
  -5  -3 -15 2207.72 313.281   1
  -5   3 -15 1795.45 281.545   1
   5  -3  15 1787.81 295.338   1
   5   3  15 2063.74 330.470   1
   5  -3  16 295.340 233.059   1
  -5  -3 -17 414.970 258.465   1
  -5   3 -17 561.398 241.590   1
   5  -3  17 30.5988 240.748   1
   5   3  17 99.6242 262.448   1
  -5  -3 -18 779.734 302.348   1
  -5   3 -18 1190.96 279.707   1
   5  -3  18 1045.56 277.514   1
   5   3  18 1384.09 332.468   1
   5   3  19 996.258 339.413   1
   5  -3  20 1106.68 314.795   1
  -5   3 -20 1513.52 313.763   1
   5  -3  21 458.833 296.002   1
   5   3  21 360.152 313.662   1
  -5  -3 -21 333.880 310.324   1
  -5   3 -21 364.663 272.017   1
   5   3  22 144.137 319.937   1
   5  -3  22 540.259 301.152   1
  -5   3 -22-169.315 273.665   1
  -5  -3 -22 202.163 300.928   1
   5   3  23 288.366 320.032   1
  -5  -3 -23 607.651 327.295   1
   5   3  24 612.878 343.604   1
  -5  -3 -24 876.352 345.821   1
   5   3  25-179.080 322.108   1
  -5  -3 -25 739.054 339.004   1
   5   3  26 990.784 358.580   1
  -5  -3 -26 936.552 360.738   1
   5   3  27 314.505 333.420   1
  -5  -3 -27 265.153 335.477   1
   5  -4 -27 455.927 352.377   1
  -5   4  27-34.7230 334.974   1
   5  -4 -26 99.2268 348.038   1
  -5   4  26-35.2674 326.111   1
   5  -4 -24 607.949 330.385   1
  -5   4  24 359.845 327.153   1
   5  -4 -23 508.745 331.323   1
  -5   4  23-253.015 333.770   1
   5  -4 -22 813.823 327.576   1
   5   4 -22 1490.10 322.098   1
  -5  -4  22 979.651 322.491   1
  -5   4  22 686.375 323.633   1
   5   4 -21 608.121 292.485   1
  -5   4  21 324.179 321.165   1
  -5  -4  21 141.875 289.452   1
   5   4 -20 98.6188 270.740   1
   5  -4 -20 302.196 295.911   1
  -5  -4  20 206.967 295.429   1
   5  -4 -19 99.7356 306.077   1
  -5   4  19 637.659 328.983   1
   5   4 -18 616.395 264.911   1
   5  -4 -18 1048.99 288.039   1
  -5  -4  18 969.263 276.016   1
  -5   4  18 593.572 297.448   1
   5   4 -17 2705.33 329.838   1
   5  -4 -17 2770.27 350.830   1
  -5  -4  17 2672.54 337.236   1
  -5   4  17 1646.39 327.155   1
   5   4 -16 4568.98 413.990   1
   5  -4 -16 4447.70 439.061   1
  -5  -4  16 4265.19 422.984   1
  -5   4  16 3760.33 433.588   1
   5   4 -15 2948.72 330.613   1
  -5  -4  15 2369.39 322.061   1
   5  -4 -14 7426.09 641.143   1
  -5  -4  14 8248.11 644.995   1
  -5   4  14 7611.25 649.902   1
   5   4 -14 8954.42 645.612   1
   5   4 -13 2038.09 265.697   1
   5  -4 -13 1683.73 288.800   1
  -5  -4  13 1132.34 250.106   1
  -5   4  13 925.871 303.501   1
   5  -4 -12 10955.7 804.753   1
  -5   4  12 9934.91 805.225   1
   5   4 -12 11600.3 788.918   1
  -5  -4  12 9780.11 785.901   1
   5  -4 -11 15198.1 1045.48   1
  -5  -4  11 14412.9 1024.80   1
  -5   4  11 15557.0 1052.45   1
   5   4 -11 12595.5 1010.33   1
   5   4 -10 1349.44 193.740   1
  -5  -4  10 1137.07 196.371   1
  -5   4  10 1150.22 262.619   1
   5  -4 -10 1731.54 256.456   1
  -5  -4   9 2398.46 227.131   1
   5   4  -9 1218.91 206.744   1
   5  -4  -8 23628.5 1765.87   1
  -5  -4   8 27009.6 1758.39   1
  -5   4   8 23929.9 1769.82   1
   5   4  -8 26202.5 1754.90   1
  -5   4   7 2858.63 306.356   1
  -5  -4   7 2792.05 262.771   1
   5   4  -7 3080.80 260.027   1
  -5   4   6 178.567 169.637   1
  -5  -4   6 470.861 144.409   1
   5  -4  -6 361.435 172.478   1
   5   4  -6 33.8189 131.332   1
  -5   4   5 761.320 168.064   1
   5   4  -5 1099.95 159.339   1
   5  -4  -5 584.702 155.535   1
  -5  -4   5 779.121 159.696   1
  -5  -4   4 28960.0 1901.37   1
  -5   4   4 27366.5 1910.54   1
   5  -4  -4 27016.9 1907.34   1
   5   4  -4 27025.2 1897.39   1
  -5  -4   3 1803.33 193.167   1
  -5   4   3 1738.37 206.404   1
   5  -4  -3 1669.44 203.999   1
   5   4  -3 1729.86 186.763   1
  -5   4   2 13879.5 982.475   1
   5   4  -2 14395.4 980.422   1
  -5  -4   2 12915.8 978.151   1
   5  -4  -2 14562.3 984.189   1
   5  -4  -1 5228.28 410.903   1
  -5   4   1 5749.09 421.411   1
   5   4  -1 5532.25 417.660   1
  -5  -4   1 4795.51 414.495   1
   5  -4   0-15.3653 129.512   1
  -5   4   0 223.216 139.247   1
   5   4   0 63.9691 134.797   1
  -5  -4   0-191.474 125.767   1
   5   4   1 5054.77 422.022   1
  -5  -4  -1 5362.87 420.324   1
   5  -4   1 5604.31 417.538   1
  -5   4  -1 5703.30 417.195   1
   5   4   2 13864.8 953.329   1
  -5  -4  -2 13375.6 947.037   1
   5  -4   2 13321.8 940.707   1
  -5   4  -2 12986.2 939.630   1
  -5   4  -3 1746.60 189.060   1
   5   4   3 1594.50 217.006   1
  -5  -4  -3 1228.94 196.806   1
  -5   4  -4 24370.1 1816.47   1
  -5  -4  -4 26239.5 1828.02   1
   5  -4   4 29431.4 1820.81   1
   5   4   4 25745.4 1830.11   1
  -5   4  -5 1156.11 152.726   1
  -5  -4  -5 1309.26 192.326   1
   5  -4   5 580.403 138.491   1
   5   4   5 780.770 185.109   1
  -5  -4  -6 165.087 175.689   1
  -5   4  -6 317.574 141.400   1
   5  -4   6 179.127 144.126   1
   5   4   6 178.121 192.261   1
  -5   4  -7 2340.96 243.424   1
  -5  -4  -7 2818.59 272.752   1
   5   4   7 2464.57 280.625   1
   5  -4   7 2330.91 241.274   1
  -5  -4  -8 24057.6 1720.43   1
  -5   4  -8 24305.4 1704.86   1
   5  -4   8 25964.4 1707.82   1
   5   4   8 24023.3 1723.66   1
  -5   4  -9 1778.42 197.536   1
   5  -4   9 1317.56 200.260   1
   5  -4  10 1476.35 205.816   1
   5   4  10 1314.34 245.326   1
  -5   4 -10 1482.33 190.531   1
  -5  -4 -10 727.859 223.884   1
  -5   4 -11 13714.6 985.127   1
  -5  -4 -11 14693.3 1006.45   1
   5  -4  11 13306.2 982.140   1
   5   4  11 12959.0 1000.30   1
  -5   4 -12 11187.7 756.021   1
  -5  -4 -12 10453.7 771.332   1
   5   4  12 9480.64 771.227   1
   5  -4  12 8950.42 747.565   1
  -5  -4 -13 1029.39 290.660   1
  -5   4 -13 1618.41 246.885   1
   5   4  13 1462.24 304.132   1
   5  -4  13 1630.26 256.577   1
   5   4  14 6311.92 592.609   1
  -5  -4 -14 7926.51 598.697   1
   5  -4  15 2659.25 335.252   1
  -5   4 -15 3236.72 337.550   1
  -5   4 -16 4407.94 372.643   1
   5  -4  16 3726.08 381.967   1
   5   4  16 3395.30 425.416   1
[truncated: 843,676 more chars]
