# Supplementary material for: Structural insight into the cooperativity of spin crossover compounds
Source: Acta Crystallogr B Struct Sci Cryst Eng Mater. 2023 Aug 11;79(Pt 5):354–67. doi: 10.1107/S2052520623005814 (PMC10552598; doi:10.1107/S2052520623005814)
Supplement: Supplementary file 5 [file b-79-00354-sup5.zip › Bia_Portho_225K.cif]

data_Bia_dw4400_225K
 
_audit_creation_method            'SHELXL-2019/2'
_shelx_SHELXL_version_number      '2019/2'
_chemical_name_systematic         ?
_chemical_name_common             ?
_chemical_melting_point           ?
_chemical_formula_moiety          ?
_chemical_formula_sum
 'C10.86 H8 Fe0.29 N1.71 S0.57' 
_chemical_formula_weight          196.75

loop_
 _atom_type_symbol
 _atom_type_description
 _atom_type_scat_dispersion_real
 _atom_type_scat_dispersion_imag
 _atom_type_scat_source
 'Fe'  'Fe'   0.3265   0.6960
 'International Tables Vol C Tables 4.2.6.8 and 6.1.1.4'
 'C'  'C'   0.0024   0.0013
 'International Tables Vol C Tables 4.2.6.8 and 6.1.1.4'
 'H'  'H'   0.0000   0.0000
 'International Tables Vol C Tables 4.2.6.8 and 6.1.1.4'
 'N'  'N'   0.0049   0.0027
 'International Tables Vol C Tables 4.2.6.8 and 6.1.1.4'
 'S'  'S'   0.1051   0.1002
 'International Tables Vol C Tables 4.2.6.8 and 6.1.1.4'
 
_space_group_crystal_system       orthorhombic
_space_group_IT_number            56
_space_group_name_H-M_alt         'P c c n'
_space_group_name_Hall            '-P 2ab 2ac'
 
_shelx_space_group_comment
;
The symmetry employed for this shelxl refinement is uniquely defined
by the following loop, which should always be used as a source of
symmetry information in preference to the above space-group names.
They are only intended as comments.
;
 
loop_
 _space_group_symop_operation_xyz
 'x, y, z'
 '-x+1/2, -y+1/2, z'
 '-x, y+1/2, -z+1/2'
 'x+1/2, -y, -z+1/2'
 '-x, -y, -z'
 'x-1/2, y-1/2, -z'
 'x, -y-1/2, z-1/2'
 '-x-1/2, y, z-1/2'
 
_cell_length_a                    12.9305(4)
_cell_length_b                    15.0243(4)
_cell_length_c                    17.6168(4)
_cell_angle_alpha                 90
_cell_angle_beta                  90
_cell_angle_gamma                 90
_cell_volume                      3422.45(16)
_cell_formula_units_Z             14
_cell_measurement_temperature     225(2)
_cell_measurement_reflns_used     3552
_cell_measurement_theta_min       1.91
_cell_measurement_theta_max       22.678
 
_exptl_crystal_description        irregular
_exptl_crystal_colour             ?
_exptl_crystal_density_meas       ?
_exptl_crystal_density_method     ?
_exptl_crystal_density_diffrn     1.336          
_exptl_crystal_F_000              1424
_exptl_transmission_factor_min    ?
_exptl_transmission_factor_max    ?
_exptl_crystal_size_max           ?
_exptl_crystal_size_mid           ?
_exptl_crystal_size_min           ?
_exptl_absorpt_coefficient_mu     0.439
_shelx_estimated_absorpt_T_min    ?
_shelx_estimated_absorpt_T_max    ?
_exptl_absorpt_correction_type    ?
_exptl_absorpt_correction_T_min   ?
_exptl_absorpt_correction_T_max   ?
_exptl_absorpt_process_details    ?
_exptl_absorpt_special_details    ?
_diffrn_ambient_temperature       293(2)
_diffrn_radiation_wavelength      0.65524
_diffrn_radiation_type            Synchrotron
_diffrn_source                    ?
_diffrn_measurement_device_type   '4-circle diffractometer'
_diffrn_measurement_method        ?
_diffrn_detector_area_resol_mean  ?
_diffrn_reflns_number             35250
_diffrn_reflns_av_unetI/netI      0.0732
_diffrn_reflns_av_R_equivalents   0.0908
_diffrn_reflns_limit_h_min        -20
_diffrn_reflns_limit_h_max        20
_diffrn_reflns_limit_k_min        -18
_diffrn_reflns_limit_k_max        19
_diffrn_reflns_limit_l_min        -28
_diffrn_reflns_limit_l_max        28
_diffrn_reflns_theta_min          1.916
_diffrn_reflns_theta_max          32.904
_diffrn_reflns_theta_full         23.150
_diffrn_measured_fraction_theta_max   0.822
_diffrn_measured_fraction_theta_full  0.984
_diffrn_reflns_Laue_measured_fraction_max    0.822
_diffrn_reflns_Laue_measured_fraction_full   0.984
_diffrn_reflns_point_group_measured_fraction_max   0.822
_diffrn_reflns_point_group_measured_fraction_full  0.984
_reflns_number_total              6719
_reflns_number_gt                 3748
_reflns_threshold_expression      'I > 2\s(I)'
_reflns_Friedel_coverage          0.000
_reflns_Friedel_fraction_max      .
_reflns_Friedel_fraction_full     .
 
_reflns_special_details
;
 Reflections were merged by SHELXL according to the crystal
 class for the calculation of statistics and refinement.
 
 _reflns_Friedel_fraction is defined as the number of unique
 Friedel pairs measured divided by the number that would be
 possible theoretically, ignoring centric projections and
 systematic absences.
;
 
_computing_data_collection        ?
_computing_cell_refinement        ?
_computing_data_reduction         ?
_computing_structure_solution     ?
_computing_structure_refinement 'SHELXL-2019/2 (Sheldrick, 2019)'
_computing_molecular_graphics     ?
_computing_publication_material   ?
_refine_special_details           ?
_refine_ls_structure_factor_coef  Fsqd
_refine_ls_matrix_type            full
_refine_ls_weighting_scheme       calc
_refine_ls_weighting_details
'w=1/[\s^2^(Fo^2^)+(0.0169P)^2^+2.5975P] where P=(Fo^2^+2Fc^2^)/3'
_atom_sites_solution_primary      ?
_atom_sites_solution_secondary    ?
_atom_sites_solution_hydrogens    geom
_refine_ls_hydrogen_treatment     constr
_refine_ls_extinction_method      none
_refine_ls_extinction_coef        .
_refine_ls_number_reflns          6719
_refine_ls_number_parameters      213
_refine_ls_number_restraints      0
_refine_ls_R_factor_all           0.1888
_refine_ls_R_factor_gt            0.1058
_refine_ls_wR_factor_ref          0.1712
_refine_ls_wR_factor_gt           0.1460
_refine_ls_goodness_of_fit_ref    1.191
_refine_ls_restrained_S_all       1.191
_refine_ls_shift/su_max           0.000
_refine_ls_shift/su_mean          0.000
 
loop_
 _atom_site_label
 _atom_site_type_symbol
 _atom_site_fract_x
 _atom_site_fract_y
 _atom_site_fract_z
 _atom_site_U_iso_or_equiv
 _atom_site_adp_type
 _atom_site_occupancy
 _atom_site_site_symmetry_order  
 _atom_site_calc_flag
 _atom_site_refinement_flags_posn
 _atom_site_refinement_flags_adp
 _atom_site_refinement_flags_occupancy
 _atom_site_disorder_assembly
 _atom_site_disorder_group
Fe01 Fe 0.750000 0.750000 0.57709(3) 0.04634(17) Uani 1 2 d S T P . .
S002 S 0.91105(9) 0.55714(8) 0.39535(5) 0.0831(4) Uani 1 1 d . . . . .
N003 N 0.7450(2) 0.84430(16) 0.67547(13) 0.0501(6) Uani 1 1 d . . . . .
N004 N 0.8014(2) 0.6608(2) 0.49713(15) 0.0630(7) Uani 1 1 d . . . . .
N005 N 0.91070(19) 0.79599(18) 0.59457(14) 0.0514(6) Uani 1 1 d . . . . .
C006 C 0.6567(2) 0.8612(2) 0.72142(16) 0.0477(7) Uani 1 1 d . . . . .
C007 C 0.5640(2) 0.8830(2) 0.68628(17) 0.0528(8) Uani 1 1 d . . . . .
H007 H 0.561232 0.889876 0.633853 0.063 Uiso 1 1 calc R U . . .
C008 C 0.9263(3) 0.8477(2) 0.65571(18) 0.0543(8) Uani 1 1 d . . . . .
C009 C 0.8333(3) 0.8714(2) 0.69804(18) 0.0560(8) Uani 1 1 d . . . . .
H009 H 0.838359 0.906293 0.741480 0.067 Uiso 1 1 calc R U . . .
C00A C 0.6600(3) 0.8509(2) 0.79954(17) 0.0577(8) Uani 1 1 d . . . . .
H00A H 0.721801 0.836145 0.823379 0.069 Uiso 1 1 calc R U . . .
C00B C 0.4779(3) 0.8841(2) 0.80740(18) 0.0546(8) Uani 1 1 d . . . . .
C00C C 0.4764(3) 0.8942(2) 0.72918(18) 0.0554(8) Uani 1 1 d . . . . .
H00C H 0.414591 0.909035 0.705273 0.066 Uiso 1 1 calc R U . . .
C00D C 0.8471(2) 0.6182(2) 0.45461(16) 0.0522(8) Uani 1 1 d . . . . .
C00E C 0.5709(3) 0.8626(2) 0.84196(18) 0.0621(9) Uani 1 1 d . . . . .
H00E H 0.573556 0.855967 0.894411 0.075 Uiso 1 1 calc R U . . .
C00F C 0.3825(3) 0.8976(2) 0.8526(2) 0.0609(9) Uani 1 1 d . . . . .
C00G C 0.9940(3) 0.7730(2) 0.5536(2) 0.0623(9) Uani 1 1 d . . . . .
H00G H 0.984725 0.737707 0.510716 0.075 Uiso 1 1 calc R U . . .
C00H C 0.3850(3) 0.9423(3) 0.9219(2) 0.0682(10) Uani 1 1 d . . . . .
H00H H 0.447784 0.962928 0.940734 0.082 Uiso 1 1 calc R U . . .
C00I C 1.0231(3) 0.8769(3) 0.6777(2) 0.0732(10) Uani 1 1 d . . . . .
H00I H 1.031183 0.912760 0.720297 0.088 Uiso 1 1 calc R U . . .
C00J C 0.2877(3) 0.8670(3) 0.8269(2) 0.0787(11) Uani 1 1 d . . . . .
H00J H 0.283809 0.836445 0.781102 0.094 Uiso 1 1 calc R U . . .
C00K C 0.1983(4) 0.8813(3) 0.8690(3) 0.0924(13) Uani 1 1 d . . . . .
H00K H 0.135160 0.860377 0.851121 0.111 Uiso 1 1 calc R U . . .
C00L C 1.1068(3) 0.8517(3) 0.6351(3) 0.0861(13) Uani 1 1 d . . . . .
H00L H 1.172992 0.869927 0.648758 0.103 Uiso 1 1 calc R U . . .
C00M C 0.2951(4) 0.9564(3) 0.9632(2) 0.0810(12) Uani 1 1 d . . . . .
H00M H 0.297940 0.986688 1.009175 0.097 Uiso 1 1 calc R U . . .
C00N C 0.2029(4) 0.9261(3) 0.9365(3) 0.0879(13) Uani 1 1 d . . . . .
H00N H 0.142723 0.935920 0.964183 0.105 Uiso 1 1 calc R U . . .
C00O C 1.0925(3) 0.7996(3) 0.5724(2) 0.0798(11) Uani 1 1 d . . . . .
H00O H 1.148562 0.782324 0.542801 0.096 Uiso 1 1 calc R U . . .
 
loop_
 _atom_site_aniso_label
 _atom_site_aniso_U_11
 _atom_site_aniso_U_22
 _atom_site_aniso_U_33
 _atom_site_aniso_U_23
 _atom_site_aniso_U_13
 _atom_site_aniso_U_12
Fe01 0.0500(3) 0.0547(4) 0.0342(3) 0.000 0.000 0.0049(3)
S002 0.0857(7) 0.1124(9) 0.0513(5) -0.0077(5) 0.0132(5) 0.0391(6)
N003 0.0562(14) 0.0514(14) 0.0425(11) 0.0010(11) -0.0037(13) 0.0106(13)
N004 0.0725(19) 0.0675(19) 0.0488(15) -0.0075(14) 0.0116(14) 0.0018(15)
N005 0.0516(15) 0.0564(16) 0.0462(14) 0.0074(12) -0.0008(11) 0.0034(12)
C006 0.0562(18) 0.0472(17) 0.0397(14) -0.0034(13) -0.0005(13) 0.0085(13)
C007 0.065(2) 0.0524(18) 0.0415(15) -0.0019(13) -0.0051(14) 0.0130(15)
C008 0.0567(19) 0.0572(19) 0.0492(17) 0.0071(15) -0.0061(14) 0.0026(15)
C009 0.068(2) 0.056(2) 0.0437(15) -0.0016(14) -0.0071(15) 0.0065(16)
C00A 0.061(2) 0.066(2) 0.0460(16) -0.0011(15) -0.0068(15) 0.0147(16)
C00B 0.062(2) 0.0477(18) 0.0541(18) -0.0014(14) 0.0040(15) 0.0109(15)
C00C 0.0583(19) 0.0528(19) 0.0549(18) -0.0015(15) -0.0058(15) 0.0144(15)
C00D 0.0533(18) 0.065(2) 0.0383(14) -0.0004(15) -0.0014(13) 0.0007(15)
C00E 0.072(2) 0.071(2) 0.0430(16) 0.0026(15) 0.0005(15) 0.0179(18)
C00F 0.070(2) 0.0520(19) 0.061(2) 0.0065(16) 0.0052(17) 0.0159(17)
C00G 0.059(2) 0.072(2) 0.0558(18) 0.0069(16) 0.0079(16) 0.0012(16)
C00H 0.071(2) 0.076(2) 0.0581(19) 0.0024(19) 0.0026(18) 0.0258(19)
C00I 0.064(2) 0.084(3) 0.071(2) -0.003(2) -0.016(2) -0.0045(19)
C00J 0.075(3) 0.079(3) 0.082(3) -0.011(2) 0.010(2) 0.004(2)
C00K 0.068(3) 0.101(3) 0.108(4) -0.008(3) 0.014(3) 0.006(2)
C00L 0.055(2) 0.107(3) 0.096(3) 0.010(3) -0.013(2) -0.010(2)
C00M 0.087(3) 0.091(3) 0.064(2) -0.002(2) 0.006(2) 0.039(2)
C00N 0.078(3) 0.100(3) 0.085(3) 0.008(3) 0.023(2) 0.031(3)
C00O 0.054(2) 0.099(3) 0.086(3) 0.011(3) 0.007(2) 0.001(2)
 
_geom_special_details
;
 All esds (except the esd in the dihedral angle between two l.s. planes)
 are estimated using the full covariance matrix.  The cell esds are taken
 into account individually in the estimation of esds in distances, angles
 and torsion angles; correlations between esds in cell parameters are only
 used when they are defined by crystal symmetry.  An approximate (isotropic)
 treatment of cell esds is used for estimating esds involving l.s. planes.
;
 
loop_
 _geom_bond_atom_site_label_1
 _geom_bond_atom_site_label_2
 _geom_bond_distance
 _geom_bond_site_symmetry_2
 _geom_bond_publ_flag
Fe01 N004 2.055(3) 2_665 ?
Fe01 N004 2.055(3) . ?
Fe01 N005 2.211(3) . ?
Fe01 N005 2.211(3) 2_665 ?
Fe01 N003 2.239(2) 2_665 ?
Fe01 N003 2.239(2) . ?
S002 C00D 1.617(3) . ?
N003 C009 1.275(4) . ?
N003 C006 1.423(4) . ?
N004 C00D 1.149(4) . ?
N005 C00G 1.342(4) . ?
N005 C008 1.343(4) . ?
C006 C00A 1.386(4) . ?
C006 C007 1.388(4) . ?
C007 C00C 1.372(4) . ?
C008 C00I 1.381(5) . ?
C008 C009 1.460(5) . ?
C00A C00E 1.383(5) . ?
C00B C00E 1.386(4) . ?
C00B C00C 1.386(4) . ?
C00B C00F 1.483(5) . ?
C00F C00J 1.385(5) . ?
C00F C00H 1.394(5) . ?
C00G C00O 1.375(5) . ?
C00H C00M 1.387(5) . ?
C00I C00L 1.371(6) . ?
C00J C00K 1.389(6) . ?
C00K C00N 1.368(6) . ?
C00L C00O 1.367(6) . ?
C00M C00N 1.361(6) . ?
 
loop_
 _geom_angle_atom_site_label_1
 _geom_angle_atom_site_label_2
 _geom_angle_atom_site_label_3
 _geom_angle
 _geom_angle_site_symmetry_1
 _geom_angle_site_symmetry_3
 _geom_angle_publ_flag
N004 Fe01 N004 93.47(16) 2_665 . ?
N004 Fe01 N005 101.28(11) 2_665 . ?
N004 Fe01 N005 89.73(11) . . ?
N004 Fe01 N005 89.73(11) 2_665 2_665 ?
N004 Fe01 N005 101.28(11) . 2_665 ?
N005 Fe01 N005 163.99(13) . 2_665 ?
N004 Fe01 N003 162.27(11) 2_665 2_665 ?
N004 Fe01 N003 96.22(10) . 2_665 ?
N005 Fe01 N003 93.60(10) . 2_665 ?
N005 Fe01 N003 73.84(10) 2_665 2_665 ?
N004 Fe01 N003 96.22(10) 2_665 . ?
N004 Fe01 N003 162.27(11) . . ?
N005 Fe01 N003 73.84(10) . . ?
N005 Fe01 N003 93.60(10) 2_665 . ?
N003 Fe01 N003 78.59(12) 2_665 . ?
C009 N003 C006 119.0(3) . . ?
C009 N003 Fe01 114.7(2) . . ?
C006 N003 Fe01 125.2(2) . . ?
C00D N004 Fe01 167.6(3) . . ?
C00G N005 C008 117.4(3) . . ?
C00G N005 Fe01 126.8(2) . . ?
C008 N005 Fe01 115.7(2) . . ?
C00A C006 C007 119.7(3) . . ?
C00A C006 N003 121.3(3) . . ?
C007 C006 N003 118.8(3) . . ?
C00C C007 C006 119.7(3) . . ?
N005 C008 C00I 123.0(3) . . ?
N005 C008 C009 115.3(3) . . ?
C00I C008 C009 121.7(3) . . ?
N003 C009 C008 120.0(3) . . ?
C00E C00A C006 119.8(3) . . ?
C00E C00B C00C 118.4(3) . . ?
C00E C00B C00F 121.2(3) . . ?
C00C C00B C00F 120.4(3) . . ?
C007 C00C C00B 121.5(3) . . ?
N004 C00D S002 179.3(3) . . ?
C00A C00E C00B 120.9(3) . . ?
C00J C00F C00H 117.8(3) . . ?
C00J C00F C00B 121.0(3) . . ?
C00H C00F C00B 121.1(3) . . ?
N005 C00G C00O 122.6(4) . . ?
C00M C00H C00F 120.9(4) . . ?
C00L C00I C008 118.3(4) . . ?
C00F C00J C00K 120.7(4) . . ?
C00N C00K C00J 120.3(5) . . ?
C00O C00L C00I 119.6(4) . . ?
C00N C00M C00H 120.1(4) . . ?
C00M C00N C00K 120.2(4) . . ?
C00L C00O C00G 119.2(4) . . ?
 
_refine_diff_density_max    0.260
_refine_diff_density_min   -0.349
_refine_diff_density_rms    0.046

_shelx_res_file
;
TITL Bia_dw4400_085K_a.res in Pccn
    Bia_dw4400_225K.res
    created by SHELXL-2019/2 at 05:34:38 on 03-May-2022
REM Old TITL Bia_dw4400_085K in Pccn
REM SHELXT solution in Pccn: R1 0.089, Rweak 0.045, Alpha 0.023
REM <I/s>   0.567 for  392 systematic absences,  Orientation as input
REM Formula found by SHELXT:  Fe C38 N6 S2

CELL 0.65524 12.9305 15.0243 17.6168 90.0000 90.0000 90.0000
ZERR 14.000 0.0004 0.0004 0.0004 0.0000 0.0000 0.0000
LATT  1
SYMM 1/2-X, 1/2-Y, Z
SYMM -X, 1/2+Y, 1/2-Z
SYMM 1/2+X, -Y, 1/2-Z
SFAC FE C H N S
DISP $C  0.00244  0.00131  9.14798!source kissel
DISP $N  0.00493  0.00266 15.07095!source kissel
DISP $S  0.10506  0.10024 379.49005!source kissel
DISP $Fe  0.32649  0.69602 2544.24973!source kissel
UNIT 4 152 112 24 8
ACTA
L.S. 10
BOND
LIST 6
FMAP 2
PLAN 20
WGHT    0.016900    2.597500
FVAR       2.78291
FE01  1    0.750000    0.750000    0.577094    10.50000    0.05004    0.05475 =
         0.03422    0.00000    0.00000    0.00492
S002  5    0.911053    0.557138    0.395350    11.00000    0.08568    0.11243 =
         0.05131   -0.00765    0.01321    0.03906
N003  4    0.745013    0.844302    0.675471    11.00000    0.05623    0.05139 =
         0.04255    0.00101   -0.00372    0.01061
N004  4    0.801413    0.660753    0.497129    11.00000    0.07255    0.06750 =
         0.04883   -0.00748    0.01157    0.00181
N005  4    0.910704    0.795986    0.594573    11.00000    0.05163    0.05639 =
         0.04622    0.00737   -0.00084    0.00340
C006  2    0.656654    0.861237    0.721419    11.00000    0.05624    0.04723 =
         0.03969   -0.00339   -0.00049    0.00850
C007  2    0.563962    0.882977    0.686276    11.00000    0.06466    0.05235 =
         0.04150   -0.00186   -0.00510    0.01300
AFIX  43
H007  3    0.561232    0.889876    0.633853    11.00000   -1.20000
AFIX   0
C008  2    0.926327    0.847680    0.655708    11.00000    0.05668    0.05716 =
         0.04916    0.00707   -0.00614    0.00259
C009  2    0.833274    0.871401    0.698036    11.00000    0.06848    0.05574 =
         0.04374   -0.00158   -0.00710    0.00647
AFIX  43
H009  3    0.838359    0.906293    0.741480    11.00000   -1.20000
AFIX   0
C00A  2    0.659960    0.850900    0.799542    11.00000    0.06135    0.06579 =
         0.04601   -0.00111   -0.00685    0.01474
AFIX  43
H00A  3    0.721801    0.836145    0.823379    11.00000   -1.20000
AFIX   0
C00B  2    0.477939    0.884080    0.807396    11.00000    0.06189    0.04771 =
         0.05410   -0.00137    0.00399    0.01091
C00C  2    0.476370    0.894249    0.729183    11.00000    0.05835    0.05282 =
         0.05495   -0.00154   -0.00580    0.01440
AFIX  43
H00C  3    0.414591    0.909035    0.705273    11.00000   -1.20000
AFIX   0
C00D  2    0.847116    0.618182    0.454611    11.00000    0.05326    0.06508 =
         0.03825   -0.00037   -0.00137    0.00073
C00E  2    0.570948    0.862604    0.841960    11.00000    0.07250    0.07079 =
         0.04297    0.00262    0.00051    0.01786
AFIX  43
H00E  3    0.573556    0.855967    0.894411    11.00000   -1.20000
AFIX   0
C00F  2    0.382463    0.897619    0.852601    11.00000    0.06960    0.05204 =
         0.06120    0.00649    0.00522    0.01585
C00G  2    0.993981    0.773000    0.553551    11.00000    0.05871    0.07241 =
         0.05580    0.00694    0.00787    0.00124
AFIX  43
H00G  3    0.984725    0.737707    0.510716    11.00000   -1.20000
AFIX   0
C00H  2    0.385005    0.942311    0.921908    11.00000    0.07068    0.07570 =
         0.05809    0.00241    0.00263    0.02584
AFIX  43
H00H  3    0.447784    0.962928    0.940734    11.00000   -1.20000
AFIX   0
C00I  2    1.023063    0.876898    0.677683    11.00000    0.06429    0.08436 =
         0.07086   -0.00291   -0.01629   -0.00452
AFIX  43
H00I  3    1.031183    0.912760    0.720297    11.00000   -1.20000
AFIX   0
C00J  2    0.287667    0.866962    0.826944    11.00000    0.07513    0.07931 =
         0.08158   -0.01124    0.00980    0.00400
AFIX  43
H00J  3    0.283809    0.836445    0.781102    11.00000   -1.20000
AFIX   0
C00K  2    0.198329    0.881320    0.868957    11.00000    0.06820    0.10107 =
         0.10796   -0.00809    0.01412    0.00591
AFIX  43
H00K  3    0.135160    0.860377    0.851121    11.00000   -1.20000
AFIX   0
C00L  2    1.106837    0.851690    0.635077    11.00000    0.05454    0.10740 =
         0.09628    0.01031   -0.01269   -0.01007
AFIX  43
H00L  3    1.172992    0.869927    0.648758    11.00000   -1.20000
AFIX   0
C00M  2    0.295140    0.956439    0.963163    11.00000    0.08744    0.09129 =
         0.06426   -0.00239    0.00581    0.03868
AFIX  43
H00M  3    0.297940    0.986688    1.009175    11.00000   -1.20000
AFIX   0
C00N  2    0.202862    0.926132    0.936457    11.00000    0.07822    0.10031 =
         0.08504    0.00845    0.02301    0.03060
AFIX  43
H00N  3    0.142723    0.935920    0.964183    11.00000   -1.20000
AFIX   0
C00O  2    1.092456    0.799584    0.572370    11.00000    0.05441    0.09861 =
         0.08638    0.01063    0.00737    0.00110
AFIX  43
H00O  3    1.148562    0.782324    0.542801    11.00000   -1.20000
AFIX   0
HKLF 4


REM  Bia_dw4400_085K_a.res in Pccn
REM wR2 = 0.1712, GooF = S = 1.191, Restrained GooF = 1.191 for all data
REM R1 = 0.1058 for 3748 Fo > 4sig(Fo) and 0.1888 for all 6719 data
REM 213 parameters refined using 0 restraints

END

WGHT      0.0184      2.5811

REM Highest difference peak  0.260,  deepest hole -0.349,  1-sigma level  0.046
Q1    1   0.7500  0.7500  0.5321  10.50000  0.05    0.26
Q2    1   0.7181  0.7784  0.6098  11.00000  0.05    0.25
Q3    1   0.8434  0.5472  0.3940  11.00000  0.05    0.24
Q4    1   0.8822  0.8565  0.6758  11.00000  0.05    0.24
Q5    1   0.6018  0.8506  0.6985  11.00000  0.05    0.20
Q6    1   0.6419  0.8372  0.7592  11.00000  0.05    0.20
Q7    1   0.9752  0.8514  0.6707  11.00000  0.05    0.18
Q8    1   0.8557  0.6718  0.4956  11.00000  0.05    0.17
Q9    1   0.8227  0.6437  0.5325  11.00000  0.05    0.17
Q10   1   0.4640  0.8785  0.7694  11.00000  0.05    0.17
Q11   1   0.8820  0.7544  0.5808  11.00000  0.05    0.17
Q12   1   0.9623  0.8872  0.6555  11.00000  0.05    0.17
Q13   1   0.9594  0.7655  0.5776  11.00000  0.05    0.17
Q14   1   0.7792  0.8245  0.6977  11.00000  0.05    0.16
Q15   1   0.4201  0.8752  0.8288  11.00000  0.05    0.16
Q16   1   0.8550  0.8879  0.7340  11.00000  0.05    0.16
Q17   1   0.5152  0.8585  0.7102  11.00000  0.05    0.16
Q18   1   0.5348  0.9236  0.7177  11.00000  0.05    0.16
Q19   1   0.6960  0.8631  0.6929  11.00000  0.05    0.16
Q20   1   0.8577  0.5630  0.4230  11.00000  0.05    0.16
;
_shelx_res_checksum   31127

_shelx_hkl_file
;
   0   0  -2 655.615 71.5296   1
   0   0   2 390.456 67.9124   1
   0   0  -3 166.730 103.567   1
   0   0   3-134.397 97.4412   1
   0   0   4 249624. 18391.3   1
   0   0  -4 270868. 18390.8   1
   0   0  -5 57.2209 94.1379   1
   0   0   5-10.1873 120.029   1
   0   0  -6 468.843 121.132   1
   0   0   6 618.327 124.169   1
   0   0   8 184940. 13167.7   1
   0   0  -8 187288. 13166.9   1
   0   0  -9-84.3158 128.568   1
   0   0   9 71.2649 129.648   1
   0   0  10 22295.0 1523.02   1
   0   0 -10 19604.3 1513.96   1
   0   0 -11-80.8170 151.601   1
   0   0  11 107.338 164.099   1
   0   0  12 22968.7 1712.38   1
   0   0 -12 23937.6 1713.48   1
   0   0 -13-233.889 181.266   1
   0   0  13 24.8582 179.493   1
   0   0 -15-105.580 215.694   1
   0   0  15-167.947 239.408   1
   0   0 -16-55.8299 227.974   1
   0   0  16-117.808 235.528   1
   0   0 -17-87.6805 222.903   1
   0   0  17 276.744 234.507   1
   0   0 -18 90.6640 251.274   1
   0   0  18 95.9067 253.822   1
   0   0 -20-95.4553 258.572   1
   0   0  20 103.504 279.727   1
   0   0 -21 131.059 287.702   1
   0   0  21 176.799 296.669   1
   0   0 -22 168.178 287.593   1
   0   0  22 72.6489 304.688   1
   0   0  24 794.229 344.753   1
   0   0 -24-727.187 328.682   1
   0   0  25-115.093 332.132   1
   0   0 -25 385.400 321.296   1
   0   0  26 1345.72 390.498   1
   0   0 -26 2155.02 395.290   1
   0   1   1-43.3755 39.4665   1
   0  -1  -1 3.30470 42.6674   1
   0  -1  -2 122931. 9037.77   1
   0   1   2 132697. 9037.25   1
   0  -1   3-203.034 69.9625   1
   0   1   3 36.3984 111.838   1
   0  -1  -3-57.9009 109.822   1
   0   1  -3 131.969 69.8153   1
   0   1  -4 18470.6 1487.03   1
   0  -1  -4 22408.3 1494.04   1
   0  -1   4 23195.3 1487.36   1
   0   1   4 19352.7 1492.76   1
   0  -1   5-26.6486 108.603   1
   0   1   5 103.141 127.089   1
   0  -1  -5 85.3918 103.529   1
   0   1  -5-8.41322 88.3295   1
   0   1  -6 40513.4 2817.90   1
   0  -1   6 38626.0 2817.80   1
   0  -1   7 51.4580 111.372   1
   0   1   7 258.935 152.785   1
   0   1  -7 207.018 119.898   1
   0  -1  -7 143.626 142.140   1
   0  -1  -8 48702.4 3616.71   1
   0   1  -8 50970.0 3613.05   1
   0  -1   8 51853.5 3615.48   1
   0   1   8 51449.7 3620.51   1
   0  -1   9 133.865 140.156   1
   0   1   9 94.5578 134.584   1
   0  -1  -9-17.8659 130.554   1
   0   1  -9 173.964 128.694   1
   0   1 -10 46541.6 3202.34   1
   0  -1 -10 43744.6 3204.65   1
   0   1  10 46051.1 3208.32   1
   0  -1  10 42828.4 3202.09   1
   0  -1  11 41.0127 148.801   1
   0   1  11-157.226 178.709   1
   0   1 -11-19.2889 147.452   1
   0  -1 -11 211.227 163.973   1
   0  -1 -12 10379.6 792.049   1
   0   1 -12 10490.3 783.425   1
   0   1  12 9866.59 792.132   1
   0  -1  13 191.788 179.027   1
   0   1 -13 226.164 176.181   1
   0  -1 -14 6880.11 564.616   1
   0   1  14 6583.73 569.805   1
   0   1  15-287.106 254.897   1
   0  -1  15-81.9226 221.402   1
   0  -1 -15-323.242 234.957   1
   0   1 -15 544.094 211.035   1
   0  -1 -16 4201.73 430.607   1
   0  -1  16 4317.69 423.294   1
   0   1  16 4127.41 434.473   1
   0   1 -16 4628.44 423.649   1
   0   1 -17-57.1338 230.106   1
   0  -1  17-60.3752 239.703   1
   0   1  17-187.821 257.397   1
   0   1 -18 5418.34 492.536   1
   0  -1 -18 5845.87 499.426   1
   0   1  18 4601.13 498.448   1
   0  -1  18 4955.43 497.817   1
   0   1 -19-458.557 253.449   1
   0  -1 -19-376.829 252.715   1
   0   1  19 67.0304 261.286   1
   0  -1  19-99.3669 257.587   1
   0   1 -20 507.497 270.701   1
   0  -1 -20 1188.97 289.189   1
   0  -1  20 581.484 291.818   1
   0   1  20 587.934 296.190   1
   0   1 -21 588.673 288.386   1
   0  -1 -21 163.778 289.402   1
   0   1  21 462.186 306.537   1
   0  -1  21 35.1948 289.480   1
   0  -1 -22 2620.20 367.401   1
   0   1 -22 2725.41 371.132   1
   0   1  22 1918.47 373.111   1
   0  -1  22 2440.95 368.497   1
   0   1 -23 445.416 299.003   1
   0  -1 -23 34.1389 290.086   1
   0   1  23 258.326 314.779   1
   0  -1  23 486.104 294.660   1
   0  -1 -24-138.049 323.102   1
   0   1  24 339.213 329.960   1
   0   1 -24 767.990 327.368   1
   0  -1  24 114.567 329.633   1
   0   1 -25 283.654 313.647   1
   0  -1  25-115.648 329.524   1
   0  -1 -26 278.488 335.081   1
   0   1  26 76.3105 335.052   1
   0  -1 -27 209.956 329.636   1
   0  -2  -1 110.338 73.2293   1
   0   2   1 78.4030 66.8139   1
   0  -2  -2 7939.66 592.805   1
   0   2   2 8223.02 591.401   1
   0  -2  -3-135.360 106.037   1
   0   2  -3-3.34158 44.9041   1
   0   2   3-17.0989 110.126   1
   0  -2   3-49.4189 57.7414   1
   0   2  -4 142.826 75.2952   1
   0  -2  -4 233.430 119.548   1
   0   2   4 191.860 121.028   1
   0  -2   4 66.8715 76.0315   1
   0  -2  -5-142.005 130.087   1
   0   2  -5 50.5619 84.7362   1
   0   2   5-25.4226 113.736   1
   0  -2   5-45.7037 80.4132   1
   0  -2  -6 2579.97 221.369   1
   0   2   6 1752.47 223.022   1
   0   2  -6 2349.45 198.624   1
   0  -2   6 2064.19 207.490   1
   0   2  -7 88.2683 96.2657   1
   0  -2  -7 108.235 129.380   1
   0   2   7 65.6737 155.845   1
   0  -2   7-116.826 110.527   1
   0  -2  -8 46484.4 3217.01   1
   0   2   8 43499.3 3217.05   1
   0  -2  -9 75.5277 147.314   1
   0   2  -9 29.4819 120.622   1
   0   2   9-179.974 169.474   1
   0  -2   9-31.2794 129.422   1
   0  -2 -10 717.523 169.584   1
   0   2 -10 662.143 138.887   1
   0  -2  10 632.755 150.702   1
   0   2  10 520.500 175.087   1
   0  -2 -11 110.168 163.084   1
   0   2 -11 73.3729 128.407   1
   0  -2  11 19.4624 151.846   1
   0   2  11-140.205 162.555   1
   0  -2 -12 27319.0 1910.31   1
   0  -2  12 25218.9 1900.22   1
   0   2  12 26294.0 1912.87   1
   0  -2 -13 547.718 210.911   1
   0   2 -13 21.9356 176.218   1
   0   2  13 185.902 229.189   1
   0  -2  13 69.6131 166.386   1
   0   2  14 24731.3 1789.42   1
   0  -2  14 24693.9 1780.68   1
   0   2 -14 23347.6 1775.79   1
   0  -2 -14 24608.8 1784.15   1
   0   2  15-29.3036 222.626   1
   0  -2 -15 386.095 214.478   1
   0   2  16 1164.42 290.798   1
   0  -2  16 1096.32 263.801   1
   0  -2 -16 1096.11 258.378   1
   0   2 -16 1809.80 274.032   1
   0  -2  17-29.8179 239.681   1
   0   2 -17 250.124 217.014   1
   0  -2 -17 150.017 254.975   1
   0  -2  18 2134.35 345.730   1
   0   2 -18 3218.73 340.682   1
   0   2  19 101.371 266.246   1
   0  -2  19 457.592 267.447   1
   0   2 -19-91.0193 245.419   1
   0  -2 -19-287.049 249.453   1
   0   2  20 3153.15 392.049   1
   0  -2 -20 1978.89 365.831   1
   0  -2  21 530.564 295.035   1
   0   2  21 214.269 296.562   1
   0   2 -21 130.726 271.471   1
   0  -2 -21 32.8910 285.578   1
   0   2 -22 67.0807 275.065   1
   0  -2  22-73.1388 294.428   1
   0   2  23 439.760 330.701   1
   0   2 -23 964.295 318.508   1
   0  -2  23 526.861 331.778   1
   0  -2 -23 237.963 312.775   1
   0   2  24 1119.12 336.109   1
   0   2 -24 1550.07 341.705   1
   0  -2  24 1109.83 363.694   1
   0  -2 -24 1375.39 349.377   1
   0   2 -25-35.8510 318.960   1
   0   2  25-112.955 319.821   1
   0  -2 -25-103.290 299.774   1
   0  -2 -26 1345.54 374.783   1
   0   2  26 302.511 350.379   1
   0  -2 -27-68.8955 324.177   1
   0   2  27 37.5281 324.052   1
   0   3   0 104.875 61.0730   1
   0  -3   0 65.3285 69.7176   1
   0   3   1-47.2491 76.9923   1
   0  -3  -1 204.965 78.7657   1
   0  -3  -2 752621. 54488.6   1
   0   3   2 791063. 54488.3   1
   0  -3  -3-145.686 109.182   1
   0   3   3 245.492 112.102   1
   0   3   4 755387. 56515.3   1
   0   3  -4 819276. 56499.6   1
   0  -3   4 808121. 56499.7   1
   0  -3  -4 776465. 56515.9   1
   0  -3   5-126.443 82.3278   1
   0   3  -5-60.1591 69.3409   1
   0   3   6 2609.86 245.424   1
   0   3  -6 2084.79 199.379   1
   0  -3   6 2218.61 199.861   1
   0  -3   7 52.0913 93.9861   1
   0   3   7 123.089 161.491   1
   0  -3  -7 99.3179 146.438   1
   0   3  -7 9.85939 94.4372   1
   0   3  -8 10937.3 869.824   1
   0  -3  -8 11259.0 889.139   1
   0   3   8 12452.1 895.466   1
   0  -3   8 13062.0 874.389   1
   0   3   9 231.763 171.232   1
   0  -3  -9-119.246 153.117   1
   0  -3 -10 35518.5 2705.68   1
   0   3 -10 36963.5 2693.16   1
   0  -3  10 40380.8 2698.35   1
   0   3  10 37476.5 2711.68   1
   0   3  11 72.9748 182.067   1
   0  -3  11-110.845 157.275   1
   0  -3 -11 91.7025 181.563   1
   0   3 -11-157.480 146.762   1
   0  -3  12-40.6848 166.656   1
   0   3 -12 271.025 153.875   1
   0   3  13 27.3548 214.477   1
   0  -3  13-199.640 178.594   1
   0   3 -13 42.3227 173.937   1
   0  -3 -13 179.630 192.027   1
   0   3  14 947.552 256.074   1
   0  -3  14 743.576 216.333   1
   0  -3 -14 1534.65 261.029   1
   0   3 -14 796.552 208.277   1
   0  -3  15-77.2902 208.896   1
   0   3  15-299.864 256.283   1
   0  -3 -15 282.107 241.108   1
   0   3 -15-48.4778 195.624   1
   0  -3  16 1957.87 270.171   1
   0   3  16 1061.79 264.463   1
   0  -3 -16 1234.89 275.733   1
   0   3 -16 2082.97 274.138   1
   0  -3  17 87.9405 240.047   1
   0   3  17-161.930 240.553   1
   0   3 -17 27.1096 214.340   1
   0  -3 -17 579.098 236.787   1
   0   3  18 1297.70 328.583   1
   0  -3  18 585.815 262.020   1
   0  -3 -18 1479.09 299.579   1
   0   3 -18 488.277 232.513   1
   0  -3  19 64.8500 278.564   1
   0   3  19 341.186 303.184   1
   0  -3 -19-32.1987 288.898   1
   0   3 -19 361.302 263.462   1
   0  -3  20 406.971 285.272   1
   0   3  20 139.587 274.600   1
   0   3 -20 31.3693 257.013   1
   0  -3 -20 195.998 265.175   1
   0   3  21-249.637 314.163   1
   0   3 -21 32.4352 251.783   1
   0  -3  21-320.554 282.013   1
   0  -3 -21 397.057 296.022   1
   0   3  22 290.349 320.907   1
   0   3 -22 268.630 298.142   1
   0  -3  22 366.629 311.942   1
   0  -3 -22 167.884 306.074   1
   0   3  23 475.952 319.394   1
   0   3 -23-103.879 284.667   1
   0  -3  23 225.515 309.683   1
   0  -3 -23-203.679 282.204   1
   0   3  24 1405.07 358.512   1
   0  -3 -24 580.859 332.826   1
   0   3  25 748.282 355.108   1
   0  -3 -25 444.635 338.999   1
   0  -3 -26 442.326 319.975   1
   0   3  26 412.843 328.108   1
   0  -3 -27 33.8778 347.212   1
   0   3  27 185.522 359.887   1
   0  -4   0 983604. 69364.0   1
   0   4   0 982328. 69364.6   1
   0   4   1 124.205 88.8825   1
   0  -4  -1-48.6925 85.8353   1
   0  -4  -2 739752. 52463.7   1
   0   4   2 746875. 52463.7   1
   0  -4  -3-10.5943 111.674   1
   0   4   3-45.5189 117.628   1
   0   4  -5 37.0399 60.6591   1
   0  -4  -5-14.1928 134.070   1
   0   4   5 30.3777 125.459   1
   0  -4   5 89.0619 62.4084   1
   0   4   6 466243. 31553.8   1
   0   4  -6 465436. 31529.4   1
   0  -4   6 411639. 31529.5   1
   0  -4  -6 465267. 31551.1   1
   0   4  -7 8.66844 86.0767   1
   0  -4  -7 35.3703 140.367   1
   0  -4   7 9.07961 90.2987   1
   0   4   7-74.9476 152.965   1
   0   4  -8 10.6931 81.3416   1
   0  -4  -8-309.134 172.208   1
   0   4   8-143.234 166.680   1
   0  -4   8 55.8323 93.6512   1
   0   4  -9 189.837 103.828   1
   0  -4  -9-41.7628 174.102   1
   0   4   9 66.3926 170.214   1
   0  -4   9 92.5921 98.9989   1
   0  -4 -10 447.819 185.656   1
   0   4 -10 232.416 114.883   1
   0  -4  10 106.801 124.588   1
   0   4  10 331.891 177.254   1
   0   4 -11 16.4144 140.390   1
   0  -4 -11-47.6276 176.827   1
   0  -4  11-155.305 126.768   1
   0   4  11-101.101 171.993   1
   0   4  12 8889.78 767.958   1
   0   4 -12 10299.0 747.276   1
   0  -4  12 9609.61 748.605   1
   0  -4 -12 10280.7 767.006   1
   0   4 -13-19.9115 160.725   1
   0  -4 -13 237.717 195.521   1
   0  -4  13 42.5757 179.292   1
   0   4  13-56.3308 219.764   1
   0  -4 -14 5163.76 466.132   1
   0   4 -14 4926.00 430.965   1
   0  -4  14 4940.15 442.179   1
   0   4  14 5302.85 488.909   1
   0  -4  15-75.3638 200.930   1
   0   4  15-30.6394 262.477   1
   0  -4 -15 172.468 244.204   1
   0   4 -15 257.363 190.678   1
   0   4  16 190.893 264.422   1
   0  -4 -16 299.401 259.108   1
   0  -4  17-28.7479 238.974   1
   0   4 -17-374.418 203.488   1
   0  -4  18 2411.83 339.153   1
   0   4  18 1718.42 342.614   1
   0  -4 -18 1688.18 322.480   1
   0   4 -18 2800.87 310.616   1
   0   4 -19 118.690 237.511   1
   0  -4  19-64.5518 257.069   1
   0  -4 -19-260.981 308.283   1
   0   4 -20 2354.50 331.113   1
   0  -4  20 2377.18 341.628   1
   0  -4 -20 1840.45 365.396   1
   0   4  22 181.767 323.971   1
   0   4 -22 945.156 307.542   1
   0  -4  22 765.064 317.738   1
   0  -4 -22 635.360 302.486   1
   0   4 -23 104.692 293.419   1
   0   4  23-36.5591 326.622   1
   0  -4 -23 372.676 325.507   1
   0   4  24 368.200 317.005   1
   0  -4 -24 952.731 314.948   1
   0   4  25 295.403 340.022   1
   0  -4 -25 169.963 334.791   1
   0  -4 -27 401.726 324.581   1
   0   4  27 73.4663 310.473   1
   0  -4 -28-33.1203 348.236   1
   0   4  28 324.922 363.010   1
   0   5   0 6.57882 74.1122   1
   0  -5   0 99.5270 74.9563   1
   0   5   1 77.8939 95.5251   1
   0   5  -1-4.44368 61.0929   1
   0  -5   1 46.0087 60.8389   1
   0  -5  -1 65.2775 89.6127   1
   0  -5  -2 32208.5 2278.15   1
   0   5   2 31585.3 2279.73   1
   0  -5  -3-23.6828 118.859   1
   0   5   3-25.3332 120.029   1
   0  -5  -5 169.648 119.113   1
   0   5   5-147.437 127.165   1
   0   5   6 9881.29 750.500   1
   0   5  -6 9933.93 711.438   1
   0  -5   6 9669.47 712.963   1
   0  -5  -6 10562.4 751.297   1
   0   5   7-119.370 172.499   1
   0   5  -7-42.9783 73.3119   1
   0  -5   7-46.5543 77.8942   1
   0  -5  -7 225.257 153.955   1
   0  -5   8 602.143 113.700   1
   0   5   8 884.500 191.923   1
   0  -5  -8 733.031 173.260   1
   0   5  -8 607.937 112.325   1
   0  -5   9-11.9189 104.395   1
   0   5   9-69.5730 181.841   1
   0  -5  -9-196.862 166.340   1
   0   5  -9 33.5721 94.0507   1
   0  -5 -10 14489.1 1118.05   1
   0   5  10 15642.3 1130.66   1
   0   5 -11 75.6110 121.839   1
   0  -5 -11 222.133 190.859   1
   0   5  11 209.649 210.710   1
   0  -5  11 129.067 132.951   1
   0   5  12 13569.7 1063.47   1
   0   5 -12 14035.1 1027.05   1
   0  -5  12 14859.2 1035.76   1
   0  -5 -12 12764.5 1051.54   1
   0  -5 -13 543.018 226.981   1
   0   5 -13 113.433 154.813   1
   0  -5  13 262.646 154.908   1
   0  -5 -14 311.050 247.640   1
   0   5 -14-20.7974 173.249   1
   0   5  14 241.545 268.064   1
   0  -5  14-334.394 192.504   1
   0  -5 -15 411.852 264.240   1
   0   5 -15 22.6271 186.482   1
   0   5  15-156.458 276.250   1
   0  -5  15 73.0512 213.314   1
   0  -5  16 15654.3 1165.49   1
   0   5 -16 15287.5 1158.59   1
   0   5  17 266.939 238.491   1
   0  -5 -17 219.670 232.248   1
   0   5  18 1022.64 314.864   1
   0   5 -18 1302.44 245.891   1
   0  -5  18 693.365 264.184   1
   0  -5 -18 966.502 279.357   1
   0   5  19 485.848 321.463   1
   0   5 -19 117.496 247.734   1
   0  -5  19 603.559 277.263   1
   0  -5 -19 394.716 304.270   1
   0   5  20 459.396 325.735   1
   0   5 -20 742.665 267.121   1
   0  -5  20 166.690 281.008   1
   0  -5 -20 231.404 299.937   1
   0   5  21-215.517 274.616   1
   0   5 -21 129.742 264.846   1
   0  -5  21 208.668 283.966   1
   0  -5 -21 199.862 281.743   1
   0   5 -22 1344.46 299.536   1
   0  -5 -22 970.159 292.999   1
   0   5  23 145.861 345.148   1
   0  -5 -23 202.261 330.812   1
   0   5  24 549.977 340.373   1
   0  -5 -24 744.931 332.617   1
   0   5  25 36.6784 299.646   1
   0  -5 -25 269.953 304.952   1
   0  -5 -26 1503.22 356.990   1
   0   5  26 731.650 360.487   1
   0  -5 -27 363.787 341.815   1
   0   5  27 145.233 329.638   1
   0  -5 -28 163.190 332.662   1
   0   5  28 676.540 348.069   1
   0  -6   0 26680.7 1949.88   1
   0   6   0 28045.5 1950.68   1
   0   6   1-29.8783 106.825   1
   0   6  -1 40.0593 67.8651   1
   0  -6   1 5.39348 65.2627   1
   0  -6  -1 18.8459 102.925   1
   0  -6  -2 40244.7 3025.44   1
   0   6   2 45056.1 3029.69   1
   0  -6  -4 11737.7 853.386   1
   0   6   4 11274.6 856.265   1
   0   6   5-158.477 157.074   1
   0  -6  -5-49.8728 125.920   1
   0  -6  -6 159299. 11416.2   1
   0   6   6 163388. 11420.7   1
   0   6   7-189.557 173.897   1
   0   6  -7 5.22870 61.0537   1
   0  -6   7-16.5306 57.5964   1
   0   6   8 11941.8 901.828   1
   0   6  -8 12235.9 860.229   1
   0  -6   8 11198.3 859.927   1
   0  -6  -8 12695.7 898.679   1
   0   6   9 169.669 163.840   1
   0   6  -9 58.3715 95.8327   1
   0  -6   9 51.7560 101.790   1
   0  -6  -9 45.7772 163.248   1
   0   6 -10 283.767 110.299   1
   0  -6  10 441.434 117.284   1
   0   6  11-163.237 212.265   1
   0  -6 -11 587.518 205.739   1
   0   6  12 171.307 232.352   1
   0   6 -12 599.393 153.379   1
   0  -6  12 580.073 164.517   1
   0  -6 -12 936.646 241.925   1
   0   6  13 297.784 242.564   1
   0   6 -13-106.454 152.284   1
   0  -6  13 76.8248 157.176   1
   0  -6 -13 27.9075 238.022   1
   0   6  14 957.846 258.969   1
   0   6 -14 1160.59 208.431   1
   0  -6  14 895.371 195.255   1
   0  -6 -14 1391.80 271.699   1
   0   6  15-382.998 229.226   1
   0   6 -15-173.325 189.006   1
   0  -6  15-116.711 202.755   1
   0  -6 -15-29.9953 231.401   1
   0   6  16 32.9194 236.090   1
   0   6 -16 117.529 183.391   1
   0  -6  16-202.651 210.086   1
   0  -6 -16-61.9190 222.034   1
   0   6  17 67.6676 276.386   1
   0   6 -17-177.728 211.256   1
   0  -6  17-163.638 207.071   1
   0  -6 -17-222.668 234.326   1
   0   6  18 1964.14 353.434   1
   0   6 -18 1279.81 270.453   1
   0  -6  18 1659.40 303.446   1
   0  -6 -18 2181.11 342.434   1
   0   6  19-525.444 329.652   1
   0   6 -19-28.8273 245.340   1
   0  -6  19 61.9819 252.429   1
   0  -6 -19 530.529 312.576   1
   0   6  20 959.159 351.325   1
   0   6 -20 1153.04 288.445   1
   0  -6  20 1144.91 313.101   1
   0  -6 -20 1760.71 345.450   1
   0   6 -21 413.190 269.791   1
   0   6  21-36.0180 277.172   1
   0  -6 -21 300.520 271.779   1
   0   6  22 145.537 317.365   1
   0  -6 -22-66.8950 283.464   1
   0   6  23 1055.49 365.768   1
   0  -6 -23 571.542 350.538   1
   0   6  24 328.376 370.288   1
   0  -6 -24 842.421 357.668   1
   0   6  26 181.107 363.378   1
   0  -6 -26 859.882 362.353   1
   0   6  27 717.327 377.741   1
   0  -6 -27 490.031 351.035   1
   0   6  28 175.461 322.460   1
   0  -6 -28 192.940 330.231   1
   0   7   0-46.0718 83.7430   1
   0  -7  -1 64.0057 88.5279   1
   0  -7   1-13.2195 68.7774   1
   0   7  -1 49.1212 77.1997   1
   0   7   1 157.750 107.892   1
   0   7   2 16561.4 1127.26   1
   0  -7   2 14494.4 1100.76   1
   0  -7  -2 15307.0 1124.13   1
   0   7  -2 16346.9 1102.89   1
   0   7   3-167.417 133.285   1
   0  -7  -3 158.214 118.223   1
   0   7   4 29960.0 2228.85   1
   0  -7  -4 32001.4 2227.51   1
   0   7   5 94.3774 151.394   1
   0  -7  -5 89.1204 146.319   1
   0   7   6 21313.0 1549.76   1
   0  -7  -6 21069.2 1546.24   1
   0  -7  -7-125.899 160.032   1
   0   7   7 289.036 174.804   1
   0   7  -8 39884.1 2985.28   1
   0   7   8 44831.2 3035.37   1
   0  -7  -8 44273.2 3029.44   1
   0  -7   8 43522.5 2985.70   1
   0   7   9-380.034 187.042   1
   0  -7  -9-167.098 189.969   1
   0   7  -9-7.49860 75.9425   1
   0  -7   9-23.4818 79.3788   1
   0  -7 -10 3474.88 340.136   1
   0   7 -10 2926.13 259.062   1
   0  -7  10 3159.11 261.960   1
   0   7  10 3431.98 362.877   1
   0   7  11 534.435 245.522   1
   0   7 -11 35.6100 113.038   1
   0  -7  11-12.7765 116.610   1
   0  -7 -11 660.015 230.465   1
   0   7  12 29.3880 259.030   1
   0  -7 -12 192.830 228.111   1
   0   7  13-305.505 258.361   1
   0   7 -13-81.0056 158.376   1
   0  -7  13 86.6849 153.029   1
   0  -7 -13 200.355 234.201   1
   0   7  14 1579.60 332.372   1
   0   7 -14 2097.82 236.451   1
   0  -7  14 1800.16 240.798   1
   0  -7 -14 2015.31 310.573   1
   0   7 -15 161.953 176.847   1
   0  -7  15 108.677 193.214   1
   0   7  16 2107.68 347.191   1
   0   7 -16 1065.95 231.954   1
   0  -7  16 954.379 228.332   1
   0  -7 -16 1698.43 314.316   1
   0   7  17-342.333 311.520   1
   0   7 -17-240.476 202.154   1
   0  -7  17 129.589 212.638   1
   0  -7 -17 96.6461 279.373   1
   0   7  18 2401.23 379.790   1
   0  -7  18 1787.37 301.280   1
   0  -7 -18 1945.84 366.836   1
   0   7 -19 54.9931 236.023   1
   0  -7  19 90.0680 252.862   1
   0   7 -20 117.040 252.665   1
   0   7  20-178.474 270.002   1
   0  -7 -20 166.847 282.806   1
   0   7  21 144.422 285.349   1
   0  -7 -21 133.847 272.101   1
   0   7  22 400.020 340.730   1
   0  -7 -22 33.4222 306.617   1
   0   7  23 108.929 345.122   1
   0  -7 -23 403.394 337.905   1
   0  -7 -24 871.123 344.828   1
   0   7  25 72.2543 302.430   1
   0  -7 -25 531.478 305.810   1
   0   7  26 143.409 347.455   1
   0  -7 -26 719.758 348.637   1
   0  -7 -27 128.944 346.205   1
   0   7  27-177.055 368.066   1
   0  -8   0 115676. 8184.08   1
   0  -8  -1 11.8921 108.437   1
   0  -8   1 54.8958 82.2532   1
   0   8  -1 90.4949 82.6230   1
   0   8   1-37.8919 116.215   1
   0   8  -2 54942.0 4017.72   1
   0  -8   2 58513.8 4017.25   1
   0   8   3 115.787 131.602   1
   0  -8  -3 140.587 123.116   1
   0   8   4 1321.06 175.667   1
   0  -8  -4 1041.37 169.150   1
   0   8   5-100.552 151.495   1
   0  -8  -5-114.072 137.762   1
   0   8   6 23091.7 1723.74   1
   0  -8  -6 24250.5 1724.20   1
   0   8   7-351.467 170.672   1
   0  -8  -7-66.2748 172.138   1
   0  -8  -8 35519.8 2624.62   1
   0   8   8 37367.6 2629.86   1
   0   8  -9 66.3512 47.0046   1
   0  -8 -10 3576.43 356.944   1
   0  -8  10 3443.48 259.414   1
   0   8  10 2866.25 361.935   1
   0   8 -10 3200.22 257.846   1
   0   8  11 87.2171 248.154   1
   0   8 -11 95.2036 97.8068   1
   0  -8  11 212.164 101.321   1
   0  -8 -11 136.293 227.293   1
   0   8  12 514.460 243.006   1
   0   8 -12 471.778 129.006   1
   0  -8  12 541.949 129.003   1
   0  -8 -12 623.851 223.736   1
   0  -8 -13 117.578 192.554   1
   0   8  13 407.252 244.943   1
   0   8  14 4811.14 496.211   1
   0   8 -14 5837.47 443.419   1
   0  -8 -14 5249.27 491.048   1
   0  -8  14 5496.66 452.178   1
   0   8  15 33.2353 236.226   1
   0   8 -15 36.2160 166.560   1
   0  -8  15-39.2010 170.626   1
   0  -8 -15 31.2516 230.016   1
   0   8  16 1056.76 271.550   1
   0   8 -16 1109.67 191.723   1
   0  -8  16 725.108 199.956   1
   0  -8 -16 864.901 278.386   1
   0   8  17-69.3048 250.986   1
   0   8 -17-355.113 194.723   1
   0  -8  17-145.207 209.731   1
   0  -8 -17-32.7351 245.907   1
   0   8  18 2634.56 373.287   1
   0   8 -18 2320.67 299.040   1
   0  -8  18 2268.62 322.586   1
   0  -8 -18 3128.35 363.496   1
   0   8  19 355.264 304.609   1
   0  -8 -19 100.413 257.607   1
   0   8  20 1075.53 342.684   1
   0  -8 -20 971.650 320.215   1
   0   8  21 144.626 327.894   1
   0  -8 -21 133.994 300.421   1
   0   8  22-435.913 360.722   1
   0  -8 -22 335.552 344.334   1
   0   8  23 36.1752 338.086   1
   0  -8 -23-66.9623 318.313   1
   0  -8 -25 230.483 316.076   1
   0   8  26 744.479 371.180   1
   0  -8 -27 413.264 339.322   1
   0   8  27 349.306 338.716   1
   0  -9   0 22.3831 93.8083   1
   0   9   0-201.186 110.943   1
   0  -9   1-44.3449 85.5883   1
   0   9  -1 66.5164 86.2969   1
   0   9   2 10405.3 826.557   1
   0  -9   2 10964.5 800.542   1
   0  -9  -2 12027.2 826.949   1
   0   9  -2 11235.9 803.357   1
   0   9   3-35.7953 131.730   1
   0  -9  -3 16.8369 131.028   1
   0   9   4 532.082 157.785   1
   0  -9  -4 927.100 170.689   1
   0   9   5-42.8831 163.500   1
   0   9   6 923.540 212.030   1
   0  -9  -6 1367.83 201.668   1
   0   9   7 147.883 204.990   1
   0  -9  -7 69.4881 180.858   1
   0   9   9 27.5281 204.635   1
   0  -9  -9-335.737 204.314   1
   0  -9 -10 6003.00 488.226   1
   0   9  10 4410.48 478.368   1
   0   9 -11-33.2286 60.5149   1
   0   9  11 30.0129 261.264   1
   0  -9  11 4.62191 54.0888   1
   0  -9 -11 225.027 250.209   1
   0  -9 -12 2217.64 293.065   1
   0   9 -12 2204.36 186.433   1
   0  -9  12 1861.30 182.845   1
   0   9  12 2394.07 320.257   1
   0  -9 -13 60.3063 231.780   1
   0   9  13-160.405 235.545   1
   0  -9  13-64.9851 109.227   1
   0   9 -13-141.397 108.366   1
   0   9  14-231.440 272.229   1
   0   9 -14 147.999 132.488   1
   0  -9  14 405.096 136.462   1
   0  -9 -14 373.007 263.912   1
   0   9  15-135.702 307.085   1
   0   9 -15 206.417 146.587   1
   0  -9  15 16.1720 150.880   1
   0  -9 -15 446.591 278.943   1
   0   9  16 2278.52 379.023   1
   0   9 -16 2308.11 265.738   1
   0  -9  16 2707.57 266.856   1
   0  -9 -16 2218.14 376.523   1
   0   9 -17 61.2601 177.189   1
   0   9  17-105.090 316.440   1
   0  -9 -17-464.738 316.208   1
   0   9  19 71.6436 321.891   1
   0  -9 -19 770.179 330.795   1
   0   9  20-325.442 316.567   1
   0  -9 -20-201.065 311.529   1
   0   9  22 1341.32 330.558   1
   0  -9 -22 769.964 305.409   1
   0   9  23 360.104 323.511   1
   0  -9 -23-66.6368 296.511   1
   0   9  24 286.529 352.896   1
   0  -9 -24-231.253 329.561   1
   0   9  25 464.198 363.997   1
   0  -9 -25 228.194 345.335   1
   0  -9 -26 31.9271 340.179   1
   0   9  26-141.143 341.639   1
   0  10   0 68889.0 4638.19   1
   0 -10   0 62122.2 4634.10   1
   0 -10  -1 28.9604 117.227   1
   0 -10   1 129.982 90.4241   1
   0  10   1 30.6308 135.267   1
   0  10  -1 42.8762 100.291   1
   0  10   2 5356.74 410.190   1
   0 -10   2 5116.97 372.760   1
   0  10  -2 4670.75 374.848   1
   0 -10  -2 4828.95 409.034   1
   0  10   3 38.4230 160.414   1
   0 -10  -3 54.2969 150.136   1
   0 -10  -4 4032.06 370.811   1
   0  10   4 4666.46 381.240   1
   0 -10  -5 21.3640 156.805   1
   0 -10  -6 686.048 187.204   1
   0  10   6 560.079 190.341   1
   0  10   8 3382.41 361.306   1
   0 -10  -9 241.282 251.259   1
   0  10   9 85.7585 255.039   1
   0 -10 -10 2351.67 305.913   1
   0  10  10 2504.04 325.969   1
   0 -10 -11 203.102 252.559   1
   0  10  11 247.382 272.866   1
   0 -10 -12 4530.16 439.385   1
   0  10  12 4244.39 454.647   1
   0  10 -14 750.528 116.453   1
   0 -10 -14 763.189 292.945   1
   0 -10  14 957.089 121.905   1
   0  10  14 473.336 292.303   1
   0  10 -15-98.1821 119.468   1
   0 -10 -15 423.015 296.661   1
   0 -10  15 196.323 119.896   1
   0  10  15 172.143 301.567   1
   0  10 -16 230.723 142.880   1
   0  10  16 279.826 325.858   1
   0 -10 -16-429.511 308.883   1
   0  10  17 318.556 336.321   1
   0 -10 -17 570.029 313.361   1
   0  10  18-214.421 326.935   1
   0 -10 -18 134.668 297.749   1
   0  10  19 143.965 346.845   1
   0 -10 -19 639.051 317.864   1
   0  10  20 217.453 346.541   1
   0 -10 -20 637.958 334.352   1
   0  10  21 109.097 353.793   1
   0 -10 -21 434.328 335.417   1
   0  10  22 939.753 363.105   1
   0 -10 -22-367.045 330.686   1
   0  10  24 250.025 352.492   1
   0 -10 -24-131.326 316.842   1
   0  10  25 282.566 319.372   1
   0 -10 -25 418.908 309.427   1
   0  11   1 16.5535 131.386   1
   0 -11   1 44.3019 103.329   1
   0  11  -1-24.0656 111.274   1
   0 -11  -1-15.7091 121.016   1
   0  11   2 1306.16 204.433   1
   0 -11  -2 1365.01 193.255   1
   0 -11   2 1394.31 142.187   1
   0  11  -2 1490.60 150.184   1
   0 -11   3-7.79438 45.3573   1
   0  11  -3 4.09277 51.0427   1
   0  11   3 20.5671 162.452   1
   0 -11  -3 213.697 153.821   1
   0  11   4 133.854 169.674   1
   0 -11  -4 757.468 183.834   1
   0  11   5-23.9907 194.510   1
   0 -11  -5 22.6193 176.027   1
   0  11   6 332.316 205.952   1
   0 -11  -6-72.2768 188.582   1
   0  11   7 378.326 235.734   1
   0 -11  -7-203.733 207.931   1
   0 -11  -8 6468.46 565.138   1
   0  11   9 207.383 230.548   1
   0 -11  -9 250.961 219.773   1
   0  11  10 3291.02 392.363   1
   0 -11 -10 3298.61 370.288   1
   0  11  11-63.7906 261.613   1
   0  11  13 539.864 251.263   1
   0 -11 -13 412.602 241.747   1
   0  11  14 34.3861 289.905   1
   0 -11 -14 357.579 278.756   1
   0  11  15 139.801 333.920   1
   0 -11 -15 759.604 312.553   1
   0  11  16 955.986 360.542   1
   0 -11 -16 1509.11 327.352   1
   0  11  17 607.991 336.238   1
   0 -11 -17 134.802 276.141   1
   0  11  18-36.0599 300.555   1
   0 -11 -18 303.237 277.760   1
   0  11  19 399.650 291.171   1
   0 -11 -19-202.011 271.742   1
   0  11  20 510.982 313.936   1
   0 -11 -20 335.281 282.020   1
   0  11  21 326.675 303.242   1
   0 -11 -21 33.5176 272.633   1
   0  11  22 756.249 348.601   1
   0 -11 -22 266.549 291.434   1
   0  11  23 679.726 353.749   1
   0 -11 -23 362.978 315.223   1
   0 -11 -25 254.713 339.727   1
   0  11  25 663.279 384.962   1
   0  12   0 4476.27 345.763   1
   0 -12   0 3514.91 344.491   1
   0  12   1 216.317 149.116   1
   0 -12  -1-66.7774 149.635   1
   0 -12   1 183.091 116.211   1
   0  12  -1 157.837 126.220   1
   0  12  -2 5275.71 392.227   1
   0  12   2 5759.93 434.947   1
   0 -12   2 4706.96 386.437   1
   0 -12  -2 4990.13 422.204   1
   0 -12   3 32.3969 48.1143   1
   0  12  -3 30.9594 54.8136   1
   0  12   3-87.5032 181.834   1
   0 -12  -3 83.3812 180.375   1
   0  12   4 236.902 186.250   1
   0 -12  -4-89.9857 174.679   1
   0  12   5-152.407 214.374   1
   0 -12  -5 215.796 195.320   1
   0  12   7-508.681 241.522   1
   0 -12  -7 453.010 220.020   1
   0  12   8 384.291 238.964   1
   0 -12  -8 27.8618 229.949   1
   0  12   9-92.5234 256.294   1
   0 -12  -9 868.538 246.037   1
   0  12  10 733.963 273.290   1
   0 -12 -10 300.518 242.808   1
   0  12  11-32.8691 265.941   1
   0 -12 -11-123.779 240.887   1
   0  12  12 3971.47 458.047   1
   0 -12 -12 4648.82 451.687   1
   0  12  13 137.508 290.107   1
   0 -12 -13-65.0034 261.685   1
   0  12  14 4090.69 461.258   1
   0  12  15 106.435 329.485   1
   0 -12 -15 234.195 295.566   1
   0  12  17 397.568 319.597   1
   0 -12 -17 168.962 298.893   1
   0  12  18 729.097 303.150   1
   0 -12 -18 168.944 270.500   1
   0  12  20 839.288 336.004   1
   0 -12 -20 741.263 310.980   1
   0  12  21 144.938 317.992   1
   0 -12 -21-268.268 293.713   1
   0  12  22 144.114 329.452   1
   0 -12 -22 332.417 304.596   1
   0  12  23 249.734 325.242   1
   0 -12 -23 327.934 306.100   1
   0  12  24 281.929 323.983   1
   0 -12 -24 192.852 299.794   1
   0 -13   0 173.273 150.302   1
   0  13   0 85.7886 161.460   1
   0  13   1 154.857 166.222   1
   0 -13  -1 90.0767 152.788   1
   0 -13   1 52.3257 116.733   1
   0  13  -1 70.7079 137.039   1
   0  13  -2 4773.77 376.079   1
   0  13   2 5453.68 428.635   1
   0 -13   2 4632.82 370.165   1
   0 -13  -2 4670.92 412.659   1
   0 -13   3-14.9920 44.0558   1
   0 -13  -3 196.534 174.988   1
   0  13   3-46.4487 180.735   1
   0  13  -3 12.8167 54.1560   1
   0  13   4 6465.35 562.498   1
   0 -13  -4 6930.55 559.064   1
   0  13   6 561.706 242.233   1
   0 -13  -6 160.377 218.558   1
   0  13   7 58.9308 231.167   1
   0 -13  -7 167.560 228.653   1
   0  13   8 1565.41 292.249   1
   0 -13  -8 1367.08 271.398   1
   0  13   9 31.8030 260.343   1
   0 -13  -9 180.742 230.996   1
   0  13  10 2853.36 384.091   1
   0 -13 -10 3104.40 366.273   1
   0  13  11 235.502 285.450   1
   0 -13 -11 159.734 265.885   1
   0  13  12 343.981 280.496   1
   0 -13 -12 65.2946 249.265   1
   0  13  13 70.1226 314.936   1
   0 -13 -13-231.521 302.098   1
   0  13  14-177.743 299.351   1
   0 -13 -14 100.607 266.821   1
   0  13  16 765.978 367.197   1
   0 -13 -16 407.008 328.716   1
   0  13  17 439.297 342.225   1
   0 -13 -17-135.768 290.193   1
   0  13  18 147.269 319.376   1
   0  13  19 843.708 336.481   1
   0 -13 -19 135.573 294.387   1
   0  13  20-72.9272 341.123   1
   0 -13 -20 472.561 319.650   1
   0  13  21 471.688 365.328   1
   0 -13 -21-569.251 317.352   1
   0  13  22 503.575 377.080   1
   0 -13 -22 330.724 340.110   1
   0  13  23 497.924 380.327   1
   0 -13 -23 32.4571 323.735   1
   0 -13 -24 380.741 345.372   1
   0  13  24 175.326 375.146   1
   0 -14   0 644.048 169.200   1
   0  14   0 726.443 183.391   1
   0 -14  -1-95.6279 166.850   1
   0  14   1 20.9361 181.908   1
   0  14   2 1051.04 216.276   1
   0 -14   2 908.801 134.845   1
   0  14  -2 1083.98 138.426   1
   0  14   3 24.7411 214.546   1
   0 -14  -3 92.0842 196.378   1
   0  14   4 159.475 195.324   1
   0 -14  -4 122.920 183.729   1
   0  14   5 139.505 226.896   1
   0 -14  -5 104.893 211.302   1
   0  14   6 1380.32 288.991   1
   0 -14  -6 2483.40 287.113   1
   0  14   7-397.858 241.151   1
   0 -14  -7 318.590 229.888   1
   0  14   8 826.220 277.526   1
   0 -14  -8 390.661 247.720   1
   0  14   9-459.426 264.926   1
   0 -14  -9 248.218 241.563   1
   0  14  11 552.039 302.339   1
   0 -14 -11 293.250 275.314   1
   0  14  12 281.896 315.530   1
   0 -14 -12 561.202 289.567   1
   0  14  13-214.569 284.525   1
   0 -14 -13 200.922 263.854   1
   0  14  14 36.3673 329.670   1
   0 -14 -14-101.287 296.852   1
   0  14  15 219.882 312.834   1
   0 -14 -15 170.024 266.959   1
   0  14  16 518.040 344.693   1
   0 -14 -16 136.182 307.089   1
   0  14  17-222.158 343.667   1
   0 -14 -17 34.0536 314.406   1
   0  14  18 1439.60 356.767   1
   0 -14 -18 545.846 317.062   1
   0  14  19 257.043 319.811   1
   0 -14 -19 373.881 288.937   1
   0  14  21 36.2794 372.168   1
   0 -14 -21 433.633 343.241   1
   0  14  23 425.190 380.712   1
   0 -15   0-70.8829 157.815   1
   0  15   0 325.745 174.502   1
   0 -15  -1 102.237 174.180   1
   0  15   1 110.123 190.712   1
   0 -15   2 79.8299 111.349   1
   0 -15  -2-22.4148 190.371   1
   0  15  -2 301.295 119.092   1
   0  15   2 392.543 217.753   1
   0  15   3-368.127 210.211   1
   0 -15  -3 463.174 218.922   1
   0  15   5-88.3370 244.337   1
   0 -15  -5 328.561 236.080   1
   0  15   6 216.268 256.049   1
   0 -15  -6 399.743 245.027   1
   0  15   7 351.844 258.181   1
   0 -15  -7 178.752 236.033   1
   0  15   8 728.243 297.987   1
   0 -15  -8 585.395 258.470   1
   0  15  10 1151.19 320.079   1
   0 -15 -10 1200.32 302.416   1
   0  15  11 284.552 307.978   1
   0 -15 -11 66.1392 271.452   1
   0  15  12 578.121 332.359   1
   0 -15 -12-503.548 278.417   1
   0  15  13 808.792 345.176   1
   0 -15 -13 33.8730 293.068   1
   0  15  14-148.284 308.436   1
   0 -15 -14-238.935 273.232   1
   0  15  15-335.060 353.716   1
   0 -15 -15-137.076 311.061   1
   0  15  16 819.942 349.374   1
   0 -15 -16 1068.53 319.637   1
   0  15  17 520.932 349.325   1
   0 -15 -17 241.314 320.982   1
   0  15  18 739.854 376.405   1
   0 -15 -18 1541.82 357.574   1
   0  15  19-221.228 336.725   1
   0 -15 -19 68.0937 299.375   1
   0  15  20 402.681 329.932   1
   0 -15 -20 168.325 286.557   1
   0  15  21 435.049 386.263   1
   0 -15 -21 794.228 326.064   1
   0  15  22 143.211 402.486   1
   0 -16   0 2273.16 237.620   1
   0  16   0 1834.22 255.928   1
   0 -16  -1 278.333 189.846   1
   0  16   1-92.4971 192.751   1
   0  16   2 25.6764 214.725   1
   0  16  -2 227.226 117.071   1
   0 -16  -2 476.634 208.674   1
   0 -16   2 93.7809 103.213   1
   0  16   3 502.343 224.090   1
   0 -16  -3-51.2744 203.981   1
   0 -16  -4 572.412 239.673   1
   0  16   4 473.682 240.655   1
   0  16   5 185.268 252.085   1
   0 -16  -5-114.810 219.978   1
   0  16   6 2375.50 346.081   1
   0 -16  -6 2332.73 335.405   1
   0  16   7 366.503 288.967   1
   0 -16  -7 217.145 238.565   1
   0  16   8 1201.55 315.747   1
   0 -16  -8 1561.67 303.145   1
   0  16   9 493.095 295.360   1
   0 -16  -9 98.0515 275.959   1
   0  16  10 1006.86 318.133   1
   0 -16 -10 333.538 279.674   1
   0  16  11 621.398 324.409   1
   0 -16 -11-33.8804 277.196   1
   0  16  12 518.036 325.184   1
   0 -16 -12 34.2813 285.499   1
   0  16  13-37.3200 322.919   1
   0 -16 -13-34.5656 293.566   1
   0  16  14 638.152 349.670   1
   0 -16 -14-348.307 303.286   1
   0  16  15 338.351 344.601   1
   0 -16 -15 278.876 298.699   1
   0  16  17 187.641 330.613   1
   0 -16 -17-69.3634 285.727   1
   0  16  18 336.626 358.878   1
   0 -16 -18 103.284 314.726   1
   0  16  19 480.371 379.383   1
   0 -16 -19-68.0040 316.354   1
   0  16  20 329.607 352.838   1
   0 -16 -20 468.154 314.902   1
   0  16  21-180.976 335.910   1
   0 -16 -21 98.3143 293.750   1
   0  17   0 142.931 179.097   1
   0  17   1-24.0492 213.170   1
   0 -17  -1 154.597 182.836   1
   0  17   2 429.633 238.711   1
   0 -17  -2 721.365 233.665   1
   0  17   4 899.986 262.774   1
   0 -17  -4 889.425 244.636   1
   0  17   5 262.008 277.561   1
   0 -17  -5-179.343 248.989   1
   0 -17  -6 62.3356 276.011   1
   0  17   6 644.034 313.140   1
   0  17   7 313.503 320.232   1
   0 -17  -7 161.201 274.285   1
   0  17   8 1282.53 307.461   1
   0 -17  -8 429.740 275.452   1
   0  17   9 72.8547 324.713   1
   0 -17  -9 101.360 290.019   1
   0  17  10 148.231 314.646   1
   0 -17 -10 377.926 274.680   1
   0  17  11 37.5437 326.166   1
   0 -17 -11-69.5998 290.518   1
   0  17  12 151.532 333.084   1
   0 -17 -12-35.0897 280.538   1
   0  17  13 495.195 336.723   1
   0 -17 -13 317.397 279.272   1
   0  17  14 839.515 358.692   1
   0 -17 -14-70.6238 305.877   1
   0  17  16 762.007 362.861   1
   0 -17 -16 912.863 320.887   1
   0  17  17 38.0297 367.783   1
   0 -17 -17 278.191 331.925   1
   0  17  18 451.045 337.843   1
   0 -17 -18 274.782 296.440   1
   0 -17 -19 337.926 327.336   1
   0  17  19 261.047 381.059   1
   0 -17 -20-66.2986 327.875   1
   0  17  20 805.286 414.912   1
   0  18   3 91.0019 255.515   1
   0  18   4 451.750 256.855   1
   0 -18  -5-31.4794 201.147   1
   0  18   5-237.464 282.045   1
   0 -18  -6 228.139 255.566   1
   0  18   6 706.807 286.923   1
   0 -18  -8 613.553 284.082   1
   0  18   8 149.600 305.228   1
   0 -18  -9-138.950 272.387   1
   0  18   9 302.624 330.636   1
   0  18  10 307.004 343.945   1
   0 -18 -10 281.722 292.780   1
   0  18  12 662.451 355.443   1
   0 -18 -12 321.434 300.001   1
   0  18  13-39.0416 335.187   1
   0 -18 -13-214.657 294.883   1
   0  18  15 232.730 377.978   1
   0 -18 -15-106.508 321.838   1
   0 -18 -16 844.059 335.321   1
   0  18  16 426.359 382.918   1
   0 -18 -17 69.4888 300.544   1
   0  18  17 765.995 385.291   1
   0 -18 -18 549.887 326.130   1
   0  18  18-113.015 383.054   1
   0 -18 -19 202.271 314.719   1
   0  18  19 110.953 389.962   1
   0 -18 -20 33.1382 319.320   1
   0  18  20 144.525 373.478   1
   0  19  11-317.696 340.129   1
   0  19  12 477.573 367.608   1
   0  19  13 119.234 359.034   1
   0  19  14 39.5406 358.434   1
   0  19  15 39.2153 379.060   1
   0  19  16 503.857 388.273   1
   0  19  17 266.795 374.826   1
   1   0 -26 389.861 338.166   1
  -1   0  26 422.973 321.580   1
   1   0 -25-461.624 339.344   1
  -1   0  25 728.296 350.712   1
   1   0 -24-35.1277 305.965   1
  -1   0  24 380.108 336.973   1
   1   0 -23-69.1953 296.340   1
  -1   0  23-75.1390 310.234   1
   1   0 -22 3763.08 461.468   1
  -1   0  22 4519.08 477.804   1
   1   0 -21-529.493 299.647   1
  -1   0  21 290.849 305.704   1
   1   0 -20 1229.30 321.690   1
  -1   0  20 1714.60 344.851   1
   1   0 -18 5150.73 481.130   1
  -1   0  18 4849.25 487.759   1
   1   0 -17-494.828 241.546   1
  -1   0  17 31.3314 251.726   1
  -1   0  16 10211.2 840.672   1
   1   0 -16 10885.8 835.824   1
   1   0 -15-185.859 214.274   1
  -1   0  15 199.386 237.789   1
   1   0 -14 4900.38 447.564   1
   1   0 -13-23.8116 197.545   1
  -1   0  13-126.489 198.418   1
  -1   0  12 11506.1 877.381   1
   1   0 -12 11385.5 873.433   1
   1   0 -11 83.6449 158.707   1
  -1   0  11 87.6511 161.844   1
  -1   0  10 71262.0 5034.20   1
   1   0 -10 70125.8 5031.71   1
   1   0  -9 17.5557 141.709   1
  -1   0   9-312.411 156.730   1
   1   0  -8 1375.22 182.595   1
  -1   0   8 1521.38 199.820   1
  -1   0   6 55754.6 4017.33   1
   1   0  -6 57283.3 4016.84   1
  -1   0   5-76.1263 132.125   1
   1   0  -5 51.4183 121.808   1
  -1   0   4 897.051 131.834   1
   1   0  -4 780.277 114.405   1
   1   0  -3 87.9276 80.7986   1
  -1   0   3 7.35234 87.3481   1
  -1   0   2 358363. 25703.1   1
   1   0  -2 369426. 25702.1   1
   1   0  -1 3.77509 39.5971   1
  -1   0   1 53.3914 53.8235   1
   1   0   0-55.1036 41.7548   1
  -1   0  -1 25.1896 46.6041   1
   1   0   1 72.5269 44.8261   1
   1   0   2 349989. 24581.9   1
  -1   0  -2 346646. 24581.1   1
  -1   0  -3-65.6985 82.9690   1
   1   0   3 54.4376 88.2802   1
  -1   0  -4 482.051 131.011   1
   1   0   4 420.633 112.593   1
  -1   0  -5-20.4391 108.905   1
   1   0   5 96.0772 119.411   1
   1   0   6 55561.7 3950.97   1
  -1   0  -6 55603.2 3949.62   1
  -1   0  -8 1763.52 190.705   1
   1   0   8 1129.41 185.753   1
   1   0   9 53.0226 144.765   1
  -1   0  -9 122.939 127.601   1
  -1   0 -10 72259.6 4968.87   1
   1   0  10 67362.3 4967.11   1
   1   0  11 387.853 168.801   1
  -1   0 -11 480.913 167.900   1
  -1   0 -12 12414.5 863.245   1
   1   0  12 10180.0 857.941   1
   1   0  13-222.533 200.195   1
  -1   0 -13-46.6164 162.877   1
  -1   0 -14 5500.99 466.426   1
   1   0  14 5096.24 469.062   1
   1   0  15-55.6911 222.319   1
  -1   0 -15-235.261 220.365   1
  -1   0 -16 10777.1 789.651   1
   1   0  16 8923.38 789.380   1
   1   0  17 122.352 233.599   1
  -1   0 -17 258.358 228.245   1
  -1   0 -18 5017.79 471.703   1
   1   0  18 4735.35 481.890   1
   1   0  20 2414.09 345.017   1
  -1   0 -20 1032.11 323.139   1
   1   0  21-174.420 276.253   1
  -1   0 -21 296.133 273.530   1
   1   0  22 4379.03 499.137   1
  -1   0 -22 4896.40 491.913   1
   1   0  23 220.151 310.364   1
  -1   0 -23-337.682 281.977   1
   1   0  24 371.586 308.516   1
  -1   0 -24 344.453 309.776   1
   1   0  25 37.6725 332.889   1
  -1   0 -25 382.900 315.925   1
   1   0  26-38.2622 334.578   1
  -1   0 -26-244.923 323.159   1
   1  -1 -27 34.9526 330.626   1
   1  -1 -26 175.947 341.749   1
  -1   1  26 952.798 355.773   1
   1   1 -25 782.959 340.109   1
  -1  -1  25 462.935 329.242   1
   1   1 -24 885.091 340.811   1
   1  -1 -24 662.264 308.064   1
  -1  -1  24 342.891 323.392   1
  -1   1  24 681.863 328.301   1
   1  -1 -23 309.369 294.834   1
  -1   1  23 601.406 316.713   1
   1   1 -22 510.234 300.555   1
   1  -1 -22-540.708 299.764   1
  -1  -1  22 332.092 300.173   1
  -1   1  22 594.606 312.568   1
  -1   1  21-290.107 317.904   1
   1   1 -21 728.109 274.860   1
  -1  -1  21 144.498 279.379   1
   1  -1 -21 99.8232 295.774   1
   1   1 -20 416.746 286.868   1
  -1  -1  20 35.2033 296.179   1
   1  -1 -20 130.055 283.057   1
   1   1 -19 1306.22 300.461   1
   1  -1 -19 1233.26 284.520   1
  -1   1  19 578.122 299.170   1
  -1  -1  19 1286.39 309.386   1
   1  -1 -18-367.380 249.364   1
   1   1 -18 299.548 243.426   1
  -1  -1  18 32.4250 266.519   1
  -1   1  18 98.9575 267.440   1
   1   1 -17 2351.96 326.528   1
  -1   1  17 2103.62 333.929   1
  -1  -1  17 2291.11 327.899   1
   1   1 -16 246.700 227.335   1
   1  -1 -16 56.7940 219.325   1
  -1  -1  16-147.012 247.064   1
  -1   1  16-91.4855 250.663   1
   1   1 -15 6100.75 475.850   1
   1  -1 -15 5015.96 473.421   1
  -1  -1  15 4547.48 468.884   1
  -1   1  15 5136.57 476.572   1
   1  -1 -14 2767.05 321.338   1
  -1   1  14 3003.42 346.506   1
   1   1 -13 4268.35 402.983   1
  -1  -1  13 4669.00 411.927   1
   1   1 -12 18595.9 1300.61   1
  -1   1  12 16981.4 1305.24   1
   1  -1 -12 17169.2 1302.35   1
   1  -1 -11 130.552 141.600   1
   1   1 -11 118.784 153.365   1
  -1   1  11-22.8899 164.228   1
  -1  -1  11 20.9968 158.046   1
   1   1 -10 37752.1 2676.66   1
   1  -1 -10 34555.2 2677.93   1
  -1  -1  10 38947.0 2681.16   1
  -1   1  10 38115.9 2683.84   1
  -1  -1   9 65883.5 4382.20   1
   1   1  -9 63906.0 4377.27   1
  -1   1   9 53708.8 4379.44   1
   1  -1  -9 62680.8 4382.45   1
  -1  -1   8 29815.9 2129.99   1
   1   1  -8 28822.7 2126.32   1
  -1   1   8 29896.0 2135.44   1
   1  -1  -8 30133.6 2133.21   1
  -1   1   7 6234.89 460.104   1
   1  -1  -7 5322.67 447.334   1
   1   1  -6 7946.49 616.146   1
  -1  -1   6 8538.42 619.675   1
   1   1  -5 26014.5 1889.66   1
   1  -1  -5 28581.5 1897.35   1
  -1   1   5 27163.4 1895.74   1
  -1  -1   5 24492.5 1891.34   1
   1   1  -4 12377.9 862.625   1
   1  -1  -4 12477.7 868.607   1
  -1   1   4 11136.5 869.278   1
  -1  -1   4 11457.2 864.106   1
   1   1  -3 47969.2 3570.11   1
   1  -1  -3 48323.4 3574.29   1
  -1  -1   3 54131.3 3571.24   1
  -1   1   3 51141.6 3575.31   1
   1  -1  -2 807.411 110.209   1
   1   1  -2 1066.15 97.4972   1
  -1  -1   2 1038.05 95.2759   1
   1  -1  -1 3943.70 296.774   1
  -1   1   1 4614.72 298.076   1
   1   1  -1 4330.68 290.818   1
   1   1   0 308690. 22074.4   1
  -1   1   0 311568. 22074.2   1
  -1  -1   0 313445. 22074.7   1
   1  -1   0 317391. 22074.4   1
   1  -1   1 3528.15 295.136   1
  -1  -1  -1 4536.28 301.995   1
   1   1   1 4602.68 303.632   1
  -1   1  -1 3907.99 296.327   1
   1   1   2 675.593 112.782   1
  -1   1  -2 1128.92 90.2793   1
  -1  -1  -2 628.560 109.409   1
   1  -1   2 1108.32 94.1455   1
   1   1   3 54003.9 3597.18   1
   1  -1   3 48872.6 3590.21   1
  -1  -1  -3 51293.7 3595.90   1
  -1   1  -3 49994.8 3590.16   1
   1   1   4 12382.1 824.186   1
   1  -1   4 11696.2 812.889   1
  -1  -1  -4 10410.9 820.262   1
  -1   1  -4 10577.3 809.590   1
  -1   1  -5 26958.5 1858.26   1
  -1  -1  -5 28414.5 1863.65   1
   1  -1   5 27648.7 1858.43   1
  -1   1  -6 8468.12 621.668   1
   1  -1   6 8204.19 623.804   1
   1   1   7 5292.92 419.889   1
   1  -1   7 5066.46 413.936   1
  -1   1  -7 5374.72 413.823   1
  -1  -1  -7 5122.96 416.393   1
  -1  -1  -8 31588.8 2253.57   1
  -1   1  -8 32155.5 2248.00   1
   1  -1   8 30515.3 2247.75   1
   1   1   8 31148.7 2254.02   1
  -1  -1  -9 60129.9 4366.31   1
  -1   1  -9 62497.0 4361.79   1
   1   1   9 60553.6 4365.34   1
   1  -1   9 61751.9 4362.90   1
  -1   1 -10 37429.3 2608.85   1
  -1  -1 -10 37026.2 2614.12   1
   1  -1  10 36859.1 2609.08   1
   1   1  10 34086.7 2610.10   1
   1  -1  11 102.646 155.348   1
   1   1  11 135.455 171.651   1
  -1  -1 -11 251.407 150.742   1
  -1   1 -11 191.565 153.263   1
  -1  -1 -12 16819.9 1285.05   1
  -1   1 -12 17765.4 1279.26   1
   1   1  12 17448.8 1289.88   1
  -1   1 -13 3959.39 373.914   1
   1  -1  13 3960.11 370.518   1
   1   1  14 2706.43 316.685   1
  -1  -1 -14 2166.42 289.638   1
   1   1  15 4130.86 451.849   1
  -1   1 -15 4733.17 434.682   1
  -1  -1 -15 4905.11 441.145   1
   1  -1  15 5321.90 459.454   1
   1  -1  16-229.018 225.218   1
   1   1  16 298.986 271.196   1
  -1   1 -16-295.272 197.804   1
  -1  -1 -16-139.961 245.328   1
   1  -1  17 2702.33 343.267   1
   1   1  17 2739.40 348.633   1
  -1   1 -17 2315.40 319.266   1
   1  -1  18 62.8187 254.285   1
   1   1  18 709.417 275.153   1
  -1  -1 -18 757.370 257.581   1
  -1   1 -18 29.5648 242.282   1
   1  -1  19 326.493 267.859   1
  -1   1 -19 587.006 267.320   1
  -1  -1 -19 532.954 261.014   1
   1  -1  20-101.236 292.696   1
   1   1  20-68.5827 274.267   1
  -1  -1 -20 583.181 268.232   1
  -1   1 -20 31.8615 281.355   1
   1  -1  21 382.524 281.144   1
   1   1  21 280.286 307.284   1
  -1  -1 -21 298.821 304.762   1
  -1   1 -21 32.5661 265.185   1
   1  -1  22-252.062 297.350   1
   1   1  22 71.5387 294.051   1
  -1   1 -22 33.1737 281.184   1
  -1  -1 -22-133.813 269.387   1
   1   1  23 403.328 329.288   1
   1  -1  23 256.966 309.131   1
  -1   1 -23 305.733 306.896   1
  -1  -1 -23 202.848 316.619   1
   1  -1  24 637.475 314.509   1
   1   1  24 961.954 320.946   1
  -1  -1 -24 376.214 311.736   1
  -1   1 -24 450.879 310.790   1
   1  -1  25 457.523 340.099   1
  -1   1 -25 281.011 315.281   1
   1   1  26 188.314 314.333   1
  -1  -1 -26 1213.50 341.050   1
  -1  -1 -27 620.951 350.031   1
   1  -2 -27 242.379 336.852   1
  -1   2  27 300.320 335.107   1
   1  -2 -26-209.706 307.969   1
  -1   2  26 37.6748 328.689   1
   1   2 -25-429.201 310.781   1
   1  -2 -25 69.7812 338.943   1
  -1   2  25 151.187 342.031   1
   1   2 -24 460.000 320.611   1
   1  -2 -24-34.5312 337.478   1
  -1  -2  24 114.944 324.365   1
  -1   2  24 1020.51 373.309   1
   1   2 -23 418.444 309.275   1
   1  -2 -23 341.673 290.507   1
  -1   2  23 263.265 310.712   1
  -1  -2  23 301.220 315.201   1
   1   2 -22 988.243 311.179   1
  -1  -2  22 404.156 305.393   1
  -1   2  21 831.987 321.905   1
   1   2 -21 1025.61 289.052   1
  -1  -2  21 466.172 307.968   1
   1  -2 -21 868.376 311.397   1
  -1   2  20-176.608 310.167   1
   1  -2 -20-163.684 294.787   1
  -1   2  19 309.089 304.545   1
   1   2 -19-30.7053 244.583   1
  -1  -2  19 269.467 252.333   1
   1  -2 -19 190.929 281.672   1
   1   2 -18 443.231 252.255   1
  -1  -2  18 417.645 246.812   1
   1   2 -17 1753.66 284.657   1
   1  -2 -17 1769.07 307.931   1
  -1  -2  17 1861.27 293.269   1
   1  -2 -16 1160.94 280.423   1
   1   2 -16 483.523 239.583   1
  -1   2  16 340.070 278.466   1
  -1  -2  16 895.107 265.038   1
   1  -2 -15 2159.39 297.958   1
  -1   2  15 1363.03 309.308   1
   1   2 -14 6432.31 539.087   1
  -1   2  14 6910.34 571.096   1
  -1  -2  14 6838.73 553.913   1
   1  -2 -14 6031.41 558.724   1
   1   2 -13 1884.38 235.890   1
   1  -2 -13 2278.23 273.197   1
  -1   2  13 1397.91 270.718   1
  -1  -2  13 1855.60 259.472   1
   1  -2 -12 241.254 182.750   1
  -1   2  12 355.679 183.915   1
  -1  -2  12 462.494 174.487   1
   1   2 -11 337.512 142.140   1
   1  -2 -11 90.2141 154.029   1
  -1  -2  11 60.6079 162.492   1
  -1   2  11 286.487 185.848   1
  -1   2  10 17743.3 1336.09   1
   1   2 -10 17521.8 1319.91   1
  -1  -2  10 18236.9 1326.12   1
   1  -2 -10 19171.9 1335.27   1
  -1  -2   9 1641.84 174.477   1
  -1   2   9 1411.91 205.090   1
   1  -2  -9 1567.53 206.415   1
   1   2  -9 966.378 173.390   1
   1  -2  -8 48147.6 3558.34   1
  -1   2   8 51719.7 3562.95   1
  -1   2   7 19171.0 1437.30   1
  -1  -2   7 19213.5 1424.15   1
   1  -2  -7 19429.5 1433.43   1
   1   2  -7 20866.6 1423.83   1
  -1   2   6 12532.5 983.149   1
   1   2  -6 14035.1 969.911   1
  -1  -2   6 13893.1 971.330   1
   1  -2  -6 12438.9 977.684   1
  -1   2   5 79.3750 125.022   1
   1   2  -5 16.4707 93.4621   1
  -1  -2   5 52.9696 101.933   1
   1  -2  -5 200.647 132.445   1
   1   2  -4 5532.46 454.457   1
  -1   2   4 7224.61 473.200   1
  -1  -2   4 6105.86 458.228   1
   1  -2  -4 5950.62 472.427   1
   1   2  -3 229819. 15157.3   1
  -1   2   3 238084. 15166.4   1
   1  -2  -3 241452. 15168.7   1
  -1  -2   2 48982.6 3578.97   1
  -1   2   2 53878.2 3588.83   1
   1   2  -2 49834.3 3578.64   1
   1  -2  -2 52400.0 3588.23   1
   1   2  -1 10548.0 739.960   1
   1  -2  -1 10938.9 748.216   1
  -1  -2   1 11669.9 740.796   1
  -1   2   0 73.4779 69.0369   1
   1   2   0 63.3830 56.9455   1
   1  -2   0-39.5718 65.3408   1
  -1  -2   0 20.3900 51.3907   1
   1   2   1 11200.5 802.258   1
  -1  -2  -1 11080.8 801.797   1
   1   2   2 50912.2 3468.19   1
  -1  -2  -2 49095.7 3467.58   1
  -1   2  -2 48775.0 3457.47   1
   1  -2   2 48129.1 3457.27   1
  -1  -2  -3 273215. 18163.7   1
  -1   2  -3 281881. 18152.5   1
   1  -2   3 256743. 18152.6   1
   1   2   4 6892.95 448.293   1
   1  -2   4 6265.16 422.918   1
  -1  -2  -4 5630.48 447.636   1
   1   2   5 131.006 122.996   1
   1  -2   5 89.8222 98.3623   1
  -1   2  -5 172.596 99.9521   1
  -1  -2  -5 326.089 128.490   1
  -1   2  -6 11502.0 878.158   1
  -1  -2  -6 11643.2 887.864   1
   1  -2   6 11751.4 881.690   1
   1   2   6 13760.4 894.148   1
  -1   2  -7 20525.6 1457.24   1
   1  -2   7 19367.7 1457.04   1
   1   2   7 20885.3 1471.57   1
  -1  -2  -7 20456.3 1469.13   1
  -1  -2  -8 52221.0 3709.03   1
   1   2   8 51717.5 3709.08   1
   1   2   9 1287.69 189.434   1
   1  -2   9 1354.41 169.462   1
  -1   2  -9 1474.93 186.887   1
  -1  -2  -9 1219.69 189.687   1
  -1   2 -10 18296.2 1337.00   1
  -1  -2 -10 18271.6 1348.69   1
   1   2  10 18558.6 1351.65   1
   1   2  11 164.813 152.921   1
   1  -2  11 426.627 169.241   1
  -1  -2 -11 502.409 176.497   1
  -1   2 -11 657.394 152.222   1
   1   2  12 499.485 194.258   1
   1  -2  12 635.979 180.966   1
  -1  -2 -12 375.201 195.216   1
   1   2  13 2403.10 298.874   1
   1  -2  13 2085.81 261.870   1
  -1   2 -13 1884.44 241.189   1
  -1  -2 -13 2212.24 284.764   1
  -1   2 -14 5874.94 499.639   1
  -1  -2 -14 6078.58 505.555   1
   1  -2  14 5609.23 502.844   1
   1   2  14 5956.07 514.457   1
   1   2  15 2042.56 325.757   1
  -1  -2 -15 2003.38 310.189   1
   1  -2  16 642.571 243.390   1
   1   2  16 274.256 248.144   1
  -1  -2 -16 628.179 224.422   1
  -1   2 -16 1076.77 228.904   1
   1  -2  17 2242.61 309.474   1
  -1  -2 -17 2163.11 308.763   1
  -1   2 -17 1779.42 289.130   1
   1  -2  18 742.798 245.641   1
  -1   2 -18 234.476 242.772   1
   1  -2  19 128.862 253.942   1
   1   2  19 101.099 275.161   1
  -1  -2 -19 506.786 268.552   1
  -1   2 -19 336.616 247.129   1
   1   2  20 242.149 297.782   1
  -1  -2 -20 877.592 299.551   1
   1  -2  21 1008.08 299.433   1
  -1   2 -21 1518.15 302.072   1
  -1  -2 -21 1000.26 298.105   1
   1  -2  22 358.990 301.613   1
  -1   2 -22 199.575 283.740   1
   1   2  23 291.371 305.796   1
   1  -2  23 258.735 309.653   1
  -1   2 -23-102.666 305.420   1
  -1  -2 -23 438.899 309.274   1
   1  -2  24-75.6794 307.762   1
   1   2  24 553.135 344.861   1
  -1   2 -24 174.528 318.994   1
  -1  -2 -24 101.663 316.957   1
   1   2  25 147.912 317.409   1
  -1  -2 -25 445.193 316.287   1
   1   2  26-222.773 349.532   1
  -1  -2 -26 445.635 344.698   1
   1   2  27 336.147 340.136   1
  -1  -2 -27 102.334 324.637   1
   1  -3 -27 171.104 358.889   1
   1  -3 -26 586.151 335.733   1
  -1   3  26 560.828 361.314   1
   1  -3 -25 103.608 298.257   1
  -1   3  25 37.5703 323.793   1
   1  -3 -24 687.593 333.485   1
  -1   3  24 526.986 334.395   1
   1   3 -23 1426.92 340.713   1
   1  -3 -23 818.638 340.528   1
  -1   3  23 1314.50 372.337   1
  -1  -3  23 526.639 324.098   1
  -1   3  22-36.7495 325.865   1
   1   3 -22 408.425 290.627   1
  -1  -3  22 697.659 314.048   1
   1  -3 -22 271.193 311.581   1
  -1   3  21-72.2739 305.633   1
   1   3 -21-66.2733 274.236   1
  -1  -3  21-35.5636 278.872   1
   1  -3 -21-66.9216 278.146   1
  -1   3  20 4136.85 444.022   1
   1   3 -20 3862.09 438.061   1
  -1  -3  20 4025.98 442.722   1
  -1   3  19 1005.01 299.854   1
   1  -3 -19 1574.09 290.264   1
   1   3 -19 1163.20 285.894   1
  -1  -3  19 1026.62 309.984   1
  -1   3  18 6193.36 551.197   1
  -1  -3  18 6476.92 544.502   1
   1  -3 -18 5463.77 544.748   1
   1   3 -18 5861.58 531.717   1
   1   3 -17 1466.32 252.286   1
  -1  -3  17 1726.24 279.929   1
   1  -3 -17 1430.97 274.675   1
  -1   3  16 283.531 235.425   1
   1   3 -16 236.050 208.033   1
  -1  -3  16 143.409 222.986   1
   1  -3 -16 29.5649 230.985   1
   1  -3 -15 1117.48 238.599   1
   1   3 -15 815.333 206.057   1
  -1  -3  15 803.896 241.537   1
   1   3 -14 18358.9 1352.22   1
  -1  -3  14 18618.0 1355.74   1
  -1   3  14 18547.7 1366.51   1
   1  -3 -14 17508.4 1361.61   1
   1   3 -13 300.465 170.530   1
   1  -3 -13 367.832 194.984   1
  -1  -3  13 254.039 198.707   1
  -1   3  13-193.939 222.473   1
  -1  -3  12 20072.2 1433.16   1
   1   3 -12 19020.6 1428.65   1
  -1   3  11 7519.56 580.123   1
  -1  -3  11 7018.85 552.053   1
   1  -3 -11 6634.19 567.078   1
   1   3 -11 6878.43 544.994   1
  -1   3  10 8683.32 710.250   1
  -1  -3  10 9985.71 692.558   1
   1  -3 -10 8925.71 706.106   1
   1   3 -10 8682.83 682.913   1
  -1   3   9 5335.38 439.284   1
  -1  -3   9 4981.75 406.757   1
   1  -3  -9 5287.52 429.770   1
   1   3  -9 4772.29 399.614   1
  -1   3   8 17647.9 1293.40   1
   1   3  -8 16537.5 1272.57   1
  -1  -3   8 17569.2 1275.21   1
   1  -3  -8 19113.7 1291.08   1
  -1   3   7 575.478 172.942   1
   1  -3  -7 594.890 147.510   1
  -1  -3   7 878.371 135.697   1
   1   3  -7 581.870 112.148   1
   1   3  -6 31382.2 2322.65   1
  -1  -3   6 32951.2 2323.93   1
  -1   3   6 33687.9 2339.88   1
   1  -3  -6 33002.6 2338.73   1
  -1  -3   5 17682.6 1260.10   1
   1   3  -5 17438.4 1259.73   1
   1  -3  -4 31495.3 2189.30   1
  -1  -3   4 30504.6 2170.96   1
   1   3  -4 29574.7 2171.14   1
  -1   3   4 32238.2 2190.42   1
   1   3  -3 176527. 12542.1   1
  -1  -3   3 182644. 12542.2   1
  -1   3   3 179014. 12558.0   1
   1  -3  -3 166183. 12557.0   1
   1  -3  -2 79318.7 5224.99   1
  -1  -3   2 68721.4 5212.32   1
  -1   3   2 65808.8 5223.79   1
   1   3  -2 79766.6 5212.10   1
   1  -3  -1 113109. 7712.88   1
   1   3  -1 111806. 7706.70   1
  -1   3   1 102183. 7713.21   1
  -1  -3   1 108102. 7706.23   1
   1  -3   0 105649. 7208.05   1
  -1  -3   0 112790. 7207.80   1
  -1   3   0 87408.1 7206.18   1
   1   3   0 104364. 7207.75   1
  -1  -3  -1 99239.7 7081.48   1
  -1   3  -1 105014. 7073.40   1
   1  -3   1 94063.1 7073.19   1
   1   3   1 103743. 7081.38   1
   1   3   2 81031.9 5609.57   1
  -1  -3  -2 77481.8 5608.54   1
   1  -3   3 177072. 12256.6   1
   1   3   3 172596. 12273.6   1
  -1   3  -3 173680. 12256.6   1
  -1  -3  -3 163066. 12273.7   1
  -1   3  -4 30085.4 2135.63   1
  -1  -3  -4 34665.2 2156.21   1
   1  -3   4 28153.0 2135.72   1
   1   3   4 30796.8 2155.75   1
   1  -3   5 17846.1 1189.46   1
  -1   3  -5 15370.7 1188.23   1
   1  -3   6 31352.2 2328.34   1
   1   3   6 35350.3 2348.82   1
   1   3   7 681.212 180.139   1
   1  -3   7 763.067 123.409   1
  -1  -3  -7 812.174 164.816   1
  -1   3  -7 705.131 118.496   1
  -1  -3  -8 17973.3 1288.08   1
  -1   3  -8 17939.3 1269.27   1
   1   3   8 18091.1 1288.71   1
   1  -3   8 16549.0 1267.32   1
  -1  -3  -9 4326.69 364.475   1
   1   3   9 3688.28 361.982   1
  -1  -3 -10 8202.59 681.402   1
  -1   3 -10 9355.60 664.081   1
   1   3  10 8011.57 684.861   1
   1  -3  10 9108.22 666.622   1
  -1   3 -11 7674.20 553.945   1
  -1  -3 -11 6999.19 564.208   1
   1  -3  11 6492.62 552.631   1
   1   3  11 7106.52 578.967   1
  -1   3 -12 18484.8 1389.64   1
   1  -3  12 19638.7 1394.48   1
  -1   3 -13 352.571 179.250   1
  -1  -3 -13 76.8680 204.005   1
   1  -3  13 66.1117 172.102   1
   1   3  13-163.388 237.178   1
  -1   3 -14 20261.2 1319.35   1
  -1  -3 -14 17427.5 1325.23   1
   1  -3  14 16462.2 1314.72   1
   1   3  14 16863.4 1329.81   1
  -1   3 -15 913.828 217.560   1
  -1  -3 -15 448.906 250.419   1
   1  -3  15 716.009 225.957   1
   1   3  15 418.044 256.649   1
  -1   3 -16 283.121 211.186   1
  -1  -3 -16 378.383 212.727   1
   1  -3  16 136.434 234.107   1
   1   3  16 652.209 238.769   1
  -1   3 -17 1507.56 254.962   1
  -1  -3 -17 1022.30 293.781   1
   1   3  17 643.380 291.508   1
   1  -3  17 1156.19 253.408   1
   1   3  18 6288.76 545.445   1
   1  -3  18 7017.31 537.145   1
  -1   3 -18 6008.54 527.456   1
   1   3  19 1293.32 352.467   1
   1  -3  19 1051.20 283.909   1
  -1  -3 -19 954.867 306.675   1
  -1   3 -19 1285.48 277.857   1
   1   3  20 3937.67 450.631   1
   1  -3  20 4559.57 453.015   1
  -1   3 -20 3906.23 430.959   1
  -1  -3 -20 4156.21 443.408   1
   1  -3  21 659.415 298.368   1
  -1   3 -21 386.190 275.505   1
  -1  -3 -21 266.929 306.536   1
   1   3  22 143.238 277.965   1
   1  -3  22 540.282 298.691   1
  -1   3 -22 698.444 292.592   1
  -1  -3 -22 269.781 277.337   1
   1   3  23 615.074 339.703   1
   1  -3  23 371.604 328.203   1
  -1   3 -23 514.606 307.750   1
  -1  -3 -23 1351.82 332.799   1
   1   3  24 440.813 315.968   1
  -1  -3 -24 708.821 317.566   1
   1   3  25-110.158 336.531   1
  -1  -3 -25 67.8239 327.790   1
   1   3  26 551.993 323.239   1
  -1  -3 -26 373.576 325.023   1
   1   3  27-183.387 351.410   1
  -1  -3 -27-269.771 344.407   1
   1  -4 -28 99.8102 355.150   1
  -1   4  28 252.725 352.573   1
   1  -4 -27 338.976 324.109   1
  -1   4  27-36.5908 321.924   1
   1  -4 -25 582.989 355.191   1
  -1   4  25 410.683 359.077   1
   1  -4 -24 647.335 353.561   1
  -1   4  24 1539.30 364.112   1
   1   4 -23 309.689 289.907   1
  -1   4  23 37.2237 299.137   1
   1  -4 -23 68.1339 289.471   1
  -1   4  22 883.035 315.267   1
   1   4 -22 841.399 289.825   1
  -1  -4  22 875.796 315.341   1
   1  -4 -22 542.861 301.534   1
   1   4 -20 474.134 273.280   1
  -1  -4  20 68.1069 271.099   1
   1  -4 -20 660.882 308.493   1
  -1   4  19 559.495 325.676   1
   1   4 -19-273.366 234.003   1
  -1  -4  19-163.056 259.474   1
   1  -4 -19-64.8082 301.795   1
  -1   4  18-68.4814 301.892   1
   1   4 -18 231.764 228.044   1
  -1  -4  18 217.047 230.461   1
   1  -4 -18 252.621 263.906   1
  -1   4  17 1694.17 357.861   1
   1   4 -17 3038.99 318.519   1
  -1  -4  17 2061.16 323.461   1
   1  -4 -17 2409.75 351.370   1
  -1   4  16 4875.56 502.863   1
   1  -4 -16 5235.94 493.321   1
  -1   4  15 2134.65 340.229   1
   1   4 -15 2168.89 286.010   1
  -1  -4  15 2573.61 305.835   1
   1  -4 -15 2867.36 346.239   1
  -1   4  14 654.623 257.372   1
   1   4 -14 1293.18 217.416   1
  -1  -4  14 991.853 220.123   1
   1  -4 -14 1612.42 268.653   1
   1  -4 -13 3216.46 310.219   1
   1   4 -13 2529.54 277.607   1
  -1  -4  13 2966.27 298.841   1
   1   4 -12 4057.86 353.724   1
  -1   4  12 3751.28 388.834   1
  -1  -4  12 3869.15 356.235   1
   1  -4 -12 4053.03 376.982   1
  -1  -4  11 14465.9 1078.67   1
   1   4 -11 14730.6 1073.58   1
  -1   4  10 6906.04 536.355   1
   1   4 -10 6264.60 510.049   1
  -1  -4  10 6746.46 514.426   1
   1  -4 -10 6317.10 536.079   1
   1  -4  -9 360.787 186.446   1
  -1   4   9 428.733 196.412   1
   1  -4  -8 9364.42 644.381   1
  -1   4   8 9208.79 651.464   1
  -1  -4   8 8129.62 624.077   1
   1   4  -8 7363.41 617.301   1
   1  -4  -7 11924.8 834.189   1
   1   4  -7 10896.7 809.848   1
  -1   4   7 11570.4 833.314   1
  -1  -4   7 10476.0 813.496   1
   1   4  -6 2675.54 221.332   1
   1  -4  -6 2788.91 256.900   1
  -1  -4   6 2694.46 220.953   1
  -1   4   6 2534.17 264.352   1
  -1  -4   5 4606.38 340.165   1
  -1   4   5 5004.93 377.317   1
   1  -4  -5 5609.37 382.337   1
  -1  -4   4 227902. 16595.9   1
   1   4  -4 242709. 16596.5   1
   1  -4  -3 6221.00 513.163   1
  -1   4   3 6837.02 513.106   1
   1   4  -3 6690.87 484.312   1
  -1  -4   3 6852.50 485.046   1
  -1   4   2 1641.98 178.865   1
   1   4  -2 1771.43 141.320   1
   1  -4  -2 1682.18 182.571   1
  -1  -4   2 1716.85 138.504   1
   1   4  -1 6479.86 538.411   1
  -1   4   1 8463.44 554.884   1
  -1  -4   1 8394.21 541.379   1
   1  -4  -1 6997.74 552.542   1
   1  -4   0 5.87720 80.3500   1
   1   4   0-6.30053 81.3018   1
  -1  -4   0-18.2550 76.4860   1
  -1   4   0-50.5050 75.5148   1
   1   4   1 8248.29 563.882   1
  -1  -4  -1 8114.30 559.359   1
   1  -4   1 8888.76 550.545   1
   1   4   2 1781.66 197.406   1
  -1  -4  -2 2139.32 199.283   1
  -1  -4  -3 6677.19 481.857   1
   1   4   3 5872.05 483.676   1
  -1   4  -4 242650. 17010.2   1
   1  -4   4 239248. 17010.6   1
   1  -4   5 4829.25 338.644   1
   1   4   5 4267.75 379.733   1
  -1   4  -5 4145.96 338.134   1
  -1  -4  -5 5095.43 382.089   1
   1  -4   6 2473.92 195.920   1
   1   4   6 2280.10 253.980   1
  -1   4  -6 2104.73 195.376   1
  -1  -4  -6 2424.34 247.091   1
  -1   4  -7 9978.71 772.143   1
  -1  -4  -7 11285.8 803.134   1
   1  -4   7 10136.5 773.717   1
   1   4   7 12407.3 810.078   1
  -1  -4  -8 9334.17 669.195   1
  -1   4  -8 8466.42 632.907   1
   1  -4   8 7873.02 636.067   1
   1   4   8 9259.46 671.805   1
   1  -4   9 92.3261 109.553   1
   1   4   9-21.8846 172.542   1
  -1  -4  -9-216.085 170.785   1
  -1   4  -9 274.548 113.495   1
   1  -4  10 6992.30 518.506   1
   1   4  10 6362.08 537.298   1
  -1  -4 -10 6662.85 544.740   1
  -1   4 -10 6530.52 513.644   1
   1  -4  11 13694.2 1048.69   1
  -1   4 -11 14659.9 1044.61   1
   1   4  12 3770.72 389.504   1
  -1   4 -12 4482.21 348.101   1
  -1  -4 -12 3688.26 376.292   1
   1  -4  12 3998.26 353.334   1
   1   4  13 2328.09 315.331   1
   1  -4  13 2144.18 254.834   1
  -1   4 -13 2175.56 241.947   1
  -1  -4 -13 2376.46 299.787   1
   1   4  14 1436.19 272.340   1
   1  -4  14 1189.30 233.590   1
  -1   4 -14 1122.56 215.594   1
  -1  -4 -14 1323.49 242.205   1
   1   4  15 2684.98 354.189   1
   1  -4  15 2581.81 287.336   1
  -1   4 -15 1969.91 274.583   1
  -1  -4 -15 2207.59 331.523   1
  -1  -4 -16 5125.54 474.858   1
   1   4  16 5252.49 484.160   1
   1   4  17 2122.76 357.279   1
   1  -4  17 2283.51 305.182   1
  -1  -4 -17 2074.98 345.025   1
  -1   4 -17 2589.66 297.351   1
   1   4  18-335.039 233.820   1
   1  -4  18 89.4945 239.644   1
  -1  -4 -18-62.7634 244.857   1
  -1   4 -18 112.115 209.203   1
   1   4  19-102.716 304.561   1
   1  -4  19-285.269 258.174   1
  -1  -4 -19 256.926 287.867   1
  -1   4 -19 87.8420 239.588   1
   1  -4  20 264.870 263.473   1
  -1  -4 -20 790.259 296.875   1
  -1   4 -20 122.941 248.281   1
   1   4  22 1577.37 350.851   1
  -1  -4 -22 1248.74 329.719   1
  -1   4 -22 1232.30 295.158   1
  -1   4 -23-342.797 297.812   1
   1   4  23-252.946 325.125   1
  -1  -4 -23 438.657 310.373   1
   1   4  24 1171.02 375.889   1
  -1  -4 -24 470.600 339.466   1
   1   4  25 547.201 321.754   1
  -1  -4 -25 538.897 302.038   1
   1   4  27 362.546 326.564   1
  -1  -4 -27 99.9705 309.645   1
  -1  -4 -28 950.146 366.733   1
   1   4  28-36.2028 351.083   1
   1  -5 -28 98.3596 322.540   1
  -1   5  28-142.356 314.130   1
   1  -5 -27-33.4872 337.215   1
  -1   5  27 289.234 354.085   1
   1  -5 -26 33.7077 351.169   1
  -1   5  26 697.479 363.046   1
   1  -5 -25 33.8772 335.366   1
  -1   5  25 37.1258 345.158   1
   1  -5 -24 373.020 303.183   1
  -1   5  24 37.3795 297.068   1
  -1   5  23 928.677 338.639   1
   1  -5 -23 407.841 326.398   1
   1   5 -22 99.9742 292.129   1
  -1   5  22 1141.27 345.566   1
   1  -5 -22 644.835 325.531   1
  -1   5  21 582.038 348.385   1
   1   5 -21 256.462 274.011   1
  -1  -5  21 561.520 293.971   1
   1  -5 -21 403.944 319.371   1
  -1   5  20 1575.22 375.442   1
  -1  -5  20 1908.41 317.706   1
   1  -5 -20 1788.71 345.014   1
  -1   5  19-176.323 329.041   1
   1   5 -19-296.172 241.296   1
  -1  -5  19 95.7896 243.495   1
   1  -5 -19 97.4859 289.103   1
  -1   5  18 1342.83 350.943   1
   1   5 -18 1292.74 266.989   1
  -1  -5  18 1878.62 289.901   1
   1  -5 -18 1631.63 324.708   1
  -1   5  17 971.289 309.607   1
   1   5 -17 239.304 231.385   1
  -1  -5  17 286.138 238.584   1
   1  -5 -17 94.1760 257.466   1
   1   5 -16 374.998 203.412   1
  -1  -5  16 107.250 202.452   1
  -1   5  15 757.800 301.753   1
   1   5 -15 1210.68 232.251   1
  -1  -5  15 974.066 237.104   1
   1  -5 -15 1462.74 294.357   1
  -1   5  14 1523.09 293.257   1
   1   5 -14 795.844 199.319   1
  -1  -5  14 829.975 219.969   1
   1  -5 -14 839.860 272.627   1
   1  -5 -13-111.047 204.385   1
   1   5 -13-78.7612 167.998   1
  -1  -5  13-189.784 180.656   1
  -1   5  12 7013.25 611.329   1
   1   5 -12 7166.16 571.203   1
  -1  -5  12 7833.18 583.549   1
   1  -5 -12 7277.54 606.704   1
  -1   5  11 907.024 259.482   1
   1   5 -11 1462.54 175.502   1
  -1  -5  11 1428.36 179.630   1
   1  -5 -11 1003.28 240.051   1
   1  -5 -10 617.083 172.128   1
  -1   5  10 603.361 184.851   1
   1   5  -9 3854.41 310.817   1
   1  -5  -9 3724.47 360.059   1
  -1  -5   9 3910.57 316.341   1
  -1   5   9 3541.62 363.566   1
   1   5  -8 3686.85 325.734   1
   1  -5  -8 3850.57 371.358   1
  -1  -5   8 4368.48 329.639   1
  -1  -5   7 27751.2 1894.42   1
   1  -5  -7 29032.9 1921.69   1
  -1   5   7 29608.1 1924.16   1
   1   5  -7 23290.2 1890.93   1
   1   5  -6 88806.4 6670.54   1
  -1  -5   6 98967.8 6670.61   1
   1  -5  -6 94582.1 6695.40   1
  -1   5   6 96592.0 6698.45   1
   1   5  -5 28870.2 1972.80   1
  -1  -5   5 27090.0 1972.91   1
  -1   5   5 26440.6 2001.75   1
   1  -5  -5 27838.0 2001.68   1
   1   5  -4 128016. 9160.86   1
  -1   5   4 128140. 9188.24   1
   1  -5  -4 126178. 9184.90   1
  -1  -5   4 132911. 9161.55   1
   1  -5  -3 14886.4 998.526   1
  -1   5   3 14663.6 1001.44   1
  -1  -5   3 15688.6 969.040   1
   1  -5  -2 5733.41 498.375   1
  -1   5   2 6679.24 504.494   1
   1   5  -2 6772.66 476.539   1
  -1  -5   2 6654.35 475.708   1
   1  -5  -1 38702.2 2784.79   1
  -1   5   1 42813.6 2786.76   1
   1   5  -1 38327.8 2776.37   1
  -1  -5   1 38143.6 2776.39   1
   1  -5   0 26802.7 2053.18   1
  -1   5   0 28194.2 2054.18   1
   1   5   0 28559.1 2054.21   1
  -1  -5   0 31932.5 2054.16   1
   1  -5   1 41618.7 2837.96   1
  -1  -5  -1 40700.8 2848.79   1
  -1   5  -1 38789.5 2839.26   1
   1   5   1 38621.4 2848.31   1
   1  -5   2 6570.85 451.931   1
   1   5   2 6223.34 483.482   1
  -1   5  -2 5948.73 452.180   1
  -1  -5  -2 6411.83 480.723   1
  -1  -5  -3 13499.2 1033.54   1
   1   5   3 14864.4 1036.40   1
  -1  -5  -4 130870. 9320.43   1
   1   5   4 132476. 9322.53   1
  -1   5  -5 29007.2 2045.57   1
   1  -5   5 29077.5 2045.64   1
   1   5   5 27864.9 2077.24   1
  -1  -5  -5 28254.9 2076.97   1
   1  -5   6 98324.6 6876.19   1
   1   5   6 91205.4 6903.70   1
  -1   5  -6 99677.3 6875.92   1
  -1  -5  -6 92378.8 6903.50   1
   1   5   7 27502.7 2051.94   1
   1  -5   7 28842.6 2022.86   1
  -1  -5  -7 29002.1 2054.14   1
  -1   5  -7 28117.8 2021.62   1
   1  -5   8 3532.44 322.562   1
  -1  -5  -8 3991.67 368.478   1
  -1   5  -8 4394.76 323.023   1
   1   5   9 3247.70 324.692   1
  -1  -5  -9 3560.01 311.185   1
  -1   5  -9 3305.76 275.470   1
   1  -5   9 3251.07 282.006   1
   1   5  10 549.326 197.033   1
  -1  -5 -10 370.433 201.751   1
   1   5  11 948.637 238.207   1
   1  -5  11 1382.36 178.605   1
  -1   5 -11 1438.06 178.480   1
  -1  -5 -11 1349.21 213.932   1
  -1   5 -12 7933.48 573.500   1
  -1  -5 -12 7188.41 610.715   1
   1   5  12 7199.62 616.038   1
   1  -5  12 6868.40 573.547   1
   1  -5  13 199.797 161.459   1
   1   5  13-115.406 217.232   1
  -1   5 -13-56.5058 137.715   1
  -1  -5 -13 515.691 194.832   1
   1  -5  14 656.313 201.790   1
   1   5  14 390.388 265.373   1
  -1  -5 -14 875.280 257.047   1
  -1   5 -14 374.282 185.917   1
   1  -5  15 1210.85 213.625   1
   1   5  15 778.689 249.706   1
  -1  -5 -15 643.800 255.118   1
  -1   5 -15 1426.52 214.292   1
   1  -5  16 256.416 226.898   1
  -1   5 -16 458.528 216.199   1
   1   5  17 696.060 290.106   1
  -1  -5 -17 30.9960 269.260   1
   1   5  18 1152.46 281.974   1
   1  -5  18 1235.69 269.028   1
  -1  -5 -18 1110.85 277.462   1
  -1   5 -18 1176.73 254.305   1
   1   5  19-241.747 309.569   1
  -1  -5 -19-485.804 292.504   1
  -1   5 -19 28.9608 236.990   1
   1  -5  20 1451.71 320.453   1
   1   5  20 1587.39 337.183   1
  -1   5 -20 1496.31 287.368   1
  -1  -5 -20 1125.80 317.312   1
  -1   5 -21-31.8740 258.707   1
   1  -5  21 312.174 285.900   1
  -1  -5 -21 671.781 315.182   1
  -1   5 -22 532.022 283.472   1
   1   5  22 645.782 337.120   1
  -1  -5 -22 540.240 330.418   1
   1   5  23 180.328 309.539   1
  -1  -5 -23-33.6714 279.280   1
   1   5  24 582.861 349.662   1
  -1  -5 -24 368.778 341.138   1
   1   5  25 217.426 301.870   1
  -1  -5 -25-267.492 288.144   1
   1   5  26 359.233 344.863   1
  -1  -5 -26 398.653 357.319   1
   1   5  27 71.6604 317.511   1
  -1  -5 -27 32.9241 318.260   1
  -1  -5 -28 258.469 358.536   1
   1   5  28 141.707 355.856   1
   1  -6 -27 165.338 373.425   1
  -1   6  27-71.4232 346.326   1
   1  -6 -26 467.065 354.971   1
  -1   6  26 254.532 357.531   1
   1  -6 -24 404.799 310.094   1
  -1   6  24 892.682 331.281   1
  -1   6  23 333.503 347.728   1
   1  -6 -23 339.059 324.841   1
  -1   6  22 184.058 344.750   1
   1  -6 -22 814.202 339.858   1
   1   6 -21 31.6705 279.083   1
  -1   6  21 474.135 346.230   1
   1  -6 -21-134.955 322.451   1
  -1   6  20 359.527 335.117   1
   1   6 -20 272.455 231.820   1
  -1  -6  20 98.4010 255.632   1
   1  -6 -20 66.5574 301.421   1
  -1   6  19-248.847 334.162   1
   1   6 -19 201.089 237.210   1
  -1  -6  19 435.376 268.938   1
   1  -6 -19 884.108 318.344   1
  -1   6  18 1253.10 346.785   1
   1   6 -18 1435.92 273.108   1
  -1  -6  18 1323.20 279.377   1
   1  -6 -18 905.315 332.024   1
  -1   6  17 1707.10 346.859   1
   1  -6 -17 763.385 313.609   1
   1   6 -17 1270.63 258.804   1
  -1  -6  17 1901.46 272.881   1
  -1  -6  16 15369.3 1085.44   1
  -1   6  16 13368.0 1113.64   1
   1   6 -16 15195.5 1078.09   1
   1  -6 -16 12465.0 1101.20   1
  -1   6  15 257.526 276.469   1
   1   6 -15-306.030 168.311   1
  -1  -6  15-142.154 185.619   1
   1  -6 -15-182.542 257.515   1
  -1   6  14 62.3386 231.567   1
   1   6 -14 541.270 180.331   1
  -1  -6  14-238.584 197.247   1
   1  -6 -14 148.115 233.640   1
  -1   6  13 1804.24 290.910   1
   1  -6 -13 2108.68 284.886   1
   1   6 -13 1908.04 231.741   1
  -1  -6  13 2023.13 246.132   1
   1   6 -12 6513.58 494.529   1
   1  -6 -12 6132.49 541.487   1
  -1   6  12 5838.26 551.166   1
  -1  -6  12 6204.01 501.165   1
  -1   6  11 3449.84 327.490   1
   1  -6 -11 1874.86 299.356   1
   1   6 -10 12215.0 903.903   1
  -1  -6  10 12480.8 909.614   1
   1   6  -9 11486.6 797.013   1
   1  -6  -9 10148.2 832.248   1
  -1   6   9 11635.6 841.068   1
  -1  -6   9 10290.1 795.970   1
  -1   6   8 5684.29 489.716   1
   1   6  -8 6129.89 440.423   1
   1  -6  -8 5610.17 492.457   1
  -1  -6   8 5718.90 437.961   1
  -1   6   7 9751.50 765.679   1
  -1  -6   7 9336.95 718.348   1
   1  -6  -7 9886.77 759.826   1
   1   6  -7 10606.4 718.978   1
  -1   6   6 2137.18 236.032   1
   1  -6  -6 2020.91 223.316   1
   1   6  -6 1981.55 155.918   1
  -1  -6   6 1838.22 156.973   1
   1  -6  -5 1432.61 192.657   1
  -1   6   5 1406.41 191.428   1
   1  -6  -4 71660.8 5017.90   1
  -1   6   4 69539.4 5017.83   1
  -1  -6   3 6159.58 458.920   1
   1   6  -3 6610.72 459.732   1
   1   6  -2 29816.7 2024.65   1
  -1  -6   2 29927.8 2024.07   1
   1  -6  -2 24503.7 2040.86   1
  -1   6   2 25883.5 2042.48   1
   1   6  -1 68519.4 4879.95   1
   1  -6  -1 66955.8 4888.41   1
  -1   6   1 69909.1 4889.61   1
  -1  -6   1 70020.3 4879.93   1
   1  -6   0-56.7917 75.4536   1
   1   6   0-35.2486 90.9702   1
  -1  -6   0 84.2400 87.9531   1
  -1   6   0-96.1955 93.3202   1
   1  -6   1 74724.0 5025.80   1
  -1   6  -1 63778.2 5025.05   1
   1   6   1 74300.8 5036.97   1
  -1  -6  -1 74770.8 5036.76   1
   1   6   2 28603.9 1976.40   1
  -1   6  -2 27083.7 1953.23   1
  -1  -6  -2 28131.1 1974.28   1
  -1  -6  -4 74981.8 5151.39   1
   1   6   4 70083.3 5150.06   1
   1   6   5 1713.48 219.210   1
  -1  -6  -5 1689.65 205.618   1
  -1  -6  -6 1667.77 227.953   1
   1   6   6 1885.67 222.701   1
  -1   6  -6 2092.24 149.014   1
   1  -6   6 1723.53 148.500   1
   1   6   7 10188.5 747.513   1
  -1   6  -7 9960.49 696.395   1
  -1  -6  -7 9801.75 743.321   1
   1  -6   7 9181.83 697.034   1
   1   6   8 5423.73 448.061   1
  -1   6  -8 4831.70 393.924   1
  -1  -6  -8 5896.31 451.887   1
   1  -6   8 5355.86 394.186   1
   1   6   9 10542.5 800.635   1
   1  -6   9 9314.25 758.000   1
  -1   6  -9 10723.1 758.945   1
  -1  -6  -9 11994.4 804.744   1
   1  -6  10 11321.8 887.262   1
  -1   6 -10 12900.5 887.338   1
  -1  -6 -11 1887.45 259.869   1
   1   6  11 2229.49 259.033   1
   1   6  12 6796.80 546.289   1
   1  -6  12 5428.10 486.884   1
  -1   6 -12 6596.83 487.568   1
  -1  -6 -12 5990.89 526.571   1
  -1  -6 -13 2091.98 305.930   1
  -1   6 -13 1588.46 222.139   1
   1   6  13 2135.13 322.762   1
   1  -6  13 2157.38 235.772   1
  -1  -6 -14 144.671 214.829   1
  -1   6 -14 194.013 161.722   1
   1  -6  14 20.7330 172.808   1
   1   6  14-61.4604 216.520   1
  -1  -6 -15 29.8375 240.308   1
  -1   6 -15-21.2009 172.002   1
   1  -6  15-45.6956 193.729   1
   1   6  15 635.653 281.147   1
   1   6  16 14232.1 1105.88   1
  -1   6 -16 14326.4 1068.33   1
   1  -6  16 14380.0 1074.89   1
  -1  -6 -16 13649.7 1093.60   1
   1  -6  17 913.438 241.893   1
   1   6  17 1175.82 275.280   1
  -1   6 -17 1695.29 239.435   1
  -1  -6 -17 1130.61 276.062   1
   1   6  18 1233.54 326.654   1
   1  -6  18 807.854 261.952   1
  -1  -6 -18 1186.74 297.196   1
  -1   6 -18 1284.94 255.307   1
   1   6  19 419.185 321.907   1
  -1   6 -19-28.3971 236.324   1
   1  -6  19 740.507 262.774   1
  -1  -6 -19 32.7857 301.662   1
   1   6  20 461.198 279.699   1
  -1   6 -20 631.767 246.229   1
   1  -6  20 655.188 290.073   1
  -1  -6 -20 66.5798 250.157   1
  -1   6 -21 571.220 286.843   1
   1   6  21 714.294 332.797   1
  -1  -6 -21 471.409 323.264   1
   1   6  22 574.125 318.090   1
  -1  -6 -22 708.966 336.729   1
   1   6  23 179.927 320.694   1
  -1  -6 -23 738.822 301.817   1
   1   6  24 1160.08 363.185   1
  -1  -6 -24 733.759 350.433   1
   1   6  26 320.133 349.149   1
  -1  -6 -26 559.039 352.254   1
   1   6  27 176.977 339.053   1
  -1  -6 -27 487.727 332.584   1
   1  -7 -27 130.018 360.455   1
  -1   7  27 423.079 384.062   1
   1  -7 -26 858.252 352.319   1
  -1   7  26 395.874 364.092   1
  -1   7  25 584.961 335.182   1
   1  -7 -24 603.660 324.846   1
  -1   7  23 960.665 350.945   1
   1  -7 -23 540.564 314.482   1
  -1   7  22-294.288 338.379   1
   1  -7 -22 372.803 322.230   1
  -1   7  21 219.227 338.122   1
   1  -7 -21 439.261 317.777   1
   1   7 -20 1473.57 295.383   1
  -1   7  20 2096.26 395.573   1
   1  -7 -20 1978.11 370.468   1
   1   7 -19 1000.40 257.173   1
  -1  -7  19 748.689 257.081   1
  -1   7  18 4489.02 473.941   1
   1  -7 -18 3582.44 458.847   1
  -1   7  17 276.604 304.929   1
   1   7 -17 314.542 208.163   1
  -1  -7  17 78.6683 205.977   1
   1  -7 -17 835.258 292.189   1
  -1   7  16 404.198 270.049   1
   1  -7 -16 126.271 265.470   1
   1   7 -16 223.507 179.845   1
  -1  -7  16 411.306 203.450   1
   1   7 -15 615.502 185.604   1
  -1  -7  15 969.075 211.802   1
   1  -7 -14 3692.09 399.573   1
   1   7 -14 3754.29 334.468   1
  -1   7  14 4077.24 415.940   1
  -1  -7  14 3370.14 344.375   1
  -1   7  13 1171.46 303.748   1
   1   7 -13 1434.19 201.128   1
  -1  -7  13 1415.06 198.827   1
   1  -7 -13 1109.93 290.279   1
   1   7 -12 519.525 138.359   1
  -1   7  12 326.765 228.175   1
   1  -7 -12 422.325 227.376   1
  -1   7  11 912.384 269.348   1
   1   7 -11 798.337 141.793   1
  -1  -7  11 1137.10 161.105   1
   1  -7 -11 1048.78 242.186   1
  -1   7  10 1142.15 239.020   1
   1   7 -10 1370.46 163.401   1
  -1  -7  10 1636.00 160.361   1
   1  -7 -10 1334.41 246.214   1
  -1  -7   9 259.423 90.8159   1
   1   7  -9 218.857 86.2646   1
   1   7  -8 29356.7 2169.09   1
  -1  -7   8 31617.5 2170.31   1
  -1   7   8 30131.3 2212.16   1
   1  -7  -8 31675.0 2213.44   1
   1  -7  -7 12613.1 771.527   1
  -1   7   7 13962.1 783.737   1
   1   7  -7 11537.9 711.105   1
   1  -7  -6 43005.6 3059.58   1
  -1   7   6 42354.5 3063.00   1
   1  -7  -5 858.992 166.364   1
  -1   7   5 1198.16 179.331   1
  -1   7   4 3623.65 330.716   1
   1  -7  -4 3812.65 327.796   1
   1   7  -3 51982.0 3701.59   1
  -1   7   3 52761.8 3730.50   1
   1  -7  -3 53985.0 3729.64   1
  -1  -7   3 52208.8 3700.83   1
   1   7  -2 23318.4 1650.59   1
  -1  -7   2 23074.1 1649.75   1
   1   7  -1 351.426 87.9333   1
   1  -7  -1 66.9383 95.8062   1
  -1  -7   1 176.320 81.0740   1
  -1   7   1 392.078 112.471   1
  -1   7   0 4818.72 358.445   1
   1   7   0 4349.98 353.634   1
   1   7   1 239.906 112.663   1
   1  -7   1 213.326 76.2215   1
  -1   7  -1 284.688 79.9398   1
   1  -7   2 20993.5 1541.95   1
  -1   7  -2 22396.4 1542.20   1
  -1  -7  -3 57402.7 3930.84   1
   1   7   3 53038.3 3929.86   1
  -1  -7  -4 3866.80 338.791   1
   1   7   4 3964.74 342.636   1
   1   7   5 1137.84 198.994   1
  -1  -7  -5 1084.80 177.627   1
  -1  -7  -6 47515.5 3185.20   1
   1   7   6 41672.3 3179.13   1
  -1  -7  -7 12979.0 959.576   1
   1   7   7 12445.7 954.422   1
   1   7   8 29129.0 2208.25   1
  -1   7  -8 29307.0 2163.28   1
   1  -7   8 32066.6 2165.77   1
  -1  -7  -8 31312.0 2207.57   1
  -1   7  -9 84.1327 82.1574   1
   1  -7   9 381.215 87.0606   1
  -1   7 -10 1636.01 153.557   1
  -1  -7 -10 1157.06 244.681   1
   1  -7  10 1320.02 155.252   1
   1   7  10 1179.61 259.013   1
  -1   7 -11 1309.58 150.959   1
  -1  -7 -11 1188.58 238.436   1
   1  -7  11 1253.08 151.655   1
  -1  -7 -12 303.089 205.146   1
   1   7  12 146.468 220.405   1
  -1  -7 -13 1573.27 280.581   1
  -1   7 -13 1429.55 193.124   1
   1  -7  13 1459.39 197.670   1
   1   7  13 1612.34 299.757   1
  -1  -7 -14 4198.41 413.299   1
  -1   7 -14 3504.39 346.614   1
   1  -7  14 3672.80 343.710   1
   1   7  14 4061.81 415.291   1
  -1   7 -15 702.596 185.195   1
   1  -7  15 1042.06 205.480   1
  -1  -7 -16-280.333 232.450   1
   1   7  16 166.555 268.195   1
  -1   7 -16 21.9820 178.636   1
   1  -7  16 95.9425 191.292   1
  -1  -7 -17 540.710 291.428   1
   1   7  17 238.240 306.074   1
  -1   7 -17 119.815 189.050   1
   1  -7  17 156.077 217.768   1
  -1  -7 -18 3246.76 391.308   1
   1  -7  18 2798.42 353.495   1
   1   7  18 2423.82 400.814   1
  -1   7 -19 528.715 244.327   1
   1  -7  19 897.799 267.695   1
  -1   7 -20 1157.76 294.748   1
  -1  -7 -20 2073.24 340.565   1
   1   7  20 1354.61 366.204   1
  -1  -7 -21 33.8436 316.810   1
   1   7  21 500.934 334.306   1
  -1  -7 -22 303.626 291.735   1
   1   7  22 394.551 305.596   1
  -1  -7 -23 2075.27 374.632   1
   1   7  23 753.378 371.657   1
  -1  -7 -24 661.829 353.798   1
   1   7  24 865.461 352.651   1
  -1  -7 -25 394.885 294.851   1
   1   7  25 285.503 324.418   1
  -1  -7 -26 130.127 350.579   1
   1   7  26 1161.93 379.032   1
  -1  -7 -27 192.502 325.931   1
   1   7  27-34.9453 317.409   1
   1  -8 -27 257.470 364.311   1
  -1   8  27-173.843 360.897   1
  -1   8  26 854.017 394.770   1
   1  -8 -25 231.265 325.929   1
   1  -8 -23 134.590 283.384   1
  -1   8  23 441.685 312.526   1
   1  -8 -22 135.383 294.947   1
  -1   8  22 257.234 302.359   1
   1  -8 -21-67.6411 295.092   1
  -1   8  21-146.331 308.802   1
   1  -8 -20 33.6427 290.509   1
  -1   8  20-108.835 301.540   1
   1  -8 -19-100.037 262.102   1
  -1   8  19 180.140 284.577   1
   1  -8 -18 1379.91 308.063   1
  -1   8  18 1712.17 316.755   1
   1   8 -18 954.908 254.314   1
  -1  -8  18 1177.12 258.247   1
   1  -8 -17-64.9971 240.699   1
  -1   8  17 384.878 287.085   1
   1   8 -17 139.089 204.410   1
  -1  -8  17 120.416 206.873   1
   1  -8 -16 2594.40 354.606   1
  -1   8  16 2256.35 370.384   1
   1   8 -16 2562.05 281.792   1
  -1  -8  16 2469.47 287.865   1
   1  -8 -15 504.389 278.912   1
  -1   8  15 500.654 294.715   1
   1   8 -15-57.4322 153.258   1
  -1  -8  15-19.7180 170.455   1
   1  -8 -14 922.700 276.111   1
  -1   8  14 1008.95 309.305   1
   1   8 -14 495.008 166.294   1
  -1  -8  14 867.836 169.082   1
  -1   8  13-157.907 221.752   1
   1  -8 -13 180.054 212.654   1
   1  -8 -12 115.726 256.430   1
   1   8 -12 355.950 134.876   1
  -1  -8  12 318.206 128.492   1
   1  -8 -11 167.113 203.390   1
   1   8 -11 203.367 106.536   1
  -1  -8  11-10.4438 102.193   1
  -1   8  11 146.907 202.577   1
  -1   8  10 5008.05 503.538   1
  -1  -8  10 5106.49 418.666   1
   1   8 -10 5927.45 420.001   1
  -1   8   9 1850.57 283.322   1
   1   8  -9 1849.70 159.315   1
  -1  -8   9 1882.16 159.551   1
   1  -8  -9 2354.01 270.662   1
  -1   8   8 14113.3 1081.53   1
   1  -8  -8 14524.4 1075.73   1
   1  -8  -7 247.927 173.241   1
  -1   8   7 381.699 179.869   1
   1  -8  -6 441.570 175.557   1
  -1   8   6 133.318 171.928   1
  -1   8   5 15868.9 1175.83   1
   1  -8  -5 15921.2 1172.81   1
   1  -8  -4 841.060 166.077   1
  -1   8   4 450.148 162.331   1
  -1   8   3 6733.59 551.008   1
   1  -8  -3 6299.37 545.866   1
  -1  -8   3 7462.49 512.316   1
   1   8  -3 7004.34 512.658   1
  -1   8   2 36182.6 2366.52   1
   1   8  -2 34194.8 2342.78   1
   1  -8  -2 37106.1 2364.38   1
  -1  -8   2 29257.2 2340.27   1
   1   8  -1 1384.17 150.110   1
  -1   8   1 1322.78 166.262   1
  -1  -8   1 1465.66 147.307   1
   1  -8  -1 1801.88 164.220   1
   1  -8   0 10.4673 90.0138   1
  -1  -8   0-10.8531 98.5620   1
   1  -8   1 1847.84 154.449   1
  -1  -8  -1 1675.69 170.568   1
  -1   8  -1 1921.46 164.406   1
   1  -8   2 35121.8 2547.06   1
  -1   8  -2 36802.6 2547.09   1
   1   8   2 35621.8 2568.35   1
   1   8   3 6243.85 530.756   1
  -1  -8  -3 7344.22 531.562   1
   1   8   4 696.945 149.116   1
  -1  -8  -4 398.891 140.937   1
   1   8   5 14822.1 1148.59   1
  -1  -8  -5 16251.5 1150.96   1
   1   8   6 504.431 185.446   1
  -1  -8  -6 624.320 178.277   1
   1   8   7 805.975 205.639   1
  -1  -8  -7 21.9892 165.353   1
   1   8   8 14643.5 1140.84   1
  -1  -8  -8 15771.5 1140.75   1
   1   8   9 1932.47 267.128   1
   1  -8   9 1758.73 137.108   1
  -1   8  -9 1571.53 137.714   1
  -1  -8  -9 1937.84 248.446   1
   1   8  10 5524.38 499.673   1
  -1   8 -10 5404.99 422.842   1
   1  -8  10 5822.38 424.605   1
  -1  -8 -10 6685.98 509.301   1
  -1  -8 -11 436.503 218.913   1
   1   8  11-28.9871 202.594   1
  -1   8 -11 123.810 97.5471   1
   1  -8  11 191.601 105.583   1
   1   8  12-90.4119 232.094   1
  -1   8 -12 284.994 116.762   1
   1  -8  12 100.984 120.218   1
  -1  -8 -13 645.330 247.204   1
   1   8  13 498.522 272.667   1
  -1  -8 -14 1147.36 289.094   1
   1   8  14 1157.48 313.780   1
  -1   8 -14 1291.53 181.186   1
   1  -8  14 659.781 184.281   1
  -1  -8 -15-464.409 267.891   1
   1   8  15-99.3083 285.259   1
  -1   8 -15 258.899 167.330   1
   1  -8  15 98.5668 170.231   1
  -1  -8 -16 2247.18 335.745   1
   1   8  16 1963.83 360.897   1
  -1   8 -16 2444.75 257.800   1
   1  -8  16 2176.18 275.878   1
  -1  -8 -17 322.616 245.454   1
   1   8  17 34.4672 262.218   1
  -1   8 -17 67.6191 189.158   1
   1  -8  17 48.3809 198.552   1
  -1  -8 -18 1277.76 319.867   1
   1   8  18 1992.26 361.128   1
  -1   8 -18 1248.80 248.157   1
   1  -8  18 1158.60 260.932   1
  -1  -8 -19-398.779 301.113   1
   1   8  19-284.446 327.370   1
  -1  -8 -20 134.805 306.708   1
   1   8  20 71.4895 307.474   1
  -1  -8 -21 33.8815 273.427   1
   1   8  21-35.8323 269.590   1
  -1  -8 -22 269.461 324.199   1
   1   8  22 752.266 366.002   1
  -1  -8 -23 166.299 338.401   1
   1   8  23 790.876 351.250   1
  -1  -8 -25 489.179 337.861   1
   1   8  26 175.082 360.050   1
  -1  -8 -27-63.2862 305.407   1
   1   8  27 241.267 321.600   1
   1  -9 -26 355.841 351.816   1
  -1   9  26 632.339 383.258   1
   1  -9 -25 228.955 338.076   1
  -1   9  25 538.446 380.246   1
   1  -9 -24 132.291 326.377   1
  -1   9  24 656.992 369.990   1
  -1   9  23 476.262 354.461   1
   1  -9 -23 267.844 328.285   1
  -1   9  22 440.017 337.880   1
   1  -9 -22-337.624 300.326   1
  -1   9  20 363.907 329.934   1
   1  -9 -20 1113.31 327.823   1
  -1   9  19 905.841 353.178   1
   1  -9 -19 435.838 310.618   1
   1   9 -17 314.901 175.507   1
  -1   9  17-35.5825 319.499   1
   1  -9 -17 425.979 300.360   1
  -1   9  16 487.953 296.502   1
   1  -9 -16 226.660 281.261   1
   1   9 -16 131.534 169.937   1
  -1  -9  16 264.090 172.484   1
   1  -9 -15 159.455 245.940   1
   1   9 -15 114.113 146.568   1
  -1   9  15 306.293 259.040   1
  -1  -9  15 149.679 150.910   1
  -1   9  14 6174.90 610.073   1
   1  -9 -14 7276.12 607.266   1
   1  -9 -13 1436.88 291.761   1
   1   9 -13 1105.39 156.260   1
  -1  -9  13 1248.38 156.103   1
  -1   9  13 1164.40 286.368   1
  -1   9  12 3916.99 386.515   1
   1  -9 -12 3157.03 361.225   1
   1   9 -12 2994.54 259.689   1
  -1  -9  12 3097.62 260.758   1
  -1   9  11 4116.84 391.354   1
  -1  -9  11 3381.62 263.639   1
   1  -9 -11 4001.20 384.616   1
   1   9 -11 3151.61 263.293   1
   1  -9 -10 827.390 254.335   1
  -1   9  10 989.045 277.339   1
   1  -9  -9 870.550 224.524   1
  -1   9   9 472.793 234.653   1
   1  -9  -7-213.375 180.119   1
  -1   9   7-74.9177 193.652   1
  -1   9   6 6905.06 606.725   1
   1  -9  -6 8432.79 612.329   1
  -1   9   5 4698.06 414.111   1
  -1   9   4 460.591 152.066   1
   1  -9  -4 190.088 157.632   1
   1   9  -3 452.973 72.2980   1
  -1   9   3 476.828 161.148   1
  -1  -9   3 298.770 61.4253   1
   1  -9  -3 377.138 155.874   1
   1   9  -2 125.137 78.3701   1
  -1   9   2 131.813 134.991   1
   1  -9  -2 291.975 114.929   1
  -1  -9   2 147.030 73.2069   1
  -1  -9   1 7399.80 543.995   1
   1   9  -1 7257.71 546.498   1
   1   9   0 64387.2 4562.91   1
   1  -9   0 62289.3 4561.34   1
  -1  -9   0 64341.5 4561.02   1
  -1   9   0 66233.2 4564.25   1
  -1   9  -1 7429.94 556.158   1
   1  -9   1 7560.75 556.918   1
  -1  -9  -2 283.963 129.387   1
  -1   9  -2 269.641 80.3498   1
   1  -9   2 148.450 71.9486   1
   1   9   3 162.846 132.205   1
  -1  -9  -3 274.894 130.537   1
   1   9   4 218.370 151.959   1
  -1  -9  -4 169.629 139.381   1
   1   9   5 3780.23 345.330   1
   1   9   6 7828.53 632.522   1
  -1  -9  -6 7969.15 625.024   1
   1   9   7 198.516 203.545   1
  -1  -9  -7-46.2314 173.024   1
   1   9   9 796.684 233.403   1
  -1  -9  -9 465.367 212.623   1
   1   9  10 746.981 261.091   1
  -1  -9 -10 1189.96 242.350   1
  -1  -9 -11 3038.25 321.870   1
   1  -9  11 2758.34 215.781   1
   1   9  11 3110.25 354.413   1
  -1   9 -11 2787.51 216.817   1
  -1  -9 -12 2796.92 340.798   1
   1  -9  12 3082.56 237.039   1
   1   9  12 3372.49 367.530   1
  -1   9 -12 2410.70 234.326   1
   1   9  13 958.742 300.694   1
  -1  -9 -13 570.342 260.338   1
  -1   9 -13 1062.52 144.888   1
   1  -9  13 1150.64 152.655   1
   1   9  14 6776.04 596.155   1
  -1   9 -14 6199.06 496.110   1
   1  -9  14 6707.07 501.698   1
  -1  -9 -14 5879.49 572.872   1
   1   9  15 33.6674 296.615   1
  -1   9 -15 30.8598 140.187   1
   1  -9  15 317.599 156.819   1
  -1  -9 -15-409.225 281.118   1
   1   9  16-240.432 309.034   1
  -1   9 -16 17.7756 158.118   1
   1  -9  16-19.1969 178.154   1
  -1  -9 -16 192.944 289.873   1
  -1   9 -17 239.818 184.436   1
   1   9  17 278.902 311.456   1
  -1  -9 -17 882.573 304.193   1
   1   9  19 822.630 303.426   1
  -1  -9 -19 167.743 251.611   1
   1   9  20 681.109 352.402   1
  -1  -9 -20 641.967 335.634   1
   1   9  22 250.853 319.155   1
  -1  -9 -22 802.417 319.552   1
   1   9  23 357.750 323.110   1
  -1  -9 -23 231.614 280.538   1
   1   9  24 1067.37 381.769   1
  -1  -9 -24 65.2634 338.680   1
   1   9  25-35.0609 343.151   1
  -1  -9 -25 485.892 348.755   1
   1   9  26 415.080 313.736   1
  -1  -9 -26 223.017 291.226   1
   1 -10 -25 260.057 342.138   1
  -1  10  25-283.601 333.607   1
   1 -10 -24 164.692 329.715   1
  -1  10  24 433.676 361.094   1
   1 -10 -23 399.156 335.359   1
  -1  10  23 513.785 371.913   1
   1 -10 -22 1379.09 368.533   1
  -1  10  22 1986.98 411.505   1
   1 -10 -21 1388.62 364.764   1
  -1  10  21 404.505 361.925   1
   1 -10 -20 271.238 305.834   1
  -1  10  20 36.6751 320.100   1
   1 -10 -19 776.881 305.855   1
  -1  10  19 655.658 319.232   1
   1 -10 -18 1575.98 299.920   1
  -1  10  18 1702.84 324.323   1
  -1  10  17 503.235 330.748   1
   1 -10 -16 918.463 321.821   1
  -1  10  16 953.628 342.758   1
   1 -10 -15 64.6200 269.976   1
   1  10 -15 147.815 124.725   1
  -1 -10  15 174.545 128.456   1
  -1  10  15 312.918 305.905   1
   1 -10 -14 1080.74 277.785   1
  -1 -10  14 1304.10 151.647   1
  -1  10  14 1492.10 317.367   1
   1  10 -14 1233.10 148.759   1
   1  10 -13 276.757 81.2967   1
  -1 -10  13 122.295 69.6045   1
  -1  10  12 3184.65 372.990   1
   1 -10 -12 3193.22 358.994   1
  -1  10  11 498.826 270.823   1
   1 -10 -11 471.824 253.810   1
  -1  10  10 8409.15 751.109   1
   1 -10 -10 10001.3 754.673   1
   1 -10  -9-246.920 234.553   1
  -1  10   9 115.330 247.000   1
  -1  10   8-27.5214 243.401   1
   1 -10  -6 13277.2 998.535   1
  -1  10   6 13094.7 1002.06   1
   1 -10  -5 2061.55 241.992   1
  -1  10   4 8024.14 646.787   1
   1 -10  -4 8358.04 642.310   1
   1 -10  -3 1691.05 204.080   1
   1  10  -3 1512.32 141.303   1
  -1 -10   3 1722.65 140.722   1
  -1  10   3 1616.97 209.041   1
   1  10  -2 5237.10 391.133   1
  -1  10   2 5163.82 424.399   1
   1 -10  -2 4963.74 418.746   1
  -1 -10   2 5049.50 388.335   1
   1 -10  -1 2588.43 254.618   1
   1  10  -1 2893.06 244.677   1
  -1  10   1 2426.57 265.120   1
  -1 -10   1 3316.56 245.081   1
  -1 -10   0 127.551 109.772   1
  -1  10   0 13.7235 115.394   1
   1 -10   0 38.3072 109.213   1
   1 -10   1 2639.93 242.594   1
  -1 -10  -1 2923.98 265.704   1
  -1  10  -1 3049.59 243.478   1
   1  10   1 2764.84 262.784   1
   1  10   2 4395.82 412.225   1
  -1  10  -2 5149.90 385.929   1
   1 -10   2 5380.82 385.397   1
  -1 -10  -2 5194.05 415.287   1
  -1 -10  -3 1809.73 195.240   1
  -1  10  -3 1514.83 122.967   1
   1 -10   3 1378.16 119.044   1
   1  10   3 1593.85 205.587   1
  -1 -10  -4 7806.24 628.721   1
   1  10   4 8496.25 641.233   1
  -1 -10  -5 2167.27 248.266   1
   1  10   6 13482.7 1022.46   1
  -1 -10  -6 13461.9 1016.69   1
   1  10   8-81.6820 210.362   1
   1  10   9-199.644 231.271   1
  -1 -10  -9 80.5425 225.139   1
  -1 -10 -10 9596.46 768.946   1
   1  10  10 9322.93 775.954   1
  -1 -10 -11 376.629 250.529   1
   1  10  11 1015.10 276.103   1
  -1 -10 -12 3257.38 398.517   1
   1  10  12 3658.02 412.590   1
  -1 -10 -14 1098.63 281.609   1
  -1  10 -14 840.117 120.351   1
   1 -10  14 862.331 116.951   1
   1  10  14 805.533 317.433   1
   1  10  15-34.2495 311.121   1
  -1  10 -15-90.1552 118.996   1
   1 -10  15 232.807 126.880   1
  -1 -10 -15 512.212 281.555   1
   1  10  16 661.455 345.655   1
  -1 -10 -16 553.694 319.214   1
   1  10  18 1931.80 380.882   1
  -1 -10 -18 1341.99 348.749   1
   1  10  19 323.021 302.576   1
  -1 -10 -19 372.210 303.141   1
   1  10  20-35.9229 283.145   1
  -1 -10 -20 237.760 268.384   1
   1  10  21-35.8604 320.923   1
  -1 -10 -21 236.025 288.273   1
   1  10  22 2751.32 428.045   1
  -1 -10 -22 1932.92 397.642   1
   1  10  23-357.785 358.593   1
  -1 -10 -23 164.118 334.911   1
   1  10  24 564.424 340.844   1
  -1 -10 -24 195.185 309.830   1
   1  10  25 450.884 329.178   1
  -1 -10 -25 736.800 320.473   1
   1 -11 -25-321.102 323.251   1
  -1  11  25 455.355 375.688   1
   1 -11 -23 198.119 315.136   1
  -1  11  23 72.9061 347.871   1
  -1  11  22 146.526 334.648   1
   1 -11 -22 133.904 305.289   1
  -1  11  21-110.163 342.671   1
   1 -11 -21 304.298 329.552   1
  -1  11  20 1027.82 375.886   1
   1 -11 -20 1357.01 359.286   1
  -1  11  19 73.5239 342.291   1
   1 -11 -19 441.921 324.282   1
  -1  11  18 620.361 348.222   1
   1 -11 -18 67.6950 303.049   1
  -1  11  17-36.2547 280.291   1
   1 -11 -17 369.180 260.834   1
  -1  11  16 682.826 346.187   1
   1 -11 -16-33.1066 284.155   1
  -1  11  15 319.438 323.232   1
   1 -11 -15 98.1407 290.778   1
  -1  11  14 763.858 289.594   1
   1 -11 -14 1903.92 295.997   1
  -1  11  13 374.348 304.535   1
   1 -11 -13-443.033 288.521   1
  -1  11  11 32.1102 259.142   1
  -1  11  10 559.387 266.430   1
   1 -11 -10-145.900 246.550   1
  -1  11   9 3532.96 399.961   1
   1 -11  -9 3684.48 382.940   1
   1 -11  -8 404.496 238.800   1
  -1  11   7 27.3333 221.644   1
   1 -11  -7 77.0977 207.430   1
  -1  11   6 338.052 223.141   1
   1 -11  -6 97.3099 188.887   1
  -1  11   5 2783.29 302.138   1
   1 -11  -5 2507.39 285.984   1
  -1  11   4 1621.48 224.418   1
   1 -11  -4 1914.72 233.880   1
  -1 -11   3 455.264 79.8865   1
   1  11  -3 534.156 88.8215   1
   1 -11  -3 569.186 155.119   1
   1 -11  -2 536.117 154.438   1
   1  11  -2 282.012 99.3023   1
  -1  11   2 271.237 149.039   1
  -1 -11   2 385.478 102.433   1
   1  11  -1 929.069 136.193   1
   1 -11  -1 833.010 151.158   1
  -1  11   1 795.419 163.711   1
  -1 -11   1 721.615 126.903   1
   1  11   1 808.326 170.413   1
   1 -11   1 1161.42 128.434   1
  -1  11  -1 571.067 130.941   1
  -1 -11  -1 811.653 159.868   1
   1  11   2 357.804 163.168   1
  -1 -11  -2 177.783 160.035   1
   1 -11   2 330.665 97.6782   1
  -1  11  -2 343.519 91.9317   1
  -1 -11  -3 214.732 159.942   1
   1 -11   3 341.939 59.2562   1
  -1  11  -3 453.020 66.6107   1
   1  11   3 579.405 158.942   1
   1  11   4 1188.09 232.170   1
  -1 -11  -4 2094.16 229.706   1
   1  11   5 1901.18 263.268   1
  -1 -11  -5 2109.53 253.250   1
   1  11   6 102.339 195.163   1
  -1 -11  -6 337.641 199.280   1
   1  11   7 296.985 225.063   1
  -1 -11  -7 203.455 197.671   1
  -1 -11  -8 400.467 217.298   1
   1  11   9 3660.81 383.221   1
  -1 -11  -9 2782.48 362.803   1
   1  11  10 61.3856 244.138   1
  -1 -11 -10 375.130 216.529   1
   1  11  11 794.414 258.363   1
   1  11  13 637.401 296.941   1
  -1 -11 -13 690.382 273.920   1
   1  11  14 1609.07 346.728   1
  -1 -11 -14 1891.81 338.436   1
   1  11  15 1287.66 341.871   1
  -1 -11 -15-32.5674 290.623   1
   1  11  16 813.169 343.434   1
  -1 -11 -16 561.531 323.888   1
   1  11  17 286.476 334.778   1
  -1 -11 -17 535.593 329.052   1
   1  11  18 719.039 345.645   1
  -1 -11 -18 508.543 335.250   1
   1  11  19-36.0177 327.115   1
  -1 -11 -19 136.256 314.469   1
   1  11  20 395.957 335.149   1
  -1 -11 -20 1658.87 336.513   1
   1  11  21 251.298 309.342   1
  -1 -11 -21 301.319 286.204   1
   1  11  22 858.722 345.355   1
  -1 -11 -22 463.290 290.372   1
   1  11  23 319.775 350.108   1
  -1 -11 -23 619.151 326.381   1
   1  11  25-172.337 356.233   1
  -1 -11 -25 158.734 332.756   1
   1 -12 -24 421.489 334.887   1
  -1  12  24 671.787 344.440   1
   1 -12 -23 164.488 308.224   1
  -1  12  23 180.471 345.667   1
   1 -12 -22 166.304 298.347   1
  -1  12  22 477.217 334.682   1
   1 -12 -21 370.595 292.298   1
  -1  12  21 442.260 320.797   1
   1 -12 -20 101.956 296.918   1
  -1  12  20 405.917 336.164   1
   1 -12 -18 1535.15 337.723   1
  -1  12  18-110.648 351.162   1
   1 -12 -17 169.654 286.838   1
  -1  12  17 585.158 318.729   1
   1 -12 -16 201.784 285.229   1
  -1  12  16 835.367 335.801   1
   1 -12 -15-299.863 306.447   1
  -1  12  15 935.063 341.820   1
  -1  12  14 355.016 306.948   1
   1 -12 -13 128.770 277.069   1
  -1  12  13 872.439 312.738   1
   1 -12 -12 1991.48 329.452   1
   1 -12 -11-277.616 238.870   1
  -1  12  11 198.900 254.087   1
   1 -12 -10 5066.08 462.681   1
  -1  12  10 4571.57 471.332   1
   1 -12  -9 318.940 230.867   1
  -1  12   9-62.2264 233.634   1
   1 -12  -8 278.974 225.809   1
  -1  12   8 748.339 235.038   1
   1 -12  -7-133.138 227.099   1
  -1  12   7 86.3506 226.244   1
   1 -12  -5 576.133 197.681   1
  -1  12   5 464.017 217.906   1
  -1  12   4 10343.8 765.469   1
   1 -12  -4 9228.87 758.705   1
  -1  12   3 270.252 204.333   1
   1 -12  -3 313.661 165.122   1
  -1 -12   3 208.333 79.9316   1
   1  12  -3 357.287 91.0333   1
  -1  12   2 2430.99 280.034   1
  -1 -12   2 2524.38 223.423   1
   1 -12  -2 2619.88 275.902   1
   1  12  -2 2649.37 227.817   1
   1 -12  -1 3959.73 321.733   1
  -1  12   1 3772.72 326.231   1
   1  12  -1 3198.08 300.806   1
  -1 -12   1 3300.06 298.244   1
   1  12   0 31.8408 139.702   1
  -1 -12   0-179.879 132.316   1
   1 -12   0 88.4256 124.904   1
  -1  12   0-16.1075 135.934   1
   1  12   1 3029.53 307.470   1
   1 -12   1 3355.33 280.589   1
  -1 -12  -1 3529.28 299.529   1
  -1  12  -1 3069.21 279.752   1
  -1 -12  -2 2805.23 278.063   1
  -1  12  -2 2555.18 229.763   1
   1 -12   2 2562.67 232.510   1
  -1 -12  -3 518.134 158.340   1
  -1  12  -3 217.694 61.3190   1
   1  12   3 483.761 179.348   1
   1 -12   3 156.974 53.2054   1
  -1 -12  -4 10234.9 764.594   1
   1  12   4 9415.11 768.143   1
   1  12   5 937.082 245.837   1
  -1 -12  -5 95.4272 195.731   1
   1  12   7 253.600 226.664   1
  -1 -12  -7 450.860 218.463   1
   1  12   8 1180.57 260.303   1
  -1 -12  -8 110.762 229.388   1
   1  12   9 183.935 242.599   1
  -1 -12  -9 603.585 241.075   1
   1  12  10 4888.89 464.060   1
  -1 -12 -10 4281.61 445.742   1
  -1 -12 -11 244.610 249.075   1
   1  12  12 1039.06 306.519   1
  -1 -12 -12 1473.96 283.320   1
   1  12  13-68.4415 270.335   1
  -1 -12 -13-64.1243 239.969   1
   1  12  14 766.248 298.849   1
   1  12  15 318.580 318.996   1
  -1 -12 -15 199.424 293.927   1
   1  12  16 394.591 327.163   1
  -1 -12 -16-33.6712 297.994   1
   1  12  17 649.024 338.795   1
  -1 -12 -17 203.978 304.935   1
   1  12  18 722.874 361.601   1
  -1 -12 -18 1196.24 336.915   1
   1  12  20 360.687 364.557   1
  -1 -12 -20 370.251 326.367   1
   1  12  21 287.935 343.627   1
  -1 -12 -21 399.576 321.735   1
   1  12  22 143.140 324.761   1
  -1 -12 -22 295.465 299.650   1
   1  12  23 246.678 315.040   1
  -1 -12 -23 617.242 300.995   1
   1  12  24 345.986 346.464   1
  -1 -12 -24 63.9136 315.159   1
   1 -13 -24 320.152 348.210   1
  -1  13  24 523.579 393.819   1
   1 -13 -23-327.380 341.343   1
  -1  13  23 642.445 378.318   1
   1 -13 -22 165.925 332.103   1
  -1  13  22 400.388 380.411   1
   1 -13 -21-268.111 311.103   1
  -1  13  21 110.897 364.290   1
  -1  13  20 1260.90 353.463   1
   1 -13 -20 1356.35 317.738   1
  -1  13  19 111.316 336.349   1
   1 -13 -19-68.3677 314.990   1
  -1  13  18 999.975 375.583   1
  -1  13  17-111.102 318.477   1
   1 -13 -17 68.5273 289.762   1
   1 -13 -16 238.377 294.530   1
  -1  13  14 1045.33 339.167   1
   1 -13 -14 835.054 303.180   1
  -1  13  13-284.272 304.345   1
   1 -13 -13 131.800 261.557   1
  -1  13  12 2793.50 408.176   1
   1 -13 -12 2947.50 385.307   1
  -1  13  11 1264.49 324.713   1
   1 -13 -11 630.996 283.146   1
  -1  13  10-266.336 268.695   1
   1 -13 -10 307.490 242.901   1
  -1  13   9 419.960 260.305   1
   1 -13  -9 358.127 245.167   1
  -1  13   8 1963.31 314.335   1
   1 -13  -8 2114.88 300.851   1
  -1  13   7-29.9115 232.328   1
   1 -13  -7 250.348 230.318   1
  -1  13   6 999.262 259.772   1
   1 -13  -6 1091.75 245.510   1
  -1  13   4-51.2796 206.925   1
   1 -13  -4 95.1988 188.452   1
   1 -13  -3-220.682 167.872   1
  -1 -13   3 118.470 77.4371   1
   1  13  -3 27.7348 83.9301   1
  -1  13   3 361.984 208.004   1
  -1  13   2 5875.55 450.206   1
   1  13  -2 4824.72 404.629   1
   1 -13  -2 5586.13 441.461   1
  -1 -13   2 4867.78 397.010   1
  -1  13   1 197.470 177.808   1
   1 -13  -1 274.813 163.846   1
  -1 -13   0 1462.13 182.805   1
  -1  13   0 905.543 179.588   1
   1  13   0 1351.57 194.067   1
   1 -13   0 1229.37 181.120   1
  -1 -13  -1-183.444 160.027   1
  -1  13  -1 41.4373 129.109   1
   1 -13   1 143.521 121.321   1
   1  13   1 58.2784 166.728   1
   1 -13   2 5254.26 403.105   1
   1  13   2 4783.39 444.298   1
  -1 -13  -2 5532.20 452.981   1
  -1  13  -2 5344.88 405.098   1
  -1 -13  -3 65.7544 173.550   1
   1 -13   3 39.0909 45.4121   1
  -1  13  -3 57.4243 55.6938   1
   1  13   4 175.564 201.712   1
  -1 -13  -4 117.726 183.053   1
   1  13   6 814.506 240.696   1
  -1 -13  -6 790.678 222.000   1
   1  13   7 29.4129 247.929   1
  -1 -13  -7 496.308 233.511   1
   1  13   8 2175.97 321.240   1
  -1 -13  -8 1780.88 295.724   1
   1  13   9 761.337 266.483   1
  -1 -13  -9-148.586 232.424   1
   1  13  10 65.4053 262.143   1
  -1 -13 -10 122.714 245.928   1
   1  13  11 872.287 284.068   1
  -1 -13 -11 597.566 257.707   1
   1  13  12 2844.96 397.910   1
  -1 -13 -12 3283.11 396.793   1
   1  13  13 488.398 321.923   1
  -1 -13 -13 261.938 299.021   1
   1  13  14 887.089 331.972   1
  -1 -13 -14 1199.59 298.433   1
   1  13  16 108.526 290.607   1
  -1 -13 -16 477.822 291.189   1
   1  13  17-254.014 316.181   1
  -1 -13 -17-137.348 306.327   1
   1  13  18 581.110 350.593   1
   1  13  19 435.329 368.908   1
  -1 -13 -19 101.590 319.723   1
   1  13  20-36.2364 358.048   1
  -1 -13 -20 1743.03 353.022   1
   1  13  21 468.687 356.991   1
  -1 -13 -21 165.421 330.239   1
   1  13  22 213.185 361.415   1
  -1 -13 -22 327.641 322.396   1
   1  13  23-34.9295 319.560   1
  -1 -13 -23 548.452 303.190   1
   1  13  24 68.7408 318.282   1
  -1 -13 -24 379.890 295.305   1
  -1  14  23 705.907 402.604   1
   1 -14 -21-267.745 317.138   1
  -1  14  19 522.821 365.113   1
   1 -14 -19 341.548 316.131   1
  -1  14  18 676.443 382.939   1
   1 -14 -18 34.3919 326.651   1
  -1  14  17-149.769 309.141   1
   1 -14 -17 103.568 270.677   1
  -1  14  16 1117.02 373.700   1
   1 -14 -16 1136.68 346.504   1
  -1  14  15 148.282 312.609   1
   1 -14 -15 308.920 272.948   1
  -1  14  14-73.1995 336.659   1
   1 -14 -14 136.396 293.251   1
  -1  14  13-36.1914 287.726   1
   1 -14 -13 504.434 299.019   1
  -1  14  12 213.968 286.641   1
   1 -14 -12 99.4781 259.563   1
  -1  14  11 210.016 272.860   1
   1 -14 -11 488.449 267.016   1
  -1  14   9 333.030 275.203   1
   1 -14  -9 31.0042 236.654   1
  -1  14   8 580.566 285.192   1
   1 -14  -8 540.871 253.924   1
  -1  14   7 1655.78 299.192   1
   1 -14  -7 1132.72 271.106   1
  -1  14   6 240.525 244.118   1
   1 -14  -6 139.329 227.352   1
  -1  14   5 143.771 237.410   1
   1 -14  -5-105.923 228.659   1
   1 -14  -4 1929.33 253.478   1
  -1  14   4 1336.80 255.979   1
  -1 -14   3 217.668 73.8955   1
   1  14  -3 358.266 82.4269   1
  -1 -14   2 1411.67 165.677   1
  -1  14   2 1350.09 236.477   1
   1  14  -2 1171.77 171.884   1
   1 -14  -1 210.905 179.099   1
  -1  14   1 377.265 186.836   1
   1  14   0 274.679 169.984   1
   1 -14   0 16.5930 150.180   1
  -1  14   0 72.2541 155.704   1
  -1 -14   0-102.426 155.648   1
  -1 -14  -1 351.982 166.704   1
   1  14   1-82.5365 170.262   1
   1 -14   2 1232.84 148.454   1
  -1  14  -2 1020.48 150.095   1
   1  14   2 1299.64 229.823   1
   1  14   3-148.153 194.836   1
  -1 -14  -3 1001.51 213.471   1
   1  14   4 2061.40 277.254   1
  -1 -14  -4 1670.24 254.143   1
   1  14   5-83.7086 228.930   1
  -1 -14  -5-105.119 217.566   1
   1  14   6-29.3161 229.984   1
  -1 -14  -6 220.802 206.679   1
   1  14   7 1070.64 271.850   1
  -1 -14  -7 1611.63 274.345   1
   1  14   8 222.074 250.152   1
  -1 -14  -8 59.6681 235.265   1
   1  14   9-425.445 257.946   1
  -1 -14  -9 584.483 255.768   1
   1  14  11 379.285 282.016   1
  -1 -14 -11 907.947 285.418   1
   1  14  12 772.438 329.555   1
  -1 -14 -12 428.952 286.125   1
   1  14  13 285.958 288.161   1
  -1 -14 -13 403.024 274.658   1
   1  14  15-254.450 335.596   1
  -1 -14 -15 68.6077 305.194   1
   1  14  16 1167.37 371.326   1
  -1 -14 -16 1968.11 349.728   1
   1  14  17 146.143 302.992   1
  -1 -14 -17 412.674 296.411   1
   1  14  18 693.704 325.134   1
  -1 -14 -18-204.544 291.753   1
   1  14  19 291.870 340.593   1
  -1 -14 -19 371.465 310.390   1
   1  14  21 895.999 370.080   1
  -1 -14 -21 330.480 321.060   1
   1  14  23 34.7304 343.812   1
  -1  15  22-35.6455 392.800   1
   1 -15 -21 133.545 336.014   1
  -1  15  21 363.772 378.483   1
   1 -15 -20 337.766 304.547   1
  -1  15  20 444.484 339.332   1
   1 -15 -19 783.673 338.354   1
  -1  15  19 375.605 373.051   1
   1 -15 -18 103.224 316.777   1
  -1  15  18 303.283 374.944   1
  -1  15  17-113.557 328.846   1
   1 -15 -17 138.605 292.417   1
  -1  15  16 341.471 366.147   1
   1 -15 -16-347.460 316.719   1
  -1  15  15 941.640 348.906   1
   1 -15 -15 138.954 302.690   1
  -1  15  14 449.813 332.642   1
   1 -15 -14 103.804 286.894   1
  -1  15  13 223.122 330.257   1
   1 -15 -13 34.3500 288.129   1
  -1  15  12 255.977 321.227   1
   1 -15 -12 915.367 301.165   1
  -1  15  11 396.126 315.042   1
   1 -15 -11 33.4026 278.583   1
  -1  15  10 354.986 301.577   1
   1 -15 -10-98.5140 270.023   1
  -1  15   8 471.416 283.514   1
   1 -15  -8 686.073 263.594   1
  -1  15   7-65.5436 271.203   1
   1 -15  -7-30.1438 246.672   1
  -1  15   6 2567.97 372.938   1
   1 -15  -6 3242.15 359.063   1
  -1  15   5 30.1917 250.148   1
   1 -15  -5 305.090 235.883   1
  -1 -15   3 4.20136 46.3628   1
   1 -15  -3 197.968 212.368   1
   1  15  -3-9.27973 53.3312   1
  -1  15   3 292.896 220.336   1
  -1 -15   2 1440.92 182.858   1
   1 -15  -2 1513.29 256.533   1
   1  15  -2 1999.42 190.931   1
  -1  15   2 1783.83 257.418   1
  -1 -15   1-61.0942 136.137   1
   1 -15  -1-20.1653 169.817   1
   1  15  -1 148.897 149.980   1
  -1  15   1-219.227 187.367   1
   1  15   0 448.424 173.466   1
   1 -15   0 281.301 152.236   1
  -1  15   0-112.689 162.242   1
  -1 -15   0 36.2788 157.360   1
  -1 -15  -1-20.3894 164.185   1
   1  15   1-66.1643 179.663   1
  -1 -15  -2 2013.77 253.977   1
   1 -15   2 1825.66 175.261   1
  -1  15  -2 1360.95 170.008   1
   1  15   2 2118.70 273.252   1
   1  15   3-103.970 182.561   1
  -1 -15  -3-24.7150 178.347   1
   1  15   5 556.265 247.529   1
  -1 -15  -5 249.756 217.155   1
   1  15   6 3560.82 390.641   1
  -1 -15  -6 3673.85 390.498   1
   1  15   7 95.7434 271.790   1
  -1 -15  -7 451.084 252.403   1
   1  15   8 395.892 303.866   1
  -1 -15  -8 1304.70 286.890   1
   1  15  10-312.493 305.113   1
  -1 -15 -10-163.319 269.587   1
   1  15  11 777.582 323.643   1
  -1 -15 -11 534.624 295.604   1
   1  15  12-394.739 305.406   1
  -1 -15 -12 339.086 265.203   1
   1  15  13 217.657 323.975   1
  -1 -15 -13-34.3797 290.799   1
   1  15  14-36.5665 316.609   1
  -1 -15 -14 346.246 297.375   1
   1  15  15 257.285 308.844   1
  -1 -15 -15-173.055 277.355   1
   1  15  16-36.8737 354.087   1
  -1 -15 -16 34.4454 316.259   1
   1  15  17 294.166 351.712   1
  -1 -15 -17 171.697 315.125   1
   1  15  18 441.273 351.914   1
  -1 -15 -18 680.694 330.897   1
   1  15  19-366.334 325.685   1
  -1 -15 -19-134.543 283.751   1
   1  15  20 506.149 333.166   1
  -1 -15 -20-300.215 284.519   1
   1  15  21-177.994 345.001   1
  -1 -15 -21 559.434 295.931   1
   1  15  22 105.291 365.389   1
  -1  16  21 72.0710 360.075   1
   1 -16 -21 697.119 326.286   1
  -1  16  20 73.5077 369.166   1
   1 -16 -20 303.595 306.119   1
  -1  16  19 1119.84 400.894   1
   1 -16 -19 480.021 341.677   1
  -1  16  18 454.111 355.266   1
   1 -16 -18 310.954 297.070   1
  -1  16  17-191.174 376.309   1
   1 -16 -17-138.852 318.345   1
  -1  16  15 77.0485 358.867   1
   1 -16 -15 140.067 316.337   1
   1 -16 -14-419.945 317.235   1
  -1  16  14 458.207 366.073   1
  -1  16  13 494.031 335.042   1
   1 -16 -13-34.8529 274.942   1
  -1  16  12-188.394 315.440   1
   1 -16 -12-138.263 288.785   1
  -1  16  11 74.4406 296.262   1
   1 -16 -11 170.805 282.817   1
   1 -16 -10 807.107 288.768   1
  -1  16  10 695.695 319.369   1
   1 -16  -9-362.402 273.248   1
  -1  16   9 578.080 304.260   1
   1 -16  -8 1574.12 303.441   1
  -1  16   8 1198.07 326.382   1
   1 -16  -7 31.3141 263.143   1
  -1  16   7 68.2104 287.211   1
   1 -16  -6 515.804 269.893   1
  -1  16   6 131.273 276.179   1
   1 -16  -5 640.964 241.307   1
  -1  16   5 502.000 258.775   1
   1 -16  -4 636.092 251.056   1
  -1  16   4 863.221 265.372   1
   1 -16  -3 644.385 209.178   1
  -1  16   3 55.6571 218.691   1
   1 -16  -2 776.729 213.547   1
  -1 -16   2 569.807 126.095   1
  -1  16   2 742.251 236.565   1
   1  16  -2 579.878 138.552   1
   1 -16  -1 546.969 197.898   1
  -1 -16   1 534.834 162.741   1
   1  16  -1 461.195 167.592   1
  -1  16   1 389.293 195.873   1
  -1 -16   0-19.1242 168.501   1
   1 -16   0 129.298 162.748   1
   1  16   0 82.9991 179.199   1
  -1  16   0-19.4178 177.344   1
  -1 -16  -1 541.369 191.190   1
   1  16   1 350.860 203.257   1
  -1 -16  -2 428.326 201.535   1
   1 -16   2 308.745 111.145   1
  -1  16  -2 467.577 117.499   1
   1  16   2 510.419 214.944   1
  -1 -16  -4 545.670 229.330   1
   1  16   4 755.338 240.438   1
  -1 -16  -5 433.084 238.970   1
   1  16   5 213.625 249.645   1
  -1 -16  -6 904.020 261.830   1
   1  16   6 860.031 292.772   1
  -1 -16  -7 313.396 248.386   1
   1  16   7 263.862 277.899   1
  -1 -16  -8 1420.17 293.313   1
   1  16   8 1597.22 323.571   1
  -1 -16  -9 661.419 288.999   1
   1  16   9 348.238 298.571   1
  -1 -16 -10 370.845 281.502   1
   1  16  10 568.451 302.867   1
  -1 -16 -11 136.380 289.580   1
   1  16  11-252.991 307.607   1
  -1 -16 -12 68.9700 272.471   1
   1  16  12-292.545 303.349   1
  -1 -16 -13 243.211 304.177   1
   1  16  13 258.066 332.168   1
  -1 -16 -14-104.141 282.132   1
   1  16  14 259.822 325.077   1
  -1 -16 -15 277.904 312.784   1
   1  16  15 373.816 358.495   1
  -1 -16 -17 274.150 303.226   1
   1  16  17 335.743 350.502   1
  -1 -16 -18 136.484 329.452   1
   1  16  18 517.475 377.718   1
  -1 -16 -19 33.6847 314.342   1
   1  16  19 584.136 381.593   1
  -1 -16 -20 33.2464 310.480   1
   1  16  20 683.273 371.330   1
  -1 -16 -21 130.781 294.210   1
   1  16  21 425.702 350.583   1
   1 -17 -20-470.110 327.256   1
  -1  17  20 400.832 401.077   1
   1 -17 -19 68.4734 336.104   1
  -1  17  19 668.362 388.344   1
   1 -17 -18 138.624 326.061   1
  -1  17  18 867.511 393.377   1
   1 -17 -17-35.0842 317.179   1
  -1  17  17 992.584 359.980   1
   1 -17 -16 422.741 329.442   1
  -1  17  16 771.173 405.630   1
   1 -17 -14 710.216 307.330   1
  -1  17  14 776.719 342.756   1
   1 -17 -13-354.760 292.011   1
  -1  17  13-38.7665 341.190   1
   1 -17 -12 70.5953 290.459   1
  -1  17  12 346.982 319.325   1
   1 -17 -11-35.0056 291.711   1
  -1  17  11 305.664 343.223   1
   1 -17 -10 138.237 273.158   1
  -1  17  10 150.854 316.371   1
   1 -17  -9 102.473 288.294   1
  -1  17   9 481.169 320.197   1
   1 -17  -8 234.002 280.596   1
  -1  17   8 941.162 315.015   1
   1 -17  -7 65.3069 264.224   1
  -1  17   7 140.797 304.639   1
   1 -17  -6 1331.62 301.453   1
  -1  17   6 1290.85 321.010   1
   1 -17  -5 121.037 252.818   1
  -1  17   5 457.195 275.692   1
   1 -17  -4 486.122 247.768   1
  -1  17   4-123.825 243.668   1
   1 -17  -2 536.549 216.443   1
  -1  17   2-53.4987 219.123   1
   1 -17  -1 177.193 198.769   1
   1  17  -1 618.658 175.407   1
  -1  17   1 706.283 214.842   1
   1  17   0 708.642 206.513   1
  -1  17   0 471.586 186.561   1
  -1 -17  -1 752.497 198.557   1
   1  17   1 98.7215 207.935   1
  -1 -17  -2 124.914 204.755   1
   1  17   2 217.357 236.327   1
  -1 -17  -4-28.5448 222.332   1
   1  17   4 336.815 258.005   1
  -1 -17  -5 386.465 240.355   1
   1  17   5 225.196 256.286   1
  -1 -17  -6 525.786 263.170   1
   1  17   6 1841.93 320.517   1
  -1 -17  -7-288.108 264.167   1
   1  17   7-137.649 291.425   1
  -1 -17  -8 361.539 268.025   1
   1  17   8 459.485 279.975   1
  -1 -17  -9-369.200 271.497   1
   1  17   9 541.634 320.583   1
  -1 -17 -10-409.267 287.408   1
   1  17  10 146.832 315.866   1
  -1 -17 -11 448.826 309.914   1
   1  17  11 260.173 325.184   1
  -1 -17 -12 208.842 282.537   1
   1  17  12 487.468 322.660   1
  -1 -17 -13-174.783 283.438   1
   1  17  13 113.031 339.007   1
  -1 -17 -14 593.541 325.203   1
   1  17  14 1100.40 377.187   1
  -1 -17 -16-174.020 309.209   1
   1  17  16-150.636 349.062   1
  -1 -17 -17-206.873 323.400   1
   1  17  17 74.6857 377.656   1
  -1 -17 -18 751.574 310.943   1
   1  17  18 885.958 369.881   1
  -1 -17 -19 33.7246 324.075   1
   1  17  19 658.118 371.484   1
  -1 -17 -20 165.721 334.700   1
   1  17  20 396.746 404.806   1
  -1  18  19 184.138 377.906   1
   1 -18 -19-136.553 328.360   1
  -1  18  18 487.617 380.695   1
   1 -18 -18-34.7953 327.200   1
  -1  18  17 343.280 386.903   1
   1 -18 -17-105.598 321.496   1
  -1  18  16 192.937 352.627   1
   1 -18 -16 498.922 321.633   1
  -1  18  15 350.245 381.068   1
   1 -18 -15-143.833 322.356   1
  -1  18  13 195.903 355.339   1
   1 -18 -13 469.314 322.667   1
  -1  18  12 469.131 350.626   1
   1 -18 -12 253.265 305.017   1
  -1  18  10 77.0024 330.433   1
   1 -18 -10 35.6630 291.172   1
  -1  18   9 75.8110 313.301   1
   1 -18  -9 317.973 291.413   1
  -1  18   8 595.199 321.838   1
   1 -18  -8 416.217 280.819   1
  -1  18   6 246.606 271.011   1
   1 -18  -6 130.408 254.051   1
  -1  18   5 67.6971 276.375   1
  -1  18   4 869.432 300.903   1
  -1  18   3-30.2465 248.061   1
   1  18   3 184.901 247.873   1
   1  18   4 1006.58 277.915   1
  -1 -18  -5 93.6835 194.996   1
   1  18   5 67.2749 274.676   1
  -1 -18  -6 581.699 260.659   1
   1  18   6-173.557 271.259   1
  -1 -18  -8 644.771 291.567   1
   1  18   8 475.628 308.040   1
  -1 -18  -9 103.609 292.756   1
   1  18   9 74.5002 319.076   1
  -1 -18 -10-69.9764 292.282   1
   1  18  10 415.295 328.825   1
  -1 -18 -12 531.867 316.115   1
   1  18  12 38.2963 345.859   1
  -1 -18 -13 568.082 310.415   1
   1  18  13 230.197 328.472   1
  -1 -18 -15 141.313 317.473   1
   1  18  15 190.620 346.416   1
  -1 -18 -16 350.000 332.376   1
   1  18  16 831.580 380.926   1
  -1 -18 -17 34.6821 305.545   1
   1  18  17-150.274 349.896   1
  -1 -18 -18 649.896 332.964   1
   1  18  18 111.575 393.587   1
  -1 -18 -19-33.5630 320.752   1
   1  18  19-146.044 394.739   1
  -1  19  16-77.3631 373.930   1
  -1  19  15 234.317 380.900   1
  -1  19  14-39.3748 365.422   1
  -1  19  12 396.382 372.786   1
  -1  19  11 79.3088 336.819   1
   1  19  11 351.663 376.649   1
   1  19  12 665.268 372.502   1
   1  19  14-77.7308 373.868   1
   1  19  15 774.519 383.678   1
   1  19  16 459.227 382.551   1
   1  19  17 606.976 393.301   1
  -2   0  26 500.887 342.026   1
   2   0 -26 350.234 329.782   1
  -2   0  25 267.835 322.906   1
   2   0 -25-140.719 310.538   1
  -2   0  24 2852.00 393.092   1
   2   0 -24 1402.56 369.863   1
  -2   0  23 75.3019 302.182   1
   2   0 -23 382.548 300.770   1
  -2   0  22 371.214 315.313   1
   2   0 -22 240.529 298.070   1
  -2   0  21-36.3224 284.959   1
   2   0 -21-236.784 266.056   1
   2   0 -20 5171.30 510.477   1
  -2   0  20 5510.92 537.750   1
   2   0 -19 415.398 260.166   1
  -2   0  19 242.217 287.956   1
   2   0 -18 2034.50 313.365   1
  -2   0  18 1981.41 332.764   1
   2   0 -17 384.872 265.511   1
  -2   0  17 129.804 269.167   1
   2   0 -16 1394.15 289.769   1
  -2   0  16 2243.18 318.881   1
   2   0 -15-272.175 215.282   1
  -2   0  15-29.5504 234.253   1
   2   0 -14 14549.1 1102.37   1
   2   0 -13-269.367 193.244   1
  -2   0  13-211.027 220.404   1
  -2   0  12 7657.02 600.521   1
   2   0 -12 7066.45 589.999   1
   2   0 -11 64.4644 158.598   1
  -2   0  11-69.3693 169.229   1
   2   0 -10-99.5603 154.695   1
  -2   0  10 344.761 181.165   1
   2   0  -9-219.408 137.687   1
  -2   0   9-217.615 158.152   1
  -2   0   8 13191.3 945.565   1
   2   0  -8 12236.2 936.313   1
  -2   0   7 48.7351 153.979   1
   2   0  -7 392.740 148.767   1
  -2   0   5-12.6319 138.199   1
   2   0  -5 106.022 121.118   1
  -2   0   4 29226.1 2065.88   1
   2   0  -4 28558.0 2064.11   1
  -2   0   3 18.2373 112.843   1
   2   0  -3 43.7992 102.081   1
   2   0  -2 115338. 8126.09   1
  -2   0   2 114531. 8125.42   1
   2   0  -1-25.7952 71.0623   1
  -2   0   1 33.3156 90.0380   1
   2   0   0 15491.4 1212.41   1
  -2   0   0 18485.3 1213.43   1
  -2   0  -1 76.8848 79.9594   1
   2   0   1 114.506 73.4309   1
  -2   0  -2 110954. 7915.84   1
   2   0   2 113012. 7916.37   1
  -2   0  -3-162.530 96.2718   1
   2   0   3-152.395 98.2675   1
   2   0   4 29834.5 2102.75   1
  -2   0  -4 29098.6 2101.51   1
  -2   0  -5 45.1132 126.471   1
   2   0   5-361.901 138.124   1
  -2   0  -7 103.558 129.827   1
   2   0   7 230.064 132.414   1
  -2   0  -8 12482.3 923.778   1
   2   0   8 12466.5 928.271   1
   2   0   9-168.615 141.380   1
  -2   0  -9-143.894 128.312   1
   2   0  10 20.5075 150.519   1
   2   0  11 110.384 163.359   1
  -2   0 -11 212.990 152.741   1
  -2   0 -12 7001.87 554.129   1
   2   0  12 6458.53 549.428   1
   2   0  13 221.220 185.383   1
  -2   0 -13 145.207 188.308   1
   2   0  14 13112.8 1003.86   1
  -2   0 -14 12964.5 989.121   1
   2   0  15-83.9341 215.610   1
   2   0  16 1435.01 288.871   1
  -2   0 -16 1515.47 264.641   1
   2   0  17 61.0872 245.418   1
  -2   0 -17 114.998 231.556   1
   2   0  18 2164.33 339.356   1
  -2   0 -18 2504.73 330.582   1
   2   0  20 4577.80 489.245   1
  -2   0 -20 4954.74 487.877   1
   2   0  21 243.993 281.059   1
  -2   0 -21 196.394 265.833   1
   2   0  22 178.167 283.142   1
  -2   0 -22 201.786 276.136   1
   2   0  23 543.359 320.367   1
  -2   0 -23 443.455 322.336   1
   2   0  24 1763.34 370.234   1
  -2   0 -24 2059.10 363.810   1
   2   0  25 374.322 337.561   1
  -2   0 -25 653.624 327.505   1
   2   0  26 375.808 294.151   1
  -2   0 -26-104.349 321.290   1
  -2   1  26 265.955 355.294   1
   2  -1 -26 104.711 310.724   1
  -2  -1  25 425.612 348.718   1
   2   1 -25 176.037 319.794   1
  -2  -1  24 1564.56 358.134   1
  -2   1  24 834.028 331.018   1
   2   1 -24 1158.92 342.077   1
  -2   1  23 37.6218 319.552   1
   2  -1 -23-173.982 311.937   1
  -2  -1  22 1259.52 326.595   1
   2   1 -22 1472.40 330.556   1
  -2   1  21 1022.86 318.794   1
  -2  -1  21 1196.67 310.176   1
   2  -1 -21 1319.02 316.147   1
   2   1 -21 369.615 293.843   1
  -2   1  20 286.479 302.954   1
  -2  -1  20 35.2381 295.575   1
   2  -1 -20 99.1050 285.958   1
   2   1 -20 65.6783 272.474   1
  -2   1  19 1049.95 296.510   1
   2  -1 -19 1058.84 285.233   1
  -2  -1  18 727.471 288.321   1
   2   1 -18 1441.93 288.562   1
  -2   1  17 3239.30 398.725   1
   2   1 -17 3205.75 377.810   1
  -2  -1  17 3816.57 397.138   1
  -2  -1  16 6188.00 560.056   1
  -2   1  16 5800.70 560.576   1
   2   1 -16 6024.43 537.548   1
   2  -1 -16 6265.74 549.215   1
  -2   1  15 540.585 231.655   1
   2   1 -15 693.907 227.853   1
  -2  -1  15 493.259 230.872   1
   2  -1 -15 835.264 232.801   1
   2  -1 -14 3076.96 337.250   1
  -2   1  14 2622.37 344.035   1
  -2  -1  13 8028.01 615.575   1
   2   1 -13 6969.12 599.114   1
   2  -1 -12 23.7722 188.681   1
   2   1 -12 22.1784 172.162   1
  -2   1  12-25.5242 193.579   1
  -2   1  11 3803.30 355.490   1
  -2  -1  11 3373.10 343.285   1
   2  -1 -11 3968.60 357.701   1
   2   1 -11 4058.05 347.081   1
  -2  -1  10 24889.5 1829.91   1
  -2   1  10 23691.6 1831.31   1
   2   1 -10 26603.9 1829.35   1
   2  -1 -10 25604.8 1831.16   1
  -2   1   9 1254.34 206.246   1
   2  -1  -9 1592.63 199.602   1
  -2  -1   9 1600.87 207.896   1
   2   1  -9 1557.62 200.644   1
   2  -1  -8 28394.2 2048.69   1
   2   1  -8 29226.4 2043.96   1
  -2   1   8 27048.4 2049.93   1
  -2  -1   8 28814.2 2047.20   1
   2  -1  -7 16186.7 1204.43   1
  -2   1   7 16851.0 1210.60   1
   2   1  -6 4510.53 395.159   1
   2  -1  -6 5122.14 403.647   1
  -2  -1   6 5072.89 398.050   1
  -2   1   6 5250.06 407.392   1
   2   1  -5 8319.48 640.482   1
   2  -1  -5 9368.88 649.773   1
  -2   1   5 8671.24 655.029   1
  -2  -1   5 8206.02 644.252   1
   2   1  -4 3743.93 354.844   1
   2  -1  -4 5338.72 369.756   1
  -2   1   4 5271.94 374.587   1
  -2  -1   4 4320.22 359.718   1
  -2  -1   3 107496. 7970.96   1
   2   1  -3 115395. 7972.09   1
   2  -1  -3 115127. 7975.14   1
  -2   1   3 113723. 7976.72   1
   2   1  -2 2815.73 207.522   1
  -2   1   2 2570.35 207.759   1
  -2  -1   2 2463.37 206.590   1
   2  -1  -1 23062.6 1442.40   1
  -2   1   1 19739.0 1441.23   1
   2   1  -1 18610.6 1438.51   1
  -2  -1   1 19729.6 1439.56   1
   2  -1   0-86.5363 77.3879   1
  -2   1   0 6.37054 76.2757   1
  -2  -1   0 63.8363 89.3723   1
   2   1   0-6.25938 92.7878   1
   2  -1   1 14858.5 1224.38   1
   2   1   1 20629.3 1231.09   1
  -2   1  -1 15004.6 1224.87   1
  -2  -1  -1 19931.6 1231.11   1
   2   1   2 2163.51 203.092   1
   2  -1   2 2632.89 200.814   1
  -2  -1  -2 2034.33 203.538   1
  -2   1  -2 2666.11 201.130   1
   2  -1   3 99597.7 7160.92   1
   2   1   3 109393. 7164.67   1
  -2  -1  -3 108665. 7164.23   1
  -2   1  -3 90903.7 7158.97   1
   2  -1   4 4674.71 364.394   1
   2   1   4 5325.87 380.967   1
  -2  -1  -4 4664.50 370.254   1
  -2   1  -4 4341.89 359.107   1
   2   1   5 7715.43 618.139   1
   2  -1   5 8963.98 613.490   1
  -2  -1  -5 7748.04 614.074   1
  -2   1  -5 8343.18 613.319   1
   2   1   6 4669.69 383.683   1
   2  -1   6 4513.75 369.864   1
  -2  -1  -6 4262.44 370.591   1
  -2   1  -6 4887.15 368.412   1
   2   1   7 15571.3 1160.65   1
  -2  -1  -7 16140.2 1162.27   1
  -2   1  -8 28999.9 1965.24   1
  -2  -1  -8 26988.5 1967.83   1
   2  -1   8 26164.0 1965.67   1
   2   1   8 26929.5 1972.05   1
  -2   1  -9 1255.01 183.875   1
  -2  -1  -9 1405.60 203.854   1
   2   1   9 1662.68 214.833   1
   2  -1   9 1501.15 195.127   1
   2   1  10 23900.6 1747.71   1
   2  -1  10 24101.3 1741.12   1
   2  -1  11 3606.42 333.604   1
   2   1  11 3018.52 337.806   1
  -2   1 -11 3664.01 327.005   1
  -2  -1 -11 4066.58 341.514   1
   2   1  12-242.027 186.924   1
  -2   1 -12 154.402 165.952   1
  -2  -1 -12 47.6440 173.351   1
  -2   1 -13 6848.62 532.612   1
   2  -1  13 6005.14 529.108   1
   2   1  14 3434.17 357.668   1
  -2  -1 -14 3028.25 347.619   1
   2  -1  15-27.2321 226.771   1
  -2   1 -15 358.640 208.412   1
   2   1  16 4845.07 512.088   1
  -2  -1 -16 5288.34 498.117   1
   2  -1  16 4959.90 493.871   1
   2  -1  17 3364.84 387.493   1
   2   1  17 3419.71 403.002   1
  -2   1 -17 3558.87 382.418   1
  -2  -1 -17 3535.14 382.488   1
   2   1  18 515.125 284.709   1
  -2  -1 -18 1209.11 276.761   1
  -2   1 -18 1321.93 280.311   1
   2  -1  19 1140.35 297.905   1
   2   1  19 465.902 273.698   1
  -2   1 -19 731.764 269.767   1
  -2  -1 -19 1027.00 270.767   1
   2  -1  20-33.6484 266.422   1
   2   1  20-102.507 276.390   1
  -2  -1 -20 351.856 277.327   1
  -2   1 -20-157.917 248.244   1
   2  -1  21 661.306 305.669   1
   2   1  21 525.471 315.987   1
  -2  -1 -21 589.195 285.670   1
  -2   1 -21 948.450 288.835   1
   2  -1  22 1884.23 351.028   1
  -2   1 -22 2358.17 359.398   1
   2   1  23 903.843 313.374   1
  -2  -1 -23 239.499 291.993   1
   2  -1  24 667.708 340.053   1
   2   1  24 1464.14 364.364   1
  -2   1 -24 1134.65 329.053   1
  -2  -1 -24 1538.01 352.328   1
   2  -1  25 452.210 334.267   1
  -2   1 -25 905.322 325.695   1
   2   1  26 37.1978 324.469   1
  -2  -1 -26-103.014 311.851   1
   2  -2 -27 886.387 357.188   1
  -2   2  27 337.830 366.765   1
   2  -2 -26 520.117 345.936   1
  -2   2  26 715.694 359.493   1
   2  -2 -25 627.563 315.771   1
   2   2 -25 533.143 331.854   1
  -2   2  25 113.449 318.552   1
   2  -2 -24 418.927 311.579   1
   2   2 -24 456.308 312.665   1
  -2   2  24 566.545 319.064   1
  -2  -2  24-38.3071 311.623   1
   2  -2 -23 626.904 312.979   1
   2   2 -23-34.4901 296.270   1
  -2  -2  23 983.908 330.437   1
  -2   2  23 1049.05 316.592   1
   2   2 -22 204.122 287.907   1
   2  -2 -22-137.533 303.086   1
  -2  -2  22 553.424 316.811   1
  -2   2  22 74.3354 295.911   1
   2   2 -21 399.546 284.132   1
   2  -2 -21-33.7973 284.771   1
  -2   2  21-36.6866 283.513   1
  -2  -2  21 252.119 304.101   1
   2   2 -20 2626.53 361.935   1
   2  -2 -20 2678.44 350.406   1
  -2   2  20 2310.19 358.611   1
  -2  -2  20 1821.29 371.536   1
   2  -2 -19 32.2312 251.644   1
   2   2 -19 188.719 264.468   1
  -2   2  19-70.7573 267.780   1
  -2  -2  19 440.484 274.252   1
  -2   2  18 1197.92 288.906   1
   2   2 -18 1063.33 274.138   1
  -2  -2  18 1467.35 302.704   1
   2  -2 -18 1132.17 264.732   1
   2   2 -17 2358.71 299.805   1
  -2  -2  17 1870.64 314.354   1
   2  -2 -17 1833.41 322.461   1
  -2   2  16-95.7052 281.598   1
   2   2 -16 304.427 220.207   1
  -2  -2  16-148.830 239.106   1
   2  -2 -16 29.5472 263.351   1
   2  -2 -15 1390.84 244.559   1
   2   2 -15 1417.75 245.282   1
  -2  -2  15 875.075 254.542   1
   2  -2 -14 4309.13 435.817   1
   2   2 -14 4806.58 423.243   1
  -2  -2  14 4976.51 427.657   1
  -2   2  14 3895.63 431.326   1
   2  -2 -13 155.010 182.756   1
   2   2 -13 532.305 190.881   1
  -2  -2  13 673.227 210.755   1
  -2   2  13 415.303 196.704   1
  -2  -2  12 22411.6 1639.10   1
  -2   2  11 271.515 219.756   1
   2  -2 -11 230.009 184.543   1
   2   2 -11 59.9531 163.036   1
  -2  -2  11 42.8464 158.826   1
  -2   2  10 18390.8 1443.90   1
  -2  -2  10 20811.3 1436.79   1
   2   2 -10 20381.6 1431.32   1
   2  -2 -10 18510.4 1439.36   1
  -2   2   9 2917.05 313.901   1
   2   2  -9 2427.84 282.295   1
  -2  -2   9 3789.73 302.348   1
   2  -2  -9 3430.04 310.471   1
  -2   2   8 2745.13 289.775   1
   2   2  -8 2702.37 258.181   1
   2  -2  -8 3159.73 284.615   1
  -2  -2   8 3073.78 277.963   1
  -2   2   7 543.399 168.585   1
   2  -2  -7 473.616 147.391   1
   2   2  -6 16078.1 1227.73   1
   2  -2  -6 17329.6 1239.63   1
  -2  -2   6 16957.2 1231.00   1
  -2   2   6 18075.2 1246.02   1
   2   2  -5 6120.25 480.497   1
  -2  -2   5 6367.94 478.351   1
  -2  -2   4 13576.0 917.097   1
   2   2  -4 12522.6 915.531   1
   2  -2  -4 10868.3 923.473   1
  -2   2   4 13400.4 927.246   1
  -2  -2   3 4344.95 341.273   1
   2   2  -3 4168.82 341.150   1
   2  -2  -3 4447.06 358.425   1
  -2   2   3 5216.35 366.497   1
   2   2  -2 11998.7 830.239   1
  -2  -2   2 10376.7 828.181   1
  -2   2   2 11182.8 837.373   1
   2  -2  -2 12878.6 839.837   1
   2  -2  -1 119246. 8846.52   1
  -2  -2   1 142798. 8844.56   1
  -2   2   1 136111. 8846.43   1
   2   2  -1 108224. 8840.46   1
   2   2   0 35895.7 2240.14   1
  -2   2   0 26200.2 2234.89   1
  -2  -2   0 36194.5 2240.24   1
   2  -2   0 29945.5 2239.47   1
   2  -2   1 88349.3 6540.85   1
  -2  -2  -1 130206. 6552.49   1
   2   2   1 130345. 6553.14   1
   2  -2   2 10687.7 863.017   1
   2   2   2 12167.6 875.241   1
  -2  -2  -2 13868.2 874.784   1
  -2   2  -2 12125.8 864.450   1
   2  -2   3 5252.46 356.986   1
   2   2   3 4390.94 381.780   1
  -2  -2  -3 4238.16 371.985   1
  -2   2  -3 4609.80 355.868   1
   2   2   4 13031.9 915.516   1
   2  -2   4 11478.6 902.961   1
  -2   2  -4 12482.5 901.890   1
  -2  -2  -4 13683.0 918.252   1
   2  -2   5 6532.06 470.559   1
  -2   2  -5 5886.66 470.708   1
   2   2   6 15864.0 1219.41   1
   2  -2   6 17541.9 1203.49   1
  -2   2  -6 16685.8 1201.33   1
  -2  -2  -6 15926.7 1215.33   1
  -2   2  -7 554.487 119.958   1
  -2  -2  -7 659.382 133.605   1
   2  -2   7 692.608 127.226   1
   2   2   7 351.674 127.888   1
  -2   2  -8 2746.70 246.847   1
  -2  -2  -8 2532.52 272.090   1
   2  -2   8 2361.19 251.205   1
   2   2   8 3044.42 276.498   1
  -2   2  -9 3277.81 269.834   1
  -2  -2  -9 2698.29 279.526   1
   2  -2   9 2813.91 273.372   1
   2   2   9 2666.40 281.656   1
   2   2  10 21627.5 1583.15   1
  -2  -2 -11 46.2625 154.238   1
  -2   2 -11 116.441 149.170   1
   2   2  11-143.949 180.548   1
   2  -2  11 159.253 159.945   1
   2  -2  12 19542.1 1433.04   1
   2   2  13 183.407 230.332   1
   2  -2  13 487.793 191.594   1
  -2   2 -13 594.615 178.723   1
  -2  -2 -13 673.019 232.498   1
   2   2  14 3105.32 395.122   1
  -2   2 -14 4287.77 382.331   1
   2  -2  14 4040.07 381.478   1
  -2  -2 -14 3997.66 397.874   1
   2  -2  15 1032.86 239.017   1
   2   2  15 586.835 261.693   1
  -2  -2 -15 820.929 258.632   1
  -2   2 -15 972.826 225.229   1
   2   2  16 182.920 275.001   1
   2  -2  16 279.756 228.093   1
  -2   2 -16 158.271 216.080   1
  -2  -2 -16-57.2760 240.850   1
   2   2  17 2401.36 336.680   1
   2  -2  17 2450.54 317.323   1
  -2   2 -17 1716.77 289.818   1
  -2  -2 -17 2345.05 307.931   1
   2  -2  18 1268.43 278.851   1
   2   2  18 554.526 270.607   1
   2  -2  19 32.1981 265.873   1
   2   2  19 268.971 290.934   1
  -2   2 -19 90.5579 253.672   1
  -2  -2 -19-157.126 294.229   1
   2   2  20 2580.39 383.075   1
  -2  -2 -20 2378.21 360.161   1
   2   2  21 210.355 275.506   1
   2  -2  21 449.182 284.609   1
  -2  -2 -21-32.8620 268.306   1
  -2   2 -21 489.796 281.411   1
   2   2  22-143.201 299.572   1
   2  -2  22 496.968 304.059   1
  -2   2 -22 66.9421 277.643   1
  -2  -2 -22-67.1726 302.240   1
   2  -2  23 182.928 294.620   1
   2   2  23-108.363 324.450   1
  -2  -2 -23-204.291 315.007   1
   2   2  24 72.7241 297.993   1
   2  -2  24 374.464 319.791   1
  -2   2 -24 206.739 304.584   1
  -2  -2 -24 307.953 302.474   1
   2   2  25 477.585 328.114   1
  -2  -2 -25 679.984 331.724   1
   2   2  26 331.812 333.797   1
  -2  -2 -26 338.357 327.906   1
   2   2  27 183.234 315.016   1
  -2  -2 -27 745.473 330.331   1
   2  -3 -27-33.9023 320.691   1
  -2   3  26 186.606 353.478   1
   2  -3 -26 755.491 359.073   1
  -2   3  25-37.5790 350.652   1
   2  -3 -25 208.231 339.862   1
  -2  -3  23-188.130 298.761   1
  -2   3  23-37.4520 316.840   1
   2  -3 -23 796.080 311.534   1
   2   3 -23-173.034 300.770   1
  -2  -3  22 3018.40 404.370   1
  -2   3  22 2642.24 423.415   1
   2   3 -22 3579.96 391.450   1
   2  -3 -22 2364.23 379.945   1
  -2  -3  21 323.463 285.828   1
   2   3 -21 196.844 280.377   1
  -2   3  20 472.849 305.474   1
  -2   3  19 248.053 309.446   1
   2  -3 -19 650.331 276.404   1
   2   3 -19 897.135 271.451   1
  -2  -3  19 501.151 267.817   1
  -2   3  18 4129.03 474.783   1
   2  -3 -18 5218.61 469.256   1
   2   3 -18 4750.14 441.537   1
  -2  -3  18 3524.23 430.899   1
   2   3 -17-28.4231 233.634   1
  -2  -3  17-30.6192 241.857   1
   2  -3 -16 3989.65 436.662   1
   2   3 -16 5321.17 434.273   1
  -2  -3  16 5551.92 445.986   1
  -2   3  16 3326.44 436.056   1
  -2   3  15-216.984 252.116   1
   2  -3 -15-86.6430 230.016   1
   2   3 -14 2187.18 275.511   1
  -2  -3  14 2552.94 294.628   1
   2  -3 -14 2665.11 308.877   1
  -2   3  13-142.281 223.667   1
   2  -3 -13-211.817 209.135   1
   2   3 -13 22.4231 173.183   1
  -2  -3  13 216.429 189.018   1
  -2  -3  12 11719.4 897.964   1
  -2   3  12 11607.9 912.493   1
   2  -3 -12 10553.9 900.631   1
   2   3 -12 13090.4 892.580   1
  -2   3  11 2073.10 273.771   1
   2  -3 -11 1763.56 263.243   1
   2   3 -11 2169.13 229.761   1
  -2  -3  11 2079.39 240.912   1
  -2   3  10 11926.3 918.885   1
  -2  -3  10 12304.9 900.865   1
   2  -3 -10 12728.7 923.662   1
   2   3 -10 11557.5 896.287   1
  -2   3   9 1638.29 227.622   1
   2   3  -9 1448.19 175.745   1
  -2  -3   9 1540.74 184.023   1
   2  -3  -9 1255.63 211.785   1
   2  -3  -8 407.099 141.630   1
  -2   3   8 103.925 165.347   1
   2   3  -7 5375.30 471.120   1
   2  -3  -7 5823.51 486.054   1
  -2  -3   7 6327.37 474.400   1
   2  -3  -6 17023.8 1200.06   1
   2   3  -6 17083.2 1183.77   1
  -2   3   6 15158.5 1201.50   1
  -2  -3   6 15955.1 1184.90   1
   2  -3  -5 557.419 129.872   1
  -2  -3   5 462.276 114.377   1
   2   3  -5 613.896 119.090   1
  -2   3   5 824.706 147.633   1
  -2  -3   4 6400.77 500.616   1
   2   3  -4 7111.19 501.075   1
   2  -3  -3 10265.4 778.368   1
  -2  -3   3 10423.5 760.324   1
   2   3  -3 10552.2 759.179   1
  -2   3   3 10736.2 780.343   1
   2  -3  -2 32128.4 2464.25   1
  -2   3   2 40042.5 2467.68   1
  -2  -3   2 31527.6 2454.44   1
   2   3  -2 36053.5 2454.44   1
   2   3  -1 57214.3 4106.87   1
  -2   3   1 54762.8 4112.63   1
  -2  -3   1 55929.5 4106.41   1
   2  -3  -1 65077.0 4112.50   1
   2  -3   0-27.7937 90.1768   1
  -2  -3   0-29.6050 101.615   1
   2   3   0-37.5335 97.0641   1
  -2   3   0-50.2457 97.5121   1
   2  -3   1 53767.1 4168.43   1
   2   3   1 59560.4 4174.26   1
  -2  -3  -1 63182.1 4174.56   1
  -2   3  -1 60524.6 4169.04   1
   2   3   2 34913.1 2639.95   1
   2  -3   2 38681.9 2630.10   1
  -2  -3  -2 31924.1 2638.94   1
  -2   3  -2 40138.6 2631.43   1
   2  -3   3 10200.7 725.456   1
   2   3   3 10741.3 741.559   1
  -2   3  -3 9038.47 725.120   1
  -2  -3  -3 10953.7 743.161   1
  -2   3  -4 5762.62 448.864   1
   2  -3   4 6315.70 449.481   1
   2  -3   5 590.163 98.7793   1
   2   3   5 229.077 158.862   1
  -2  -3  -5 670.610 156.378   1
  -2   3  -5 377.067 93.1940   1
   2  -3   6 15941.7 1153.61   1
   2   3   6 17565.7 1178.44   1
  -2  -3  -6 18109.7 1175.03   1
  -2   3  -6 14087.4 1153.05   1
   2   3   7 6216.03 518.161   1
   2  -3   7 6485.65 492.134   1
  -2   3  -7 6164.77 490.011   1
  -2  -3  -7 6864.13 516.597   1
  -2  -3  -8 155.119 164.681   1
   2   3   8-202.992 175.646   1
  -2  -3  -9 1237.94 190.291   1
  -2   3  -9 1466.60 164.243   1
   2  -3   9 1447.07 167.705   1
  -2  -3 -10 11195.0 835.739   1
   2   3  10 10335.5 833.711   1
   2  -3  10 11010.7 817.120   1
   2   3  11 2349.64 273.376   1
   2  -3  11 1831.44 227.382   1
  -2  -3 -11 1612.49 268.790   1
  -2   3 -11 2470.57 240.248   1
  -2  -3 -12 12732.2 893.396   1
  -2   3 -12 12464.1 873.734   1
   2   3  12 10198.8 883.835   1
   2  -3  12 10818.1 871.539   1
   2   3  13 539.785 204.209   1
   2  -3  13 89.7744 174.928   1
  -2   3 -13 125.172 166.327   1
  -2  -3 -13 212.325 212.252   1
   2   3  14 1795.68 296.520   1
   2  -3  14 2138.29 285.373   1
  -2  -3 -14 1930.15 294.244   1
  -2   3 -14 2444.94 267.982   1
   2   3  15 510.091 271.990   1
  -2  -3 -15-393.506 254.787   1
  -2   3 -16 4010.57 411.479   1
   2  -3  16 4068.51 412.200   1
   2   3  16 4317.08 452.172   1
  -2  -3 -16 4753.91 438.767   1
   2  -3  17 289.337 231.710   1
  -2   3 -17 108.465 220.277   1
   2  -3  18 4408.75 447.147   1
  -2   3 -18 4450.56 439.559   1
  -2  -3 -18 4028.90 446.621   1
   2  -3  19 254.899 266.555   1
   2   3  19 338.907 316.102   1
  -2   3 -19 479.868 250.974   1
  -2  -3 -19-126.769 281.900   1
   2   3  20 519.633 286.574   1
   2  -3  20 1194.82 290.609   1
  -2  -3 -20 873.563 288.684   1
  -2   3 -20 1161.36 282.118   1
   2  -3  21-103.095 278.353   1
  -2   3 -21 488.361 278.621   1
   2   3  22 2036.23 384.791   1
   2  -3  22 2909.17 383.703   1
  -2  -3 -22 2612.52 381.940   1
  -2   3 -22 2457.71 377.199   1
   2   3  23 108.227 290.959   1
   2  -3  23 294.462 304.360   1
  -2   3 -23 508.447 315.667   1
  -2  -3 -23 577.930 305.275   1
   2   3  25 399.233 340.226   1
  -2  -3 -25 677.052 326.314   1
   2   3  26 328.735 323.514   1
  -2  -3 -26 603.403 317.784   1
   2   3  27 615.827 354.883   1
  -2  -3 -27 435.322 347.535   1
   2  -4 -28 329.431 363.095   1
  -2   4  28-144.307 349.931   1
   2  -4 -27-268.777 337.485   1
  -2   4  27 767.444 363.151   1
   2  -4 -26 1022.58 341.553   1
  -2   4  26 1110.57 348.674   1
   2  -4 -25 68.9112 320.320   1
  -2   4  25 485.159 336.312   1
   2  -4 -24 242.732 324.074   1
  -2   4  24-298.802 323.830   1
   2  -4 -23 932.429 348.509   1
   2   4 -23 1410.13 321.844   1
  -2   4  23 373.843 343.821   1
   2   4 -22 874.869 308.168   1
   2  -4 -22 68.5378 320.574   1
  -2  -4  22 403.394 320.738   1
  -2   4  22-37.2267 326.209   1
   2   4 -21 130.702 285.839   1
  -2   4  21 221.835 334.743   1
   2   4 -20 2236.35 337.419   1
   2  -4 -20 2295.93 365.344   1
  -2  -4  20 2330.60 357.095   1
  -2   4  19 1036.20 314.847   1
   2   4 -19 1421.87 284.623   1
  -2  -4  19 2203.86 309.025   1
   2  -4 -19 1180.42 321.662   1
  -2   4  18 3966.95 424.892   1
   2   4 -18 3785.25 385.663   1
  -2  -4  18 3852.48 397.500   1
   2  -4 -18 3120.56 393.116   1
  -2   4  17 946.029 308.214   1
   2   4 -17 1703.84 268.421   1
  -2  -4  17 1140.39 288.554   1
   2  -4 -17 1630.39 292.445   1
  -2   4  16 522.567 295.921   1
   2  -4 -16 212.817 268.802   1
   2   4 -16 363.955 209.397   1
  -2  -4  16-113.473 225.156   1
  -2  -4  15 6105.85 551.742   1
  -2   4  15 6578.64 575.329   1
   2  -4 -15 6215.68 567.039   1
   2   4 -15 6893.90 547.172   1
  -2   4  14 2924.44 358.826   1
   2  -4 -14 2973.21 348.678   1
   2   4 -14 3450.53 318.654   1
  -2  -4  14 2639.37 325.593   1
  -2   4  13 5055.70 456.787   1
  -2  -4  13 4156.46 421.031   1
   2  -4 -13 5110.13 447.103   1
   2   4 -13 4708.00 414.897   1
  -2   4  12 10941.0 875.025   1
  -2  -4  12 12076.9 854.317   1
   2   4 -12 10480.0 841.895   1
   2  -4 -12 11341.6 865.987   1
  -2  -4  11 8062.12 609.522   1
   2   4 -11 7552.24 597.380   1
  -2   4  10-100.054 169.576   1
   2  -4 -10 139.065 155.562   1
   2   4 -10 32.1961 129.318   1
  -2  -4  10 17.3987 130.563   1
  -2   4   9 4527.10 398.131   1
  -2  -4   9 4115.19 353.697   1
   2  -4  -9 4631.98 381.572   1
   2   4  -9 4125.44 348.214   1
  -2   4   8 9585.24 778.054   1
  -2  -4   8 9958.24 752.519   1
   2   4  -8 10232.4 747.964   1
   2  -4  -8 10629.5 778.527   1
  -2   4   7 1068.65 190.898   1
   2   4  -7 834.567 139.478   1
  -2  -4   7 889.057 130.013   1
  -2  -4   6 17467.6 1298.31   1
   2   4  -6 17649.3 1298.36   1
   2  -4  -6 18867.1 1319.37   1
  -2   4   6 19069.9 1323.98   1
  -2  -4   5 53851.4 3931.50   1
   2  -4  -5 55260.7 3948.81   1
   2   4  -5 57468.8 3931.75   1
  -2   4   5 54823.3 3953.73   1
  -2  -4   4 8895.97 712.943   1
   2   4  -4 10777.7 713.792   1
   2  -4  -3 47153.2 3472.50   1
   2   4  -3 49495.6 3456.95   1
  -2  -4   3 47381.1 3457.68   1
  -2   4   3 51792.7 3475.19   1
   2   4  -2 6812.82 478.181   1
  -2  -4   2 6951.07 480.406   1
  -2   4   2 6933.57 498.440   1
   2   4  -1 56361.5 4089.19   1
  -2  -4   1 53074.8 4089.45   1
  -2   4   1 61198.7 4097.06   1
   2  -4  -1 62707.4 4096.04   1
  -2  -4   0 18356.6 1240.12   1
   2   4   0 16698.6 1240.74   1
  -2   4   0 15961.1 1238.86   1
   2  -4   0 18198.2 1241.14   1
  -2  -4  -1 58420.2 4314.86   1
  -2   4  -1 61480.0 4309.25   1
   2   4   1 60787.9 4316.13   1
   2  -4   1 62049.0 4308.97   1
   2   4   2 7679.58 547.792   1
   2  -4   2 7203.71 526.515   1
  -2  -4  -2 7011.95 542.429   1
  -2   4  -2 7126.17 527.059   1
   2  -4   3 51710.8 3606.41   1
   2   4   3 46871.7 3623.00   1
  -2   4  -3 51661.1 3606.81   1
  -2  -4  -3 51612.2 3623.52   1
   2  -4   4 9465.30 614.666   1
   2   4   4 7278.75 637.901   1
  -2   4  -4 7840.43 612.437   1
  -2  -4  -4 8761.99 642.757   1
   2   4   5 55652.1 4040.35   1
   2  -4   5 58196.6 4019.94   1
  -2   4  -5 56368.2 4018.74   1
  -2  -4  -5 55493.9 4039.16   1
   2  -4   6 16391.5 1216.86   1
   2   4   6 18034.2 1245.68   1
  -2   4  -6 17470.1 1217.01   1
  -2  -4  -6 15883.6 1239.46   1
  -2   4  -7 1331.98 152.032   1
  -2  -4  -7 1623.96 197.904   1
   2  -4   7 1292.26 152.344   1
   2   4   7 1348.60 207.844   1
  -2   4  -8 8969.76 720.860   1
  -2  -4  -8 10097.2 751.419   1
   2  -4   8 9823.53 725.562   1
   2   4   8 11228.8 761.549   1
   2   4   9 4509.07 397.369   1
   2   4  10-73.4925 184.824   1
   2  -4  10 79.3874 125.742   1
  -2  -4 -10 187.818 179.946   1
  -2   4 -10-15.5044 112.530   1
   2  -4  11 7575.42 597.900   1
  -2   4 -11 7750.80 593.759   1
   2  -4  12 11571.5 870.424   1
   2   4  12 11464.5 899.258   1
  -2  -4 -12 12275.5 899.316   1
  -2   4 -12 11098.5 861.371   1
   2   4  13 3803.29 416.798   1
  -2  -4 -13 5130.64 414.464   1
  -2   4 -13 3951.88 372.357   1
   2  -4  13 4180.37 380.944   1
   2  -4  14 3233.15 326.242   1
   2   4  14 3057.08 361.733   1
  -2  -4 -14 3240.55 334.906   1
  -2   4 -14 3006.29 310.605   1
  -2   4 -15 6042.61 509.194   1
  -2  -4 -15 6340.91 541.423   1
   2   4  15 5545.78 533.592   1
   2  -4  15 6286.13 527.228   1
   2   4  16 31.6388 278.314   1
  -2  -4 -16 207.813 252.288   1
   2  -4  17 1412.72 273.820   1
  -2   4 -17 1593.39 254.223   1
  -2  -4 -17 1437.16 271.329   1
   2  -4  18 3528.52 377.709   1
   2   4  18 2607.74 391.248   1
  -2   4 -18 3690.14 369.279   1
  -2  -4 -18 3918.13 405.831   1
   2  -4  19 1728.32 297.078   1
   2   4  19 1438.72 349.535   1
  -2  -4 -19 1438.77 321.892   1
  -2   4 -19 2083.12 305.002   1
   2  -4  20 2264.60 343.930   1
   2   4  20 2719.24 362.688   1
  -2  -4 -20 2375.76 333.576   1
  -2   4 -20 1899.40 325.833   1
   2   4  21 317.956 303.386   1
   2  -4  22 285.897 299.265   1
   2   4  22 572.106 320.151   1
  -2   4 -22 1087.26 307.395   1
  -2  -4 -22 167.573 301.482   1
   2   4  23 288.095 288.505   1
  -2   4 -23 512.950 283.737   1
  -2  -4 -23 644.586 303.089   1
   2   4  24 864.760 349.099   1
  -2  -4 -24 68.1134 333.313   1
   2   4  25 144.186 311.314   1
  -2  -4 -25 33.6230 299.146   1
   2   4  27 429.349 340.909   1
  -2  -4 -27-65.9479 320.983   1
   2   4  28-141.748 311.646   1
  -2  -4 -28-65.2928 334.108   1
   2  -5 -28 357.025 328.469   1
  -2   5  28 460.242 331.521   1
   2  -5 -26 472.435 343.992   1
  -2   5  26-146.638 345.215   1
   2  -5 -25 68.3801 348.615   1
  -2   5  25 370.436 355.443   1
   2  -5 -24-103.091 338.090   1
  -2   5  24-37.2299 344.934   1
   2  -5 -22-34.0874 307.964   1
   2   5 -22 133.930 272.229   1
  -2   5  22 298.340 339.402   1
   2  -5 -21 607.576 319.979   1
   2   5 -21-129.019 275.893   1
  -2  -5  21 386.300 295.839   1
  -2   5  21 408.456 339.734   1
   2   5 -20 587.592 270.181   1
  -2  -5  20-203.337 275.823   1
  -2   5  19-540.110 349.174   1
   2   5 -19 443.608 233.021   1
  -2  -5  19 64.7663 252.642   1
   2  -5 -19-264.232 318.733   1
  -2   5  18 984.591 326.605   1
   2   5 -18 679.200 252.078   1
  -2  -5  18 1321.76 276.569   1
   2  -5 -18 779.976 294.827   1
  -2   5  17-410.780 251.950   1
   2   5 -17 482.230 232.278   1
  -2  -5  17 58.1717 240.150   1
   2  -5 -17-158.782 236.992   1
  -2   5  15 838.407 301.098   1
   2  -5 -15 210.157 268.450   1
   2   5 -15 401.104 212.199   1
  -2  -5  15-25.5757 212.279   1
   2  -5 -14 3561.21 379.585   1
   2   5 -14 4078.62 359.812   1
  -2  -5  14 4275.16 371.903   1
  -2   5  14 3333.86 386.455   1
  -2   5  13 1469.73 296.497   1
   2   5 -13 1187.14 214.939   1
  -2  -5  13 1272.62 230.798   1
   2  -5 -13 1896.38 289.698   1
  -2   5  12-28.7417 221.465   1
   2   5 -12 55.3210 153.007   1
  -2  -5  12-79.7446 162.083   1
   2  -5 -12 398.913 204.400   1
  -2   5  11 164.413 184.944   1
   2  -5 -11 177.578 193.306   1
   2   5 -11 251.733 138.195   1
  -2  -5  11 89.2885 154.388   1
  -2   5  10 10234.0 779.811   1
  -2  -5  10 10594.1 747.689   1
   2   5 -10 9238.40 739.481   1
   2  -5 -10 9840.37 772.813   1
  -2   5   9 807.662 181.380   1
   2  -5  -9 453.625 169.352   1
  -2  -5   8 22462.4 1626.57   1
   2  -5  -8 24692.3 1654.35   1
  -2   5   8 23723.4 1656.77   1
   2   5  -8 21158.2 1626.95   1
  -2  -5   7 1633.73 170.592   1
  -2   5   7 2169.04 236.089   1
   2  -5  -7 1765.24 223.680   1
   2   5  -6 13353.4 989.881   1
  -2  -5   6 14000.3 991.941   1
  -2   5   6 14535.7 1023.90   1
   2  -5  -6 13269.2 1017.51   1
  -2  -5   5 2287.29 198.157   1
   2   5  -5 2298.75 196.909   1
  -2   5   5 2353.02 257.325   1
   2  -5  -5 2599.35 247.588   1
  -2   5   4 15253.3 1031.68   1
   2   5  -4 13470.2 1000.41   1
  -2  -5   4 14407.6 1003.06   1
   2  -5  -4 12936.2 1024.48   1
  -2  -5   3-13.1962 71.4435   1
   2   5  -3-39.5275 74.4147   1
   2   5  -2 42241.3 3071.62   1
   2  -5  -2 43005.3 3086.21   1
  -2   5   2 41972.4 3086.47   1
  -2  -5   2 45244.3 3071.93   1
  -2   5   1 1517.98 155.353   1
  -2  -5   1 1244.99 137.906   1
   2   5  -1 1250.48 136.487   1
   2  -5  -1 1150.47 155.908   1
  -2   5   0-8.94955 77.1217   1
   2  -5   0 165.554 103.432   1
   2   5   0-36.7179 107.304   1
  -2  -5   0-123.634 97.6788   1
   2   5   1 1181.59 154.747   1
   2  -5   1 1383.81 130.972   1
  -2  -5  -1 1262.96 151.863   1
  -2   5  -1 1125.37 125.031   1
  -2  -5  -2 43512.8 3096.80   1
  -2   5  -2 42001.3 3082.07   1
   2  -5   2 44492.4 3082.56   1
   2   5   2 44579.2 3098.70   1
   2  -5   3 85.3125 60.7755   1
  -2   5  -3-16.2922 67.3162   1
   2   5   4 14659.0 1071.50   1
  -2   5  -4 14558.2 1040.59   1
  -2  -5  -4 14445.2 1069.68   1
   2   5   5 2458.75 262.521   1
   2  -5   5 2042.25 198.923   1
  -2   5  -5 2911.70 201.588   1
  -2  -5  -5 2856.71 258.165   1
   2   5   6 14074.6 972.802   1
  -2   5  -6 13450.8 932.575   1
  -2  -5  -6 12065.6 963.513   1
   2  -5   6 12349.3 933.147   1
  -2   5  -7 1282.82 152.900   1
  -2  -5  -7 1521.66 204.930   1
   2   5   7 1670.21 213.960   1
   2  -5   7 1897.92 158.744   1
  -2  -5  -8 23033.1 1698.49   1
  -2   5  -8 22123.9 1671.75   1
   2  -5   8 24790.7 1672.61   1
   2   5   8 23070.4 1702.63   1
   2  -5   9 733.661 122.844   1
   2   5   9 962.458 213.843   1
  -2  -5  -9 575.450 195.812   1
  -2   5  -9 620.032 117.690   1
   2   5  10 9319.72 769.230   1
  -2  -5 -10 10325.8 770.558   1
   2   5  11 26.3449 206.709   1
   2  -5  11 82.7461 138.379   1
  -2  -5 -11-25.9116 187.634   1
  -2   5 -11 249.503 132.389   1
   2   5  12 54.7934 208.332   1
   2  -5  12-91.6620 144.098   1
  -2  -5 -12-134.950 178.677   1
  -2   5 -12 241.577 149.005   1
   2   5  13 1188.44 249.256   1
   2  -5  13 1332.52 207.635   1
  -2  -5 -13 658.169 229.445   1
  -2   5 -13 1334.76 198.758   1
   2   5  14 3732.82 425.477   1
  -2   5 -14 4496.51 376.823   1
   2  -5  14 4212.40 378.963   1
  -2  -5 -14 3327.40 408.109   1
   2  -5  15 311.344 204.061   1
   2   5  15 437.835 280.860   1
  -2  -5 -15 790.445 259.273   1
  -2   5 -15 675.128 212.392   1
  -2   5 -16 5230.20 454.603   1
   2  -5  16 4736.17 453.605   1
   2   5  17 231.173 278.092   1
   2  -5  17-137.741 226.943   1
  -2   5 -17-311.774 219.249   1
  -2  -5 -17 403.030 270.418   1
   2   5  18 540.780 275.047   1
   2  -5  18 614.546 264.521   1
  -2  -5 -18 792.354 258.966   1
  -2   5 -18 526.837 255.653   1
   2   5  19 276.340 322.294   1
   2  -5  19-524.605 274.538   1
  -2  -5 -19 161.294 297.286   1
  -2   5 -19 379.509 250.571   1
   2  -5  20 260.873 266.752   1
  -2   5 -20 424.907 249.566   1
   2  -5  21 171.159 259.270   1
  -2  -5 -21-232.288 297.176   1
  -2   5 -21 568.406 253.994   1
   2   5  22 787.212 328.768   1
  -2   5 -22 99.1899 293.995   1
   2   5  23 395.365 306.253   1
  -2  -5 -23 507.805 332.454   1
   2   5  24 1219.98 367.153   1
  -2  -5 -24 338.890 339.557   1
   2   5  25 715.846 323.424   1
  -2  -5 -25 333.651 298.951   1
   2   5  26 250.938 352.226   1
  -2  -5 -26 988.587 361.836   1
   2   5  28 174.635 357.773   1
  -2  -5 -28 707.685 370.233   1
  -2   6  27 392.172 350.624   1
   2  -6 -27 360.333 367.757   1
  -2   6  26 217.876 366.325   1
   2  -6 -26 435.286 342.922   1
  -2   6  24 37.0367 335.271   1
   2  -6 -24 239.224 309.392   1
  -2   6  23 223.261 329.600   1
   2  -6 -23 992.107 331.587   1
  -2   6  22 1006.83 345.303   1
   2  -6 -22 340.750 308.132   1
  -2   6  21 632.616 331.982   1
   2   6 -21 322.529 272.769   1
   2  -6 -21 169.083 301.870   1
  -2   6  20 953.623 350.856   1
   2   6 -20 1073.40 259.672   1
   2  -6 -20 1109.34 322.962   1
  -2  -6  20 1081.24 273.613   1
  -2   6  19 684.777 338.828   1
   2  -6 -19 399.386 308.329   1
   2   6 -19 554.772 259.832   1
  -2  -6  19 468.521 278.668   1
   2  -6 -18 4265.18 477.460   1
   2   6 -18 4863.90 431.465   1
  -2  -6  18 4344.54 450.456   1
  -2   6  18 3586.55 490.154   1
  -2   6  17-104.011 278.538   1
   2  -6 -17 257.226 267.891   1
  -2   6  16 168.575 271.452   1
   2   6 -16 316.781 209.951   1
  -2  -6  16 234.067 244.195   1
   2  -6 -16 313.637 248.430   1
  -2   6  15 394.096 300.358   1
   2  -6 -15 489.088 286.663   1
   2   6 -15 430.512 194.364   1
  -2  -6  15-120.837 189.752   1
  -2   6  14 8371.41 756.121   1
  -2  -6  14 9763.85 734.551   1
   2   6 -14 9379.94 730.947   1
   2  -6 -14 9994.53 757.388   1
  -2   6  13 399.839 268.823   1
   2  -6 -13 28.4275 244.976   1
  -2  -6  13-40.5590 168.942   1
   2   6 -13-38.6726 163.191   1
  -2   6  12 4170.37 455.423   1
   2  -6 -12 5006.49 442.728   1
  -2  -6  12 4934.77 411.056   1
   2   6 -12 5056.45 406.478   1
   2  -6 -11 2016.33 264.171   1
  -2  -6  11 1929.29 220.699   1
  -2   6  11 2065.60 273.823   1
   2   6 -11 2025.87 221.777   1
  -2   6   9 2318.98 279.530   1
  -2  -6   9 2681.07 232.734   1
   2   6  -9 2864.04 233.683   1
  -2  -6   8 7646.82 618.424   1
   2  -6  -8 8086.67 655.908   1
   2   6  -8 9186.40 619.378   1
  -2   6   8 8364.96 665.403   1
  -2  -6   7 1144.87 134.783   1
   2  -6  -7 1105.58 198.144   1
   2   6  -7 1324.20 127.757   1
  -2   6   7 1006.80 217.087   1
   2  -6  -6 48536.9 3541.91   1
  -2  -6   6 49906.1 3514.90   1
  -2   6   6 50736.9 3546.44   1
   2   6  -6 49205.8 3514.06   1
   2  -6  -5 12571.0 913.829   1
   2   6  -5 11749.5 880.840   1
  -2  -6   5 12862.0 883.175   1
  -2   6   5 11825.5 915.111   1
   2   6  -4 26380.4 1783.05   1
  -2  -6   4 23884.6 1782.93   1
  -2   6   4 24491.0 1809.58   1
   2  -6  -4 25120.5 1808.16   1
   2  -6  -3 102.904 121.588   1
  -2   6   3 269.178 133.577   1
   2   6  -3 435.476 81.3502   1
  -2  -6   3 260.769 77.5320   1
  -2  -6   2 31965.2 2328.02   1
   2   6  -2 33553.4 2328.60   1
   2  -6  -1 6330.94 472.856   1
  -2   6   1 6251.18 476.445   1
   2   6  -1 6331.33 464.617   1
  -2  -6   1 5900.36 461.892   1
   2  -6   0 7239.19 479.216   1
  -2  -6   0 6427.88 476.839   1
  -2   6   0 5600.46 478.177   1
   2   6   0 6012.83 475.932   1
  -2  -6  -1 6010.99 479.427   1
   2   6   1 6653.72 479.089   1
   2  -6   1 6412.77 466.177   1
  -2   6  -1 5995.66 464.994   1
  -2   6  -2 32488.0 2307.41   1
  -2   6  -3 359.315 73.3572   1
   2   6   3 543.557 136.370   1
  -2  -6  -3 328.768 143.112   1
   2  -6   3 477.593 69.0070   1
   2   6   4 24676.2 1741.50   1
  -2   6  -4 23646.4 1708.57   1
  -2  -6  -4 24451.2 1738.03   1
   2  -6   4 24180.9 1708.79   1
   2   6   5 10809.9 903.341   1
  -2  -6  -5 11726.1 906.987   1
  -2   6  -5 12386.2 870.064   1
   2  -6   5 12373.9 870.017   1
   2   6   6 47103.5 2882.17   1
  -2   6  -6 49740.0 2841.84   1
  -2  -6  -6 44513.5 2880.48   1
   2   6   7 947.128 208.096   1
   2  -6   7 1331.40 134.862   1
  -2   6  -7 1216.85 125.717   1
   2   6   8 7608.32 669.651   1
   2  -6   8 8805.89 626.231   1
   2  -6   9 1831.46 210.422   1
  -2   6  -9 2188.75 210.771   1
   2   6   9 3121.38 298.915   1
  -2  -6  -9 3441.24 294.315   1
   2   6  10 5525.68 534.849   1
   2  -6  10 6384.86 488.309   1
  -2  -6 -10 5723.62 537.083   1
  -2   6 -10 6883.10 487.336   1
   2  -6  11 2174.08 224.392   1
   2   6  11 1838.51 296.352   1
  -2  -6 -11 2115.02 293.118   1
  -2   6 -11 2311.96 214.053   1
   2   6  12 4729.63 456.966   1
   2  -6  12 4877.19 413.767   1
  -2  -6 -12 5562.21 461.750   1
  -2   6 -12 5007.50 412.359   1
   2   6  13 60.0695 252.641   1
   2  -6  13 359.907 168.421   1
  -2   6 -13 285.686 153.622   1
  -2  -6 -13 361.074 246.946   1
   2  -6  14 9454.44 714.285   1
   2   6  14 8286.80 753.409   1
  -2   6 -14 9504.22 709.365   1
  -2  -6 -14 8965.47 740.634   1
  -2   6 -15 279.974 191.785   1
  -2  -6 -15 358.793 251.677   1
   2  -6  15 182.554 194.370   1
   2   6  15 31.8539 239.478   1
  -2   6 -16 328.572 204.091   1
  -2  -6 -16 214.978 267.673   1
   2  -6  16 322.978 212.770   1
   2   6  16 850.384 311.112   1
  -2  -6 -17 94.3288 244.268   1
   2   6  17 468.440 245.683   1
  -2  -6 -18 4386.60 455.824   1
  -2   6 -18 4497.64 408.173   1
   2   6  18 3493.10 468.980   1
   2  -6  18 3645.43 408.661   1
   2   6  19 591.774 281.458   1
   2  -6  19 183.200 252.302   1
  -2  -6 -19 844.950 278.942   1
  -2   6 -19-28.2964 215.594   1
   2   6  20 140.938 326.609   1
   2  -6  20 547.156 261.798   1
  -2  -6 -20 821.872 311.564   1
  -2   6 -20 956.792 277.196   1
   2   6  21-35.5293 268.961   1
  -2  -6 -21 698.464 264.933   1
  -2   6 -21 220.854 280.464   1
   2   6  22 646.160 346.213   1
  -2  -6 -22 1072.60 335.932   1
   2   6  23 860.288 308.307   1
  -2  -6 -23 641.223 299.620   1
   2   6  24 571.652 364.359   1
  -2  -6 -24 640.367 349.983   1
   2   6  26 709.970 367.574   1
  -2  -6 -26 878.517 362.074   1
   2   6  27 209.471 325.932   1
  -2  -6 -27 418.143 326.049   1
   2  -7 -27 647.869 360.665   1
  -2   7  27-422.243 355.434   1
   2  -7 -26 33.1171 348.205   1
  -2   7  26 251.479 359.054   1
  -2   7  25 145.484 342.429   1
   2  -7 -24 33.9712 295.731   1
   2  -7 -23 170.462 305.216   1
  -2   7  23 148.327 325.579   1
   2  -7 -21 101.565 297.248   1
  -2   7  21-447.194 324.570   1
  -2   7  20-36.8286 338.167   1
   2  -7 -20 101.232 305.341   1
   2   7 -20 91.5101 241.556   1
  -2  -7  19 150.374 255.962   1
   2   7 -19-86.5636 248.143   1
  -2   7  18 358.375 322.411   1
   2  -7 -18 198.607 303.431   1
  -2   7  17 280.706 262.211   1
   2   7 -17 787.643 231.255   1
  -2  -7  17 394.271 215.633   1
   2   7 -16 10561.8 778.436   1
   2  -7 -16 10343.7 813.395   1
  -2  -7  16 10178.8 779.887   1
  -2   7  16 8213.67 812.871   1
  -2   7  15 635.152 291.294   1
   2   7 -15 152.653 184.766   1
  -2  -7  15 514.906 197.824   1
   2  -7 -15 559.892 295.167   1
  -2   7  14 422.629 257.308   1
   2   7 -14 618.911 185.540   1
  -2  -7  14 1038.01 199.595   1
   2  -7 -14 664.202 239.679   1
  -2   7  13 1669.48 314.251   1
   2   7 -13 1238.29 202.141   1
  -2  -7  13 1435.40 202.781   1
   2  -7 -13 1024.40 279.493   1
  -2   7  12 425.532 267.596   1
   2   7 -12 776.263 161.368   1
   2  -7 -12 786.925 249.029   1
  -2  -7  12 571.316 159.988   1
  -2   7  11 4961.39 457.078   1
   2  -7 -11 4832.84 448.928   1
  -2  -7  10 6788.61 510.706   1
   2   7 -10 6827.53 506.701   1
   2  -7 -10 6531.02 553.934   1
  -2   7  10 6163.65 560.105   1
   2   7  -9 1523.44 150.335   1
  -2  -7   9 1214.29 151.310   1
   2   7  -8 4878.79 381.236   1
   2  -7  -8 5241.40 447.983   1
  -2   7   8 5831.42 457.841   1
  -2  -7   8 4845.08 383.039   1
   2   7  -7 21063.2 1539.60   1
  -2   7   7 23109.9 1582.48   1
   2  -7  -7 21867.1 1576.85   1
  -2  -7   7 21463.9 1540.31   1
   2   7  -6 745.953 89.9674   1
  -2   7   6 481.490 171.875   1
   2  -7  -6 818.461 166.903   1
  -2  -7   6 874.655 95.8993   1
   2  -7  -5 3544.92 302.738   1
  -2   7   5 3901.85 318.863   1
  -2  -7   5 3202.01 250.307   1
   2   7  -5 3063.11 250.475   1
   2  -7  -4 32745.7 2372.30   1
   2   7  -4 33694.3 2345.87   1
  -2   7   4 32701.0 2375.71   1
  -2  -7   4 32608.4 2345.14   1
   2   7  -3 8078.45 582.196   1
  -2   7   3 8748.11 618.614   1
  -2  -7   3 7375.94 579.842   1
   2  -7  -3 8468.10 607.185   1
   2   7  -2 2364.25 188.935   1
  -2  -7   2 2039.85 185.502   1
   2   7  -1 38142.0 2877.45   1
   2  -7  -1 39665.4 2883.24   1
  -2   7   1 43548.3 2887.80   1
  -2  -7   1 41291.0 2877.31   1
   2   7   0-11.5277 98.1077   1
  -2   7   0 11.1300 94.3245   1
   2   7   1 38949.1 2699.40   1
   2  -7   1 36841.2 2688.49   1
  -2  -7  -1 39653.4 2699.49   1
  -2   7  -1 36823.4 2688.12   1
   2   7   2 2318.22 226.184   1
  -2  -7  -2 2423.28 218.645   1
   2  -7   2 2099.25 186.460   1
   2   7   3 8112.92 647.095   1
   2  -7   3 9052.16 615.027   1
  -2  -7  -3 8201.01 644.440   1
  -2   7  -3 8160.60 615.687   1
   2  -7   4 32780.9 2247.33   1
   2   7   4 30802.9 2279.80   1
  -2  -7  -4 32129.2 2279.91   1
  -2   7  -4 30758.8 2247.29   1
   2   7   5 3319.53 326.926   1
   2  -7   5 3613.86 266.494   1
  -2   7  -5 3672.56 265.458   1
  -2  -7  -5 3279.59 323.254   1
  -2  -7  -6 1014.19 185.262   1
  -2   7  -6 899.034 86.4493   1
   2   7   6 1080.67 194.035   1
   2  -7   6 808.247 87.1102   1
   2   7   7 21882.3 1674.95   1
   2  -7   7 23183.6 1632.06   1
  -2  -7  -8 4635.68 454.604   1
  -2   7  -8 5731.85 396.526   1
   2   7   8 5922.86 472.289   1
   2  -7   8 4863.91 396.324   1
   2  -7   9 1061.96 132.345   1
  -2   7  -9 1111.36 127.629   1
  -2   7 -10 5206.13 453.698   1
  -2  -7 -10 7244.27 529.284   1
   2   7  10 6993.64 528.358   1
   2  -7  10 5877.95 454.167   1
  -2   7 -11 4833.58 359.364   1
   2   7  11 4647.36 442.487   1
   2  -7  11 4351.17 362.931   1
  -2  -7 -11 3681.70 421.064   1
  -2   7 -12 797.270 145.604   1
  -2  -7 -12 946.729 212.735   1
   2  -7  12 691.385 152.975   1
   2   7  12 500.395 233.375   1
  -2   7 -13 1036.75 169.357   1
  -2  -7 -13 1398.93 284.341   1
   2   7  13 706.791 283.777   1
   2  -7  13 904.240 176.037   1
  -2  -7 -14 207.001 213.243   1
  -2   7 -14 702.757 170.851   1
   2  -7  14 468.799 172.800   1
   2   7  14 631.874 268.465   1
  -2   7 -15 369.581 185.013   1
  -2  -7 -15 670.496 276.589   1
   2  -7  15 516.052 189.526   1
   2   7  15-129.801 286.046   1
   2   7  16 9573.03 784.089   1
  -2   7 -16 10272.8 740.690   1
   2  -7  16 9723.64 745.078   1
  -2  -7 -16 8173.03 760.422   1
  -2  -7 -17 700.334 302.076   1
  -2   7 -17 598.681 208.853   1
   2  -7  17 876.574 236.294   1
   2   7  17 611.268 324.444   1
  -2  -7 -18-32.3192 256.792   1
   2   7  18 380.420 267.361   1
  -2   7 -19 27.6885 233.229   1
   2  -7  19 148.788 260.143   1
  -2  -7 -20 297.848 289.383   1
   2   7  20-35.4145 283.932   1
  -2  -7 -21 666.042 328.106   1
   2   7  21 818.465 361.433   1
  -2  -7 -23-100.905 311.748   1
   2   7  23 428.824 330.610   1
  -2  -7 -24 633.927 345.830   1
   2   7  24 532.880 355.709   1
  -2  -7 -25 426.882 328.600   1
   2   7  25 70.4713 339.980   1
  -2  -7 -26 225.326 353.888   1
   2   7  26 526.773 346.459   1
  -2  -7 -27 31.7336 329.230   1
   2   7  27 413.448 336.041   1
  -2   8  26 781.220 380.316   1
   2  -8 -25 935.415 348.620   1
   2  -8 -23-441.141 313.907   1
  -2   8  23-332.387 345.662   1
   2  -8 -22 237.759 317.566   1
  -2   8  22 371.924 361.853   1
   2  -8 -21 372.632 331.699   1
  -2   8  21-298.402 333.092   1
   2  -8 -20 473.883 326.138   1
  -2   8  20 739.087 355.586   1
   2  -8 -19-101.012 308.590   1
  -2   8  19 146.960 329.317   1
   2  -8 -18 500.658 272.150   1
  -2   8  18 614.495 300.308   1
   2   8 -18 575.373 238.938   1
  -2  -8  18 525.326 229.660   1
   2  -8 -17 493.350 290.104   1
  -2   8  17 212.920 296.332   1
   2   8 -17 411.139 216.671   1
  -2  -8  17 754.490 223.323   1
   2  -8 -16 226.614 294.955   1
  -2   8  16 34.9096 312.032   1
   2   8 -16 574.953 195.107   1
  -2  -8  16 290.904 187.500   1
   2   8 -15 604.782 191.257   1
  -2  -8  15 750.792 194.995   1
   2  -8 -15 1296.51 257.014   1
  -2   8  15 577.924 250.705   1
  -2  -8  14 2751.52 269.217   1
   2   8 -14 2384.03 261.035   1
   2  -8 -13-179.660 224.295   1
  -2  -8  13 162.551 148.777   1
   2   8 -13 236.146 147.219   1
  -2   8  13 257.889 242.742   1
   2  -8 -12 4349.42 424.486   1
  -2   8  12 3868.78 431.397   1
   2  -8 -11 614.989 250.801   1
  -2   8  11 300.602 268.503   1
  -2  -8  11 136.666 116.850   1
   2   8 -11 510.379 122.373   1
  -2  -8  10 3085.54 270.307   1
   2   8 -10 3349.70 270.124   1
  -2   8  10 2941.28 364.149   1
   2  -8 -10 3541.17 374.608   1
   2   8  -9 9574.29 711.331   1
  -2   8   9 9490.86 773.973   1
   2  -8  -9 10472.8 771.253   1
  -2  -8   9 9724.26 711.242   1
   2   8  -8 256.341 79.5234   1
  -2  -8   8 514.891 89.6628   1
   2  -8  -8 534.553 201.644   1
  -2   8   8 547.926 215.297   1
   2   8  -7 1388.39 134.131   1
  -2   8   7 1772.27 249.867   1
  -2  -8   7 1681.38 137.837   1
   2  -8  -7 1241.70 241.592   1
   2  -8  -6 38534.8 2977.48   1
  -2  -8   6 41785.1 2938.18   1
   2   8  -6 42910.8 2938.32   1
  -2   8   6 37075.8 2976.17   1
   2  -8  -5 3961.25 389.287   1
   2   8  -5 4567.16 341.353   1
  -2  -8   5 4613.29 340.200   1
  -2   8   5 5427.81 405.960   1
   2  -8  -4 14986.9 1152.69   1
  -2  -8   4 17500.7 1120.69   1
   2   8  -4 13940.4 1119.68   1
  -2   8   4 16314.9 1160.38   1
   2  -8  -3 9653.75 778.775   1
  -2  -8   3 10245.4 749.102   1
   2   8  -3 10806.3 749.030   1
  -2   8   3 9968.02 783.560   1
   2  -8  -2 12103.6 880.267   1
  -2  -8   2 11605.5 859.075   1
  -2   8   2 12567.6 883.345   1
   2   8  -2 11655.2 862.165   1
  -2  -8   1 2665.60 243.904   1
   2   8  -1 3182.78 251.232   1
   2  -8   0 12270.5 914.533   1
  -2  -8   0 12817.3 917.600   1
   2  -8   1 3225.85 250.617   1
  -2   8  -1 2824.01 251.105   1
   2  -8   2 11801.7 826.106   1
  -2   8  -2 10902.2 825.878   1
   2   8   2 11758.2 854.265   1
  -2   8  -3 8072.02 653.403   1
   2  -8   3 9925.23 654.711   1
  -2  -8  -3 9338.74 687.119   1
   2   8   3 9288.64 692.179   1
  -2  -8  -4 16451.7 1119.23   1
  -2   8  -4 15597.4 1077.42   1
   2  -8   4 14353.2 1076.09   1
   2   8   4 16203.6 1121.84   1
   2   8   5 3883.78 353.172   1
  -2  -8  -5 3942.42 354.931   1
   2   8   6 37691.1 2852.02   1
  -2  -8  -6 41743.7 2854.91   1
  -2  -8  -7 1729.24 234.993   1
   2   8   7 1623.96 238.574   1
  -2   8  -8 366.021 65.5479   1
   2  -8   8 525.398 66.9803   1
   2   8   9 9000.78 757.018   1
   2  -8   9 9467.06 692.015   1
  -2  -8  -9 9858.46 757.493   1
  -2   8  -9 9695.03 691.964   1
   2   8  10 3699.35 365.234   1
   2  -8  10 2872.04 266.836   1
  -2   8 -10 3588.42 266.673   1
  -2  -8 -10 3536.22 353.885   1
  -2   8 -11 371.955 111.719   1
  -2  -8 -11 772.709 239.688   1
   2   8  11 670.867 237.835   1
   2  -8  11 332.143 116.379   1
  -2  -8 -12 3643.03 370.482   1
  -2   8 -12 3548.44 295.547   1
   2  -8  12 3307.68 293.754   1
   2   8  12 3144.36 384.338   1
   2   8  13 125.467 266.408   1
  -2  -8 -13-29.3669 256.685   1
   2  -8  14 2803.73 266.245   1
  -2   8 -14 2379.04 261.962   1
   2   8  15 429.656 286.320   1
   2  -8  15 417.769 183.717   1
  -2  -8 -15 1054.17 282.871   1
  -2   8 -15 818.391 183.797   1
   2   8  16 438.269 273.948   1
   2  -8  16 88.6737 185.692   1
  -2  -8 -16 253.428 273.667   1
  -2   8 -16 662.462 187.734   1
   2  -8  17 415.028 211.181   1
   2   8  17 549.596 312.496   1
  -2   8 -17 45.4245 191.037   1
  -2  -8 -17 740.501 283.747   1
  -2   8 -18 639.640 226.364   1
   2   8  18 803.992 341.718   1
  -2  -8 -18 1141.58 331.951   1
   2   8  19 600.401 277.322   1
  -2  -8 -19 296.543 268.369   1
   2   8  20 142.147 331.008   1
  -2  -8 -20 33.1969 306.498   1
   2   8  21 750.870 325.654   1
  -2  -8 -21-267.933 293.676   1
   2   8  22 644.930 343.248   1
  -2  -8 -22 436.170 310.309   1
   2   8  23-71.1656 341.022   1
  -2  -8 -23 974.368 353.705   1
  -2  -8 -25 292.775 351.813   1
   2   8  26 486.072 315.454   1
  -2  -8 -26-159.072 292.265   1
   2  -9 -26 96.9518 355.679   1
  -2   9  26-35.0559 364.382   1
   2  -9 -24 167.350 347.086   1
  -2   9  24 145.219 373.779   1
   2  -9 -23 168.807 340.467   1
  -2   9  23 36.7549 368.416   1
   2  -9 -22 1259.77 365.620   1
  -2   9  22 444.544 378.056   1
   2  -9 -20 305.090 318.340   1
  -2   9  20 149.263 349.133   1
   2  -9 -19 845.648 278.028   1
  -2   9  19 627.640 308.689   1
   2  -9 -18 1345.53 328.468   1
  -2   9  18 291.528 338.654   1
   2   9 -17 21.3714 184.573   1
   2  -9 -17 199.822 326.095   1
  -2   9  17-36.0587 323.229   1
   2  -9 -16 2622.85 358.399   1
  -2  -9  16 3187.61 294.622   1
   2   9 -16 3011.64 299.541   1
  -2   9  16 2298.81 368.187   1
   2  -9 -15 739.059 296.229   1
  -2  -9  15 463.252 162.880   1
   2   9 -15 398.189 161.863   1
  -2   9  15 276.440 320.580   1
   2  -9 -14 1761.93 272.898   1
  -2  -9  14 1659.57 204.636   1
   2   9 -14 1209.81 197.064   1
  -2   9  14 1927.53 299.531   1
   2  -9 -13 2148.65 333.209   1
  -2   9  13 1582.72 342.750   1
   2  -9 -12 2347.96 334.100   1
  -2  -9  12 2588.62 218.050   1
   2   9 -12 1855.71 214.715   1
  -2   9  12 2431.24 347.826   1
   2  -9 -11 258.852 243.442   1
   2   9 -11 458.923 108.064   1
  -2  -9  11 182.917 102.654   1
   2   9 -10 7838.76 591.035   1
  -2   9  10 8395.34 674.673   1
   2  -9 -10 8140.15 663.509   1
  -2  -9  10 8221.42 592.130   1
  -2   9   9 855.371 246.691   1
   2   9  -9 537.032 79.4715   1
   2  -9  -9 557.139 229.903   1
  -2  -9   9 414.988 79.6395   1
  -2  -9   8 10204.1 787.784   1
   2   9  -8 11924.6 788.928   1
   2  -9  -7 5311.72 415.763   1
  -2   9   7 3628.89 417.771   1
   2  -9  -6 3628.27 329.265   1
  -2   9   6 3139.57 332.294   1
   2   9  -5 533.044 77.8413   1
  -2  -9   5 793.538 77.7853   1
  -2   9   5 479.514 174.216   1
   2  -9  -4 13216.7 976.123   1
   2   9  -4 12269.4 938.661   1
  -2  -9   4 13433.6 936.550   1
  -2   9   4 14153.3 983.624   1
  -2  -9   3 7313.68 560.414   1
   2  -9  -3 8090.66 593.389   1
   2   9  -3 7755.65 562.116   1
   2  -9  -2 10544.0 777.047   1
  -2  -9   2 10215.3 756.944   1
   2   9  -2 10361.1 758.727   1
  -2   9   2 10277.4 782.147   1
   2   9  -1-24.0886 99.6917   1
   2  -9  -1 14.3951 106.862   1
  -2  -9   1-92.1870 105.826   1
  -2   9   0 119.816 107.372   1
   2  -9   0 62.5948 102.165   1
   2   9   1 250.751 126.533   1
   2  -9   1 85.4830 97.4732   1
  -2  -9  -1-14.9783 112.151   1
  -2   9  -1-21.4875 90.5531   1
  -2   9  -2 9712.22 721.159   1
  -2  -9  -2 9965.26 746.696   1
   2  -9   2 10002.9 719.242   1
   2  -9   3 6958.20 534.382   1
   2   9   3 7914.78 577.736   1
  -2   9  -3 7504.10 535.317   1
  -2  -9  -3 7507.81 571.550   1
   2   9   4 13123.5 984.349   1
   2   9   5 516.753 181.168   1
   2   9   6 1745.39 270.640   1
  -2  -9  -6 2674.38 272.660   1
   2   9   7 3842.63 358.261   1
  -2  -9  -7 3414.37 354.246   1
  -2  -9  -8 10894.5 852.109   1
   2   9   8 11048.3 855.934   1
  -2  -9  -9 1051.31 256.638   1
   2   9   9 1173.68 258.683   1
   2   9  10 7030.06 554.719   1
  -2   9 -10 6888.89 462.050   1
   2  -9  10 5650.79 459.428   1
   2   9  11 60.6202 246.536   1
  -2  -9 -11 504.772 214.152   1
  -2   9 -11 243.165 87.9572   1
   2  -9  11 307.200 93.7819   1
  -2  -9 -12 1946.69 316.779   1
  -2   9 -12 2151.33 197.478   1
   2   9  12 1776.86 342.106   1
   2  -9  12 2059.33 196.105   1
   2   9  13 2147.75 322.282   1
  -2   9 -13 1966.08 212.260   1
   2  -9  13 2135.06 217.904   1
   2   9  14 2268.02 337.710   1
  -2  -9 -14 1882.96 289.625   1
   2   9  15 403.210 297.584   1
  -2   9 -15 114.407 149.819   1
   2  -9  15 105.057 158.044   1
  -2  -9 -15 693.690 295.624   1
   2   9  16 2055.63 360.428   1
  -2   9 -16 2306.04 256.854   1
   2  -9  16 2220.67 275.396   1
  -2  -9 -16 2857.44 365.206   1
  -2   9 -17 124.946 186.126   1
   2   9  17 139.302 259.818   1
  -2  -9 -17 553.222 260.788   1
   2   9  18 634.071 324.969   1
  -2  -9 -18 558.836 303.631   1
   2   9  19 817.018 326.831   1
  -2  -9 -19 863.014 327.300   1
   2   9  20 249.541 287.680   1
  -2  -9 -20 300.235 269.294   1
   2   9  22 892.464 329.546   1
  -2  -9 -22 369.596 320.867   1
   2   9  23 106.230 312.590   1
  -2  -9 -23 434.667 295.239   1
   2   9  24 35.1227 362.830   1
  -2  -9 -24 394.679 340.293   1
  -2  -9 -26 565.443 335.720   1
   2 -10 -25 228.261 350.342   1
  -2  10  25 35.3826 359.517   1
   2 -10 -24 33.3128 325.681   1
  -2  10  24-179.725 345.769   1
   2 -10 -23 269.373 321.858   1
  -2  10  23 693.734 338.098   1
   2 -10 -22 881.817 313.685   1
  -2  10  22 184.564 309.125   1
   2 -10 -21 271.848 275.870   1
  -2  10  21 111.671 304.215   1
   2 -10 -20 1731.51 358.619   1
  -2  10  20 1457.99 386.490   1
   2 -10 -19 237.716 308.694   1
  -2  10  19-704.727 359.350   1
   2 -10 -18 744.585 320.511   1
  -2  10  18 1181.80 349.128   1
   2 -10 -16 831.334 319.594   1
   2  10 -16 660.477 158.918   1
  -2  10  16 179.969 347.746   1
   2 -10 -15 65.4338 236.734   1
  -2  10  15 35.2819 261.881   1
   2 -10 -14 2120.52 321.397   1
   2  10 -14 1499.46 176.468   1
  -2 -10  14 1351.90 177.411   1
  -2  10  14 1454.43 327.461   1
  -2  10  13 437.692 285.507   1
   2 -10 -13 187.997 264.599   1
   2  10 -13 153.835 104.414   1
  -2 -10  13 67.1923 105.315   1
   2 -10 -12 3267.90 351.753   1
   2  10 -12 3171.46 230.189   1
  -2  10  12 3575.27 365.796   1
  -2  10  11 1336.42 275.070   1
   2  10 -11 650.933 78.6837   1
   2 -10 -11 1096.79 253.103   1
   2 -10 -10 1833.31 283.717   1
  -2  10  10 1874.74 310.951   1
   2 -10  -9 2148.52 296.633   1
  -2  10   9 1890.46 297.620   1
  -2  10   8 9857.40 789.260   1
   2 -10  -6 2715.04 302.930   1
  -2  10   6 3231.03 325.462   1
   2 -10  -5 1583.68 253.498   1
  -2  10   5 2952.00 284.218   1
  -2  10   4 1832.93 226.609   1
   2 -10  -4 1583.65 213.393   1
   2  10  -4 1507.70 143.225   1
  -2  10   3-269.573 154.340   1
   2 -10  -3 19.4210 150.007   1
   2  10  -3 139.945 85.9335   1
  -2  10   2 18.8381 147.702   1
   2 -10  -2-17.5026 142.889   1
   2  10  -2-10.9392 98.7932   1
  -2  10   1 83.7309 140.195   1
   2 -10  -1 185.850 123.325   1
   2  10  -1-26.0099 107.733   1
  -2  10  -1-35.0085 97.6408   1
   2  10   1-50.7625 139.401   1
   2 -10   1 11.5986 97.4685   1
  -2 -10  -2-179.618 140.202   1
   2  10   2-18.7062 136.587   1
   2 -10   2 78.8927 84.7093   1
  -2  10  -2 191.245 87.7089   1
  -2 -10  -3 294.897 146.887   1
   2  10   3 142.545 157.004   1
   2 -10   3 211.823 71.0387   1
  -2  10  -3 130.955 76.0162   1
  -2 -10  -4 1447.02 215.100   1
   2  10   4 1375.93 206.624   1
  -2 -10  -5 2537.27 273.533   1
  -2 -10  -6 3230.12 331.685   1
   2  10   6 3355.99 342.342   1
   2  10   8 9745.53 772.363   1
  -2 -10  -9 2773.87 331.140   1
   2  10   9 2700.85 352.969   1
  -2 -10 -10 1617.14 298.727   1
   2  10  10 1654.62 319.781   1
  -2 -10 -11 1045.88 274.187   1
   2  10  11 1302.82 275.609   1
  -2 -10 -12 3206.66 369.513   1
   2  10  12 3159.78 371.721   1
  -2 -10 -13 615.514 236.583   1
  -2  10 -13 137.643 80.3650   1
   2  10  13 622.577 258.915   1
   2 -10  14 1478.30 169.429   1
  -2 -10 -14 1478.00 309.289   1
  -2  10 -14 1704.32 168.629   1
   2  10  14 1675.86 333.255   1
   2 -10  15 51.2397 140.604   1
  -2 -10 -15 320.452 287.484   1
  -2  10 -15 143.920 126.970   1
   2  10  15 581.293 320.345   1
  -2 -10 -16 455.036 296.359   1
   2  10  16 452.090 322.040   1
  -2 -10 -18 563.374 290.553   1
   2  10  18 923.592 354.693   1
  -2 -10 -19 66.6700 310.051   1
   2  10  19-357.007 345.770   1
  -2 -10 -20 1946.78 349.973   1
   2  10  20 1326.45 356.749   1
  -2 -10 -21-134.307 267.141   1
   2  10  21 179.287 305.809   1
  -2 -10 -22 468.694 343.546   1
   2  10  22 35.5799 351.613   1
  -2 -10 -23 661.712 336.167   1
   2  10  23-105.713 330.513   1
  -2 -10 -24 291.983 288.592   1
   2  10  24 208.936 319.075   1
  -2 -10 -25 317.629 339.454   1
   2  10  25 447.219 373.321   1
  -2  11  25-104.859 343.340   1
   2 -11 -25-32.2040 305.169   1
  -2  11  23-217.522 380.478   1
   2 -11 -23 668.474 345.486   1
  -2  11  21 853.106 373.959   1
   2 -11 -21 204.461 342.822   1
  -2  11  20 896.524 361.503   1
   2 -11 -20 307.114 299.116   1
  -2  11  19 262.415 298.634   1
   2 -11 -19 170.205 266.659   1
  -2  11  18 1151.44 364.745   1
   2 -11 -18 1020.87 343.859   1
   2 -11 -17 677.518 302.898   1
  -2  11  17-36.9562 320.692   1
   2 -11 -16 470.696 307.186   1
  -2  11  16-218.504 314.625   1
   2 -11 -15 299.120 290.219   1
  -2  11  15 719.374 319.356   1
   2 -11 -14 1372.52 318.424   1
  -2  11  14 634.181 324.502   1
   2 -11 -13 448.909 254.573   1
  -2  11  13 829.351 291.157   1
  -2  11  11 197.093 267.307   1
   2 -11 -10 4646.06 469.084   1
  -2  11  10 5412.69 485.482   1
   2 -11  -9 2484.39 310.030   1
  -2  11   9 1412.62 303.045   1
   2 -11  -8 4588.58 442.666   1
  -2  11   8 4651.47 461.199   1
   2 -11  -7 104.945 208.798   1
  -2  11   7 28.2768 225.569   1
   2 -11  -5 1388.37 227.438   1
  -2  11   5 843.834 239.036   1
  -2 -11   4 5063.29 365.406   1
  -2  11   4 4026.95 425.522   1
   2  11  -4 4850.29 365.561   1
   2 -11  -4 5323.02 435.153   1
   2  11  -3 5367.04 413.321   1
  -2  11   3 5134.41 463.259   1
  -2 -11   3 5888.50 415.016   1
   2 -11  -3 4822.59 454.697   1
   2  11  -2 20036.2 1428.62   1
  -2  11   2 19670.1 1453.43   1
   2 -11  -2 18818.9 1447.03   1
  -2 -11   2 20395.1 1429.33   1
   2 -11  -1 314.199 144.420   1
  -2  11   1 233.284 158.676   1
   2  11   0-142.186 135.299   1
  -2 -11   0 218.273 135.721   1
  -2  11   0-46.1585 127.320   1
   2  11   1 336.777 158.447   1
  -2 -11  -1 384.592 155.404   1
   2 -11   1 348.653 128.187   1
  -2  11  -1 50.3018 124.312   1
  -2  11  -2 17950.1 1295.09   1
   2 -11   2 18121.6 1292.94   1
  -2 -11  -2 19031.4 1324.07   1
   2  11   2 16910.8 1317.95   1
  -2 -11  -3 5506.93 429.657   1
   2 -11   3 4515.70 362.119   1
   2  11   3 5272.71 425.433   1
  -2  11  -3 4930.94 363.709   1
   2  11   4 4670.79 444.187   1
  -2 -11  -4 5733.13 447.594   1
  -2 -11  -5 930.780 226.401   1
   2  11   5 1303.29 228.645   1
  -2 -11  -7 181.051 205.373   1
   2  11   7-27.3087 222.514   1
  -2 -11  -8 3763.65 374.607   1
  -2 -11  -9 2144.16 285.666   1
   2  11   9 1796.56 295.312   1
  -2 -11 -10 5094.97 490.512   1
   2  11  10 5778.76 511.055   1
   2  11  11 286.458 266.477   1
  -2 -11 -13 628.381 280.745   1
   2  11  13 1372.08 319.515   1
  -2 -11 -14 1986.34 345.746   1
   2  11  14 1776.68 354.555   1
  -2 -11 -15 260.114 295.030   1
   2  11  15 730.334 326.210   1
  -2 -11 -16 230.293 286.389   1
   2  11  16-246.672 296.101   1
  -2 -11 -17-33.1896 242.266   1
   2  11  17 213.415 289.099   1
  -2 -11 -18 701.555 309.672   1
   2  11  18 715.093 326.145   1
  -2 -11 -19 402.300 325.631   1
   2  11  19-394.102 345.177   1
  -2 -11 -20 168.593 323.593   1
   2  11  20 719.988 361.481   1
  -2 -11 -21 100.947 290.344   1
   2  11  21 321.766 289.577   1
  -2 -11 -23 328.481 354.280   1
   2  11  23-104.985 362.821   1
  -2 -11 -25 312.963 292.576   1
   2  11  25 205.031 324.869   1
  -2  12  24-247.014 354.897   1
   2 -12 -24-97.5661 326.622   1
  -2  12  23 682.030 356.629   1
   2 -12 -23 499.028 320.544   1
  -2  12  22 292.142 306.262   1
   2 -12 -22-67.3320 281.133   1
  -2  12  21 591.478 366.456   1
   2 -12 -21 33.9658 303.330   1
  -2  12  20 821.295 379.392   1
   2 -12 -20 954.558 346.394   1
  -2  12  18 300.878 324.435   1
   2 -12 -18 751.835 292.829   1
  -2  12  17 300.132 350.636   1
   2 -12 -17 511.618 302.494   1
  -2  12  16 703.751 307.146   1
   2 -12 -16 814.723 279.828   1
  -2  12  15 1394.29 377.391   1
  -2  12  14 143.978 309.673   1
   2 -12 -14 964.744 297.018   1
  -2  12  13 247.821 286.388   1
   2 -12 -13 523.870 268.131   1
   2 -12 -12 5296.02 500.604   1
  -2  12  10 889.017 275.321   1
   2 -12 -10 1311.42 264.338   1
   2 -12  -9 5877.11 496.317   1
  -2  12   9 4461.69 502.954   1
   2 -12  -8 5603.31 476.965   1
  -2  12   8 4541.46 478.820   1
   2 -12  -7 354.105 231.069   1
  -2  12   7 685.658 270.510   1
   2 -12  -6 2319.74 309.663   1
  -2  12   6 2380.67 321.303   1
   2 -12  -5 2700.09 320.651   1
  -2  12   5 2996.25 336.854   1
   2 -12  -4 843.070 206.223   1
  -2 -12   4 794.481 94.0629   1
   2  12  -4 807.717 97.0586   1
  -2  12   4 625.813 228.778   1
   2 -12  -3 1102.67 194.084   1
  -2 -12   3 715.562 113.602   1
   2  12  -3 476.025 111.357   1
  -2  12   3 931.011 208.024   1
   2 -12  -2 1038.39 188.048   1
  -2 -12   2 1176.17 152.029   1
   2  12  -2 916.617 149.768   1
  -2  12   1 191.495 159.941   1
   2 -12  -1 140.349 156.492   1
  -2  12   0 17306.4 1289.30   1
  -2 -12   0 18581.4 1290.78   1
   2 -12   0 17829.9 1287.15   1
   2  12   0 16896.0 1292.47   1
   2 -12   1 185.449 132.473   1
   2  12   1 56.9650 165.890   1
  -2 -12  -1 126.138 141.245   1
   2  12   2 1334.59 215.645   1
  -2  12  -2 1028.44 143.514   1
   2 -12   2 1149.94 142.665   1
  -2 -12  -2 1503.43 204.519   1
   2  12   3 519.536 178.463   1
  -2  12  -3 536.048 94.8473   1
  -2 -12  -3 749.788 181.685   1
   2 -12   3 616.008 93.9223   1
   2  12   4 1098.94 228.704   1
  -2 -12  -4 1042.13 202.003   1
   2  12   5 2387.28 314.683   1
  -2 -12  -5 2766.36 301.434   1
   2  12   6 2403.51 303.699   1
  -2 -12  -6 1958.36 270.171   1
   2  12   7 456.401 255.340   1
  -2 -12  -7 1096.88 259.844   1
   2  12   8 5410.40 498.663   1
  -2 -12  -8 5183.38 482.001   1
   2  12   9 4433.05 469.073   1
  -2 -12  -9 5323.81 462.796   1
   2  12  10 889.658 260.183   1
  -2 -12 -10 1672.98 269.190   1
   2  12  12 4848.46 517.464   1
  -2 -12 -12 6038.30 512.522   1
   2  12  13 68.3438 267.968   1
  -2 -12 -13 64.1109 265.297   1
   2  12  14 348.041 274.658   1
   2  12  15 141.185 278.489   1
  -2 -12 -15 263.711 263.924   1
   2  12  16 427.908 295.571   1
  -2 -12 -16 632.083 261.685   1
   2  12  17 430.440 334.288   1
  -2 -12 -17 435.627 277.128   1
   2  12  18 431.376 342.615   1
  -2 -12 -18 269.169 304.253   1
   2  12  20 143.760 351.750   1
  -2 -12 -20 575.176 323.271   1
   2  12  21 142.532 331.768   1
  -2 -12 -21 605.570 326.813   1
   2  12  22 634.472 311.922   1
  -2 -12 -22 33.0949 286.639   1
   2  12  23 382.570 365.643   1
  -2 -12 -23 226.741 325.775   1
   2  12  24 172.526 373.133   1
  -2 -12 -24 410.824 338.718   1
  -2  13  23 427.532 388.981   1
   2 -13 -23 65.6724 345.035   1
  -2  13  22 217.186 361.580   1
   2 -13 -22 536.920 340.434   1
  -2  13  21 110.354 307.082   1
   2 -13 -21-101.793 282.643   1
  -2  13  20 372.077 369.861   1
   2 -13 -20 1060.07 342.650   1
  -2  13  19 374.783 364.985   1
  -2  13  17-75.5311 350.781   1
   2 -13 -17 446.227 325.560   1
   2 -13 -16 993.044 291.278   1
   2 -13 -14 101.241 301.172   1
  -2  13  14 367.783 338.042   1
  -2  13  13-145.100 304.825   1
   2 -13 -13 33.3017 270.648   1
  -2  13  12-35.6623 280.580   1
   2 -13 -12 360.376 267.748   1
  -2  13  11 977.974 292.618   1
   2 -13 -11 256.769 261.120   1
   2 -13 -10 5511.39 497.949   1
  -2  13  10 4427.00 493.568   1
  -2  13   9-33.3160 267.630   1
   2 -13  -9 121.627 239.613   1
  -2  13   8-257.573 266.136   1
   2 -13  -8-117.593 232.553   1
  -2  13   7 92.7067 259.765   1
   2 -13  -7 113.642 217.861   1
  -2  13   6 442.263 243.343   1
   2 -13  -6 190.998 236.151   1
   2 -13  -4 3894.61 312.752   1
   2  13  -4 2484.28 202.261   1
  -2  13   4 4293.18 335.453   1
  -2 -13   4 2432.46 197.096   1
   2 -13  -3 113.255 188.289   1
  -2 -13   3 36.9612 95.8177   1
  -2  13   3 171.258 225.052   1
   2  13  -3-9.81260 107.079   1
  -2 -13   2 3646.79 281.240   1
   2 -13  -2 3458.72 327.177   1
   2  13  -2 2604.99 284.292   1
  -2  13   2 3250.14 334.607   1
   2 -13  -1 1078.97 192.552   1
  -2 -13   1 1351.72 172.829   1
   2  13  -1 1338.03 184.132   1
  -2  13   1 1305.16 203.386   1
   2 -13   0 33.2680 139.170   1
  -2 -13   0-34.1484 138.757   1
  -2  13   0-17.3725 157.772   1
   2  13   0 90.4737 157.520   1
  -2 -13  -1 1161.09 196.808   1
   2  13   1 1090.80 198.990   1
  -2  13  -2 3064.21 266.836   1
   2  13   2 2852.72 320.623   1
   2 -13   2 3040.79 265.615   1
   2  13   3-23.8692 192.513   1
  -2 -13  -3 157.417 185.193   1
  -2  13  -3 317.340 88.1037   1
   2 -13   3 70.3855 76.3132   1
   2  13   4 3618.48 394.573   1
  -2 -13  -4 4585.08 391.275   1
  -2 -13  -6 320.048 222.701   1
   2  13   6 283.438 228.664   1
  -2 -13  -7 278.684 228.115   1
   2  13   7-118.414 232.190   1
  -2 -13  -8 28.9181 230.227   1
   2  13   8-276.816 253.516   1
  -2 -13  -9 239.078 236.684   1
   2  13   9 254.261 264.153   1
  -2 -13 -10 4551.66 418.674   1
   2  13  10 3528.81 429.341   1
  -2 -13 -11 787.384 275.767   1
   2  13  11 402.535 275.231   1
  -2 -13 -12 578.116 280.374   1
   2  13  12 171.622 298.259   1
  -2 -13 -13-32.6253 286.559   1
   2  13  13 941.878 328.951   1
  -2 -13 -14 462.891 296.439   1
   2  13  14-318.544 334.287   1
  -2 -13 -16 1076.92 321.488   1
   2  13  16 863.918 344.587   1
  -2 -13 -17 642.435 327.767   1
   2  13  17 361.164 357.136   1
  -2 -13 -19 442.433 339.051   1
   2  13  19 903.846 376.539   1
  -2 -13 -20-203.234 326.382   1
   2  13  20 394.512 360.544   1
  -2 -13 -21-233.403 315.677   1
   2  13  21-142.062 333.340   1
  -2 -13 -22 228.688 281.547   1
   2  13  22 526.199 314.301   1
  -2 -13 -23-255.862 297.216   1
   2  13  23-173.199 350.103   1
  -2  14  23 176.092 363.687   1
   2 -14 -22 232.167 344.859   1
  -2  14  22 575.443 385.701   1
   2 -14 -21 135.409 319.261   1
   2 -14 -19 310.004 337.017   1
  -2  14  19 74.8972 371.561   1
   2 -14 -18 346.879 289.537   1
  -2  14  18 414.989 346.779   1
   2 -14 -17 311.837 331.456   1
  -2  14  17 1061.26 390.482   1
   2 -14 -16 554.658 291.607   1
  -2  14  16 454.766 307.925   1
   2 -14 -15 310.999 300.747   1
  -2  14  15 188.884 344.807   1
   2 -14 -13-338.450 301.640   1
  -2  14  13 408.876 335.691   1
   2 -14 -12 1335.60 329.685   1
  -2  14  12 989.631 358.234   1
   2 -14 -11-295.293 294.813   1
  -2  14  11-287.996 315.932   1
   2 -14  -9 188.670 240.652   1
  -2  14   9 137.007 272.762   1
   2 -14  -8 30.6542 239.363   1
  -2  14   8 265.324 253.055   1
   2 -14  -7 1247.18 261.619   1
  -2  14   7 287.719 252.840   1
   2 -14  -6 2688.20 332.945   1
  -2  14   6 2509.26 339.409   1
   2 -14  -5 271.608 213.087   1
  -2  14   5-87.6064 231.338   1
   2 -14  -4 2373.98 293.187   1
   2 -14  -3 70.9333 193.581   1
  -2 -14   3 45.2246 103.077   1
   2  14  -3 98.3933 105.877   1
  -2  14   3 282.431 204.385   1
  -2 -14   2 6413.96 479.871   1
   2  14  -2 5293.60 479.230   1
  -2  14   2 6580.33 525.540   1
   2 -14  -2 6920.73 518.382   1
   2 -14  -1 1284.72 197.250   1
  -2 -14   1 862.259 160.516   1
   2  14  -1 850.272 175.029   1
  -2  14   1 630.612 199.607   1
   2 -14   0 368.365 171.025   1
  -2 -14   0 883.990 176.956   1
  -2  14   0 634.667 174.108   1
   2  14   0 730.166 185.921   1
  -2 -14  -1 503.244 172.295   1
   2  14   1 235.206 182.769   1
  -2  14  -2 4788.19 399.972   1
  -2 -14  -2 6314.93 453.731   1
   2  14   2 5490.03 453.981   1
   2 -14   2 4845.38 401.045   1
  -2 -14  -3-118.432 208.795   1
  -2  14  -3 90.7195 83.1755   1
   2 -14   3 109.186 69.3518   1
   2  14   5 56.3528 238.880   1
  -2 -14  -5-212.654 208.005   1
   2  14   6 2685.09 332.806   1
  -2 -14  -6 2225.39 313.386   1
   2  14   7 859.607 266.039   1
  -2 -14  -7 1099.41 264.129   1
   2  14   8 191.070 251.811   1
  -2 -14  -8 149.638 240.114   1
   2  14   9-32.7876 267.714   1
  -2 -14  -9 523.593 254.416   1
   2  14  10 33.7008 281.380   1
  -2 -14 -10 94.6693 243.766   1
   2  14  11 379.146 314.846   1
  -2 -14 -11-96.7231 272.771   1
   2  14  12 490.826 329.406   1
  -2 -14 -12 917.757 292.736   1
   2  14  13 213.434 285.253   1
  -2 -14 -13 99.7004 257.546   1
   2  14  15 289.637 311.925   1
  -2 -14 -15 949.444 305.429   1
   2  14  16 254.996 315.520   1
  -2 -14 -16 444.009 304.235   1
   2  14  17 438.740 336.525   1
  -2 -14 -17 239.817 317.138   1
   2  14  18 436.548 339.469   1
  -2 -14 -18-205.603 319.771   1
   2  14  19 36.1291 346.794   1
  -2 -14 -19 887.039 337.249   1
   2  14  21-176.884 307.347   1
  -2 -14 -21 230.768 300.500   1
   2  14  22-69.9324 309.322   1
  -2 -14 -22 258.417 291.816   1
   2  14  23-241.005 350.116   1
   2 -15 -22 262.452 346.268   1
  -2  15  22 498.289 409.870   1
   2 -15 -20 512.479 319.261   1
  -2  15  20-36.8320 344.703   1
   2 -15 -18 453.038 299.719   1
  -2  15  18-377.397 329.216   1
   2 -15 -17 210.474 319.795   1
  -2  15  17 379.784 377.662   1
   2 -15 -16 1087.08 331.685   1
  -2  15  16 1028.78 371.099   1
   2 -15 -15 526.008 293.720   1
  -2  15  15 114.229 326.287   1
   2 -15 -14 244.668 315.909   1
  -2  15  14 417.268 330.351   1
   2 -15 -13 555.396 304.139   1
  -2  15  13 564.714 338.481   1
   2 -15 -12 480.796 296.763   1
  -2  15  12 335.129 324.804   1
   2 -15 -11 406.251 278.358   1
  -2  15  11 366.907 300.101   1
   2 -15 -10 1229.89 302.152   1
  -2  15  10 1296.04 323.937   1
   2 -15  -8 1904.52 317.835   1
  -2  15   8 1641.27 339.189   1
   2 -15  -7 61.7057 242.103   1
  -2  15   7 231.364 268.157   1
   2 -15  -6 265.779 244.593   1
  -2  15   6 604.995 255.123   1
   2 -15  -5 197.039 234.476   1
  -2  15   5-182.238 243.967   1
  -2  15   4 3030.80 357.245   1
   2 -15  -3 98.8670 205.288   1
  -2 -15   3 43.5648 98.9054   1
   2  15  -3 256.844 108.636   1
  -2  15   3 349.259 217.100   1
   2 -15  -2 1502.72 229.226   1
  -2 -15   2 1089.09 162.603   1
   2  15  -2 950.481 170.134   1
  -2  15   2 1081.81 239.767   1
   2 -15  -1 355.466 180.728   1
  -2 -15   1 83.1150 149.094   1
   2  15  -1 244.589 150.892   1
  -2  15   1 131.663 189.226   1
   2 -15   0 129.585 157.092   1
  -2 -15   0 133.843 162.583   1
   2  15   0 162.758 175.140   1
  -2  15   0 37.3271 160.038   1
   2  15   1-22.5930 182.044   1
   2 -15   1 162.304 130.435   1
  -2  15  -1 200.854 141.271   1
  -2 -15  -1-21.2844 173.912   1
   2  15   2 1355.78 232.934   1
  -2 -15  -2 971.466 214.807   1
   2 -15   2 1067.70 144.101   1
  -2  15  -2 930.606 152.951   1
  -2 -15  -3 49.6476 190.750   1
  -2  15  -3 36.9054 53.1771   1
   2  15   3-79.3586 189.719   1
   2  15   4 2582.96 349.241   1
  -2 -15  -4 3003.43 336.051   1
   2  15   5 29.5391 232.755   1
  -2 -15  -5 27.7017 211.210   1
   2  15   6 554.923 254.822   1
  -2 -15  -6 231.197 225.375   1
   2  15   7 383.842 259.755   1
  -2 -15  -7 59.9260 228.313   1
   2  15   8 989.571 310.199   1
  -2 -15  -8 1544.66 291.741   1
   2  15  10 519.793 305.834   1
  -2 -15 -10 972.446 279.944   1
   2  15  11 246.988 309.883   1
  -2 -15 -11 131.894 283.857   1
   2  15  12 178.870 303.228   1
  -2 -15 -12-267.949 266.538   1
   2  15  14-36.5504 325.822   1
  -2 -15 -14 617.338 316.178   1
   2  15  15 366.799 351.464   1
  -2 -15 -15 378.265 319.088   1
   2  15  16 1030.71 373.144   1
  -2 -15 -16 310.642 304.225   1
   2  15  17 659.907 348.115   1
  -2 -15 -17 863.169 316.543   1
   2  15  18 36.4116 315.897   1
  -2 -15 -18 275.239 302.705   1
   2  15  20-71.4070 324.972   1
  -2 -15 -20 299.413 284.472   1
   2  15  22-104.376 349.767   1
  -2 -15 -22-63.7662 300.095   1
   2 -16 -21 198.525 313.041   1
  -2  16  21-35.9580 351.004   1
   2 -16 -20 203.106 322.909   1
  -2  16  20-220.106 350.521   1
   2 -16 -19 34.4148 340.256   1
  -2  16  19-298.210 374.788   1
   2 -16 -18 838.992 328.389   1
  -2  16  18 339.010 360.081   1
   2 -16 -17 388.342 327.224   1
  -2  16  17 228.029 351.522   1
   2 -16 -16 778.439 351.219   1
  -2  16  16 650.814 378.246   1
   2 -16 -15-35.4866 301.388   1
  -2  16  15-38.3757 338.735   1
   2 -16 -14 957.737 321.367   1
  -2  16  14 1341.94 359.136   1
   2 -16 -13 706.776 317.382   1
  -2  16  13 381.716 331.261   1
   2 -16 -12 420.883 292.122   1
  -2  16  12 530.254 315.858   1
   2 -16 -11 416.250 289.168   1
   2 -16 -10 274.386 285.959   1
  -2  16  10 588.829 317.191   1
   2 -16  -9 33.6428 281.964   1
  -2  16   9 469.096 301.701   1
   2 -16  -7-95.1842 246.959   1
  -2  16   7-34.2378 283.985   1
   2 -16  -6 2467.04 328.941   1
  -2  16   6 2010.54 334.398   1
   2 -16  -5 521.991 235.365   1
  -2  16   5-31.7061 254.801   1
   2 -16  -4-220.619 212.341   1
  -2  16   4 806.893 258.416   1
   2  16  -3 410.413 101.106   1
  -2 -16   2 372.396 145.911   1
   2 -16  -2 647.676 203.254   1
  -2  16   2 816.951 227.369   1
   2  16  -2 798.338 161.504   1
   2 -16  -1 1006.88 212.493   1
  -2 -16   1 1258.23 188.882   1
   2  16  -1 952.201 194.379   1
  -2  16   1 498.044 222.218   1
   2 -16   0 381.033 181.148   1
  -2 -16   0 319.417 173.113   1
   2  16   0 892.999 201.078   1
  -2  16   0 448.904 186.972   1
   2  16   1 1092.96 225.308   1
  -2  16  -1 843.561 167.462   1
   2 -16   1 752.981 170.646   1
  -2 -16  -1 1153.56 213.952   1
   2  16   2 364.092 229.421   1
  -2  16  -2 680.771 130.378   1
  -2 -16  -2 564.129 220.960   1
   2 -16   2 515.769 126.996   1
   2  16   4 205.442 242.618   1
  -2 -16  -4 138.151 235.458   1
   2  16   5 123.159 250.803   1
  -2 -16  -5-28.9699 231.060   1
   2  16   6 2146.00 347.526   1
  -2 -16  -6 2615.75 339.547   1
   2  16   7 364.278 277.178   1
  -2 -16  -7-93.2178 248.534   1
   2  16   9 453.192 291.794   1
  -2 -16  -9 163.726 271.190   1
   2  16  10 319.544 282.171   1
  -2 -16 -10 100.003 268.139   1
   2  16  11 325.483 312.641   1
  -2 -16 -11 1087.32 304.244   1
   2  16  12-36.5563 299.145   1
  -2 -16 -12 137.318 280.926   1
   2  16  13 517.401 339.287   1
  -2 -16 -13 624.362 310.604   1
   2  16  14 1335.45 374.194   1
  -2 -16 -14 835.467 323.721   1
   2  16  15 259.476 335.475   1
  -2 -16 -15 349.493 286.154   1
   2  16  16-73.9323 315.964   1
  -2 -16 -16-69.8898 294.936   1
   2  16  17-73.5460 361.207   1
  -2 -16 -17 172.855 338.507   1
   2  16  18 73.0172 375.724   1
  -2 -16 -18-136.238 322.181   1
   2  16  19 324.429 372.254   1
  -2 -16 -19 537.576 346.152   1
   2  16  20 392.401 395.049   1
   2  16  21 211.069 376.448   1
  -2 -16 -21 96.7145 320.291   1
  -2  17  20-72.7277 399.773   1
   2 -17 -20-133.912 333.540   1
  -2  17  19 222.351 348.297   1
   2 -17 -19 409.691 303.972   1
  -2  17  18 489.705 391.291   1
   2 -17 -18 869.637 356.178   1
  -2  17  17 266.975 345.704   1
   2 -17 -17 317.167 312.352   1
  -2  17  16 692.542 369.129   1
   2 -17 -16 711.357 317.834   1
  -2  17  14 581.652 370.220   1
   2 -17 -14 825.424 327.385   1
  -2  17  13 271.114 354.300   1
   2 -17 -13 322.758 325.160   1
  -2  17  12 886.696 334.421   1
   2 -17 -12 392.756 307.024   1
  -2  17  11 76.4460 334.785   1
   2 -17 -11 743.902 314.754   1
  -2  17  10 1056.94 340.983   1
   2 -17 -10 349.193 294.038   1
  -2  17   9 667.936 334.356   1
   2 -17  -9 481.037 285.840   1
  -2  17   8-36.2754 312.758   1
   2 -17  -8 302.113 292.389   1
  -2  17   7 388.205 297.247   1
   2 -17  -7-130.391 265.590   1
  -2  17   6 955.698 292.530   1
   2 -17  -6-31.3772 247.712   1
  -2  17   5 261.621 281.782   1
   2 -17  -5 693.852 251.651   1
  -2  17   4 717.756 257.637   1
   2 -17  -4 28.5404 228.349   1
  -2  17   2 316.647 229.753   1
   2 -17  -2 126.219 218.958   1
   2  17  -1 515.005 184.210   1
  -2  17   1 442.044 209.341   1
   2  17   0 268.592 197.714   1
  -2  17   0-19.9748 171.595   1
   2  17   1 678.810 233.375   1
  -2 -17  -1 255.444 202.969   1
   2  17   2 407.985 240.618   1
  -2 -17  -2 715.236 230.312   1
   2  17   3 145.302 241.133   1
  -2 -17  -3 82.9202 216.856   1
   2  17   4 1106.78 266.046   1
  -2 -17  -4 990.608 270.019   1
   2  17   5 353.725 277.700   1
  -2 -17  -5 365.660 239.676   1
   2  17   6-66.8354 264.864   1
  -2 -17  -6 692.606 272.175   1
   2  17   7 551.351 308.692   1
  -2 -17  -7-32.4408 257.965   1
   2  17   8 670.989 310.126   1
  -2 -17  -8 498.629 289.934   1
   2  17   9 324.200 314.272   1
  -2 -17  -9 271.051 292.114   1
   2  17  10 73.1689 312.046   1
  -2 -17 -10 481.512 287.246   1
   2  17  11 184.831 315.181   1
  -2 -17 -11 349.235 299.074   1
   2  17  12 484.235 318.602   1
  -2 -17 -12-70.3304 285.403   1
   2  17  13-74.7948 334.196   1
  -2 -17 -13 424.874 312.182   1
   2  17  14 187.087 331.829   1
  -2 -17 -14 495.859 328.460   1
   2  17  15 560.453 329.036   1
  -2 -17 -15 246.165 288.443   1
   2  17  16 521.210 372.096   1
  -2 -17 -16-173.749 323.788   1
   2  17  17 442.677 375.806   1
  -2 -17 -17-412.988 321.648   1
   2  17  18 293.092 337.307   1
  -2 -17 -18 406.705 304.245   1
   2  17  19-108.814 348.928   1
  -2 -17 -19-66.5347 285.558   1
   2  17  20-142.252 360.152   1
  -2 -17 -20 98.3331 294.912   1
  -2  18  19 73.5290 392.881   1
   2 -18 -19 202.897 329.143   1
  -2  18  18 187.293 361.509   1
   2 -18 -18-34.4835 297.188   1
  -2  18  17 76.0926 393.730   1
   2 -18 -17 455.415 345.206   1
  -2  18  16 231.357 383.109   1
   2 -18 -16 142.249 323.809   1
  -2  18  15 233.417 370.873   1
   2 -18 -15 251.301 324.064   1
  -2  18  13 313.515 345.124   1
   2 -18 -13 253.427 314.515   1
  -2  18  12 273.554 358.961   1
   2 -18 -12 397.021 313.847   1
  -2  18  11 816.492 348.366   1
   2 -18 -11 71.8445 303.204   1
  -2  18  10 809.128 351.577   1
   2 -18 -10 35.6130 295.259   1
  -2  18   9 569.641 348.251   1
   2 -18  -9-140.200 291.568   1
  -2  18   8 1273.63 351.331   1
   2 -18  -8 581.440 290.377   1
  -2  18   6 776.255 282.018   1
  -2  18   5-135.465 263.725   1
  -2  18   4 255.483 274.090   1
   2  18   3 215.028 254.079   1
   2  18   4 322.639 275.527   1
   2  18   5 33.4972 272.851   1
  -2 -18  -6 915.285 287.752   1
   2  18   6 484.155 295.435   1
  -2 -18  -7 100.753 275.857   1
   2  18   7 355.448 310.423   1
  -2 -18  -8 823.176 289.440   1
   2  18   8 217.957 303.628   1
  -2 -18  -9 139.452 283.992   1
   2  18   9-36.9297 310.333   1
  -2 -18 -10 388.025 291.684   1
   2  18  10 523.374 330.858   1
  -2 -18 -11 284.315 305.020   1
   2  18  11 527.554 339.561   1
  -2 -18 -12-178.367 304.279   1
   2  18  12 378.518 346.941   1
  -2 -18 -13 923.080 328.560   1
   2  18  13-303.787 351.933   1
  -2 -18 -15-35.0893 310.332   1
   2  18  15-37.8740 357.650   1
  -2 -18 -16-34.7461 318.465   1
   2  18  16-75.0567 368.624   1
  -2 -18 -17 68.4417 302.053   1
   2  18  17-74.5590 347.188   1
  -2 -18 -18-236.942 305.174   1
   2  18  18 477.023 371.098   1
  -2 -18 -19 199.776 327.826   1
   2  18  19 180.109 400.139   1
  -2  19  15 350.938 377.102   1
  -2  19  14 550.854 374.834   1
   2  19  11 464.274 342.398   1
   2  19  12 232.364 350.785   1
   2  19  14 115.824 346.155   1
   2  19  15 76.4888 367.289   1
   2  19  16 528.829 362.851   1
   2  19  17 409.248 373.393   1
  -3   0  26 498.383 362.081   1
   3   0 -26 382.715 339.329   1
  -3   0  24 1555.49 355.654   1
   3   0 -24 1115.28 342.549   1
  -3   0  23 225.958 315.828   1
   3   0 -23 379.635 306.589   1
  -3   0  22 1418.78 331.085   1
   3   0 -22 850.503 303.391   1
  -3   0  21-328.771 292.792   1
   3   0 -21 437.744 269.898   1
  -3   0  20 1288.27 340.590   1
   3   0 -20 99.2357 292.796   1
  -3   0  19 383.742 286.127   1
   3   0 -19-451.759 267.643   1
  -3   0  18 1152.87 299.416   1
   3   0 -18 754.006 260.679   1
  -3   0  17 360.674 276.190   1
   3   0 -17-121.573 252.711   1
  -3   0  16 1610.69 301.808   1
   3   0 -16 440.518 232.599   1
  -3   0  15 242.208 246.259   1
   3   0 -15 84.4957 204.042   1
   3   0 -14 1048.33 233.938   1
  -3   0  12 362.573 202.030   1
   3   0 -12 337.916 179.345   1
  -3   0  11-48.6134 170.687   1
   3   0 -11 113.085 165.543   1
   3   0 -10 11258.7 870.916   1
  -3   0  10 11673.0 875.532   1
  -3   0   9-273.084 165.272   1
   3   0  -9 78.0487 152.403   1
   3   0  -8 16884.2 1256.73   1
  -3   0   8 17458.1 1264.30   1
  -3   0   7-17.6906 152.632   1
   3   0  -7-179.906 149.540   1
  -3   0   6 47.8497 145.165   1
   3   0  -6 59.4525 140.402   1
   3   0  -4 75369.6 5270.23   1
  -3   0   4 73222.1 5270.02   1
  -3   0   3 11.2210 102.281   1
   3   0  -3-32.6698 113.352   1
   3   0  -2 312399. 22853.8   1
  -3   0   2 334464. 22853.1   1
  -3   0   1 29.0234 116.837   1
   3   0  -1 46.7747 111.676   1
  -3   0   0 18.7672 115.991   1
   3   0   0-54.2844 109.699   1
  -3   0  -1-279.851 126.869   1
   3   0   1 55.2954 111.599   1
  -3   0  -2 340169. 24111.7   1
   3   0   2 342699. 24111.5   1
   3   0   3-174.284 141.499   1
  -3   0  -3-222.682 133.752   1
   3   0   4 70640.4 4868.06   1
  -3   0  -4 66713.6 4865.43   1
   3   0   6-74.1650 128.163   1
  -3   0  -6 211.791 130.185   1
   3   0   7 212.855 147.424   1
  -3   0  -7-15.8236 131.929   1
   3   0   8 16396.5 1272.62   1
  -3   0  -8 18442.0 1274.10   1
  -3   0  -9 286.260 155.877   1
   3   0   9-99.2289 138.139   1
  -3   0 -10 12052.0 914.344   1
   3   0  10 12307.3 917.787   1
   3   0  11 206.202 160.729   1
  -3   0 -11 262.447 160.462   1
   3   0  12-122.152 183.807   1
  -3   0 -12 140.255 179.617   1
   3   0  14 1595.60 258.059   1
  -3   0 -14 1051.75 244.621   1
   3   0  15-27.9166 223.714   1
   3   0  16 916.620 263.113   1
  -3   0 -16 1369.90 249.246   1
   3   0  17 247.786 251.685   1
  -3   0 -17 230.156 236.538   1
   3   0  18 958.077 287.920   1
  -3   0 -18 269.770 243.455   1
   3   0  19-296.634 281.764   1
  -3   0 -19 61.8882 244.511   1
   3   0  20 1356.10 322.871   1
  -3   0 -20 826.585 289.897   1
   3   0  21 278.611 287.126   1
  -3   0 -21 65.0426 268.751   1
   3   0  22 1278.94 319.964   1
  -3   0 -22 996.661 309.897   1
   3   0  23 217.086 308.166   1
  -3   0 -23 135.715 293.225   1
   3   0  24 1356.16 351.323   1
  -3   0 -24 1209.04 340.571   1
   3   0  25 221.551 329.780   1
  -3   0 -25-34.7212 317.700   1
  -3   0 -26 552.503 333.334   1
   3  -1 -27-479.188 339.460   1
  -3   1  26-151.493 347.664   1
   3  -1 -26 657.894 341.740   1
  -3   1  25 683.500 353.197   1
  -3  -1  25-424.390 329.207   1
   3   1 -25 700.727 341.684   1
   3  -1 -25 347.556 334.593   1
  -3   1  24 719.146 345.563   1
  -3  -1  24 38.1724 317.864   1
   3  -1 -24 242.556 336.809   1
   3   1 -24 1013.89 337.050   1
  -3   1  23-75.5321 326.928   1
  -3  -1  23-37.6562 306.182   1
   3  -1 -23 171.949 310.165   1
   3   1 -23 450.080 297.904   1
  -3  -1  22 482.690 316.411   1
   3   1 -22 613.113 300.240   1
  -3   1  21 36.6778 286.928   1
  -3  -1  21 727.674 318.051   1
   3   1 -21-100.202 278.293   1
   3  -1 -21-169.411 279.815   1
   3  -1 -20 5834.20 555.039   1
   3   1 -20 5732.65 548.996   1
  -3   1  20 6341.14 580.562   1
  -3  -1  20 5923.88 563.659   1
  -3   1  19 352.349 298.487   1
   3  -1 -19 719.159 304.130   1
  -3  -1  18 3209.19 389.371   1
   3   1 -18 3151.74 367.572   1
  -3  -1  17 2580.38 342.195   1
  -3   1  17 1925.79 333.372   1
   3   1 -17 1644.37 305.152   1
  -3   1  16 3622.77 423.048   1
  -3  -1  16 4242.48 425.070   1
   3   1 -16 4191.07 412.794   1
   3  -1 -16 4222.16 412.580   1
  -3   1  15 277.487 260.393   1
  -3  -1  15 473.292 236.708   1
   3  -1 -15-144.020 251.963   1
   3   1 -15 27.4452 212.763   1
  -3  -1  14 21741.4 1662.67   1
  -3   1  14 22044.2 1667.36   1
   3  -1 -14 23688.0 1663.74   1
  -3   1  13 309.703 230.094   1
  -3  -1  13 345.906 211.453   1
   3  -1 -13-130.993 203.128   1
   3   1 -13 123.609 198.386   1
   3   1 -12 15334.8 1149.21   1
  -3  -1  11 210.602 171.889   1
   3  -1 -11-47.0572 171.853   1
   3   1 -11-151.975 159.051   1
  -3  -1  10 283.946 167.901   1
  -3   1  10 377.578 193.157   1
   3   1 -10 260.813 160.576   1
  -3   1   9-175.780 191.329   1
  -3  -1   9-60.1144 149.203   1
   3  -1  -9 369.303 169.839   1
   3   1  -9 130.023 147.857   1
  -3  -1   8 23609.4 1690.71   1
  -3   1   8 22891.8 1692.03   1
   3   1  -8 23398.0 1685.37   1
   3  -1  -8 23179.5 1688.54   1
  -3   1   7 1142.69 182.530   1
  -3  -1   7 1364.57 177.743   1
   3  -1  -7 809.311 157.676   1
   3   1  -7 1008.15 160.718   1
  -3   1   6 14197.3 1052.97   1
   3  -1  -6 14288.2 1049.40   1
   3  -1  -5 1253.68 165.518   1
   3   1  -5 1243.05 168.740   1
  -3   1   5 1146.67 175.273   1
  -3  -1   5 1061.43 165.611   1
   3   1  -4 12881.6 856.834   1
  -3  -1   4 10480.1 855.081   1
   3   1  -3 7039.63 518.032   1
   3  -1  -3 7149.75 525.068   1
  -3  -1   3 7420.44 520.460   1
  -3   1   3 5679.81 519.993   1
   3  -1  -2 21172.6 1530.56   1
   3   1  -2 20643.9 1528.00   1
  -3   1   2 22387.3 1532.26   1
  -3  -1   2 21135.5 1529.04   1
   3  -1  -1 8208.21 649.942   1
  -3  -1   1 8309.77 652.812   1
  -3   1   1 9662.97 652.542   1
   3   1  -1 9167.31 653.906   1
   3  -1   0 12343.4 827.136   1
  -3   1   0 12620.4 826.424   1
  -3  -1   0 11260.5 823.721   1
   3  -1   1 9468.32 715.697   1
  -3  -1  -1 9679.29 716.792   1
   3   1   1 9213.43 714.639   1
  -3   1  -1 10705.7 718.858   1
   3   1   2 21333.5 1455.05   1
   3  -1   2 18462.3 1447.91   1
  -3   1  -2 19934.1 1450.23   1
  -3  -1  -2 21657.3 1453.83   1
   3   1   3 6641.59 486.629   1
   3  -1   3 6586.25 476.544   1
  -3  -1  -3 5412.14 480.226   1
  -3   1  -3 6353.91 478.934   1
   3  -1   4 11001.8 778.402   1
  -3  -1  -4 11092.8 778.246   1
  -3   1  -4 10279.8 776.218   1
   3   1   4 9718.00 775.839   1
  -3   1  -5 1119.08 154.590   1
  -3  -1  -5 1011.92 160.649   1
   3   1   5 1139.15 173.832   1
   3  -1   5 1333.57 161.496   1
   3   1   6 12515.7 903.844   1
  -3  -1  -6 11845.0 901.851   1
   3  -1   7 1092.92 159.046   1
   3   1   7 995.509 161.094   1
  -3  -1  -7 706.200 166.684   1
  -3   1  -7 755.002 154.573   1
   3  -1   8 24656.0 1703.60   1
   3   1   8 23820.2 1708.09   1
  -3   1  -8 24105.3 1700.05   1
  -3  -1  -8 21449.1 1703.64   1
  -3   1  -9 199.503 150.437   1
  -3  -1  -9 300.960 146.637   1
   3   1   9 187.586 152.683   1
   3  -1   9 301.582 147.730   1
  -3  -1 -10 149.814 165.067   1
  -3   1 -10 294.883 158.249   1
   3  -1  10 225.082 165.399   1
   3   1  10 380.822 166.832   1
  -3  -1 -11-22.7329 165.901   1
  -3   1 -11 104.957 150.988   1
   3  -1  11-109.958 153.458   1
   3   1  11 71.4743 181.643   1
  -3   1 -12 13004.5 990.692   1
  -3  -1 -12 12937.6 1000.30   1
   3  -1  12 13377.7 995.829   1
   3   1  12 13377.4 1004.48   1
   3   1  13 374.438 224.775   1
   3  -1  13-50.2268 184.367   1
  -3  -1 -13-51.2202 194.790   1
  -3   1 -13 72.1977 185.917   1
  -3   1 -14 20108.6 1497.89   1
  -3  -1 -14 20781.3 1499.19   1
   3   1  14 19521.4 1502.07   1
   3  -1  14 20447.4 1499.90   1
   3  -1  15-81.7435 210.455   1
  -3  -1 -15-28.2924 235.685   1
  -3   1 -15 214.723 221.125   1
  -3   1 -16 4794.78 454.465   1
  -3  -1 -16 5728.60 459.476   1
   3  -1  16 4033.46 458.174   1
   3   1  16 4129.52 450.354   1
   3  -1  17 1304.73 279.763   1
   3   1  17 2014.36 287.521   1
  -3   1 -17 1307.33 275.396   1
  -3  -1 -17 1695.07 273.034   1
   3  -1  18 3433.64 384.017   1
  -3   1 -18 3078.68 367.080   1
   3   1  19 765.833 281.867   1
  -3  -1 -19 749.874 277.190   1
  -3   1 -20 6185.66 533.992   1
   3  -1  20 5229.24 538.342   1
   3   1  20 5291.97 537.346   1
  -3  -1 -20 5762.22 532.178   1
   3  -1  21-104.118 281.390   1
   3   1  21 34.9657 295.071   1
  -3   1 -21 97.2769 260.456   1
  -3  -1 -21 32.6483 288.175   1
   3  -1  22 461.354 299.148   1
  -3   1 -22 232.850 275.065   1
   3   1  23 143.993 327.389   1
  -3  -1 -23 337.112 304.954   1
   3   1  24 365.448 331.047   1
   3  -1  24 736.251 318.214   1
  -3   1 -24 661.659 320.551   1
  -3  -1 -24 1335.37 334.022   1
   3  -1  25 745.640 327.338   1
   3   1  25 183.137 319.072   1
  -3  -1 -25 34.6164 299.833   1
  -3   1 -25 452.430 311.061   1
   3   1  26 440.930 318.702   1
  -3  -1 -26 719.535 330.556   1
  -3   2  27 148.889 356.835   1
   3  -2 -27 407.848 344.287   1
  -3   2  26 674.249 348.056   1
   3  -2 -26 721.375 350.337   1
  -3   2  25 527.659 370.111   1
   3  -2 -25 68.9433 328.845   1
  -3   2  24 908.287 349.057   1
  -3  -2  24 688.377 329.829   1
   3  -2 -24 550.948 328.294   1
   3   2 -24 665.752 310.755   1
  -3   2  23 787.949 340.593   1
   3  -2 -23 34.5361 323.926   1
  -3  -2  22 3262.22 431.689   1
  -3   2  22 3239.40 434.019   1
   3  -2 -22 3402.47 416.512   1
   3   2 -22 3229.62 418.898   1
  -3   2  21 515.542 288.388   1
  -3  -2  21 506.452 297.041   1
   3   2 -21 166.501 272.258   1
   3  -2 -21-238.230 278.231   1
  -3   2  20 543.833 303.426   1
  -3  -2  20 844.516 313.438   1
   3  -2 -20 1175.63 288.057   1
   3   2 -20 810.853 292.059   1
  -3  -2  19 786.204 294.528   1
  -3   2  19 708.860 333.885   1
   3  -2 -19 429.466 314.760   1
   3   2 -19 471.417 287.954   1
  -3   2  18 6991.90 643.927   1
  -3  -2  18 8873.33 659.463   1
   3   2 -18 6646.37 621.437   1
   3  -2 -18 6936.87 639.118   1
  -3  -2  17 191.133 249.117   1
   3   2 -17 116.588 231.975   1
   3  -2 -17 437.970 250.679   1
  -3   2  16 14593.7 1259.23   1
  -3  -2  16 16697.1 1262.89   1
   3   2 -16 17748.6 1254.73   1
   3  -2 -16 17248.4 1265.85   1
  -3  -2  15 2320.79 305.150   1
  -3   2  15 1638.26 327.039   1
   3  -2 -15 1573.50 301.120   1
   3   2 -15 2259.38 287.727   1
  -3   2  14 242.006 246.175   1
   3  -2 -14 140.014 215.003   1
  -3   2  13 896.204 233.533   1
  -3  -2  13 799.145 223.578   1
   3   2 -13 1522.60 231.523   1
   3  -2 -13 696.205 219.833   1
  -3  -2  12 23368.6 1712.45   1
  -3   2  11 988.891 251.975   1
  -3  -2  11 1572.17 235.267   1
   3  -2 -11 1858.10 247.044   1
   3   2 -11 1373.77 220.819   1
  -3  -2  10 47872.8 3453.68   1
  -3   2  10 48008.9 3462.14   1
   3  -2 -10 46664.9 3458.09   1
   3   2 -10 50183.1 3450.71   1
  -3   2   9 1669.10 244.668   1
  -3  -2   9 1622.89 206.742   1
   3  -2  -9 1821.81 232.310   1
   3   2  -9 1553.62 201.493   1
  -3  -2   8-68.9264 132.160   1
   3  -2  -8-139.167 163.493   1
   3   2  -8 64.8826 133.723   1
  -3  -2   7 760.670 141.928   1
  -3   2   7 864.070 180.153   1
   3  -2  -7 402.176 170.595   1
   3   2  -7 882.749 142.613   1
   3  -2  -6 20789.5 1535.05   1
  -3   2   6 21658.2 1541.64   1
  -3  -2   5 5045.95 379.844   1
   3   2  -5 4482.42 378.253   1
   3  -2  -5 4173.08 388.013   1
  -3   2   5 5477.01 399.248   1
   3   2  -4 3746.99 290.275   1
  -3  -2   4 3201.96 289.075   1
   3   2  -3 13243.8 980.976   1
   3  -2  -3 15008.8 991.060   1
  -3  -2   3 12168.1 986.023   1
  -3   2   3 14003.5 990.985   1
   3  -2  -2 3167.15 247.262   1
   3   2  -2 2810.78 237.394   1
  -3  -2   2 2573.49 234.725   1
  -3   2   2 2299.29 241.825   1
   3  -2  -1 4017.90 355.172   1
  -3   2   1 5015.11 363.688   1
   3   2  -1 4468.04 357.320   1
  -3  -2   1 4912.96 363.679   1
   3  -2   0 241.968 107.593   1
  -3   2   0 221.421 107.787   1
  -3  -2   0-87.0168 119.847   1
   3   2   0 201.781 131.659   1
   3   2   1 4227.66 324.784   1
  -3   2  -1 4650.09 327.069   1
  -3  -2  -1 3449.15 324.694   1
   3  -2   1 3921.73 328.926   1
  -3   2  -2 3129.74 245.165   1
   3   2   2 2660.92 254.013   1
   3  -2   2 2343.06 240.446   1
  -3  -2  -2 3208.93 256.021   1
   3  -2   3 12734.3 971.989   1
   3   2   3 15000.1 986.257   1
  -3   2  -3 13686.6 974.380   1
  -3  -2  -3 12706.6 979.910   1
   3  -2   4 3300.76 282.513   1
  -3   2  -4 3416.87 280.017   1
   3  -2   5 3894.17 350.191   1
   3   2   5 4176.61 366.280   1
  -3   2  -5 4771.29 347.589   1
  -3  -2  -5 4530.04 361.395   1
   3   2   6 20013.8 1398.61   1
   3  -2   6 19180.2 1385.09   1
  -3  -2  -6 18581.5 1394.55   1
  -3   2  -6 19023.1 1382.85   1
  -3   2  -7 802.294 149.562   1
  -3  -2  -7 1028.89 169.992   1
   3   2   7 1112.28 172.892   1
   3  -2   7 518.291 137.506   1
  -3   2  -8 153.891 131.258   1
  -3  -2  -8 77.8342 153.705   1
   3   2   8-324.186 174.608   1
   3  -2   8 80.2756 131.978   1
  -3  -2  -9 1452.35 197.928   1
  -3   2  -9 1558.93 195.791   1
   3  -2   9 1567.35 201.570   1
   3   2   9 1748.07 211.879   1
  -3  -2 -10 45748.4 3297.48   1
  -3   2 -10 46413.6 3288.82   1
   3   2  10 45703.6 3300.05   1
  -3   2 -11 1346.03 197.184   1
  -3  -2 -11 1324.77 213.020   1
   3  -2  11 1388.46 211.306   1
   3   2  11 1111.28 224.420   1
   3  -2  12 21504.4 1578.86   1
   3  -2  13 558.032 212.170   1
   3   2  13 743.453 221.972   1
  -3  -2 -13 711.628 211.408   1
  -3   2 -13 650.917 197.171   1
   3   2  14 341.780 245.875   1
  -3  -2 -14 276.719 218.030   1
   3  -2  15 1906.31 288.716   1
   3   2  15 2394.33 310.308   1
  -3  -2 -15 2643.65 327.534   1
  -3   2 -15 1745.33 278.726   1
  -3  -2 -16 17534.0 1220.42   1
  -3   2 -16 15560.8 1202.20   1
   3  -2  16 15834.7 1215.41   1
   3   2  16 15295.0 1219.62   1
   3   2  17 703.432 248.483   1
   3  -2  17 178.508 244.325   1
  -3  -2 -17 534.234 259.732   1
  -3   2 -18 7734.50 653.506   1
   3  -2  18 7921.80 663.689   1
   3   2  18 7893.21 675.352   1
   3   2  19 907.405 292.815   1
   3  -2  19 484.393 287.149   1
  -3   2 -19 515.616 241.576   1
  -3  -2 -19 346.850 271.742   1
   3  -2  20 67.0253 279.760   1
   3   2  20 515.471 315.399   1
  -3   2 -20 438.790 270.390   1
  -3  -2 -20 1094.76 301.087   1
   3  -2  21 207.273 281.388   1
   3   2  21 140.183 306.916   1
  -3   2 -21-420.503 272.973   1
  -3  -2 -21 32.7383 282.699   1
   3  -2  22 3234.29 443.784   1
   3   2  22 3736.55 441.982   1
  -3   2 -22 3202.94 424.575   1
  -3  -2 -22 4215.87 435.319   1
   3  -2  23-181.853 293.736   1
   3   2  23 539.136 292.308   1
  -3  -2 -23 269.195 288.998   1
  -3   2 -23-34.3130 289.165   1
   3   2  24 545.919 309.179   1
   3  -2  24 592.221 328.551   1
  -3   2 -24 731.810 312.822   1
  -3  -2 -24 1159.07 342.736   1
   3   2  25 145.525 326.186   1
  -3  -2 -25 68.7163 330.560   1
   3   2  26-36.3070 332.412   1
  -3  -2 -26 682.060 344.665   1
   3   2  27-36.3405 318.037   1
  -3  -2 -27 470.253 324.028   1
  -3   3  28 181.167 335.793   1
   3  -3 -28 628.276 338.660   1
  -3   3  27 661.105 328.116   1
   3  -3 -27 235.469 314.202   1
  -3   3  25 451.154 321.156   1
   3  -3 -25 341.793 317.278   1
   3   3 -24 741.491 326.064   1
  -3   3  23 711.887 325.419   1
  -3  -3  23 939.209 309.375   1
   3  -3 -23 656.443 310.317   1
   3   3 -23 797.636 321.284   1
  -3  -3  22 516.832 332.125   1
  -3   3  22 820.148 311.108   1
   3   3 -22 677.376 304.774   1
   3  -3 -22 757.512 306.785   1
  -3  -3  21 614.328 286.543   1
   3   3 -21-98.8124 261.882   1
  -3   3  20 509.000 335.737   1
  -3   3  19-71.4568 309.338   1
  -3  -3  19 371.785 280.521   1
   3   3 -19 186.402 252.127   1
   3  -3 -19 99.8705 295.763   1
  -3   3  18 105.086 257.823   1
  -3  -3  18-260.084 262.372   1
   3  -3 -18 389.572 251.378   1
   3   3 -18-149.521 239.074   1
  -3  -3  17 996.282 270.381   1
   3   3 -17 945.447 246.724   1
  -3  -3  16-445.067 249.940   1
  -3   3  16-33.1886 238.809   1
   3  -3 -16-122.697 229.633   1
   3   3 -16 191.724 223.186   1
  -3   3  15-32.1103 284.156   1
  -3  -3  15 140.771 230.067   1
   3  -3 -15-59.3904 249.184   1
   3   3 -15 415.101 217.290   1
  -3   3  14 30.9742 264.218   1
  -3  -3  14 212.559 225.887   1
   3  -3 -14 341.640 253.882   1
   3   3 -14 367.621 208.035   1
  -3  -3  13 1621.32 260.018   1
  -3   3  13 1841.53 288.087   1
   3   3 -13 1680.69 244.446   1
   3  -3 -13 1475.08 254.961   1
   3  -3 -12 4357.42 426.887   1
   3   3 -12 4234.91 394.745   1
  -3  -3  12 5576.40 420.884   1
  -3   3  12 4451.79 437.387   1
  -3  -3  11 947.400 182.902   1
   3   3 -11 338.223 174.064   1
   3   3 -10 4628.71 365.603   1
   3  -3 -10 4051.45 380.637   1
  -3   3  10 3301.94 379.477   1
  -3  -3  10 4163.48 359.809   1
   3   3  -9 477.978 150.484   1
   3  -3  -9 332.056 172.247   1
  -3  -3   9 572.701 142.782   1
  -3   3   9 548.739 206.782   1
  -3  -3   8 12208.9 877.436   1
   3   3  -8 12030.1 875.208   1
   3  -3  -8 10790.1 890.294   1
  -3   3   8 11845.8 897.730   1
   3  -3  -7 4454.95 385.448   1
  -3   3   7 4525.85 386.797   1
  -3  -3   6 41750.8 3093.42   1
   3   3  -6 42670.4 3093.31   1
   3  -3  -6 41935.1 3103.64   1
  -3   3   6 48925.3 3111.47   1
  -3  -3   5 3565.20 313.606   1
   3   3  -5 3772.68 308.799   1
   3  -3  -5 4170.01 336.733   1
  -3   3   5 3608.68 340.920   1
  -3  -3   4 42258.1 3172.78   1
   3   3  -4 44397.7 3173.80   1
   3  -3  -4 46591.9 3184.14   1
  -3   3   4 46600.9 3187.21   1
   3   3  -3 43108.7 3145.31   1
  -3  -3   3 45499.0 3147.03   1
   3  -3  -2 51933.4 3496.39   1
   3   3  -2 48049.1 3489.29   1
  -3   3   2 51995.1 3497.36   1
  -3  -3   2 45857.2 3490.23   1
   3  -3  -1 25286.2 1772.80   1
  -3  -3   1 24088.8 1769.53   1
  -3   3   1 25879.9 1772.84   1
   3   3  -1 23909.5 1767.90   1
   3   3   0 203175. 14078.0   1
  -3   3   0 199773. 14078.0   1
  -3  -3   0 198798. 14077.9   1
   3  -3   0 195306. 14076.9   1
   3  -3   1 25904.6 1815.33   1
  -3  -3  -1 23458.3 1818.47   1
   3   3   1 26618.1 1821.25   1
  -3   3  -1 25647.4 1815.28   1
   3  -3   2 50330.0 3485.05   1
   3   3   2 49789.9 3494.81   1
  -3   3  -2 49119.0 3485.81   1
  -3  -3  -2 46800.5 3492.52   1
   3  -3   3 44350.8 3170.77   1
  -3   3  -3 44930.9 3170.49   1
   3  -3   4 42492.4 3071.86   1
   3   3   4 40149.9 3084.19   1
  -3   3  -4 45607.8 3072.91   1
  -3  -3  -4 43839.1 3083.42   1
   3  -3   5 3647.49 292.950   1
   3   3   5 2907.43 316.257   1
  -3   3  -5 4034.75 292.279   1
  -3  -3  -5 3183.91 312.095   1
   3   3   6 39446.9 3021.40   1
   3  -3   6 45514.3 3009.47   1
  -3   3  -6 41979.0 3007.01   1
  -3  -3  -6 40785.1 3022.38   1
   3   3   7 5432.17 380.278   1
  -3  -3  -7 3409.62 352.519   1
   3   3   8 11953.1 928.387   1
  -3   3  -8 12321.4 907.796   1
  -3  -3  -8 12736.1 929.565   1
  -3  -3  -9 657.007 180.331   1
  -3   3  -9 645.510 138.696   1
   3   3   9 501.992 181.918   1
   3  -3   9 536.809 140.378   1
  -3  -3 -10 3761.56 340.841   1
   3  -3  10 3654.22 327.465   1
   3   3  10 3713.58 355.094   1
  -3   3 -11 538.154 161.006   1
   3  -3  11 800.636 166.754   1
   3  -3  12 4325.93 401.166   1
   3   3  12 4921.03 432.147   1
   3   3  13 1523.18 280.141   1
  -3   3 -13 2087.31 235.194   1
  -3  -3 -13 1760.66 289.368   1
   3   3  14 173.709 237.061   1
   3  -3  14-24.2970 193.979   1
  -3   3 -14 24.0878 202.597   1
  -3  -3 -14 454.982 243.189   1
   3   3  15 59.6381 204.615   1
  -3  -3 -15 381.417 243.184   1
   3   3  16 156.290 244.482   1
   3  -3  16 334.258 220.162   1
  -3   3 -16 129.541 203.374   1
  -3  -3 -16 383.955 231.649   1
   3  -3  17 816.651 249.943   1
  -3   3 -17 960.549 239.046   1
   3  -3  18 30.5378 247.763   1
  -3   3 -18-86.3015 234.495   1
  -3  -3 -18-341.807 260.698   1
   3   3  19 610.421 303.507   1
   3  -3  19 95.8827 260.609   1
  -3   3 -19 209.568 242.066   1
  -3  -3 -19 763.258 296.437   1
   3   3  20 311.228 314.165   1
  -3  -3 -20-32.3957 284.955   1
   3  -3  21 343.583 268.881   1
  -3   3 -21-64.4939 264.621   1
   3  -3  22 498.361 304.285   1
   3   3  22 854.914 318.735   1
  -3  -3 -22 1096.21 296.958   1
  -3   3 -22 1036.51 310.541   1
   3   3  23 717.782 307.189   1
   3  -3  23 1055.87 315.344   1
  -3  -3 -23 436.511 320.292   1
  -3   3 -23 1172.25 330.789   1
   3   3  25 505.866 346.924   1
  -3  -3 -25 952.055 349.314   1
   3   3  27 251.338 336.728   1
  -3  -3 -27-232.251 330.475   1
  -3  -3 -28 587.173 356.884   1
  -3   4  28-392.318 351.082   1
   3  -4 -28 685.602 370.195   1
  -3   4  27-36.3663 355.506   1
   3  -4 -27 99.6311 347.140   1
  -3   4  26 666.090 360.760   1
  -3   4  25 334.502 341.992   1
   3  -4 -25 307.329 333.508   1
  -3   4  24 1008.67 359.593   1
   3  -4 -24 1342.20 365.875   1
  -3   4  23 74.8204 336.017   1
   3  -4 -23 759.433 330.089   1
   3   4 -23 385.547 309.601   1
  -3  -4  22 437.737 301.892   1
  -3   4  22 149.232 340.717   1
   3   4 -22-67.9819 290.537   1
   3  -4 -22-207.019 328.062   1
  -3   4  21 629.346 339.974   1
  -3  -4  21 530.955 289.843   1
   3   4 -21 165.005 280.071   1
  -3  -4  20-34.4081 283.250   1
   3  -4 -20 1020.08 314.321   1
   3   4 -20 732.355 282.399   1
  -3   4  19 216.258 290.254   1
  -3  -4  19 66.2404 257.170   1
   3   4 -19 122.694 241.762   1
   3  -4 -19-33.3865 263.133   1
  -3   4  18 601.612 314.163   1
  -3  -4  18-95.7329 260.164   1
   3   4 -18 469.871 239.113   1
   3  -4 -18 653.225 306.463   1
  -3  -4  17 182.637 235.752   1
  -3   4  17 311.503 272.766   1
   3   4 -17-56.0866 208.202   1
  -3  -4  16 9454.38 788.987   1
   3   4 -16 10206.0 782.207   1
   3  -4 -15 451.225 227.595   1
  -3   4  15 1244.70 271.864   1
   3  -4 -14 523.365 267.798   1
   3   4 -14 569.939 208.628   1
  -3   4  14 537.961 287.301   1
  -3  -4  14 536.624 212.127   1
   3   4 -13 1069.25 220.424   1
   3  -4 -13 1699.25 285.139   1
  -3  -4  13 1615.39 238.025   1
  -3   4  13 823.156 297.689   1
   3   4 -12 1353.82 209.810   1
   3  -4 -12 1467.98 267.732   1
  -3   4  12 1488.95 295.788   1
  -3  -4  12 1035.46 211.102   1
   3   4 -11 38.6706 142.010   1
   3  -4 -11-102.305 210.294   1
  -3   4  11-361.273 220.103   1
  -3  -4  11-20.2313 166.752   1
   3  -4 -10 11089.3 889.021   1
  -3  -4  10 12195.5 879.305   1
  -3   4  10 11357.9 893.890   1
   3   4 -10 11874.1 871.759   1
   3  -4  -9 690.232 214.624   1
   3   4  -9 1076.87 153.968   1
  -3  -4   9 660.550 149.836   1
  -3   4   9 1017.11 217.992   1
   3  -4  -8 13426.6 1064.11   1
  -3  -4   8 14289.8 1045.42   1
  -3   4   8 15005.1 1074.61   1
   3   4  -8 14326.7 1043.75   1
   3  -4  -7 648.852 177.755   1
  -3   4   7 173.028 171.142   1
   3  -4  -6 4324.78 383.463   1
   3   4  -6 4648.39 353.866   1
  -3   4   6 3669.18 386.340   1
  -3  -4   6 4571.44 353.912   1
   3  -4  -5 3106.85 275.426   1
  -3  -4   5 2771.51 248.172   1
   3   4  -5 3016.35 248.830   1
  -3   4   5 2995.70 279.202   1
   3   4  -4 41351.2 3055.84   1
  -3   4   4 43429.3 3074.81   1
  -3  -4   4 45113.3 3058.27   1
   3  -4  -4 42153.1 3070.16   1
   3   4  -3 6847.02 485.292   1
  -3  -4   3 6027.24 487.066   1
  -3   4   2 2287.79 205.056   1
   3  -4  -2 1679.10 197.147   1
  -3  -4   2 1557.67 181.853   1
   3   4  -2 2291.67 188.832   1
  -3   4   1 13764.2 968.141   1
   3   4  -1 12836.6 960.040   1
  -3  -4   1 12949.3 960.630   1
   3  -4  -1 13548.1 965.838   1
   3  -4   0 29.8740 109.349   1
   3   4   0-97.4146 113.323   1
  -3  -4   0 64.2786 103.416   1
  -3   4   0 154.068 112.644   1
   3   4   1 12231.9 961.975   1
   3  -4   1 14220.5 954.254   1
  -3   4  -1 13218.7 953.853   1
  -3  -4  -1 12589.7 961.406   1
  -3   4  -2 2521.12 209.508   1
   3  -4   2 2111.79 198.836   1
   3   4   3 6395.20 503.283   1
   3  -4   3 6529.98 482.308   1
  -3   4  -3 6414.57 482.366   1
  -3  -4  -3 6400.11 500.452   1
   3   4   4 43400.3 3019.48   1
  -3   4  -4 43442.7 3002.89   1
  -3  -4  -4 43210.2 3018.27   1
   3  -4   4 40038.1 3000.96   1
  -3   4  -5 2971.96 239.087   1
  -3  -4  -5 2362.67 267.705   1
   3  -4   5 3029.74 242.059   1
   3   4   5 2568.30 278.741   1
   3   4   6 4434.44 360.110   1
  -3  -4  -6 3382.17 349.018   1
  -3   4  -6 4159.68 318.782   1
  -3   4  -7 463.659 115.766   1
  -3  -4  -7 499.487 175.613   1
   3  -4   7 260.461 104.714   1
   3   4   7 395.382 191.547   1
   3   4   8 14785.5 1053.51   1
  -3  -4  -8 13351.2 1043.62   1
  -3  -4  -9 817.437 216.213   1
  -3   4  -9 817.800 152.411   1
   3  -4   9 879.871 161.224   1
   3   4   9 1000.62 212.223   1
   3   4  10 11989.3 893.377   1
   3  -4  10 11332.0 863.888   1
  -3  -4 -10 11480.1 888.638   1
  -3   4 -10 11731.1 863.518   1
  -3  -4 -11 151.984 208.819   1
  -3   4 -11-91.0626 146.838   1
   3  -4  11 341.058 150.225   1
   3   4  11 26.4967 209.939   1
  -3   4 -12 834.129 184.297   1
   3  -4  12 1305.94 205.606   1
   3   4  12 1031.80 230.658   1
  -3  -4 -13 1588.30 264.558   1
  -3   4 -13 1989.49 233.579   1
   3  -4  13 1075.69 218.005   1
   3   4  13 1390.25 271.009   1
  -3  -4 -14 523.605 252.390   1
  -3   4 -14 946.414 204.583   1
   3  -4  14 303.263 200.979   1
   3   4  14 444.377 268.611   1
   3   4  15 942.786 280.374   1
   3  -4  15 996.954 237.492   1
  -3   4 -15 924.147 211.251   1
  -3  -4 -15 837.581 269.034   1
   3   4  16 9920.46 748.651   1
   3  -4  16 8092.53 716.035   1
  -3  -4 -16 9550.66 739.470   1
  -3   4 -16 8504.30 711.460   1
   3   4  17 32.8897 269.565   1
   3  -4  17 342.280 225.280   1
  -3  -4 -17 30.5096 234.338   1
  -3   4 -17 429.628 226.159   1
   3   4  18 703.651 268.561   1
   3  -4  18 812.871 255.155   1
  -3   4 -18 932.053 237.521   1
  -3  -4 -18 533.955 247.607   1
   3   4  19 170.939 283.578   1
   3  -4  19 31.5855 251.958   1
  -3   4 -19 236.571 243.121   1
  -3  -4 -19-160.254 275.673   1
   3  -4  20 394.988 283.579   1
   3   4  20 834.777 322.620   1
  -3   4 -20 185.553 244.948   1
  -3  -4 -20 130.294 286.350   1
   3  -4  21 206.227 271.251   1
   3   4  21 141.066 319.425   1
  -3  -4 -21 460.927 292.748   1
  -3   4 -21 516.933 265.481   1
   3   4  22 178.160 289.938   1
   3  -4  22 389.749 301.274   1
  -3  -4 -22-166.153 261.608   1
  -3   4 -22 638.323 304.895   1
   3   4  23 71.6270 319.877   1
  -3  -4 -23 134.005 314.811   1
   3   4  24 970.273 356.559   1
  -3  -4 -24 504.537 325.335   1
   3   4  25 538.178 330.999   1
  -3  -4 -25 877.564 316.830   1
   3   4  26 284.968 327.497   1
  -3  -4 -26 200.671 325.823   1
   3   4  27 425.632 350.092   1
  -3  -4 -27-197.069 353.273   1
   3   4  28 35.0947 345.149   1
  -3  -4 -28 417.914 326.033   1
  -3   5  28 281.158 333.317   1
   3  -5 -28 578.922 348.164   1
  -3   5  26 915.893 340.333   1
   3  -5 -26 365.907 313.865   1
  -3   5  25 221.299 317.969   1
   3  -5 -25 406.523 326.617   1
  -3   5  24 371.584 300.560   1
   3  -5 -24 923.975 333.929   1
  -3   5  22 596.461 307.563   1
   3   5 -22 515.771 299.116   1
   3  -5 -22 930.909 311.155   1
  -3   5  21-222.101 326.201   1
   3  -5 -21-34.4259 291.872   1
  -3  -5  20 2123.35 365.139   1
   3   5 -20 2812.01 350.685   1
  -3  -5  19 355.452 255.836   1
  -3   5  19 326.605 323.280   1
   3   5 -19 152.651 260.966   1
   3  -5 -19 168.018 307.355   1
  -3  -5  18 4133.85 471.125   1
  -3   5  18 4966.32 498.181   1
   3  -5 -18 5274.15 496.321   1
   3   5 -18 5656.74 479.804   1
   3   5 -17 582.471 230.634   1
   3  -5 -17 932.953 292.359   1
  -3  -5  17 87.9616 232.637   1
  -3   5  17-140.330 317.420   1
   3  -5 -16-31.4416 231.650   1
  -3   5  16 376.971 251.028   1
   3   5 -15-24.8203 211.243   1
   3  -5 -15 367.336 263.249   1
  -3  -5  15-182.606 204.035   1
  -3   5  15 100.034 299.452   1
  -3  -5  14 24104.3 1788.74   1
  -3   5  14 24850.6 1816.51   1
   3  -5 -14 25580.5 1808.30   1
   3   5 -14 23757.5 1786.57   1
   3  -5 -13 1426.03 262.788   1
   3   5 -13 1695.47 233.179   1
  -3   5  13 1280.23 270.365   1
  -3  -5  13 1559.02 227.195   1
   3  -5 -12 10966.9 868.921   1
  -3  -5  12 11042.2 854.991   1
  -3   5  12 10860.3 883.176   1
   3   5 -12 12044.1 856.225   1
  -3  -5  11-37.5397 154.640   1
  -3   5  11 344.279 226.065   1
   3   5 -11-92.6735 146.768   1
   3  -5 -11 104.932 198.437   1
  -3  -5  10 12920.7 867.143   1
   3   5 -10 10479.3 858.579   1
  -3  -5   9 1701.21 195.284   1
   3  -5  -9 1473.91 223.241   1
   3   5  -9 1811.58 202.802   1
  -3   5   8 33264.4 2317.66   1
   3  -5  -8 30807.4 2310.15   1
  -3   5   7 204.228 150.913   1
  -3  -5   7 24.8288 100.911   1
   3  -5  -7 169.174 134.224   1
  -3  -5   6 6806.46 544.196   1
  -3   5   6 7601.24 578.749   1
   3   5  -6 7230.35 544.003   1
   3  -5  -6 7701.37 578.975   1
  -3  -5   5 202.164 102.646   1
  -3   5   5-19.4506 156.689   1
   3  -5  -5 126.685 150.845   1
   3   5  -5-20.7638 94.0814   1
   3   5  -4 777.262 113.403   1
  -3  -5   4 654.789 111.180   1
   3  -5  -4 657.610 159.715   1
  -3   5   4 480.302 158.895   1
   3   5  -3 1027.06 126.058   1
  -3  -5   3 881.354 125.068   1
   3  -5  -3 1128.15 166.068   1
  -3   5   3 631.070 177.844   1
   3   5  -2 918.746 131.603   1
  -3  -5   2 954.143 135.421   1
  -3   5   1 2229.58 225.434   1
   3   5  -1 2591.45 217.160   1
   3  -5  -1 2685.27 225.751   1
  -3  -5   1 2098.65 217.620   1
   3  -5   0 393.453 106.703   1
  -3   5   0 275.020 104.786   1
  -3  -5   0 147.766 113.129   1
   3   5   0 259.376 117.040   1
  -3   5  -1 2816.22 228.083   1
   3   5   1 2607.49 251.633   1
  -3  -5  -1 2324.89 235.609   1
   3  -5   1 2688.76 223.936   1
  -3   5  -2 551.744 112.077   1
   3  -5   2 891.108 116.076   1
   3   5   3 686.244 166.051   1
  -3   5  -3 908.560 111.050   1
   3  -5   3 1033.67 113.511   1
  -3   5  -4 554.527 93.7780   1
  -3  -5  -4 395.571 141.321   1
   3  -5   5 278.750 93.0524   1
   3   5   5 93.3665 169.776   1
  -3   5  -5 251.909 95.3375   1
  -3  -5  -5-89.4663 136.337   1
   3  -5   6 6562.39 497.027   1
   3   5   6 7326.51 537.220   1
  -3  -5  -6 6109.79 523.367   1
  -3   5  -7 54.4840 90.7357   1
  -3  -5  -7 316.248 157.578   1
   3  -5   7 397.452 109.651   1
   3   5   7 131.466 164.159   1
   3   5   8 32568.7 2457.07   1
   3  -5   8 34733.1 2432.11   1
  -3   5  -8 34379.1 2430.08   1
  -3  -5  -8 33521.9 2456.39   1
   3   5   9 2230.62 263.845   1
  -3  -5  -9 1861.20 246.274   1
   3  -5  10 12176.1 840.088   1
  -3   5 -10 10412.3 833.420   1
   3   5  11 27.4499 214.155   1
   3  -5  11-124.788 145.535   1
  -3  -5 -11-26.1567 207.104   1
  -3   5 -11 136.916 142.248   1
   3  -5  12 11095.2 818.421   1
   3   5  12 9115.20 838.560   1
  -3  -5 -12 10914.1 840.683   1
  -3   5 -12 11475.7 817.632   1
   3   5  13 736.924 245.954   1
   3  -5  13 1450.91 196.129   1
  -3  -5 -13 1402.63 249.967   1
  -3   5 -13 1297.53 212.251   1
  -3  -5 -14 23930.2 1681.39   1
  -3   5 -14 24596.9 1658.67   1
   3  -5  14 21277.9 1656.90   1
   3   5  14 20778.0 1675.32   1
   3   5  15-30.9243 218.472   1
   3  -5  15-24.4949 188.699   1
  -3  -5 -15-30.3493 233.797   1
  -3   5 -15 115.049 188.705   1
   3   5  16-130.450 258.223   1
  -3  -5 -16 90.3680 250.370   1
   3  -5  17-27.8194 215.043   1
   3   5  17-99.6563 277.459   1
  -3  -5 -17-341.577 267.186   1
  -3   5 -17-78.5788 218.368   1
  -3   5 -18 4617.80 414.383   1
   3   5  18 3894.55 465.050   1
   3  -5  18 4013.35 425.448   1
  -3  -5 -18 4315.98 454.593   1
   3   5  19-34.4586 290.278   1
   3  -5  19 496.965 258.854   1
  -3   5 -19-29.2150 234.248   1
  -3  -5 -19 64.5896 253.963   1
   3  -5  20 3141.94 355.562   1
  -3   5 -20 1940.30 321.898   1
  -3  -5 -21 462.007 310.665   1
   3   5  22 427.742 298.450   1
   3   5  24 464.798 353.894   1
  -3  -5 -24 1171.32 351.842   1
   3   5  25 462.953 318.890   1
  -3  -5 -25 234.441 304.531   1
   3   5  26 670.142 341.753   1
  -3  -5 -26 1191.50 360.601   1
   3   5  28-311.183 325.003   1
  -3   6  27 70.9035 354.198   1
   3  -6 -27-64.7197 356.586   1
  -3   6  26 181.253 363.901   1
   3  -6 -26 32.9150 344.594   1
  -3   6  25-73.1635 361.037   1
   3  -6 -25-67.1801 349.663   1
  -3   6  24 554.287 349.302   1
   3  -6 -24 544.346 350.753   1
  -3   6  23 334.681 341.404   1
   3  -6 -23 240.047 334.223   1
  -3   6  22-186.233 329.642   1
   3  -6 -22-172.173 319.250   1
  -3   6  21-148.299 291.654   1
   3  -6 -21 206.815 273.185   1
   3   6 -21 463.372 276.568   1
  -3   6  20 295.129 330.453   1
  -3  -6  20 230.547 242.963   1
   3  -6 -20 341.295 285.391   1
   3   6 -20 63.4966 273.515   1
  -3  -6  19 786.006 271.573   1
  -3   6  19 694.487 349.988   1
   3  -6 -19 977.068 331.822   1
   3   6 -19 818.786 275.400   1
  -3  -6  18 179.273 242.828   1
  -3   6  18 216.384 298.233   1
   3  -6 -18 332.614 295.774   1
   3   6 -18 230.730 249.603   1
  -3  -6  17 618.359 229.826   1
  -3   6  17 70.9944 305.458   1
   3  -6 -17 227.769 281.970   1
   3   6 -17 600.541 238.538   1
  -3   6  16 278.097 302.381   1
   3   6 -16 925.825 228.144   1
   3  -6 -16 382.592 273.864   1
  -3  -6  15 1502.68 239.041   1
   3   6 -15 819.396 207.632   1
  -3  -6  14 1890.35 264.596   1
   3   6 -14 2290.63 268.825   1
   3  -6 -14 2289.95 292.252   1
  -3  -6  13 795.458 205.173   1
  -3   6  13 1438.15 280.126   1
   3  -6 -13 1721.66 268.468   1
   3   6 -13 1193.52 215.991   1
  -3  -6  12 635.414 169.119   1
  -3   6  12 215.636 250.393   1
   3  -6 -12 365.850 223.856   1
   3   6 -12 534.673 163.760   1
   3   6 -11 171.582 146.220   1
  -3  -6  11 35.1614 141.079   1
  -3   6  11-29.5599 210.866   1
   3  -6 -11 243.169 197.882   1
   3   6 -10 1429.27 174.673   1
   3  -6 -10 1162.07 238.842   1
  -3  -6  10 1361.46 179.894   1
  -3   6  10 1270.71 258.736   1
   3  -6  -8 23720.7 1798.33   1
  -3  -6   8 25597.3 1772.78   1
   3   6  -8 24112.2 1769.23   1
  -3   6   8 24925.2 1806.64   1
   3   6  -7 4717.58 359.200   1
  -3  -6   7 4487.70 360.899   1
  -3   6   7 4701.71 417.470   1
   3  -6  -7 4158.57 405.482   1
  -3  -6   6 43.5402 94.4461   1
   3  -6  -6 311.134 160.985   1
   3   6  -6 190.853 92.5884   1
  -3   6   6 221.355 166.458   1
   3  -6  -5 8440.80 667.677   1
  -3   6   5 8614.85 678.910   1
  -3  -6   5 8746.43 641.969   1
   3   6  -5 8760.43 639.683   1
   3  -6  -4 71211.5 4971.16   1
   3   6  -4 69625.4 4953.22   1
  -3   6   4 69909.1 4974.22   1
  -3  -6   4 69330.1 4954.13   1
   3  -6  -3 3639.52 301.072   1
  -3   6   3 3732.69 315.886   1
  -3  -6   3 2903.16 279.500   1
   3   6  -3 3549.07 277.385   1
   3  -6  -2 13925.0 948.709   1
   3   6  -2 12684.7 934.164   1
  -3  -6   2 13185.3 935.169   1
  -3   6   2 11568.4 949.204   1
   3   6  -1 2506.40 222.592   1
  -3  -6   1 2396.70 216.567   1
   3   6   0-12.4347 114.789   1
  -3  -6   0 107.069 109.625   1
  -3   6   0-11.8003 90.9084   1
   3  -6   0-102.935 98.5616   1
   3  -6   1 2741.41 231.265   1
  -3   6  -1 2560.66 228.972   1
   3   6   2 12320.1 905.075   1
  -3  -6  -2 11680.4 903.857   1
  -3   6  -2 12509.9 888.859   1
   3   6   3 3461.69 304.383   1
   3  -6   3 3335.99 264.293   1
  -3  -6  -3 3355.20 301.914   1
  -3   6  -3 3253.41 268.255   1
   3  -6   4 70641.9 5016.77   1
   3   6   4 71382.3 5039.67   1
  -3  -6  -4 70714.3 5039.19   1
   3  -6   5 7915.65 613.458   1
  -3  -6  -5 8144.77 648.206   1
  -3   6  -5 8817.77 613.179   1
   3   6   5 8473.03 649.413   1
   3  -6   6-35.9332 81.8822   1
   3   6   6-86.0386 169.065   1
  -3  -6  -6 20.6675 166.789   1
  -3   6  -6 43.5762 79.5843   1
   3   6   7 4917.37 401.261   1
   3  -6   7 4112.03 349.858   1
  -3  -6  -7 4631.39 389.592   1
  -3   6  -7 4641.37 349.352   1
   3   6   8 22440.1 1790.86   1
   3  -6   8 25557.2 1759.74   1
  -3  -6  -8 23711.0 1789.37   1
  -3   6  -8 24846.7 1758.79   1
   3  -6   9 543.158 121.593   1
  -3   6  -9 383.421 118.040   1
   3   6  10 1296.31 261.052   1
  -3  -6 -10 1599.75 241.400   1
   3  -6  11 281.240 143.154   1
   3   6  11 56.6690 185.183   1
  -3   6 -11 47.7325 137.704   1
   3   6  12 234.932 195.098   1
  -3   6 -12 407.362 152.725   1
  -3  -6 -12 282.483 199.124   1
   3  -6  12 570.302 153.016   1
   3   6  13 1527.99 246.720   1
   3  -6  13 1465.15 210.556   1
  -3   6 -13 1486.27 214.447   1
  -3  -6 -13 1206.11 272.151   1
   3   6  14 1657.12 295.994   1
   3  -6  14 1905.38 255.075   1
  -3   6 -14 2240.16 250.915   1
  -3  -6 -14 2323.88 319.879   1
   3  -6  15 1101.27 229.154   1
  -3   6 -15 1105.45 212.919   1
   3   6  16 1191.82 333.066   1
   3  -6  16 1513.05 243.677   1
  -3  -6 -16 1161.60 300.331   1
  -3   6 -16 1355.13 242.741   1
   3   6  17 605.656 292.082   1
  -3  -6 -17 723.191 239.451   1
   3  -6  18 402.760 247.882   1
   3   6  18 376.248 280.304   1
  -3   6 -18 352.205 234.455   1
  -3  -6 -18-256.588 276.819   1
   3  -6  19 1071.27 275.150   1
   3   6  19 694.000 338.174   1
  -3   6 -19 749.962 251.278   1
  -3  -6 -19-97.5550 314.213   1
   3   6  20 280.899 290.380   1
   3  -6  20 385.746 273.618   1
  -3  -6 -20 164.338 268.313   1
  -3   6 -20 671.693 275.884   1
   3   6  21-177.439 314.575   1
  -3  -6 -21-66.1608 315.674   1
   3   6  22 676.816 342.286   1
  -3  -6 -22-232.317 304.412   1
   3   6  23 142.481 290.192   1
  -3  -6 -23 33.2961 268.140   1
   3   6  24 678.118 340.746   1
  -3  -6 -24 33.3951 344.031   1
   3   6  25 353.341 337.350   1
  -3  -6 -25 664.407 338.411   1
   3   6  26 104.710 312.482   1
  -3  -6 -26 229.268 322.418   1
   3   6  27 138.368 350.904   1
  -3  -6 -27 416.182 345.322   1
  -3   7  27 351.527 375.883   1
   3  -7 -27 1371.23 386.626   1
  -3   7  25 72.5910 371.942   1
   3  -7 -24 508.115 342.378   1
  -3   7  23 629.550 366.361   1
   3  -7 -23 479.220 353.886   1
  -3   7  21-222.667 306.311   1
   3  -7 -21-310.432 286.684   1
  -3   7  20-185.113 315.096   1
   3   7 -20-31.4616 254.504   1
   3  -7 -20 273.924 287.101   1
  -3  -7  19-480.130 236.677   1
  -3   7  19 147.073 338.359   1
   3  -7 -19 304.924 315.154   1
   3   7 -19-298.970 247.070   1
  -3   7  18 1018.32 331.554   1
  -3  -7  18 227.510 243.028   1
   3  -7 -18 1207.12 318.877   1
   3   7 -18 591.825 229.626   1
  -3   7  17 35.8915 308.112   1
   3  -7 -17-230.232 277.070   1
  -3  -7  16 1952.73 293.672   1
  -3   7  16 2432.15 381.907   1
   3  -7 -16 2520.85 354.746   1
   3   7 -16 2692.21 298.275   1
  -3   7  15 1519.93 353.080   1
  -3  -7  15 1532.88 254.039   1
   3  -7 -15 1480.33 317.765   1
   3   7 -15 2136.17 254.100   1
   3   7 -14 1686.54 226.520   1
   3  -7 -14 1658.13 277.587   1
  -3  -7  14 1545.12 229.601   1
  -3   7  14 1380.01 293.727   1
   3  -7 -13 2773.71 350.370   1
  -3  -7  13 3577.30 316.713   1
   3   7 -13 3116.30 303.912   1
  -3   7  13 2973.45 365.893   1
   3   7 -12 2615.87 250.253   1
  -3  -7  12 1928.69 243.290   1
  -3   7  12 2211.59 322.746   1
   3  -7 -12 2452.53 307.409   1
   3   7 -11 141.186 138.465   1
  -3  -7  11-32.2325 137.159   1
  -3   7  11-212.917 228.228   1
   3  -7 -11-55.5847 207.973   1
  -3   7  10 1632.94 264.741   1
   3  -7 -10 853.029 239.089   1
   3   7  -9 2066.80 194.015   1
  -3  -7   9 2096.41 197.755   1
  -3   7   9 1416.42 273.413   1
   3  -7  -9 1405.70 265.009   1
   3   7  -8 93.6318 102.709   1
   3  -7  -8-72.7702 191.644   1
  -3  -7   8 398.046 106.158   1
  -3  -7   7 1266.55 165.430   1
   3  -7  -7 1427.11 235.261   1
   3   7  -7 1732.34 165.605   1
  -3  -7   6 43033.5 3020.45   1
  -3   7   6 42079.9 3049.85   1
   3   7  -6 43034.1 3018.42   1
   3  -7  -6 40363.2 3045.58   1
   3   7  -5 29.0290 87.7632   1
  -3  -7   5 58.2732 91.9156   1
   3  -7  -5-201.685 154.598   1
   3   7  -4 8661.13 628.812   1
  -3  -7   4 8216.90 629.807   1
  -3   7   4 9494.72 665.495   1
   3  -7  -4 8070.53 656.254   1
  -3   7   3 1517.96 199.504   1
  -3  -7   3 1515.64 152.138   1
   3   7  -3 1488.43 153.739   1
   3  -7  -3 1131.95 183.911   1
   3  -7  -2 4701.06 392.213   1
   3   7  -2 4905.25 379.031   1
  -3   7   2 4883.79 391.933   1
  -3  -7   2 4709.85 373.069   1
  -3  -7   1 800.452 111.055   1
   3   7  -1 567.519 130.776   1
  -3   7   0 30362.5 2240.08   1
   3  -7   0 32355.1 2241.36   1
   3  -7   1 960.681 123.025   1
   3   7   1 850.003 153.152   1
  -3   7  -1 835.244 128.517   1
  -3  -7  -1 796.619 141.274   1
   3  -7   2 4663.07 353.652   1
  -3  -7  -2 4529.40 376.626   1
   3   7   2 4480.45 377.788   1
   3  -7   3 1608.87 151.619   1
  -3   7  -3 1587.95 150.681   1
   3   7   3 1434.81 201.643   1
  -3  -7  -3 1340.56 195.933   1
   3  -7   4 8675.61 604.188   1
  -3  -7  -4 7341.61 635.912   1
  -3   7  -4 7893.07 603.872   1
   3   7   4 9119.93 646.298   1
   3  -7   5-101.811 76.5639   1
   3   7   5 317.243 167.867   1
  -3  -7  -5 223.587 162.883   1
  -3   7  -5 46.0872 77.9100   1
   3  -7   6 38299.0 2731.45   1
   3   7   6 39899.5 2767.88   1
  -3  -7  -6 39512.3 2765.75   1
  -3   7  -6 37698.5 2730.41   1
   3  -7   7 1559.98 153.150   1
   3   7   7 1131.40 230.176   1
  -3   7  -7 1544.89 148.469   1
  -3  -7  -7 1284.85 218.723   1
   3  -7   8 205.694 104.571   1
   3   7   8 456.500 200.112   1
  -3   7  -8 467.393 97.6433   1
   3   7   9 1544.26 292.313   1
   3  -7   9 1887.41 189.392   1
  -3  -7  -9 1428.26 282.666   1
  -3   7  -9 2132.64 184.209   1
   3   7  10 1596.01 269.717   1
   3  -7  10 1051.44 158.310   1
   3   7  11 87.4896 250.737   1
  -3  -7 -11 334.755 243.316   1
   3   7  12 2572.69 329.919   1
   3  -7  12 2017.76 250.329   1
  -3   7 -12 2424.73 246.573   1
  -3   7 -13 3557.81 306.902   1
   3  -7  13 3001.62 308.443   1
   3   7  13 3106.44 372.645   1
  -3  -7 -13 3191.36 358.249   1
   3   7  14 1343.83 291.473   1
   3  -7  14 1014.12 219.169   1
  -3   7 -14 1570.95 207.285   1
   3   7  15 1446.95 310.150   1
   3  -7  15 1510.90 231.146   1
  -3   7 -15 1192.36 215.765   1
   3  -7  16 1809.62 266.329   1
   3   7  16 2649.61 361.237   1
  -3  -7 -16 2798.98 334.367   1
  -3   7 -16 1473.94 248.767   1
   3  -7  17 208.558 218.586   1
   3   7  17 68.0215 280.554   1
  -3   7 -17 98.4285 194.423   1
  -3  -7 -17 509.906 278.908   1
   3   7  18 794.058 337.194   1
  -3  -7 -18 776.676 310.561   1
   3  -7  19-59.4583 248.183   1
   3   7  19-139.670 270.364   1
  -3  -7 -19 131.029 254.921   1
  -3   7 -19 56.2844 240.010   1
   3   7  20 106.024 326.946   1
  -3  -7 -20-329.807 303.493   1
   3   7  21 213.181 306.269   1
  -3  -7 -21 33.1120 267.953   1
   3   7  23 283.930 337.051   1
  -3  -7 -23 66.3314 318.165   1
   3   7  24 35.4712 299.193   1
  -3  -7 -24 464.673 323.365   1
   3   7  25 140.126 355.166   1
  -3  -7 -25 329.341 357.808   1
   3   7  27 512.016 354.643   1
  -3  -7 -27-31.5059 340.949   1
  -3   8  26 705.645 368.551   1
   3  -8 -25 264.550 353.761   1
  -3   8  24-255.195 360.735   1
   3  -8 -24 706.031 370.875   1
  -3   8  23 258.030 369.417   1
   3  -8 -23 543.576 353.811   1
  -3   8  22 1225.00 382.877   1
   3  -8 -22 1955.03 379.278   1
  -3   8  21 445.366 310.940   1
   3  -8 -21 310.373 284.670   1
  -3   8  20 408.424 338.451   1
   3  -8 -20 583.590 312.644   1
  -3   8  19 627.922 358.786   1
   3  -8 -19 238.296 317.262   1
   3   8 -17-195.727 210.920   1
  -3  -8  17-25.3548 206.140   1
  -3   8  17-544.037 352.337   1
  -3  -8  16 5308.01 435.267   1
   3  -8 -16 4092.28 463.292   1
   3   8 -16 5214.97 433.229   1
  -3   8  16 4571.80 491.999   1
   3   8 -15 314.500 178.410   1
  -3  -8  15 387.822 183.662   1
   3  -8 -15 578.410 283.213   1
  -3  -8  14 2960.14 309.869   1
   3   8 -14 3359.63 311.977   1
   3   8 -13 52.7366 157.394   1
   3  -8 -13 30.4650 223.050   1
  -3  -8  13 161.342 162.924   1
  -3   8  13 100.162 257.276   1
   3  -8 -12 8572.96 697.830   1
  -3  -8  12 9336.58 658.159   1
  -3   8  12 8483.74 710.840   1
   3   8 -12 7780.70 648.659   1
   3  -8 -11 257.180 225.020   1
  -3   8  11 500.549 239.324   1
  -3  -8  10 10697.0 809.346   1
   3   8 -10 10685.6 804.623   1
  -3   8  10 11550.5 873.181   1
   3  -8 -10 11325.3 861.708   1
  -3   8   9 345.042 214.127   1
   3   8  -9 617.386 128.371   1
   3  -8  -9 925.794 210.725   1
  -3  -8   9 560.526 129.765   1
   3   8  -8 311.611 105.566   1
  -3  -8   8 282.652 109.314   1
  -3   8   7 983.357 229.459   1
   3   8  -7 789.307 119.627   1
   3  -8  -7 746.716 205.243   1
  -3  -8   7 707.044 112.292   1
  -3   8   6 510.873 189.564   1
   3  -8  -6 205.038 183.978   1
  -3  -8   6 459.488 100.992   1
   3   8  -6 481.249 94.0856   1
   3  -8  -5 5131.32 428.951   1
  -3  -8   5 4998.52 383.709   1
   3   8  -5 5349.52 384.345   1
  -3   8   5 4172.26 424.763   1
   3  -8  -4 6897.13 543.370   1
   3   8  -4 6796.67 511.035   1
  -3   8   4 7605.00 555.832   1
  -3  -8   4 6574.26 510.105   1
   3   8  -3 7365.94 555.977   1
  -3   8   3 7697.08 583.320   1
  -3  -8   3 7400.44 554.503   1
   3   8  -2 3662.37 330.561   1
   3  -8  -2 4534.94 352.470   1
  -3   8   2 4721.50 359.548   1
  -3  -8   2 4146.25 331.879   1
  -3   8   1 8401.36 621.694   1
  -3  -8   1 8360.93 610.335   1
   3   8  -1 8019.63 610.791   1
   3  -8  -1 7795.57 614.252   1
  -3   8  -1 8217.13 625.123   1
  -3  -8  -1 7759.67 633.623   1
   3  -8   1 8915.94 624.722   1
   3   8   1 8534.34 638.185   1
   3   8   2 4610.27 377.569   1
   3  -8   2 4132.65 347.390   1
  -3   8  -2 4719.14 350.843   1
   3   8   3 7427.40 579.999   1
  -3   8  -3 7953.28 551.464   1
  -3  -8  -3 7172.45 575.890   1
   3  -8   3 7027.10 547.752   1
  -3   8  -4 7466.82 496.913   1
  -3  -8  -4 6051.72 530.210   1
   3  -8   4 6341.46 494.643   1
   3   8   4 6390.32 536.820   1
   3  -8   5 4466.87 332.523   1
   3   8   5 4349.04 386.805   1
  -3  -8  -5 4196.03 386.888   1
  -3   8  -5 4347.76 332.022   1
   3   8   6 380.181 209.128   1
   3  -8   6 421.976 77.0583   1
  -3   8  -6 409.955 80.0414   1
  -3  -8  -6 181.208 172.687   1
   3   8   7 626.357 227.355   1
   3  -8   7 902.091 108.896   1
  -3   8  -7 968.305 114.256   1
  -3  -8  -7 1194.55 223.604   1
   3  -8   8 84.9105 88.0276   1
  -3   8  -8 319.337 81.7982   1
   3   8   9 748.647 230.392   1
   3  -8   9 576.458 113.487   1
   3  -8  10 11146.0 835.509   1
   3   8  10 10027.5 885.420   1
  -3  -8 -10 11174.0 886.147   1
  -3   8 -10 12385.8 838.751   1
  -3  -8 -11 288.257 216.792   1
  -3   8 -11 447.643 126.266   1
   3   8  11 534.265 235.945   1
   3  -8  11 465.667 132.189   1
  -3  -8 -12 6904.90 605.965   1
   3   8  12 6650.44 596.567   1
  -3   8 -13 204.640 142.743   1
  -3  -8 -13 581.367 257.053   1
   3  -8  13 398.654 161.198   1
   3   8  13 280.038 261.924   1
  -3   8 -14 3863.49 341.729   1
   3  -8  14 3691.52 341.717   1
  -3   8 -15 311.541 170.971   1
  -3  -8 -15-92.5777 263.476   1
   3   8  15 233.610 297.121   1
   3  -8  15 144.219 172.818   1
   3   8  16 3964.87 485.939   1
   3  -8  16 4401.76 428.102   1
  -3  -8 -16 5193.08 468.908   1
  -3   8 -16 5241.70 425.133   1
   3   8  17 275.180 318.219   1
   3  -8  17-172.648 211.856   1
  -3   8 -17 187.214 198.111   1
  -3  -8 -17 419.260 316.897   1
  -3   8 -18 926.270 227.932   1
   3   8  19 985.501 335.853   1
  -3  -8 -19 65.8873 303.369   1
   3   8  20 389.970 311.485   1
  -3  -8 -20 330.732 289.581   1
   3   8  21 249.176 314.947   1
  -3  -8 -21 364.796 317.621   1
   3   8  22 923.847 350.310   1
  -3  -8 -22 1591.04 343.835   1
   3   8  23-35.4535 322.563   1
  -3  -8 -23 33.1609 315.265   1
   3   8  24 634.154 361.864   1
  -3  -8 -24 1120.06 339.600   1
  -3  -8 -25 817.919 351.471   1
   3   8  26 955.428 365.265   1
  -3  -8 -26-31.9920 348.923   1
  -3   9  26 314.825 381.081   1
   3  -9 -26 602.783 362.761   1
  -3   9  24 940.357 371.946   1
   3  -9 -24 532.327 348.098   1
  -3   9  22-37.0095 307.093   1
   3  -9 -22-239.306 300.143   1
  -3   9  21 445.238 333.309   1
   3  -9 -21 413.419 300.817   1
  -3   9  20 334.807 353.359   1
   3  -9 -20 1100.31 350.060   1
  -3   9  19 185.568 313.329   1
   3  -9 -19-411.878 307.207   1
  -3   9  18 1439.71 346.143   1
   3  -9 -18 578.242 303.631   1
   3   9 -17 523.637 212.536   1
  -3   9  17 987.475 338.415   1
   3  -9 -17 842.923 328.262   1
   3   9 -16 317.302 183.740   1
  -3  -9  16 385.877 187.656   1
  -3   9  16 325.368 311.327   1
   3  -9 -16 463.778 287.795   1
   3   9 -15 622.797 182.341   1
  -3  -9  15 140.206 177.237   1
   3  -9 -15 293.461 254.936   1
   3   9 -14 721.640 169.944   1
  -3  -9  14 841.254 177.214   1
  -3   9  14 871.623 309.656   1
  -3  -9  13 2493.74 253.724   1
   3   9 -13 2422.02 251.094   1
   3  -9 -12 1967.35 338.106   1
  -3   9  12 2354.60 363.758   1
  -3  -9  11 461.287 131.496   1
   3  -9 -11 383.150 247.165   1
   3   9 -11 25.1559 125.374   1
  -3   9  10 4086.09 420.188   1
   3   9 -10 3834.81 340.547   1
   3  -9 -10 4296.50 417.279   1
  -3  -9  10 4716.38 345.298   1
   3  -9  -9 5085.98 442.575   1
  -3   9   9 4281.67 447.816   1
  -3  -9   9 4669.29 349.960   1
   3   9  -9 4106.95 347.605   1
  -3  -9   8 2519.53 205.133   1
   3   9  -8 2155.10 204.658   1
   3  -9  -8 2075.74 284.168   1
  -3   9   8 2553.48 301.095   1
  -3  -9   7 2712.90 246.355   1
   3   9  -7 3420.98 251.102   1
   3   9  -6 20980.5 1506.54   1
   3  -9  -6 18789.6 1542.05   1
  -3  -9   6 21670.3 1505.73   1
  -3   9   6 21805.0 1554.44   1
  -3   9   5 335.194 180.259   1
   3  -9  -5 645.495 174.055   1
  -3  -9   5 343.532 89.7936   1
   3   9  -5 370.472 99.2660   1
  -3   9   4 1901.01 249.688   1
   3   9  -4 1671.12 166.867   1
  -3  -9   4 1693.95 161.493   1
   3  -9  -4 1272.15 218.675   1
   3   9  -3 168.835 106.500   1
  -3  -9   3 63.6521 94.0396   1
   3  -9  -2 9116.48 695.929   1
  -3  -9   2 9324.54 681.333   1
  -3   9   2 8990.51 700.595   1
   3   9  -2 9182.15 684.163   1
  -3   9   1 730.872 158.076   1
   3  -9  -1 558.765 134.876   1
  -3  -9   0 6934.23 527.395   1
   3   9   0 6670.89 526.607   1
   3  -9   1 594.403 121.309   1
   3   9   1 516.673 139.197   1
  -3  -9  -1 710.134 141.248   1
  -3   9  -1 574.115 128.148   1
  -3   9  -2 8569.35 621.956   1
  -3  -9  -2 8441.20 644.346   1
   3  -9   2 8098.74 617.042   1
   3   9   3-102.463 172.933   1
  -3   9  -3-37.2494 85.8098   1
  -3  -9  -3 118.490 168.070   1
   3  -9   3 44.6906 85.4048   1
   3   9   4 1671.24 231.824   1
   3  -9   4 1843.54 159.498   1
  -3   9  -4 1705.24 158.625   1
  -3  -9  -4 1933.72 227.907   1
   3  -9   5 442.094 76.8762   1
  -3   9  -5 333.039 77.9746   1
   3   9   6 20293.3 1486.57   1
  -3  -9  -6 19517.5 1480.69   1
  -3   9  -6 20546.8 1433.36   1
   3  -9   6 19819.8 1433.05   1
   3  -9   7 2910.90 225.680   1
  -3   9  -7 2946.26 225.747   1
   3  -9   8 2395.49 193.798   1
   3   9   8 2501.46 316.434   1
   3  -9   9 3971.02 306.014   1
  -3  -9  -9 4419.15 400.082   1
   3   9   9 4130.50 406.835   1
  -3   9  -9 3903.28 305.176   1
   3  -9  10 3950.68 317.368   1
  -3   9 -10 4185.76 317.331   1
   3   9  10 3213.06 403.223   1
   3  -9  11 255.100 116.754   1
  -3   9 -11 697.865 115.944   1
  -3  -9 -11 1010.48 273.092   1
   3   9  11 665.843 278.008   1
   3  -9  12 1932.08 218.168   1
   3   9  12 2259.60 318.275   1
  -3  -9 -12 1704.96 295.377   1
  -3   9 -12 2752.13 222.532   1
   3   9  14 965.508 279.240   1
   3  -9  14 423.190 158.027   1
  -3  -9 -14 553.422 231.452   1
  -3   9 -14 794.728 164.253   1
   3  -9  15 55.1724 171.514   1
   3   9  15-202.734 288.310   1
  -3  -9 -15 600.025 275.608   1
  -3   9 -15 121.704 146.370   1
   3   9  16 823.134 284.141   1
   3  -9  16 165.766 182.513   1
  -3   9 -16 346.976 179.212   1
  -3  -9 -16 610.574 259.871   1
   3   9  17 556.469 337.415   1
  -3   9 -17 342.604 195.304   1
  -3  -9 -17 32.5719 299.840   1
   3   9  18 701.693 287.220   1
  -3  -9 -18 164.557 246.626   1
   3   9  19-35.3720 323.026   1
  -3  -9 -19 132.390 305.547   1
   3   9  20 1103.45 310.413   1
  -3  -9 -20 895.607 300.039   1
   3   9  21 355.895 358.507   1
  -3  -9 -21 497.196 322.886   1
   3   9  22 531.650 334.352   1
  -3  -9 -22 629.286 308.482   1
   3   9  24 453.946 340.382   1
  -3  -9 -24 525.117 339.036   1
  -3  -9 -26 314.160 339.455   1
  -3  10  25 140.600 338.956   1
   3 -10 -25 257.906 316.975   1
  -3  10  24 179.248 311.590   1
   3 -10 -24 428.602 296.889   1
  -3  10  23-182.131 299.078   1
   3 -10 -23 536.835 294.179   1
  -3  10  22-294.849 335.223   1
   3 -10 -22 748.770 324.109   1
  -3  10  21-333.358 372.514   1
   3 -10 -21-34.3962 334.313   1
  -3  10  19 372.381 330.380   1
   3 -10 -19 550.853 281.129   1
  -3  10  18-482.682 349.730   1
   3 -10 -18 34.3466 327.976   1
   3  10 -16 169.783 172.869   1
  -3  10  16 803.327 338.300   1
   3 -10 -16 134.683 308.718   1
  -3 -10  15 328.500 168.886   1
  -3  10  15 324.663 331.830   1
   3 -10 -15 661.270 310.741   1
   3  10 -15 117.825 154.481   1
   3 -10 -14 1268.30 299.575   1
  -3  10  14 851.177 313.039   1
   3  10 -13 156.614 128.062   1
  -3 -10  13 172.775 130.193   1
   3 -10 -13-31.8579 225.225   1
  -3  10  13 34.7254 242.461   1
   3  10 -12 1799.19 200.569   1
  -3 -10  12 2293.73 206.347   1
  -3  10  12 1863.40 315.926   1
   3  10 -11 771.327 131.069   1
  -3 -10  11 856.841 130.014   1
  -3  10  11 1185.40 285.792   1
   3 -10 -11 1149.22 274.987   1
   3  10 -10 6067.00 446.114   1
  -3 -10  10 5880.81 445.173   1
   3 -10 -10 5502.63 534.838   1
  -3  10  10 5853.25 552.138   1
   3 -10  -9 567.564 220.298   1
  -3  10   9 367.853 242.808   1
   3  10  -9 840.331 111.042   1
  -3 -10   9 879.268 108.920   1
   3  10  -8 3750.48 295.570   1
  -3  10   8 3967.61 405.924   1
  -3 -10   8 3871.45 294.346   1
   3 -10  -7-288.076 213.484   1
   3  10  -7 223.325 78.9509   1
  -3 -10   7 122.327 77.8536   1
  -3  10   7-140.002 216.974   1
  -3 -10   6 1227.70 129.607   1
   3  10  -6 1338.19 132.054   1
   3 -10  -6 1016.44 230.485   1
  -3  10   5 350.874 195.156   1
   3  10  -5 529.031 104.434   1
  -3 -10   5 535.561 103.834   1
   3 -10  -5 302.519 194.367   1
   3  10  -4 3323.09 305.825   1
   3 -10  -4 4532.08 355.447   1
  -3 -10   4 3993.53 303.767   1
  -3  10   4 3647.37 364.225   1
  -3  10   3 21.7055 174.757   1
   3  10  -3 11.8314 106.052   1
  -3 -10   3-34.1280 98.0316   1
   3 -10  -3-20.0173 162.296   1
   3 -10  -2 46177.3 3234.47   1
  -3  10   2 45942.1 3237.55   1
   3  10  -2 43166.2 3222.10   1
  -3 -10   2 45968.3 3220.36   1
  -3  10   1 1553.93 176.908   1
   3 -10  -1 440.909 144.396   1
   3  10   0 50.5607 146.257   1
  -3  10   0 46.1495 117.758   1
   3 -10   0 182.011 122.566   1
  -3 -10   0 64.8370 132.480   1
   3  10   1 1647.08 216.894   1
  -3 -10  -1 1569.98 209.870   1
   3  10   2 43668.1 3121.11   1
  -3 -10  -2 45955.2 3119.61   1
  -3  10  -2 42307.6 3098.82   1
   3 -10   2 43337.5 3097.06   1
  -3 -10  -3 247.044 155.804   1
   3  10   3 86.5503 163.747   1
  -3  10  -3 9.59442 87.1214   1
   3 -10   3 73.6140 88.5101   1
   3  10   4 3392.44 361.447   1
   3 -10   4 3521.11 295.578   1
  -3 -10  -4 3853.55 357.872   1
  -3  10  -4 4353.31 299.078   1
  -3  10  -5 397.357 74.2843   1
   3 -10   5 528.843 75.4392   1
   3  10   6 1038.70 233.231   1
  -3 -10  -6 792.491 221.592   1
   3  10   7-191.076 197.719   1
  -3 -10  -7-313.057 210.303   1
   3  10   8 4628.52 448.731   1
   3  10   9 527.575 247.574   1
  -3 -10  -9 541.048 230.753   1
   3  10  10 5592.58 526.909   1
  -3 -10 -10 6123.75 540.949   1
   3  10  11 924.583 257.120   1
  -3 -10 -11 1061.36 250.278   1
  -3  10 -11 383.892 77.9143   1
   3 -10  11 445.693 74.7211   1
  -3 -10 -12 2202.57 334.662   1
  -3  10 -12 1807.71 173.008   1
   3  10  12 1959.81 338.792   1
  -3 -10 -13-398.663 232.576   1
   3 -10  13-51.3893 113.540   1
  -3  10 -13 125.495 101.882   1
   3  10  13 33.2000 249.112   1
   3 -10  14 816.948 153.650   1
   3  10  14 439.734 309.357   1
  -3  10 -14 686.401 139.297   1
  -3 -10 -15 32.1005 289.911   1
   3  10  15 34.2517 289.668   1
  -3 -10 -16-195.301 258.413   1
   3  10  16 69.4671 302.410   1
  -3 -10 -17 362.203 309.922   1
   3  10  17 386.018 329.021   1
  -3 -10 -18 364.320 279.978   1
   3  10  18 106.207 275.308   1
  -3 -10 -19 963.123 320.999   1
   3  10  19 818.844 355.382   1
  -3 -10 -21 66.3439 285.935   1
   3  10  21 142.243 320.029   1
  -3 -10 -22 33.1406 330.345   1
   3  10  22 850.371 374.038   1
  -3 -10 -23-32.8894 286.009   1
   3  10  23 703.467 308.209   1
  -3 -10 -24 260.168 347.551   1
   3  10  24 692.232 366.234   1
  -3 -10 -25 254.967 326.559   1
   3  10  25 237.949 310.329   1
   3 -11 -25 286.363 324.815   1
  -3  11  25 312.310 345.750   1
   3 -11 -24 652.482 340.463   1
  -3  11  24 319.356 374.118   1
   3 -11 -23 499.396 343.939   1
  -3  11  23 144.620 377.080   1
   3 -11 -21 205.251 293.318   1
  -3  11  21 481.436 315.410   1
   3 -11 -20 656.267 325.337   1
  -3  11  20 1152.74 386.003   1
   3 -11 -19 103.970 328.666   1
  -3  11  19 298.322 339.557   1
   3 -11 -18 793.875 300.963   1
  -3  11  18 1194.35 348.795   1
   3 -11 -17 309.436 320.202   1
  -3  11  17-297.265 348.479   1
   3 -11 -15 336.603 265.901   1
  -3  11  15 766.400 294.138   1
   3  11 -14 474.864 123.982   1
   3 -11 -14 730.356 291.026   1
  -3  11  14 755.491 310.550   1
   3 -11 -13 326.168 281.027   1
  -3  11  13 388.613 301.167   1
  -3 -11  13 101.788 93.5602   1
   3  11 -13 383.542 106.712   1
   3 -11 -12 3832.46 396.714   1
  -3 -11  12 3240.35 258.410   1
   3  11 -12 3343.91 261.192   1
  -3  11  11 1954.63 312.405   1
   3 -11 -11 1681.75 302.237   1
  -3  11  10 1243.21 304.166   1
   3 -11 -10 1119.59 266.863   1
   3 -11  -9-117.503 248.033   1
  -3  11   8 4859.29 521.115   1
   3 -11  -8 6161.84 507.684   1
   3  11  -7 45.6320 58.8820   1
  -3 -11   7-42.9703 49.9572   1
   3 -11  -7-54.2431 225.921   1
  -3  11   7-233.275 247.643   1
  -3 -11   6 1590.50 133.160   1
   3  11  -6 1135.26 131.391   1
   3  11  -5 360.195 103.725   1
  -3 -11   5 557.505 101.755   1
   3 -11  -5 266.844 185.413   1
  -3  11   5 733.336 221.069   1
   3  11  -4 179.108 110.906   1
  -3 -11   4 414.677 104.863   1
   3 -11  -4 430.779 201.613   1
  -3  11   4 122.918 200.424   1
   3  11  -3 99.6141 112.711   1
  -3 -11   3 156.197 118.431   1
   3 -11  -3-62.8857 173.874   1
  -3  11   3-160.377 177.878   1
   3 -11  -2 2975.82 287.452   1
  -3  11   2 2847.53 296.573   1
   3  11  -1 161.432 141.177   1
  -3 -11   1 15.4424 128.189   1
   3 -11  -1 305.525 155.203   1
  -3  11   1 148.854 152.933   1
  -3 -11   0 8142.94 613.200   1
  -3  11   0 7459.91 610.390   1
   3 -11   0 8317.02 611.514   1
   3  11   0 7861.79 612.385   1
   3  11   1 214.921 165.322   1
  -3 -11  -1 242.592 157.971   1
   3  11   2 3490.29 310.453   1
  -3 -11  -2 3081.87 307.117   1
  -3  11  -2 2653.74 264.983   1
   3 -11   2 3227.75 267.034   1
   3  11   3 204.387 174.348   1
  -3  11  -3 107.990 100.973   1
   3 -11   3 122.215 93.6298   1
  -3 -11  -3 283.087 178.072   1
   3  11   4 413.188 190.110   1
  -3 -11  -4 92.7699 174.647   1
  -3  11  -4 454.036 85.3629   1
   3 -11   4 254.251 80.5319   1
   3  11   5 257.567 218.575   1
  -3 -11  -6 1426.24 261.372   1
   3  11   6 1407.65 253.344   1
  -3 -11  -7 54.4670 208.367   1
   3  11   7 224.039 243.948   1
  -3 -11  -8 5462.62 493.336   1
   3  11   9 238.385 250.687   1
  -3 -11  -9 117.929 233.195   1
   3  11  10 950.841 291.348   1
  -3 -11 -10 877.255 274.656   1
   3  11  11 2083.89 311.953   1
   3  11  12 4011.57 440.652   1
  -3 -11 -12 3981.97 410.865   1
   3  11  13 673.727 313.414   1
  -3 -11 -13 752.482 272.706   1
   3  11  14 753.390 304.616   1
  -3 -11 -14 192.613 289.055   1
   3  11  15 625.345 306.008   1
  -3 -11 -15 586.431 266.949   1
   3  11  17 886.199 351.066   1
  -3 -11 -17 630.497 317.773   1
   3  11  18 963.418 303.743   1
  -3 -11 -18 898.943 287.933   1
   3  11  19-143.042 340.658   1
  -3 -11 -19 666.221 310.427   1
   3  11  20 999.840 368.379   1
  -3 -11 -20 666.370 342.389   1
   3  11  21 603.475 325.903   1
  -3 -11 -21 630.010 283.193   1
   3  11  22 634.764 367.695   1
  -3 -11 -22 230.819 319.529   1
   3  11  23 453.262 333.468   1
  -3 -11 -23-32.7693 328.221   1
   3  11  24 411.004 324.247   1
  -3 -11 -24 258.269 303.644   1
   3  11  25 639.264 373.939   1
  -3 -11 -25 532.105 339.968   1
   3 -12 -24 675.022 334.167   1
  -3  12  24 315.409 351.988   1
   3 -12 -22 737.947 326.938   1
  -3  12  22 546.243 372.185   1
   3 -12 -21 238.559 340.744   1
  -3  12  21 627.374 363.686   1
   3 -12 -20 171.985 321.023   1
  -3  12  20 670.338 357.548   1
   3 -12 -19 277.561 332.365   1
  -3  12  19 112.026 348.666   1
   3 -12 -18 799.985 338.853   1
  -3  12  18 2020.31 380.286   1
   3 -12 -17 588.521 331.227   1
  -3  12  17 598.793 361.216   1
   3 -12 -16 1551.20 321.724   1
  -3  12  16 1303.59 332.058   1
  -3  12  15 480.205 320.756   1
   3 -12 -14-33.8233 300.188   1
  -3  12  14 584.130 345.748   1
   3 -12 -13 166.001 287.105   1
  -3  12  13 287.574 320.137   1
   3 -12 -12-654.443 301.272   1
   3 -12 -10 5084.08 474.950   1
  -3  12  10 4904.98 499.647   1
   3 -12  -9 364.657 254.643   1
  -3  12   9 422.817 262.713   1
   3 -12  -8 4419.09 450.996   1
  -3  12   8 4376.58 449.633   1
   3 -12  -7 224.464 240.654   1
  -3  12   7 362.639 257.995   1
   3 -12  -6 1284.04 246.834   1
  -3  12   6 1211.21 267.524   1
   3  12  -5 2576.82 216.085   1
   3 -12  -4 2113.81 281.829   1
   3  12  -4 2590.43 213.274   1
  -3  12   4 1849.95 293.631   1
   3  12  -3 590.030 139.255   1
  -3 -12   3 674.215 137.323   1
   3 -12  -3 971.347 207.032   1
  -3  12   3 981.860 223.142   1
   3 -12  -2 2904.64 307.802   1
  -3  12   2 3213.42 317.104   1
  -3  12   1 3462.29 371.092   1
   3 -12  -1 4023.78 368.243   1
  -3 -12   1 4197.40 354.176   1
   3  12  -1 4724.80 363.265   1
   3  12   0-18.9305 155.034   1
  -3  12   0 172.259 150.093   1
   3 -12   0 118.747 153.625   1
   3 -12   1 4134.97 351.876   1
   3  12   1 3936.18 373.614   1
  -3  12  -1 4455.67 351.671   1
   3 -12   2 2688.45 256.342   1
   3  12   2 2936.73 315.759   1
  -3  12  -2 3165.82 260.080   1
   3  12   3 455.536 214.329   1
  -3  12  -3 390.342 116.452   1
  -3 -12  -3 712.733 190.745   1
   3 -12   3 495.663 109.888   1
   3 -12   4 1982.48 164.626   1
   3  12   4 2334.72 288.446   1
  -3  12  -4 1766.23 168.487   1
  -3 -12  -4 2128.56 268.480   1
  -3 -12  -6 1304.65 259.934   1
   3  12   6 1298.73 267.224   1
  -3 -12  -7-311.706 229.717   1
   3  12   7-114.477 243.015   1
  -3 -12  -8 4736.23 446.694   1
   3  12   8 4186.07 443.281   1
  -3 -12  -9 601.702 253.756   1
   3  12   9 30.6200 248.091   1
  -3 -12 -10 4450.23 447.070   1
   3  12  10 4137.83 462.962   1
  -3 -12 -12 63.0307 267.328   1
   3  12  12 269.674 265.849   1
  -3 -12 -13-96.4033 249.567   1
   3  12  13 342.756 258.687   1
   3  12  14 139.147 301.151   1
  -3 -12 -15 791.789 308.120   1
   3  12  15-422.542 329.962   1
  -3 -12 -16 166.444 310.650   1
   3  12  16 1599.82 351.332   1
  -3 -12 -17 167.037 289.734   1
   3  12  17 35.7948 302.152   1
  -3 -12 -18 267.638 272.477   1
   3  12  18 502.505 325.790   1
  -3 -12 -19 768.154 333.332   1
   3  12  19-35.8519 351.589   1
  -3 -12 -20 400.312 322.414   1
   3  12  20 321.227 353.700   1
  -3 -12 -22 887.781 333.537   1
   3  12  22 210.984 365.739   1
  -3 -12 -24 63.5654 285.569   1
   3  12  24 203.391 298.764   1
   3 -13 -23 584.434 351.773   1
  -3  13  23 35.3885 368.574   1
   3 -13 -22 464.901 317.527   1
  -3  13  22 144.387 313.729   1
   3 -13 -21 304.256 331.684   1
  -3  13  21-36.6916 342.468   1
   3 -13 -20 273.798 332.242   1
  -3  13  20 631.106 382.736   1
  -3  13  19-74.9001 309.941   1
   3 -13 -17-174.756 291.819   1
  -3  13  17 375.846 335.004   1
   3 -13 -16 209.340 279.974   1
   3 -13 -15 312.538 311.455   1
  -3  13  15-37.3044 340.821   1
   3 -13 -14 342.843 301.293   1
  -3  13  14 111.046 329.047   1
   3 -13 -13 1186.36 333.040   1
  -3  13  13 1133.92 352.695   1
   3 -13 -12 1574.49 336.479   1
  -3  13  12 1545.15 357.290   1
   3 -13 -11 263.051 249.437   1
  -3  13  11-140.934 275.623   1
   3 -13  -9 62.3671 241.879   1
  -3  13   9 369.301 265.566   1
   3 -13  -8 843.813 262.203   1
  -3  13   8 64.9739 267.763   1
   3 -13  -7 28.9899 240.534   1
  -3  13   7 844.339 260.925   1
   3 -13  -6 2382.80 307.341   1
  -3  13   6 2246.22 311.226   1
   3  13  -5 116.297 79.0547   1
  -3 -13   5 119.857 70.4183   1
  -3  13   5-113.976 227.969   1
  -3 -13   4 3784.00 307.288   1
   3 -13  -4 4237.69 378.119   1
   3  13  -4 3802.73 311.071   1
  -3  13   4 3820.88 392.460   1
  -3 -13   3 521.306 141.805   1
  -3  13   3 874.806 231.294   1
   3  13  -3 626.899 144.140   1
   3 -13  -2 1047.24 213.887   1
  -3 -13   2 1060.88 180.300   1
  -3  13   2 1373.67 220.721   1
   3  13  -2 1260.05 180.695   1
  -3 -13   1 225.132 152.804   1
   3 -13  -1 359.515 183.090   1
   3  13  -1 228.282 156.725   1
  -3  13   1 102.371 177.878   1
  -3 -13   0 20995.2 1452.35   1
   3 -13   0 19216.5 1447.22   1
   3  13   0 19253.7 1450.20   1
  -3  13   0 19855.1 1446.64   1
  -3  13  -1 123.426 129.037   1
   3  13   1 171.084 174.765   1
   3 -13   1 90.4385 139.610   1
  -3 -13  -1 63.2333 173.818   1
  -3  13  -2 1343.49 174.047   1
   3 -13   2 1530.65 169.888   1
  -3 -13  -2 1205.35 232.451   1
   3  13   2 1131.11 238.433   1
   3  13   3 636.640 204.793   1
  -3  13  -3 510.318 116.577   1
  -3 -13  -3 898.547 206.672   1
   3 -13   3 424.419 114.456   1
  -3  13  -4 2850.06 200.811   1
   3 -13   4 2296.84 195.673   1
   3  13   5 245.259 226.440   1
  -3 -13  -5 483.761 235.808   1
   3  13   6 2274.79 321.683   1
  -3 -13  -6 2544.80 318.982   1
   3  13   7 30.0550 235.100   1
  -3 -13  -7 85.3270 227.954   1
   3  13   8 596.274 266.554   1
  -3 -13  -8 290.378 238.980   1
   3  13   9-32.2862 267.168   1
  -3 -13  -9 59.9906 239.795   1
   3  13  11 67.4545 292.388   1
  -3 -13 -11 443.094 296.346   1
   3  13  12 1374.55 345.047   1
  -3 -13 -12 1903.29 345.683   1
   3  13  13 1187.12 333.258   1
  -3 -13 -13 622.213 291.733   1
   3  13  14-176.543 309.269   1
  -3 -13 -14 331.517 300.572   1
  -3 -13 -15-334.209 273.238   1
   3  13  16 467.376 292.607   1
  -3 -13 -16 268.501 277.669   1
   3  13  17 324.655 339.201   1
  -3 -13 -17 369.797 287.174   1
   3  13  19 215.393 355.496   1
  -3 -13 -19 67.1263 314.906   1
   3  13  20-321.599 326.360   1
  -3 -13 -20 133.669 305.215   1
   3  13  21-35.4352 302.337   1
  -3 -13 -21 265.137 274.391   1
   3  13  22 69.7024 359.894   1
  -3 -13 -22 262.036 334.873   1
   3  13  23 239.549 375.820   1
  -3 -13 -23 706.080 350.883   1
   3 -14 -23 224.490 338.544   1
  -3  14  23-34.9726 375.172   1
   3 -14 -22 393.522 327.222   1
  -3  14  22 357.317 380.607   1
   3 -14 -21 33.5087 288.168   1
   3 -14 -20 852.054 367.673   1
  -3  14  20 776.844 396.756   1
   3 -14 -19 413.673 304.253   1
  -3  14  19 523.570 339.951   1
   3 -14 -18 418.192 333.173   1
  -3  14  18 414.657 376.045   1
   3 -14 -16 420.526 315.978   1
  -3  14  16 378.680 349.459   1
   3 -14 -15 384.664 317.609   1
  -3  14  15 755.271 358.709   1
   3 -14 -13 34.4764 298.911   1
  -3  14  13-37.1942 339.642   1
   3 -14 -12 1123.31 316.184   1
  -3  14  12 477.267 334.129   1
   3 -14 -11 301.563 285.734   1
  -3  14  11 613.717 306.946   1
   3 -14 -10 394.147 280.548   1
  -3  14  10 459.851 307.524   1
   3 -14  -9 319.680 256.215   1
  -3  14   9-206.975 272.510   1
   3 -14  -8 2139.56 315.125   1
  -3  14   8 1941.78 337.139   1
   3 -14  -7 508.211 241.552   1
  -3  14   7 484.870 261.395   1
   3 -14  -6 600.274 227.659   1
  -3  14   6 527.990 245.583   1
   3 -14  -5 545.388 223.037   1
  -3  14   5 384.794 226.311   1
  -3 -14   4 5119.51 361.381   1
   3  14  -4 4159.73 361.956   1
   3 -14  -3 195.500 186.866   1
  -3 -14   3 347.058 127.448   1
   3  14  -3 65.7864 128.395   1
  -3  14   3 182.124 196.274   1
   3 -14  -2 297.791 193.899   1
  -3 -14   2 45.3556 142.031   1
   3  14  -2 112.696 149.905   1
  -3  14   2 71.6956 204.839   1
   3 -14  -1 802.030 198.549   1
  -3 -14   1 795.976 172.213   1
  -3  14   1 683.697 192.001   1
   3  14  -1 503.721 179.082   1
   3  14   0-185.959 175.987   1
  -3  14   0 208.671 172.419   1
   3 -14   0 330.890 167.704   1
  -3 -14   0 39.1783 159.711   1
   3  14   1 316.424 194.331   1
  -3  14  -1 354.955 147.746   1
   3 -14   1 731.978 155.523   1
  -3 -14  -1 535.704 197.383   1
   3  14   2 48.7303 211.090   1
  -3 -14  -2 277.154 198.904   1
  -3  14  -2 80.6719 124.132   1
   3 -14   2 205.509 120.931   1
  -3 -14  -3 270.726 207.752   1
  -3  14  -3-38.6861 105.080   1
   3 -14   3 143.985 100.280   1
   3  14   3-25.9710 214.967   1
  -3 -14  -4 5902.00 458.127   1
   3  14   4 3987.41 459.943   1
   3  14   5 174.263 235.506   1
  -3 -14  -5-53.8082 216.640   1
   3  14   6-181.340 240.461   1
  -3 -14  -6 590.378 216.656   1
   3  14   7 438.675 241.425   1
  -3 -14  -7 87.3968 230.237   1
   3  14   8 2416.54 354.036   1
  -3 -14  -8 2384.33 344.614   1
   3  14  10 507.718 290.007   1
  -3 -14 -10 444.937 271.980   1
   3  14  11 34.5140 295.867   1
  -3 -14 -11 323.761 288.841   1
   3  14  12 245.293 319.988   1
  -3 -14 -12-197.292 286.813   1
   3  14  13 319.186 328.551   1
  -3 -14 -13-299.762 287.605   1
   3  14  14 573.757 339.362   1
  -3 -14 -14 302.233 298.488   1
   3  14  15 506.027 349.622   1
  -3 -14 -15 202.509 309.133   1
   3  14  16 617.319 352.217   1
  -3 -14 -16 777.959 329.634   1
   3  14  18 506.066 364.008   1
  -3 -14 -18 507.029 326.551   1
   3  14  19 359.889 319.488   1
  -3 -14 -19 606.228 308.877   1
  -3 -14 -20 267.335 296.133   1
   3  14  21 35.1602 353.961   1
  -3 -14 -21 33.0556 315.857   1
   3  14  22 483.424 384.611   1
  -3 -14 -22 878.779 343.265   1
   3  14  23-203.374 362.869   1
   3 -15 -22 193.256 327.620   1
  -3  15  22 742.192 415.182   1
   3 -15 -21 198.749 298.364   1
   3 -15 -20 1048.40 343.671   1
  -3  15  20-36.7515 374.203   1
   3 -15 -18 1008.18 360.504   1
  -3  15  18 527.618 394.525   1
   3 -15 -17 630.405 312.757   1
  -3  15  17 303.615 336.676   1
   3 -15 -16 316.499 305.827   1
  -3  15  16 571.261 328.274   1
   3 -15 -15 211.131 316.628   1
  -3  15  15 799.870 356.959   1
   3 -15 -14 1719.62 354.748   1
  -3  15  14 911.255 365.983   1
   3 -15 -12 1105.98 314.749   1
  -3  15  12 858.937 348.150   1
   3 -15 -11 852.643 297.476   1
  -3  15  11 736.993 323.786   1
   3 -15 -10 368.009 280.426   1
  -3  15  10 831.639 321.121   1
   3 -15  -9 359.304 284.997   1
  -3  15   9 565.816 310.724   1
   3 -15  -8 948.670 284.725   1
  -3  15   8 620.134 306.313   1
   3 -15  -7-61.4343 242.625   1
  -3  15   7 33.3745 253.786   1
   3 -15  -6 2044.91 305.063   1
  -3  15   6 2022.69 343.329   1
   3 -15  -5 366.311 235.070   1
  -3  15   5 185.158 262.305   1
  -3 -15   4 201.984 86.7188   1
   3  15  -4 16.0325 101.445   1
  -3  15   4 377.220 230.784   1
   3 -15  -3 76.8771 210.655   1
  -3 -15   3 97.8681 119.438   1
   3  15  -3 26.0657 129.052   1
  -3  15   3-108.004 218.939   1
   3 -15  -2 479.156 205.577   1
  -3 -15   2 186.107 143.424   1
   3  15  -2 413.878 157.700   1
  -3  15   2 271.972 208.986   1
   3 -15  -1-153.970 174.834   1
  -3 -15   1 109.153 158.326   1
  -3  15   1-66.7600 183.976   1
   3  15   0 736.879 201.224   1
  -3  15   0 847.281 187.638   1
   3 -15   0 758.120 185.168   1
  -3 -15   0 1205.63 198.370   1
   3  15   1 213.685 192.125   1
  -3  15  -1 49.9466 153.510   1
   3 -15   1 97.4745 142.686   1
  -3 -15  -1 536.784 180.625   1
   3  15   2 434.805 221.960   1
  -3 -15  -2 337.315 199.663   1
  -3  15  -2-27.0795 133.454   1
   3 -15   2 398.519 134.894   1
  -3  15  -3 219.127 99.7327   1
   3 -15   3-103.907 92.9637   1
   3  15   4 114.794 236.435   1
  -3 -15  -4-27.0091 220.514   1
   3  15   5 90.0640 253.892   1
  -3 -15  -5-28.2329 234.668   1
   3  15   6 2558.33 330.404   1
  -3 -15  -6 1496.15 299.335   1
   3  15   7-129.060 273.439   1
  -3 -15  -7 121.373 237.319   1
   3  15   8 663.960 292.299   1
  -3 -15  -8 218.328 271.016   1
   3  15   9-34.0053 271.225   1
  -3 -15  -9 127.771 255.386   1
   3  15  10 520.213 301.632   1
  -3 -15 -10 358.596 270.296   1
   3  15  11 776.819 330.971   1
  -3 -15 -11 662.418 293.831   1
   3  15  12 679.338 323.717   1
  -3 -15 -12 502.723 290.548   1
   3  15  14 1275.30 355.383   1
  -3 -15 -14 1869.68 326.048   1
   3  15  15 182.820 324.554   1
  -3 -15 -15 341.070 275.263   1
   3  15  16 767.667 341.867   1
  -3 -15 -16 580.261 294.237   1
   3  15  17-473.482 308.218   1
  -3 -15 -17 102.214 277.108   1
   3  15  18 798.127 354.931   1
  -3 -15 -18 339.603 283.514   1
   3  15  20 1171.17 394.240   1
  -3 -15 -20 667.256 352.519   1
   3  15  21 313.833 385.678   1
  -3 -15 -21 230.142 340.328   1
   3  15  22 137.054 390.069   1
  -3 -15 -22 860.901 343.550   1
  -3  16  21 502.382 370.405   1
   3 -16 -21 488.544 289.028   1
  -3  16  19 296.601 341.636   1
   3 -16 -19 510.936 317.994   1
  -3  16  17-379.712 359.377   1
   3 -16 -17 979.959 346.229   1
  -3  16  16 802.785 341.098   1
   3 -16 -16 211.443 304.341   1
  -3  16  15 268.347 321.935   1
   3 -16 -15 247.617 302.860   1
  -3  16  14-191.666 332.367   1
   3 -16 -14 247.724 296.739   1
  -3  16  13 496.715 343.706   1
   3 -16 -13 105.872 293.997   1
  -3  16  11 450.054 334.108   1
   3 -16 -11 519.084 294.054   1
  -3  16  10-221.804 301.808   1
   3 -16 -10 272.931 282.323   1
  -3  16   9-72.8912 292.091   1
   3 -16  -9-66.5876 266.839   1
  -3  16   7 275.078 281.966   1
   3 -16  -7 253.707 258.980   1
  -3  16   6 766.994 291.280   1
   3 -16  -6 152.218 255.385   1
  -3  16   5 348.641 256.166   1
   3 -16  -5 58.7223 253.403   1
  -3  16   4 1468.68 308.099   1
   3 -16  -4 2227.06 300.128   1
   3  16  -3 727.860 151.362   1
   3 -16  -2 1725.27 260.945   1
  -3 -16   2 1540.61 198.066   1
   3  16  -2 1142.95 197.449   1
  -3  16   2 1554.75 255.738   1
   3 -16  -1 113.820 201.449   1
  -3  16   1 648.416 214.169   1
   3  16  -1 701.369 191.393   1
  -3 -16   1 565.026 175.148   1
   3  16   0-90.7465 193.483   1
   3 -16   0 78.1860 167.399   1
  -3  16   0-60.8591 173.735   1
  -3 -16   0 21.2816 177.275   1
   3  16   1 548.174 227.940   1
   3 -16   1 466.019 163.899   1
  -3  16  -1 762.993 173.098   1
  -3 -16  -1 210.457 203.122   1
   3  16   2 1902.31 275.221   1
  -3 -16  -2 1411.88 256.140   1
   3 -16   2 1266.20 178.264   1
  -3  16  -2 1576.79 185.827   1
  -3 -16  -3 535.830 218.474   1
  -3  16  -3 267.874 81.0168   1
   3  16   3 596.662 240.905   1
   3  16   4 1524.60 301.917   1
  -3 -16  -4 1831.35 291.910   1
   3  16   5 311.902 259.301   1
  -3 -16  -5 205.764 250.296   1
   3  16   6-161.649 262.759   1
  -3 -16  -6 243.589 236.991   1
   3  16   7 233.750 277.094   1
  -3 -16  -7-439.229 250.985   1
   3  16   8-34.2481 290.092   1
  -3 -16  -8 482.450 273.645   1
   3  16   9 209.791 286.249   1
  -3 -16  -9 393.761 281.829   1
   3  16  10 213.873 294.365   1
  -3 -16 -10-33.3537 271.110   1
   3  16  11 614.713 315.673   1
  -3 -16 -11 101.375 280.018   1
   3  16  13 73.5314 311.976   1
  -3 -16 -13 343.229 281.920   1
   3  16  14 110.657 327.993   1
  -3 -16 -14 620.353 290.885   1
   3  16  15 368.719 320.677   1
  -3 -16 -15 69.0420 287.947   1
   3  16  16 442.436 347.573   1
  -3 -16 -16 379.841 324.568   1
   3  16  17 367.481 356.915   1
  -3 -16 -17 206.431 328.800   1
   3  16  19 394.162 386.495   1
  -3 -16 -19 1082.00 349.052   1
   3  16  21 138.545 357.240   1
  -3 -16 -21 257.935 315.499   1
  -3  17  20-36.2993 393.704   1
   3 -17 -20 857.708 348.199   1
  -3  17  19-148.069 338.266   1
   3 -17 -19 470.756 318.857   1
  -3  17  18 188.114 369.702   1
   3 -17 -18 136.783 309.028   1
  -3  17  17 419.203 390.818   1
   3 -17 -17 69.3305 332.712   1
  -3  17  16-114.945 364.879   1
   3 -17 -16 105.755 331.171   1
  -3  17  15 578.409 376.867   1
   3 -17 -15 35.5005 323.005   1
  -3  17  14 657.461 367.587   1
   3 -17 -14-35.6159 316.813   1
  -3  17  13 659.975 361.901   1
   3 -17 -13 636.981 320.467   1
  -3  17  12 154.642 332.447   1
   3 -17 -12 423.085 305.168   1
  -3  17  11 268.682 342.492   1
   3 -17 -11 210.118 302.852   1
  -3  17  10 226.634 320.172   1
   3 -17 -10-34.6804 287.682   1
  -3  17   9 445.262 314.642   1
   3 -17  -9-68.3854 261.592   1
  -3  17   8 764.634 300.528   1
   3 -17  -8 501.811 289.310   1
  -3  17   6 785.510 297.480   1
   3 -17  -6 1612.40 291.162   1
  -3  17   5 195.764 271.253   1
   3 -17  -5 337.469 263.966   1
  -3  17   4 278.652 272.010   1
   3 -17  -4 118.102 237.541   1
  -3  17   3 28.8517 255.662   1
   3 -17  -3 27.9375 230.159   1
  -3  17   2 475.519 234.063   1
   3 -17  -2 443.646 230.826   1
   3  17  -1-20.5934 186.844   1
  -3  17   1 263.388 201.354   1
   3  17   0 213.187 204.531   1
  -3  17   0 414.616 196.391   1
   3  17   1 207.938 215.678   1
  -3 -17  -1 244.710 214.472   1
   3  17   3 89.3894 261.455   1
  -3 -17  -3-83.8307 230.716   1
   3  17   4 375.616 264.512   1
  -3 -17  -4 58.6776 227.595   1
   3  17   5 390.599 266.227   1
  -3 -17  -5 91.4840 239.646   1
   3  17   6 1211.09 300.939   1
  -3 -17  -6 1197.25 281.270   1
   3  17   8 141.572 291.772   1
  -3 -17  -8 165.588 256.658   1
   3  17   9-108.098 309.447   1
  -3 -17  -9 404.293 280.885   1
   3  17  10 36.5173 312.087   1
  -3 -17 -10-34.1363 280.585   1
   3  17  12-260.040 322.753   1
  -3 -17 -12 347.421 307.276   1
   3  17  13 521.642 324.628   1
  -3 -17 -13 209.375 277.385   1
   3  17  14-37.3772 335.054   1
  -3 -17 -14 140.121 284.047   1
   3  17  15 112.129 343.322   1
  -3 -17 -15 735.467 325.914   1
   3  17  16 222.468 354.552   1
  -3 -17 -16 173.839 314.295   1
   3  17  18 869.173 394.760   1
   3  17  20 700.744 369.198   1
  -3 -17 -20-97.8766 303.835   1
  -3  18  19 365.679 385.947   1
   3 -18 -19-400.902 328.673   1
  -3  18  18-37.2864 364.494   1
   3 -18 -18 68.1627 296.087   1
  -3  18  17-75.7778 383.182   1
   3 -18 -17 589.102 308.421   1
  -3  18  16 153.487 386.736   1
   3 -18 -16 351.216 329.341   1
  -3  18  15 387.426 378.354   1
   3 -18 -15 35.4679 302.143   1
  -3  18  14 272.879 358.094   1
   3 -18 -14 71.4303 307.970   1
  -3  18  13 312.693 353.985   1
   3 -18 -13 143.308 300.133   1
  -3  18  12-78.1149 340.129   1
   3 -18 -12 322.419 313.246   1
  -3  18  11 271.677 343.389   1
   3 -18 -11 392.827 307.388   1
  -3  18  10 655.179 347.783   1
   3 -18 -10 636.477 304.353   1
  -3  18   9 837.595 336.368   1
   3 -18  -9-278.072 284.144   1
  -3  18   8 298.522 317.006   1
   3 -18  -8-34.2641 270.753   1
  -3  18   7 254.123 314.508   1
   3 -18  -7 638.289 296.555   1
  -3  18   6 175.209 272.980   1
  -3  18   5 268.928 273.837   1
  -3  18   4 223.314 254.306   1
   3  18   4 32.6414 272.505   1
   3  18   5 135.668 271.956   1
   3  18   7 214.311 290.436   1
  -3 -18  -7 402.628 275.426   1
   3  18   8 473.208 315.164   1
  -3 -18  -8 205.127 272.333   1
   3  18   9 37.0770 300.620   1
  -3 -18  -9 34.6674 274.501   1
   3  18  10 524.407 327.684   1
  -3 -18 -10 562.893 288.475   1
   3  18  11 113.110 314.239   1
  -3 -18 -11 176.972 278.394   1
   3  18  12 341.679 338.153   1
  -3 -18 -12 427.459 324.048   1
   3  18  13 75.8822 339.762   1
  -3 -18 -13 320.335 298.798   1
   3  18  14 528.709 354.266   1
  -3 -18 -14 356.004 313.880   1
   3  18  15 112.505 356.724   1
  -3 -18 -15 212.710 327.462   1
   3  18  16 705.431 379.832   1
   3  18  17 36.6801 344.015   1
  -3 -18 -17 516.870 310.713   1
   3  18  18 108.503 370.700   1
  -3 -18 -18 134.812 289.363   1
   3  18  19-106.990 351.990   1
  -3 -18 -19-65.9039 301.512   1
   3  19  12-38.4241 362.845   1
   3  19  13 1186.80 380.576   1
   3  19  14-114.153 360.014   1
   3  19  15 377.602 370.083   1
   4   0 -26 104.906 333.652   1
  -4   0  25 75.7395 332.681   1
   4   0 -25 628.281 331.210   1
  -4   0  24 530.800 338.066   1
   4   0 -24 1423.74 356.028   1
  -4   0  23 188.045 321.318   1
   4   0 -23 585.881 315.973   1
  -4   0  21-146.843 291.438   1
   4   0 -21 303.166 299.123   1
   4   0 -20 7206.80 612.468   1
  -4   0  20 6121.92 617.609   1
   4   0 -19 388.593 273.403   1
  -4   0  19-175.715 291.574   1
   4   0 -17-336.762 257.521   1
  -4   0  17 33.1745 262.304   1
  -4   0  16 5461.13 497.748   1
   4   0 -16 4260.25 469.690   1
  -4   0  15 894.308 297.332   1
   4   0 -15 113.954 252.464   1
   4   0 -14 1775.30 280.307   1
  -4   0  13 112.822 215.655   1
   4   0 -13-208.704 194.743   1
  -4   0  11-25.4490 197.057   1
   4   0 -11-23.3119 185.481   1
  -4   0  10 2312.98 264.360   1
   4   0 -10 2223.93 260.928   1
  -4   0   9 178.046 184.684   1
   4   0  -9 20.7083 164.486   1
   4   0  -8 60718.5 4469.72   1
  -4   0   8 64993.8 4475.48   1
  -4   0   7 19.0394 142.657   1
   4   0  -7-183.364 127.356   1
  -4   0   6 5183.82 397.757   1
   4   0  -6 4008.13 400.203   1
  -4   0   5-111.501 149.383   1
   4   0  -5 141.957 152.709   1
   4   0  -4 61427.2 4260.20   1
  -4   0   4 58337.1 4260.61   1
  -4   0   2-13.1645 121.760   1
   4   0  -2 88.6979 136.640   1
  -4   0   1 50.1456 134.555   1
   4   0  -1-158.744 117.369   1
  -4   0   0-49.8273 137.464   1
   4   0   0 261.212 138.833   1
  -4   0  -1-12.2457 102.896   1
   4   0   1 12.0119 107.259   1
  -4   0  -2-151.000 131.084   1
   4   0   2 12.6155 124.997   1
  -4   0  -4 63635.7 4445.17   1
   4   0   4 61428.6 4444.92   1
  -4   0  -5 29.3533 129.571   1
   4   0   5 45.8269 136.687   1
   4   0   6 5438.55 430.576   1
  -4   0  -6 5168.98 426.673   1
  -4   0  -7 16.8978 133.612   1
   4   0   7-179.181 142.693   1
   4   0   8 66739.1 4708.93   1
  -4   0  -8 65483.5 4706.75   1
  -4   0  -9-281.165 160.259   1
   4   0   9-41.7788 169.812   1
  -4   0 -10 2727.55 271.483   1
   4   0  10 1860.48 261.161   1
  -4   0 -11 23.1204 166.859   1
   4   0  11 120.221 179.501   1
  -4   0 -12 17545.1 1338.14   1
   4   0  12 18658.2 1344.94   1
  -4   0 -13 636.525 221.738   1
   4   0  14 1653.40 273.658   1
  -4   0 -14 1205.03 266.469   1
   4   0  15 146.656 243.472   1
   4   0  16 4526.55 474.164   1
  -4   0 -16 5302.54 477.178   1
   4   0  17 92.3150 251.236   1
  -4   0 -17-181.575 249.884   1
   4   0  19-200.288 278.079   1
  -4   0 -19 92.8967 257.957   1
  -4   0 -20 6512.33 576.995   1
   4   0  20 5655.99 574.662   1
   4   0  21-104.375 286.397   1
  -4   0 -21 522.637 284.777   1
   4   0  23 686.295 328.671   1
  -4   0 -23 1549.39 340.331   1
   4   0  24 693.063 338.743   1
  -4   0 -24 512.125 311.194   1
  -4   0 -26 871.766 352.732   1
   4  -1 -27 412.106 334.293   1
  -4   1  26 149.925 321.821   1
   4  -1 -26 483.145 331.103   1
  -4  -1  25-37.9069 340.101   1
  -4   1  25-151.069 325.121   1
   4   1 -25 670.782 328.552   1
   4  -1 -25 310.999 321.032   1
  -4  -1  24 1056.41 341.299   1
  -4   1  24 113.705 308.606   1
   4   1 -24 877.052 336.135   1
   4  -1 -24 619.920 312.113   1
  -4  -1  23 863.610 331.944   1
  -4   1  23 639.612 349.654   1
   4   1 -23 588.979 321.794   1
   4  -1 -23 241.254 319.007   1
  -4  -1  22 1375.90 353.971   1
  -4   1  22 1043.47 342.573   1
   4   1 -22 1159.78 336.463   1
   4  -1 -22 1058.99 333.213   1
  -4  -1  21 584.285 307.061   1
  -4   1  21 330.656 296.013   1
   4  -1 -21 507.077 296.364   1
   4   1 -21-67.0434 287.423   1
  -4  -1  20 215.449 295.362   1
  -4   1  20 72.4367 309.735   1
   4   1 -20 32.7348 282.883   1
   4  -1 -20 332.363 310.278   1
  -4  -1  19 734.938 295.781   1
  -4   1  19-106.409 270.915   1
   4   1 -19 255.347 269.845   1
   4  -1 -19 97.7481 266.498   1
  -4  -1  18 2005.01 329.330   1
  -4   1  18 484.758 317.798   1
   4  -1 -18 986.499 307.906   1
   4   1 -18 1457.15 298.178   1
  -4   1  17 1319.06 295.696   1
  -4  -1  17 1180.65 281.555   1
   4   1 -17 754.431 262.324   1
  -4   1  16 327.720 242.496   1
  -4  -1  16 537.031 271.089   1
   4  -1 -16 119.870 227.929   1
   4   1 -16 87.2395 243.903   1
  -4   1  15 790.329 257.491   1
  -4  -1  15 757.826 269.820   1
   4  -1 -15 57.8733 219.902   1
   4   1 -15 530.517 258.263   1
  -4  -1  14 812.791 253.364   1
   4  -1 -14 862.778 226.631   1
  -4   1  13 523.470 256.295   1
   4  -1 -13 186.558 226.642   1
  -4   1  12 3587.09 368.269   1
   4  -1 -12 3485.46 351.707   1
   4   1 -12 3579.32 359.680   1
  -4  -1  11 2321.59 265.429   1
  -4   1  11 2298.23 272.412   1
   4   1 -11 1885.72 248.699   1
   4  -1 -11 1982.23 263.125   1
  -4  -1  10 25983.1 1796.94   1
  -4   1  10 24140.0 1797.56   1
   4  -1 -10 24287.3 1790.48   1
   4   1 -10 24002.9 1787.98   1
   4   1  -9 3077.24 287.690   1
   4  -1  -9 2967.59 288.310   1
  -4  -1   9 2421.65 282.015   1
  -4   1   9 2888.37 284.777   1
   4  -1  -8 401.791 167.246   1
   4   1  -8 740.291 170.793   1
  -4   1   8 561.306 166.860   1
  -4  -1   8 372.277 162.956   1
   4  -1  -7 65413.0 4833.00   1
  -4   1   7 66009.1 4837.92   1
   4   1  -7 70797.0 4833.00   1
  -4  -1   7 69248.6 4833.66   1
  -4   1   6 10059.3 792.430   1
  -4  -1   6 10775.6 789.557   1
   4  -1  -6 10734.7 791.103   1
   4   1  -6 10459.2 787.617   1
   4   1  -5 1018.30 154.571   1
   4  -1  -5 907.185 157.338   1
  -4  -1   5 594.596 152.273   1
  -4   1   5 501.169 152.865   1
   4  -1  -4 34967.5 2353.44   1
  -4   1   4 30690.5 2352.02   1
   4   1  -2 49991.0 3562.46   1
  -4  -1   2 50169.4 3563.88   1
   4  -1  -1 14501.9 973.010   1
   4   1  -1 13352.8 974.730   1
  -4  -1   1 11180.5 972.409   1
  -4   1   1 14276.7 974.522   1
  -4  -1   0-37.1349 124.178   1
  -4   1   0-49.4198 101.024   1
   4   1   0-47.8174 134.142   1
   4  -1   0-167.943 111.668   1
   4  -1   1 12560.6 969.076   1
   4   1   1 14066.5 971.710   1
  -4   1  -1 12200.2 969.536   1
  -4  -1  -1 14314.0 972.836   1
   4  -1   2 48680.2 3302.32   1
  -4   1  -2 44154.7 3301.44   1
  -4  -1  -4 31827.3 2272.67   1
   4   1   4 31560.5 2273.71   1
  -4   1  -5 637.089 149.648   1
  -4  -1  -5 614.132 160.552   1
   4   1   5 626.260 169.469   1
   4  -1   5 630.586 154.760   1
   4   1   6 9925.28 727.178   1
   4  -1   6 8660.10 723.911   1
  -4   1  -6 10486.4 726.516   1
  -4  -1  -6 9362.26 723.381   1
   4  -1   7 65349.7 4613.98   1
   4   1   7 64439.4 4617.31   1
  -4   1  -7 67364.9 4612.74   1
  -4  -1  -7 61925.2 4615.51   1
   4   1   8 324.744 162.752   1
   4  -1   8 351.770 137.316   1
  -4  -1  -8 488.817 167.398   1
  -4   1  -8 548.445 144.626   1
   4   1   9 3342.10 308.825   1
   4  -1   9 3017.56 291.182   1
  -4  -1  -9 2735.80 293.777   1
  -4   1  -9 2637.95 297.143   1
   4   1  10 23577.2 1767.03   1
   4  -1  10 24820.8 1765.22   1
  -4   1 -10 23431.1 1757.35   1
  -4  -1 -10 25099.7 1763.91   1
  -4   1 -11 2271.76 261.138   1
  -4  -1 -11 1558.08 261.324   1
   4   1  11 1642.02 260.320   1
   4  -1  11 2341.53 266.446   1
  -4   1 -12 3530.10 349.402   1
   4  -1  12 3623.08 358.187   1
   4   1  13-329.114 229.457   1
  -4  -1 -13 366.251 228.644   1
   4  -1  14 710.492 232.942   1
   4   1  14 775.143 252.383   1
  -4   1 -14 417.964 211.107   1
  -4  -1 -14 685.448 225.724   1
   4  -1  15 344.451 226.006   1
  -4  -1 -15 458.131 237.329   1
  -4   1 -15 1070.86 234.381   1
   4  -1  16 499.363 246.791   1
   4   1  16 92.1404 256.275   1
  -4   1 -16 115.401 242.948   1
  -4  -1 -16 566.324 244.934   1
   4   1  17 1436.26 292.645   1
   4  -1  17 1090.59 271.319   1
  -4  -1 -17 1473.44 294.635   1
  -4   1 -17 1430.53 267.969   1
   4  -1  18 1605.18 306.625   1
   4   1  18 651.789 267.315   1
  -4   1 -18 1742.78 289.003   1
  -4  -1 -18 923.036 279.300   1
   4  -1  19-428.335 281.098   1
   4   1  19 572.583 271.274   1
  -4   1 -19 92.4613 247.666   1
  -4  -1 -19 156.168 257.983   1
   4  -1  20 372.451 272.247   1
   4   1  20 548.178 298.486   1
  -4   1 -20 317.684 282.388   1
  -4  -1 -20 96.2930 255.742   1
   4  -1  21 346.812 286.453   1
   4   1  21 349.186 293.496   1
  -4   1 -21 325.713 280.938   1
  -4  -1 -21 556.382 281.121   1
   4  -1  22 1172.66 324.802   1
  -4   1 -22 1294.59 308.248   1
  -4  -1 -22 1228.98 299.038   1
   4  -1  23 579.285 313.209   1
   4   1  23 792.004 317.117   1
  -4   1 -23 574.099 315.415   1
  -4  -1 -23 570.535 302.364   1
   4  -1  24 586.637 324.716   1
   4   1  24 326.611 305.436   1
  -4   1 -24 68.6528 307.667   1
  -4  -1 -24 542.132 301.995   1
   4   1  25-292.149 294.043   1
  -4  -1 -25-68.3785 304.145   1
  -4   1 -25 558.159 327.180   1
   4   1  26 402.090 323.033   1
  -4  -1 -26 68.7870 316.749   1
  -4   2  27-36.7558 322.152   1
   4  -2 -27 676.249 340.733   1
  -4   2  26 484.645 328.369   1
   4  -2 -26 511.143 317.080   1
  -4   2  25 226.025 318.257   1
   4  -2 -25 205.146 321.563   1
  -4  -2  24 303.093 326.508   1
   4   2 -24-142.016 309.718   1
  -4   2  23 974.211 357.870   1
   4  -2 -23 447.471 332.962   1
  -4  -2  22 220.947 320.045   1
  -4   2  22 781.122 346.508   1
   4   2 -22 857.406 304.215   1
   4  -2 -22-136.792 314.866   1
  -4  -2  21 252.372 299.017   1
   4   2 -21-134.088 285.313   1
  -4  -2  20 1060.77 311.980   1
  -4   2  20 1315.54 361.415   1
   4  -2 -20 1566.95 337.896   1
   4   2 -20 1243.35 313.920   1
  -4   2  19 1256.05 323.802   1
   4  -2 -19 917.185 292.170   1
  -4   2  18 139.876 302.891   1
  -4  -2  18 199.592 276.297   1
   4  -2 -18 258.307 284.320   1
   4   2 -18 708.755 275.669   1
  -4  -2  17-96.7767 254.807   1
   4   2 -17 29.6868 236.201   1
  -4   2  16 430.420 242.129   1
  -4  -2  16 526.683 258.544   1
   4  -2 -16-122.435 230.200   1
   4   2 -16 171.240 224.866   1
  -4   2  15 5478.49 480.633   1
  -4  -2  15 5307.74 466.601   1
   4  -2 -15 4297.23 459.335   1
   4   2 -15 4434.52 449.566   1
  -4   2  14 1389.18 273.233   1
  -4  -2  14 1405.16 262.884   1
   4   2 -14 756.623 238.325   1
  -4   2  13 18935.5 1385.30   1
   4  -2 -13 18085.3 1375.95   1
  -4   2  12 10228.7 870.930   1
  -4  -2  12 11673.5 856.297   1
   4  -2 -12 11154.5 864.474   1
  -4  -2  11 5835.25 517.962   1
   4   2 -11 6517.29 510.263   1
   4   2 -10 1261.48 198.917   1
  -4   2  10 1481.36 226.189   1
  -4  -2  10 1660.26 215.553   1
   4  -2  -9 1847.87 244.080   1
   4   2  -9 2201.01 228.940   1
  -4   2   9 1538.34 238.273   1
  -4  -2   9 1775.58 221.923   1
  -4  -2   8 12262.6 947.074   1
   4   2  -8 12749.3 947.679   1
   4  -2  -8 12459.1 956.076   1
  -4   2   8 13682.2 964.115   1
  -4  -2   7 23111.3 1652.99   1
   4   2  -7 23957.6 1654.03   1
   4  -2  -7 23233.7 1657.87   1
  -4   2   7 20752.3 1658.18   1
  -4  -2   6 27119.7 1964.88   1
   4   2  -6 29903.7 1966.68   1
   4  -2  -6 22875.2 1969.25   1
  -4   2   6 29441.2 1977.65   1
   4  -2  -5 17388.4 1281.08   1
   4   2  -5 17972.1 1271.71   1
  -4   2   5 17162.5 1280.60   1
  -4  -2   5 17366.9 1274.03   1
   4  -2  -4 19686.5 1430.18   1
  -4   2   4 19694.3 1428.39   1
   4  -2  -3 47071.0 3254.52   1
  -4   2   3 44114.7 3255.86   1
   4   2  -2 33298.1 2413.86   1
  -4  -2   2 34254.9 2413.95   1
  -4  -2   1 1216.44 170.470   1
   4   2  -1 1298.25 161.610   1
   4  -2  -1 870.449 154.003   1
  -4   2   1 828.109 156.864   1
   4  -2   0 101810. 7115.30   1
   4   2   0 101204. 7115.35   1
  -4   2   0 101014. 7115.81   1
  -4  -2   0 97688.4 7115.84   1
   4  -2   1 824.616 135.409   1
  -4   2  -1 1136.68 155.159   1
   4  -2   2 33223.5 2350.37   1
  -4   2  -2 32587.7 2350.77   1
   4   2   3 46730.1 3549.53   1
   4  -2   3 52606.0 3543.85   1
  -4  -2  -3 49230.7 3547.99   1
  -4   2  -3 50079.2 3542.90   1
   4   2   4 20105.1 1414.81   1
  -4  -2  -4 18883.9 1408.98   1
   4   2   5 16504.2 1226.06   1
  -4  -2  -5 16950.5 1224.30   1
   4  -2   6 28632.2 1983.38   1
   4   2   6 26638.0 1990.52   1
  -4   2  -6 27224.9 1981.69   1
  -4  -2  -6 27748.0 1991.07   1
   4  -2   7 23321.9 1675.73   1
   4   2   7 22908.8 1683.19   1
  -4  -2  -7 23277.2 1682.40   1
  -4   2  -7 23154.6 1673.90   1
   4   2   8 10615.2 854.938   1
   4  -2   8 11836.4 847.730   1
  -4   2  -8 10958.1 840.506   1
  -4  -2  -8 11793.9 857.286   1
   4   2   9 1457.71 229.880   1
   4  -2   9 1948.70 208.246   1
  -4   2  -9 1709.18 215.577   1
  -4  -2  -9 1390.22 211.375   1
   4   2  10 705.430 203.650   1
  -4   2 -10 966.424 182.874   1
  -4  -2 -10 1213.16 212.851   1
   4  -2  11 6095.27 511.742   1
  -4   2 -11 6391.67 509.648   1
  -4  -2 -12 10606.5 799.357   1
  -4   2 -12 9828.79 785.991   1
   4  -2  12 9694.08 790.242   1
   4   2  12 10952.2 808.172   1
  -4  -2 -13 16668.7 1290.83   1
  -4   2 -13 18614.2 1289.09   1
   4  -2  13 16441.6 1288.72   1
   4   2  13 17425.6 1299.65   1
  -4   2 -14 1398.85 260.737   1
  -4  -2 -14 1121.63 274.059   1
   4  -2  14 1915.42 273.283   1
   4   2  14 1354.76 285.033   1
   4  -2  15 4625.70 447.137   1
   4   2  15 4826.83 435.670   1
  -4  -2 -15 3853.72 420.139   1
  -4   2 -15 4400.69 423.315   1
   4  -2  16 403.178 232.151   1
   4   2  16 62.4645 266.531   1
  -4   2 -16 424.296 229.650   1
  -4  -2 -16 151.500 258.078   1
   4  -2  17 59.4486 232.089   1
  -4   2 -17 204.391 234.168   1
   4  -2  18-95.0428 258.815   1
   4   2  18-98.8547 260.447   1
  -4   2 -18 556.435 244.138   1
   4   2  19 747.041 279.824   1
  -4  -2 -19 1164.96 286.611   1
   4  -2  20 740.224 289.465   1
   4   2  20 447.952 277.159   1
  -4   2 -20 1199.71 284.588   1
  -4  -2 -20 1420.23 296.008   1
   4  -2  21-69.2285 274.136   1
  -4   2 -21 227.174 268.617   1
   4  -2  22 355.530 283.388   1
   4   2  22 319.444 292.249   1
  -4   2 -22 298.825 301.464   1
  -4  -2 -22 33.2227 282.080   1
   4   2  23 682.482 311.788   1
  -4  -2 -23 1305.59 317.985   1
   4  -2  24-110.980 270.779   1
  -4   2 -24 277.400 290.770   1
   4   2  25 507.487 348.422   1
  -4  -2 -25 407.133 347.113   1
   4   2  26 578.950 361.072   1
  -4  -2 -26 1355.87 363.026   1
   4   2  27 502.334 346.830   1
  -4  -2 -27 473.884 352.515   1
  -4   3  28-142.897 312.888   1
   4  -3 -28 1116.59 350.191   1
  -4   3  27 218.883 319.025   1
   4  -3 -27 99.9760 308.918   1
  -4   3  26 148.419 316.467   1
   4  -3 -26-33.6535 303.380   1
  -4   3  25 335.642 334.602   1
   4  -3 -25 102.332 316.343   1
  -4   3  24 37.3675 339.046   1
   4  -3 -24 651.907 345.295   1
  -4  -3  23 484.759 317.722   1
  -4   3  23 634.966 353.033   1
   4   3 -23 141.876 300.981   1
   4  -3 -23-308.650 328.042   1
  -4  -3  22 1245.83 326.831   1
  -4   3  22 1528.17 350.054   1
   4  -3 -22 887.929 328.513   1
   4   3 -22 1178.47 331.995   1
  -4   3  21 260.013 310.708   1
  -4  -3  21 393.432 299.877   1
   4  -3 -21 203.138 298.310   1
   4   3 -21 269.704 274.037   1
  -4   3  20 146.751 322.360   1
  -4  -3  20 384.094 274.287   1
   4   3 -20 262.487 284.964   1
   4  -3 -20 133.843 305.453   1
  -4  -3  19 473.684 291.746   1
  -4   3  19 179.881 278.674   1
   4   3 -19 127.268 247.904   1
   4  -3 -19 464.616 270.537   1
  -4  -3  18 2710.16 337.525   1
   4   3 -18 2858.51 338.335   1
   4  -3 -18 2214.70 369.747   1
  -4  -3  17-314.004 248.626   1
  -4   3  17 34.5184 277.919   1
   4   3 -17 29.5710 227.805   1
   4  -3 -17 191.695 256.630   1
  -4   3  16 7430.13 669.383   1
  -4  -3  16 7638.44 662.834   1
   4  -3 -16 7780.94 664.835   1
   4   3 -16 8785.67 669.290   1
   4   3 -15 865.562 251.974   1
   4  -3 -15 1299.22 272.945   1
  -4  -3  15 889.368 254.664   1
  -4   3  15 749.927 285.462   1
   4  -3 -14 788.779 254.440   1
  -4   3  14 598.888 255.529   1
   4   3 -13 1348.38 237.720   1
   4  -3 -13 1237.97 246.574   1
  -4  -3  13 1152.98 226.257   1
  -4   3  13 1365.27 262.348   1
   4  -3 -12 4318.28 424.703   1
  -4  -3  12 4091.60 403.726   1
  -4   3  12 4362.99 441.551   1
   4   3 -12 4791.59 404.400   1
   4  -3 -11 462.778 207.118   1
   4   3 -11 630.639 176.936   1
  -4   3  11 416.118 215.932   1
  -4  -3  11 759.803 201.789   1
   4  -3 -10 12238.5 997.296   1
  -4  -3  10 14577.4 985.750   1
  -4   3  10 13480.1 1001.10   1
   4   3 -10 12043.6 979.958   1
  -4  -3   9 2545.04 265.659   1
  -4   3   9 2319.72 300.523   1
   4  -3  -9 3062.29 284.901   1
   4   3  -9 2645.76 269.694   1
  -4  -3   8 424.642 143.326   1
  -4   3   8 187.504 154.185   1
   4   3  -8 383.127 140.144   1
   4  -3  -8 282.240 166.704   1
   4   3  -7 2133.61 223.796   1
   4  -3  -7 2203.71 227.944   1
  -4  -3   7 2401.76 228.079   1
  -4   3   7 1786.25 247.852   1
   4  -3  -6 25664.4 1823.88   1
  -4   3   6 26455.0 1826.14   1
   4   3  -6 24778.2 1810.21   1
  -4  -3   6 24230.9 1811.32   1
   4  -3  -5 804.323 178.786   1
  -4   3   5 487.509 167.388   1
   4  -3  -4 10962.7 784.868   1
  -4   3   4 9881.05 782.966   1
   4  -3  -3 10919.7 710.926   1
  -4   3   3 8990.33 708.589   1
   4   3  -3 8917.69 702.227   1
  -4  -3   3 9049.87 701.748   1
  -4  -3   2 1058.95 150.297   1
   4   3  -2 1137.04 145.044   1
   4  -3  -2 1137.50 149.137   1
  -4   3   2 802.972 157.976   1
   4   3  -1 945.408 150.644   1
  -4  -3   1 567.375 143.446   1
  -4   3   0-89.7654 128.764   1
   4  -3   0-136.366 130.190   1
  -4   3  -1 858.771 130.284   1
   4  -3   1 547.587 128.503   1
   4  -3   2 1120.71 152.960   1
  -4  -3  -2 1490.25 182.914   1
  -4   3  -2 1581.04 162.881   1
   4  -3   3 10724.3 739.198   1
   4   3   3 8619.65 750.945   1
  -4  -3  -3 9853.34 749.518   1
  -4   3  -3 10360.2 740.023   1
   4  -3   4 8966.34 699.681   1
   4   3   4 8730.68 716.408   1
  -4  -3  -4 9677.82 712.948   1
  -4   3  -4 10212.6 702.930   1
   4   3   5 964.130 179.211   1
  -4  -3  -5 731.501 165.691   1
   4  -3   6 24461.3 1784.91   1
  -4   3  -6 25155.8 1785.82   1
  -4  -3  -6 25223.6 1798.38   1
   4   3   6 24442.9 1798.87   1
   4  -3   7 2074.66 201.038   1
   4   3   7 1724.55 231.627   1
  -4  -3  -7 1735.05 223.037   1
  -4   3  -7 1675.39 194.379   1
  -4  -3  -8 448.242 174.909   1
  -4   3  -8 191.078 126.245   1
   4   3   8 400.543 150.524   1
  -4  -3  -9 2766.70 293.316   1
  -4   3  -9 2817.61 253.827   1
   4  -3   9 2466.92 253.907   1
   4   3   9 2391.85 296.633   1
   4   3  10 13849.8 1052.92   1
   4  -3  10 14168.8 1035.10   1
  -4  -3 -10 13557.4 1050.98   1
   4   3  11 796.329 232.531   1
   4  -3  11 857.203 195.710   1
  -4   3 -11 494.583 178.740   1
  -4  -3 -11 407.056 206.732   1
   4   3  12 3696.48 402.143   1
   4  -3  12 4476.54 387.801   1
  -4   3 -12 4168.18 375.044   1
  -4  -3 -12 4353.68 401.428   1
   4   3  13 778.993 252.931   1
  -4  -3 -13 1186.78 256.215   1
  -4   3 -13 979.652 210.515   1
   4   3  14 301.142 242.248   1
   4  -3  15 680.918 234.556   1
   4   3  15 840.786 296.905   1
  -4  -3 -15 981.870 286.014   1
  -4   3 -15 629.563 233.645   1
   4  -3  16 8449.68 677.803   1
   4   3  16 7242.95 689.845   1
  -4   3 -16 8557.47 678.859   1
  -4  -3 -16 8463.84 695.623   1
   4  -3  17 356.070 237.381   1
   4   3  17 224.555 244.100   1
  -4   3 -17 56.1211 216.904   1
  -4  -3 -17-126.073 253.919   1
   4  -3  18 3241.94 350.867   1
  -4  -3 -18 2639.27 338.169   1
   4  -3  19 386.938 279.125   1
   4   3  19 616.123 285.592   1
  -4   3 -19 545.402 267.333   1
   4   3  20-103.925 268.357   1
   4  -3  20 300.350 285.923   1
  -4   3 -20 251.071 257.514   1
  -4  -3 -20 64.8697 264.924   1
   4   3  21 912.927 303.959   1
   4  -3  21 345.541 285.537   1
  -4   3 -21 258.485 287.416   1
  -4  -3 -21 690.729 272.680   1
   4  -3  22 782.339 303.897   1
   4   3  22 1100.43 316.974   1
  -4   3 -22 797.269 289.837   1
  -4  -3 -22 464.947 309.370   1
   4  -3  23 181.960 299.786   1
   4   3  23 179.131 313.166   1
  -4   3 -23 613.869 297.111   1
  -4  -3 -23 968.344 338.428   1
   4   3  24 1042.06 343.582   1
  -4  -3 -24-66.8929 311.921   1
   4   3  25 681.352 349.211   1
  -4  -3 -25 67.0060 332.081   1
   4   3  26 609.914 329.838   1
   4   3  27-177.202 314.759   1
  -4  -3 -27-66.8406 318.379   1
  -4  -3 -28 65.2155 328.290   1
   4  -4 -28 258.753 345.656   1
  -4   4  28 318.400 354.573   1
   4  -4 -26 1032.06 367.630   1
  -4   4  26 879.598 385.890   1
   4  -4 -25 1420.76 362.597   1
  -4   4  25 740.131 366.707   1
   4  -4 -24 750.394 337.380   1
  -4   4  24 594.663 355.991   1
   4   4 -23-285.496 304.385   1
   4  -4 -22 613.345 308.738   1
   4   4 -22 557.743 305.628   1
  -4   4  22-74.8298 317.831   1
  -4  -4  22 984.848 309.960   1
   4   4 -21 373.424 306.873   1
  -4   4  21 557.819 363.001   1
  -4  -4  21 354.940 302.260   1
   4   4 -19 1525.82 317.949   1
   4  -4 -19 1841.57 345.231   1
  -4   4  19 2391.00 386.724   1
  -4  -4  19 1096.93 310.066   1
   4   4 -18 1836.76 301.744   1
   4  -4 -18 1251.99 320.421   1
  -4   4  18 1781.29 332.884   1
  -4  -4  18 1699.56 304.384   1
   4   4 -17 117.408 229.890   1
   4  -4 -17-194.216 279.200   1
  -4   4  17 698.982 335.827   1
  -4  -4  17 245.188 240.611   1
   4   4 -16 28.0830 226.620   1
  -4  -4  16 438.933 247.937   1
   4  -4 -15 2339.20 302.729   1
   4   4 -15 2004.13 289.373   1
  -4   4  15 2157.56 316.835   1
  -4  -4  15 1808.60 307.233   1
   4  -4 -14 16023.9 1227.55   1
  -4  -4  14 17350.9 1225.08   1
  -4   4  14 15276.9 1233.44   1
   4   4 -14 16214.6 1218.41   1
   4  -4 -13 864.624 234.813   1
   4   4 -13 669.423 216.015   1
  -4   4  13 900.346 254.530   1
  -4  -4  13 368.732 211.626   1
   4  -4 -12 415.897 237.727   1
   4   4 -12 269.787 181.371   1
  -4   4  12 208.959 249.465   1
  -4  -4  12-159.583 188.155   1
   4  -4 -11 9064.42 765.980   1
  -4   4  11 9592.29 771.440   1
   4   4 -11 10074.3 749.991   1
  -4  -4  11 9988.49 748.189   1
   4   4 -10 8840.62 677.420   1
  -4  -4  10 8596.86 674.629   1
   4  -4  -9 7134.16 639.021   1
  -4   4   9 8632.48 653.710   1
   4   4  -9 7966.95 615.474   1
  -4  -4   9 8071.67 613.687   1
   4  -4  -8 5108.96 448.995   1
  -4  -4   8 5448.33 427.012   1
  -4   4   8 5023.64 450.398   1
   4   4  -8 5293.64 420.287   1
   4   4  -7 1021.79 165.916   1
   4  -4  -7 1269.04 204.116   1
  -4  -4   7 1244.97 162.390   1
  -4   4   7 1487.18 225.140   1
   4  -4  -6 26332.6 1958.90   1
  -4   4   6 26427.9 1962.09   1
   4   4  -6 27271.0 1944.07   1
  -4  -4   6 27757.1 1945.32   1
  -4   4   5 19097.8 1326.88   1
   4  -4  -5 17101.5 1320.46   1
  -4   4   4 2175.85 234.253   1
   4  -4  -4 2531.18 240.176   1
   4  -4  -3 10066.9 735.914   1
   4   4  -3 9778.19 720.258   1
  -4   4   3 10480.9 734.361   1
  -4  -4   3 8810.02 719.860   1
   4  -4  -2 41385.9 2820.75   1
  -4  -4   2 38479.9 2815.75   1
   4   4  -2 37696.5 2813.57   1
  -4   4   2 40925.4 2822.57   1
   4   4   1 64894.5 4702.04   1
  -4   4  -1 66050.1 4696.03   1
  -4  -4  -1 63487.9 4699.65   1
   4  -4   1 69703.1 4696.35   1
   4   4   2 41675.3 2890.56   1
  -4   4  -2 38023.7 2879.12   1
  -4  -4  -2 44108.2 2890.03   1
   4  -4   2 39309.3 2878.53   1
  -4  -4  -3 9207.60 688.578   1
   4  -4   3 10097.0 676.611   1
  -4   4  -3 9515.81 675.840   1
   4   4   4 1739.68 211.768   1
  -4  -4  -4 2222.66 224.196   1
  -4   4  -4 2187.88 204.775   1
   4  -4   4 2159.72 208.580   1
   4  -4   5 17418.0 1295.81   1
  -4   4  -5 18093.8 1297.06   1
  -4  -4  -5 19520.1 1315.67   1
   4   4   5 16982.5 1314.20   1
  -4  -4  -6 25927.0 1882.17   1
   4   4   6 26071.8 1885.39   1
   4  -4   7 1458.40 162.379   1
   4   4   7 1155.27 214.521   1
  -4   4  -7 1285.23 155.126   1
   4  -4   8 5583.77 421.990   1
   4   4   8 5419.83 450.623   1
  -4  -4  -8 4590.92 438.551   1
   4  -4   9 7715.72 597.446   1
   4   4   9 7629.00 621.745   1
  -4   4  -9 7948.54 594.335   1
  -4  -4  -9 7457.52 611.931   1
   4  -4  10 6419.76 587.954   1
  -4   4 -10 8735.49 594.017   1
   4   4  11 8300.38 699.467   1
   4  -4  11 8918.26 678.430   1
  -4  -4 -11 8343.62 694.952   1
  -4   4 -11 8928.51 674.910   1
  -4   4 -12-168.365 175.015   1
  -4  -4 -12 135.589 195.707   1
   4   4  12-341.754 209.687   1
   4  -4  12 66.1562 173.420   1
  -4   4 -13 472.523 202.924   1
  -4  -4 -13 367.576 247.282   1
   4   4  13 562.713 259.377   1
   4  -4  13 281.443 184.268   1
   4  -4  14 16693.5 1230.13   1
   4   4  14 15972.8 1245.69   1
   4   4  15 1990.56 306.498   1
  -4  -4 -15 2367.66 298.956   1
   4  -4  16 409.244 214.088   1
  -4   4 -16 483.921 231.413   1
   4  -4  17 821.659 268.877   1
   4   4  17 325.018 287.730   1
  -4   4 -17-135.818 217.246   1
  -4  -4 -17 446.875 276.506   1
   4   4  18 2085.49 347.018   1
   4  -4  18 946.638 284.033   1
  -4  -4 -18 1745.14 312.403   1
  -4   4 -18 1288.61 263.580   1
   4  -4  19 1593.39 322.453   1
   4   4  19 1758.26 353.238   1
  -4  -4 -19 1628.85 314.798   1
  -4   4 -19 1677.15 302.080   1
   4   4  21 633.555 300.959   1
   4  -4  21 241.229 279.621   1
  -4   4 -21 450.507 264.903   1
  -4  -4 -21 329.532 265.037   1
   4  -4  22 284.267 294.283   1
   4   4  22 141.950 270.832   1
  -4   4 -22 433.341 278.703   1
  -4  -4 -22 862.958 305.138   1
   4   4  24 393.263 342.334   1
  -4  -4 -24 864.831 350.141   1
   4   4  25 711.772 344.403   1
  -4  -4 -25 398.872 318.278   1
   4   4  26 816.889 328.499   1
  -4  -4 -26 199.266 317.089   1
   4   4  28 379.615 347.757   1
  -4  -4 -28 642.155 357.440   1
  -4   5  27 178.770 322.509   1
   4  -5 -27 647.914 328.500   1
  -4   5  26 36.2662 308.007   1
   4  -5 -26 33.1224 299.698   1
  -4   5  24 888.760 352.054   1
   4  -5 -24 304.843 335.175   1
  -4   5  23 336.224 367.394   1
   4  -5 -23 612.475 328.558   1
  -4   5  22 37.3625 331.181   1
   4  -5 -22 850.319 338.482   1
   4   5 -22 34.9129 303.520   1
  -4   5  21 407.805 304.382   1
  -4  -5  21 34.7935 283.768   1
   4  -5 -21 136.571 276.557   1
   4   5 -21 237.111 280.668   1
  -4   5  20 1068.36 354.455   1
  -4  -5  20 268.891 262.897   1
   4  -5 -20 170.090 316.205   1
   4   5 -20 949.715 281.795   1
  -4  -5  19 1293.96 291.581   1
  -4   5  19 1312.32 324.790   1
   4   5 -19 788.822 267.104   1
  -4   5  18 1294.77 350.567   1
  -4  -5  18 589.423 256.693   1
   4   5 -18 544.749 257.201   1
   4  -5 -18 299.547 306.721   1
  -4   5  17-35.3350 263.696   1
  -4  -5  17 29.6310 244.101   1
   4  -5 -17-163.580 240.792   1
   4   5 -17 202.515 230.731   1
  -4  -5  16 3276.30 360.938   1
  -4   5  16 3147.10 428.566   1
   4   5 -16 3636.73 365.060   1
   4  -5 -16 3492.22 404.126   1
  -4   5  14 1606.47 335.884   1
  -4  -5  14 1492.30 259.993   1
   4  -5 -14 2010.84 335.036   1
  -4  -5  13 1360.18 239.349   1
   4   5 -13 1828.68 243.650   1
   4  -5 -13 1859.02 308.646   1
  -4  -5  12 1094.40 205.602   1
  -4   5  12 856.361 275.121   1
   4   5 -12 801.218 191.766   1
   4  -5 -12 1419.85 264.813   1
   4   5 -11-98.7590 153.009   1
  -4  -5  11-61.1664 159.136   1
  -4   5  11 469.974 242.024   1
   4  -5 -11 300.152 214.522   1
   4   5 -10 1913.42 231.712   1
  -4  -5  10 2274.07 236.444   1
  -4   5  10 2496.99 288.282   1
   4  -5 -10 1875.63 271.070   1
  -4  -5   9 1266.83 191.989   1
   4   5  -9 1514.27 184.928   1
   4  -5  -8 36162.5 2676.96   1
  -4   5   8 38247.8 2684.20   1
   4   5  -8 36053.8 2659.29   1
  -4  -5   8 38439.2 2662.80   1
   4  -5  -7 8180.22 704.677   1
  -4  -5   7 9594.57 681.499   1
  -4   5   7 8521.40 709.421   1
   4   5  -7 9236.31 679.970   1
  -4   5   6 2955.57 323.273   1
   4  -5  -6 3268.97 309.843   1
  -4   5   5 4711.64 378.955   1
   4  -5  -5 3842.26 366.097   1
  -4  -5   4 56591.9 4156.44   1
  -4   5   4 59907.8 4170.80   1
   4  -5  -4 59745.2 4169.02   1
  -4  -5   3 1220.15 139.815   1
   4   5  -3 884.877 142.644   1
  -4   5   3 785.340 164.115   1
   4  -5  -3 883.779 170.407   1
   4  -5  -2 74176.8 5258.16   1
  -4   5   2 73840.1 5259.43   1
  -4   5   1 261.099 131.139   1
   4  -5  -1 351.875 115.961   1
   4  -5   1 260.674 115.156   1
  -4   5  -1 89.9910 125.338   1
  -4  -5  -1 397.675 141.161   1
   4   5   1 306.621 146.843   1
   4   5   2 72959.3 5473.33   1
  -4  -5  -2 76426.4 5472.63   1
   4  -5   2 77268.3 5465.72   1
  -4   5  -2 80740.6 5466.59   1
   4  -5   3 1102.56 141.250   1
  -4  -5  -3 1085.47 164.111   1
   4   5   3 697.048 150.267   1
  -4   5  -3 915.921 131.532   1
  -4  -5  -4 58135.4 4103.26   1
  -4   5  -4 57071.6 4087.70   1
   4   5   4 57751.8 4105.25   1
   4  -5   5 3926.62 334.908   1
  -4   5  -5 4442.76 336.322   1
  -4  -5  -5 3752.32 362.515   1
   4   5   5 4872.49 376.326   1
   4  -5   6 3351.81 251.751   1
   4   5   6 2968.28 297.369   1
  -4  -5  -7 8540.51 678.898   1
   4   5   7 9121.27 694.382   1
  -4  -5  -8 37399.7 2768.84   1
  -4   5  -8 37923.0 2747.32   1
   4   5   8 39436.2 2773.19   1
   4  -5   8 39089.4 2748.68   1
  -4   5  -9 1148.85 187.883   1
   4  -5   9 1658.92 181.193   1
  -4  -5 -10 2768.01 314.844   1
  -4   5 -10 3396.85 268.155   1
   4   5  10 1700.63 295.634   1
   4  -5  10 2354.85 264.181   1
  -4   5 -11 18.8315 153.961   1
  -4  -5 -11-80.2803 204.190   1
   4  -5  11 175.681 163.876   1
   4   5  11 422.848 215.082   1
  -4  -5 -12 1396.15 253.224   1
  -4   5 -12 1263.14 205.095   1
   4   5  12 1431.15 269.562   1
   4  -5  12 673.417 201.733   1
  -4   5 -13 1619.86 229.146   1
  -4  -5 -13 867.876 295.831   1
   4  -5  13 1442.57 243.317   1
   4   5  13 1727.88 316.407   1
  -4  -5 -14 2247.18 295.378   1
  -4   5 -14 1276.81 229.877   1
   4   5  14 1630.82 313.230   1
   4  -5  14 1877.27 261.572   1
   4  -5  15 200.445 204.568   1
  -4   5 -15 198.668 199.966   1
  -4  -5 -16 3499.18 393.673   1
  -4   5 -16 3262.46 335.880   1
   4  -5  16 2932.28 358.838   1
   4   5  16 3286.54 374.106   1
   4   5  17 229.663 249.496   1
   4  -5  17-171.107 223.611   1
  -4   5 -17-266.261 209.295   1
  -4  -5 -17 160.766 274.803   1
   4  -5  18 569.500 245.972   1
   4   5  18 822.494 305.042   1
  -4  -5 -18 758.679 299.749   1
  -4   5 -18 592.106 257.169   1
   4   5  19 1038.13 320.765   1
   4  -5  19 125.788 247.070   1
  -4  -5 -19 742.994 314.115   1
  -4   5 -19 29.5652 235.906   1
   4   5  20 454.651 320.810   1
   4  -5  20 131.747 274.093   1
  -4   5 -20 30.8162 264.806   1
  -4  -5 -20 196.288 292.437   1
   4   5  21 211.560 329.967   1
  -4  -5 -21 264.010 302.380   1
   4   5  22 390.165 292.186   1
   4   5  23-106.863 295.425   1
  -4  -5 -23 33.1682 302.889   1
   4   5  24 995.603 361.627   1
  -4  -5 -24 762.471 346.684   1
   4   5  26 210.864 326.074   1
  -4  -5 -26 295.676 313.908   1
   4   5  27 138.223 314.026   1
  -4  -5 -27 488.528 339.725   1
   4  -6 -27-319.520 345.428   1
  -4   6  27 282.267 355.209   1
   4  -6 -26 720.522 350.755   1
  -4   6  26 251.019 352.908   1
   4  -6 -25 699.394 353.625   1
  -4   6  25 617.702 344.529   1
   4  -6 -24 134.605 301.222   1
  -4   6  24 147.207 313.361   1
   4  -6 -23 643.068 326.229   1
  -4   6  23 297.677 328.249   1
   4  -6 -21 239.144 316.135   1
  -4   6  21 74.2154 334.693   1
   4  -6 -20 716.319 300.995   1
   4   6 -20 912.851 288.048   1
  -4   6  20 554.277 318.972   1
  -4  -6  20 593.424 295.138   1
   4   6 -19 1438.62 306.646   1
  -4  -6  19 1738.51 321.069   1
   4   6 -18 1584.54 288.313   1
   4  -6 -18 2146.15 313.299   1
  -4   6  18 1341.20 330.628   1
  -4  -6  18 1328.44 285.905   1
   4   6 -17 764.035 252.823   1
   4  -6 -17 297.439 302.421   1
  -4  -6  17 258.635 251.744   1
  -4   6  17 464.155 316.190   1
   4   6 -16 697.816 216.639   1
   4  -6 -16 162.615 268.780   1
  -4   6  16-210.290 299.673   1
   4   6 -15 3112.64 332.787   1
   4  -6 -15 3085.87 371.981   1
  -4  -6  15 3144.04 338.492   1
  -4   6  15 3290.68 397.119   1
   4  -6 -14 8343.48 678.993   1
  -4   6  14 8013.06 686.819   1
   4   6 -14 9274.86 655.928   1
  -4  -6  14 6927.11 651.110   1
   4  -6 -13 7651.01 637.412   1
  -4  -6  13 7270.66 605.117   1
  -4   6  13 7259.23 648.494   1
   4   6 -13 7717.34 600.660   1
  -4   6  12 877.491 289.465   1
  -4  -6  12 603.779 191.373   1
   4  -6 -12 1194.93 267.339   1
   4   6 -12 383.386 177.302   1
  -4   6  11 965.424 253.966   1
  -4  -6  11 481.461 162.259   1
   4  -6 -11 476.266 233.418   1
   4   6 -11 829.064 180.972   1
  -4   6  10-202.579 229.272   1
  -4  -6  10 106.810 138.404   1
   4   6 -10-17.5651 148.746   1
  -4   6   9 414.075 225.663   1
   4   6  -9 228.491 136.448   1
  -4  -6   9 68.0150 140.561   1
   4  -6  -9 25.6346 200.830   1
  -4  -6   8 8831.40 633.942   1
  -4   6   8 9364.12 675.549   1
   4   6  -8 7579.53 628.008   1
   4  -6  -8 7878.93 663.394   1
  -4   6   7-148.906 198.480   1
   4  -6  -7 297.793 181.461   1
  -4   6   6 39862.5 2719.69   1
   4  -6  -6 35871.8 2711.43   1
  -4   6   5 10127.2 760.296   1
   4  -6  -5 9573.99 751.426   1
  -4   6   4 1045.85 176.303   1
   4   6  -4 500.407 118.553   1
   4  -6  -4 835.965 160.837   1
  -4  -6   4 479.901 126.923   1
   4  -6  -3 3532.36 318.475   1
  -4   6   3 3537.27 316.235   1
   4  -6  -2 4181.45 328.858   1
  -4   6   2 3374.35 319.969   1
   4  -6  -1 1688.24 175.043   1
  -4   6   1 1270.91 182.599   1
  -4  -6   0 25436.7 1829.73   1
   4   6   0 25387.9 1832.08   1
   4   6   1 1621.84 188.603   1
  -4  -6  -1 1324.16 174.487   1
   4   6   2 3185.16 307.005   1
  -4  -6  -2 3503.17 314.765   1
  -4   6  -2 3838.30 297.384   1
   4   6   3 3347.78 312.696   1
  -4   6  -3 3315.05 290.528   1
   4  -6   3 3843.91 288.394   1
  -4  -6  -3 3307.01 313.501   1
  -4  -6  -4 733.337 157.464   1
   4   6   4 670.776 166.136   1
   4  -6   4 475.467 107.004   1
   4  -6   5 8766.10 686.581   1
  -4  -6  -5 9129.64 711.557   1
  -4   6  -5 9743.04 688.611   1
   4   6   5 9724.50 720.422   1
   4  -6   6 36699.9 2585.66   1
   4   6   6 36246.5 2611.03   1
  -4  -6  -6 35738.2 2608.06   1
  -4   6  -6 36050.9 2585.89   1
   4  -6   7-25.4219 100.922   1
   4   6   7-167.223 171.849   1
  -4   6  -7 24.5321 101.083   1
  -4  -6  -7-91.1621 176.485   1
   4   6   8 8328.94 643.900   1
  -4  -6  -8 7579.27 632.934   1
  -4  -6  -9 102.666 210.513   1
  -4   6  -9 177.345 117.621   1
   4  -6   9-76.4267 125.675   1
   4   6   9-80.0791 211.884   1
  -4   6 -10 466.908 142.138   1
  -4  -6 -10-79.6347 187.763   1
   4   6  10-251.045 205.512   1
   4  -6  10 134.749 147.507   1
  -4   6 -11 407.012 155.800   1
  -4  -6 -11 908.790 239.344   1
   4   6  11 1012.39 255.931   1
   4  -6  11 753.750 179.681   1
  -4  -6 -12 372.229 259.347   1
  -4   6 -12 533.970 175.826   1
   4  -6  12 734.415 172.971   1
   4   6  12-59.9158 255.593   1
   4  -6  13 7473.93 590.616   1
   4   6  13 7062.08 641.414   1
   4  -6  14 6644.73 604.336   1
   4   6  14 7107.05 658.196   1
  -4   6 -14 8239.63 611.588   1
  -4  -6 -14 9031.11 659.598   1
   4   6  15 2478.07 387.172   1
  -4  -6 -15 3691.88 397.497   1
   4  -6  15 2642.97 336.115   1
  -4   6 -15 4237.00 346.301   1
  -4  -6 -16 192.342 291.691   1
   4   6  16 685.483 300.213   1
  -4  -6 -17 1105.46 317.573   1
  -4   6 -17 339.397 209.237   1
   4  -6  17 803.708 243.147   1
   4   6  17 539.697 316.352   1
  -4  -6 -18 1593.80 328.602   1
  -4   6 -18 1711.97 282.894   1
   4   6  18 1244.56 352.938   1
   4  -6  18 1523.09 286.433   1
  -4   6 -19 1743.18 288.565   1
   4  -6  19 2170.58 319.726   1
  -4   6 -20 1007.14 283.930   1
  -4  -6 -20 821.739 292.033   1
   4   6  20 421.238 279.684   1
   4  -6  20 455.398 232.944   1
  -4  -6 -21 760.883 325.554   1
   4   6  21 811.966 347.343   1
   4   6  23 532.411 301.873   1
  -4  -6 -24 296.522 328.300   1
   4   6  24 282.695 326.836   1
  -4  -6 -25 294.148 342.041   1
   4   6  25 737.667 352.217   1
  -4  -6 -26 324.914 319.506   1
   4   6  26 695.291 339.444   1
  -4  -6 -27 96.3817 312.609   1
   4   6  27 68.1889 302.751   1
   4  -7 -26-32.3625 362.283   1
  -4   7  26 956.169 380.994   1
   4  -7 -25-98.9670 346.254   1
  -4   7  25 108.013 349.143   1
   4  -7 -23 538.926 298.773   1
  -4   7  23 444.500 305.782   1
   4  -7 -22 477.366 334.497   1
  -4   7  22 1000.89 361.283   1
   4  -7 -21 717.180 339.899   1
  -4   7  21 519.517 357.310   1
   4  -7 -20 273.580 259.161   1
  -4   7  20 444.670 295.149   1
   4  -7 -19 306.764 320.777   1
  -4  -7  19 433.120 246.288   1
   4   7 -19-30.0361 255.263   1
  -4   7  19 405.655 351.121   1
   4  -7 -18 439.028 278.366   1
  -4  -7  18-29.4129 250.661   1
   4   7 -18 567.831 243.030   1
  -4   7  18 182.588 274.797   1
   4  -7 -17 401.443 302.119   1
  -4  -7  17 585.050 216.917   1
   4   7 -17 511.347 231.305   1
  -4   7  17 937.575 334.240   1
   4  -7 -16 2436.38 358.591   1
  -4  -7  16 2193.18 289.038   1
   4   7 -16 2349.91 288.064   1
  -4   7  16 2058.51 393.023   1
   4  -7 -15 581.319 252.833   1
  -4  -7  15 1297.13 229.561   1
  -4   7  15 556.716 271.423   1
   4   7 -15 758.102 204.695   1
  -4  -7  14 2898.73 299.508   1
   4   7 -14 2486.99 295.189   1
   4   7 -13 3560.43 333.033   1
  -4  -7  13 3610.08 331.832   1
   4  -7 -13 3411.73 375.463   1
  -4   7  13 3109.45 381.040   1
  -4  -7  12 15865.0 1141.54   1
  -4   7  12 15172.9 1182.43   1
   4   7 -12 14893.7 1137.97   1
   4  -7 -12 15686.1 1174.19   1
  -4  -7  11 186.814 159.890   1
   4   7 -11 36.1505 156.633   1
  -4   7  11-309.575 266.360   1
   4   7 -10 3445.47 305.282   1
   4  -7 -10 3459.06 360.040   1
  -4   7  10 3335.84 370.999   1
  -4  -7  10 3288.96 311.757   1
   4  -7  -9 2170.19 261.046   1
  -4   7   9 1596.59 264.351   1
   4   7  -9 1404.13 195.892   1
  -4  -7   9 2113.69 211.434   1
   4   7  -8 116.832 127.732   1
  -4  -7   8 239.734 132.832   1
   4  -7  -7 975.455 229.641   1
  -4   7   7 773.700 228.451   1
   4  -7  -6 3737.49 338.710   1
  -4   7   6 2991.54 328.905   1
  -4   7   5 1186.40 201.528   1
  -4  -7   5 1225.87 150.763   1
   4  -7  -5 1074.62 199.692   1
   4   7  -5 748.817 147.386   1
   4   7  -4 31225.1 2206.48   1
  -4   7   4 32330.8 2228.70   1
   4  -7  -4 30160.7 2222.55   1
  -4  -7   4 29986.2 2206.00   1
   4  -7  -3 23211.4 1701.30   1
  -4   7   3 23762.1 1705.95   1
   4  -7  -2 13642.7 981.023   1
  -4   7   2 12819.6 979.840   1
  -4  -7   1 7045.57 559.185   1
   4  -7  -1 6511.66 561.090   1
  -4   7   1 7915.65 570.896   1
   4   7  -1 8045.66 566.108   1
   4  -7   0 70.8994 117.858   1
   4   7   0 94.0473 124.409   1
  -4   7   0-117.115 104.052   1
  -4  -7  -1 7394.43 558.097   1
   4   7   1 7030.90 558.176   1
  -4  -7  -2 13146.7 945.896   1
   4   7   2 12144.9 945.931   1
   4  -7   2 12803.7 929.538   1
   4   7   3 22444.4 1682.60   1
  -4  -7  -3 22580.3 1684.11   1
  -4   7  -3 23944.9 1665.91   1
   4  -7   3 23254.7 1663.84   1
   4   7   4 31666.4 2318.46   1
   4  -7   4 31648.4 2293.76   1
  -4  -7  -4 29384.0 2314.25   1
  -4   7  -4 34636.1 2296.45   1
   4  -7   5 1197.92 137.048   1
   4   7   5 933.130 188.646   1
  -4   7  -5 1238.41 133.265   1
  -4   7  -6 3543.49 282.911   1
  -4  -7  -6 3288.28 330.998   1
   4   7   6 3186.97 333.064   1
   4  -7   6 3565.49 288.665   1
   4  -7   7 1048.89 138.917   1
   4   7   7 1027.87 235.442   1
  -4   7  -7 673.940 133.847   1
  -4   7  -8 246.808 113.542   1
   4  -7   8 142.131 118.592   1
  -4  -7  -9 2342.71 299.925   1
   4   7   9 2152.48 306.679   1
   4  -7  10 3597.96 295.218   1
   4   7  10 3008.01 366.237   1
  -4   7 -10 3350.10 290.693   1
   4   7  11-29.6911 244.643   1
   4  -7  11-51.2987 150.119   1
  -4  -7 -11 539.500 244.228   1
  -4   7 -11 32.7542 144.349   1
   4  -7  12 14124.3 1091.86   1
   4   7  12 14027.7 1130.39   1
  -4  -7 -12 14080.0 1124.48   1
  -4   7 -12 16084.0 1091.23   1
   4  -7  13 3399.74 326.962   1
  -4  -7 -13 2760.24 366.328   1
   4   7  13 2413.20 386.791   1
  -4   7 -14 2462.09 266.804   1
   4  -7  14 1874.43 256.664   1
   4   7  15 747.079 304.048   1
   4  -7  15 1078.34 215.572   1
  -4   7 -15 763.079 191.854   1
  -4  -7 -15 897.828 305.989   1
   4  -7  16 2028.67 283.732   1
   4   7  16 1848.52 366.197   1
  -4   7 -16 2406.21 276.553   1
  -4  -7 -16 2761.02 365.000   1
   4   7  17 409.139 318.598   1
  -4  -7 -17 932.227 281.951   1
   4  -7  18 572.195 253.441   1
   4   7  18-208.883 293.523   1
  -4  -7 -18 193.417 249.397   1
  -4   7 -18 241.506 225.951   1
   4   7  19 594.742 301.387   1
  -4   7 -19 56.9344 216.930   1
  -4  -7 -19 589.240 301.712   1
   4   7  20-35.2357 325.301   1
  -4  -7 -20 164.847 308.699   1
   4   7  21 600.447 323.460   1
  -4  -7 -21 694.845 306.175   1
   4   7  22 319.069 305.078   1
  -4  -7 -22 958.408 321.069   1
   4   7  23-389.253 346.823   1
  -4  -7 -23 789.412 346.544   1
   4   7  25 731.046 322.982   1
  -4  -7 -25 195.193 331.051   1
   4   7  26 308.918 346.590   1
  -4  -7 -26 449.518 356.608   1
   4   7  27-67.2592 318.654   1
  -4  -7 -27 126.718 318.445   1
  -4   8  26 69.9557 364.618   1
   4  -8 -25 326.515 349.571   1
   4  -8 -24-66.2890 325.069   1
  -4   8  24-72.5364 351.737   1
   4  -8 -23 435.445 304.594   1
  -4   8  23 847.477 317.338   1
   4  -8 -22 101.975 322.190   1
  -4   8  22 147.864 347.981   1
   4  -8 -20 1507.02 303.176   1
  -4   8  20 816.751 315.668   1
   4  -8 -19 376.440 322.698   1
  -4   8  19 185.186 352.119   1
   4  -8 -18 135.992 272.645   1
  -4   8  18 147.097 279.732   1
   4   8 -18 603.247 232.889   1
   4  -8 -17 370.241 317.542   1
  -4   8  17 909.668 352.096   1
  -4   8  16 897.612 332.095   1
  -4  -8  16 447.312 215.277   1
   4  -8 -16 599.334 292.041   1
   4   8 -16 506.514 203.593   1
  -4   8  15-105.887 261.999   1
  -4  -8  15 23.1251 194.784   1
   4  -8 -15 32.7494 234.910   1
   4   8 -15 227.876 181.360   1
  -4   8  14 138.257 246.213   1
  -4  -8  14 88.0123 191.080   1
   4  -8 -14 545.489 233.398   1
   4   8 -14 192.366 170.430   1
  -4   8  13 1079.62 278.303   1
   4   8 -13 1461.66 214.820   1
  -4  -8  13 1440.30 218.869   1
   4  -8 -13 1222.19 267.637   1
  -4  -8  12 9529.76 756.752   1
  -4   8  12 11251.8 825.688   1
   4   8 -12 9516.59 754.562   1
   4  -8 -12 10243.5 806.053   1
  -4   8  11-571.716 289.080   1
   4   8 -11-85.0888 145.644   1
   4  -8 -11-147.356 260.752   1
  -4  -8  11 35.2585 150.235   1
  -4  -8  10 7834.12 565.232   1
   4   8 -10 6843.09 560.698   1
  -4   8  10 7692.95 627.163   1
   4  -8 -10 6430.16 604.482   1
  -4   8   9 1411.93 256.507   1
  -4  -8   9 1147.99 175.901   1
   4   8  -9 1615.21 181.305   1
   4  -8  -9 1583.18 239.029   1
  -4   8   8 5174.94 501.324   1
   4  -8  -8 6383.51 510.081   1
   4   8  -6 27575.3 1932.68   1
  -4   8   6 25455.3 1960.43   1
  -4  -8   6 27087.1 1932.97   1
   4  -8  -6 26837.3 1956.77   1
   4   8  -5 4481.50 375.384   1
  -4  -8   5 4855.84 376.996   1
   4  -8  -5 5005.47 414.561   1
  -4   8   5 4865.66 425.876   1
   4  -8  -4 12132.8 935.418   1
  -4   8   4 12859.3 945.139   1
  -4   8   3 348.328 160.941   1
   4   8  -2 5494.94 464.679   1
  -4   8   2 6174.34 478.288   1
   4  -8  -2 6246.82 477.053   1
   4   8  -1 7426.01 592.815   1
  -4   8   1 7794.86 599.474   1
   4  -8  -1 7717.64 598.265   1
  -4  -8   1 8045.02 590.693   1
  -4   8   0 45488.6 3443.95   1
  -4  -8   0 48786.3 3447.84   1
   4  -8   0 51046.2 3447.40   1
  -4  -8  -1 7575.76 573.800   1
   4   8   1 7189.61 575.263   1
   4   8   2 5273.54 442.254   1
  -4  -8  -3 336.367 169.070   1
   4   8   3 102.598 146.658   1
  -4   8  -3 61.0746 108.739   1
   4  -8   3 174.187 101.018   1
   4   8   4 12036.8 993.531   1
   4  -8   4 13236.6 965.274   1
  -4  -8  -4 13062.9 993.611   1
  -4   8  -4 13990.3 965.145   1
   4   8   5 4157.00 384.806   1
  -4  -8  -5 4077.82 385.143   1
  -4   8  -5 4358.10 341.281   1
   4  -8   5 4502.77 342.375   1
   4   8   6 27451.9 1994.34   1
  -4  -8  -6 26244.4 1989.21   1
  -4   8  -6 28507.5 1955.12   1
   4  -8   6 26565.7 1956.03   1
  -4   8  -7 6702.13 521.514   1
   4  -8   7 7164.95 522.624   1
   4   8   8 5554.00 531.896   1
   4  -8   8 6276.15 481.103   1
  -4  -8  -8 6760.63 537.987   1
  -4   8  -8 6374.75 478.308   1
   4  -8   9 1215.09 173.309   1
   4   8   9 1425.31 267.949   1
  -4   8  -9 1549.24 174.092   1
  -4  -8  -9 1596.56 269.017   1
   4   8  10 6810.95 596.088   1
  -4  -8 -10 7075.27 597.299   1
   4   8  11-183.222 259.920   1
   4  -8  11 138.901 140.990   1
  -4  -8 -11-204.020 247.559   1
  -4   8 -11-148.873 141.117   1
   4   8  12 8437.25 802.783   1
   4  -8  12 10099.4 755.249   1
  -4  -8 -12 9794.18 803.494   1
  -4   8 -12 10688.9 755.693   1
   4   8  13 1098.28 282.172   1
  -4  -8 -13 1365.17 282.101   1
  -4   8 -13 1273.95 193.382   1
   4  -8  13 1106.09 191.669   1
   4   8  14 358.037 237.137   1
   4  -8  14 364.046 175.230   1
  -4   8 -14 94.4403 160.479   1
  -4  -8 -14 510.606 228.508   1
   4  -8  15 328.268 201.145   1
   4   8  15 230.627 282.309   1
  -4  -8 -15 161.774 280.102   1
  -4   8 -15-82.6879 170.166   1
   4  -8  16 593.062 207.371   1
   4   8  16 373.784 318.927   1
  -4   8 -16 358.410 202.662   1
  -4  -8 -16 687.775 308.061   1
   4   8  17 382.366 308.607   1
   4  -8  17 307.945 215.085   1
  -4   8 -17 168.711 202.114   1
  -4  -8 -17 288.438 277.961   1
   4   8  18 349.453 268.728   1
  -4  -8 -18 489.115 286.495   1
   4   8  19 597.866 345.099   1
  -4  -8 -19 559.029 308.943   1
   4   8  20 353.306 319.003   1
  -4  -8 -20 925.502 294.991   1
   4   8  22-35.3615 337.706   1
  -4  -8 -22 461.184 325.992   1
   4   8  23 35.2074 286.278   1
  -4  -8 -23 229.355 285.959   1
   4   8  24-104.595 330.489   1
  -4  -8 -24 1073.90 360.270   1
   4   8  25 448.073 332.858   1
  -4  -8 -25-32.2023 313.042   1
   4   8  26-169.567 303.523   1
  -4  -8 -26 413.889 330.098   1
   4  -9 -25 484.305 348.888   1
  -4   9  25 141.024 364.596   1
   4  -9 -24 98.5776 318.435   1
  -4   9  24 323.696 353.536   1
   4  -9 -23 299.600 301.128   1
  -4   9  23 183.149 306.941   1
   4  -9 -22 473.996 337.079   1
  -4   9  22 552.452 371.394   1
   4  -9 -21 408.802 329.815   1
  -4   9  21 814.822 355.787   1
   4  -9 -20 308.462 309.374   1
  -4   9  20 408.779 333.397   1
   4  -9 -19 719.240 320.474   1
  -4   9  19-74.2602 341.180   1
   4  -9 -18-68.4014 276.169   1
  -4   9  18 407.058 334.957   1
   4   9 -17 371.816 221.204   1
   4  -9 -16 1211.60 322.604   1
  -4  -9  16 1034.66 229.314   1
  -4   9  16 762.368 350.137   1
   4   9 -16 346.358 209.285   1
   4  -9 -15 730.179 292.265   1
  -4  -9  15 714.335 195.889   1
  -4   9  15 644.078 316.357   1
   4   9 -15 624.494 198.837   1
   4  -9 -14 521.728 275.035   1
  -4   9  14 35.1365 292.840   1
   4   9 -14 220.317 173.645   1
   4  -9 -13 702.384 281.601   1
  -4  -9  13 722.259 180.670   1
   4   9 -13 717.207 172.758   1
   4  -9 -12 841.081 284.458   1
   4   9 -12 272.069 150.002   1
  -4  -9  12 139.071 152.361   1
  -4   9  12 670.380 301.991   1
   4  -9 -11 332.164 229.157   1
  -4  -9  11 96.4002 138.404   1
   4   9 -11 156.455 152.181   1
  -4   9  11-162.776 239.072   1
  -4   9  10 14554.1 1142.67   1
   4  -9 -10 14881.9 1131.55   1
  -4   9   9 3943.30 436.668   1
   4  -9  -9 4924.21 431.583   1
   4   9  -8 3434.07 287.921   1
  -4   9   8 3460.73 378.521   1
   4  -9  -8 3691.13 366.473   1
  -4  -9   8 3035.30 287.356   1
  -4   9   7 138.902 224.599   1
  -4  -9   7 515.443 125.885   1
   4   9  -7 481.959 126.551   1
   4  -9  -7 230.484 216.319   1
  -4  -9   6 993.978 140.870   1
   4   9  -6 1054.22 145.458   1
  -4   9   6 711.459 216.256   1
   4  -9  -5 664.071 214.761   1
  -4   9   5 600.348 207.364   1
   4   9  -5 922.317 140.770   1
  -4  -9   5 1117.05 139.823   1
   4  -9  -4 21019.3 1540.47   1
  -4   9   4 21033.6 1547.10   1
   4  -9  -3 2449.05 260.540   1
   4   9  -2 11943.3 949.670   1
   4  -9  -2 13179.1 962.517   1
  -4   9   2 13471.3 962.862   1
  -4  -9   2 13195.3 949.438   1
   4   9  -1 5642.67 443.522   1
   4  -9  -1 5108.28 446.910   1
  -4   9   1 5997.01 447.416   1
  -4  -9   1 5367.73 436.603   1
  -4   9   0 324.479 131.434   1
   4  -9   0 141.547 115.373   1
  -4  -9   0 218.429 126.914   1
   4   9   0 141.365 152.658   1
   4   9   1 5142.30 424.988   1
  -4   9  -1 5163.40 412.420   1
   4  -9   1 5552.18 411.721   1
  -4  -9  -1 4559.29 420.249   1
   4   9   2 12699.8 887.851   1
  -4  -9  -2 10874.5 883.005   1
  -4   9  -3 2619.15 227.680   1
   4   9   3 2110.37 267.858   1
   4  -9   3 2509.54 225.445   1
  -4  -9  -3 2495.05 267.331   1
   4   9   4 21625.7 1601.45   1
  -4   9  -4 22749.2 1570.03   1
  -4  -9  -4 21656.2 1598.00   1
   4  -9   4 21190.7 1570.19   1
  -4   9  -5 626.347 119.897   1
   4   9   5 763.421 200.326   1
   4  -9   5 766.096 119.550   1
   4  -9   6 873.439 121.035   1
  -4  -9  -6 474.164 208.419   1
  -4   9  -6 753.302 115.716   1
   4  -9   7 519.995 105.895   1
   4   9   7 597.465 227.122   1
  -4  -9  -7 570.041 225.239   1
  -4   9  -7 372.061 101.740   1
   4   9   8 3142.63 369.088   1
   4  -9   8 3315.28 268.661   1
  -4   9  -8 3086.89 265.041   1
  -4  -9  -8 3333.20 364.847   1
   4   9   9 3721.77 402.601   1
   4  -9   9 3703.60 310.479   1
  -4  -9  -9 3642.81 396.569   1
  -4   9  -9 3802.13 307.797   1
  -4  -9 -10 13656.5 1047.76   1
  -4   9 -10 12358.1 993.417   1
   4   9  10 13881.6 1052.81   1
   4  -9  10 14653.0 993.362   1
  -4   9 -11 129.368 124.863   1
   4   9  11-125.763 242.834   1
   4  -9  11-13.3343 126.150   1
  -4  -9 -12 278.042 246.683   1
   4   9  12 64.3139 246.746   1
  -4  -9 -13 381.533 275.602   1
  -4   9 -13 463.051 141.856   1
   4   9  13 875.382 300.751   1
   4  -9  13 441.523 153.291   1
  -4  -9 -14 227.166 271.609   1
  -4   9 -14 771.039 174.026   1
   4   9  14 263.010 279.835   1
   4  -9  14 506.726 176.463   1
  -4   9 -15 1170.89 195.547   1
  -4  -9 -15 392.084 275.013   1
   4   9  15 1000.37 277.351   1
   4  -9  15 781.977 204.650   1
  -4   9 -16 641.501 201.895   1
  -4  -9 -16 959.951 308.750   1
   4  -9  16 461.097 201.401   1
   4   9  16 104.092 319.828   1
  -4  -9 -18 559.088 294.315   1
   4   9  18 210.892 280.246   1
  -4  -9 -19-33.0523 300.726   1
   4   9  19-35.3125 320.699   1
  -4  -9 -20 463.832 275.681   1
   4   9  20-106.104 274.165   1
  -4  -9 -21-198.262 316.318   1
   4   9  21 425.477 344.997   1
  -4  -9 -22 952.816 307.072   1
   4   9  22 353.072 320.689   1
  -4  -9 -23 195.801 323.580   1
   4   9  23-350.220 334.668   1
  -4  -9 -24 580.776 319.539   1
   4   9  24 138.313 336.390   1
  -4  -9 -25 639.369 343.343   1
   4   9  25 68.4566 326.380   1
   4 -10 -25-191.394 316.308   1
  -4  10  25 418.094 360.647   1
   4 -10 -23 264.293 331.045   1
  -4  10  23 654.520 361.312   1
   4 -10 -22 301.157 329.205   1
  -4  10  22 809.800 380.079   1
   4 -10 -21 577.792 282.976   1
  -4  10  21-147.849 299.441   1
   4 -10 -20 1199.51 351.854   1
  -4  10  20 557.556 379.014   1
   4 -10 -19 755.376 286.153   1
  -4  10  19 446.800 314.504   1
   4 -10 -18 1031.06 340.935   1
  -4  10  18 669.549 373.241   1
   4 -10 -17 239.338 277.406   1
  -4  10  17 36.9869 299.365   1
   4 -10 -16 135.656 273.328   1
  -4  10  16 220.010 296.863   1
   4 -10 -15 2782.94 362.461   1
  -4 -10  15 2095.16 264.751   1
  -4  10  15 2281.60 391.939   1
   4  10 -15 2012.54 257.810   1
   4  10 -14 838.910 175.083   1
  -4 -10  14 565.208 184.572   1
   4 -10 -14 990.557 305.873   1
  -4  10  14 1248.02 339.322   1
   4  10 -13 130.612 147.684   1
   4 -10 -13 713.121 281.449   1
  -4 -10  13 185.852 153.347   1
  -4  10  13 34.9912 288.016   1
   4  10 -12 5613.09 448.912   1
   4 -10 -11 1792.86 320.346   1
  -4  10  11 2133.55 345.431   1
   4  10 -10 1485.55 171.316   1
   4 -10 -10 868.750 256.512   1
  -4  10  10 904.921 273.143   1
  -4 -10  10 1370.28 174.930   1
  -4  10   9-31.2081 265.090   1
  -4 -10   9 12.1956 117.993   1
   4  10  -9 172.717 128.514   1
   4  10  -8 8364.57 601.186   1
  -4 -10   8 7610.54 599.684   1
  -4  10   8 8206.69 675.224   1
   4 -10  -8 7850.36 658.220   1
  -4  10   7 748.367 222.599   1
   4  10  -7 359.082 118.967   1
  -4 -10   7 281.572 119.903   1
   4 -10  -7 212.223 215.565   1
   4  10  -6 574.416 127.489   1
  -4 -10   6 370.971 128.620   1
   4  10  -5 4743.68 384.703   1
  -4  10   5 5057.88 444.439   1
  -4 -10   5 4750.45 389.189   1
   4 -10  -5 5142.25 433.930   1
   4 -10  -4 1315.07 219.092   1
  -4  10   4 1380.68 219.834   1
   4 -10  -3 970.062 208.927   1
  -4  10   3 1036.38 189.165   1
   4  10  -2 10350.1 813.472   1
  -4 -10   2 11260.6 812.031   1
  -4  10   2 10709.1 823.489   1
   4 -10  -2 11332.3 829.854   1
   4 -10  -1 779.663 169.099   1
   4  10  -1 502.880 151.245   1
  -4  10   1 602.043 174.618   1
  -4 -10   1 897.740 157.322   1
   4 -10   0 5441.25 417.455   1
   4  10   0 4791.50 426.108   1
  -4  10   0 4836.52 417.947   1
  -4 -10   0 5342.39 428.850   1
   4 -10   1 545.200 139.659   1
   4  10   1 623.267 184.363   1
  -4  10  -1 483.045 146.924   1
  -4 -10  -1 673.996 156.670   1
  -4 -10  -2 10996.9 832.020   1
   4  10   2 10873.4 831.251   1
   4  10   3 1267.87 216.378   1
  -4  10  -3 922.715 150.111   1
  -4 -10  -3 1150.30 208.669   1
   4 -10   3 1020.68 146.644   1
   4  10   4 1758.13 237.025   1
  -4  10  -4 1177.11 153.956   1
  -4 -10  -4 1714.62 229.771   1
   4 -10   4 1178.83 150.745   1
  -4  10  -5 4597.46 379.093   1
  -4 -10  -5 4934.91 437.623   1
   4 -10   5 5276.06 381.074   1
  -4 -10  -6 848.463 229.368   1
   4  10   6 269.939 206.629   1
  -4  10  -6 672.247 107.322   1
   4 -10   6 683.035 109.051   1
  -4 -10  -7 80.2437 201.677   1
   4  10   7 308.828 211.486   1
  -4  10  -7 457.155 92.8019   1
   4 -10   7 453.535 97.4263   1
   4 -10   8 7971.54 577.043   1
   4  10   8 7899.03 657.611   1
  -4  10  -8 7673.90 576.379   1
  -4 -10  -9-173.285 264.210   1
  -4  10  -9 97.5589 89.7026   1
   4 -10   9-75.6384 95.6955   1
   4  10   9 211.755 264.390   1
  -4  10 -10 1587.05 156.062   1
   4  10  10 2005.66 300.130   1
   4 -10  10 1464.26 156.525   1
  -4 -10 -11 1787.75 292.208   1
  -4  10 -11 1849.65 179.639   1
   4 -10  11 1811.68 182.671   1
   4  10  11 1635.71 303.381   1
   4 -10  12 4650.10 410.257   1
  -4  10 -12 5739.78 408.364   1
   4 -10  13 320.424 135.481   1
   4  10  13 32.8132 257.624   1
  -4  10 -13 430.119 133.226   1
  -4 -10 -13 259.181 233.433   1
   4  10  14 599.367 304.621   1
  -4 -10 -14 881.142 310.437   1
   4  10  15 2061.31 359.974   1
  -4 -10 -15 2267.78 340.779   1
  -4  10 -15 1848.77 226.440   1
   4  10  16 805.626 303.491   1
  -4 -10 -16 389.260 287.133   1
   4  10  17-35.2051 327.877   1
  -4 -10 -17-32.8348 290.958   1
   4  10  18 565.719 303.092   1
  -4 -10 -18 728.268 308.416   1
   4  10  19 780.207 350.718   1
  -4 -10 -19 729.615 311.249   1
   4  10  20 603.065 305.022   1
  -4 -10 -20 862.037 319.396   1
   4  10  21 637.022 345.995   1
  -4 -10 -21 197.805 318.343   1
   4  10  22 703.727 329.489   1
  -4 -10 -22-98.2001 310.313   1
   4  10  23 486.947 361.235   1
  -4 -10 -23 194.397 318.051   1
   4  10  25 371.986 356.868   1
  -4 -10 -25 157.880 331.458   1
   4 -11 -24 643.540 340.466   1
  -4  11  24 458.098 362.679   1
   4 -11 -23-32.7948 332.563   1
  -4  11  23 825.568 371.819   1
   4 -11 -22 399.083 285.784   1
  -4  11  22 256.156 313.623   1
   4 -11 -21 609.683 358.632   1
  -4  11  21 847.468 386.333   1
   4 -11 -20-136.583 305.472   1
  -4  11  20-408.363 333.908   1
   4 -11 -18 1273.85 298.663   1
  -4  11  18 410.400 307.872   1
   4 -11 -17 721.340 333.817   1
  -4  11  17 223.222 360.684   1
   4 -11 -16 1813.78 371.467   1
  -4  11  16 2072.54 403.504   1
   4 -11 -15 101.748 287.557   1
  -4  11  15 146.637 329.327   1
   4 -11 -14 402.125 280.719   1
  -4  11  14-36.2028 304.530   1
   4  11 -13-13.3349 134.275   1
   4 -11 -13 131.909 276.612   1
  -4  11  13 249.232 312.521   1
  -4 -11  13 198.958 132.152   1
  -4  11  12 732.255 311.977   1
  -4 -11  12 1039.15 153.634   1
   4  11 -12 1147.96 152.529   1
  -4 -11  11 464.055 121.058   1
   4  11 -11 214.936 121.612   1
   4  11 -10 10341.6 716.945   1
  -4  11  10 9211.48 796.250   1
   4 -11 -10 9406.28 789.658   1
  -4 -11  10 9293.48 713.853   1
  -4 -11   9 380.117 114.113   1
   4 -11  -9 594.364 258.127   1
   4  11  -9 367.286 121.056   1
   4 -11  -8 9297.04 674.016   1
   4  11  -8 8445.68 596.236   1
  -4 -11   8 7461.88 592.652   1
  -4  11   8 6946.24 670.341   1
   4  11  -7 2948.42 245.759   1
  -4  11   7 2830.98 356.286   1
  -4 -11   7 2742.85 245.132   1
   4 -11  -7 2665.44 336.425   1
  -4 -11   6 545.198 119.291   1
   4  11  -6 391.994 121.233   1
   4 -11  -6 629.809 226.707   1
  -4  11   6 712.016 244.566   1
   4  11  -5 536.233 130.056   1
  -4 -11   5 591.395 127.164   1
  -4  11   4 3911.38 381.474   1
   4 -11  -4 3948.15 371.760   1
   4 -11  -3-67.7679 185.691   1
   4  11  -3 184.893 143.515   1
  -4 -11   3-59.1441 123.461   1
  -4  11   3 94.0692 188.021   1
   4  11  -2 10567.5 789.214   1
  -4 -11   2 10481.9 788.977   1
   4 -11  -2 10511.1 801.329   1
  -4  11   2 10340.7 799.280   1
  -4  11   1 473.892 157.425   1
   4  11  -1 329.700 153.353   1
  -4 -11   1 140.089 148.291   1
   4 -11  -1 97.3588 160.030   1
   4 -11   0 17.2808 146.142   1
  -4 -11   0-37.7868 157.382   1
   4  11   0 257.149 173.915   1
  -4  11   0-125.001 149.727   1
   4 -11   1-173.534 139.010   1
  -4  11  -1-16.2790 140.028   1
   4  11   1 128.214 182.654   1
  -4 -11  -1-41.0134 169.343   1
  -4 -11  -2 10931.5 831.048   1
   4  11   2 10700.2 831.511   1
  -4  11  -3 141.395 119.297   1
  -4 -11  -3-139.348 184.338   1
   4 -11   3-148.305 114.090   1
   4 -11   4 3602.71 297.944   1
  -4 -11  -4 4090.58 364.678   1
  -4  11  -4 3632.11 300.339   1
   4  11   4 3397.72 371.370   1
  -4  11  -5 593.434 106.798   1
   4 -11   5 579.587 107.671   1
   4 -11   6 449.461 95.7006   1
   4  11   6 279.175 227.099   1
  -4  11  -6 527.040 93.0247   1
   4  11   7 3136.50 355.522   1
   4 -11   7 2503.50 204.257   1
  -4 -11  -7 2751.26 349.286   1
  -4  11  -7 2523.91 204.426   1
   4  11   9 343.394 288.108   1
  -4 -11  -9 895.406 268.806   1
  -4 -11 -10 11417.5 797.289   1
   4  11  10 8164.91 781.874   1
   4  11  12 885.171 303.997   1
   4 -11  12 637.033 83.8437   1
  -4 -11 -12 1133.18 283.392   1
  -4  11 -12 829.664 89.2102   1
  -4  11 -13 7.30938 84.3575   1
   4  11  13-199.804 276.801   1
  -4  11 -14 149.727 108.190   1
   4  11  14 34.3734 296.347   1
  -4 -11 -14 129.688 258.120   1
   4  11  15 666.085 332.062   1
  -4 -11 -15 422.187 298.951   1
   4  11  16 704.931 323.470   1
  -4 -11 -16 1447.30 285.897   1
   4  11  17-70.8669 331.153   1
  -4 -11 -17 33.1385 303.161   1
   4  11  18 640.057 306.496   1
  -4 -11 -18 732.019 281.386   1
   4  11  20 390.993 306.931   1
  -4 -11 -20 397.445 321.344   1
   4  11  21 106.013 343.026   1
  -4 -11 -21 723.431 308.935   1
   4  11  22 525.167 342.238   1
  -4 -11 -22 424.087 326.141   1
   4  11  23 414.202 331.233   1
  -4 -11 -23 450.915 299.421   1
   4  11  24 409.450 357.533   1
  -4 -11 -24 478.036 345.496   1
   4 -12 -24 381.573 336.127   1
  -4  12  24 347.292 386.903   1
   4 -12 -23 487.151 290.459   1
  -4  12  23 355.553 318.313   1
   4 -12 -22 198.148 327.492   1
  -4  12  22-36.3488 372.511   1
   4 -12 -20-204.429 325.763   1
  -4  12  20 629.931 379.866   1
   4 -12 -19-137.255 280.056   1
  -4  12  19 783.224 356.811   1
   4 -12 -18 103.292 327.917   1
  -4  12  18 1346.54 387.201   1
   4 -12 -17 34.5503 294.161   1
  -4  12  17 224.587 346.860   1
   4 -12 -16 275.458 279.223   1
  -4  12  16-447.404 299.525   1
   4 -12 -14 508.338 282.151   1
  -4  12  14 1026.43 324.601   1
   4 -12 -13 401.420 262.511   1
   4  12 -12 1136.01 129.633   1
  -4  12  12 1742.26 363.188   1
   4 -12 -11 64.3037 264.933   1
   4  12 -11 126.442 72.3991   1
  -4 -12  11 51.3360 57.9893   1
  -4  12  11 104.408 278.284   1
   4 -12 -10 345.434 250.487   1
  -4  12  10 373.670 295.571   1
  -4 -12  10 344.398 73.0134   1
   4  12 -10 361.368 75.8147   1
  -4  12   9 1890.99 312.749   1
  -4 -12   9 1584.48 143.883   1
   4  12  -9 1517.18 149.963   1
   4 -12  -9 1669.33 284.759   1
  -4  12   8 863.116 282.863   1
   4  12  -8 1422.99 148.712   1
  -4 -12   8 1567.06 148.265   1
   4 -12  -8 1412.75 265.930   1
   4  12  -7 2304.42 200.578   1
  -4  12   7 1660.35 315.847   1
  -4 -12   7 2259.00 196.261   1
   4 -12  -7 1533.45 294.945   1
   4  12  -6 7571.75 622.295   1
  -4  12   6 7783.12 690.021   1
   4 -12  -6 8035.64 675.961   1
  -4 -12   6 9290.65 621.149   1
  -4 -12   5 2873.58 233.438   1
  -4  12   5 3129.59 334.179   1
   4 -12  -5 2385.83 304.739   1
  -4  12   4 1710.43 271.589   1
   4 -12  -4 1569.08 251.984   1
  -4 -12   3 536.181 162.099   1
   4  12  -3 687.082 168.425   1
  -4  12   3 810.872 224.203   1
   4 -12  -3 920.631 207.421   1
   4  12  -2 4825.93 385.499   1
   4 -12  -2 4264.45 401.493   1
  -4 -12   2 4392.80 381.166   1
  -4  12   2 4245.41 405.414   1
  -4  12   1-41.2700 180.349   1
   4  12  -1-58.1024 160.265   1
  -4 -12   1 242.484 161.063   1
   4 -12  -1-121.318 173.163   1
   4 -12   0 12209.7 960.065   1
   4  12   0 12849.2 972.458   1
  -4 -12   0 14380.5 973.834   1
  -4  12   0 12515.2 962.971   1
   4 -12   1 82.3695 144.272   1
   4  12   1 44.9380 175.737   1
  -4 -12  -1 21.4722 177.685   1
  -4  12  -1-68.2024 145.116   1
   4  12   2 3517.82 389.813   1
  -4  12  -2 4109.39 344.326   1
   4 -12   2 3777.87 344.448   1
  -4  12  -3 470.388 130.409   1
   4 -12   3 512.817 134.970   1
  -4 -12  -3 457.409 214.334   1
   4  12   3 706.717 223.123   1
   4 -12   4 1390.26 158.868   1
  -4  12  -4 1326.67 155.756   1
  -4 -12  -5 2447.26 310.186   1
  -4  12  -5 2289.00 201.682   1
   4 -12   5 2392.58 199.955   1
   4  12   5 2027.41 301.593   1
   4  12   6 7997.27 582.858   1
   4 -12   6 6995.23 466.295   1
   4  12   7 2174.98 321.757   1
  -4 -12  -8 1312.07 278.377   1
   4  12   8 779.566 280.886   1
  -4 -12  -9 1232.93 262.650   1
   4  12   9 1301.84 281.356   1
  -4 -12 -10 888.118 283.815   1
   4  12  10 226.205 278.979   1
   4  12  11-327.875 271.954   1
  -4 -12 -11 483.437 274.328   1
   4  12  12 1466.93 319.607   1
  -4 -12 -12 2124.91 317.988   1
   4  12  13 619.745 329.414   1
  -4 -12 -13 941.901 293.802   1
   4  12  14 351.262 303.083   1
   4  12  16 391.130 336.800   1
  -4 -12 -16 531.946 308.112   1
   4  12  17 535.297 323.921   1
  -4 -12 -17-33.4012 292.405   1
   4  12  18 178.382 333.061   1
  -4 -12 -18 167.133 280.527   1
   4  12  19 285.819 360.382   1
  -4 -12 -19 1165.63 340.480   1
   4  12  20 426.446 299.982   1
  -4 -12 -20 165.388 298.347   1
   4  12  22 243.463 338.883   1
  -4 -12 -22 681.736 351.118   1
   4  12  23 171.546 344.927   1
  -4 -12 -23 704.772 291.235   1
   4  12  24-33.6687 368.278   1
  -4 -12 -24 220.338 346.059   1
   4 -13 -23 321.307 343.515   1
  -4  13  23 666.577 392.845   1
   4 -13 -21 666.392 347.911   1
  -4  13  21 512.890 397.243   1
  -4  13  19 374.325 389.425   1
   4 -13 -18 207.036 313.440   1
  -4  13  18-37.4920 361.867   1
   4 -13 -17 103.812 274.085   1
   4 -13 -16 691.638 320.679   1
  -4  13  16 1013.44 361.688   1
   4 -13 -15-103.352 296.354   1
  -4  13  15 373.734 347.530   1
   4 -13 -14 34.2145 301.416   1
  -4  13  14 37.1037 331.955   1
   4 -13 -13-101.612 259.189   1
  -4  13  13 550.613 322.958   1
   4 -13 -12 1235.92 300.142   1
  -4  13  12 1230.24 328.601   1
   4 -13 -11 65.2260 275.495   1
  -4  13  11 321.269 320.205   1
   4 -13  -9 93.5910 235.416   1
  -4  13   9 67.8313 262.003   1
   4 -13  -8 454.953 257.029   1
  -4  13   8 1018.38 288.630   1
  -4 -13   7 1929.04 136.536   1
   4 -13  -7 2430.19 301.474   1
  -4 -13   6 941.542 123.472   1
   4  13  -6 366.289 117.154   1
   4 -13  -6 421.324 237.297   1
  -4  13   6 853.722 252.434   1
  -4 -13   5 69.8341 116.942   1
   4  13  -5 48.8222 120.384   1
   4 -13  -5-26.9953 211.204   1
  -4  13   5 317.627 231.450   1
  -4 -13   3 204.802 143.074   1
   4  13  -3-66.0865 152.788   1
   4 -13  -3-123.156 188.285   1
  -4  13   3-25.5088 212.488   1
  -4 -13   2 2506.40 280.381   1
   4  13  -2 2452.26 280.025   1
   4 -13  -2 2811.49 307.130   1
  -4  13   2 3288.98 308.130   1
   4  13  -1 748.028 197.864   1
  -4 -13   1 1038.90 186.009   1
   4 -13  -1 922.060 204.356   1
  -4  13   1 885.120 204.453   1
   4  13   0 131.074 183.571   1
  -4 -13   0-20.8533 172.185   1
   4 -13   0-94.5858 158.622   1
  -4  13   0-77.8040 160.607   1
   4  13   1 655.614 215.758   1
  -4 -13  -1 1256.55 217.256   1
   4 -13   1 750.606 174.631   1
  -4  13  -1 903.949 177.663   1
   4  13   2 3014.17 323.508   1
  -4 -13  -2 2672.41 302.549   1
  -4  13  -2 2994.81 260.157   1
   4 -13   2 2223.99 259.832   1
   4  13   3 289.928 219.654   1
   4 -13   3 74.9528 119.154   1
  -4 -13  -3-50.4108 204.469   1
  -4  13  -3 105.197 125.825   1
   4  13   4 777.121 238.761   1
  -4  13  -4 530.043 116.417   1
   4 -13   4 586.360 117.601   1
   4 -13   5 41.0403 70.8373   1
   4  13   5-232.145 234.195   1
  -4 -13  -5-360.503 229.996   1
  -4  13  -5-53.9478 72.7979   1
   4  13   6 390.255 253.594   1
  -4 -13  -6 1213.55 266.914   1
   4  13   7 2404.08 332.570   1
  -4 -13  -7 2095.95 317.184   1
   4  13   8 535.770 267.607   1
  -4 -13  -8 1485.73 275.086   1
  -4 -13  -9 95.2904 247.874   1
   4  13   9-257.039 258.141   1
  -4 -13 -10 1259.46 301.469   1
   4  13  10 722.586 296.538   1
  -4 -13 -11 32.0713 284.534   1
   4  13  11 373.630 295.423   1
  -4 -13 -12 1254.31 291.183   1
   4  13  12 1498.11 332.898   1
  -4 -13 -13 195.962 258.014   1
   4  13  13 352.519 292.947   1
  -4 -13 -15 300.976 302.198   1
  -4 -13 -16 671.178 296.194   1
   4  13  16 717.204 325.126   1
  -4 -13 -17 201.617 283.838   1
   4  13  17 143.421 328.247   1
   4  13  18 71.6801 354.823   1
  -4 -13 -19 332.988 317.705   1
   4  13  19 214.591 327.172   1
  -4 -13 -21 685.559 333.235   1
   4  13  21 595.814 371.672   1
  -4 -13 -23 699.612 304.201   1
   4  13  23-136.191 322.861   1
   4 -14 -22 32.4595 324.805   1
   4 -14 -21-165.348 301.862   1
  -4  14  21 904.869 354.659   1
   4 -14 -20 436.843 336.701   1
  -4  14  20 624.679 400.971   1
   4 -14 -19 407.888 323.528   1
  -4  14  19 635.258 379.022   1
  -4  14  18 565.252 325.842   1
   4 -14 -16 69.1225 312.243   1
  -4  14  16 189.683 361.983   1
   4 -14 -15-34.5278 304.262   1
  -4  14  15 719.740 362.536   1
   4 -14 -14 446.983 301.420   1
  -4  14  14 1357.13 375.447   1
   4 -14 -13 238.880 273.046   1
  -4  14  13 411.439 332.159   1
   4 -14 -12 607.664 291.356   1
  -4  14  12 406.751 304.707   1
   4 -14 -11 999.358 295.782   1
  -4  14  11-36.2574 318.416   1
   4 -14 -10 327.166 265.194   1
  -4  14  10 854.216 306.793   1
   4 -14  -8 934.357 278.318   1
  -4  14   8 1117.29 311.263   1
   4 -14  -7-30.1001 239.464   1
  -4  14   7 559.193 267.194   1
  -4 -14   6 3226.09 254.059   1
   4 -14  -6 2998.28 359.639   1
  -4  14   6 2543.53 383.543   1
   4  14  -6 3375.42 256.395   1
   4 -14  -5 365.988 225.358   1
   4  14  -5 298.652 119.967   1
  -4  14   5 538.138 259.865   1
  -4 -14   5 354.384 116.774   1
   4 -14  -4 189.702 223.262   1
  -4  14   4-113.034 219.920   1
   4 -14  -3 513.167 222.602   1
   4  14  -3 436.895 149.588   1
   4  14  -2-19.0483 164.144   1
  -4  14   2 24.4104 185.131   1
   4 -14  -2 24.0412 176.946   1
   4 -14  -1 586.988 199.494   1
  -4  14   1 315.037 196.713   1
   4  14  -1 589.768 188.171   1
   4 -14   0 3801.87 361.587   1
  -4  14   0 3677.43 362.366   1
   4  14   0 4670.18 385.848   1
   4 -14   1 651.110 163.481   1
   4  14   1 540.340 200.252   1
  -4 -14  -1 306.103 180.884   1
  -4  14  -1 277.150 165.176   1
   4 -14   2 181.645 147.375   1
  -4 -14  -2 25.0262 200.498   1
  -4  14  -2 207.440 150.223   1
   4  14   2 339.476 220.757   1
  -4  14  -3 312.245 131.966   1
   4 -14   3 389.736 123.483   1
   4 -14   4 51.1045 97.2078   1
  -4 -14  -4-249.851 221.403   1
   4  14   4-285.345 228.114   1
  -4  14  -4 80.1671 102.605   1
   4  14   5-117.992 235.525   1
  -4 -14  -5 492.989 252.187   1
   4  14   6 2823.03 365.176   1
  -4 -14  -6 3485.62 374.773   1
   4  14   7 500.975 251.142   1
  -4 -14  -7 527.086 265.246   1
   4  14   8 1252.31 296.778   1
  -4 -14  -8 538.335 290.245   1
   4  14  10 963.603 323.858   1
  -4 -14 -10 603.962 276.363   1
   4  14  11 978.382 314.257   1
  -4 -14 -11 1620.01 316.978   1
   4  14  12-70.5645 277.110   1
  -4 -14 -12 560.543 292.060   1
   4  14  13 35.6175 296.825   1
  -4 -14 -13 200.222 260.498   1
   4  14  14 897.183 315.356   1
  -4 -14 -14 773.322 286.719   1
   4  14  15 216.314 344.742   1
  -4 -14 -15 168.803 292.418   1
   4  14  16-36.0817 357.300   1
  -4 -14 -16 270.492 313.366   1
   4  14  17 180.824 354.163   1
  -4 -14 -17 33.7132 314.606   1
   4  14  18 72.0417 309.537   1
  -4 -14 -18 637.151 301.661   1
   4  14  19 35.7442 314.290   1
  -4 -14 -19 698.675 280.374   1
  -4 -14 -20 559.653 326.762   1
   4  14  21 663.650 378.843   1
  -4 -14 -21 65.2617 326.399   1
   4  14  22 343.890 338.062   1
  -4 -14 -22 64.2566 306.797   1
   4 -15 -21 327.963 297.471   1
  -4  15  21-71.5723 341.527   1
   4 -15 -20-300.722 334.344   1
  -4  15  20 401.838 385.542   1
   4 -15 -19 203.406 312.630   1
  -4  15  19 148.285 326.169   1
   4 -15 -18 480.273 303.357   1
  -4  15  18 899.567 373.901   1
   4 -15 -17 588.168 334.698   1
  -4  15  17-264.477 369.591   1
   4 -15 -15 139.334 311.749   1
  -4  15  15 494.005 356.993   1
   4 -15 -14 765.590 315.689   1
  -4  15  14 1214.05 379.882   1
   4 -15 -13-173.165 274.896   1
  -4  15  13 339.649 352.706   1
   4 -15 -12 790.013 295.254   1
  -4  15  12 486.435 312.971   1
   4 -15 -11-33.9730 271.058   1
  -4  15  11 295.067 321.812   1
   4 -15 -10 1004.01 305.378   1
  -4  15  10 326.672 310.590   1
   4 -15  -9 524.209 272.860   1
  -4  15   9 178.285 284.791   1
   4 -15  -7 217.639 260.802   1
  -4  15   7 805.395 276.831   1
   4 -15  -6 150.829 247.487   1
  -4  15   6 32.2952 272.036   1
   4  15  -5 628.483 117.253   1
   4 -15  -5 500.049 232.812   1
  -4  15   5 123.539 242.390   1
  -4 -15   5 479.102 109.269   1
  -4 -15   4 4223.01 333.614   1
   4 -15  -4 3718.01 410.514   1
  -4  15   4 3387.41 408.132   1
   4  15  -4 4139.50 340.715   1
   4  15  -3 295.424 154.604   1
  -4 -15   3 409.884 156.834   1
   4  15  -2 2203.98 246.575   1
  -4 -15   2 2455.92 246.680   1
   4 -15  -2 1774.44 289.198   1
  -4  15   2 1776.51 282.951   1
  -4 -15   1 126.374 178.960   1
   4 -15  -1 493.299 187.220   1
   4  15  -1 63.6576 176.833   1
  -4  15   1 46.7354 188.577   1
  -4 -15   0 298.935 191.470   1
   4 -15   0 263.603 175.109   1
   4  15   0 231.765 193.821   1
  -4  15   0-104.849 173.131   1
  -4 -15  -1 24.7236 213.946   1
   4 -15   1 36.3002 159.924   1
  -4  15  -1 323.551 166.044   1
   4  15   1-299.079 210.348   1
   4 -15   2 1750.57 217.717   1
  -4  15  -2 2117.20 221.202   1
   4  15   3 613.623 219.205   1
  -4  15  -3 427.138 135.720   1
  -4 -15  -3 660.120 228.645   1
   4 -15   3 299.917 129.655   1
  -4 -15  -4 3709.04 308.939   1
   4  15   4 3413.95 295.713   1
   4  15   5 575.160 253.746   1
  -4 -15  -5 238.028 243.446   1
   4  15   6 381.667 265.354   1
  -4 -15  -6 276.794 246.354   1
   4  15   7 622.202 296.222   1
  -4 -15  -7 1455.08 290.276   1
   4  15   9-34.5377 281.319   1
  -4 -15  -9 64.1041 250.687   1
   4  15  10 210.073 296.375   1
  -4 -15 -10 163.737 257.086   1
   4  15  11 744.874 312.817   1
  -4 -15 -11 332.528 277.637   1
   4  15  12 251.017 300.364   1
  -4 -15 -12 437.204 279.988   1
   4  15  13 1012.53 326.426   1
  -4 -15 -13 135.511 292.689   1
   4  15  14 1088.94 332.875   1
  -4 -15 -14 919.132 298.728   1
   4  15  15-36.4143 311.929   1
  -4 -15 -15 204.443 275.063   1
   4  15  17-145.243 342.300   1
  -4 -15 -17 169.051 290.759   1
   4  15  18 252.303 359.899   1
  -4 -15 -18 771.762 326.535   1
   4  15  19 641.930 393.801   1
  -4 -15 -19 298.990 334.468   1
   4  15  20-35.2585 368.034   1
  -4 -15 -20 560.157 341.119   1
   4  15  21 208.439 327.183   1
  -4 -15 -21 162.272 305.169   1
  -4  16  21 248.228 365.725   1
   4 -16 -21 582.747 313.447   1
  -4  16  20 144.648 380.177   1
   4 -16 -20 99.2377 333.111   1
  -4  16  19 110.393 340.050   1
   4 -16 -19 607.533 327.784   1
  -4  16  18 709.125 362.765   1
   4 -16 -18 411.007 311.664   1
  -4  16  17 113.199 368.414   1
   4 -16 -17 173.223 314.214   1
  -4  16  16 912.454 393.952   1
   4 -16 -16 768.334 336.062   1
  -4  16  14 573.128 355.963   1
   4 -16 -14 878.451 319.298   1
  -4  16  13 571.955 334.474   1
   4 -16 -13 35.0829 294.782   1
  -4  16  11 564.221 320.013   1
   4 -16 -11 34.5261 276.007   1
  -4  16  10-74.4357 314.352   1
   4 -16 -10-271.358 280.994   1
  -4  16   9-145.632 304.719   1
   4 -16  -9 334.602 263.778   1
  -4  16   8 567.636 289.388   1
   4 -16  -8 492.634 274.914   1
  -4  16   7-34.3979 289.073   1
   4 -16  -7-96.3494 258.014   1
  -4  16   6 331.769 276.288   1
   4 -16  -6 377.533 274.470   1
  -4  16   5 95.4954 274.870   1
   4 -16  -5-30.5038 252.984   1
  -4  16   4 389.671 241.522   1
   4 -16  -4 467.622 250.041   1
   4  16  -3 807.307 183.728   1
   4 -16  -3 445.724 251.144   1
  -4  16   3 845.107 249.042   1
  -4 -16   2 92.5574 169.451   1
   4 -16  -2 127.675 208.071   1
   4  16  -2 39.3384 177.732   1
  -4 -16   1-62.7933 172.073   1
   4 -16  -1 232.701 196.397   1
  -4  16   1-192.830 200.365   1
   4  16  -1 222.997 191.793   1
  -4 -16   0 91.5580 189.647   1
   4 -16   0 359.806 183.936   1
  -4  16   0 561.300 190.555   1
   4  16   0 319.513 210.528   1
  -4 -16  -1 123.317 195.966   1
   4 -16   1 129.967 168.238   1
   4  16   1-79.4723 220.370   1
  -4  16  -1 271.479 179.236   1
   4  16   2-56.4139 224.944   1
  -4  16  -2 287.409 154.598   1
  -4 -16  -2 339.779 208.016   1
  -4 -16  -3 1155.02 252.481   1
  -4  16  -3 815.635 147.483   1
   4  16   3 1215.65 256.640   1
  -4 -16  -4 143.973 223.452   1
   4  16   4 526.296 271.989   1
  -4 -16  -5 29.8521 250.066   1
   4  16   5 353.203 280.913   1
  -4 -16  -6 1138.66 280.186   1
   4  16   6 462.090 285.521   1
  -4 -16  -8-32.4777 263.971   1
   4  16   8-103.796 295.726   1
  -4 -16  -9 165.240 272.297   1
   4  16   9-35.2504 291.737   1
  -4 -16 -10 201.315 259.141   1
   4  16  10-178.735 287.813   1
  -4 -16 -11 1051.74 313.641   1
   4  16  11 108.515 307.353   1
  -4 -16 -12 136.847 282.843   1
   4  16  12 291.551 325.125   1
  -4 -16 -13 480.874 288.747   1
   4  16  13-256.705 318.068   1
  -4 -16 -14 893.624 313.747   1
   4  16  14 368.152 334.377   1
  -4 -16 -16 375.771 307.319   1
   4  16  16 366.719 334.677   1
  -4 -16 -17 67.8880 305.407   1
   4  16  17-36.3943 326.219   1
  -4 -16 -18 773.525 320.347   1
   4  16  18-36.0042 325.070   1
  -4 -16 -19 99.8430 299.631   1
   4  16  19 213.625 341.500   1
  -4 -16 -20 295.286 299.909   1
   4  16  20 351.072 348.266   1
  -4 -16 -21 290.126 331.379   1
   4  16  21 480.568 385.285   1
  -4  17  20 143.489 401.864   1
   4 -17 -20 195.483 326.234   1
  -4  17  18 521.516 358.639   1
   4 -17 -18 238.376 308.620   1
  -4  17  16 114.499 361.683   1
   4 -17 -16 69.8775 290.464   1
  -4  17  15 691.886 364.753   1
   4 -17 -15-35.2103 293.979   1
  -4  17  14 77.1945 344.164   1
   4 -17 -14 212.202 276.823   1
  -4  17  13 502.225 355.597   1
   4 -17 -13-70.8313 312.276   1
  -4  17  12 154.387 337.784   1
   4 -17 -12 316.258 282.791   1
  -4  17  10 604.699 339.159   1
   4 -17 -10 659.554 287.555   1
  -4  17   9 333.876 319.915   1
   4 -17  -9 343.135 276.004   1
  -4  17   8 434.920 298.201   1
   4 -17  -8-33.8131 272.562   1
  -4  17   6 136.348 267.574   1
   4 -17  -6 228.482 261.878   1
  -4  17   5-326.033 269.715   1
   4 -17  -5-157.925 275.465   1
  -4  17   4 337.681 241.095   1
   4 -17  -4 915.684 254.672   1
  -4  17   3 87.5831 244.814   1
   4 -17  -3 28.7240 241.910   1
  -4  17   1 469.398 215.018   1
   4  17   0 151.976 214.473   1
   4  17   2 29.1753 229.676   1
  -4 -17  -2 521.998 221.116   1
   4  17   3-61.3408 250.390   1
  -4 -17  -3 28.8762 239.481   1
   4  17   4 543.572 280.233   1
  -4 -17  -4 1143.52 286.510   1
   4  17   5 430.224 267.782   1
  -4 -17  -5-186.795 244.190   1
   4  17   6-306.767 273.371   1
  -4 -17  -6-32.0351 243.861   1
   4  17   7 174.484 298.787   1
  -4 -17  -7 327.816 272.468   1
   4  17   8 533.367 305.507   1
  -4 -17  -8 768.039 292.033   1
   4  17   9 36.1045 317.741   1
  -4 -17  -9 339.357 283.028   1
   4  17  10 951.283 348.552   1
  -4 -17 -10 617.510 310.513   1
   4  17  11 147.516 325.762   1
  -4 -17 -11 207.376 283.093   1
   4  17  12 222.874 318.830   1
  -4 -17 -12-34.6894 278.038   1
   4  17  13 260.800 319.747   1
  -4 -17 -13-138.992 282.392   1
   4  17  15 185.339 346.505   1
  -4 -17 -15 34.6006 325.699   1
   4  17  16 404.657 356.276   1
  -4 -17 -16 447.223 320.681   1
   4  17  17 474.575 383.727   1
  -4 -17 -17 136.631 335.611   1
   4  17  18 1119.79 397.035   1
  -4 -17 -18 100.966 324.025   1
   4  17  19 354.481 374.256   1
  -4 -17 -19-33.3140 323.742   1
   4  17  20 624.828 377.426   1
  -4 -17 -20 65.4462 326.757   1
   4 -18 -19 230.941 342.480   1
  -4  18  19 545.943 399.413   1
   4 -18 -17 548.495 314.092   1
  -4  18  17-113.311 358.297   1
   4 -18 -15 210.970 330.956   1
  -4  18  15-38.6937 348.852   1
   4 -18 -14 355.156 337.827   1
  -4  18  14 272.812 369.328   1
   4 -18 -13-249.687 296.835   1
  -4  18  13-155.648 353.683   1
   4 -18 -12 178.529 304.764   1
  -4  18  12 506.139 351.724   1
   4 -18 -11 428.315 309.320   1
  -4  18  11 308.970 333.161   1
   4 -18  -9-106.175 286.284   1
  -4  18   9 75.3519 306.176   1
  -4  18   8 480.869 343.137   1
  -4  18   7 216.566 303.018   1
  -4  18   5 299.965 271.053   1
   4  18   4 233.204 281.018   1
   4  18   5-34.4181 268.529   1
   4  18   6 918.661 320.910   1
   4  18   7 108.224 311.859   1
  -4 -18  -7 303.960 292.012   1
   4  18   8-36.6613 311.529   1
  -4 -18  -8 308.772 282.824   1
   4  18   9 334.420 305.433   1
  -4 -18  -9-208.378 285.477   1
   4  18  11 226.127 333.561   1
  -4 -18 -11 457.471 302.372   1
   4  18  12 566.233 347.384   1
  -4 -18 -12 140.875 301.278   1
   4  18  13 37.6899 337.841   1
   4  18  14-75.0627 322.401   1
  -4 -18 -14 456.450 309.635   1
   4  18  15-186.762 351.717   1
  -4 -18 -15 489.642 332.167   1
   4  18  16 556.195 387.979   1
  -4 -18 -16 242.007 325.356   1
   4  18  17 109.656 375.571   1
  -4 -18 -17 410.354 317.374   1
  -4 -18 -18 404.775 330.972   1
   4  18  19-175.707 374.644   1
  -4 -18 -19-198.769 316.291   1
   5   0 -26 318.137 349.011   1
   5   0 -25 779.635 350.937   1
  -5   0  25 485.313 331.257   1
   5   0 -24-141.011 310.878   1
  -5   0  24 895.962 325.867   1
   5   0 -23-34.9202 307.632   1
  -5   0  23 111.742 326.842   1
   5   0 -22 864.992 334.302   1
  -5   0  22 1364.51 340.274   1
   5   0 -21-101.906 301.079   1
  -5   0  21 328.290 314.406   1
   5   0 -20 1002.62 299.711   1
  -5   0  20 1506.28 327.094   1
   5   0 -19 556.953 300.786   1
  -5   0  19 456.831 317.626   1
   5   0 -18 1405.44 312.806   1
  -5   0  18 1379.93 329.460   1
   5   0 -17-559.628 275.703   1
  -5   0  17-134.307 292.319   1
   5   0 -16 1176.71 307.949   1
  -5   0  16 2766.92 334.561   1
   5   0 -15-58.4849 245.853   1
  -5   0  15-187.714 260.738   1
   5   0 -14 2113.83 290.883   1
   5   0 -13-108.856 222.199   1
  -5   0  13 201.974 219.432   1
   5   0 -12 261.606 225.351   1
  -5   0  12 770.117 249.442   1
   5   0 -10 37641.8 2678.23   1
  -5   0  10 36611.1 2679.56   1
  -5   0   9-162.887 168.673   1
   5   0  -9-135.858 153.336   1
  -5   0   8 2245.66 254.493   1
   5   0  -8 2101.15 266.274   1
  -5   0   7-266.054 175.201   1
   5   0  -7-20.2160 158.045   1
   5   0  -6 19709.5 1362.38   1
  -5   0   6 17545.3 1359.48   1
   5   0  -5-139.761 147.754   1
  -5   0   5 107.555 158.853   1
   5   0  -4 17444.4 1291.54   1
  -5   0   4 17898.4 1291.41   1
   5   0  -3 111.488 135.278   1
  -5   0   3-49.7347 133.178   1
  -5   0   2 42613.9 3057.55   1
   5   0  -2 42948.3 3055.23   1
  -5   0   1-154.402 106.941   1
   5   0  -1-14.9954 115.715   1
  -5   0   0-123.313 123.228   1
   5   0   0 190.119 133.305   1
  -5   0  -1-195.783 132.152   1
   5   0   1 295.537 146.054   1
  -5   0  -2 39478.4 2963.71   1
   5   0   2 43624.5 2965.73   1
  -5   0  -3 218.527 152.592   1
   5   0   3-156.765 151.287   1
  -5   0  -4 17386.1 1300.29   1
   5   0   4 18346.7 1304.11   1
  -5   0  -5 34.2347 147.516   1
   5   0   5 17.7696 161.979   1
  -5   0  -6 17920.6 1365.86   1
   5   0   6 19686.9 1371.88   1
  -5   0  -7 186.679 152.515   1
   5   0   7-19.3072 150.366   1
  -5   0  -8 2446.74 256.557   1
   5   0   8 2230.75 261.124   1
  -5   0  -9 63.8570 148.999   1
   5   0   9-44.6049 165.071   1
   5   0  10 36861.7 2648.43   1
  -5   0 -10 36579.6 2643.99   1
   5   0  11-150.304 188.475   1
  -5   0 -11 95.5014 167.644   1
   5   0  12 609.639 219.052   1
  -5   0 -12 660.526 211.273   1
  -5   0 -13-187.154 228.877   1
   5   0  14 2291.66 346.185   1
  -5   0 -14 2869.88 342.311   1
   5   0  15 30.0022 242.306   1
  -5   0 -15-286.776 242.706   1
   5   0  16 1809.88 299.168   1
   5   0  17-224.552 256.079   1
  -5   0 -17-92.4404 252.947   1
   5   0  18 1819.28 316.887   1
  -5   0 -18 1592.48 296.848   1
   5   0  19-164.878 270.414   1
  -5   0 -19-355.598 294.123   1
   5   0  20 1244.40 316.747   1
  -5   0 -20 1722.06 306.894   1
   5   0  21 525.494 308.163   1
  -5   0 -21-163.537 270.825   1
   5   0  22 426.378 323.076   1
  -5   0 -22 865.343 315.600   1
   5   0  23 36.0356 313.263   1
  -5   0 -23 269.690 306.355   1
   5   0  24 291.610 325.568   1
  -5   0 -24 1086.00 337.553   1
   5   0  25 329.746 336.411   1
  -5   0 -25 649.592 332.333   1
  -5   1  26 369.346 323.083   1
   5  -1 -26 34.8214 322.289   1
  -5   1  25 409.457 351.581   1
   5  -1 -25 696.835 349.473   1
   5   1 -25 430.016 331.022   1
  -5  -1  24-112.534 323.444   1
   5   1 -24 748.411 340.779   1
  -5   1  23 446.052 325.856   1
  -5  -1  23 260.302 299.757   1
   5   1 -23 636.279 325.077   1
   5  -1 -23 829.650 321.983   1
  -5   1  22 37.1097 327.047   1
   5  -1 -22 787.912 330.907   1
  -5  -1  21 326.169 298.359   1
   5   1 -21 411.611 289.400   1
  -5  -1  20 1427.25 363.734   1
  -5   1  20 2315.14 366.891   1
   5   1 -20 1776.33 367.744   1
   5  -1 -20 2607.16 371.049   1
  -5  -1  19 348.750 290.510   1
  -5   1  19-35.6990 302.516   1
   5   1 -19 229.473 272.554   1
   5  -1 -19 524.666 288.384   1
  -5   1  18 1258.17 297.224   1
   5  -1 -18 1284.41 300.438   1
  -5  -1  17-32.9718 254.333   1
   5   1 -17-310.276 251.901   1
  -5  -1  16 159.494 253.263   1
  -5   1  16 364.471 261.103   1
   5   1 -16 60.0754 244.819   1
   5  -1 -16 487.791 249.594   1
  -5  -1  15 3952.47 420.756   1
  -5   1  15 3627.06 409.653   1
   5   1 -15 3433.98 408.696   1
   5  -1 -15 4224.23 409.619   1
  -5  -1  14 2002.03 295.438   1
  -5   1  14 1580.22 315.434   1
   5  -1 -14 1486.85 309.174   1
  -5  -1  13 25787.5 1962.56   1
  -5   1  13 26035.9 1963.98   1
   5  -1 -13 27250.3 1961.03   1
   5   1 -13 27891.8 1960.10   1
  -5   1  12 30481.6 2278.62   1
   5  -1 -12 32083.4 2276.76   1
   5   1 -11 8895.15 689.535   1
  -5  -1  11 8412.03 689.981   1
   5  -1 -10 706.422 197.258   1
   5   1 -10 395.740 182.365   1
  -5   1  10 844.536 201.301   1
  -5  -1  10 784.683 193.718   1
  -5  -1   9 3841.46 332.005   1
   5   1  -9 3019.07 320.704   1
   5  -1  -9 3302.89 328.316   1
  -5   1   9 3506.53 350.831   1
  -5  -1   8 3967.87 329.988   1
   5   1  -8 3634.03 331.945   1
   5  -1  -8 3154.44 329.241   1
  -5   1   8 3081.69 328.590   1
   5  -1  -7 5364.26 436.198   1
   5   1  -7 4964.90 426.354   1
  -5  -1   7 4568.24 425.875   1
  -5   1   7 5564.55 437.820   1
   5  -1  -6 4288.87 361.711   1
   5   1  -6 3519.88 343.270   1
  -5  -1   6 4461.15 358.675   1
  -5   1   6 3910.15 359.646   1
   5   1  -5 3337.72 300.959   1
   5  -1  -5 3263.79 303.918   1
  -5   1   5 2992.06 309.900   1
  -5  -1   5 3649.27 305.221   1
   5   1  -4 106589. 7410.13   1
   5  -1  -4 106207. 7411.52   1
  -5  -1   4 101460. 7411.50   1
  -5   1   4 103661. 7411.31   1
   5  -1  -3 4613.29 353.544   1
   5   1  -3 3848.70 357.076   1
  -5  -1   3 4179.75 351.216   1
  -5   1   3 3717.94 354.618   1
   5  -1  -2 43347.3 3014.21   1
  -5   1   2 44096.9 3016.87   1
   5   1  -2 40588.8 3011.49   1
  -5  -1   2 40987.6 3013.52   1
  -5  -1   1 418.728 147.162   1
   5   1  -1 520.549 149.292   1
   5  -1  -1 406.204 144.647   1
  -5   1   1 468.403 154.246   1
   5   1   0 45583.3 3493.58   1
   5  -1   0 50595.5 3496.27   1
  -5  -1   0 51030.4 3498.06   1
  -5   1   0 49429.3 3498.38   1
  -5  -1  -1 168.396 141.430   1
  -5   1  -1 832.915 158.274   1
   5   1   1 378.522 147.992   1
   5  -1   1 890.467 145.961   1
  -5   1  -2 41498.4 2964.15   1
  -5  -1  -2 41851.4 2966.24   1
   5   1   2 40640.8 2965.62   1
   5  -1   2 41921.0 2962.02   1
  -5  -1  -3 4597.81 385.467   1
  -5   1  -3 4352.84 385.832   1
   5   1   3 4969.97 389.945   1
   5  -1   3 5076.32 392.391   1
  -5  -1  -4 101453. 6989.79   1
  -5   1  -4 99926.2 6986.81   1
   5  -1   4 100814. 6986.19   1
   5   1   4 91765.2 6987.98   1
  -5  -1  -5 3168.07 301.137   1
  -5   1  -5 3287.94 289.407   1
   5   1   5 3304.50 303.148   1
   5  -1   5 2968.38 293.196   1
   5  -1   6 4568.83 348.126   1
   5   1   6 3431.92 350.411   1
  -5  -1  -6 4123.33 349.291   1
  -5   1  -6 3677.36 332.697   1
   5  -1   7 5019.65 427.449   1
   5   1   7 5514.26 435.049   1
  -5  -1  -7 5030.23 431.923   1
  -5   1  -7 5076.16 424.881   1
   5  -1   8 2961.39 280.277   1
   5   1   8 3396.44 287.438   1
  -5   1  -8 2553.45 274.068   1
  -5  -1  -8 2349.34 283.828   1
   5   1   9 3485.50 355.225   1
   5  -1   9 4127.53 350.753   1
  -5   1  -9 3933.57 342.518   1
  -5  -1  -9 3470.53 351.648   1
  -5   1 -10 351.265 175.111   1
  -5  -1 -10 610.375 189.968   1
   5   1  10 562.008 178.165   1
   5  -1  10 296.225 187.946   1
   5  -1  11 7035.97 631.331   1
  -5   1 -11 8734.79 631.863   1
   5   1  12 30473.7 2284.46   1
  -5  -1 -12 32311.3 2283.04   1
   5   1  13 25157.3 1859.68   1
   5  -1  13 26438.6 1859.65   1
  -5  -1 -13 24392.6 1853.06   1
   5  -1  14 1760.28 307.007   1
   5   1  14 2427.45 312.488   1
  -5   1 -14 2053.37 284.526   1
  -5  -1 -14 2105.67 298.811   1
   5  -1  15 3533.81 387.817   1
   5   1  15 3421.12 399.687   1
  -5   1 -15 3603.03 372.910   1
  -5  -1 -15 3416.72 388.911   1
   5   1  16 63.3769 257.623   1
   5  -1  16-245.645 241.460   1
  -5   1 -17 517.079 252.555   1
   5  -1  17 63.3103 247.841   1
  -5  -1 -18 289.489 254.318   1
   5   1  18 1148.67 277.026   1
  -5   1 -19 801.926 272.401   1
  -5  -1 -19 653.582 304.782   1
   5   1  19 232.490 286.613   1
   5  -1  19 294.457 268.809   1
  -5   1 -20 2443.70 319.110   1
  -5  -1 -20 1825.46 327.422   1
   5   1  20 1458.44 335.789   1
  -5   1 -21 130.847 280.209   1
   5  -1  21 34.9212 285.153   1
  -5  -1 -22 33.2561 281.930   1
   5   1  22 177.568 286.690   1
  -5   1 -23-202.982 295.273   1
  -5  -1 -23 167.975 285.505   1
   5  -1  23 397.598 305.853   1
   5   1  23 250.827 289.361   1
  -5   1 -24 34.1801 300.629   1
   5  -1  24 219.973 323.710   1
  -5  -1 -25 304.259 310.078   1
   5   1  25 36.3167 297.415   1
  -5  -1 -26 677.140 320.170   1
   5   1  26 181.198 313.233   1
  -5   2  27-108.421 316.019   1
   5  -2 -27-170.254 332.480   1
  -5   2  26 476.597 341.115   1
   5  -2 -26 239.965 327.927   1
  -5   2  25 665.727 350.638   1
   5  -2 -25 549.483 335.735   1
  -5   2  24 518.926 336.934   1
  -5  -2  24 37.4750 306.972   1
   5  -2 -24 344.426 341.353   1
   5   2 -24 539.684 327.107   1
  -5   2  23 111.680 314.166   1
  -5  -2  23 370.487 318.624   1
   5  -2 -23 34.3372 302.608   1
   5   2 -23 747.145 332.576   1
  -5   2  22 670.282 340.869   1
  -5  -2  22 367.111 306.088   1
   5  -2 -22 614.307 328.786   1
   5   2 -22 491.083 305.202   1
  -5   2  21-258.342 282.958   1
  -5  -2  21 72.0826 288.238   1
   5  -2 -21-236.959 273.302   1
  -5   2  20 843.043 340.007   1
  -5  -2  20 424.237 290.600   1
   5   2 -20 707.489 299.351   1
   5  -2 -20 300.432 301.756   1
  -5   2  19-252.549 281.514   1
  -5  -2  19 103.415 282.106   1
   5   2 -19 164.308 265.859   1
   5  -2 -19 263.023 272.104   1
  -5   2  18 389.398 299.873   1
   5  -2 -18 355.019 279.341   1
   5   2 -17 2105.29 325.005   1
   5  -2 -17 1925.93 337.936   1
  -5   2  16 3945.72 420.971   1
  -5  -2  16 4306.38 405.516   1
   5   2 -16 2809.88 389.293   1
   5  -2 -16 2739.79 389.573   1
  -5   2  15-130.989 278.702   1
  -5  -2  15 300.094 235.876   1
   5  -2 -15 209.288 238.449   1
   5   2 -15-259.243 228.628   1
   5  -2 -14 3677.74 395.637   1
  -5   2  14 3548.91 414.230   1
  -5  -2  14 4120.80 425.078   1
   5   2 -14 5054.81 425.867   1
   5  -2 -13 2996.63 362.588   1
   5   2 -13 3250.78 346.476   1
  -5   2  13 2583.51 375.070   1
  -5  -2  13 3290.72 355.530   1
   5  -2 -12 511.503 221.992   1
  -5   2  12 146.058 219.225   1
   5  -2 -11 5169.74 489.006   1
  -5  -2  11 6437.87 492.643   1
   5   2 -11 5388.39 482.927   1
  -5   2  11 5790.11 504.041   1
   5   2 -10 19357.6 1341.59   1
  -5  -2  10 17015.3 1334.02   1
   5  -2  -9 595.035 211.354   1
   5   2  -9 855.528 191.467   1
  -5   2   9 1250.12 228.169   1
  -5  -2   9 1143.09 201.141   1
  -5  -2   8 13736.1 1035.74   1
  -5   2   8 15508.9 1052.20   1
   5   2  -8 12483.3 1029.68   1
   5  -2  -8 14304.9 1040.68   1
  -5   2   7 10721.9 848.273   1
  -5  -2   7 10673.4 837.152   1
   5   2  -7 12155.7 841.166   1
   5  -2  -7 11080.6 847.845   1
  -5   2   6 471.242 161.127   1
  -5  -2   6 339.748 141.381   1
   5  -2  -6 819.372 185.761   1
   5   2  -6 543.119 155.837   1
  -5   2   5-154.811 164.345   1
  -5  -2   5-208.251 142.001   1
   5   2  -5-50.3722 148.783   1
   5  -2  -4 25938.1 1897.66   1
  -5   2   4 26658.9 1898.02   1
  -5  -2   4 25955.4 1893.76   1
   5   2  -4 26516.0 1892.38   1
  -5   2   3 118.995 143.682   1
  -5  -2   3 239.402 145.471   1
   5  -2  -3 49.4521 141.129   1
   5   2  -3 295.399 137.253   1
   5  -2  -2 67197.0 4739.94   1
  -5   2   2 69337.8 4741.39   1
   5   2  -2 64991.8 4736.87   1
  -5  -2   2 65276.3 4739.38   1
   5  -2  -1 12635.9 876.785   1
   5   2  -1 11028.8 870.929   1
  -5   2   1 12719.6 877.295   1
  -5  -2   1 10912.8 873.541   1
   5  -2   0 89.3987 147.149   1
  -5   2   0-15.3071 139.641   1
  -5  -2   0-30.6867 127.937   1
   5   2   0 273.130 125.694   1
   5   2   1 10678.3 887.012   1
  -5   2  -1 13057.4 889.023   1
  -5  -2  -1 11802.4 888.944   1
   5  -2   1 12516.7 887.425   1
   5   2   2 64551.9 4594.04   1
  -5   2  -2 63903.1 4591.65   1
   5  -2   2 65379.6 4590.55   1
  -5  -2  -2 64419.6 4594.34   1
   5  -2   3 74.8664 121.670   1
  -5  -2  -3-67.1246 122.313   1
  -5   2  -3 210.529 116.421   1
  -5   2  -4 24602.1 1762.25   1
  -5  -2  -4 22277.2 1766.03   1
   5  -2   4 25613.2 1763.06   1
   5   2   4 25180.7 1771.21   1
   5   2   5 151.277 156.205   1
   5  -2   5 81.4346 118.280   1
  -5  -2  -5-18.1449 156.436   1
  -5   2  -5 64.2400 131.502   1
   5   2   6 574.112 165.869   1
   5  -2   6 591.084 162.961   1
  -5   2  -6 570.163 142.433   1
  -5  -2  -6 553.383 166.681   1
   5  -2   7 11632.0 857.074   1
  -5  -2  -7 10765.2 860.223   1
  -5   2  -7 11411.7 855.038   1
   5   2   7 11877.8 867.357   1
  -5   2  -8 13340.6 1076.08   1
  -5  -2  -8 14440.5 1086.82   1
   5  -2   8 16387.7 1085.46   1
   5   2   8 14415.9 1091.27   1
   5  -2   9 953.177 194.669   1
   5   2   9 1146.06 223.874   1
  -5   2  -9 1122.75 177.684   1
  -5  -2  -9 942.567 189.098   1
  -5   2 -10 17620.1 1286.37   1
   5  -2  10 17167.6 1286.20   1
  -5  -2 -11 5001.88 455.994   1
  -5   2 -11 4988.38 439.850   1
   5  -2  11 5430.14 455.903   1
   5   2  11 5232.09 467.706   1
  -5   2 -12 240.326 195.559   1
  -5  -2 -12 322.330 228.055   1
   5  -2  12 450.139 217.388   1
   5   2  12 447.606 245.300   1
  -5  -2 -13 3747.94 396.994   1
   5   2  13 3497.21 399.706   1
  -5  -2 -14 3322.95 393.944   1
  -5   2 -14 4039.22 379.285   1
   5  -2  14 3578.59 390.858   1
   5   2  14 3715.07 402.440   1
  -5   2 -15-275.964 219.156   1
  -5  -2 -15 415.780 229.992   1
   5  -2  15 201.894 256.126   1
   5   2  15 683.694 239.385   1
   5  -2  16 2686.18 348.286   1
  -5   2 -17 2489.78 322.092   1
  -5  -2 -17 2779.06 349.208   1
   5  -2  17 2090.97 320.249   1
   5   2  17 2171.29 345.064   1
  -5   2 -18 904.193 270.559   1
  -5  -2 -18 32.4592 268.742   1
   5  -2  18-126.238 265.966   1
   5   2  18 761.967 281.446   1
   5   2  19-267.595 300.429   1
   5  -2  19 32.9763 268.026   1
  -5   2 -19 636.375 281.989   1
  -5  -2 -19-131.606 291.582   1
   5   2  20 453.607 306.306   1
   5  -2  20 478.138 282.181   1
  -5   2 -20 221.696 256.596   1
  -5  -2 -20 514.642 302.491   1
   5  -2  21 452.756 283.896   1
   5   2  21 35.1699 277.327   1
  -5  -2 -21 689.119 301.568   1
  -5   2 -21 130.533 270.353   1
   5   2  22 780.675 299.743   1
   5  -2  22 960.952 308.829   1
  -5   2 -22 567.971 311.919   1
  -5  -2 -22 731.100 306.490   1
   5  -2  23 145.446 299.904   1
   5   2  23 392.947 291.357   1
  -5   2 -23 305.541 290.595   1
  -5  -2 -23 535.624 306.144   1
   5   2  24 359.832 312.839   1
  -5   2 -24 34.4400 304.335   1
  -5  -2 -24 871.892 321.875   1
   5   2  25 648.352 312.375   1
  -5  -2 -25-33.5309 310.799   1
  -5  -2 -27 200.554 338.803   1
   5  -3 -28 462.036 338.756   1
   5  -3 -26 1281.35 365.338   1
  -5   3  26 981.440 370.899   1
   5  -3 -25 714.855 361.201   1
  -5   3  25 330.027 343.547   1
   5  -3 -24 546.224 316.826   1
  -5   3  24 370.429 327.315   1
   5   3 -23 393.850 301.136   1
  -5  -3  23-36.8378 303.752   1
   5  -3 -22 613.061 342.295   1
   5   3 -22 528.099 320.181   1
  -5   3  22 297.345 332.261   1
  -5  -3  22 36.4043 298.994   1
   5  -3 -21 202.667 279.538   1
   5   3 -21 34.4850 282.841   1
  -5   3  21 37.1245 290.384   1
  -5  -3  21-71.3015 285.710   1
   5   3 -20 1750.39 333.141   1
  -5  -3  20 1321.67 312.758   1
   5  -3 -19 897.035 302.133   1
   5   3 -19 1539.24 326.408   1
  -5   3  19 1339.24 326.374   1
   5  -3 -18 849.776 289.171   1
   5   3 -18 730.500 287.558   1
  -5   3  18 1281.09 311.151   1
  -5  -3  18 1703.92 304.698   1
   5  -3 -17 448.738 279.064   1
   5   3 -17-61.3964 246.044   1
  -5   3  17-279.057 282.202   1
  -5  -3  17 158.268 234.329   1
   5  -3 -16-156.550 259.489   1
   5   3 -16 207.006 238.598   1
   5  -3 -15 2226.15 332.838   1
   5   3 -15 2498.68 307.260   1
  -5   3  15 1690.56 343.122   1
  -5  -3  15 2034.12 312.734   1
  -5  -3  14 5714.41 438.828   1
   5  -3 -14 5267.77 433.654   1
  -5   3  13 1864.88 322.032   1
   5  -3 -13 2461.88 308.728   1
  -5   3  12 300.063 229.264   1
  -5  -3  12 174.401 205.796   1
   5   3 -12 346.215 204.733   1
   5  -3 -12 54.8841 199.685   1
  -5  -3  11-164.880 180.584   1
  -5   3  11 372.519 225.283   1
   5   3 -11-279.458 173.862   1
   5  -3 -11-26.4218 206.706   1
   5   3 -10-65.0132 159.205   1
   5  -3 -10 329.446 197.832   1
  -5  -3  10 66.7531 168.003   1
  -5   3  10 163.664 212.391   1
  -5  -3   9 14359.0 1017.03   1
   5   3  -9 13674.5 1012.97   1
   5  -3  -9 13162.0 1024.60   1
  -5   3   9 12987.1 1029.97   1
  -5  -3   8 22660.7 1658.65   1
   5   3  -8 23714.8 1660.70   1
   5  -3  -8 20561.7 1668.83   1
  -5   3   8 24605.0 1679.20   1
  -5   3   7 17003.2 1305.18   1
  -5  -3   7 17793.8 1296.37   1
   5   3  -7 18066.4 1298.56   1
   5  -3  -7 17889.4 1309.69   1
   5  -3  -6 28968.1 2207.26   1
   5   3  -6 32770.8 2199.25   1
  -5  -3   6 30237.4 2198.29   1
  -5   3   6 29815.5 2209.88   1
   5  -3  -5 25477.8 1725.16   1
   5   3  -5 23626.1 1714.28   1
  -5  -3   5 23858.4 1714.89   1
  -5   3   5 21982.7 1721.32   1
   5  -3  -4 21820.6 1656.51   1
  -5   3   4 22685.2 1658.49   1
   5   3  -4 24030.5 1652.54   1
  -5  -3   4 22726.2 1652.78   1
  -5  -3   3 1163.60 196.569   1
   5   3  -3 1624.75 193.215   1
  -5   3   3 1181.71 195.794   1
  -5  -3   2 1467.63 181.776   1
   5   3  -2 1392.34 176.597   1
  -5   3   2 1770.09 212.077   1
   5  -3  -2 1632.85 195.649   1
   5  -3  -1 74290.6 5327.71   1
  -5  -3   1 73444.9 5328.05   1
   5   3  -1 76143.6 5326.77   1
  -5   3   1 76130.4 5329.99   1
   5   3   0 68126.4 4699.10   1
  -5   3   0 64553.3 4697.31   1
  -5  -3   0 66218.8 4698.44   1
   5  -3   0 65529.4 4696.48   1
   5   3   1 74579.2 5314.26   1
  -5   3  -1 75997.3 5313.62   1
   5  -3   1 72180.9 5310.18   1
  -5  -3  -1 76704.3 5314.26   1
   5  -3   2 1239.77 165.769   1
   5   3   2 1259.87 176.895   1
  -5   3  -2 1259.55 179.934   1
  -5  -3  -2 1096.78 174.723   1
   5  -3   3 1186.11 171.054   1
  -5   3  -3 1363.43 167.658   1
  -5  -3  -3 1335.38 169.830   1
   5   3   3 1097.15 176.137   1
   5  -3   4 18959.5 1535.88   1
   5   3   4 20236.7 1548.70   1
  -5   3  -4 22581.8 1541.42   1
  -5  -3  -4 24319.6 1553.46   1
   5  -3   5 22476.0 1580.16   1
  -5   3  -5 21664.5 1578.17   1
  -5  -3  -5 22063.8 1586.96   1
   5   3   5 20980.6 1587.97   1
   5  -3   6 29713.6 2013.42   1
  -5  -3  -6 26303.7 2018.28   1
  -5   3  -6 28237.4 2010.82   1
   5   3   6 27140.5 2020.85   1
   5  -3   7 17998.5 1309.10   1
  -5   3  -7 18147.6 1308.84   1
  -5  -3  -7 16689.6 1314.99   1
   5   3   7 18900.8 1323.38   1
  -5   3  -8 21956.1 1647.21   1
  -5  -3  -8 22746.4 1660.73   1
   5  -3   8 24282.1 1651.95   1
   5   3   8 21829.0 1662.56   1
  -5   3  -9 12842.1 980.454   1
  -5  -3  -9 13084.0 1003.21   1
   5  -3   9 13569.3 986.737   1
   5   3   9 13233.5 1001.62   1
  -5  -3 -10 24.8796 181.295   1
  -5   3 -10-122.565 159.252   1
   5   3  10-261.198 214.419   1
   5  -3  10-191.481 176.310   1
  -5   3 -11-347.932 172.196   1
  -5  -3 -11 105.384 198.764   1
   5  -3  11 249.741 194.451   1
   5   3  11-27.5042 224.040   1
  -5   3 -12-139.943 192.522   1
   5   3  12 402.030 244.518   1
   5  -3  12 145.555 203.286   1
  -5  -3 -13 1816.57 314.292   1
   5   3  13 2532.20 342.102   1
   5   3  14 4607.12 450.747   1
   5  -3  14 5246.43 447.329   1
  -5   3 -14 4469.77 425.663   1
  -5  -3 -14 4497.47 442.118   1
   5  -3  15 2004.47 299.080   1
   5   3  15 1612.16 329.872   1
  -5   3 -15 1837.60 290.977   1
  -5  -3 -15 2385.94 327.265   1
   5  -3  16-118.601 233.773   1
  -5  -3 -17-319.363 257.134   1
  -5   3 -17 207.258 232.729   1
   5  -3  17-91.4669 253.977   1
   5   3  17 332.801 269.833   1
  -5  -3 -18 622.169 296.452   1
  -5   3 -18 1409.05 281.712   1
   5  -3  18 996.695 280.890   1
   5   3  18 1360.92 327.473   1
   5   3  19 1414.38 333.802   1
  -5   3 -20 1518.86 314.718   1
   5  -3  20 1861.19 334.082   1
  -5  -3 -21 722.876 311.157   1
  -5   3 -21 32.5973 265.325   1
   5  -3  21 660.208 298.502   1
   5   3  21 35.2319 270.330   1
  -5   3 -22 66.8677 280.355   1
  -5  -3 -22 66.3806 298.650   1
   5   3  22-177.322 282.866   1
   5  -3  22 321.072 288.597   1
  -5  -3 -23-133.438 306.847   1
   5   3  23 71.2303 305.017   1
  -5  -3 -24 999.885 337.761   1
   5   3  24 500.835 333.949   1
  -5  -3 -25 631.617 336.154   1
   5   3  25 250.075 335.381   1
  -5  -3 -26 794.817 348.562   1
   5   3  26 461.130 346.326   1
  -5  -3 -27 492.926 350.159   1
   5   3  27-388.313 341.256   1
  -5   4  27-494.514 342.262   1
   5  -4 -27-197.994 356.139   1
  -5   4  26 71.9002 339.782   1
   5  -4 -26 600.128 344.478   1
  -5   4  24 924.764 341.127   1
   5  -4 -24 203.145 319.233   1
  -5   4  23 671.882 352.917   1
   5  -4 -23 474.723 330.168   1
  -5   4  22 1081.76 342.438   1
  -5  -4  22 716.130 301.956   1
   5  -4 -22 1051.27 314.598   1
   5   4 -22 604.224 321.481   1
  -5   4  21 519.036 320.360   1
  -5  -4  21 633.325 300.595   1
   5   4 -21 655.387 298.476   1
  -5  -4  20-34.2314 263.718   1
   5   4 -20 134.306 280.315   1
   5  -4 -20-202.413 284.701   1
  -5   4  19 145.301 336.526   1
   5  -4 -19 1203.91 334.676   1
  -5  -4  18 898.241 270.368   1
  -5   4  18 214.813 282.881   1
   5   4 -18 535.579 267.354   1
   5  -4 -18 890.459 296.761   1
  -5  -4  17 3068.48 329.267   1
  -5   4  17 2215.69 354.361   1
   5   4 -17 2383.78 335.978   1
   5  -4 -17 1782.89 317.108   1
   5  -4 -16 3428.81 412.843   1
  -5  -4  16 3416.77 398.251   1
  -5   4  16 3821.18 443.193   1
   5   4 -15 3082.70 348.404   1
  -5  -4  15 3166.04 365.516   1
   5  -4 -14 8260.17 687.238   1
  -5  -4  14 7744.90 679.971   1
  -5   4  14 8195.56 694.782   1
   5   4 -14 9147.34 680.186   1
   5   4 -13 1566.89 257.838   1
   5  -4 -13 1403.07 296.510   1
  -5  -4  13 1483.67 242.589   1
  -5   4  13 1930.28 322.924   1
   5  -4 -12 11218.9 827.023   1
  -5   4  12 9455.21 828.137   1
   5   4 -12 11627.4 813.795   1
  -5  -4  12 9448.78 805.242   1
   5  -4 -11 14146.5 1045.49   1
  -5  -4  11 13316.9 1031.08   1
  -5   4  11 13870.9 1058.40   1
   5   4 -11 13618.2 1027.16   1
   5   4 -10 603.038 179.547   1
  -5  -4  10 1480.60 202.078   1
  -5   4  10 1773.12 271.561   1
   5  -4 -10 726.775 225.923   1
  -5  -4   9 1913.17 223.695   1
   5   4  -9 1463.57 212.815   1
   5  -4  -8 23627.3 1822.72   1
  -5  -4   8 26277.4 1814.32   1
  -5   4   8 22932.0 1824.09   1
   5   4  -8 26541.6 1813.00   1
  -5   4   7 2491.57 287.002   1
  -5  -4   7 2661.13 250.256   1
   5  -4  -7 2053.12 276.723   1
   5   4  -7 2342.72 241.988   1
  -5   4   6 112.267 177.737   1
  -5  -4   6 228.024 139.039   1
   5  -4  -6 86.9482 170.412   1
   5   4  -6 187.252 126.536   1
  -5   4   5 1146.96 190.289   1
  -5  -4   5 1002.50 166.911   1
   5  -4  -5 1172.36 187.754   1
   5   4  -5 1025.54 166.932   1
   5  -4  -4 28421.7 1946.05   1
  -5   4   4 26036.3 1942.56   1
   5   4  -4 26480.5 1931.66   1
  -5  -4   4 26740.6 1935.84   1
  -5  -4   3 1473.50 192.457   1
   5   4  -3 1717.47 191.968   1
  -5   4   3 1267.02 192.262   1
   5  -4  -3 1723.31 201.119   1
  -5   4   2 13015.4 984.832   1
   5  -4  -2 13781.8 981.854   1
  -5  -4   2 13081.2 980.323   1
   5   4  -2 13238.1 978.479   1
  -5   4   1 5159.29 418.167   1
   5   4  -1 5382.90 417.192   1
  -5  -4   1 4909.76 412.887   1
   5  -4  -1 5036.12 415.523   1
   5  -4   0 184.629 145.371   1
  -5   4   0 15.9256 136.761   1
   5   4   0 64.0913 138.162   1
  -5  -4   0 31.9161 137.604   1
   5   4   1 5519.42 442.764   1
  -5  -4  -1 5579.79 442.311   1
   5  -4   1 5577.28 434.325   1
  -5   4  -1 5266.14 435.031   1
   5   4   2 14529.1 1010.83   1
  -5  -4  -2 13508.0 1005.38   1
   5  -4   2 13192.3 995.713   1
  -5   4  -2 13359.0 999.386   1
  -5   4  -3 1773.49 191.415   1
   5   4   3 1604.12 212.832   1
  -5  -4  -3 1707.63 208.132   1
   5  -4   3 1775.95 192.706   1
  -5  -4  -4 25575.0 1837.33   1
  -5   4  -4 21610.6 1822.86   1
   5   4   4 26725.1 1842.48   1
   5  -4   4 28834.0 1830.79   1
  -5  -4  -5 997.455 193.339   1
  -5   4  -5 1008.73 153.806   1
   5   4   5 1133.16 190.646   1
   5  -4   5 1243.81 156.241   1
  -5  -4  -6 535.189 186.611   1
  -5   4  -6 298.049 125.916   1
   5  -4   6 436.729 154.862   1
   5   4   6 217.546 184.182   1
  -5   4  -7 2438.11 246.113   1
  -5  -4  -7 2421.93 276.206   1
   5   4   7 2566.74 289.197   1
   5  -4   7 2463.74 253.952   1
  -5  -4  -8 24037.4 1694.87   1
  -5   4  -8 21722.6 1677.50   1
   5  -4   8 23387.9 1680.15   1
   5   4   8 24285.0 1701.95   1
  -5   4  -9 1677.52 207.945   1
   5  -4   9 1644.21 209.476   1
   5  -4  10 1844.07 211.502   1
  -5   4 -10 1575.11 201.237   1
  -5  -4 -10 1461.97 250.710   1
  -5  -4 -11 14130.7 1011.17   1
  -5   4 -11 12345.7 988.234   1
   5  -4  11 13785.2 992.938   1
   5   4  11 12506.2 1002.10   1
  -5  -4 -12 10301.2 805.459   1
  -5   4 -12 9188.75 776.517   1
   5   4  12 10142.7 811.452   1
   5  -4  12 10983.7 789.018   1
  -5   4 -13 1388.15 234.734   1
[truncated: 844,336 more chars]
