# Supplementary material for: Structural insight into the cooperativity of spin crossover compounds
Source: Acta Crystallogr B Struct Sci Cryst Eng Mater. 2023 Aug 11;79(Pt 5):354–67. doi: 10.1107/S2052520623005814 (PMC10552598; doi:10.1107/S2052520623005814)
Supplement: Supplementary file 5 [file b-79-00354-sup5.zip › Bia_Portho_230K.cif]

data_Bia_dw4400_230K
 
_audit_creation_method            'SHELXL-2019/2'
_shelx_SHELXL_version_number      '2019/2'
_chemical_name_systematic         ?
_chemical_name_common             ?
_chemical_melting_point           ?
_chemical_formula_moiety          ?
_chemical_formula_sum
 'C10.86 H8 Fe0.29 N1.71 S0.57' 
_chemical_formula_weight          196.75

loop_
 _atom_type_symbol
 _atom_type_description
 _atom_type_scat_dispersion_real
 _atom_type_scat_dispersion_imag
 _atom_type_scat_source
 'Fe'  'Fe'   0.3265   0.6960
 'International Tables Vol C Tables 4.2.6.8 and 6.1.1.4'
 'C'  'C'   0.0024   0.0013
 'International Tables Vol C Tables 4.2.6.8 and 6.1.1.4'
 'H'  'H'   0.0000   0.0000
 'International Tables Vol C Tables 4.2.6.8 and 6.1.1.4'
 'N'  'N'   0.0049   0.0027
 'International Tables Vol C Tables 4.2.6.8 and 6.1.1.4'
 'S'  'S'   0.1051   0.1002
 'International Tables Vol C Tables 4.2.6.8 and 6.1.1.4'
 
_space_group_crystal_system       orthorhombic
_space_group_IT_number            56
_space_group_name_H-M_alt         'P c c n'
_space_group_name_Hall            '-P 2ab 2ac'
 
_shelx_space_group_comment
;
The symmetry employed for this shelxl refinement is uniquely defined
by the following loop, which should always be used as a source of
symmetry information in preference to the above space-group names.
They are only intended as comments.
;
 
loop_
 _space_group_symop_operation_xyz
 'x, y, z'
 '-x+1/2, -y+1/2, z'
 '-x, y+1/2, -z+1/2'
 'x+1/2, -y, -z+1/2'
 '-x, -y, -z'
 'x-1/2, y-1/2, -z'
 'x, -y-1/2, z-1/2'
 '-x-1/2, y, z-1/2'
 
_cell_length_a                    12.9317(4)
_cell_length_b                    15.0357(4)
_cell_length_c                    17.6142(4)
_cell_angle_alpha                 90
_cell_angle_beta                  90
_cell_angle_gamma                 90
_cell_volume                      3424.85(16)
_cell_formula_units_Z             14
_cell_measurement_temperature     230(2)
_cell_measurement_reflns_used     3498
_cell_measurement_theta_min       1.9040
_cell_measurement_theta_max       22.686
 
_exptl_crystal_description        irregular
_exptl_crystal_colour             ?
_exptl_crystal_density_meas       ?
_exptl_crystal_density_method     ?
_exptl_crystal_density_diffrn     1.336          
_exptl_crystal_F_000              1424
_exptl_transmission_factor_min    ?
_exptl_transmission_factor_max    ?
_exptl_crystal_size_max           ?
_exptl_crystal_size_mid           ?
_exptl_crystal_size_min           ?
_exptl_absorpt_coefficient_mu     0.439
_shelx_estimated_absorpt_T_min    ?
_shelx_estimated_absorpt_T_max    ?
_exptl_absorpt_correction_type    ?
_exptl_absorpt_correction_T_min   ?
_exptl_absorpt_correction_T_max   ?
_exptl_absorpt_process_details    ?
_exptl_absorpt_special_details    ?
_diffrn_ambient_temperature       293(2)
_diffrn_radiation_wavelength      0.65524
_diffrn_radiation_type            Synchrotron
_diffrn_source                    ?
_diffrn_measurement_device_type   '4-circle diffractometer'
_diffrn_measurement_method        ?
_diffrn_detector_area_resol_mean  ?
_diffrn_reflns_number             35337
_diffrn_reflns_av_unetI/netI      0.0754
_diffrn_reflns_av_R_equivalents   0.0925
_diffrn_reflns_limit_h_min        -20
_diffrn_reflns_limit_h_max        20
_diffrn_reflns_limit_k_min        -18
_diffrn_reflns_limit_k_max        19
_diffrn_reflns_limit_l_min        -28
_diffrn_reflns_limit_l_max        28
_diffrn_reflns_theta_min          1.915
_diffrn_reflns_theta_max          32.891
_diffrn_reflns_theta_full         23.150
_diffrn_measured_fraction_theta_max   0.824
_diffrn_measured_fraction_theta_full  0.985
_diffrn_reflns_Laue_measured_fraction_max    0.824
_diffrn_reflns_Laue_measured_fraction_full   0.985
_diffrn_reflns_point_group_measured_fraction_max   0.824
_diffrn_reflns_point_group_measured_fraction_full  0.985
_reflns_number_total              6733
_reflns_number_gt                 3666
_reflns_threshold_expression      'I > 2\s(I)'
_reflns_Friedel_coverage          0.000
_reflns_Friedel_fraction_max      .
_reflns_Friedel_fraction_full     .
 
_reflns_special_details
;
 Reflections were merged by SHELXL according to the crystal
 class for the calculation of statistics and refinement.
 
 _reflns_Friedel_fraction is defined as the number of unique
 Friedel pairs measured divided by the number that would be
 possible theoretically, ignoring centric projections and
 systematic absences.
;
 
_computing_data_collection        ?
_computing_cell_refinement        ?
_computing_data_reduction         ?
_computing_structure_solution     ?
_computing_structure_refinement 'SHELXL-2019/2 (Sheldrick, 2019)'
_computing_molecular_graphics     ?
_computing_publication_material   ?
_refine_special_details           ?
_refine_ls_structure_factor_coef  Fsqd
_refine_ls_matrix_type            full
_refine_ls_weighting_scheme       calc
_refine_ls_weighting_details
'w=1/[\s^2^(Fo^2^)+(0.0021P)^2^+2.6091P] where P=(Fo^2^+2Fc^2^)/3'
_atom_sites_solution_primary      ?
_atom_sites_solution_secondary    ?
_atom_sites_solution_hydrogens    geom
_refine_ls_hydrogen_treatment     constr
_refine_ls_extinction_method      none
_refine_ls_extinction_coef        .
_refine_ls_number_reflns          6733
_refine_ls_number_parameters      213
_refine_ls_number_restraints      0
_refine_ls_R_factor_all           0.1948
_refine_ls_R_factor_gt            0.1078
_refine_ls_wR_factor_ref          0.1674
_refine_ls_wR_factor_gt           0.1425
_refine_ls_goodness_of_fit_ref    1.191
_refine_ls_restrained_S_all       1.191
_refine_ls_shift/su_max           0.001
_refine_ls_shift/su_mean          0.000
 
loop_
 _atom_site_label
 _atom_site_type_symbol
 _atom_site_fract_x
 _atom_site_fract_y
 _atom_site_fract_z
 _atom_site_U_iso_or_equiv
 _atom_site_adp_type
 _atom_site_occupancy
 _atom_site_site_symmetry_order  
 _atom_site_calc_flag
 _atom_site_refinement_flags_posn
 _atom_site_refinement_flags_adp
 _atom_site_refinement_flags_occupancy
 _atom_site_disorder_assembly
 _atom_site_disorder_group
Fe01 Fe 0.750000 0.750000 0.57705(3) 0.04762(17) Uani 1 2 d S T P . .
S002 S 0.91086(9) 0.55719(8) 0.39538(5) 0.0855(4) Uani 1 1 d . . . . .
N003 N 0.7450(2) 0.84425(16) 0.67554(13) 0.0512(6) Uani 1 1 d . . . . .
N004 N 0.8014(2) 0.6608(2) 0.49719(15) 0.0644(7) Uani 1 1 d . . . . .
N005 N 0.91085(19) 0.79609(18) 0.59446(14) 0.0528(6) Uani 1 1 d . . . . .
C006 C 0.6566(2) 0.8612(2) 0.72117(16) 0.0498(7) Uani 1 1 d . . . . .
C007 C 0.5645(2) 0.8830(2) 0.68614(17) 0.0532(8) Uani 1 1 d . . . . .
H007 H 0.562073 0.890253 0.633734 0.064 Uiso 1 1 calc R U . . .
C008 C 0.9261(3) 0.8477(2) 0.65558(17) 0.0552(8) Uani 1 1 d . . . . .
C009 C 0.8331(3) 0.8714(2) 0.69806(18) 0.0582(8) Uani 1 1 d . . . . .
H009 H 0.838179 0.906378 0.741467 0.070 Uiso 1 1 calc R U . . .
C00A C 0.6598(3) 0.8508(2) 0.79957(18) 0.0593(8) Uani 1 1 d . . . . .
H00A H 0.721531 0.835887 0.823458 0.071 Uiso 1 1 calc R U . . .
C00B C 0.4778(3) 0.8842(2) 0.80756(18) 0.0566(8) Uani 1 1 d . . . . .
C00C C 0.4762(3) 0.8941(2) 0.72898(18) 0.0570(8) Uani 1 1 d . . . . .
H00C H 0.414416 0.908514 0.704915 0.068 Uiso 1 1 calc R U . . .
C00D C 0.8469(2) 0.6182(2) 0.45450(17) 0.0545(8) Uani 1 1 d . . . . .
C00E C 0.5707(3) 0.8627(2) 0.84192(18) 0.0623(9) Uani 1 1 d . . . . .
H00E H 0.573371 0.856088 0.894381 0.075 Uiso 1 1 calc R U . . .
C00F C 0.3824(3) 0.8978(2) 0.8525(2) 0.0621(9) Uani 1 1 d . . . . .
C00G C 0.9938(3) 0.7730(2) 0.55359(19) 0.0627(9) Uani 1 1 d . . . . .
H00G H 0.984536 0.737644 0.510832 0.075 Uiso 1 1 calc R U . . .
C00H C 0.3854(3) 0.9423(3) 0.9216(2) 0.0712(10) Uani 1 1 d . . . . .
H00H H 0.448207 0.962897 0.940474 0.085 Uiso 1 1 calc R U . . .
C00I C 1.0228(3) 0.8768(3) 0.6779(2) 0.0753(10) Uani 1 1 d . . . . .
H00I H 1.030794 0.912340 0.720674 0.090 Uiso 1 1 calc R U . . .
C00J C 0.2881(3) 0.8671(3) 0.8266(2) 0.0808(11) Uani 1 1 d . . . . .
H00J H 0.284416 0.836544 0.780835 0.097 Uiso 1 1 calc R U . . .
C00K C 0.1986(4) 0.8817(3) 0.8686(3) 0.0939(13) Uani 1 1 d . . . . .
H00K H 0.135445 0.861152 0.850372 0.113 Uiso 1 1 calc R U . . .
C00L C 1.1069(3) 0.8519(3) 0.6351(3) 0.0895(13) Uani 1 1 d . . . . .
H00L H 1.173038 0.870391 0.648718 0.107 Uiso 1 1 calc R U . . .
C00M C 0.2953(4) 0.9563(3) 0.9627(2) 0.0825(12) Uani 1 1 d . . . . .
H00M H 0.298029 0.986839 1.008562 0.099 Uiso 1 1 calc R U . . .
C00N C 0.2025(4) 0.9257(3) 0.9363(3) 0.0899(13) Uani 1 1 d . . . . .
H00N H 0.142435 0.934845 0.964239 0.108 Uiso 1 1 calc R U . . .
C00O C 1.0924(3) 0.7997(3) 0.5724(3) 0.0804(11) Uani 1 1 d . . . . .
H00O H 1.148458 0.782418 0.542790 0.096 Uiso 1 1 calc R U . . .
 
loop_
 _atom_site_aniso_label
 _atom_site_aniso_U_11
 _atom_site_aniso_U_22
 _atom_site_aniso_U_33
 _atom_site_aniso_U_23
 _atom_site_aniso_U_13
 _atom_site_aniso_U_12
Fe01 0.0512(3) 0.0561(4) 0.0356(3) 0.000 0.000 0.0051(3)
S002 0.0881(7) 0.1146(9) 0.0537(5) -0.0082(5) 0.0134(5) 0.0399(6)
N003 0.0581(15) 0.0527(14) 0.0428(11) 0.0007(11) -0.0036(13) 0.0110(13)
N004 0.0746(19) 0.0685(19) 0.0500(15) -0.0080(14) 0.0118(14) 0.0006(15)
N005 0.0528(15) 0.0580(16) 0.0477(14) 0.0062(12) 0.0004(12) 0.0035(12)
C006 0.0581(19) 0.0494(18) 0.0418(15) -0.0038(13) -0.0025(13) 0.0095(14)
C007 0.064(2) 0.0534(18) 0.0420(16) -0.0008(14) -0.0050(14) 0.0100(15)
C008 0.060(2) 0.0562(19) 0.0498(17) 0.0058(14) -0.0052(15) 0.0040(15)
C009 0.072(2) 0.056(2) 0.0463(16) -0.0018(15) -0.0073(16) 0.0058(17)
C00A 0.062(2) 0.068(2) 0.0479(16) -0.0008(15) -0.0080(15) 0.0140(17)
C00B 0.066(2) 0.0505(19) 0.0536(18) -0.0009(15) 0.0028(15) 0.0138(15)
C00C 0.059(2) 0.0537(19) 0.0581(19) -0.0012(15) -0.0047(16) 0.0141(15)
C00D 0.0546(19) 0.068(2) 0.0406(15) 0.0032(15) -0.0019(14) -0.0004(16)
C00E 0.074(2) 0.069(2) 0.0443(16) 0.0032(15) 0.0007(16) 0.0160(18)
C00F 0.070(2) 0.053(2) 0.063(2) 0.0057(16) 0.0055(17) 0.0150(17)
C00G 0.061(2) 0.072(2) 0.0554(18) 0.0085(16) 0.0112(16) 0.0031(17)
C00H 0.073(2) 0.079(3) 0.062(2) 0.001(2) 0.0041(19) 0.0232(19)
C00I 0.069(2) 0.082(3) 0.075(2) -0.006(2) -0.018(2) -0.004(2)
C00J 0.074(3) 0.083(3) 0.086(3) -0.011(2) 0.009(2) 0.005(2)
C00K 0.069(3) 0.104(4) 0.108(4) -0.007(3) 0.011(3) 0.006(2)
C00L 0.055(2) 0.113(4) 0.100(3) 0.010(3) -0.012(2) -0.006(2)
C00M 0.091(3) 0.092(3) 0.065(2) -0.002(2) 0.010(2) 0.038(3)
C00N 0.078(3) 0.103(4) 0.089(3) 0.010(3) 0.022(3) 0.028(3)
C00O 0.053(2) 0.100(3) 0.087(3) 0.015(3) 0.007(2) 0.000(2)
 
_geom_special_details
;
 All esds (except the esd in the dihedral angle between two l.s. planes)
 are estimated using the full covariance matrix.  The cell esds are taken
 into account individually in the estimation of esds in distances, angles
 and torsion angles; correlations between esds in cell parameters are only
 used when they are defined by crystal symmetry.  An approximate (isotropic)
 treatment of cell esds is used for estimating esds involving l.s. planes.
;
 
loop_
 _geom_bond_atom_site_label_1
 _geom_bond_atom_site_label_2
 _geom_bond_distance
 _geom_bond_site_symmetry_2
 _geom_bond_publ_flag
Fe01 N004 2.054(3) . ?
Fe01 N004 2.054(3) 2_665 ?
Fe01 N005 2.214(3) . ?
Fe01 N005 2.214(3) 2_665 ?
Fe01 N003 2.241(2) . ?
Fe01 N003 2.241(2) 2_665 ?
S002 C00D 1.616(3) . ?
N003 C009 1.273(4) . ?
N003 C006 1.420(4) . ?
N004 C00D 1.150(4) . ?
N005 C00G 1.338(4) . ?
N005 C008 1.341(4) . ?
C006 C007 1.381(4) . ?
C006 C00A 1.390(4) . ?
C007 C00C 1.379(4) . ?
C008 C00I 1.382(5) . ?
C008 C009 1.461(5) . ?
C00A C00E 1.384(5) . ?
C00B C00E 1.384(4) . ?
C00B C00C 1.392(4) . ?
C00B C00F 1.479(5) . ?
C00F C00J 1.382(5) . ?
C00F C00H 1.390(5) . ?
C00G C00O 1.377(5) . ?
C00H C00M 1.388(5) . ?
C00I C00L 1.375(6) . ?
C00J C00K 1.390(6) . ?
C00K C00N 1.365(6) . ?
C00L C00O 1.369(6) . ?
C00M C00N 1.367(6) . ?
 
loop_
 _geom_angle_atom_site_label_1
 _geom_angle_atom_site_label_2
 _geom_angle_atom_site_label_3
 _geom_angle
 _geom_angle_site_symmetry_1
 _geom_angle_site_symmetry_3
 _geom_angle_publ_flag
N004 Fe01 N004 93.54(16) . 2_665 ?
N004 Fe01 N005 89.71(11) . . ?
N004 Fe01 N005 101.23(11) 2_665 . ?
N004 Fe01 N005 101.23(11) . 2_665 ?
N004 Fe01 N005 89.71(11) 2_665 2_665 ?
N005 Fe01 N005 164.08(13) . 2_665 ?
N004 Fe01 N003 162.23(11) . . ?
N004 Fe01 N003 96.21(10) 2_665 . ?
N005 Fe01 N003 73.85(10) . . ?
N005 Fe01 N003 93.66(10) 2_665 . ?
N004 Fe01 N003 96.21(10) . 2_665 ?
N004 Fe01 N003 162.23(11) 2_665 2_665 ?
N005 Fe01 N003 93.66(10) . 2_665 ?
N005 Fe01 N003 73.85(10) 2_665 2_665 ?
N003 Fe01 N003 78.55(12) . 2_665 ?
C009 N003 C006 119.1(3) . . ?
C009 N003 Fe01 114.7(2) . . ?
C006 N003 Fe01 125.1(2) . . ?
C00D N004 Fe01 167.8(3) . . ?
C00G N005 C008 117.6(3) . . ?
C00G N005 Fe01 126.7(2) . . ?
C008 N005 Fe01 115.5(2) . . ?
C007 C006 C00A 119.7(3) . . ?
C007 C006 N003 118.9(3) . . ?
C00A C006 N003 121.2(3) . . ?
C00C C007 C006 119.9(3) . . ?
N005 C008 C00I 123.0(3) . . ?
N005 C008 C009 115.5(3) . . ?
C00I C008 C009 121.5(3) . . ?
N003 C009 C008 119.9(3) . . ?
C00E C00A C006 119.8(3) . . ?
C00E C00B C00C 118.2(3) . . ?
C00E C00B C00F 121.4(3) . . ?
C00C C00B C00F 120.4(3) . . ?
C007 C00C C00B 121.3(3) . . ?
N004 C00D S002 179.2(3) . . ?
C00A C00E C00B 121.1(3) . . ?
C00J C00F C00H 118.3(4) . . ?
C00J C00F C00B 120.9(3) . . ?
C00H C00F C00B 120.8(3) . . ?
N005 C00G C00O 122.5(4) . . ?
C00M C00H C00F 120.4(4) . . ?
C00L C00I C008 118.3(4) . . ?
C00F C00J C00K 120.5(4) . . ?
C00N C00K C00J 120.6(5) . . ?
C00O C00L C00I 119.3(4) . . ?
C00N C00M C00H 120.6(4) . . ?
C00K C00N C00M 119.6(4) . . ?
C00L C00O C00G 119.2(4) . . ?
 
_refine_diff_density_max    0.261
_refine_diff_density_min   -0.307
_refine_diff_density_rms    0.046

_shelx_res_file
;
TITL Bia_dw4400_085K_a.res in Pccn
    Bia_dw4400_230K.res
    created by SHELXL-2019/2 at 05:34:39 on 03-May-2022
REM Old TITL Bia_dw4400_085K in Pccn
REM SHELXT solution in Pccn: R1 0.089, Rweak 0.045, Alpha 0.023
REM <I/s>   0.567 for  392 systematic absences,  Orientation as input
REM Formula found by SHELXT:  Fe C38 N6 S2

CELL 0.65524 12.9317 15.0357 17.6142 90.0000 90.0000 90.0000
ZERR 14.000 0.0004 0.0004 0.0004 0.0000 0.0000 0.0000
LATT  1
SYMM 1/2-X, 1/2-Y, Z
SYMM -X, 1/2+Y, 1/2-Z
SYMM 1/2+X, -Y, 1/2-Z
SFAC FE C H N S
DISP $C  0.00244  0.00131  9.14798!source kissel
DISP $N  0.00493  0.00266 15.07095!source kissel
DISP $S  0.10506  0.10024 379.49005!source kissel
DISP $Fe  0.32649  0.69602 2544.24973!source kissel
UNIT 4 152 112 24 8
ACTA
L.S. 10
BOND
LIST 6
FMAP 2
PLAN 20
WGHT    0.002100    2.609100
FVAR       2.75552
FE01  1    0.750000    0.750000    0.577054    10.50000    0.05118    0.05606 =
         0.03563    0.00000    0.00000    0.00506
S002  5    0.910861    0.557186    0.395376    11.00000    0.08806    0.11462 =
         0.05370   -0.00821    0.01343    0.03995
N003  4    0.745023    0.844246    0.675542    11.00000    0.05811    0.05270 =
         0.04281    0.00071   -0.00364    0.01103
N004  4    0.801433    0.660846    0.497188    11.00000    0.07457    0.06852 =
         0.05004   -0.00797    0.01179    0.00058
N005  4    0.910848    0.796095    0.594461    11.00000    0.05283    0.05800 =
         0.04769    0.00617    0.00038    0.00347
C006  2    0.656641    0.861209    0.721169    11.00000    0.05810    0.04938 =
         0.04179   -0.00379   -0.00249    0.00952
C007  2    0.564533    0.883043    0.686141    11.00000    0.06420    0.05340 =
         0.04203   -0.00077   -0.00503    0.01000
AFIX  43
H007  3    0.562073    0.890253    0.633734    11.00000   -1.20000
AFIX   0
C008  2    0.926120    0.847665    0.655583    11.00000    0.05957    0.05619 =
         0.04978    0.00577   -0.00518    0.00404
C009  2    0.833084    0.871441    0.698058    11.00000    0.07212    0.05603 =
         0.04635   -0.00177   -0.00733    0.00583
AFIX  43
H009  3    0.838179    0.906378    0.741467    11.00000   -1.20000
AFIX   0
C00A  2    0.659786    0.850794    0.799565    11.00000    0.06160    0.06840 =
         0.04790   -0.00084   -0.00803    0.01403
AFIX  43
H00A  3    0.721531    0.835887    0.823458    11.00000   -1.20000
AFIX   0
C00B  2    0.477758    0.884233    0.807558    11.00000    0.06551    0.05054 =
         0.05363   -0.00091    0.00275    0.01385
C00C  2    0.476207    0.894138    0.728980    11.00000    0.05929    0.05372 =
         0.05808   -0.00119   -0.00473    0.01409
AFIX  43
H00C  3    0.414416    0.908514    0.704915    11.00000   -1.20000
AFIX   0
C00D  2    0.846918    0.618213    0.454499    11.00000    0.05460    0.06839 =
         0.04060    0.00321   -0.00192   -0.00042
C00E  2    0.570727    0.862686    0.841920    11.00000    0.07353    0.06891 =
         0.04435    0.00321    0.00070    0.01605
AFIX  43
H00E  3    0.573371    0.856088    0.894381    11.00000   -1.20000
AFIX   0
C00F  2    0.382440    0.897800    0.852546    11.00000    0.07028    0.05310 =
         0.06290    0.00572    0.00546    0.01497
C00G  2    0.993809    0.773042    0.553590    11.00000    0.06064    0.07211 =
         0.05537    0.00847    0.01120    0.00313
AFIX  43
H00G  3    0.984536    0.737644    0.510832    11.00000   -1.20000
AFIX   0
C00H  2    0.385423    0.942342    0.921628    11.00000    0.07340    0.07855 =
         0.06165    0.00141    0.00413    0.02322
AFIX  43
H00H  3    0.448207    0.962897    0.940474    11.00000   -1.20000
AFIX   0
C00I  2    1.022827    0.876801    0.677859    11.00000    0.06862    0.08191 =
         0.07527   -0.00552   -0.01759   -0.00426
AFIX  43
H00I  3    1.030794    0.912340    0.720674    11.00000   -1.20000
AFIX   0
C00J  2    0.288083    0.867125    0.826650    11.00000    0.07422    0.08250 =
         0.08577   -0.01126    0.00937    0.00539
AFIX  43
H00J  3    0.284416    0.836544    0.780835    11.00000   -1.20000
AFIX   0
C00K  2    0.198586    0.881658    0.868604    11.00000    0.06950    0.10408 =
         0.10799   -0.00693    0.01127    0.00556
AFIX  43
H00K  3    0.135445    0.861152    0.850372    11.00000   -1.20000
AFIX   0
C00L  2    1.106940    0.851929    0.635135    11.00000    0.05541    0.11279 =
         0.10043    0.01009   -0.01202   -0.00563
AFIX  43
H00L  3    1.173038    0.870391    0.648718    11.00000   -1.20000
AFIX   0
C00M  2    0.295279    0.956341    0.962672    11.00000    0.09106    0.09197 =
         0.06454   -0.00191    0.01047    0.03797
AFIX  43
H00M  3    0.298029    0.986839    1.008562    11.00000   -1.20000
AFIX   0
C00N  2    0.202503    0.925717    0.936272    11.00000    0.07810    0.10267 =
         0.08895    0.00971    0.02208    0.02785
AFIX  43
H00N  3    0.142435    0.934845    0.964239    11.00000   -1.20000
AFIX   0
C00O  2    1.092394    0.799698    0.572386    11.00000    0.05329    0.10039 =
         0.08747    0.01494    0.00657    0.00036
AFIX  43
H00O  3    1.148458    0.782418    0.542790    11.00000   -1.20000
AFIX   0
HKLF 4


REM  Bia_dw4400_085K_a.res in Pccn
REM wR2 = 0.1674, GooF = S = 1.191, Restrained GooF = 1.191 for all data
REM R1 = 0.1078 for 3666 Fo > 4sig(Fo) and 0.1948 for all 6733 data
REM 213 parameters refined using 0 restraints

END

WGHT      0.0000      2.5859

REM Highest difference peak  0.261,  deepest hole -0.307,  1-sigma level  0.046
Q1    1   0.6998  0.7688  0.5971  11.00000  0.05    0.26
Q2    1   0.8405  0.5416  0.3915  11.00000  0.05    0.24
Q3    1   0.7818  0.7566  0.5372  11.00000  0.05    0.21
Q4    1   0.4232  0.8760  0.8232  11.00000  0.05    0.21
Q5    1   0.8787  0.8516  0.6801  11.00000  0.05    0.21
Q6    1   0.6395  0.8364  0.7589  11.00000  0.05    0.20
Q7    1   0.8027  0.7994  0.5689  11.00000  0.05    0.20
Q8    1   0.5069  0.8412  0.8300  11.00000  0.05    0.19
Q9    1   0.9022  0.5963  0.4271  11.00000  0.05    0.19
Q10   1   0.5231  0.8714  0.7129  11.00000  0.05    0.18
Q11   1   0.8793  0.7491  0.5965  11.00000  0.05    0.18
Q12   1   0.6035  0.8351  0.8128  11.00000  0.05    0.18
Q13   1   0.6013  0.8475  0.7013  11.00000  0.05    0.17
Q14   1   0.8006  0.6614  0.4562  11.00000  0.05    0.17
Q15   1   0.6955  0.8504  0.6951  11.00000  0.05    0.17
Q16   1   0.9480  0.7882  0.5717  11.00000  0.05    0.17
Q17   1   0.5358  0.9080  0.7184  11.00000  0.05    0.17
Q18   1   0.7417  0.8738  0.6420  11.00000  0.05    0.17
Q19   1   0.9687  0.8789  0.6644  11.00000  0.05    0.16
Q20   1   0.3225  0.9016  0.8270  11.00000  0.05    0.16
;
_shelx_res_checksum   45069

_shelx_hkl_file
;
   0   0  -2 933.794 84.6650   1
   0   0   2 581.982 81.7198   1
   0   0  -3-48.3702 98.6747   1
   0   0   3 191.093 99.8889   1
   0   0   4 260472. 19189.5   1
   0   0  -4 263272. 19188.6   1
   0   0  -5-19.5184 101.935   1
   0   0   5-41.9543 102.456   1
   0   0  -6 352.642 117.209   1
   0   0   6 557.666 125.388   1
   0   0   8 181944. 13403.5   1
   0   0  -8 183249. 13401.8   1
   0   0  -9 68.7435 142.453   1
   0   0   9 36.0322 142.063   1
   0   0  10 21387.7 1600.70   1
   0   0 -10 20982.0 1596.33   1
   0   0 -11-40.9323 147.434   1
   0   0  11-21.5923 157.855   1
   0   0  12 22737.7 1677.58   1
   0   0 -12 21516.3 1673.30   1
   0   0 -13 23.4916 168.805   1
   0   0  13 149.127 181.782   1
   0   0 -15 368.503 215.700   1
   0   0  15 55.6714 219.984   1
   0   0 -16 82.9029 223.216   1
   0   0  16-29.0420 242.818   1
   0   0 -17-28.7390 213.344   1
   0   0  17 331.546 235.406   1
   0   0 -18 238.369 241.341   1
   0   0  18-62.3297 255.979   1
   0   0 -20 699.803 266.997   1
   0   0  20 364.985 257.190   1
   0   0 -21 326.659 288.658   1
   0   0  21-34.1545 282.569   1
   0   0 -22-33.2962 282.914   1
   0   0  22 390.398 305.398   1
   0   0  24 709.929 339.824   1
   0   0 -24 479.444 328.988   1
   0   0  25 37.6823 326.101   1
   0   0 -25 104.199 289.794   1
   0   0  26 1172.15 355.808   1
   0   0 -26 700.540 327.669   1
   0   1   1-58.0883 39.9134   1
   0  -1  -1 26.6944 34.9538   1
   0  -1  -2 126280. 9505.16   1
   0   1   2 132876. 9504.40   1
   0   1   3 119.764 118.635   1
   0  -1   3-4.99115 67.9890   1
   0  -1  -3-103.681 113.840   1
   0   1  -3 130.346 71.9286   1
   0  -1  -4 23666.5 1555.17   1
   0   1  -4 18389.2 1546.46   1
   0  -1   4 21889.5 1546.17   1
   0   1   4 20325.8 1552.96   1
   0   1   5-35.1034 104.762   1
   0  -1   5 72.3036 102.131   1
   0   1  -5 8.63721 87.1942   1
   0  -1  -5-110.562 108.681   1
   0   1  -6 38523.5 2856.95   1
   0  -1   6 38859.9 2859.08   1
   0  -1   7 39.1116 109.483   1
   0   1   7-15.5886 151.742   1
   0  -1  -7 118.277 144.152   1
   0   1  -7-99.4724 100.909   1
   0   1  -8 51004.9 3778.21   1
   0  -1  -8 51836.2 3784.25   1
   0  -1   8 51635.8 3779.72   1
   0   1   8 50145.0 3784.04   1
   0  -1   9-101.263 136.410   1
   0   1   9-153.549 126.680   1
   0   1  -9 16.0588 131.948   1
   0  -1  -9-18.2473 122.573   1
   0  -1 -10 44243.3 3332.12   1
   0   1 -10 47660.2 3329.28   1
   0   1  10 44233.1 3334.06   1
   0  -1  10 43335.7 3327.84   1
   0   1  11-90.4083 179.558   1
   0  -1  11-82.0747 149.632   1
   0  -1 -11-64.3848 156.958   1
   0   1 -11-38.8864 141.798   1
   0  -1 -12 10196.0 791.635   1
   0   1 -12 10577.0 786.639   1
   0   1  12 8888.20 790.031   1
   0  -1  13-71.7290 165.389   1
   0   1 -13 135.834 174.855   1
   0  -1 -14 6268.62 554.901   1
   0  -1  14 6355.88 552.238   1
   0   1  14 6637.63 566.437   1
   0   1 -15 76.9310 195.044   1
   0  -1 -15 107.880 226.035   1
   0  -1  15 511.666 227.192   1
   0   1  15 199.900 228.995   1
   0  -1 -16 3931.92 404.634   1
   0   1 -16 4334.92 391.989   1
   0   1  16 2836.71 396.443   1
   0  -1  16 3863.53 395.004   1
   0   1 -17-140.799 208.891   1
   0   1  17-123.523 219.823   1
   0  -1  17 58.8493 227.323   1
   0   1 -18 4667.52 477.878   1
   0  -1 -18 5205.41 489.110   1
   0  -1  18 4941.39 486.989   1
   0   1  18 5115.70 498.261   1
   0   1 -19-30.5643 239.236   1
   0  -1 -19-93.4520 245.054   1
   0   1  19-356.633 262.609   1
   0  -1  19 31.8399 248.577   1
   0  -1 -20 575.832 257.559   1
   0   1 -20 379.508 267.203   1
   0   1  20 800.738 268.967   1
   0  -1  20 561.393 257.227   1
   0  -1 -21 392.997 292.841   1
   0   1 -21-97.3272 276.252   1
   0  -1  21 547.160 285.438   1
   0   1  21 376.186 291.743   1
   0   1 -22 2557.67 348.458   1
   0  -1 -22 2633.55 361.111   1
   0  -1  22 1928.16 346.573   1
   0   1  22 1549.18 354.912   1
   0  -1 -23 236.586 275.001   1
   0   1  23 36.0600 282.882   1
   0   1 -23-169.382 271.074   1
   0  -1  23 256.907 298.610   1
   0  -1 -24 34.1138 316.703   1
   0   1  24 259.223 329.839   1
   0   1 -24 276.842 297.197   1
   0  -1  24 112.500 307.441   1
   0   1 -25 175.749 298.523   1
   0  -1 -25-171.617 287.720   1
   0   1  25 112.328 317.297   1
   0  -1  25 416.898 319.776   1
   0  -1 -26 1104.71 344.872   1
   0   1  26 37.5043 326.821   1
   0  -1 -27 312.889 327.355   1
   0  -2  -1 18.6506 66.1832   1
   0   2   1 33.1642 64.7115   1
   0  -2  -2 7436.31 606.223   1
   0   2   2 8482.22 605.543   1
   0   2  -3 16.9174 49.8657   1
   0  -2  -3 226.068 115.174   1
   0   2   3-70.2179 124.031   1
   0  -2   3 102.622 58.6672   1
   0   2  -4 139.620 74.6649   1
   0  -2  -4-52.6817 117.317   1
   0   2   4-108.933 131.500   1
   0  -2   4-16.8530 73.1147   1
   0  -2  -5-24.5201 116.985   1
   0   2  -5 73.5695 79.2188   1
   0  -2   5-46.0760 87.8449   1
   0   2   5 116.864 125.788   1
   0  -2  -6 2179.91 213.382   1
   0   2  -6 2218.16 199.216   1
   0  -2   6 2003.14 205.043   1
   0   2   6 2106.91 213.092   1
   0  -2  -7 31.7982 127.545   1
   0   2  -7 67.2052 96.9802   1
   0   2   7 201.581 130.121   1
   0  -2   7-58.6955 101.212   1
   0  -2  -8 42502.1 3176.12   1
   0   2   8 43134.0 3177.57   1
   0   2  -9-59.5885 112.031   1
   0  -2  -9 327.950 159.131   1
   0   2   9 162.538 173.976   1
   0  -2   9-141.088 129.317   1
   0   2 -10 366.968 135.265   1
   0  -2 -10 355.264 170.822   1
   0  -2  10 439.425 144.787   1
   0   2  10 768.451 190.495   1
   0  -2 -11 44.7638 139.261   1
   0   2 -11 239.416 137.684   1
   0   2  11 212.437 154.302   1
   0  -2  11 38.8497 146.791   1
   0  -2 -12 24873.6 1864.56   1
   0  -2  12 24143.3 1856.17   1
   0   2  12 25088.9 1870.45   1
   0   2 -13-196.635 162.473   1
   0  -2 -13 276.922 206.702   1
   0   2  13-159.846 199.774   1
   0  -2  13 206.702 174.586   1
   0   2  14 22615.1 1788.17   1
   0  -2  14 23908.2 1781.10   1
   0   2 -14 22569.8 1776.20   1
   0  -2 -14 24908.1 1788.56   1
   0   2  15-58.5331 208.905   1
   0  -2 -15 82.8510 191.646   1
   0  -2  16 711.581 229.256   1
   0   2 -16 1206.84 237.305   1
   0  -2 -16 1180.22 253.811   1
   0  -2  17-459.619 244.287   1
   0   2 -17-359.436 216.765   1
   0  -2  18 2261.76 324.198   1
   0   2 -18 2261.68 317.085   1
   0   2  19 230.760 240.643   1
   0  -2  19 504.762 250.324   1
   0   2 -19 211.717 243.602   1
   0  -2 -19 314.560 241.465   1
   0   2  20 1307.48 336.374   1
   0  -2 -20 2123.61 348.633   1
   0  -2  21-242.473 259.036   1
   0   2  21 103.109 283.499   1
   0  -2 -21 230.238 289.871   1
   0   2 -21 32.2759 254.420   1
   0   2 -22-232.108 274.129   1
   0  -2  22 251.177 291.206   1
   0   2  23 214.070 299.770   1
   0   2 -23-34.1224 289.223   1
   0  -2  23 295.403 295.554   1
   0  -2 -23 67.4754 305.689   1
   0   2  24 768.990 326.233   1
   0   2 -24 1117.36 321.936   1
   0  -2  24 639.342 341.162   1
   0  -2 -24 1188.57 331.293   1
   0   2  25 481.120 326.309   1
   0   2 -25-71.2021 303.056   1
   0  -2 -25 34.0482 297.819   1
   0  -2 -26 102.612 323.534   1
   0   2  26-111.512 326.924   1
   0  -2 -27-307.504 317.562   1
   0   2  27 923.736 330.101   1
   0   3   0-39.9100 63.1561   1
   0  -3   0 23.7169 63.6674   1
   0   3   1 182.015 90.4236   1
   0  -3  -1 11.9608 85.3159   1
   0  -3  -2 749824. 55990.2   1
   0   3   2 779010. 55989.6   1
   0  -3  -3-39.9341 111.469   1
   0   3   3-40.3441 112.893   1
   0   3   4 768808. 57585.2   1
   0   3  -4 786378. 57567.9   1
   0  -3   4 790393. 57568.1   1
   0  -3  -4 791931. 57585.2   1
   0  -3   5-56.4969 71.6373   1
   0   3  -5 95.9097 69.3000   1
   0   3   6 2070.99 220.730   1
   0   3  -6 1774.32 175.683   1
   0  -3   6 1918.81 179.304   1
   0  -3  -6 2209.08 220.670   1
   0  -3   7-135.199 94.9204   1
   0   3   7-161.998 141.544   1
   0   3  -7-39.5864 97.4584   1
   0   3  -8 10943.8 908.194   1
   0  -3  -8 12766.2 933.535   1
   0  -3   8 12481.7 911.871   1
   0   3   8 12516.2 934.658   1
   0   3   9-85.6648 174.289   1
   0  -3  -9 223.532 169.976   1
   0   3 -10 35738.2 2765.51   1
   0  -3 -10 38006.5 2784.79   1
   0  -3  10 38990.6 2771.13   1
   0   3  10 36798.2 2784.84   1
   0   3  11 196.653 189.913   1
   0  -3  11 109.656 145.866   1
   0  -3 -11 139.762 182.349   1
   0   3 -11 313.610 137.077   1
   0  -3  12 380.645 171.519   1
   0   3 -12 363.931 160.673   1
   0  -3  13 86.8384 160.073   1
   0   3  13 329.803 216.638   1
   0  -3 -13-181.664 197.805   1
   0   3 -13-124.791 159.792   1
   0   3  14 1122.45 282.740   1
   0  -3  14 747.112 211.641   1
   0  -3 -14 1683.18 253.633   1
   0   3 -14 1143.55 214.990   1
   0   3  15 779.035 273.119   1
   0  -3  15 174.116 199.036   1
   0  -3 -15 508.574 250.801   1
   0   3 -15-24.0228 183.226   1
   0  -3  16 1778.36 258.326   1
   0   3  16 1430.06 285.635   1
   0  -3 -16 1320.10 261.489   1
   0   3 -16 972.188 237.470   1
   0  -3  17-56.5608 220.121   1
   0   3  17-224.879 233.471   1
   0  -3 -17 303.797 216.190   1
   0   3 -17 54.1830 210.868   1
   0   3  18 755.754 294.612   1
   0  -3  18 29.9381 226.063   1
   0   3 -18 712.223 225.687   1
   0  -3 -18 529.815 269.772   1
   0   3  19-266.464 270.377   1
   0  -3  19 474.403 266.828   1
   0  -3 -19-381.135 278.288   1
   0   3 -19-119.177 234.341   1
   0  -3  20 166.006 268.850   1
   0   3  20-135.123 251.954   1
   0   3 -20 61.9438 254.929   1
   0  -3 -20 194.394 249.618   1
   0   3  21 68.8554 293.502   1
   0   3 -21 385.480 268.621   1
   0  -3  21 383.564 281.591   1
   0  -3 -21 164.726 281.516   1
   0   3  22 491.505 310.893   1
   0   3 -22-133.083 272.210   1
   0  -3  22 35.9629 287.979   1
   0  -3 -22 334.898 301.255   1
   0   3  23 463.525 290.000   1
   0   3 -23 274.496 301.786   1
   0  -3  23 332.134 302.912   1
   0  -3 -23 33.6947 267.611   1
   0   3  24 904.047 336.524   1
   0  -3 -24 981.177 332.799   1
   0   3  25 220.726 317.435   1
   0  -3 -25 236.873 322.732   1
   0  -3 -26 505.778 315.825   1
   0   3  26 73.6979 313.624   1
   0  -3 -27-135.087 336.262   1
   0   3  27-36.5391 343.276   1
   0  -4   0 987837. 71487.3   1
   0   4   0 964534. 71487.8   1
   0   4   1-7.47482 89.9707   1
   0  -4  -1-57.8223 87.8349   1
   0  -4  -2 720395. 53748.1   1
   0   4   2 747512. 53748.0   1
   0   4   3 57.6714 108.537   1
   0  -4  -3-76.8803 104.790   1
   0   4   5 62.6744 129.538   1
   0  -4  -5-188.948 118.788   1
   0   4  -5 4.57865 55.3907   1
   0  -4   5 9.67505 57.1390   1
   0   4   6 465921. 30471.3   1
   0   4  -6 458077. 30444.8   1
   0  -4  -6 446901. 30469.2   1
   0  -4  -7-218.075 154.626   1
   0   4  -7 34.1515 75.1172   1
   0   4   7-76.4456 164.345   1
   0  -4   7 114.818 77.8605   1
   0  -4  -8 98.9898 161.565   1
   0   4  -8 104.901 74.7201   1
   0  -4   8 141.220 96.1599   1
   0   4   8-145.805 181.101   1
   0   4  -9 174.051 92.8136   1
   0  -4  -9 21.3395 162.421   1
   0   4   9 202.392 179.213   1
   0  -4   9 38.6047 104.754   1
   0  -4 -10 251.159 169.070   1
   0   4 -10 85.8588 109.303   1
   0  -4  10 356.219 127.770   1
   0   4  10 216.270 174.811   1
   0   4 -11 194.039 123.374   1
   0  -4 -11-145.186 160.249   1
   0  -4  11-268.576 129.763   1
   0   4  11-127.776 171.610   1
   0   4  12 8958.83 752.452   1
   0   4 -12 9592.61 733.740   1
   0  -4  12 9700.75 737.248   1
   0  -4 -12 8793.72 748.861   1
   0  -4 -13-133.573 189.536   1
   0   4 -13-138.637 153.380   1
   0  -4  13 40.9736 161.103   1
   0  -4 -14 3786.83 405.689   1
   0   4 -14 4359.09 371.355   1
   0  -4  14 3420.97 371.984   1
   0   4  14 4519.61 423.922   1
   0   4  15 368.114 258.856   1
   0  -4  15 145.334 188.688   1
   0  -4 -15-57.7613 247.935   1
   0   4 -15 23.3137 178.811   1
   0   4  16 538.661 283.562   1
   0  -4 -16 149.395 253.671   1
   0  -4  17 84.0723 228.094   1
   0   4 -17 370.415 214.920   1
   0  -4  18 2180.47 304.085   1
   0   4  18 1631.14 316.947   1
   0  -4 -18 1451.40 311.293   1
   0   4 -18 1814.05 288.273   1
   0   4  19-439.270 296.076   1
   0   4 -19 117.307 230.112   1
   0  -4  19 379.461 247.478   1
   0  -4 -19 256.755 287.416   1
   0   4 -20 2023.80 314.767   1
   0  -4  20 1528.78 322.196   1
   0  -4 -20 1760.41 336.756   1
   0   4  22 700.318 307.721   1
   0   4 -22 1005.13 294.097   1
   0  -4  22 571.967 306.357   1
   0  -4 -22 33.4448 305.760   1
   0   4 -23-173.366 277.646   1
   0   4  23 534.186 322.133   1
   0  -4 -23 168.222 314.024   1
   0   4  24 432.467 308.047   1
   0  -4 -24 539.145 292.556   1
   0   4  25 36.2761 321.655   1
   0  -4 -25-167.882 312.081   1
   0  -4 -27 99.5785 301.216   1
   0   4  27 36.1485 318.614   1
   0  -4 -28 328.456 354.236   1
   0   4  28-35.5514 338.805   1
   0   5   0-20.1627 76.1290   1
   0  -5   0 25.5930 72.0341   1
   0   5  -1-13.4784 57.8005   1
   0  -5  -1 41.9962 91.1659   1
   0  -5   1 8.49542 53.3022   1
   0  -5  -2 28047.8 2240.56   1
   0   5   2 32742.8 2244.14   1
   0  -5  -3-109.174 110.848   1
   0   5   3-196.112 105.953   1
   0  -5  -5 63.4750 110.035   1
   0   5   5 184.704 150.236   1
   0   5   6 9184.11 754.531   1
   0   5  -6 9861.82 710.858   1
   0  -5   6 9409.99 711.784   1
   0  -5  -6 8934.93 748.285   1
   0   5   7-101.502 162.408   1
   0   5  -7-14.1722 70.4495   1
   0  -5   7 60.6568 79.0782   1
   0  -5  -7 192.901 164.126   1
   0   5   8 351.505 178.549   1
   0  -5   8 791.194 102.689   1
   0  -5  -8 626.007 175.270   1
   0   5  -8 509.999 103.562   1
   0  -5   9 80.9184 100.723   1
   0   5   9-23.5751 174.863   1
   0  -5  -9 89.4222 164.412   1
   0   5  -9 44.3815 93.0545   1
   0  -5 -10 12610.7 1071.58   1
   0   5  10 15205.9 1081.34   1
   0  -5 -11 200.654 185.492   1
   0   5 -11 149.888 125.911   1
   0  -5  11-125.182 119.627   1
   0   5  12 13267.7 988.689   1
   0   5 -12 12510.2 947.734   1
   0  -5  12 12647.4 952.693   1
   0  -5 -12 10839.6 971.936   1
   0   5 -13 93.6931 146.719   1
   0  -5 -13 109.847 218.704   1
   0  -5  13-156.748 154.564   1
   0  -5 -14 313.678 252.847   1
   0   5 -14 20.5676 169.703   1
   0  -5  14 65.1664 180.851   1
   0   5  14-151.370 261.444   1
   0   5 -15-156.243 195.741   1
   0   5  15 469.380 280.843   1
   0  -5  15-142.842 194.786   1
   0  -5  16 12822.5 1035.78   1
   0   5 -16 13416.7 1030.94   1
   0   5  17-132.510 246.444   1
   0  -5 -17-62.5693 228.794   1
   0   5  18 707.517 277.841   1
   0   5 -18 1152.16 230.609   1
   0  -5  18 974.556 255.428   1
   0  -5 -18 765.899 282.020   1
   0   5  19-204.660 288.976   1
   0   5 -19-261.903 229.977   1
   0  -5  19 155.806 252.312   1
   0  -5 -19 194.262 281.329   1
   0   5  20 308.184 302.962   1
   0   5 -20 460.714 259.179   1
   0  -5  20-32.7027 267.930   1
   0  -5 -20 262.351 302.042   1
   0   5 -21 515.513 271.846   1
   0  -5  21 136.674 287.510   1
   0  -5 -21 398.017 293.488   1
   0   5 -22 1072.41 300.465   1
   0   5  22 280.451 281.855   1
   0  -5 -22 836.532 287.585   1
   0   5  23 141.267 323.572   1
   0  -5 -23 100.876 314.852   1
   0   5  24 538.349 345.386   1
   0  -5 -24 67.0939 327.761   1
   0   5  25 468.476 306.914   1
   0  -5 -25 399.998 301.816   1
   0  -5 -26 1255.43 375.979   1
   0   5  26 1512.09 379.237   1
   0  -5 -27 65.5850 313.399   1
   0   5  27-35.7391 307.958   1
   0  -5 -28-64.7451 311.495   1
   0   5  28 175.453 318.404   1
   0  -6   0 24355.9 1939.11   1
   0   6   0 28248.7 1940.77   1
   0   6   1 30.4753 94.4688   1
   0   6  -1 40.2807 68.6531   1
   0  -6  -1 48.3279 90.8553   1
   0  -6   1 59.7101 61.0616   1
   0  -6  -2 41709.5 3311.53   1
   0   6   2 48263.4 3313.99   1
   0  -6  -4 12358.4 949.455   1
   0   6   4 12529.7 955.580   1
   0   6   5-179.817 116.663   1
   0  -6  -5 17.0885 125.112   1
   0  -6  -6 169801. 12531.8   1
   0   6   6 171550. 12535.3   1
   0   6   7 42.9186 158.680   1
   0  -6  -7-40.7579 164.996   1
   0   6  -7 15.7053 56.7352   1
   0  -6   7 5.55763 57.7078   1
   0   6   8 12353.9 923.506   1
   0   6  -8 12055.2 884.720   1
   0  -6   8 11635.2 887.260   1
   0  -6  -8 10990.3 920.179   1
   0   6   9-245.846 176.558   1
   0   6  -9 164.615 92.4036   1
   0  -6   9-40.5971 93.9984   1
   0  -6  -9 46.6943 147.812   1
   0   6 -10 233.210 109.763   1
   0  -6  10 309.032 112.836   1
   0   6  11 109.777 204.714   1
   0  -6 -11 25.8991 195.341   1
   0   6  12 459.665 238.747   1
   0   6 -12 374.653 139.263   1
   0  -6  12 534.310 149.709   1
   0  -6 -12 108.336 219.651   1
   0   6  13 269.116 245.669   1
   0   6 -13-140.480 149.657   1
   0  -6  13-225.618 151.754   1
   0  -6 -13-168.895 228.613   1
   0   6  14 526.403 260.150   1
   0   6 -14 954.005 193.332   1
   0  -6  14 980.411 202.750   1
   0  -6 -14 815.912 262.347   1
   0   6  15-31.9300 238.908   1
   0   6 -15 257.457 181.537   1
   0  -6  15 114.405 188.042   1
   0  -6 -15 30.0464 228.543   1
   0   6  16 196.953 244.112   1
   0   6 -16 23.2767 182.575   1
   0  -6  16-99.3100 179.381   1
   0  -6 -16-185.391 210.236   1
   0   6  17 168.008 234.846   1
   0   6 -17-226.719 222.192   1
   0  -6  17 641.494 217.110   1
   0  -6 -17-31.7113 227.909   1
   0   6  18 1430.88 333.085   1
   0   6 -18 1649.48 273.182   1
   0  -6  18 829.045 261.696   1
   0  -6 -18 1709.18 312.888   1
   0   6  19 343.953 301.831   1
   0   6 -19 86.1729 234.896   1
   0  -6  19 60.7596 250.656   1
   0  -6 -19 587.273 310.200   1
   0   6  20 757.914 310.416   1
   0   6 -20 1298.87 271.864   1
   0  -6  20 964.351 283.867   1
   0  -6 -20 461.603 312.621   1
   0   6 -21-252.639 259.888   1
   0   6  21 139.323 259.739   1
   0  -6 -21 99.7917 262.856   1
   0   6  22 70.1498 280.731   1
   0  -6 -22 167.285 276.106   1
   0   6  23 140.989 333.169   1
   0  -6 -23 704.281 334.840   1
   0   6  24 214.450 345.242   1
   0  -6 -24 400.495 323.019   1
   0   6  26 214.010 346.850   1
   0  -6 -26 130.853 329.446   1
   0   6  27 105.945 353.525   1
   0  -6 -27 291.549 347.160   1
   0   6  28-172.966 316.918   1
   0  -6 -28 350.857 311.591   1
   0   7   0-74.3512 80.6019   1
   0  -7  -1 119.851 94.0940   1
   0  -7   1-19.8371 65.0145   1
   0   7  -1 83.8509 71.3020   1
   0   7   1-125.924 104.467   1
   0   7   2 14571.0 1169.73   1
   0  -7   2 15816.1 1146.93   1
   0  -7  -2 16379.4 1170.66   1
   0   7  -2 15266.2 1147.71   1
   0   7   3-155.100 119.406   1
   0  -7  -3-44.1464 126.500   1
   0   7   4 33020.7 2413.42   1
   0  -7  -4 31819.4 2410.50   1
   0   7   5-288.436 162.802   1
   0  -7  -5 36.4605 146.833   1
   0   7   6 19847.8 1606.40   1
   0  -7  -6 22659.0 1608.58   1
   0  -7  -7-21.4519 160.424   1
   0   7   7-22.6332 171.128   1
   0   7  -8 39980.6 2971.67   1
   0   7   8 41872.4 3017.16   1
   0  -7  -8 42073.3 3016.55   1
   0  -7   8 40277.7 2971.66   1
   0   7   9 25.6561 197.137   1
   0  -7  -9-218.393 187.924   1
   0   7  -9-22.4498 74.7953   1
   0  -7   9-39.5276 75.2321   1
   0  -7 -10 2808.70 329.415   1
   0   7 -10 2685.58 245.483   1
   0  -7  10 3003.72 250.316   1
   0   7  10 2949.84 339.068   1
   0   7  11 312.227 238.363   1
   0   7 -11-35.4231 101.747   1
   0  -7  11 25.3049 112.395   1
   0  -7 -11-107.070 212.571   1
   0   7  12 355.137 251.432   1
   0  -7 -12 334.432 244.938   1
   0   7  13 398.957 261.797   1
   0   7 -13 128.690 146.751   1
   0  -7  13-34.1733 151.121   1
   0  -7 -13 202.091 237.738   1
   0   7  14 1361.89 306.349   1
   0   7 -14 1521.94 215.016   1
   0  -7  14 2331.30 234.108   1
   0  -7 -14 1399.87 306.939   1
   0   7 -15 140.737 167.369   1
   0  -7  15-85.6059 178.954   1
   0   7  16 1334.29 310.275   1
   0   7 -16 1654.23 225.931   1
   0  -7  16 1174.60 224.274   1
   0   7  17-238.377 292.106   1
   0   7 -17 429.704 193.605   1
   0  -7  17 230.375 203.021   1
   0  -7 -17 353.284 281.306   1
   0   7  18 1026.62 342.867   1
   0   7 -18 2005.29 267.618   1
   0  -7  18 1517.48 267.302   1
   0  -7 -18 1557.95 346.703   1
   0   7 -19 27.3213 232.163   1
   0  -7  19 266.997 252.596   1
   0   7 -20-203.895 233.020   1
   0   7  20 34.6264 263.216   1
   0  -7 -20 132.480 277.520   1
   0   7  21 69.8292 265.418   1
   0  -7 -21-133.287 254.669   1
   0   7  22-140.290 311.158   1
   0  -7 -22 434.624 301.277   1
   0   7  23-281.208 327.442   1
   0  -7 -23-33.4261 331.373   1
   0  -7 -24 597.331 318.541   1
   0   7  25 142.079 296.337   1
   0  -7 -25-229.704 287.485   1
   0   7  26 70.6154 349.074   1
   0  -7 -26-453.195 340.312   1
   0  -7 -27 447.607 334.092   1
   0   7  27-139.518 331.299   1
   0  -8   0 109398. 8030.39   1
   0  -8  -1-96.3607 98.4435   1
   0  -8   1-7.74233 71.0436   1
   0   8  -1-89.2797 78.3584   1
   0   8  -2 52881.1 3999.81   1
   0  -8   2 55966.5 3999.07   1
   0   8   3-16.7681 129.863   1
   0  -8  -3-238.354 138.402   1
   0   8   4 1416.71 192.631   1
   0  -8  -4 1204.58 177.648   1
   0   8   5 265.513 160.641   1
   0  -8  -5 194.055 147.258   1
   0   8   6 24886.1 1784.48   1
   0  -8  -6 22500.6 1776.43   1
   0   8   7 142.464 182.965   1
   0  -8  -7 359.392 163.422   1
   0  -8  -8 34891.8 2539.30   1
   0   8   8 32881.1 2539.99   1
   0   8  -9 77.2610 44.0578   1
   0  -8 -10 3645.39 358.643   1
   0  -8  10 3227.46 250.797   1
   0   8  10 3363.83 359.089   1
   0   8 -10 2793.46 249.558   1
   0   8  11-58.5845 238.313   1
   0   8 -11 38.0069 91.0480   1
   0  -8  11 137.909 96.5954   1
   0  -8 -11-165.476 236.182   1
   0   8  12 364.809 232.370   1
   0   8 -12 422.997 117.791   1
   0  -8  12 511.661 129.975   1
   0  -8 -12 85.8170 221.190   1
   0  -8 -13 413.633 211.108   1
   0   8  13 408.492 218.015   1
   0   8  14 5399.30 531.670   1
   0   8 -14 5972.01 467.313   1
   0  -8  14 5375.53 470.053   1
   0  -8 -14 5775.73 520.796   1
   0   8  15 198.924 252.743   1
   0   8 -15 127.516 152.037   1
   0  -8  15-136.643 162.181   1
   0  -8 -15 155.981 229.412   1
   0   8  16 711.597 292.077   1
   0   8 -16 974.375 198.315   1
   0  -8  16 1327.82 220.973   1
   0  -8 -16 862.758 269.542   1
   0   8 -17-44.6657 181.058   1
   0  -8  17 359.578 200.521   1
   0  -8 -17 97.3028 231.665   1
   0   8  18 2073.28 338.921   1
   0   8 -18 2603.42 291.007   1
   0  -8  18 2222.02 297.353   1
   0  -8 -18 1670.39 312.591   1
   0   8  19 312.742 272.660   1
   0  -8 -19 264.217 254.614   1
   0   8  20 799.874 314.176   1
   0  -8 -20 1296.40 322.609   1
   0   8  21 69.9528 307.051   1
   0  -8 -21-200.152 308.938   1
   0   8  22 140.843 328.551   1
   0  -8 -22 133.910 318.466   1
   0   8  23-176.445 336.237   1
   0  -8 -23 398.880 312.365   1
   0  -8 -25 227.689 300.014   1
   0   8  26-174.676 342.525   1
   0  -8 -27-63.0612 318.930   1
   0   8  27 378.603 347.583   1
   0  -9   0 11.1804 94.1108   1
   0   9   0 35.3820 98.1799   1
   0  -9   1-8.84943 78.1498   1
   0   9  -1 36.9058 84.5061   1
   0   9   2 10148.2 808.495   1
   0  -9   2 10636.6 783.055   1
   0  -9  -2 11419.2 809.233   1
   0   9  -2 10047.9 785.286   1
   0  -9  -3-204.593 125.245   1
   0   9   3-126.392 132.187   1
   0  -9  -4 733.917 159.453   1
   0   9   4 358.567 163.739   1
   0   9   5 21.6753 147.973   1
   0  -9  -6 748.861 177.385   1
   0   9   6 1376.84 205.563   1
   0  -9  -7 117.473 169.664   1
   0   9   7 398.446 190.143   1
   0  -9  -9-209.110 187.021   1
   0   9   9-138.699 189.171   1
   0  -9 -10 4229.46 432.695   1
   0   9  10 4551.54 441.219   1
   0  -9 -11-28.3773 233.005   1
   0   9 -11-19.0224 56.1433   1
   0  -9  11-18.8031 51.2526   1
   0   9  11-361.965 251.072   1
   0  -9 -12 2318.24 301.171   1
   0  -9  12 2127.50 199.038   1
   0   9 -12 2419.33 203.415   1
   0   9  12 2122.60 303.944   1
   0  -9 -13 211.479 231.498   1
   0   9  13-32.1371 246.254   1
   0  -9  13-22.1204 110.277   1
   0   9 -13-32.3541 106.687   1
   0   9  14 428.988 276.625   1
   0   9 -14 134.085 125.988   1
   0  -9  14 27.7063 128.536   1
   0  -9 -14 31.0460 254.450   1
   0   9  15-67.4758 291.948   1
   0   9 -15 31.6670 141.523   1
   0  -9  15 16.5097 143.490   1
   0  -9 -15 286.295 264.201   1
   0   9  16 1879.85 366.790   1
   0   9 -16 1463.81 236.707   1
   0  -9  16 2142.93 241.483   1
   0   9 -17 264.093 182.875   1
   0   9  17-34.4748 302.995   1
   0  -9 -17 326.734 292.354   1
   0   9  19 173.824 323.318   1
   0  -9 -19 166.130 293.664   1
   0   9  20-279.978 313.966   1
   0  -9 -20 133.499 302.289   1
   0   9  22 1054.51 294.492   1
   0  -9 -22 567.774 281.028   1
   0   9  23 421.677 299.875   1
   0  -9 -23 562.345 289.095   1
   0   9  24 280.867 339.474   1
   0  -9 -24 752.781 321.995   1
   0   9  25 492.737 356.928   1
   0  -9 -25 901.648 350.073   1
   0  -9 -26-94.9609 308.170   1
   0   9  26 277.725 332.949   1
   0  10   0 65941.2 4846.06   1
   0 -10   0 65682.6 4844.71   1
   0 -10   1 199.230 90.3437   1
   0 -10  -1 28.9342 122.386   1
   0  10   1-15.2639 130.510   1
   0  10  -1-10.4985 92.6482   1
   0  10   2 5428.62 415.487   1
   0 -10   2 4926.59 377.385   1
   0  10  -2 4575.49 378.069   1
   0 -10  -2 4746.65 404.728   1
   0  10   3 96.5238 154.448   1
   0 -10  -3-36.4252 147.818   1
   0 -10  -4 4309.92 368.793   1
   0  10   4 3681.22 367.865   1
   0 -10  -5-21.5709 165.734   1
   0 -10  -6 600.267 202.819   1
   0  10   6 734.913 201.971   1
   0  10   8 2743.37 317.618   1
   0 -10  -9 216.406 219.741   1
   0  10   9-517.426 248.402   1
   0 -10 -10 2223.47 276.735   1
   0  10  10 1466.55 271.874   1
   0 -10 -11 466.647 239.350   1
   0  10  11-93.0881 258.672   1
   0 -10 -12 3667.83 421.546   1
   0  10  12 4605.96 443.002   1
   0  10 -14 539.041 105.058   1
   0 -10 -14 507.382 281.221   1
   0 -10  14 551.408 107.369   1
   0  10  14 639.166 308.425   1
   0  10 -15 145.212 112.595   1
   0 -10 -15-290.232 279.039   1
   0 -10  15 44.3501 110.733   1
   0  10  15-343.078 298.704   1
   0  10 -16-69.1181 137.990   1
   0  10  16 207.837 312.584   1
   0 -10 -16 556.552 295.999   1
   0  10  17 34.8441 307.076   1
   0 -10 -17-33.0020 291.423   1
   0  10  18 69.9664 292.475   1
   0 -10 -18 664.454 280.959   1
   0  10  19-314.461 304.586   1
   0 -10 -19-100.115 300.885   1
   0  10  20 456.136 342.255   1
   0 -10 -20 635.339 307.782   1
   0  10  21 421.333 344.595   1
   0 -10 -21 768.716 333.022   1
   0  10  22 736.191 354.436   1
   0 -10 -22 66.5762 324.166   1
   0  10  24 386.738 352.458   1
   0 -10 -24 454.087 319.294   1
   0  10  25 34.8339 301.419   1
   0 -10 -25 31.8835 280.995   1
   0  11   1 113.780 125.230   1
   0 -11   1-65.9711 100.729   1
   0  11  -1-83.4455 103.176   1
   0 -11  -1-46.6018 132.184   1
   0  11   2 1296.63 183.290   1
   0 -11  -2 1425.65 189.042   1
   0 -11   2 1326.77 139.186   1
   0  11  -2 1227.73 140.011   1
   0 -11   3 35.2206 43.6388   1
   0  11   3-164.575 150.818   1
   0  11  -3-42.9600 51.9781   1
   0 -11  -3-155.383 141.984   1
   0  11   4 447.717 181.320   1
   0 -11  -4 464.293 168.040   1
   0  11   5 96.3092 190.745   1
   0 -11  -5-22.6854 169.652   1
   0  11   6 282.484 210.441   1
   0 -11  -6 507.358 206.736   1
   0  11   7-271.530 213.147   1
   0 -11  -7 25.5516 204.107   1
   0 -11  -8 5438.78 500.591   1
   0  11   9 208.013 230.344   1
   0 -11  -9-419.287 211.602   1
   0  11  10 2899.52 339.926   1
   0 -11 -10 1914.12 318.116   1
   0  11  11-414.215 269.285   1
   0  11  13-67.1660 252.700   1
   0 -11 -13 284.902 220.577   1
   0  11  14-102.228 289.418   1
   0 -11 -14-128.874 267.700   1
   0  11  15 796.627 331.942   1
   0 -11 -15-261.824 291.141   1
   0  11  16 627.713 302.065   1
   0 -11 -16 726.562 305.397   1
   0  11  17 70.0510 274.193   1
   0 -11 -17 199.550 261.036   1
   0  11  18 455.292 268.776   1
   0 -11 -18 401.351 268.747   1
   0  11  19 704.080 288.387   1
   0 -11 -19-100.638 255.764   1
   0  11  20 176.275 278.818   1
   0 -11 -20 134.224 259.404   1
   0  11  21 352.338 288.170   1
   0 -11 -21 267.623 271.143   1
   0  11  22 211.078 285.933   1
   0 -11 -22 463.113 273.387   1
   0  11  23 140.380 309.925   1
   0 -11 -23-32.6823 285.732   1
   0 -11 -25 566.852 329.601   1
   0  11  25 172.139 360.624   1
   0  12   0 4020.99 348.754   1
   0 -12   0 3890.72 342.416   1
   0  12   1-122.250 142.848   1
   0 -12  -1-33.4794 145.560   1
   0 -12   1-12.1575 110.877   1
   0  12  -1-156.598 116.975   1
   0  12  -2 4942.71 398.384   1
   0  12   2 4990.63 434.962   1
   0 -12   2 5049.91 395.921   1
   0 -12  -2 5121.63 433.713   1
   0 -12   3 8.32865 45.6006   1
   0  12  -3 106.537 54.1806   1
   0  12   3 237.533 169.407   1
   0 -12  -3-20.5545 158.797   1
   0  12   4 118.235 190.578   1
   0 -12  -4 245.591 176.517   1
   0  12   5 177.191 201.515   1
   0 -12  -5-167.522 190.986   1
   0  12   7 141.296 214.864   1
   0 -12  -7-239.622 211.487   1
   0  12   8 413.780 226.256   1
   0 -12  -8 668.015 243.996   1
   0  12   9-30.7212 253.022   1
   0 -12  -9 578.364 258.153   1
   0  12  10 540.499 262.933   1
   0 -12 -10 989.444 266.031   1
   0 -12 -11-92.5917 225.057   1
   0  12  12 3303.82 404.584   1
   0 -12 -12 3030.20 380.707   1
   0  12  13 272.608 283.292   1
   0 -12 -13 96.6432 251.074   1
   0  12  14 2928.76 393.868   1
   0  12  15 593.694 331.387   1
   0 -12 -15 330.236 287.619   1
   0  12  17 70.2351 273.731   1
   0 -12 -17 335.324 280.742   1
   0  12  18 70.6484 264.885   1
   0 -12 -18-67.3083 256.511   1
   0  12  20 708.469 336.344   1
   0 -12 -20 638.958 316.923   1
   0  12  21 176.998 350.189   1
   0 -12 -21-166.476 294.599   1
   0  12  22 70.7182 344.838   1
   0 -12 -22 131.699 296.005   1
   0  12  23 210.854 328.288   1
   0 -12 -23 291.567 302.183   1
   0  12  24 730.165 337.005   1
   0 -12 -24 286.213 284.191   1
   0 -13   0-62.6419 138.096   1
   0  13   0-67.8965 146.034   1
   0  13   1-114.360 146.064   1
   0 -13  -1 178.826 148.189   1
   0 -13   1 39.2567 121.187   1
   0  13  -1 14.0463 129.373   1
   0  13   2 3973.46 386.254   1
   0  13  -2 4090.52 341.596   1
   0 -13  -2 5120.78 381.492   1
   0 -13   2 3784.41 330.863   1
   0 -13   3-43.3327 43.0266   1
   0 -13  -3-151.924 178.635   1
   0  13   3 67.8235 177.786   1
   0  13  -3-41.0114 53.7283   1
   0  13   4 5245.10 501.914   1
   0 -13  -4 6055.65 504.290   1
   0  13   6 167.313 230.219   1
   0 -13  -6 105.366 212.482   1
   0  13   7 204.655 223.191   1
   0 -13  -7 138.500 221.949   1
   0  13   8 1035.63 265.900   1
   0 -13  -8 1442.33 249.947   1
   0  13   9-347.109 244.982   1
   0 -13  -9 388.319 234.282   1
   0  13  10 2505.36 350.862   1
   0 -13 -10 2339.20 338.139   1
   0  13  11-232.338 285.432   1
   0 -13 -11 94.3824 260.126   1
   0  13  12 101.753 255.923   1
   0 -13 -12 160.730 247.813   1
   0  13  13 172.658 317.343   1
   0 -13 -13 685.957 297.041   1
   0  13  14 453.031 280.169   1
   0 -13 -14 728.247 268.387   1
   0  13  16 669.798 338.016   1
   0 -13 -16 639.558 321.430   1
   0  13  17 283.894 302.044   1
   0 -13 -17-33.8075 282.157   1
   0  13  18 427.107 293.232   1
   0  13  19 534.365 321.687   1
   0 -13 -19-101.449 287.413   1
   0  13  20-71.2747 347.591   1
   0 -13 -20 603.245 310.542   1
   0  13  21 677.059 358.910   1
   0 -13 -21 232.178 311.510   1
   0  13  22 354.568 362.602   1
   0 -13 -22 653.432 348.521   1
   0  13  23 35.1156 349.419   1
   0 -13 -23 610.000 321.133   1
   0 -13 -24 94.3368 315.846   1
   0  13  24 587.299 367.092   1
   0 -14   0 489.459 151.721   1
   0  14   0 720.926 175.299   1
   0 -14  -1 57.0080 165.002   1
   0  14   1 186.352 168.269   1
   0  14   2 1057.39 219.362   1
   0 -14   2 1046.83 141.106   1
   0  14  -2 997.941 150.210   1
   0 -14  -2 1118.19 213.328   1
   0  14   3 192.639 195.420   1
   0 -14  -3-161.082 191.535   1
   0  14   4-359.439 207.875   1
   0 -14  -4 344.885 199.931   1
   0  14   5 27.1682 210.936   1
   0 -14  -5 52.1063 202.801   1
   0  14   6 1172.35 257.989   1
   0 -14  -6 767.529 230.050   1
   0  14   7-210.286 227.744   1
   0 -14  -7 171.670 220.975   1
   0  14   8 343.065 253.686   1
   0 -14  -8 326.510 227.557   1
   0  14   9-161.010 248.377   1
   0 -14  -9-183.857 235.765   1
   0  14  11 101.538 265.034   1
   0 -14 -11 707.757 274.077   1
   0  14  12 514.197 321.888   1
   0 -14 -12 622.657 288.389   1
   0  14  13 452.203 274.726   1
   0 -14 -13 432.101 267.221   1
   0  14  14 633.001 325.935   1
   0 -14 -14 1311.86 316.936   1
   0  14  15 319.890 290.501   1
   0 -14 -15-338.744 265.692   1
   0  14  16-35.7907 321.183   1
   0 -14 -16 272.573 294.964   1
   0  14  17 286.493 332.601   1
   0 -14 -17 408.846 306.693   1
   0  14  18 573.831 311.148   1
   0 -14 -18 68.0754 273.231   1
   0  14  19 753.938 328.548   1
   0 -14 -19 33.7612 275.777   1
   0  14  21 250.353 361.665   1
   0 -14 -21 329.641 328.348   1
   0  14  23 174.610 379.651   1
   0 -15   0 35.3734 141.216   1
   0  15   0-171.747 161.719   1
   0 -15  -1 122.113 169.693   1
   0  15   1 152.847 183.637   1
   0 -15   2 79.9725 101.064   1
   0 -15  -2-222.560 185.744   1
   0  15  -2 194.321 111.092   1
   0  15   2 72.8007 195.619   1
   0  15   3 52.0015 188.274   1
   0 -15  -3-386.113 196.260   1
   0  15   5 401.322 215.084   1
   0 -15  -5 82.0717 210.918   1
   0  15   6 269.380 240.592   1
   0 -15  -6 371.816 238.149   1
   0  15   7-279.573 243.028   1
   0 -15  -7 386.097 236.450   1
   0  15   8 900.022 277.486   1
   0 -15  -8 1044.21 267.612   1
   0  15  10 948.230 299.330   1
   0 -15 -10 1196.24 291.225   1
   0  15  11-103.598 269.510   1
   0 -15 -11-32.9536 255.215   1
   0  15  12 420.888 267.711   1
   0 -15 -12 234.185 277.006   1
   0  15  13 532.095 318.172   1
   0 -15 -13 542.435 292.944   1
   0  15  14 215.246 295.912   1
   0 -15 -14-239.151 262.489   1
   0  15  15 216.172 337.709   1
   0 -15 -15 274.358 306.969   1
   0  15  16 507.166 317.101   1
   0 -15 -16 894.363 292.259   1
   0  15  17 218.417 350.950   1
   0 -15 -17 34.2468 307.316   1
   0  15  18 615.346 342.818   1
   0 -15 -18 136.081 312.131   1
   0  15  19 579.664 316.134   1
   0 -15 -19 539.587 299.414   1
   0  15  20-252.707 335.566   1
   0 -15 -20 33.2685 283.130   1
   0  15  21 250.670 361.134   1
   0 -15 -21 98.2299 314.752   1
   0  15  22-176.555 371.052   1
   0 -16   0 1952.28 226.382   1
   0  16   0 1534.32 241.611   1
   0 -16  -1 107.016 173.000   1
   0  16   1 68.9477 192.260   1
   0  16   2 127.286 210.262   1
   0  16  -2 103.480 111.780   1
   0 -16  -2 355.874 201.341   1
   0 -16   2 373.975 111.368   1
   0  16   3 193.406 211.308   1
   0 -16  -3 432.864 205.017   1
   0 -16  -4 702.285 221.115   1
   0  16   4-352.020 228.088   1
   0  16   5 212.834 235.460   1
   0 -16  -5 256.236 217.692   1
   0  16   6 1289.67 309.652   1
   0 -16  -6 2824.48 321.230   1
   0  16   7 453.713 281.049   1
   0 -16  -7 277.517 246.257   1
   0  16   8 434.482 283.865   1
   0 -16  -8 1273.41 295.509   1
   0  16   9 171.374 279.924   1
   0 -16  -9 261.076 262.822   1
   0  16  10 209.932 305.566   1
   0 -16 -10 599.391 277.020   1
   0  16  11 284.488 289.541   1
   0 -16 -11 67.6581 275.465   1
   0  16  12 107.980 287.946   1
   0 -16 -12-136.898 257.353   1
   0  16  13 36.2969 292.521   1
   0 -16 -13 103.490 276.684   1
   0  16  14-510.678 338.088   1
   0 -16 -14-380.582 296.126   1
   0  16  15-36.7983 308.412   1
   0 -16 -15-138.463 267.430   1
   0  16  17 73.8011 315.315   1
   0 -16 -17 34.3520 279.466   1
   0  16  18 332.177 357.764   1
   0 -16 -18 68.0522 307.871   1
   0  16  19 364.636 361.713   1
   0 -16 -19 369.483 325.922   1
   0  16  20 434.235 344.296   1
   0 -16 -20 231.592 305.618   1
   0  16  21-321.307 338.987   1
   0 -16 -21 32.4773 292.591   1
   0  17   0 20.6868 179.004   1
   0  17   1 505.427 220.620   1
   0 -17  -1 132.473 179.152   1
   0  17   2 907.457 244.587   1
   0 -17  -2 1043.99 228.027   1
   0  17   4 615.921 253.348   1
   0 -17  -4 911.977 246.427   1
   0  17   5 194.360 274.011   1
   0 -17  -5 356.004 252.175   1
   0 -17  -6 123.482 260.991   1
   0  17   6 369.128 269.693   1
   0  17   7 275.419 267.659   1
   0 -17  -7 127.579 258.020   1
   0  17   8 1683.30 313.527   1
   0 -17  -8 786.717 282.587   1
   0  17   9 573.647 316.026   1
   0 -17  -9 401.996 282.891   1
   0  17  10 729.370 305.552   1
   0 -17 -10 272.484 277.328   1
   0  17  11-184.751 318.122   1
   0 -17 -11-241.408 279.667   1
   0 -17 -12 312.998 294.866   1
   0  17  13-149.880 303.509   1
   0 -17 -13-104.843 281.755   1
   0  17  14 75.0621 311.754   1
   0 -17 -14 104.964 280.655   1
   0  17  16 526.706 345.612   1
   0 -17 -16 693.830 316.821   1
   0  17  17 223.764 367.630   1
   0 -17 -17 516.194 342.098   1
   0  17  18 297.250 339.637   1
   0 -17 -18 475.800 303.281   1
   0  17  19 515.166 365.110   1
   0 -17 -19 67.0019 309.131   1
   0  17  20 830.573 387.582   1
   0 -17 -20-230.004 313.999   1
   0  18   3 30.2233 233.431   1
   0  18   4 256.330 253.259   1
   0  18   5 403.715 268.065   1
   0 -18  -5-31.3185 228.546   1
   0  18   6 770.130 294.365   1
   0 -18  -6 517.991 257.453   1
   0  18   8 147.897 284.255   1
   0 -18  -8 135.249 258.611   1
   0 -18  -9-171.922 261.762   1
   0  18   9-224.722 327.067   1
   0 -18 -10 209.123 289.699   1
   0  18  10 113.940 321.966   1
   0  18  12 347.149 336.642   1
   0 -18 -12 671.823 308.981   1
   0  18  13 38.6300 342.488   1
   0 -18 -13 35.4043 278.387   1
   0  18  15 191.889 347.567   1
   0 -18 -15-105.390 311.456   1
   0 -18 -16-69.7242 310.309   1
   0  18  16 191.372 368.283   1
   0 -18 -17-206.616 292.146   1
   0  18  17-226.940 344.840   1
   0 -18 -18 545.223 322.367   1
   0  18  18 633.597 389.325   1
   0 -18 -19 501.492 327.964   1
   0  18  19 329.247 375.592   1
   0 -18 -20-65.7389 305.599   1
   0  18  20 357.799 365.125   1
   0  19  11 78.6387 322.143   1
   0  19  12-78.7968 336.684   1
   0  19  13 78.6795 361.674   1
   0  19  14 430.529 344.986   1
   0  19  15 116.430 369.107   1
   0  19  16 268.456 383.482   1
   0  19  17-226.599 373.376   1
   1   0 -26 211.919 326.262   1
  -1   0  26 227.410 337.066   1
   1   0 -25 247.099 309.318   1
  -1   0  25 338.885 333.174   1
   1   0 -24-174.445 301.324   1
  -1   0  24 373.648 305.435   1
   1   0 -23 583.066 293.628   1
  -1   0  23 443.599 298.138   1
   1   0 -22 3258.84 413.453   1
  -1   0  22 3638.23 431.565   1
   1   0 -21 32.7807 279.537   1
  -1   0  21 106.925 301.972   1
   1   0 -20 2203.59 328.715   1
  -1   0  20 1612.63 328.876   1
   1   0 -18 4569.03 451.146   1
  -1   0  18 4431.08 460.409   1
   1   0 -17-116.100 232.260   1
  -1   0  17-30.2687 237.459   1
  -1   0  16 10779.1 832.500   1
   1   0 -16 9468.17 819.008   1
   1   0 -15 317.132 208.189   1
  -1   0  15 357.133 239.941   1
   1   0 -14 4081.92 405.560   1
   1   0 -13-70.8407 200.067   1
  -1   0  13 146.860 174.210   1
  -1   0  12 9769.15 818.519   1
   1   0 -12 11007.2 823.819   1
   1   0 -11-329.065 161.898   1
  -1   0  11-42.9960 153.142   1
  -1   0  10 65784.5 4841.36   1
   1   0 -10 65261.6 4839.85   1
   1   0  -9 103.610 144.381   1
  -1   0   9-126.192 146.997   1
   1   0  -8 1259.47 178.182   1
  -1   0   8 1103.19 178.937   1
  -1   0   6 53235.7 3956.12   1
   1   0  -6 54091.9 3955.94   1
  -1   0   5-73.6643 122.028   1
   1   0  -5-71.3975 117.320   1
  -1   0   4 665.942 116.835   1
   1   0  -4 651.479 108.703   1
   1   0  -3-33.5097 72.3701   1
  -1   0   3 115.429 80.1488   1
  -1   0   2 351023. 26172.6   1
   1   0  -2 363198. 26171.6   1
   1   0  -1-15.0072 39.0113   1
  -1   0   1 15.7298 54.4454   1
   1   0   0 42.9262 38.7600   1
  -1   0  -1 35.4341 41.5395   1
   1   0   1-3.64833 42.7201   1
   1   0   2 342779. 25001.8   1
  -1   0  -2 340143. 25001.0   1
  -1   0  -3 12.7018 84.7866   1
   1   0   3 74.1383 92.7532   1
  -1   0  -4 949.165 136.025   1
   1   0   4 682.152 132.616   1
  -1   0  -5 9.95737 101.064   1
   1   0   5-124.787 101.315   1
   1   0   6 51657.5 3867.50   1
  -1   0  -6 53220.7 3866.36   1
  -1   0  -8 1258.50 177.350   1
   1   0   8 1048.54 172.066   1
   1   0   9 36.2545 148.172   1
  -1   0  -9 35.5823 134.537   1
  -1   0 -10 68557.9 5065.29   1
   1   0  10 68591.1 5064.73   1
   1   0  11 220.127 167.023   1
  -1   0 -11-20.7427 158.672   1
  -1   0 -12 10768.5 848.955   1
   1   0  12 10780.1 856.295   1
   1   0  13-426.902 191.446   1
  -1   0 -13 47.7307 168.889   1
  -1   0 -14 4748.80 429.600   1
   1   0  14 4302.64 432.120   1
   1   0  15-336.072 221.820   1
  -1   0 -15-52.9504 230.997   1
  -1   0 -16 9536.33 784.678   1
   1   0  16 9541.43 792.352   1
   1   0  17-61.1315 231.098   1
  -1   0 -17 28.8320 232.882   1
   1   0  18 4248.26 454.531   1
  -1   0 -18 4604.80 450.740   1
   1   0  20 1333.75 321.127   1
  -1   0 -20 1555.12 312.928   1
   1   0  21 102.048 265.091   1
  -1   0 -21 519.297 264.413   1
   1   0  22 2942.20 400.628   1
  -1   0 -22 3248.94 400.882   1
   1   0  23-141.133 288.360   1
  -1   0 -23 135.046 294.545   1
   1   0  24 433.502 296.713   1
  -1   0 -24 170.969 286.695   1
   1   0  25 220.761 318.981   1
  -1   0 -25 861.543 323.975   1
   1   0  26-300.704 310.810   1
  -1   0 -26 103.799 301.921   1
   1  -1 -27 522.659 324.907   1
   1  -1 -26 1193.64 353.869   1
  -1   1  26 112.480 326.630   1
   1   1 -25 780.253 324.168   1
  -1  -1  25 266.003 324.975   1
   1   1 -24 316.804 311.248   1
   1  -1 -24 345.591 291.366   1
  -1   1  24 857.378 313.228   1
  -1  -1  24 562.571 313.024   1
   1  -1 -23 374.901 285.454   1
  -1   1  23 332.611 305.310   1
  -1  -1  23-36.9470 286.598   1
   1   1 -22 269.716 272.465   1
   1  -1 -22-33.4802 280.681   1
  -1  -1  22 36.2889 284.036   1
  -1   1  22 218.703 311.577   1
  -1   1  21-213.788 298.569   1
   1   1 -21-32.7910 269.865   1
  -1  -1  21 390.087 278.140   1
   1  -1 -21-32.8864 290.990   1
  -1   1  20 171.382 282.270   1
   1   1 -20 444.739 258.620   1
  -1  -1  20-34.4927 270.040   1
   1  -1 -20-32.1922 269.943   1
   1   1 -19 799.486 275.853   1
   1  -1 -19 1223.97 279.995   1
  -1  -1  19 1129.73 296.339   1
  -1   1  19 1157.83 296.274   1
   1  -1 -18-122.129 244.817   1
   1   1 -18 770.873 248.438   1
  -1  -1  18 31.7923 243.534   1
  -1   1  18 255.109 251.280   1
   1   1 -17 1907.87 307.214   1
  -1   1  17 2117.19 312.193   1
  -1  -1  17 2146.91 321.338   1
   1  -1 -16 480.765 221.848   1
   1   1 -16-135.989 223.358   1
  -1   1  16 29.4255 234.298   1
  -1  -1  16-142.915 226.474   1
   1  -1 -15 4406.90 437.781   1
   1   1 -15 4892.13 437.580   1
  -1   1  15 4492.60 446.782   1
  -1  -1  15 4500.24 440.271   1
   1  -1 -14 2754.89 305.947   1
  -1   1  14 2178.17 310.529   1
  -1  -1  13 4359.08 421.182   1
   1   1 -13 5001.43 427.026   1
  -1   1  12 16831.6 1332.03   1
   1  -1 -12 18177.2 1336.17   1
   1   1 -12 17210.0 1327.52   1
   1   1 -11 98.1420 145.828   1
   1  -1 -11 280.094 158.131   1
  -1  -1  11 284.191 159.031   1
  -1   1  11 135.569 156.417   1
   1   1 -10 36175.1 2551.73   1
   1  -1 -10 32766.8 2553.18   1
  -1   1  10 34234.3 2557.75   1
  -1  -1  10 33759.3 2550.91   1
   1   1  -9 62862.2 4314.65   1
   1  -1  -9 60193.3 4319.62   1
  -1   1   9 50515.4 4314.74   1
  -1  -1   9 60249.3 4314.89   1
   1   1  -8 30746.7 2181.16   1
   1  -1  -8 29384.0 2184.83   1
  -1   1   8 28042.3 2185.94   1
  -1  -1   8 28891.5 2181.01   1
   1  -1  -7 6052.54 472.990   1
  -1   1   7 5728.22 474.800   1
   1   1  -6 8218.83 629.151   1
  -1  -1   6 8066.61 629.375   1
   1   1  -5 24867.8 1857.88   1
   1  -1  -5 27888.0 1865.71   1
  -1  -1   5 23900.5 1859.32   1
  -1   1   5 23990.2 1862.55   1
   1   1  -4 11942.4 824.293   1
   1  -1  -4 12216.0 832.516   1
  -1  -1   4 9259.80 826.307   1
  -1   1   4 10387.0 833.137   1
   1  -1  -3 42750.6 3386.70   1
   1   1  -3 43277.7 3383.20   1
  -1   1   3 50252.5 3388.55   1
  -1  -1   3 48521.8 3384.83   1
   1   1  -2 1029.47 96.3925   1
  -1  -1   2 1254.81 102.610   1
  -1   1   2 904.056 111.169   1
   1  -1  -1 3627.86 297.318   1
  -1  -1   1 3148.23 292.193   1
   1   1  -1 4128.81 292.374   1
   1   1   0 304312. 22505.5   1
  -1  -1   0 308007. 22505.6   1
  -1   1   0 311318. 22505.5   1
   1  -1   0 305728. 22505.7   1
   1   1   1 4470.71 316.411   1
  -1   1  -1 3622.40 309.811   1
  -1  -1  -1 4418.76 315.746   1
   1   1   2 1087.67 117.570   1
   1  -1   2 1159.11 102.879   1
  -1  -1  -2 788.494 112.456   1
  -1   1  -2 1079.11 97.5236   1
   1   1   3 48251.0 3500.29   1
   1  -1   3 46680.0 3493.39   1
  -1  -1  -3 49033.3 3498.97   1
  -1   1  -3 46972.4 3492.61   1
   1  -1   4 11905.2 840.438   1
   1   1   4 12069.6 850.924   1
  -1   1  -4 10299.7 837.791   1
  -1  -1  -4 10764.6 849.760   1
  -1  -1  -5 28039.9 1861.80   1
  -1   1  -5 25248.8 1855.74   1
   1  -1   5 26939.2 1855.68   1
  -1   1  -6 8330.77 624.659   1
   1  -1   6 7888.45 626.347   1
   1   1   7 5419.89 452.677   1
   1  -1   7 5720.53 444.695   1
  -1  -1  -7 5178.70 449.622   1
  -1   1  -7 5505.85 444.921   1
  -1  -1  -8 31895.1 2351.94   1
  -1   1  -8 32689.2 2346.20   1
   1  -1   8 30766.3 2345.75   1
   1   1   8 30843.6 2352.71   1
  -1  -1  -9 58128.4 4419.42   1
  -1   1  -9 63273.6 4417.38   1
   1   1   9 57286.5 4418.22   1
   1  -1   9 60356.6 4416.08   1
  -1   1 -10 35982.5 2629.79   1
  -1  -1 -10 35263.4 2634.34   1
   1  -1  10 35777.4 2631.72   1
   1   1  10 34221.5 2632.39   1
   1   1  11 69.1167 152.962   1
   1  -1  11 232.271 160.537   1
  -1  -1 -11 130.166 138.400   1
  -1   1 -11 235.162 143.762   1
  -1   1 -12 17036.8 1309.43   1
  -1  -1 -12 16499.4 1312.87   1
   1   1  12 18010.2 1321.16   1
  -1   1 -13 4295.26 404.561   1
   1  -1  13 4399.48 407.690   1
   1   1  14 2360.68 325.775   1
  -1  -1 -14 3383.27 336.254   1
  -1   1 -15 4947.82 429.975   1
   1   1  15 3881.84 423.140   1
   1  -1  15 4246.09 429.780   1
  -1  -1 -15 4301.38 419.243   1
   1  -1  16-343.618 234.178   1
   1   1  16 540.034 263.479   1
  -1   1 -16 54.1078 200.794   1
  -1  -1 -16 396.469 251.209   1
   1  -1  17 2694.69 331.012   1
   1   1  17 1994.27 329.159   1
  -1   1 -17 2007.63 305.148   1
   1  -1  18 343.151 247.482   1
   1   1  18 257.525 262.660   1
  -1  -1 -18 849.184 260.702   1
  -1   1 -18 560.090 250.874   1
   1   1  19 729.553 279.775   1
   1  -1  19 611.414 249.497   1
  -1   1 -19 550.447 247.115   1
  -1  -1 -19 625.495 270.545   1
   1   1  20 169.114 280.140   1
   1  -1  20 98.6148 260.959   1
  -1   1 -20 219.889 257.887   1
  -1  -1 -20 417.114 260.336   1
   1   1  21 103.076 283.894   1
   1  -1  21-33.6073 263.444   1
  -1   1 -21 451.980 251.833   1
  -1  -1 -21 359.197 282.457   1
   1   1  22 103.769 266.755   1
   1  -1  22 103.838 279.197   1
  -1   1 -22 99.4908 272.596   1
  -1  -1 -22 364.908 263.105   1
   1   1  23 386.855 303.203   1
   1  -1  23 992.313 316.187   1
  -1   1 -23 101.602 295.126   1
  -1  -1 -23 201.907 293.860   1
   1   1  24 321.839 296.686   1
   1  -1  24 183.092 296.791   1
  -1   1 -24 652.675 284.494   1
  -1  -1 -24 545.720 299.877   1
   1  -1  25 113.020 313.838   1
  -1   1 -25 1040.71 332.193   1
   1   1  26 739.041 319.530   1
  -1  -1 -26 1095.78 342.727   1
  -1  -1 -27 581.164 323.356   1
   1  -2 -27 414.516 329.402   1
  -1   2  27 258.576 341.119   1
   1  -2 -26 694.963 318.620   1
  -1   2  26-37.1383 301.704   1
   1   2 -25 498.302 314.662   1
   1  -2 -25 485.301 333.402   1
  -1   2  25 557.955 344.607   1
   1   2 -24 634.565 313.157   1
   1  -2 -24 1095.32 340.939   1
  -1  -2  24 1094.16 335.310   1
   1  -2 -23 169.267 276.892   1
   1   2 -23 660.612 307.771   1
  -1   2  23 479.762 307.839   1
  -1  -2  23 332.905 316.696   1
   1   2 -22 507.467 287.243   1
  -1  -2  22 903.844 317.449   1
  -1   2  21 994.549 319.777   1
   1   2 -21 1016.54 272.003   1
  -1  -2  21 1339.02 307.505   1
   1  -2 -21 857.727 307.278   1
  -1   2  20 138.222 300.251   1
   1  -2 -20-194.559 284.638   1
  -1   2  19 829.765 300.058   1
   1   2 -19 60.8389 239.950   1
  -1  -2  19 164.917 258.093   1
   1  -2 -19 126.954 271.866   1
   1   2 -18 350.450 216.966   1
  -1  -2  18 378.295 237.232   1
   1   2 -17 1674.72 271.289   1
   1  -2 -17 2089.68 311.127   1
  -1  -2  17 1823.80 297.376   1
   1   2 -16 770.921 229.120   1
   1  -2 -16 662.114 253.153   1
  -1  -2  16 507.243 238.322   1
  -1   2  16 329.175 250.971   1
   1  -2 -15 1493.62 275.481   1
  -1   2  15 1301.20 283.094   1
  -1   2  14 5113.64 526.608   1
  -1  -2  14 5752.32 511.968   1
   1  -2 -14 6164.12 535.240   1
   1   2 -14 6191.86 505.608   1
   1  -2 -13 2266.76 275.007   1
   1   2 -13 2033.13 241.461   1
  -1  -2  13 1883.87 251.164   1
  -1   2  13 1820.73 277.149   1
   1  -2 -12 382.347 150.238   1
  -1  -2  12 531.602 167.867   1
  -1   2  12 326.160 184.857   1
   1  -2 -11 112.441 157.567   1
   1   2 -11 281.110 139.281   1
  -1   2  11 331.544 177.400   1
  -1  -2  11 643.750 154.668   1
  -1   2  10 18152.3 1428.21   1
   1   2 -10 20214.4 1416.10   1
  -1  -2  10 17743.8 1414.41   1
   1  -2 -10 18734.6 1426.04   1
  -1  -2   9 1204.76 169.951   1
  -1   2   9 1405.59 200.730   1
   1  -2  -9 1177.96 193.253   1
   1   2  -9 1101.14 170.147   1
   1  -2  -8 47655.5 3614.95   1
  -1   2   8 50114.3 3618.95   1
  -1   2   7 19379.1 1381.58   1
  -1  -2   7 16897.4 1364.23   1
   1  -2  -7 19679.5 1378.90   1
   1   2  -7 17877.0 1365.80   1
  -1   2   6 12118.8 933.952   1
   1   2  -6 12845.7 920.918   1
  -1  -2   6 11462.3 922.124   1
   1  -2  -6 12286.8 931.465   1
  -1   2   5-13.1278 142.262   1
   1   2  -5-24.4689 84.0765   1
  -1  -2   5 34.7115 98.8927   1
   1  -2  -5 75.0255 124.872   1
   1   2  -4 5517.04 462.807   1
  -1   2   4 7193.36 484.191   1
  -1  -2   4 5819.18 467.243   1
   1  -2  -4 6163.63 480.572   1
  -1  -2   3 194791. 15029.5   1
   1   2  -3 197784. 15030.8   1
  -1   2   3 210907. 15037.1   1
   1  -2  -3 232201. 15042.8   1
  -1  -2   2 46084.3 3524.00   1
  -1   2   2 51110.7 3533.23   1
   1   2  -2 46967.8 3523.85   1
   1  -2  -2 51083.8 3533.14   1
   1   2  -1 9724.37 779.671   1
   1  -2  -1 9043.94 788.159   1
  -1  -2   1 11672.2 780.789   1
  -1   2   1 11741.6 789.542   1
  -1   2   0-25.2419 70.5761   1
   1   2   0 4.15022 51.9278   1
   1  -2   0-67.3398 64.8226   1
  -1  -2   0-44.8456 52.0142   1
   1   2   1 10955.9 807.992   1
  -1  -2  -1 10689.3 807.164   1
   1  -2   2 45768.3 3442.67   1
   1   2   2 49243.1 3453.11   1
  -1  -2  -2 46718.8 3452.22   1
  -1   2  -2 47250.0 3442.70   1
   1  -2   3 241097. 17721.0   1
  -1   2  -3 265854. 17721.2   1
  -1  -2  -3 254358. 17731.6   1
   1   2   4 6627.60 455.270   1
   1  -2   4 5823.73 432.725   1
  -1  -2  -4 6349.16 454.469   1
  -1   2  -5 167.822 86.8971   1
  -1  -2  -5-110.369 125.900   1
   1  -2   5 47.7032 92.2804   1
   1   2   5-12.7686 120.829   1
  -1  -2  -6 12148.9 863.648   1
  -1   2  -6 10809.0 851.131   1
   1   2   6 12138.1 866.053   1
   1  -2   6 10467.3 852.380   1
   1  -2   7 19499.7 1479.61   1
   1   2   7 20043.0 1492.54   1
  -1  -2  -7 20616.2 1492.96   1
  -1   2  -7 19405.6 1481.18   1
  -1  -2  -8 51662.1 3782.04   1
   1   2   8 50520.4 3783.27   1
   1  -2   9 992.871 167.398   1
   1   2   9 1504.87 192.611   1
  -1   2  -9 1202.00 177.913   1
  -1  -2  -9 1215.83 187.629   1
  -1  -2 -10 18421.8 1425.43   1
  -1   2 -10 20144.3 1417.03   1
   1   2  10 17481.5 1422.68   1
   1   2  11 408.783 169.806   1
   1  -2  11 594.192 157.932   1
  -1  -2 -11 633.417 172.012   1
  -1   2 -11 37.5740 139.864   1
   1   2  12 485.313 202.988   1
   1  -2  12 193.394 167.526   1
  -1  -2 -12 433.936 182.114   1
   1  -2  13 1551.03 228.612   1
   1   2  13 2017.89 266.785   1
  -1   2 -13 1809.25 235.206   1
  -1  -2 -13 1659.23 267.519   1
  -1  -2 -14 5727.06 480.221   1
  -1   2 -14 5620.88 476.603   1
   1  -2  14 5237.43 475.923   1
   1   2  14 4603.47 479.898   1
   1   2  15 1384.89 291.614   1
  -1  -2 -15 1784.14 286.577   1
   1   2  16 337.321 251.766   1
   1  -2  16 529.895 239.921   1
  -1  -2 -16 578.801 238.000   1
  -1   2 -16 790.871 230.498   1
   1  -2  17 1640.86 289.763   1
  -1   2 -17 1552.60 274.529   1
  -1  -2 -17 2360.68 304.946   1
   1  -2  18 792.755 244.931   1
  -1   2 -18-87.0406 224.598   1
   1   2  19-33.5252 269.500   1
   1  -2  19 599.620 260.909   1
  -1   2 -19-60.1822 253.811   1
  -1  -2 -19-379.162 247.818   1
   1   2  20-34.2917 292.012   1
  -1  -2 -20 356.267 276.420   1
   1   2  21 517.962 301.714   1
   1  -2  21 636.191 276.925   1
  -1  -2 -21 754.326 280.512   1
  -1   2 -21 803.661 287.678   1
   1  -2  22 103.948 284.297   1
  -1   2 -22 331.562 283.157   1
   1   2  23-35.1479 267.290   1
   1  -2  23 252.458 292.099   1
  -1   2 -23 304.841 306.261   1
  -1  -2 -23-33.6095 282.347   1
   1   2  24 496.776 326.325   1
   1  -2  24 111.213 294.489   1
  -1   2 -24 689.392 310.570   1
  -1  -2 -24-67.7876 321.352   1
   1   2  25 215.957 297.727   1
  -1  -2 -25 67.9835 286.255   1
   1   2  26-36.2944 329.056   1
  -1  -2 -26 882.555 339.480   1
   1   2  27 660.845 329.709   1
  -1  -2 -27 101.215 310.650   1
   1  -3 -27 511.707 358.193   1
   1  -3 -26 205.609 308.418   1
  -1   3  26 883.403 346.497   1
   1  -3 -25-34.2500 296.609   1
  -1   3  25 407.118 299.900   1
   1  -3 -24 511.435 322.893   1
  -1   3  24 333.340 316.651   1
   1  -3 -23 946.596 326.228   1
   1   3 -23 762.786 310.623   1
  -1  -3  23 408.269 315.380   1
  -1   3  23 700.838 342.483   1
  -1   3  22 288.639 306.555   1
   1   3 -22 203.613 281.542   1
  -1  -3  22 72.1038 288.674   1
   1  -3 -22 703.076 305.262   1
  -1   3  21 247.430 294.989   1
   1   3 -21-32.9334 267.405   1
  -1  -3  21-139.902 272.358   1
   1  -3 -21 364.461 275.907   1
  -1   3  20 3961.37 429.818   1
   1   3 -20 4341.30 436.349   1
  -1  -3  20 2905.17 415.978   1
   1  -3 -20 3652.41 410.972   1
  -1   3  19 1240.56 285.148   1
   1  -3 -19 1698.41 289.307   1
   1   3 -19 1000.97 276.133   1
  -1  -3  19 1333.43 294.256   1
   1   3 -18 4998.87 481.285   1
   1  -3 -18 4809.46 497.418   1
  -1  -3  18 5854.24 494.956   1
  -1   3  18 4628.32 497.303   1
  -1   3  17 979.706 256.911   1
   1   3 -17 1013.51 242.807   1
  -1  -3  17 1571.25 277.126   1
   1  -3 -17 666.901 263.570   1
  -1   3  16 183.059 223.680   1
   1   3 -16 77.7681 201.256   1
  -1  -3  16 56.1417 226.740   1
   1  -3 -16-175.979 213.783   1
   1  -3 -15 593.838 212.251   1
  -1   3  15 266.247 217.538   1
  -1  -3  15 604.415 230.140   1
   1   3 -15 170.890 190.737   1
  -1   3  14 17245.9 1382.89   1
  -1  -3  14 16984.1 1372.34   1
   1  -3 -14 18150.2 1383.62   1
   1   3 -14 19367.2 1375.98   1
   1   3 -13 232.988 163.654   1
   1  -3 -13 234.313 192.386   1
  -1  -3  13 226.042 187.731   1
  -1   3  13-27.3710 198.735   1
  -1  -3  12 18467.2 1292.55   1
   1   3 -12 15585.6 1283.40   1
  -1   3  11 7191.97 584.178   1
  -1  -3  11 7269.87 560.469   1
   1  -3 -11 6917.55 577.453   1
   1   3 -11 6254.72 550.078   1
  -1   3  10 8509.75 719.056   1
  -1  -3  10 9538.80 706.951   1
   1  -3 -10 9607.18 721.948   1
   1   3 -10 8427.47 697.617   1
  -1   3   9 4392.90 393.385   1
   1  -3  -9 4973.34 391.136   1
   1   3  -9 4624.70 357.566   1
  -1   3   8 16024.7 1316.96   1
   1   3  -8 17437.8 1302.87   1
  -1  -3   8 17510.0 1303.48   1
   1  -3  -8 18307.2 1318.52   1
  -1   3   7 575.514 162.258   1
   1  -3  -7 510.851 152.634   1
   1   3  -7 213.391 100.006   1
   1   3  -6 29475.6 2322.86   1
  -1  -3   6 32011.1 2323.35   1
  -1   3   6 33213.7 2338.76   1
   1  -3  -6 31869.7 2337.76   1
  -1  -3   5 17816.3 1251.62   1
   1   3  -5 15874.9 1250.14   1
   1   3  -4 24701.3 2080.36   1
  -1   3   4 29704.7 2097.33   1
  -1  -3   4 31249.2 2081.66   1
   1  -3  -4 28391.0 2097.63   1
  -1  -3   3 175873. 12678.6   1
  -1   3   3 170675. 12692.3   1
   1  -3  -3 148262. 12691.9   1
   1   3  -3 181469. 12678.4   1
   1  -3  -2 71209.9 5329.26   1
  -1  -3   2 68281.8 5315.75   1
  -1   3   2 74269.7 5328.86   1
   1   3  -2 76651.9 5315.90   1
   1  -3  -1 107834. 7618.20   1
   1   3  -1 107829. 7611.62   1
  -1   3   1 97511.3 7618.06   1
  -1  -3   1 101375. 7611.35   1
   1  -3   0 100902. 7570.18   1
  -1  -3   0 108095. 7569.43   1
  -1   3   0 106728. 7570.50   1
   1   3   0 97517.2 7569.30   1
  -1   3  -1 101818. 7350.19   1
  -1  -3  -1 102981. 7357.27   1
   1   3   1 102351. 7357.73   1
   1  -3   1 96427.3 7349.96   1
   1   3   2 76541.7 5543.57   1
  -1  -3  -2 74458.3 5541.57   1
   1  -3   3 169917. 12386.4   1
   1   3   3 169346. 12402.1   1
  -1   3  -3 168583. 12386.0   1
  -1  -3  -3 168137. 12401.7   1
   1   3   4 29046.1 2030.00   1
   1  -3   4 26102.4 2009.82   1
  -1   3  -4 26447.7 2009.38   1
  -1  -3  -4 30945.4 2028.96   1
  -1   3  -5 15382.1 1168.97   1
   1  -3   5 16065.7 1169.25   1
   1  -3   6 33482.7 2443.28   1
   1   3   6 32394.9 2459.35   1
   1  -3   7 698.678 124.763   1
  -1  -3  -7 492.579 171.036   1
  -1   3  -7 587.211 117.634   1
  -1  -3  -8 17850.6 1328.02   1
  -1   3  -8 17686.4 1309.99   1
   1  -3   8 17225.2 1308.12   1
   1   3   8 17010.2 1329.15   1
  -1  -3  -9 4493.40 392.182   1
   1   3   9 4085.76 392.130   1
  -1   3 -10 8197.54 663.017   1
  -1  -3 -10 8879.16 690.912   1
   1  -3  10 8773.90 670.291   1
   1   3  10 8222.30 689.555   1
  -1  -3 -11 6166.45 524.388   1
  -1   3 -11 5750.05 502.437   1
   1  -3  11 7418.39 517.644   1
   1   3  11 5608.40 523.100   1
  -1   3 -12 19169.2 1475.83   1
   1  -3  12 19904.9 1480.59   1
   1  -3  13 199.169 173.957   1
   1   3  13 499.382 218.750   1
  -1  -3 -13 605.199 224.093   1
  -1   3 -13 315.013 174.186   1
  -1   3 -14 17885.6 1302.87   1
  -1  -3 -14 17033.3 1315.91   1
   1   3  14 15144.7 1316.50   1
   1  -3  14 17570.6 1309.12   1
  -1   3 -15 458.693 208.261   1
   1  -3  15 127.516 197.409   1
   1   3  15 331.803 279.914   1
  -1  -3 -16-29.4924 215.595   1
  -1   3 -16-25.6601 210.209   1
   1   3  16-125.093 229.937   1
   1  -3  16 297.896 217.704   1
  -1  -3 -17 1489.75 294.454   1
  -1   3 -17 1193.24 237.940   1
   1  -3  17 882.280 241.936   1
  -1  -3 -18 4112.47 442.105   1
  -1   3 -18 5393.85 446.918   1
   1  -3  18 5232.98 447.295   1
   1  -3  19 768.803 264.929   1
   1   3  19 779.189 313.390   1
  -1   3 -19 800.116 264.258   1
  -1  -3 -19 1179.11 307.622   1
   1  -3  20 3412.61 421.969   1
   1   3  20 3351.70 429.986   1
  -1   3 -20 4472.98 438.122   1
  -1  -3 -20 3946.28 421.979   1
   1   3  21 348.990 302.122   1
   1  -3  21-33.4805 269.358   1
  -1   3 -21 384.979 282.428   1
  -1  -3 -21 495.635 308.384   1
   1  -3  22-351.254 277.681   1
  -1   3 -22-99.1040 271.977   1
  -1  -3 -22 66.5271 255.012   1
   1  -3  23 1164.61 321.488   1
  -1   3 -23 1117.71 320.617   1
  -1  -3 -23 1039.04 328.733   1
   1   3  24 530.464 285.644   1
  -1  -3 -24 33.7575 282.923   1
   1   3  25 71.0253 319.304   1
  -1  -3 -25-304.412 309.344   1
   1   3  26 179.943 303.934   1
  -1  -3 -26 235.428 309.544   1
   1   3  27 435.787 348.772   1
  -1  -3 -27 333.091 337.391   1
  -1   4  28 248.914 341.783   1
   1  -4 -28 962.808 359.857   1
  -1   4  27-108.253 303.694   1
   1  -4 -27 134.839 316.639   1
  -1   4  25-404.624 345.587   1
   1  -4 -25 169.139 329.361   1
  -1   4  24 1401.17 367.444   1
   1  -4 -24 1283.02 338.748   1
   1  -4 -23 168.468 277.961   1
   1   4 -23-376.368 270.418   1
  -1   4  23 402.862 310.291   1
  -1   4  22 614.387 288.240   1
   1   4 -22 470.043 282.263   1
  -1  -4  22 324.821 284.321   1
   1  -4 -22 904.989 286.102   1
   1   4 -20 756.133 266.611   1
  -1  -4  20 1102.74 288.682   1
   1  -4 -20 590.460 305.188   1
  -1   4  19 440.029 298.101   1
   1   4 -19 271.601 229.914   1
  -1  -4  19 32.0037 247.649   1
   1  -4 -19 129.315 285.891   1
  -1   4  18-231.047 287.374   1
   1   4 -18 57.2716 214.140   1
  -1  -4  18 335.281 239.659   1
   1  -4 -18-315.871 273.317   1
  -1   4  17 2086.22 340.604   1
   1   4 -17 1983.54 281.228   1
  -1  -4  17 1963.98 294.623   1
   1  -4 -17 1599.76 333.358   1
  -1   4  16 4910.04 488.627   1
   1  -4 -16 4776.57 486.493   1
  -1   4  15 2236.46 338.917   1
   1   4 -15 2315.44 275.876   1
  -1  -4  15 2194.38 280.132   1
   1  -4 -15 1905.36 320.774   1
  -1   4  14 906.316 257.404   1
   1   4 -14 993.423 199.350   1
  -1  -4  14 901.296 206.137   1
   1  -4 -14 1030.47 248.084   1
  -1   4  13 1662.12 280.991   1
   1   4 -13 1690.04 242.896   1
  -1  -4  13 2273.56 265.601   1
   1   4 -12 3665.01 362.277   1
  -1   4  12 3860.53 393.937   1
  -1  -4  12 4551.08 376.839   1
   1  -4 -12 4424.66 403.591   1
  -1  -4  11 13094.8 1047.36   1
   1   4 -11 14233.3 1046.14   1
  -1   4  10 7001.69 561.548   1
   1   4 -10 6309.31 529.848   1
  -1  -4  10 6557.94 531.267   1
   1  -4 -10 6761.16 551.252   1
   1  -4  -9-21.2623 164.229   1
  -1   4   9-44.9793 185.093   1
  -1   4   8 8898.29 640.175   1
  -1  -4   8 7311.53 610.189   1
   1  -4  -8 8574.55 635.191   1
   1   4  -8 7426.46 608.858   1
  -1   4   7 11287.3 815.811   1
   1   4  -7 10756.8 792.827   1
   1  -4  -7 11043.8 811.644   1
  -1  -4   7 9296.57 792.722   1
   1  -4  -6 2268.67 243.230   1
   1   4  -6 2451.88 210.096   1
  -1  -4   6 2318.73 214.982   1
  -1   4   6 2639.27 245.454   1
  -1  -4   5 4030.70 333.907   1
  -1   4   5 5221.97 376.303   1
   1   4  -5 3843.30 332.024   1
   1  -4  -5 5159.54 369.067   1
  -1  -4   4 229629. 17100.1   1
   1   4  -4 237376. 17100.3   1
  -1   4   3 6715.04 509.489   1
   1  -4  -3 6291.30 511.519   1
  -1  -4   3 6365.83 480.664   1
   1   4  -3 6451.43 480.154   1
   1   4  -2 1672.12 139.252   1
  -1  -4   2 1725.89 138.493   1
   1  -4  -2 1763.68 180.767   1
  -1   4   2 1389.46 171.020   1
   1   4  -1 7032.82 558.430   1
  -1   4   1 7836.57 571.746   1
  -1  -4   1 7850.06 559.297   1
   1  -4  -1 7184.63 572.339   1
   1  -4   0 23.3993 61.5648   1
   1   4   0-225.730 82.9493   1
  -1  -4   0 5.88221 76.9948   1
  -1   4   0-62.4222 78.1349   1
   1   4   1 8451.58 566.834   1
  -1  -4  -1 8375.47 564.070   1
   1  -4   1 8220.92 553.338   1
   1   4   2 1639.10 185.597   1
  -1  -4  -2 1909.21 186.306   1
  -1  -4  -3 6986.63 514.008   1
   1   4   3 6056.33 517.113   1
  -1   4  -4 239560. 17344.3   1
   1  -4   4 234079. 17344.4   1
   1   4   5 4591.93 385.606   1
   1  -4   5 4714.78 340.046   1
  -1  -4  -5 5490.95 382.280   1
   1  -4   6 1992.75 183.725   1
   1   4   6 1795.53 231.973   1
  -1   4  -6 2135.46 182.936   1
  -1  -4  -6 1975.42 226.027   1
  -1  -4  -7 9778.46 772.468   1
  -1   4  -7 9902.52 744.310   1
   1   4   7 10847.3 777.306   1
   1  -4   7 9196.14 744.411   1
  -1   4  -8 7845.42 618.237   1
  -1  -4  -8 8627.28 651.477   1
   1  -4   8 7694.84 618.987   1
   1   4   8 8424.57 657.112   1
   1   4   9 179.739 177.993   1
   1  -4   9-26.7851 114.206   1
  -1   4  -9 38.4149 101.459   1
  -1  -4  -9-22.0453 168.489   1
  -1  -4 -10 6611.46 547.725   1
  -1   4 -10 6501.92 520.881   1
   1   4  10 6600.66 553.666   1
   1  -4  10 6366.78 522.906   1
  -1   4 -11 14008.9 1041.64   1
   1  -4  11 13233.3 1044.14   1
  -1   4 -12 4273.68 342.437   1
   1   4  12 3996.27 377.719   1
   1  -4  12 3637.78 351.925   1
  -1  -4 -12 3198.81 360.573   1
   1  -4  13 1826.78 255.529   1
   1   4  13 2229.83 324.771   1
  -1   4 -13 2470.40 255.494   1
  -1  -4 -13 2894.15 325.921   1
   1  -4  14 1388.98 230.336   1
   1   4  14 982.318 222.625   1
  -1  -4 -14 1746.27 246.595   1
  -1   4 -14 496.767 199.915   1
   1   4  15 2343.61 356.773   1
   1  -4  15 2306.03 293.725   1
  -1   4 -15 2707.83 286.314   1
  -1  -4 -15 2272.38 341.716   1
  -1  -4 -16 4565.83 425.258   1
   1   4  16 4079.93 431.155   1
   1  -4  17 1645.31 281.620   1
  -1   4 -17 2288.86 276.412   1
   1  -4  18 777.339 220.989   1
   1   4  18 369.049 262.608   1
  -1  -4 -18 220.696 236.665   1
  -1   4 -18-166.661 208.159   1
   1   4  19-376.297 305.687   1
   1  -4  19 121.679 249.213   1
  -1   4 -19-58.5048 227.705   1
  -1  -4 -19 514.585 284.021   1
   1  -4  20 319.108 265.324   1
   1   4  20 313.128 305.886   1
  -1   4 -20 612.428 253.680   1
  -1  -4 -20 787.717 288.834   1
   1   4  22 525.005 307.919   1
   1  -4  22 1315.88 306.913   1
  -1  -4 -22 799.034 323.823   1
  -1   4 -22 1216.63 289.716   1
  -1   4 -23 67.8810 295.793   1
   1   4  23-419.845 282.900   1
  -1  -4 -23-133.872 281.978   1
   1   4  24 1127.82 358.843   1
  -1  -4 -24 1781.91 360.763   1
   1   4  25-35.2960 295.108   1
  -1  -4 -25 100.787 285.844   1
   1   4  27 356.133 313.957   1
  -1  -4 -27-98.7540 299.910   1
  -1  -4 -28 389.685 342.273   1
   1   4  28-35.5494 333.618   1
   1  -5 -28-392.607 322.412   1
  -1   5  28 35.0636 319.053   1
   1  -5 -27 266.404 335.921   1
  -1   5  27 107.047 318.513   1
   1  -5 -26 133.729 333.217   1
  -1   5  26 325.779 346.911   1
   1  -5 -25 638.207 334.701   1
  -1   5  25-36.5467 328.049   1
   1  -5 -24 168.044 286.084   1
  -1   5  24 73.4560 285.273   1
  -1   5  23-73.1574 312.000   1
   1  -5 -23 638.979 308.237   1
   1   5 -22 331.901 294.882   1
  -1   5  22 687.396 329.253   1
   1  -5 -22 335.272 305.939   1
  -1   5  21 427.443 311.741   1
   1   5 -21-31.8643 255.949   1
  -1  -5  21-34.7101 282.073   1
   1  -5 -21 466.768 301.153   1
  -1   5  20 796.708 342.869   1
   1   5 -20 1536.94 296.805   1
  -1  -5  20 2052.53 318.232   1
   1  -5 -20 1553.02 349.722   1
  -1   5  19-101.971 299.787   1
   1   5 -19 529.804 241.960   1
  -1  -5  19-157.481 249.788   1
   1  -5 -19 325.049 297.384   1
  -1   5  18 1198.51 332.613   1
   1   5 -18 1620.29 265.675   1
  -1  -5  18 2030.69 286.788   1
   1  -5 -18 955.837 331.062   1
  -1   5  17 389.509 279.510   1
   1   5 -17 767.470 240.599   1
  -1  -5  17 365.714 233.753   1
   1  -5 -17 591.729 285.808   1
   1   5 -16 348.665 194.654   1
  -1  -5  16 263.621 206.420   1
  -1   5  15 1141.90 312.664   1
   1   5 -15 1368.36 244.068   1
  -1  -5  15 1175.80 242.113   1
   1  -5 -15 1178.40 293.753   1
  -1   5  14 389.262 256.985   1
   1   5 -14 899.842 192.416   1
  -1  -5  14 904.480 208.323   1
   1  -5 -14 826.637 248.860   1
  -1   5  13-28.9586 215.961   1
   1  -5 -13 137.545 180.785   1
   1   5 -13-39.2217 153.435   1
  -1  -5  13 62.0460 172.159   1
   1   5 -12 6285.42 538.605   1
  -1   5  12 6436.40 577.869   1
  -1  -5  12 6970.92 545.044   1
   1  -5 -12 6808.21 572.918   1
  -1   5  11 847.855 250.888   1
   1   5 -11 1454.61 183.515   1
  -1  -5  11 1255.20 171.823   1
   1  -5 -11 1126.72 240.558   1
   1  -5 -10 592.387 158.657   1
  -1   5  10 626.536 182.187   1
   1  -5  -9 3496.10 342.158   1
   1   5  -9 3229.99 287.094   1
  -1  -5   9 3567.90 296.641   1
  -1   5   9 3343.12 347.138   1
   1   5  -8 3693.32 330.443   1
   1  -5  -8 4812.81 376.176   1
  -1   5   8 4784.40 384.960   1
  -1  -5   8 3746.64 331.935   1
  -1  -5   7 25627.0 1969.85   1
   1  -5  -7 27867.9 1994.58   1
  -1   5   7 27360.6 1995.43   1
   1   5  -6 85513.1 6680.47   1
  -1  -5   6 95825.4 6680.45   1
   1  -5  -6 93342.3 6705.61   1
  -1   5   6 90772.1 6707.10   1
   1   5  -5 27307.0 2002.01   1
  -1  -5   5 27209.4 2002.22   1
  -1   5   5 26887.4 2030.34   1
   1  -5  -5 27089.8 2029.78   1
   1   5  -4 124630. 9186.76   1
  -1   5   4 124404. 9213.64   1
   1  -5  -4 113985. 9209.26   1
  -1  -5   4 129516. 9187.28   1
   1  -5  -3 14193.8 978.686   1
  -1   5   3 13483.0 976.149   1
  -1  -5   3 15124.4 949.541   1
   1  -5  -2 5357.60 506.351   1
  -1   5   2 6316.12 507.105   1
   1   5  -2 6649.32 484.274   1
  -1  -5   2 6668.57 483.867   1
   1  -5  -1 36966.6 2701.56   1
  -1   5   1 36104.6 2701.45   1
   1   5  -1 37769.2 2692.46   1
  -1  -5   1 35531.7 2691.83   1
   1  -5   0 23415.0 1983.28   1
  -1   5   0 27118.0 1983.62   1
  -1  -5   0 28623.2 1982.21   1
   1   5   0 28107.4 1983.73   1
   1  -5   1 39367.8 2777.52   1
   1   5   1 36103.9 2786.94   1
  -1   5  -1 37885.3 2779.26   1
  -1  -5  -1 36465.5 2786.60   1
   1  -5   2 6680.11 475.845   1
   1   5   2 6620.56 505.777   1
  -1   5  -2 6094.96 476.364   1
  -1  -5  -2 6012.17 502.433   1
  -1  -5  -3 14501.8 1069.97   1
   1   5   3 13826.3 1070.78   1
  -1  -5  -4 128153. 9372.00   1
   1   5   4 127035. 9373.89   1
  -1   5  -5 29103.9 2030.30   1
   1  -5   5 26453.5 2029.75   1
   1   5   5 28311.9 2061.76   1
  -1  -5  -5 25808.7 2060.44   1
   1   5   6 94110.0 7144.12   1
   1  -5   6 98015.1 7115.98   1
  -1   5  -6 98657.6 7115.69   1
  -1  -5  -6 91789.6 7142.50   1
   1   5   7 27277.4 2063.13   1
   1  -5   7 28352.5 2033.15   1
  -1  -5  -7 27392.1 2061.89   1
  -1   5  -7 26859.7 2031.79   1
   1   5   8 2837.45 350.671   1
  -1  -5  -8 3683.32 355.369   1
  -1   5  -8 3690.78 304.036   1
   1  -5   8 4091.17 306.909   1
  -1   5  -9 3478.23 288.143   1
  -1  -5  -9 3194.81 330.574   1
   1  -5   9 3127.83 292.066   1
   1   5   9 3853.14 327.797   1
   1   5  10 280.779 206.128   1
  -1  -5 -10 623.586 183.633   1
   1   5  11 1086.99 220.233   1
   1  -5  11 919.733 162.993   1
  -1  -5 -11 1506.60 233.064   1
  -1   5 -11 1493.50 173.687   1
  -1   5 -12 6683.55 549.263   1
  -1  -5 -12 7517.58 602.234   1
   1   5  12 6417.18 601.279   1
   1  -5  12 6780.43 555.552   1
   1  -5  13-19.7345 148.395   1
   1   5  13 264.286 213.407   1
  -1  -5 -13-194.694 168.403   1
  -1   5 -13 75.0559 131.881   1
   1  -5  14 645.190 190.107   1
   1   5  14 457.726 254.387   1
  -1  -5 -14 634.826 255.180   1
  -1   5 -14 884.507 191.557   1
   1  -5  15 669.905 198.598   1
   1   5  15 409.547 256.463   1
  -1  -5 -15 802.702 255.550   1
  -1   5 -15 1312.27 206.967   1
   1  -5  16 173.077 202.074   1
  -1   5 -16-167.372 202.991   1
   1   5  17 797.819 297.993   1
  -1  -5 -17 437.586 269.555   1
   1   5  18 916.412 272.227   1
   1  -5  18 1446.20 268.451   1
  -1  -5 -18 1434.95 272.617   1
  -1   5 -18 1281.48 247.530   1
   1  -5  19 150.700 224.132   1
   1   5  19-34.5226 300.571   1
  -1  -5 -19-32.4311 292.590   1
  -1   5 -19-143.522 224.559   1
   1   5  20 700.452 310.717   1
   1  -5  20 742.249 291.499   1
  -1   5 -20 1356.32 275.937   1
  -1  -5 -20 1683.85 310.487   1
  -1   5 -21 220.453 261.602   1
   1  -5  21-203.909 249.210   1
  -1  -5 -21 232.876 283.705   1
  -1   5 -22 461.274 282.224   1
   1   5  22 525.621 326.570   1
  -1  -5 -22 732.825 330.074   1
   1   5  23 34.9377 280.217   1
  -1  -5 -23 100.197 272.369   1
   1   5  24-70.1985 322.801   1
  -1  -5 -24 334.721 331.794   1
   1   5  25 385.831 294.023   1
  -1  -5 -25-133.413 299.299   1
   1   5  26 664.898 348.310   1
  -1  -5 -26 824.381 346.240   1
   1   5  27 492.890 322.003   1
  -1  -5 -27 325.215 307.970   1
  -1  -5 -28 63.9106 342.852   1
   1   5  28 313.731 346.180   1
   1  -6 -27 621.811 353.161   1
  -1   6  27-211.542 346.956   1
   1  -6 -26 562.548 339.080   1
  -1   6  26 681.179 360.295   1
   1  -6 -24-66.8704 288.288   1
  -1   6  24 694.684 315.110   1
  -1   6  23 693.526 344.253   1
   1  -6 -23 1643.48 352.079   1
  -1   6  22 832.321 343.044   1
   1  -6 -22 201.099 319.112   1
   1   6 -21 222.177 256.764   1
  -1   6  21 1166.74 351.952   1
   1  -6 -21 901.525 340.030   1
  -1   6  20 104.483 305.719   1
   1   6 -20 393.181 227.230   1
  -1  -6  20 32.4624 256.739   1
   1  -6 -20 1029.20 317.418   1
  -1   6  19 68.5601 305.837   1
   1   6 -19 114.797 217.752   1
  -1  -6  19 369.362 239.735   1
   1  -6 -19-131.038 292.282   1
  -1   6  18 1514.56 329.279   1
   1   6 -18 916.906 246.563   1
  -1  -6  18 1047.91 273.188   1
   1  -6 -18 740.598 300.632   1
  -1   6  17 822.854 293.554   1
   1  -6 -17 631.180 281.094   1
   1   6 -17 910.601 225.345   1
  -1  -6  17 1391.36 236.502   1
  -1   6  16 11676.9 1033.28   1
  -1  -6  16 13585.0 1007.84   1
   1   6 -16 13666.5 997.782   1
   1  -6 -16 11109.7 1023.68   1
  -1   6  15-346.241 262.030   1
   1   6 -15 151.954 166.402   1
  -1  -6  15-23.4599 171.551   1
   1  -6 -15-270.231 258.224   1
  -1   6  14 275.858 247.777   1
   1   6 -14 99.7469 155.347   1
  -1  -6  14 429.474 188.771   1
   1  -6 -14 379.061 224.899   1
  -1   6  13 2350.02 291.238   1
   1   6 -13 1880.79 227.539   1
  -1  -6  13 2197.41 235.081   1
   1   6 -12 5529.83 474.731   1
   1  -6 -12 6224.32 525.459   1
  -1   6  12 6030.99 528.034   1
  -1  -6  12 5759.99 482.027   1
  -1   6  11 1837.62 284.039   1
   1  -6 -11 2181.60 278.435   1
   1   6 -10 11617.8 903.706   1
  -1  -6  10 12258.5 909.875   1
   1   6  -9 10642.3 828.305   1
  -1  -6   9 10648.8 828.266   1
   1  -6  -9 11784.5 867.578   1
  -1   6   9 11457.7 872.087   1
   1   6  -8 5616.40 436.404   1
  -1  -6   8 5693.56 436.084   1
   1  -6  -8 5319.27 481.576   1
  -1   6   8 5623.93 491.955   1
   1   6  -7 9217.64 669.433   1
  -1  -6   7 8752.65 671.119   1
  -1   6   7 8700.14 714.904   1
   1  -6  -7 8536.26 710.790   1
  -1   6   6 1776.76 236.910   1
   1  -6  -6 2336.30 230.948   1
  -1  -6   6 1696.21 160.298   1
   1   6  -6 2086.70 159.263   1
   1  -6  -5 1175.65 177.891   1
  -1   6   5 1187.25 186.328   1
   1  -6  -4 67195.0 4859.03   1
  -1   6   4 64607.6 4858.84   1
  -1  -6   3 5961.47 453.604   1
   1   6  -3 6213.37 454.445   1
   1   6  -2 26703.0 1923.85   1
  -1  -6   2 27507.7 1923.22   1
   1  -6  -2 23542.6 1941.20   1
  -1   6   2 23667.8 1940.05   1
   1   6  -1 66683.0 4786.16   1
   1  -6  -1 62202.1 4795.11   1
  -1   6   1 67454.7 4795.53   1
  -1  -6   1 64136.5 4785.41   1
   1  -6   0-48.3802 80.5442   1
   1   6   0 180.809 83.4184   1
  -1  -6   0 98.5869 86.1767   1
  -1   6   0-120.925 94.1142   1
   1  -6   1 63950.6 4797.28   1
   1   6   1 70867.4 4807.14   1
  -1   6  -1 63416.6 4795.70   1
  -1  -6  -1 65414.9 4805.25   1
   1   6   2 25418.0 1868.02   1
  -1  -6  -2 25995.9 1866.60   1
  -1   6  -2 24713.6 1847.33   1
  -1  -6  -4 72769.5 5210.76   1
   1   6   4 68672.3 5209.50   1
   1   6   5 1892.79 219.754   1
  -1  -6  -5 1363.10 209.775   1
  -1   6  -6 2027.89 151.427   1
   1   6   6 1874.22 233.904   1
   1  -6   6 1742.88 150.318   1
  -1  -6  -6 1722.49 223.773   1
   1   6   7 9745.99 686.232   1
  -1   6  -7 8576.60 629.487   1
  -1  -6  -7 8988.69 682.530   1
   1  -6   7 7814.38 630.066   1
   1   6   8 5574.49 444.028   1
  -1   6  -8 4247.07 380.222   1
   1  -6   8 4920.28 381.278   1
   1   6   9 11705.0 838.618   1
   1  -6   9 9635.81 791.699   1
  -1   6  -9 11111.8 792.566   1
  -1  -6  -9 9753.68 827.668   1
   1  -6  10 10528.5 858.673   1
  -1   6 -10 12053.3 858.518   1
  -1  -6 -11 1993.37 250.931   1
   1   6  11 1392.70 257.586   1
   1   6  12 5657.48 514.644   1
  -1   6 -12 5609.88 464.041   1
   1  -6  12 4994.94 463.505   1
  -1  -6 -13 1909.52 307.353   1
  -1   6 -13 1460.73 209.862   1
   1   6  13 1327.37 304.414   1
   1  -6  13 2042.98 221.824   1
  -1  -6 -14 413.002 232.651   1
  -1   6 -14 135.051 154.142   1
   1   6  14 31.1504 234.990   1
   1  -6  14-59.7701 165.249   1
  -1  -6 -15 181.959 237.996   1
  -1   6 -15 21.1730 173.643   1
   1   6  15 225.014 259.153   1
   1  -6  15 109.494 189.668   1
   1   6  16 12796.5 1078.42   1
  -1   6 -16 13485.3 1041.33   1
   1  -6  16 14060.5 1044.32   1
  -1  -6 -16 12532.7 1069.01   1
   1   6  17 1078.50 271.034   1
   1  -6  17 1202.72 237.159   1
  -1   6 -17 1261.35 225.321   1
  -1  -6 -17 1266.78 270.658   1
   1  -6  18 1127.89 260.105   1
   1   6  18 720.739 306.912   1
  -1   6 -18 950.559 241.050   1
  -1  -6 -18 676.722 285.656   1
   1   6  19 104.413 307.856   1
  -1   6 -19 560.950 238.546   1
   1  -6  19 301.879 241.177   1
  -1  -6 -19 392.618 304.108   1
   1   6  20 528.322 285.796   1
  -1   6 -20 119.172 232.665   1
   1  -6  20 320.748 267.047   1
  -1  -6 -20 132.727 248.169   1
  -1   6 -21 754.589 283.942   1
   1   6  21 176.494 307.828   1
  -1  -6 -21 400.216 309.459   1
   1   6  22 315.546 304.974   1
  -1  -6 -22 532.903 315.497   1
   1   6  23 801.994 320.792   1
  -1  -6 -23 1132.61 318.754   1
   1   6  24-69.8849 329.670   1
  -1  -6 -24 1431.92 362.379   1
   1   6  26 277.309 323.753   1
  -1  -6 -26 195.854 329.956   1
   1   6  27-173.914 314.428   1
  -1  -6 -27 256.948 315.221   1
   1  -7 -27-258.394 349.918   1
  -1   7  27-174.109 355.070   1
   1  -7 -26 523.889 341.564   1
  -1   7  26 745.447 342.887   1
   1  -7 -25-66.1025 297.518   1
  -1   7  25 612.320 335.154   1
   1  -7 -24 864.286 303.690   1
  -1   7  23 363.999 332.106   1
   1  -7 -23 568.187 302.973   1
  -1   7  22 144.777 339.375   1
   1  -7 -22-133.998 316.871   1
  -1   7  21 179.019 339.139   1
   1  -7 -21 301.242 313.243   1
   1   7 -20 1772.55 299.977   1
  -1   7  20 1657.01 368.335   1
   1  -7 -20 1731.17 355.659   1
   1   7 -19 974.896 253.531   1
  -1  -7  19 899.640 271.052   1
  -1   7  18 2455.55 392.595   1
   1  -7 -18 2769.85 387.098   1
  -1   7  17-167.258 285.667   1
   1   7 -17 510.408 201.578   1
  -1  -7  17 444.149 216.100   1
   1  -7 -17-127.999 265.636   1
  -1   7  16-294.093 267.060   1
   1  -7 -16-125.310 248.784   1
   1   7 -16 67.3358 178.686   1
  -1  -7  16 144.634 182.255   1
   1   7 -15 822.310 193.536   1
  -1  -7  15 904.555 198.776   1
   1  -7 -14 3515.25 393.837   1
   1   7 -14 3520.54 328.613   1
  -1  -7  14 3534.86 339.296   1
  -1   7  14 3446.97 397.338   1
  -1   7  13 1739.27 306.238   1
   1   7 -13 1101.26 182.033   1
  -1  -7  13 1695.31 217.038   1
   1  -7 -13 1013.12 285.856   1
   1   7 -12 222.049 123.852   1
   1  -7 -12-55.8113 217.474   1
  -1   7  11 1133.82 241.711   1
   1   7 -11 1258.70 156.114   1
  -1  -7  11 1070.96 160.831   1
   1  -7 -11 1153.40 237.547   1
  -1   7  10 1324.88 242.155   1
   1   7 -10 1446.43 154.816   1
  -1  -7  10 1122.38 153.092   1
   1  -7 -10 1407.87 234.368   1
  -1  -7   9 192.615 86.0703   1
   1   7  -9 136.965 84.3269   1
   1   7  -8 28145.5 2162.11   1
  -1  -7   8 30582.9 2162.84   1
  -1   7   8 29415.0 2205.53   1
   1  -7  -8 29218.0 2201.70   1
   1  -7  -7 11872.1 909.183   1
  -1   7   7 13097.9 918.107   1
   1   7  -7 11776.9 861.725   1
  -1  -7   7 11220.7 861.004   1
   1  -7  -6 44403.7 3108.23   1
  -1   7   6 39256.5 3106.79   1
  -1   7   5 1191.71 179.689   1
   1  -7  -5 1058.04 166.061   1
   1  -7  -4 4046.69 363.334   1
  -1   7   4 4420.53 372.082   1
   1   7  -3 51555.4 3618.72   1
  -1   7   3 47270.2 3642.95   1
   1  -7  -3 48940.0 3643.88   1
  -1  -7   3 47910.9 3617.66   1
   1   7  -2 21104.4 1605.66   1
  -1  -7   2 22370.9 1605.13   1
   1   7  -1 189.561 82.2035   1
   1  -7  -1 276.373 103.831   1
  -1  -7   1 141.469 75.9735   1
  -1   7   1 278.488 103.159   1
  -1   7   0 4248.54 338.453   1
   1   7   0 4033.45 336.578   1
   1   7   1 154.876 101.509   1
   1  -7   1 178.372 72.2267   1
  -1   7  -1 299.078 79.5904   1
   1  -7   2 20845.3 1551.10   1
  -1   7  -2 21216.8 1551.44   1
  -1  -7  -3 56214.8 3952.37   1
   1   7   3 50922.4 3950.14   1
  -1  -7  -4 4070.98 349.294   1
   1   7   4 3719.06 345.435   1
   1   7   5 1284.28 206.270   1
  -1  -7  -5 1567.47 206.380   1
  -1  -7  -6 44577.7 3240.89   1
   1   7   6 42640.3 3240.57   1
  -1  -7  -7 13162.6 992.965   1
   1   7   7 12299.0 992.920   1
   1   7   8 29132.5 2132.30   1
   1  -7   8 29961.6 2086.72   1
  -1   7  -8 26692.4 2084.51   1
  -1  -7  -8 28863.8 2131.50   1
   1  -7   9 189.039 80.1353   1
  -1   7  -9 135.909 74.5512   1
  -1  -7 -10 1578.11 267.248   1
  -1   7 -10 1415.04 147.167   1
   1  -7  10 1186.52 147.236   1
   1   7  10 1332.59 271.349   1
  -1  -7 -11 1194.06 235.558   1
  -1   7 -11 1154.95 141.808   1
   1  -7  11 820.847 144.751   1
   1   7  11 1031.84 239.626   1
  -1  -7 -12 423.615 204.663   1
   1   7  12 328.232 201.467   1
  -1   7 -13 1269.83 183.023   1
   1  -7  13 1218.87 178.745   1
   1   7  13 866.156 278.161   1
  -1  -7 -14 3035.62 391.949   1
   1   7  14 4014.70 419.849   1
   1  -7  14 3337.90 323.228   1
  -1   7 -14 3230.29 323.446   1
  -1   7 -15 1088.36 193.310   1
   1  -7  15 785.316 196.557   1
  -1  -7 -16 63.0036 227.207   1
   1   7  16-134.055 246.683   1
  -1   7 -16 108.522 160.467   1
   1  -7  16 515.099 189.928   1
  -1  -7 -17 416.937 279.647   1
   1   7  17 409.875 290.996   1
  -1   7 -17 142.336 175.574   1
   1  -7  17 25.4459 207.549   1
  -1  -7 -18 2764.01 387.556   1
   1  -7  18 2577.07 350.762   1
   1   7  18 3777.54 412.931   1
  -1   7 -19 966.900 250.047   1
   1  -7  19 791.530 265.856   1
  -1   7 -20 1326.84 283.458   1
  -1  -7 -20 1399.89 325.204   1
   1   7  20 1097.51 331.101   1
  -1  -7 -21 99.9021 309.484   1
   1   7  21-35.1723 326.877   1
  -1  -7 -22 133.131 270.767   1
   1   7  22-35.0588 260.000   1
  -1  -7 -23 365.225 327.084   1
   1   7  23 417.297 338.598   1
  -1  -7 -24 1357.12 351.394   1
   1   7  24 486.780 345.852   1
  -1  -7 -25 459.710 302.444   1
   1   7  25 553.051 292.615   1
  -1  -7 -26 742.724 350.063   1
   1   7  26 755.131 351.312   1
  -1  -7 -27-190.218 298.312   1
   1   7  27 240.468 315.204   1
  -1   8  27 343.536 364.927   1
   1  -8 -27-63.7064 338.383   1
  -1   8  26 1018.23 385.737   1
   1  -8 -25 491.397 314.614   1
   1  -8 -23 166.428 259.510   1
  -1   8  23 253.918 288.458   1
   1  -8 -22-33.4406 288.756   1
  -1   8  22 72.3128 296.184   1
   1  -8 -21-368.534 296.568   1
  -1   8  21 179.379 304.044   1
   1  -8 -20 66.8145 288.611   1
  -1   8  20 531.039 306.398   1
   1  -8 -19 199.647 269.248   1
  -1   8  19 244.536 278.574   1
   1  -8 -18 1150.63 280.019   1
  -1   8  18 1170.60 300.922   1
   1   8 -18 900.162 241.005   1
  -1  -8  18 1121.89 251.816   1
   1  -8 -17 258.981 244.911   1
  -1   8  17 507.955 250.553   1
   1   8 -17-207.497 178.736   1
  -1  -8  17 49.1829 196.443   1
   1  -8 -16 2161.49 338.434   1
  -1   8  16 2256.09 346.249   1
   1   8 -16 2147.86 259.333   1
  -1  -8  16 1996.55 264.765   1
   1  -8 -15 186.686 259.872   1
  -1   8  15-130.703 269.827   1
   1   8 -15 191.069 153.019   1
  -1  -8  15 303.088 175.307   1
   1  -8 -14 1214.41 292.718   1
   1   8 -14 833.400 169.566   1
  -1  -8  14 817.434 171.747   1
  -1   8  13 31.0837 222.257   1
   1  -8 -13 502.280 197.437   1
  -1   8  12 211.633 257.018   1
   1  -8 -12 86.0336 242.782   1
   1   8 -12 340.585 124.908   1
  -1  -8  12 51.8245 121.790   1
   1  -8 -11 248.482 196.256   1
   1   8 -11 93.2685 102.938   1
  -1  -8  11 231.741 108.490   1
  -1   8  11 145.470 217.915   1
  -1   8  10 4314.82 492.641   1
  -1  -8  10 5030.20 410.230   1
   1  -8 -10 5687.63 491.872   1
   1   8 -10 5571.76 410.419   1
   1   8  -9 1400.99 137.910   1
  -1  -8   9 1665.88 140.158   1
   1  -8  -9 1591.05 251.194   1
  -1   8   9 1334.07 240.233   1
  -1   8   8 13181.5 1077.54   1
   1  -8  -8 14612.9 1082.09   1
   1  -8  -7 292.366 171.230   1
  -1   8   7 142.427 166.536   1
   1  -8  -6 272.779 163.658   1
  -1   8   6 442.756 181.482   1
  -1   8   5 16147.7 1191.45   1
   1  -8  -5 15020.3 1187.00   1
   1  -8  -4 458.532 142.791   1
  -1   8   4 591.147 152.960   1
  -1   8   3 6100.62 547.076   1
   1  -8  -3 6226.10 546.744   1
  -1  -8   3 7549.03 515.188   1
   1   8  -3 6593.42 514.150   1
  -1   8   2 34907.0 2530.61   1
   1   8  -2 33408.0 2511.41   1
  -1  -8   2 33907.4 2511.96   1
   1  -8  -2 35237.7 2529.93   1
   1   8  -1 1899.26 178.069   1
  -1   8   1 1779.47 201.965   1
  -1  -8   1 1852.01 179.876   1
   1  -8  -1 2142.73 189.808   1
   1  -8   0 135.528 96.3105   1
  -1  -8   0 10.9962 88.1046   1
   1  -8   1 1764.90 148.717   1
  -1  -8  -1 1711.74 175.423   1
   1   8   1 1723.12 177.809   1
  -1   8  -1 1165.14 155.149   1
   1  -8   2 34012.2 2578.64   1
  -1   8  -2 36072.1 2579.90   1
   1   8   2 35353.8 2602.51   1
   1   8   3 6378.04 558.154   1
  -1  -8  -3 7783.35 567.128   1
   1   8   4 660.383 169.031   1
  -1  -8  -4 666.340 154.465   1
   1   8   5 14846.6 1176.60   1
  -1  -8  -5 15835.6 1177.83   1
   1   8   6 244.193 176.137   1
  -1  -8  -6 194.491 157.845   1
   1   8   7 216.442 170.114   1
  -1  -8  -7 159.511 175.616   1
   1   8   8 14368.7 1080.59   1
  -1  -8  -8 13175.4 1064.55   1
   1   8   9 1791.68 256.828   1
   1  -8   9 1335.18 123.087   1
  -1   8  -9 1480.65 124.593   1
  -1  -8  -9 1737.58 247.630   1
   1   8  10 5471.55 492.330   1
  -1   8 -10 5260.57 402.841   1
   1  -8  10 4861.32 403.978   1
  -1  -8 -10 6172.56 484.210   1
  -1  -8 -11 447.275 204.007   1
   1   8  11 354.483 232.431   1
  -1   8 -11 341.322 101.435   1
   1  -8  11 99.4344 99.1889   1
  -1  -8 -12 260.683 216.633   1
   1   8  12 61.3214 214.847   1
  -1   8 -12 11.8450 112.691   1
   1  -8  12 24.7437 119.502   1
  -1  -8 -13 179.465 234.009   1
   1   8  13 284.492 242.804   1
  -1  -8 -14 1104.48 294.141   1
   1   8  14 1204.23 315.712   1
  -1   8 -14 1055.90 171.259   1
   1  -8  14 783.911 184.167   1
  -1  -8 -15 250.530 259.798   1
   1   8  15 599.785 296.271   1
  -1   8 -15-128.639 147.920   1
   1  -8  15 347.544 177.620   1
  -1  -8 -16 2010.88 345.885   1
   1   8  16 2277.83 372.024   1
  -1   8 -16 2128.89 263.745   1
   1  -8  16 2647.93 273.785   1
  -1  -8 -17-356.570 234.323   1
   1   8  17-34.5531 244.505   1
  -1   8 -17 22.4288 185.601   1
   1  -8  17-95.0040 191.097   1
  -1  -8 -18 1050.02 302.388   1
   1   8  18 839.496 296.167   1
  -1   8 -18 973.121 237.709   1
   1  -8  18 803.541 229.992   1
  -1  -8 -19-99.4813 302.236   1
   1   8  19 459.203 331.414   1
  -1  -8 -20-33.3845 282.836   1
   1   8  20-70.7172 324.455   1
  -1  -8 -21 300.025 262.118   1
   1   8  21 422.811 269.842   1
  -1  -8 -22 132.916 303.779   1
   1   8  22-70.0504 309.916   1
  -1  -8 -23 33.1185 307.840   1
   1   8  23 139.072 327.209   1
  -1  -8 -25 292.851 315.905   1
   1   8  26-308.752 338.502   1
  -1  -8 -27-125.027 294.757   1
   1   8  27 406.799 301.855   1
  -1   9  26-103.992 349.935   1
   1  -9 -26 192.902 345.180   1
  -1   9  25 884.515 373.689   1
   1  -9 -25 259.463 337.643   1
  -1   9  24 466.924 354.514   1
   1  -9 -24 688.429 332.689   1
   1  -9 -23 563.073 329.129   1
  -1   9  23 975.176 370.342   1
  -1   9  22 577.450 324.892   1
   1  -9 -22 366.940 303.436   1
  -1   9  20 390.764 295.796   1
   1  -9 -20 569.510 287.803   1
  -1   9  19 1089.52 335.464   1
   1  -9 -19 802.899 312.868   1
   1   9 -17 166.530 174.577   1
  -1   9  17 171.807 305.384   1
   1  -9 -17 688.934 302.328   1
   1  -9 -16 129.036 266.691   1
   1   9 -16-186.504 164.363   1
  -1  -9  16-115.213 167.525   1
   1  -9 -15 94.9606 217.582   1
   1   9 -15 164.635 144.608   1
  -1   9  15-198.261 225.632   1
  -1  -9  15 117.748 152.430   1
  -1   9  14 5590.77 552.863   1
   1  -9 -14 5727.61 546.165   1
   1  -9 -13 1418.51 296.282   1
   1   9 -13 871.548 152.022   1
  -1  -9  13 1162.54 155.166   1
  -1   9  13 1330.16 309.376   1
   1  -9 -12 2844.80 348.861   1
   1   9 -12 2835.23 253.600   1
  -1   9  12 3240.22 353.199   1
  -1  -9  12 3002.04 255.982   1
  -1   9  11 3607.15 382.681   1
  -1  -9  11 2805.89 242.281   1
   1  -9 -11 3656.62 353.497   1
   1   9 -11 2957.33 243.265   1
   1  -9 -10 875.052 240.637   1
  -1   9  10 749.353 246.125   1
   1  -9  -9 287.755 190.774   1
  -1   9   9 303.095 203.153   1
   1  -9  -7 352.732 182.199   1
  -1   9   7-173.218 179.945   1
  -1   9   6 6681.60 579.820   1
   1  -9  -6 7231.07 579.881   1
  -1   9   5 3901.05 363.604   1
  -1   9   4-176.620 157.877   1
   1  -9  -4 18.7805 139.012   1
   1   9  -3 311.623 64.6500   1
  -1   9   3 426.653 145.844   1
  -1  -9   3 207.837 56.6621   1
   1  -9  -3 170.952 128.172   1
  -1   9   2 272.069 134.448   1
   1   9  -2 313.674 85.3548   1
   1  -9  -2 353.176 121.200   1
  -1  -9   2 143.807 78.0913   1
  -1  -9   1 6741.61 503.372   1
   1   9  -1 6207.16 506.803   1
   1   9   0 57695.6 4454.51   1
   1  -9   0 60838.6 4453.78   1
  -1  -9   0 61299.3 4454.35   1
  -1   9   0 62159.0 4456.33   1
  -1   9  -1 7002.70 538.921   1
   1  -9   1 6978.16 538.155   1
  -1   9  -2 64.3607 73.0198   1
   1  -9   2 182.518 66.7268   1
   1   9   3 556.251 157.481   1
  -1  -9  -3 446.292 136.124   1
   1   9   4-81.3803 147.860   1
  -1  -9  -4 117.454 140.161   1
   1   9   5 3761.33 354.923   1
   1   9   6 6786.56 592.971   1
  -1  -9  -6 7362.34 589.348   1
   1   9   7 179.455 188.373   1
  -1  -9  -7 355.118 200.165   1
   1   9   9 364.887 197.414   1
  -1  -9  -9 106.262 197.203   1
   1   9  10 673.689 228.084   1
  -1  -9 -10 1080.75 237.260   1
  -1  -9 -11 3622.74 337.483   1
   1  -9  11 2686.68 226.541   1
   1   9  11 3074.47 344.008   1
  -1   9 -11 2924.76 227.843   1
  -1  -9 -12 2971.16 328.039   1
   1  -9  12 2939.51 224.402   1
   1   9  12 2669.42 330.422   1
  -1   9 -12 2036.94 219.792   1
   1   9  13 1294.64 291.577   1
  -1  -9 -13 854.130 264.512   1
  -1   9 -13 989.044 134.929   1
   1  -9  13 798.851 142.734   1
   1   9  14 6009.95 542.024   1
  -1   9 -14 5180.49 439.010   1
   1  -9  14 5002.03 439.911   1
  -1  -9 -14 6180.67 524.089   1
   1   9  15 339.001 297.007   1
  -1   9 -15-46.5446 135.461   1
   1  -9  15 132.675 146.545   1
  -1  -9 -15 63.6780 273.252   1
  -1   9 -16 88.9466 155.802   1
   1  -9  16-18.9282 166.411   1
  -1  -9 -16-129.257 275.678   1
  -1   9 -17 220.010 174.005   1
   1   9  17 244.345 301.118   1
  -1  -9 -17 98.2231 288.316   1
   1   9  19 711.003 281.626   1
  -1  -9 -19 902.940 270.232   1
   1   9  20 780.370 335.345   1
  -1  -9 -20 133.874 313.279   1
   1   9  22 451.939 320.905   1
  -1  -9 -22-132.667 298.828   1
   1   9  23 207.730 275.692   1
  -1  -9 -23-32.9574 272.539   1
   1   9  24 514.904 326.259   1
  -1  -9 -24-32.6382 319.190   1
   1   9  25-102.615 340.026   1
  -1  -9 -25 610.995 343.480   1
  -1  -9 -26 283.959 291.306   1
   1 -10 -25 515.942 338.487   1
  -1  10  25 420.086 349.106   1
   1 -10 -24 261.324 318.072   1
  -1  10  24 285.168 349.253   1
   1 -10 -23-131.896 311.319   1
  -1  10  23 939.423 360.595   1
   1 -10 -22 2396.09 384.170   1
  -1  10  22 1887.23 404.240   1
   1 -10 -21-234.267 308.878   1
  -1  10  21 36.2254 342.155   1
   1 -10 -20-33.5901 297.790   1
  -1  10  20 611.696 342.627   1
   1 -10 -19 268.358 294.126   1
  -1  10  19 71.1505 304.240   1
   1 -10 -18 1539.31 290.684   1
  -1  10  18 1652.46 326.288   1
   1 -10 -17-66.2596 276.988   1
  -1  10  17 104.168 285.753   1
   1 -10 -16 882.333 316.160   1
  -1  10  16 786.845 323.765   1
   1 -10 -15 160.965 262.831   1
   1  10 -15 210.901 121.498   1
  -1 -10  15 113.637 121.204   1
  -1  10  15 370.527 285.664   1
   1 -10 -14 1230.47 255.151   1
  -1 -10  14 755.133 131.291   1
  -1  10  14 1087.13 257.980   1
   1  10 -14 867.178 128.027   1
  -1 -10  13 198.741 75.8428   1
   1  10 -13 320.657 85.6048   1
   1 -10 -12 2762.64 333.405   1
  -1  10  12 2993.99 344.341   1
   1 -10 -11 524.187 264.685   1
  -1  10  11 458.165 262.899   1
  -1  10  10 7962.45 707.690   1
   1 -10 -10 8807.94 707.634   1
   1 -10  -9 81.0771 216.740   1
  -1  10   9-142.046 205.865   1
  -1  10   8 81.3592 190.096   1
   1 -10  -6 12888.5 990.045   1
  -1  10   6 12449.4 991.231   1
   1 -10  -5 1509.28 214.140   1
  -1  10   4 6719.86 564.904   1
   1 -10  -4 7113.43 570.619   1
   1 -10  -3 1983.81 220.175   1
  -1 -10   3 1613.66 143.611   1
   1  10  -3 1640.38 146.490   1
  -1  10   3 1411.61 205.220   1
   1 -10  -2 4958.69 405.513   1
   1  10  -2 5486.67 376.060   1
  -1  10   2 4707.67 400.895   1
  -1 -10   2 4044.75 370.163   1
  -1 -10   1 3462.84 256.202   1
  -1  10   1 2378.62 270.006   1
   1  10  -1 2609.03 251.801   1
   1 -10  -1 3053.08 271.003   1
   1 -10   0-217.225 117.071   1
  -1  10   0-40.7249 121.050   1
   1 -10   1 2318.73 231.134   1
  -1 -10  -1 2904.73 256.999   1
   1  10   1 2952.60 261.611   1
  -1  10  -1 2650.14 235.106   1
   1  10   2 5073.45 412.484   1
  -1  10  -2 4440.29 377.653   1
   1 -10   2 5115.61 376.640   1
  -1 -10  -2 4766.98 404.371   1
  -1  10  -3 1109.28 111.943   1
   1 -10   3 1336.87 110.209   1
   1  10   3 1391.75 198.521   1
  -1 -10  -4 8362.51 632.081   1
   1  10   4 7156.80 630.514   1
  -1 -10  -5 1744.53 231.461   1
   1  10   6 13578.4 1042.37   1
  -1 -10  -6 12939.5 1034.63   1
   1  10   8 722.273 223.126   1
   1  10   9-174.292 243.303   1
  -1 -10  -9 521.475 216.834   1
  -1 -10 -10 8247.83 698.072   1
   1  10  10 7802.35 703.802   1
  -1 -10 -11-118.191 250.851   1
   1  10  11 124.998 257.168   1
  -1 -10 -12 4038.88 415.030   1
   1  10  12 2932.55 403.646   1
  -1 -10 -14 1841.57 300.831   1
   1 -10  14 938.465 119.818   1
   1  10  14 1487.71 315.025   1
   1  10  15 653.904 303.647   1
  -1  10 -15 235.608 118.376   1
   1 -10  15-45.3435 119.085   1
  -1 -10 -15 678.003 290.525   1
   1  10  16 977.543 341.304   1
  -1 -10 -16 916.349 320.325   1
   1  10  18 1387.33 356.556   1
  -1 -10 -18 1137.63 326.331   1
   1  10  19-213.182 307.457   1
  -1 -10 -19 268.161 285.822   1
   1  10  20-494.900 291.917   1
  -1 -10 -20 66.8420 248.924   1
   1  10  21 210.534 292.732   1
  -1 -10 -21-99.7933 280.593   1
   1  10  22 1282.89 358.791   1
  -1 -10 -22 826.436 341.862   1
   1  10  23 103.603 339.635   1
  -1 -10 -23 196.993 322.914   1
   1  10  24 239.518 333.685   1
  -1 -10 -24-32.4497 292.277   1
   1  10  25 236.992 293.595   1
  -1 -10 -25-95.4269 289.200   1
  -1  11  25 172.998 353.461   1
   1 -11 -25 318.513 314.132   1
  -1  11  23 71.8005 334.531   1
   1 -11 -23 294.678 304.063   1
   1 -11 -22 132.477 310.907   1
  -1  11  22 289.236 328.390   1
  -1  11  21 36.1716 338.094   1
   1 -11 -21-267.262 295.158   1
  -1  11  20 828.608 332.856   1
   1 -11 -20 134.435 303.901   1
  -1  11  19 71.4513 324.274   1
   1 -11 -19 168.264 318.995   1
  -1  11  18 463.509 335.706   1
   1 -11 -18 773.195 318.000   1
  -1  11  17 422.397 286.346   1
   1 -11 -17 502.446 267.529   1
  -1  11  16 34.7334 285.850   1
   1 -11 -16 33.1336 272.685   1
  -1  11  15 343.052 318.093   1
   1 -11 -15 654.893 303.824   1
  -1  11  14 1716.32 304.004   1
   1 -11 -14 1672.09 292.217   1
  -1  11  13-361.705 275.639   1
   1 -11 -13-378.446 277.586   1
  -1  11  11-156.056 254.147   1
  -1  11  10 604.312 270.576   1
   1 -11 -10 347.744 246.274   1
  -1  11   9 3191.84 382.253   1
   1 -11  -9 3016.95 371.285   1
   1 -11  -8 642.723 234.558   1
  -1  11   7-26.5838 194.385   1
   1 -11  -7-102.117 198.762   1
  -1  11   6-25.1486 193.956   1
   1 -11  -6-241.683 207.161   1
  -1  11   5 2273.99 283.104   1
   1 -11  -5 2591.66 284.572   1
  -1  11   4 1281.78 219.314   1
   1 -11  -4 1679.05 226.404   1
  -1 -11   3 502.413 78.6295   1
  -1  11   3 719.723 179.726   1
   1  11  -3 369.432 79.9552   1
   1 -11  -3 527.085 155.738   1
   1 -11  -2 35.4318 142.860   1
   1  11  -2 398.871 96.0373   1
  -1  11   2 153.308 142.096   1
  -1 -11   2 128.502 86.1597   1
   1  11  -1 475.873 127.802   1
   1 -11  -1 843.863 154.244   1
  -1  11   1 821.818 155.313   1
  -1 -11   1 670.580 125.780   1
   1  11   1 1048.16 154.958   1
   1 -11   1 665.034 123.936   1
  -1  11  -1 867.772 136.199   1
  -1 -11  -1 617.696 147.485   1
   1  11   2 96.0716 154.226   1
  -1 -11  -2 291.126 146.144   1
   1 -11   2 330.625 91.2877   1
  -1  11  -2 134.303 93.6262   1
  -1 -11  -3 680.588 152.015   1
   1 -11   3 330.592 56.5734   1
  -1  11  -3 225.293 60.0954   1
   1  11   3 739.333 166.577   1
   1  11   4 1991.78 251.616   1
  -1 -11  -4 1778.89 236.322   1
   1  11   5 2626.66 290.389   1
  -1 -11  -5 2092.78 285.007   1
   1  11   6 443.365 218.859   1
  -1 -11  -6-49.3170 190.324   1
   1  11   7 27.5160 209.509   1
  -1 -11  -7-338.061 197.509   1
  -1 -11  -8 572.030 223.450   1
   1  11   9 3899.78 371.517   1
  -1 -11  -9 2355.93 348.319   1
   1  11  10 373.416 226.092   1
  -1 -11 -10 791.977 237.298   1
   1  11  11 578.010 262.798   1
   1  11  13 134.924 289.936   1
  -1 -11 -13 316.547 265.788   1
   1  11  14 1582.25 338.248   1
  -1 -11 -14 1192.33 309.582   1
   1  11  15 209.494 322.447   1
  -1 -11 -15 425.434 293.404   1
   1  11  16 317.722 316.142   1
  -1 -11 -16 628.604 312.171   1
   1  11  17 641.119 341.584   1
  -1 -11 -17 467.681 294.759   1
   1  11  18 498.479 337.673   1
  -1 -11 -18 369.455 307.505   1
   1  11  19 141.833 342.798   1
  -1 -11 -19 335.194 302.955   1
   1  11  20 281.892 319.583   1
  -1 -11 -20 601.210 315.988   1
   1  11  21-104.552 301.594   1
  -1 -11 -21-33.2237 271.570   1
   1  11  22 381.036 282.907   1
  -1 -11 -22 65.8996 284.978   1
   1  11  23 651.994 347.512   1
  -1 -11 -23 293.427 308.632   1
   1  11  25-202.816 346.900   1
  -1 -11 -25 125.754 313.957   1
  -1  12  24 244.654 344.652   1
   1 -12 -24-160.813 315.636   1
  -1  12  23 392.031 323.005   1
   1 -12 -23 260.998 301.921   1
  -1  12  22 759.546 330.788   1
   1 -12 -22 725.627 301.352   1
   1 -12 -21 166.664 274.951   1
  -1  12  21-254.653 303.482   1
   1 -12 -20 268.655 279.759   1
  -1  12  20 36.3647 298.806   1
   1 -12 -18 101.408 312.601   1
  -1  12  18 179.293 331.595   1
   1 -12 -17 67.4037 284.280   1
  -1  12  17-178.827 306.260   1
   1 -12 -16 201.402 262.656   1
  -1  12  16 564.461 294.879   1
   1 -12 -15 133.038 301.210   1
  -1  12  15 594.121 311.558   1
  -1  12  14 858.285 283.035   1
   1 -12 -13 290.061 278.163   1
  -1  12  13 135.009 292.480   1
   1 -12 -12 1543.45 295.042   1
   1 -12 -11 307.458 219.001   1
  -1  12  11 225.032 233.075   1
   1 -12 -10 4482.37 441.749   1
  -1  12  10 4590.81 460.857   1
   1 -12  -9 231.250 211.561   1
  -1  12   9 30.1849 239.347   1
   1 -12  -8 444.937 197.794   1
  -1  12   8 377.477 223.394   1
   1 -12  -7-186.723 242.431   1
  -1  12   7-194.413 236.705   1
   1 -12  -5 71.9379 189.211   1
  -1  12   5 777.219 221.410   1
  -1  12   4 8827.93 741.532   1
   1 -12  -4 9469.59 739.533   1
  -1  12   3 289.159 178.417   1
   1 -12  -3 41.3943 164.476   1
  -1 -12   3 162.513 76.4878   1
   1  12  -3 211.718 84.2415   1
  -1  12   2 2056.38 266.232   1
   1  12  -2 2499.53 225.416   1
  -1 -12   2 2379.05 221.765   1
  -1  12   1 2695.97 311.004   1
   1 -12  -1 3722.33 316.183   1
   1  12  -1 3692.90 294.565   1
  -1 -12   1 3069.76 288.392   1
   1  12   0 16.0310 134.129   1
  -1 -12   0 45.2710 122.286   1
   1 -12   0 14.6973 125.420   1
  -1  12   0 225.016 139.457   1
  -1 -12  -1 2573.53 285.314   1
   1 -12   1 3082.84 265.870   1
  -1  12  -1 3159.79 276.466   1
   1  12   1 3044.42 296.810   1
   1 -12   2 2788.41 246.257   1
   1  12   2 2838.28 305.874   1
  -1 -12  -2 3406.16 300.091   1
  -1  12  -2 2819.16 248.738   1
  -1 -12  -3 295.130 157.474   1
  -1  12  -3 88.0048 56.1969   1
   1  12   3 111.609 177.070   1
   1 -12   3 142.019 52.2714   1
  -1 -12  -4 9843.65 769.504   1
   1  12   4 9245.50 772.627   1
   1  12   5 359.899 199.448   1
  -1 -12  -5 291.109 196.920   1
   1  12   7 228.665 223.222   1
  -1 -12  -7 269.610 212.245   1
   1  12   8-119.397 238.938   1
  -1 -12  -8-112.349 231.829   1
   1  12   9 247.982 232.400   1
  -1 -12  -9 408.242 238.973   1
   1  12  10 4866.92 463.181   1
  -1 -12 -10 4001.63 441.975   1
  -1 -12 -11 340.293 257.540   1
   1  12  12 640.587 274.843   1
  -1 -12 -12 1676.67 295.899   1
   1  12  13 275.048 254.568   1
  -1 -12 -13 354.551 237.437   1
   1  12  14 907.755 316.581   1
   1  12  15 777.806 334.656   1
  -1 -12 -15 497.626 299.953   1
   1  12  16-142.803 332.788   1
  -1 -12 -16 537.116 302.739   1
   1  12  17 250.068 326.363   1
  -1 -12 -17 438.023 307.363   1
   1  12  18 250.674 348.283   1
  -1 -12 -18 134.594 309.048   1
   1  12  20-35.0421 332.057   1
  -1 -12 -20-66.8051 311.000   1
   1  12  21 592.829 346.133   1
  -1 -12 -21 364.839 319.905   1
   1  12  22 138.255 323.021   1
  -1 -12 -22 65.6712 283.621   1
   1  12  23-136.771 301.546   1
  -1 -12 -23 421.235 280.019   1
   1  12  24 168.926 306.781   1
  -1 -12 -24 158.598 308.488   1
  -1  13  24-483.424 375.420   1
   1 -13 -24 63.5122 329.514   1
  -1  13  23 176.482 359.615   1
   1 -13 -23 32.4777 326.922   1
  -1  13  22 323.500 366.257   1
   1 -13 -22-32.9108 310.895   1
  -1  13  21 510.293 367.378   1
   1 -13 -21 299.029 305.652   1
   1 -13 -20 201.311 270.135   1
  -1  13  20 842.559 318.988   1
  -1  13  19 329.247 331.225   1
   1 -13 -19 202.676 287.407   1
  -1  13  18 1164.10 356.805   1
  -1  13  17 436.755 321.111   1
   1 -13 -17 271.612 283.721   1
   1 -13 -16 507.574 290.893   1
  -1  13  14 1226.11 305.048   1
   1 -13 -14 733.567 274.045   1
  -1  13  13-345.529 294.539   1
   1 -13 -13-164.483 265.069   1
  -1  13  12 3514.43 409.397   1
   1 -13 -12 2425.61 379.119   1
  -1  13  11 925.982 285.739   1
   1 -13 -11 979.275 290.211   1
  -1  13  10 193.319 249.506   1
   1 -13 -10-92.3731 237.825   1
  -1  13   9 687.728 268.056   1
   1 -13  -9 358.653 250.503   1
  -1  13   8 1606.57 300.315   1
   1 -13  -8 1967.87 302.096   1
  -1  13   7 145.472 228.841   1
   1 -13  -7 27.7878 215.254   1
  -1  13   6 1285.94 251.915   1
   1 -13  -6 1112.07 237.505   1
  -1  13   4 253.282 199.294   1
   1 -13  -4-23.5538 184.421   1
   1 -13  -3-65.7492 166.168   1
  -1 -13   3 56.3551 72.7491   1
  -1  13   3 309.952 210.134   1
   1  13  -3-13.9771 79.1023   1
   1  13  -2 4544.29 385.154   1
  -1  13   2 5600.24 437.333   1
   1 -13  -2 5928.28 432.008   1
  -1 -13   2 4093.03 382.047   1
  -1  13   1-19.6008 164.648   1
   1 -13  -1 109.469 142.786   1
  -1 -13   0 1049.18 171.770   1
  -1  13   0 1109.47 171.236   1
   1  13   0 1276.22 176.257   1
   1 -13   0 743.554 169.030   1
  -1 -13  -1 165.140 143.759   1
  -1  13  -1 113.179 124.924   1
   1 -13   1 78.3656 119.433   1
   1  13   1 77.8289 159.579   1
   1 -13   2 5677.75 431.218   1
   1  13   2 5418.76 475.829   1
  -1 -13  -2 5648.29 473.126   1
  -1  13  -2 5140.99 431.601   1
  -1 -13  -3-154.933 180.046   1
   1 -13   3 15.8900 46.6031   1
  -1  13  -3-8.76448 52.6143   1
   1  13   3 141.131 195.781   1
   1  13   4 606.307 204.251   1
  -1 -13  -4-261.507 193.598   1
   1  13   6 1616.30 283.816   1
  -1 -13  -6 1840.96 270.890   1
   1  13   7 415.649 238.811   1
  -1 -13  -7 111.634 222.956   1
   1  13   8 1295.93 293.584   1
  -1 -13  -8 1594.29 275.387   1
   1  13   9 95.7960 242.253   1
  -1 -13  -9 149.927 217.463   1
   1  13  10-230.281 250.962   1
  -1 -13 -10-61.6829 243.940   1
   1  13  11 303.401 266.356   1
  -1 -13 -11 1106.47 265.503   1
   1  13  12 2578.70 384.748   1
  -1 -13 -12 2966.96 370.794   1
   1  13  13-104.963 312.653   1
  -1 -13 -13 196.805 295.387   1
   1  13  14 602.960 304.703   1
  -1 -13 -14 864.747 281.510   1
   1  13  16 968.468 330.737   1
  -1 -13 -16 507.197 276.028   1
   1  13  17 464.824 344.170   1
  -1 -13 -17 642.055 316.150   1
   1  13  18-142.334 331.446   1
   1  13  19-140.981 332.805   1
  -1 -13 -19 100.778 308.801   1
   1  13  20 175.544 352.697   1
  -1 -13 -20 1068.42 339.321   1
   1  13  21 243.862 336.998   1
  -1 -13 -21-430.196 307.109   1
   1  13  22-241.501 327.679   1
  -1 -13 -22 522.889 321.962   1
   1  13  23 68.2438 328.348   1
  -1 -13 -23 64.0638 296.110   1
   1  13  24 202.369 319.766   1
  -1 -13 -24 376.163 280.388   1
  -1  14  23 593.350 379.220   1
  -1  14  21 580.265 365.540   1
   1 -14 -21 531.269 322.040   1
   1 -14 -19 168.982 298.192   1
  -1  14  19 701.152 346.122   1
  -1  14  18 846.971 361.675   1
   1 -14 -18 272.261 305.333   1
  -1  14  17 221.621 319.660   1
   1 -14 -17-307.103 267.687   1
  -1  14  16 987.992 341.706   1
   1 -14 -16 921.883 315.265   1
  -1  14  15 473.865 321.689   1
   1 -14 -15 272.128 279.906   1
  -1  14  14-35.8108 307.928   1
   1 -14 -14 33.7668 292.176   1
  -1  14  13-35.4163 279.053   1
   1 -14 -13 501.166 269.826   1
  -1  14  12-279.219 291.529   1
   1 -14 -12 889.610 267.876   1
  -1  14  11 650.983 308.354   1
   1 -14 -11 388.319 268.236   1
  -1  14   9 228.243 247.167   1
   1 -14  -9 616.339 249.693   1
  -1  14   8 284.236 255.587   1
   1 -14  -8 358.435 228.901   1
  -1  14   7 1075.87 266.357   1
   1 -14  -7 1642.02 274.540   1
  -1  14   6 237.612 234.656   1
   1 -14  -6 744.437 231.388   1
  -1  14   5 113.836 221.162   1
   1 -14  -5 157.445 219.128   1
   1 -14  -4 1120.21 240.068   1
  -1  14   4 2129.70 269.752   1
  -1 -14   3 245.468 73.9481   1
   1  14  -3 328.451 84.3399   1
   1 -14  -2 1341.79 226.115   1
  -1 -14   2 1492.80 163.274   1
  -1  14   2 1637.00 241.436   1
   1  14  -2 959.299 163.332   1
   1 -14  -1 114.706 160.626   1
  -1  14   1 20.9342 167.954   1
   1  14   0-124.729 151.049   1
   1 -14   0 167.558 145.991   1
  -1  14   0 36.3804 155.524   1
  -1 -14   0 204.360 149.284   1
  -1 -14  -1 309.962 163.089   1
   1  14   1-20.3787 170.764   1
  -1 -14  -2 966.585 203.319   1
   1 -14   2 1299.67 149.359   1
  -1  14  -2 1323.86 157.702   1
   1  14   2 1595.19 229.491   1
   1  14   3 716.529 218.011   1
  -1 -14  -3 582.068 190.757   1
   1  14   4 2222.60 274.870   1
  -1 -14  -4 1345.10 249.492   1
   1  14   5-28.0269 225.845   1
  -1 -14  -5-26.3504 202.988   1
   1  14   6-88.3242 221.749   1
  -1 -14  -6-249.039 219.033   1
   1  14   7 737.169 262.439   1
  -1 -14  -7 807.779 240.370   1
   1  14   8-31.8499 246.387   1
  -1 -14  -8 388.738 230.173   1
   1  14   9 295.650 251.053   1
  -1 -14  -9-277.560 228.046   1
   1  14  11 758.456 309.030   1
  -1 -14 -11 1003.62 274.970   1
   1  14  12 175.499 313.050   1
  -1 -14 -12 362.397 290.453   1
   1  14  13-71.2126 278.605   1
  -1 -14 -13 200.930 253.937   1
   1  14  15 144.184 321.265   1
  -1 -14 -15 305.904 300.607   1
   1  14  16 826.954 306.719   1
  -1 -14 -16 747.478 296.563   1
   1  14  17 214.831 304.423   1
  -1 -14 -17 474.995 275.913   1
   1  14  18-35.4847 314.108   1
  -1 -14 -18 270.541 289.101   1
   1  14  19 176.806 330.874   1
  -1 -14 -19 302.620 300.980   1
   1  14  21 104.408 351.107   1
  -1 -14 -21 296.766 319.752   1
   1  14  23 443.238 357.005   1
  -1  15  22 388.197 380.953   1
  -1  15  21 36.0005 358.406   1
   1 -15 -21 66.2388 323.992   1
  -1  15  20 915.160 349.845   1
   1 -15 -20 134.041 283.000   1
  -1  15  19 370.649 354.237   1
   1 -15 -19-236.440 315.599   1
  -1  15  18 635.875 383.424   1
   1 -15 -18 68.2358 311.594   1
   1 -15 -17 411.458 287.915   1
  -1  15  17 74.8308 312.680   1
  -1  15  16 187.522 366.501   1
   1 -15 -16 171.957 302.154   1
  -1  15  15 223.030 310.848   1
   1 -15 -15-377.748 282.686   1
  -1  15  14 222.073 323.363   1
   1 -15 -14 649.988 286.750   1
  -1  15  13 72.7645 313.016   1
   1 -15 -13 203.757 287.249   1
  -1  15  12 287.726 317.832   1
   1 -15 -12 67.2085 281.844   1
  -1  15  11 318.807 303.559   1
   1 -15 -11 33.1123 275.261   1
  -1  15  10 34.7378 282.707   1
   1 -15 -10 194.964 271.805   1
  -1  15   8 698.526 284.056   1
   1 -15  -8 709.460 244.356   1
  -1  15   7 486.364 271.872   1
   1 -15  -7 836.107 262.957   1
  -1  15   6 3414.74 387.479   1
   1 -15  -6 3390.88 379.965   1
  -1  15   5-269.058 237.441   1
   1 -15  -5 110.195 204.897   1
  -1 -15   3 125.567 44.9816   1
   1 -15  -3 49.4812 207.852   1
  -1  15   3 237.507 211.711   1
   1  15  -3 9.88542 60.7869   1
   1 -15  -2 1599.28 237.832   1
  -1 -15   2 1634.16 176.938   1
   1  15  -2 1272.54 180.285   1
  -1  15   2 1805.20 247.030   1
   1 -15  -1-60.8719 165.206   1
  -1 -15   1 136.514 128.965   1
  -1  15   1 109.580 177.579   1
   1  15  -1 164.451 154.358   1
   1  15   0 461.589 164.391   1
   1 -15   0 299.657 156.628   1
  -1  15   0 305.952 172.591   1
  -1 -15   0 269.917 157.597   1
  -1 -15  -1 81.7680 174.992   1
   1  15   1 213.914 174.339   1
  -1 -15  -2 1731.43 254.566   1
   1 -15   2 1775.98 176.411   1
  -1  15  -2 1621.95 180.488   1
   1  15   2 1854.02 254.397   1
   1  15   3 256.570 209.068   1
  -1 -15  -3 97.4427 183.586   1
   1  15   5-87.2493 206.322   1
  -1 -15  -5 82.5860 200.646   1
   1  15   6 2571.86 364.864   1
  -1 -15  -6 3262.03 357.572   1
   1  15   7 413.747 267.776   1
  -1 -15  -7 60.0103 238.262   1
   1  15   8 526.318 262.879   1
  -1 -15  -8 650.800 251.667   1
   1  15  10 207.655 275.120   1
  -1 -15 -10 130.339 262.853   1
   1  15  11 35.0729 292.192   1
  -1 -15 -11 298.043 276.536   1
   1  15  12 320.432 288.028   1
  -1 -15 -12 134.404 266.669   1
   1  15  13 715.676 320.536   1
  -1 -15 -13-33.8448 285.111   1
   1  15  14 396.631 286.010   1
  -1 -15 -14 477.040 285.405   1
   1  15  15 360.435 316.668   1
  -1 -15 -15 307.461 287.281   1
   1  15  16-35.8601 332.057   1
  -1 -15 -16 34.1849 297.019   1
   1  15  17 500.726 335.489   1
  -1 -15 -17 476.934 319.734   1
   1  15  18 213.941 315.495   1
  -1 -15 -18-169.511 284.075   1
   1  15  19 425.052 301.497   1
  -1 -15 -19 538.232 297.385   1
   1  15  20 105.390 323.010   1
  -1 -15 -20 432.522 291.602   1
   1  15  21 348.087 360.876   1
  -1 -15 -21 195.972 291.911   1
   1  15  22 758.445 375.731   1
  -1  16  21 249.540 372.202   1
   1 -16 -21 264.002 319.141   1
  -1  16  20-36.3779 323.217   1
   1 -16 -20 200.786 294.991   1
  -1  16  19-295.708 372.043   1
   1 -16 -19 408.228 330.663   1
  -1  16  18 336.875 320.008   1
   1 -16 -18 308.440 298.699   1
  -1  16  17 37.7498 359.369   1
   1 -16 -17 413.025 316.892   1
  -1  16  15 1141.08 378.191   1
   1 -16 -15 590.310 318.539   1
  -1  16  14 415.524 332.069   1
   1 -16 -14 103.924 297.802   1
  -1  16  13 37.5952 316.544   1
   1 -16 -13 551.970 288.695   1
  -1  16  12 223.638 300.990   1
   1 -16 -12 308.026 271.172   1
  -1  16  11 110.473 296.734   1
   1 -16 -11-33.8286 261.954   1
  -1  16  10 326.159 283.540   1
   1 -16 -10 632.657 284.874   1
   1 -16  -9-98.0725 252.084   1
  -1  16   9 499.869 302.689   1
   1 -16  -8 1371.19 285.522   1
  -1  16   8 1009.70 325.321   1
   1 -16  -7 124.372 245.088   1
  -1  16   7-135.117 276.709   1
   1 -16  -6 512.374 258.974   1
  -1  16   6 683.290 283.698   1
   1 -16  -5 86.9710 215.681   1
  -1  16   5 93.2858 248.239   1
   1 -16  -4 635.935 235.111   1
  -1  16   4 354.067 252.667   1
   1 -16  -3 256.139 187.338   1
  -1  16   3 332.631 222.216   1
  -1 -16   2 599.348 125.352   1
   1 -16  -2 541.123 192.755   1
   1  16  -2 287.829 127.740   1
  -1  16   2 537.858 220.215   1
  -1 -16   1 439.668 156.841   1
   1 -16  -1 743.142 181.805   1
  -1  16   1-23.0813 189.612   1
   1  16  -1 255.110 157.710   1
  -1 -16   0 228.124 167.430   1
   1 -16   0 18.4495 159.881   1
   1  16   0 205.940 173.544   1
  -1  16   0 40.0221 167.535   1
  -1 -16  -1 471.907 189.471   1
   1  16   1 625.209 199.764   1
  -1 -16  -2 474.600 194.967   1
   1 -16   2 280.679 103.905   1
  -1  16  -2 348.239 116.469   1
   1  16   4 877.318 247.533   1
  -1 -16  -4 650.733 225.855   1
   1  16   5-119.888 230.108   1
  -1 -16  -5-256.718 220.188   1
   1  16   6 1188.83 279.882   1
  -1 -16  -6 684.413 251.077   1
   1  16   7 358.228 260.553   1
  -1 -16  -7-216.066 240.275   1
   1  16   8 1509.66 309.744   1
  -1 -16  -8 1367.12 284.063   1
   1  16   9 240.603 280.410   1
  -1 -16  -9 32.5509 249.597   1
   1  16  10 1086.90 313.220   1
  -1 -16 -10 697.141 280.098   1
   1  16  11 569.999 313.278   1
  -1 -16 -11 370.177 285.250   1
   1  16  12 1219.83 334.641   1
  -1 -16 -12 34.0397 267.303   1
   1  16  13 397.882 308.189   1
  -1 -16 -13 68.5907 286.574   1
   1  16  14 144.461 309.628   1
  -1 -16 -14 516.611 281.968   1
   1  16  15 108.457 322.993   1
  -1 -16 -15 413.587 313.913   1
   1  16  17-36.0918 322.261   1
  -1 -16 -17 445.629 319.536   1
   1  16  18 464.896 356.989   1
  -1 -16 -18 272.374 315.238   1
   1  16  19 674.036 366.571   1
  -1 -16 -19 67.2112 313.361   1
   1  16  20 211.061 312.418   1
  -1 -16 -20 297.047 298.918   1
   1  16  21 662.288 354.232   1
  -1 -16 -21 32.3791 299.091   1
   1 -17 -20 133.515 310.342   1
  -1  17  20 468.931 382.043   1
   1 -17 -19 340.379 326.778   1
  -1  17  19 330.779 360.356   1
   1 -17 -18 103.149 321.828   1
  -1  17  18-186.805 338.998   1
   1 -17 -17-69.6462 316.008   1
  -1  17  17-75.6207 366.274   1
   1 -17 -16-244.620 321.706   1
  -1  17  16-228.940 351.182   1
   1 -17 -14 1021.97 307.700   1
  -1  17  14 384.243 341.480   1
   1 -17 -13 281.585 288.512   1
  -1  17  13-38.3609 330.705   1
   1 -17 -12 140.130 283.212   1
  -1  17  12 190.818 331.801   1
   1 -17 -11-138.954 275.901   1
  -1  17  11 37.8271 320.473   1
   1 -17 -10 137.273 261.881   1
  -1  17  10 224.055 324.702   1
   1 -17  -9-33.9253 261.250   1
  -1  17   9 587.063 304.543   1
   1 -17  -8 398.447 268.360   1
  -1  17   8 358.866 287.043   1
   1 -17  -7-32.4993 264.812   1
  -1  17   7 941.915 286.669   1
   1 -17  -6 1357.48 291.846   1
  -1  17   6 876.855 306.209   1
   1 -17  -5 362.689 245.181   1
  -1  17   5 551.716 270.921   1
   1 -17  -4-28.5109 227.552   1
  -1  17   4-61.8553 233.218   1
   1 -17  -2 73.9949 202.515   1
  -1  17   2-80.3935 226.029   1
   1 -17  -1 553.307 199.628   1
   1  17  -1 360.687 161.834   1
  -1  17   0 407.806 183.683   1
   1  17   0 597.888 203.137   1
  -1 -17  -1 385.050 192.839   1
   1  17   1 784.121 233.712   1
  -1 -17  -2 346.789 210.638   1
   1  17   2 134.683 221.923   1
   1  17   4 29.8376 240.467   1
  -1 -17  -4 85.2917 217.897   1
   1  17   5-31.1828 263.658   1
  -1 -17  -5 178.634 242.263   1
   1  17   6 1359.02 307.401   1
  -1 -17  -6 1487.02 287.155   1
   1  17   7-133.723 278.940   1
  -1 -17  -7 670.327 276.316   1
   1  17   8 547.569 285.138   1
  -1 -17  -8-131.001 252.600   1
   1  17   9 804.022 298.230   1
  -1 -17  -9 334.008 263.730   1
   1  17  10 177.660 293.237   1
  -1 -17 -10 407.223 273.674   1
   1  17  11 72.1867 321.005   1
  -1 -17 -11 584.641 294.330   1
   1  17  12 145.630 307.638   1
  -1 -17 -12 346.750 291.775   1
   1  17  13 329.177 305.131   1
  -1 -17 -13-208.915 281.929   1
   1  17  14 881.632 363.390   1
  -1 -17 -14 1257.56 327.298   1
   1  17  16 366.172 350.134   1
  -1 -17 -16 277.753 324.655   1
   1  17  17-108.910 355.897   1
  -1 -17 -17 412.675 322.681   1
   1  17  18 216.758 326.353   1
  -1 -17 -18 237.376 299.911   1
   1  17  19-251.527 360.531   1
  -1 -17 -19 334.007 322.486   1
   1  17  20 213.528 373.369   1
  -1 -17 -20 98.2257 309.360   1
  -1  18  19 109.603 341.957   1
   1 -18 -19-101.875 308.697   1
  -1  18  18-334.951 369.330   1
   1 -18 -18 276.938 318.802   1
  -1  18  17 37.7707 359.137   1
   1 -18 -17 34.9958 316.942   1
  -1  18  16 344.055 352.291   1
   1 -18 -16 35.4365 302.410   1
  -1  18  15-308.430 349.581   1
   1 -18 -15-178.803 303.434   1
  -1  18  13 349.677 354.704   1
   1 -18 -13 322.474 311.641   1
  -1  18  12 271.491 340.204   1
   1 -18 -12 215.968 300.118   1
  -1  18  10 228.974 328.893   1
   1 -18 -10-35.4758 290.671   1
  -1  18   9 564.799 327.895   1
   1 -18  -9 457.271 277.647   1
  -1  18   8 886.897 315.614   1
   1 -18  -8-34.5338 262.553   1
  -1  18   6 526.483 277.835   1
   1 -18  -6 357.462 260.687   1
  -1  18   5 169.142 279.940   1
  -1  18   4 193.411 265.050   1
  -1  18   3 181.852 238.081   1
   1  18   3 487.974 258.594   1
   1  18   4 670.123 269.509   1
   1  18   5 33.1234 270.309   1
  -1 -18  -5 247.802 251.035   1
   1  18   6 102.098 280.089   1
  -1 -18  -6-160.533 247.985   1
   1  18   8 249.378 295.406   1
  -1 -18  -8 67.7653 279.705   1
   1  18   9-145.061 309.257   1
  -1 -18  -9 275.821 275.875   1
   1  18  10 220.498 310.860   1
  -1 -18 -10 104.771 279.622   1
   1  18  12-37.2765 306.956   1
  -1 -18 -12 318.438 290.708   1
   1  18  13 559.899 335.734   1
  -1 -18 -13 495.937 285.980   1
   1  18  15 37.3212 327.639   1
  -1 -18 -15-175.378 292.658   1
   1  18  16 443.961 358.148   1
  -1 -18 -16 625.470 331.602   1
   1  18  17-73.8845 338.363   1
  -1 -18 -17 171.702 305.074   1
   1  18  18-110.128 375.636   1
  -1 -18 -18 202.750 322.977   1
   1  18  19-180.126 365.027   1
  -1 -18 -19-198.859 311.625   1
  -1  19  17 151.016 358.520   1
  -1  19  16 153.337 374.540   1
  -1  19  15 155.077 375.695   1
  -1  19  14-312.753 343.222   1
  -1  19  12 826.665 366.228   1
  -1  19  11 786.066 351.803   1
   1  19  11 153.827 321.005   1
   1  19  12 385.178 338.584   1
   1  19  14-114.699 339.729   1
   1  19  15-191.203 353.092   1
   1  19  16 113.346 337.041   1
   1  19  17 150.070 380.031   1
  -2   0  26-229.151 322.135   1
   2   0 -26 174.153 319.001   1
  -2   0  25 796.072 325.492   1
   2   0 -25-69.9696 306.796   1
  -2   0  24 1315.10 355.501   1
   2   0 -24 1744.49 353.158   1
  -2   0  23 222.635 297.615   1
   2   0 -23-346.554 283.286   1
  -2   0  22 328.468 287.620   1
   2   0 -22 205.730 284.777   1
  -2   0  21 107.333 290.366   1
   2   0 -21-168.117 278.615   1
  -2   0  20 3670.08 443.746   1
   2   0 -20 4350.37 439.119   1
  -2   0  19-34.0380 255.945   1
   2   0 -19 31.6788 245.298   1
  -2   0  18 1814.67 317.671   1
   2   0 -18 2076.92 309.477   1
  -2   0  17 381.773 266.515   1
   2   0 -17 557.428 248.845   1
  -2   0  16 1741.55 295.013   1
   2   0 -16 1860.31 283.493   1
   2   0 -15 134.543 214.260   1
  -2   0  15-29.0305 231.149   1
   2   0 -14 13872.9 1087.76   1
   2   0 -13-362.706 196.271   1
  -2   0  13 51.7518 211.937   1
  -2   0  12 6927.11 568.337   1
   2   0 -12 6455.21 558.508   1
   2   0 -11-42.4455 154.686   1
  -2   0  11 68.0445 164.834   1
   2   0 -10-98.3166 156.953   1
  -2   0  10-232.923 182.815   1
   2   0  -9-90.3910 135.705   1
  -2   0   9-77.7640 145.914   1
  -2   0   8 12425.3 925.577   1
   2   0  -8 11612.2 920.321   1
  -2   0   7-111.915 152.096   1
   2   0  -7-163.854 142.967   1
  -2   0   5 49.9452 125.083   1
   2   0  -5 210.930 117.802   1
  -2   0   4 26596.3 2035.13   1
   2   0  -4 28281.8 2035.02   1
  -2   0   3 37.2755 113.451   1
   2   0  -3 8.72662 99.3373   1
   2   0  -2 114894. 8401.62   1
  -2   0   2 114199. 8401.86   1
   2   0  -1 6.54683 74.7152   1
  -2   0   1 47.2319 84.0297   1
   2   0   0 15328.7 1223.14   1
  -2   0   0 17665.6 1223.52   1
  -2   0  -1-64.1493 72.5140   1
   2   0   1 12.8614 72.6923   1
  -2   0  -2 111189. 8071.12   1
   2   0   2 108904. 8071.06   1
  -2   0  -3 294.161 90.2581   1
   2   0   3 25.4515 116.506   1
   2   0   4 26968.4 1977.08   1
  -2   0  -4 26400.8 1975.30   1
  -2   0  -5-87.0803 123.149   1
   2   0   5-150.661 132.505   1
  -2   0  -7-71.5552 117.144   1
   2   0   7-105.480 107.757   1
  -2   0  -8 11778.0 899.631   1
   2   0   8 11656.3 902.007   1
   2   0   9-183.562 138.027   1
  -2   0  -9 139.935 123.323   1
   2   0  10 60.8981 147.154   1
   2   0  11-88.8781 152.687   1
  -2   0 -11 86.4992 151.984   1
  -2   0 -12 7271.44 572.539   1
   2   0  12 6246.06 575.723   1
   2   0  13 377.866 195.742   1
  -2   0 -13 74.5565 188.603   1
   2   0  14 11084.7 950.191   1
  -2   0 -14 12833.3 953.001   1
   2   0  15 257.187 201.091   1
   2   0  16 1635.58 286.084   1
  -2   0 -16 1946.68 279.926   1
   2   0  17-61.7388 243.405   1
  -2   0 -17 205.155 216.186   1
   2   0  18 1312.08 292.939   1
  -2   0 -18 1751.80 291.869   1
   2   0  20 3320.13 442.164   1
  -2   0 -20 4434.08 441.829   1
   2   0  21-69.2918 276.511   1
  -2   0 -21-32.6578 260.647   1
   2   0  22 562.240 287.782   1
  -2   0 -22 199.861 264.595   1
   2   0  23-211.891 301.550   1
  -2   0 -23-235.624 286.851   1
   2   0  24 1562.29 358.085   1
  -2   0 -24 2688.42 372.618   1
   2   0  25-71.9994 299.928   1
  -2   0 -25 412.807 298.568   1
   2   0  26 36.5376 245.633   1
  -2   0 -26 448.828 328.007   1
  -2   1  26 301.327 314.868   1
   2  -1 -26 485.935 309.108   1
  -2  -1  25 958.540 347.780   1
   2   1 -25-280.110 311.030   1
  -2  -1  24 907.097 323.890   1
  -2   1  24 635.575 303.072   1
   2   1 -24 873.007 311.709   1
   2  -1 -24 522.982 323.140   1
  -2   1  23 444.166 315.607   1
   2  -1 -23-312.556 319.260   1
  -2  -1  22 1715.38 347.905   1
   2   1 -22 1330.86 323.751   1
  -2   1  21 107.795 295.318   1
   2   1 -21 167.513 269.281   1
   2  -1 -21 604.680 307.058   1
  -2  -1  20 797.907 290.871   1
  -2   1  20 458.168 310.149   1
   2   1 -20-65.2693 243.582   1
   2  -1 -20-458.602 280.082   1
  -2   1  19 447.319 266.389   1
   2  -1 -19 922.350 264.790   1
  -2  -1  18 714.821 275.106   1
   2   1 -18 487.641 255.119   1
  -2   1  17 3569.68 411.310   1
   2   1 -17 3934.42 380.870   1
  -2  -1  17 2814.36 385.418   1
  -2   1  16 5548.02 550.138   1
  -2  -1  16 6164.63 549.190   1
   2  -1 -16 5621.41 537.294   1
   2   1 -16 5885.75 526.847   1
  -2   1  15 383.121 209.506   1
   2   1 -15 290.887 209.902   1
  -2  -1  15 456.051 222.415   1
   2  -1 -15 824.928 220.705   1
   2  -1 -14 3965.91 376.572   1
  -2   1  14 2870.36 372.497   1
  -2  -1  13 7414.51 568.521   1
   2   1 -13 5963.27 552.734   1
  -2   1  12-124.792 187.357   1
   2   1 -12-131.810 160.353   1
   2  -1 -12-94.1631 179.637   1
   2  -1 -11 3002.80 328.369   1
   2   1 -11 3203.08 322.746   1
  -2  -1  11 3791.50 342.558   1
  -2   1  11 4094.80 352.734   1
  -2  -1  10 25416.1 1904.64   1
  -2   1  10 24298.3 1906.54   1
   2  -1 -10 26323.7 1907.16   1
   2   1 -10 25338.7 1901.68   1
  -2   1   9 884.822 173.315   1
   2  -1  -9 1216.16 176.870   1
  -2  -1   9 1278.08 186.319   1
   2   1  -9 919.458 167.933   1
   2   1  -8 25925.9 1994.13   1
   2  -1  -8 27335.6 2000.58   1
  -2  -1   8 26538.2 1996.32   1
  -2   1   8 27332.0 2002.89   1
   2  -1  -7 16817.8 1247.26   1
  -2   1   7 16146.7 1249.09   1
   2   1  -6 4223.11 386.750   1
   2  -1  -6 4864.78 393.541   1
  -2  -1   6 4761.85 387.085   1
  -2   1   6 4934.44 396.723   1
   2   1  -5 8603.71 650.626   1
   2  -1  -5 9015.16 658.714   1
  -2  -1   5 8110.49 649.838   1
  -2   1   5 8063.19 663.381   1
   2   1  -4 3924.75 360.436   1
   2  -1  -4 4969.57 369.551   1
  -2   1   4 4518.59 372.086   1
  -2  -1   4 4332.54 362.442   1
  -2  -1   3 103766. 8057.78   1
   2   1  -3 115265. 8058.65   1
   2  -1  -3 113828. 8062.01   1
  -2   1   3 106805. 8062.88   1
   2   1  -2 2561.99 215.118   1
  -2   1   2 2638.88 219.570   1
  -2  -1   2 2988.86 221.411   1
   2  -1  -1 22068.0 1457.95   1
  -2   1   1 19151.3 1456.48   1
   2   1  -1 19283.2 1454.20   1
  -2  -1   1 18511.4 1453.75   1
   2  -1   0 111.857 78.1745   1
  -2   1   0-63.6984 77.1647   1
  -2  -1   0-172.547 91.2567   1
   2   1   0-12.5991 98.9630   1
   2  -1   1 14936.9 1243.50   1
   2   1   1 20623.3 1250.42   1
  -2   1  -1 14815.7 1242.99   1
  -2  -1  -1 18661.0 1249.49   1
  -2  -1  -2 2234.77 215.300   1
  -2   1  -2 2429.84 214.395   1
   2   1   2 2381.43 214.286   1
   2  -1   2 3031.45 216.914   1
   2   1   3 109259. 7309.40   1
  -2  -1  -3 109610. 7308.30   1
  -2   1  -3 83637.9 7302.93   1
   2  -1   3 101029. 7304.74   1
  -2  -1  -4 4216.51 356.793   1
  -2   1  -4 4329.87 348.340   1
   2  -1   4 4359.62 352.391   1
   2   1   4 4485.03 358.965   1
  -2   1  -5 8030.13 618.766   1
  -2  -1  -5 7165.30 618.528   1
   2   1   5 8110.69 625.178   1
   2  -1   5 8910.90 621.258   1
  -2   1  -6 3936.21 336.812   1
  -2  -1  -6 4026.98 348.698   1
   2   1   6 4144.10 349.330   1
   2  -1   6 4192.56 342.537   1
  -2  -1  -7 15187.7 1139.50   1
   2   1   7 14849.4 1139.61   1
   2  -1   8 25180.3 1917.40   1
   2   1   8 25346.4 1924.10   1
  -2   1  -8 27062.4 1916.57   1
  -2  -1  -8 24988.5 1918.81   1
   2   1   9 1441.95 214.930   1
   2  -1   9 1573.97 192.573   1
  -2   1  -9 1468.15 181.679   1
  -2  -1  -9 1126.83 201.719   1
   2  -1  10 24328.7 1816.33   1
   2   1  10 24026.2 1822.08   1
   2  -1  11 3840.58 339.816   1
   2   1  11 3479.89 347.366   1
  -2  -1 -11 3610.14 338.897   1
  -2   1 -11 3161.69 325.807   1
   2   1  12-148.568 193.232   1
  -2   1 -12 111.705 173.008   1
  -2  -1 -12 120.161 176.706   1
  -2   1 -13 6839.88 547.179   1
   2  -1  13 5932.73 539.210   1
   2   1  14 3559.79 386.542   1
  -2  -1 -14 3346.37 366.982   1
   2  -1  15 941.373 262.481   1
  -2  -1 -15 745.730 252.186   1
  -2   1 -15 657.509 225.547   1
  -2  -1 -16 6134.41 540.676   1
  -2   1 -16 6060.33 521.414   1
   2  -1  16 5664.35 534.736   1
   2   1  16 4988.93 549.001   1
   2  -1  17 2787.12 372.643   1
   2   1  17 3593.12 405.355   1
  -2   1 -17 3040.34 370.201   1
  -2  -1 -17 3460.39 382.439   1
   2  -1  18 1007.57 265.682   1
   2   1  18 1267.06 299.624   1
  -2   1 -18 1101.02 272.512   1
  -2  -1 -18 1258.71 276.120   1
   2  -1  19 32.5856 270.943   1
   2   1  19 601.074 256.033   1
  -2  -1 -19 440.417 251.061   1
   2   1  20 204.962 277.889   1
   2  -1  20 33.5405 255.653   1
  -2   1 -20-158.091 241.002   1
  -2  -1 -20-160.714 267.545   1
   2  -1  21 654.658 282.170   1
   2   1  21 1184.19 315.846   1
  -2  -1 -21 851.955 297.710   1
  -2   1 -21 391.064 258.674   1
   2  -1  22 1428.17 328.719   1
  -2   1 -22 1590.18 302.347   1
   2   1  23-177.271 273.963   1
  -2  -1 -23 403.851 278.999   1
   2   1  24 920.287 333.393   1
   2  -1  24 571.871 292.438   1
  -2  -1 -24 678.055 322.343   1
  -2   1 -24 205.326 291.709   1
   2  -1  25-145.578 307.694   1
  -2   1 -25 277.861 299.336   1
   2   1  26-71.9134 308.532   1
  -2  -1 -26 68.4985 308.402   1
  -2   2  27 223.505 347.774   1
   2  -2 -27 203.497 345.316   1
  -2   2  26 149.011 323.832   1
   2  -2 -26 828.401 330.867   1
  -2   2  25 1119.11 323.014   1
   2   2 -25 782.217 320.585   1
  -2   2  24 260.184 312.928   1
  -2  -2  24-37.9976 301.087   1
   2  -2 -24 417.944 305.287   1
   2   2 -24 524.586 302.799   1
  -2   2  23 886.350 322.171   1
  -2  -2  23 824.657 322.212   1
   2   2 -23 34.2851 294.557   1
   2  -2 -23 553.971 309.675   1
  -2  -2  22 328.739 298.573   1
  -2   2  22-36.5816 297.629   1
   2  -2 -22-102.471 296.828   1
   2   2 -22 135.267 271.242   1
  -2  -2  21-35.5537 272.478   1
  -2   2  21-108.351 291.761   1
   2  -2 -21 502.877 291.926   1
   2   2 -21-66.2334 258.463   1
  -2   2  20 2378.42 360.972   1
  -2  -2  20 2344.74 368.902   1
   2   2 -20 2357.47 347.560   1
   2  -2 -20 2392.71 352.890   1
  -2  -2  19 266.289 258.833   1
  -2   2  19 173.637 252.064   1
   2  -2 -19 159.672 244.501   1
   2   2 -19 219.516 256.121   1
  -2   2  18 1581.83 314.512   1
   2   2 -18 1659.66 287.490   1
   2  -2 -18 1461.58 284.158   1
  -2  -2  18 1184.76 291.392   1
   2   2 -17 2111.99 312.987   1
  -2  -2  17 2270.37 323.362   1
   2  -2 -17 2564.98 331.243   1
  -2   2  16 156.581 268.745   1
   2   2 -16-27.4737 204.917   1
  -2  -2  16 292.308 239.485   1
   2  -2 -16-145.911 246.710   1
  -2   2  15 806.334 237.543   1
   2  -2 -15 899.523 236.406   1
   2   2 -15 1042.54 226.712   1
  -2  -2  15 831.889 246.399   1
   2  -2 -14 4492.77 441.034   1
   2   2 -14 4547.85 420.837   1
  -2  -2  14 4418.23 419.824   1
  -2   2  14 4048.02 436.038   1
   2  -2 -13 589.893 202.454   1
  -2  -2  13 514.564 199.127   1
  -2   2  13 323.542 193.949   1
  -2  -2  12 20239.7 1537.12   1
  -2   2  11 23.8841 195.243   1
   2  -2 -11 275.347 177.724   1
   2   2 -11 19.8308 147.113   1
  -2  -2  11-42.0923 153.006   1
  -2  -2  10 19230.3 1397.77   1
  -2   2  10 16666.4 1402.97   1
   2  -2 -10 17113.7 1401.07   1
   2   2 -10 20389.8 1398.41   1
  -2  -2   9 2884.57 288.838   1
  -2   2   9 2820.49 306.121   1
   2   2  -9 2866.28 279.318   1
   2  -2  -9 3326.06 301.346   1
  -2   2   8 2519.89 297.996   1
  -2  -2   8 3380.36 293.779   1
   2  -2  -8 3118.93 301.438   1
   2   2  -8 3423.74 287.694   1
  -2   2   7 602.659 155.912   1
   2  -2  -7 519.392 143.790   1
   2   2  -6 15984.7 1271.10   1
   2  -2  -6 18128.6 1284.80   1
  -2  -2   6 16693.6 1273.06   1
  -2   2   6 17590.1 1285.62   1
   2   2  -5 3800.56 365.134   1
  -2  -2   5 4832.91 370.117   1
  -2  -2   4 12204.1 877.286   1
   2   2  -4 10557.1 875.061   1
   2  -2  -4 10482.5 886.113   1
  -2   2   4 13605.7 888.571   1
  -2  -2   3 4585.69 362.010   1
   2   2  -3 4591.44 366.380   1
   2  -2  -3 4456.83 378.631   1
  -2   2   3 4900.26 386.036   1
   2   2  -2 13102.5 825.991   1
  -2   2   2 11733.8 835.670   1
   2  -2  -2 11565.5 831.290   1
  -2   2   1 139323. 8903.81   1
  -2  -2   1 133428. 8899.50   1
   2  -2  -1 125826. 8903.40   1
   2   2   0 35797.3 2500.33   1
  -2  -2   0 35387.5 2499.80   1
   2  -2   0 31213.2 2499.04   1
  -2   2   0 33518.7 2499.11   1
   2   2   1 127447. 6603.13   1
  -2  -2  -1 125233. 6602.73   1
   2   2   2 13249.3 900.508   1
   2  -2   2 10782.4 886.990   1
  -2   2  -2 11738.8 888.213   1
  -2  -2  -2 12776.2 897.315   1
   2  -2   3 4250.80 340.868   1
  -2  -2  -3 4078.78 361.242   1
  -2   2  -3 4671.85 341.381   1
   2   2   3 4046.19 361.493   1
  -2   2  -4 12859.4 909.786   1
  -2  -2  -4 12339.7 920.905   1
   2   2   4 11908.9 920.518   1
   2  -2   4 11449.4 909.400   1
  -2   2  -5 5415.85 464.978   1
   2  -2   5 6580.80 469.396   1
  -2  -2  -6 15678.4 1231.74   1
  -2   2  -6 16334.5 1218.90   1
   2  -2   6 17110.2 1222.84   1
   2   2   6 15705.0 1235.89   1
  -2   2  -7 231.568 110.084   1
  -2  -2  -7 573.846 133.492   1
   2   2   7 310.034 152.797   1
   2  -2   7 630.324 133.078   1
   2  -2   8 2659.46 252.619   1
  -2   2  -8 2573.67 248.921   1
  -2  -2  -8 3028.47 269.698   1
   2   2   8 2235.07 262.798   1
   2  -2   9 2506.73 257.974   1
  -2   2  -9 2924.10 257.073   1
  -2  -2  -9 2676.58 266.055   1
   2   2   9 2606.81 276.302   1
   2   2  10 18101.1 1383.83   1
  -2  -2 -11 117.428 169.685   1
  -2   2 -11 39.2569 150.821   1
   2  -2  11 181.726 151.430   1
   2   2  11-217.469 174.060   1
   2  -2  12 20418.5 1549.21   1
  -2  -2 -13 661.791 228.193   1
  -2   2 -13 913.604 199.430   1
   2   2  13 969.412 250.108   1
   2  -2  13 639.170 193.472   1
  -2   2 -14 3146.33 352.474   1
  -2  -2 -14 3924.23 382.686   1
   2  -2  14 3369.41 363.342   1
   2   2  14 3400.03 388.077   1
  -2   2 -15 1072.49 218.160   1
   2  -2  15 778.977 235.249   1
   2   2  15 727.690 262.228   1
  -2   2 -16 295.613 221.336   1
  -2  -2 -16 176.416 230.772   1
   2   2  16 124.147 257.321   1
   2  -2  16-113.053 236.986   1
  -2   2 -17 1795.15 300.189   1
  -2  -2 -17 2667.52 312.749   1
   2  -2  17 1660.77 301.696   1
   2   2  17 2019.11 310.671   1
  -2   2 -18 1518.43 267.090   1
   2  -2  18 1762.92 293.472   1
   2   2  18 1020.87 285.816   1
  -2   2 -19-787.883 250.330   1
  -2  -2 -19-31.7750 261.255   1
   2  -2  19 32.1258 254.234   1
   2   2  19 202.479 282.475   1
  -2  -2 -20 2591.94 368.453   1
   2   2  20 2204.68 373.447   1
  -2  -2 -21-197.437 258.199   1
  -2   2 -21 64.6777 245.287   1
   2   2  21 210.001 263.295   1
   2  -2  21 408.579 272.491   1
  -2   2 -22 825.454 292.415   1
  -2  -2 -22 200.929 304.046   1
   2   2  22 354.862 296.597   1
   2  -2  22 726.003 289.727   1
  -2   2 -23 371.609 293.634   1
  -2  -2 -23 910.689 320.806   1
   2  -2  23 599.001 304.836   1
   2   2  23-35.6377 299.840   1
  -2  -2 -24-101.253 288.538   1
  -2   2 -24 241.120 287.478   1
   2  -2  24 539.642 291.347   1
   2   2  24 532.195 297.380   1
  -2  -2 -25 236.943 323.115   1
   2   2  25 354.452 309.358   1
  -2  -2 -26 676.795 332.437   1
   2   2  26 425.706 324.442   1
  -2  -2 -27 403.667 318.295   1
   2   2  27 142.672 313.746   1
  -2   3  27-109.949 326.843   1
   2  -3 -27 67.4466 315.648   1
  -2   3  26 406.151 345.854   1
   2  -3 -26 752.172 344.157   1
  -2   3  25 1369.07 365.615   1
   2  -3 -25 173.136 316.055   1
  -2  -3  23 671.082 302.753   1
  -2   3  23 110.669 309.987   1
   2   3 -23 484.504 299.740   1
   2  -3 -23 103.202 284.063   1
  -2  -3  22 1934.23 361.679   1
  -2   3  22 2712.29 389.529   1
   2   3 -22 1985.30 347.431   1
   2  -3 -22 2548.41 369.969   1
  -2  -3  21-71.1663 276.955   1
   2   3 -21 32.6217 259.699   1
  -2   3  20 678.558 305.945   1
  -2   3  19 139.443 289.110   1
   2  -3 -19 160.851 260.742   1
   2   3 -19-30.7558 233.478   1
  -2  -3  19 428.498 253.528   1
   2  -3 -18 3520.00 450.025   1
  -2   3  18 4324.97 469.887   1
   2   3 -18 4191.22 426.189   1
  -2  -3  18 4994.39 449.317   1
   2   3 -17 396.115 226.929   1
  -2  -3  17 482.179 260.534   1
   2  -3 -16 4248.15 424.492   1
  -2   3  16 4076.52 439.627   1
  -2  -3  16 4978.23 430.352   1
   2   3 -16 3576.05 417.382   1
  -2   3  15 30.1966 236.910   1
   2  -3 -15 143.365 236.045   1
  -2   3  14 1856.82 302.326   1
   2   3 -14 2059.18 274.258   1
  -2  -3  14 2481.36 281.475   1
   2  -3 -14 2094.66 300.103   1
  -2   3  13 385.643 209.067   1
   2  -3 -13 52.8321 192.795   1
   2   3 -13 44.6731 155.320   1
  -2  -3  13 141.673 173.391   1
  -2  -3  12 12170.3 911.001   1
  -2   3  12 10084.2 916.482   1
   2   3 -12 12700.6 906.602   1
   2  -3 -12 11133.5 919.329   1
  -2   3  11 1982.36 259.529   1
   2  -3 -11 2021.89 264.063   1
   2   3 -11 2386.12 222.299   1
  -2  -3  10 11113.8 840.221   1
  -2   3  10 9638.51 849.450   1
   2   3 -10 11085.4 836.627   1
   2  -3 -10 11247.5 857.693   1
  -2   3   9 1586.33 235.649   1
   2   3  -9 1454.50 167.694   1
   2  -3  -9 1232.11 214.266   1
  -2  -3   9 1509.44 186.365   1
   2  -3  -8 212.792 137.626   1
  -2   3   8 382.393 148.237   1
  -2  -3   7 5638.14 471.982   1
  -2   3   7 6121.00 489.576   1
   2  -3  -7 6085.05 485.082   1
   2   3  -7 5837.57 474.683   1
   2   3  -6 18247.7 1218.18   1
   2  -3  -6 14219.7 1227.85   1
  -2  -3   6 17049.2 1220.14   1
  -2   3   6 14555.6 1228.83   1
  -2  -3   5 437.810 107.902   1
   2  -3  -5 275.811 119.873   1
   2   3  -5 454.558 104.458   1
  -2   3   5 515.271 130.988   1
  -2  -3   4 6986.92 534.105   1
   2   3  -4 6951.11 533.772   1
   2  -3  -3 9060.53 804.400   1
  -2  -3   3 10897.1 787.731   1
   2   3  -3 10989.7 788.721   1
  -2   3   3 10315.8 804.368   1
   2  -3  -2 30069.8 2437.56   1
  -2   3   2 36020.0 2438.64   1
  -2  -3   2 32220.1 2427.39   1
   2   3  -2 33602.5 2427.38   1
   2   3  -1 57441.5 4150.22   1
  -2   3   1 50612.1 4155.05   1
  -2  -3   1 56121.5 4149.75   1
   2  -3  -1 61570.5 4155.07   1
   2  -3   0-42.4764 96.6888   1
  -2  -3   0 29.1598 93.2252   1
   2   3   0 37.4176 90.5613   1
  -2   3   0 132.134 101.830   1
   2  -3   1 53514.5 4195.71   1
   2   3   1 59544.8 4202.20   1
  -2  -3  -1 59103.0 4201.17   1
  -2   3  -1 57700.5 4196.70   1
   2   3   2 36522.0 2681.70   1
   2  -3   2 38024.8 2671.29   1
  -2  -3  -2 31245.2 2679.26   1
  -2   3  -2 37682.3 2671.58   1
   2  -3   3 10092.5 738.865   1
   2   3   3 10266.6 753.481   1
  -2   3  -3 9019.16 738.221   1
  -2  -3  -3 10580.7 752.113   1
  -2   3  -4 5825.09 455.139   1
   2  -3   4 5986.56 455.447   1
   2  -3   5 542.536 95.0024   1
   2   3   5 349.243 139.736   1
  -2  -3  -5 422.963 142.271   1
  -2   3  -5 361.629 85.2747   1
   2  -3   6 16528.3 1129.91   1
   2   3   6 16288.0 1152.83   1
  -2   3  -6 12846.8 1125.67   1
  -2  -3  -6 15934.0 1146.51   1
   2   3   7 5823.00 503.254   1
   2  -3   7 5901.33 476.479   1
  -2   3  -7 5972.27 475.662   1
  -2  -3  -7 6513.58 500.525   1
  -2  -3  -8 189.546 147.319   1
   2   3   8-39.5674 185.962   1
  -2  -3  -9 1179.44 171.512   1
  -2   3  -9 1292.96 165.702   1
   2  -3   9 1514.02 174.880   1
   2   3   9 1364.36 191.704   1
  -2  -3 -10 10405.8 839.923   1
   2  -3  10 10910.0 825.513   1
   2   3  10 10306.3 840.511   1
   2   3  11 2061.14 269.307   1
   2  -3  11 1450.66 219.931   1
  -2  -3 -11 1972.51 261.018   1
  -2   3 -11 2175.34 229.951   1
  -2  -3 -12 11813.1 894.731   1
  -2   3 -12 11283.0 874.227   1
   2  -3  12 11341.8 877.166   1
   2   3  12 10152.7 889.899   1
   2   3  13 27.6925 217.408   1
   2  -3  13 114.460 178.896   1
  -2   3 -13 410.215 174.243   1
  -2  -3 -13-109.040 198.924   1
   2   3  14 2040.50 299.207   1
   2  -3  14 1733.04 258.195   1
  -2   3 -14 1487.09 245.428   1
  -2  -3 -14 2248.64 290.445   1
   2   3  15-372.084 264.936   1
  -2  -3 -15 346.689 249.986   1
   2  -3  16 4235.43 430.788   1
  -2   3 -16 4175.78 423.049   1
   2   3  16 5126.48 469.111   1
  -2  -3 -16 4102.62 444.966   1
   2  -3  17-28.9664 238.935   1
  -2   3 -17-27.4030 218.162   1
  -2   3 -18 4354.05 418.181   1
  -2  -3 -18 3999.12 426.615   1
   2  -3  19 126.487 253.810   1
   2   3  19 238.781 292.106   1
  -2   3 -19 448.476 232.502   1
  -2  -3 -19 674.371 292.635   1
   2  -3  20 980.075 290.197   1
   2   3  20 1075.72 298.547   1
  -2  -3 -20 880.589 284.578   1
   2   3  21 175.791 299.441   1
   2  -3  21 568.478 259.969   1
  -2   3 -21-96.0674 250.893   1
  -2  -3 -21 132.110 283.732   1
   2  -3  22 2841.87 371.150   1
   2   3  22 2416.68 394.986   1
  -2   3 -22 2074.46 352.419   1
  -2  -3 -22 2739.90 389.252   1
   2  -3  23 353.364 292.426   1
   2   3  23 356.086 284.472   1
  -2   3 -23 135.521 286.066   1
  -2  -3 -23-67.3360 278.648   1
   2   3  25 105.368 309.595   1
  -2  -3 -25-268.609 312.096   1
   2   3  26 281.375 303.436   1
  -2  -3 -26 134.116 291.701   1
   2   3  27 564.133 344.481   1
  -2  -3 -27 66.4819 330.616   1
   2  -4 -28 163.855 346.256   1
  -2   4  28 641.843 363.219   1
   2  -4 -27 234.065 330.508   1
  -2   4  27 108.505 348.826   1
   2  -4 -26 781.688 335.899   1
  -2   4  26 1279.25 346.524   1
   2  -4 -25 34.3787 317.458   1
  -2   4  25 330.837 317.687   1
   2  -4 -24 620.862 329.438   1
  -2   4  24 626.460 337.460   1
   2   4 -23 34.6577 295.891   1
   2  -4 -23 857.899 331.682   1
  -2   4  23 883.747 331.001   1
   2   4 -22 607.348 285.479   1
   2  -4 -22-101.967 306.295   1
  -2   4  22 146.790 329.307   1
  -2  -4  22 580.513 291.115   1
   2   4 -21 228.636 272.889   1
  -2   4  21 182.018 307.423   1
   2   4 -20 2353.36 333.642   1
   2  -4 -20 1715.54 353.055   1
  -2  -4  20 2614.99 348.626   1
  -2   4  19 1371.58 330.437   1
   2   4 -19 1597.28 287.393   1
  -2  -4  19 1499.39 297.396   1
   2  -4 -19 1297.31 310.640   1
  -2   4  18 2837.75 371.306   1
   2   4 -18 3788.68 375.155   1
  -2  -4  18 3468.59 371.089   1
   2  -4 -18 2701.30 368.183   1
  -2   4  17 1422.17 271.294   1
   2   4 -17 819.172 237.635   1
  -2  -4  17 1277.07 273.413   1
   2  -4 -17 807.386 259.592   1
  -2   4  16-381.947 273.690   1
   2  -4 -16 30.1829 256.244   1
   2   4 -16 206.698 203.153   1
  -2  -4  16-28.0758 223.510   1
  -2   4  15 5918.69 539.357   1
  -2  -4  15 4910.68 513.169   1
   2   4 -15 6357.05 508.197   1
   2  -4 -15 5732.74 535.403   1
  -2   4  14 2743.37 362.040   1
   2  -4 -14 3249.17 363.554   1
   2   4 -14 3473.61 323.742   1
  -2  -4  14 2809.52 332.526   1
   2  -4 -13 5424.74 463.914   1
   2   4 -13 5288.18 432.794   1
  -2   4  13 4273.85 458.270   1
  -2  -4  13 4342.52 436.614   1
  -2  -4  12 10746.7 816.500   1
  -2   4  12 10117.2 829.985   1
   2   4 -12 9401.49 804.433   1
   2  -4 -12 11347.4 837.299   1
  -2  -4  11 7455.94 606.222   1
   2   4 -11 7583.52 601.486   1
  -2   4  10-144.705 149.690   1
  -2  -4  10 120.508 140.369   1
   2   4 -10-96.7941 123.943   1
   2  -4 -10 139.160 143.371   1
   2   4  -9 4352.22 360.984   1
   2  -4  -9 4025.97 388.679   1
  -2   4   9 4093.82 386.512   1
  -2  -4   9 4530.42 364.500   1
   2  -4  -8 8980.40 752.680   1
   2   4  -8 10314.4 731.771   1
  -2  -4   8 9723.60 736.668   1
  -2   4   8 8296.96 756.007   1
  -2   4   7 1035.32 180.352   1
   2   4  -7 584.629 138.419   1
  -2  -4   7 969.320 134.383   1
  -2  -4   6 16230.7 1267.58   1
   2   4  -6 16911.8 1269.05   1
   2  -4  -6 17950.9 1289.09   1
  -2   4   6 17479.1 1290.00   1
  -2  -4   5 51784.9 3889.20   1
   2  -4  -5 53533.4 3905.69   1
   2   4  -5 55066.3 3889.46   1
  -2   4   5 50093.1 3906.47   1
  -2  -4   4 9928.99 744.849   1
   2   4  -4 9878.74 743.141   1
   2  -4  -3 45630.3 3541.24   1
   2   4  -3 48019.8 3524.75   1
  -2  -4   3 49191.9 3525.47   1
  -2   4   3 47616.1 3540.64   1
   2   4  -2 6110.31 467.824   1
  -2  -4   2 6575.22 468.838   1
   2  -4  -2 5084.24 490.099   1
  -2   4   2 6138.08 491.891   1
   2   4  -1 56239.1 4053.64   1
  -2  -4   1 51999.8 4052.55   1
  -2   4   1 54859.0 4060.71   1
   2  -4  -1 58479.8 4060.00   1
  -2  -4   0 17483.8 1260.98   1
   2   4   0 15566.6 1261.04   1
  -2   4   0 17366.9 1261.08   1
   2  -4   0 17332.2 1261.08   1
  -2  -4  -1 60206.7 4409.58   1
  -2   4  -1 60184.5 4403.88   1
   2   4   1 60915.8 4410.65   1
   2  -4   1 58918.2 4403.02   1
   2   4   2 7093.00 523.566   1
   2  -4   2 6365.43 504.299   1
  -2   4  -2 6657.03 505.085   1
  -2  -4  -2 6866.23 521.043   1
   2   4   3 45465.3 3665.55   1
  -2  -4  -3 52360.1 3666.10   1
  -2   4  -3 48528.1 3650.19   1
   2  -4   3 51637.0 3650.56   1
   2   4   4 7844.59 655.486   1
  -2   4  -4 7562.20 627.169   1
  -2  -4  -4 7144.40 647.510   1
   2  -4   5 54451.8 3912.84   1
   2   4   5 55929.2 3933.68   1
  -2  -4  -5 53106.8 3930.25   1
  -2   4  -5 50959.3 3911.92   1
   2  -4   6 15222.4 1235.02   1
   2   4   6 17749.8 1265.41   1
  -2   4  -6 17024.0 1236.06   1
  -2  -4  -6 17812.0 1261.99   1
   2   4   7 1335.00 194.615   1
   2  -4   7 1288.79 143.184   1
  -2  -4  -7 958.929 173.399   1
  -2   4  -7 1008.59 132.570   1
   2   4   8 10104.8 773.213   1
   2  -4   8 9166.30 742.700   1
  -2   4  -8 9810.52 742.436   1
  -2  -4  -8 10094.4 766.724   1
   2   4   9 3831.54 357.242   1
   2   4  10-196.187 181.358   1
   2  -4  10 48.2797 113.142   1
  -2  -4 -10 286.833 187.489   1
  -2   4 -10 31.3566 106.348   1
   2  -4  11 7230.68 593.950   1
  -2   4 -11 7461.06 589.767   1
   2   4  12 10379.7 911.726   1
   2  -4  12 11159.5 889.600   1
  -2   4 -12 12051.6 888.934   1
  -2  -4 -12 11876.7 913.275   1
   2   4  13 4102.88 427.652   1
   2  -4  13 4415.73 400.701   1
  -2   4 -13 4781.01 397.768   1
  -2  -4 -13 4036.41 428.927   1
   2  -4  14 3434.96 333.098   1
   2   4  14 2516.22 329.119   1
  -2  -4 -14 3184.97 345.627   1
  -2   4 -14 2956.88 303.265   1
   2   4  15 4922.28 533.440   1
   2  -4  15 5552.67 517.040   1
  -2  -4 -15 5574.11 525.786   1
  -2   4 -15 6822.64 513.002   1
   2   4  16 354.445 286.042   1
  -2  -4 -16 60.8875 270.828   1
   2  -4  17 957.944 255.710   1
   2   4  17 1454.95 282.196   1
  -2   4 -17 1012.78 238.355   1
  -2  -4 -17 1186.87 288.637   1
   2  -4  18 3559.31 368.267   1
   2   4  18 3006.34 392.007   1
  -2   4 -18 3566.63 355.483   1
  -2  -4 -18 2389.05 375.480   1
   2  -4  19 1732.19 278.879   1
  -2  -4 -19 1198.73 318.139   1
  -2   4 -19 1266.02 259.634   1
   2  -4  20 1883.70 321.172   1
  -2  -4 -20 1837.26 316.947   1
  -2   4 -20 1346.77 308.624   1
   2   4  21 35.2926 299.633   1
   2   4  22 640.563 321.232   1
   2  -4  22 411.705 281.990   1
  -2   4 -22 98.8007 278.787   1
  -2  -4 -22 501.541 302.565   1
   2   4  23-213.360 293.233   1
  -2   4 -23 407.125 298.378   1
  -2  -4 -23 571.206 290.125   1
   2   4  24 813.765 331.138   1
  -2  -4 -24 134.016 328.423   1
   2   4  25 69.7943 278.353   1
  -2  -4 -25 400.201 295.591   1
   2   4  27 34.6110 323.006   1
  -2  -4 -27 559.264 348.630   1
   2   4  28-277.317 312.164   1
  -2  -4 -28 355.647 321.377   1
  -2   5  28 316.383 325.246   1
   2  -5 -28 96.8614 304.683   1
  -2   5  26 398.328 347.210   1
   2  -5 -26 370.262 342.484   1
  -2   5  25 182.388 341.422   1
   2  -5 -25 579.494 353.560   1
  -2   5  24 843.722 355.711   1
   2  -5 -24 614.645 336.015   1
  -2   5  22 110.195 316.559   1
   2   5 -22 537.493 285.372   1
   2  -5 -22 202.873 315.505   1
  -2  -5  21 210.144 274.755   1
  -2   5  21 401.410 329.807   1
   2   5 -21 421.447 268.891   1
   2  -5 -21 501.815 301.414   1
  -2  -5  20 134.407 280.191   1
   2   5 -20 311.488 256.898   1
  -2   5  19 354.544 320.116   1
  -2  -5  19 321.098 255.309   1
   2   5 -19-59.5724 236.881   1
   2  -5 -19 163.388 294.522   1
  -2   5  18 311.102 301.430   1
  -2  -5  18 668.727 254.628   1
   2   5 -18 538.850 224.999   1
   2  -5 -18 481.676 282.071   1
  -2   5  17 234.785 259.103   1
  -2  -5  17-86.2899 238.398   1
   2   5 -17 295.329 227.017   1
   2  -5 -17-125.837 235.972   1
  -2   5  15 530.655 283.886   1
   2  -5 -15 357.785 265.139   1
  -2  -5  15 202.341 215.157   1
   2   5 -15 614.698 208.207   1
   2  -5 -14 3842.74 375.747   1
   2   5 -14 4064.59 356.335   1
  -2  -5  14 3546.61 350.086   1
  -2   5  14 2867.74 367.875   1
  -2   5  13 1157.29 285.796   1
  -2  -5  13 1196.58 215.240   1
   2   5 -13 1276.33 211.123   1
   2  -5 -13 1669.94 276.167   1
  -2   5  12-27.7219 195.602   1
  -2  -5  12 218.697 163.048   1
   2   5 -12 37.0503 142.164   1
   2  -5 -12 212.902 206.216   1
  -2   5  11-132.161 189.073   1
  -2  -5  11 251.964 154.271   1
   2   5 -11 67.1490 133.228   1
   2  -5 -10 9463.39 714.153   1
  -2   5  10 9872.64 720.646   1
  -2  -5  10 10133.6 690.614   1
  -2   5   9 566.671 184.766   1
   2  -5  -9 522.149 174.809   1
  -2  -5   8 21138.9 1590.51   1
   2  -5  -8 20868.5 1612.08   1
  -2   5   8 21738.4 1615.44   1
   2   5  -8 21502.1 1592.27   1
  -2  -5   7 1918.54 179.546   1
  -2   5   7 1834.52 236.406   1
   2  -5  -7 1663.14 223.162   1
   2   5  -6 12922.0 926.601   1
  -2  -5   6 11351.4 927.022   1
  -2   5   6 13436.0 958.474   1
   2  -5  -6 12181.2 951.153   1
  -2  -5   5 2219.82 195.078   1
   2   5  -5 2080.62 189.546   1
  -2   5   5 2324.20 238.830   1
   2  -5  -5 2443.30 241.268   1
  -2   5   4 15130.0 1047.83   1
   2   5  -4 13075.9 1018.59   1
  -2  -5   4 13554.3 1019.96   1
   2  -5  -4 14321.3 1046.76   1
  -2  -5   3 6.59546 74.0192   1
   2   5  -3-66.5501 68.7389   1
   2   5  -2 40095.3 3056.79   1
  -2  -5   2 42912.6 3056.20   1
  -2   5   2 42181.5 3072.22   1
   2  -5  -2 40922.2 3070.69   1
  -2   5   1 1525.19 147.500   1
   2  -5  -1 978.180 150.158   1
  -2  -5   1 1235.93 129.954   1
   2   5  -1 1227.97 133.479   1
  -2   5   0-92.1466 76.0072   1
   2   5   0-9.27520 105.317   1
  -2  -5   0 79.3066 97.1193   1
   2  -5   0 104.696 87.5331   1
   2  -5   1 1450.01 137.200   1
   2   5   1 914.274 152.800   1
  -2  -5  -1 1123.64 151.490   1
  -2   5  -1 1461.41 138.241   1
  -2  -5  -2 39573.8 3061.83   1
  -2   5  -2 41368.3 3049.05   1
   2   5   2 42177.1 3064.25   1
   2  -5   2 42198.8 3049.08   1
   2  -5   3 59.3531 52.0059   1
  -2   5  -3-98.1800 64.2063   1
   2   5   4 13768.0 973.386   1
  -2  -5  -4 14355.9 970.636   1
  -2   5  -4 13226.3 941.576   1
   2  -5   4 11455.3 939.239   1
   2  -5   5 2343.08 209.990   1
  -2   5  -5 2657.07 208.185   1
   2   5   5 2359.18 261.809   1
   2   5   6 12920.4 961.626   1
   2  -5   6 11731.2 926.575   1
  -2  -5  -6 13341.4 959.348   1
  -2   5  -6 12528.8 925.717   1
   2  -5   7 1681.06 160.376   1
  -2   5  -7 1636.71 163.687   1
  -2  -5  -7 1285.38 204.989   1
   2   5   8 20555.2 1568.54   1
   2  -5   8 21438.7 1540.29   1
  -2  -5  -8 19677.4 1562.05   1
  -2   5  -8 20502.9 1540.23   1
   2   5   9 958.280 206.503   1
   2  -5   9 693.782 122.501   1
  -2  -5  -9 892.097 211.378   1
  -2   5  -9 832.686 125.420   1
  -2  -5 -10 8871.43 759.806   1
   2   5  10 9959.55 767.633   1
  -2   5 -11 32.3300 127.827   1
  -2  -5 -11 261.460 203.558   1
   2  -5  11-50.0676 122.444   1
   2   5  11 269.945 211.770   1
   2  -5  12 149.454 146.501   1
   2   5  12 478.314 203.181   1
  -2  -5 -12 110.119 194.031   1
  -2   5 -12 141.842 143.946   1
   2   5  13 1215.36 271.150   1
   2  -5  13 734.914 193.045   1
  -2  -5 -13 1593.53 258.107   1
  -2   5 -13 1517.44 202.889   1
   2   5  14 3128.43 419.609   1
   2  -5  14 4127.83 372.723   1
  -2   5 -14 4034.75 363.608   1
  -2  -5 -14 3433.95 405.657   1
   2   5  15 160.048 242.379   1
   2  -5  15 550.826 196.182   1
  -2   5 -15 45.4668 188.414   1
  -2  -5 -15-120.374 253.067   1
   2  -5  16 4796.82 453.108   1
  -2   5 -16 4860.75 450.102   1
   2  -5  17 300.393 224.697   1
   2   5  17 268.367 271.992   1
  -2  -5 -17 443.302 272.667   1
  -2   5 -17-103.580 206.666   1
   2   5  18 478.257 262.816   1
   2  -5  18 690.443 254.966   1
  -2  -5 -18 1255.51 252.387   1
  -2   5 -18 878.108 247.713   1
   2   5  19 347.176 290.906   1
   2  -5  19-29.9970 247.429   1
  -2  -5 -19-32.6178 292.020   1
  -2   5 -19-230.066 238.830   1
   2  -5  20-62.7222 249.080   1
  -2   5 -20 150.982 227.091   1
   2  -5  21 560.513 265.091   1
  -2  -5 -21 332.282 304.357   1
  -2   5 -21-63.1298 240.699   1
   2   5  22 106.878 300.657   1
  -2   5 -22 163.963 260.609   1
   2   5  23-142.019 293.587   1
  -2  -5 -23-33.5264 277.235   1
   2   5  24 281.848 307.736   1
  -2  -5 -24 133.361 321.146   1
   2   5  25 207.984 300.249   1
  -2  -5 -25 165.529 298.987   1
   2   5  26-69.0703 322.999   1
  -2  -5 -26 460.451 346.672   1
   2   5  28 239.248 337.324   1
  -2  -5 -28 573.444 339.675   1
   2  -6 -27 130.469 345.167   1
  -2   6  27 494.421 341.085   1
   2  -6 -26 534.771 363.305   1
  -2   6  26 859.088 344.059   1
   2  -6 -24 611.327 311.523   1
  -2   6  24 36.5095 316.286   1
   2  -6 -23 950.107 308.808   1
  -2   6  23 1541.26 358.650   1
   2  -6 -22 337.901 308.480   1
  -2   6  22 881.568 317.480   1
   2   6 -21-96.6153 258.885   1
   2  -6 -21-134.080 283.961   1
  -2   6  21 219.526 305.897   1
  -2   6  20 1228.30 351.937   1
  -2  -6  20 1290.07 285.129   1
   2   6 -20 1381.19 285.157   1
   2  -6 -20 2095.12 336.103   1
  -2   6  19 637.938 324.752   1
  -2  -6  19 377.466 266.292   1
   2   6 -19 408.834 240.742   1
   2  -6 -19 1183.79 329.459   1
  -2   6  18 3282.87 437.176   1
  -2  -6  18 3452.66 400.646   1
   2   6 -18 3816.26 382.531   1
   2  -6 -18 3501.49 431.749   1
  -2   6  17-101.917 275.500   1
   2  -6 -17 509.688 273.794   1
  -2   6  16 591.946 243.431   1
  -2  -6  16 864.360 239.911   1
   2   6 -16 463.100 209.851   1
   2  -6 -16 654.072 250.437   1
  -2   6  15 222.647 266.892   1
  -2  -6  15 24.3338 182.016   1
   2  -6 -15 303.603 266.329   1
   2   6 -15 294.568 186.586   1
   2   6 -14 9317.43 688.077   1
   2  -6 -14 7731.91 703.478   1
  -2  -6  14 8798.30 689.814   1
  -2   6  14 7654.97 708.281   1
  -2   6  13-89.0458 236.564   1
   2   6 -13 231.457 153.965   1
  -2  -6  13 246.670 164.830   1
   2  -6 -13 56.9204 241.881   1
   2   6 -12 4450.31 393.154   1
   2  -6 -12 4654.67 445.027   1
  -2   6  12 4652.19 439.511   1
  -2  -6  12 4558.14 402.791   1
   2  -6 -11 1625.05 242.543   1
  -2  -6  11 1972.45 213.215   1
  -2   6  11 1829.61 261.687   1
   2   6 -11 1593.45 201.393   1
  -2   6   9 2115.36 273.951   1
  -2  -6   9 2576.52 226.974   1
   2  -6  -9 1866.97 258.306   1
   2   6  -9 2539.67 223.061   1
  -2  -6   8 7549.05 600.605   1
   2  -6  -8 7761.56 635.877   1
   2   6  -8 8321.39 600.269   1
  -2   6   8 7218.45 635.957   1
  -2  -6   7 884.252 123.030   1
   2  -6  -7 1291.21 193.269   1
   2   6  -7 1222.08 123.016   1
  -2   6   7 1019.76 202.571   1
   2  -6  -6 49460.2 3416.99   1
  -2  -6   6 44772.6 3387.30   1
  -2   6   6 45941.6 3416.43   1
   2   6  -6 46057.4 3387.18   1
   2  -6  -5 12126.6 892.520   1
   2   6  -5 11414.4 861.670   1
  -2  -6   5 11807.9 864.378   1
  -2   6   5 10771.4 890.630   1
   2   6  -4 26144.5 1842.16   1
  -2  -6   4 24349.2 1842.22   1
  -2   6   4 23769.4 1865.78   1
   2  -6  -4 24648.9 1863.76   1
   2  -6  -3 365.109 129.458   1
  -2   6   3 62.5462 142.156   1
   2   6  -3 474.867 82.6782   1
  -2  -6   3 184.380 73.3228   1
  -2  -6   2 30550.5 2282.55   1
   2   6  -2 31343.9 2283.01   1
   2  -6  -1 6931.13 487.607   1
  -2   6   1 5916.79 491.591   1
  -2  -6   1 5559.42 478.287   1
   2   6  -1 6517.16 481.635   1
  -2   6   0 4869.99 458.402   1
  -2  -6   0 5330.16 454.439   1
   2   6   0 6155.90 457.988   1
  -2  -6  -1 5077.39 452.464   1
   2   6   1 5766.25 454.807   1
   2  -6   1 6178.97 444.102   1
  -2   6  -1 5696.47 443.553   1
  -2   6  -2 30600.7 2255.71   1
  -2   6  -3 518.382 74.2522   1
   2   6   3 551.774 129.342   1
  -2  -6  -3 390.598 125.169   1
   2  -6   3 360.197 68.9572   1
   2   6   4 22637.3 1774.83   1
  -2  -6  -4 23092.5 1772.92   1
  -2   6  -4 23398.0 1746.62   1
   2  -6   4 24514.6 1746.88   1
   2   6   5 12379.7 915.233   1
  -2  -6  -5 11232.6 908.417   1
  -2   6  -5 11149.1 874.977   1
   2  -6   5 12508.1 876.278   1
   2   6   6 43415.9 2851.68   1
  -2  -6  -6 43739.7 2850.90   1
  -2   6  -6 45548.4 2814.79   1
   2   6   7 915.530 206.945   1
   2  -6   7 1010.54 117.094   1
  -2  -6  -7 1165.17 192.079   1
  -2   6  -7 997.362 108.140   1
   2   6   8 8073.24 665.860   1
   2  -6   8 8070.66 618.353   1
  -2   6  -9 2160.17 202.366   1
  -2  -6  -9 2566.40 277.444   1
   2  -6  10 6024.14 500.032   1
  -2  -6 -10 7391.69 559.342   1
  -2   6 -10 6690.84 500.064   1
   2  -6  11 1794.56 209.393   1
   2   6  11 1528.86 273.490   1
  -2  -6 -11 2251.59 289.056   1
  -2   6 -11 1920.62 203.101   1
   2   6  12 5147.40 448.429   1
   2  -6  12 4487.11 396.107   1
  -2  -6 -12 4747.16 432.499   1
  -2   6 -12 4296.34 393.000   1
   2   6  13-30.7021 262.225   1
   2  -6  13 436.420 167.471   1
  -2   6 -13 271.044 152.154   1
  -2  -6 -13 460.446 232.477   1
   2  -6  14 8676.92 699.797   1
   2   6  14 8673.34 743.878   1
  -2  -6 -14 8791.40 733.578   1
  -2   6 -14 8501.49 692.648   1
   2  -6  15 272.271 200.289   1
   2   6  15 617.194 285.935   1
  -2   6 -15-21.5420 178.464   1
  -2  -6 -15-30.7072 244.728   1
   2  -6  16 269.847 200.325   1
   2   6  16 199.731 284.695   1
  -2  -6 -16 691.968 276.976   1
  -2   6 -16 163.526 195.710   1
   2   6  17 271.226 267.698   1
  -2  -6 -17 544.848 244.939   1
   2   6  18 2313.82 413.462   1
   2  -6  18 3567.86 352.235   1
  -2  -6 -18 2211.54 392.741   1
  -2   6 -18 3580.76 352.069   1
   2   6  19 69.9919 254.587   1
   2  -6  19 409.865 236.186   1
  -2  -6 -19 1248.67 275.542   1
  -2   6 -19 1156.53 238.085   1
   2   6  20 1484.05 346.083   1
   2  -6  20 961.042 264.843   1
  -2  -6 -20 729.127 313.316   1
  -2   6 -20 923.636 264.357   1
   2   6  21 603.875 274.923   1
  -2  -6 -21 66.6092 246.912   1
  -2   6 -21 62.4212 266.704   1
   2   6  22 213.836 322.859   1
  -2  -6 -22 869.471 319.993   1
   2   6  23 566.743 303.129   1
  -2  -6 -23 1170.34 299.393   1
   2   6  24 525.920 334.788   1
  -2  -6 -24 828.109 345.044   1
   2   6  26-102.621 331.881   1
  -2  -6 -26 813.650 346.667   1
   2   6  27 540.751 307.418   1
  -2  -6 -27 256.664 303.776   1
   2  -7 -27 290.708 344.440   1
  -2   7  27 417.887 362.991   1
   2  -7 -26 231.364 330.160   1
  -2   7  26-35.4284 334.046   1
  -2   7  25 359.301 342.051   1
   2  -7 -24 1282.97 327.515   1
   2  -7 -23 67.6407 281.500   1
  -2   7  23-109.797 300.501   1
   2  -7 -21 704.769 305.214   1
  -2   7  21 439.874 323.940   1
  -2   7  20 217.746 339.238   1
   2  -7 -20 33.3849 299.068   1
   2   7 -20 182.039 243.525   1
  -2  -7  19 368.725 247.770   1
   2   7 -19-86.0958 244.344   1
  -2   7  18 35.2766 301.784   1
   2  -7 -18 359.831 292.672   1
  -2   7  17 516.178 267.905   1
   2   7 -17 379.013 218.519   1
  -2  -7  17 296.970 207.979   1
   2  -7 -17 709.094 258.179   1
   2   7 -16 10326.8 768.719   1
   2  -7 -16 9103.40 799.836   1
  -2  -7  16 9487.23 771.575   1
  -2   7  16 8449.37 800.958   1
  -2   7  15-32.6257 287.089   1
  -2  -7  15 937.923 209.757   1
   2   7 -15 565.683 180.497   1
   2  -7 -15 216.271 271.588   1
  -2   7  14 472.885 238.939   1
  -2  -7  14 938.045 195.977   1
   2   7 -14 437.381 180.337   1
   2  -7 -14 452.000 229.346   1
  -2   7  13 1527.47 288.608   1
  -2  -7  13 1455.49 199.731   1
   2   7 -13 1066.85 186.707   1
  -2   7  12 1173.69 245.718   1
   2  -7 -12 1097.06 266.254   1
   2   7 -12 1090.16 169.954   1
  -2  -7  12 682.648 171.163   1
  -2   7  11 3634.74 400.808   1
   2  -7 -11 4675.70 413.217   1
  -2  -7  10 6976.09 529.343   1
   2   7 -10 6645.53 525.771   1
   2  -7 -10 6537.86 569.978   1
  -2   7  10 6489.72 569.740   1
   2   7  -9 1545.01 152.939   1
  -2  -7   9 1301.72 157.123   1
   2   7  -8 5386.20 410.228   1
   2  -7  -8 5874.91 473.405   1
  -2   7   8 5390.30 470.717   1
  -2  -7   8 4819.89 409.896   1
   2   7  -7 19720.0 1498.10   1
  -2   7   7 20894.4 1536.05   1
   2  -7  -7 19604.1 1531.45   1
  -2  -7   7 20697.8 1498.10   1
   2   7  -6 772.128 91.0341   1
  -2   7   6 662.535 172.226   1
   2  -7  -6 569.322 152.770   1
  -2  -7   6 553.584 90.2452   1
   2  -7  -5 3665.34 315.566   1
  -2   7   5 3808.33 321.418   1
  -2  -7   5 2932.37 260.494   1
   2   7  -5 3461.96 261.742   1
   2  -7  -4 30022.0 2297.09   1
   2   7  -4 31364.4 2272.06   1
  -2   7   4 29894.8 2300.17   1
  -2  -7   4 30928.6 2271.76   1
   2   7  -3 7910.65 600.491   1
  -2   7   3 8592.95 634.221   1
  -2  -7   3 7368.97 597.669   1
   2  -7  -3 8915.85 629.099   1
   2   7  -2 2285.44 193.251   1
  -2  -7   2 2103.96 190.329   1
   2   7  -1 35821.8 2761.72   1
   2  -7  -1 39664.9 2768.05   1
  -2   7   1 38420.4 2770.22   1
  -2  -7   1 36576.1 2760.48   1
   2   7   0 34.3140 93.7463   1
  -2   7   0 180.991 107.787   1
   2   7   1 35747.6 2729.02   1
   2  -7   1 37977.7 2720.82   1
  -2  -7  -1 37547.4 2728.14   1
  -2   7  -1 36085.4 2720.89   1
   2   7   2 1927.53 213.197   1
  -2  -7  -2 1853.67 212.449   1
   2  -7   2 2255.34 181.832   1
   2   7   3 8603.60 640.273   1
   2  -7   3 8110.38 604.773   1
  -2  -7  -3 8411.01 637.325   1
  -2   7  -3 7768.35 605.948   1
   2  -7   4 30951.5 2235.08   1
   2   7   4 28943.3 2265.91   1
  -2   7  -4 31016.3 2235.07   1
  -2  -7  -4 27265.9 2261.78   1
   2  -7   5 3310.41 246.246   1
   2   7   5 2574.07 301.664   1
  -2   7  -5 3245.49 246.285   1
  -2  -7  -5 2855.05 297.375   1
   2   7   6 791.753 187.622   1
   2  -7   6 862.990 80.1598   1
  -2   7  -6 662.747 78.4651   1
   2   7   7 20538.4 1622.22   1
   2  -7   7 21630.8 1581.36   1
  -2   7  -8 5050.17 400.705   1
   2   7   8 5169.35 476.107   1
   2  -7   8 5355.92 401.953   1
  -2  -7  -8 4959.89 466.127   1
   2  -7   9 1251.86 141.162   1
  -2   7  -9 1178.82 135.111   1
   2  -7  10 5646.68 452.257   1
   2   7  10 6122.62 517.369   1
  -2   7 -10 5074.59 449.490   1
  -2  -7 -10 6780.95 519.805   1
   2   7  11 4040.58 462.191   1
  -2  -7 -11 5268.96 468.742   1
  -2   7 -11 5246.96 395.116   1
   2  -7  11 4472.65 395.066   1
  -2   7 -12 321.104 124.237   1
  -2  -7 -12 606.808 221.060   1
   2  -7  12 688.728 145.186   1
   2   7  12 240.899 210.331   1
  -2  -7 -13 964.232 271.382   1
  -2   7 -13 1086.36 168.167   1
   2  -7  13 898.325 174.726   1
   2   7  13 951.102 301.288   1
  -2   7 -14 441.635 163.118   1
  -2  -7 -14-30.4010 216.936   1
   2  -7  14 693.538 173.885   1
   2   7  14 291.392 232.200   1
  -2   7 -15 745.841 178.523   1
  -2  -7 -15 343.380 271.150   1
   2   7  15 264.708 289.649   1
   2  -7  15-83.9436 175.503   1
   2   7  16 8007.09 757.331   1
  -2   7 -16 10152.1 728.482   1
   2  -7  16 8999.77 727.793   1
  -2  -7 -16 8316.87 746.339   1
  -2   7 -17 906.793 207.519   1
  -2  -7 -17 648.944 308.007   1
   2  -7  17 765.511 219.823   1
   2   7  17 927.351 320.257   1
  -2  -7 -18 589.513 262.418   1
   2   7  18-174.334 250.824   1
  -2   7 -19 301.159 225.548   1
   2  -7  19 608.134 246.902   1
  -2  -7 -20 365.693 287.746   1
   2   7  20-177.382 286.633   1
  -2  -7 -21 33.3592 302.173   1
   2   7  21 142.405 320.636   1
  -2  -7 -23 33.3126 319.159   1
   2   7  23 317.918 316.502   1
  -2  -7 -24 823.142 344.714   1
   2   7  24 1319.14 356.790   1
  -2  -7 -25 130.282 311.511   1
   2   7  25 478.036 311.166   1
  -2  -7 -26-32.1966 330.431   1
   2   7  26 135.409 337.544   1
  -2  -7 -27 411.479 320.407   1
   2   7  27 233.614 317.675   1
  -2   8  26 70.0844 348.336   1
   2  -8 -25 232.580 321.746   1
   2  -8 -23 269.316 299.520   1
  -2   8  23 182.261 330.550   1
   2  -8 -22 842.143 327.312   1
  -2   8  22 366.662 348.616   1
   2  -8 -21 201.496 322.471   1
  -2   8  21 256.932 322.608   1
   2  -8 -20 771.437 331.947   1
  -2   8  20 1275.04 372.171   1
   2  -8 -19-166.591 286.002   1
  -2   8  19-36.2236 319.968   1
  -2   8  18 853.934 299.578   1
   2   8 -18 1376.55 244.980   1
  -2  -8  18 1131.21 247.266   1
   2  -8 -17-260.710 275.913   1
  -2   8  17 278.535 278.289   1
   2   8 -17 431.538 199.261   1
  -2  -8  17 349.378 205.493   1
   2  -8 -16 673.684 292.852   1
  -2   8  16 474.414 309.726   1
   2   8 -16 416.689 191.310   1
  -2  -8  16 321.387 191.217   1
   2   8 -15 460.475 177.079   1
  -2  -8  15 744.033 185.356   1
   2  -8 -15 502.571 226.260   1
  -2   8  15 664.116 276.003   1
  -2  -8  14 2397.24 281.886   1
   2   8 -14 3022.27 281.652   1
   2  -8 -13 298.900 212.557   1
  -2  -8  13 82.4248 150.379   1
   2   8 -13 465.121 148.027   1
  -2   8  13 406.586 225.024   1
   2  -8 -12 2981.53 366.426   1
  -2   8  12 3451.19 382.823   1
   2  -8 -11 390.721 249.448   1
  -2   8  11 583.462 259.891   1
  -2  -8  11 366.611 131.583   1
   2   8 -11 893.013 129.985   1
  -2  -8  10 3326.63 275.688   1
   2   8 -10 2906.56 268.818   1
  -2   8  10 3231.60 365.322   1
   2  -8 -10 3669.56 365.328   1
   2   8  -9 9142.00 724.371   1
  -2   8   9 8650.54 783.028   1
   2  -8  -9 10023.5 780.783   1
  -2  -8   9 10209.3 726.641   1
  -2   8   8 405.324 181.290   1
   2   8  -8 546.179 86.3573   1
   2  -8  -8 194.160 176.571   1
  -2  -8   8 457.332 86.6711   1
  -2   8   7 1217.73 239.422   1
   2   8  -7 1601.49 133.612   1
  -2  -8   7 1279.10 128.920   1
   2  -8  -7 1302.56 216.951   1
   2  -8  -6 37410.5 2896.79   1
  -2  -8   6 41349.9 2860.58   1
   2   8  -6 37233.0 2859.97   1
  -2   8   6 37660.8 2899.09   1
   2  -8  -5 4256.56 391.897   1
   2   8  -5 4509.41 344.308   1
  -2  -8   5 4562.30 343.389   1
  -2   8   5 4091.41 396.845   1
   2  -8  -4 13736.9 1124.21   1
  -2  -8   4 16401.8 1095.61   1
   2   8  -4 13470.7 1094.71   1
  -2   8   4 14978.7 1130.96   1
   2  -8  -3 9762.19 748.660   1
  -2  -8   3 9773.18 719.930   1
   2   8  -3 9669.63 719.583   1
  -2   8   3 8587.80 747.597   1
   2  -8  -2 11520.5 868.921   1
  -2  -8   2 11429.3 850.071   1
  -2   8   2 11448.6 869.033   1
   2   8  -2 10994.9 852.065   1
  -2  -8   1 2632.38 241.034   1
   2   8  -1 2991.69 247.360   1
   2  -8   0 11589.5 826.460   1
  -2  -8   0 10155.3 825.941   1
  -2   8  -1 2606.51 247.182   1
   2  -8   1 3136.80 247.065   1
  -2   8  -2 10793.4 829.254   1
   2  -8   2 10888.8 828.806   1
   2   8   2 12014.5 855.651   1
  -2  -8  -3 9134.23 720.456   1
   2   8   3 9774.26 726.955   1
   2  -8   3 9271.52 690.299   1
  -2   8  -3 9066.42 690.436   1
   2   8   4 14733.3 1120.91   1
  -2   8  -4 14537.3 1079.60   1
  -2  -8  -4 15582.5 1118.15   1
   2  -8   4 14528.6 1079.52   1
  -2  -8  -5 3586.04 362.268   1
   2   8   5 4477.38 373.051   1
  -2  -8  -6 38745.9 2891.35   1
   2   8   6 38824.9 2892.33   1
  -2  -8  -7 1804.08 241.880   1
   2   8   7 1835.17 254.514   1
  -2   8  -8 399.865 65.2426   1
   2  -8   8 459.256 64.8542   1
   2   8   9 8526.09 745.917   1
  -2   8  -9 9347.14 684.322   1
   2  -8   9 8964.13 684.033   1
  -2  -8  -9 9248.74 747.769   1
  -2  -8 -10 3135.64 337.971   1
  -2   8 -10 3223.67 252.151   1
   2   8  10 3433.70 346.805   1
   2  -8  10 2621.78 250.875   1
  -2   8 -11 458.377 109.005   1
   2  -8  11 495.220 116.099   1
   2   8  11 746.319 257.207   1
  -2  -8 -12 3217.37 373.414   1
  -2   8 -12 3427.26 282.669   1
   2  -8  12 2971.09 285.851   1
   2   8  12 3091.77 369.412   1
   2   8  13-487.191 306.282   1
  -2  -8 -13 634.042 266.762   1
   2  -8  14 2292.41 252.544   1
  -2   8 -14 2457.26 253.450   1
   2   8  15 33.6351 283.988   1
   2  -8  15 231.070 164.714   1
  -2   8 -15 555.133 170.149   1
  -2  -8 -15 793.889 285.272   1
   2  -8  16 193.894 178.112   1
   2   8  16 820.842 302.736   1
  -2   8 -16 184.133 176.049   1
  -2  -8 -16 226.048 264.127   1
  -2   8 -17 246.237 185.172   1
   2  -8  17 357.210 205.249   1
   2   8  17 173.852 290.393   1
  -2  -8 -17-98.1143 262.640   1
  -2   8 -18 584.211 210.277   1
   2   8  18 738.584 328.140   1
  -2  -8 -18 1319.86 326.646   1
   2   8  19 1311.52 288.846   1
  -2  -8 -19 33.2197 249.382   1
   2   8  20 1032.68 341.998   1
  -2  -8 -20 433.517 316.457   1
   2   8  21 712.805 332.481   1
  -2  -8 -21 133.666 297.089   1
   2   8  22-71.1740 291.840   1
  -2  -8 -22 434.701 297.937   1
   2   8  23 1399.22 347.666   1
  -2  -8 -23 562.132 336.076   1
  -2  -8 -25 225.854 326.611   1
   2   8  26-200.869 288.483   1
  -2  -8 -26 127.280 283.778   1
  -2   9  26 450.021 368.574   1
   2  -9 -26 290.281 335.453   1
  -2   9  24 394.132 364.110   1
   2  -9 -24 1297.36 347.906   1
  -2   9  23 870.983 374.256   1
   2  -9 -23 200.962 333.907   1
  -2   9  22 1097.49 370.007   1
   2  -9 -22 1013.46 355.641   1
  -2   9  20-146.956 305.800   1
   2  -9 -20 67.2212 284.119   1
   2  -9 -19 234.310 238.879   1
  -2   9  19 510.024 276.656   1
   2  -9 -18 465.423 290.327   1
  -2   9  18 968.866 328.300   1
   2   9 -17 152.455 178.639   1
   2  -9 -17-395.014 304.946   1
  -2   9  17-461.653 314.962   1
   2  -9 -16 2501.76 343.760   1
  -2  -9  16 2363.11 279.296   1
   2   9 -16 2845.10 291.346   1
  -2   9  16 2741.37 366.327   1
   2  -9 -15 287.280 282.492   1
  -2  -9  15 35.8924 149.491   1
   2   9 -15 107.662 148.799   1
  -2   9  15-67.5034 283.498   1
   2  -9 -14 1469.13 276.993   1
   2   9 -14 1540.12 208.507   1
  -2   9  14 1288.35 297.994   1
   2  -9 -13 2073.89 339.798   1
  -2   9  13 2014.86 347.738   1
   2  -9 -12 2136.51 310.140   1
  -2  -9  12 1805.02 198.013   1
   2   9 -12 1848.68 198.586   1
  -2   9  12 2204.87 322.190   1
   2  -9 -11 488.153 219.668   1
  -2   9  11 180.216 221.630   1
   2   9 -11 116.091 98.7112   1
  -2  -9  11 363.614 102.645   1
   2   9 -10 7998.13 607.224   1
  -2   9  10 7225.58 673.418   1
   2  -9 -10 7520.31 669.917   1
  -2  -9  10 8278.17 606.994   1
   2   9  -9 309.098 76.6113   1
   2  -9  -9 529.808 225.936   1
  -2  -9   9 293.855 73.6229   1
  -2  -9   8 10768.1 788.745   1
   2   9  -8 10504.0 789.265   1
   2  -9  -7 4060.70 378.194   1
  -2   9   7 3748.43 380.545   1
   2  -9  -6 2653.77 274.265   1
  -2   9   6 2223.07 278.306   1
   2   9  -5 691.464 82.0763   1
  -2  -9   5 681.914 75.9250   1
   2  -9  -4 12786.8 951.792   1
   2   9  -4 11720.5 914.512   1
  -2  -9   4 12407.0 913.366   1
  -2   9   4 13171.8 957.962   1
  -2  -9   3 6614.23 549.682   1
   2  -9  -3 7748.70 583.193   1
   2   9  -3 7630.17 551.061   1
   2  -9  -2 9471.60 754.291   1
  -2  -9   2 9617.14 734.963   1
   2   9  -2 9876.24 736.156   1
  -2   9   2 9628.80 758.790   1
   2   9  -1 212.502 106.285   1
  -2   9   1 186.815 117.548   1
   2  -9  -1-43.1471 110.383   1
  -2  -9   1 22.4373 90.3976   1
  -2   9   0 40.5577 108.082   1
   2  -9   0 125.484 94.3184   1
   2   9   1 183.806 114.914   1
   2  -9   1-42.6672 87.6529   1
  -2  -9  -1 58.5995 111.418   1
  -2   9  -1 55.5879 98.6276   1
  -2   9  -2 9313.88 746.369   1
  -2  -9  -2 10240.1 769.813   1
   2  -9   2 10303.9 747.266   1
   2  -9   3 6395.79 512.295   1
   2   9   3 7045.99 552.784   1
  -2   9  -3 6869.59 512.929   1
  -2  -9  -3 7547.98 552.192   1
   2   9   4 12608.7 977.671   1
   2   9   5 743.598 184.064   1
   2   9   6 2221.47 279.717   1
  -2  -9  -6 2034.11 264.453   1
  -2  -9  -7 3769.26 392.882   1
   2   9   7 4687.42 417.564   1
  -2  -9  -8 11069.2 892.045   1
   2   9   8 11126.8 888.537   1
  -2  -9  -9 468.926 219.361   1
   2   9   9 196.925 226.398   1
   2   9  10 9004.00 584.698   1
  -2   9 -10 5693.96 469.408   1
   2  -9  10 6332.06 469.030   1
  -2  -9 -10 8722.83 575.994   1
   2   9  11 248.168 228.276   1
  -2   9 -11 262.800 85.7296   1
   2  -9  11 293.704 89.6956   1
  -2  -9 -11 203.340 226.379   1
   2   9  12 2066.76 338.494   1
  -2   9 -12 1635.69 192.813   1
   2  -9  12 2140.47 192.450   1
  -2  -9 -12 2587.23 328.623   1
  -2   9 -13 1654.44 197.401   1
   2  -9  13 1987.19 203.767   1
  -2  -9 -13 1700.09 316.673   1
   2   9  14 1875.66 310.667   1
  -2  -9 -14 1739.00 289.592   1
   2   9  15 205.068 283.385   1
  -2   9 -15-64.8685 139.242   1
   2  -9  15 222.786 151.080   1
  -2  -9 -15 547.552 284.040   1
   2   9  16 2288.95 368.933   1
  -2   9 -16 2457.97 256.094   1
   2  -9  16 2041.93 274.799   1
  -2  -9 -16 2545.09 362.043   1
  -2   9 -17 248.535 181.826   1
   2   9  17 35.1375 258.363   1
  -2  -9 -17-197.869 234.700   1
   2   9  18 638.428 318.978   1
  -2  -9 -18 1329.56 328.915   1
   2   9  19 213.670 333.723   1
  -2  -9 -19 466.829 299.634   1
   2   9  20 107.075 256.325   1
  -2  -9 -20-167.021 249.811   1
   2   9  22 635.651 333.155   1
  -2  -9 -22 1231.30 334.419   1
   2   9  23 104.494 272.712   1
  -2  -9 -23 197.362 283.651   1
   2   9  24 171.305 334.194   1
  -2  -9 -24 746.167 330.293   1
  -2  -9 -26 251.324 327.633   1
   2 -10 -25 358.025 343.310   1
  -2  10  25 663.788 355.651   1
   2 -10 -24 231.946 330.026   1
  -2  10  24 355.515 355.105   1
   2 -10 -23 167.348 330.081   1
  -2  10  23-36.0530 330.232   1
   2 -10 -22 33.6509 295.468   1
  -2  10  22 182.325 322.090   1
   2 -10 -21 674.370 282.470   1
  -2  10  21 146.916 307.379   1
   2 -10 -20 1413.82 340.405   1
  -2  10  20 1914.62 366.771   1
   2 -10 -19 67.2371 317.743   1
  -2  10  19 1134.53 361.366   1
   2 -10 -18 267.965 289.149   1
  -2  10  18 801.784 332.710   1
   2 -10 -16 591.700 293.353   1
   2  10 -16 487.436 156.990   1
  -2  10  16 210.859 312.751   1
   2 -10 -15-129.695 239.930   1
  -2  10  15 415.641 250.399   1
   2  10 -14 1229.15 168.269   1
  -2 -10  14 1412.53 167.649   1
   2  10 -13 339.419 106.277   1
  -2 -10  13 336.654 105.183   1
   2 -10 -12 2913.11 307.479   1
  -2 -10  12 1927.53 185.835   1
   2  10 -12 1949.10 185.829   1
  -2  10  12 2949.31 319.645   1
  -2 -10  11 630.850 70.6348   1
  -2  10  11 1026.50 263.589   1
   2  10 -11 381.079 73.2243   1
   2 -10 -11 795.390 245.047   1
   2 -10 -10 1480.44 271.427   1
  -2  10  10 1742.73 285.689   1
   2 -10  -9 1423.67 278.066   1
  -2  10   9 2541.53 299.093   1
  -2  10   8 8755.37 733.961   1
   2 -10  -6 2944.49 307.846   1
  -2  10   6 2706.49 313.271   1
   2 -10  -5 2192.35 265.437   1
  -2  10   5 2319.22 273.469   1
   2 -10  -4 1448.98 209.794   1
  -2  10   4 1654.75 223.739   1
   2  10  -4 1518.23 141.289   1
  -2  10   3-41.0947 151.158   1
   2 -10  -3 270.795 142.305   1
   2  10  -3 34.7892 83.1386   1
  -2  10   2-74.9203 144.883   1
   2 -10  -2 261.842 152.818   1
   2  10  -2 130.334 91.3670   1
  -2  10   1-16.7136 135.960   1
   2 -10  -1 31.0825 130.225   1
   2  10  -1 12.9044 105.955   1
  -2  10  -1 108.737 104.557   1
   2  10   1-118.192 142.425   1
   2 -10   1-81.0583 101.246   1
  -2 -10  -2-73.1984 149.209   1
   2  10   2 56.3362 130.310   1
   2 -10   2-18.2263 77.3678   1
  -2  10  -2 37.1373 87.3617   1
  -2 -10  -3 199.774 162.206   1
   2  10   3 164.653 148.308   1
   2 -10   3 206.033 65.2315   1
  -2  10  -3 116.533 70.6662   1
   2  10   4 1603.04 237.362   1
  -2 -10  -4 1594.24 215.775   1
  -2 -10  -5 2238.33 262.416   1
  -2 -10  -6 3028.62 311.506   1
   2  10   6 2572.45 301.107   1
  -2 -10  -8 10015.3 804.102   1
   2  10   8 9608.65 800.730   1
  -2 -10  -9 2597.11 318.767   1
   2  10   9 1942.16 312.337   1
  -2 -10 -10 1877.44 297.696   1
   2  10  10 1264.83 306.882   1
  -2 -10 -11 896.239 261.235   1
   2  10  11 1125.16 301.175   1
  -2 -10 -12 3078.17 389.918   1
   2  10  12 3976.99 426.816   1
   2  10  13-100.200 244.396   1
  -2 -10 -13 315.253 224.604   1
  -2  10 -13 12.9547 78.0363   1
   2 -10  13 291.306 77.2119   1
   2  10  14 1023.23 291.795   1
  -2 -10 -14 1446.17 311.000   1
  -2  10 -14 1103.46 148.543   1
   2 -10  14 1389.36 155.458   1
   2  10  15-34.6245 309.404   1
  -2 -10 -15 65.3605 281.623   1
  -2  10 -15-12.0462 116.158   1
   2 -10  15 141.039 129.678   1
  -2 -10 -16 164.698 284.494   1
   2  10  16 386.133 314.864   1
  -2 -10 -18 634.796 287.722   1
   2  10  18 178.389 299.207   1
  -2 -10 -19 502.272 318.990   1
   2  10  19 393.632 336.561   1
  -2 -10 -20 2110.65 353.684   1
   2  10  20 1108.55 371.624   1
  -2 -10 -21 435.182 274.884   1
   2  10  21 285.228 290.572   1
  -2 -10 -22-198.929 319.815   1
   2  10  22 598.497 340.132   1
  -2 -10 -23-195.881 312.005   1
   2  10  23 241.364 330.650   1
  -2 -10 -24 160.879 280.224   1
   2  10  24 574.449 298.361   1
  -2 -10 -25 537.543 333.697   1
   2  10  25 698.897 349.931   1
   2 -11 -25-192.858 286.301   1
  -2  11  25 586.895 330.680   1
   2 -11 -23 265.777 314.805   1
  -2  11  23-393.900 338.141   1
   2 -11 -21 575.041 349.865   1
  -2  11  21 733.176 369.154   1
   2 -11 -20 372.355 308.119   1
  -2  11  20 36.8764 320.789   1
   2 -11 -19 33.7681 253.157   1
  -2  11  19 517.150 301.026   1
  -2  11  18 917.016 362.287   1
   2 -11 -18 774.570 316.153   1
   2 -11 -17 234.708 281.572   1
  -2  11  17-292.015 344.068   1
   2 -11 -16 33.2460 276.979   1
  -2  11  16 323.063 319.719   1
   2 -11 -15 722.870 291.386   1
  -2  11  15 390.212 312.884   1
   2 -11 -14 1846.32 324.428   1
  -2  11  14 1245.75 336.824   1
   2 -11 -13 1017.16 265.239   1
  -2  11  13 1493.57 290.601   1
  -2  11  11 258.305 254.576   1
   2 -11 -10 4518.92 460.871   1
  -2  11  10 5475.16 489.026   1
   2 -11  -9 1557.17 263.901   1
  -2  11   9 1025.88 255.275   1
   2 -11  -8 3017.09 347.955   1
   2 -11  -7 51.9097 226.420   1
  -2  11   7 474.311 209.044   1
   2 -11  -5 1168.80 204.394   1
  -2  11   5 733.266 208.972   1
  -2  11   4 4388.74 418.706   1
   2 -11  -4 4192.66 415.012   1
  -2 -11   4 4918.98 354.806   1
   2  11  -4 4362.93 354.317   1
  -2  11   3 5888.68 456.649   1
   2 -11  -3 4535.08 441.160   1
  -2 -11   3 5443.17 402.111   1
   2  11  -3 4707.78 400.835   1
  -2  11   2 17952.7 1472.32   1
   2  11  -2 18736.0 1454.03   1
   2 -11  -2 20081.2 1472.93   1
  -2 -11   2 20703.6 1453.78   1
  -2  11   1 178.991 146.568   1
   2 -11  -1 83.1960 125.791   1
  -2 -11   0-78.7388 120.725   1
  -2  11   0-31.4846 121.002   1
   2  11   0 308.699 132.216   1
   2  11   1 200.400 149.707   1
  -2 -11  -1 300.132 144.146   1
   2 -11   1 173.850 109.049   1
  -2  11  -1 351.831 118.137   1
  -2  11  -2 14656.4 1236.28   1
   2 -11   2 18669.0 1239.94   1
  -2 -11  -2 16660.8 1263.60   1
   2  11   2 16724.7 1267.23   1
  -2 -11  -3 5180.11 404.529   1
  -2  11  -3 4717.61 341.113   1
   2  11   3 4238.46 402.224   1
   2 -11   3 3889.21 338.603   1
  -2 -11  -4 5348.44 434.065   1
   2  11   4 4204.08 427.073   1
   2  11   5 1170.17 228.886   1
  -2 -11  -5 976.991 227.923   1
   2  11   7 27.9824 203.795   1
  -2 -11  -7 349.100 213.675   1
  -2 -11  -8 3898.83 399.790   1
   2  11   9 1516.34 276.489   1
  -2 -11  -9 1824.17 286.350   1
   2  11  10 4407.71 468.856   1
  -2 -11 -10 5150.07 479.764   1
   2  11  11 32.5252 229.324   1
   2  11  13 272.551 286.573   1
  -2 -11 -13 1797.55 315.321   1
   2  11  14 1488.29 336.422   1
  -2 -11 -14 1269.71 316.204   1
   2  11  15 983.432 324.546   1
  -2 -11 -15 362.480 294.812   1
   2  11  16 35.4956 296.150   1
  -2 -11 -16 99.8061 259.655   1
   2  11  17-71.4786 265.875   1
  -2 -11 -17 836.576 268.636   1
   2  11  18 1614.74 341.723   1
  -2 -11 -18 1040.32 308.041   1
   2  11  19-71.7600 330.078   1
  -2 -11 -19 402.817 318.332   1
   2  11  20-143.182 340.000   1
  -2 -11 -20 470.471 340.497   1
   2  11  21 35.3900 320.297   1
  -2 -11 -21 599.846 289.473   1
   2  11  23 410.880 345.345   1
  -2 -11 -23 550.766 329.451   1
   2  11  25 263.855 298.452   1
  -2 -11 -25 125.186 281.619   1
  -2  12  24 278.956 353.157   1
   2 -12 -24-32.4625 327.797   1
  -2  12  23 461.905 352.439   1
   2 -12 -23 430.193 321.654   1
  -2  12  22-72.1726 299.116   1
   2 -12 -22 267.808 283.086   1
  -2  12  21 219.282 336.863   1
   2 -12 -21 168.507 286.455   1
  -2  12  20 368.642 360.970   1
   2 -12 -20 101.449 324.144   1
  -2  12  18 556.141 314.511   1
   2 -12 -18 203.336 273.042   1
  -2  12  17 221.939 334.542   1
   2 -12 -17 405.932 315.245   1
  -2  12  16 878.048 302.343   1
   2 -12 -16 605.086 263.043   1
  -2  12  15 398.719 329.558   1
   2 -12 -14 986.721 293.680   1
  -2  12  14 852.001 324.950   1
   2 -12 -13-291.375 242.423   1
  -2  12  13-34.9214 251.093   1
   2 -12 -12 5300.69 509.684   1
   2 -12 -10 1055.77 253.746   1
  -2  12  10 1462.07 287.363   1
  -2  12   9 4874.75 527.376   1
   2 -12  -9 6251.42 528.405   1
   2 -12  -8 4112.83 457.965   1
  -2  12   8 6199.12 500.116   1
   2 -12  -7 621.926 226.786   1
  -2  12   7 58.8538 258.758   1
   2 -12  -6 1786.42 276.205   1
  -2  12   6 1990.34 285.521   1
   2 -12  -5 2437.08 294.705   1
  -2  12   5 2331.47 311.563   1
   2 -12  -4 1003.10 209.120   1
  -2 -12   4 727.274 91.7961   1
   2  12  -4 814.601 97.6316   1
  -2  12   4 1241.13 223.200   1
   2 -12  -3 950.651 196.317   1
  -2 -12   3 916.887 118.528   1
   2  12  -3 748.781 123.155   1
  -2  12   3 415.810 199.378   1
   2 -12  -2 1370.58 196.069   1
  -2 -12   2 911.604 145.501   1
   2  12  -2 982.534 154.071   1
  -2  12   2 1364.47 205.313   1
  -2  12   1 191.536 151.539   1
   2 -12  -1 35.3907 133.268   1
  -2  12   0 16289.5 1261.73   1
  -2 -12   0 17732.4 1264.13   1
   2 -12   0 16721.6 1258.90   1
   2  12   0 15805.0 1266.12   1
   2  12   1 214.319 167.052   1
  -2 -12  -1 37.4498 150.769   1
   2  12   2 812.949 209.770   1
  -2  12  -2 1336.50 150.222   1
   2 -12   2 1262.08 146.778   1
  -2 -12  -2 1109.83 202.028   1
   2  12   3 787.542 199.327   1
  -2  12  -3 714.915 98.2908   1
  -2 -12  -3 533.906 176.806   1
   2 -12   3 478.801 88.2553   1
   2  12   4 851.403 230.998   1
  -2 -12  -4 774.783 196.021   1
   2  12   5 2846.51 329.395   1
  -2 -12  -5 2991.93 335.322   1
   2  12   6 1667.20 283.981   1
  -2 -12  -6 2031.53 269.406   1
   2  12   7 562.318 243.202   1
  -2 -12  -7 165.118 221.076   1
   2  12   8 5706.23 521.415   1
  -2 -12  -8 5415.83 519.166   1
   2  12   9 4343.80 468.878   1
  -2 -12  -9 4994.32 456.691   1
   2  12  10 1426.56 303.927   1
  -2 -12 -10 1714.09 292.945   1
   2  12  12 4924.98 510.776   1
  -2 -12 -12 5066.41 494.836   1
   2  12  13 138.538 270.604   1
  -2 -12 -13 227.981 254.508   1
   2  12  14 632.876 302.703   1
   2  12  15 426.858 272.708   1
  -2 -12 -15 533.356 258.544   1
   2  12  16-394.278 281.137   1
  -2 -12 -16 302.002 257.146   1
   2  12  17 287.986 291.706   1
  -2 -12 -17 707.188 283.945   1
   2  12  18 684.592 326.499   1
  -2 -12 -18 471.689 288.446   1
   2  12  20 711.794 359.444   1
  -2 -12 -20 167.547 310.085   1
   2  12  21 420.907 347.504   1
  -2 -12 -21 132.383 298.052   1
   2  12  22 172.504 300.127   1
  -2 -12 -22 228.494 281.069   1
   2  12  23 405.244 323.180   1
  -2 -12 -23 64.2457 307.978   1
   2  12  24 332.146 347.831   1
  -2 -12 -24-252.890 319.103   1
   2 -13 -23 589.590 347.861   1
  -2  13  23 844.597 380.837   1
   2 -13 -22 233.664 339.511   1
  -2  13  22 501.832 372.557   1
   2 -13 -21 134.927 283.343   1
  -2  13  21 36.3655 308.133   1
   2 -13 -20 475.066 304.258   1
  -2  13  20 184.012 342.948   1
  -2  13  19 1112.61 379.769   1
   2 -13 -17-34.0403 305.736   1
  -2  13  17 521.435 358.700   1
   2 -13 -16 1222.67 295.910   1
   2 -13 -14 300.684 305.188   1
  -2  13  14 690.603 334.148   1
   2 -13 -13 197.834 252.809   1
  -2  13  13 35.8691 272.071   1
   2 -13 -12 64.8815 243.371   1
  -2  13  12 141.015 277.286   1
   2 -13 -11 508.561 240.925   1
  -2  13  11 448.912 254.131   1
   2 -13 -10 5212.30 492.577   1
  -2  13  10 4747.68 503.576   1
  -2  13   9 197.343 261.196   1
   2 -13  -9-181.075 231.864   1
  -2  13   8 127.152 247.436   1
   2 -13  -8-29.1797 228.299   1
  -2  13   7 214.010 239.187   1
   2 -13  -7-112.836 215.022   1
  -2  13   6 525.733 236.281   1
   2 -13  -6 786.238 244.154   1
  -2  13   4 3363.93 319.059   1
   2 -13  -4 3943.72 319.799   1
   2  13  -4 3077.74 210.533   1
   2 -13  -3 496.716 202.028   1
  -2 -13   3 379.422 104.094   1
  -2  13   3-24.4105 199.256   1
   2  13  -3 69.0146 102.225   1
  -2 -13   2 2728.12 266.383   1
   2 -13  -2 2639.71 302.410   1
   2  13  -2 3020.59 280.470   1
   2 -13  -1 1404.97 208.278   1
  -2 -13   1 1624.85 186.866   1
   2  13  -1 1412.28 190.450   1
  -2  13   1 974.934 214.420   1
   2 -13   0 233.562 138.512   1
  -2 -13   0 315.261 158.829   1
  -2  13   0 197.509 147.638   1
   2  13   0-55.5051 157.591   1
  -2 -13  -1 1487.99 215.165   1
   2  13   1 1075.68 212.622   1
  -2 -13  -2 3449.57 319.081   1
  -2  13  -2 2722.57 264.626   1
   2  13   2 3079.06 315.699   1
   2 -13   2 3158.22 266.171   1
   2  13   3-122.797 206.723   1
  -2  13  -3 81.9728 77.0752   1
   2 -13   3-38.3729 74.9344   1
  -2 -13  -4 4541.02 413.285   1
   2  13   4 4069.28 423.197   1
  -2 -13  -6 356.339 219.928   1
   2  13   6 261.022 233.128   1
  -2 -13  -7 85.6622 227.520   1
   2  13   7 181.380 240.260   1
  -2 -13  -8 148.164 244.465   1
   2  13   8-31.3782 254.088   1
  -2 -13  -9-274.776 223.829   1
   2  13   9 259.143 242.237   1
   2  13  10 4914.83 501.660   1
  -2 -13 -10 4829.75 475.351   1
  -2 -13 -11 640.084 277.852   1
   2  13  11 510.260 286.905   1
  -2 -13 -12 195.335 268.069   1
   2  13  12 34.7118 296.096   1
  -2 -13 -13-99.1963 287.900   1
   2  13  13 211.524 312.562   1
  -2 -13 -14 534.964 293.102   1
   2  13  14 35.6840 308.892   1
  -2 -13 -16 1217.03 314.902   1
   2  13  16 469.855 333.995   1
  -2 -13 -17 203.135 302.379   1
   2  13  17 506.749 333.679   1
  -2 -13 -19-33.7049 305.596   1
   2  13  19 792.318 371.992   1
  -2 -13 -20 199.928 307.596   1
   2  13  20 777.276 363.075   1
  -2 -13 -21 263.094 305.939   1
   2  13  21 104.328 340.455   1
  -2 -13 -22-324.087 282.743   1
   2  13  22 408.765 309.074   1
  -2 -13 -23 95.5351 294.431   1
   2  13  23 100.633 305.591   1
  -2  14  23 139.299 358.581   1
   2 -14 -22 66.1548 322.730   1
  -2  14  22 284.330 389.385   1
   2 -14 -21 202.060 329.218   1
   2 -14 -19 273.429 325.084   1
  -2  14  19-74.1448 364.498   1
   2 -14 -18 172.183 289.337   1
  -2  14  18 74.6672 324.510   1
   2 -14 -17 241.977 328.454   1
  -2  14  17 1198.84 366.837   1
   2 -14 -16 240.779 271.386   1
  -2  14  16 599.432 309.726   1
   2 -14 -15-274.475 293.207   1
  -2  14  15 186.754 331.184   1
   2 -14 -13 470.060 296.768   1
  -2  14  13-146.752 305.639   1
   2 -14 -12 496.915 290.964   1
  -2  14  12 1266.36 322.973   1
   2 -14 -11-130.222 272.517   1
  -2  14  11 604.194 329.376   1
  -2  14  10 104.396 285.162   1
   2 -14  -9-124.891 241.799   1
  -2  14   9 33.8895 265.823   1
   2 -14  -8 30.4518 235.228   1
  -2  14   8 98.5770 248.474   1
   2 -14  -7 768.505 252.906   1
  -2  14   7 696.414 267.750   1
   2 -14  -6 2961.82 320.405   1
  -2  14   6 1973.48 323.147   1
   2 -14  -5 135.786 208.292   1
  -2  14   5 694.509 241.914   1
   2 -14  -4 2393.67 302.884   1
   2 -14  -3 118.160 197.517   1
  -2 -14   3 228.276 94.9105   1
  -2  14   3 231.145 202.812   1
   2  14  -3 87.2565 107.279   1
   2  14  -2 4974.08 446.844   1
  -2  14   2 5713.12 491.049   1
   2 -14  -2 6145.26 487.841   1
  -2 -14   2 5388.41 441.271   1
   2 -14  -1 396.158 177.134   1
  -2 -14   1 741.848 159.301   1
   2  14  -1 924.941 164.098   1
  -2  14   1 814.146 203.715   1
   2 -14   0 649.970 166.226   1
  -2 -14   0 877.563 174.146   1
  -2  14   0 525.145 174.534   1
   2  14   0 797.665 187.196   1
  -2 -14  -1 512.152 178.423   1
   2  14   1 717.180 193.614   1
  -2  14  -2 5397.75 435.373   1
  -2 -14  -2 5887.93 477.193   1
   2  14   2 5103.58 481.706   1
   2 -14   2 5304.46 432.142   1
  -2 -14  -3 96.7260 195.384   1
  -2  14  -3 50.4529 76.0537   1
   2  14   3 76.6342 206.391   1
   2 -14   3 81.0050 68.9063   1
   2  14   5 258.031 229.619   1
  -2 -14  -5 271.174 213.028   1
   2  14   6 2281.30 342.560   1
  -2 -14  -6 3036.76 340.519   1
   2  14   7 499.603 256.389   1
  -2 -14  -7 914.588 243.962   1
   2  14   8 355.488 247.961   1
  -2 -14  -8 669.221 235.592   1
   2  14   9 166.337 260.561   1
  -2 -14  -9 438.210 254.413   1
   2  14  10 443.073 280.347   1
  -2 -14 -10 63.9811 243.763   1
   2  14  11 104.392 303.087   1
  -2 -14 -11 130.447 265.426   1
   2  14  12 565.761 316.500   1
  -2 -14 -12 364.640 282.807   1
   2  14  13 393.668 284.728   1
  -2 -14 -13 502.664 266.864   1
   2  14  15-36.3035 312.846   1
  -2 -14 -15 135.876 273.748   1
   2  14  16 837.401 356.009   1
  -2 -14 -16 306.729 292.003   1
   2  14  17 618.766 346.070   1
  -2 -14 -17 204.955 301.197   1
   2  14  18 288.528 346.720   1
  -2 -14 -18 373.322 306.584   1
   2  14  19 747.420 359.099   1
  -2 -14 -19 335.731 311.516   1
   2  14  21 103.129 324.186   1
  -2 -14 -21 163.463 283.059   1
   2  14  22 847.075 323.697   1
   2  14  23 166.353 314.394   1
   2 -15 -22-32.7534 325.566   1
  -2  15  22 140.839 382.072   1
   2 -15 -20-101.988 286.266   1
  -2  15  20 401.648 345.503   1
   2 -15 -18 346.506 282.208   1
  -2  15  18 298.755 319.967   1
   2 -15 -17 209.377 325.270   1
  -2  15  17 225.516 352.781   1
   2 -15 -16 626.692 289.009   1
  -2  15  16 226.385 321.278   1
   2 -15 -15 313.272 282.716   1
  -2  15  15 301.633 311.105   1
   2 -15 -14 346.981 300.661   1
  -2  15  14 338.110 344.982   1
   2 -15 -13-137.852 288.205   1
  -2  15  13 372.893 331.307   1
   2 -15 -12 204.639 289.035   1
  -2  15  12 922.162 319.545   1
   2 -15 -11 403.503 269.665   1
  -2  15  11 654.295 314.816   1
   2 -15 -10 825.265 281.285   1
  -2  15  10 820.407 291.642   1
   2 -15  -8 1263.54 284.444   1
  -2  15   8 880.974 286.656   1
   2 -15  -7 30.7276 233.805   1
  -2  15   7 262.319 249.467   1
   2 -15  -6-118.008 235.766   1
  -2  15   6-220.973 244.121   1
   2 -15  -5-196.583 208.878   1
  -2  15   5 120.983 238.447   1
  -2  15   4 2335.07 333.253   1
  -2 -15   3 240.945 98.5363   1
   2 -15  -3 149.198 192.529   1
  -2  15   3 80.5066 184.304   1
   2  15  -3 170.659 101.187   1
   2 -15  -2 1283.77 229.079   1
  -2 -15   2 1569.57 172.640   1
   2  15  -2 1098.66 178.290   1
  -2  15   2 1269.73 241.825   1
   2 -15  -1 459.264 179.651   1
  -2 -15   1 279.294 146.649   1
   2  15  -1 155.943 149.902   1
  -2  15   1 339.045 186.392   1
   2 -15   0-18.4855 156.049   1
  -2 -15   0 114.770 168.360   1
   2  15   0 162.646 166.666   1
  -2  15   0 116.262 171.227   1
   2 -15   1 135.939 135.172   1
  -2  15  -1 15.9528 142.159   1
  -2 -15  -1 42.7050 161.832   1
   2  15   2 522.025 219.206   1
   2 -15   2 742.571 135.652   1
  -2  15  -2 1001.69 148.411   1
  -2 -15  -3-75.4016 181.607   1
  -2  15  -3 42.2179 52.9142   1
   2  15   3 240.683 206.564   1
   2  15   4 2213.82 310.559   1
  -2 -15  -4 2347.02 305.429   1
   2  15   5 179.003 228.655   1
  -2 -15  -5-28.0387 204.419   1
   2  15   6 186.823 230.365   1
  -2 -15  -6 29.2468 219.442   1
   2  15   7 64.5767 247.455   1
  -2 -15  -7 60.6370 232.978   1
   2  15   8 1765.37 327.078   1
  -2 -15  -8 1250.21 296.688   1
   2  15  10 627.954 295.077   1
  -2 -15 -10 1144.23 288.603   1
   2  15  11 851.962 323.132   1
  -2 -15 -11 665.020 292.916   1
   2  15  12 467.535 306.137   1
  -2 -15 -12 168.292 266.905   1
   2  15  14 328.774 328.386   1
  -2 -15 -14-102.664 288.725   1
   2  15  15-73.3073 329.424   1
  -2 -15 -15 102.959 291.366   1
   2  15  16 770.006 346.684   1
  -2 -15 -16 1857.37 336.378   1
   2  15  17 145.381 317.945   1
  -2 -15 -17 170.970 273.128   1
   2  15  18 825.192 321.787   1
  -2 -15 -18 169.215 273.547   1
   2  15  20 208.167 306.058   1
  -2 -15 -20 165.000 279.884   1
   2  15  22 33.6324 314.200   1
  -2 -15 -22 669.402 309.857   1
   2 -16 -21-33.0009 300.610   1
  -2  16  21 214.046 351.827   1
   2 -16 -20 168.956 304.326   1
  -2  16  20-36.3201 341.799   1
   2 -16 -19 171.793 320.051   1
  -2  16  19 110.727 369.302   1
   2 -16 -18 139.167 283.589   1
  -2  16  18 634.934 346.855   1
   2 -16 -17-105.375 314.000   1
  -2  16  17 414.762 364.134   1
   2 -16 -16 35.1922 316.938   1
  -2  16  16 113.738 342.738   1
   2 -16 -15 176.463 287.961   1
  -2  16  15 456.190 329.020   1
   2 -16 -14 882.055 309.415   1
  -2  16  14 949.506 320.331   1
   2 -16 -13 351.471 289.691   1
  -2  16  13 340.301 319.928   1
   2 -16 -12 34.8941 264.549   1
  -2  16  12 37.5142 317.118   1
   2 -16 -11 552.089 300.676   1
   2 -16 -10 341.556 274.702   1
  -2  16  10 219.135 306.068   1
   2 -16  -9 536.087 276.193   1
  -2  16   9 286.498 302.317   1
   2 -16  -7-31.6873 235.984   1
  -2  16   7 442.191 270.426   1
   2 -16  -6 2945.13 352.005   1
  -2  16   6 2234.93 357.143   1
   2 -16  -5 86.7156 220.413   1
  -2  16   5 95.0549 263.808   1
   2 -16  -4 304.239 219.158   1
  -2  16   4 119.588 240.874   1
  -2 -16   3 106.017 67.3636   1
   2  16  -3 250.620 90.6096   1
  -2 -16   2 542.212 144.481   1
   2 -16  -2 624.910 197.766   1
  -2  16   2 520.739 219.975   1
   2  16  -2 419.929 143.893   1
   2 -16  -1 1009.04 210.790   1
  -2 -16   1 950.655 185.298   1
   2  16  -1 805.148 187.229   1
  -2  16   1 1416.21 237.647   1
   2 -16   0 324.437 176.542   1
  -2 -16   0 377.251 163.384   1
   2  16   0 456.746 188.534   1
  -2  16   0 324.995 179.256   1
   2  16   1 733.511 211.940   1
  -2  16  -1 1109.53 176.850   1
   2 -16   1 607.130 157.078   1
  -2 -16  -1 1093.52 206.700   1
   2  16   2 623.196 223.874   1
  -2  16  -2 209.896 118.609   1
  -2 -16  -2 367.342 205.054   1
   2 -16   2 417.697 116.728   1
   2  16   4 147.473 247.347   1
  -2 -16  -4 359.981 225.023   1
   2  16   5 278.424 242.114   1
  -2 -16  -5 232.296 218.530   1
   2  16   6 2062.47 338.740   1
  -2 -16  -6 2145.92 320.843   1
   2  16   7 832.818 283.432   1
  -2 -16  -7-218.624 252.357   1
   2  16   9 245.005 292.631   1
  -2 -16  -9-229.625 263.063   1
   2  16  10 677.579 307.583   1
  -2 -16 -10 968.854 279.175   1
   2  16  11 325.549 303.314   1
  -2 -16 -11 1051.23 309.540   1
   2  16  12-146.212 296.063   1
  -2 -16 -12 342.559 276.816   1
   2  16  13 368.293 334.255   1
  -2 -16 -13-103.739 290.490   1
   2  16  14 1071.85 348.122   1
  -2 -16 -14 1075.63 319.262   1
   2  16  15 441.346 318.678   1
  -2 -16 -15 623.079 302.696   1
   2  16  16 182.230 349.498   1
  -2 -16 -16-103.131 278.990   1
   2  16  17-72.0988 330.174   1
  -2 -16 -17 136.391 302.311   1
   2  16  18-35.6992 352.727   1
  -2 -16 -18 607.997 330.081   1
   2  16  19-70.0794 349.914   1
  -2 -16 -19 33.3252 313.026   1
   2  16  20 587.854 365.686   1
   2  16  21 272.055 357.729   1
  -2 -16 -21-32.2288 319.433   1
  -2  17  20 180.476 375.135   1
   2 -17 -20 267.109 336.421   1
  -2  17  19 147.178 341.412   1
   2 -17 -19 68.1031 292.900   1
  -2  17  18 335.788 378.554   1
   2 -17 -18 34.7265 329.292   1
  -2  17  17-75.5380 327.484   1
   2 -17 -17 70.3711 298.069   1
  -2  17  16 648.005 357.041   1
   2 -17 -16 284.135 316.602   1
  -2  17  14-38.4148 345.352   1
   2 -17 -14 250.871 319.721   1
  -2  17  13 38.3808 343.685   1
   2 -17 -13 143.294 299.588   1
  -2  17  12 763.995 343.122   1
   2 -17 -12 392.376 301.688   1
  -2  17  11 75.7540 323.239   1
   2 -17 -11 283.145 283.473   1
  -2  17  10 74.8176 303.023   1
   2 -17 -10-314.759 275.149   1
  -2  17   9 221.209 310.611   1
   2 -17  -9 171.456 271.344   1
  -2  17   8 759.023 314.346   1
   2 -17  -8 167.293 264.977   1
  -2  17   7 141.067 288.314   1
   2 -17  -7 64.9511 247.632   1
  -2  17   6 582.780 289.800   1
   2 -17  -6 31.3425 235.182   1
  -2  17   5 294.508 284.788   1
   2 -17  -5 362.973 240.273   1
  -2  17   4 1031.91 274.325   1
   2 -17  -4 978.629 248.499   1
  -2  17   2 136.526 219.850   1
   2 -17  -2 201.599 212.919   1
  -2  17   1-24.1509 199.660   1
   2  17  -1 18.9797 172.534   1
   2  17   0 175.097 187.996   1
  -2  17   0 226.929 175.015   1
   2  17   1-97.6154 206.307   1
  -2 -17  -1 162.959 194.656   1
   2  17   2 583.482 229.611   1
  -2 -17  -2 431.447 211.163   1
   2  17   3 143.619 238.048   1
  -2 -17  -3 299.661 226.847   1
   2  17   4 1130.37 291.198   1
  -2 -17  -4 751.275 248.601   1
   2  17   5 128.564 251.725   1
  -2 -17  -5 604.328 245.084   1
   2  17   6 33.3496 276.552   1
  -2 -17  -6 251.142 251.985   1
   2  17   7-34.3819 272.579   1
  -2 -17  -7 323.531 268.898   1
   2  17   8 422.745 279.993   1
  -2 -17  -8 397.644 266.782   1
   2  17   9 35.9271 297.761   1
  -2 -17  -9 135.120 270.966   1
   2  17  10 620.178 322.684   1
  -2 -17 -10 480.123 280.504   1
   2  17  11 183.479 320.268   1
  -2 -17 -11 69.1899 287.438   1
   2  17  12 332.652 326.805   1
  -2 -17 -12 139.348 272.344   1
   2  17  13 593.865 345.583   1
  -2 -17 -13 34.8384 296.522   1
   2  17  14 553.614 332.375   1
  -2 -17 -14 278.758 284.978   1
   2  17  15-439.739 328.711   1
  -2 -17 -15 346.869 304.468   1
   2  17  16 691.988 353.714   1
  -2 -17 -16 379.035 321.970   1
   2  17  17-179.374 314.505   1
  -2 -17 -17 511.908 299.210   1
   2  17  18 142.161 332.654   1
  -2 -17 -18-101.203 275.059   1
   2  17  19 315.717 327.075   1
  -2 -17 -19 399.112 294.883   1
   2  17  20-103.687 349.585   1
  -2 -17 -20 359.579 317.334   1
  -2  18  19 256.192 379.030   1
   2 -18 -19 33.6770 318.704   1
  -2  18  18 261.073 358.718   1
   2 -18 -18 240.339 299.488   1
  -2  18  17 151.550 383.113   1
   2 -18 -17-314.092 314.948   1
  -2  18  16-191.484 361.788   1
   2 -18 -16 461.295 330.544   1
  -2  18  15 386.430 342.039   1
   2 -18 -15 931.366 334.116   1
  -2  18  13 389.409 344.846   1
   2 -18 -13 325.146 299.799   1
  -2  18  12 77.7809 336.512   1
   2 -18 -12-35.9624 295.955   1
  -2  18  11 271.147 322.502   1
   2 -18 -11-35.7958 298.711   1
  -2  18  10-38.3887 322.810   1
   2 -18 -10 461.381 295.214   1
  -2  18   9-379.623 322.358   1
   2 -18  -9 139.657 278.711   1
  -2  18   8 449.365 320.869   1
   2 -18  -8 715.704 299.288   1
  -2  18   6 952.495 299.219   1
  -2  18   5 34.1291 243.622   1
  -2  18   4 97.5984 272.088   1
   2  18   3 446.836 252.834   1
   2  18   4 345.075 243.593   1
  -2 -18  -5 31.2078 198.371   1
   2  18   5 97.8957 241.330   1
  -2 -18  -6 742.258 272.766   1
   2  18   6 543.557 282.936   1
  -2 -18  -7 596.720 271.119   1
   2  18   7-34.9076 270.416   1
  -2 -18  -8 541.755 280.924   1
   2  18   8 895.952 311.230   1
  -2 -18  -9 928.830 298.134   1
   2  18   9 182.131 304.711   1
  -2 -18 -10-34.8112 277.809   1
   2  18  10 73.4024 295.027   1
  -2 -18 -11 105.199 290.569   1
   2  18  11-36.9870 300.179   1
  -2 -18 -12 70.3854 286.978   1
   2  18  12 37.1542 318.159   1
  -2 -18 -13 352.166 311.477   1
   2  18  13 369.682 342.094   1
  -2 -18 -15 558.814 314.712   1
   2  18  15 404.391 345.941   1
  -2 -18 -16 553.357 320.233   1
   2  18  16-36.4204 331.004   1
  -2 -18 -17 102.668 304.069   1
   2  18  17 72.1395 329.185   1
  -2 -18 -18 135.000 313.438   1
   2  18  18 285.349 371.703   1
  -2 -18 -19 297.839 329.987   1
   2  18  19-209.947 366.974   1
  -2  19  15-272.682 342.507   1
  -2  19  14-117.904 351.961   1
   2  19  11 751.393 332.351   1
   2  19  12 112.800 327.467   1
   2  19  14 448.625 350.843   1
   2  19  15 296.316 372.811   1
   2  19  16 367.325 342.422   1
   2  19  17-291.344 377.084   1
  -3   0  26 304.849 341.586   1
   3   0 -26 175.400 318.756   1
  -3   0  24 602.546 325.510   1
   3   0 -24 1046.15 336.034   1
  -3   0  23 224.364 324.257   1
   3   0 -23 343.941 298.975   1
  -3   0  22 814.461 321.533   1
   3   0 -22 1319.97 306.928   1
  -3   0  21-325.824 272.350   1
   3   0 -21 535.853 273.201   1
  -3   0  20-35.3537 296.889   1
   3   0 -20 32.9113 281.804   1
  -3   0  19 103.425 280.658   1
   3   0 -19 192.639 258.325   1
  -3   0  18 902.550 274.864   1
   3   0 -18 626.208 242.346   1
  -3   0  17 226.284 265.610   1
   3   0 -17 60.5940 244.919   1
  -3   0  16 993.968 274.255   1
   3   0 -16 907.737 241.493   1
  -3   0  15 327.563 224.851   1
   3   0 -15 28.0886 203.278   1
   3   0 -14 1421.02 256.432   1
  -3   0  12 76.4231 194.684   1
   3   0 -12-48.1308 166.996   1
  -3   0  11 95.8726 181.216   1
   3   0 -11-112.688 169.937   1
   3   0 -10 10947.0 870.435   1
  -3   0  10 11178.0 873.433   1
  -3   0   9-20.8256 156.458   1
   3   0  -9 271.562 150.891   1
   3   0  -8 16061.0 1253.25   1
  -3   0   8 17048.8 1261.66   1
  -3   0   7 333.356 170.879   1
   3   0  -7 426.667 152.101   1
  -3   0   6-112.256 146.611   1
   3   0  -6 74.5970 145.476   1
   3   0  -4 70920.0 5282.89   1
  -3   0   4 72725.4 5284.63   1
  -3   0   3-22.8892 93.5347   1
   3   0  -3 11.0511 96.8071   1
   3   0  -2 314995. 23718.0   1
  -3   0   2 332504. 23718.3   1
  -3   0   1 96.4122 109.357   1
   3   0  -1-28.2280 96.2958   1
  -3   0   0 83.6036 107.614   1
   3   0   0 118.052 113.301   1
  -3   0  -1 224.612 127.776   1
   3   0   1 9.29511 110.638   1
  -3   0  -2 334204. 24614.9   1
   3   0   2 337795. 24615.2   1
   3   0   3-246.603 134.016   1
  -3   0  -3 115.801 133.794   1
   3   0   4 62440.2 4700.56   1
  -3   0  -4 65184.8 4699.90   1
   3   0   6-58.7748 132.818   1
  -3   0  -6 41.5296 124.654   1
   3   0   7 227.839 144.851   1
  -3   0  -7-137.625 125.267   1
   3   0   8 17187.9 1289.81   1
  -3   0  -8 16799.4 1284.74   1
  -3   0  -9 92.2997 138.675   1
   3   0   9 136.785 145.140   1
  -3   0 -10 11439.7 828.844   1
   3   0  10 9746.02 821.376   1
   3   0  11-133.776 147.567   1
  -3   0 -11 128.253 147.853   1
   3   0  12-96.4530 157.401   1
  -3   0 -12-45.3003 166.614   1
   3   0  14 1125.26 245.277   1
  -3   0 -14 1356.47 252.612   1
   3   0  15-343.167 229.595   1
   3   0  16 965.174 252.060   1
  -3   0 -16 1682.68 275.075   1
   3   0  17-95.5945 250.088   1
  -3   0 -17 323.821 233.965   1
   3   0  18 1396.59 276.311   1
  -3   0 -18 769.224 274.471   1
   3   0  19-33.4042 265.443   1
  -3   0 -19 284.339 260.764   1
   3   0  20 307.785 297.030   1
  -3   0 -20 548.888 281.784   1
   3   0  21 523.803 291.011   1
  -3   0 -21-65.7579 258.920   1
   3   0  22 851.625 304.367   1
  -3   0 -22 1001.10 304.129   1
   3   0  23 323.541 283.648   1
  -3   0 -23 33.8439 282.608   1
   3   0  24 397.465 305.560   1
  -3   0 -24 718.591 304.966   1
   3   0  25 107.965 295.489   1
  -3   0 -25-68.5180 315.505   1
  -3   0 -26 378.165 314.910   1
   3  -1 -27 414.317 333.031   1
  -3   1  26 338.078 338.613   1
   3  -1 -26 104.253 323.906   1
  -3  -1  25 153.287 306.689   1
  -3   1  25 188.503 335.667   1
   3   1 -25-247.273 308.932   1
   3  -1 -25 415.518 338.822   1
  -3   1  24 789.458 352.390   1
  -3  -1  24 869.909 326.402   1
   3  -1 -24 932.574 335.920   1
   3   1 -24 806.647 323.667   1
  -3   1  23 37.4584 319.567   1
  -3  -1  23 224.157 299.073   1
   3  -1 -23 307.871 312.328   1
   3   1 -23 34.6394 289.172   1
  -3  -1  22 110.545 278.609   1
   3   1 -22 441.166 278.763   1
  -3   1  21-181.279 285.602   1
  -3  -1  21 469.428 303.072   1
   3   1 -21 33.2776 279.998   1
   3  -1 -21 640.438 275.390   1
  -3  -1  20 5765.11 568.900   1
  -3   1  20 6181.98 579.217   1
   3   1 -20 5504.30 549.686   1
   3  -1 -20 6112.77 568.104   1
  -3   1  19 1074.73 306.928   1
   3  -1 -19 717.371 297.958   1
  -3  -1  18 2980.37 391.908   1
   3   1 -18 3377.69 383.808   1
  -3   1  17 1636.00 312.599   1
   3   1 -17 1159.30 289.041   1
  -3  -1  16 4220.97 440.038   1
  -3   1  16 3507.75 447.736   1
   3  -1 -16 4197.08 447.570   1
  -3   1  15 212.750 260.592   1
  -3  -1  15 409.058 219.518   1
   3   1 -15 27.2966 212.344   1
   3  -1 -15 114.004 229.507   1
  -3   1  14 19946.9 1596.62   1
  -3  -1  14 19697.4 1592.74   1
   3  -1 -14 22870.5 1599.82   1
  -3   1  13 249.349 221.797   1
  -3  -1  13 157.662 190.583   1
   3  -1 -13 364.268 211.821   1
   3   1 -13-221.199 200.105   1
   3   1 -12 13440.1 1045.96   1
  -3   1  11 24.7612 176.264   1
  -3  -1  11 115.917 166.551   1
   3   1 -11 64.7473 164.127   1
   3  -1 -11 46.7777 179.754   1
  -3  -1  10 303.174 161.361   1
  -3   1  10 232.097 188.965   1
   3   1 -10 498.622 153.720   1
   3  -1 -10-21.9325 179.103   1
  -3   1   9 151.486 191.834   1
  -3  -1   9 578.243 166.743   1
   3  -1  -9-81.8598 171.116   1
   3   1  -9 18.5798 146.552   1
  -3   1   8 22239.8 1723.98   1
  -3  -1   8 24372.8 1726.85   1
   3  -1  -8 22968.9 1723.49   1
   3   1  -8 22270.4 1720.11   1
  -3   1   7 911.137 177.059   1
  -3  -1   7 618.819 154.780   1
   3   1  -7 1011.61 156.011   1
  -3   1   6 12891.6 996.979   1
   3  -1  -6 13070.1 994.638   1
   3  -1  -5 1444.76 165.776   1
   3   1  -5 1033.08 165.909   1
  -3   1   5 1015.34 179.781   1
  -3  -1   5 903.703 156.248   1
   3   1  -4 11278.1 833.570   1
  -3  -1   4 10564.6 832.843   1
   3   1  -3 7717.80 571.173   1
   3  -1  -3 7340.40 572.094   1
  -3  -1   3 7430.78 567.594   1
  -3   1   3 6579.84 574.030   1
   3   1  -2 20034.2 1492.61   1
   3  -1  -2 20342.9 1496.66   1
  -3   1   2 20224.4 1497.48   1
  -3  -1   2 19672.7 1492.44   1
   3  -1  -1 8664.68 724.169   1
  -3  -1   1 9532.70 727.695   1
  -3   1   1 9709.97 726.611   1
   3   1  -1 10406.9 727.465   1
   3  -1   0 11460.1 839.598   1
   3   1   0 9132.77 835.705   1
  -3   1   0 12265.9 839.806   1
  -3  -1   0 11707.1 838.911   1
   3  -1   1 10403.4 745.581   1
  -3  -1  -1 9704.68 743.475   1
   3   1   1 9832.88 744.032   1
  -3   1  -1 9211.93 743.569   1
   3  -1   2 17798.6 1455.01   1
   3   1   2 21413.8 1463.03   1
  -3  -1  -2 20410.3 1461.45   1
  -3   1  -2 19436.0 1457.94   1
   3  -1   3 5998.02 469.552   1
   3   1   3 6427.27 483.216   1
  -3  -1  -3 5445.23 479.201   1
  -3   1  -3 6009.63 472.397   1
   3  -1   4 10523.1 800.055   1
  -3   1  -4 10131.0 798.192   1
  -3  -1  -4 10598.0 801.922   1
   3   1   4 10717.1 805.172   1
  -3   1  -5 1155.03 157.987   1
  -3  -1  -5 1484.98 182.924   1
   3   1   5 1703.16 181.617   1
   3  -1   5 1343.16 171.568   1
   3   1   6 11803.1 935.347   1
  -3  -1  -6 12577.4 933.146   1
   3  -1   7 1085.20 161.839   1
   3   1   7 949.448 159.230   1
  -3   1  -7 1146.71 155.490   1
  -3  -1  -7 633.849 145.332   1
   3  -1   8 22958.6 1647.82   1
   3   1   8 21664.3 1652.45   1
  -3   1  -8 22630.3 1645.01   1
  -3  -1  -8 20436.0 1646.45   1
  -3   1  -9 70.1704 128.050   1
  -3  -1  -9 77.6284 115.703   1
   3   1   9 204.777 154.137   1
   3  -1   9 55.6607 147.867   1
  -3   1 -10 495.503 155.054   1
  -3  -1 -10 332.967 162.146   1
   3  -1  10 19.9638 158.817   1
   3   1  10 327.878 162.133   1
  -3   1 -11 20.5156 149.101   1
  -3  -1 -11-199.966 163.364   1
   3   1  11-208.743 180.067   1
   3  -1  11 192.530 136.480   1
  -3   1 -12 12403.7 924.404   1
  -3  -1 -12 11153.6 926.972   1
   3   1  12 11360.9 934.076   1
   3  -1  12 12127.4 929.433   1
   3  -1  13-100.359 176.342   1
   3   1  13 240.649 211.298   1
  -3   1 -13-171.457 181.637   1
  -3  -1 -13 52.1365 196.022   1
  -3  -1 -14 22059.7 1571.40   1
  -3   1 -14 21396.1 1566.04   1
   3   1  14 19705.7 1567.93   1
   3  -1  14 18659.8 1563.69   1
   3  -1  15-306.826 202.709   1
  -3  -1 -15 344.155 245.571   1
  -3   1 -15 54.7334 205.782   1
   3  -1  16 3926.83 424.698   1
   3   1  16 4369.54 430.615   1
  -3   1 -16 3523.09 408.628   1
  -3  -1 -16 3786.00 410.483   1
   3   1  17 1846.89 305.285   1
   3  -1  17 1332.18 289.790   1
  -3   1 -17 1226.75 265.937   1
  -3  -1 -17 1166.63 267.330   1
   3  -1  18 3579.77 390.141   1
  -3   1 -18 2758.14 357.984   1
   3   1  19 337.550 277.880   1
  -3  -1 -19 1084.74 266.213   1
   3   1  20 5270.86 532.678   1
  -3   1 -20 5691.19 536.278   1
   3  -1  20 5119.88 539.334   1
  -3  -1 -20 5625.01 536.424   1
   3  -1  21 34.7017 303.734   1
   3   1  21 210.460 304.508   1
  -3   1 -21 163.390 258.018   1
  -3  -1 -21 396.047 282.994   1
   3  -1  22 141.500 265.200   1
  -3   1 -22 366.358 274.102   1
   3   1  23 431.096 315.519   1
  -3  -1 -23 202.533 305.970   1
   3   1  24 651.583 303.121   1
   3  -1  24 613.065 304.662   1
  -3   1 -24 753.569 298.920   1
  -3  -1 -24 136.528 303.895   1
   3  -1  25-432.379 313.708   1
   3   1  25 71.8324 295.573   1
  -3   1 -25 34.5315 313.908   1
  -3  -1 -25 306.437 300.065   1
   3   1  26 213.187 297.070   1
  -3  -1 -26 713.892 314.951   1
  -3   2  27 443.003 353.669   1
   3  -2 -27-34.1153 336.678   1
  -3   2  26-708.992 350.333   1
   3  -2 -26 171.917 331.300   1
  -3   2  25-263.051 340.622   1
   3  -2 -25-137.468 323.125   1
  -3  -2  24 916.825 325.360   1
   3   2 -24 1303.70 319.166   1
   3  -2 -24 308.369 321.467   1
  -3   2  23-446.654 322.733   1
   3  -2 -23 412.138 312.798   1
  -3   2  22 2946.46 402.961   1
  -3  -2  22 2569.12 383.775   1
   3  -2 -22 2633.25 390.595   1
   3   2 -22 2591.00 382.206   1
  -3   2  21 327.037 273.513   1
  -3  -2  21-71.7457 280.196   1
   3  -2 -21 135.737 277.609   1
   3   2 -21 266.462 272.493   1
  -3  -2  20 454.864 300.004   1
  -3   2  20 321.214 275.367   1
   3  -2 -20 33.5202 251.840   1
   3   2 -20 129.733 272.210   1
  -3  -2  19 745.979 277.367   1
  -3   2  19-104.845 296.289   1
   3  -2 -19-32.8438 270.542   1
   3   2 -19 31.3095 253.161   1
  -3  -2  18 7518.80 636.146   1
  -3   2  18 6826.69 632.023   1
   3   2 -18 5744.56 601.852   1
   3  -2 -18 7798.31 630.339   1
  -3  -2  17 31.5659 244.437   1
   3  -2 -17 776.887 245.003   1
   3   2 -17 202.798 226.299   1
  -3  -2  16 16602.2 1231.05   1
  -3   2  16 14590.3 1232.21   1
   3   2 -16 15695.8 1219.47   1
   3  -2 -16 15297.7 1225.00   1
  -3   2  15 2482.27 340.777   1
  -3  -2  15 1896.93 295.702   1
   3   2 -15 1558.79 280.880   1
   3  -2 -15 2514.58 319.261   1
  -3   2  14 685.198 246.027   1
   3  -2 -14 416.495 215.208   1
  -3   2  13 854.497 209.983   1
  -3  -2  13 590.295 201.179   1
   3   2 -13 377.924 196.843   1
   3  -2 -13 637.247 193.040   1
  -3  -2  12 23518.7 1783.48   1
  -3   2  11 1614.98 243.705   1
  -3  -2  11 735.122 188.549   1
   3  -2 -11 1363.95 217.029   1
   3   2 -11 1040.46 192.328   1
  -3   2  10 47682.6 3473.98   1
  -3  -2  10 45800.6 3463.92   1
   3   2 -10 49162.4 3462.72   1
   3  -2 -10 43942.3 3468.33   1
  -3   2   9 1398.48 229.002   1
  -3  -2   9 1335.14 201.597   1
   3  -2  -9 1449.23 212.220   1
   3   2  -9 1526.51 188.156   1
  -3  -2   8-52.2942 136.689   1
  -3   2   8 188.849 142.109   1
   3   2  -8 81.1974 123.800   1
   3  -2  -8 357.089 152.301   1
  -3   2   7 427.597 177.726   1
  -3  -2   7 731.720 142.572   1
   3  -2  -7 436.683 161.580   1
   3   2  -7 863.856 144.648   1
   3  -2  -6 20537.4 1542.95   1
  -3   2   6 20505.5 1549.44   1
  -3  -2   5 4556.57 373.076   1
   3   2  -5 4204.45 370.543   1
   3  -2  -5 4584.23 384.322   1
  -3   2   5 4691.61 389.099   1
   3   2  -4 3654.76 300.888   1
  -3  -2   4 3404.36 299.392   1
   3  -2  -3 13568.6 1007.53   1
   3   2  -3 13083.5 1000.71   1
  -3   2   3 14140.7 1009.07   1
  -3  -2   3 12586.8 1003.90   1
   3  -2  -2 3280.70 269.013   1
   3   2  -2 2995.09 261.464   1
  -3  -2   2 2888.57 260.315   1
  -3   2   2 2963.73 265.818   1
   3  -2  -1 4507.54 368.532   1
  -3   2   1 4529.16 368.222   1
   3   2  -1 4312.56 366.881   1
  -3  -2   1 4812.41 369.990   1
   3  -2   0 168.824 110.147   1
  -3   2   0-115.688 105.694   1
  -3  -2   0-270.872 120.917   1
   3   2   0-67.9641 130.203   1
   3  -2   1 4223.36 339.903   1
   3   2   1 4462.15 336.361   1
  -3   2  -1 4877.59 337.228   1
   3  -2   2 2666.59 249.356   1
   3   2   2 2764.69 257.701   1
  -3   2  -2 2986.98 248.221   1
  -3  -2  -2 2731.73 255.148   1
   3  -2   3 14242.1 1041.55   1
   3   2   3 14167.2 1052.05   1
  -3   2  -3 13620.7 1041.85   1
  -3  -2  -3 13500.0 1048.32   1
   3  -2   4 3091.04 273.000   1
  -3   2  -4 3290.00 273.826   1
   3  -2   5 3543.41 338.392   1
   3   2   5 4840.06 366.016   1
  -3  -2  -5 3882.54 350.552   1
  -3   2  -5 4298.87 338.204   1
   3   2   6 18712.9 1427.38   1
   3  -2   6 19466.2 1419.27   1
  -3   2  -6 18571.7 1414.04   1
  -3  -2  -6 19034.0 1425.84   1
  -3   2  -7 657.513 136.524   1
  -3  -2  -7 530.464 139.003   1
   3  -2   7 886.161 140.532   1
   3   2   7 1103.10 145.836   1
  -3   2  -8-89.0248 121.604   1
  -3  -2  -8-188.272 151.028   1
   3   2   8 260.632 154.078   1
   3  -2   8-111.318 125.096   1
  -3   2  -9 1309.12 175.069   1
  -3  -2  -9 1302.04 196.249   1
   3   2   9 1220.03 208.725   1
   3  -2   9 1214.62 177.656   1
  -3   2 -10 42288.1 3174.23   1
  -3  -2 -10 42025.5 3181.80   1
   3   2  10 44315.3 3187.79   1
  -3   2 -11 1276.18 199.775   1
  -3  -2 -11 1150.10 212.202   1
   3  -2  11 1452.31 200.713   1
   3  -2  12 21007.0 1597.00   1
   3   2  13 468.131 195.875   1
  -3  -2 -13 778.024 201.277   1
  -3   2 -13 780.720 197.773   1
   3   2  14 462.800 247.397   1
  -3  -2 -14 363.864 232.817   1
   3  -2  15 1409.61 263.116   1
   3   2  15 1616.22 311.359   1
  -3  -2 -15 1992.68 306.744   1
  -3   2 -15 1765.23 260.801   1
  -3   2 -16 15011.8 1199.15   1
  -3  -2 -16 17287.2 1220.45   1
   3  -2  16 15141.5 1207.41   1
   3   2  16 14234.4 1213.95   1
   3   2  17 230.376 263.503   1
  -3  -2 -17 789.440 261.952   1
  -3   2 -17 487.976 238.796   1
  -3   2 -18 7452.78 658.324   1
   3  -2  18 8176.99 669.401   1
   3   2  18 7235.60 674.058   1
   3   2  19 477.267 302.022   1
   3  -2  19 423.046 258.430   1
  -3   2 -19 554.230 239.328   1
  -3  -2 -19 515.199 277.512   1
   3  -2  20 704.986 290.567   1
   3   2  20 277.575 309.353   1
  -3   2 -20 570.280 265.266   1
  -3  -2 -20 492.431 311.243   1
   3  -2  21 275.793 282.765   1
   3   2  21 246.785 295.727   1
  -3   2 -21 519.773 262.238   1
  -3  -2 -21 232.163 283.796   1
   3  -2  22 1940.49 381.497   1
   3   2  22 2031.49 391.485   1
  -3   2 -22 3228.29 383.107   1
  -3  -2 -22 3347.91 391.523   1
   3   2  23 251.194 282.290   1
   3  -2  23 429.860 309.438   1
  -3  -2 -23-101.070 281.180   1
  -3   2 -23-33.9790 287.982   1
   3   2  24-144.264 305.473   1
   3  -2  24 324.368 296.547   1
  -3  -2 -24 441.665 311.323   1
   3   2  25 35.6797 311.496   1
  -3  -2 -25 270.511 308.180   1
   3   2  26 424.956 323.343   1
  -3  -2 -26 403.763 315.828   1
   3   2  27 245.429 312.796   1
  -3  -2 -27 334.433 307.038   1
  -3   3  28-35.9644 312.803   1
   3  -3 -28-331.918 326.565   1
  -3   3  27 255.431 323.291   1
   3  -3 -27 202.044 314.502   1
  -3   3  25 410.614 328.449   1
   3  -3 -25-102.006 301.002   1
   3   3 -24-389.753 293.646   1
  -3  -3  23 678.365 317.741   1
  -3   3  23 296.620 294.447   1
   3   3 -23 1252.75 319.773   1
   3  -3 -23 618.905 289.365   1
  -3   3  22 846.457 306.883   1
  -3  -3  22 147.423 308.000   1
   3   3 -22 885.418 294.644   1
   3  -3 -22 926.780 295.673   1
  -3  -3  21-286.927 281.210   1
   3   3 -21-232.257 260.246   1
  -3   3  20 430.327 304.074   1
   3  -3 -20 572.192 293.586   1
  -3   3  19 211.466 311.969   1
  -3  -3  19-133.825 267.792   1
   3  -3 -19 165.497 302.148   1
   3   3 -19 249.133 250.491   1
  -3  -3  18 96.5480 245.296   1
  -3   3  18 206.997 259.416   1
   3   3 -18 29.9755 226.634   1
   3  -3 -18-290.413 247.913   1
  -3  -3  17 678.068 253.669   1
   3   3 -17 574.518 234.281   1
  -3  -3  16 117.495 240.065   1
  -3   3  16-32.6993 238.334   1
   3  -3 -16-60.8494 234.365   1
   3   3 -16-54.7652 218.525   1
  -3  -3  15 445.953 241.058   1
  -3   3  15 506.237 270.619   1
   3  -3 -15 673.693 255.141   1
   3   3 -15 442.325 215.411   1
  -3   3  14-60.9707 254.891   1
  -3  -3  14 131.516 190.609   1
   3  -3 -14-84.6891 221.979   1
   3   3 -14 98.2809 184.773   1
  -3  -3  13 1308.68 230.131   1
  -3   3  13 1140.08 250.746   1
   3  -3 -13 1245.89 238.812   1
   3   3 -13 969.359 207.842   1
   3   3 -12 4501.92 402.122   1
   3  -3 -12 4191.57 423.671   1
  -3  -3  12 4955.88 418.546   1
  -3   3  12 4270.43 436.365   1
  -3  -3  11 730.830 169.516   1
   3   3 -11 160.018 145.428   1
   3   3 -10 3266.99 326.262   1
   3  -3 -10 3551.65 361.550   1
  -3   3  10 4030.84 373.550   1
  -3  -3  10 3804.12 339.042   1
   3   3  -9 187.363 145.556   1
   3  -3  -9 1098.00 199.053   1
  -3  -3   9 472.581 146.370   1
  -3   3   9 917.151 202.639   1
  -3  -3   8 11731.4 839.125   1
   3   3  -8 11760.6 833.591   1
   3  -3  -8 9053.52 842.285   1
  -3   3   8 10132.4 853.316   1
   3  -3  -7 3927.08 388.280   1
  -3   3   7 5091.64 403.173   1
  -3  -3   6 42793.9 3192.42   1
   3   3  -6 41185.5 3191.46   1
   3  -3  -6 44642.5 3202.92   1
  -3   3   6 45159.2 3206.07   1
  -3  -3   5 3462.77 323.320   1
   3   3  -5 4190.50 325.392   1
   3  -3  -5 4367.84 349.733   1
  -3   3   5 3297.48 353.354   1
  -3  -3   4 42170.4 3184.41   1
   3   3  -4 44250.3 3185.55   1
   3  -3  -4 42573.1 3194.22   1
  -3   3   4 43769.5 3196.95   1
   3   3  -3 40882.4 3070.03   1
  -3  -3   3 42380.0 3070.38   1
   3  -3  -2 51298.8 3456.98   1
   3   3  -2 46014.4 3449.40   1
  -3   3   2 49206.3 3457.95   1
  -3  -3   2 42639.8 3448.95   1
   3  -3  -1 25865.9 1853.95   1
  -3  -3   1 23401.5 1850.35   1
  -3   3   1 26626.8 1855.99   1
   3   3  -1 24425.8 1851.04   1
   3   3   0 194374. 14405.2   1
  -3   3   0 197755. 14405.5   1
  -3  -3   0 195073. 14405.3   1
   3  -3   0 198741. 14404.9   1
   3  -3   1 25082.8 1845.26   1
  -3  -3  -1 24336.3 1847.72   1
   3   3   1 24406.6 1848.23   1
  -3   3  -1 25623.2 1844.75   1
   3  -3   2 48487.2 3495.70   1
   3   3   2 47186.1 3503.42   1
  -3   3  -2 49373.8 3497.08   1
  -3  -3  -2 44071.9 3502.39   1
   3  -3   3 42382.1 3143.50   1
  -3   3  -3 42929.4 3143.04   1
   3  -3   4 39128.4 2949.02   1
   3   3   4 39583.1 2962.29   1
  -3  -3  -4 40543.0 2959.34   1
  -3   3  -4 40657.1 2948.51   1
   3  -3   5 3767.85 307.577   1
   3   3   5 3412.89 332.641   1
  -3  -3  -5 3839.18 328.844   1
  -3   3  -5 3592.63 303.968   1
   3   3   6 40561.5 3025.85   1
   3  -3   6 43769.4 3012.17   1
  -3   3  -6 41722.9 3011.37   1
  -3  -3  -6 35919.7 3019.39   1
   3   3   7 3829.64 358.848   1
  -3  -3  -7 4166.03 352.702   1
   3   3   8 12095.8 900.021   1
  -3   3  -8 11690.4 878.524   1
  -3  -3  -8 10696.8 893.230   1
  -3  -3  -9 509.613 171.250   1
  -3   3  -9 562.041 126.500   1
   3   3   9 447.004 189.523   1
   3  -3   9 429.750 135.230   1
  -3  -3 -10 3424.47 319.118   1
   3   3  10 2720.91 319.653   1
   3  -3  10 3524.07 311.513   1
  -3   3 -11 654.038 157.172   1
   3  -3  11 704.958 165.414   1
   3  -3  12 4189.99 388.793   1
   3   3  12 4633.93 425.022   1
   3   3  13 1250.10 276.367   1
   3  -3  13 1426.50 228.340   1
  -3   3 -13 1321.31 217.391   1
  -3  -3 -13 1516.01 267.919   1
   3   3  14 177.791 240.097   1
   3  -3  14 99.5019 191.854   1
  -3   3 -14 243.930 186.167   1
  -3  -3 -14-28.6880 224.062   1
   3   3  15 703.352 249.122   1
  -3  -3 -15 119.669 214.024   1
   3   3  16-127.666 240.312   1
   3  -3  16 371.879 230.286   1
  -3   3 -16 132.500 207.683   1
  -3  -3 -16 275.739 217.033   1
   3  -3  17 650.623 250.484   1
  -3   3 -17 1179.93 246.963   1
   3  -3  18-123.299 243.007   1
  -3   3 -18 205.082 229.232   1
  -3  -3 -18 63.8087 250.256   1
   3   3  19 344.074 312.357   1
   3  -3  19 577.564 257.698   1
  -3   3 -19 242.587 252.356   1
  -3  -3 -19 422.215 284.248   1
   3   3  20 523.769 310.448   1
  -3  -3 -20 924.357 320.994   1
   3  -3  21-136.896 256.818   1
  -3   3 -21 387.349 255.256   1
   3  -3  22 633.529 288.899   1
   3   3  22 1034.62 312.908   1
  -3  -3 -22 1004.72 298.614   1
  -3   3 -22 666.261 287.066   1
   3   3  23 179.167 301.297   1
   3  -3  23 570.261 299.722   1
  -3  -3 -23 1075.84 326.365   1
  -3   3 -23 746.232 289.958   1
   3   3  25 71.3244 329.047   1
  -3  -3 -25 33.6867 301.611   1
   3   3  27 103.965 317.095   1
  -3  -3 -27 264.286 319.217   1
  -3  -3 -28 391.646 341.529   1
  -3   4  28 35.4608 337.166   1
   3  -4 -28-65.3629 345.623   1
  -3   4  27 434.004 327.708   1
   3  -4 -27 198.698 335.065   1
  -3   4  26 330.761 356.210   1
  -3   4  25 258.293 344.951   1
   3  -4 -25 577.433 340.638   1
  -3   4  24 443.746 339.394   1
   3  -4 -24 548.057 326.061   1
  -3   4  23 110.825 329.447   1
   3   4 -23-210.025 272.451   1
   3  -4 -23 68.8320 304.516   1
  -3  -4  22 956.086 314.763   1
  -3   4  22 624.882 334.050   1
   3   4 -22 238.210 288.586   1
   3  -4 -22 447.735 316.239   1
  -3  -4  21-392.527 274.929   1
  -3   4  21 510.903 328.020   1
   3   4 -21 165.237 251.268   1
  -3  -4  20-103.526 291.405   1
   3   4 -20 734.757 287.179   1
   3  -4 -20 811.483 321.309   1
  -3  -4  19-166.091 251.849   1
  -3   4  19-35.5138 258.106   1
   3  -4 -19 33.1756 248.104   1
   3   4 -19 307.732 243.193   1
  -3   4  18 1186.04 317.320   1
  -3  -4  18 254.627 257.714   1
   3  -4 -18 842.250 283.588   1
   3   4 -18 885.426 249.847   1
  -3  -4  17-182.230 233.956   1
  -3   4  17-238.820 264.863   1
   3  -4 -17-95.1109 267.991   1
   3   4 -17 479.111 230.332   1
  -3  -4  16 7990.85 697.787   1
   3   4 -16 8408.62 690.084   1
   3  -4 -15 984.400 254.145   1
  -3   4  15 1225.65 253.747   1
   3   4 -14 380.975 199.347   1
   3  -4 -14 259.533 244.367   1
  -3   4  14 529.774 268.356   1
  -3  -4  14 410.086 212.366   1
   3   4 -13 824.519 217.497   1
   3  -4 -13 1739.74 270.112   1
  -3   4  13 1018.84 273.427   1
  -3  -4  13 1365.23 223.317   1
   3   4 -12 893.957 200.988   1
   3  -4 -12 1296.49 252.201   1
  -3  -4  12 979.267 209.929   1
  -3   4  12 1090.93 263.647   1
   3   4 -11 77.1517 138.524   1
   3  -4 -11-202.948 200.473   1
  -3  -4  11 20.6231 165.790   1
  -3   4  11 191.607 221.097   1
   3  -4 -10 11071.9 865.594   1
  -3  -4  10 12144.1 859.856   1
  -3   4  10 11394.9 871.051   1
   3   4 -10 9767.10 845.013   1
   3  -4  -9 908.245 188.755   1
   3   4  -9 828.465 150.897   1
  -3   4   9 930.085 221.255   1
  -3  -4   9 814.340 155.317   1
   3  -4  -8 13258.8 1061.41   1
  -3  -4   8 13102.2 1039.29   1
  -3   4   8 14730.0 1065.79   1
   3   4  -8 13876.1 1038.50   1
   3  -4  -7 242.089 167.696   1
  -3   4   7 234.988 176.268   1
   3  -4  -6 3383.48 377.385   1
   3   4  -6 4485.83 352.112   1
  -3   4   6 3620.12 390.658   1
  -3  -4   6 4859.49 354.720   1
   3  -4  -5 2752.71 270.449   1
  -3  -4   5 2999.33 252.543   1
   3   4  -5 2851.93 252.101   1
  -3   4   5 2885.71 275.364   1
  -3   4   4 41813.6 3110.69   1
   3   4  -4 40922.0 3094.49   1
  -3  -4   4 44061.3 3095.40   1
   3  -4  -4 40548.7 3107.44   1
  -3  -4   3 6449.84 512.886   1
   3   4  -3 6723.52 511.463   1
  -3   4   2 1896.51 208.599   1
   3  -4  -2 1770.13 202.131   1
  -3  -4   2 1931.64 186.741   1
   3   4  -2 2117.83 190.457   1
  -3   4   1 12960.7 1032.35   1
   3   4  -1 14274.1 1027.20   1
   3  -4  -1 13240.8 1028.68   1
  -3  -4   1 14031.8 1026.93   1
   3  -4   0-41.3534 107.030   1
  -3   4   0 208.562 105.266   1
  -3  -4   0-52.7351 98.7191   1
   3   4   0-108.610 112.278   1
   3   4   1 11950.8 966.321   1
  -3  -4  -1 11915.4 967.330   1
   3  -4   1 14679.6 960.735   1
  -3   4  -1 12193.1 959.995   1
  -3   4  -2 1996.15 194.070   1
   3  -4   2 2058.33 186.467   1
   3   4   3 6629.73 527.180   1
  -3   4  -3 6720.67 506.777   1
  -3  -4  -3 6806.47 524.847   1
   3  -4   3 6229.46 504.544   1
   3   4   4 41978.8 3011.46   1
  -3  -4  -4 39874.1 3008.06   1
  -3   4  -4 40779.1 2993.36   1
   3  -4   4 40158.3 2993.36   1
  -3   4  -5 2933.88 253.786   1
  -3  -4  -5 2431.11 283.139   1
   3   4   5 2799.25 292.195   1
   3  -4   5 3149.78 250.017   1
   3   4   6 4248.83 382.904   1
  -3  -4  -6 4376.37 378.811   1
  -3   4  -6 4164.90 343.554   1
  -3   4  -7 11.5768 96.5536   1
  -3  -4  -7 19.3323 158.643   1
   3   4   7 391.463 160.998   1
   3  -4   7 441.854 107.377   1
   3   4   8 12454.0 953.903   1
  -3  -4  -8 12034.3 949.978   1
  -3  -4  -9 862.615 196.897   1
  -3   4  -9 1142.25 151.023   1
   3   4   9 998.762 204.439   1
   3  -4   9 648.957 150.798   1
  -3  -4 -10 9978.96 838.844   1
  -3   4 -10 10308.3 819.096   1
   3   4  10 10754.1 848.642   1
   3  -4  10 11316.2 823.881   1
  -3  -4 -11-49.0897 182.069   1
  -3   4 -11 70.6432 140.673   1
   3   4  11-78.5750 197.000   1
   3  -4  11 204.812 143.501   1
   3   4  12 1359.47 218.825   1
   3  -4  12 1152.00 197.149   1
  -3   4 -12 1072.88 195.934   1
  -3  -4 -12 1249.25 214.415   1
   3   4  13 962.994 243.604   1
   3  -4  13 1120.47 198.335   1
  -3  -4 -13 707.308 229.430   1
  -3   4 -13 1221.23 207.051   1
   3   4  14 545.970 252.769   1
  -3  -4 -14 234.768 240.235   1
  -3   4 -14 235.970 193.836   1
   3  -4  14 477.297 198.684   1
  -3   4 -15 931.861 213.010   1
  -3  -4 -15 1098.19 289.990   1
   3   4  15 748.781 285.170   1
   3  -4  15 1509.07 240.963   1
   3  -4  16 9148.39 712.242   1
   3   4  16 7762.87 722.611   1
  -3   4 -16 8441.85 703.480   1
  -3  -4 -16 8411.95 725.993   1
  -3  -4 -17-124.921 238.807   1
  -3   4 -17 684.965 230.376   1
   3   4  17 508.444 251.374   1
   3  -4  17-28.8615 227.738   1
  -3   4 -18 716.774 238.865   1
  -3  -4 -18 838.495 253.322   1
   3   4  18 955.717 293.789   1
   3  -4  18 725.219 248.724   1
  -3   4 -19 685.588 244.354   1
  -3  -4 -19 163.683 277.375   1
   3   4  19-277.599 293.933   1
   3  -4  19 315.430 253.053   1
  -3   4 -20 92.8588 245.012   1
  -3  -4 -20-232.364 306.523   1
   3  -4  20 294.942 261.212   1
  -3  -4 -21 466.990 297.679   1
  -3   4 -21 96.5831 242.999   1
   3  -4  21 169.882 262.641   1
   3   4  21-142.020 303.572   1
  -3  -4 -22 837.467 289.663   1
  -3   4 -22 858.943 288.711   1
   3   4  22 357.143 289.152   1
   3  -4  22 346.649 280.860   1
  -3  -4 -23 167.722 298.075   1
   3   4  23 35.7712 319.099   1
  -3  -4 -24 469.799 323.341   1
   3   4  24 536.400 325.927   1
  -3  -4 -25 200.642 289.683   1
   3   4  25 177.120 296.490   1
  -3  -4 -26 362.907 314.764   1
   3   4  26 347.663 310.531   1
  -3  -4 -27 261.010 343.331   1
   3   4  27 68.5115 315.709   1
  -3  -4 -28 353.684 323.100   1
   3   4  28 135.161 310.580   1
  -3   5  28-174.755 310.513   1
   3  -5 -28 676.185 336.360   1
  -3   5  26 364.055 332.737   1
   3  -5 -26 926.766 323.834   1
  -3   5  25 219.807 313.180   1
   3  -5 -25 67.4032 303.637   1
  -3   5  24 183.997 305.137   1
   3  -5 -24 442.999 303.027   1
  -3   5  22 477.707 299.864   1
   3   5 -22 308.102 274.431   1
   3  -5 -22 722.573 290.738   1
  -3   5  21 328.911 300.759   1
   3  -5 -21-205.411 272.549   1
  -3  -5  20 2085.13 354.391   1
   3   5 -20 1816.92 310.404   1
  -3  -5  19 32.7728 252.520   1
  -3   5  19-286.316 321.089   1
   3   5 -19 335.278 246.260   1
   3  -5 -19 166.985 293.204   1
  -3  -5  18 5438.14 461.650   1
   3   5 -18 3870.87 436.019   1
   3  -5 -18 3858.60 437.427   1
  -3   5  18 4298.84 458.288   1
   3   5 -17 55.3451 204.101   1
  -3  -5  17-118.947 217.345   1
  -3   5  17 207.373 287.485   1
   3  -5 -16-155.923 218.441   1
  -3   5  16 742.723 248.785   1
   3  -5 -15 182.172 271.954   1
   3   5 -15-24.7555 204.367   1
  -3  -5  15 317.467 220.854   1
  -3   5  15-32.8515 297.068   1
  -3  -5  14 23415.8 1735.76   1
   3   5 -14 24082.0 1730.67   1
   3  -5 -14 20763.0 1741.68   1
  -3   5  14 22622.2 1754.28   1
   3  -5 -13 961.439 233.540   1
   3   5 -13 1772.80 226.716   1
  -3   5  13 1105.44 251.401   1
  -3  -5  13 993.643 212.518   1
  -3  -5  12 12227.1 857.672   1
  -3   5  12 10386.0 869.049   1
   3  -5 -12 10140.3 861.111   1
   3   5 -12 10545.5 845.412   1
  -3   5  11 395.203 213.429   1
  -3  -5  11-77.1037 154.954   1
   3  -5 -11 26.0224 179.996   1
   3   5 -11-73.8154 135.292   1
  -3  -5  10 12632.4 868.025   1
   3   5 -10 10011.3 856.530   1
   3  -5  -9 1580.25 215.190   1
  -3  -5   9 2093.34 206.227   1
  -3   5   9 2214.15 252.735   1
   3   5  -9 1967.34 212.800   1
   3  -5  -8 29618.8 2309.11   1
  -3   5   8 32108.0 2314.64   1
   3  -5  -7 420.618 141.173   1
  -3   5   7 380.552 146.343   1
  -3  -5   7 229.731 107.879   1
  -3  -5   6 6728.17 558.307   1
  -3   5   6 6833.04 588.940   1
   3   5  -6 7548.47 558.298   1
   3  -5  -6 7495.32 587.339   1
  -3  -5   5 115.865 95.5090   1
  -3   5   5 19.2872 156.668   1
   3  -5  -5 126.220 136.915   1
   3   5  -5 312.893 94.4088   1
   3   5  -4 716.462 113.360   1
  -3  -5   4 443.149 100.275   1
   3  -5  -4 656.432 153.810   1
  -3   5   4 832.937 172.896   1
   3   5  -3 968.023 127.769   1
  -3  -5   3 980.978 129.213   1
   3  -5  -3 958.982 165.490   1
  -3   5   3 1113.49 176.535   1
   3   5  -2 896.573 124.917   1
  -3  -5   2 857.750 128.534   1
  -3   5   1 2559.27 231.806   1
   3   5  -1 2215.90 222.101   1
   3  -5  -1 2504.21 226.853   1
  -3  -5   1 2280.20 220.540   1
   3  -5   0 228.695 114.264   1
   3   5   0 396.333 113.893   1
  -3  -5   0 295.925 115.761   1
  -3   5   0 439.690 126.970   1
   3   5   1 2504.42 234.403   1
  -3   5  -1 2557.96 217.340   1
  -3  -5  -1 2086.57 219.962   1
   3  -5   1 2250.43 211.780   1
  -3   5  -2 885.993 119.427   1
   3  -5   2 768.718 114.534   1
  -3  -5  -3 786.185 163.961   1
   3   5   3 928.477 171.379   1
  -3   5  -3 1090.27 124.076   1
   3  -5   3 1047.85 120.281   1
   3   5   4 577.594 157.049   1
  -3   5  -4 591.457 103.800   1
  -3  -5  -4 509.114 135.004   1
   3  -5   5 218.576 84.9396   1
   3   5   5-18.5663 162.715   1
  -3   5  -5 17.9525 81.6018   1
  -3  -5  -5-120.850 148.537   1
   3   5   6 6922.24 577.287   1
   3  -5   6 7325.81 549.239   1
  -3  -5  -6 6845.76 574.584   1
  -3  -5  -7 142.754 142.321   1
  -3   5  -7 159.161 84.9946   1
   3  -5   7 359.536 105.132   1
   3   5   7 129.341 136.775   1
   3   5   8 29931.3 2325.77   1
   3  -5   8 32104.1 2303.79   1
  -3   5  -8 31758.9 2301.80   1
  -3  -5  -8 29102.0 2323.94   1
   3   5   9 1499.04 240.817   1
  -3  -5  -9 1886.12 236.842   1
   3  -5  10 11922.0 920.230   1
  -3   5 -10 12095.1 921.087   1
   3   5  11-27.2126 205.774   1
   3  -5  11-105.346 137.750   1
  -3  -5 -11-126.717 193.715   1
  -3   5 -11 33.1544 130.062   1
   3   5  12 8608.46 816.344   1
   3  -5  12 11145.9 802.145   1
  -3  -5 -12 10021.4 819.368   1
  -3   5 -12 10441.5 797.019   1
   3   5  13 1228.67 251.695   1
   3  -5  13 1080.48 197.295   1
  -3  -5 -13 1621.68 242.142   1
  -3   5 -13 1042.60 198.593   1
  -3   5 -14 23087.6 1695.34   1
  -3  -5 -14 24392.8 1718.54   1
   3  -5  14 20300.1 1692.80   1
   3   5  14 22326.0 1717.08   1
   3   5  15-63.4860 251.461   1
   3  -5  15 49.9361 198.281   1
  -3  -5 -15-124.674 220.433   1
  -3   5 -15 141.828 200.247   1
   3   5  16-33.3113 287.640   1
  -3  -5 -16 62.3781 254.309   1
   3  -5  17 83.9668 219.661   1
   3   5  17-68.6895 288.527   1
  -3  -5 -17 159.582 270.492   1
  -3   5 -17 212.735 223.453   1
  -3   5 -18 4611.03 413.374   1
   3   5  18 3623.84 450.284   1
   3  -5  18 3949.15 415.293   1
  -3  -5 -18 3747.54 452.448   1
   3   5  19-174.934 262.361   1
   3  -5  19 185.495 235.015   1
  -3   5 -19-58.5109 232.906   1
  -3  -5 -19 131.928 237.571   1
   3  -5  20 2941.48 348.587   1
  -3   5 -20 1994.40 321.336   1
  -3  -5 -21 200.628 301.456   1
   3   5  22 250.085 296.593   1
   3   5  24 818.593 338.300   1
  -3  -5 -24 267.076 333.562   1
   3   5  25-70.3455 286.828   1
  -3  -5 -25 199.069 298.225   1
   3   5  26 482.111 328.929   1
  -3  -5 -26 522.580 345.929   1
   3   5  28-333.023 307.098   1
  -3   6  27 460.349 359.341   1
   3  -6 -27 774.531 360.461   1
  -3   6  26-36.0387 350.230   1
   3  -6 -26 32.7543 345.427   1
  -3   6  25 690.614 356.300   1
   3  -6 -25-300.751 341.084   1
  -3   6  24 842.086 349.314   1
   3  -6 -24 643.529 351.759   1
  -3   6  23 330.810 356.114   1
   3  -6 -23 478.776 327.651   1
  -3   6  22 440.744 339.576   1
   3  -6 -22 687.379 330.545   1
  -3   6  21 219.722 295.964   1
   3  -6 -21 239.978 286.805   1
   3   6 -21-33.0444 241.767   1
  -3   6  20 400.184 303.984   1
  -3  -6  20-33.7807 235.178   1
   3  -6 -20 746.320 282.357   1
   3   6 -20 348.638 261.001   1
  -3  -6  19 1354.36 283.466   1
  -3   6  19 540.916 339.189   1
   3  -6 -19 1236.78 332.088   1
   3   6 -19 605.585 268.820   1
  -3  -6  18 153.224 241.888   1
  -3   6  18 355.837 294.450   1
   3  -6 -18 165.002 278.633   1
   3   6 -18 57.5745 235.611   1
  -3   6  17 629.650 308.869   1
  -3  -6  17 402.347 225.069   1
   3   6 -17-326.923 209.629   1
   3  -6 -17 677.756 279.912   1
  -3  -6  16 1190.08 268.128   1
  -3   6  16 1679.47 321.016   1
   3   6 -16 1102.67 237.064   1
   3  -6 -16 1581.94 305.410   1
  -3  -6  15 807.466 223.467   1
   3   6 -15 1176.36 213.399   1
  -3   6  14 2403.76 323.597   1
  -3  -6  14 2033.64 272.683   1
   3   6 -14 2011.86 267.736   1
   3  -6 -14 1942.01 298.020   1
  -3  -6  13 1206.57 202.893   1
  -3   6  13 1226.35 276.285   1
   3  -6 -13 1128.55 248.451   1
   3   6 -13 1330.25 207.125   1
  -3   6  12-30.3120 242.665   1
  -3  -6  12 611.388 174.208   1
   3  -6 -12 474.451 221.671   1
   3   6 -12 643.841 166.887   1
   3   6 -11 17.3298 140.075   1
  -3  -6  11 375.468 157.007   1
  -3   6  11 174.530 192.835   1
   3  -6 -11 53.5917 173.882   1
   3   6 -10 1173.66 166.038   1
   3  -6 -10 1459.85 241.867   1
  -3  -6  10 1415.24 177.982   1
  -3   6  10 1083.77 244.207   1
   3  -6  -8 24804.8 1831.26   1
  -3  -6   8 24746.9 1803.18   1
   3   6  -8 24156.6 1801.10   1
  -3   6   8 22440.2 1833.55   1
  -3   6   7 5226.67 432.094   1
   3   6  -7 4919.93 382.954   1
  -3  -6   7 4262.21 380.845   1
   3  -6  -7 4907.00 432.069   1
  -3  -6   6 10.7653 97.6240   1
   3  -6  -6 309.737 144.882   1
   3   6  -6 53.1298 89.3817   1
  -3   6   6 240.741 144.031   1
   3  -6  -5 7700.12 645.949   1
  -3   6   5 7793.25 650.655   1
  -3  -6   5 8216.09 618.088   1
   3   6  -5 8152.31 616.528   1
   3  -6  -4 68862.9 5046.86   1
   3   6  -4 66563.8 5029.66   1
  -3   6   4 73232.3 5052.95   1
  -3  -6   4 67617.4 5029.80   1
  -3   6   3 3201.36 306.406   1
  -3  -6   3 3021.38 284.885   1
   3   6  -3 3516.81 286.209   1
   3  -6  -2 13227.0 983.614   1
   3   6  -2 12813.2 971.754   1
  -3  -6   2 12710.9 970.338   1
  -3   6   2 13074.3 990.489   1
   3   6  -1 2307.75 204.182   1
  -3  -6   1 2017.81 207.523   1
   3   6   0-12.4947 115.777   1
  -3  -6   0 202.717 105.176   1
  -3   6   0 205.566 114.855   1
   3  -6   0-92.9981 94.4372   1
   3  -6   1 2926.01 243.844   1
  -3   6  -1 2638.38 244.071   1
   3   6   2 10761.6 881.797   1
  -3  -6  -2 10556.3 878.196   1
  -3   6  -2 12627.0 868.272   1
   3   6   3 3009.25 297.453   1
   3  -6   3 3288.16 261.064   1
  -3  -6  -3 2817.85 291.181   1
  -3   6  -3 3263.00 262.452   1
   3  -6   4 62791.5 4826.12   1
   3   6   4 69847.3 4851.56   1
  -3  -6  -4 68089.9 4847.88   1
   3  -6   5 8024.82 600.846   1
  -3  -6  -5 7156.35 628.283   1
  -3   6  -5 8275.67 599.735   1
   3   6   5 7304.12 633.021   1
   3  -6   6 9.06098 82.2279   1
   3   6   6 84.8816 174.240   1
  -3  -6  -6-79.9933 159.212   1
  -3   6  -6-52.2466 76.9087   1
   3  -6   7 3856.22 339.169   1
   3   6   7 4506.87 386.514   1
  -3  -6  -7 4127.16 377.674   1
  -3   6  -7 4449.50 339.476   1
   3   6   8 22641.7 1716.56   1
   3  -6   8 23876.6 1682.46   1
  -3  -6  -8 21418.6 1706.97   1
  -3   6  -8 21945.1 1679.55   1
   3  -6   9 478.507 119.973   1
  -3   6  -9 742.942 125.082   1
   3   6  10 1122.00 214.596   1
  -3  -6 -10 950.490 205.054   1
   3   6  11-56.4217 170.184   1
   3  -6  11 99.0219 131.517   1
  -3   6 -11 16.1949 128.746   1
   3   6  12 118.430 179.805   1
  -3  -6 -12 372.869 202.274   1
   3  -6  12 601.274 159.314   1
   3   6  13 1197.27 263.682   1
   3  -6  13 1269.25 224.488   1
  -3   6 -13 1833.34 222.996   1
  -3  -6 -13 1483.89 254.245   1
   3   6  14 1669.72 311.631   1
   3  -6  14 2007.23 248.975   1
  -3  -6 -14 1569.70 296.927   1
  -3   6 -14 1757.90 238.064   1
   3  -6  15 1136.33 218.357   1
  -3   6 -15 1082.32 217.582   1
   3   6  16 1556.73 324.581   1
   3  -6  16 1343.63 239.833   1
  -3  -6 -16 1202.74 287.253   1
  -3   6 -16 1399.21 244.007   1
   3   6  17 344.414 249.090   1
  -3  -6 -17-32.3186 255.651   1
   3  -6  18 429.239 248.633   1
   3   6  18-243.628 305.494   1
  -3   6 -18-81.3205 213.669   1
  -3  -6 -18-98.5297 277.020   1
   3  -6  19 453.397 254.750   1
   3   6  19 881.279 335.223   1
  -3  -6 -19 929.929 326.445   1
  -3   6 -19 689.303 248.352   1
   3   6  20 461.399 281.558   1
   3  -6  20-125.659 249.308   1
  -3  -6 -20-33.3812 245.177   1
  -3   6 -20 570.221 252.471   1
   3   6  21-106.998 308.622   1
  -3  -6 -21 635.462 315.344   1
   3   6  22 428.578 325.243   1
  -3  -6 -22 334.550 319.304   1
   3   6  23 249.215 282.245   1
  -3  -6 -23 366.720 292.915   1
   3   6  24 708.382 352.141   1
  -3  -6 -24 998.406 349.758   1
   3   6  25 139.638 311.344   1
  -3  -6 -25 789.635 335.356   1
   3   6  26 34.0992 310.579   1
  -3  -6 -26 484.622 328.683   1
   3   6  27 399.795 326.669   1
  -3  -6 -27 539.814 340.356   1
  -3   7  27 664.147 365.832   1
   3  -7 -27 698.082 353.268   1
  -3   7  25 503.618 342.542   1
   3  -7 -25 33.2392 346.610   1
   3  -7 -24 608.024 337.632   1
  -3   7  23 585.963 370.947   1
   3  -7 -23 683.251 351.631   1
  -3   7  21 220.038 302.771   1
   3  -7 -21 446.019 317.467   1
  -3   7  20 182.622 298.913   1
   3  -7 -20-34.0352 261.269   1
   3   7 -20 562.418 266.296   1
  -3  -7  19 308.698 228.069   1
  -3   7  19-217.734 318.853   1
   3   7 -19 356.254 239.081   1
   3  -7 -19 201.690 298.364   1
  -3   7  18 287.193 311.842   1
  -3  -7  18 466.876 252.426   1
   3   7 -18 503.146 211.576   1
   3  -7 -18 931.614 310.054   1
  -3   7  17-70.7735 303.816   1
   3  -7 -17-195.754 264.973   1
  -3  -7  16 2287.95 293.949   1
  -3   7  16 1807.33 346.064   1
   3  -7 -16 2051.97 327.912   1
   3   7 -16 2327.20 281.515   1
  -3  -7  15 1069.81 233.913   1
  -3   7  15 1291.91 325.894   1
   3  -7 -15 1218.06 292.420   1
   3   7 -15 1460.79 229.260   1
   3   7 -14 1098.39 208.797   1
   3  -7 -14 1400.77 253.169   1
  -3  -7  14 1723.08 236.773   1
  -3   7  14 1093.30 279.103   1
  -3  -7  13 3549.63 322.066   1
   3  -7 -13 2514.30 345.686   1
   3   7 -13 3283.65 312.098   1
  -3   7  13 2894.91 365.248   1
  -3   7  12 1368.53 295.853   1
  -3  -7  12 2199.90 236.954   1
   3  -7 -12 1430.87 277.678   1
   3   7 -12 2691.05 237.715   1
  -3   7  11-179.746 191.916   1
  -3  -7  11-65.3049 137.809   1
   3  -7 -11-82.7369 176.019   1
   3   7 -11-16.1411 136.249   1
   3  -7 -10 1110.53 236.224   1
  -3   7  10 1090.96 247.579   1
  -3  -7   9 2096.53 196.843   1
   3  -7  -9 1902.42 259.669   1
   3   7  -9 1681.65 191.489   1
  -3   7   8 623.819 219.923   1
   3   7  -8 236.247 104.475   1
  -3  -7   8 321.569 108.391   1
   3  -7  -8 264.843 198.521   1
  -3  -7   7 1500.04 161.197   1
   3   7  -7 1755.03 163.379   1
   3  -7  -7 1165.20 218.347   1
  -3   7   7 1103.21 234.800   1
  -3  -7   6 39138.9 2979.44   1
  -3   7   6 38881.0 3006.35   1
   3   7  -6 41884.8 2978.53   1
   3  -7  -6 41143.6 3006.55   1
   3   7  -5 58.7099 85.8126   1
  -3   7   5 257.465 157.345   1
  -3  -7   5 67.9526 81.0838   1
   3  -7  -5-100.690 133.345   1
   3   7  -4 9047.09 651.563   1
  -3  -7   4 8117.30 649.274   1
  -3   7   4 8338.19 677.889   1
   3  -7  -4 8539.32 678.668   1
   3  -7  -3 1273.65 191.420   1
  -3  -7   3 1725.61 163.311   1
   3   7  -3 1569.29 163.566   1
  -3   7   3 1931.11 216.010   1
   3  -7  -2 4733.65 402.754   1
   3   7  -2 5058.59 393.423   1
  -3   7   2 4720.81 408.078   1
  -3  -7   2 4895.73 391.437   1
  -3  -7   1 824.403 128.545   1
   3   7  -1 998.973 143.245   1
  -3   7   0 31789.4 2356.10   1
   3  -7   0 31749.6 2354.69   1
   3  -7   1 1013.52 140.795   1
  -3  -7  -1 1223.63 158.323   1
  -3   7  -1 1393.83 148.148   1
  -3  -7  -2 4205.49 370.266   1
   3   7   2 4117.69 373.810   1
   3  -7   2 4680.36 355.230   1
  -3  -7  -3 1260.60 186.745   1
   3   7   3 1534.59 193.548   1
  -3   7  -3 1457.00 145.127   1
   3  -7   3 1323.10 136.836   1
   3  -7   4 8891.46 618.616   1
  -3   7  -4 7901.59 618.383   1
  -3  -7  -4 7498.72 649.643   1
   3   7   4 7450.62 654.831   1
   3  -7   5 77.1248 72.7274   1
  -3  -7  -5 98.3356 162.235   1
   3   7   5-62.6158 162.882   1
  -3   7  -5-15.2452 70.9963   1
   3   7   6 36697.4 2898.93   1
   3  -7   6 38988.3 2869.15   1
  -3   7  -6 39345.9 2868.35   1
  -3  -7  -6 39982.5 2901.28   1
   3   7   7 1950.31 240.634   1
   3  -7   7 1270.56 152.530   1
  -3   7  -7 1486.31 145.843   1
  -3  -7  -7 1765.55 226.562   1
   3  -7   8 121.476 96.0522   1
   3   7   8 247.452 194.552   1
  -3   7  -8 288.556 94.4034   1
   3   7   9 1182.74 279.873   1
   3  -7   9 1581.02 170.108   1
  -3   7  -9 1796.53 169.517   1
  -3  -7  -9 1138.03 248.956   1
   3   7  10 833.303 249.176   1
   3  -7  10 883.797 138.631   1
   3   7  11-204.492 237.782   1
  -3  -7 -11 425.947 227.869   1
   3   7  12 1826.00 312.298   1
   3  -7  12 2187.03 244.441   1
  -3   7 -12 2692.96 244.874   1
  -3  -7 -12 2115.78 313.375   1
   3  -7  13 2175.63 269.364   1
   3   7  13 2691.77 315.784   1
  -3  -7 -13 2775.45 329.013   1
  -3   7 -13 2584.93 266.467   1
   3   7  14 1380.35 325.576   1
   3  -7  14 941.877 204.473   1
  -3   7 -14 1621.69 210.401   1
  -3  -7 -14 1574.75 301.650   1
   3   7  15 999.464 327.619   1
   3  -7  15 1134.36 222.197   1
  -3   7 -15 1185.47 208.301   1
  -3  -7 -15 1691.39 315.884   1
   3  -7  16 1779.56 260.564   1
   3   7  16 1730.08 321.870   1
  -3  -7 -16 1686.47 318.495   1
  -3   7 -16 2397.84 257.793   1
   3  -7  17 77.4460 204.128   1
   3   7  17-208.105 308.794   1
  -3  -7 -17 261.801 270.028   1
  -3   7 -17 171.671 187.567   1
   3   7  18 667.617 300.780   1
  -3  -7 -18 927.823 307.928   1
   3  -7  19-230.921 238.983   1
   3   7  19 530.728 274.984   1
  -3  -7 -19 367.231 250.675   1
  -3   7 -19 27.7201 227.966   1
   3   7  20-142.485 315.925   1
  -3  -7 -20-100.251 307.873   1
   3   7  21 214.420 300.178   1
  -3  -7 -21-334.759 283.048   1
   3   7  23 283.873 321.430   1
  -3  -7 -23 498.090 331.822   1
   3   7  24 176.061 312.261   1
  -3  -7 -24 33.0757 296.208   1
   3   7  25 242.330 331.979   1
  -3  -7 -25-163.082 331.253   1
   3   7  27 461.817 332.977   1
  -3  -7 -27 407.763 348.912   1
  -3   8  26 385.905 356.336   1
   3  -8 -25 790.103 356.719   1
  -3   8  24 72.2093 344.569   1
   3  -8 -24 704.094 347.878   1
  -3   8  23 36.4813 345.097   1
   3  -8 -23 67.7917 325.065   1
  -3   8  22 439.647 352.216   1
   3  -8 -22 1643.46 350.641   1
  -3   8  21 550.389 301.121   1
   3  -8 -21 205.829 286.200   1
  -3   8  20 73.2910 296.837   1
   3  -8 -20 170.627 276.444   1
  -3   8  19 328.277 343.682   1
   3  -8 -19 405.340 318.990   1
   3   8 -17 124.350 194.567   1
   3  -8 -17 32.9611 295.097   1
  -3  -8  17-231.468 206.249   1
  -3   8  17 250.419 313.379   1
  -3  -8  16 4029.15 403.265   1
   3  -8 -16 4125.02 427.169   1
   3   8 -16 4504.15 394.326   1
  -3   8  16 3840.53 442.384   1
   3  -8 -15 63.7674 283.783   1
  -3  -8  15-43.7046 176.504   1
  -3   8  15-311.122 310.686   1
   3   8 -15 149.893 164.948   1
  -3  -8  14 3260.64 339.436   1
   3   8 -14 4045.61 353.738   1
   3   8 -13 71.8130 152.040   1
   3  -8 -13 392.834 227.408   1
  -3  -8  13 219.261 157.056   1
  -3   8  13-230.171 228.360   1
   3  -8 -12 5984.24 623.015   1
  -3  -8  12 7664.22 593.953   1
  -3   8  12 7050.84 643.557   1
   3   8 -12 8126.91 594.526   1
   3  -8 -11 453.568 224.284   1
  -3   8  11 462.241 248.193   1
  -3  -8  10 9333.28 753.148   1
   3   8 -10 10000.4 753.900   1
  -3   8  10 11141.3 824.926   1
   3  -8 -10 9381.30 801.872   1
  -3   8   9 823.016 211.934   1
   3   8  -9 596.804 124.448   1
   3  -8  -9 472.581 176.783   1
  -3  -8   9 672.936 123.312   1
   3   8  -8 461.624 102.267   1
  -3  -8   8 246.158 101.948   1
  -3   8   7 997.094 212.257   1
   3   8  -7 717.347 114.083   1
   3  -8  -7 814.854 193.476   1
  -3  -8   7 640.112 111.878   1
  -3   8   6 529.755 173.610   1
   3  -8  -6 204.156 145.740   1
  -3  -8   6 461.128 98.7312   1
   3   8  -6 332.814 97.2546   1
   3  -8  -5 3939.27 387.205   1
  -3  -8   5 4345.04 347.370   1
   3   8  -5 4497.81 345.694   1
  -3   8   5 4426.28 402.983   1
   3  -8  -4 6109.87 506.194   1
   3   8  -4 5273.47 469.521   1
  -3   8   4 6857.65 516.018   1
  -3  -8   4 6765.28 475.928   1
   3   8  -3 6784.41 570.203   1
  -3   8   3 7850.44 600.872   1
  -3  -8   3 7770.25 570.246   1
   3   8  -2 4067.41 340.104   1
   3  -8  -2 4726.31 356.881   1
  -3  -8   2 3565.62 332.424   1
  -3   8   2 4430.03 358.969   1
  -3  -8   1 8181.04 600.690   1
  -3   8   1 8145.39 612.139   1
   3   8  -1 7131.51 599.088   1
   3  -8  -1 7524.50 604.811   1
  -3  -8  -1 7551.59 616.897   1
  -3   8  -1 7659.58 610.831   1
   3  -8   1 8341.47 610.700   1
   3   8   1 7958.55 622.728   1
  -3   8  -2 4124.12 337.448   1
   3   8   2 4104.07 362.522   1
   3  -8   2 4165.25 336.698   1
   3   8   3 7241.86 538.708   1
   3  -8   3 6299.21 502.768   1
  -3  -8  -3 6120.95 525.430   1
  -3   8  -3 6644.94 503.258   1
   3  -8   4 6477.25 495.523   1
   3   8   4 6335.92 535.447   1
  -3  -8  -4 5931.53 527.614   1
  -3   8  -4 6685.13 494.557   1
   3  -8   5 3804.05 322.353   1
  -3   8  -5 4155.56 322.800   1
  -3  -8  -5 4900.10 378.790   1
   3   8   5 4442.79 382.383   1
   3   8   6 556.900 189.735   1
  -3   8  -6 429.028 78.5179   1
   3  -8   6 597.274 83.2059   1
  -3  -8  -6 441.274 172.644   1
   3  -8   7 845.941 102.012   1
  -3   8  -7 610.912 94.1797   1
  -3  -8  -7 583.766 201.322   1
   3  -8   8 214.120 83.5753   1
  -3   8  -8 175.029 78.6013   1
   3  -8   9 616.881 108.197   1
   3   8   9 715.437 223.393   1
   3   8  10 8516.87 849.042   1
   3  -8  10 10437.0 803.433   1
  -3  -8 -10 11150.5 858.655   1
  -3   8 -10 11306.2 804.786   1
   3   8  11 392.689 231.961   1
   3  -8  11 251.782 124.565   1
  -3   8 -11 362.939 118.700   1
  -3  -8 -11 233.323 213.161   1
  -3  -8 -12 8448.64 678.148   1
   3   8  12 6806.70 685.801   1
  -3   8 -13 159.720 139.170   1
  -3  -8 -13-62.4070 259.347   1
   3  -8  13 200.064 151.349   1
   3   8  13 159.826 266.264   1
   3  -8  14 3785.29 323.724   1
  -3   8 -14 2830.58 311.723   1
  -3  -8 -15 223.658 270.756   1
  -3   8 -15 233.687 164.398   1
   3   8  15 170.875 285.805   1
   3  -8  15-143.209 168.116   1
  -3  -8 -16 3938.03 431.375   1
  -3   8 -16 4136.93 390.911   1
   3  -8  16 4495.74 398.498   1
   3   8  16 3924.20 457.738   1
   3   8  17-350.731 320.673   1
   3  -8  17 71.7512 190.017   1
  -3   8 -17 115.186 193.967   1
  -3  -8 -17 396.309 300.836   1
  -3   8 -18 1145.32 236.122   1
   3   8  19 498.417 331.174   1
  -3  -8 -19 869.941 319.991   1
   3   8  20 107.271 294.281   1
  -3  -8 -20-167.542 271.955   1
   3   8  21 142.864 328.923   1
  -3  -8 -21 601.755 310.283   1
   3   8  22 1637.33 369.273   1
  -3  -8 -22 1464.83 337.645   1
   3   8  23-176.647 337.079   1
  -3  -8 -23 231.578 320.454   1
   3   8  24 139.933 314.429   1
  -3  -8 -24-32.8395 304.108   1
   3   8  25-136.408 324.907   1
  -3  -8 -25 321.937 294.965   1
   3   8  26 233.425 330.129   1
  -3  -8 -26 694.428 339.735   1
  -3   9  26 382.982 354.145   1
   3  -9 -26-410.477 334.407   1
  -3   9  24 358.796 357.249   1
   3  -9 -24 430.797 335.270   1
  -3   9  22-146.166 318.172   1
   3  -9 -22 238.895 306.158   1
  -3   9  21 733.911 312.486   1
   3  -9 -21 34.2855 260.364   1
  -3   9  20 1469.23 372.335   1
   3  -9 -20 820.382 329.007   1
  -3   9  19 439.795 344.224   1
   3  -9 -19 136.501 295.341   1
  -3   9  18 692.931 329.430   1
   3  -9 -18 405.069 281.117   1
   3   9 -17 140.506 205.826   1
  -3   9  17-180.677 324.575   1
   3  -9 -17 769.680 308.080   1
   3   9 -16 450.209 187.692   1
  -3  -9  16 483.917 206.660   1
  -3   9  16 570.850 310.141   1
   3  -9 -16 887.458 298.224   1
   3   9 -15 372.823 165.676   1
  -3  -9  15 141.792 178.627   1
  -3   9  15 140.412 249.621   1
   3  -9 -15 226.491 236.455   1
   3   9 -14 644.936 166.291   1
  -3  -9  14 512.609 166.001   1
  -3   9  14 516.244 294.957   1
   3  -9 -14 444.318 282.037   1
  -3  -9  13 1755.95 227.801   1
   3   9 -13 2313.60 235.000   1
   3  -9 -12 2612.01 352.226   1
  -3   9  12 2319.93 364.157   1
  -3  -9  11 203.369 118.978   1
   3   9 -11 315.737 123.375   1
   3  -9 -11 643.571 249.995   1
  -3   9  11 506.771 264.087   1
   3   9 -10 3722.37 328.965   1
   3  -9 -10 3841.52 406.324   1
  -3  -9  10 4232.34 333.066   1
  -3   9  10 4126.73 420.592   1
   3   9  -9 4176.27 335.732   1
   3  -9  -9 4071.93 411.514   1
  -3  -9   9 3817.78 333.681   1
  -3   9   9 4961.76 429.190   1
   3  -9  -8 1983.09 282.897   1
   3   9  -8 2259.63 212.636   1
  -3   9   8 2468.50 294.908   1
  -3  -9   8 2639.26 213.282   1
  -3  -9   7 2680.75 234.790   1
   3   9  -7 2859.25 237.257   1
   3  -9  -6 20943.3 1549.80   1
   3   9  -6 20268.1 1508.21   1
  -3  -9   6 20237.2 1507.87   1
  -3   9   6 20080.9 1552.15   1
  -3   9   5 213.529 179.342   1
   3  -9  -5 489.170 178.688   1
  -3  -9   5 595.063 100.776   1
   3   9  -5 426.203 98.5833   1
   3   9  -4 1483.21 170.070   1
  -3  -9   4 1682.56 167.877   1
   3  -9  -4 1737.90 221.197   1
   3   9  -3 78.4116 99.3259   1
   3  -9  -3-171.577 142.572   1
  -3  -9   3-41.9556 90.3989   1
   3  -9  -2 9309.98 700.174   1
  -3  -9   2 8665.09 680.783   1
  -3   9   2 8967.67 700.499   1
   3   9  -2 8743.08 684.803   1
   3  -9  -1 748.638 142.022   1
  -3   9   1 1062.35 160.298   1
  -3  -9   0 7508.80 549.280   1
   3   9   0 6320.10 547.672   1
   3  -9   1 498.617 112.681   1
   3   9   1 481.353 139.945   1
  -3  -9  -1 766.900 132.650   1
  -3   9  -1 396.481 120.444   1
  -3   9  -2 8299.80 658.257   1
   3  -9   2 8983.99 657.027   1
  -3  -9  -2 8224.39 676.281   1
   3   9   3-20.1226 135.985   1
  -3   9  -3 55.3893 84.0774   1
  -3  -9  -3-19.0926 138.751   1
   3  -9   3-26.8199 83.8259   1
  -3  -9  -4 1492.19 221.674   1
  -3   9  -4 1795.83 164.120   1
   3  -9   4 1905.92 162.685   1
   3   9   4 1614.62 224.360   1
   3  -9   5 498.857 75.5081   1
  -3   9  -5 354.917 74.7827   1
   3   9   6 18398.0 1369.03   1
  -3   9  -6 18373.6 1319.32   1
  -3  -9  -6 18080.6 1365.54   1
   3  -9   6 17186.8 1318.61   1
   3  -9   7 2879.20 228.415   1
  -3   9  -7 2883.66 227.884   1
   3  -9   8 2284.07 184.700   1
   3   9   8 1562.92 293.997   1
   3  -9   9 3782.68 325.121   1
  -3  -9  -9 4163.27 415.802   1
   3   9   9 4197.97 416.945   1
  -3   9  -9 4471.52 326.213   1
   3  -9  10 3674.95 290.420   1
  -3   9 -10 3357.00 290.047   1
   3   9  10 3001.03 380.352   1
  -3  -9 -10 4287.94 392.741   1
   3  -9  11 648.221 122.685   1
  -3   9 -11 519.537 108.629   1
   3   9  11 279.392 273.752   1
   3  -9  12 1627.31 202.811   1
   3   9  12 2004.09 289.068   1
  -3  -9 -12 2297.79 289.141   1
  -3   9 -12 2231.79 207.104   1
   3   9  14 817.352 243.246   1
   3  -9  14 759.600 163.126   1
  -3  -9 -14 509.378 229.583   1
  -3   9 -14 809.907 158.841   1
   3   9  15 174.925 299.057   1
   3  -9  15 17.6661 158.103   1
  -3  -9 -15 194.763 283.911   1
  -3   9 -15 172.097 153.433   1
   3   9  16 840.010 295.219   1
   3  -9  16 752.559 191.511   1
  -3  -9 -16 890.927 261.403   1
  -3   9 -16 634.837 182.126   1
   3   9  17-141.570 316.970   1
  -3   9 -17 360.245 183.550   1
  -3  -9 -17-166.435 302.711   1
   3   9  18 747.097 315.895   1
  -3  -9 -18 1140.40 277.537   1
   3   9  19 71.5763 325.371   1
  -3  -9 -19 67.2250 303.868   1
   3   9  20 966.946 306.724   1
  -3  -9 -20-100.604 283.106   1
   3   9  21-178.592 320.834   1
  -3  -9 -21 601.397 316.475   1
   3   9  22-283.783 315.135   1
  -3  -9 -22 364.892 310.513   1
   3   9  24 379.853 333.454   1
  -3  -9 -24 195.004 322.678   1
  -3  -9 -26-31.1647 314.120   1
  -3  10  25 489.749 344.121   1
   3 -10 -25-64.1578 308.437   1
  -3  10  24-35.5772 299.108   1
   3 -10 -24 393.927 284.994   1
  -3  10  23 432.910 296.932   1
   3 -10 -23-234.339 267.860   1
  -3  10  22 291.229 321.492   1
   3 -10 -22-339.770 287.865   1
  -3  10  21 989.456 372.518   1
   3 -10 -21 992.308 351.910   1
  -3  10  19 662.426 304.175   1
   3 -10 -19 581.916 301.464   1
  -3  10  18 110.052 343.184   1
   3 -10 -18 580.600 306.931   1
   3  10 -16 398.212 186.183   1
  -3  10  16 397.045 320.646   1
   3 -10 -16 367.654 298.853   1
  -3 -10  15 120.080 148.535   1
  -3  10  15 213.714 308.400   1
   3 -10 -15 328.103 295.651   1
   3  10 -15 101.550 149.268   1
   3 -10 -14 710.043 253.066   1
  -3  10  14 455.257 284.881   1
   3  10 -13-104.538 126.603   1
   3 -10 -13 126.480 230.483   1
  -3 -10  13-91.8338 120.186   1
  -3  10  13 137.168 236.438   1
   3  10 -12 2053.15 200.268   1
   3 -10 -12 1913.83 287.028   1
  -3 -10  12 1833.01 199.126   1
  -3  10  12 2242.11 313.126   1
   3  10 -11 612.286 124.662   1
  -3  10  11 1268.55 288.767   1
  -3 -10  11 862.569 129.843   1
   3 -10 -11 1621.17 282.359   1
   3  10 -10 5834.60 445.181   1
  -3 -10  10 5461.49 442.454   1
  -3  10  10 5791.47 546.502   1
   3 -10 -10 6078.76 535.194   1
   3 -10  -9 873.450 223.856   1
   3  10  -9 861.367 105.719   1
  -3 -10   9 563.947 100.718   1
   3  10  -8 3338.13 275.402   1
  -3  10   8 3749.39 390.936   1
  -3 -10   8 3397.54 274.198   1
   3 -10  -7 26.0843 204.348   1
   3  10  -7 123.956 79.4447   1
  -3 -10   7 171.553 73.9713   1
  -3  10   7 305.137 234.734   1
  -3 -10   6 1164.11 123.021   1
   3  10  -6 1062.96 122.172   1
   3 -10  -6 1164.83 225.346   1
  -3  10   5 398.542 193.099   1
   3  10  -5 455.314 93.0413   1
  -3 -10   5 375.470 91.3245   1
   3 -10  -5 278.502 185.718   1
  -3  10   4 3778.04 356.535   1
   3  10  -4 3466.84 298.143   1
  -3 -10   4 3607.11 296.115   1
   3 -10  -4 3440.95 334.209   1
  -3  10   3-151.468 159.120   1
   3  10  -3-117.349 105.510   1
  -3 -10   3 275.848 91.0628   1
   3 -10  -3-40.2576 162.611   1
   3 -10  -2 42618.0 3125.35   1
  -3  10   2 41084.8 3127.88   1
   3  10  -2 40719.1 3113.82   1
  -3 -10   2 43744.6 3112.54   1
  -3  10   1 1129.56 180.987   1
   3 -10  -1 1252.55 182.778   1
   3  10   0-216.529 127.681   1
  -3  10   0 143.382 128.116   1
   3 -10   0-90.7453 116.863   1
  -3 -10   0-15.6916 123.432   1
   3  10   1 782.006 181.329   1
  -3 -10  -1 1396.91 176.768   1
   3  10   2 41801.8 3158.26   1
  -3 -10  -2 44318.8 3159.53   1
   3 -10   2 42847.0 3139.21   1
  -3  10  -2 41593.0 3139.67   1
   3  10   3-105.772 159.484   1
   3 -10   3 101.125 86.0546   1
  -3  10  -3 342.491 93.9202   1
  -3 -10  -3 100.538 146.150   1
   3  10   4 3494.87 346.377   1
  -3  10  -4 3671.41 288.498   1
  -3 -10  -4 3443.88 343.424   1
  -3  10  -5 333.816 70.5342   1
  -3 -10  -5 364.172 176.918   1
   3 -10   5 482.059 69.8374   1
   3  10   6 825.498 215.250   1
  -3 -10  -6 551.922 207.204   1
   3  10   7-217.809 196.392   1
  -3 -10  -7-292.692 202.569   1
   3  10   8 3898.98 401.145   1
  -3 -10  -8 3386.95 389.175   1
   3  10   9 626.848 237.915   1
  -3 -10  -9 1296.65 251.266   1
   3  10  10 5539.38 561.531   1
  -3 -10 -10 6324.64 551.997   1
   3  10  11 380.268 224.959   1
  -3  10 -11 463.597 77.6896   1
   3 -10  11 597.472 76.4635   1
  -3 -10 -12 2047.19 334.938   1
  -3  10 -12 1783.47 165.977   1
   3  10  12 1170.15 327.512   1
  -3  10 -13-123.736 99.2538   1
   3 -10  13 59.6797 101.626   1
  -3 -10 -13 381.063 234.812   1
   3  10  13-203.932 257.673   1
  -3  10 -14 679.402 135.373   1
   3 -10  14 693.253 145.264   1
  -3 -10 -14 1123.40 288.197   1
   3  10  14 488.871 297.214   1
  -3 -10 -15 395.551 274.862   1
   3  10  15 454.581 316.979   1
  -3 -10 -16 799.933 272.549   1
   3  10  16 566.226 276.444   1
  -3 -10 -17 33.5584 303.531   1
   3  10  17 285.598 333.728   1
  -3 -10 -18-33.6505 262.632   1
   3  10  18 860.002 303.444   1
  -3 -10 -19 269.170 308.725   1
   3  10  19 646.517 340.118   1
  -3 -10 -21 433.097 281.766   1
   3  10  21 320.828 298.674   1
  -3 -10 -22-165.298 324.511   1
   3  10  22-388.831 338.972   1
  -3 -10 -23 557.132 287.481   1
   3  10  23 384.432 319.035   1
  -3 -10 -24 611.828 326.007   1
   3  10  24 205.419 352.683   1
  -3 -10 -25 251.463 316.444   1
   3  10  25-33.2412 312.351   1
  -3  11  25 276.450 326.124   1
   3 -11 -25 570.036 310.887   1
  -3  11  24 880.923 365.968   1
   3 -11 -24 487.246 330.545   1
  -3  11  23 859.390 388.665   1
   3 -11 -23 531.314 337.876   1
  -3  11  21-439.321 312.183   1
   3 -11 -21 273.227 304.619   1
  -3  11  20 1251.50 358.174   1
   3 -11 -20 652.949 314.377   1
  -3  11  19 627.601 362.618   1
   3 -11 -19 448.294 318.779   1
  -3  11  18 1217.34 325.604   1
   3 -11 -18 1029.65 300.790   1
  -3  11  17 661.421 352.438   1
   3 -11 -17 718.026 320.067   1
  -3  11  15 613.619 276.200   1
   3 -11 -15-167.080 255.073   1
  -3  11  14 569.371 319.782   1
   3 -11 -14 131.842 270.162   1
   3  11 -14 400.932 115.624   1
  -3 -11  13 340.658 93.3051   1
  -3  11  13 559.116 310.450   1
   3 -11 -13 259.092 273.302   1
   3  11 -13 164.676 97.9980   1
   3  11 -12 2534.97 241.250   1
  -3 -11  12 3120.68 239.991   1
  -3  11  12 4206.96 405.925   1
   3 -11 -12 4820.61 403.410   1
  -3  11  11 1200.23 289.289   1
  -3  11  10 1133.07 269.938   1
   3 -11 -10 841.484 256.419   1
   3 -11  -9 146.172 232.407   1
   3 -11  -8 4609.90 480.992   1
  -3  11   8 5568.34 499.260   1
  -3  11   7 115.391 241.244   1
   3  11  -7 74.3160 58.8217   1
  -3 -11   7 75.9595 47.2852   1
   3 -11  -7-27.1128 211.635   1
   3  11  -6 1563.94 145.343   1
  -3 -11   6 1460.53 139.798   1
   3 -11  -5 411.050 190.265   1
  -3  11   5 156.724 205.885   1
  -3 -11   5 365.550 88.7427   1
   3  11  -5 170.680 95.9104   1
   3 -11  -4 181.182 175.946   1
  -3  11   4 515.719 183.611   1
  -3 -11   4 254.874 94.3434   1
   3  11  -4 208.769 104.030   1
   3 -11  -3-21.1867 164.252   1
  -3  11   3-206.212 187.801   1
  -3 -11   3 278.952 114.590   1
   3  11  -3 405.906 118.814   1
  -3  11   2 3125.66 316.887   1
   3 -11  -2 3496.26 319.141   1
   3  11  -1 79.1730 128.048   1
  -3 -11   1 390.734 125.860   1
   3 -11  -1 90.0305 144.718   1
  -3  11   1 154.108 163.076   1
  -3 -11   0 7414.01 597.124   1
   3 -11   0 7409.44 599.653   1
  -3  11   0 7398.73 603.668   1
   3  11   0 7816.44 601.974   1
   3  11   1 286.687 158.388   1
  -3 -11  -1-164.208 148.792   1
   3  11   2 2477.53 301.504   1
   3 -11   2 2598.72 255.255   1
  -3  11  -2 3276.05 262.867   1
  -3 -11  -2 2939.42 296.213   1
   3  11   3 269.475 180.638   1
   3 -11   3 84.5936 95.9754   1
  -3 -11  -3 316.885 170.764   1
  -3  11  -3-9.75725 86.4174   1
   3  11   4 314.057 192.473   1
  -3  11  -4 294.389 79.5490   1
  -3 -11  -4 404.657 184.022   1
   3 -11   4 238.081 78.1905   1
   3  11   5 231.231 217.836   1
  -3 -11  -6 1768.81 277.862   1
   3  11   6 1521.06 264.783   1
  -3 -11  -7 55.1106 222.312   1
   3  11   7-371.151 235.751   1
  -3 -11  -8 4334.48 427.593   1
  -3 -11  -9 746.823 256.429   1
   3  11   9 306.744 241.134   1
  -3 -11 -10 1732.81 310.154   1
   3  11  10 885.383 296.024   1
   3  11  11 2068.59 336.689   1
  -3 -11 -12 4186.88 387.590   1
   3  11  12 2410.72 366.304   1
  -3 -11 -13 128.323 264.170   1
   3  11  13 453.778 300.192   1
  -3 -11 -14 626.330 291.538   1
   3  11  14 454.666 316.277   1
  -3 -11 -15 133.444 240.526   1
   3  11  15 779.031 305.163   1
  -3 -11 -17 202.296 308.218   1
   3  11  17-251.357 332.502   1
  -3 -11 -18 1214.30 280.285   1
   3  11  18 468.185 288.718   1
  -3 -11 -19 303.178 305.655   1
   3  11  19 432.034 325.283   1
  -3 -11 -20 769.640 344.499   1
   3  11  20 1826.27 384.493   1
  -3 -11 -21 564.522 287.743   1
   3  11  21 248.765 291.348   1
  -3 -11 -22 592.011 323.018   1
   3  11  22 175.861 335.668   1
  -3 -11 -23-194.686 303.580   1
   3  11  23-241.512 327.862   1
  -3 -11 -24 317.613 302.236   1
   3  11  24 269.606 294.201   1
  -3 -11 -25 341.426 335.468   1
   3  11  25 328.304 357.553   1
   3 -12 -24 223.909 313.052   1
  -3  12  24 349.159 373.383   1
   3 -12 -22 435.113 321.805   1
  -3  12  22-72.1900 325.944   1
   3 -12 -21-170.118 319.068   1
  -3  12  21 36.4809 351.642   1
   3 -12 -20 171.791 313.937   1
  -3  12  20 736.380 356.860   1
   3 -12 -19 207.206 297.308   1
  -3  12  19 480.938 345.269   1
   3 -12 -18 1142.63 327.772   1
  -3  12  18 1186.28 362.016   1
   3 -12 -17 550.818 318.376   1
  -3  12  17 666.105 350.395   1
   3 -12 -16 959.926 284.306   1
  -3  12  16 626.169 285.300   1
  -3  12  15 803.767 345.190   1
   3 -12 -14 706.563 309.736   1
  -3  12  14-288.905 332.995   1
   3 -12 -13 461.505 291.978   1
  -3  12  13 142.363 301.705   1
   3 -12 -12 781.358 281.666   1
   3 -12 -10 5431.59 506.346   1
  -3  12  10 5053.16 515.949   1
   3 -12  -9 635.537 248.987   1
  -3  12   9-32.2550 262.169   1
   3 -12  -8 4709.88 466.125   1
  -3  12   8 4545.46 476.058   1
   3 -12  -7 280.191 221.872   1
  -3  12   7 299.885 240.835   1
   3 -12  -6 773.691 232.043   1
  -3  12   6 1147.59 256.152   1
   3  12  -5 2547.59 219.175   1
   3 -12  -4 1906.10 278.736   1
   3  12  -4 2454.63 218.086   1
  -3  12   4 2387.78 289.709   1
   3  12  -3 406.440 127.006   1
  -3 -12   3 475.908 125.755   1
   3 -12  -3 601.168 190.544   1
  -3  12   3 699.172 203.110   1
   3 -12  -2 2578.99 295.513   1
  -3  12   2 3317.48 319.155   1
  -3  12   1 3535.55 350.920   1
   3 -12  -1 3802.29 355.147   1
  -3 -12   1 4275.76 340.332   1
   3  12  -1 3559.63 339.931   1
   3  12   0 168.651 151.542   1
  -3  12   0 179.528 151.007   1
   3 -12   0 322.355 144.057   1
   3 -12   1 3498.59 318.820   1
   3  12   1 3975.85 349.662   1
  -3  12  -1 3571.97 323.150   1
   3 -12   2 2833.92 247.681   1
   3  12   2 2573.04 311.363   1
  -3  12  -2 2604.11 248.163   1
   3  12   3 529.520 203.137   1
  -3  12  -3 595.141 111.334   1
  -3 -12  -3 608.700 202.097   1
   3 -12   3 589.877 113.956   1
   3 -12   4 1644.91 161.448   1
   3  12   4 1744.10 262.442   1
  -3  12  -4 1914.24 164.290   1
  -3 -12  -6 1371.63 259.747   1
   3  12   6 993.556 245.372   1
  -3 -12  -7 86.1494 227.522   1
   3  12   7 29.4767 211.719   1
  -3 -12  -8 5099.83 465.234   1
   3  12   8 4124.87 456.957   1
   3  12   9 441.198 265.171   1
  -3 -12  -9 1019.60 282.060   1
   3  12  10 5876.15 523.402   1
  -3 -12 -10 4581.43 494.795   1
  -3 -12 -12-32.4032 255.744   1
   3  12  12 449.580 301.989   1
  -3 -12 -13 527.964 261.708   1
   3  12  13-245.195 276.396   1
   3  12  14 248.287 281.569   1
  -3 -12 -15 235.842 301.793   1
   3  12  15 35.8434 324.755   1
  -3 -12 -16 1555.18 331.480   1
   3  12  16-36.0115 342.000   1
  -3 -12 -17-270.761 272.328   1
   3  12  17-36.1421 307.067   1
  -3 -12 -18 845.455 292.568   1
   3  12  18 1554.36 321.297   1
  -3 -12 -19 976.167 326.226   1
   3  12  19 360.307 350.959   1
  -3 -12 -20 500.927 326.212   1
   3  12  20 393.188 352.892   1
   3  12  21 389.554 303.289   1
  -3 -12 -22 1015.52 326.745   1
   3  12  22 559.549 345.945   1
  -3 -12 -24 219.389 288.574   1
   3  12  24 232.178 314.714   1
   3 -13 -23 96.9358 331.036   1
  -3  13  23 1093.49 375.140   1
   3 -13 -22 462.960 296.033   1
  -3  13  22 215.271 335.621   1
   3 -13 -21 370.964 322.872   1
  -3  13  21 145.537 328.817   1
   3 -13 -20 1027.73 352.434   1
  -3  13  20 478.479 363.243   1
  -3  13  19 111.126 319.286   1
   3 -13 -17-34.7817 269.324   1
  -3  13  17 37.2428 304.374   1
   3 -13 -16 451.418 290.263   1
   3 -13 -15 483.915 314.746   1
  -3  13  15 406.717 337.711   1
   3 -13 -14 511.734 297.507   1
  -3  13  14 146.561 335.916   1
   3 -13 -13 606.944 315.124   1
  -3  13  13 1700.98 348.580   1
   3 -13 -12 2068.73 351.690   1
  -3  13  12 2245.36 379.397   1
   3 -13 -11 360.144 260.338   1
  -3  13  11-34.9486 283.932   1
   3 -13  -9-93.5018 232.424   1
  -3  13   9 166.206 262.681   1
   3 -13  -8 90.3033 229.754   1
  -3  13   8 257.980 254.482   1
   3 -13  -7 28.9093 220.357   1
  -3  13   7-93.3605 243.466   1
   3 -13  -6 2374.85 299.591   1
  -3  13   6 1733.13 301.120   1
   3 -13  -5 26.2262 211.340   1
   3  13  -5 241.476 80.1052   1
  -3 -13   5 348.436 73.3052   1
  -3  13   5 341.919 239.654   1
  -3 -13   4 3758.94 304.438   1
   3 -13  -4 4412.68 375.776   1
  -3  13   4 3195.62 381.864   1
   3  13  -4 3432.31 309.042   1
   3 -13  -3 583.275 196.787   1
  -3 -13   3 322.832 134.878   1
  -3  13   3 682.744 211.983   1
   3  13  -3 913.380 141.783   1
   3 -13  -2 740.535 194.809   1
  -3 -13   2 704.036 163.826   1
  -3  13   2 1148.61 215.560   1
   3  13  -2 1170.45 168.369   1
  -3 -13   1 244.813 148.702   1
   3 -13  -1 159.969 171.900   1
   3  13  -1 270.985 160.331   1
  -3  13   1 381.497 189.588   1
  -3 -13   0 19172.7 1457.60   1
   3 -13   0 19272.5 1452.73   1
   3  13   0 18148.9 1454.94   1
  -3  13   0 20156.9 1456.33   1
  -3  13  -1-63.4364 137.502   1
   3  13   1 263.850 186.274   1
   3 -13   1 311.026 140.316   1
  -3 -13  -1 234.054 190.898   1
  -3  13  -2 968.481 156.814   1
   3 -13   2 1187.29 160.035   1
  -3 -13  -2 1102.22 212.231   1
   3  13   2 1044.41 235.007   1
   3  13   3 378.524 205.376   1
  -3  13  -3 701.924 121.919   1
   3 -13   3 613.665 113.621   1
  -3  13  -4 2110.23 177.441   1
   3 -13   4 2162.27 176.057   1
   3  13   5 364.859 230.889   1
  -3 -13  -5 356.395 221.951   1
   3  13   6 2664.13 326.803   1
  -3 -13  -6 2039.49 306.437   1
   3  13   7-400.459 251.978   1
  -3 -13  -7 88.5386 228.179   1
   3  13   8 446.223 265.626   1
  -3 -13  -8 180.465 243.376   1
   3  13   9 331.313 270.944   1
  -3 -13  -9 245.589 245.275   1
   3  13  11 173.223 283.807   1
  -3 -13 -11-97.5110 271.155   1
   3  13  12 1439.33 371.329   1
  -3 -13 -12 2147.39 348.940   1
   3  13  13 817.795 337.485   1
  -3 -13 -13 535.245 303.397   1
   3  13  14 107.571 331.463   1
  -3 -13 -14-202.717 275.526   1
  -3 -13 -15 33.9414 276.758   1
   3  13  16 508.406 306.507   1
  -3 -13 -16 170.026 262.282   1
   3  13  17-36.3413 308.571   1
  -3 -13 -17 169.976 291.132   1
   3  13  19 575.631 357.623   1
  -3 -13 -19 235.187 330.972   1
   3  13  20 320.976 338.605   1
  -3 -13 -20-66.6858 290.406   1
   3  13  21 105.757 304.437   1
  -3 -13 -21 33.0194 284.563   1
   3  13  22 69.0330 327.058   1
  -3 -13 -22-32.4273 307.793   1
   3  13  23 572.163 363.325   1
  -3 -13 -23 348.124 326.458   1
   3 -14 -23-223.443 322.405   1
  -3  14  23 592.603 377.910   1
   3 -14 -22-130.546 329.034   1
  -3  14  22 391.941 364.115   1
   3 -14 -21 333.701 287.979   1
   3 -14 -20 748.256 343.592   1
  -3  14  20 183.430 371.459   1
   3 -14 -19 137.626 287.167   1
  -3  14  19 111.280 325.717   1
   3 -14 -18 522.022 329.709   1
  -3  14  18 373.007 357.414   1
   3 -14 -16 1050.14 323.290   1
  -3  14  16 899.869 364.269   1
   3 -14 -15 349.297 314.679   1
  -3  14  15 785.313 358.426   1
   3 -14 -13-34.4106 297.675   1
  -3  14  13 588.726 342.425   1
   3 -14 -12 714.366 309.623   1
  -3  14  12 508.840 316.420   1
   3 -14 -11 636.142 267.385   1
  -3  14  11 643.736 283.670   1
   3 -14 -10 492.162 268.126   1
  -3  14  10 630.415 293.042   1
   3 -14  -9 95.7991 265.834   1
  -3  14   9 34.2493 266.616   1
   3 -14  -8 2504.29 339.070   1
  -3  14   8 2432.05 354.215   1
   3 -14  -7 595.828 240.964   1
  -3  14   7 225.888 266.206   1
   3 -14  -6 314.145 221.960   1
  -3  14   6 372.719 254.469   1
   3 -14  -5-27.4134 200.412   1
  -3  14   5-59.1762 226.743   1
  -3 -14   4 4718.52 360.835   1
   3  14  -4 4219.06 365.691   1
   3 -14  -3 24.4880 182.225   1
  -3 -14   3 216.401 125.305   1
   3  14  -3 80.9467 129.549   1
  -3  14   3-105.868 198.034   1
   3 -14  -2 320.164 186.482   1
  -3 -14   2 513.355 152.882   1
   3  14  -2 335.089 149.530   1
  -3  14   2 345.672 214.671   1
   3 -14  -1 463.419 182.479   1
  -3 -14   1 502.621 160.761   1
  -3  14   1 443.095 185.903   1
   3  14  -1 574.865 185.163   1
   3  14   0-84.8449 169.724   1
  -3  14   0 117.263 170.196   1
   3 -14   0 186.676 154.371   1
  -3 -14   0-40.6886 159.600   1
   3  14   1 835.120 203.816   1
  -3  14  -1 678.847 162.839   1
   3 -14   1 434.791 162.605   1
  -3 -14  -1 1157.41 215.915   1
   3  14   2 450.059 203.849   1
  -3 -14  -2 359.792 201.485   1
  -3  14  -2 203.038 124.355   1
   3 -14   2 220.295 129.061   1
  -3 -14  -3 408.888 206.048   1
  -3  14  -3 67.4972 96.4086   1
   3  14   3 133.234 213.290   1
   3 -14   3 45.4604 96.1533   1
   3  14   4 4137.58 463.553   1
  -3 -14  -4 5717.07 470.684   1
   3  14   5 29.7840 238.666   1
  -3 -14  -5 334.497 232.422   1
   3  14   6-155.176 228.862   1
  -3 -14  -6-316.564 220.644   1
   3  14   7-32.4102 252.917   1
  -3 -14  -7 89.4283 221.686   1
   3  14   8 2382.46 354.111   1
  -3 -14  -8 2947.85 360.702   1
   3  14  10 622.734 300.130   1
  -3 -14 -10 32.5504 254.266   1
   3  14  11 422.314 301.515   1
  -3 -14 -11-99.4854 278.672   1
   3  14  12 606.982 319.141   1
  -3 -14 -12 839.725 307.684   1
   3  14  13-504.389 317.575   1
  -3 -14 -13 644.910 301.587   1
   3  14  14 508.879 336.551   1
  -3 -14 -14 68.2313 298.896   1
   3  14  15 584.275 331.570   1
  -3 -14 -15 102.572 301.662   1
   3  14  16 584.911 347.759   1
  -3 -14 -16 273.545 322.089   1
   3  14  18 796.945 367.269   1
  -3 -14 -18 338.385 314.720   1
   3  14  19-107.838 339.517   1
  -3 -14 -19 638.239 305.555   1
  -3 -14 -20 233.043 270.080   1
   3  14  21 104.502 318.499   1
  -3 -14 -21 65.4481 287.881   1
   3  14  22 645.916 353.590   1
   3  14  23 395.056 345.479   1
   3 -15 -22 512.986 339.150   1
  -3  15  22 176.255 376.812   1
   3 -15 -20 67.3801 320.351   1
  -3  15  20 36.5478 371.753   1
   3 -15 -18 797.785 340.094   1
  -3  15  18-37.3982 371.778   1
   3 -15 -17-209.689 285.701   1
  -3  15  17 37.6619 307.874   1
   3 -15 -16 70.1926 278.255   1
  -3  15  16 264.622 332.011   1
   3 -15 -15 175.585 293.012   1
  -3  15  15 416.032 352.081   1
   3 -15 -14 1366.04 334.224   1
  -3  15  14 1696.77 386.769   1
   3 -15 -12 1035.28 279.859   1
  -3  15  12 370.935 307.120   1
   3 -15 -11 987.662 312.293   1
  -3  15  11 768.405 332.686   1
   3 -15 -10-66.7127 265.620   1
  -3  15  10-107.991 279.526   1
   3 -15  -9-32.5439 261.562   1
  -3  15   9-459.043 288.445   1
   3 -15  -8 441.207 271.290   1
  -3  15   8 928.828 308.174   1
   3 -15  -7-153.424 232.656   1
  -3  15   7 335.161 273.305   1
   3 -15  -6 1337.60 280.869   1
  -3  15   6 1766.79 316.703   1
   3 -15  -5 341.742 232.943   1
  -3  15   5-92.7357 238.931   1
   3 -15  -4 81.1894 196.895   1
  -3 -15   4 58.7854 85.3394   1
   3  15  -4 216.069 94.4458   1
  -3  15   4 146.926 235.260   1
   3 -15  -3 102.535 208.666   1
  -3 -15   3 184.432 121.108   1
   3  15  -3 13.1802 123.392   1
  -3  15   3 138.371 225.253   1
   3 -15  -2 288.028 196.502   1
  -3 -15   2 362.764 142.120   1
   3  15  -2 387.461 155.586   1
  -3  15   2 51.1353 205.733   1
   3 -15  -1 219.170 175.615   1
  -3 -15   1 167.414 158.366   1
  -3  15   1 231.025 195.072   1
   3  15  -1 256.560 179.759   1
   3  15   0 1264.02 210.443   1
  -3  15   0 771.466 189.567   1
   3 -15   0 773.764 181.786   1
  -3 -15   0 964.226 194.956   1
   3  15   1 170.305 204.217   1
  -3  15  -1 396.303 160.005   1
   3 -15   1 115.946 144.467   1
  -3 -15  -1 321.956 186.633   1
   3  15   2 209.604 198.818   1
  -3 -15  -2 222.915 205.931   1
  -3  15  -2 230.360 126.168   1
   3 -15   2 246.051 121.755   1
  -3  15  -3 200.711 96.7621   1
   3 -15   3 192.937 94.2369   1
   3  15   4 470.139 228.707   1
  -3 -15  -4 305.309 228.084   1
   3  15   5 61.4628 239.866   1
  -3 -15  -5 87.0249 238.786   1
   3  15   6 2490.58 325.050   1
  -3 -15  -6 1657.06 309.368   1
   3  15   7-164.771 255.174   1
  -3 -15  -7 155.423 248.671   1
   3  15   8 948.743 289.834   1
  -3 -15  -8 1086.20 294.994   1
   3  15   9 277.318 291.921   1
  -3 -15  -9 32.6312 252.877   1
   3  15  10 176.273 296.963   1
  -3 -15 -10 431.985 264.256   1
   3  15  11 967.084 324.242   1
  -3 -15 -11 672.993 293.539   1
   3  15  12 145.037 317.293   1
  -3 -15 -12 1191.55 293.570   1
   3  15  14 955.175 324.173   1
  -3 -15 -14 1168.77 292.285   1
   3  15  15 36.7798 298.925   1
  -3 -15 -15 378.124 268.724   1
   3  15  16 440.551 319.040   1
  -3 -15 -16 788.605 282.708   1
   3  15  17 36.5148 301.885   1
  -3 -15 -17 34.1023 266.121   1
   3  15  18-181.232 306.300   1
  -3 -15 -18 880.518 300.915   1
   3  15  20 70.3214 349.035   1
  -3 -15 -20 165.179 320.638   1
   3  15  21 171.703 373.536   1
  -3 -15 -21 517.359 320.928   1
   3  15  22 99.8405 363.734   1
  -3 -15 -22 252.943 336.021   1
  -3  16  21 143.307 364.294   1
   3 -16 -21-518.853 285.207   1
  -3  16  19 37.0046 332.704   1
   3 -16 -19 203.440 293.534   1
  -3  16  17 869.318 369.532   1
   3 -16 -17-34.8623 313.310   1
  -3  16  16-570.665 345.456   1
   3 -16 -16 140.477 279.223   1
  -3  16  15 190.874 326.180   1
   3 -16 -15-176.284 286.800   1
  -3  16  14 152.683 326.015   1
   3 -16 -14 352.640 285.475   1
  -3  16  13 38.0374 304.319   1
   3 -16 -13 70.3261 273.715   1
  -3  16  11 374.530 315.283   1
   3 -16 -11 241.273 278.601   1
  -3  16  10 369.183 314.239   1
   3 -16 -10-67.9820 268.766   1
  -3  16   9 36.4188 311.346   1
   3 -16  -9-265.390 266.868   1
  -3  16   7-275.292 274.143   1
   3 -16  -7-31.8111 244.620   1
  -3  16   6 467.779 265.058   1
   3 -16  -6 492.222 262.972   1
  -3  16   5 256.857 246.603   1
   3 -16  -5 206.818 229.990   1
  -3  16   4 1681.37 323.156   1
   3 -16  -4 2089.61 306.473   1
   3  16  -3 184.819 127.352   1
   3 -16  -2 1325.54 243.442   1
  -3 -16   2 1398.08 192.149   1
   3  16  -2 1167.18 196.474   1
  -3  16   2 1586.91 256.051   1
   3 -16  -1 910.568 209.084   1
  -3 -16   1 777.213 181.496   1
   3  16  -1 809.146 190.104   1
  -3  16   1 720.274 221.257   1
   3  16   0 252.845 186.639   1
   3 -16   0 240.633 171.808   1
  -3  16   0-104.650 167.544   1
  -3 -16   0-21.5601 174.661   1
   3  16   1 227.409 205.643   1
   3 -16   1 726.841 159.344   1
  -3  16  -1 764.640 172.422   1
  -3 -16  -1 735.802 211.963   1
   3  16   2 1497.90 262.820   1
  -3 -16  -2 1589.77 252.379   1
   3 -16   2 937.392 161.108   1
  -3  16  -2 1129.41 169.564   1
  -3 -16  -3 683.562 227.304   1
  -3  16  -3 138.058 78.6079   1
   3  16   3 723.239 255.106   1
   3  16   4 2495.25 344.107   1
  -3 -16  -4 1782.11 315.818   1
   3  16   5-31.7413 268.333   1
  -3 -16  -5 119.927 242.770   1
   3  16   6 263.150 264.430   1
  -3 -16  -6-155.252 230.264   1
   3  16   7 271.158 286.377   1
  -3 -16  -7 701.323 264.904   1
   3  16   8 347.604 284.026   1
  -3 -16  -8 163.379 264.572   1
   3  16   9-35.4814 289.062   1
  -3 -16  -9 700.138 284.176   1
   3  16  10 288.331 289.355   1
  -3 -16 -10 101.389 265.424   1
   3  16  11 510.852 323.270   1
  -3 -16 -11 785.779 291.562   1
   3  16  13 147.974 306.624   1
  -3 -16 -13 69.1875 281.513   1
   3  16  14-37.0557 301.481   1
  -3 -16 -14 173.133 286.315   1
   3  16  15-36.9965 326.289   1
  -3 -16 -15 345.537 285.940   1
   3  16  16 1215.80 379.268   1
  -3 -16 -16 172.183 307.619   1
   3  16  17-182.925 347.448   1
  -3 -16 -17-137.107 311.221   1
   3  16  19 35.3047 363.865   1
  -3 -16 -19 664.939 334.670   1
   3  16  21-100.989 366.261   1
  -3 -16 -21 191.811 298.722   1
  -3  17  20-217.519 386.140   1
   3 -17 -20 394.973 325.715   1
  -3  17  19 36.9795 347.064   1
   3 -17 -19 334.859 285.902   1
  -3  17  18-263.103 371.447   1
   3 -17 -18 510.829 318.444   1
  -3  17  17 682.136 385.567   1
   3 -17 -17 517.760 341.496   1
  -3  17  16-114.793 357.517   1
   3 -17 -16 140.374 318.421   1
  -3  17  15 808.670 357.869   1
   3 -17 -15 848.288 340.370   1
  -3  17  14 347.682 348.917   1
   3 -17 -14 390.105 314.336   1
  -3  17  13-77.2187 346.836   1
   3 -17 -13 1127.84 323.099   1
  -3  17  12 154.623 332.294   1
   3 -17 -12 597.315 295.877   1
  -3  17  11 460.312 320.927   1
   3 -17 -11 593.146 290.410   1
  -3  17  10 264.640 307.570   1
   3 -17 -10-103.879 278.385   1
  -3  17   9 37.1302 319.273   1
   3 -17  -9-34.2676 260.487   1
  -3  17   8 691.416 310.885   1
   3 -17  -8 437.252 266.841   1
  -3  17   6 1453.42 299.130   1
   3 -17  -6 1271.94 276.514   1
  -3  17   5-33.2981 258.514   1
   3 -17  -5-30.7253 239.768   1
  -3  17   4 191.411 268.535   1
   3 -17  -4-265.219 225.861   1
  -3  17   3 208.992 240.364   1
   3 -17  -3 363.861 239.079   1
  -3  17   2 521.494 238.643   1
   3 -17  -2 676.120 227.929   1
   3  17  -1-81.6662 174.880   1
  -3  17   1 246.870 203.681   1
   3  17   0 94.7656 192.026   1
  -3  17   0 148.320 178.554   1
  -3 -17  -1 147.228 195.010   1
   3  17   1 287.774 213.880   1
  -3 -17  -3 479.333 246.770   1
   3  17   3 30.0505 261.832   1
  -3 -17  -4 266.392 238.481   1
   3  17   4 663.496 260.889   1
  -3 -17  -5 61.7183 237.132   1
   3  17   5 65.7764 277.438   1
  -3 -17  -6 1147.60 275.301   1
   3  17   6 815.794 309.010   1
  -3 -17  -8 300.614 278.659   1
   3  17   8 1213.46 312.029   1
  -3 -17  -9 203.849 283.607   1
   3  17   9 72.5691 297.411   1
  -3 -17 -10 68.8204 282.865   1
   3  17  10 625.169 320.391   1
  -3 -17 -12 1116.41 322.672   1
   3  17  12-74.6544 338.557   1
  -3 -17 -13 349.471 269.730   1
   3  17  13 560.851 323.799   1
  -3 -17 -14 174.704 278.816   1
   3  17  14 373.662 336.368   1
  -3 -17 -15 697.859 329.294   1
   3  17  15 781.863 370.494   1
  -3 -17 -16 415.606 323.626   1
   3  17  16-332.755 349.146   1
   3  17  18 606.811 341.704   1
  -3 -17 -20 194.020 295.071   1
   3  17  20-136.201 318.717   1
   3 -18 -19 366.623 325.966   1
  -3  18  19 329.304 370.232   1
   3 -18 -18-34.0014 292.369   1
  -3  18  18 37.3099 342.338   1
   3 -18 -17 242.032 307.907   1
  -3  18  17 796.382 393.015   1
   3 -18 -16 700.947 324.646   1
  -3  18  16 345.704 385.666   1
   3 -18 -15 70.8142 311.740   1
  -3  18  15 348.987 356.080   1
   3 -18 -14 106.942 304.860   1
  -3  18  14 624.404 376.869   1
   3 -18 -13-71.5461 297.283   1
  -3  18  13 430.456 353.215   1
   3 -18 -12 500.679 323.982   1
  -3  18  12 78.2281 327.002   1
   3 -18 -11 250.573 280.162   1
  -3  18  11 349.568 329.745   1
   3 -18 -10 462.112 303.066   1
  -3  18  10 770.503 333.514   1
   3 -18  -9 526.969 291.247   1
  -3  18   9 38.0668 304.562   1
   3 -18  -8 276.343 275.127   1
  -3  18   8-75.2124 311.018   1
   3 -18  -7 473.176 293.872   1
  -3  18   7-184.060 309.337   1
  -3  18   6 250.383 282.543   1
  -3  18   5 242.579 269.616   1
  -3  18   4 33.1098 265.525   1
   3  18   4-163.507 268.147   1
   3  18   5 33.9630 264.356   1
  -3 -18  -7 302.492 270.399   1
   3  18   7-35.8851 303.534   1
  -3 -18  -8 205.393 275.102   1
   3  18   8 292.505 297.271   1
  -3 -18  -9 659.815 295.576   1
   3  18   9-111.292 310.872   1
  -3 -18 -10 842.455 293.570   1
   3  18  10 861.941 329.540   1
  -3 -18 -11 353.097 285.620   1
   3  18  11 37.7259 324.765   1
  -3 -18 -12 283.964 302.752   1
   3  18  12 302.716 340.098   1
  -3 -18 -13 35.4612 280.384   1
   3  18  13 642.953 359.039   1
  -3 -18 -14 352.443 277.561   1
   3  18  14 37.4634 348.512   1
  -3 -18 -15 592.710 321.262   1
   3  18  15-37.2018 359.231   1
   3  18  16 366.097 332.001   1
  -3 -18 -17 339.699 311.698   1
   3  18  17-323.657 341.934   1
  -3 -18 -18 568.087 297.716   1
   3  18  18 211.032 344.746   1
  -3 -18 -19 196.749 303.348   1
   3  18  19 138.354 352.025   1
   3  19  12 227.506 326.470   1
   3  19  13 188.857 337.129   1
   3  19  14 223.965 337.163   1
   3  19  15 517.279 363.986   1
   3  19  16 579.962 349.593   1
   4   0 -26 70.0757 313.119   1
   4   0 -25-350.350 296.821   1
  -4   0  25 532.787 325.191   1
   4   0 -24 698.539 321.556   1
  -4   0  24 454.915 330.804   1
   4   0 -23 693.285 325.804   1
  -4   0  23-112.798 318.619   1
   4   0 -21-642.007 283.973   1
  -4   0  21-145.580 279.636   1
  -4   0  20 6141.13 615.345   1
   4   0 -20 6566.08 601.079   1
   4   0 -19-32.3988 258.558   1
  -4   0  19 69.7614 272.878   1
   4   0 -17-244.994 242.697   1
  -4   0  17 65.8749 257.766   1
  -4   0  16 4466.26 506.176   1
   4   0 -16 5628.19 503.851   1
   4   0 -15 28.5030 234.048   1
  -4   0  15-675.422 263.300   1
   4   0 -14 1530.80 267.431   1
   4   0 -13 208.799 188.124   1
  -4   0  13-28.0060 196.337   1
   4   0 -11-164.513 169.289   1
  -4   0  11 277.045 195.534   1
   4   0 -10 2037.71 262.462   1
  -4   0  10 2575.80 273.947   1
   4   0  -9 228.624 167.887   1
  -4   0   9-268.493 177.695   1
  -4   0   8 62925.2 4548.51   1
   4   0  -8 60138.9 4543.94   1
  -4   0   7 19.5337 131.560   1
   4   0  -7-36.5158 106.252   1
  -4   0   6 4899.66 382.116   1
   4   0  -6 3488.40 368.505   1
  -4   0   5-114.629 144.416   1
   4   0  -5 282.766 146.875   1
   4   0  -4 61422.5 4375.03   1
  -4   0   4 57188.8 4374.60   1
  -4   0   2 79.2065 124.434   1
   4   0  -2-77.1875 131.826   1
  -4   0   1 136.807 132.365   1
   4   0  -1 24.5404 116.790   1
  -4   0   0-12.2981 133.810   1
   4   0   0-35.9577 134.623   1
  -4   0  -1-12.2623 100.697   1
   4   0   1 60.4302 100.612   1
  -4   0  -2-37.8199 107.491   1
   4   0   2 12.6829 110.879   1
  -4   0  -4 61005.2 4472.43   1
   4   0   4 60322.7 4472.28   1
  -4   0  -5 118.476 122.989   1
   4   0   5-137.508 127.170   1
   4   0   6 4967.31 420.347   1
  -4   0  -6 5005.26 417.872   1
  -4   0  -7-133.510 115.058   1
   4   0   7 195.563 134.050   1
   4   0   8 60978.8 4561.16   1
  -4   0  -8 62395.1 4558.55   1
  -4   0  -9-309.694 151.258   1
   4   0   9 124.209 155.448   1
  -4   0 -10 1944.08 234.742   1
   4   0  10 1628.40 240.922   1
  -4   0 -11 67.0844 154.676   1
   4   0  11-118.044 168.007   1
  -4   0 -12 15735.5 1247.47   1
   4   0  12 16730.3 1254.60   1
  -4   0 -13 298.698 201.283   1
  -4   0 -14 1452.95 232.057   1
   4   0  14 1078.51 237.054   1
   4   0  15 351.688 238.674   1
  -4   0 -16 5482.25 534.814   1
   4   0  16 5940.13 539.936   1
   4   0  17-189.102 244.678   1
  -4   0 -17 216.013 249.253   1
   4   0  19 480.654 294.380   1
  -4   0 -19 380.170 273.624   1
  -4   0 -20 5898.71 551.030   1
   4   0  20 4884.30 552.153   1
   4   0  21 175.892 286.112   1
  -4   0 -21 333.043 288.194   1
   4   0  23 72.2667 307.444   1
  -4   0 -23 33.9588 285.828   1
   4   0  24 400.350 312.079   1
  -4   0 -24 649.614 312.064   1
  -4   0 -26 480.468 339.164   1
   4  -1 -27 653.773 342.127   1
  -4   1  26 37.6735 315.783   1
   4  -1 -26 554.268 329.586   1
  -4  -1  25 421.836 329.196   1
  -4   1  25-151.101 324.277   1
   4   1 -25 353.596 332.855   1
   4  -1 -25-34.7643 304.061   1
  -4  -1  24 685.683 315.475   1
  -4   1  24 75.3866 312.172   1
   4   1 -24 105.414 300.169   1
   4  -1 -24 208.338 287.012   1
  -4  -1  23 716.444 317.590   1
  -4   1  23 709.025 327.148   1
   4   1 -23-104.331 299.511   1
   4  -1 -23 518.705 312.446   1
  -4  -1  22 557.453 312.654   1
  -4   1  22 702.352 315.782   1
   4   1 -22 823.199 319.910   1
   4  -1 -22 856.906 311.015   1
  -4  -1  21 510.962 294.996   1
  -4   1  21 583.846 284.228   1
   4   1 -21 202.244 277.304   1
   4  -1 -21 710.301 280.789   1
  -4  -1  20 677.868 292.085   1
  -4   1  20-107.949 302.650   1
   4   1 -20 362.854 273.970   1
   4  -1 -20 463.979 294.990   1
  -4  -1  19 312.963 280.871   1
  -4   1  19-246.692 272.887   1
   4   1 -19-192.985 243.181   1
   4  -1 -19 194.869 256.009   1
  -4  -1  18 1949.25 323.516   1
  -4   1  18 1100.78 320.278   1
   4  -1 -18 1459.16 297.229   1
   4   1 -18 906.353 285.464   1
  -4  -1  17 1104.98 284.932   1
  -4   1  17 973.238 286.383   1
   4   1 -17 938.093 266.655   1
  -4   1  16 520.318 247.669   1
  -4  -1  16 187.832 245.573   1
   4  -1 -16 655.959 225.793   1
   4   1 -16 758.341 259.014   1
  -4   1  15 596.057 229.247   1
  -4  -1  15-30.0402 238.542   1
   4  -1 -15-57.5595 218.803   1
   4   1 -15 448.080 247.353   1
  -4   1  14 482.499 224.177   1
  -4  -1  14 663.455 271.809   1
   4  -1 -14 996.497 228.700   1
  -4   1  13 259.747 237.755   1
   4  -1 -13 53.0122 218.898   1
  -4   1  12 2961.56 339.707   1
   4  -1 -12 2992.44 327.966   1
   4   1 -12 3092.14 325.193   1
  -4  -1  11 2602.70 266.478   1
  -4   1  11 2049.93 281.443   1
   4   1 -11 2006.76 249.111   1
   4  -1 -11 1524.09 258.921   1
   4   1 -10 22578.7 1730.12   1
   4  -1 -10 23915.9 1736.52   1
  -4  -1  10 22114.0 1734.75   1
  -4   1  10 23118.0 1741.42   1
   4   1  -9 3213.02 309.348   1
   4  -1  -9 3401.50 313.863   1
  -4  -1   9 3109.65 324.449   1
  -4   1   9 3731.22 336.128   1
   4  -1  -8 302.542 159.914   1
   4   1  -8 208.604 156.982   1
  -4   1   8 673.242 181.998   1
  -4  -1   8 725.599 155.404   1
   4  -1  -7 66182.7 4939.32   1
  -4  -1   7 67435.1 4939.04   1
   4   1  -7 67268.5 4937.99   1
  -4   1   7 66694.1 4943.63   1
  -4   1   6 10402.6 817.296   1
  -4  -1   6 10223.8 812.621   1
   4  -1  -6 10938.9 814.468   1
   4   1  -6 10395.8 812.611   1
   4  -1  -5 740.286 153.932   1
  -4  -1   5 901.340 160.978   1
  -4   1   5 1101.66 166.609   1
   4  -1  -4 33085.0 2360.80   1
  -4   1   4 30322.2 2362.19   1
   4   1  -2 47833.0 3433.43   1
  -4  -1   2 45181.0 3433.09   1
   4  -1  -1 14216.4 1023.89   1
   4   1  -1 13652.5 1026.62   1
  -4   1   1 14276.0 1025.64   1
  -4  -1   1 12091.4 1024.76   1
  -4  -1   0 12.3011 124.670   1
  -4   1   0 257.052 98.5558   1
   4   1   0 156.325 140.246   1
   4  -1   0 312.363 114.004   1
   4   1   1 14416.4 988.260   1
   4  -1   1 12131.9 980.046   1
  -4   1  -1 11826.6 982.735   1
  -4  -1  -1 13974.3 987.734   1
   4  -1   2 47709.6 3347.85   1
  -4   1  -2 43052.3 3346.48   1
   4  -1   3 20149.6 1508.55   1
  -4  -1  -4 30476.7 2284.06   1
   4   1   4 30970.0 2284.71   1
  -4   1  -5 397.938 148.450   1
  -4  -1  -5 539.869 164.811   1
   4   1   5 579.649 170.114   1
   4  -1   5 915.962 157.514   1
   4   1   6 10130.1 772.235   1
   4  -1   6 8814.63 762.693   1
  -4   1  -6 10339.2 765.922   1
  -4  -1  -6 10154.9 764.616   1
   4   1   7 60284.5 4598.10   1
   4  -1   7 62381.0 4595.04   1
  -4  -1  -7 62114.1 4596.99   1
  -4   1  -7 63920.3 4592.71   1
  -4   1  -8 465.402 139.176   1
  -4  -1  -8 37.7357 145.738   1
   4  -1   8 311.599 136.413   1
   4   1   8 322.273 160.958   1
  -4  -1  -9 2537.51 282.074   1
  -4   1  -9 2920.54 282.652   1
   4   1   9 2944.50 301.223   1
   4  -1   9 2766.46 285.773   1
   4   1  10 22393.7 1695.51   1
   4  -1  10 22618.7 1690.12   1
  -4   1 -10 23132.7 1686.54   1
  -4  -1 -10 21294.4 1685.86   1
   4   1  11 1950.86 253.077   1
   4  -1  11 1388.68 236.146   1
  -4   1 -11 1683.41 244.860   1
  -4  -1 -11 2177.63 245.912   1
   4  -1  12 2883.13 315.707   1
  -4   1 -12 2974.56 306.116   1
   4   1  13 134.342 220.974   1
  -4  -1 -13-433.763 218.848   1
   4  -1  14 727.815 222.931   1
   4   1  14 708.382 240.608   1
  -4  -1 -14 690.691 228.181   1
  -4   1 -14 632.744 197.829   1
   4  -1  15 315.382 221.468   1
  -4   1 -15 978.127 236.534   1
  -4  -1 -15 816.030 235.251   1
   4   1  16 467.613 256.509   1
   4  -1  16 750.461 262.510   1
  -4   1 -16 349.224 244.047   1
  -4  -1 -16 90.4531 251.596   1
   4   1  17 639.827 265.499   1
   4  -1  17 837.416 260.861   1
  -4   1 -17 1337.08 270.684   1
  -4  -1 -17 1032.98 277.733   1
   4  -1  18 752.502 272.165   1
   4   1  18 1130.52 289.622   1
  -4   1 -18 1320.76 284.933   1
  -4  -1 -18 893.720 276.525   1
   4  -1  19 134.556 263.857   1
   4   1  19 277.237 250.388   1
  -4   1 -19-95.0291 238.871   1
  -4  -1 -19-63.9003 245.499   1
   4  -1  20-240.466 263.925   1
   4   1  20 34.8549 271.286   1
  -4   1 -20-195.174 262.114   1
  -4  -1 -20 362.544 253.882   1
   4  -1  21 700.604 284.356   1
   4   1  21 601.936 287.335   1
  -4   1 -21 696.905 264.707   1
  -4  -1 -21 635.103 275.527   1
   4  -1  22 892.534 318.726   1
   4   1  22 680.032 304.834   1
  -4   1 -22 1109.88 315.850   1
  -4  -1 -22 843.442 303.105   1
   4  -1  23 470.611 308.308   1
   4   1  23 469.537 301.627   1
  -4   1 -23 408.532 302.375   1
  -4  -1 -23 678.558 295.969   1
   4  -1  24 475.254 315.205   1
   4   1  24-36.2618 291.712   1
  -4   1 -24 549.950 298.312   1
  -4  -1 -24 306.342 302.059   1
   4   1  25 181.550 316.458   1
  -4  -1 -25 409.326 318.536   1
  -4   1 -25 417.161 319.937   1
   4   1  26-72.1113 311.640   1
  -4  -1 -26 442.988 324.292   1
  -4   2  27 517.465 336.166   1
   4  -2 -27-169.740 316.796   1
  -4   2  26 261.146 310.120   1
   4  -2 -26 411.579 322.558   1
  -4   2  25-149.902 316.288   1
   4  -2 -25 413.744 301.622   1
  -4  -2  24 268.147 321.744   1
   4   2 -24-70.9416 306.979   1
  -4  -2  23 680.306 336.192   1
  -4   2  23 260.571 329.278   1
   4   2 -23 385.164 315.076   1
   4  -2 -23 1412.52 346.631   1
  -4  -2  22 520.254 313.923   1
  -4   2  22 184.811 306.079   1
   4   2 -22 549.421 302.624   1
   4  -2 -22 239.572 302.227   1
  -4  -2  21 254.766 290.557   1
   4   2 -21 336.263 283.223   1
  -4  -2  20 745.500 314.358   1
  -4   2  20 1051.92 325.326   1
   4  -2 -20 828.951 305.963   1
   4   2 -20 1017.45 292.894   1
  -4   2  19 819.252 307.206   1
   4  -2 -19 1075.31 293.900   1
  -4   2  18 242.827 301.035   1
  -4  -2  18 567.811 280.189   1
   4  -2 -18 545.870 292.247   1
   4   2 -18-30.9288 253.810   1
  -4  -2  17 322.231 258.488   1
   4   2 -17 656.467 250.484   1
  -4   2  16 131.416 246.778   1
  -4  -2  16 959.360 274.471   1
   4  -2 -16 273.971 231.010   1
   4   2 -16 889.266 243.561   1
   4  -2 -15 4892.75 471.043   1
  -4   2  15 4228.40 487.877   1
  -4  -2  15 5151.96 472.020   1
   4   2 -15 4695.96 458.778   1
  -4   2  14 1317.31 278.854   1
  -4  -2  14 1439.15 260.350   1
   4  -2 -14 1221.95 256.141   1
   4   2 -14 1152.00 230.579   1
   4  -2 -13 17902.6 1330.85   1
  -4   2  13 16468.3 1330.58   1
   4  -2 -12 10388.7 836.509   1
  -4   2  12 10910.1 844.283   1
  -4  -2  12 9783.57 824.112   1
   4   2 -11 6258.94 527.153   1
  -4  -2  11 6309.39 537.211   1
   4  -2 -10 705.146 189.263   1
   4   2 -10 1421.32 203.283   1
  -4   2  10 863.532 216.019   1
  -4  -2  10 1656.46 211.321   1
   4  -2  -9 1493.04 214.339   1
   4   2  -9 1568.86 205.438   1
  -4   2   9 1147.01 194.880   1
  -4  -2   9 1385.56 202.473   1
  -4  -2   8 11469.3 902.889   1
   4   2  -8 12215.9 903.837   1
   4  -2  -8 11498.9 911.690   1
  -4   2   8 11320.6 914.304   1
  -4  -2   7 21658.7 1644.81   1
   4   2  -7 21782.0 1642.21   1
   4  -2  -7 23117.2 1651.81   1
  -4   2   7 20908.5 1655.04   1
  -4   2   6 28861.9 1980.18   1
  -4  -2   6 26197.5 1969.73   1
   4   2  -6 28586.8 1968.81   1
   4  -2  -6 22244.3 1968.99   1
   4  -2  -5 16889.5 1317.94   1
   4   2  -5 16637.6 1308.54   1
  -4   2   5 18327.0 1322.06   1
  -4  -2   5 17910.2 1311.57   1
   4  -2  -4 19901.0 1529.68   1
  -4   2   4 20866.8 1531.15   1
   4  -2  -3 48873.2 3609.79   1
  -4   2   3 48813.8 3612.01   1
   4   2  -2 31026.8 2359.82   1
  -4  -2   2 32650.8 2360.30   1
  -4  -2   1 1351.00 175.893   1
   4   2  -1 1115.25 156.443   1
   4  -2  -1 1362.78 164.261   1
  -4   2   1 887.962 159.824   1
   4   2   0 96605.6 7324.08   1
   4  -2   0 102594. 7325.21   1
  -4  -2   0 98078.6 7324.96   1
  -4   2   0 101564. 7324.99   1
   4  -2   1 851.346 138.522   1
  -4   2  -1 1126.17 150.972   1
   4  -2   2 33761.7 2468.47   1
  -4   2  -2 32906.7 2468.45   1
   4  -2   3 51069.1 3519.48   1
   4   2   3 45181.7 3523.83   1
  -4   2  -3 47872.8 3518.17   1
  -4  -2  -3 46033.4 3523.52   1
   4   2   4 20051.0 1487.90   1
  -4  -2  -4 19545.3 1487.83   1
   4   2   5 16623.9 1237.77   1
  -4  -2  -5 15957.4 1235.17   1
   4  -2   6 27639.1 1980.70   1
   4   2   6 27246.3 1987.72   1
  -4   2  -6 26194.0 1976.98   1
  -4  -2  -6 25108.4 1983.52   1
   4  -2   7 20889.7 1600.32   1
   4   2   7 22736.5 1613.48   1
  -4   2  -7 21639.9 1599.24   1
  -4  -2  -7 20281.6 1606.44   1
   4   2   8 11058.0 888.011   1
   4  -2   8 11104.8 875.931   1
  -4  -2  -8 11932.4 888.608   1
  -4   2  -8 11413.9 875.085   1
   4   2   9 1243.61 214.542   1
   4  -2   9 1851.68 209.500   1
  -4   2  -9 1704.84 199.524   1
  -4  -2  -9 1614.01 211.965   1
   4   2  10 721.860 219.955   1
  -4  -2 -10 1308.93 205.688   1
  -4   2 -10 761.116 169.670   1
   4  -2  11 5479.27 494.686   1
  -4   2 -11 6121.48 496.285   1
  -4  -2 -12 10278.9 761.649   1
  -4   2 -12 8914.41 746.134   1
   4  -2  12 9028.55 749.999   1
   4   2  12 9244.26 762.458   1
  -4   2 -13 17580.5 1242.24   1
  -4  -2 -13 15919.4 1243.29   1
   4  -2  13 15082.9 1238.42   1
   4   2  13 15587.1 1246.15   1
   4  -2  14 1635.10 269.065   1
   4   2  14 2040.84 294.079   1
  -4   2 -14 1602.18 247.696   1
  -4  -2 -14 1439.61 290.466   1
   4  -2  15 3471.01 436.698   1
   4   2  15 3970.68 429.308   1
  -4  -2 -15 4605.85 433.686   1
  -4   2 -15 5270.67 435.467   1
   4  -2  16 205.867 224.003   1
   4   2  16 126.844 282.044   1
  -4   2 -16 313.839 214.997   1
  -4  -2 -16 61.3000 264.480   1
   4  -2  17-182.579 230.827   1
  -4   2 -17-29.9813 227.429   1
   4  -2  18 645.489 269.187   1
   4   2  18 639.001 285.234   1
  -4   2 -18 394.127 234.500   1
   4   2  19 1118.66 291.139   1
  -4  -2 -19 708.716 262.824   1
   4  -2  20 681.252 283.911   1
   4   2  20 455.972 290.453   1
  -4   2 -20 1547.52 298.232   1
  -4  -2 -20 1391.82 302.663   1
   4  -2  21 34.8812 270.802   1
  -4   2 -21 494.417 282.908   1
   4  -2  22 249.398 287.104   1
   4   2  22-143.272 274.469   1
  -4   2 -22 570.498 284.997   1
  -4  -2 -22 438.622 285.293   1
   4   2  23 432.565 287.401   1
  -4  -2 -23 981.655 300.400   1
   4  -2  24 146.898 240.328   1
  -4   2 -24 415.137 289.848   1
   4   2  25-72.1131 322.546   1
  -4  -2 -25 473.919 327.163   1
   4   2  26 538.582 349.034   1
  -4  -2 -26 1551.35 365.077   1
   4   2  27 281.623 330.361   1
  -4  -2 -27 99.9427 327.217   1
   4  -3 -28-32.9779 312.486   1
  -4   3  27 146.108 317.165   1
   4  -3 -27 301.838 313.250   1
  -4   3  26 258.461 319.192   1
   4  -3 -26 169.687 296.477   1
  -4   3  25 555.340 308.380   1
   4  -3 -25-205.399 312.588   1
  -4   3  24 148.581 333.630   1
   4  -3 -24 309.077 325.283   1
  -4  -3  23 342.458 288.915   1
  -4   3  23-37.2191 343.139   1
   4   3 -23 564.393 296.660   1
   4  -3 -23-34.3395 315.492   1
  -4  -3  22 967.280 333.510   1
  -4   3  22 630.127 349.835   1
   4  -3 -22 510.730 301.848   1
   4   3 -22 864.675 305.864   1
  -4   3  21 73.7755 282.668   1
  -4  -3  21-581.039 300.914   1
   4  -3 -21 202.071 277.168   1
   4   3 -21 134.676 275.178   1
  -4   3  20-437.247 328.627   1
  -4  -3  20 141.151 293.681   1
   4   3 -20 557.019 269.811   1
   4  -3 -20 1131.91 319.352   1
  -4  -3  19 102.583 252.129   1
  -4   3  19-35.7073 267.019   1
   4   3 -19 381.271 257.851   1
   4  -3 -19-330.104 254.947   1
  -4  -3  18 2244.03 328.235   1
  -4   3  18 1997.20 364.871   1
   4   3 -18 1779.69 316.605   1
   4  -3 -18 2137.94 350.064   1
  -4  -3  17-190.413 239.336   1
  -4   3  17 136.656 273.349   1
   4   3 -17 177.176 228.706   1
   4  -3 -17 158.992 253.811   1
  -4  -3  16 8084.73 701.688   1
  -4   3  16 7920.08 712.139   1
   4   3 -16 8715.81 696.631   1
   4  -3 -16 8149.62 698.951   1
   4   3 -15 756.182 228.653   1
   4  -3 -15 330.776 245.344   1
  -4  -3  15 1014.84 235.342   1
  -4   3  15 839.154 270.989   1
   4  -3 -14 726.890 242.226   1
  -4   3  14 280.825 246.380   1
   4   3 -13 1121.86 228.367   1
   4  -3 -13 1204.70 233.512   1
  -4  -3  13 1385.13 251.027   1
   4  -3 -12 3977.11 423.198   1
  -4  -3  12 4436.31 421.020   1
  -4   3  12 5125.99 444.940   1
   4   3 -12 4376.08 405.876   1
   4  -3 -11 358.058 201.779   1
   4   3 -11-43.4251 180.675   1
  -4   3  11 247.933 205.528   1
  -4  -3  11 366.243 178.935   1
   4  -3 -10 13120.6 1041.11   1
  -4  -3  10 14269.2 1035.03   1
  -4   3  10 14026.0 1049.60   1
   4   3 -10 11983.4 1026.46   1
  -4  -3   9 2302.25 258.629   1
  -4   3   9 2308.11 299.994   1
   4  -3  -9 2617.87 284.224   1
   4   3  -9 2794.22 263.162   1
  -4  -3   8 90.3900 139.959   1
  -4   3   8 442.968 157.429   1
   4   3  -8 490.400 148.835   1
   4  -3  -8 586.933 160.049   1
   4   3  -7 1884.94 219.657   1
   4  -3  -7 2325.30 235.762   1
  -4  -3   7 2047.26 224.167   1
  -4   3   7 1933.13 247.677   1
   4  -3  -6 26027.2 1925.45   1
  -4   3   6 25923.9 1928.73   1
   4   3  -6 24898.3 1914.15   1
  -4  -3   6 25947.2 1913.86   1
   4  -3  -5 1017.79 188.326   1
  -4   3   5 1146.40 193.188   1
   4  -3  -4 10557.9 776.019   1
  -4   3   4 9365.98 775.329   1
   4  -3  -3 10094.1 709.101   1
  -4   3   3 9350.23 711.682   1
   4   3  -3 9032.19 703.995   1
  -4  -3   3 8162.93 701.069   1
  -4  -3   2 966.240 141.065   1
   4   3  -2 629.236 124.697   1
   4  -3  -2 1203.90 142.741   1
  -4   3   2 982.964 150.792   1
   4   3  -1 864.935 139.489   1
  -4  -3   1 277.930 138.347   1
  -4   3   0-25.6962 123.019   1
   4  -3   0-37.4828 124.985   1
  -4   3  -1 754.265 131.350   1
   4  -3   1 584.249 131.307   1
   4  -3   2 1489.74 153.968   1
  -4   3  -2 1300.37 158.851   1
   4   3   2 1207.52 172.013   1
   4   3   3 8777.39 718.679   1
   4  -3   3 9324.98 706.567   1
  -4  -3  -3 8610.46 717.658   1
  -4   3  -3 9898.84 709.099   1
   4  -3   4 8866.15 716.485   1
   4   3   4 9266.19 733.578   1
  -4   3  -4 10462.3 720.005   1
  -4  -3  -4 8579.75 727.708   1
   4   3   5 858.997 180.240   1
  -4  -3  -5 792.344 169.956   1
   4  -3   6 23947.3 1706.76   1
  -4   3  -6 21806.9 1704.84   1
  -4  -3  -6 22485.2 1714.74   1
   4   3   6 23113.8 1719.46   1
   4  -3   7 1648.84 198.084   1
   4   3   7 2230.18 245.325   1
  -4  -3  -7 1834.25 223.511   1
  -4   3  -7 1890.72 202.798   1
   4   3   8 154.243 147.985   1
  -4  -3  -8 123.446 149.807   1
  -4   3  -8 530.779 127.689   1
  -4   3  -9 2296.23 246.641   1
  -4  -3  -9 3090.76 292.688   1
   4   3   9 2863.83 308.584   1
   4  -3   9 2069.19 246.557   1
   4   3  10 12030.0 983.590   1
   4  -3  10 13221.6 967.367   1
  -4  -3 -10 11940.0 976.802   1
   4  -3  11 315.524 155.329   1
   4   3  11 207.405 204.157   1
  -4  -3 -11 813.872 202.589   1
  -4   3 -11 558.045 156.505   1
   4   3  12 3439.41 388.489   1
   4  -3  12 4533.11 380.248   1
  -4  -3 -12 4249.98 388.722   1
  -4   3 -12 3647.00 359.456   1
   4  -3  13 1213.88 234.297   1
   4   3  13 966.648 257.855   1
  -4   3 -13 1315.34 208.611   1
  -4  -3 -13 1231.29 257.427   1
   4   3  14 506.956 243.141   1
   4   3  15 1090.01 298.031   1
   4  -3  15 766.414 234.149   1
  -4   3 -15 745.581 228.719   1
  -4  -3 -15 908.232 296.394   1
   4   3  16 7089.87 651.449   1
   4  -3  16 7704.95 643.483   1
  -4   3 -16 6843.67 629.618   1
  -4  -3 -16 7757.99 653.170   1
   4  -3  17 30.2296 229.503   1
   4   3  17-164.501 233.003   1
  -4   3 -17-291.141 233.231   1
  -4  -3 -17-225.042 229.103   1
   4  -3  18 2465.67 339.717   1
  -4   3 -18 2103.68 317.504   1
  -4  -3 -18 2444.27 334.517   1
   4  -3  19-229.184 275.125   1
   4   3  19-35.2377 264.424   1
  -4   3 -19-155.108 253.725   1
   4   3  20 35.2687 271.327   1
   4  -3  20 404.244 278.850   1
  -4   3 -20 319.775 272.424   1
  -4  -3 -20 66.6106 259.604   1
   4   3  21 178.165 279.990   1
   4  -3  21 69.3649 271.176   1
  -4   3 -21 163.708 282.646   1
  -4  -3 -21 470.325 269.945   1
   4  -3  22 959.384 307.503   1
   4   3  22 1003.39 324.371   1
  -4   3 -22 1573.32 314.771   1
  -4  -3 -22 1281.68 334.331   1
   4  -3  23 72.5045 290.961   1
   4   3  23-143.895 317.257   1
  -4   3 -23 204.865 286.351   1
  -4  -3 -23 506.384 325.041   1
   4   3  24 503.062 334.318   1
  -4  -3 -24 538.801 323.547   1
   4   3  25 608.602 344.246   1
  -4  -3 -25 134.180 303.134   1
   4   3  26-142.255 311.705   1
   4   3  27 278.160 303.586   1
  -4  -3 -27 65.7687 309.123   1
  -4  -3 -28 646.966 329.955   1
   4  -4 -28 357.437 353.178   1
  -4   4  28-141.733 345.600   1
   4  -4 -26 1209.87 359.070   1
  -4   4  26 473.175 350.660   1
   4  -4 -25 509.331 338.725   1
  -4   4  25 698.111 364.938   1
   4  -4 -24-102.437 328.817   1
  -4   4  24 1034.65 355.023   1
   4   4 -23 178.244 296.338   1
   4  -4 -22 474.606 296.566   1
   4   4 -22 381.567 297.794   1
  -4   4  22 631.923 317.576   1
  -4  -4  22 37.3228 299.973   1
   4   4 -21 472.924 278.515   1
  -4   4  21 517.305 330.181   1
  -4  -4  21 726.558 316.394   1
   4  -4 -19 2433.04 354.253   1
  -4   4  19 1686.08 367.878   1
  -4  -4  19 1871.14 335.548   1
   4   4 -18 1371.01 287.681   1
   4  -4 -18 1410.15 311.721   1
  -4   4  18 1658.24 321.662   1
  -4  -4  18 1832.80 310.110   1
   4  -4 -17-484.097 280.411   1
   4   4 -17-29.2111 220.256   1
  -4   4  17 207.144 298.731   1
  -4  -4  17 250.934 247.868   1
   4   4 -16 167.633 207.769   1
  -4  -4  16 269.524 230.613   1
   4  -4 -15 2056.27 258.148   1
   4   4 -15 1408.88 253.459   1
  -4   4  15 983.843 251.908   1
  -4  -4  15 1309.84 281.235   1
   4  -4 -14 15621.5 1263.95   1
  -4  -4  14 17546.0 1268.58   1
  -4   4  14 14840.3 1267.47   1
   4   4 -14 16996.5 1261.51   1
   4   4 -13 500.907 203.896   1
   4  -4 -13 747.246 222.741   1
  -4   4  13 1012.36 246.938   1
   4  -4 -12 27.6496 227.048   1
   4   4 -12 201.494 167.920   1
  -4  -4  12-117.115 180.463   1
  -4   4  12 88.4969 230.214   1
   4  -4 -11 8206.94 734.848   1
  -4   4  11 8937.33 745.112   1
   4   4 -11 10348.6 727.138   1
  -4  -4  11 8561.34 718.662   1
   4   4 -10 8517.68 650.407   1
  -4  -4  10 7701.76 647.014   1
   4  -4  -9 7361.52 639.745   1
  -4   4   9 7371.04 646.972   1
   4   4  -9 7606.98 618.795   1
  -4  -4   9 8302.85 620.287   1
   4  -4  -8 4873.87 442.559   1
  -4  -4   8 4683.80 418.876   1
  -4   4   8 4977.23 450.664   1
   4   4  -8 5458.15 421.349   1
   4   4  -7 1371.80 158.410   1
  -4  -4   7 1033.78 152.852   1
  -4   4   7 1025.04 203.819   1
   4  -4  -6 26594.3 2040.93   1
  -4   4   6 25941.1 2044.59   1
   4   4  -6 27418.5 2027.30   1
  -4  -4   6 28289.5 2027.47   1
  -4   4   5 16525.8 1294.17   1
   4  -4  -5 17334.3 1290.83   1
  -4   4   4 1622.41 215.564   1
   4  -4  -4 2331.52 222.500   1
   4  -4  -3 10391.2 768.135   1
   4   4  -3 9800.13 753.098   1
  -4   4   3 10595.7 769.245   1
  -4  -4   3 8952.16 753.330   1
   4  -4  -2 42028.5 2897.33   1
  -4  -4   2 36380.9 2889.02   1
   4   4  -2 39310.6 2890.93   1
  -4   4   2 39354.6 2897.75   1
   4   4   1 60032.6 4603.99   1
  -4   4  -1 62105.2 4600.39   1
  -4  -4  -1 63505.9 4603.99   1
   4  -4   1 64003.3 4599.85   1
   4   4   2 41114.2 2910.51   1
  -4   4  -2 38605.5 2901.94   1
  -4  -4  -2 43633.6 2911.47   1
   4  -4   2 35596.0 2899.14   1
  -4  -4  -3 8659.74 658.909   1
   4  -4   3 8774.29 650.703   1
  -4   4  -3 9426.79 651.922   1
   4  -4   4 1993.18 202.048   1
  -4  -4  -4 2049.29 213.023   1
  -4   4  -4 1997.33 201.792   1
   4   4   4 2072.42 223.606   1
   4  -4   5 16287.0 1255.27   1
  -4   4  -5 16550.5 1255.95   1
  -4  -4  -5 17436.9 1273.87   1
   4   4   5 17159.9 1276.99   1
  -4  -4  -6 24811.9 1770.72   1
   4   4   6 22229.4 1771.17   1
   4  -4   7 1499.04 158.650   1
   4   4   7 518.270 199.552   1
  -4  -4  -7 851.577 189.790   1
  -4   4  -7 1200.86 152.958   1
   4  -4   8 5039.25 403.704   1
   4   4   8 4598.02 420.291   1
  -4  -4  -8 4751.19 416.695   1
   4  -4   9 7429.18 575.269   1
   4   4   9 6913.49 601.631   1
  -4  -4  -9 7145.37 592.893   1
  -4   4  -9 7186.20 570.897   1
   4  -4  10 6758.80 587.659   1
  -4   4 -10 7813.65 586.260   1
   4   4  11 8570.12 690.682   1
   4  -4  11 8704.66 663.357   1
  -4  -4 -11 7643.20 683.208   1
  -4   4 -11 8042.86 662.248   1
  -4  -4 -12 26.5003 192.631   1
  -4   4 -12 81.9854 157.527   1
   4   4  12 110.984 210.955   1
   4  -4  12 21.4270 166.398   1
  -4   4 -13 261.844 178.002   1
  -4  -4 -13 465.694 240.774   1
   4   4  13-29.2666 272.148   1
   4  -4  13 530.017 189.544   1
   4  -4  14 15363.5 1165.15   1
   4   4  14 14479.4 1178.54   1
   4   4  15 2386.88 305.038   1
  -4  -4 -15 1787.34 297.313   1
   4  -4  16 27.8972 210.348   1
  -4   4 -16-54.8146 216.040   1
   4  -4  17 149.383 239.008   1
   4   4  17-133.323 273.666   1
  -4   4 -17 28.1158 220.511   1
  -4  -4 -17-97.6434 265.385   1
   4   4  18 996.220 303.014   1
   4  -4  18 1308.68 291.832   1
  -4  -4 -18 1941.78 322.409   1
  -4   4 -18 1294.65 265.161   1
   4   4  19 1704.38 345.256   1
   4  -4  19 1579.71 305.546   1
  -4  -4 -19 1797.72 342.663   1
  -4   4 -19 1865.11 308.048   1
   4   4  21 678.634 283.982   1
   4  -4  21 585.279 281.760   1
  -4   4 -21 487.863 269.973   1
  -4  -4 -21-269.217 256.954   1
   4  -4  22 35.3806 273.223   1
   4   4  22 286.700 288.038   1
  -4   4 -22 667.404 278.424   1
  -4  -4 -22 67.4166 294.116   1
   4   4  24 357.971 328.828   1
  -4  -4 -24 335.297 318.165   1
   4   4  25-106.623 320.654   1
  -4  -4 -25 33.2810 303.685   1
   4   4  26 598.643 316.175   1
  -4  -4 -26 860.608 324.559   1
   4   4  28 467.654 323.911   1
  -4  -4 -28-31.8594 336.333   1
  -4   5  27-178.099 320.162   1
   4  -5 -27 32.6779 320.203   1
  -4   5  26-72.0476 320.507   1
   4  -5 -26 931.022 320.086   1
  -4   5  24 700.275 335.485   1
   4  -5 -24 641.772 329.218   1
  -4   5  23 185.632 347.433   1
   4  -5 -23 338.205 333.544   1
  -4   5  22 111.404 345.726   1
   4  -5 -22-304.602 301.239   1
   4   5 -22 208.866 300.589   1
  -4   5  21-147.332 286.037   1
  -4  -5  21 392.276 294.238   1
   4   5 -21-405.365 270.333   1
   4  -5 -21 543.462 268.504   1
  -4   5  20 145.972 330.786   1
  -4  -5  20 516.744 265.821   1
   4   5 -20-555.583 256.212   1
  -4   5  19 72.2273 282.129   1
  -4  -5  19 699.281 266.959   1
   4  -5 -19 569.999 283.329   1
   4   5 -19 377.714 267.355   1
  -4   5  18 142.190 311.352   1
  -4  -5  18 286.155 251.201   1
   4  -5 -18 962.491 320.687   1
   4   5 -18 754.903 259.354   1
  -4   5  17-139.699 232.059   1
  -4  -5  17 334.052 255.669   1
   4   5 -17 86.5216 205.336   1
   4  -5 -17 130.504 225.031   1
  -4   5  16 3965.47 432.855   1
  -4  -5  16 2803.01 358.719   1
   4  -5 -16 3099.41 399.122   1
   4   5 -16 3541.53 372.064   1
  -4  -5  14 1814.89 272.222   1
  -4   5  14 2748.21 361.284   1
   4   5 -14 2516.30 292.830   1
   4  -5 -14 1429.36 320.407   1
  -4   5  13 2034.49 322.441   1
  -4  -5  13 1832.10 268.488   1
   4   5 -13 1998.03 240.745   1
   4  -5 -13 1914.64 319.711   1
  -4  -5  12 1024.86 204.710   1
  -4   5  12 846.737 262.116   1
   4   5 -12 1227.15 201.864   1
   4  -5 -12 1472.96 250.284   1
   4   5 -11 140.122 150.979   1
  -4  -5  11-82.8882 163.357   1
  -4   5  11 29.0438 215.692   1
   4   5 -10 1912.45 226.926   1
  -4  -5  10 2235.81 232.832   1
  -4   5  10 2085.87 289.299   1
   4  -5 -10 2049.60 266.056   1
  -4  -5   9 928.200 178.436   1
   4   5  -9 1395.25 178.130   1
   4  -5  -8 37118.2 2776.86   1
  -4  -5   8 36372.8 2761.28   1
  -4   5   8 38424.1 2785.25   1
   4   5  -8 37338.9 2760.40   1
   4  -5  -7 7864.04 722.237   1
  -4  -5   7 9630.67 701.389   1
  -4   5   7 9677.03 731.633   1
   4   5  -7 8633.73 696.279   1
  -4   5   6 2761.27 302.206   1
   4  -5  -6 2718.77 291.106   1
   4  -5  -5 4773.91 397.738   1
  -4   5   5 4331.69 395.628   1
  -4  -5   4 55801.6 4154.44   1
  -4   5   4 57293.1 4170.87   1
   4  -5  -4 56249.9 4166.67   1
  -4  -5   3 1054.48 152.833   1
   4   5  -3 1360.86 161.673   1
  -4   5   3 1526.74 194.589   1
   4  -5  -3 1054.08 177.296   1
   4  -5  -2 76029.1 5505.54   1
  -4   5   2 73364.7 5506.73   1
  -4   5   1 282.304 136.336   1
   4  -5  -1 230.602 121.654   1
   4  -5   1 124.875 114.857   1
  -4   5  -1 346.615 119.523   1
  -4  -5  -1 221.083 141.769   1
   4   5   1 181.247 137.722   1
   4   5   2 70968.5 5362.23   1
  -4   5  -2 74917.2 5354.33   1
   4  -5   2 74748.0 5354.38   1
  -4  -5  -2 69430.1 5360.58   1
  -4  -5  -3 1182.18 169.190   1
  -4   5  -3 1359.22 145.338   1
   4  -5   3 1246.34 152.058   1
   4   5   3 896.710 167.642   1
  -4   5  -4 54330.3 4063.53   1
  -4  -5  -4 54976.2 4076.85   1
   4   5   4 56669.2 4080.23   1
   4  -5   5 4150.19 337.331   1
  -4   5  -5 4187.84 337.831   1
  -4  -5  -5 3992.05 363.654   1
   4   5   5 3956.22 371.421   1
   4  -5   6 3308.55 269.888   1
   4   5   6 2632.54 302.085   1
  -4  -5  -6 2807.92 300.001   1
  -4  -5  -7 8195.08 661.615   1
   4   5   7 8211.80 669.543   1
  -4   5  -8 34462.2 2674.04   1
  -4  -5  -8 35299.8 2694.01   1
   4  -5   8 39030.9 2678.80   1
   4   5   8 35357.4 2697.10   1
  -4   5  -9 1276.77 179.713   1
   4  -5   9 2000.88 191.684   1
  -4   5 -10 2127.57 233.305   1
  -4  -5 -10 2959.04 296.441   1
   4   5  10 2089.62 302.166   1
   4  -5  10 2269.09 249.144   1
  -4  -5 -11 26.1208 183.114   1
  -4   5 -11 18.1993 145.375   1
   4   5  11 219.919 184.612   1
   4  -5  11 114.460 152.741   1
  -4   5 -12 802.368 183.748   1
  -4  -5 -12 1004.44 236.910   1
   4  -5  12 592.800 170.347   1
  -4   5 -13 1213.87 214.870   1
  -4  -5 -13 1597.51 286.622   1
   4  -5  13 1354.10 224.964   1
   4   5  13 1717.04 296.471   1
  -4  -5 -14 1616.93 294.523   1
  -4   5 -14 1955.77 260.699   1
   4   5  14 1538.56 311.610   1
   4  -5  14 2514.00 273.177   1
  -4   5 -15 628.681 205.082   1
   4  -5  15 512.553 231.098   1
  -4  -5 -16 3930.70 421.731   1
  -4   5 -16 3569.14 381.476   1
   4   5  16 3374.06 423.284   1
   4  -5  16 4382.87 401.204   1
  -4   5 -17 326.788 206.711   1
  -4  -5 -17-264.137 261.760   1
   4   5  17 303.015 268.886   1
   4  -5  17 176.240 213.716   1
  -4  -5 -18 752.707 285.079   1
  -4   5 -18 519.448 246.073   1
   4  -5  18 637.591 265.566   1
   4   5  18 594.966 306.246   1
  -4  -5 -19 829.970 318.551   1
  -4   5 -19 331.170 236.432   1
   4   5  19 743.480 330.030   1
   4  -5  19 569.734 251.296   1
  -4   5 -20-93.4295 262.380   1
  -4  -5 -20 134.347 310.515   1
   4   5  20 498.598 312.538   1
   4  -5  20 1021.12 287.498   1
  -4  -5 -21 202.203 313.195   1
   4   5  21-250.547 301.242   1
   4   5  22 322.479 293.106   1
  -4  -5 -23 737.984 320.851   1
   4   5  23 71.5605 291.185   1
  -4  -5 -24 999.042 344.740   1
   4   5  24 960.680 343.555   1
  -4  -5 -26 65.4851 288.197   1
   4   5  26 557.861 314.690   1
  -4  -5 -27 608.794 316.834   1
   4   5  27 169.624 309.224   1
  -4   6  27 524.882 363.644   1
   4  -6 -27 354.575 358.025   1
  -4   6  26 463.409 373.230   1
   4  -6 -26 591.876 339.210   1
  -4   6  25 36.1681 358.606   1
   4  -6 -25 567.038 335.516   1
  -4   6  24 439.737 333.604   1
   4  -6 -24 100.687 296.915   1
  -4   6  23 110.991 304.534   1
   4  -6 -23 67.3607 298.665   1
  -4   6  21 295.079 330.247   1
   4  -6 -21-135.968 293.542   1
  -4   6  20 549.372 310.583   1
  -4  -6  20 778.527 295.558   1
   4  -6 -20 815.035 295.289   1
   4   6 -20 452.746 281.573   1
  -4  -6  19 1946.68 323.084   1
   4   6 -19 1644.54 303.061   1
  -4  -6  18 1580.43 295.335   1
  -4   6  18 1004.03 308.112   1
   4   6 -18 1719.77 288.583   1
   4  -6 -18 1538.47 292.936   1
  -4  -6  17 324.740 245.243   1
  -4   6  17 529.649 317.092   1
   4   6 -17 701.901 240.237   1
   4  -6 -17 461.496 291.735   1
  -4   6  16 34.5765 292.303   1
   4   6 -16-79.9157 189.604   1
   4  -6 -16 292.200 261.642   1
   4   6 -15 2849.57 319.122   1
   4  -6 -15 3145.60 360.968   1
  -4  -6  15 2763.92 323.167   1
  -4   6  15 3043.84 379.948   1
   4  -6 -14 7122.43 650.005   1
  -4   6  14 7148.93 662.181   1
   4   6 -14 8516.83 641.434   1
  -4  -6  14 7708.89 640.224   1
   4  -6 -13 6616.57 601.275   1
  -4  -6  13 8161.07 597.732   1
  -4   6  13 6331.80 612.830   1
   4   6 -13 6699.24 575.264   1
  -4   6  12 927.775 273.349   1
  -4  -6  12 465.513 182.266   1
   4  -6 -12 640.213 242.928   1
   4   6 -12 556.727 179.732   1
  -4   6  11 29.8471 237.420   1
   4  -6 -11 391.337 218.937   1
   4   6 -11 522.686 160.220   1
  -4   6  10 257.677 216.499   1
  -4  -6  10 128.054 150.249   1
   4  -6 -10-107.313 208.312   1
   4   6 -10-35.6248 145.287   1
  -4   6   9-82.1417 206.458   1
   4   6  -9-33.2310 125.295   1
  -4  -6   9-17.0807 138.303   1
   4  -6  -9 25.5369 190.973   1
  -4  -6   8 8561.89 678.721   1
  -4   6   8 9705.83 720.361   1
   4   6  -8 8113.42 675.310   1
   4  -6  -8 8909.70 708.270   1
   4   6  -7-115.201 122.018   1
  -4   6   7-247.353 190.395   1
   4  -6  -7-182.899 166.068   1
  -4   6   6 35581.6 2695.40   1
   4  -6  -6 36562.4 2692.83   1
  -4   6   5 9134.99 710.656   1
   4  -6  -5 8588.16 702.341   1
  -4   6   4 531.222 156.891   1
   4  -6  -4 475.356 143.883   1
   4   6  -4 451.462 116.726   1
  -4  -6   4 506.459 115.189   1
   4  -6  -3 2964.67 285.732   1
  -4   6   3 2949.41 291.153   1
   4  -6  -2 3615.74 322.852   1
  -4   6   2 3573.89 325.612   1
   4  -6  -1 2113.49 224.222   1
  -4   6   1 2101.56 222.248   1
  -4  -6   0 25426.3 1901.14   1
   4   6   0 25514.3 1900.57   1
   4   6   1 1242.41 174.668   1
  -4  -6  -1 1621.83 180.632   1
   4   6   2 3691.13 309.677   1
  -4  -6  -2 3237.98 304.776   1
  -4   6  -2 3272.34 293.134   1
   4   6   3 3212.46 307.182   1
  -4   6  -3 3068.95 283.650   1
   4  -6   3 3701.13 286.796   1
  -4  -6  -3 3260.85 306.780   1
  -4  -6  -4 881.897 171.229   1
   4   6   4 469.628 169.676   1
   4  -6   4 629.034 114.690   1
   4  -6   5 8499.65 668.269   1
   4   6   5 8288.94 697.241   1
  -4  -6  -5 7909.86 690.493   1
  -4   6  -5 9638.29 669.630   1
   4  -6   6 35763.4 2573.03   1
  -4  -6  -6 34762.1 2593.68   1
  -4   6  -6 35351.5 2573.59   1
   4   6   6 31998.2 2594.31   1
   4  -6   7 63.9038 93.4521   1
   4   6   7 309.591 183.459   1
  -4   6  -7-36.8220 103.097   1
  -4  -6  -7-110.151 171.921   1
   4   6   8 8238.89 654.314   1
  -4  -6  -8 7684.18 650.235   1
   4   6   9-78.4160 211.629   1
   4  -6   9-30.1977 116.311   1
  -4   6  -9-28.4796 105.896   1
  -4  -6  -9 173.429 209.429   1
   4   6  10 136.016 156.869   1
   4  -6  10 150.276 129.662   1
  -4   6 -10-15.5514 123.536   1
  -4  -6 -10-155.106 177.667   1
   4  -6  11 769.466 160.845   1
   4   6  11 620.426 227.939   1
  -4  -6 -11 699.665 236.775   1
  -4   6 -11 548.714 149.022   1
   4  -6  12 407.164 166.522   1
   4   6  12 384.022 260.511   1
  -4  -6 -12 555.544 236.149   1
  -4   6 -12 166.844 157.704   1
   4  -6  13 6703.74 545.064   1
   4   6  13 6007.05 590.934   1
  -4   6 -14 7678.84 594.351   1
  -4  -6 -14 6495.40 628.184   1
   4  -6  14 7196.74 596.293   1
   4   6  14 6619.73 642.765   1
   4  -6  15 3143.41 337.500   1
   4   6  15 2999.83 402.096   1
  -4  -6 -15 3692.13 400.625   1
  -4   6 -15 3182.85 341.905   1
   4   6  16-301.627 297.285   1
  -4  -6 -16 588.372 292.806   1
   4  -6  17 673.580 228.830   1
   4   6  17 170.327 305.204   1
  -4  -6 -17 467.381 306.613   1
  -4   6 -17 480.923 209.810   1
   4   6  18 1448.50 343.507   1
   4  -6  18 1416.85 286.299   1
  -4  -6 -18 1419.62 324.947   1
  -4   6 -18 1096.84 260.117   1
   4  -6  19 1890.72 315.403   1
  -4   6 -19 1174.26 271.251   1
   4   6  20 357.066 321.984   1
   4  -6  20 453.748 219.162   1
  -4   6 -20 827.275 283.286   1
  -4  -6 -20 1245.20 305.697   1
   4   6  21 500.533 335.070   1
  -4  -6 -21 404.559 318.376   1
   4   6  23 463.637 299.442   1
   4   6  24 318.445 308.075   1
  -4  -6 -24 231.641 308.177   1
   4   6  25 349.776 339.922   1
  -4  -6 -25-261.773 331.318   1
   4   6  26 414.041 317.018   1
  -4  -6 -26 453.291 315.743   1
   4   6  27-100.472 293.784   1
  -4  -6 -27 505.831 314.119   1
  -4   7  26 775.754 364.165   1
   4  -7 -26 681.904 356.337   1
  -4   7  25 359.482 351.756   1
   4  -7 -25 858.896 363.227   1
  -4   7  23 663.248 313.738   1
   4  -7 -23-234.654 275.516   1
  -4   7  22 1290.10 374.716   1
   4  -7 -22 678.552 333.897   1
  -4   7  21-36.9004 333.676   1
   4  -7 -21 815.617 325.667   1
  -4   7  20 367.448 281.649   1
   4  -7 -20 442.661 267.373   1
   4  -7 -19 67.9938 305.007   1
   4   7 -19 182.120 245.529   1
  -4  -7  19 251.719 244.548   1
   4  -7 -18 774.803 273.926   1
  -4   7  18 867.411 299.697   1
   4   7 -18 201.440 236.961   1
  -4  -7  18 208.969 243.912   1
   4  -7 -17 333.979 297.237   1
  -4   7  17 356.111 339.317   1
   4   7 -17 1090.79 229.980   1
  -4  -7  17 479.129 228.928   1
   4  -7 -16 2202.42 334.663   1
  -4   7  16 1436.29 329.812   1
   4   7 -16 1849.24 276.874   1
   4  -7 -15 741.674 247.816   1
  -4   7  15 618.244 243.594   1
  -4  -7  15 919.592 222.946   1
   4   7 -15 822.715 204.072   1
  -4  -7  14 2478.90 271.360   1
   4   7 -14 1865.42 258.981   1
   4  -7 -13 3008.01 365.495   1
  -4  -7  13 3658.78 328.156   1
  -4   7  13 2678.02 364.553   1
   4   7 -13 3348.23 328.451   1
   4  -7 -12 14860.6 1142.58   1
   4   7 -12 15041.1 1108.76   1
  -4  -7  12 15206.7 1110.96   1
  -4   7  12 11844.9 1134.49   1
   4  -7 -11-114.717 229.738   1
  -4   7  11 429.162 263.790   1
   4   7 -11 347.992 159.074   1
  -4  -7  11 358.179 164.332   1
   4  -7 -10 2568.44 339.135   1
  -4   7  10 2920.00 350.114   1
   4   7 -10 3124.55 286.249   1
  -4  -7  10 3096.03 288.845   1
   4  -7  -9 1977.80 249.913   1
  -4   7   9 2065.48 247.665   1
   4   7  -9 1505.78 194.467   1
  -4  -7   9 1563.80 201.230   1
   4   7  -8-14.6454 120.383   1
  -4  -7   8 177.738 124.786   1
   4  -7  -7 688.770 195.258   1
  -4   7   7 799.871 224.660   1
   4  -7  -6 3971.66 344.652   1
  -4   7   6 2860.90 336.645   1
  -4   7   5 1030.68 209.863   1
  -4  -7   5 978.357 139.538   1
   4  -7  -5 912.870 190.565   1
   4   7  -5 979.561 139.475   1
   4   7  -4 28973.2 2156.86   1
  -4   7   4 31529.8 2181.86   1
   4  -7  -4 29726.9 2174.35   1
  -4  -7   4 27365.2 2156.38   1
   4  -7  -3 22220.2 1702.11   1
  -4   7   3 23156.0 1708.41   1
   4  -7  -2 13550.8 1012.92   1
  -4   7   2 12848.2 1013.20   1
  -4  -7   1 7369.32 570.982   1
   4  -7  -1 7304.33 579.188   1
  -4   7   1 6677.98 577.265   1
   4   7  -1 7556.01 573.304   1
   4  -7   0-162.002 107.984   1
   4   7   0 62.9380 123.107   1
  -4   7   0 59.5474 115.288   1
  -4  -7  -1 8499.74 623.206   1
   4   7   1 7285.69 620.036   1
  -4  -7  -2 12137.5 982.903   1
   4   7   2 12913.1 989.273   1
   4  -7   2 13305.7 972.098   1
   4   7   3 21822.9 1650.24   1
  -4  -7  -3 22426.6 1648.73   1
  -4   7  -3 22747.1 1632.47   1
   4  -7   3 20886.6 1629.45   1
   4  -7   4 31498.8 2276.85   1
  -4   7  -4 31669.1 2277.32   1
  -4  -7  -4 29015.8 2296.08   1
   4   7   4 29473.4 2298.83   1
   4   7   5 1255.84 197.631   1
  -4  -7  -5 1088.95 167.917   1
  -4   7  -5 1129.41 135.494   1
   4  -7   5 908.160 132.727   1
   4  -7   6 3164.98 272.281   1
   4   7   6 3036.74 318.967   1
  -4   7  -6 3514.00 275.070   1
  -4  -7  -6 2721.78 302.187   1
   4   7   7 470.537 215.588   1
  -4   7  -7 709.051 125.911   1
   4  -7   7 950.509 133.594   1
   4  -7   8-51.0761 114.096   1
  -4   7  -8 48.3982 98.1942   1
   4   7   9 890.254 247.726   1
  -4  -7  -9 1560.89 243.081   1
   4   7  10 3771.93 358.665   1
  -4   7 -10 3020.34 274.902   1
  -4  -7 -10 3305.28 342.076   1
   4   7  11 380.739 250.527   1
   4  -7  11 116.123 139.852   1
  -4   7 -11 366.428 137.330   1
  -4  -7 -11 330.412 220.661   1
   4  -7  12 13640.0 1060.40   1
   4   7  12 12412.7 1091.42   1
  -4  -7 -12 14633.0 1097.39   1
  -4   7 -12 14263.6 1058.43   1
   4  -7  13 3337.73 328.001   1
  -4  -7 -13 2963.47 366.119   1
   4   7  13 2829.87 384.959   1
  -4   7 -13 3556.90 321.035   1
   4  -7  14 2283.59 273.984   1
  -4   7 -14 2509.43 281.314   1
   4   7  15 233.592 290.832   1
   4  -7  15 716.125 204.989   1
  -4   7 -15 1172.93 204.097   1
  -4  -7 -15 1623.85 309.985   1
   4  -7  16 1497.12 258.522   1
   4   7  16 1630.26 346.217   1
  -4   7 -16 2033.11 246.421   1
  -4  -7 -16 1357.84 333.636   1
   4   7  17 801.580 313.105   1
  -4  -7 -17 1233.67 308.283   1
   4  -7  18 114.324 243.099   1
   4   7  18-35.8888 269.530   1
  -4  -7 -18 461.673 257.099   1
  -4   7 -18 243.972 228.631   1
   4   7  19-142.667 309.456   1
  -4   7 -19 171.446 226.945   1
   4   7  20-573.380 330.400   1
  -4  -7 -20 135.015 311.245   1
   4   7  21 465.140 292.012   1
  -4  -7 -21 539.683 304.209   1
   4   7  22 893.357 330.588   1
  -4  -7 -22 703.108 312.087   1
   4   7  23 603.224 341.101   1
  -4  -7 -23 265.997 317.111   1
   4   7  25 312.026 323.219   1
  -4  -7 -25 162.273 309.578   1
   4   7  26 409.396 354.873   1
  -4  -7 -26 191.979 343.255   1
   4   7  27 33.0348 293.460   1
  -4  -7 -27 31.1639 314.591   1
  -4   8  26 452.948 354.338   1
   4  -8 -25 1013.61 361.091   1
   4  -8 -24-132.249 329.200   1
  -4   8  24-36.1445 351.317   1
   4  -8 -23-33.3385 274.069   1
  -4   8  23 476.704 315.606   1
   4  -8 -22 372.076 310.069   1
  -4   8  22-36.7708 329.463   1
   4  -8 -20 682.121 278.578   1
  -4   8  20 773.416 306.303   1
   4  -8 -19 238.958 311.506   1
  -4   8  19 293.227 328.083   1
   4  -8 -18 440.918 255.403   1
  -4   8  18 400.374 278.851   1
   4   8 -18 816.966 246.057   1
   4  -8 -17 168.464 301.278   1
  -4   8  17 144.071 331.900   1
  -4   8  16-248.189 297.123   1
  -4  -8  16 100.673 209.533   1
   4  -8 -16 132.990 268.583   1
   4   8 -16 173.687 210.698   1
  -4   8  15 522.854 249.760   1
  -4  -8  15 47.4877 196.547   1
   4  -8 -15 65.4080 226.427   1
   4   8 -15 23.1039 174.013   1
  -4   8  14-34.1373 224.731   1
  -4  -8  14 267.470 181.387   1
   4  -8 -14 64.0911 227.736   1
   4   8 -14 344.921 172.144   1
   4   8 -13 1024.73 201.999   1
  -4  -8  13 1591.20 212.428   1
   4  -8 -13 1408.47 251.019   1
  -4  -8  12 8707.40 719.830   1
  -4   8  12 9624.27 775.839   1
   4   8 -12 9354.75 725.120   1
   4  -8 -12 8922.06 764.170   1
  -4   8  11-220.170 255.264   1
   4   8 -11-17.1063 138.514   1
   4  -8 -11 176.499 238.174   1
  -4  -8  11 104.936 141.950   1
  -4  -8  10 6291.61 501.045   1
   4   8 -10 5870.06 499.085   1
  -4   8  10 5584.67 549.782   1
   4  -8 -10 6958.10 557.920   1
  -4   8   9 1255.75 247.378   1
  -4  -8   9 1402.33 179.597   1
   4   8  -9 1366.02 171.751   1
   4  -8  -9 1414.37 229.803   1
  -4   8   8 5740.73 514.034   1
   4  -8  -8 5916.92 518.175   1
   4   8  -6 24091.3 1841.69   1
  -4   8   6 23669.9 1869.38   1
  -4  -8   6 26142.5 1843.43   1
   4  -8  -6 24436.4 1867.33   1
   4   8  -5 4904.18 359.043   1
  -4  -8   5 3792.52 352.785   1
   4  -8  -5 4589.21 391.553   1
  -4   8   5 3711.31 392.997   1
   4  -8  -4 12759.4 994.654   1
  -4   8   4 12941.9 1000.70   1
  -4   8   3 252.439 161.401   1
   4  -8  -2 6354.73 498.332   1
  -4   8   2 5694.38 496.677   1
  -4  -8   1 7630.11 614.862   1
   4   8  -1 7929.33 621.221   1
  -4   8   1 7945.63 626.867   1
   4  -8  -1 7945.22 627.450   1
  -4  -8   0 44790.6 3478.12   1
   4  -8   0 49293.3 3480.18   1
  -4   8   0 47182.5 3479.52   1
  -4  -8  -1 7277.73 595.816   1
   4   8   1 7717.22 601.232   1
   4   8   2 5539.22 439.419   1
   4  -8   2 4773.70 406.488   1
  -4  -8  -3 114.563 137.919   1
   4   8   3 224.590 159.606   1
  -4   8  -3 302.913 103.492   1
   4  -8   3 152.577 95.0590   1
   4   8   4 12480.9 953.159   1
   4  -8   4 12617.1 925.102   1
  -4  -8  -4 11539.7 946.771   1
  -4   8  -4 12110.3 923.779   1
   4   8   5 4123.19 381.490   1
  -4   8  -5 4232.32 333.993   1
  -4  -8  -5 4308.11 379.321   1
   4  -8   5 3845.63 331.906   1
   4   8   6 21632.0 1896.45   1
  -4   8  -6 26086.2 1864.33   1
  -4  -8  -6 23679.4 1892.92   1
   4  -8   6 26353.9 1865.14   1
  -4   8  -7 6878.84 517.048   1
   4  -8   7 6396.90 516.303   1
   4   8   8 5672.50 497.066   1
   4  -8   8 5441.29 439.341   1
  -4   8  -8 5668.23 435.815   1
  -4  -8  -8 4973.32 487.108   1
   4   8   9 1001.85 250.219   1
   4  -8   9 1004.56 156.022   1
  -4  -8  -9 1267.84 249.889   1
  -4   8  -9 1127.10 152.278   1
   4   8  10 6514.86 587.812   1
  -4  -8 -10 6357.86 572.045   1
   4   8  11 181.300 259.282   1
   4  -8  11-166.424 137.799   1
  -4   8 -11 158.770 134.383   1
  -4  -8 -11 28.2330 244.296   1
  -4   8 -12 9390.07 727.463   1
  -4  -8 -12 9645.87 780.399   1
   4   8  12 9032.62 783.897   1
   4  -8  12 8946.62 725.104   1
   4  -8  13 1517.42 203.203   1
   4   8  13 1172.75 285.728   1
  -4   8 -13 1317.39 198.996   1
   4  -8  14 248.667 170.764   1
   4   8  14-100.087 246.262   1
  -4   8 -14 521.549 170.618   1
  -4  -8 -14 418.431 226.563   1
   4  -8  15 199.204 182.800   1
   4   8  15 169.177 281.142   1
  -4   8 -15-21.1477 173.880   1
  -4  -8 -15 263.909 277.790   1
   4  -8  16 333.488 195.503   1
   4   8  16 34.3379 309.414   1
  -4   8 -16 181.809 187.498   1
  -4  -8 -16 773.387 306.486   1
   4   8  17 319.768 297.472   1
   4  -8  17 562.307 220.318   1
  -4   8 -17 364.340 202.399   1
  -4  -8 -17 66.3530 272.325   1
   4   8  18 1037.72 331.632   1
  -4  -8 -18 971.737 293.742   1
   4   8  19 573.800 341.793   1
  -4  -8 -19-168.566 308.440   1
   4   8  20 646.181 279.169   1
  -4  -8 -20 1248.80 306.927   1
   4   8  22 427.850 339.820   1
  -4  -8 -22 567.502 329.121   1
   4   8  23 282.609 302.594   1
  -4  -8 -23-33.0245 275.614   1
   4   8  24 906.446 357.880   1
  -4  -8 -24 228.057 331.768   1
   4   8  25 343.476 306.991   1
  -4  -8 -25-128.490 304.455   1
   4   8  26 268.163 318.386   1
  -4  -8 -26 504.597 318.212   1
  -4   9  25-35.2308 358.329   1
   4  -9 -25 517.493 332.001   1
  -4   9  24 322.709 363.941   1
   4  -9 -24 131.114 313.120   1
  -4   9  23 401.156 309.190   1
   4  -9 -23 1060.30 312.835   1
  -4   9  22 513.116 347.808   1
   4  -9 -22 438.006 324.402   1
  -4   9  21 221.259 347.648   1
   4  -9 -21-33.9181 306.642   1
  -4   9  20-184.403 304.925   1
   4  -9 -20 273.056 284.758   1
  -4   9  19 368.536 348.918   1
   4  -9 -19 511.882 316.540   1
  -4   9  18 183.207 292.825   1
   4  -9 -18 238.854 280.594   1
   4   9 -17 175.735 216.255   1
   4  -9 -16 1243.53 313.385   1
  -4   9  16 753.461 327.860   1
   4   9 -16 493.607 205.539   1
  -4  -9  16 770.625 219.442   1
   4  -9 -15 729.231 291.350   1
  -4   9  15 919.153 314.354   1
   4   9 -15 630.949 203.817   1
  -4  -9  15 914.230 212.889   1
   4  -9 -14 423.387 262.940   1
  -4   9  14 624.947 297.508   1
   4   9 -14 623.833 178.755   1
  -4  -9  14 308.418 180.682   1
   4  -9 -13 127.560 261.081   1
  -4   9  13 305.788 281.159   1
   4   9 -13 480.816 162.380   1
  -4  -9  13 489.080 170.967   1
   4  -9 -12-62.2093 261.962   1
  -4   9  12 364.503 289.775   1
  -4  -9  12 378.513 162.260   1
   4   9 -12 273.373 153.070   1
  -4   9  11-32.2522 236.451   1
   4  -9 -11-361.727 233.420   1
  -4  -9  11 47.6183 135.057   1
   4   9 -11 62.6053 136.280   1
  -4   9  10 12641.7 1032.31   1
   4  -9 -10 12871.9 1026.31   1
   4  -9  -9 4347.05 412.782   1
  -4   9   9 3495.34 405.684   1
   4   9  -8 3226.47 299.513   1
   4  -9  -8 3918.45 376.772   1
  -4  -9   8 3360.62 301.782   1
  -4   9   8 3565.11 375.996   1
  -4   9   7 278.191 219.988   1
  -4  -9   7 857.029 134.231   1
   4   9  -7 675.736 134.455   1
   4  -9  -7 562.564 222.714   1
  -4  -9   6 1613.00 158.574   1
   4   9  -6 1304.31 159.452   1
   4  -9  -5 994.488 199.993   1
  -4   9   5 924.826 208.847   1
   4   9  -5 577.261 127.960   1
  -4  -9   5 904.752 125.705   1
   4  -9  -4 21299.2 1630.97   1
  -4   9   4 21737.5 1635.31   1
   4  -9  -3 2278.94 249.535   1
   4   9  -2 12261.3 930.510   1
   4  -9  -2 13564.3 944.631   1
  -4   9   2 12237.6 943.687   1
  -4  -9   2 11099.7 925.284   1
   4   9  -1 4962.10 440.141   1
   4  -9  -1 5420.47 445.280   1
  -4   9   1 5585.90 448.703   1
  -4  -9   1 5350.46 435.640   1
  -4   9   0-49.9874 128.692   1
   4  -9   0 210.055 118.803   1
  -4  -9   0-65.8687 118.260   1
   4   9   0-70.1886 145.070   1
   4   9   1 4364.32 435.869   1
   4  -9   1 5929.41 426.707   1
  -4   9  -1 4817.38 424.116   1
  -4  -9  -1 5277.69 433.694   1
  -4  -9  -2 13129.4 931.888   1
   4   9   2 10923.3 927.052   1
  -4  -9  -3 3029.54 270.906   1
   4   9   3 2464.13 272.159   1
   4  -9   3 2078.05 223.066   1
  -4   9  -3 2577.82 232.897   1
   4   9   4 20598.8 1619.31   1
  -4   9  -4 22572.4 1589.96   1
   4  -9   4 20425.1 1588.03   1
  -4  -9  -4 21555.8 1616.06   1
  -4   9  -5 610.652 111.261   1
   4   9   5 802.188 193.587   1
   4  -9   5 753.824 114.059   1
   4  -9   6 1080.29 118.987   1
  -4  -9  -6 747.456 212.410   1
  -4   9  -6 645.445 118.147   1
   4  -9   7 563.198 103.573   1
   4   9   7 769.271 232.962   1
  -4   9  -7 501.402 100.392   1
  -4  -9  -7 478.634 209.702   1
   4   9   8 3262.29 366.029   1
   4  -9   8 3170.43 283.095   1
  -4  -9  -8 2859.51 353.969   1
  -4   9  -8 3632.17 280.231   1
   4   9   9 4116.99 403.086   1
   4  -9   9 3579.84 289.486   1
  -4   9  -9 3314.96 286.360   1
  -4  -9 -10 12273.4 957.167   1
  -4   9 -10 10572.8 902.060   1
   4   9  10 12146.2 960.739   1
   4  -9  10 12982.5 902.611   1
   4   9  11 93.9667 221.091   1
   4  -9  11 200.960 124.743   1
  -4  -9 -11-61.1434 224.381   1
  -4   9 -11 184.074 118.653   1
   4   9  12 324.568 255.986   1
  -4  -9 -12 407.697 238.643   1
   4  -9  13 665.339 160.355   1
   4   9  13 797.814 297.061   1
  -4  -9 -13 769.663 287.387   1
  -4   9 -13 491.856 143.296   1
  -4  -9 -14 164.334 275.789   1
  -4   9 -14 384.374 159.665   1
   4   9  14 135.190 283.543   1
   4  -9  14 400.404 171.665   1
  -4   9 -15 496.040 180.154   1
  -4  -9 -15 402.565 258.537   1
   4   9  15 959.333 294.588   1
   4  -9  15 598.934 170.811   1
  -4   9 -16 581.526 197.669   1
   4  -9  16 196.069 195.786   1
   4   9  16 886.945 335.597   1
  -4   9 -17 384.413 192.792   1
  -4  -9 -18 371.386 298.015   1
   4   9  18 501.992 329.293   1
  -4  -9 -19 270.693 300.670   1
   4   9  19-71.9339 313.237   1
  -4  -9 -20 33.7715 258.477   1
   4   9  20 394.520 301.516   1
  -4  -9 -21 201.311 329.916   1
   4   9  21 35.7677 340.784   1
  -4  -9 -22 332.104 276.451   1
   4   9  22 177.555 284.023   1
  -4  -9 -23 131.090 314.358   1
   4   9  23 70.1758 334.276   1
  -4  -9 -24 387.584 305.643   1
   4   9  24-172.918 307.943   1
  -4  -9 -25 509.665 321.682   1
   4   9  25 611.833 351.708   1
   4 -10 -25 159.731 324.864   1
  -4  10  25 312.633 364.147   1
   4 -10 -23 493.263 314.586   1
  -4  10  23 108.686 344.646   1
   4 -10 -22 466.352 320.917   1
  -4  10  22 366.668 348.796   1
   4 -10 -21 236.795 281.591   1
  -4  10  21 294.415 297.879   1
   4 -10 -20 750.895 330.059   1
  -4  10  20 110.754 345.899   1
   4 -10 -19 547.391 277.952   1
  -4  10  19 554.566 315.777   1
   4 -10 -18 994.425 332.760   1
  -4  10  18 368.468 348.635   1
   4 -10 -17-34.1185 277.563   1
  -4  10  17 146.564 288.121   1
   4 -10 -16 236.920 272.743   1
  -4  10  16 290.632 298.897   1
  -4  10  15 1184.76 353.030   1
   4  10 -15 1811.86 245.601   1
   4  10 -14 1306.53 192.886   1
  -4 -10  14 904.667 186.385   1
   4 -10 -14 889.807 303.310   1
  -4  10  14 989.860 327.557   1
   4  10 -13 409.153 151.903   1
   4 -10 -13 226.514 272.857   1
  -4 -10  13 183.146 143.782   1
  -4  10  13 762.951 305.397   1
   4  10 -12 5402.22 446.664   1
   4 -10 -11 1697.28 308.950   1
  -4  10  11 1850.22 332.703   1
   4  10 -10 1463.79 174.332   1
   4 -10 -10 1283.95 258.494   1
  -4 -10  10 1320.04 166.574   1
  -4  10  10 1027.76 273.602   1
   4  10  -9 24.8146 119.180   1
  -4  10   9 62.2359 257.258   1
  -4 -10   9 61.3909 121.654   1
   4 -10  -9-345.378 251.610   1
   4  10  -8 7591.03 578.390   1
  -4 -10   8 7179.24 577.606   1
  -4  10   8 8006.39 647.130   1
   4 -10  -8 6941.16 636.373   1
  -4  10   7 201.188 211.464   1
   4  10  -7 441.245 117.609   1
  -4 -10   7 243.879 115.570   1
   4 -10  -7 370.935 190.067   1
   4  10  -6 662.855 126.547   1
  -4 -10   6 730.228 135.424   1
   4  10  -5 5133.83 402.528   1
  -4  10   5 5374.63 456.076   1
  -4 -10   5 4621.50 401.264   1
   4 -10  -5 4798.42 443.288   1
   4 -10  -4 1843.66 223.380   1
  -4  10   4 1033.38 223.637   1
   4 -10  -3 967.825 196.793   1
  -4  10   3 1412.33 217.313   1
   4  10  -2 10888.6 827.427   1
  -4 -10   2 10513.4 822.645   1
  -4  10   2 10514.0 842.273   1
   4 -10  -2 10894.8 838.459   1
   4 -10  -1 723.331 165.542   1
   4  10  -1 966.915 160.628   1
  -4  10   1 1069.71 181.528   1
  -4 -10   1 564.881 155.070   1
   4 -10   0 5341.30 403.624   1
   4  10   0 4179.37 398.684   1
  -4  10   0 4586.23 399.543   1
  -4 -10   0 4488.45 394.709   1
   4 -10   1 797.365 138.404   1
   4  10   1 1057.42 181.457   1
  -4  10  -1 673.070 147.830   1
  -4 -10  -1 911.766 158.581   1
  -4 -10  -2 10198.2 789.162   1
   4  10   2 9777.91 787.890   1
   4  10   3 1028.76 206.012   1
  -4  10  -3 905.591 140.698   1
  -4 -10  -3 1219.81 202.915   1
   4 -10   3 803.176 131.908   1
   4  10   4 1130.83 217.453   1
  -4  10  -4 949.237 143.913   1
  -4 -10  -4 953.857 206.871   1
   4 -10   4 1199.26 140.487   1
  -4 -10  -5 4066.83 426.627   1
  -4  10  -5 4748.81 379.460   1
   4 -10   5 5001.38 379.268   1
  -4 -10  -6 525.728 196.678   1
   4  10   6 474.637 208.843   1
  -4  10  -6 448.507 99.6464   1
   4 -10   6 624.867 101.794   1
   4  10   7 603.050 210.442   1
  -4  10  -7 329.519 86.9899   1
   4 -10   7 377.037 87.9311   1
   4 -10   8 7932.57 584.133   1
   4  10   8 6390.58 650.453   1
  -4  10  -8 7674.03 583.078   1
  -4 -10  -9 167.872 245.123   1
  -4  10  -9 47.7199 83.2713   1
   4 -10   9 48.6497 87.6132   1
   4  10   9 59.9123 264.558   1
  -4 -10 -10 975.335 254.527   1
   4  10  10 499.688 270.779   1
   4 -10  10 1170.35 150.901   1
  -4 -10 -11 2283.90 310.644   1
  -4  10 -11 1976.47 191.396   1
   4 -10  11 1801.71 192.669   1
   4  10  11 1845.08 308.851   1
   4 -10  12 4758.86 434.448   1
  -4  10 -12 6020.47 435.630   1
   4  10  13 269.962 241.170   1
   4 -10  13 356.612 132.552   1
  -4 -10 -13 229.682 238.796   1
  -4  10 -13 293.873 131.670   1
   4  10  14 1232.55 327.692   1
  -4 -10 -14 871.125 302.608   1
   4  10  15 1441.17 326.137   1
  -4 -10 -15 1243.16 321.932   1
  -4  10 -15 1811.21 208.403   1
   4  10  16 1301.16 349.470   1
  -4 -10 -16 232.272 283.541   1
   4  10  17-324.641 296.981   1
  -4 -10 -17 101.257 304.639   1
   4  10  18 1837.33 376.554   1
  -4 -10 -18 779.442 306.454   1
   4  10  19 721.119 328.661   1
  -4 -10 -19 304.868 324.237   1
   4  10  20 466.611 329.464   1
  -4 -10 -20 875.294 322.313   1
   4  10  21 142.766 339.826   1
  -4 -10 -21 333.926 320.712   1
   4  10  22-247.209 321.036   1
  -4 -10 -22 197.935 302.694   1
   4  10  23 69.7099 341.698   1
  -4 -10 -23 520.531 327.683   1
   4  10  25 67.1796 330.186   1
  -4 -10 -25 31.4675 319.117   1
   4 -11 -24 898.779 326.030   1
  -4  11  24 281.340 349.027   1
   4 -11 -23 327.190 333.228   1
  -4  11  23 359.374 366.378   1
   4 -11 -22 132.428 262.954   1
  -4  11  22-36.4775 318.272   1
   4 -11 -21 674.249 338.292   1
  -4  11  21-183.498 353.084   1
   4 -11 -20 135.954 306.815   1
  -4  11  20 147.921 343.206   1
   4 -11 -18 685.894 269.598   1
  -4  11  18 148.259 306.075   1
   4 -11 -17 273.758 301.825   1
  -4  11  17 36.9646 343.742   1
   4 -11 -16 1366.07 335.077   1
  -4  11  16 990.865 345.359   1
   4 -11 -15 372.340 286.274   1
  -4  11  15 399.908 299.831   1
   4 -11 -14 334.475 274.680   1
  -4  11  14 861.385 310.182   1
   4  11 -13 268.504 129.283   1
   4 -11 -13-263.344 265.513   1
  -4  11  13 247.108 284.017   1
  -4 -11  13 159.823 126.099   1
  -4  11  12 969.264 306.271   1
  -4 -11  12 883.278 148.089   1
   4  11 -12 1010.66 150.244   1
  -4 -11  11 543.657 127.274   1
   4  11 -11 464.377 124.532   1
   4  11 -10 9409.05 743.437   1
  -4  11  10 9298.00 828.130   1
   4 -11 -10 9584.46 818.300   1
  -4 -11  10 10243.9 743.462   1
  -4 -11   9 360.140 106.396   1
   4  11  -9 402.445 114.150   1
   4 -11  -8 7159.99 617.436   1
   4  11  -8 7185.65 547.337   1
  -4 -11   8 6889.40 546.224   1
  -4  11   8 6928.27 625.305   1
   4  11  -7 2593.38 229.262   1
  -4  11   7 2679.04 345.873   1
  -4 -11   7 2308.20 223.655   1
   4 -11  -7 2203.23 322.729   1
  -4 -11   6 488.365 112.693   1
   4  11  -6 340.160 121.152   1
   4 -11  -6 316.597 206.822   1
   4  11  -5 497.837 130.881   1
  -4 -11   5 465.262 121.507   1
  -4  11   4 3417.50 342.585   1
   4 -11  -4 2787.22 323.179   1
   4 -11  -3-135.238 178.164   1
   4  11  -3-15.3574 131.012   1
  -4 -11   3 100.280 125.312   1
  -4  11   3-339.827 179.028   1
   4  11  -2 9745.36 771.628   1
  -4 -11   2 10347.6 769.294   1
   4 -11  -2 10153.8 786.341   1
  -4  11   2 9155.13 786.284   1
  -4  11   1 265.406 155.298   1
   4  11  -1 255.022 156.907   1
  -4 -11   1 67.6495 139.908   1
   4 -11  -1 369.698 152.406   1
   4 -11   0 53.1520 146.825   1
  -4 -11   0 73.1163 149.410   1
   4  11   0-19.7509 162.185   1
  -4  11   0 18.3619 151.129   1
   4 -11   1 303.402 145.938   1
  -4  11  -1 234.511 139.607   1
   4  11   1 148.397 170.667   1
  -4 -11  -1 99.2381 160.253   1
  -4 -11  -2 8981.13 734.882   1
   4  11   2 9376.03 742.264   1
   4  11   3 213.894 178.796   1
  -4  11  -3-63.9299 109.165   1
   4 -11   3-61.8741 110.506   1
   4 -11   4 3239.63 266.723   1
  -4 -11  -4 2963.63 333.048   1
  -4  11  -4 2980.10 267.449   1
   4  11   4 3046.17 342.999   1
  -4  11  -5 488.793 102.709   1
   4 -11   5 639.764 105.986   1
   4 -11   6 304.234 88.6614   1
  -4  11  -6 362.087 86.8940   1
  -4 -11  -6 181.785 191.058   1
   4  11   7 2151.94 306.730   1
   4 -11   7 2183.38 171.657   1
  -4  11  -7 1803.85 170.249   1
  -4 -11  -7 2099.69 305.755   1
   4  11   9 156.532 264.783   1
  -4 -11  -9 91.1333 271.583   1
  -4 -11 -10 8934.89 783.828   1
   4  11  10 9698.10 791.406   1
  -4  11 -12 435.874 75.0625   1
   4 -11  12 537.865 71.1466   1
   4  11  12 539.863 281.448   1
   4  11  13-273.923 290.083   1
  -4  11 -13 35.8041 82.3595   1
  -4 -11 -13-134.071 281.494   1
   4 -11  13 114.681 78.8746   1
  -4  11 -14 146.372 102.901   1
   4  11  14 422.163 278.245   1
  -4 -11 -14-33.6235 265.294   1
   4  11  15 1013.29 351.082   1
  -4 -11 -15 830.422 313.103   1
   4  11  16 361.413 293.126   1
  -4 -11 -16 1385.72 286.491   1
   4  11  17 36.1667 326.255   1
  -4 -11 -17 476.213 308.088   1
   4  11  18 361.649 316.604   1
  -4 -11 -18 781.350 284.229   1
   4  11  20 179.304 329.666   1
  -4 -11 -20-67.0956 298.027   1
   4  11  21-71.1258 312.424   1
  -4 -11 -21 398.801 303.518   1
   4  11  22 280.779 351.773   1
  -4 -11 -22 524.098 332.018   1
   4  11  23 621.770 328.343   1
  -4 -11 -23 128.947 287.546   1
   4  11  24 1085.24 372.088   1
  -4 -11 -24 762.210 344.261   1
   4 -12 -24 127.390 327.011   1
  -4  12  24 693.270 387.859   1
   4 -12 -23-64.8013 278.052   1
  -4  12  23 212.944 317.152   1
   4 -12 -22 32.8760 325.242   1
  -4  12  22-144.937 355.031   1
   4 -12 -20 339.155 317.247   1
  -4  12  20 516.935 370.009   1
   4 -12 -19 717.372 298.300   1
  -4  12  19 185.856 333.373   1
   4 -12 -18 582.739 320.612   1
  -4  12  18 37.2058 349.074   1
   4 -12 -17 103.258 281.953   1
  -4  12  17-148.814 315.847   1
   4 -12 -16 102.915 255.254   1
  -4  12  16 519.066 295.909   1
   4 -12 -14 540.323 270.503   1
  -4  12  14 255.130 290.984   1
   4 -12 -13 700.077 270.185   1
  -4  12  13 683.175 291.385   1
   4 -12 -12 2164.30 337.512   1
  -4  12  12 1697.16 319.971   1
   4 -12 -11-384.346 252.468   1
   4  12 -11 12.2033 71.1018   1
  -4 -12  11-15.1671 54.6513   1
  -4  12  11 138.825 280.329   1
   4 -12 -10 594.405 243.050   1
  -4  12  10 406.601 285.853   1
  -4 -12  10 201.641 65.2468   1
   4  12 -10 315.053 75.9854   1
  -4  12   9 1556.13 296.485   1
  -4 -12   9 1508.04 143.944   1
   4  12  -9 1555.50 148.424   1
   4 -12  -9 1602.66 281.270   1
  -4  12   8 1246.12 273.118   1
  -4 -12   8 1392.45 145.174   1
   4  12  -8 1550.07 152.377   1
   4 -12  -8 1411.10 270.521   1
  -4  12   7 2518.72 319.096   1
   4  12  -7 1757.21 186.953   1
  -4 -12   7 2016.50 184.387   1
   4 -12  -7 1964.95 295.985   1
   4  12  -6 7478.79 598.976   1
  -4  12   6 6839.31 657.589   1
   4 -12  -6 7488.69 652.597   1
  -4 -12   6 8284.84 596.344   1
  -4 -12   5 2194.47 209.240   1
   4  12  -5 1736.70 210.805   1
  -4  12   5 2091.99 301.864   1
   4 -12  -5 2374.60 292.931   1
  -4  12   4 1179.38 265.745   1
   4 -12  -4 1614.63 246.258   1
  -4 -12   3 561.639 140.594   1
   4  12  -3 495.295 146.615   1
  -4  12   3 431.516 220.795   1
   4 -12  -3 615.100 196.776   1
   4  12  -2 4121.48 365.991   1
  -4  12   2 3746.09 384.954   1
   4 -12  -2 3623.19 371.913   1
  -4 -12   2 4533.79 358.482   1
  -4  12   1 234.003 183.266   1
   4  12  -1-38.2188 154.757   1
  -4 -12   1 126.285 140.506   1
   4 -12  -1 347.304 170.034   1
   4 -12   0 12832.3 969.313   1
   4  12   0 11952.5 971.229   1
  -4 -12   0 12905.4 971.355   1
  -4  12   0 12346.8 965.865   1
   4 -12   1-16.6914 143.023   1
   4  12   1-242.239 172.177   1
  -4 -12  -1-355.052 165.798   1
  -4  12  -1-17.4455 139.974   1
   4  12   2 3744.70 372.754   1
  -4  12  -2 3718.51 330.583   1
   4 -12   2 3806.54 333.490   1
  -4 -12  -2 3644.67 363.348   1
  -4  12  -3 806.708 149.796   1
   4 -12   3 889.402 131.645   1
  -4 -12  -3 870.367 208.902   1
   4  12   3 346.430 196.529   1
   4 -12   4 1167.28 152.529   1
  -4  12  -4 1438.45 154.430   1
  -4  12  -5 1850.81 170.711   1
  -4 -12  -5 1934.41 278.089   1
   4  12   5 1619.82 270.861   1
   4 -12   5 1765.41 169.462   1
   4  12   6 7715.45 575.630   1
   4 -12   6 6295.65 464.391   1
  -4 -12  -6 6683.54 552.465   1
  -4  12  -6 5870.05 464.609   1
  -4 -12  -7 647.043 258.354   1
   4  12   7 1265.58 260.468   1
  -4 -12  -8 1365.35 289.144   1
   4  12   8 844.606 266.146   1
  -4 -12  -9 1527.74 283.932   1
   4  12   9 1390.81 290.838   1
  -4 -12 -10 159.931 252.887   1
   4  12  10 597.081 284.660   1
  -4 -12 -11 492.909 276.487   1
  -4 -12 -12 1208.12 280.017   1
   4  12  12 1577.18 305.700   1
  -4 -12 -13 1246.37 313.848   1
   4  12  13 563.988 310.236   1
   4  12  14 181.364 322.486   1
  -4 -12 -16 273.002 305.525   1
   4  12  16 471.775 322.867   1
  -4 -12 -17 272.807 285.050   1
   4  12  17 217.842 334.245   1
  -4 -12 -18 136.212 269.167   1
   4  12  18 36.1965 290.338   1
  -4 -12 -19-169.050 318.874   1
   4  12  19 1082.24 370.778   1
  -4 -12 -20 434.573 304.356   1
   4  12  20 572.625 332.801   1
  -4 -12 -22 162.455 317.698   1
   4  12  22 522.284 352.297   1
  -4 -12 -23-159.773 266.076   1
   4  12  23-34.2187 296.182   1
  -4 -12 -24 721.324 342.857   1
   4  12  24 167.557 352.546   1
  -4  13  23 491.640 372.623   1
   4 -13 -23 354.016 327.771   1
  -4  13  21 255.756 369.126   1
   4 -13 -21 165.735 319.824   1
  -4  13  19-373.415 372.157   1
  -4  13  18 37.3830 328.791   1
   4 -13 -18-34.3519 284.638   1
   4 -13 -17 378.983 277.010   1
  -4  13  16 786.428 353.915   1
   4 -13 -16 1033.03 306.731   1
  -4  13  15 149.168 328.091   1
   4 -13 -15 652.091 310.545   1
  -4  13  14 1073.19 348.212   1
   4 -13 -14 374.877 306.328   1
  -4  13  13-109.859 308.331   1
   4 -13 -13 303.616 260.702   1
  -4  13  12 1010.78 301.428   1
   4 -13 -12 931.610 285.872   1
  -4  13  11 285.040 297.183   1
   4 -13 -11 454.940 273.685   1
  -4  13   9 135.610 268.230   1
   4 -13  -9 218.114 237.864   1
  -4  13   8 1543.54 297.513   1
   4 -13  -8 699.554 253.827   1
  -4 -13   7 1737.82 159.549   1
   4 -13  -7 1883.97 297.504   1
   4  13  -7 1796.89 164.136   1
  -4  13   7 2127.56 316.024   1
  -4 -13   6 733.287 121.227   1
   4  13  -6 737.548 124.448   1
   4 -13  -6 622.905 236.209   1
  -4  13   6 644.818 244.669   1
  -4 -13   5 238.504 113.318   1
   4  13  -5-84.3081 122.185   1
   4 -13  -5 216.833 205.619   1
  -4  13   5 117.468 238.449   1
  -4 -13   3-92.1417 132.604   1
   4  13  -3 32.3909 145.555   1
   4 -13  -3-74.0151 192.027   1
  -4  13   3 264.293 211.430   1
  -4 -13   2 2176.25 261.577   1
   4  13  -2 2293.30 269.850   1
  -4  13   2 2517.10 308.066   1
   4  13  -1 713.064 182.005   1
  -4 -13   1 1052.07 181.468   1
   4 -13  -1 723.132 199.271   1
  -4  13   1 888.862 196.715   1
   4  13   0 171.053 173.555   1
  -4 -13   0 20.3827 168.158   1
   4 -13   0-175.593 160.596   1
  -4  13   0-139.790 159.404   1
   4  13   1 691.690 208.829   1
  -4 -13  -1 742.081 199.469   1
   4 -13   1 919.406 171.744   1
  -4  13  -1 1016.35 182.038   1
   4  13   2 2488.12 311.735   1
  -4  13  -2 2227.78 252.367   1
   4 -13   2 2580.91 254.862   1
   4  13   3-182.933 208.554   1
   4 -13   3 62.8319 122.923   1
  -4 -13  -3-48.8523 192.056   1
  -4  13  -3 26.1825 120.119   1
  -4  13  -4 623.166 116.158   1
   4 -13   4 429.892 113.716   1
   4  13   5 289.509 230.491   1
  -4 -13  -5 28.2381 219.238   1
  -4  13  -5 17.9738 73.7443   1
   4 -13   5 29.4753 66.3439   1
  -4 -13  -6 792.103 248.752   1
   4  13   6 1213.35 274.797   1
  -4 -13  -7 2089.99 318.379   1
   4  13   7 2827.52 341.279   1
  -4 -13  -8 374.581 249.936   1
   4  13   8 355.947 253.276   1
  -4 -13  -9 96.5142 251.374   1
   4  13   9 264.656 269.420   1
  -4 -13 -10 1020.68 289.241   1
   4  13  10 675.846 283.673   1
  -4 -13 -11 299.389 281.276   1
   4  13  11 452.341 302.916   1
  -4 -13 -12 1631.33 313.228   1
   4  13  12 1141.59 336.821   1
  -4 -13 -13 434.280 276.342   1
   4  13  13-182.073 279.933   1
  -4 -13 -15 410.788 300.162   1
  -4 -13 -16 582.484 296.302   1
   4  13  16 912.383 351.033   1
  -4 -13 -17 342.306 283.564   1
   4  13  17 145.558 290.253   1
   4  13  18 217.783 346.076   1
  -4 -13 -19 302.853 321.836   1
   4  13  19 828.410 376.581   1
  -4 -13 -21 720.999 339.264   1
   4  13  21 949.126 379.684   1
  -4 -13 -23 31.6738 275.853   1
   4  13  23 169.289 314.726   1
   4 -14 -22-162.571 322.372   1
   4 -14 -21 33.0068 284.423   1
  -4  14  20 477.469 375.273   1
   4 -14 -20 134.134 328.155   1
  -4  14  19-261.021 350.875   1
   4 -14 -19 270.748 302.997   1
  -4  14  18 150.432 315.316   1
  -4  14  16 378.832 361.736   1
   4 -14 -16-619.675 319.126   1
  -4  14  15 378.263 359.344   1
   4 -14 -15 68.7835 304.058   1
  -4  14  14 602.441 353.679   1
   4 -14 -14 1164.96 326.391   1
  -4  14  13 37.3547 318.998   1
   4 -14 -13-441.954 276.480   1
  -4  14  12 295.390 288.082   1
   4 -14 -12 639.034 266.136   1
  -4  14  11 727.639 320.439   1
   4 -14 -11 365.931 292.838   1
  -4  14  10 320.294 273.754   1
   4 -14 -10 947.528 283.585   1
  -4  14   8 135.246 275.693   1
   4 -14  -8 845.621 256.362   1
  -4  14   7 559.968 255.115   1
   4 -14  -7 333.840 237.807   1
  -4  14   6 2638.83 368.506   1
   4  14  -6 2949.35 243.593   1
  -4 -14   6 2953.14 242.426   1
   4 -14  -6 3339.05 358.075   1
   4 -14  -5 28.1993 235.334   1
  -4 -14   5 380.599 112.361   1
   4  14  -5 192.063 118.911   1
   4 -14  -4 54.1027 206.245   1
  -4  14   4-204.400 222.022   1
   4  14  -3 369.730 154.096   1
   4 -14  -3 564.999 220.821   1
  -4  14   2 25.3319 198.082   1
   4 -14  -2 383.465 186.018   1
   4  14  -2 114.241 161.799   1
   4  14  -1 673.228 186.085   1
   4 -14  -1 641.458 200.583   1
  -4  14   1 324.254 191.372   1
  -4  14   0 3320.09 351.276   1
   4 -14   0 3912.62 356.046   1
   4  14   0 4140.18 374.951   1
   4 -14   1 557.350 170.232   1
   4  14   1 641.306 193.874   1
  -4 -14  -1 647.398 201.109   1
  -4  14  -1 542.713 171.123   1
   4 -14   2 320.415 146.125   1
  -4 -14  -2 25.4816 195.669   1
  -4  14  -2 47.5593 136.908   1
   4  14   2 340.893 224.891   1
  -4  14  -3 479.312 131.908   1
   4 -14   3 358.272 123.853   1
   4 -14   4 26.1106 89.0155   1
  -4 -14  -4 421.206 221.379   1
   4  14   4-29.1107 205.919   1
  -4  14  -4 26.8238 100.128   1
   4  14   5 303.045 231.685   1
  -4 -14  -5 935.975 238.303   1
   4  14   6 3456.60 386.006   1
  -4 -14  -6 2526.57 355.766   1
   4  14   7-96.8466 252.559   1
  -4 -14  -7 157.131 238.258   1
   4  14   8 695.648 277.797   1
  -4 -14  -8-64.7633 264.298   1
   4  14  10-70.5111 298.089   1
  -4 -14 -10 230.350 277.032   1
   4  14  11 722.232 318.061   1
  -4 -14 -11 795.715 281.562   1
   4  14  12 543.359 313.509   1
  -4 -14 -12 440.437 286.108   1
   4  14  13 72.8044 306.561   1
  -4 -14 -13 205.517 257.791   1
   4  14  14 768.690 303.369   1
  -4 -14 -14 619.709 263.737   1
   4  14  15 1027.80 336.684   1
  -4 -14 -15 241.277 295.415   1
   4  14  16 402.984 350.497   1
  -4 -14 -16 68.8895 299.720   1
   4  14  17-219.144 349.089   1
  -4 -14 -17 68.3083 316.295   1
   4  14  18 362.901 334.533   1
  -4 -14 -18 67.8019 298.530   1
   4  14  19 395.115 314.387   1
  -4 -14 -19 301.680 280.761   1
  -4 -14 -20 958.654 331.398   1
   4  14  21 801.720 386.755   1
  -4 -14 -21 1236.74 347.760   1
   4  14  22 34.2078 339.534   1
  -4 -14 -22-191.993 295.840   1
   4 -15 -21-262.815 280.732   1
  -4  15  21 500.719 351.015   1
   4 -15 -20 33.4745 321.929   1
  -4  15  20 438.271 385.490   1
   4 -15 -19 372.259 292.197   1
  -4  15  19 111.170 327.102   1
   4 -15 -18 102.716 293.887   1
  -4  15  18 524.779 360.642   1
   4 -15 -17 794.304 333.660   1
  -4  15  17-566.844 374.062   1
   4 -15 -15 104.332 318.077   1
  -4  15  15 1373.21 381.634   1
   4 -15 -14 486.377 307.721   1
  -4  15  14 341.501 345.666   1
   4 -15 -13 69.1550 272.606   1
  -4  15  13 75.4942 325.301   1
   4 -15 -12 240.118 267.573   1
  -4  15  12 860.860 315.171   1
   4 -15 -11-102.200 276.080   1
  -4  15  11 516.425 324.660   1
   4 -15 -10-134.213 271.684   1
  -4  15  10 36.3146 288.412   1
   4 -15  -9 461.304 272.825   1
  -4  15   9 356.092 280.191   1
   4 -15  -7 250.252 242.569   1
  -4  15   7 543.965 274.710   1
   4 -15  -6-91.1476 225.480   1
  -4  15   6-164.382 259.951   1
   4  15  -5 469.953 116.030   1
   4 -15  -5 117.412 225.380   1
  -4  15   5 474.648 253.205   1
  -4 -15   5 591.828 106.644   1
  -4 -15   4 3317.58 290.036   1
  -4  15   4 3028.67 386.259   1
   4  15  -4 2739.16 295.297   1
   4  15  -3 406.322 157.473   1
  -4 -15   3 573.556 158.587   1
   4  15  -2 1745.37 229.898   1
  -4 -15   2 2047.89 227.655   1
   4 -15  -2 1748.12 267.809   1
  -4  15   2 1419.89 267.697   1
  -4 -15   1-42.7084 171.401   1
   4 -15  -1 68.8062 168.787   1
   4  15  -1 131.440 176.251   1
  -4  15   1 264.568 189.728   1
  -4 -15   0-116.550 189.205   1
   4 -15   0-62.8571 169.271   1
   4  15   0 119.583 190.430   1
  -4  15   0 258.364 180.041   1
  -4 -15  -1 100.234 200.000   1
   4 -15   1-18.5350 148.669   1
  -4  15  -1 192.310 157.201   1
   4  15   1-154.262 220.169   1
   4 -15   2 1249.09 197.081   1
  -4  15  -2 1911.16 201.356   1
   4  15   3 201.183 212.032   1
  -4  15  -3 312.788 129.743   1
   4 -15   3 553.914 125.834   1
   4 -15   4 2163.80 156.357   1
   4  15   4 2495.04 310.998   1
   4  15   5 935.514 263.830   1
  -4 -15  -5 458.385 246.684   1
   4  15   6 419.152 262.125   1
  -4 -15  -6 31.2209 236.560   1
   4  15   7 637.786 276.043   1
  -4 -15  -7 353.278 258.800   1
   4  15   9-35.7101 277.368   1
  -4 -15  -9-196.745 251.416   1
   4  15  10 287.542 298.923   1
  -4 -15 -10 168.207 251.380   1
   4  15  11 688.981 315.621   1
  -4 -15 -11 136.535 265.737   1
   4  15  12 987.849 331.766   1
  -4 -15 -12 688.506 288.329   1
   4  15  13 368.302 327.350   1
  -4 -15 -13 276.679 297.673   1
   4  15  14 442.472 324.797   1
  -4 -15 -14 485.732 289.503   1
   4  15  15-73.8070 315.416   1
  -4 -15 -15-138.375 274.834   1
   4  15  17-219.538 317.957   1
  -4 -15 -17 341.655 283.144   1
   4  15  18-217.456 344.867   1
  -4 -15 -18 540.910 310.494   1
   4  15  19 71.5472 360.589   1
  -4 -15 -19-166.777 313.336   1
   4  15  20 844.765 380.409   1
  -4 -15 -20 394.224 326.380   1
   4  15  21 794.815 364.423   1
  -4 -15 -21 32.3299 302.737   1
  -4  16  21 354.055 392.983   1
   4 -16 -21 325.197 292.184   1
  -4  16  20 72.3097 372.755   1
   4 -16 -20 697.299 344.036   1
  -4  16  19 220.775 334.265   1
   4 -16 -19 473.379 296.758   1
  -4  16  18 74.6511 363.291   1
   4 -16 -18 789.279 315.725   1
  -4  16  17 1094.49 378.179   1
   4 -16 -17 312.437 325.594   1
  -4  16  16 190.664 354.378   1
   4 -16 -16-139.997 315.157   1
  -4  16  14-76.4564 344.047   1
   4 -16 -14 915.743 309.903   1
  -4  16  13-190.698 313.392   1
   4 -16 -13 492.362 298.824   1
  -4  16  11 789.478 328.003   1
   4 -16 -11 243.002 296.333   1
  -4  16  10 261.044 311.624   1
   4 -16 -10 239.852 274.716   1
  -4  16   9-110.124 298.010   1
   4 -16  -9 303.560 278.957   1
  -4  16   8 754.737 316.071   1
   4 -16  -8 495.571 268.667   1
  -4  16   7-35.0271 291.213   1
   4 -16  -7 354.721 247.481   1
  -4  16   6 34.0125 275.405   1
   4 -16  -6 472.149 263.876   1
  -4  16   5 98.7628 262.761   1
   4 -16  -5 30.4438 251.153   1
  -4  16   4 776.459 259.067   1
   4 -16  -4 789.641 262.522   1
   4  16  -3 960.205 179.345   1
   4 -16  -3 527.213 229.809   1
  -4  16   3 117.015 238.474   1
  -4 -16   2 190.467 170.835   1
   4 -16  -2 259.178 222.239   1
   4  16  -2 504.653 179.106   1
  -4 -16   1-279.915 180.096   1
   4 -16  -1 23.8525 190.887   1
  -4  16   1-24.8383 202.591   1
   4  16  -1 45.9182 184.632   1
  -4 -16   0 398.380 198.128   1
   4 -16   0 603.615 188.012   1
  -4  16   0 22.4779 181.317   1
   4  16   0 458.434 228.659   1
  -4 -16  -1 277.721 201.644   1
   4 -16   1 93.6810 170.133   1
   4  16   1 245.088 223.149   1
  -4  16  -1 293.195 174.727   1
   4  16   2-28.9463 236.346   1
  -4  16  -2 111.323 144.288   1
  -4 -16  -2 433.255 211.665   1
  -4 -16  -3 677.646 239.659   1
  -4  16  -3 613.967 130.895   1
   4  16   3 487.446 250.019   1
  -4 -16  -4 471.459 241.882   1
   4  16   4 288.383 249.049   1
  -4 -16  -5 458.170 260.806   1
   4  16   5 431.949 277.245   1
  -4 -16  -6 476.660 264.580   1
   4  16   6 1301.99 315.218   1
  -4 -16  -8 166.718 269.594   1
   4  16   8 672.468 310.761   1
  -4 -16  -9 33.9243 261.367   1
   4  16   9 108.115 297.298   1
  -4 -16 -10-206.075 263.636   1
   4  16  10-218.929 301.369   1
  -4 -16 -11 138.544 262.571   1
   4  16  11 405.422 299.018   1
  -4 -16 -12 418.294 290.766   1
   4  16  12 666.552 324.066   1
  -4 -16 -13-348.680 273.916   1
   4  16  13-37.1877 328.758   1
  -4 -16 -14 417.653 304.807   1
   4  16  14 297.674 346.197   1
  -4 -16 -16 688.522 306.836   1
   4  16  16-331.915 342.495   1
  -4 -16 -17-68.1724 287.601   1
   4  16  17-146.170 344.532   1
  -4 -16 -18 673.174 313.816   1
   4  16  18 866.122 345.870   1
  -4 -16 -19 165.938 299.364   1
   4  16  19 746.836 344.208   1
  -4 -16 -20 457.396 301.345   1
   4  16  20 524.021 353.380   1
  -4 -16 -21 223.280 305.449   1
   4  16  21 306.025 345.864   1
  -4  17  20 429.979 379.263   1
   4 -17 -20 32.8906 325.749   1
  -4  17  18 409.375 357.177   1
   4 -17 -18 478.940 302.663   1
  -4  17  16 419.533 378.199   1
   4 -17 -16 491.498 298.031   1
  -4  17  15 115.263 345.531   1
   4 -17 -15 212.301 285.390   1
  -4  17  14-77.1539 318.948   1
   4 -17 -14-35.5443 282.993   1
  -4  17  13 463.231 345.388   1
   4 -17 -13 498.351 309.385   1
  -4  17  12 619.000 354.951   1
   4 -17 -12 35.5060 294.958   1
  -4  17  10 647.887 319.643   1
   4 -17 -10 454.798 279.919   1
  -4  17   9-187.944 305.805   1
   4 -17  -9 34.5107 268.648   1
  -4  17   8 73.8291 294.664   1
   4 -17  -8 101.801 264.197   1
  -4  17   6 493.649 281.560   1
   4 -17  -6 716.587 258.121   1
  -4  17   5 539.751 266.330   1
   4 -17  -5 126.531 263.206   1
  -4  17   4 513.074 252.013   1
   4 -17  -4 1004.70 259.517   1
  -4  17   3 60.5303 237.989   1
   4 -17  -3 28.7040 238.400   1
  -4  17   1-127.118 206.048   1
  -4  17   0 23.2442 194.436   1
   4  17   0-206.561 201.578   1
   4  17   2 119.260 239.271   1
  -4 -17  -2-308.948 215.412   1
   4  17   3-125.453 249.269   1
  -4 -17  -3-147.964 242.623   1
   4  17   4 686.465 279.237   1
  -4 -17  -4 431.667 260.345   1
   4  17   5 202.951 289.626   1
  -4 -17  -5 637.861 261.482   1
   4  17   6-139.177 283.087   1
  -4 -17  -6 261.847 261.894   1
   4  17   7 284.693 278.962   1
  -4 -17  -7 200.924 266.526   1
   4  17   8 507.802 296.802   1
  -4 -17  -8-68.2115 268.568   1
   4  17   9-36.7078 301.123   1
  -4 -17  -9 449.452 282.350   1
   4  17  10 259.880 309.830   1
  -4 -17 -10 731.604 304.320   1
   4  17  11 635.893 347.195   1
  -4 -17 -11 70.1707 294.961   1
   4  17  12 112.679 313.675   1
  -4 -17 -12 281.076 292.158   1
   4  17  13 263.035 315.604   1
  -4 -17 -13-351.271 274.859   1
   4  17  15 521.282 365.123   1
  -4 -17 -15 208.445 312.080   1
   4  17  16 664.951 367.350   1
  -4 -17 -16 516.282 319.260   1
   4  17  17 36.4843 348.988   1
  -4 -17 -17 612.273 330.429   1
   4  17  18-323.591 362.116   1
  -4 -17 -18 637.391 325.791   1
   4  17  19 176.658 366.869   1
  -4 -17 -19 725.466 336.159   1
   4  17  20-102.617 363.264   1
  -4 -17 -20 192.978 317.184   1
   4 -18 -19 299.747 324.013   1
  -4  18  19 546.948 387.864   1
   4 -18 -17 553.798 314.550   1
  -4  18  17 113.548 358.349   1
   4 -18 -15-35.5054 300.791   1
  -4  18  15-38.7825 347.892   1
   4 -18 -14 35.7823 322.160   1
  -4  18  14 781.316 371.833   1
   4 -18 -13-359.419 284.715   1
  -4  18  13-156.987 345.064   1
   4 -18 -12 359.810 298.062   1
  -4  18  12 589.073 342.214   1
   4 -18 -11 71.7908 301.682   1
  -4  18  11 274.052 332.594   1
   4 -18  -9 106.316 279.234   1
  -4  18   9 423.274 327.883   1
   4 -18  -8 420.626 295.122   1
  -4  18   8-227.680 321.567   1
  -4  18   7 37.3538 293.715   1
  -4  18   5 484.619 285.118   1
   4  18   4 236.275 263.283   1
   4  18   5 69.7010 276.125   1
   4  18   6-143.064 277.297   1
  -4 -18  -6 402.469 229.375   1
   4  18   7 255.617 285.136   1
  -4 -18  -7 34.2132 275.879   1
   4  18   8 111.273 325.744   1
  -4 -18  -8 173.795 279.617   1
   4  18   9-37.5369 316.609   1
  -4 -18  -9 35.1075 278.801   1
   4  18  11 455.274 336.337   1
  -4 -18 -11 141.848 297.872   1
   4  18  12 645.895 350.947   1
  -4 -18 -12 603.256 316.039   1
   4  18  13 75.7631 345.053   1
   4  18  14 414.150 356.707   1
  -4 -18 -14 386.468 302.878   1
   4  18  15 597.608 369.858   1
  -4 -18 -15 348.762 302.414   1
  -4 -18 -16 516.976 328.192   1
   4  18  17 1019.11 355.647   1
  -4 -18 -17 408.611 317.152   1
  -4 -18 -18-100.124 311.360   1
   4  18  19 103.906 328.806   1
  -4 -18 -19 65.1260 301.589   1
   5   0 -26 176.039 321.514   1
  -5   0  25-152.577 330.927   1
   5   0 -25 775.447 337.716   1
  -5   0  24 113.891 308.094   1
   5   0 -24-105.584 317.523   1
  -5   0  23 339.304 331.773   1
   5   0 -23 313.978 313.840   1
  -5   0  22 1157.21 344.308   1
   5   0 -22 1175.26 338.477   1
  -5   0  21-110.548 290.278   1
   5   0 -21 816.799 295.729   1
  -5   0  20 1195.66 314.689   1
   5   0 -20 435.297 274.392   1
  -5   0  19 35.5034 311.057   1
   5   0 -19-164.123 270.811   1
  -5   0  18 797.505 310.442   1
   5   0 -18 1602.55 311.786   1
  -5   0  17-67.4848 273.517   1
   5   0 -17 405.636 262.373   1
  -5   0  16 2028.61 332.569   1
   5   0 -16 2149.93 321.727   1
  -5   0  15-252.897 274.408   1
   5   0 -15 556.646 253.835   1
   5   0 -14 2032.61 283.845   1
  -5   0  13-29.2131 225.039   1
   5   0 -13 81.5703 221.189   1
  -5   0  12 251.790 237.380   1
   5   0 -12 130.133 205.593   1
   5   0 -10 36599.0 2773.59   1
  -5   0  10 37712.6 2779.42   1
  -5   0   9-191.030 176.095   1
   5   0  -9 180.932 132.249   1
  -5   0   8 2238.99 266.929   1
   5   0  -8 2201.61 261.556   1
  -5   0   7 211.024 176.819   1
   5   0  -7 120.513 156.371   1
   5   0  -6 19771.7 1358.17   1
  -5   0   6 16151.2 1351.94   1
   5   0  -5 179.172 160.183   1
  -5   0   5 127.898 162.695   1
   5   0  -4 17605.3 1324.42   1
  -5   0   4 17338.0 1323.41   1
   5   0  -3-16.2341 141.780   1
  -5   0   3 199.807 134.964   1
  -5   0   2 43079.4 3140.62   1
   5   0  -2 41735.4 3137.40   1
  -5   0   1-275.284 110.068   1
   5   0  -1-60.0642 124.656   1
  -5   0   0 15.1979 124.525   1
   5   0   0-73.8609 107.070   1
  -5   0  -1-211.162 124.516   1
   5   0   1-133.819 134.768   1
  -5   0  -2 39583.4 3020.81   1
   5   0   2 41961.4 3020.79   1
  -5   0  -3 328.992 152.886   1
   5   0   3 126.889 149.368   1
  -5   0  -4 17080.9 1278.24   1
   5   0   4 16712.8 1278.72   1
   5   0   5-69.6949 154.504   1
  -5   0  -5-17.0882 153.611   1
  -5   0  -6 16355.5 1257.39   1
   5   0   6 16783.5 1261.56   1
   5   0   7-58.6701 156.232   1
  -5   0  -7-130.495 151.100   1
   5   0   8 1868.89 249.871   1
  -5   0  -8 2286.96 236.625   1
   5   0   9-88.3210 146.152   1
  -5   0  -9 20.7358 127.675   1
  -5   0 -10 32888.8 2461.02   1
   5   0  10 32936.6 2464.94   1
  -5   0 -11 23.0332 156.870   1
   5   0  11 198.784 184.395   1
  -5   0 -12-24.5721 178.620   1
   5   0  12 157.187 199.188   1
  -5   0 -13 155.028 225.703   1
  -5   0 -14 2660.71 328.324   1
   5   0  14 2453.93 330.889   1
  -5   0 -15-83.6496 222.072   1
   5   0  15 293.863 244.132   1
   5   0  16 2160.74 307.052   1
  -5   0 -17 218.985 246.981   1
   5   0  17 580.774 270.639   1
  -5   0 -18 1060.22 282.310   1
   5   0  18 1627.09 296.507   1
   5   0  19 101.339 288.333   1
  -5   0 -19 265.527 279.059   1
   5   0  20 986.619 294.341   1
  -5   0 -20 1452.52 313.599   1
   5   0  21 321.926 286.167   1
  -5   0 -21-201.707 266.990   1
   5   0  22 649.246 314.828   1
  -5   0 -22 920.234 316.296   1
   5   0  23 1017.36 337.121   1
  -5   0 -23 755.793 321.726   1
   5   0  24 365.578 308.093   1
  -5   0 -24 343.501 313.918   1
   5   0  25 329.473 335.128   1
  -5   0 -25 583.824 327.167   1
   5  -1 -26 347.648 334.265   1
  -5   1  26 676.291 337.066   1
   5  -1 -25 243.713 315.582   1
   5   1 -25 142.693 314.033   1
  -5   1  25 150.774 340.972   1
   5   1 -24 141.887 303.321   1
  -5  -1  24 191.493 332.292   1
   5   1 -23 1302.47 337.228   1
   5  -1 -23 658.001 308.596   1
  -5  -1  23 189.836 318.591   1
  -5   1  23 375.623 301.039   1
   5  -1 -22 550.245 326.643   1
  -5   1  22 671.538 333.734   1
   5   1 -21 479.322 295.570   1
  -5  -1  21 552.545 297.084   1
   5   1 -20 769.875 318.586   1
   5  -1 -20 1946.65 349.690   1
  -5  -1  20 1588.27 348.578   1
  -5   1  20 1527.60 346.273   1
   5   1 -19 753.010 273.738   1
   5  -1 -19 659.776 288.947   1
  -5  -1  19 317.552 283.852   1
  -5   1  19 464.334 297.442   1
   5  -1 -18 452.174 246.766   1
  -5   1  18 524.539 267.478   1
   5   1 -17-247.984 236.506   1
  -5  -1  17-33.3598 244.797   1
   5   1 -16-270.034 235.319   1
   5  -1 -16-30.6708 210.764   1
  -5  -1  16 96.8239 255.673   1
  -5   1  16 265.195 238.055   1
   5   1 -15 2634.09 400.189   1
   5  -1 -15 3833.63 389.336   1
  -5  -1  15 3799.77 404.262   1
  -5   1  15 3597.32 389.943   1
   5  -1 -14 1406.83 287.799   1
  -5  -1  14 1855.51 283.997   1
  -5   1  14 1705.02 314.961   1
  -5   1  13 24130.0 1966.55   1
   5  -1 -13 25531.9 1963.19   1
   5   1 -13 27880.7 1966.89   1
  -5  -1  13 26105.9 1972.22   1
  -5   1  12 30562.3 2362.18   1
   5  -1 -12 32039.0 2358.36   1
   5   1 -11 8105.69 688.455   1
  -5  -1  11 8809.09 700.747   1
   5  -1 -10 437.779 192.364   1
   5   1 -10 858.912 196.596   1
  -5   1  10 1041.89 208.068   1
  -5  -1  10 610.712 185.810   1
  -5  -1   9 3819.83 340.223   1
   5   1  -9 2980.02 322.563   1
   5  -1  -9 3289.45 344.669   1
  -5   1   9 3699.09 356.674   1
  -5   1   8 3444.70 335.929   1
   5   1  -8 3555.35 323.150   1
   5  -1  -8 3503.00 331.858   1
  -5  -1   8 2825.64 322.218   1
  -5   1   7 5297.55 427.561   1
  -5  -1   7 4333.60 417.161   1
   5  -1  -7 4891.74 426.122   1
   5   1  -7 4744.68 413.057   1
   5  -1  -6 3050.25 330.322   1
   5   1  -6 3801.41 324.846   1
  -5   1   6 3043.06 335.839   1
  -5  -1   6 3943.55 335.320   1
   5   1  -5 3813.87 327.925   1
   5  -1  -5 3275.53 325.586   1
  -5   1   5 3569.28 333.973   1
  -5  -1   5 3541.74 325.534   1
   5   1  -4 103380. 7420.86   1
   5  -1  -4 104838. 7423.00   1
  -5   1   4 97648.2 7420.85   1
  -5  -1   4 97839.4 7420.05   1
   5  -1  -3 4031.84 342.853   1
   5   1  -3 3170.74 351.647   1
  -5  -1   3 3945.15 351.816   1
  -5   1   3 4351.78 351.748   1
   5   1  -2 39579.8 2991.35   1
  -5   1   2 41815.1 2995.76   1
  -5  -1   2 38154.5 2990.77   1
   5  -1  -2 42362.4 2994.88   1
  -5  -1   1 536.524 140.474   1
   5   1  -1 703.448 157.952   1
   5  -1  -1 546.164 148.118   1
  -5   1   1 540.143 141.075   1
   5  -1   0 48052.6 3464.06   1
   5   1   0 46069.1 3462.63   1
  -5   1   0 45282.5 3464.46   1
  -5  -1   0 47998.2 3463.87   1
  -5  -1  -1 705.689 146.215   1
  -5   1  -1 403.895 130.349   1
   5   1   1 444.211 156.139   1
   5  -1   1 522.042 147.430   1
   5  -1   2 39704.2 2978.89   1
   5   1   2 41420.5 2984.33   1
  -5   1  -2 39133.2 2980.29   1
  -5  -1  -2 40848.7 2982.36   1
  -5   1  -3 4618.36 378.072   1
  -5  -1  -3 4222.10 372.736   1
   5   1   3 4571.24 372.902   1
   5  -1   3 4165.68 376.596   1
  -5   1  -4 96731.6 7120.93   1
  -5  -1  -4 99929.8 7124.54   1
   5   1   4 96060.9 7123.64   1
   5  -1   4 94742.5 7120.45   1
  -5  -1  -5 3032.30 292.232   1
  -5   1  -5 2763.16 282.911   1
   5   1   5 3404.01 303.545   1
   5  -1   5 3136.31 294.811   1
   5  -1   6 3241.74 307.846   1
   5   1   6 3366.37 324.228   1
  -5   1  -6 3137.39 313.544   1
  -5  -1  -6 4116.07 328.214   1
   5   1   7 4577.92 426.375   1
   5  -1   7 5222.79 427.073   1
  -5   1  -7 5078.59 422.750   1
  -5  -1  -7 4812.20 431.519   1
   5  -1   8 3224.81 277.859   1
   5   1   8 2156.67 275.081   1
  -5   1  -8 2833.30 269.255   1
  -5  -1  -8 2656.01 276.991   1
   5   1   9 2544.45 298.131   1
  -5  -1  -9 3152.41 300.840   1
  -5   1  -9 2922.29 294.333   1
   5  -1   9 3255.60 306.447   1
   5   1  10 96.5574 176.319   1
   5  -1  10 474.845 173.573   1
  -5   1 -10 656.708 168.951   1
  -5  -1 -10 657.688 183.018   1
  -5   1 -11 7934.43 616.546   1
   5  -1  11 6944.06 612.690   1
  -5  -1 -12 29785.2 2174.56   1
   5   1  12 27906.2 2174.82   1
  -5  -1 -13 25098.8 1792.78   1
   5   1  13 21689.9 1785.81   1
   5  -1  13 23921.7 1790.67   1
  -5   1 -14 1736.37 259.920   1
  -5  -1 -14 2220.79 280.465   1
   5   1  14 1729.34 272.540   1
   5  -1  14 1490.95 280.323   1
  -5  -1 -15 3370.16 377.336   1
  -5   1 -15 2765.28 347.961   1
   5  -1  15 3515.60 376.288   1
   5   1  15 3307.16 388.497   1
   5  -1  16 333.998 249.388   1
   5   1  16 721.190 252.558   1
  -5   1 -17 524.962 245.834   1
   5  -1  17 413.771 243.094   1
  -5  -1 -18 1330.06 285.630   1
   5   1  18 972.964 267.836   1
   5   1  19 477.430 283.928   1
   5  -1  19 334.947 266.785   1
  -5   1 -19 658.801 276.794   1
  -5  -1 -19 33.3355 280.083   1
   5   1  20 1310.18 352.228   1
   5  -1  20 1927.30 341.913   1
  -5   1 -20 2201.51 342.058   1
  -5  -1 -20 1791.31 330.664   1
   5  -1  21 212.988 295.731   1
  -5   1 -21 134.332 290.257   1
   5   1  22 829.487 295.302   1
  -5  -1 -22 1055.76 312.054   1
   5  -1  23 255.081 305.455   1
   5   1  23 289.926 305.133   1
  -5   1 -23 343.639 288.144   1
  -5  -1 -23 308.138 306.715   1
   5  -1  24 514.642 318.618   1
  -5   1 -24 34.5621 303.938   1
   5   1  25 690.516 301.026   1
  -5  -1 -25-136.386 300.460   1
   5   1  26-180.815 315.536   1
  -5  -1 -26 33.9025 305.321   1
   5  -2 -27-169.964 315.438   1
  -5   2  27-36.7822 326.194   1
   5  -2 -26 411.145 319.696   1
  -5   2  26 148.549 318.034   1
   5  -2 -25-68.8248 331.264   1
  -5   2  25 934.776 357.303   1
   5  -2 -24 621.440 333.950   1
   5   2 -24 575.115 335.798   1
  -5   2  24 749.631 344.352   1
  -5  -2  24-77.0281 304.002   1
   5  -2 -23-310.254 300.198   1
   5   2 -23-212.442 290.109   1
  -5   2  23 187.255 306.138   1
  -5  -2  23 76.1701 324.779   1
   5  -2 -22 515.015 320.913   1
   5   2 -22 418.993 308.367   1
  -5   2  22 708.085 338.507   1
  -5  -2  22 526.627 316.240   1
   5  -2 -21 408.684 266.724   1
   5   2 -21 274.367 284.448   1
  -5   2  21 36.9438 285.598   1
  -5  -2  21-110.764 283.191   1
   5   2 -20 234.785 277.284   1
   5  -2 -20 605.825 298.969   1
  -5   2  20-328.286 318.125   1
  -5  -2  20 469.063 297.520   1
   5   2 -19-163.539 261.660   1
   5  -2 -19 265.244 249.312   1
  -5   2  19-35.9056 271.471   1
  -5  -2  19-35.1826 269.595   1
   5  -2 -18 227.834 261.374   1
  -5   2  18 140.907 292.216   1
   5   2 -17 2434.95 330.145   1
   5  -2 -17 1974.11 332.104   1
  -5  -2  17 2548.61 340.863   1
   5  -2 -16 3135.61 373.587   1
  -5   2  16 2551.11 384.346   1
  -5  -2  16 3934.34 377.547   1
   5  -2 -15-211.065 246.080   1
   5   2 -15 143.336 230.687   1
  -5  -2  15 61.5190 233.432   1
   5  -2 -14 3796.56 388.363   1
   5   2 -14 3574.38 387.962   1
  -5   2  14 3564.07 397.663   1
  -5  -2  14 3677.25 408.712   1
   5  -2 -13 2902.48 337.236   1
   5   2 -13 2586.84 325.711   1
  -5   2  13 2251.01 345.225   1
  -5  -2  13 2759.48 322.663   1
   5  -2 -12 514.711 210.958   1
  -5   2  12 321.748 217.878   1
   5  -2 -11 4957.42 476.468   1
  -5  -2  11 4973.64 479.372   1
  -5   2  11 4874.92 476.222   1
   5   2 -10 16752.9 1275.73   1
  -5  -2  10 16492.4 1276.45   1
   5  -2  -9 1141.07 216.060   1
   5   2  -9 895.902 193.770   1
  -5   2   9 942.128 224.313   1
  -5  -2   9 1124.63 203.848   1
  -5  -2   8 12556.2 1032.08   1
  -5   2   8 15081.9 1044.84   1
   5   2  -8 12717.1 1021.41   1
   5  -2  -8 13126.3 1034.67   1
  -5  -2   7 10748.8 828.302   1
  -5   2   7 9721.50 836.379   1
   5   2  -7 12195.6 833.455   1
   5  -2  -7 9655.26 833.126   1
  -5   2   6 211.408 167.939   1
  -5  -2   6 549.099 136.557   1
   5  -2  -6 244.663 158.114   1
   5   2  -6 501.573 157.404   1
  -5   2   5 179.248 170.287   1
  -5  -2   5 351.093 150.078   1
   5  -2  -5 400.706 168.700   1
   5   2  -5 170.343 154.129   1
   5  -2  -4 25104.9 1920.34   1
  -5   2   4 26487.6 1923.12   1
  -5  -2   4 24711.3 1916.05   1
   5   2  -4 26356.0 1916.24   1
  -5  -2   3 126.550 140.933   1
  -5   2   3-34.4687 144.543   1
   5  -2  -3 205.288 154.171   1
   5   2  -3 62.5234 128.194   1
   5  -2  -2 63384.0 4804.56   1
  -5   2   2 68736.2 4807.36   1
   5   2  -2 66066.3 4803.00   1
  -5  -2   2 62697.7 4802.72   1
   5   2  -1 10690.0 872.794   1
   5  -2  -1 12671.9 880.281   1
  -5   2   1 12185.7 879.220   1
  -5  -2   1 10337.8 874.096   1
   5  -2   0 179.586 148.373   1
  -5   2   0-30.3986 136.965   1
  -5  -2   0-123.056 120.449   1
   5   2   0 244.812 110.004   1
   5   2   1 10860.2 854.378   1
  -5   2  -1 11142.2 849.820   1
  -5  -2  -1 10390.0 851.895   1
   5  -2   1 11947.6 852.488   1
   5   2   2 59638.5 4570.08   1
  -5   2  -2 62454.8 4568.13   1
   5  -2   2 64644.4 4567.56   1
  -5  -2  -2 60737.5 4570.06   1
   5  -2   3 151.086 117.170   1
  -5  -2  -3 280.976 114.875   1
  -5   2  -3-15.0476 102.584   1
   5   2   3-16.9697 110.089   1
  -5   2  -4 25193.7 1846.49   1
  -5  -2  -4 23597.0 1850.77   1
   5  -2   4 26326.2 1847.75   1
   5   2   4 23493.1 1850.63   1
  -5   2  -5 47.4834 108.911   1
  -5  -2  -5 291.799 153.172   1
   5  -2   5 308.084 110.816   1
   5   2   5-132.399 161.605   1
  -5  -2  -6 533.315 154.731   1
  -5   2  -6 386.007 147.947   1
   5   2   6 480.101 165.583   1
   5  -2   6 394.762 151.746   1
   5  -2   7 11478.7 811.002   1
  -5   2  -7 11434.8 809.339   1
   5   2   7 10501.9 819.769   1
  -5   2  -8 12327.4 1047.19   1
  -5  -2  -8 14760.9 1056.50   1
   5  -2   8 14887.3 1054.46   1
   5   2   8 12957.0 1054.14   1
   5  -2   9 656.195 177.885   1
   5   2   9 853.619 201.453   1
  -5  -2  -9 1375.26 196.693   1
  -5   2  -9 888.332 162.785   1
   5  -2  10 14716.4 1232.91   1
  -5   2 -10 17696.8 1239.67   1
   5   2  11 5116.46 472.239   1
   5  -2  11 5701.99 459.328   1
  -5  -2 -11 5128.83 473.137   1
  -5   2 -11 4765.91 446.517   1
   5  -2  12 296.986 190.762   1
  -5  -2 -12-25.9757 198.533   1
  -5   2 -12 162.722 185.756   1
   5   2  13 2842.97 330.648   1
  -5  -2 -13 2241.08 323.246   1
   5  -2  14 3072.76 381.144   1
   5   2  14 3117.71 389.758   1
  -5  -2 -14 3382.95 382.967   1
  -5   2 -14 3678.15 359.728   1
   5   2  15 336.570 231.180   1
   5  -2  15 56.7172 241.729   1
  -5  -2 -15 288.013 217.076   1
  -5   2 -15 107.328 220.299   1
   5  -2  16 3147.63 374.045   1
   5  -2  17 2258.53 315.635   1
   5   2  17 1821.01 323.630   1
  -5   2 -17 2375.36 314.952   1
  -5  -2 -17 1666.88 308.872   1
   5   2  18 711.570 275.282   1
   5  -2  18 452.467 261.042   1
  -5   2 -18 631.634 271.722   1
  -5  -2 -18 622.098 277.273   1
   5   2  19 412.203 308.594   1
   5  -2  19-33.2005 276.864   1
  -5   2 -19 457.417 273.087   1
  -5  -2 -19 100.647 293.781   1
   5   2  20-71.1750 306.184   1
   5  -2  20 210.600 286.402   1
  -5   2 -20 485.927 269.962   1
  -5  -2 -20 532.864 299.578   1
   5  -2  21-70.7899 276.199   1
   5   2  21-251.597 303.825   1
  -5  -2 -21 67.4464 278.801   1
  -5   2 -21 134.029 282.007   1
   5   2  22 504.857 320.212   1
   5  -2  22 790.588 310.213   1
  -5   2 -22 1021.32 308.826   1
  -5  -2 -22 918.859 319.035   1
   5  -2  23-146.120 297.269   1
   5   2  23 252.956 307.556   1
  -5   2 -23-68.7856 287.661   1
  -5  -2 -23 375.292 292.865   1
   5   2  24 1013.32 323.348   1
  -5   2 -24 416.674 321.222   1
  -5  -2 -24 577.622 303.465   1
   5   2  25 180.294 298.237   1
  -5  -2 -25 67.6074 301.002   1
  -5  -2 -27 66.6549 330.769   1
   5  -3 -28-131.837 325.154   1
  -5   3  26 588.095 362.304   1
   5  -3 -26 946.233 356.973   1
  -5   3  25 111.245 335.167   1
   5  -3 -25 648.131 351.787   1
  -5   3  24 111.850 326.380   1
   5  -3 -24 582.763 308.078   1
  -5  -3  23 264.598 299.381   1
   5   3 -23 1214.96 319.760   1
  -5   3  22 409.261 338.528   1
  -5  -3  22 820.364 322.976   1
   5  -3 -22 205.637 314.434   1
   5   3 -22 386.489 296.218   1
  -5   3  21 665.332 307.001   1
  -5  -3  21 511.110 301.923   1
   5  -3 -21 511.031 277.636   1
   5   3 -21 585.207 281.122   1
  -5  -3  20 1888.18 348.813   1
   5   3 -20 1546.57 330.173   1
  -5   3  19 1150.05 294.414   1
   5  -3 -19 833.621 276.370   1
  -5   3  18 742.155 314.350   1
  -5  -3  18 872.944 290.994   1
   5  -3 -18 1180.95 287.843   1
  -5   3  17 34.6438 285.006   1
  -5  -3  17 97.2658 239.041   1
   5  -3 -17 514.811 262.343   1
   5   3 -17 306.364 246.326   1
  -5  -3  16 280.806 245.722   1
   5  -3 -16-94.2923 273.448   1
   5   3 -16 354.006 239.256   1
  -5   3  15 2271.55 352.316   1
  -5  -3  15 1967.91 322.262   1
   5  -3 -15 2265.14 329.664   1
   5   3 -15 2179.16 309.520   1
   5  -3 -14 5438.42 443.264   1
  -5   3  14 4855.50 461.762   1
  -5  -3  14 4426.89 441.664   1
  -5   3  13 1976.48 304.974   1
   5  -3 -13 1839.01 306.877   1
  -5   3  12 418.383 229.139   1
  -5  -3  12 76.8548 195.432   1
   5   3 -12-171.812 181.677   1
   5  -3 -12 276.820 204.855   1
  -5  -3  11 48.3401 172.699   1
  -5   3  11-172.255 223.588   1
   5   3 -11 370.636 184.125   1
   5  -3 -11 132.973 205.009   1
   5   3 -10 197.161 160.606   1
   5  -3 -10-152.719 190.342   1
  -5  -3  10-136.051 178.740   1
  -5   3  10-27.4702 200.808   1
  -5  -3   9 12311.7 944.835   1
   5   3  -9 12109.4 942.923   1
   5  -3  -9 11443.9 949.606   1
  -5   3   9 12675.0 960.441   1
  -5   3   8 23403.0 1681.15   1
  -5  -3   8 22660.8 1664.40   1
   5   3  -8 23475.2 1666.34   1
   5  -3  -8 18819.3 1669.06   1
  -5   3   7 18591.1 1317.16   1
  -5  -3   7 16941.4 1300.84   1
   5   3  -7 15959.1 1299.46   1
   5  -3  -7 17515.4 1312.75   1
   5   3  -6 27480.4 2141.75   1
   5  -3  -6 27542.8 2154.50   1
  -5  -3   6 29533.3 2145.69   1
  -5   3   6 30851.1 2160.56   1
   5  -3  -5 22471.0 1692.62   1
   5   3  -5 22542.8 1684.99   1
  -5  -3   5 23455.0 1685.78   1
  -5   3   5 21091.8 1693.96   1
   5  -3  -4 19135.8 1546.82   1
  -5   3   4 21458.5 1553.38   1
   5   3  -4 20567.0 1540.85   1
  -5  -3   4 20993.3 1542.97   1
  -5  -3   3 1167.04 187.119   1
   5   3  -3 1113.11 170.008   1
   5  -3  -3 1383.91 186.279   1
  -5   3   3 1190.65 195.571   1
  -5  -3   2 1245.68 157.736   1
   5   3  -2 1101.82 153.739   1
  -5   3   2 1368.31 195.985   1
   5  -3  -2 1177.91 181.207   1
   5  -3  -1 75785.6 5453.92   1
  -5  -3   1 68875.4 5450.94   1
   5   3  -1 77583.6 5453.21   1
  -5   3   1 74146.8 5454.74   1
   5   3   0 64217.8 4629.22   1
  -5   3   0 64154.4 4628.13   1
  -5  -3   0 63050.8 4628.39   1
   5  -3   0 59873.9 4624.77   1
   5   3   1 72510.4 5409.72   1
  -5   3  -1 73660.9 5407.35   1
   5  -3   1 73633.9 5407.26   1
  -5  -3  -1 73802.0 5409.79   1
   5  -3   2 1191.42 179.737   1
   5   3   2 1216.58 171.639   1
  -5   3  -2 1586.07 184.878   1
  -5  -3  -2 1013.61 169.601   1
   5  -3   3 918.331 160.075   1
  -5  -3  -3 1279.18 169.073   1
   5   3   3 1501.39 169.218   1
  -5   3  -3 1130.12 163.694   1
  -5  -3  -4 20687.8 1495.24   1
  -5   3  -4 19913.1 1480.61   1
   5  -3   4 18156.0 1477.87   1
   5   3   4 20767.2 1493.56   1
   5   3   5 22183.1 1655.96   1
  -5   3  -5 21460.8 1643.93   1
  -5  -3  -5 21439.1 1652.73   1
   5  -3   5 22786.7 1646.71   1
   5   3   6 26095.3 2025.35   1
  -5   3  -6 25997.9 2014.56   1
  -5  -3  -6 25425.6 2023.12   1
   5  -3   6 30222.8 2018.26   1
   5   3   7 16134.4 1196.46   1
  -5  -3  -7 16044.1 1191.45   1
  -5   3  -7 15547.0 1184.56   1
   5  -3   7 14735.2 1189.28   1
   5   3   8 22622.1 1589.21   1
   5  -3   8 20834.2 1572.46   1
  -5  -3  -8 20209.3 1578.12   1
  -5   3  -8 20202.2 1569.50   1
   5   3   9 13299.0 1004.61   1
   5  -3   9 13308.7 987.564   1
  -5   3  -9 12024.5 979.495   1
  -5  -3  -9 12594.8 999.131   1
  -5  -3 -10-144.028 167.698   1
  -5   3 -10 197.833 146.345   1
   5   3  10 51.8607 190.144   1
   5  -3  10 84.4175 162.622   1
  -5   3 -11-41.9362 166.178   1
  -5  -3 -11 280.304 201.925   1
   5  -3  11 112.527 171.608   1
   5   3  11-27.2070 185.172   1
  -5   3 -12 90.2122 188.468   1
  -5  -3 -12 133.281 211.309   1
   5  -3  12 336.018 187.086   1
   5   3  12 365.590 214.433   1
  -5  -3 -13 2207.41 309.385   1
   5   3  13 1828.66 327.054   1
   5   3  14 4695.43 443.008   1
   5  -3  14 4232.98 422.862   1
  -5   3 -14 4716.04 417.871   1
  -5  -3 -14 3854.11 417.339   1
  -5   3 -15 1965.61 269.594   1
  -5  -3 -15 1376.35 306.729   1
   5  -3  15 1303.77 267.749   1
   5   3  15 1626.20 324.218   1
   5  -3  16 411.850 236.125   1
  -5  -3 -17-388.993 271.670   1
  -5   3 -17 269.546 230.762   1
   5  -3  17 525.302 260.682   1
   5   3  17-134.010 263.473   1
  -5   3 -18 1061.95 273.531   1
   5  -3  18 1051.43 271.043   1
   5   3  18 547.262 322.355   1
   5   3  19 1588.37 341.309   1
   5  -3  20 897.246 295.459   1
  -5   3 -20 1658.59 303.299   1
   5  -3  21-105.696 268.562   1
   5   3  21 36.0117 305.749   1
  -5  -3 -21-270.174 295.857   1
  -5   3 -21 133.507 262.457   1
   5   3  22 216.199 316.478   1
   5  -3  22 179.689 291.179   1
  -5   3 -22 271.591 285.311   1
  -5  -3 -22-33.9960 296.195   1
   5   3  23-36.0278 313.043   1
  -5  -3 -23 101.994 307.907   1
   5   3  24 683.953 322.091   1
  -5  -3 -24 236.391 316.125   1
   5   3  25 107.347 330.934   1
  -5  -3 -25 502.768 332.895   1
   5   3  26 708.351 338.822   1
  -5  -3 -26 331.627 343.869   1
   5   3  27 384.806 337.098   1
  -5  -3 -27 655.714 352.187   1
   5  -4 -27 65.7941 351.746   1
  -5   4  27-107.459 345.228   1
   5  -4 -26 367.613 346.096   1
  -5   4  26 181.907 349.486   1
   5  -4 -24 545.183 318.484   1
  -5   4  24 222.362 306.990   1
   5  -4 -23 342.042 321.105   1
  -5   4  23 334.443 334.892   1
   5  -4 -22 820.919 314.807   1
   5   4 -22 1519.55 329.543   1
  -5   4  22 334.410 337.696   1
  -5  -4  22 883.533 324.477   1
   5   4 -21 1409.23 304.132   1
  -5   4  21 441.968 316.430   1
  -5  -4  21 723.073 301.568   1
   5   4 -20-33.4545 274.019   1
   5  -4 -20 643.440 286.841   1
  -5  -4  20 105.494 283.259   1
   5  -4 -19-66.9532 304.116   1
  -5   4  19 975.698 330.516   1
   5   4 -18 1098.45 282.873   1
   5  -4 -18 363.172 260.033   1
  -5  -4  18 461.371 263.444   1
  -5   4  18 926.097 292.855   1
   5   4 -17 2369.10 331.146   1
   5  -4 -17 1784.90 311.205   1
  -5  -4  17 2744.87 329.349   1
  -5   4  17 2134.52 360.441   1
   5   4 -16 3617.73 405.264   1
   5  -4 -16 3146.73 411.804   1
  -5  -4  16 3573.71 407.132   1
   5   4 -15 3725.59 362.441   1
  -5  -4  15 2672.46 361.936   1
   5  -4 -14 7364.69 669.296   1
  -5  -4  14 7549.69 665.985   1
  -5   4  14 7472.94 679.485   1
   5   4 -14 9107.78 670.534   1
   5   4 -13 854.686 232.772   1
   5  -4 -13 1258.45 293.214   1
  -5  -4  13 1888.73 250.988   1
  -5   4  13 1700.30 303.866   1
   5  -4 -12 10302.8 826.828   1
  -5   4  12 9549.47 836.466   1
   5   4 -12 10559.3 813.709   1
  -5  -4  12 10044.3 819.029   1
   5  -4 -11 14954.3 1091.98   1
  -5  -4  11 13777.9 1072.05   1
  -5   4  11 13411.8 1093.02   1
   5   4 -11 13152.1 1062.03   1
   5   4 -10 1742.44 207.805   1
  -5  -4  10 1201.08 213.003   1
   5  -4 -10 1332.75 252.222   1
  -5  -4   9 1708.84 217.022   1
   5   4  -9 1618.33 215.893   1
   5  -4  -8 22426.7 1811.28   1
  -5  -4   8 25331.7 1803.01   1
  -5   4   8 24613.0 1820.74   1
   5   4  -8 23473.2 1797.98   1
  -5   4   7 2589.23 292.795   1
  -5  -4   7 2037.59 243.849   1
   5  -4  -7 2507.19 278.760   1
   5   4  -7 2476.64 244.715   1
  -5   4   6 208.492 187.546   1
  -5  -4   6-87.4968 134.695   1
   5  -4  -6 152.223 173.163   1
   5   4  -6 427.622 133.059   1
  -5   4   5 861.188 182.140   1
  -5  -4   5 1075.44 164.025   1
   5  -4  -5 1026.59 179.893   1
   5   4  -5 539.750 155.899   1
   5  -4  -4 26479.9 1992.04   1
  -5   4   4 25123.0 1992.79   1
   5   4  -4 26501.6 1981.54   1
  -5  -4   4 27955.4 1985.91   1
  -5  -4   3 1832.33 202.687   1
   5   4  -3 1179.71 192.058   1
  -5   4   3 1821.90 210.931   1
   5  -4  -3 1864.18 205.800   1
  -5   4   2 12864.9 1035.05   1
   5  -4  -2 14756.4 1037.74   1
  -5  -4   2 13110.1 1031.71   1
   5   4  -2 13500.5 1029.58   1
  -5   4   1 5605.76 442.516   1
   5   4  -1 5060.26 435.500   1
  -5  -4   1 4951.75 434.769   1
   5  -4  -1 5522.10 439.302   1
   5  -4   0-108.329 142.827   1
  -5   4   0 318.623 130.855   1
   5   4   0-129.388 131.615   1
  -5  -4   0 128.092 136.857   1
   5   4   1 5083.73 428.608   1
  -5  -4  -1 4845.30 422.310   1
   5  -4   1 5385.96 420.154   1
  -5   4  -1 5032.89 419.579   1
   5   4   2 12963.7 983.943   1
  -5  -4  -2 13128.8 981.483   1
   5  -4   2 13040.5 971.670   1
  -5   4  -2 12022.5 971.929   1
  -5   4  -3 2031.35 198.260   1
   5   4   3 1720.40 200.003   1
  -5  -4  -3 1350.28 197.414   1
   5  -4   3 1571.42 182.085   1
  -5  -4  -4 25485.3 1889.26   1
  -5   4  -4 22728.4 1875.88   1
   5   4   4 24844.7 1890.97   1
   5  -4   4 28161.9 1882.86   1
  -5   4  -5 1122.43 152.285   1
  -5  -4  -5 683.297 177.082   1
   5   4   5 779.552 190.511   1
   5  -4   5 1206.21 153.727   1
  -5  -4  -6-61.1511 162.671   1
  -5   4  -6 265.534 124.257   1
   5  -4   6 238.442 129.506   1
   5   4   6 43.3766 181.684   1
  -5   4  -7 1991.46 230.548   1
  -5  -4  -7 2043.24 256.803   1
   5   4   7 2131.21 269.390   1
   5  -4   7 2490.10 232.007   1
  -5   4  -8 20344.9 1652.90   1
  -5  -4  -8 22760.5 1671.10   1
   5   4   8 22364.6 1677.07   1
   5  -4   8 23224.5 1658.67   1
  -5   4  -9 1549.92 195.421   1
   5  -4   9 1743.58 211.374   1
   5   4  10 1152.83 246.243   1
   5  -4  10 934.662 185.117   1
  -5   4 -10 1162.78 172.442   1
  -5  -4 -10 1363.36 233.954   1
[truncated: 846,943 more chars]
