# Supplementary material for: Structural insight into the cooperativity of spin crossover compounds
Source: Acta Crystallogr B Struct Sci Cryst Eng Mater. 2023 Aug 11;79(Pt 5):354–67. doi: 10.1107/S2052520623005814 (PMC10552598; doi:10.1107/S2052520623005814)
Supplement: Supplementary file 5 [file b-79-00354-sup5.zip › Bia_Portho_235K.cif]

data_Bia_dw4400_235K
 
_audit_creation_method            'SHELXL-2019/2'
_shelx_SHELXL_version_number      '2019/2'
_chemical_name_systematic         ?
_chemical_name_common             ?
_chemical_melting_point           ?
_chemical_formula_moiety          ?
_chemical_formula_sum
 'C10.86 H8 Fe0.29 N1.71 S0.57' 
_chemical_formula_weight          196.75

loop_
 _atom_type_symbol
 _atom_type_description
 _atom_type_scat_dispersion_real
 _atom_type_scat_dispersion_imag
 _atom_type_scat_source
 'Fe'  'Fe'   0.3265   0.6960
 'International Tables Vol C Tables 4.2.6.8 and 6.1.1.4'
 'C'  'C'   0.0024   0.0013
 'International Tables Vol C Tables 4.2.6.8 and 6.1.1.4'
 'H'  'H'   0.0000   0.0000
 'International Tables Vol C Tables 4.2.6.8 and 6.1.1.4'
 'N'  'N'   0.0049   0.0027
 'International Tables Vol C Tables 4.2.6.8 and 6.1.1.4'
 'S'  'S'   0.1051   0.1002
 'International Tables Vol C Tables 4.2.6.8 and 6.1.1.4'
 
_space_group_crystal_system       orthorhombic
_space_group_IT_number            56
_space_group_name_H-M_alt         'P c c n'
_space_group_name_Hall            '-P 2ab 2ac'
 
_shelx_space_group_comment
;
The symmetry employed for this shelxl refinement is uniquely defined
by the following loop, which should always be used as a source of
symmetry information in preference to the above space-group names.
They are only intended as comments.
;
 
loop_
 _space_group_symop_operation_xyz
 'x, y, z'
 '-x+1/2, -y+1/2, z'
 '-x, y+1/2, -z+1/2'
 'x+1/2, -y, -z+1/2'
 '-x, -y, -z'
 'x-1/2, y-1/2, -z'
 'x, -y-1/2, z-1/2'
 '-x-1/2, y, z-1/2'
 
_cell_length_a                    12.9344(4)
_cell_length_b                    15.0561(5)
_cell_length_c                    17.6128(4)
_cell_angle_alpha                 90
_cell_angle_beta                  90
_cell_angle_gamma                 90
_cell_volume                      3429.94(17)
_cell_formula_units_Z             14
_cell_measurement_temperature     235(2)
_cell_measurement_reflns_used     3358
_cell_measurement_theta_min       1.9030
_cell_measurement_theta_max       22.6760
 
_exptl_crystal_description        irregular
_exptl_crystal_colour             ?
_exptl_crystal_density_meas       ?
_exptl_crystal_density_method     ?
_exptl_crystal_density_diffrn     1.334          
_exptl_crystal_F_000              1424
_exptl_transmission_factor_min    ?
_exptl_transmission_factor_max    ?
_exptl_crystal_size_max           ?
_exptl_crystal_size_mid           ?
_exptl_crystal_size_min           ?
_exptl_absorpt_coefficient_mu     0.438
_shelx_estimated_absorpt_T_min    ?
_shelx_estimated_absorpt_T_max    ?
_exptl_absorpt_correction_type    ?
_exptl_absorpt_correction_T_min   ?
_exptl_absorpt_correction_T_max   ?
_exptl_absorpt_process_details    ?
_exptl_absorpt_special_details    ?
_diffrn_ambient_temperature       293(2)
_diffrn_radiation_wavelength      0.65524
_diffrn_radiation_type            Synchrotron
_diffrn_source                    ?
_diffrn_measurement_device_type   '4-circle diffractometer'
_diffrn_measurement_method        ?
_diffrn_detector_area_resol_mean  ?
_diffrn_reflns_number             36033
_diffrn_reflns_av_unetI/netI      0.0663
_diffrn_reflns_av_R_equivalents   0.0885
_diffrn_reflns_limit_h_min        -20
_diffrn_reflns_limit_h_max        20
_diffrn_reflns_limit_k_min        -18
_diffrn_reflns_limit_k_max        19
_diffrn_reflns_limit_l_min        -28
_diffrn_reflns_limit_l_max        28
_diffrn_reflns_theta_min          1.914
_diffrn_reflns_theta_max          33.020
_diffrn_reflns_theta_full         23.150
_diffrn_measured_fraction_theta_max   0.825
_diffrn_measured_fraction_theta_full  0.985
_diffrn_reflns_Laue_measured_fraction_max    0.825
_diffrn_reflns_Laue_measured_fraction_full   0.985
_diffrn_reflns_point_group_measured_fraction_max   0.825
_diffrn_reflns_point_group_measured_fraction_full  0.985
_reflns_number_total              6822
_reflns_number_gt                 3407
_reflns_threshold_expression      'I > 2\s(I)'
_reflns_Friedel_coverage          0.000
_reflns_Friedel_fraction_max      .
_reflns_Friedel_fraction_full     .
 
_reflns_special_details
;
 Reflections were merged by SHELXL according to the crystal
 class for the calculation of statistics and refinement.
 
 _reflns_Friedel_fraction is defined as the number of unique
 Friedel pairs measured divided by the number that would be
 possible theoretically, ignoring centric projections and
 systematic absences.
;
 
_computing_data_collection        ?
_computing_cell_refinement        ?
_computing_data_reduction         ?
_computing_structure_solution     ?
_computing_structure_refinement 'SHELXL-2019/2 (Sheldrick, 2019)'
_computing_molecular_graphics     ?
_computing_publication_material   ?
_refine_special_details           ?
_refine_ls_structure_factor_coef  Fsqd
_refine_ls_matrix_type            full
_refine_ls_weighting_scheme       calc
_refine_ls_weighting_details
'w=1/[\s^2^(Fo^2^)+(0.0280P)^2^+1.7500P] where P=(Fo^2^+2Fc^2^)/3'
_atom_sites_solution_primary      ?
_atom_sites_solution_secondary    ?
_atom_sites_solution_hydrogens    geom
_refine_ls_hydrogen_treatment     constr
_refine_ls_extinction_method      none
_refine_ls_extinction_coef        .
_refine_ls_number_reflns          6822
_refine_ls_number_parameters      213
_refine_ls_number_restraints      0
_refine_ls_R_factor_all           0.1853
_refine_ls_R_factor_gt            0.0950
_refine_ls_wR_factor_ref          0.1670
_refine_ls_wR_factor_gt           0.1395
_refine_ls_goodness_of_fit_ref    1.144
_refine_ls_restrained_S_all       1.144
_refine_ls_shift/su_max           0.000
_refine_ls_shift/su_mean          0.000
 
loop_
 _atom_site_label
 _atom_site_type_symbol
 _atom_site_fract_x
 _atom_site_fract_y
 _atom_site_fract_z
 _atom_site_U_iso_or_equiv
 _atom_site_adp_type
 _atom_site_occupancy
 _atom_site_site_symmetry_order  
 _atom_site_calc_flag
 _atom_site_refinement_flags_posn
 _atom_site_refinement_flags_adp
 _atom_site_refinement_flags_occupancy
 _atom_site_disorder_assembly
 _atom_site_disorder_group
Fe01 Fe 0.750000 0.750000 0.57693(3) 0.05261(17) Uani 1 2 d S T P . .
S002 S 0.91062(9) 0.55722(8) 0.39542(5) 0.0920(4) Uani 1 1 d . . . . .
N003 N 0.7448(2) 0.84411(15) 0.67519(13) 0.0563(5) Uani 1 1 d . . . . .
N004 N 0.8015(2) 0.66065(19) 0.49676(14) 0.0700(7) Uani 1 1 d . . . . .
N005 N 0.91068(19) 0.79608(17) 0.59442(13) 0.0575(6) Uani 1 1 d . . . . .
C006 C 0.6566(2) 0.86095(19) 0.72123(16) 0.0549(7) Uani 1 1 d . . . . .
C007 C 0.5641(2) 0.88293(19) 0.68625(16) 0.0586(7) Uani 1 1 d . . . . .
H007 H 0.561524 0.890050 0.633833 0.070 Uiso 1 1 calc R U . . .
C008 C 0.9260(2) 0.8476(2) 0.65556(17) 0.0604(8) Uani 1 1 d . . . . .
C009 C 0.8331(3) 0.8711(2) 0.69813(17) 0.0627(8) Uani 1 1 d . . . . .
H009 H 0.838161 0.905570 0.741786 0.075 Uiso 1 1 calc R U . . .
C00A C 0.6597(3) 0.8506(2) 0.79939(17) 0.0649(8) Uani 1 1 d . . . . .
H00A H 0.721460 0.835781 0.823275 0.078 Uiso 1 1 calc R U . . .
C00B C 0.4779(3) 0.8840(2) 0.80733(18) 0.0614(8) Uani 1 1 d . . . . .
C00C C 0.4763(3) 0.8942(2) 0.72906(18) 0.0631(8) Uani 1 1 d . . . . .
H00C H 0.414533 0.908911 0.705101 0.076 Uiso 1 1 calc R U . . .
C00D C 0.8471(2) 0.6182(2) 0.45422(16) 0.0594(8) Uani 1 1 d . . . . .
C00E C 0.5709(3) 0.8625(2) 0.84179(17) 0.0683(9) Uani 1 1 d . . . . .
H00E H 0.573519 0.855882 0.894253 0.082 Uiso 1 1 calc R U . . .
C00F C 0.3822(3) 0.8978(2) 0.85263(19) 0.0674(9) Uani 1 1 d . . . . .
C00G C 0.9936(3) 0.7732(2) 0.55346(19) 0.0691(9) Uani 1 1 d . . . . .
H00G H 0.984279 0.738088 0.510576 0.083 Uiso 1 1 calc R U . . .
C00H C 0.3851(3) 0.9424(2) 0.92141(19) 0.0761(10) Uani 1 1 d . . . . .
H00H H 0.447829 0.963216 0.940050 0.091 Uiso 1 1 calc R U . . .
C00I C 1.0226(3) 0.8767(3) 0.6773(2) 0.0811(10) Uani 1 1 d . . . . .
H00I H 1.030723 0.912397 0.719985 0.097 Uiso 1 1 calc R U . . .
C00J C 0.2881(3) 0.8673(3) 0.8266(2) 0.0870(11) Uani 1 1 d . . . . .
H00J H 0.284503 0.836904 0.780690 0.104 Uiso 1 1 calc R U . . .
C00K C 0.1984(3) 0.8816(3) 0.8685(3) 0.1013(13) Uani 1 1 d . . . . .
H00K H 0.135318 0.860856 0.850406 0.122 Uiso 1 1 calc R U . . .
C00L C 1.1067(3) 0.8517(3) 0.6346(3) 0.0957(13) Uani 1 1 d . . . . .
H00L H 1.172783 0.870251 0.648130 0.115 Uiso 1 1 calc R U . . .
C00M C 0.2952(4) 0.9561(3) 0.9627(2) 0.0904(12) Uani 1 1 d . . . . .
H00M H 0.298043 0.986006 1.008907 0.108 Uiso 1 1 calc R U . . .
C00N C 0.2027(4) 0.9261(3) 0.9359(3) 0.0955(13) Uani 1 1 d . . . . .
H00N H 0.142530 0.935892 0.963630 0.115 Uiso 1 1 calc R U . . .
C00O C 1.0922(3) 0.7995(3) 0.5722(2) 0.0869(11) Uani 1 1 d . . . . .
H00O H 1.148287 0.781996 0.542745 0.104 Uiso 1 1 calc R U . . .
 
loop_
 _atom_site_aniso_label
 _atom_site_aniso_U_11
 _atom_site_aniso_U_22
 _atom_site_aniso_U_33
 _atom_site_aniso_U_23
 _atom_site_aniso_U_13
 _atom_site_aniso_U_12
Fe01 0.0557(3) 0.0620(4) 0.0401(3) 0.000 0.000 0.0052(3)
S002 0.0936(7) 0.1229(9) 0.0594(5) -0.0084(5) 0.0144(5) 0.0421(6)
N003 0.0610(14) 0.0593(14) 0.0485(11) 0.0010(11) -0.0054(12) 0.0117(12)
N004 0.0782(18) 0.0760(18) 0.0559(15) -0.0086(13) 0.0111(14) 0.0022(15)
N005 0.0574(15) 0.0636(15) 0.0515(13) 0.0072(12) 0.0021(11) 0.0035(12)
C006 0.0632(18) 0.0530(17) 0.0485(15) -0.0043(13) 0.0005(13) 0.0102(13)
C007 0.070(2) 0.0597(18) 0.0459(15) -0.0002(13) -0.0060(14) 0.0108(15)
C008 0.0617(19) 0.0650(19) 0.0544(16) 0.0051(14) -0.0071(14) 0.0020(15)
C009 0.075(2) 0.0616(19) 0.0519(16) -0.0028(14) -0.0054(15) 0.0073(16)
C00A 0.067(2) 0.076(2) 0.0519(16) -0.0005(15) -0.0077(15) 0.0155(16)
C00B 0.070(2) 0.0538(18) 0.0606(18) -0.0022(14) 0.0033(15) 0.0136(15)
C00C 0.0650(19) 0.0604(19) 0.0638(19) -0.0022(15) -0.0067(16) 0.0163(15)
C00D 0.0582(18) 0.075(2) 0.0453(15) 0.0025(15) -0.0006(13) 0.0007(15)
C00E 0.079(2) 0.078(2) 0.0477(16) 0.0036(15) 0.0028(15) 0.0176(18)
C00F 0.074(2) 0.0592(19) 0.069(2) 0.0053(16) 0.0068(17) 0.0168(16)
C00G 0.065(2) 0.077(2) 0.0648(19) 0.0064(16) 0.0109(16) -0.0004(16)
C00H 0.079(2) 0.082(2) 0.068(2) 0.0026(19) 0.0037(18) 0.0267(18)
C00I 0.072(2) 0.090(3) 0.081(2) -0.005(2) -0.018(2) -0.0057(19)
C00J 0.079(2) 0.088(3) 0.093(3) -0.013(2) 0.010(2) 0.005(2)
C00K 0.075(3) 0.112(3) 0.117(4) -0.006(3) 0.012(3) 0.006(2)
C00L 0.061(2) 0.118(3) 0.108(3) 0.010(3) -0.009(2) -0.011(2)
C00M 0.100(3) 0.101(3) 0.071(2) -0.002(2) 0.007(2) 0.041(3)
C00N 0.081(3) 0.112(3) 0.093(3) 0.008(2) 0.021(2) 0.029(3)
C00O 0.061(2) 0.107(3) 0.093(3) 0.013(2) 0.008(2) 0.001(2)
 
_geom_special_details
;
 All esds (except the esd in the dihedral angle between two l.s. planes)
 are estimated using the full covariance matrix.  The cell esds are taken
 into account individually in the estimation of esds in distances, angles
 and torsion angles; correlations between esds in cell parameters are only
 used when they are defined by crystal symmetry.  An approximate (isotropic)
 treatment of cell esds is used for estimating esds involving l.s. planes.
;
 
loop_
 _geom_bond_atom_site_label_1
 _geom_bond_atom_site_label_2
 _geom_bond_distance
 _geom_bond_site_symmetry_2
 _geom_bond_publ_flag
Fe01 N004 2.061(3) 2_665 ?
Fe01 N004 2.061(3) . ?
Fe01 N005 2.213(2) . ?
Fe01 N005 2.213(2) 2_665 ?
Fe01 N003 2.238(2) 2_665 ?
Fe01 N003 2.238(2) . ?
S002 C00D 1.609(3) . ?
N003 C009 1.277(4) . ?
N003 C006 1.423(4) . ?
N004 C00D 1.148(4) . ?
N005 C00G 1.338(4) . ?
N005 C008 1.342(4) . ?
C006 C00A 1.386(4) . ?
C006 C007 1.386(4) . ?
C007 C00C 1.374(4) . ?
C008 C00I 1.379(4) . ?
C008 C009 1.460(4) . ?
C00A C00E 1.382(4) . ?
C00B C00E 1.385(4) . ?
C00B C00C 1.387(4) . ?
C00B C00F 1.487(4) . ?
C00F C00J 1.380(5) . ?
C00F C00H 1.385(5) . ?
C00G C00O 1.376(5) . ?
C00H C00M 1.387(5) . ?
C00I C00L 1.375(5) . ?
C00J C00K 1.391(5) . ?
C00K C00N 1.365(6) . ?
C00L C00O 1.364(6) . ?
C00M C00N 1.363(6) . ?
 
loop_
 _geom_angle_atom_site_label_1
 _geom_angle_atom_site_label_2
 _geom_angle_atom_site_label_3
 _geom_angle
 _geom_angle_site_symmetry_1
 _geom_angle_site_symmetry_3
 _geom_angle_publ_flag
N004 Fe01 N004 93.51(15) 2_665 . ?
N004 Fe01 N005 101.22(10) 2_665 . ?
N004 Fe01 N005 89.78(10) . . ?
N004 Fe01 N005 89.79(10) 2_665 2_665 ?
N004 Fe01 N005 101.22(10) . 2_665 ?
N005 Fe01 N005 163.99(12) . 2_665 ?
N004 Fe01 N003 162.33(10) 2_665 2_665 ?
N004 Fe01 N003 96.14(9) . 2_665 ?
N005 Fe01 N003 93.61(9) . 2_665 ?
N005 Fe01 N003 73.84(9) 2_665 2_665 ?
N004 Fe01 N003 96.14(9) 2_665 . ?
N004 Fe01 N003 162.33(10) . . ?
N005 Fe01 N003 73.84(9) . . ?
N005 Fe01 N003 93.61(9) 2_665 . ?
N003 Fe01 N003 78.68(12) 2_665 . ?
C009 N003 C006 118.7(3) . . ?
C009 N003 Fe01 114.8(2) . . ?
C006 N003 Fe01 125.29(19) . . ?
C00D N004 Fe01 167.6(3) . . ?
C00G N005 C008 117.6(3) . . ?
C00G N005 Fe01 126.7(2) . . ?
C008 N005 Fe01 115.6(2) . . ?
C00A C006 C007 119.5(3) . . ?
C00A C006 N003 121.6(3) . . ?
C007 C006 N003 118.8(2) . . ?
C00C C007 C006 120.0(3) . . ?
N005 C008 C00I 122.7(3) . . ?
N005 C008 C009 115.5(3) . . ?
C00I C008 C009 121.7(3) . . ?
N003 C009 C008 119.7(3) . . ?
C00E C00A C006 119.9(3) . . ?
C00E C00B C00C 118.3(3) . . ?
C00E C00B C00F 121.3(3) . . ?
C00C C00B C00F 120.3(3) . . ?
C007 C00C C00B 121.3(3) . . ?
N004 C00D S002 179.0(3) . . ?
C00A C00E C00B 121.0(3) . . ?
C00J C00F C00H 118.4(3) . . ?
C00J C00F C00B 120.7(3) . . ?
C00H C00F C00B 121.0(3) . . ?
N005 C00G C00O 122.7(3) . . ?
C00F C00H C00M 120.6(4) . . ?
C00L C00I C008 118.6(4) . . ?
C00F C00J C00K 120.5(4) . . ?
C00N C00K C00J 120.3(4) . . ?
C00O C00L C00I 119.3(4) . . ?
C00N C00M C00H 120.3(4) . . ?
C00M C00N C00K 120.0(4) . . ?
C00L C00O C00G 119.1(4) . . ?
 
_refine_diff_density_max    0.212
_refine_diff_density_min   -0.268
_refine_diff_density_rms    0.040

_shelx_res_file
;
TITL Bia_dw4400_085K_a.res in Pccn
    Bia_dw4400_235K.res
    created by SHELXL-2019/2 at 05:34:40 on 03-May-2022
REM Old TITL Bia_dw4400_085K in Pccn
REM SHELXT solution in Pccn: R1 0.089, Rweak 0.045, Alpha 0.023
REM <I/s>   0.567 for  392 systematic absences,  Orientation as input
REM Formula found by SHELXT:  Fe C38 N6 S2

CELL 0.65524 12.9344 15.0561 17.6128 90.0000 90.0000 90.0000
ZERR 14.000 0.0004 0.0005 0.0004 0.0000 0.0000 0.0000
LATT  1
SYMM 1/2-X, 1/2-Y, Z
SYMM -X, 1/2+Y, 1/2-Z
SYMM 1/2+X, -Y, 1/2-Z
SFAC FE C H N S
DISP $C  0.00244  0.00131  9.14798!source kissel
DISP $N  0.00493  0.00266 15.07095!source kissel
DISP $S  0.10506  0.10024 379.49005!source kissel
DISP $Fe  0.32649  0.69602 2544.24973!source kissel
UNIT 4 152 112 24 8
ACTA
L.S. 10
BOND
LIST 6
FMAP 2
PLAN 20
WGHT    0.028000    1.750000
FVAR       2.82224
FE01  1    0.750000    0.750000    0.576931    10.50000    0.05565    0.06202 =
         0.04015    0.00000    0.00000    0.00524
S002  5    0.910623    0.557224    0.395420    11.00000    0.09356    0.12292 =
         0.05941   -0.00841    0.01435    0.04210
N003  4    0.744845    0.844109    0.675185    11.00000    0.06101    0.05932 =
         0.04847    0.00097   -0.00537    0.01169
N004  4    0.801541    0.660649    0.496756    11.00000    0.07821    0.07597 =
         0.05588   -0.00859    0.01115    0.00216
N005  4    0.910678    0.796081    0.594421    11.00000    0.05738    0.06358 =
         0.05145    0.00720    0.00210    0.00350
C006  2    0.656644    0.860952    0.721231    11.00000    0.06324    0.05296 =
         0.04847   -0.00429    0.00046    0.01015
C007  2    0.564142    0.882930    0.686248    11.00000    0.07006    0.05975 =
         0.04588   -0.00025   -0.00605    0.01078
AFIX  43
H007  3    0.561524    0.890050    0.633833    11.00000   -1.20000
AFIX   0
C008  2    0.925989    0.847581    0.655558    11.00000    0.06175    0.06500 =
         0.05440    0.00505   -0.00709    0.00199
C009  2    0.833099    0.871090    0.698134    11.00000    0.07474    0.06157 =
         0.05188   -0.00275   -0.00543    0.00729
AFIX  43
H009  3    0.838161    0.905570    0.741786    11.00000   -1.20000
AFIX   0
C00A  2    0.659711    0.850644    0.799393    11.00000    0.06710    0.07568 =
         0.05187   -0.00052   -0.00765    0.01545
AFIX  43
H00A  3    0.721460    0.835781    0.823275    11.00000   -1.20000
AFIX   0
C00B  2    0.477918    0.884045    0.807329    11.00000    0.06987    0.05378 =
         0.06056   -0.00221    0.00326    0.01361
C00C  2    0.476272    0.894198    0.729064    11.00000    0.06496    0.06045 =
         0.06375   -0.00219   -0.00673    0.01630
AFIX  43
H00C  3    0.414533    0.908911    0.705101    11.00000   -1.20000
AFIX   0
C00D  2    0.847107    0.618203    0.454217    11.00000    0.05821    0.07487 =
         0.04526    0.00254   -0.00057    0.00069
C00E  2    0.570866    0.862487    0.841789    11.00000    0.07872    0.07833 =
         0.04774    0.00356    0.00282    0.01759
AFIX  43
H00E  3    0.573519    0.855882    0.894253    11.00000   -1.20000
AFIX   0
C00F  2    0.382232    0.897791    0.852627    11.00000    0.07386    0.05925 =
         0.06922    0.00532    0.00675    0.01684
C00G  2    0.993646    0.773211    0.553463    11.00000    0.06524    0.07715 =
         0.06482    0.00645    0.01095   -0.00044
AFIX  43
H00G  3    0.984279    0.738088    0.510576    11.00000   -1.20000
AFIX   0
C00H  2    0.385092    0.942356    0.921409    11.00000    0.07919    0.08154 =
         0.06751    0.00258    0.00365    0.02668
AFIX  43
H00H  3    0.447829    0.963216    0.940050    11.00000   -1.20000
AFIX   0
C00I  2    1.022608    0.876670    0.677325    11.00000    0.07170    0.09034 =
         0.08131   -0.00487   -0.01842   -0.00570
AFIX  43
H00I  3    1.030723    0.912397    0.719985    11.00000   -1.20000
AFIX   0
C00J  2    0.288052    0.867288    0.826589    11.00000    0.07932    0.08823 =
         0.09333   -0.01322    0.01020    0.00471
AFIX  43
H00J  3    0.284503    0.836904    0.780690    11.00000   -1.20000
AFIX   0
C00K  2    0.198413    0.881633    0.868454    11.00000    0.07478    0.11200 =
         0.11722   -0.00557    0.01218    0.00562
AFIX  43
H00K  3    0.135318    0.860856    0.850406    11.00000   -1.20000
AFIX   0
C00L  2    1.106707    0.851728    0.634614    11.00000    0.06081    0.11791 =
         0.10826    0.01025   -0.00939   -0.01073
AFIX  43
H00L  3    1.172783    0.870251    0.648130    11.00000   -1.20000
AFIX   0
C00M  2    0.295190    0.956142    0.962734    11.00000    0.09962    0.10090 =
         0.07063   -0.00245    0.00742    0.04135
AFIX  43
H00M  3    0.298043    0.986006    1.008907    11.00000   -1.20000
AFIX   0
C00N  2    0.202688    0.926102    0.935948    11.00000    0.08137    0.11191 =
         0.09315    0.00793    0.02115    0.02884
AFIX  43
H00N  3    0.142530    0.935892    0.963630    11.00000   -1.20000
AFIX   0
C00O  2    1.092240    0.799547    0.572223    11.00000    0.06052    0.10717 =
         0.09299    0.01283    0.00798    0.00081
AFIX  43
H00O  3    1.148287    0.781996    0.542745    11.00000   -1.20000
AFIX   0
HKLF 4


REM  Bia_dw4400_085K_a.res in Pccn
REM wR2 = 0.1670, GooF = S = 1.144, Restrained GooF = 1.144 for all data
REM R1 = 0.0950 for 3407 Fo > 4sig(Fo) and 0.1853 for all 6822 data
REM 213 parameters refined using 0 restraints

END

WGHT      0.0309      1.6786

REM Highest difference peak  0.212,  deepest hole -0.268,  1-sigma level  0.040
Q1    1   0.8441  0.5374  0.3891  11.00000  0.05    0.21
Q2    1   0.6573  0.8346  0.7576  11.00000  0.05    0.18
Q3    1   0.7571  0.7037  0.5019  11.00000  0.05    0.18
Q4    1   0.8506  0.7920  0.5777  11.00000  0.05    0.18
Q5    1   0.8807  0.8453  0.6885  11.00000  0.05    0.18
Q6    1   0.4354  0.8944  0.8269  11.00000  0.05    0.17
Q7    1   0.8042  0.8035  0.5716  11.00000  0.05    0.17
Q8    1   0.8106  0.6682  0.5388  11.00000  0.05    0.17
Q9    1   0.7288  0.7506  0.5350  11.00000  0.05    0.16
Q10   1   0.9775  0.8475  0.6712  11.00000  0.05    0.16
Q11   1   0.4799  0.9117  0.7685  11.00000  0.05    0.15
Q12   1   0.6973  0.7642  0.6022  11.00000  0.05    0.15
Q13   1   0.4619  0.8652  0.7679  11.00000  0.05    0.15
Q14   1   0.8580  0.6548  0.5002  11.00000  0.05    0.15
Q15   1   0.6800  0.7931  0.8166  11.00000  0.05    0.14
Q16   1   0.9222  0.8290  0.6203  11.00000  0.05    0.14
Q17   1   0.9611  0.7477  0.4999  11.00000  0.05    0.14
Q18   1   0.8821  0.6114  0.4147  11.00000  0.05    0.14
Q19   1   0.7563  0.6292  0.5027  11.00000  0.05    0.14
Q20   1   0.8389  0.8934  0.7209  11.00000  0.05    0.14
;
_shelx_res_checksum   79501

_shelx_hkl_file
;
   0   0  -2 631.846 100.745   1
   0   0   2 698.875 116.175   1
   0   0  -3-123.090 148.660   1
   0   0   3 18.3978 146.763   1
   0   0  -4 259963. 15258.4   1
   0   0   4 262048. 15260.0   1
   0   0  -5 47.6601 164.465   1
   0   0   5 82.3501 162.110   1
   0   0  -6 708.101 180.604   1
   0   0   6 257.013 182.623   1
   0   0  -8 187220. 10839.5   1
   0   0   8 182109. 10842.3   1
   0   0  -9-16.6980 178.950   1
   0   0   9-17.8102 176.313   1
   0   0 -10 19846.1 1273.06   1
   0   0  10 21071.2 1282.43   1
   0   0 -11-159.507 187.468   1
   0   0  11-106.797 212.076   1
   0   0 -12 23612.6 1469.23   1
   0   0  12 23486.6 1476.50   1
   0   0 -13 114.802 198.791   1
   0   0  13-246.028 208.551   1
   0   0 -15 206.529 236.860   1
   0   0  15 330.652 236.927   1
   0   0 -16 81.4434 244.688   1
   0   0  16 202.444 256.345   1
   0   0 -17 56.6216 212.563   1
   0   0  17 180.905 221.869   1
   0   0 -18-29.6017 229.088   1
   0   0  18-156.125 263.880   1
   0   0 -20 605.111 246.192   1
   0   0  20 33.2002 247.867   1
   0   0 -21-65.6327 237.382   1
   0   0  21 34.0849 244.460   1
   0   0 -22-134.941 260.061   1
   0   0  22 35.1800 245.718   1
   0   0 -23 308.894 249.857   1
   0   0  23 251.774 260.693   1
   0   0  24-73.2390 260.395   1
   0   0 -24-69.6120 252.870   1
   0   0  25-37.1781 234.872   1
   0   0 -25 105.531 265.024   1
   0   0  26 858.171 277.806   1
   0   0 -26 849.285 278.284   1
   0   1   1 57.1539 81.0448   1
   0  -1  -1-3.22388 78.8355   1
   0  -1  -2 121495. 7415.63   1
   0   1   2 131910. 7415.58   1
   0  -1  -3 206.159 173.883   1
   0   1  -3 22.7125 103.622   1
   0   1   3-148.546 174.175   1
   0  -1   3 58.8179 98.1047   1
   0  -1  -4 24457.0 1287.96   1
   0  -1   4 22386.4 1274.26   1
   0   1   4 22194.1 1286.90   1
   0  -1  -5 10.8132 160.855   1
   0   1  -5 8.37650 143.958   1
   0  -1   5 35.7755 155.885   1
   0   1   5 57.2563 164.971   1
   0   1  -6 38566.8 2257.02   1
   0  -1   6 37177.1 2258.50   1
   0  -1  -7-86.1161 194.785   1
   0   1  -7 120.638 166.874   1
   0  -1   7-219.336 167.798   1
   0   1   7-230.762 207.004   1
   0   1  -8 49901.7 2917.34   1
   0  -1  -8 48729.3 2927.29   1
   0  -1   8 48809.6 2918.62   1
   0   1   8 48330.2 2930.30   1
   0   1  -9-156.144 169.370   1
   0  -1  -9-159.504 161.928   1
   0   1   9-37.9382 176.494   1
   0  -1   9-33.3895 172.331   1
   0  -1 -10 45544.6 2674.85   1
   0   1 -10 45621.3 2664.61   1
   0   1  10 45537.5 2680.99   1
   0  -1  10 41219.0 2665.34   1
   0   1 -11-132.707 178.534   1
   0  -1 -11 229.821 202.571   1
   0  -1  11 20.3346 191.975   1
   0   1  11-89.3960 221.741   1
   0   1 -12 8662.06 619.852   1
   0  -1 -12 9224.58 632.921   1
   0   1  12 8942.80 642.940   1
   0   1 -13 243.546 205.396   1
   0  -1  13-71.0392 198.876   1
   0   1  14 5544.15 469.759   1
   0  -1  14 6070.10 478.740   1
   0  -1 -14 5250.16 455.704   1
   0  -1  15-53.6365 224.481   1
   0   1  15 28.2541 266.082   1
   0   1 -15 176.231 219.872   1
   0  -1 -15-238.298 237.212   1
   0   1  16 3521.75 389.931   1
   0  -1  16 3810.85 386.534   1
   0   1 -16 3286.69 357.043   1
   0  -1 -16 4688.21 407.111   1
   0   1 -17-111.830 234.764   1
   0   1  17-122.971 228.892   1
   0  -1  17 383.276 237.234   1
   0  -1 -18 3938.47 413.659   1
   0   1 -18 4551.25 409.651   1
   0   1  18 3654.94 423.887   1
   0  -1  18 3741.51 421.068   1
   0  -1  19 63.7190 235.838   1
   0   1  19 162.602 253.055   1
   0  -1 -19 311.713 271.116   1
   0   1 -19 581.024 258.081   1
   0   1  20 300.810 239.771   1
   0  -1  20 560.269 281.147   1
   0   1 -20 603.239 269.326   1
   0  -1 -20 737.047 256.282   1
   0  -1  21 783.392 259.749   1
   0   1  21 512.848 270.491   1
   0  -1 -21-295.289 263.237   1
   0   1 -21-262.520 244.470   1
   0   1  22 2872.99 352.785   1
   0  -1  22 1941.35 317.171   1
   0   1 -22 2627.77 346.611   1
   0  -1 -22 2430.53 347.192   1
   0   1  23 607.360 256.277   1
   0   1 -23-206.387 234.759   1
   0  -1  23 108.603 223.602   1
   0  -1 -23-137.012 229.276   1
   0   1  24 218.931 263.620   1
   0  -1  24 740.255 287.104   1
   0  -1 -24 796.185 278.332   1
   0  -1 -25 139.631 241.584   1
   0   1 -25-106.442 240.959   1
   0  -1  25-261.896 245.386   1
   0   1  25 36.9304 237.170   1
   0  -1 -26-34.9872 252.009   1
   0   1  26 73.9578 248.696   1
   0  -1 -27 490.259 272.448   1
   0   2   1-32.6566 116.304   1
   0  -2  -1-49.5125 110.887   1
   0  -2  -2 6909.58 513.097   1
   0   2   2 8957.86 513.362   1
   0   2   3 104.650 201.929   1
   0  -2   3 24.5441 88.0618   1
   0   2  -3 6.55895 82.1643   1
   0  -2  -3 99.9546 195.719   1
   0   2   4 224.317 203.140   1
   0  -2   4 33.3543 125.000   1
   0   2  -4 62.6087 105.697   1
   0  -2  -4 235.339 198.142   1
   0   2   5 114.288 199.404   1
   0  -2   5 167.200 123.051   1
   0  -2  -5-83.9226 189.442   1
   0   2  -5-64.1783 118.828   1
   0   2  -6 1765.42 191.148   1
   0  -2   6 2021.01 212.836   1
   0   2   6 1843.68 220.974   1
   0  -2  -6 1843.05 222.798   1
   0  -2   7-11.6250 140.910   1
   0   2   7 33.1343 198.474   1
   0  -2  -7 200.884 186.006   1
   0   2  -7 337.164 135.598   1
   0  -2  -8 40538.7 2508.49   1
   0   2   8 43114.6 2517.09   1
   0  -2   9-217.385 155.835   1
   0   2   9 100.379 231.585   1
   0   2  -9 115.943 147.682   1
   0  -2  -9-243.553 207.298   1
   0   2  10 476.871 223.700   1
   0  -2  10 452.380 189.497   1
   0   2 -10 601.274 169.537   1
   0  -2 -10 446.895 218.435   1
   0   2  11-69.9268 190.748   1
   0  -2  11-441.972 186.976   1
   0   2 -11-233.716 165.333   1
   0  -2 -11-305.031 203.212   1
   0  -2 -12 23038.4 1461.30   1
   0   2  12 25856.9 1478.43   1
   0  -2  12 21735.3 1446.16   1
   0  -2 -13 245.498 225.441   1
   0   2 -13 213.846 179.124   1
   0  -2  13-113.966 196.261   1
   0   2  13 184.275 226.638   1
   0   2  14 20506.2 1343.51   1
   0   2 -14 20145.1 1320.69   1
   0  -2  14 21402.9 1336.93   1
   0  -2 -14 21953.0 1337.74   1
   0   2  15 173.611 223.876   1
   0  -2 -15-162.230 205.289   1
   0  -2  16 631.079 240.210   1
   0   2 -16 572.643 224.469   1
   0  -2 -16 960.428 245.544   1
   0  -2  17-86.4008 233.562   1
   0  -2 -17-176.076 257.255   1
   0   2 -17-304.084 234.547   1
   0  -2  18 1871.90 310.417   1
   0   2 -18 2955.98 329.494   1
   0  -2  19-126.016 234.630   1
   0   2  19 65.9602 247.572   1
   0   2 -19 364.079 241.678   1
   0  -2 -19 125.073 238.396   1
   0   2  20 2084.54 332.559   1
   0  -2 -20 1739.27 320.175   1
   0  -2  21 102.783 229.284   1
   0   2  21-34.3532 250.593   1
   0   2 -21 32.7003 225.246   1
   0  -2 -21-131.806 247.280   1
   0   2 -22 269.194 249.558   1
   0  -2  22-106.210 234.616   1
   0   2  23 248.255 277.453   1
   0   2 -23-68.9445 250.440   1
   0  -2  23-218.737 251.143   1
   0  -2 -23-170.823 276.794   1
   0   2  24 722.904 253.702   1
   0   2 -24 528.404 261.438   1
   0  -2  24 631.140 276.395   1
   0  -2 -24 517.263 266.125   1
   0   2 -25 178.974 240.820   1
   0  -2 -25 346.337 235.285   1
   0   2  25-218.679 255.782   1
   0  -2 -26 728.111 280.706   1
   0   2  26-36.6456 261.381   1
   0  -2 -27 587.002 246.863   1
   0   2  27-182.039 231.580   1
   0   3   0 3.96453 97.1896   1
   0  -3   0 45.3494 97.7996   1
   0   3   1 185.884 131.087   1
   0  -3  -1 5.74834 125.385   1
   0  -3  -2 786025. 45813.2   1
   0   3   2 783214. 45813.7   1
   0  -3  -3 9.56248 172.638   1
   0   3   3-50.0687 175.670   1
   0   3   4 774142. 45846.9   1
   0   3  -4 790960. 45816.1   1
   0  -3   4 781904. 45816.5   1
   0  -3  -4 786601. 45845.2   1
   0   3  -5 29.2205 103.192   1
   0  -3   5 18.6453 108.487   1
   0   3  -6 1810.96 171.780   1
   0  -3  -6 1995.29 245.547   1
   0  -3   6 1701.58 185.849   1
   0   3   6 1868.55 249.835   1
   0  -3  -7 16.5431 193.027   1
   0   3  -7-9.63235 115.649   1
   0  -3   7 144.014 122.741   1
   0   3   7-106.458 198.419   1
   0  -3  -8 13452.0 813.627   1
   0   3  -8 12358.1 776.390   1
   0   3   8 12255.8 819.072   1
   0  -3   8 11747.1 781.025   1
   0  -3  -9 355.839 212.074   1
   0   3   9-63.4428 229.444   1
   0   3  10 36778.3 2253.18   1
   0  -3  10 38147.9 2223.70   1
   0   3 -10 36625.2 2217.69   1
   0  -3 -10 35845.3 2241.99   1
   0  -3  11 54.4003 172.562   1
   0   3  11-218.328 224.490   1
   0   3 -11-17.0292 171.698   1
   0  -3 -11-294.731 212.512   1
   0  -3  12 79.8731 195.024   1
   0   3 -12 75.0576 178.525   1
   0   3  13-27.1734 241.417   1
   0  -3  13 217.446 203.750   1
   0   3 -13 102.142 180.983   1
   0  -3 -13-253.084 222.945   1
   0   3  14 767.365 294.618   1
   0  -3  14 936.424 231.377   1
   0   3 -14 866.359 215.712   1
   0  -3 -14 1193.05 273.834   1
   0  -3  15 24.9901 214.456   1
   0   3  15 177.552 268.064   1
   0   3 -15-119.871 213.046   1
   0  -3 -15 331.923 248.532   1
   0   3  16 1075.60 278.907   1
   0  -3  16 1623.96 270.596   1
   0   3 -16 2223.35 266.072   1
   0  -3 -16 1525.37 274.269   1
   0  -3  17-112.943 240.850   1
   0   3  17-222.603 256.805   1
   0  -3 -17 89.4034 222.825   1
   0   3 -17-162.357 221.490   1
   0   3  18 163.326 286.510   1
   0  -3  18 1163.34 261.406   1
   0  -3 -18 674.420 272.326   1
   0   3 -18 690.083 264.970   1
   0  -3  19 94.1279 234.645   1
   0   3  19-166.566 269.062   1
   0   3 -19-331.248 232.245   1
   0  -3 -19-31.5689 266.841   1
   0  -3  20-262.688 246.417   1
   0   3  20 203.131 228.803   1
   0  -3 -20-162.152 233.595   1
   0   3 -20 125.435 238.094   1
   0   3  21-275.569 275.347   1
   0   3 -21 32.5303 236.414   1
   0  -3  21-344.421 252.389   1
   0  -3 -21 99.0963 249.932   1
   0   3  22 349.748 272.607   1
   0   3 -22-201.719 228.317   1
   0  -3  22 142.087 248.093   1
   0  -3 -22-334.884 267.607   1
   0   3  23-35.4246 247.479   1
   0   3 -23-207.499 233.795   1
   0  -3  23 364.366 249.876   1
   0  -3 -23 341.196 266.001   1
   0   3  24 1073.52 286.426   1
   0  -3 -24 754.635 263.128   1
   0   3  25 724.205 275.924   1
   0  -3 -25 103.227 262.300   1
   0  -3 -26 171.565 228.769   1
   0   3  26 217.814 224.463   1
   0  -3 -27-34.0601 246.711   1
   0   3  27 504.077 255.195   1
   0  -4   0 976282. 56511.7   1
   0   4   0 959519. 56513.1   1
   0   4   1-146.441 137.029   1
   0  -4  -1-84.0655 127.329   1
   0  -4  -2 698312. 41717.0   1
   0   4   2 730355. 41717.1   1
   0   4   3 158.122 182.219   1
   0  -4  -3-128.706 174.946   1
   0   4   5 30.6686 202.175   1
   0  -4  -5 198.633 185.626   1
   0   4  -5 22.9386 80.2000   1
   0  -4   5-19.1169 86.3491   1
   0   4   6 470840. 25599.1   1
   0   4  -6 470791. 25553.8   1
   0  -4   6 403979. 25553.7   1
   0  -4  -6 408515. 25590.6   1
   0   4  -7 25.2662 103.277   1
   0  -4  -7 229.241 186.786   1
   0  -4   7-53.0976 112.138   1
   0   4   7 113.093 221.001   1
   0   4  -8 236.643 111.669   1
   0  -4  -8 172.893 210.494   1
   0   4   8-123.317 238.496   1
   0  -4   8 239.522 131.175   1
   0  -4  -9-20.7171 206.013   1
   0   4  -9 24.3518 127.686   1
   0   4   9 332.628 232.075   1
   0  -4   9-90.2932 126.240   1
   0   4 -10 282.799 133.471   1
   0  -4 -10-88.7466 210.697   1
   0   4  10 71.0602 212.401   1
   0  -4  10 163.675 158.485   1
   0   4 -11-47.9591 161.097   1
   0  -4 -11-23.5493 208.042   1
   0  -4  11 50.4981 156.929   1
   0   4  11-75.5952 220.066   1
   0   4  12 8279.19 660.499   1
   0   4 -12 9191.49 624.450   1
   0  -4  12 9800.75 636.320   1
   0  -4 -12 9289.05 650.999   1
   0  -4 -13 364.649 220.819   1
   0   4 -13-39.4833 163.750   1
   0   4  13-139.841 243.599   1
   0  -4  13 226.061 195.531   1
   0   4  14 3881.26 416.532   1
   0   4 -14 4151.22 356.664   1
   0  -4  14 3917.60 355.888   1
   0  -4 -14 4350.57 404.526   1
   0   4  15-151.198 274.636   1
   0  -4  15 24.1826 195.255   1
   0  -4 -15-197.845 273.397   1
   0   4 -15 46.6490 192.758   1
   0   4  16 250.288 263.526   1
   0  -4 -16-175.860 249.949   1
   0  -4  17 83.4280 226.045   1
   0   4 -17-80.0750 221.286   1
   0  -4  18 2245.15 313.635   1
   0   4  18 1751.67 335.595   1
   0  -4 -18 1519.93 311.281   1
   0   4 -18 2229.50 297.953   1
   0   4  19-101.183 285.863   1
   0   4 -19 356.260 238.880   1
   0  -4  19-156.065 241.500   1
   0  -4 -19-63.2831 264.012   1
   0   4  20 2145.98 353.943   1
   0  -4  20 2068.73 319.210   1
   0  -4 -20 1632.07 324.991   1
   0   4  22 593.935 266.714   1
   0   4 -22 604.931 260.546   1
   0  -4  22 459.124 269.583   1
   0  -4 -22 268.111 256.939   1
   0   4  23 919.455 284.475   1
   0  -4 -23 440.432 272.613   1
   0   4  24 605.810 248.618   1
   0  -4 -24 68.3185 260.183   1
   0   4  25-71.5075 255.370   1
   0  -4 -25-102.332 240.442   1
   0  -4 -27 168.287 216.423   1
   0   4  27 213.477 218.714   1
   0  -4 -28 664.302 271.258   1
   0   4  28-210.086 251.520   1
   0   5   0 13.2655 124.691   1
   0  -5   0-6.18765 105.292   1
   0   5  -1-4.44113 87.5820   1
   0   5   1 43.8669 133.225   1
   0  -5   1-28.8358 74.9754   1
   0  -5  -1-16.2743 122.609   1
   0  -5  -2 30424.1 1897.43   1
   0   5   2 33015.8 1900.26   1
   0  -5  -3-59.1334 165.769   1
   0   5   3 115.107 164.054   1
   0  -5  -5 92.4246 163.518   1
   0   5   5 16.5231 190.924   1
   0   5   6 9293.51 669.926   1
   0   5  -6 10262.2 597.378   1
   0  -5   6 9477.91 598.883   1
   0  -5  -6 9621.48 664.858   1
   0   5  -7-99.7211 86.4678   1
   0  -5   7-29.9097 99.2479   1
   0  -5  -7-149.712 198.625   1
   0  -5   8 572.368 131.447   1
   0   5   8 693.124 231.088   1
   0   5  -8 347.110 116.429   1
   0  -5   9-34.5179 132.325   1
   0   5   9 92.9128 210.422   1
   0  -5  -9 195.290 207.426   1
   0   5  -9 111.312 120.957   1
   0  -5 -10 13985.4 957.685   1
   0   5  10 15469.5 978.717   1
   0   5 -11 254.531 149.411   1
   0  -5  11 171.396 151.590   1
   0   5  12 11375.2 832.566   1
   0   5 -12 12300.5 778.739   1
   0  -5  12 11980.5 786.747   1
   0  -5 -12 12175.6 829.436   1
   0  -5 -13 401.555 243.780   1
   0   5 -13-56.5235 170.197   1
   0  -5  13-117.087 161.272   1
   0   5  13-258.730 280.048   1
   0  -5 -14 250.563 252.204   1
   0   5 -14-41.4037 185.528   1
   0  -5  14 86.1998 201.473   1
   0   5  14 149.188 282.433   1
   0   5 -15 225.130 189.065   1
   0  -5 -15 57.6773 263.330   1
   0  -5  15 211.991 203.328   1
   0   5  15-462.851 274.928   1
   0  -5  16 13007.3 879.460   1
   0   5 -16 13090.8 872.451   1
   0   5  17-327.254 224.680   1
   0  -5 -17-61.3597 233.242   1
   0   5  18 802.179 270.300   1
   0   5 -18 912.137 233.169   1
   0  -5 -18 533.255 263.688   1
   0   5  19 578.110 289.135   1
   0   5 -19-233.789 213.206   1
   0  -5  19-184.652 236.369   1
   0  -5 -19-223.405 268.006   1
   0   5  20-68.4948 273.817   1
   0   5 -20-123.014 227.304   1
   0  -5  20 516.709 250.954   1
   0  -5 -20 328.165 279.999   1
   0   5 -21-32.0948 240.048   1
   0  -5  21 337.576 242.256   1
   0  -5 -21 132.987 255.460   1
   0   5 -22 566.768 245.465   1
   0   5  22 314.546 251.882   1
   0  -5 -22 402.301 231.179   1
   0   5  23 70.2264 262.472   1
   0  -5 -23-135.215 252.685   1
   0   5  24 319.219 265.355   1
   0  -5 -24 578.044 273.900   1
   0   5  25 568.029 252.959   1
   0  -5 -25 33.8699 220.455   1
   0  -5 -26 806.774 279.400   1
   0   5  26 459.803 263.877   1
   0  -5 -27 465.589 255.651   1
   0   5  27-70.2904 236.639   1
   0  -5 -28-32.7293 213.562   1
   0   5  28-69.0267 224.025   1
   0  -6   0 24416.4 1584.71   1
   0   6   0 29005.3 1588.46   1
   0   6  -1 22.7923 98.1877   1
   0   6   1 110.201 134.455   1
   0  -6   1 47.4952 88.6045   1
   0  -6  -1 56.0844 132.368   1
   0  -6  -2 45067.4 2792.63   1
   0   6   2 49237.4 2797.33   1
   0  -6  -4 12311.2 779.228   1
   0   6   4 11897.8 783.797   1
   0   6   5-35.4165 166.351   1
   0  -6  -5 66.2594 160.991   1
   0  -6  -6 161636. 9527.87   1
   0   6   6 162555. 9535.94   1
   0   6   7 211.421 200.590   1
   0  -6  -7-256.820 201.666   1
   0   6  -7-5.11530 73.5343   1
   0  -6   7-10.8995 78.4256   1
   0   6   8 12435.7 780.049   1
   0   6  -8 11710.7 704.444   1
   0  -6   8 10991.7 708.215   1
   0  -6  -8 10956.9 763.075   1
   0   6   9-96.7769 219.829   1
   0   6  -9 153.072 112.912   1
   0  -6   9 190.428 117.892   1
   0  -6  -9-22.6653 196.904   1
   0   6 -10 302.578 127.950   1
   0  -6  10 390.359 143.946   1
   0   6  11 297.340 239.568   1
   0  -6 -11-50.4295 229.706   1
   0   6  12 170.008 255.167   1
   0   6 -12 172.258 152.517   1
   0  -6  12 296.654 156.991   1
   0  -6 -12 765.111 245.349   1
   0   6  13-294.898 259.096   1
   0   6 -13 264.474 164.051   1
   0  -6  13 55.6791 170.451   1
   0  -6 -13 219.789 244.149   1
   0   6  14 580.154 258.053   1
   0   6 -14 1114.49 201.622   1
   0  -6  14 679.753 197.033   1
   0  -6 -14 1025.60 268.939   1
   0   6  15 31.4592 231.502   1
   0   6 -15 365.146 187.180   1
   0  -6  15-112.949 183.147   1
   0  -6 -15 205.803 233.411   1
   0   6  16 129.431 217.647   1
   0   6 -16 46.6320 195.813   1
   0  -6  16 24.5159 187.599   1
   0  -6 -16 60.6226 211.728   1
   0   6  17 232.178 263.197   1
   0   6 -17 25.1650 201.091   1
   0  -6  17-26.4003 210.963   1
   0  -6 -17-124.372 230.563   1
   0   6  18 1080.73 325.876   1
   0   6 -18 1826.98 278.786   1
   0  -6  18 1411.62 265.394   1
   0  -6 -18 1964.99 315.350   1
   0   6  19 274.100 294.410   1
   0   6 -19 114.011 213.675   1
   0  -6  19-30.0317 219.676   1
   0   6  20 757.389 286.345   1
   0   6 -20 749.336 257.108   1
   0  -6  20 1050.75 257.971   1
   0  -6 -20 1319.50 301.629   1
   0   6 -21 62.7456 223.061   1
   0  -6 -21 466.515 258.776   1
   0   6  22 593.895 257.428   1
   0  -6 -22 33.5137 211.118   1
   0   6  23 35.0146 261.734   1
   0  -6 -23-101.125 264.648   1
   0   6  24 564.486 266.910   1
   0  -6 -24 270.568 278.730   1
   0   6  26-35.0121 255.459   1
   0  -6 -26 199.615 234.521   1
   0   6  27-242.960 244.603   1
   0  -6 -27 197.008 257.784   1
   0   6  28 33.9879 198.680   1
   0  -6 -28 161.211 224.225   1
   0   7   0-55.0840 111.439   1
   0  -7   1 38.6373 91.6265   1
   0   7   1-78.8986 143.690   1
   0   7  -1 69.1648 98.2822   1
   0   7   2 14812.7 927.032   1
   0  -7   2 14694.4 881.485   1
   0  -7  -2 14528.0 921.692   1
   0   7  -2 14938.1 882.420   1
   0   7   3-61.1152 159.590   1
   0  -7  -3-14.2378 153.185   1
   0   7   4 29721.5 1807.12   1
   0  -7  -4 29666.0 1802.67   1
   0   7   5-56.8036 194.107   1
   0  -7  -5 35.3058 178.276   1
   0   7   6 18312.2 1194.91   1
   0  -7  -6 19255.4 1193.74   1
   0  -7  -7 145.558 206.793   1
   0   7   7-244.904 227.772   1
   0   7  -8 39744.2 2261.04   1
   0   7   8 40344.5 2341.94   1
   0  -7  -8 38723.8 2334.70   1
   0  -7   8 36702.6 2259.31   1
   0   7   9-50.4748 232.260   1
   0  -7  -9 47.1570 229.150   1
   0   7  -9 116.908 90.9003   1
   0  -7   9-85.0523 94.8025   1
   0  -7 -10 3130.02 338.274   1
   0   7 -10 2805.79 226.177   1
   0  -7  10 2674.46 229.232   1
   0   7  10 2690.00 347.394   1
   0   7  11-83.7976 257.063   1
   0   7 -11 34.9996 120.354   1
   0  -7  11 62.5221 127.103   1
   0  -7 -11-182.380 244.131   1
   0   7  12-87.4887 271.269   1
   0  -7 -12 298.683 254.520   1
   0   7  13-120.959 277.640   1
   0   7 -13 142.993 138.903   1
   0  -7  13 118.696 153.714   1
   0  -7 -13 197.196 254.542   1
   0   7  14 1497.80 326.204   1
   0   7 -14 1271.89 203.489   1
   0  -7  14 1682.86 222.443   1
   0  -7 -14 1892.31 315.702   1
   0   7 -15 19.8907 165.964   1
   0  -7  15-42.4893 190.328   1
   0   7  16 952.717 318.823   1
   0   7 -16 1287.72 220.808   1
   0  -7  16 1306.02 232.231   1
   0  -7 -16 1446.38 312.125   1
   0   7  17 134.339 285.541   1
   0   7 -17 213.136 182.569   1
   0  -7  17-101.769 203.323   1
   0  -7 -17-535.182 288.214   1
   0   7  18 1634.79 341.405   1
   0   7 -18 638.087 224.122   1
   0  -7  18 1152.09 248.012   1
   0  -7 -18 2205.36 329.064   1
   0   7  19-137.576 269.060   1
   0   7 -19-27.1377 217.617   1
   0  -7  19 413.013 253.115   1
   0  -7 -19-65.2009 276.316   1
   0   7 -20 28.9115 206.504   1
   0   7  20 34.5738 240.405   1
   0  -7 -20 165.638 241.693   1
   0   7  21-34.8038 221.155   1
   0  -7 -21 200.233 204.958   1
   0   7  22-34.9153 264.186   1
   0  -7 -22 267.953 236.170   1
   0   7  23-34.9010 261.927   1
   0  -7 -23-67.1972 264.743   1
   0   7  24 70.1441 253.818   1
   0  -7 -24 201.725 265.018   1
   0   7  25-349.321 220.921   1
   0  -7 -25 33.3261 224.368   1
   0  -7 -26-65.8267 238.164   1
   0   7  26 311.740 252.747   1
   0  -7 -27 162.009 261.647   1
   0   7  27-342.504 255.043   1
   0  -8   0 109624. 6436.22   1
   0  -8  -1 70.0895 133.201   1
   0  -8   1 98.4153 95.5845   1
   0   8  -1-73.0205 94.7322   1
   0   8   1 251.446 136.333   1
   0   8  -2 53777.3 3060.18   1
   0  -8   2 50514.1 3057.10   1
   0   8   3 197.884 167.771   1
   0  -8  -3 61.6102 151.261   1
   0   8   4 1521.15 227.273   1
   0  -8  -4 1441.01 203.017   1
   0   8   5-120.456 196.727   1
   0  -8  -5-206.755 176.398   1
   0   8   6 23153.2 1406.85   1
   0  -8  -6 21813.0 1398.73   1
   0   8   7 93.3531 212.017   1
   0  -8  -7 87.2091 197.005   1
   0  -8  -8 32720.9 1996.31   1
   0   8   8 32344.8 2006.86   1
   0   8  -9 3.72733 53.4653   1
   0  -8 -10 3417.50 358.886   1
   0  -8  10 2995.71 209.829   1
   0   8  10 3229.43 361.767   1
   0   8 -10 2565.96 205.241   1
   0   8  11 144.203 256.970   1
   0   8 -11 18.4817 102.287   1
   0  -8  11-192.533 109.969   1
   0  -8 -11 26.8504 241.898   1
   0   8  12 478.884 249.000   1
   0   8 -12 298.607 125.516   1
   0  -8  12 426.205 127.581   1
   0  -8 -12 223.044 228.326   1
   0  -8 -13 115.377 212.172   1
   0   8  13-30.9185 226.493   1
   0   8  14 4324.51 431.404   1
   0   8 -14 4678.95 355.790   1
   0  -8 -14 4605.76 435.928   1
   0  -8  14 5312.71 374.848   1
   0   8  15-65.2476 244.870   1
   0   8 -15 17.9148 158.339   1
   0  -8  15-134.425 164.832   1
   0  -8 -15-213.906 237.356   1
   0   8  16 100.166 250.920   1
   0   8 -16 1018.37 191.499   1
   0  -8  16 963.930 199.788   1
   0  -8 -16 406.853 255.948   1
   0   8  17-237.517 252.618   1
   0   8 -17-131.891 166.896   1
   0  -8  17 165.169 190.503   1
   0  -8 -17 286.557 243.595   1
   0   8  18 858.988 249.359   1
   0   8 -18 1270.02 218.815   1
   0  -8  18 1286.07 234.009   1
   0  -8 -18 1225.26 254.925   1
   0   8  19 69.1842 234.913   1
   0  -8 -19-32.7881 202.479   1
   0   8  20 693.814 269.807   1
   0  -8 -20 764.502 260.693   1
   0   8  21 383.143 272.818   1
   0  -8 -21 100.199 267.247   1
   0   8  22-349.133 262.097   1
   0  -8 -22 601.739 268.152   1
   0   8  23 209.534 250.468   1
   0  -8 -23-269.106 268.803   1
   0  -8 -25 198.087 211.184   1
   0   8  26 718.801 273.882   1
   0  -8 -27 63.8884 253.773   1
   0   8  27 810.384 267.170   1
   0  -9   0-65.3020 115.291   1
   0   9   0 11.6560 133.325   1
   0  -9   1 17.5801 98.9963   1
   0   9  -1-64.5654 101.491   1
   0  -9   2 10258.1 615.895   1
   0  -9  -2 10363.3 656.911   1
   0   9  -2 9641.53 619.461   1
   0   9   3 124.529 157.605   1
   0  -9  -3-99.2359 150.206   1
   0   9   4 764.026 208.458   1
   0  -9  -4 620.795 184.697   1
   0   9   5-213.105 204.548   1
   0   9   6 802.847 221.826   1
   0  -9  -6 1218.86 223.400   1
   0   9   7-48.9481 206.165   1
   0  -9  -7-45.6365 190.410   1
   0   9   9 245.639 224.138   1
   0  -9  -9-25.4049 210.007   1
   0  -9 -10 4489.26 410.510   1
   0   9  10 3764.79 410.858   1
   0  -9 -11-27.6377 238.544   1
   0   9 -11 114.435 61.1569   1
   0   9  11-207.705 268.749   1
   0  -9  11-85.1606 54.5470   1
   0  -9 -12 1889.38 294.707   1
   0   9 -12 2074.85 165.981   1
   0  -9  12 1684.30 158.109   1
   0   9  12 1288.88 286.075   1
   0  -9 -13 147.542 231.672   1
   0   9  13-94.7444 234.187   1
   0  -9  13 21.8648 116.714   1
   0   9 -13 21.2530 110.089   1
   0   9  14-97.3235 279.251   1
   0   9 -14 274.253 131.489   1
   0  -9  14 94.8454 134.604   1
   0  -9 -14-121.546 245.424   1
   0   9  15 332.279 292.872   1
   0   9 -15 107.973 139.673   1
   0  -9  15-16.0943 148.441   1
   0  -9 -15 716.310 286.034   1
   0   9  16 1419.15 327.728   1
   0   9 -16 2035.81 228.582   1
   0  -9  16 1797.32 222.204   1
   0  -9 -16 2314.47 351.023   1
   0   9 -17 218.866 162.572   1
   0   9  17 582.473 313.823   1
   0  -9 -17-225.065 271.845   1
   0   9  19 34.6450 274.941   1
   0  -9 -19 99.5870 277.884   1
   0   9  20-174.160 263.443   1
   0  -9 -20 200.399 261.275   1
   0   9  22 313.380 223.422   1
   0  -9 -22 804.520 257.426   1
   0   9  23 625.336 228.723   1
   0  -9 -23 100.391 208.811   1
   0   9  24 103.712 244.742   1
   0  -9 -24 33.1398 226.161   1
   0   9  25 1062.04 291.791   1
   0  -9 -25 261.477 260.132   1
   0  -9 -26 450.389 257.054   1
   0   9  26 272.286 256.296   1
   0  10   0 60606.0 3517.68   1
   0 -10   0 58251.7 3511.58   1
   0 -10  -1-14.0793 140.009   1
   0 -10   1-69.8396 111.770   1
   0  10   1-90.3989 152.819   1
   0  10  -1 72.9714 109.982   1
   0  10   2 4950.02 375.297   1
   0 -10   2 4471.05 313.952   1
   0  10  -2 4887.01 318.749   1
   0 -10  -2 4729.27 358.712   1
   0  10   3 38.0019 171.631   1
   0  10  -3 3.66177 54.0314   1
   0 -10  -3-35.4145 172.895   1
   0 -10  -4 3779.28 335.623   1
   0  10   4 3644.44 346.273   1
   0 -10  -5-104.759 177.684   1
   0 -10  -6 516.036 223.382   1
   0  10   6 578.469 233.110   1
   0  10   8 2563.00 320.013   1
   0 -10  -9-52.6331 231.902   1
   0  10   9-169.584 253.981   1
   0 -10 -10 1371.23 266.307   1
   0  10  10 1911.49 292.546   1
   0 -10 -11 56.8705 262.516   1
   0  10  11 243.873 270.207   1
   0 -10 -12 3550.45 375.011   1
   0  10  12 3548.57 394.611   1
   0  10 -14 816.585 114.026   1
   0 -10 -14 589.462 259.816   1
   0 -10  14 444.828 98.8717   1
   0  10  14 992.991 305.236   1
   0  10 -15 120.853 111.270   1
   0 -10 -15 284.635 274.619   1
   0 -10  15-77.3733 109.498   1
   0  10  15 371.173 304.820   1
   0  10 -16 54.3574 124.961   1
   0  10  16-34.2265 278.308   1
   0 -10 -16 578.071 291.757   1
   0  10  17 34.5968 264.688   1
   0 -10 -17-32.4651 244.587   1
   0  10  18 34.7572 258.771   1
   0 -10 -18-65.8870 238.302   1
   0  10  19 69.6001 276.159   1
   0 -10 -19 33.3435 242.230   1
   0  10  20 104.661 263.887   1
   0 -10 -20 33.4528 244.056   1
   0  10  21 104.556 259.762   1
   0 -10 -21 300.902 248.217   1
   0  10  22 971.406 294.255   1
   0 -10 -22 267.197 265.413   1
   0  10  23-277.945 278.589   1
   0 -10 -23 266.041 262.955   1
   0  10  24-344.746 253.681   1
   0 -10 -24 1217.00 285.764   1
   0  10  25 306.556 240.485   1
   0 -10 -25 194.266 241.494   1
   0 -10 -26 222.131 194.090   1
   0  10  26 704.823 234.641   1
   0  11   1-32.3970 143.516   1
   0 -11  -1-15.3017 147.668   1
   0 -11   1-88.4283 117.319   1
   0  11  -1 35.1555 120.900   1
   0 -11   2 1284.94 138.951   1
   0 -11  -2 1235.90 189.970   1
   0  11   2 1192.10 194.915   1
   0  11  -2 1041.68 137.099   1
   0 -11   3 31.2260 52.1126   1
   0  11   3 364.328 199.037   1
   0  11  -3 55.3428 59.7116   1
   0 -11  -3 189.226 165.297   1
   0  11   4 285.997 206.096   1
   0 -11  -4 205.300 177.750   1
   0  11   5 378.431 201.950   1
   0 -11  -5 22.0851 169.904   1
   0  11   6-277.514 224.771   1
   0 -11  -6 211.744 211.363   1
   0  11   7 266.587 235.518   1
   0 -11  -7-248.640 208.787   1
   0 -11  -8 4333.34 405.653   1
   0  11   9 58.3200 225.614   1
   0 -11  -9-54.4790 213.084   1
   0  11  10 2451.35 332.396   1
   0 -11 -10 1753.62 307.916   1
   0  11  11-31.2782 279.446   1
   0  11  13 165.021 251.623   1
   0 -11 -13-309.297 219.029   1
   0  11  14-33.6270 278.042   1
   0 -11 -14 347.044 265.912   1
   0  11  15 136.696 283.451   1
   0 -11 -15 160.337 264.276   1
   0  11  16 484.095 298.904   1
   0 -11 -16 486.702 267.012   1
   0  11  17-34.7669 250.514   1
   0 -11 -17 230.667 210.581   1
   0  11  18 104.500 221.870   1
   0 -11 -18 433.870 213.788   1
   0  11  19 104.862 225.746   1
   0 -11 -19-268.132 212.989   1
   0  11  20 174.729 225.640   1
   0 -11 -20-67.0472 235.216   1
   0  11  21 383.152 218.970   1
   0 -11 -21-100.602 206.038   1
   0  11  22 659.239 238.274   1
   0 -11 -22 1002.69 243.495   1
   0  11  23 103.458 214.389   1
   0 -11 -23 198.363 206.718   1
   0 -11 -25 31.9682 239.930   1
   0  11  25 100.918 243.360   1
   0  12   0 3633.30 298.166   1
   0 -12   0 3524.03 291.393   1
   0  12   1 173.765 154.378   1
   0 -12  -1-66.4466 145.074   1
   0 -12   1 120.856 130.266   1
   0  12  -1-166.833 132.666   1
   0  12  -2 3833.01 293.995   1
   0  12   2 4635.88 362.412   1
   0 -12  -2 4235.37 345.904   1
   0 -12   2 4340.56 295.827   1
   0 -12   3-16.8695 53.1442   1
   0  12  -3 9.27604 64.1245   1
   0  12   3 193.128 192.776   1
   0 -12  -3 180.893 160.054   1
   0  12   4-93.0821 183.506   1
   0 -12  -4 370.235 192.544   1
   0  12   5 199.237 199.874   1
   0 -12  -5 93.2328 191.539   1
   0  12   7-166.456 223.248   1
   0 -12  -7 337.494 224.098   1
   0  12   8 812.002 257.651   1
   0 -12  -8 190.044 225.291   1
   0  12   9 331.571 254.201   1
   0 -12  -9 479.866 258.125   1
   0  12  10 343.551 283.886   1
   0 -12 -10 702.237 253.780   1
   0 -12 -11 120.503 216.177   1
   0  12  12 2204.89 377.152   1
   0 -12 -12 2469.68 346.158   1
   0  12  13-134.395 251.324   1
   0 -12 -13-189.125 241.345   1
   0  12  14 2662.67 372.631   1
   0  12  15 518.945 298.298   1
   0 -12 -15 746.641 277.689   1
   0  12  17 209.449 246.035   1
   0 -12 -17-267.585 221.647   1
   0  12  18 70.1043 215.496   1
   0 -12 -18 336.101 233.941   1
   0  12  20 594.742 274.527   1
   0 -12 -20 168.408 247.663   1
   0  12  21-104.672 253.767   1
   0 -12 -21 571.384 272.579   1
   0  12  22-104.128 248.937   1
   0 -12 -22 133.101 241.719   1
   0  12  23-103.161 244.682   1
   0 -12 -23-229.673 238.540   1
   0  12  24 305.429 243.712   1
   0 -12 -24 129.010 221.471   1
   0  13   0 216.746 152.255   1
   0 -13   0-94.0581 144.673   1
   0  13   1-205.278 168.569   1
   0  13  -1-165.787 138.614   1
   0 -13  -1 89.7063 154.395   1
   0 -13   1 142.443 115.373   1
   0 -13   2 3505.56 266.364   1
   0 -13  -2 3875.34 330.430   1
   0  13  -2 3371.64 265.434   1
   0  13   2 4112.45 338.304   1
   0 -13   3 31.8447 45.5539   1
   0 -13  -3-21.5317 187.500   1
   0  13   3 180.184 197.276   1
   0  13  -3 9.22268 58.5259   1
   0  13   4 4749.29 418.701   1
   0 -13  -4 5275.59 426.153   1
   0  13   6 137.561 228.170   1
   0 -13  -6 77.3719 208.315   1
   0  13   7-28.8413 244.522   1
   0 -13  -7-162.214 222.770   1
   0  13   8 1171.18 285.426   1
   0 -13  -8 1267.33 268.821   1
   0  13   9 62.2178 239.219   1
   0 -13  -9 350.195 235.131   1
   0  13  10 2436.70 344.015   1
   0 -13 -10 1864.76 307.168   1
   0  13  11-361.543 292.035   1
   0 -13 -11 184.992 255.645   1
   0  13  12 134.322 263.678   1
   0 -13 -12 31.5040 234.593   1
   0  13  13-273.465 296.803   1
   0 -13 -13 160.360 271.003   1
   0  13  14 449.078 228.938   1
   0 -13 -14 360.121 226.735   1
   0  13  16 455.168 291.720   1
   0 -13 -16 536.713 281.388   1
   0  13  17 70.3580 253.603   1
   0 -13 -17 269.877 237.965   1
   0  13  18 598.774 250.666   1
   0  13  19-70.3219 246.731   1
   0 -13 -19-101.555 250.053   1
   0  13  20 736.827 286.248   1
   0 -13 -20-405.611 260.652   1
   0  13  21-34.9433 264.286   1
   0 -13 -21 66.9814 249.342   1
   0  13  22 1109.02 304.147   1
   0 -13 -22 264.140 253.523   1
   0  13  23 68.4744 261.301   1
   0 -13 -23 390.475 254.911   1
   0 -13 -24 63.7862 231.679   1
   0  13  24-33.7351 249.144   1
   0 -14   0 451.789 171.190   1
   0  14   0 955.846 185.119   1
   0 -14  -1 152.950 164.566   1
   0  14   1-40.3379 183.207   1
   0  14   2 752.758 207.431   1
   0 -14   2 774.765 124.879   1
   0  14  -2 690.008 132.618   1
   0 -14  -2 867.797 198.226   1
   0  14   3-214.511 197.003   1
   0 -14  -3 91.5795 201.148   1
   0  14   4 101.967 195.072   1
   0 -14  -4-219.678 202.401   1
   0  14   5 108.088 217.434   1
   0 -14  -5-25.8494 202.953   1
   0  14   6 1278.72 272.806   1
   0 -14  -6 1523.22 261.589   1
   0  14   7-119.119 228.771   1
   0 -14  -7 310.351 223.167   1
   0  14   8 587.366 257.865   1
   0 -14  -8 615.026 242.992   1
   0  14   9 478.641 261.820   1
   0 -14  -9 211.577 231.173   1
   0  14  11 268.174 261.332   1
   0 -14 -11-31.7616 219.867   1
   0  14  12 546.261 282.587   1
   0 -14 -12 420.581 253.691   1
   0  14  13 172.543 237.099   1
   0 -14 -13 363.805 240.752   1
   0  14  14 69.7759 270.196   1
   0 -14 -14 334.212 265.472   1
   0  14  15-35.1917 221.134   1
   0 -14 -15-134.981 212.050   1
   0  14  16 176.934 282.771   1
   0 -14 -16-135.778 265.535   1
   0  14  17 141.617 257.196   1
   0 -14 -17-33.9636 245.693   1
   0  14  18 388.958 238.845   1
   0 -14 -18 374.480 226.657   1
   0  14  19 317.825 257.789   1
   0 -14 -19 34.0204 242.082   1
   0  14  21-453.991 283.867   1
   0 -14 -21 366.560 258.786   1
   0  14  23-101.481 248.872   1
   0 -15   0 52.5254 155.117   1
   0  15   0-18.8750 170.960   1
   0 -15  -1 81.1394 166.564   1
   0  15   1 21.4140 176.985   1
   0 -15   2 229.042 107.321   1
   0 -15  -2 335.947 191.679   1
   0  15   2-142.646 188.760   1
   0  15  -2-10.7151 110.261   1
   0  15   3 177.268 198.113   1
   0 -15  -3-72.7451 191.069   1
   0  15   5-339.823 228.081   1
   0 -15  -5-27.2287 212.468   1
   0  15   6 88.8990 222.479   1
   0 -15  -6 141.997 225.455   1
   0  15   7 153.951 239.111   1
   0 -15  -7-88.4864 216.947   1
   0  15   8 668.793 255.117   1
   0 -15  -8 305.149 232.456   1
   0  15  10 938.860 280.446   1
   0 -15 -10 739.461 260.607   1
   0  15  11 170.973 240.603   1
   0 -15 -11 458.816 248.546   1
   0  15  12 624.783 253.719   1
   0 -15 -12-33.2710 229.752   1
   0  15  13-421.412 287.247   1
   0 -15 -13-336.656 261.399   1
   0  15  14-35.4292 233.561   1
   0 -15 -14 101.965 237.383   1
   0  15  15 106.786 248.213   1
   0 -15 -15 546.313 256.954   1
   0  15  16 606.735 255.228   1
   0 -15 -16 343.604 237.157   1
   0  15  17 500.852 292.126   1
   0 -15 -17 34.4642 241.133   1
   0  15  18 426.683 262.943   1
   0 -15 -18 68.5042 227.345   1
   0  15  19 460.895 238.116   1
   0 -15 -19 237.938 220.374   1
   0  15  20 140.857 261.620   1
   0 -15 -20 403.242 242.580   1
   0  15  21 278.799 288.422   1
   0 -15 -21 264.938 251.940   1
   0 -15 -22 162.614 238.228   1
   0  15  22-171.986 276.765   1
   0 -16   0 928.942 200.048   1
   0  16   0 1555.25 220.584   1
   0 -16  -1-21.1717 163.201   1
   0  16   1 45.2312 188.700   1
   0  16   2 348.909 201.404   1
   0  16  -2 41.2659 112.597   1
   0 -16  -2 189.029 189.671   1
   0 -16   2 171.768 99.6494   1
   0  16   3-270.303 226.982   1
   0 -16  -3 127.454 190.557   1
   0 -16  -4 352.963 203.485   1
   0  16   4 455.424 222.274   1
   0  16   5 59.6554 241.663   1
   0 -16  -5-171.345 228.227   1
   0  16   6 1517.18 287.986   1
   0 -16  -6 1400.63 297.302   1
   0  16   7 287.631 237.377   1
   0 -16  -7 184.504 223.796   1
   0  16   8 988.297 267.596   1
   0 -16  -8 1109.37 260.585   1
   0  16   9-33.7798 238.063   1
   0 -16  -9-32.5082 234.160   1
   0  16  10 206.825 255.837   1
   0 -16 -10 165.840 240.167   1
   0  16  11 280.125 272.226   1
   0 -16 -11 168.584 242.160   1
   0  16  12-35.4447 249.929   1
   0 -16 -12 307.099 230.756   1
   0  16  13-107.228 233.240   1
   0 -16 -13-34.4054 226.842   1
   0  16  14 825.702 299.881   1
   0 -16 -14-207.435 247.296   1
   0  16  15 469.613 265.318   1
   0 -16 -15 208.761 242.671   1
   0  16  17 505.181 255.928   1
   0 -16 -17 69.1669 221.466   1
   0  16  18 431.635 290.286   1
   0 -16 -18 343.239 255.507   1
   0  16  19 71.0647 247.029   1
   0 -16 -19-67.8174 229.162   1
   0  16  20 246.277 223.993   1
   0 -16 -20 267.463 207.004   1
   0  16  21 278.012 253.563   1
   0 -16 -21-65.6980 219.908   1
   0  17   0-20.2981 163.884   1
   0  17   1 47.7281 174.203   1
   0 -17  -1 174.951 177.284   1
   0  17   2 577.106 226.993   1
   0 -17  -2 270.289 197.114   1
   0  17   4 601.402 247.844   1
   0 -17  -4 624.827 225.042   1
   0  17   5 221.336 234.477   1
   0 -17  -5-119.362 222.176   1
   0 -17  -6 186.233 222.731   1
   0  17   6 65.3993 210.115   1
   0  17   7 100.831 215.939   1
   0 -17  -7 128.175 231.885   1
   0  17   8 755.252 273.921   1
   0 -17  -8 1085.49 270.118   1
   0  17   9 350.808 255.978   1
   0 -17  -9-100.832 232.679   1
   0  17  10 463.694 265.984   1
   0 -17 -10 1025.73 271.984   1
   0  17  11 394.891 265.301   1
   0 -17 -11-34.6362 235.412   1
   0  17  12 109.321 277.806   1
   0 -17 -12 104.790 251.673   1
   0  17  13-549.394 271.200   1
   0 -17 -13-140.449 239.246   1
   0  17  14 183.421 251.817   1
   0 -17 -14 246.154 234.501   1
   0  17  16 366.363 274.812   1
   0 -17 -16 419.444 242.981   1
   0  17  17 399.548 280.600   1
   0 -17 -17 242.566 258.650   1
   0  17  18 360.950 236.846   1
   0 -17 -18-68.5992 199.260   1
   0  17  19 178.955 265.489   1
   0 -17 -19 67.6614 239.578   1
   0  17  20 35.1187 259.359   1
   0 -17 -20-33.2073 230.865   1
   0  18   3 236.930 211.942   1
   0  18   4 93.9166 239.571   1
   0  18   5 32.8306 224.027   1
   0  18   6 477.679 255.801   1
   0 -18  -6 225.765 220.956   1
   0  18   8 178.779 243.981   1
   0 -18  -8-136.105 240.862   1
   0  18   9 72.8189 270.015   1
   0 -18  -9 69.1945 241.665   1
   0  18  10-221.484 271.665   1
   0 -18 -10-105.225 244.025   1
   0  18  12 707.497 285.581   1
   0 -18 -12 35.5995 251.669   1
   0  18  13 337.654 291.906   1
   0 -18 -13 285.238 248.537   1
   0  18  15 409.778 276.646   1
   0 -18 -15 141.646 212.761   1
   0 -18 -16-315.954 251.868   1
   0  18  16 110.783 264.928   1
   0 -18 -17 138.989 218.487   1
   0  18  17 183.731 236.160   1
   0 -18 -18 307.937 245.946   1
   0  18  18 253.359 279.486   1
   0 -18 -19 235.371 211.923   1
   0  18  19 355.312 245.340   1
   0 -18 -20-296.664 236.460   1
   0  18  20 173.710 269.842   1
   0  19  11 458.571 295.783   1
   0  19  12 688.967 302.104   1
   0  19  13 38.2066 275.206   1
   0  19  14 228.063 270.579   1
   0  19  15 414.487 272.484   1
   0  19  16 446.706 267.103   1
   0  19  17 476.402 275.329   1
   0  19  18 431.672 245.582   1
   1   0 -26 211.497 256.322   1
  -1   0  26 187.518 243.693   1
   1   0 -25 458.963 264.044   1
  -1   0  25-148.659 237.542   1
   1   0 -24 140.276 249.478   1
  -1   0  24 147.435 235.571   1
   1   0 -23 622.532 277.135   1
  -1   0  23 109.359 236.251   1
   1   0 -22 3192.33 390.999   1
  -1   0  22 3338.05 387.243   1
   1   0 -21 99.5886 254.062   1
  -1   0  21-316.558 265.074   1
   1   0 -20 873.298 266.830   1
  -1   0  20 474.624 275.721   1
  -1   0  18 4346.45 437.288   1
   1   0 -18 4278.49 412.043   1
   1   0 -17 29.0732 218.271   1
  -1   0  17 211.385 248.816   1
  -1   0  16 8869.04 647.166   1
   1   0 -16 8287.63 632.110   1
   1   0 -15-184.756 220.962   1
  -1   0  15 55.0176 234.625   1
   1   0 -14 4670.20 422.523   1
   1   0 -13 117.661 207.947   1
  -1   0  13 49.1027 219.398   1
  -1   0  12 10517.5 733.680   1
   1   0 -12 10544.9 722.909   1
   1   0 -11 121.106 204.744   1
  -1   0  11-21.4970 199.917   1
  -1   0  10 69242.2 4190.14   1
   1   0 -10 71716.0 4191.30   1
   1   0  -9 152.342 188.522   1
  -1   0   9 180.236 198.177   1
   1   0  -8 1447.16 220.814   1
  -1   0   8 1394.91 223.704   1
  -1   0   6 53232.8 3203.98   1
   1   0  -6 54764.1 3202.25   1
  -1   0   5-73.8954 187.046   1
   1   0  -5 70.8520 164.822   1
  -1   0   4 864.772 182.521   1
   1   0  -4 791.106 173.000   1
   1   0  -3 127.905 149.020   1
  -1   0   3 142.310 143.934   1
  -1   0   2 348668. 20703.4   1
   1   0  -2 359613. 20701.1   1
  -1   0   1-27.1437 81.7390   1
   1   0  -1 3.68132 76.4298   1
  -1   0  -1-7.29983 84.8990   1
   1   0   1-26.0928 85.7039   1
   1   0   2 346362. 20353.9   1
  -1   0  -2 350438. 20352.5   1
  -1   0  -3-45.0512 138.884   1
   1   0   3 130.054 149.944   1
  -1   0  -4 834.025 170.605   1
   1   0   4 686.220 191.030   1
  -1   0  -5-100.084 163.796   1
   1   0   5 159.696 169.708   1
   1   0   6 48732.8 3063.28   1
  -1   0  -6 54529.9 3063.73   1
  -1   0  -8 1112.48 205.374   1
   1   0   8 1564.22 228.271   1
   1   0   9 339.501 189.717   1
  -1   0  -9 138.112 166.321   1
  -1   0 -10 69837.6 4078.04   1
   1   0  10 67201.4 4079.22   1
   1   0  11 301.856 212.104   1
  -1   0 -11-20.3625 188.016   1
  -1   0 -12 11176.5 751.648   1
   1   0  12 11047.5 767.250   1
   1   0  13 124.300 224.104   1
  -1   0 -13 162.686 203.146   1
  -1   0 -14 4234.85 384.496   1
   1   0  14 3913.32 380.979   1
   1   0  15 166.315 226.861   1
  -1   0 -15-25.9144 239.154   1
  -1   0 -16 9917.14 668.015   1
   1   0  16 8348.85 675.798   1
   1   0  17 90.8377 232.887   1
  -1   0 -17 339.076 226.939   1
  -1   0 -18 4313.87 390.948   1
   1   0  18 2889.24 394.711   1
   1   0  20 867.636 273.132   1
  -1   0 -20 1159.02 281.430   1
   1   0  21-34.0835 233.723   1
  -1   0 -21 193.873 236.734   1
   1   0  22 2463.33 347.042   1
  -1   0 -22 3427.60 376.319   1
   1   0  23 70.6228 238.665   1
  -1   0 -23-169.369 237.673   1
   1   0  24 251.857 238.948   1
  -1   0 -24 311.906 262.622   1
   1   0  25-36.4905 243.223   1
  -1   0 -25 384.773 247.834   1
   1   0  26 37.0565 248.316   1
  -1   0 -26 387.328 261.409   1
   1  -1 -27 243.629 229.873   1
   1  -1 -26 701.159 272.684   1
  -1   1  26 998.969 284.116   1
   1   1 -25 742.681 263.351   1
  -1  -1  25 75.2398 242.787   1
   1   1 -24 175.827 250.879   1
   1  -1 -24 243.980 242.089   1
  -1   1  24 404.175 258.610   1
  -1  -1  24 666.328 275.277   1
   1  -1 -23 68.9502 247.386   1
   1   1 -23 450.946 259.410   1
  -1   1  23-72.8618 246.337   1
  -1  -1  23 109.377 226.593   1
   1   1 -22-101.875 234.348   1
   1  -1 -22 509.771 273.820   1
  -1   1  22 215.735 269.141   1
  -1  -1  22 429.569 257.137   1
  -1   1  21 385.972 278.441   1
   1   1 -21-298.097 259.109   1
  -1  -1  21 34.9854 250.926   1
   1  -1 -21 99.8889 260.474   1
  -1   1  20 407.501 279.547   1
   1   1 -20 804.982 287.603   1
  -1  -1  20 272.304 268.973   1
   1  -1 -20 32.5625 249.969   1
   1   1 -19 435.238 270.204   1
   1  -1 -19 475.433 245.510   1
  -1   1  19 460.499 261.205   1
  -1  -1  19 262.034 262.844   1
   1   1 -18 389.241 257.051   1
   1  -1 -18 367.319 228.986   1
  -1  -1  18-31.4113 272.878   1
  -1   1  18-158.908 250.578   1
   1   1 -17 1607.07 302.874   1
  -1   1  17 2023.64 301.509   1
  -1  -1  17 1258.99 307.356   1
   1  -1 -16-28.2531 202.665   1
   1   1 -16 136.319 233.941   1
  -1   1  16-117.811 231.259   1
  -1  -1  16 341.293 248.411   1
   1  -1 -15 4264.54 393.295   1
  -1  -1  15 3387.56 395.186   1
  -1   1  15 3856.87 403.511   1
   1  -1 -14 2984.76 332.679   1
  -1   1  14 3094.35 361.716   1
  -1  -1  13 3939.01 365.243   1
   1   1 -13 4076.73 359.549   1
  -1   1  12 15699.6 1052.13   1
   1   1 -12 15080.1 1036.30   1
   1  -1 -12 18072.3 1057.95   1
   1  -1 -11 253.186 184.683   1
   1   1 -11 273.534 189.846   1
  -1   1  11 22.4722 200.596   1
  -1  -1  11 285.194 189.351   1
   1  -1 -10 31132.2 2045.22   1
   1   1 -10 34935.0 2042.30   1
  -1  -1  10 33923.6 2045.08   1
  -1   1  10 34719.4 2056.10   1
   1   1  -9 61824.9 3549.70   1
   1  -1  -9 59138.0 3556.27   1
  -1   1   9 57048.6 3556.48   1
  -1  -1   9 60407.4 3551.80   1
   1   1  -8 31532.0 1810.17   1
   1  -1  -8 30322.7 1810.89   1
  -1  -1   8 28855.1 1806.17   1
  -1   1   8 28661.7 1814.18   1
   1  -1  -7 5452.26 417.477   1
  -1   1   7 5891.69 425.665   1
   1   1  -6 9125.85 565.926   1
  -1  -1   6 8030.36 571.016   1
   1  -1  -5 25568.0 1476.81   1
   1   1  -5 24576.6 1466.20   1
  -1   1   5 25796.1 1482.18   1
  -1  -1   5 21919.2 1464.44   1
   1   1  -4 11107.8 681.145   1
   1  -1  -4 12573.7 697.347   1
  -1   1   4 10801.3 701.107   1
  -1  -1   4 9324.16 682.482   1
   1   1  -3 43104.3 2768.34   1
   1  -1  -3 47300.4 2778.01   1
  -1   1   3 51017.1 2778.72   1
  -1  -1   3 47797.9 2772.15   1
   1  -1  -2 758.335 132.957   1
   1   1  -2 984.122 135.856   1
  -1   1   2 910.486 142.907   1
   1  -1  -1 3898.22 262.299   1
   1   1  -1 3896.33 252.254   1
   1   1   0 297628. 18569.4   1
  -1   1   0 325617. 18569.6   1
  -1  -1   0 304245. 18569.5   1
   1  -1   0 346004. 18570.1   1
  -1  -1  -1 4651.65 282.121   1
   1   1   1 4016.89 287.064   1
  -1   1  -1 4011.21 268.880   1
   1  -1   2 1354.29 137.470   1
   1   1   2 984.042 163.823   1
  -1  -1  -2 1084.33 158.729   1
  -1   1  -2 1312.03 127.431   1
   1  -1   3 50308.5 2986.33   1
   1   1   3 53844.9 2999.25   1
  -1  -1  -3 50046.5 2995.53   1
  -1   1  -3 49783.9 2984.53   1
   1  -1   4 12599.0 704.870   1
   1   1   4 11938.0 724.371   1
  -1   1  -4 10473.7 698.017   1
  -1  -1  -4 10008.6 714.830   1
  -1   1  -5 24360.8 1577.62   1
  -1  -1  -5 26267.5 1588.76   1
   1  -1   5 30079.7 1583.66   1
   1   1   5 24614.8 1591.71   1
  -1   1  -6 8340.07 543.919   1
   1  -1   6 8261.42 550.353   1
   1   1   7 5275.16 417.132   1
   1  -1   7 5477.55 401.475   1
  -1  -1  -7 5613.09 408.205   1
  -1   1  -7 5387.53 392.700   1
  -1  -1  -8 31342.4 1888.21   1
  -1   1  -8 31230.5 1879.65   1
   1   1   8 31786.1 1892.87   1
   1  -1   8 30362.0 1881.60   1
  -1   1  -9 61477.5 3500.84   1
  -1  -1  -9 57584.6 3508.13   1
   1   1   9 56289.1 3506.65   1
   1  -1   9 59625.8 3501.70   1
  -1   1 -10 33762.0 2002.90   1
  -1  -1 -10 32854.9 2008.92   1
   1   1  10 31657.0 2010.10   1
   1  -1  10 33480.1 2005.52   1
   1  -1  11 207.423 191.013   1
   1   1  11 67.6412 177.781   1
  -1  -1 -11-42.5881 182.270   1
  -1   1 -11 249.698 189.403   1
   1   1  12 16807.1 1071.99   1
  -1   1 -12 15818.9 1047.49   1
  -1  -1 -12 16652.3 1063.41   1
  -1   1 -13 4071.20 356.262   1
   1  -1  13 3325.89 362.743   1
   1   1  14 2496.06 318.117   1
  -1  -1 -14 2713.09 310.115   1
   1  -1  15 3886.72 386.946   1
  -1  -1 -15 3772.63 374.311   1
  -1   1 -15 4205.13 394.094   1
   1   1  15 3779.93 388.661   1
   1   1  16 386.445 256.736   1
   1  -1  16-227.154 237.844   1
  -1   1 -16 52.9335 201.156   1
  -1  -1 -16 553.589 252.218   1
   1  -1  17 2668.57 334.616   1
   1   1  17 2531.05 330.851   1
  -1   1 -17 2246.16 307.795   1
   1   1  18-159.223 250.970   1
   1  -1  18-278.171 264.437   1
  -1   1 -18 405.602 250.864   1
  -1  -1 -18 446.581 250.837   1
   1   1  19 1279.80 283.730   1
   1  -1  19 865.997 273.395   1
  -1  -1 -19 922.484 281.029   1
  -1   1 -19 571.961 237.730   1
   1  -1  20 296.747 254.489   1
   1   1  20 202.070 239.799   1
  -1   1 -20 31.0492 236.998   1
  -1  -1 -20 379.329 260.691   1
   1  -1  21 202.545 243.480   1
   1   1  21-34.3608 256.130   1
  -1   1 -21 226.536 244.140   1
  -1  -1 -21 451.574 263.366   1
   1   1  22 34.7221 227.722   1
   1  -1  22-173.313 235.391   1
  -1  -1 -22 199.662 228.145   1
  -1   1 -22-66.5038 247.562   1
   1   1  23-35.2251 258.452   1
   1  -1  23 176.984 246.538   1
  -1  -1 -23 675.591 284.918   1
  -1   1 -23 238.499 246.907   1
   1   1  24 356.629 250.319   1
   1  -1  24 581.254 257.229   1
  -1   1 -24 452.821 251.062   1
  -1  -1 -24 343.375 240.024   1
   1  -1  25 406.539 263.946   1
  -1   1 -25-211.499 248.444   1
   1   1  26 438.023 225.372   1
  -1  -1 -26 383.065 239.948   1
  -1  -1 -27-34.8209 240.979   1
  -1   2  27 400.789 251.646   1
   1  -2 -27 241.665 247.218   1
  -1   2  26 183.019 260.382   1
   1  -2 -26 104.313 253.778   1
  -1   2  25 366.630 259.777   1
   1   2 -25 71.0029 228.268   1
   1  -2 -25 173.981 254.082   1
  -1  -2  24 373.710 264.904   1
  -1   2  24 402.715 272.922   1
   1  -2 -24-103.917 249.889   1
   1   2 -24 351.211 251.188   1
  -1  -2  23 73.0854 242.487   1
   1   2 -23 207.835 258.235   1
   1  -2 -23-137.587 227.141   1
  -1   2  22 393.248 253.280   1
   1   2 -22 916.600 273.660   1
   1  -2 -22 747.567 273.913   1
  -1  -2  22 927.789 281.367   1
  -1   2  21 1191.61 302.374   1
   1   2 -21 263.928 237.865   1
  -1  -2  21 521.669 257.790   1
   1  -2 -21 902.944 292.184   1
  -1   2  20-171.013 277.325   1
   1  -2 -20-229.213 291.964   1
  -1   2  19-33.0691 262.420   1
   1   2 -19-246.453 240.125   1
  -1  -2  19 162.821 235.567   1
   1  -2 -19-31.8321 261.347   1
   1   2 -18 206.888 231.054   1
  -1  -2  18 745.992 254.892   1
   1  -2 -17 1462.25 290.769   1
   1   2 -17 1212.92 270.650   1
  -1  -2  17 2098.37 300.097   1
   1   2 -16 965.086 244.937   1
   1  -2 -16 1207.11 279.185   1
  -1   2  16 929.977 302.296   1
  -1  -2  16 1005.98 269.246   1
   1  -2 -15 658.120 254.631   1
  -1   2  15 1474.79 292.289   1
  -1   2  14 4589.39 453.553   1
  -1  -2  14 4786.90 421.665   1
   1  -2 -14 4661.46 447.220   1
   1   2 -13 1633.94 253.002   1
   1  -2 -13 1683.36 288.012   1
  -1  -2  13 1856.16 251.964   1
  -1   2  13 1819.59 297.861   1
  -1  -2  12 445.493 195.486   1
  -1   2  12 748.278 208.649   1
   1   2 -11 354.348 179.529   1
   1  -2 -11 263.779 208.770   1
  -1  -2  11 194.185 183.245   1
  -1   2  11 398.544 216.457   1
   1   2 -10 19580.3 1149.80   1
  -1  -2  10 17410.9 1145.04   1
  -1   2  10 18538.0 1168.89   1
   1  -2 -10 17874.8 1163.87   1
  -1   2   9 1248.69 244.067   1
  -1  -2   9 1423.27 202.955   1
   1   2  -9 1197.89 199.736   1
   1  -2  -9 1528.51 232.363   1
   1  -2  -8 49461.7 2941.52   1
  -1   2   8 48812.3 2943.65   1
  -1   2   7 19194.0 1162.94   1
   1   2  -7 18501.1 1136.86   1
   1  -2  -7 18306.7 1152.66   1
  -1  -2   7 18179.0 1137.28   1
   1   2  -6 11710.7 727.329   1
  -1   2   6 12695.5 755.160   1
  -1  -2   6 10284.0 729.537   1
   1  -2  -6 11782.6 743.045   1
  -1   2   5-64.9995 196.096   1
   1   2  -5 40.6647 144.444   1
   1  -2  -5 170.610 182.750   1
  -1  -2   5 59.9275 133.613   1
  -1   2   4 6976.51 441.994   1
  -1  -2   4 5985.31 399.753   1
   1  -2  -4 5983.23 431.046   1
   1   2  -4 5374.93 391.596   1
   1   2  -3 231178. 13226.1   1
  -1   2   3 265250. 13246.6   1
   1  -2  -3 253008. 13245.6   1
  -1  -2   2 47422.9 2897.36   1
  -1   2   2 53035.4 2915.23   1
   1   2  -2 48180.6 2897.70   1
   1  -2  -2 52515.5 2915.06   1
   1   2  -1 9742.22 664.745   1
   1  -2  -1 9984.02 681.613   1
  -1  -2   1 12478.6 667.379   1
  -1   2   1 12575.6 683.243   1
  -1   2   0-69.5731 108.692   1
   1   2   0-25.3259 104.554   1
   1  -2   0-38.6653 95.1183   1
  -1  -2   0-24.8926 101.533   1
   1   2   1 12004.1 698.045   1
  -1  -2  -1 10820.7 694.710   1
   1  -2   2 47536.3 2933.43   1
   1   2   2 52910.1 2953.82   1
  -1  -2  -2 52656.0 2951.79   1
  -1   2  -2 50309.0 2933.12   1
   1   2   3 229144. 15363.6   1
   1  -2   3 268872. 15343.5   1
  -1   2  -3 273044. 15342.5   1
  -1  -2  -3 260674. 15360.8   1
   1   2   4 7374.50 450.454   1
   1  -2   4 6028.67 406.853   1
  -1   2  -4 5362.21 397.218   1
  -1  -2  -4 6669.78 437.533   1
  -1  -2  -5 122.508 174.975   1
  -1   2  -5 69.2057 124.283   1
   1  -2   5 49.0903 128.364   1
   1   2   5-207.798 196.079   1
  -1  -2  -6 11974.9 740.160   1
   1  -2   6 11763.5 714.823   1
   1   2   6 13108.7 746.637   1
   1  -2   7 19524.3 1164.04   1
   1   2   7 17515.0 1188.27   1
  -1  -2  -7 19427.9 1183.53   1
  -1   2  -7 19137.4 1163.99   1
  -1  -2  -8 49490.6 2931.61   1
   1   2   8 48437.9 2933.74   1
   1   2   9 1361.06 223.409   1
   1  -2   9 832.173 194.538   1
  -1  -2  -9 1179.28 206.711   1
  -1   2  -9 1351.53 204.232   1
  -1  -2 -10 18594.3 1145.23   1
  -1   2 -10 18732.9 1123.53   1
   1   2  10 16430.3 1140.14   1
   1  -2  11 431.037 202.085   1
   1   2  11-70.5526 209.309   1
  -1  -2 -11 88.8220 199.327   1
  -1   2 -11 347.464 166.997   1
   1   2  12 151.151 244.683   1
   1  -2  12 340.796 196.556   1
  -1  -2 -12 211.503 221.231   1
   1   2  13 1993.17 293.406   1
   1  -2  13 1741.69 257.868   1
  -1   2 -13 1612.02 233.527   1
  -1  -2 -13 1417.72 295.937   1
   1   2  14 3933.09 414.970   1
  -1  -2 -14 5109.08 427.609   1
  -1   2 -14 4547.00 405.726   1
   1  -2  14 4967.93 408.389   1
   1   2  15 1513.37 308.936   1
  -1  -2 -15 952.125 278.882   1
   1  -2  16 634.938 240.918   1
   1   2  16 666.699 270.573   1
  -1   2 -16 929.364 241.026   1
  -1  -2 -16 763.612 227.936   1
   1  -2  17 1365.40 271.098   1
  -1   2 -17 1715.49 264.139   1
  -1  -2 -17 1374.70 291.576   1
   1  -2  18 516.809 258.375   1
  -1   2 -18 171.247 231.229   1
   1  -2  19 63.2196 245.521   1
   1   2  19-165.801 236.849   1
  -1   2 -19-326.495 238.052   1
  -1  -2 -19 124.259 247.420   1
   1   2  20-339.790 265.216   1
  -1  -2 -20-159.220 266.073   1
   1  -2  21 33.6000 235.853   1
   1   2  21 621.448 260.164   1
  -1   2 -21 193.316 242.939   1
  -1  -2 -21 810.181 280.708   1
   1  -2  22 865.478 270.071   1
  -1   2 -22 566.634 258.367   1
   1  -2  23 393.829 259.098   1
   1   2  23 35.1951 240.279   1
  -1   2 -23-34.2663 243.755   1
  -1  -2 -23 168.749 254.385   1
   1   2  24 496.622 272.233   1
   1  -2  24-36.6822 231.432   1
  -1  -2 -24 884.829 266.112   1
  -1   2 -24 104.993 244.250   1
   1   2  25-107.386 229.868   1
  -1  -2 -25 103.419 249.363   1
   1   2  26 395.520 269.186   1
  -1  -2 -26 137.866 250.821   1
   1   2  27 289.324 232.423   1
  -1  -2 -27 34.3582 232.378   1
   1  -3 -27 614.254 276.639   1
  -1   3  27 540.215 260.487   1
   1  -3 -26 206.919 235.511   1
  -1   3  26 108.778 249.941   1
   1  -3 -25 311.088 245.233   1
  -1   3  25 255.069 233.322   1
   1  -3 -24 517.641 277.057   1
  -1   3  24 401.153 265.154   1
   1  -3 -23 925.717 290.649   1
   1   3 -23 759.343 261.072   1
  -1  -3  23 884.804 281.681   1
  -1   3  23 108.975 286.953   1
  -1   3  22 355.920 266.379   1
   1   3 -22-202.638 230.840   1
  -1  -3  22 534.604 249.275   1
   1  -3 -22 305.669 241.848   1
  -1   3  21-349.651 253.993   1
   1  -3 -21 134.106 223.257   1
   1   3 -21 196.959 251.146   1
  -1  -3  21-34.5310 234.499   1
  -1   3  20 3284.26 373.698   1
   1  -3 -20 3988.04 400.256   1
   1   3 -20 2476.36 355.989   1
  -1  -3  20 3569.03 386.490   1
  -1   3  19 634.172 247.805   1
   1  -3 -19 610.654 267.794   1
   1   3 -19 761.708 245.963   1
  -1  -3  19 770.252 262.247   1
   1  -3 -18 4151.74 429.489   1
   1   3 -18 4542.41 418.224   1
  -1  -3  18 4795.30 424.148   1
  -1   3  18 3578.54 419.267   1
  -1   3  17 221.173 255.295   1
   1   3 -17 886.343 233.671   1
   1  -3 -17 515.207 267.425   1
  -1   3  16 152.772 224.015   1
   1   3 -16 366.717 222.900   1
  -1  -3  16 166.283 241.518   1
   1  -3 -16-29.2818 223.381   1
   1  -3 -15 644.770 246.765   1
  -1   3  15 650.460 241.503   1
  -1  -3  15 440.476 230.328   1
   1   3 -15 419.142 205.418   1
  -1   3  14 15622.6 1047.06   1
  -1  -3  14 16668.4 1030.32   1
   1  -3 -14 14583.6 1025.03   1
   1   3 -14 16034.1 1025.20   1
   1   3 -13 277.520 187.106   1
   1  -3 -13 178.651 222.995   1
  -1  -3  13-67.0475 190.134   1
  -1   3  13 81.5729 252.941   1
  -1  -3  12 17224.9 1054.34   1
   1   3 -12 15635.3 1044.65   1
  -1  -3  11 6157.72 473.793   1
  -1   3  11 7480.32 523.773   1
   1  -3 -11 6396.60 496.284   1
   1   3 -11 6054.55 466.158   1
  -1  -3  10 8702.45 579.490   1
  -1   3  10 8248.02 609.266   1
   1  -3 -10 9157.84 611.792   1
   1   3 -10 8060.77 572.356   1
  -1   3   9 3832.24 379.060   1
  -1  -3   9 3865.27 332.242   1
   1  -3  -9 4919.31 386.165   1
   1   3  -9 4678.67 344.141   1
  -1   3   8 16391.4 1086.52   1
   1   3  -8 17077.4 1055.93   1
  -1  -3   8 16940.9 1056.05   1
   1  -3  -8 17851.6 1084.66   1
  -1   3   7 728.305 225.357   1
   1  -3  -7 863.251 203.276   1
  -1  -3   7 571.291 163.531   1
   1   3  -7 926.163 144.526   1
   1   3  -6 29170.1 1909.68   1
  -1  -3   6 33443.5 1912.60   1
  -1   3   6 33143.8 1941.93   1
   1  -3  -6 33511.1 1936.66   1
  -1  -3   5 17331.3 1024.57   1
   1   3  -5 16477.9 1023.12   1
   1   3  -4 26518.8 1641.91   1
  -1   3   4 29787.9 1675.06   1
  -1  -3   4 27560.0 1644.47   1
   1  -3  -4 28559.2 1671.50   1
  -1  -3   3 167799. 10122.1   1
  -1   3   3 173519. 10147.3   1
   1  -3  -3 158815. 10145.5   1
   1   3  -3 184766. 10122.6   1
   1  -3  -2 79755.5 4615.23   1
  -1  -3   2 75299.6 4594.07   1
  -1   3   2 79884.6 4616.22   1
   1   3  -2 80508.8 4593.38   1
   1  -3  -1 110390. 6372.36   1
   1   3  -1 113124. 6360.94   1
  -1   3   1 104213. 6372.45   1
  -1  -3   1 106125. 6360.35   1
   1  -3   0 110336. 6523.52   1
  -1  -3   0 110882. 6523.61   1
  -1   3   0 118277. 6524.79   1
   1   3   0 106586. 6524.17   1
  -1   3  -1 109906. 6319.89   1
  -1  -3  -1 107325. 6332.57   1
   1   3   1 108869. 6333.56   1
   1  -3   1 106270. 6319.45   1
   1   3   2 80983.4 4594.47   1
  -1  -3  -2 75475.4 4589.99   1
   1   3   3 177596. 10307.7   1
   1  -3   3 180781. 10277.5   1
  -1   3  -3 171299. 10277.2   1
  -1  -3  -3 173838. 10304.0   1
   1   3   4 28693.0 1642.55   1
   1  -3   4 25201.9 1604.94   1
  -1  -3  -4 28231.8 1640.00   1
  -1   3  -4 27803.0 1602.76   1
  -1   3  -5 15100.9 908.024   1
   1  -3   5 14754.2 908.631   1
   1  -3   6 30781.6 1870.40   1
   1   3   6 32595.0 1905.67   1
   1  -3   7 582.814 139.780   1
   1   3   7 585.767 226.348   1
  -1   3  -7 477.910 138.022   1
  -1  -3  -7 901.634 204.372   1
   1  -3   8 17338.7 1056.01   1
   1   3   8 17210.7 1092.25   1
  -1  -3  -8 17501.8 1091.75   1
  -1   3  -8 16643.1 1054.92   1
   1   3   9 3317.66 354.814   1
  -1  -3  -9 3947.46 345.916   1
  -1   3 -10 8774.40 568.763   1
  -1  -3 -10 8168.27 605.375   1
   1   3  10 8526.42 611.595   1
   1  -3  10 8137.16 574.634   1
  -1  -3 -11 6722.10 490.313   1
  -1   3 -11 5575.71 445.606   1
   1   3  11 6556.58 487.304   1
   1  -3  11 6527.07 461.020   1
  -1   3 -12 17376.9 1112.79   1
   1  -3  12 17860.2 1120.58   1
   1  -3  13 109.674 179.579   1
   1   3  13-164.371 233.689   1
  -1   3 -13 40.9694 182.082   1
  -1  -3 -13 461.290 244.405   1
  -1  -3 -14 15143.4 1026.14   1
  -1   3 -14 16655.5 1002.46   1
   1  -3  14 14547.6 1012.83   1
   1   3  14 15263.2 1038.59   1
  -1  -3 -15 334.651 258.057   1
  -1   3 -15 401.580 213.334   1
   1  -3  15 530.284 222.801   1
   1   3  15 595.169 280.136   1
  -1  -3 -16 115.255 219.788   1
  -1   3 -16 428.107 217.538   1
   1   3  16 123.526 233.734   1
   1  -3  16-53.7273 224.321   1
  -1  -3 -17 921.354 288.505   1
  -1   3 -17 1119.59 254.203   1
   1  -3  17 993.676 256.531   1
   1   3  17 318.760 282.915   1
  -1   3 -18 5427.90 422.393   1
  -1  -3 -18 4886.21 431.922   1
   1   3  18 3601.68 426.034   1
   1  -3  18 3516.01 412.872   1
   1  -3  19 865.937 249.354   1
   1   3  19 1405.98 320.213   1
  -1   3 -19 1008.07 265.889   1
  -1  -3 -19 969.614 299.963   1
   1  -3  20 3059.44 374.837   1
   1   3  20 3214.83 364.581   1
  -1  -3 -20 3751.28 378.471   1
  -1   3 -20 3214.61 363.265   1
   1  -3  21 133.835 243.051   1
   1   3  21-34.7039 268.509   1
  -1   3 -21-32.2246 230.118   1
  -1  -3 -21-130.216 266.383   1
   1  -3  22-279.091 251.290   1
   1   3  22 174.742 226.839   1
  -1   3 -22 133.600 237.480   1
  -1  -3 -22-198.775 234.519   1
   1   3  23 737.070 281.798   1
   1  -3  23 756.253 273.526   1
  -1   3 -23 652.807 260.466   1
  -1  -3 -23 1546.46 297.713   1
   1   3  24-35.3345 215.760   1
  -1  -3 -24 305.037 255.437   1
   1   3  25 459.983 277.586   1
  -1  -3 -25 272.496 254.461   1
   1   3  26-35.6293 212.351   1
  -1  -3 -26 341.481 262.358   1
   1   3  27 532.972 268.300   1
  -1  -3 -27 982.872 275.434   1
  -1   4  28 350.275 249.546   1
   1  -4 -28 199.180 257.335   1
  -1   4  27 284.248 218.530   1
   1  -4 -27 168.734 220.570   1
  -1   4  25 434.222 277.903   1
   1  -4 -25-274.004 273.707   1
  -1   4  24 653.515 278.126   1
   1  -4 -24 617.704 268.078   1
   1   4 -23 238.819 236.173   1
   1  -4 -23-68.4495 219.862   1
  -1   4  23 180.043 218.533   1
  -1   4  22 997.157 283.604   1
   1   4 -22 634.677 241.046   1
  -1  -4  22 502.686 251.872   1
   1  -4 -22 679.632 282.008   1
  -1   4  21 491.274 287.621   1
   1   4 -20 469.639 236.046   1
  -1  -4  20 231.159 239.945   1
   1  -4 -20 464.104 287.020   1
  -1   4  19 336.719 297.582   1
   1   4 -19-60.0562 235.047   1
  -1  -4  19 63.2703 231.877   1
   1  -4 -19 354.706 284.180   1
   1   4 -18-286.493 226.117   1
  -1  -4  18 361.179 236.667   1
   1  -4 -18 220.709 281.999   1
  -1   4  17 1218.50 341.266   1
  -1  -4  17 1825.49 292.461   1
   1  -4 -17 736.473 313.520   1
  -1   4  16 4353.97 444.715   1
   1  -4 -16 3936.11 420.013   1
  -1   4  15 1721.22 324.936   1
   1   4 -15 2482.34 274.939   1
  -1  -4  15 2240.77 297.810   1
   1  -4 -15 1516.66 307.922   1
  -1   4  14 612.482 253.532   1
   1   4 -14 1331.11 236.156   1
  -1  -4  14 889.515 217.142   1
   1  -4 -14 985.445 261.334   1
  -1   4  13 2600.96 313.051   1
   1  -4 -13 2231.04 291.036   1
   1   4 -13 2290.55 266.409   1
  -1  -4  13 1941.65 271.926   1
   1   4 -12 3848.24 333.442   1
  -1   4  12 3736.58 394.185   1
  -1  -4  12 4392.37 358.309   1
   1  -4 -12 3452.95 372.280   1
  -1  -4  11 11536.9 786.691   1
   1   4 -11 12762.2 793.423   1
  -1   4  10 6651.74 506.994   1
   1   4 -10 6888.92 466.861   1
  -1  -4  10 6298.88 465.968   1
   1  -4 -10 6431.53 495.518   1
   1  -4  -9-248.906 226.568   1
  -1   4   9 177.561 238.345   1
  -1   4   8 9070.38 590.456   1
  -1  -4   8 7869.97 540.043   1
   1  -4  -8 7630.51 564.507   1
   1   4  -8 8056.89 530.228   1
  -1   4   7 10669.2 687.816   1
   1   4  -7 9917.66 648.715   1
   1  -4  -7 11187.2 688.801   1
  -1  -4   7 9810.14 651.703   1
   1  -4  -6 2274.24 259.374   1
   1   4  -6 2234.17 194.220   1
  -1  -4   6 2328.41 201.436   1
  -1   4   6 2725.38 286.911   1
  -1   4   5 5081.90 366.421   1
   1  -4  -5 5520.47 352.744   1
  -1  -4   5 3639.37 287.480   1
   1   4  -5 3942.92 281.706   1
  -1  -4   4 233543. 13936.1   1
   1   4  -4 243612. 13936.3   1
  -1   4   3 7115.96 468.248   1
   1  -4  -3 6682.98 465.520   1
   1   4  -3 6227.98 413.371   1
  -1  -4   3 7292.85 415.558   1
   1   4  -2 1520.94 138.721   1
   1  -4  -2 1795.43 208.248   1
  -1  -4   2 1734.38 139.572   1
   1   4  -1 7762.64 513.404   1
  -1   4   1 8642.56 534.809   1
  -1  -4   1 8497.65 512.549   1
   1  -4  -1 8696.14 534.420   1
   1  -4   0 34.7273 115.112   1
   1   4   0 31.7414 114.375   1
  -1  -4   0-65.8286 110.869   1
  -1   4   0 55.5063 123.481   1
   1   4   1 8366.70 516.593   1
  -1   4  -1 7392.83 486.142   1
  -1  -4  -1 8648.75 512.597   1
   1  -4   1 7699.15 484.112   1
   1   4   2 1890.41 220.077   1
  -1  -4  -2 1881.98 214.429   1
  -1  -4  -3 7758.67 489.871   1
   1   4   3 6584.72 494.776   1
  -1   4  -4 236814. 13654.5   1
   1  -4   4 230627. 13655.0   1
   1   4   5 4177.85 388.531   1
   1  -4   5 5050.87 312.953   1
  -1   4  -5 4331.30 310.683   1
   1  -4   6 2189.92 196.384   1
  -1   4  -6 2468.23 198.350   1
  -1  -4  -6 2006.85 259.144   1
  -1  -4  -7 10860.4 688.948   1
  -1   4  -7 10064.5 632.267   1
   1   4   7 11152.9 690.799   1
   1  -4   7 9143.62 631.539   1
  -1  -4  -8 8679.02 574.140   1
  -1   4  -8 8077.10 523.503   1
   1  -4   8 7113.17 520.240   1
   1   4   8 8862.38 584.775   1
   1  -4   9 13.2752 147.393   1
   1   4   9 88.7014 214.498   1
  -1  -4  -9-85.1294 198.914   1
  -1   4  -9-12.4487 138.216   1
  -1   4 -10 6391.37 434.772   1
  -1  -4 -10 5258.41 473.093   1
   1  -4  10 6112.05 441.839   1
   1   4  10 6582.06 500.034   1
  -1   4 -11 14083.6 827.270   1
   1  -4  11 11539.4 826.268   1
  -1  -4 -12 3745.44 355.434   1
  -1   4 -12 4077.61 334.468   1
   1   4  12 4069.86 370.473   1
   1  -4  12 3648.04 335.489   1
   1  -4  13 2247.23 256.069   1
   1   4  13 1719.82 333.580   1
  -1  -4 -13 2106.66 313.155   1
  -1   4 -13 1672.15 228.722   1
   1   4  14 1086.08 240.075   1
   1  -4  14 677.370 198.839   1
  -1   4 -14 697.317 209.794   1
  -1  -4 -14 850.211 235.804   1
   1   4  15 1550.88 334.778   1
   1  -4  15 2022.72 272.191   1
  -1  -4 -15 1993.73 317.842   1
  -1   4 -15 2150.07 262.989   1
  -1  -4 -16 4342.62 404.422   1
   1   4  16 3836.85 414.602   1
   1  -4  17 1706.16 277.202   1
  -1   4 -17 1410.68 241.323   1
   1  -4  18 405.133 229.066   1
   1   4  18-33.1271 224.132   1
  -1  -4 -18 92.7375 231.309   1
  -1   4 -18 277.649 201.969   1
   1   4  19 33.7679 288.444   1
   1  -4  19 121.893 235.490   1
  -1  -4 -19 31.5614 272.918   1
  -1   4 -19 819.410 243.187   1
   1  -4  20 925.177 260.333   1
   1   4  20 344.233 250.961   1
  -1   4 -20 276.561 237.170   1
  -1  -4 -20 645.132 250.607   1
   1   4  22 979.683 274.524   1
   1  -4  22 768.316 267.033   1
  -1  -4 -22 397.837 264.350   1
  -1   4 -22 1366.61 269.405   1
  -1   4 -23 68.9128 260.687   1
   1   4  23 245.211 231.020   1
  -1  -4 -23 33.5645 234.512   1
   1   4  24 1055.12 295.420   1
  -1  -4 -24 1720.73 309.006   1
   1   4  25 70.2822 234.006   1
  -1  -4 -25-67.6570 223.001   1
   1   4  27-315.991 223.067   1
  -1  -4 -27 167.454 218.549   1
   1   4  28 105.047 252.490   1
  -1  -4 -28 297.871 267.474   1
  -1   5  28 241.679 213.176   1
   1  -5 -28 523.496 236.758   1
  -1   5  27 456.291 260.940   1
   1  -5 -27 566.833 268.117   1
  -1   5  26-142.335 248.571   1
   1  -5 -26-33.7505 254.321   1
  -1   5  25 323.475 250.469   1
   1  -5 -25 272.046 229.347   1
  -1   5  24 144.544 229.098   1
   1  -5 -24 512.333 244.669   1
   1  -5 -23 102.418 268.309   1
  -1   5  23 323.316 264.517   1
   1   5 -22 429.224 248.182   1
  -1   5  22 35.6192 260.993   1
  -1   5  21 105.538 276.217   1
   1   5 -21 95.1708 232.407   1
  -1  -5  21 34.5230 241.143   1
   1  -5 -21 33.6770 271.925   1
   1   5 -20 856.605 262.788   1
  -1  -5  20 1447.93 286.425   1
   1  -5 -20 563.578 292.623   1
  -1   5  19 643.940 302.912   1
   1   5 -19-146.062 220.251   1
  -1  -5  19 31.2840 237.680   1
   1  -5 -19 260.011 259.857   1
  -1   5  18 1262.98 339.197   1
   1   5 -18 1108.42 249.471   1
  -1  -5  18 1246.10 266.642   1
   1  -5 -18 924.342 298.405   1
  -1   5  17 194.756 284.631   1
   1   5 -17 393.295 221.644   1
  -1  -5  17 501.397 233.089   1
   1  -5 -17 653.220 282.895   1
   1   5 -16 271.481 183.296   1
  -1  -5  16 52.2037 204.443   1
  -1   5  15 616.004 289.575   1
   1   5 -15 1056.34 233.017   1
  -1  -5  15 1330.36 239.935   1
   1  -5 -15 580.081 296.879   1
  -1   5  14 1044.73 290.776   1
   1   5 -14 742.029 208.877   1
  -1  -5  14 826.356 228.823   1
   1  -5 -14 812.380 266.314   1
  -1   5  13 114.957 229.761   1
   1  -5 -13 53.9177 221.442   1
   1   5 -13 96.9698 181.404   1
  -1  -5  13 204.257 184.639   1
   1   5 -12 5861.03 421.979   1
  -1   5  12 5064.65 471.741   1
  -1  -5  12 6362.20 432.442   1
   1  -5 -12 4954.02 469.742   1
  -1   5  11 1519.04 293.284   1
   1   5 -11 1108.12 188.075   1
  -1  -5  11 1347.53 187.068   1
   1  -5 -11 736.222 265.014   1
   1  -5 -10 277.933 191.443   1
  -1   5  10 717.073 229.161   1
   1  -5  -9 3285.11 348.939   1
   1   5  -9 3728.96 278.798   1
  -1  -5   9 3451.35 281.086   1
  -1   5   9 3484.06 361.524   1
   1   5  -8 3542.47 278.079   1
   1  -5  -8 3195.82 343.018   1
  -1  -5   8 3828.67 287.131   1
  -1   5   7 27487.9 1590.52   1
   1  -5  -7 27365.6 1584.06   1
  -1  -5   7 24076.2 1537.31   1
  -1  -5   6 90285.3 5185.30   1
  -1   5   6 90406.2 5234.77   1
   1   5  -6 84563.5 5184.57   1
   1  -5  -6 91627.7 5227.44   1
  -1  -5   5 26225.1 1590.94   1
  -1   5   5 27207.3 1644.43   1
   1   5  -5 28024.2 1591.06   1
   1  -5  -5 25270.1 1637.62   1
   1  -5  -4 122481. 7478.21   1
  -1  -5   4 127889. 7437.53   1
  -1   5   4 123915. 7481.23   1
   1   5  -4 128500. 7436.46   1
   1  -5  -3 14209.6 858.846   1
   1   5  -3 12058.6 812.439   1
  -1   5   3 12904.3 857.296   1
  -1  -5   3 15270.3 812.282   1
   1   5  -2 7023.65 416.343   1
  -1   5   2 5988.62 452.863   1
  -1  -5   2 6892.90 414.331   1
   1  -5  -2 6126.50 458.813   1
   1   5  -1 39816.1 2276.84   1
  -1   5   1 38750.7 2292.36   1
  -1  -5   1 39498.3 2275.95   1
   1  -5  -1 34935.8 2291.78   1
   1   5   0 29647.3 1727.12   1
   1  -5   0 26638.4 1722.18   1
  -1   5   0 30399.4 1724.65   1
  -1  -5   0 29438.0 1722.73   1
   1  -5   1 41532.8 2324.16   1
  -1  -5  -1 38121.8 2339.28   1
  -1   5  -1 41759.7 2326.29   1
   1   5   1 33589.8 2339.98   1
  -1   5  -2 6772.70 412.828   1
   1   5   2 7143.48 463.919   1
   1  -5   2 6576.06 411.328   1
  -1  -5  -2 7044.02 459.610   1
  -1  -5  -3 13474.8 855.827   1
   1   5   3 13663.1 859.117   1
  -1  -5  -4 121987. 7222.38   1
   1   5   4 123681. 7225.17   1
  -1   5  -5 27183.2 1563.75   1
   1   5   5 26868.3 1622.30   1
   1  -5   5 26165.8 1563.44   1
  -1  -5  -5 24840.4 1618.82   1
  -1   5  -6 89427.7 5318.79   1
   1   5   6 87306.0 5369.69   1
   1  -5   6 92778.0 5320.05   1
  -1  -5  -6 92385.3 5368.04   1
  -1   5  -7 26786.1 1615.54   1
  -1  -5  -7 27224.3 1669.93   1
   1   5   7 26961.5 1670.60   1
   1  -5   7 27570.6 1617.35   1
  -1   5  -8 3656.92 269.674   1
   1   5   8 3584.53 353.165   1
   1  -5   8 3948.35 276.601   1
  -1  -5  -8 3002.45 354.876   1
   1   5   9 2886.72 332.538   1
  -1   5  -9 3457.93 259.212   1
  -1  -5  -9 3046.62 305.154   1
   1  -5   9 3368.86 270.038   1
   1   5  10 199.193 248.969   1
  -1  -5 -10 470.111 230.923   1
   1  -5  11 942.631 168.801   1
   1   5  11 1142.80 240.422   1
  -1   5 -11 984.907 178.692   1
  -1  -5 -11 688.439 216.072   1
  -1  -5 -12 6717.43 520.450   1
  -1   5 -12 6264.14 454.390   1
   1   5  12 6758.00 527.809   1
   1  -5  12 5997.45 459.532   1
   1  -5  13-156.778 175.649   1
   1   5  13 173.694 229.777   1
  -1  -5 -13 135.302 191.625   1
  -1   5 -13 238.905 161.975   1
   1  -5  14 257.404 187.860   1
   1   5  14 691.518 274.902   1
  -1   5 -14 1008.53 206.614   1
  -1  -5 -14 168.543 265.130   1
   1   5  15 651.839 261.264   1
   1  -5  15 950.426 225.997   1
  -1  -5 -15 841.235 272.225   1
  -1   5 -15 896.446 195.137   1
   1  -5  16 99.4590 203.509   1
  -1   5 -16 47.7257 215.005   1
   1   5  17 689.077 302.793   1
  -1  -5 -17 397.463 278.663   1
   1   5  18 770.504 268.458   1
   1  -5  18 1133.65 252.592   1
  -1  -5 -18 874.877 236.035   1
  -1   5 -18 928.878 234.925   1
   1  -5  19 420.706 224.928   1
   1   5  19 442.593 297.371   1
  -1  -5 -19 636.388 283.644   1
  -1   5 -19 173.918 219.609   1
   1   5  20 795.990 277.403   1
   1  -5  20 926.136 263.835   1
  -1   5 -20 1220.18 261.387   1
  -1  -5 -20 875.932 275.560   1
  -1   5 -21 223.417 225.526   1
   1  -5  21 234.876 222.924   1
  -1  -5 -21 393.181 259.601   1
  -1   5 -22 399.326 225.724   1
   1   5  22 384.855 277.322   1
  -1  -5 -22 198.978 274.729   1
   1   5  23 279.617 223.672   1
  -1  -5 -23 200.934 221.197   1
   1   5  24 315.085 268.876   1
  -1  -5 -24-167.600 246.565   1
   1   5  25-139.527 208.165   1
  -1  -5 -25 705.149 260.127   1
   1   5  26 277.852 253.012   1
  -1  -5 -26 735.887 268.962   1
   1   5  27 69.3624 217.153   1
  -1  -5 -27 463.276 249.746   1
   1   5  28-137.056 238.211   1
  -1  -5 -28 130.205 255.557   1
   1  -6 -28-96.6705 237.076   1
  -1   6  27 450.487 265.988   1
   1  -6 -27 296.551 251.096   1
  -1   6  26 176.129 257.541   1
   1  -6 -26 400.934 246.352   1
  -1   6  24 575.039 242.804   1
   1  -6 -24 203.822 253.959   1
   1  -6 -23 646.798 272.745   1
  -1   6  23 644.800 272.497   1
  -1   6  22 178.082 283.706   1
   1  -6 -22 644.877 279.748   1
   1   6 -21 251.429 232.025   1
  -1   6  21 70.0632 272.779   1
   1  -6 -21 742.441 300.486   1
  -1   6  20 138.425 288.816   1
   1   6 -20-149.969 211.469   1
  -1  -6  20 255.242 230.876   1
   1  -6 -20 299.729 289.219   1
  -1   6  19 409.658 278.716   1
   1   6 -19 312.911 207.041   1
  -1  -6  19-211.752 231.793   1
   1  -6 -19 491.255 284.641   1
  -1   6  18 805.758 300.415   1
   1   6 -18 722.131 231.767   1
  -1  -6  18 1007.62 261.404   1
   1  -6 -18 1448.70 290.115   1
  -1   6  17 887.969 311.444   1
   1  -6 -17 850.844 294.245   1
   1   6 -17 501.445 216.592   1
  -1  -6  17 971.298 241.246   1
  -1  -6  16 11828.6 781.690   1
  -1   6  16 12406.3 831.961   1
   1   6 -16 11715.2 770.873   1
  -1   6  15 219.809 282.874   1
   1   6 -15-43.0362 164.013   1
  -1  -6  15-23.3946 178.313   1
   1  -6 -15-208.347 259.942   1
  -1   6  14 488.493 266.176   1
   1   6 -14 335.580 174.378   1
  -1  -6  14-21.2309 173.641   1
   1  -6 -14 229.208 236.352   1
  -1   6  13 1091.01 260.664   1
   1  -6 -13 1577.15 261.471   1
   1   6 -13 2075.26 224.497   1
  -1  -6  13 1576.90 227.862   1
  -1   6  12 5499.69 469.621   1
  -1  -6  12 4974.88 391.803   1
   1   6 -12 5007.87 384.193   1
   1  -6 -12 5527.02 452.195   1
   1  -6 -11 2131.70 302.937   1
  -1   6  11 2057.74 305.971   1
  -1  -6  10 11291.3 724.630   1
   1   6 -10 11396.7 719.777   1
   1   6  -9 10448.7 661.703   1
  -1  -6   9 10247.8 663.859   1
   1  -6  -9 11193.3 728.486   1
  -1   6   9 10545.8 733.202   1
   1   6  -8 6007.62 389.644   1
  -1  -6   8 6306.29 392.826   1
   1  -6  -8 4746.80 457.951   1
  -1   6   8 5932.24 483.695   1
   1   6  -7 8553.76 526.159   1
  -1  -6   7 8356.57 529.908   1
  -1   6   7 8326.20 611.506   1
   1  -6  -7 8964.52 599.818   1
  -1   6   6 1986.34 272.058   1
   1  -6  -6 2297.22 253.172   1
   1   6  -6 2257.49 154.485   1
  -1  -6   6 1769.38 151.902   1
  -1   6   5 1029.27 223.230   1
   1  -6  -5 1428.77 207.613   1
   1  -6  -4 64068.8 3795.41   1
  -1   6   4 63790.4 3796.76   1
   1   6  -3 5970.65 347.224   1
  -1  -6   3 5327.02 344.665   1
   1  -6  -2 24909.3 1623.92   1
   1   6  -2 27853.1 1595.36   1
  -1   6   2 25902.6 1627.62   1
  -1  -6   2 27323.8 1592.78   1
   1   6  -1 69252.7 4025.78   1
   1  -6  -1 62619.3 4038.89   1
  -1   6   1 70385.8 4038.60   1
  -1  -6   1 70299.4 4023.73   1
   1  -6   0-24.1264 117.820   1
   1   6   0-35.1058 117.181   1
  -1  -6   0 16.4669 120.871   1
  -1   6   0-16.9969 126.039   1
   1  -6   1 66792.3 4032.61   1
   1   6   1 72214.0 4052.65   1
  -1   6  -1 67694.4 4034.41   1
  -1  -6  -1 69999.5 4050.55   1
   1   6   2 26225.3 1580.43   1
  -1  -6  -2 27067.5 1577.32   1
  -1   6  -2 25794.1 1542.84   1
  -1  -6  -4 63126.7 3847.92   1
   1   6   4 66781.8 3853.66   1
   1   6   5 1533.68 241.727   1
  -1  -6  -5 1997.13 242.254   1
  -1   6  -6 2063.86 144.739   1
   1   6   6 1562.56 261.422   1
   1  -6   6 2068.74 143.361   1
  -1  -6  -6 2116.40 267.010   1
   1   6   7 8717.62 602.235   1
  -1   6  -7 8593.94 512.728   1
  -1  -6  -7 9007.50 593.406   1
   1  -6   7 7812.31 515.972   1
   1   6   8 5997.42 453.949   1
   1  -6   8 5513.92 346.701   1
   1   6   9 10028.9 678.039   1
  -1   6  -9 9675.67 610.584   1
  -1  -6  -9 9722.62 681.136   1
   1  -6   9 9369.91 616.581   1
   1  -6  10 10445.3 684.666   1
  -1   6 -10 10913.0 677.683   1
  -1  -6 -11 2195.62 292.257   1
   1   6  11 1971.15 308.202   1
   1   6  12 5083.81 440.351   1
  -1   6 -12 4848.25 360.513   1
   1  -6  12 4343.05 362.025   1
  -1  -6 -12 4890.16 429.650   1
  -1  -6 -13 1857.31 311.390   1
  -1   6 -13 1771.22 218.955   1
   1   6  13 1010.25 310.954   1
   1  -6  13 1746.93 217.951   1
  -1  -6 -14 603.127 252.861   1
  -1   6 -14 38.4620 165.887   1
   1  -6  14 359.946 179.480   1
   1   6  14 398.478 264.333   1
  -1  -6 -15 295.714 243.585   1
  -1   6 -15-147.732 183.252   1
   1   6  15 126.572 261.498   1
   1  -6  15 21.9357 184.203   1
   1   6  16 10734.4 836.044   1
  -1   6 -16 11648.0 787.507   1
   1  -6  16 11831.0 790.003   1
  -1  -6 -16 12207.0 837.539   1
   1   6  17 532.085 242.476   1
   1  -6  17 908.633 231.772   1
  -1   6 -17 597.733 216.972   1
  -1  -6 -17 557.716 247.015   1
   1   6  18 1184.67 320.554   1
   1  -6  18 837.246 262.265   1
  -1  -6 -18 1263.19 302.186   1
  -1   6 -18 1173.77 237.205   1
   1   6  19-308.955 285.576   1
  -1   6 -19 28.3758 222.855   1
   1  -6  19-238.446 212.000   1
  -1  -6 -19 128.631 280.904   1
   1   6  20 347.737 230.649   1
  -1   6 -20 60.0762 199.312   1
   1  -6  20 380.419 230.536   1
  -1  -6 -20 32.5962 205.055   1
  -1   6 -21 379.261 246.939   1
   1   6  21 34.9967 264.223   1
  -1  -6 -21 459.749 261.154   1
   1   6  22 559.767 269.797   1
  -1  -6 -22-232.125 278.553   1
   1   6  23 278.828 242.517   1
  -1  -6 -23 567.698 240.832   1
   1   6  24 383.051 271.154   1
  -1  -6 -24 300.098 277.153   1
   1   6  26-171.866 261.080   1
  -1  -6 -26 397.254 252.417   1
   1   6  27 102.723 238.101   1
  -1  -6 -27 65.3251 242.248   1
   1   6  28-101.227 228.185   1
  -1  -6 -28 352.706 242.648   1
  -1   7  27-273.418 258.957   1
   1  -7 -27-260.104 262.959   1
  -1   7  26 452.890 253.009   1
   1  -7 -26 330.531 242.163   1
  -1   7  25-70.7268 212.080   1
   1  -7 -25 334.585 227.346   1
  -1   7  24 250.072 239.304   1
   1  -7 -24 641.616 251.748   1
   1  -7 -23 135.710 265.598   1
  -1   7  23 214.213 261.714   1
  -1   7  22 249.044 276.704   1
   1  -7 -22 271.546 273.536   1
  -1   7  21 282.549 277.934   1
   1  -7 -21 371.866 299.254   1
   1   7 -20 1395.90 252.799   1
  -1   7  20 1222.13 324.118   1
   1  -7 -20 970.123 305.547   1
   1   7 -19 493.246 218.174   1
  -1  -7  19 764.547 232.873   1
  -1   7  18 2103.81 360.188   1
   1  -7 -18 2209.56 343.428   1
  -1   7  17 366.724 294.802   1
   1   7 -17 239.185 201.880   1
  -1  -7  17 231.056 217.973   1
   1  -7 -17 31.9690 283.515   1
  -1   7  16 554.584 287.602   1
   1   7 -16 66.2235 182.182   1
  -1  -7  16 473.866 201.139   1
   1   7 -15 221.843 165.395   1
  -1  -7  15 389.164 189.066   1
   1  -7 -14 2868.08 353.207   1
  -1   7  14 2495.01 356.764   1
  -1  -7  14 2425.72 277.758   1
  -1   7  13 725.318 283.534   1
   1   7 -13 900.218 187.118   1
  -1  -7  13 890.706 179.213   1
   1  -7 -13 510.434 269.207   1
   1   7 -12 159.083 139.637   1
  -1   7  12 698.923 262.190   1
   1  -7 -12 327.892 237.174   1
  -1   7  11 698.996 264.970   1
   1   7 -11 938.788 149.709   1
  -1  -7  11 879.503 161.462   1
   1  -7 -11 838.542 252.012   1
  -1   7  10 986.907 281.361   1
   1   7 -10 1333.00 157.728   1
  -1  -7  10 1287.01 169.590   1
   1  -7 -10 1724.78 276.814   1
   1   7  -9 134.313 95.9613   1
  -1  -7   9 182.286 99.5348   1
  -1  -7   8 28552.4 1703.10   1
   1  -7  -8 29390.9 1776.23   1
  -1   7   8 28247.1 1778.20   1
   1   7  -8 28859.9 1703.50   1
  -1   7   7 11395.1 764.649   1
   1  -7  -7 12523.3 760.977   1
   1   7  -7 11218.4 674.655   1
  -1  -7   7 10916.9 673.830   1
  -1   7   6 42364.3 2425.70   1
   1  -7  -6 37897.1 2411.04   1
   1  -7  -5 1333.04 217.629   1
  -1   7   5 1233.64 220.416   1
  -1   7   4 3387.27 322.777   1
   1  -7  -4 3916.18 317.957   1
   1   7  -3 49849.7 2906.40   1
  -1   7   3 47928.9 2953.69   1
   1  -7  -3 48240.0 2949.30   1
  -1  -7   3 49936.8 2905.19   1
   1   7  -2 20759.6 1298.41   1
  -1  -7   2 22852.2 1297.83   1
   1   7  -1 292.715 112.973   1
   1  -7  -1 188.197 128.951   1
  -1  -7   1 148.834 99.6506   1
  -1   7   1 57.6112 132.413   1
  -1   7   0 3868.52 297.333   1
   1   7   0 4279.63 300.127   1
   1   7   1 106.125 123.562   1
   1  -7   1 435.935 104.211   1
  -1   7  -1 90.3123 98.5195   1
   1  -7   2 21501.4 1266.95   1
  -1   7  -2 21197.8 1267.80   1
  -1  -7  -3 51032.4 3015.24   1
   1   7   3 50141.7 3017.73   1
  -1  -7  -4 4013.87 332.507   1
   1   7   4 3743.80 334.294   1
   1   7   5 876.181 224.209   1
  -1  -7  -5 1771.24 223.807   1
  -1  -7  -6 43824.1 2542.24   1
   1   7   6 40317.2 2539.30   1
  -1  -7  -7 12664.3 813.569   1
   1   7   7 11562.3 809.620   1
   1   7   8 28486.4 1768.97   1
   1  -7   8 28775.3 1692.82   1
  -1  -7  -8 29043.3 1767.59   1
  -1   7  -8 28390.3 1691.68   1
   1  -7   9 93.6344 91.5469   1
  -1   7  -9 189.459 99.6047   1
  -1   7 -10 1216.28 145.241   1
   1  -7  10 1241.80 152.678   1
   1   7  10 1079.74 284.183   1
  -1   7 -11 1053.73 158.065   1
  -1  -7 -11 817.575 240.604   1
   1  -7  11 1147.50 159.071   1
  -1  -7 -12 411.667 215.606   1
   1   7  12 264.268 227.214   1
  -1   7 -13 1244.74 180.456   1
  -1  -7 -13 994.708 274.592   1
   1  -7  13 993.816 176.123   1
   1   7  13 790.966 277.898   1
   1  -7  14 3584.34 292.834   1
  -1   7 -14 2352.17 272.306   1
  -1  -7 -14 3367.49 365.884   1
   1   7  14 2663.58 386.565   1
  -1   7 -15 438.740 181.749   1
   1  -7  15 607.392 185.978   1
  -1  -7 -16 338.254 244.050   1
   1   7  16 33.0379 250.879   1
  -1   7 -16-109.573 173.952   1
   1  -7  16 138.773 195.475   1
  -1  -7 -17-31.3556 261.862   1
   1   7  17 370.221 307.500   1
  -1   7 -17 142.989 194.682   1
   1  -7  17 301.682 201.202   1
  -1  -7 -18 2263.75 335.032   1
   1   7  18 2251.68 355.563   1
  -1   7 -18 1519.83 264.095   1
   1  -7  18 2437.66 299.829   1
  -1   7 -19 635.103 219.333   1
   1  -7  19 289.627 228.260   1
  -1   7 -20 1114.41 259.704   1
  -1  -7 -20 1309.34 285.957   1
   1   7  20 523.785 284.067   1
  -1  -7 -21 262.830 271.807   1
   1   7  21 630.193 281.890   1
  -1  -7 -22 463.792 249.827   1
   1   7  22-34.9517 212.330   1
  -1  -7 -23 66.5499 260.925   1
   1   7  23 590.364 274.217   1
  -1  -7 -24 265.653 262.310   1
   1   7  24 380.785 271.443   1
  -1  -7 -25-132.169 211.126   1
   1   7  25-68.6499 201.954   1
  -1  -7 -26 360.259 250.581   1
   1   7  26-475.937 267.868   1
  -1  -7 -27-32.2322 242.935   1
   1   7  27 270.316 232.853   1
  -1   8  27 573.110 259.660   1
   1  -8 -27 128.224 245.128   1
  -1   8  26-34.4278 255.297   1
   1  -8 -25 298.300 222.493   1
   1  -8 -23-168.899 244.469   1
  -1   8  23 426.557 242.672   1
   1  -8 -22 304.892 269.678   1
  -1   8  22 426.077 250.030   1
   1  -8 -21 372.691 260.754   1
  -1   8  21 212.051 267.845   1
   1  -8 -20 33.7442 272.583   1
  -1   8  20 280.246 270.177   1
   1  -8 -19 466.815 276.028   1
  -1   8  19 103.903 257.340   1
   1  -8 -18 427.008 265.401   1
  -1   8  18 547.843 257.771   1
   1   8 -18 1005.57 219.348   1
  -1  -8  18 1323.62 229.523   1
   1  -8 -17-32.3338 224.848   1
  -1   8  17 67.4402 223.474   1
   1   8 -17 203.576 176.373   1
  -1  -8  17 71.6731 177.940   1
   1  -8 -16 2473.30 337.407   1
  -1   8  16 2184.22 337.607   1
   1   8 -16 1877.65 246.317   1
  -1  -8  16 1939.44 256.102   1
   1  -8 -15 30.8298 273.908   1
  -1   8  15 97.5860 280.765   1
   1   8 -15-37.2927 157.563   1
  -1  -8  15-117.463 172.468   1
   1  -8 -14 721.615 297.687   1
  -1   8  14 792.797 295.298   1
   1   8 -14 662.687 171.501   1
  -1  -8  14 884.065 166.166   1
  -1   8  13 216.381 216.246   1
   1  -8 -13 638.117 242.437   1
  -1   8  12 149.613 275.472   1
   1  -8 -12 168.436 250.208   1
   1   8 -12 99.2543 127.123   1
  -1  -8  12 128.317 130.348   1
   1  -8 -11 27.0156 226.978   1
  -1  -8  11 105.080 111.795   1
   1   8 -11 224.179 116.217   1
  -1   8  11 28.7957 227.828   1
   1   8 -10 5737.88 340.677   1
   1  -8 -10 4969.02 441.817   1
  -1   8  10 5468.28 466.524   1
  -1  -8  10 4378.31 335.940   1
   1   8  -9 1733.14 138.352   1
  -1  -8   9 1461.69 138.685   1
   1  -8  -9 1897.79 264.420   1
  -1   8   9 1367.78 271.121   1
  -1   8   8 12922.3 873.296   1
   1  -8  -8 13110.0 866.919   1
   1  -8  -7 592.109 200.532   1
  -1   8   7 468.207 214.885   1
   1  -8  -6 306.798 193.661   1
  -1   8   6 393.012 223.789   1
   1  -8  -5 14999.1 924.409   1
  -1   8   5 13541.9 926.496   1
   1  -8  -4 655.456 186.874   1
  -1   8   4 754.537 201.427   1
  -1   8   3 5852.69 467.552   1
   1  -8  -3 6556.29 473.583   1
  -1  -8   3 6737.78 406.776   1
   1   8  -3 6701.76 409.108   1
  -1   8   2 33013.5 1991.79   1
   1   8  -2 31954.3 1957.16   1
  -1  -8   2 33006.3 1957.01   1
   1  -8  -2 35942.2 1992.98   1
   1  -8  -1 2012.53 194.093   1
  -1  -8   1 1550.77 159.392   1
   1   8  -1 1572.87 159.919   1
   1  -8   0-10.3442 120.499   1
  -1  -8   0-21.1940 125.245   1
  -1  -8  -1 1086.97 165.439   1
   1  -8   1 1302.48 141.394   1
   1   8   1 1189.73 172.122   1
  -1   8  -1 1319.97 154.675   1
   1  -8   2 33817.5 1895.34   1
  -1   8  -2 30228.6 1894.78   1
   1   8   2 32318.1 1935.62   1
   1   8   3 7386.52 508.339   1
  -1  -8  -3 7077.27 504.771   1
   1   8   4 705.609 204.730   1
  -1  -8  -4 587.533 183.265   1
   1   8   5 13349.7 931.611   1
  -1  -8  -5 15416.7 934.330   1
   1   8   6 21.9381 198.744   1
  -1  -8  -6 125.695 204.592   1
   1   8   7 445.870 236.716   1
  -1  -8  -7-22.2870 219.385   1
   1   8   8 14365.1 914.629   1
  -1  -8  -8 12750.9 894.347   1
   1   8   9 1944.37 298.171   1
  -1   8  -9 1308.34 106.376   1
  -1  -8  -9 2061.19 279.791   1
   1   8  10 6100.39 452.259   1
  -1   8 -10 4240.11 305.653   1
   1  -8  10 4644.89 309.602   1
  -1  -8 -10 5498.18 435.459   1
  -1  -8 -11-54.2856 211.023   1
   1   8  11 348.509 254.570   1
  -1   8 -11 233.484 108.008   1
   1  -8  11 137.938 108.474   1
  -1  -8 -12 647.246 214.944   1
   1   8  12 180.749 237.775   1
  -1   8 -12 186.843 122.285   1
   1  -8  12 158.673 123.535   1
  -1  -8 -13 349.046 233.513   1
   1   8  13 31.0464 252.612   1
  -1  -8 -14 657.398 273.745   1
  -1   8 -14 787.991 160.525   1
   1  -8  14 420.204 170.650   1
  -1  -8 -15 122.174 277.416   1
   1   8  15-229.716 273.843   1
  -1   8 -15 163.772 159.429   1
   1  -8  15 76.2656 166.559   1
  -1  -8 -16 2057.83 334.959   1
   1   8  16 1706.85 335.393   1
  -1   8 -16 2611.12 252.189   1
   1  -8  16 1955.66 248.842   1
  -1  -8 -17 348.906 212.388   1
   1   8  17-33.9971 229.868   1
  -1   8 -17 66.5515 176.794   1
   1  -8  17 94.0142 192.455   1
  -1  -8 -18 1222.20 302.170   1
   1   8  18 791.577 296.641   1
  -1   8 -18 602.543 201.872   1
   1  -8  18 540.477 205.176   1
  -1  -8 -19 325.594 281.384   1
   1   8  19-834.206 307.395   1
  -1  -8 -20-164.169 254.045   1
   1   8  20 139.958 276.674   1
  -1  -8 -21 131.521 206.620   1
   1   8  21 35.0391 215.176   1
  -1  -8 -22-33.0643 238.234   1
   1   8  22 279.080 267.970   1
  -1  -8 -23 232.422 268.957   1
   1   8  23 519.427 264.825   1
  -1  -8 -25 556.462 255.332   1
  -1  -8 -26 777.934 271.504   1
   1   8  26 540.929 263.470   1
  -1  -8 -27-95.3329 215.831   1
   1   8  27-33.3038 192.095   1
  -1   9  26 407.920 258.287   1
   1  -9 -26-32.2448 240.271   1
  -1   9  25 312.029 268.252   1
   1  -9 -25-196.885 238.376   1
  -1   9  24 35.1984 269.494   1
   1  -9 -24 299.546 249.001   1
   1  -9 -23 470.436 231.305   1
  -1   9  23 212.158 252.256   1
  -1   9  22 637.598 240.811   1
   1  -9 -22 304.167 211.533   1
  -1   9  20 280.946 251.161   1
   1  -9 -20 202.972 221.148   1
  -1   9  19 591.812 278.436   1
   1  -9 -19 603.262 263.538   1
   1   9 -17 61.4620 164.310   1
  -1   9  17 136.510 295.450   1
   1  -9 -17-32.6783 280.384   1
  -1   9  16-167.957 281.169   1
   1  -9 -16 128.835 282.103   1
   1   9 -16 36.7305 154.209   1
  -1  -9  16-38.0434 159.217   1
   1  -9 -15 94.6554 237.050   1
   1   9 -15 225.311 148.547   1
  -1   9  15-32.9323 232.362   1
  -1  -9  15 334.157 152.975   1
  -1   9  14 4623.11 452.953   1
   1  -9 -14 4044.55 431.940   1
   1   9 -13 739.628 143.190   1
  -1  -9  13 770.304 139.780   1
  -1   9  13 913.632 297.785   1
   1  -9 -12 2359.23 322.486   1
  -1   9  12 3158.41 355.736   1
   1   9 -12 2608.54 212.102   1
  -1  -9  12 2667.49 211.451   1
  -1   9  11 2103.45 339.574   1
  -1  -9  11 2233.05 179.673   1
   1  -9 -11 2974.09 334.040   1
   1   9 -11 2347.93 180.024   1
   1  -9 -10 401.099 246.138   1
  -1   9  10 484.590 266.982   1
   1  -9  -9 179.026 219.028   1
  -1   9   9 190.822 226.258   1
   1  -9  -7 160.742 199.055   1
  -1   9   7 195.907 214.732   1
  -1   9   6 6515.46 494.200   1
   1  -9  -6 6281.23 486.490   1
  -1   9   5 3284.90 323.931   1
  -1   9   4 312.880 168.297   1
   1  -9  -4 148.144 168.698   1
  -1   9   3 124.118 166.309   1
   1   9  -3 205.880 79.8354   1
  -1  -9   3 295.502 69.2077   1
   1  -9  -3 169.743 168.992   1
   1   9  -2 118.682 104.362   1
  -1   9   2 174.929 172.736   1
   1  -9  -2 534.608 159.910   1
  -1  -9   2 131.850 90.0838   1
  -1  -9   1 6193.74 414.567   1
   1   9  -1 6322.21 421.313   1
   1   9   0 58531.6 3486.78   1
   1  -9   0 57098.0 3483.70   1
  -1  -9   0 60524.9 3486.48   1
  -1   9   0 59526.1 3487.93   1
  -1   9  -1 5832.33 423.973   1
   1  -9   1 6927.95 422.408   1
  -1  -9  -2 403.469 157.327   1
  -1   9  -2 155.766 92.4661   1
   1  -9   2 259.216 90.4671   1
  -1  -9  -3 397.918 165.813   1
  -1   9  -3 197.993 59.7718   1
   1   9   3 126.575 170.308   1
   1   9   4 178.490 205.925   1
  -1  -9  -4 18.9846 180.630   1
   1   9   5 3873.77 359.121   1
   1   9   6 6272.74 503.708   1
  -1  -9  -6 6729.31 499.566   1
   1   9   7 249.768 222.879   1
  -1  -9  -7 184.832 211.885   1
   1   9   9-27.5577 215.707   1
  -1  -9  -9 747.512 233.046   1
   1   9  10 460.345 236.136   1
  -1  -9 -10 833.510 236.496   1
  -1  -9 -11 3209.81 313.387   1
   1   9  11 3286.91 318.930   1
  -1   9 -11 2125.44 151.936   1
  -1  -9 -12 2628.21 297.610   1
   1  -9  12 2300.54 184.578   1
   1   9  12 2219.66 310.590   1
  -1   9 -12 2058.22 179.686   1
   1   9  13 285.933 269.978   1
  -1  -9 -13 1128.07 276.440   1
  -1   9 -13 1050.62 137.337   1
   1  -9  13 569.579 135.559   1
   1   9  14 5739.40 481.199   1
  -1   9 -14 4572.91 334.072   1
  -1  -9 -14 5475.48 456.596   1
   1   9  15 767.139 316.049   1
  -1   9 -15 274.416 138.946   1
   1  -9  15 114.015 134.613   1
  -1  -9 -15 310.566 275.574   1
   1   9  16 304.766 305.258   1
  -1   9 -16 122.765 154.477   1
   1  -9  16 18.6381 158.870   1
  -1  -9 -16 663.438 267.181   1
  -1   9 -17 296.075 173.155   1
   1   9  17 102.935 281.861   1
  -1  -9 -17-32.0645 276.924   1
   1   9  19-104.987 230.105   1
  -1  -9 -19 656.071 238.858   1
   1   9  20 280.646 274.303   1
  -1  -9 -20 460.863 263.960   1
   1   9  22 34.6611 252.197   1
  -1  -9 -22 464.946 261.131   1
   1   9  23 241.141 215.928   1
  -1  -9 -23 363.342 216.246   1
   1   9  24-136.440 254.129   1
  -1  -9 -24 425.362 257.058   1
   1   9  25 372.006 255.029   1
  -1  -9 -25 488.611 270.351   1
  -1  -9 -26-415.973 234.671   1
   1 -10 -25 650.120 257.505   1
  -1  10  25-137.069 240.918   1
   1 -10 -24 825.499 282.226   1
  -1  10  24 418.762 277.359   1
   1 -10 -23 234.142 264.232   1
  -1  10  23 424.614 277.451   1
   1 -10 -22 1686.06 322.761   1
  -1  10  22 1632.23 322.074   1
   1 -10 -21 575.907 268.532   1
  -1  10  21 426.071 281.294   1
   1 -10 -20-576.818 276.580   1
  -1  10  20-106.180 271.578   1
   1 -10 -19-203.068 275.187   1
  -1  10  19-35.1347 259.567   1
   1 -10 -18 1038.36 273.159   1
  -1  10  18 835.029 268.739   1
   1 -10 -17 859.319 254.758   1
  -1  10  17 413.449 272.194   1
   1 -10 -16 880.328 300.520   1
  -1  10  16 510.073 318.062   1
   1 -10 -15 128.414 276.314   1
   1  10 -15 61.5832 118.120   1
  -1 -10  15 61.7163 117.803   1
  -1  10  15 301.353 294.163   1
   1 -10 -14 659.927 248.272   1
  -1 -10  14 729.572 122.678   1
  -1  10  14 623.245 257.946   1
   1  10 -14 688.667 121.434   1
  -1 -10  13 102.945 73.7445   1
   1  10 -13 389.036 84.8656   1
   1 -10 -12 2849.57 315.206   1
  -1  10  12 1754.07 297.679   1
   1 -10 -11 834.313 288.717   1
  -1  10  11 334.016 275.621   1
  -1  10  10 7056.04 604.673   1
   1 -10 -10 8631.40 610.292   1
   1 -10  -9 185.284 234.661   1
  -1  10   9 112.892 242.301   1
  -1  10   8 296.434 233.238   1
   1 -10  -6 12847.2 822.085   1
  -1  10   6 11502.1 816.419   1
   1 -10  -5 1968.53 252.074   1
  -1  10   4 6674.04 512.860   1
   1 -10  -4 7661.69 520.766   1
   1 -10  -3 2017.92 235.260   1
  -1 -10   3 1494.13 123.619   1
  -1  10   3 1803.46 215.571   1
   1  10  -2 5212.93 326.802   1
  -1  10   2 4400.34 368.839   1
   1 -10  -2 5005.27 377.632   1
  -1 -10   2 4390.26 323.520   1
   1 -10  -1 2877.74 249.934   1
  -1  10   1 2275.98 243.968   1
   1  10  -1 2410.13 228.761   1
  -1 -10   1 2640.47 221.404   1
  -1 -10   0-12.6885 129.252   1
  -1  10   0-53.4563 130.794   1
   1 -10   0 113.615 132.118   1
   1 -10   1 2700.74 215.705   1
  -1 -10  -1 2856.08 253.382   1
  -1  10  -1 2446.99 222.710   1
   1  10   1 2235.35 242.774   1
   1  10   2 4729.17 355.884   1
  -1  10  -2 4187.51 298.074   1
   1 -10   2 4350.96 295.590   1
  -1 -10  -2 4254.70 343.522   1
  -1 -10  -3 1307.54 211.851   1
  -1  10  -3 1573.22 114.737   1
   1 -10   3 1255.87 108.238   1
   1  10   3 1669.73 243.399   1
  -1 -10  -4 7171.87 522.110   1
   1  10   4 7120.70 526.195   1
  -1 -10  -5 1370.78 235.419   1
  -1 -10  -6 11276.8 754.549   1
   1  10   6 10774.7 763.268   1
   1  10   8 354.471 224.971   1
  -1 -10  -8 127.383 193.127   1
   1  10   9 370.401 267.684   1
  -1 -10  -9-159.660 242.351   1
  -1 -10 -10 7396.49 595.784   1
   1  10  10 7503.92 604.007   1
  -1 -10 -11 401.780 260.609   1
   1  10  11 520.803 272.728   1
  -1 -10 -12 2037.47 332.306   1
   1  10  12 2749.82 351.746   1
  -1 -10 -14 680.484 278.796   1
  -1  10 -14 670.663 105.955   1
   1 -10  14 659.168 105.837   1
  -1  10 -15-54.4658 109.795   1
   1 -10  15 245.811 114.324   1
  -1 -10 -15 63.0272 250.955   1
  -1  10 -16 570.045 142.268   1
   1  10  16 617.111 298.952   1
  -1 -10 -16 767.631 291.910   1
   1  10  17-69.2850 292.710   1
  -1 -10 -17 97.3487 274.181   1
   1  10  18 734.659 311.948   1
  -1 -10 -18 1901.89 309.479   1
   1  10  19 70.1784 264.358   1
  -1 -10 -19-32.9268 242.183   1
   1  10  20 350.833 224.795   1
  -1 -10 -20 263.383 223.217   1
   1  10  21 244.142 239.456   1
  -1 -10 -21 198.347 212.671   1
   1  10  22 1312.30 295.192   1
  -1 -10 -22 1389.25 293.729   1
   1  10  23 342.809 269.334   1
  -1 -10 -23 32.8252 246.550   1
   1  10  24-67.7291 223.240   1
  -1 -10 -24 97.8036 243.687   1
   1  10  25 200.579 208.145   1
  -1 -10 -25 289.801 194.709   1
  -1  11  25 169.172 237.884   1
   1 -11 -25 353.062 224.705   1
  -1  11  23-35.1223 235.352   1
   1 -11 -23 398.427 216.959   1
   1 -11 -22 369.158 227.551   1
  -1  11  22 247.189 257.178   1
  -1  11  21-106.294 259.205   1
   1 -11 -21 743.740 254.455   1
  -1  11  20 354.019 279.050   1
   1 -11 -20-33.9384 237.164   1
  -1  11  19 563.769 288.677   1
   1 -11 -19-33.9424 264.938   1
  -1  11  18-140.665 276.517   1
   1 -11 -18-372.626 262.549   1
  -1  11  17-487.420 277.267   1
   1 -11 -17 435.694 267.841   1
  -1  11  16 241.037 249.265   1
   1 -11 -16 99.0830 228.762   1
  -1  11  15 748.261 314.597   1
   1 -11 -15 358.214 290.223   1
  -1  11  14 1336.85 285.835   1
   1 -11 -14 1505.96 279.162   1
  -1  11  13 130.873 281.255   1
   1 -11 -13 470.133 288.973   1
  -1  11  11 124.259 256.810   1
  -1  11  10 543.366 287.436   1
   1 -11 -10 720.426 265.759   1
  -1  11   9 2821.94 352.329   1
   1 -11  -9 2728.57 341.256   1
   1 -11  -8 292.618 226.803   1
  -1  11   7 291.264 228.685   1
   1 -11  -7 25.3516 196.317   1
  -1  11   6 50.1155 215.161   1
   1 -11  -6-311.922 206.042   1
  -1  11   5 1131.47 240.563   1
   1 -11  -5 1874.18 239.517   1
  -1  11   4 1296.04 243.157   1
   1 -11  -4 1051.91 214.417   1
  -1 -11   3 423.388 84.0705   1
   1  11  -3 330.738 87.4444   1
  -1  11   3 142.429 196.502   1
   1 -11  -3 312.995 191.683   1
   1 -11  -2 284.910 176.035   1
  -1  11   2-168.029 178.159   1
   1  11  -2 192.796 109.942   1
  -1 -11   2 125.266 97.2769   1
   1  11  -1 827.613 153.099   1
   1 -11  -1 604.110 169.697   1
  -1  11   1 621.795 168.709   1
  -1 -11   1 787.865 141.828   1
   1  11   1 489.480 168.477   1
   1 -11   1 632.095 128.703   1
  -1  11  -1 686.072 149.309   1
  -1 -11  -1 691.687 165.953   1
   1  11   2 264.081 180.822   1
  -1 -11  -2 334.252 165.430   1
   1 -11   2 274.725 103.910   1
  -1  11  -2 159.163 101.238   1
   1 -11   3 374.434 63.0535   1
  -1  11  -3 211.963 70.0505   1
   1  11   3 435.545 190.091   1
   1  11   4 988.707 247.027   1
  -1 -11  -4 1427.06 213.313   1
   1  11   5 1662.04 258.367   1
  -1 -11  -5 1395.13 238.292   1
   1  11   6 127.849 221.494   1
  -1 -11  -6 143.225 199.964   1
   1  11   7-188.806 234.205   1
  -1 -11  -7 50.3854 203.424   1
  -1 -11  -8 475.239 234.885   1
   1  11   9 2938.67 351.704   1
  -1 -11  -9 2532.22 335.094   1
   1  11  10 274.481 234.903   1
  -1 -11 -10 341.844 231.477   1
   1  11  11 220.364 253.623   1
   1  11  13 66.2274 276.393   1
  -1 -11 -13 185.057 262.323   1
   1  11  14 1416.04 350.352   1
  -1 -11 -14 1320.96 303.057   1
   1  11  15 856.359 316.027   1
  -1 -11 -15 287.603 283.300   1
   1  11  16-311.691 289.164   1
  -1 -11 -16-64.7263 258.833   1
   1  11  17 314.494 275.430   1
  -1 -11 -17-523.715 273.215   1
   1  11  18-597.415 292.486   1
  -1 -11 -18 197.859 261.903   1
   1  11  19 70.3365 270.094   1
  -1 -11 -19 32.9900 258.085   1
   1  11  20 1014.63 304.330   1
  -1 -11 -20 530.595 276.728   1
   1  11  21 207.974 240.328   1
  -1 -11 -21 298.910 238.656   1
   1  11  22 68.8131 216.201   1
  -1 -11 -22-197.954 186.483   1
   1  11  23 272.132 234.546   1
  -1 -11 -23 97.8962 222.912   1
   1  11  25-33.2167 250.452   1
  -1 -11 -25 382.110 250.195   1
  -1  12  24 136.568 256.101   1
   1 -12 -24 583.021 260.603   1
  -1  12  23 104.455 268.656   1
   1 -12 -23 296.441 244.530   1
  -1  12  22 106.045 247.167   1
   1 -12 -22 300.752 238.933   1
   1 -12 -21 404.965 240.029   1
  -1  12  21-177.541 242.378   1
   1 -12 -20 339.532 222.703   1
  -1  12  20-213.509 224.825   1
   1 -12 -18-34.0366 257.434   1
  -1  12  18-35.3328 275.398   1
   1 -12 -17 135.783 275.063   1
  -1  12  17 70.4852 282.660   1
   1 -12 -16 134.232 216.684   1
  -1  12  16-34.8622 244.607   1
   1 -12 -15 231.385 268.901   1
  -1  12  15 137.843 268.810   1
  -1  12  14 102.015 239.716   1
   1 -12 -13 32.0135 270.698   1
  -1  12  13-401.280 291.380   1
   1 -12 -12 627.132 273.307   1
  -1  12  12 457.886 275.605   1
   1 -12 -11-244.715 231.568   1
  -1  12  11-63.8292 258.733   1
   1 -12 -10 3893.22 395.361   1
  -1  12  10 3659.25 399.879   1
   1 -12  -9 57.4768 231.083   1
  -1  12   9 569.715 256.284   1
   1 -12  -8 193.469 223.906   1
  -1  12   8-144.242 233.709   1
   1 -12  -7-211.518 216.424   1
  -1  12   7 27.5960 229.589   1
   1 -12  -5 214.876 208.488   1
  -1  12   5 322.706 210.326   1
  -1  12   4 7744.67 562.499   1
   1 -12  -4 7358.89 553.865   1
  -1  12   3 65.4996 199.432   1
   1 -12  -3-103.976 176.349   1
  -1 -12   3 81.6031 83.9092   1
   1  12  -3 176.473 86.1943   1
  -1 -12   2 2400.06 211.823   1
   1 -12  -2 2873.69 274.772   1
  -1  12   2 2198.03 262.841   1
   1  12  -2 3045.98 228.387   1
  -1 -12   1 2964.41 240.114   1
   1 -12  -1 2882.91 278.689   1
   1  12  -1 2784.60 246.424   1
  -1  12   1 2557.70 269.371   1
   1  12   0-63.1637 149.092   1
  -1 -12   0 14.6668 140.870   1
  -1  12   0 206.853 162.095   1
   1 -12   0 14.5552 141.137   1
   1  12   1 2923.38 282.001   1
   1 -12   1 2638.47 236.232   1
  -1 -12  -1 3014.43 271.411   1
  -1  12  -1 2722.66 245.855   1
   1  12   2 2626.26 276.933   1
  -1 -12  -2 2611.92 268.609   1
  -1  12  -2 2472.64 206.045   1
   1 -12   2 2386.43 198.386   1
  -1 -12  -3 122.541 168.293   1
  -1  12  -3 125.888 67.9564   1
   1  12   3-87.5749 205.720   1
   1 -12   3 57.3778 59.9961   1
  -1 -12  -4 8106.44 570.349   1
   1  12   4 7435.42 566.443   1
   1  12   5 201.549 206.269   1
  -1 -12  -5 658.517 216.150   1
   1  12   7-28.0039 216.692   1
  -1 -12  -7-78.4851 222.441   1
   1  12   8 1082.13 268.655   1
  -1 -12  -8 463.580 261.311   1
   1  12   9-182.271 234.175   1
  -1 -12  -9 198.297 214.259   1
   1  12  10 3831.74 399.913   1
  -1 -12 -10 3391.46 377.578   1
  -1 -12 -11 60.1719 251.054   1
   1  12  12 1190.50 305.096   1
  -1 -12 -12 1293.57 267.116   1
   1  12  13 606.623 261.137   1
  -1 -12 -13-62.8732 225.911   1
   1  12  14 889.359 291.870   1
   1  12  15 693.437 300.474   1
  -1 -12 -15-97.4156 256.233   1
   1  12  16 280.428 294.149   1
  -1 -12 -16 427.139 275.812   1
   1  12  17 246.461 286.229   1
  -1 -12 -17-66.0784 261.288   1
   1  12  18 669.895 307.278   1
  -1 -12 -18-132.340 258.182   1
   1  12  20 104.449 261.397   1
  -1 -12 -20 166.805 238.367   1
   1  12  21 34.5877 253.023   1
  -1 -12 -21 630.180 270.271   1
   1  12  22 376.608 249.807   1
  -1 -12 -22 426.980 250.473   1
   1  12  23 337.792 211.029   1
  -1 -12 -23-260.169 218.733   1
   1  12  24 233.155 224.055   1
  -1 -12 -24-32.0761 185.041   1
  -1  13  24 539.125 267.161   1
   1 -13 -24 159.839 241.644   1
  -1  13  23-137.824 260.690   1
   1 -13 -23 358.679 240.910   1
  -1  13  22 350.807 272.674   1
   1 -13 -22 66.3169 247.139   1
  -1  13  21 427.047 275.697   1
   1 -13 -21 67.2874 254.839   1
   1 -13 -20 542.995 246.002   1
  -1  13  20 392.800 271.486   1
  -1  13  19-143.052 227.182   1
   1 -13 -19 170.618 199.399   1
  -1  13  18 142.724 277.213   1
  -1  13  17 428.252 293.147   1
   1 -13 -17-68.4211 268.756   1
  -1  13  16 353.434 242.104   1
   1 -13 -16 374.504 220.835   1
  -1  13  14 311.203 247.488   1
   1 -13 -14 266.283 216.682   1
  -1  13  13-204.663 288.218   1
   1 -13 -13 262.662 273.953   1
  -1  13  12 1773.14 329.239   1
   1 -13 -12 2213.82 325.983   1
  -1  13  11 654.954 276.044   1
   1 -13 -11 471.031 269.771   1
  -1  13  10 574.432 268.688   1
   1 -13 -10 428.367 252.046   1
  -1  13   9 650.401 263.814   1
   1 -13  -9-29.6905 253.718   1
  -1  13   8 2127.26 325.395   1
   1 -13  -8 1210.47 298.463   1
  -1  13   7 258.914 243.962   1
   1 -13  -7 27.6766 235.437   1
  -1  13   6 1131.11 261.473   1
   1 -13  -6 1512.88 268.619   1
  -1  13   4 446.968 219.379   1
   1 -13  -4-307.593 199.312   1
  -1 -13   3-75.2472 78.4693   1
  -1  13   3-46.7320 201.681   1
   1  13  -3 62.7759 86.0370   1
   1  13  -2 4606.18 321.904   1
  -1  13   2 4423.96 373.806   1
   1 -13  -2 4683.95 373.200   1
  -1 -13   2 4084.10 313.371   1
  -1  13   1-19.3085 168.627   1
   1 -13  -1 36.1823 156.147   1
  -1 -13   0 802.967 167.863   1
  -1  13   0 718.863 171.760   1
   1  13   0 876.683 181.979   1
   1 -13   0 843.631 162.394   1
  -1 -13  -1 250.207 159.081   1
  -1  13  -1 27.6759 138.568   1
   1 -13   1 51.4624 128.025   1
   1  13   1 478.633 175.079   1
   1 -13   2 3957.34 289.098   1
   1  13   2 3882.00 358.409   1
  -1 -13  -2 4245.43 347.094   1
  -1  13  -2 3974.94 289.611   1
  -1 -13  -3 214.849 182.658   1
   1 -13   3-61.9450 51.6681   1
  -1  13  -3 60.5404 60.0531   1
   1  13   3-138.702 207.673   1
   1  13   4 49.6256 202.161   1
  -1 -13  -4 415.419 203.772   1
   1  13   6 1056.94 257.394   1
  -1 -13  -6 1475.40 247.161   1
   1  13   7-29.1133 246.269   1
  -1 -13  -7 379.392 222.058   1
   1  13   8 1361.66 302.154   1
  -1 -13  -8 1549.25 289.748   1
   1  13   9 313.073 249.488   1
  -1 -13  -9 29.1593 238.799   1
   1  13  10 709.432 283.803   1
  -1 -13 -10 510.469 260.776   1
   1  13  11 1056.69 269.725   1
  -1 -13 -11 400.372 242.641   1
   1  13  12 2322.55 362.806   1
  -1 -13 -12 2515.85 335.599   1
   1  13  13-34.2480 287.616   1
  -1 -13 -13 192.001 265.344   1
   1  13  14 659.919 262.812   1
  -1 -13 -14 943.415 256.956   1
   1  13  16 494.437 279.663   1
  -1 -13 -16 463.971 269.021   1
   1  13  17 389.296 281.606   1
  -1 -13 -17 332.126 258.764   1
   1  13  18 705.167 292.374   1
   1  13  19 419.939 272.766   1
  -1 -13 -19-301.793 248.659   1
   1  13  20 556.787 268.194   1
  -1 -13 -20 800.576 270.420   1
   1  13  21-275.768 274.661   1
  -1 -13 -21 628.326 268.975   1
   1  13  22 238.323 256.529   1
  -1 -13 -22-98.3070 243.998   1
   1  13  23 67.1858 247.306   1
  -1 -13 -23 291.249 230.325   1
   1  13  24 264.643 235.355   1
  -1 -13 -24 31.7065 218.568   1
  -1  14  23 612.589 277.084   1
  -1  14  21 459.668 294.809   1
   1 -14 -21 602.329 258.880   1
   1 -14 -19 34.1573 203.529   1
  -1  14  19 179.686 220.710   1
  -1  14  18 215.786 279.780   1
   1 -14 -18 343.164 256.024   1
  -1  14  17 757.612 277.919   1
   1 -14 -17 34.4218 245.714   1
  -1  14  16 788.567 299.496   1
   1 -14 -16 927.844 280.111   1
  -1  14  15 714.303 289.055   1
   1 -14 -15 34.2342 250.537   1
  -1  14  14 35.2302 264.859   1
   1 -14 -14 508.936 271.589   1
  -1  14  13 348.480 258.757   1
   1 -14 -13 134.307 227.318   1
  -1  14  12 412.189 268.677   1
   1 -14 -12 363.882 260.692   1
  -1  14  11 741.992 291.775   1
   1 -14 -11 324.775 256.731   1
  -1  14   9 128.461 235.248   1
   1 -14  -9-61.8343 233.839   1
  -1  14   8 93.3532 229.841   1
   1 -14  -8 29.9516 241.023   1
  -1  14   7 995.825 289.618   1
   1 -14  -7 809.460 251.978   1
  -1  14   6 58.1369 241.002   1
   1 -14  -6 27.7174 221.498   1
  -1  14   5 500.388 216.828   1
   1 -14  -5-211.122 216.100   1
   1 -14  -4 2266.11 270.908   1
  -1  14   4 1794.82 280.225   1
   1 -14  -3 232.815 199.639   1
  -1 -14   3 298.849 75.0424   1
  -1  14   3 516.451 225.578   1
   1  14  -3 128.062 84.2985   1
   1 -14  -2 1090.83 203.909   1
  -1 -14   2 1187.30 148.050   1
  -1  14   2 1108.82 225.499   1
   1  14  -2 901.005 152.002   1
   1 -14  -1 189.439 174.914   1
  -1  14   1 20.7022 182.481   1
   1  14   0 141.947 153.618   1
   1 -14   0-98.9691 153.008   1
  -1  14   0-89.4058 152.039   1
  -1 -14   0-101.591 150.867   1
  -1 -14  -1 75.7695 162.798   1
   1  14   1 263.326 179.199   1
  -1 -14  -2 1236.39 194.857   1
   1 -14   2 1046.93 143.110   1
  -1  14  -2 1111.89 148.615   1
   1  14   2 1008.58 209.664   1
   1  14   3 485.254 212.233   1
  -1 -14  -3 816.643 216.994   1
   1  14   4 1141.32 257.566   1
  -1 -14  -4 1476.77 223.012   1
   1  14   5 137.345 224.790   1
  -1 -14  -5-25.6320 201.253   1
   1  14   6-115.368 235.228   1
  -1 -14  -6 53.8428 212.876   1
   1  14   7 1142.97 274.958   1
  -1 -14  -7 870.550 256.879   1
   1  14   8-31.1788 252.689   1
  -1 -14  -8 262.042 234.385   1
   1  14   9-192.893 250.125   1
  -1 -14  -9 780.971 263.528   1
   1  14  11 371.163 268.564   1
  -1 -14 -11 347.565 245.361   1
   1  14  12 686.941 274.531   1
  -1 -14 -12 450.335 254.675   1
   1  14  13 313.971 251.691   1
  -1 -14 -13 196.253 220.451   1
   1  14  14-211.250 290.007   1
  -1 -14 -14 231.259 269.440   1
   1  14  15 709.148 287.662   1
  -1 -14 -15 565.639 255.293   1
   1  14  16 568.905 260.336   1
  -1 -14 -16 233.553 225.502   1
   1  14  17 567.132 250.628   1
  -1 -14 -17 503.956 238.815   1
   1  14  18 211.180 253.531   1
  -1 -14 -18-101.180 227.948   1
   1  14  19 315.115 276.034   1
  -1 -14 -19 33.5770 238.921   1
   1  14  21 823.377 281.193   1
  -1 -14 -21 165.160 252.349   1
   1  14  23 734.854 275.392   1
  -1 -14 -23 160.127 240.713   1
  -1  15  22 446.751 272.020   1
  -1  15  21 210.353 267.353   1
   1 -15 -21 99.7939 245.829   1
  -1  15  20 35.6547 239.797   1
   1 -15 -20 33.7414 235.661   1
  -1  15  19 433.398 261.733   1
   1 -15 -19 136.585 225.655   1
  -1  15  18 400.960 300.891   1
   1 -15 -18 654.745 278.092   1
   1 -15 -17 138.441 208.741   1
  -1  15  17-291.351 226.240   1
  -1  15  16 363.000 297.542   1
   1 -15 -16 242.447 256.379   1
  -1  15  15-108.813 257.027   1
   1 -15 -15 519.073 250.601   1
  -1  15  14 397.268 277.708   1
   1 -15 -14 103.378 256.939   1
  -1  15  13 213.801 270.638   1
   1 -15 -13 34.1521 258.395   1
  -1  15  12 387.426 269.346   1
   1 -15 -12 371.490 244.257   1
  -1  15  11 173.490 258.819   1
   1 -15 -11 365.802 251.043   1
  -1  15  10 34.0452 264.501   1
   1 -15 -10 228.318 242.961   1
  -1  15   8 520.178 262.372   1
   1 -15  -8 1116.27 271.865   1
  -1  15   7 63.2740 233.824   1
   1 -15  -7 240.212 226.399   1
   1 -15  -6 2629.94 314.236   1
  -1  15   6 2448.38 339.285   1
   1 -15  -5-82.7987 228.086   1
  -1  15   5 204.457 254.350   1
   1 -15  -3 24.4476 181.299   1
  -1 -15   3 106.287 49.7535   1
   1  15  -3-10.0592 57.6702   1
  -1 -15   2 1180.14 156.545   1
   1 -15  -2 1182.66 231.203   1
  -1  15   2 1489.10 249.001   1
   1  15  -2 1497.19 169.773   1
  -1 -15   1 91.1628 143.448   1
   1 -15  -1-20.0425 164.008   1
   1  15  -1-32.3552 144.938   1
  -1  15   1 42.8529 177.639   1
   1  15   0 436.187 170.604   1
   1 -15   0 173.355 158.194   1
  -1  15   0 298.862 163.859   1
  -1 -15   0 180.671 146.191   1
  -1 -15  -1 162.393 172.883   1
   1  15   1 191.242 180.946   1
  -1 -15  -2 1561.95 230.173   1
   1 -15   2 1414.22 151.700   1
  -1  15  -2 1294.61 162.357   1
   1  15   2 1588.70 247.578   1
   1  15   3-101.756 209.784   1
  -1 -15  -3-238.249 204.662   1
   1  15   5 114.796 224.511   1
  -1 -15  -5-26.8544 200.743   1
   1  15   6 2702.73 363.792   1
  -1 -15  -6 2924.02 332.563   1
   1  15   7 62.4045 232.407   1
  -1 -15  -7 175.379 232.049   1
   1  15   8 773.691 267.528   1
  -1 -15  -8 392.682 229.016   1
   1  15  10-237.332 254.461   1
  -1 -15 -10 95.2834 232.680   1
   1  15  11 379.363 283.731   1
  -1 -15 -11 258.925 260.174   1
   1  15  12-35.0020 250.065   1
  -1 -15 -12 295.562 228.439   1
   1  15  13-247.424 270.058   1
  -1 -15 -13 895.535 277.389   1
   1  15  14 249.321 256.027   1
  -1 -15 -14 334.190 232.974   1
   1  15  15 285.065 269.375   1
  -1 -15 -15 472.817 266.077   1
   1  15  16-142.614 277.173   1
  -1 -15 -16 540.710 270.353   1
   1  15  17 177.141 266.306   1
  -1 -15 -17 339.454 257.191   1
   1  15  18-70.5393 230.421   1
  -1 -15 -18 439.674 219.833   1
   1  15  19 104.934 216.003   1
  -1 -15 -19-67.1154 221.219   1
   1  15  20 34.5962 234.940   1
  -1 -15 -20-33.3114 227.300   1
   1  15  21 581.339 269.468   1
  -1 -15 -21-395.359 234.284   1
   1  15  22 101.189 255.173   1
  -1  16  21 104.100 257.464   1
   1 -16 -21 198.104 232.854   1
  -1  16  20-35.4041 216.078   1
   1 -16 -20 67.1638 194.953   1
  -1  16  19 35.9774 276.309   1
   1 -16 -19 68.0963 236.732   1
  -1  16  18 145.705 271.906   1
   1 -16 -18 517.110 261.475   1
  -1  16  17-36.7420 277.796   1
   1 -16 -17 799.206 269.867   1
  -1  16  15 183.934 279.368   1
   1 -16 -15 34.9574 250.787   1
  -1  16  14 440.858 256.728   1
   1 -16 -14-104.741 227.958   1
  -1  16  13 73.1548 238.651   1
   1 -16 -13-34.7571 215.883   1
  -1  16  12 72.5614 246.434   1
   1 -16 -12 103.412 227.294   1
  -1  16  11 35.8426 245.913   1
   1 -16 -11 272.492 233.711   1
  -1  16  10 246.940 250.519   1
   1 -16 -10 435.738 252.332   1
  -1  16   9 760.800 290.649   1
   1 -16  -9 197.042 246.875   1
  -1  16   8 1120.82 288.206   1
   1 -16  -8 1123.31 276.504   1
  -1  16   7-32.9640 237.451   1
   1 -16  -7-62.3072 233.804   1
  -1  16   6 793.892 268.606   1
   1 -16  -6 541.828 254.124   1
  -1  16   5 151.902 230.856   1
   1 -16  -5 173.206 240.284   1
  -1  16   4 462.070 250.549   1
   1 -16  -4 409.925 242.071   1
  -1  16   3-272.965 219.707   1
   1 -16  -3 25.4170 186.266   1
  -1  16   2 327.070 209.939   1
   1  16  -2 237.875 130.396   1
  -1 -16   2 575.555 128.522   1
   1 -16  -2 442.338 200.561   1
  -1  16   1 180.696 188.636   1
   1  16  -1 436.854 159.152   1
   1 -16  -1 355.521 188.135   1
  -1 -16   1 202.560 142.914   1
  -1  16   0-38.9691 165.715   1
   1  16   0 60.5869 165.866   1
  -1 -16   0 75.9343 154.374   1
   1 -16   0 199.850 160.111   1
   1  16   1 408.761 198.378   1
  -1 -16  -1 345.091 183.549   1
  -1 -16  -2 448.578 201.806   1
   1 -16   2 388.961 105.702   1
  -1  16  -2 264.303 114.588   1
   1  16   2 442.764 201.033   1
   1  16   4 168.755 223.269   1
  -1 -16  -4 510.945 233.631   1
   1  16   5 148.460 221.975   1
  -1 -16  -5-252.958 219.103   1
   1  16   6 154.876 237.355   1
  -1 -16  -6 293.327 221.389   1
   1  16   7-64.3910 227.008   1
  -1 -16  -7-181.138 231.087   1
   1  16   8 530.411 266.732   1
  -1 -16  -8 1150.76 272.152   1
   1  16   9 407.548 271.446   1
  -1 -16  -9-127.441 221.572   1
   1  16  10 242.423 257.114   1
  -1 -16 -10 195.011 237.426   1
   1  16  11 562.854 278.872   1
  -1 -16 -11 164.999 237.509   1
   1  16  12 283.662 258.012   1
  -1 -16 -12 235.198 237.265   1
   1  16  13-107.201 260.671   1
  -1 -16 -13 33.8650 244.974   1
   1  16  14-35.7635 265.267   1
  -1 -16 -14 239.822 243.668   1
   1  16  15-357.945 276.025   1
  -1 -16 -15 68.5987 239.672   1
   1  16  17 142.418 264.211   1
  -1 -16 -17 204.947 249.377   1
   1  16  18 176.373 272.230   1
  -1 -16 -18 270.751 247.228   1
   1  16  19 139.603 253.651   1
  -1 -16 -19 134.425 229.451   1
   1  16  20 310.698 237.862   1
  -1 -16 -20-66.5059 184.024   1
   1  16  21 34.0762 209.214   1
  -1 -16 -21 32.6664 200.559   1
   1 -17 -20 367.068 241.734   1
  -1  17  20 70.1543 254.067   1
   1 -17 -19 306.023 251.151   1
  -1  17  19-178.727 261.866   1
   1 -17 -18 275.691 228.516   1
  -1  17  18 36.3215 225.786   1
   1 -17 -17 383.666 263.814   1
  -1  17  17-294.077 271.496   1
   1 -17 -16 35.1169 240.776   1
  -1  17  16-148.424 257.986   1
   1 -17 -14 459.906 242.191   1
  -1  17  14 186.911 268.820   1
   1 -17 -13 459.215 258.934   1
  -1  17  13-149.320 265.594   1
   1 -17 -12 140.562 243.209   1
  -1  17  12-37.1405 279.833   1
   1 -17 -11-174.183 243.483   1
  -1  17  11-147.284 261.965   1
   1 -17 -10-68.7934 231.365   1
  -1  17  10-72.7309 264.196   1
   1 -17  -9-507.339 242.906   1
  -1  17   9 143.017 246.607   1
   1 -17  -8 33.1623 234.365   1
  -1  17   8 629.521 273.157   1
   1 -17  -7 485.228 242.453   1
  -1  17   7 136.114 230.660   1
   1 -17  -6 906.200 257.020   1
  -1  17   6 921.966 274.662   1
   1 -17  -5 328.465 230.162   1
  -1  17   5 348.267 235.597   1
   1 -17  -4 84.7276 197.552   1
  -1  17   4 789.368 251.830   1
   1 -17  -2 24.3023 183.816   1
  -1  17   2 52.5183 206.169   1
   1 -17  -1 130.607 173.346   1
  -1  17   1-70.2362 179.802   1
   1  17  -1 16.8838 154.983   1
   1  17   0 440.230 186.321   1
  -1  17   0 740.315 185.458   1
  -1 -17  -1 45.3083 186.779   1
   1  17   1 240.077 193.345   1
  -1 -17  -2-174.429 185.519   1
   1  17   2 210.524 191.161   1
   1  17   4-117.768 228.655   1
  -1 -17  -4 198.029 218.088   1
   1  17   5-123.371 251.544   1
  -1 -17  -5 147.717 223.445   1
   1  17   6 512.581 250.548   1
  -1 -17  -6 1258.14 252.318   1
   1  17   7 33.0802 231.101   1
  -1 -17  -7 158.483 225.429   1
   1  17   8 203.442 252.438   1
  -1 -17  -8-162.313 224.650   1
   1  17   9-34.6198 239.785   1
  -1 -17  -9 364.676 231.751   1
   1  17  10 175.879 255.719   1
  -1 -17 -10 168.509 221.257   1
   1  17  11 106.823 258.090   1
  -1 -17 -11 443.576 247.360   1
   1  17  12 539.396 285.651   1
  -1 -17 -12-34.4703 237.802   1
   1  17  13 72.2573 241.817   1
  -1 -17 -13 69.2737 223.660   1
   1  17  14 579.476 283.923   1
  -1 -17 -14 104.033 236.227   1
   1  17  16 431.989 286.243   1
  -1 -17 -16 207.966 247.114   1
   1  17  17-107.040 254.928   1
  -1 -17 -17-171.783 218.403   1
   1  17  18 495.910 250.930   1
  -1 -17 -18-136.505 225.175   1
   1  17  19 421.174 273.854   1
  -1 -17 -19 33.6460 246.781   1
   1  17  20-34.4377 259.457   1
  -1 -17 -20 99.0395 236.780   1
  -1  18  20 417.295 277.672   1
   1 -18 -20 296.652 241.316   1
  -1  18  19 70.9987 228.028   1
   1 -18 -19-236.106 209.564   1
  -1  18  18 144.601 284.002   1
   1 -18 -18 206.177 236.925   1
  -1  18  17 110.126 234.613   1
   1 -18 -17 174.667 214.632   1
  -1  18  16 780.175 286.429   1
   1 -18 -16-424.221 242.430   1
  -1  18  15 112.487 283.589   1
   1 -18 -15-71.3162 251.293   1
  -1  18  13-37.7702 275.875   1
   1 -18 -13 501.621 263.908   1
  -1  18  12 640.965 285.191   1
   1 -18 -12 250.415 255.616   1
  -1  18  10 148.601 266.612   1
   1 -18 -10 176.671 240.140   1
  -1  18   9 219.901 259.126   1
   1 -18  -9 487.933 248.675   1
  -1  18   8 35.9985 264.190   1
   1 -18  -8 478.631 246.790   1
  -1  18   6 240.139 232.659   1
   1 -18  -6 417.580 216.902   1
  -1  18   5 299.442 256.583   1
   1 -18  -5 30.8566 199.362   1
  -1  18   4 347.389 245.183   1
  -1  18   3 88.9673 192.549   1
   1  18   3 59.5823 227.948   1
   1  18   4 716.940 246.531   1
   1  18   5 292.035 240.095   1
  -1 -18  -5 217.429 229.872   1
   1  18   6 301.018 256.888   1
  -1 -18  -6-128.756 228.899   1
   1  18   8 455.705 261.451   1
  -1 -18  -8 505.772 241.376   1
   1  18   9 285.340 252.942   1
  -1 -18  -9 240.346 242.454   1
   1  18  10 650.338 269.044   1
  -1 -18 -10 208.657 248.483   1
   1  18  12 512.851 280.780   1
  -1 -18 -12 105.785 237.759   1
   1  18  13-73.3649 252.764   1
  -1 -18 -13 282.515 228.095   1
   1  18  15-292.582 263.718   1
  -1 -18 -15-140.947 239.608   1
   1  18  16 290.065 259.267   1
  -1 -18 -16 174.633 243.188   1
   1  18  17-36.0407 255.424   1
  -1 -18 -17 449.277 247.106   1
   1  18  18-35.4869 266.763   1
  -1 -18 -18 544.442 248.708   1
   1  18  19 490.490 244.842   1
  -1 -18 -19-133.765 194.330   1
   1  18  20-275.762 246.200   1
  -1 -18 -20 98.2975 219.330   1
  -1  19  18-144.056 242.351   1
  -1  19  17 36.6902 260.873   1
  -1  19  16 595.244 288.869   1
  -1  19  15 489.515 264.531   1
  -1  19  14 531.750 269.463   1
  -1  19  13-229.163 259.715   1
  -1  19  12 574.091 291.397   1
  -1  19  11-76.5121 257.322   1
   1  19  11 300.226 269.723   1
   1  19  12-37.5848 255.244   1
   1  19  14 223.747 258.395   1
   1  19  15-334.588 275.250   1
   1  19  16-220.366 241.218   1
   1  19  17 545.467 288.281   1
   1  19  18 249.798 246.239   1
  -2   0  26 303.572 245.264   1
   2   0 -26 104.499 244.653   1
  -2   0  25-37.6572 229.955   1
   2   0 -25-209.820 219.821   1
  -2   0  24 969.383 275.901   1
   2   0 -24 1356.64 289.878   1
  -2   0  23 110.175 232.449   1
   2   0 -23 379.738 244.789   1
  -2   0  22-144.076 244.602   1
   2   0 -22 170.723 254.209   1
  -2   0  21 317.551 264.803   1
   2   0 -21-167.622 253.576   1
  -2   0  20 3343.56 377.775   1
   2   0 -20 3279.96 382.240   1
  -2   0  19-100.669 237.536   1
   2   0 -19 127.351 241.730   1
  -2   0  18 910.612 272.117   1
   2   0 -18 2401.65 322.205   1
  -2   0  17 188.242 285.205   1
   2   0 -17 237.374 255.646   1
  -2   0  16 1656.74 311.506   1
   2   0 -16 1652.83 308.264   1
  -2   0  15 85.7675 231.032   1
   2   0 -15 244.668 215.948   1
   2   0 -14 13439.1 905.302   1
   2   0 -13 73.1409 219.183   1
  -2   0  13 229.915 240.121   1
  -2   0  12 6407.64 520.503   1
   2   0 -12 7123.36 523.598   1
   2   0 -11-64.1228 189.459   1
  -2   0  11-156.710 206.658   1
   2   0 -10 178.106 214.226   1
  -2   0  10 62.1908 200.161   1
   2   0  -9 254.843 184.720   1
  -2   0   9-57.4154 182.563   1
  -2   0   8 12913.1 800.320   1
   2   0  -8 11572.0 789.180   1
  -2   0   7 126.062 187.747   1
   2   0  -7 14.9252 171.899   1
  -2   0   5-24.7719 183.135   1
   2   0  -5 57.8037 171.626   1
  -2   0   4 27787.2 1639.88   1
   2   0  -4 26668.1 1636.25   1
  -2   0   3 27.2667 185.669   1
   2   0  -3-85.4127 181.391   1
   2   0  -2 114067. 6728.48   1
  -2   0   2 115548. 6729.30   1
   2   0  -1-130.293 135.567   1
  -2   0   1-40.1770 161.542   1
   2   0   0 15319.4 1031.70   1
  -2   0   0 19131.3 1035.67   1
  -2   0  -1-45.4376 129.821   1
   2   0   1 281.753 137.189   1
  -2   0  -2 112362. 6483.78   1
   2   0   2 108841. 6483.83   1
  -2   0  -3 24.8760 154.037   1
   2   0   3-120.545 162.498   1
   2   0   4 29934.6 1720.90   1
  -2   0  -4 27509.7 1715.42   1
  -2   0  -5 55.7032 176.368   1
   2   0   5-188.469 198.308   1
  -2   0  -7 14.4619 159.992   1
   2   0   7-46.7024 169.391   1
  -2   0  -8 11940.7 762.471   1
   2   0   8 11407.2 768.543   1
   2   0   9-37.1618 182.688   1
  -2   0  -9 52.6263 172.078   1
   2   0  10-20.1974 190.209   1
   2   0  11 350.066 203.819   1
  -2   0 -11 83.8568 190.272   1
  -2   0 -12 6736.25 498.009   1
   2   0  12 6266.92 499.320   1
   2   0  13-125.358 215.894   1
  -2   0 -13-143.748 223.490   1
   2   0  14 11338.6 815.779   1
  -2   0 -14 12170.3 812.914   1
   2   0  15-225.896 236.719   1
   2   0  16 1501.34 288.938   1
  -2   0 -16 1734.43 284.947   1
   2   0  17-274.813 254.126   1
  -2   0 -17-28.6198 231.246   1
   2   0  18 2027.34 314.589   1
  -2   0 -18 1892.23 311.154   1
   2   0  20 3288.98 380.944   1
  -2   0 -20 3194.75 372.021   1
   2   0  21 274.589 255.663   1
  -2   0 -21 32.1574 217.471   1
   2   0  22 315.087 232.507   1
  -2   0 -22 230.022 240.230   1
   2   0  23 353.976 256.263   1
  -2   0 -23 33.3338 227.691   1
   2   0  24 1854.66 311.408   1
  -2   0 -24 1025.35 283.332   1
   2   0  25-72.0589 228.872   1
  -2   0 -25 34.5598 235.820   1
  -2   0 -26 771.177 271.931   1
   2  -1 -26 69.4651 233.625   1
  -2   1  26 74.7930 238.893   1
   2   1 -25 769.682 263.205   1
  -2  -1  25-152.424 246.724   1
   2  -1 -24 347.526 250.912   1
   2   1 -24 627.746 266.355   1
  -2   1  24 147.875 240.417   1
  -2  -1  24 976.450 283.307   1
   2  -1 -23 622.975 268.014   1
  -2   1  23 255.609 260.885   1
   2   1 -22 1425.98 291.381   1
  -2  -1  22 1588.99 287.921   1
   2  -1 -21 842.459 280.128   1
   2   1 -21 33.3525 239.055   1
  -2   1  21 495.779 278.779   1
  -2  -1  21 140.740 244.354   1
   2   1 -20 195.131 234.428   1
   2  -1 -20-65.8935 275.052   1
  -2  -1  20 410.664 275.507   1
  -2   1  20 69.4461 273.738   1
   2  -1 -19 994.466 284.192   1
  -2   1  19 474.647 272.390   1
   2   1 -18 762.685 273.186   1
  -2  -1  18 769.232 296.032   1
   2   1 -17 2897.31 338.962   1
  -2  -1  17 2929.57 365.048   1
  -2   1  17 2881.58 368.564   1
  -2  -1  16 5400.55 476.835   1
  -2   1  16 5125.95 477.990   1
   2  -1 -16 4487.88 468.474   1
   2   1 -16 5058.91 445.610   1
  -2   1  15 436.362 245.321   1
   2   1 -15 372.507 232.129   1
  -2  -1  15 533.920 242.884   1
   2  -1 -15 222.049 234.893   1
   2  -1 -14 3227.50 338.686   1
  -2   1  14 2786.01 343.462   1
  -2  -1  13 5808.69 493.309   1
   2   1 -13 6609.40 492.288   1
   2  -1 -12 497.578 253.270   1
  -2   1  12 518.866 223.504   1
   2   1 -12 110.772 201.151   1
  -2  -1  11 3216.55 334.199   1
   2  -1 -11 3149.57 334.509   1
   2   1 -11 3084.43 308.836   1
  -2   1  11 4238.41 364.761   1
  -2   1  10 23148.8 1512.76   1
  -2  -1  10 24236.5 1509.57   1
   2   1 -10 25310.5 1507.64   1
   2  -1 -10 24869.2 1518.78   1
  -2   1   9 1512.80 241.602   1
   2  -1  -9 1336.39 218.961   1
  -2  -1   9 1296.39 229.289   1
   2   1  -9 1542.81 213.702   1
  -2   1   8 25175.7 1641.77   1
  -2  -1   8 25838.5 1634.98   1
   2  -1  -8 28453.9 1643.79   1
   2   1  -8 27876.2 1635.86   1
  -2   1   7 18079.8 1086.61   1
   2  -1  -7 16522.8 1079.24   1
  -2   1   6 4710.99 369.606   1
  -2  -1   6 4006.12 342.349   1
   2   1  -6 3991.50 334.535   1
   2  -1  -6 4901.60 367.674   1
  -2  -1   5 8266.86 564.333   1
  -2   1   5 8172.42 586.711   1
   2   1  -5 7893.15 564.258   1
  -2  -1   4 4678.60 353.392   1
  -2   1   4 4574.71 370.300   1
   2   1  -4 3708.90 337.147   1
  -2   1   3 104011. 6470.94   1
   2   1  -3 114923. 6463.37   1
  -2  -1   3 106710. 6464.38   1
   2  -1  -3 114674. 6470.24   1
   2   1  -2 3461.24 242.855   1
  -2  -1   2 3448.26 251.254   1
  -2   1   2 3172.04 253.461   1
  -2   1   1 20456.2 1254.82   1
   2   1  -1 18355.0 1246.27   1
  -2  -1   1 21338.5 1249.68   1
   2  -1   0 74.1446 148.531   1
  -2   1   0 6.38477 152.301   1
  -2  -1   0 83.8347 142.374   1
   2   1   0-31.5103 142.015   1
   2   1   1 21268.0 1069.15   1
  -2  -1  -1 21200.1 1069.80   1
  -2  -1  -2 2196.88 216.033   1
  -2   1  -2 2545.76 211.535   1
   2  -1   2 2664.20 217.235   1
   2   1   2 2175.51 218.234   1
   2   1   3 113443. 6218.98   1
  -2   1  -3 98004.5 6207.83   1
  -2  -1  -3 113572. 6218.69   1
   2  -1   3 102402. 6210.26   1
  -2  -1  -4 4548.21 342.755   1
  -2   1  -4 3969.82 314.445   1
   2  -1   4 3875.23 319.019   1
  -2  -1  -5 8025.85 558.151   1
  -2   1  -5 7795.53 544.351   1
   2  -1   5 9399.19 551.734   1
   2   1   5 8047.42 563.029   1
  -2  -1  -6 4827.65 352.254   1
  -2   1  -6 4514.31 334.172   1
   2  -1   6 3942.59 336.182   1
   2   1   6 4037.41 358.906   1
  -2  -1  -7 15741.8 980.247   1
   2   1   7 15261.6 984.433   1
   2   1   8 25587.4 1567.45   1
   2  -1   8 24636.1 1555.57   1
  -2   1  -8 25440.9 1551.44   1
  -2  -1  -8 26213.3 1563.23   1
   2   1   9 1372.19 247.754   1
   2  -1   9 1384.24 210.379   1
  -2   1  -9 1025.80 205.188   1
  -2  -1  -9 1278.06 241.697   1
   2   1  10 23886.1 1480.57   1
   2  -1  10 23644.7 1469.25   1
   2  -1  11 3909.68 336.221   1
   2   1  11 3172.96 332.453   1
  -2  -1 -11 3542.73 339.694   1
  -2   1 -11 3266.08 317.680   1
   2   1  12 462.775 230.616   1
  -2   1 -12-173.808 199.009   1
  -2  -1 -12 187.002 203.063   1
  -2   1 -13 5091.53 432.643   1
   2  -1  13 5616.90 448.214   1
   2   1  14 2936.31 367.240   1
  -2  -1 -14 3628.14 360.057   1
   2  -1  15 603.203 233.271   1
  -2  -1 -15-26.9858 240.607   1
  -2   1 -15 436.342 217.819   1
  -2  -1 -16 4692.85 446.560   1
  -2   1 -16 5457.30 435.916   1
   2   1  16 3940.76 462.910   1
   2  -1  16 5291.04 458.798   1
   2   1  17 2773.28 385.045   1
   2  -1  17 2189.74 335.503   1
  -2  -1 -17 2795.78 347.498   1
  -2   1 -17 3364.05 355.941   1
   2  -1  18 780.877 269.443   1
   2   1  18 1092.09 298.297   1
  -2  -1 -18 840.599 257.021   1
  -2   1 -18 757.423 269.974   1
   2  -1  19 451.727 270.107   1
   2   1  19 132.361 228.924   1
  -2   1 -19 873.503 265.589   1
  -2  -1 -19 708.651 248.951   1
   2  -1  20 332.288 272.802   1
   2   1  20-101.457 241.502   1
  -2   1 -20 93.1959 221.838   1
  -2  -1 -20-252.478 255.668   1
   2   1  21-34.4802 270.225   1
   2  -1  21 718.193 258.195   1
  -2  -1 -21 644.411 246.258   1
  -2   1 -21 513.039 234.630   1
   2   1  22 1229.32 293.417   1
   2  -1  22 1360.94 293.522   1
  -2  -1 -22 1612.98 295.096   1
  -2   1 -22 1637.82 286.389   1
   2   1  23 35.4815 215.254   1
  -2  -1 -23-33.2984 232.558   1
   2   1  24 71.0469 245.804   1
   2  -1  24 251.066 252.690   1
  -2   1 -24 859.467 246.679   1
  -2  -1 -24 1081.59 284.859   1
   2  -1  25 218.063 245.719   1
  -2   1 -25 34.9936 229.610   1
   2   1  26-179.353 221.585   1
  -2  -1 -26 379.765 236.761   1
  -2   2  27 404.726 271.891   1
   2  -2 -27-33.9461 241.538   1
  -2   2  26 295.426 244.690   1
   2  -2 -26-172.298 258.611   1
  -2   2  25 589.914 258.566   1
   2  -2 -25 450.510 243.164   1
   2   2 -25 177.084 231.064   1
  -2   2  24-109.992 230.524   1
  -2  -2  24 413.366 260.229   1
   2   2 -24-69.7405 244.825   1
   2  -2 -24 451.693 243.951   1
  -2  -2  23 447.242 272.383   1
  -2   2  23 218.417 248.954   1
   2   2 -23 615.839 258.297   1
   2  -2 -23-103.752 254.917   1
  -2  -2  22 399.515 259.696   1
  -2   2  22 144.144 266.464   1
   2   2 -22-33.7196 255.372   1
   2  -2 -22 445.644 273.297   1
  -2  -2  21 176.510 251.215   1
  -2   2  21 391.290 275.424   1
   2  -2 -21-67.4954 264.204   1
   2   2 -21 230.621 242.550   1
  -2   2  20 1363.45 304.810   1
  -2  -2  20 1501.81 300.876   1
   2  -2 -20 1885.95 321.060   1
   2   2 -20 1733.40 300.392   1
  -2   2  19 136.841 243.276   1
  -2  -2  19-131.455 261.736   1
   2  -2 -19-129.394 241.841   1
   2   2 -19-186.977 238.461   1
  -2   2  18 695.608 254.827   1
   2   2 -18 1350.98 270.026   1
   2  -2 -18 346.250 246.188   1
  -2  -2  18 916.140 283.731   1
   2   2 -17 1898.66 294.445   1
   2  -2 -17 2013.11 303.852   1
  -2   2  16 30.9029 252.036   1
   2   2 -16-27.4516 229.053   1
  -2  -2  16 259.548 231.247   1
   2  -2 -16-441.662 284.135   1
  -2   2  15 295.466 230.472   1
   2  -2 -15 396.719 254.912   1
   2   2 -15 911.512 241.012   1
  -2  -2  15 820.692 244.911   1
   2  -2 -14 3549.92 385.452   1
   2   2 -14 4384.08 379.453   1
  -2   2  14 4134.05 400.819   1
  -2  -2  14 3404.53 379.215   1
   2  -2 -13 619.447 251.044   1
   2   2 -13 1170.41 223.049   1
  -2  -2  13 555.794 248.896   1
  -2   2  13 535.704 231.802   1
  -2  -2  12 18772.8 1196.21   1
  -2   2  11 95.1335 233.450   1
   2  -2 -11 412.253 242.729   1
   2   2 -11 79.0536 175.289   1
  -2  -2  11 62.2755 210.714   1
  -2   2  10 16127.7 1130.82   1
  -2  -2  10 19108.0 1127.38   1
   2   2 -10 18818.2 1120.60   1
   2  -2 -10 16753.1 1132.82   1
   2  -2  -9 2819.81 308.749   1
   2   2  -9 2291.53 267.702   1
  -2  -2   9 2622.89 281.408   1
  -2  -2   8 3978.49 309.440   1
  -2   2   8 2771.06 324.700   1
   2  -2  -8 3277.68 324.575   1
   2   2  -8 3423.77 289.169   1
  -2   2   7 841.946 222.961   1
   2  -2  -7 571.811 176.852   1
   2  -2  -6 17060.0 1056.51   1
   2   2  -6 16608.5 1030.08   1
  -2   2   6 17084.2 1057.29   1
  -2  -2   6 16306.5 1034.91   1
   2   2  -5 6543.85 386.656   1
  -2  -2   5 4005.61 386.651   1
  -2  -2   4 11493.5 708.966   1
   2   2  -4 10716.2 704.737   1
   2  -2  -4 10625.8 729.264   1
  -2   2   4 12208.3 726.289   1
  -2  -2   3 4490.21 341.682   1
   2   2  -3 4623.31 348.038   1
  -2   2   3 4753.16 394.201   1
   2   2  -2 13063.4 747.952   1
  -2  -2   2 10758.5 744.653   1
  -2   2   2 13517.5 770.142   1
   2  -2  -2 11885.3 767.626   1
  -2   2   1 141736. 7604.07   1
  -2  -2   1 135299. 7597.97   1
   2  -2  -1 131112. 7603.14   1
   2   2  -1 115441. 7594.21   1
   2   2   0 35199.9 2012.01   1
  -2  -2   0 36830.4 2012.49   1
   2  -2   0 31489.8 2009.41   1
  -2   2   0 32595.2 2009.56   1
   2   2   1 139047. 7002.50   1
   2  -2   1 123817. 6992.66   1
  -2  -2  -1 136769. 7001.53   1
  -2   2  -2 11433.8 700.150   1
  -2  -2  -2 12896.4 718.322   1
   2   2   2 12373.2 722.971   1
   2  -2   3 5426.70 347.954   1
  -2  -2  -3 5040.11 386.888   1
  -2   2  -3 4882.72 345.137   1
   2   2   3 5003.26 393.562   1
  -2  -2  -4 9746.62 729.682   1
   2   2   4 10506.8 730.405   1
   2  -2   4 11253.6 709.410   1
  -2   2  -5 5597.71 426.125   1
   2  -2   5 6916.65 427.394   1
  -2  -2  -6 14487.5 1008.27   1
  -2   2  -6 16889.2 987.253   1
   2   2   6 15103.3 1018.36   1
   2  -2   6 16803.8 991.510   1
  -2  -2  -7 793.800 201.916   1
  -2   2  -7 616.270 147.766   1
   2   2   7 548.635 214.335   1
   2  -2   7 585.223 170.202   1
   2  -2   8 2890.48 269.739   1
  -2  -2  -8 2754.72 300.985   1
  -2   2  -8 3033.18 263.349   1
   2   2   8 3080.12 310.690   1
   2  -2   9 2905.73 279.033   1
  -2   2  -9 3367.34 283.549   1
  -2  -2  -9 2628.62 299.801   1
   2   2   9 3033.02 317.425   1
   2   2  10 17157.8 1103.99   1
  -2  -2 -11 22.7559 204.989   1
  -2   2 -11 114.466 175.572   1
   2  -2  11 19.9097 190.749   1
   2   2  11-213.831 217.505   1
   2  -2  12 17424.3 1112.15   1
  -2   2 -13 245.490 210.539   1
  -2  -2 -13 1022.38 260.261   1
   2   2  13 480.775 277.593   1
   2  -2  13 349.286 229.156   1
  -2  -2 -14 3622.23 382.402   1
   2   2  14 2968.32 375.545   1
  -2   2 -14 4167.92 364.648   1
   2  -2  14 3667.01 360.665   1
  -2  -2 -15 1238.29 271.518   1
  -2   2 -15 846.808 230.212   1
   2  -2  15 905.393 242.625   1
   2   2  15 951.254 293.071   1
  -2   2 -16-78.7060 208.185   1
  -2  -2 -16 57.3985 244.743   1
   2   2  16-61.3354 260.731   1
   2  -2  16 167.893 220.477   1
  -2   2 -17 1948.25 289.389   1
  -2  -2 -17 1923.25 303.293   1
   2  -2  17 1910.21 300.861   1
   2   2  17 1614.74 298.283   1
  -2   2 -18 1373.28 279.852   1
   2  -2  18 920.830 265.314   1
   2   2  18 813.675 260.577   1
  -2   2 -19 89.2169 231.820   1
  -2  -2 -19 124.449 263.718   1
   2  -2  19-286.346 267.177   1
   2   2  19-200.501 265.193   1
  -2  -2 -20 1652.80 303.272   1
   2   2  20 2046.64 344.463   1
  -2  -2 -21 258.788 234.880   1
  -2   2 -21 382.442 244.677   1
   2   2  21 450.047 231.428   1
   2  -2  21 305.492 244.294   1
  -2   2 -22 295.991 225.939   1
  -2  -2 -22 296.717 246.855   1
   2   2  22 210.999 256.933   1
   2  -2  22 173.421 238.230   1
  -2   2 -23 949.572 274.209   1
  -2  -2 -23 432.678 254.180   1
   2  -2  23 707.445 246.185   1
   2   2  23 354.679 263.241   1
  -2  -2 -24 639.564 244.989   1
  -2   2 -24 311.170 262.941   1
   2  -2  24 72.1091 239.365   1
   2   2  24-35.5181 223.642   1
  -2  -2 -25 680.791 278.524   1
   2   2  25 106.507 246.713   1
  -2  -2 -26 136.105 246.574   1
   2   2  26 390.214 244.798   1
  -2  -2 -27 512.463 247.715   1
   2   2  27 461.203 242.593   1
  -2   3  28-108.126 212.061   1
  -2   3  27-290.885 249.352   1
   2  -3 -27 67.5408 234.851   1
  -2   3  26 36.5909 254.525   1
   2  -3 -26 238.945 251.206   1
  -2   3  25 1093.85 296.848   1
   2  -3 -25 34.5544 256.892   1
  -2   3  23 36.3193 247.844   1
  -2  -3  23-476.593 257.223   1
   2  -3 -23 345.460 233.489   1
   2   3 -23 206.510 248.986   1
  -2  -3  22 2129.44 323.677   1
  -2   3  22 1226.47 283.600   1
   2   3 -22 1306.41 288.127   1
   2  -3 -22 1916.56 304.141   1
  -2  -3  21 566.056 272.002   1
   2   3 -21-32.4915 225.225   1
  -2  -3  20 442.871 251.366   1
  -2   3  20 914.583 299.613   1
   2   3 -20 791.262 256.592   1
   2  -3 -20 498.657 259.031   1
  -2   3  19 68.5541 268.408   1
   2   3 -19 213.762 235.704   1
   2  -3 -19 358.396 249.562   1
  -2  -3  19 163.643 235.041   1
   2  -3 -18 2924.26 398.319   1
  -2   3  18 3530.48 415.802   1
   2   3 -18 2959.06 373.921   1
   2   3 -17 280.514 222.225   1
  -2  -3  17 178.980 238.756   1
   2   3 -16 4715.57 402.126   1
   2  -3 -16 3385.94 406.049   1
  -2   3  16 4033.02 413.528   1
  -2  -3  16 4135.80 391.168   1
  -2   3  15-29.9786 236.408   1
   2  -3 -15 375.529 242.754   1
  -2   3  14 2478.07 321.537   1
   2   3 -14 1683.46 262.092   1
  -2  -3  14 1474.63 260.132   1
   2  -3 -14 1637.35 306.488   1
  -2   3  13 164.472 235.645   1
   2  -3 -13 26.3965 218.629   1
   2   3 -13 198.953 191.367   1
  -2  -3  13 652.578 224.315   1
  -2  -3  12 11177.1 764.962   1
  -2   3  12 10587.5 785.251   1
   2  -3 -12 11421.5 785.525   1
   2   3 -12 11943.0 761.472   1
  -2   3  11 2022.13 300.396   1
   2  -3 -11 1638.49 275.277   1
   2   3 -11 1964.33 230.659   1
  -2  -3  11 1796.67 244.246   1
  -2   3  10 10801.0 752.361   1
  -2  -3  10 11582.7 728.990   1
   2   3 -10 10446.3 714.545   1
   2  -3 -10 10695.8 741.898   1
  -2   3   9 1470.77 268.470   1
   2   3  -9 1514.72 203.897   1
   2  -3  -9 1957.57 272.790   1
  -2  -3   9 1729.86 223.924   1
   2  -3  -8 289.317 161.147   1
  -2   3   8 220.359 200.237   1
  -2  -3   7 5968.83 424.128   1
  -2   3   7 5727.77 451.472   1
   2   3  -7 5858.46 424.701   1
   2  -3  -7 6211.66 459.628   1
   2   3  -6 16011.8 953.970   1
   2  -3  -6 14158.6 976.664   1
  -2  -3   6 15682.7 957.396   1
  -2   3   6 15615.0 981.880   1
  -2  -3   5 599.824 154.895   1
   2   3  -5 267.575 136.910   1
   2  -3  -5 788.088 209.897   1
  -2   3   5 660.455 208.246   1
  -2  -3   4 6681.36 460.478   1
   2   3  -4 7367.75 456.108   1
   2  -3  -3 9205.25 666.106   1
  -2  -3   3 9805.62 631.873   1
  -2   3   3 11324.4 670.633   1
   2   3  -3 10431.2 629.554   1
   2  -3  -2 32808.5 2154.66   1
  -2   3   2 39165.6 2156.95   1
  -2  -3   2 34892.5 2137.92   1
   2   3  -2 37664.2 2137.56   1
  -2   3   1 59495.3 3509.29   1
   2   3  -1 61112.9 3499.81   1
  -2  -3   1 57359.5 3499.00   1
   2  -3  -1 60186.7 3506.78   1
   2  -3   0-125.341 135.468   1
  -2  -3   0 7.46252 148.619   1
   2   3   0 45.5678 151.080   1
  -2   3   0-131.719 147.840   1
   2  -3   1 56003.5 3343.51   1
   2   3   1 57925.6 3355.50   1
  -2  -3  -1 58770.4 3354.02   1
  -2   3  -1 55536.5 3344.03   1
   2   3   2 38240.6 2310.87   1
   2  -3   2 39187.6 2289.67   1
  -2  -3  -2 35137.7 2306.61   1
  -2   3  -2 41151.9 2292.28   1
   2  -3   3 10235.8 630.776   1
   2   3   3 9757.37 662.778   1
  -2  -3  -3 10958.4 663.519   1
  -2   3  -3 10039.4 631.663   1
  -2   3  -4 6653.37 423.048   1
   2  -3   4 6331.44 422.691   1
   2  -3   5 496.737 128.239   1
   2   3   5 264.054 203.569   1
  -2  -3  -5 357.113 198.922   1
  -2   3  -5 403.115 113.365   1
   2   3   6 14775.3 963.092   1
   2  -3   6 15755.9 916.417   1
  -2  -3  -6 14670.2 947.843   1
  -2   3  -6 14111.3 914.562   1
   2   3   7 5145.10 436.219   1
   2  -3   7 6034.22 400.891   1
  -2  -3  -7 5167.59 429.789   1
  -2   3  -7 5367.51 385.587   1
  -2  -3  -8 265.505 207.328   1
   2   3   8 442.306 231.594   1
  -2  -3  -9 1285.35 207.010   1
  -2   3  -9 1154.35 171.967   1
   2   3   9 842.613 216.071   1
   2  -3   9 1237.65 188.736   1
  -2  -3 -10 10805.5 720.244   1
   2  -3  10 10423.5 697.334   1
   2   3  10 9961.72 734.438   1
   2   3  11 1925.21 284.641   1
   2  -3  11 1694.87 245.009   1
  -2  -3 -11 1631.22 279.306   1
  -2   3 -11 2098.05 246.219   1
  -2   3 -12 9889.49 690.128   1
  -2  -3 -12 10924.6 731.008   1
   2  -3  12 9555.78 702.985   1
   2   3  12 10972.6 735.819   1
   2   3  13 54.9794 236.845   1
   2  -3  13 561.762 207.122   1
  -2  -3 -13 315.186 236.244   1
  -2   3 -13-42.4601 178.643   1
   2  -3  14 2057.43 260.280   1
  -2  -3 -14 2019.29 287.229   1
  -2   3 -14 1949.03 250.100   1
   2   3  15-242.007 270.373   1
  -2  -3 -15-28.2159 250.093   1
  -2   3 -16 3899.51 375.546   1
   2   3  16 3717.82 412.709   1
   2  -3  16 3598.02 379.837   1
  -2  -3 -16 4969.98 424.453   1
   2  -3  17 172.570 231.450   1
  -2   3 -17-26.8044 205.880   1
   2  -3  18 2798.41 372.586   1
  -2   3 -18 3737.34 368.967   1
  -2  -3 -18 3540.29 400.397   1
   2  -3  19-31.3754 231.051   1
   2   3  19 303.539 276.210   1
  -2   3 -19 29.4050 223.546   1
  -2  -3 -19 565.856 269.951   1
   2   3  20 995.306 296.164   1
   2  -3  20 391.163 229.972   1
  -2  -3 -20 543.640 245.004   1
  -2   3 -20 826.372 233.876   1
   2   3  21 243.155 251.270   1
   2  -3  21 369.258 237.625   1
  -2  -3 -21-422.028 251.177   1
  -2   3 -21-63.2459 220.859   1
   2   3  22 1546.42 335.262   1
   2  -3  22 2342.56 323.903   1
  -2   3 -22 2211.96 318.562   1
  -2  -3 -22 2370.63 346.767   1
   2  -3  23 283.384 251.921   1
   2   3  23-35.4005 213.544   1
  -2  -3 -23 199.313 219.059   1
  -2   3 -23-33.9878 238.520   1
   2   3  24 282.929 252.401   1
  -2  -3 -24 469.309 273.359   1
   2   3  25 492.841 260.050   1
  -2  -3 -25-202.359 238.814   1
   2   3  26 35.1350 216.970   1
  -2  -3 -26-33.6963 240.626   1
   2   3  27 806.248 271.189   1
  -2  -3 -27 33.5737 251.013   1
  -2   4  28 706.934 269.199   1
   2  -4 -28 65.6465 251.056   1
  -2   4  27 71.6236 240.898   1
   2  -4 -27 100.251 241.777   1
  -2   4  26 793.782 242.852   1
   2  -4 -26 678.412 234.285   1
  -2   4  25-36.2037 236.247   1
   2  -4 -25-102.917 243.944   1
  -2   4  24 689.292 298.148   1
   2  -4 -24 275.691 283.347   1
  -2   4  23 507.391 284.622   1
   2  -4 -23 379.201 284.131   1
   2   4 -23 411.784 251.577   1
  -2   4  22 505.293 297.390   1
  -2  -4  22 250.531 257.931   1
   2   4 -22 435.106 250.464   1
   2  -4 -22 547.869 276.674   1
  -2  -4  21 69.0658 249.502   1
  -2   4  21 608.716 291.707   1
   2   4 -21 356.710 244.136   1
  -2  -4  20 2116.23 308.249   1
   2   4 -20 2245.16 310.904   1
   2  -4 -20 2240.21 345.799   1
  -2   4  19 1347.71 322.992   1
   2   4 -19 1196.96 256.236   1
   2  -4 -19 1182.43 306.272   1
  -2  -4  19 1289.55 294.748   1
  -2   4  18 3266.87 386.602   1
   2   4 -18 2767.28 338.798   1
  -2  -4  18 2640.29 357.289   1
   2  -4 -18 3117.49 376.729   1
  -2   4  17 686.333 268.162   1
   2   4 -17 1112.13 235.757   1
  -2  -4  17 974.170 277.020   1
   2  -4 -17 1347.50 270.080   1
  -2   4  16-31.5924 259.497   1
   2  -4 -16 212.961 275.671   1
   2   4 -16-230.816 207.221   1
  -2  -4  16-360.978 226.610   1
  -2   4  15 5382.88 492.853   1
  -2  -4  15 5061.91 446.235   1
   2   4 -15 4705.64 429.118   1
  -2   4  14 3109.68 362.574   1
   2  -4 -14 3446.41 357.228   1
   2   4 -14 2790.80 307.627   1
  -2  -4  14 2656.29 326.866   1
   2  -4 -13 3767.37 402.836   1
   2   4 -13 4008.85 358.802   1
  -2   4  13 3857.91 402.690   1
  -2  -4  13 4087.54 361.801   1
  -2  -4  12 10116.0 682.186   1
  -2   4  12 10518.3 713.959   1
   2   4 -12 9319.07 667.093   1
   2  -4 -12 10194.5 709.491   1
  -2  -4  11 7528.20 530.138   1
   2   4 -11 7432.88 521.368   1
  -2   4  10 168.375 191.547   1
   2   4 -10-15.8951 150.817   1
   2  -4 -10-276.908 193.157   1
  -2  -4  10 33.9364 169.872   1
  -2   4   9 3925.32 370.836   1
  -2  -4   9 4560.07 325.884   1
   2   4  -9 3896.60 313.307   1
   2  -4  -9 4046.90 359.003   1
   2   4  -8 10291.1 619.188   1
   2  -4  -8 8785.22 655.728   1
  -2  -4   8 10106.1 625.204   1
  -2   4   8 8171.29 660.466   1
  -2   4   7 855.197 219.674   1
   2  -4  -7 1440.58 204.506   1
   2   4  -7 1360.70 172.667   1
  -2  -4   7 1127.30 169.364   1
  -2  -4   6 17787.8 1018.98   1
   2   4  -6 15429.6 1013.97   1
   2  -4  -6 17107.0 1052.35   1
  -2   4   6 16280.4 1055.19   1
  -2  -4   5 52900.2 3077.67   1
   2  -4  -5 52156.7 3112.22   1
   2   4  -5 51240.6 3077.61   1
  -2   4   5 52293.6 3109.96   1
  -2  -4   4 9593.40 619.422   1
   2   4  -4 10307.8 617.871   1
   2  -4  -3 49440.1 2974.83   1
   2   4  -3 48119.5 2949.53   1
  -2  -4   3 52179.1 2950.89   1
  -2   4   3 50579.3 2977.49   1
   2   4  -2 6356.89 427.470   1
  -2  -4   2 6986.92 429.188   1
  -2   4   2 7681.69 462.529   1
   2   4  -1 56192.1 3362.06   1
  -2  -4   1 53946.2 3360.21   1
  -2   4   1 59596.4 3374.36   1
   2  -4  -1 60287.6 3371.85   1
  -2   4   0 19528.7 1052.47   1
   2   4   0 15278.4 1049.56   1
  -2  -4   0 17197.2 1048.73   1
   2  -4   0 17319.2 1049.95   1
  -2   4  -1 62727.7 3660.37   1
  -2  -4  -1 63923.5 3671.75   1
   2   4   1 61074.1 3672.64   1
   2  -4   1 61433.3 3659.66   1
   2   4   2 7156.06 491.808   1
  -2   4  -2 8149.09 456.797   1
   2  -4   2 6686.72 454.937   1
  -2  -4  -2 6580.12 485.013   1
   2  -4   3 50142.4 2832.86   1
  -2  -4  -3 49726.9 2861.29   1
  -2   4  -3 46267.2 2833.11   1
   2   4   3 45990.9 2864.94   1
   2  -4   4 9003.58 542.945   1
   2   4   4 9527.05 604.295   1
  -2  -4  -4 8041.47 588.672   1
  -2   4  -4 8413.95 543.542   1
   2  -4   5 56107.8 3211.07   1
   2   4   5 54242.5 3249.44   1
  -2  -4  -5 54815.2 3244.57   1
  -2   4  -5 52917.4 3208.83   1
  -2  -4  -6 18646.2 1114.57   1
  -2   4  -6 17996.7 1075.36   1
   2   4   6 17435.1 1121.66   1
   2  -4   6 17235.0 1076.26   1
   2  -4   7 1650.79 179.746   1
   2   4   7 1495.03 243.173   1
  -2   4  -7 1069.73 160.461   1
  -2  -4  -7 832.880 221.407   1
   2  -4   8 9797.42 623.498   1
   2   4   8 9610.17 671.594   1
  -2   4  -8 9465.54 621.674   1
  -2  -4  -8 9844.89 669.237   1
   2   4   9 3550.15 343.783   1
   2  -4  10 31.7633 153.628   1
   2   4  10 24.1140 226.526   1
  -2  -4 -10 46.2877 207.348   1
  -2   4 -10 15.2345 140.944   1
  -2   4 -11 7716.56 498.789   1
   2  -4  11 6295.33 503.447   1
  -2  -4 -12 9798.40 700.670   1
  -2   4 -12 10229.5 664.967   1
   2   4  12 10065.0 708.437   1
   2  -4  12 9208.80 656.382   1
  -2   4 -13 4042.97 344.344   1
  -2  -4 -13 3617.95 380.513   1
   2  -4  13 3640.83 334.614   1
   2   4  13 3816.62 400.089   1
  -2   4 -14 2730.30 296.492   1
  -2  -4 -14 2319.62 313.444   1
   2  -4  14 3428.13 326.499   1
   2   4  14 2872.39 343.916   1
  -2   4 -15 5777.85 411.392   1
   2   4  15 4847.24 457.121   1
   2  -4  15 4711.30 418.285   1
  -2  -4 -16 534.338 289.408   1
   2   4  16-127.135 303.994   1
  -2   4 -17 626.772 231.309   1
  -2  -4 -17 1279.73 281.010   1
   2  -4  17 950.986 247.726   1
   2   4  17 521.802 277.327   1
  -2  -4 -18 2833.32 358.748   1
  -2   4 -18 3146.17 329.756   1
   2  -4  18 3090.57 351.029   1
  -2  -4 -19 1458.63 318.400   1
  -2   4 -19 1506.86 264.881   1
   2  -4  19 1203.49 272.579   1
  -2  -4 -20 1897.61 291.770   1
  -2   4 -20 1600.86 286.816   1
   2   4  20 1587.92 315.074   1
   2  -4  20 1538.73 282.169   1
   2   4  21-139.383 251.121   1
  -2   4 -22 231.057 253.797   1
  -2  -4 -22 98.8266 247.527   1
   2   4  22 140.678 250.366   1
   2  -4  22 412.660 246.950   1
  -2   4 -23 446.503 248.953   1
  -2  -4 -23 431.063 243.403   1
   2   4  23-35.3372 225.033   1
  -2  -4 -24 430.851 271.272   1
   2   4  24 353.210 273.236   1
  -2  -4 -25 200.942 221.553   1
   2   4  25 454.492 232.383   1
   2   4  26 904.720 284.914   1
  -2  -4 -27-66.3456 226.355   1
   2   4  27 68.9132 227.142   1
  -2  -4 -28 197.249 249.601   1
   2   4  28-171.484 214.243   1
   2  -5 -28-32.3441 213.225   1
  -2   5  28-34.8299 199.526   1
   2  -5 -26 134.330 261.161   1
  -2   5  26 357.170 281.759   1
   2  -5 -25 238.598 265.748   1
  -2   5  25-35.8825 270.411   1
   2  -5 -24 137.278 255.584   1
  -2   5  24 72.1344 249.672   1
   2  -5 -23 68.6119 268.376   1
  -2   5  23-180.817 270.326   1
   2  -5 -22 102.494 242.952   1
   2   5 -22 33.1511 217.468   1
  -2   5  22 108.313 263.408   1
   2   5 -21 224.147 227.981   1
   2  -5 -21 271.339 276.877   1
  -2   5  21 71.7592 275.801   1
  -2  -5  21 241.018 249.348   1
   2   5 -20 61.5418 240.047   1
  -2  -5  20 298.080 240.800   1
   2  -5 -19-66.0510 266.653   1
  -2   5  19-346.255 289.840   1
   2   5 -19 117.630 218.082   1
  -2  -5  19 443.169 249.429   1
   2  -5 -18 454.556 305.533   1
  -2   5  18 340.260 306.132   1
   2   5 -18 645.306 231.305   1
  -2  -5  18 419.688 241.199   1
   2  -5 -17 476.321 269.513   1
  -2   5  17 231.841 245.010   1
   2   5 -17-53.0730 211.049   1
  -2  -5  17 425.464 243.034   1
   2  -5 -15 686.992 291.293   1
  -2   5  15 685.828 299.706   1
   2   5 -15-46.6962 192.179   1
  -2  -5  15 49.8731 215.031   1
   2  -5 -14 3177.40 358.468   1
  -2   5  14 2820.04 338.331   1
  -2  -5  14 3473.09 323.862   1
   2   5 -14 2298.51 280.974   1
  -2   5  13 1441.56 303.961   1
  -2  -5  13 857.021 218.302   1
   2   5 -13 1155.68 216.571   1
   2  -5 -13 1217.06 279.746   1
  -2   5  12 110.506 226.988   1
  -2  -5  12 312.527 194.881   1
   2   5 -12 72.7819 170.732   1
   2  -5 -12 132.515 201.426   1
  -2   5  11 526.859 235.755   1
   2   5 -11 214.269 157.372   1
  -2  -5  11 140.936 172.967   1
   2  -5 -11 176.895 209.286   1
  -2  -5  10 9734.38 584.658   1
   2  -5 -10 9295.34 628.763   1
  -2   5  10 10039.8 637.712   1
  -2   5   9 894.362 238.160   1
   2  -5  -9 880.431 242.801   1
  -2  -5   8 20515.2 1243.45   1
   2  -5  -8 21038.8 1280.82   1
  -2   5   8 20217.3 1282.91   1
   2   5  -8 19778.8 1236.09   1
  -2   5   7 1885.68 266.134   1
  -2  -5   7 1389.44 173.791   1
   2   5  -6 12864.8 791.591   1
  -2  -5   6 12837.9 793.676   1
  -2   5   6 12709.4 843.304   1
   2  -5  -6 13150.9 837.217   1
  -2  -5   5 2259.52 193.081   1
   2   5  -5 2487.49 199.929   1
  -2   5   5 2070.70 262.823   1
   2  -5  -5 2767.94 267.004   1
  -2   5   4 14270.0 898.849   1
   2   5  -4 13530.2 849.897   1
  -2  -5   4 14375.8 852.874   1
   2  -5  -4 14092.8 894.875   1
  -2  -5   3 33.3548 98.0735   1
   2   5  -3 66.0391 98.6691   1
   2   5  -2 36386.8 2400.21   1
  -2  -5   2 43575.1 2400.09   1
  -2   5   2 40862.0 2424.29   1
   2  -5  -2 42416.3 2423.22   1
  -2   5   1 1415.03 179.172   1
   2  -5  -1 1151.13 181.448   1
  -2  -5   1 1104.50 147.320   1
   2   5  -1 1185.55 154.101   1
  -2   5   0 135.199 128.123   1
   2   5   0-28.1616 151.273   1
  -2  -5   0 44.9387 140.958   1
   2  -5   0 153.446 128.545   1
   2  -5   1 1535.30 151.396   1
   2   5   1 1136.64 187.767   1
  -2  -5  -1 1166.66 180.439   1
  -2   5  -1 1414.57 154.087   1
  -2  -5  -2 42876.5 2503.61   1
  -2   5  -2 42686.5 2478.58   1
   2   5   2 42598.6 2506.71   1
   2  -5   2 40705.4 2477.58   1
   2  -5   3-10.8021 90.5033   1
  -2   5  -3 71.5687 92.7578   1
   2   5   4 14227.6 901.970   1
  -2   5  -4 15192.4 846.130   1
  -2  -5  -4 14064.2 891.317   1
   2  -5   4 12904.8 844.339   1
   2  -5   5 2123.25 192.112   1
  -2   5  -5 2711.81 187.142   1
  -2  -5  -5 2490.68 263.234   1
   2   5   5 2399.41 281.245   1
   2   5   6 11976.1 825.193   1
   2  -5   6 12399.3 765.157   1
  -2  -5  -6 13096.5 819.424   1
  -2   5  -6 12521.9 763.357   1
   2  -5   7 1793.74 174.434   1
   2   5   7 1714.16 254.261   1
  -2   5  -7 1731.72 173.280   1
  -2  -5  -7 1909.85 249.558   1
   2  -5   8 21609.2 1240.34   1
   2   5   8 21780.3 1302.29   1
  -2  -5  -8 21985.5 1287.93   1
  -2   5  -8 18060.2 1235.89   1
   2  -5   9 559.847 137.653   1
   2   5   9 732.945 243.861   1
  -2  -5  -9 521.950 219.159   1
  -2   5  -9 624.032 141.672   1
  -2  -5 -10 9255.46 667.744   1
   2   5  10 9489.84 675.997   1
  -2  -5 -11-279.241 236.680   1
  -2   5 -11 252.555 159.783   1
   2  -5  11 147.962 153.687   1
   2   5  11-185.235 235.776   1
   2   5  12-83.2388 220.950   1
   2  -5  12 18.5093 173.440   1
  -2  -5 -12 53.2576 193.442   1
  -2   5 -12 86.4702 170.430   1
   2   5  13 1536.52 307.435   1
   2  -5  13 1336.32 231.297   1
  -2   5 -13 1553.76 214.344   1
  -2  -5 -13 1833.00 295.061   1
   2   5  14 3119.95 396.997   1
   2  -5  14 3498.91 330.799   1
  -2   5 -14 3625.83 320.368   1
  -2  -5 -14 2802.68 367.537   1
   2   5  15 314.928 264.629   1
   2  -5  15 47.5825 192.999   1
  -2   5 -15 221.989 179.511   1
  -2  -5 -15 146.858 246.832   1
   2  -5  16 5220.53 427.768   1
  -2   5 -16 4544.24 413.183   1
   2  -5  17-108.392 224.693   1
   2   5  17-99.1648 290.380   1
  -2  -5 -17-30.8821 262.582   1
  -2   5 -17-50.8472 219.473   1
   2  -5  18 373.324 233.580   1
   2   5  18 875.624 263.498   1
  -2  -5 -18 1069.59 244.745   1
  -2   5 -18 323.790 229.224   1
   2   5  19 137.102 272.946   1
   2  -5  19-90.3646 226.054   1
  -2  -5 -19-31.9187 269.702   1
  -2   5 -19-114.328 196.890   1
   2  -5  20 94.5265 218.111   1
  -2   5 -20-241.966 220.692   1
   2  -5  21 263.368 220.720   1
  -2  -5 -21 130.591 248.237   1
  -2   5 -21 284.432 217.082   1
   2   5  22 140.642 271.292   1
  -2   5 -22 265.390 236.163   1
   2   5  23 317.155 243.794   1
  -2  -5 -23 462.929 256.842   1
   2   5  24 386.557 272.325   1
  -2  -5 -24 560.556 264.059   1
   2   5  25 34.6981 208.029   1
  -2  -5 -25 166.213 224.732   1
   2   5  26 310.082 256.314   1
  -2  -5 -26 395.808 264.379   1
   2   5  27 68.0739 208.968   1
  -2  -5 -27-98.2808 212.632   1
   2   5  28 67.5764 239.368   1
  -2  -5 -28 259.104 247.976   1
   2  -6 -27 977.415 288.612   1
  -2   6  27 488.812 264.535   1
   2  -6 -26 133.458 266.727   1
  -2   6  26 704.198 278.423   1
   2  -6 -24 546.068 245.188   1
  -2   6  24-107.602 233.230   1
   2  -6 -23 1162.67 259.869   1
  -2   6  23 576.818 255.996   1
   2  -6 -22 546.188 238.684   1
  -2   6  22 901.897 266.331   1
   2  -6 -21 33.9790 232.182   1
   2   6 -21 285.186 225.631   1
  -2   6  21 359.571 258.178   1
  -2   6  20 1346.92 316.792   1
  -2  -6  20 907.565 250.353   1
   2   6 -20 1029.27 238.339   1
   2  -6 -20 1111.64 278.283   1
  -2   6  19 104.579 293.545   1
  -2  -6  19 616.235 249.141   1
   2   6 -19 518.323 237.029   1
   2  -6 -19 931.331 288.874   1
  -2   6  18 3263.32 387.718   1
  -2  -6  18 2507.09 335.678   1
   2   6 -18 2860.57 325.407   1
   2  -6 -18 2913.51 387.319   1
  -2   6  17 301.812 275.597   1
   2  -6 -17 128.602 271.939   1
  -2   6  16 423.722 261.818   1
  -2  -6  16 410.359 233.200   1
   2   6 -16 695.500 225.170   1
   2  -6 -16 313.845 217.823   1
  -2   6  15-94.7560 264.384   1
  -2  -6  15 71.4871 195.639   1
   2  -6 -15 60.8192 272.439   1
   2   6 -15 44.5790 183.601   1
   2  -6 -14 7289.33 585.502   1
   2   6 -14 7359.00 530.331   1
  -2  -6  14 7462.07 535.030   1
  -2   6  14 6989.02 577.105   1
  -2   6  13-147.785 277.767   1
   2  -6 -13 510.368 275.028   1
  -2  -6  13 220.732 183.880   1
   2   6 -13 37.7573 164.109   1
  -2   6  12 3808.62 404.969   1
   2  -6 -12 4389.60 396.409   1
  -2  -6  12 4590.42 354.859   1
   2   6 -12 4118.24 341.536   1
   2  -6 -11 1956.47 289.383   1
  -2  -6  11 1487.19 207.862   1
  -2   6  11 1740.52 277.121   1
   2   6 -11 1524.70 204.521   1
  -2   6   9 1666.07 280.245   1
  -2  -6   9 2268.90 214.689   1
   2  -6  -9 2138.48 292.979   1
   2   6  -9 2435.03 207.052   1
  -2  -6   8 8084.65 530.766   1
   2  -6  -8 8046.23 586.837   1
   2   6  -8 8329.26 526.777   1
  -2   6   8 7928.76 594.985   1
  -2  -6   7 791.002 135.829   1
   2  -6  -7 643.260 224.755   1
   2   6  -7 1214.76 135.950   1
  -2   6   7 1035.03 238.266   1
   2  -6  -6 46141.7 2718.44   1
  -2  -6   6 44836.2 2667.42   1
  -2   6   6 43190.3 2716.49   1
   2   6  -6 45914.3 2668.57   1
   2  -6  -5 11667.2 756.349   1
  -2  -6   5 11820.4 705.236   1
  -2   6   5 10564.4 755.407   1
   2   6  -4 25885.4 1441.13   1
  -2  -6   4 23004.6 1439.64   1
  -2   6   4 22774.7 1484.64   1
   2  -6  -4 24568.8 1487.88   1
   2  -6  -3 306.073 161.460   1
  -2   6   3 107.604 179.201   1
   2   6  -3 274.708 100.133   1
  -2  -6   3 322.935 106.484   1
  -2  -6   2 30461.0 1806.10   1
   2   6  -2 30336.0 1808.03   1
   2  -6  -1 6155.41 398.788   1
  -2  -6   1 4672.41 372.901   1
  -2   6   1 5695.37 400.161   1
   2   6  -1 6038.91 382.732   1
  -2  -6   0 5392.08 394.642   1
  -2   6   0 6004.56 401.608   1
   2  -6   0 6259.09 396.099   1
   2   6   0 5651.94 400.865   1
  -2  -6  -1 4999.79 384.092   1
   2   6   1 5752.75 392.594   1
   2  -6   1 5256.39 365.914   1
  -2   6  -1 6054.33 373.710   1
  -2   6  -2 31209.4 1849.83   1
   2   6   3 487.755 182.466   1
  -2   6  -3 349.259 90.5450   1
  -2  -6  -3 612.008 168.068   1
   2  -6   3 304.850 87.5331   1
   2  -6   4 25385.3 1449.31   1
  -2  -6  -4 23081.0 1497.12   1
  -2   6  -4 24267.3 1448.63   1
   2   6   4 23414.6 1502.92   1
   2   6   5 10878.2 748.409   1
  -2   6  -5 11657.1 682.925   1
  -2  -6  -5 11048.2 743.230   1
   2  -6   5 11070.4 683.239   1
   2   6   6 45504.7 2575.93   1
   2  -6   6 39690.5 2510.25   1
  -2  -6  -6 40338.6 2565.85   1
  -2   6  -6 45330.9 2510.62   1
   2  -6   7 1090.67 128.663   1
   2   6   7 585.485 230.040   1
  -2  -6  -7 1085.02 230.482   1
  -2   6  -7 1030.49 124.844   1
   2   6   8 7750.79 606.570   1
   2  -6   8 8542.43 532.699   1
  -2  -6  -9 2244.31 295.413   1
  -2   6  -9 2315.39 194.559   1
   2   6   9 1850.49 297.105   1
   2  -6   9 1662.07 196.740   1
   2   6  10 5550.12 479.677   1
   2  -6  10 5552.10 395.169   1
  -2   6 -10 5797.28 393.307   1
  -2  -6 -10 5239.56 475.580   1
   2  -6  11 2021.97 212.929   1
   2   6  11 1226.78 287.891   1
  -2  -6 -11 1632.13 290.087   1
  -2   6 -11 1841.19 201.039   1
   2  -6  12 4211.99 338.447   1
  -2  -6 -12 4705.45 402.139   1
  -2   6 -12 4327.57 334.616   1
   2   6  13 269.289 271.205   1
   2  -6  13-94.1337 171.299   1
  -2   6 -13 299.631 171.612   1
  -2  -6 -13 395.461 249.052   1
   2  -6  14 7145.62 525.267   1
   2   6  14 6846.12 587.058   1
  -2  -6 -14 7175.06 569.845   1
  -2   6 -14 7528.41 522.368   1
   2  -6  15 157.560 193.798   1
   2   6  15-127.920 290.503   1
  -2   6 -15 168.691 182.648   1
  -2  -6 -15 119.690 231.600   1
   2  -6  16 73.1247 203.779   1
   2   6  16 622.995 282.453   1
  -2  -6 -16 30.6491 274.119   1
  -2   6 -16 228.945 192.663   1
   2   6  17 166.892 252.535   1
  -2  -6 -17 62.5227 246.400   1
   2   6  18 2141.85 382.397   1
   2  -6  18 3203.25 338.465   1
  -2  -6 -18 3526.70 380.848   1
  -2   6 -18 2491.87 311.643   1
   2   6  19 483.298 241.170   1
   2  -6  19 498.969 202.040   1
  -2   6 -19 900.639 225.765   1
  -2  -6 -19 385.758 243.490   1
   2   6  20 974.945 321.150   1
   2  -6  20 1239.99 250.821   1
  -2  -6 -20 1298.95 316.979   1
  -2   6 -20 687.365 243.158   1
   2   6  21 385.073 222.176   1
  -2   6 -21 599.688 242.626   1
  -2  -6 -21 654.279 235.740   1
   2   6  22 597.413 277.620   1
  -2  -6 -22 724.144 272.115   1
   2   6  23 773.042 247.489   1
  -2  -6 -23 989.128 246.973   1
   2   6  24 522.514 272.529   1
  -2  -6 -24 295.174 266.737   1
   2   6  26 716.012 267.031   1
  -2  -6 -26 195.852 269.255   1
   2   6  27-100.793 203.836   1
  -2  -6 -27 161.689 215.348   1
   2  -7 -27-225.712 255.880   1
  -2   7  27 342.956 243.853   1
   2  -7 -26 329.950 253.773   1
  -2   7  26 139.279 262.699   1
   2  -7 -25 502.758 233.218   1
  -2   7  25-211.722 233.997   1
   2  -7 -24 745.965 242.887   1
   2  -7 -23 272.514 218.877   1
  -2   7  23-35.9094 216.661   1
   2  -7 -21 272.219 252.532   1
  -2   7  21 71.9936 256.143   1
  -2   7  20 284.615 276.197   1
   2   7 -20 477.286 208.627   1
   2  -7 -20 371.915 272.060   1
  -2  -7  19 179.144 233.656   1
   2   7 -19 56.3979 215.023   1
  -2   7  18 346.688 313.260   1
   2  -7 -18-33.0790 276.122   1
  -2   7  17 949.937 287.854   1
   2   7 -17 520.712 219.919   1
  -2  -7  17 393.552 218.164   1
   2  -7 -17 617.966 274.432   1
   2   7 -16 7908.75 565.626   1
   2  -7 -16 7292.68 606.525   1
  -2  -7  16 8323.48 578.117   1
  -2   7  16 7240.00 616.524   1
  -2   7  15 613.642 293.422   1
  -2  -7  15 178.521 180.402   1
   2   7 -15 637.559 187.548   1
   2  -7 -15 124.443 286.482   1
  -2   7  14 218.984 246.801   1
  -2  -7  14 447.733 186.908   1
   2   7 -14 349.310 183.453   1
   2  -7 -14 632.444 235.134   1
  -2   7  13 1697.71 320.513   1
  -2  -7  13 1230.24 202.995   1
   2   7 -13 933.454 185.704   1
   2  -7 -13 1780.25 312.823   1
  -2   7  12 759.160 267.941   1
   2  -7 -12 504.128 241.187   1
   2   7 -12 645.761 160.581   1
  -2  -7  12 709.748 172.817   1
  -2   7  11 3336.85 377.201   1
   2  -7 -11 4114.96 368.783   1
  -2  -7  10 5450.67 413.835   1
   2   7 -10 6885.14 419.118   1
   2  -7 -10 5732.24 478.159   1
  -2   7  10 5574.81 475.213   1
   2   7  -9 1437.81 155.939   1
  -2  -7   9 1231.41 162.191   1
   2   7  -8 5387.45 346.034   1
   2  -7  -8 4499.95 413.342   1
  -2   7   8 4885.42 438.930   1
  -2  -7   8 4919.35 343.294   1
   2   7  -7 20133.6 1216.87   1
  -2   7   7 20073.0 1282.14   1
   2  -7  -7 19771.6 1277.12   1
  -2  -7   7 20662.3 1216.88   1
   2   7  -6 721.578 106.947   1
  -2   7   6 868.411 213.491   1
   2  -7  -6 815.697 211.207   1
  -2  -7   6 784.174 108.155   1
   2   7  -5 3227.46 217.440   1
   2  -7  -5 3129.93 292.879   1
  -2   7   5 2814.76 306.381   1
  -2  -7   5 2739.82 214.110   1
   2  -7  -4 30666.0 1819.43   1
   2   7  -4 30097.2 1767.46   1
  -2   7   4 29223.3 1818.13   1
  -2  -7   4 29476.6 1767.47   1
   2   7  -3 7465.96 470.246   1
  -2   7   3 8182.70 533.026   1
  -2  -7   3 6966.78 469.119   1
   2  -7  -3 7658.87 521.376   1
   2   7  -2 2078.23 179.178   1
  -2  -7   2 2071.07 175.585   1
   2   7  -1 36615.9 2177.26   1
   2  -7  -1 38602.8 2187.68   1
  -2   7   1 35662.0 2189.80   1
  -2  -7   1 35678.1 2172.65   1
   2   7   0 69.3882 156.509   1
  -2   7   0-99.5744 135.857   1
   2   7   1 37449.9 2212.72   1
   2  -7   1 36603.4 2191.38   1
  -2  -7  -1 37859.8 2207.67   1
  -2   7  -1 36227.9 2192.95   1
   2   7   2 2251.51 239.513   1
  -2  -7  -2 2444.46 223.272   1
   2  -7   2 1874.65 174.358   1
   2   7   3 8446.12 560.449   1
   2  -7   3 8034.54 498.861   1
  -2  -7  -3 8390.24 557.507   1
  -2   7  -3 7977.74 500.476   1
   2  -7   4 32918.4 1879.08   1
   2   7   4 30840.5 1936.94   1
  -2  -7  -4 31066.1 1932.60   1
  -2   7  -4 31322.7 1879.02   1
   2  -7   5 3431.93 212.789   1
   2   7   5 2668.06 303.980   1
  -2   7  -5 3211.49 212.067   1
  -2  -7  -5 2871.63 296.708   1
   2  -7   6 927.933 93.7390   1
   2   7   6 595.554 214.543   1
  -2  -7  -6 923.598 215.108   1
  -2   7  -6 742.296 89.7884   1
   2  -7   7 21304.5 1232.43   1
   2   7   7 18316.2 1300.00   1
  -2   7  -8 5313.54 333.752   1
   2   7   8 4678.80 438.743   1
   2  -7   8 4797.94 335.445   1
  -2  -7  -8 5445.14 441.612   1
   2  -7   9 1090.79 142.120   1
  -2   7  -9 1068.91 136.013   1
  -2  -7 -10 4986.96 452.383   1
  -2   7 -10 4876.71 353.848   1
   2  -7  10 5133.41 361.605   1
   2   7  10 5218.81 458.686   1
   2   7  11 4371.67 416.640   1
  -2   7 -11 3732.59 284.453   1
   2  -7  11 3512.33 296.923   1
  -2  -7 -11 3626.74 389.710   1
  -2   7 -12 725.713 149.671   1
  -2  -7 -12 366.020 227.482   1
   2  -7  12 879.898 172.778   1
   2   7  12 411.506 233.950   1
  -2  -7 -13 1417.88 326.281   1
  -2   7 -13 1222.20 181.022   1
   2  -7  13 1010.55 202.631   1
  -2   7 -14 666.268 174.516   1
  -2  -7 -14 326.142 235.913   1
   2   7  14 413.305 218.526   1
   2  -7  14 325.306 178.059   1
  -2  -7 -15 303.919 294.347   1
  -2   7 -15 19.8047 169.022   1
   2   7  15 390.511 278.752   1
   2  -7  15 441.803 191.122   1
   2   7  16 6612.08 611.830   1
  -2   7 -16 8526.62 561.777   1
   2  -7  16 7546.49 562.775   1
  -2  -7 -16 7667.27 596.363   1
  -2  -7 -17 1075.71 323.526   1
  -2   7 -17 855.595 213.494   1
   2  -7  17 24.7499 215.889   1
   2   7  17 742.880 315.976   1
  -2  -7 -18 192.059 238.832   1
   2   7  18 343.120 233.540   1
  -2   7 -19-27.6380 193.026   1
   2  -7  19 57.5106 224.125   1
  -2  -7 -20-163.012 227.803   1
   2   7  20-69.8882 231.632   1
  -2  -7 -21-65.5153 255.470   1
   2   7  21-245.361 271.339   1
  -2  -7 -23 229.945 241.645   1
   2   7  23-420.078 250.014   1
  -2  -7 -24 820.129 288.429   1
   2   7  24 553.803 268.782   1
  -2  -7 -25 424.906 250.216   1
   2   7  25 375.280 253.048   1
  -2  -7 -26 517.308 260.287   1
   2   7  26-235.972 247.075   1
  -2  -7 -27-31.9011 200.457   1
   2   7  27-132.540 220.692   1
  -2   8  26 103.200 249.959   1
   2  -8 -25 498.037 239.895   1
   2  -8 -23 712.115 248.365   1
  -2   8  23 35.7472 230.640   1
   2  -8 -22 238.101 230.991   1
  -2   8  22-323.527 261.130   1
   2  -8 -21 136.169 252.452   1
  -2   8  21-36.0112 271.323   1
   2  -8 -20 610.375 286.223   1
  -2   8  20 892.016 298.009   1
   2  -8 -19 269.736 287.567   1
  -2   8  19-106.435 273.520   1
   2  -8 -18 433.531 277.014   1
  -2   8  18 943.706 295.746   1
   2   8 -18 430.928 193.035   1
  -2  -8  18 265.238 208.638   1
   2  -8 -17-32.8782 235.843   1
  -2   8  17 308.667 252.293   1
   2   8 -17 23.4466 190.634   1
  -2  -8  17 49.1385 182.238   1
   2  -8 -16-161.425 308.828   1
  -2   8  16 234.616 290.425   1
   2   8 -16 258.858 188.273   1
  -2  -8  16 362.076 200.888   1
   2   8 -15 847.333 187.648   1
  -2  -8  15 573.350 183.495   1
   2  -8 -15 284.731 258.133   1
  -2   8  15 131.379 255.043   1
  -2  -8  14 2321.85 252.588   1
   2   8 -14 2266.45 234.511   1
   2  -8 -13 298.532 220.579   1
  -2  -8  13 131.041 145.686   1
   2   8 -13 94.6043 142.973   1
  -2   8  13-31.0120 222.523   1
   2  -8 -12 2311.82 334.578   1
  -2   8  12 2461.71 341.293   1
   2  -8 -11 830.943 276.774   1
  -2  -8  11 473.926 140.387   1
   2   8 -11 489.095 126.971   1
  -2  -8  10 2743.05 225.674   1
   2   8 -10 2617.36 217.805   1
  -2   8  10 2936.94 346.698   1
   2  -8 -10 2019.43 332.975   1
   2   8  -9 8030.29 541.343   1
  -2   8   9 8979.18 648.051   1
   2  -8  -9 8513.79 631.574   1
  -2  -8   9 8917.78 541.339   1
  -2   8   8 628.418 238.014   1
   2   8  -8 594.328 102.875   1
   2  -8  -8 459.572 222.326   1
  -2  -8   8 598.590 103.329   1
  -2   8   7 1208.42 255.097   1
   2   8  -7 1578.26 132.919   1
  -2  -8   7 1489.15 129.704   1
   2  -8  -6 36546.6 2310.55   1
   2   8  -6 39769.9 2245.50   1
  -2  -8   6 37514.8 2243.69   1
  -2   8   6 35538.1 2308.90   1
   2  -8  -5 4416.21 367.435   1
  -2  -8   5 4393.06 280.164   1
   2   8  -5 4276.76 282.383   1
  -2   8   5 3815.21 371.170   1
   2  -8  -4 14195.1 931.222   1
  -2  -8   4 15955.5 874.007   1
   2   8  -4 13338.5 875.069   1
  -2   8   4 13650.3 933.292   1
   2  -8  -3 8328.67 632.121   1
  -2  -8   3 9903.76 587.260   1
   2   8  -3 9604.42 588.132   1
  -2   8   3 9056.39 634.362   1
   2  -8  -2 11403.5 668.942   1
  -2  -8   2 9366.48 632.209   1
  -2   8   2 11534.7 678.722   1
   2   8  -2 9583.92 637.224   1
  -2  -8   1 2765.16 223.953   1
   2   8  -1 2718.93 235.390   1
   2  -8   0 10767.6 676.256   1
  -2  -8   0 10521.2 678.505   1
  -2   8  -1 2737.48 231.642   1
   2  -8   1 2780.71 224.399   1
  -2   8  -2 11849.6 688.881   1
   2  -8   2 10335.4 685.861   1
   2   8   2 11538.4 735.783   1
  -2  -8  -3 8251.96 616.397   1
   2   8   3 8984.98 622.502   1
   2  -8   3 9384.93 563.349   1
  -2   8  -3 9311.73 563.528   1
   2   8   4 13508.0 917.272   1
  -2  -8  -4 14725.4 909.419   1
  -2   8  -4 13368.7 842.107   1
   2  -8   4 14920.1 842.181   1
  -2  -8  -5 4432.54 363.020   1
   2   8   5 3841.18 366.895   1
  -2  -8  -6 37258.9 2197.37   1
   2   8   6 34859.4 2197.34   1
  -2  -8  -7 1649.02 251.507   1
   2   8   7 1124.64 265.446   1
  -2   8  -8 356.170 69.1837   1
   2  -8   8 366.877 70.6972   1
   2   8   9 8053.62 609.295   1
  -2   8  -9 7595.34 496.140   1
   2  -8   9 7931.89 496.191   1
  -2  -8 -10 2784.44 328.898   1
  -2   8 -10 3129.79 216.312   1
   2   8  10 3069.01 349.878   1
   2  -8  10 2416.22 217.415   1
  -2  -8 -11 111.535 244.682   1
  -2   8 -11 541.029 118.480   1
   2   8  11 465.746 260.376   1
   2  -8  11 625.273 134.447   1
  -2  -8 -12 3039.43 351.244   1
  -2   8 -12 3183.66 247.510   1
   2  -8  12 2813.30 249.472   1
   2   8  12 2733.81 338.721   1
   2   8  13 252.276 274.619   1
  -2  -8 -13 29.4073 246.950   1
  -2   8 -13 14.3703 138.054   1
   2  -8  14 2075.27 229.629   1
  -2   8 -14 2544.59 242.795   1
   2   8  15 694.367 298.283   1
   2  -8  15 420.523 173.387   1
  -2  -8 -15 710.842 293.870   1
  -2   8 -15 702.726 182.267   1
   2  -8  16 149.666 175.357   1
   2   8  16 369.503 286.702   1
  -2  -8 -16 660.940 277.505   1
  -2   8 -16-41.1405 172.588   1
  -2   8 -17 158.067 179.634   1
   2   8  17 273.310 275.591   1
   2  -8  17 447.800 192.583   1
  -2  -8 -17 510.802 248.702   1
  -2   8 -18 786.867 208.070   1
   2   8  18 103.874 292.787   1
  -2  -8 -18 741.546 290.910   1
   2   8  19-139.642 230.776   1
  -2  -8 -19-422.633 235.793   1
   2   8  20 350.537 292.011   1
  -2  -8 -20 1308.18 301.110   1
   2   8  21 491.035 267.698   1
  -2  -8 -21 32.8536 247.922   1
   2   8  22 35.0712 245.020   1
  -2  -8 -22 756.093 245.937   1
   2   8  23 556.840 281.679   1
  -2  -8 -23 489.864 276.760   1
  -2  -8 -25 518.057 270.129   1
   2   8  26 199.820 214.171   1
  -2  -8 -26 191.663 221.355   1
  -2   9  26 373.553 260.866   1
   2  -9 -26-128.728 254.544   1
  -2   9  25 864.573 284.317   1
   2  -9 -25 131.405 261.212   1
  -2   9  24 280.935 268.678   1
   2  -9 -24-167.022 249.702   1
  -2   9  23 533.162 282.357   1
   2  -9 -23 404.757 264.290   1
  -2   9  22 358.438 293.790   1
   2  -9 -22 237.415 253.077   1
  -2   9  20 252.087 255.378   1
   2  -9 -20 272.347 264.813   1
   2  -9 -19 304.912 255.504   1
  -2   9  19 855.580 262.254   1
   2  -9 -18 403.055 238.547   1
  -2   9  18 246.424 263.850   1
   2   9 -17 42.8607 165.926   1
   2  -9 -17 365.192 277.957   1
  -2   9  17-34.6319 294.496   1
   2  -9 -16 1703.22 308.295   1
  -2  -9  16 1987.29 228.814   1
   2   9 -16 1447.12 224.091   1
  -2   9  16 1913.44 323.400   1
   2  -9 -15 642.577 284.119   1
  -2  -9  15-35.9458 148.586   1
   2   9 -15 247.367 158.806   1
  -2   9  15 433.613 299.092   1
   2  -9 -14 849.436 283.229   1
  -2  -9  14 995.664 171.545   1
   2   9 -14 1174.24 176.471   1
  -2  -9  13 1547.96 189.314   1
   2  -9 -13 1006.53 309.665   1
  -2   9  13 1425.84 318.066   1
   2  -9 -12 2014.85 306.864   1
  -2  -9  12 1904.00 186.240   1
   2   9 -12 1729.40 186.978   1
  -2   9  12 2216.35 331.547   1
   2  -9 -11 286.484 216.052   1
  -2   9  11 386.941 240.447   1
   2   9 -11 325.050 110.509   1
  -2  -9  11 429.928 113.332   1
   2   9 -10 6878.86 463.301   1
  -2   9  10 7221.52 563.961   1
   2  -9 -10 8439.41 580.575   1
  -2  -9  10 7578.97 465.923   1
  -2   9   9 192.164 233.342   1
   2   9  -9 268.455 79.7461   1
   2  -9  -9 396.264 220.429   1
  -2  -9   9 339.533 80.6443   1
  -2  -9   8 7444.22 524.592   1
   2   9  -8 10378.8 530.627   1
   2  -9  -7 2971.24 326.466   1
  -2   9   7 3435.01 347.559   1
   2  -9  -6 2572.81 303.120   1
  -2   9   6 2261.35 295.383   1
   2   9  -5 605.306 88.5008   1
  -2  -9   5 793.501 81.6498   1
   2  -9  -4 12232.5 783.275   1
   2   9  -4 12049.8 721.530   1
  -2  -9   4 11479.9 716.783   1
  -2   9   4 11962.0 787.543   1
   2  -9  -3 7005.75 503.539   1
   2   9  -3 7543.65 456.411   1
  -2   9   3 5764.52 499.645   1
  -2  -9   3 7161.99 450.990   1
   2  -9  -2 9880.77 664.344   1
  -2  -9   2 9712.48 625.999   1
   2   9  -2 10300.4 632.757   1
  -2   9   2 9867.37 663.111   1
   2   9  -1 12.0237 124.370   1
  -2   9   1 30.6894 169.193   1
   2  -9  -1 85.2126 142.865   1
  -2  -9   1 146.441 121.724   1
  -2   9   0 92.5439 142.227   1
   2  -9   0-61.4676 123.340   1
   2   9   1 232.337 155.407   1
   2  -9   1-41.7425 111.629   1
  -2  -9  -1-14.5937 134.313   1
  -2   9  -1 10.9902 116.646   1
  -2   9  -2 9210.78 584.132   1
  -2  -9  -2 9614.72 624.278   1
   2  -9   2 9169.05 584.394   1
   2  -9   3 5641.09 406.110   1
   2   9   3 7049.62 480.322   1
  -2   9  -3 6978.26 411.258   1
  -2  -9  -3 7291.68 472.624   1
   2   9   4 11847.7 786.488   1
   2   9   5 573.371 210.867   1
   2   9   6 2359.35 300.597   1
  -2  -9  -6 1896.57 275.464   1
   2   9   7 3627.57 358.493   1
  -2  -9  -7 3358.27 347.085   1
  -2  -9  -8 9895.40 693.483   1
   2   9   8 9541.39 693.936   1
  -2  -9  -9 26.5141 229.943   1
   2   9   9 497.364 263.167   1
   2   9  10 7358.07 525.972   1
  -2   9 -10 6214.38 369.583   1
   2  -9  10 5443.37 367.120   1
  -2  -9 -10 8456.63 529.542   1
   2   9  11 361.715 224.069   1
  -2  -9 -11 540.596 243.882   1
  -2   9 -11 262.128 88.9046   1
   2  -9  11 216.984 90.4514   1
  -2  -9 -12 2008.04 335.684   1
  -2   9 -12 1818.24 172.904   1
   2   9  12 2044.17 346.479   1
   2  -9  12 1746.56 170.926   1
   2   9  13 1991.80 344.331   1
  -2   9 -13 1482.01 176.219   1
   2  -9  13 1567.53 184.165   1
   2   9  14 1315.72 293.709   1
  -2  -9 -14 1168.30 262.477   1
   2   9  15-33.5449 284.328   1
  -2   9 -15 178.288 149.192   1
   2  -9  15-16.9081 151.506   1
  -2  -9 -15-31.3370 259.814   1
   2   9  16 1736.07 348.565   1
  -2   9 -16 1747.77 216.355   1
   2  -9  16 1765.50 232.020   1
  -2  -9 -16 2322.12 336.070   1
  -2   9 -17 123.124 161.647   1
   2   9  17 69.0176 235.841   1
  -2  -9 -17 515.066 226.234   1
   2   9  18 348.819 293.768   1
  -2  -9 -18 422.242 277.064   1
   2   9  19-105.059 262.980   1
  -2  -9 -19 424.749 268.414   1
   2   9  20-35.0697 213.010   1
  -2  -9 -20 360.511 208.448   1
   2   9  22-104.780 274.244   1
  -2  -9 -22 262.187 260.103   1
   2   9  23 311.476 228.669   1
  -2  -9 -23 227.330 209.126   1
   2   9  24-34.0914 254.827   1
  -2  -9 -24 64.6219 255.490   1
   2   9  25 167.389 207.051   1
  -2  -9 -25 224.756 225.550   1
  -2  -9 -26 157.679 226.361   1
   2 -10 -25 194.688 239.670   1
  -2  10  25-68.4774 248.749   1
   2 -10 -24 496.128 269.478   1
  -2  10  24 487.445 286.346   1
   2 -10 -23 570.879 276.835   1
  -2  10  23 282.406 261.909   1
   2 -10 -22 135.441 258.140   1
  -2  10  22 71.3858 254.956   1
   2 -10 -21-238.071 224.253   1
  -2  10  21 71.8840 219.413   1
   2 -10 -20 1158.47 272.598   1
  -2  10  20 1081.30 296.357   1
   2 -10 -19 408.038 287.531   1
  -2  10  19-35.7793 287.123   1
   2 -10 -18 474.072 293.193   1
  -2  10  18 641.366 294.316   1
   2 -10 -16-231.994 285.207   1
   2  10 -16 33.3854 144.091   1
  -2  10  16 345.714 291.205   1
   2 -10 -15-97.9466 231.208   1
  -2  10  15-136.242 248.549   1
   2  10 -14 1376.18 164.320   1
  -2 -10  14 1083.95 154.507   1
  -2  10  14 897.117 325.502   1
   2 -10 -13-62.6245 250.215   1
   2  10 -13-38.7206 102.945   1
  -2 -10  13-9.70154 102.564   1
   2 -10 -12 2410.02 307.136   1
  -2 -10  12 2088.54 171.263   1
   2  10 -12 1946.89 165.286   1
  -2  10  12 2407.58 304.969   1
   2 -10 -11 680.596 257.595   1
  -2 -10  11 566.410 68.2674   1
   2  10 -11 325.630 66.4834   1
  -2  10  11 891.070 278.868   1
   2 -10 -10 1429.31 284.943   1
  -2  10  10 1573.34 304.023   1
   2 -10  -9 1868.63 301.980   1
  -2  10   9 2111.94 298.921   1
  -2  10   8 8244.56 619.494   1
   2 -10  -6 3006.70 318.287   1
  -2  10   6 2731.77 335.771   1
   2 -10  -5 1867.83 271.892   1
   2 -10  -4 1512.93 237.025   1
   2  10  -4 1331.03 127.596   1
   2  10  -3 34.5924 101.468   1
  -2  10   3 20.1638 190.875   1
   2 -10  -3 191.414 171.528   1
  -2 -10   2 30.4451 108.337   1
  -2  10   2 37.0224 163.996   1
   2 -10  -2-17.2421 167.961   1
   2  10  -2-53.9610 110.636   1
  -2  10   1-81.8356 157.195   1
   2 -10  -1 137.962 153.464   1
   2  10  -1 25.6283 131.650   1
  -2  10  -1 11.9414 122.752   1
   2  10   1 149.453 166.661   1
   2 -10   1 90.6728 111.009   1
  -2 -10  -2-35.2230 162.514   1
   2  10   2-110.228 179.390   1
   2 -10   2-63.3723 101.970   1
  -2  10  -2 28.2707 103.701   1
  -2 -10  -3 19.2252 163.948   1
   2  10   3-100.525 180.117   1
   2 -10   3 6.30896 81.0293   1
  -2  10  -3 19.8280 84.4296   1
   2  10   4 1347.15 233.044   1
  -2 -10  -4 1579.99 249.034   1
  -2 -10  -5 2140.50 263.836   1
  -2 -10  -6 3115.85 309.387   1
   2  10   6 2834.40 316.248   1
  -2 -10  -8 8970.16 638.495   1
   2  10   8 8432.32 642.200   1
  -2 -10  -9 1920.06 298.171   1
   2  10   9 1861.72 298.207   1
  -2 -10 -10 1017.59 275.688   1
   2  10  10 1587.23 313.310   1
  -2 -10 -11 900.450 280.224   1
   2  10  11 965.681 300.503   1
  -2 -10 -12 3050.27 347.016   1
   2  10  12 2141.90 347.418   1
   2  10  13-131.072 236.154   1
  -2 -10 -13 367.525 236.216   1
  -2  10 -13 157.936 82.9165   1
   2 -10  13 116.347 73.2136   1
   2  10  14 1070.13 293.535   1
  -2 -10 -14 780.969 268.724   1
  -2  10 -14 855.642 126.506   1
   2 -10  14 1416.97 144.078   1
   2  10  15 237.573 286.767   1
  -2 -10 -15-31.7967 278.499   1
  -2  10 -15-82.8731 114.255   1
   2 -10  15 113.277 124.606   1
  -2 -10 -16 192.840 263.344   1
   2  10  16 275.622 283.176   1
  -2 -10 -18 490.034 254.017   1
   2  10  18-105.200 274.608   1
  -2 -10 -19-98.3941 240.341   1
   2  10  19-140.396 281.527   1
  -2 -10 -20 1151.38 290.276   1
   2  10  20 1299.38 295.150   1
  -2 -10 -21 262.936 202.204   1
   2  10  21 175.317 232.686   1
  -2 -10 -22 130.558 247.850   1
   2  10  22-278.268 262.087   1
  -2 -10 -23 422.167 258.717   1
   2  10  23-171.313 259.256   1
  -2 -10 -24 64.4768 194.479   1
   2  10  24 134.587 206.644   1
  -2 -10 -25 126.926 245.517   1
   2  10  25-66.1873 240.405   1
   2 -11 -25 96.1015 208.221   1
  -2  11  25 304.206 235.263   1
   2 -11 -23 199.933 230.601   1
  -2  11  23-175.138 239.013   1
   2 -11 -21 407.072 263.444   1
  -2  11  21-358.488 275.314   1
   2 -11 -20-34.1143 262.002   1
  -2  11  20 144.207 268.425   1
   2 -11 -19 239.059 229.726   1
  -2  11  19-72.2534 220.536   1
   2 -11 -18 612.872 270.630   1
  -2  11  18 609.086 289.497   1
  -2  11  17 106.967 289.829   1
   2 -11 -17-33.8826 261.187   1
   2 -11 -16 570.183 248.295   1
  -2  11  16 386.703 254.775   1
   2 -11 -15 232.006 273.064   1
  -2  11  15-34.7409 288.081   1
   2 -11 -14 1531.88 310.126   1
  -2  11  14 1258.02 317.801   1
   2 -11 -13 511.519 242.441   1
  -2  11  13 700.480 266.054   1
  -2  11  11 31.7377 267.336   1
   2 -11 -10 4126.90 404.748   1
  -2  11  10 4060.20 415.285   1
   2 -11  -9 1876.51 286.494   1
  -2  11   9 771.442 265.574   1
   2 -11  -8 3629.65 380.250   1
   2 -11  -7 313.088 218.830   1
  -2  11   7 164.187 226.559   1
   2 -11  -5 1428.33 253.849   1
  -2  11   5 1090.31 247.893   1
   2  11  -4 4185.63 286.177   1
  -2  11   4 4995.26 391.612   1
  -2 -11   4 4324.96 284.421   1
   2 -11  -4 4557.65 379.790   1
   2  11  -3 4421.61 320.439   1
  -2  11   3 4712.12 403.277   1
  -2 -11   3 4815.67 322.109   1
   2 -11  -3 4906.22 389.360   1
   2  11  -2 14515.3 1003.19   1
  -2  11   2 17124.3 1043.33   1
   2 -11  -2 16946.0 1035.30   1
  -2 -11   2 17159.9 1000.52   1
   2 -11  -1 163.993 158.826   1
  -2  11   1 105.549 163.773   1
   2  11   0 95.2722 148.409   1
  -2 -11   0 136.639 152.990   1
   2 -11   0 143.473 143.945   1
  -2  11   0-322.804 152.857   1
   2  11   1 338.060 182.456   1
  -2 -11  -1 153.241 163.976   1
   2 -11   1-12.2208 127.457   1
  -2  11  -1-12.8782 126.407   1
   2 -11   2 14738.1 943.549   1
  -2  11  -2 16281.4 948.455   1
   2  11   2 14758.0 984.814   1
  -2 -11  -2 15861.3 985.033   1
   2  11   3 4672.27 376.592   1
  -2  11  -3 4284.83 282.116   1
   2 -11   3 3947.39 278.255   1
  -2 -11  -3 4525.97 367.889   1
  -2 -11  -4 4876.82 395.680   1
   2  11   4 4605.85 405.903   1
   2  11   5 1245.53 246.320   1
  -2 -11  -5 1077.56 247.587   1
   2  11   7 272.151 228.556   1
  -2 -11  -7-78.2003 215.447   1
  -2 -11  -8 3243.00 344.079   1
   2  11   9 782.109 262.955   1
  -2 -11  -9 1614.20 266.253   1
  -2 -11 -10 4887.50 431.932   1
   2  11  10 4249.34 435.683   1
   2  11  11 63.7257 223.602   1
  -2 -11 -11 119.231 248.763   1
   2  11  13 467.182 287.510   1
  -2 -11 -13 436.438 272.733   1
   2  11  14 779.454 329.183   1
  -2 -11 -14 1047.70 297.925   1
   2  11  15 344.217 313.674   1
  -2 -11 -15 802.696 292.854   1
   2  11  16 278.703 261.578   1
  -2 -11 -16 32.4378 246.434   1
   2  11  17 105.272 232.634   1
  -2 -11 -17 163.454 217.834   1
   2  11  18 422.385 275.764   1
  -2 -11 -18 525.446 252.797   1
   2  11  19-70.3646 273.231   1
  -2 -11 -19-32.8785 258.142   1
   2  11  20 351.784 280.263   1
  -2 -11 -20-32.9761 259.967   1
   2  11  21 349.282 246.266   1
  -2 -11 -21-65.5522 221.639   1
   2  11  23 271.987 256.167   1
  -2 -11 -23-354.471 235.097   1
   2  11  25-228.944 193.963   1
  -2 -11 -25-188.245 200.762   1
  -2  12  24-68.2095 244.933   1
   2 -12 -24 484.856 262.169   1
  -2  12  23-69.4558 262.779   1
   2 -12 -23 329.929 244.782   1
  -2  12  22-35.2640 246.286   1
   2 -12 -22 33.5477 232.159   1
  -2  12  21-178.516 236.572   1
   2 -12 -21 67.7433 210.398   1
  -2  12  20 504.251 284.923   1
   2 -12 -20 374.919 264.928   1
  -2  12  18 688.314 260.668   1
   2 -12 -18 685.183 236.075   1
  -2  12  17 466.791 304.367   1
   2 -12 -17 375.343 274.691   1
   2 -12 -16 508.942 229.094   1
  -2  12  16 535.596 251.225   1
  -2  12  15 495.464 293.626   1
   2 -12 -15 704.940 286.689   1
  -2  12  14 660.021 286.027   1
   2 -12 -14 894.767 280.248   1
  -2  12  13 239.268 256.616   1
   2 -12 -13 32.6060 228.878   1
   2 -12 -12 4283.58 442.372   1
  -2  12  11 196.377 283.341   1
   2 -12 -11-93.6470 255.441   1
  -2  12  10 890.978 279.421   1
   2 -12 -10 728.293 250.258   1
   2 -12  -9 3877.90 410.354   1
  -2  12   9 4774.55 432.787   1
  -2  12   8 4835.89 449.762   1
   2 -12  -8 4621.83 427.547   1
   2 -12  -7 407.549 232.115   1
  -2  12   7 371.839 252.997   1
   2 -12  -6 1787.65 282.270   1
  -2  12   6 1481.88 287.985   1
   2 -12  -5 1917.42 295.883   1
  -2  12   5 2412.34 295.986   1
   2 -12  -4 854.369 202.141   1
  -2 -12   4 628.769 86.7715   1
   2  12  -4 564.426 93.0458   1
  -2  12   4 900.290 240.460   1
   2 -12  -3 639.932 198.841   1
  -2 -12   3 469.563 115.390   1
   2  12  -3 779.394 121.620   1
  -2  12   3 386.321 224.068   1
   2 -12  -2 1158.97 201.876   1
  -2 -12   2 951.600 150.674   1
   2  12  -2 1189.92 158.743   1
  -2  12   2 1264.88 225.601   1
  -2  12   1 188.172 178.280   1
   2 -12  -1 313.519 164.301   1
  -2  12   0 14351.6 917.869   1
  -2 -12   0 15028.3 920.157   1
   2  12   0 14200.4 919.417   1
   2 -12   0 14104.0 907.817   1
   2 -12   1 104.143 141.490   1
   2  12   1 170.665 176.632   1
  -2 -12  -1 290.041 175.231   1
   2  12   2 1061.45 217.335   1
  -2  12  -2 926.809 143.898   1
   2 -12   2 856.835 138.298   1
  -2 -12  -2 1333.50 213.085   1
   2  12   3 608.225 210.955   1
  -2  12  -3 601.648 101.997   1
  -2 -12  -3 538.908 201.067   1
   2 -12   3 520.658 95.7774   1
   2  12   4 752.827 214.517   1
  -2 -12  -4 916.323 229.873   1
   2  12   5 2140.84 305.590   1
  -2 -12  -5 2165.37 286.718   1
   2  12   6 1180.48 272.202   1
  -2 -12  -6 2005.84 263.685   1
   2  12   7 459.976 255.012   1
  -2 -12  -7 558.635 235.577   1
  -2 -12  -8 5366.13 442.712   1
   2  12   8 4355.41 440.593   1
   2  12   9 4097.86 402.625   1
  -2 -12  -9 3458.36 385.453   1
   2  12  10 794.212 271.837   1
  -2 -12 -10 326.516 229.177   1
   2  12  12 3789.83 436.466   1
  -2 -12 -12 4764.48 425.836   1
   2  12  13-339.052 285.596   1
  -2 -12 -13 253.459 253.180   1
   2  12  14 378.858 260.418   1
   2  12  15 209.241 231.198   1
  -2 -12 -15 64.9403 229.983   1
   2  12  16 105.426 224.535   1
  -2 -12 -16 98.2157 210.322   1
   2  12  17-105.824 231.443   1
  -2 -12 -17 329.114 232.033   1
   2  12  18 599.957 296.277   1
  -2 -12 -18 527.683 263.741   1
   2  12  20 175.439 274.069   1
  -2 -12 -20 428.044 263.721   1
   2  12  21 69.5013 260.031   1
  -2 -12 -21 326.118 243.093   1
   2  12  22 68.4397 208.955   1
  -2 -12 -22 162.178 212.831   1
   2  12  23 167.765 238.572   1
  -2 -12 -23-64.3011 216.237   1
   2  12  24 790.930 265.706   1
  -2 -12 -24 442.422 249.724   1
   2 -13 -23 97.9363 245.945   1
  -2  13  23-103.082 252.727   1
   2 -13 -22 631.792 272.593   1
  -2  13  22-69.9966 280.151   1
   2 -13 -21 439.073 254.524   1
  -2  13  21 355.003 269.502   1
   2 -13 -20-34.0760 216.462   1
  -2  13  20 35.9177 241.558   1
   2 -13 -19 137.017 256.118   1
  -2  13  19 72.4010 282.223   1
   2 -13 -18 206.387 248.959   1
  -2  13  18 72.7021 265.298   1
   2 -13 -17 171.921 260.395   1
  -2  13  17 290.992 279.653   1
   2 -13 -16 274.246 237.771   1
   2 -13 -14 235.771 255.930   1
  -2  13  14 638.101 281.391   1
   2 -13 -13 199.476 226.192   1
  -2  13  13 279.915 253.473   1
   2 -13 -12 163.459 232.103   1
  -2  13  12 481.543 261.761   1
   2 -13 -11 192.042 230.782   1
  -2  13  11 168.462 234.475   1
   2 -13 -10 3560.45 379.454   1
  -2  13  10 3452.49 387.007   1
  -2  13   9 192.947 274.531   1
   2 -13  -9 243.110 266.470   1
  -2  13   8-217.638 239.823   1
   2 -13  -8-88.0934 229.040   1
  -2  13   7 478.291 253.402   1
   2 -13  -7-254.388 221.154   1
  -2  13   6 199.951 227.707   1
   2 -13  -6 162.456 239.431   1
  -2  13   4 3759.47 323.346   1
   2  13  -4 2678.81 176.700   1
   2 -13  -4 3871.85 313.379   1
   2 -13  -3 245.915 189.841   1
  -2 -13   3 153.793 103.605   1
  -2  13   3 313.454 211.511   1
   2  13  -3 206.012 112.810   1
  -2 -13   2 3033.63 233.809   1
   2 -13  -2 2708.03 277.303   1
   2  13  -2 2189.32 230.885   1
  -2  13   2 2167.67 282.535   1
   2 -13  -1 681.173 182.568   1
  -2 -13   1 880.674 159.827   1
   2  13  -1 791.121 174.632   1
  -2  13   1 1151.73 205.882   1
   2 -13   0 49.1363 150.860   1
  -2 -13   0 118.497 141.379   1
  -2  13   0 69.6643 156.150   1
   2  13   0 199.772 169.853   1
  -2 -13  -1 1325.06 203.315   1
   2  13   1 790.821 200.304   1
  -2  13  -2 2443.82 228.396   1
   2 -13   2 2945.09 228.969   1
   2  13   2 2352.32 286.551   1
   2  13   3 168.081 205.464   1
  -2 -13  -3-89.4513 178.165   1
  -2  13  -3-21.0157 87.0775   1
   2 -13   3 231.121 82.6912   1
  -2 -13  -4 3533.38 348.915   1
   2  13   4 3587.13 353.882   1
  -2 -13  -6 159.203 205.306   1
   2  13   6-113.512 233.753   1
  -2 -13  -7 248.799 224.705   1
   2  13   7-266.298 233.964   1
  -2 -13  -8 86.0780 247.199   1
   2  13   8 337.778 269.991   1
  -2 -13  -9-59.1710 232.277   1
   2  13   9 126.735 241.485   1
  -2 -13 -10 4136.78 406.860   1
   2  13  10 3962.31 421.431   1
  -2 -13 -11 559.367 262.810   1
   2  13  11-232.859 279.546   1
  -2 -13 -12-348.807 269.671   1
   2  13  12 135.764 277.813   1
  -2 -13 -13 64.3588 259.092   1
   2  13  13 276.007 287.104   1
  -2 -13 -14 260.315 259.114   1
   2  13  14-244.676 264.364   1
  -2 -13 -16 759.523 274.550   1
   2  13  16 920.243 303.893   1
  -2 -13 -17 661.992 256.556   1
   2  13  17 212.518 275.360   1
  -2 -13 -19 330.964 246.542   1
   2  13  19 494.285 287.945   1
  -2 -13 -20 557.648 270.443   1
   2  13  20-174.766 260.491   1
  -2 -13 -21 163.242 240.294   1
   2  13  21 137.820 247.267   1
  -2 -13 -22 421.265 219.376   1
   2  13  22 439.638 236.451   1
  -2 -13 -23-127.524 191.332   1
   2  13  23-232.722 213.734   1
  -2  14  23 34.0005 244.909   1
   2 -14 -22-197.618 247.433   1
  -2  14  22 658.860 274.436   1
   2 -14 -21-67.0538 240.809   1
  -2  14  21 564.602 277.347   1
   2 -14 -19 240.059 256.552   1
  -2  14  19 108.449 279.887   1
   2 -14 -18 379.908 261.952   1
  -2  14  18 291.234 256.159   1
   2 -14 -17 34.5754 249.140   1
  -2  14  17 219.230 274.286   1
   2 -14 -16-103.747 240.494   1
  -2  14  16 328.931 262.186   1
   2 -14 -15-310.154 253.901   1
  -2  14  15-182.116 284.275   1
   2 -14 -13-67.7071 259.232   1
  -2  14  13 501.326 285.358   1
   2 -14 -12 333.836 246.146   1
  -2  14  12 1271.39 311.298   1
   2 -14 -11 393.552 266.887   1
  -2  14  11 34.6998 263.769   1
   2 -14 -10 449.201 277.186   1
  -2  14  10-33.9579 268.769   1
   2 -14  -9 563.530 255.563   1
  -2  14   9 264.854 233.457   1
   2 -14  -8 395.577 255.486   1
  -2  14   8 288.894 259.051   1
   2 -14  -7 733.841 257.162   1
  -2  14   7 929.077 272.396   1
   2 -14  -6 2537.47 333.066   1
  -2  14   6 2999.91 345.094   1
   2 -14  -5 187.808 226.782   1
  -2  14   5 28.3374 220.150   1
   2 -14  -4 1585.17 259.285   1
   2 -14  -3 93.4464 191.211   1
  -2 -14   3 45.5555 98.8598   1
  -2  14   3 305.293 204.748   1
   2  14  -3 28.9619 105.721   1
   2  14  -2 4176.19 330.631   1
  -2  14   2 4185.37 385.547   1
  -2 -14   2 4228.09 327.886   1
   2 -14  -1 719.483 185.282   1
  -2 -14   1 691.008 153.388   1
   2  14  -1 762.066 176.179   1
  -2  14   1 397.086 190.091   1
   2 -14   0 587.341 176.102   1
  -2 -14   0 354.506 160.126   1
  -2  14   0 512.771 165.715   1
   2  14   0 554.814 175.229   1
  -2 -14  -1 813.480 205.407   1
   2  14   1 596.611 205.817   1
  -2  14  -2 4124.96 341.113   1
  -2 -14  -2 5843.77 412.110   1
   2  14   2 4602.87 413.230   1
   2 -14   2 5347.31 346.360   1
  -2 -14  -3 257.221 201.876   1
  -2  14  -3 111.379 78.5352   1
   2  14   3-175.041 202.624   1
   2 -14   3 54.3456 73.4011   1
   2  14   5 504.542 230.385   1
  -2 -14  -5 262.430 207.903   1
   2  14   6 2171.59 317.315   1
  -2 -14  -6 2444.48 309.536   1
   2  14   7 518.660 243.648   1
  -2 -14  -7 428.686 221.184   1
   2  14   8 315.902 266.182   1
  -2 -14  -8-29.5007 235.844   1
   2  14   9-130.017 240.163   1
  -2 -14  -9 364.527 239.457   1
   2  14  10 333.209 259.510   1
  -2 -14 -10 341.911 232.251   1
   2  14  11 646.278 302.506   1
  -2 -14 -11 285.496 277.494   1
   2  14  12 1280.51 314.816   1
  -2 -14 -12 354.411 261.153   1
   2  14  13 315.326 241.098   1
  -2 -14 -13 391.644 227.845   1
   2  14  15 212.923 271.308   1
  -2 -14 -15 497.472 251.737   1
   2  14  16 356.057 285.302   1
  -2 -14 -16 366.914 257.028   1
   2  14  17-142.571 272.784   1
  -2 -14 -17 367.560 265.247   1
   2  14  18 283.753 282.515   1
  -2 -14 -18-33.2856 248.884   1
   2  14  19 105.557 263.239   1
  -2 -14 -19 264.175 241.137   1
   2  14  21 136.358 249.936   1
  -2 -14 -21 228.600 222.034   1
   2  14  22-33.5431 205.941   1
   2  14  23-131.528 222.227   1
  -2 -14 -23 63.0952 181.936   1
   2 -15 -22 553.244 254.859   1
  -2  15  22-171.700 262.000   1
   2 -15 -20 135.233 203.879   1
  -2  15  20-71.1645 226.043   1
   2 -15 -18 103.864 239.591   1
  -2  15  18-145.570 255.322   1
   2 -15 -17 34.7728 259.170   1
  -2  15  17 403.167 285.928   1
   2 -15 -16 383.646 218.186   1
  -2  15  16 882.328 273.742   1
   2 -15 -15 418.261 258.561   1
  -2  15  15-183.717 261.345   1
   2 -15 -14-243.126 261.700   1
  -2  15  14 146.413 296.555   1
   2 -15 -13-34.4727 255.640   1
  -2  15  13-72.7210 281.342   1
   2 -15 -12-136.393 260.178   1
  -2  15  12-287.757 294.591   1
   2 -15 -11 100.821 260.635   1
  -2  15  11 531.624 278.821   1
   2 -15 -10 462.056 243.758   1
  -2  15  10 626.212 283.555   1
   2 -15  -8 1100.86 275.011   1
  -2  15   8 1224.12 298.358   1
   2 -15  -7 212.954 242.587   1
  -2  15   7 224.279 255.453   1
   2 -15  -6-350.999 227.320   1
  -2  15   6 92.6547 250.358   1
   2 -15  -5-110.993 223.459   1
  -2  15   5-208.376 246.964   1
  -2  15   4 2188.97 318.191   1
  -2 -15   3 243.708 100.890   1
   2  15  -3-94.6278 98.7710   1
  -2  15   3 157.173 200.580   1
   2 -15  -2 1262.29 224.645   1
  -2 -15   2 670.373 142.306   1
   2  15  -2 786.836 156.080   1
  -2  15   2 1044.37 235.189   1
   2 -15  -1 82.1566 175.170   1
  -2 -15   1 225.277 145.369   1
   2  15  -1-17.2535 140.735   1
  -2  15   1-197.724 186.219   1
   2 -15   0-36.2865 154.721   1
  -2 -15   0-18.6424 148.969   1
  -2  15   0 57.3163 158.393   1
   2  15   0-20.0123 162.668   1
   2  15   1 89.3769 181.715   1
  -2  15  -1 15.9248 141.598   1
   2 -15   1 104.897 136.944   1
  -2 -15  -1 207.691 164.908   1
   2  15   2 854.299 242.260   1
  -2 -15  -2 929.488 219.417   1
  -2  15  -2 1035.15 147.095   1
   2 -15   2 1071.30 144.655   1
  -2 -15  -3 73.0843 192.651   1
  -2  15  -3 33.8851 53.4332   1
   2 -15   3 39.3693 48.4760   1
   2  15   4 2752.89 330.945   1
  -2 -15  -4 2689.53 315.617   1
   2  15   5 87.6744 227.471   1
  -2 -15  -5 434.908 232.308   1
   2  15   6-152.447 251.347   1
  -2 -15  -6-198.511 218.028   1
   2  15   7 379.269 253.291   1
  -2 -15  -7 294.140 209.102   1
   2  15   8 1010.45 271.072   1
  -2 -15  -8 818.945 257.782   1
   2  15  10 614.228 267.438   1
  -2 -15 -10 826.268 244.106   1
   2  15  11-208.339 264.675   1
  -2 -15 -11 64.6692 249.279   1
   2  15  12 105.461 242.275   1
  -2 -15 -12 163.972 226.033   1
  -2 -15 -13 264.997 251.973   1
   2  15  14 142.742 278.144   1
  -2 -15 -14-66.8737 241.873   1
   2  15  15 35.8154 269.343   1
  -2 -15 -15 536.773 250.383   1
   2  15  16 322.871 261.784   1
  -2 -15 -16 840.720 252.733   1
   2  15  17-214.243 219.227   1
  -2 -15 -17 301.553 217.476   1
   2  15  18 177.176 233.047   1
  -2 -15 -18 399.088 215.417   1
   2  15  20-68.7346 217.214   1
  -2 -15 -20 296.417 213.870   1
   2  15  22 199.268 218.972   1
  -2 -15 -22-31.8567 180.051   1
   2 -16 -21 32.7509 225.663   1
  -2  16  21 174.195 260.474   1
   2 -16 -20 201.243 212.229   1
  -2  16  20 212.306 226.326   1
   2 -16 -19-136.360 245.546   1
  -2  16  19 179.813 274.095   1
   2 -16 -18 34.5577 209.673   1
  -2  16  18 72.7342 224.600   1
   2 -16 -17-174.433 250.337   1
  -2  16  17 514.079 300.579   1
   2 -16 -16 281.020 251.067   1
  -2  16  16 73.8419 265.006   1
   2 -16 -15 105.629 209.710   1
  -2  16  15-111.029 248.902   1
   2 -16 -14 914.869 269.066   1
  -2  16  14 1035.70 281.170   1
   2 -16 -13 140.166 221.461   1
  -2  16  13 73.6790 255.021   1
   2 -16 -12 34.7793 229.633   1
  -2  16  12 438.814 262.583   1
   2 -16 -11 206.301 234.310   1
  -2  16  11 470.029 246.307   1
   2 -16 -10 236.849 232.125   1
  -2  16  10 35.6247 263.231   1
   2 -16  -9 132.745 227.915   1
  -2  16   9 349.347 257.298   1
   2 -16  -7 156.530 220.138   1
  -2  16   7 366.443 237.320   1
   2 -16  -6 1956.95 285.533   1
  -2  16   6 1647.67 299.786   1
   2 -16  -5 28.6157 216.466   1
  -2  16   5 124.811 247.634   1
   2 -16  -4 163.923 207.629   1
  -2  16   4 145.693 236.229   1
   2  16  -3 198.722 94.0637   1
   2 -16  -2 236.071 199.562   1
  -2 -16   2 597.735 140.961   1
  -2  16   2 278.867 208.635   1
   2  16  -2 570.745 148.916   1
   2 -16  -1 883.755 191.356   1
  -2 -16   1 593.129 161.530   1
   2  16  -1 532.395 172.846   1
  -2  16   1 571.939 198.031   1
   2 -16   0 451.167 165.409   1
  -2 -16   0 216.873 162.635   1
   2  16   0-62.1115 174.564   1
  -2  16   0 439.032 178.000   1
   2  16   1 935.001 210.532   1
  -2  16  -1 730.010 169.599   1
   2 -16   1 754.001 164.690   1
  -2 -16  -1 611.553 203.147   1
   2  16   2 357.152 212.724   1
  -2  16  -2 441.623 116.855   1
   2 -16   2 233.628 107.574   1
   2  16   4-57.7278 214.033   1
  -2 -16  -4 26.9317 210.678   1
   2  16   5 303.001 247.355   1
  -2 -16  -5 706.046 223.024   1
   2  16   6 1386.89 309.097   1
  -2 -16  -6 2849.72 314.314   1
   2  16   7 32.5687 232.581   1
  -2 -16  -7 30.3636 222.419   1
   2  16   9 273.524 255.211   1
  -2 -16  -9 351.243 248.648   1
   2  16  10 139.271 233.640   1
  -2 -16 -10 455.426 247.582   1
   2  16  11 918.201 286.032   1
  -2 -16 -11 264.661 243.535   1
   2  16  12 356.976 262.808   1
  -2 -16 -12 66.8869 216.217   1
   2  16  13 756.221 291.463   1
  -2 -16 -13 33.7513 249.096   1
   2  16  14 867.491 292.476   1
  -2 -16 -14 508.216 251.257   1
   2  16  15 288.816 246.507   1
  -2 -16 -15 33.8797 224.656   1
   2  16  16 71.8950 284.526   1
  -2 -16 -16 337.377 249.483   1
   2  16  17 249.270 275.782   1
  -2 -16 -17 168.778 254.594   1
   2  16  18 387.865 282.879   1
  -2 -16 -18 467.972 256.000   1
   2  16  19 381.543 264.528   1
  -2 -16 -19-33.2291 238.504   1
   2  16  20 341.699 259.020   1
  -2 -16 -20 262.095 221.020   1
   2  16  21 67.0929 251.760   1
  -2 -16 -21 32.1803 217.499   1
  -2  17  20-105.649 260.201   1
   2 -17 -20 364.219 245.652   1
  -2  17  19-143.618 239.139   1
   2 -17 -19-33.7555 209.717   1
  -2  17  18 399.533 271.501   1
   2 -17 -18-275.457 236.075   1
  -2  17  17-36.7866 233.690   1
   2 -17 -17 104.581 208.934   1
  -2  17  16 482.599 284.481   1
   2 -17 -16 527.808 263.636   1
  -2  17  14 186.837 278.716   1
   2 -17 -14 390.538 268.012   1
  -2  17  13 560.060 294.207   1
   2 -17 -13 319.243 257.814   1
  -2  17  12 521.325 286.432   1
   2 -17 -12 70.5776 251.428   1
  -2  17  11 73.8485 250.752   1
   2 -17 -11-104.998 230.722   1
  -2  17  10 510.927 266.495   1
   2 -17 -10-34.5762 222.375   1
  -2  17   9 144.222 255.226   1
   2 -17  -9-101.667 261.232   1
  -2  17   8 744.713 262.708   1
   2 -17  -8 33.0759 226.632   1
  -2  17   7-207.957 257.045   1
   2 -17  -7 321.703 228.771   1
  -2  17   6 168.589 246.008   1
   2 -17  -6 587.910 239.622   1
  -2  17   5 254.794 247.805   1
   2 -17  -5 268.892 228.224   1
  -2  17   4 764.678 250.636   1
   2 -17  -4 850.284 225.153   1
  -2  17   3 85.7794 229.330   1
  -2  17   2 422.240 198.944   1
   2 -17  -2-123.965 185.456   1
  -2  17   1 165.795 195.780   1
   2  17  -1 149.147 154.938   1
   2 -17  -1 560.803 193.159   1
   2  17   0 237.929 188.376   1
  -2  17   0-82.2324 154.913   1
  -2 -17  -1 69.3628 184.164   1
   2  17   1 96.8028 195.437   1
  -2  17  -1 65.1460 146.375   1
   2  17   2 397.120 198.753   1
  -2 -17  -2 478.449 201.445   1
   2  17   3-56.8943 207.551   1
  -2 -17  -3-79.9109 187.762   1
   2  17   4 571.470 249.655   1
  -2 -17  -4 845.335 238.073   1
   2  17   5-377.777 222.239   1
  -2 -17  -5-88.3964 206.199   1
   2  17   6-65.2905 238.271   1
  -2 -17  -6 336.386 231.427   1
   2  17   7 134.515 248.503   1
  -2 -17  -7 157.555 233.816   1
   2  17   8-68.9044 235.210   1
  -2 -17  -8 322.901 239.561   1
   2  17   9 35.1316 252.578   1
  -2 -17  -9 559.715 255.347   1
   2  17  10-427.936 246.809   1
  -2 -17 -10 501.402 231.347   1
   2  17  11-180.304 270.904   1
  -2 -17 -11 608.153 262.674   1
   2  17  12 471.690 280.179   1
  -2 -17 -12 136.151 219.206   1
   2  17  13-182.077 281.778   1
  -2 -17 -13 34.1657 252.353   1
   2  17  14-72.7870 249.511   1
  -2 -17 -14 68.3115 225.159   1
   2  17  15 253.145 260.821   1
  -2 -17 -15 205.675 252.480   1
   2  17  16 503.191 292.263   1
  -2 -17 -16 374.798 250.854   1
   2  17  17 319.226 249.071   1
  -2 -17 -17 67.9878 206.503   1
   2  17  18-140.304 222.816   1
  -2 -17 -18 100.919 199.105   1
   2  17  19-69.1369 245.898   1
  -2 -17 -19 331.608 245.020   1
   2  17  20 305.691 261.195   1
  -2 -17 -20 163.504 237.932   1
  -2  18  19 71.5668 243.035   1
   2 -18 -19 66.7828 226.794   1
  -2  18  18-36.4726 264.977   1
   2 -18 -18-102.094 208.975   1
  -2  18  17 442.657 285.418   1
   2 -18 -17-311.179 242.585   1
  -2  18  16-149.420 260.199   1
   2 -18 -16 702.347 243.554   1
  -2  18  15 414.543 262.349   1
   2 -18 -15 70.8707 221.768   1
  -2  18  13-303.992 274.892   1
   2 -18 -13 178.596 249.491   1
  -2  18  12 721.081 283.266   1
   2 -18 -12 35.6742 229.972   1
  -2  18  11-227.652 265.079   1
   2 -18 -11-35.4009 218.721   1
  -2  18  10 451.301 268.810   1
   2 -18 -10 491.337 249.953   1
  -2  18   9-260.747 259.031   1
   2 -18  -9 414.987 245.943   1
  -2  18   8 478.018 257.531   1
   2 -18  -8 202.527 224.476   1
  -2  18   7 499.024 282.030   1
   2 -18  -7 396.561 250.303   1
  -2  18   6 445.940 232.052   1
   2 -18  -6 707.347 226.083   1
  -2  18   5 33.3322 225.274   1
  -2  18   4-94.8306 216.787   1
   2  18   3 117.910 199.333   1
   2  18   4-31.0115 210.604   1
  -2 -18  -5 371.412 209.919   1
   2  18   5 226.423 218.255   1
  -2 -18  -6 381.597 244.944   1
   2  18   6 268.649 246.710   1
  -2 -18  -7 130.674 212.057   1
   2  18   7-34.4864 229.669   1
  -2 -18  -8 828.934 248.228   1
   2  18   8 35.3408 240.256   1
  -2 -18  -9 134.772 228.984   1
   2  18   9 754.226 269.546   1
  -2 -18 -10 274.628 243.225   1
   2  18  10 72.6914 257.492   1
  -2 -18 -11 276.725 234.009   1
   2  18  11 73.0073 255.163   1
  -2 -18 -12 138.939 227.921   1
   2  18  12 109.950 254.906   1
  -2 -18 -13 590.805 253.353   1
   2  18  13 109.994 277.050   1
  -2 -18 -15 278.130 247.721   1
   2  18  15 725.186 292.122   1
  -2 -18 -16 241.147 234.098   1
   2  18  16 35.9152 249.836   1
  -2 -18 -17 204.431 240.147   1
   2  18  17-71.0356 236.549   1
  -2 -18 -18 708.066 248.472   1
   2  18  18-210.125 263.257   1
  -2 -18 -19 297.679 229.317   1
   2  18  19 171.772 264.196   1
  -2  19  16 37.6519 258.147   1
  -2  19  15 381.314 275.554   1
  -2  19  14 654.111 297.943   1
  -2  19  12 38.7869 265.929   1
  -2  19  11 38.9334 261.849   1
   2  19  10 295.105 260.530   1
   2  19  11 111.137 251.657   1
   2  19  12 407.814 273.721   1
   2  19  14 36.7866 241.271   1
   2  19  15-291.499 267.443   1
   2  19  16 216.253 254.312   1
   2  19  17 463.339 281.120   1
   2  19  18-69.9255 245.323   1
  -3   0  26 37.5412 263.525   1
   3   0 -26 243.979 253.338   1
  -3   0  24-147.910 267.877   1
   3   0 -24 625.012 267.057   1
  -3   0  23 295.675 249.953   1
   3   0 -23 34.2801 254.365   1
  -3   0  22 551.448 264.161   1
   3   0 -22 742.727 253.239   1
  -3   0  21-215.655 228.321   1
   3   0 -21 233.672 227.782   1
  -3   0  20-420.822 264.264   1
   3   0 -20 229.090 274.863   1
  -3   0  19-34.1879 266.609   1
   3   0 -19 319.082 262.104   1
  -3   0  18 495.709 255.077   1
   3   0 -18 652.675 246.328   1
  -3   0  17-223.700 265.979   1
   3   0 -17-120.201 255.673   1
  -3   0  16 1348.24 295.459   1
   3   0 -16 1249.13 268.887   1
  -3   0  15-29.3690 239.764   1
   3   0 -15 389.822 231.836   1
   3   0 -14 1806.67 287.194   1
  -3   0  12-25.1221 220.112   1
   3   0 -12 238.205 212.893   1
  -3   0  11-118.476 209.347   1
   3   0 -11 22.2825 208.807   1
   3   0 -10 11010.0 774.105   1
  -3   0  10 11950.2 786.169   1
  -3   0   9 165.357 211.477   1
   3   0  -9-19.2021 191.835   1
   3   0  -8 17019.3 1102.41   1
  -3   0   8 18013.6 1109.13   1
  -3   0   7-190.129 209.626   1
   3   0  -7-307.064 187.007   1
  -3   0   6-109.976 202.323   1
   3   0  -6 102.346 196.418   1
   3   0  -4 68140.1 4149.51   1
  -3   0   4 72593.1 4153.97   1
  -3   0   3 11.3784 164.440   1
   3   0  -3-32.5460 170.497   1
   3   0  -2 310559. 18887.1   1
  -3   0   2 335383. 18887.1   1
  -3   0   1 135.288 186.837   1
   3   0  -1-84.2109 179.939   1
  -3   0   0-47.2300 181.436   1
   3   0   0 63.9952 177.907   1
  -3   0  -1 75.4363 193.035   1
   3   0   1-18.5599 198.716   1
  -3   0  -2 345271. 20208.5   1
   3   0   2 346055. 20208.6   1
   3   0   3-21.8343 204.470   1
  -3   0  -3 86.1145 199.300   1
   3   0   4 70848.9 4128.41   1
  -3   0  -4 68977.6 4125.45   1
   3   0   6 285.153 186.024   1
  -3   0  -6-28.3892 173.140   1
   3   0   7 148.718 191.552   1
  -3   0  -7-46.6268 175.350   1
   3   0   8 15062.6 974.179   1
  -3   0  -8 15316.6 969.802   1
  -3   0  -9-56.0723 184.202   1
   3   0   9-20.1720 196.975   1
  -3   0 -10 10968.3 724.512   1
   3   0  10 10497.2 735.030   1
   3   0  11 90.9198 189.693   1
  -3   0 -11 42.8776 188.896   1
   3   0  12 96.4784 228.407   1
  -3   0 -12 159.491 191.473   1
   3   0  14 1621.47 285.945   1
  -3   0 -14 1165.14 250.580   1
   3   0  15-141.683 241.788   1
   3   0  16 503.802 254.376   1
  -3   0 -16 1135.89 246.337   1
   3   0  17 62.5955 241.293   1
  -3   0 -17-173.834 214.011   1
   3   0  18 771.587 270.626   1
  -3   0 -18 992.812 272.945   1
   3   0  19-33.0557 256.730   1
  -3   0 -19-92.6737 246.018   1
   3   0  20 676.844 281.034   1
  -3   0 -20 1107.16 274.904   1
   3   0  21 138.491 243.346   1
  -3   0 -21 354.689 245.254   1
   3   0  22 1090.42 276.511   1
  -3   0 -22 623.458 252.003   1
   3   0  23 35.6386 222.850   1
  -3   0 -23 300.467 238.614   1
   3   0  24 108.046 245.439   1
  -3   0 -24 574.571 243.271   1
   3   0  25 72.1738 244.050   1
  -3   0 -25 239.441 258.864   1
  -3   0 -26 692.045 268.781   1
   3  -1 -27-34.3178 250.343   1
  -3   1  26 405.674 265.351   1
   3  -1 -26 969.480 273.895   1
  -3   1  25-260.758 248.073   1
  -3  -1  25-37.7679 235.944   1
   3  -1 -25 552.931 271.328   1
   3   1 -25-35.0550 236.926   1
  -3  -1  24 373.035 250.608   1
  -3   1  24 299.628 276.350   1
   3   1 -24 104.561 250.934   1
   3  -1 -24 756.464 271.809   1
  -3   1  23-111.029 274.511   1
  -3  -1  23-36.6917 244.419   1
   3  -1 -23 751.134 290.342   1
   3   1 -23-103.385 259.710   1
  -3  -1  22 109.287 246.457   1
   3   1 -22 270.351 238.426   1
  -3   1  21 71.9001 233.843   1
  -3  -1  21 431.851 274.719   1
   3  -1 -21 167.728 241.086   1
   3   1 -21 462.755 255.262   1
   3   1 -20 4710.17 442.935   1
   3  -1 -20 5019.38 454.169   1
  -3  -1  20 4918.02 472.066   1
  -3   1  20 4286.31 451.971   1
  -3   1  19 239.383 279.831   1
   3  -1 -19-194.436 261.635   1
  -3  -1  18 2302.21 336.702   1
   3   1 -18 2230.07 313.926   1
  -3  -1  17 1232.61 284.534   1
  -3   1  17 1418.74 305.229   1
   3   1 -17 1887.88 283.572   1
   3  -1 -16 4734.59 420.606   1
   3   1 -16 3964.21 402.265   1
  -3   1  16 4203.25 437.057   1
  -3  -1  16 4095.40 422.764   1
  -3   1  15-119.712 254.621   1
  -3  -1  15 173.908 231.812   1
   3   1 -15 189.391 217.908   1
   3  -1 -15 398.706 256.024   1
  -3   1  14 18960.5 1184.72   1
  -3  -1  14 17609.9 1172.87   1
   3  -1 -14 17579.8 1166.25   1
  -3   1  13 600.377 236.507   1
  -3  -1  13 260.645 223.229   1
   3  -1 -13 25.9702 214.204   1
   3   1 -13-24.3323 213.411   1
   3   1 -12 11287.5 774.582   1
  -3  -1  11 230.111 221.677   1
  -3   1  11 97.5912 215.691   1
   3  -1 -11 139.101 210.706   1
   3   1 -11 106.916 194.369   1
  -3  -1  10 365.495 222.803   1
  -3   1  10-91.4758 239.843   1
   3   1 -10 513.543 198.779   1
   3  -1 -10 173.847 210.280   1
  -3  -1   9 118.183 186.157   1
  -3   1   9 149.364 217.920   1
   3  -1  -9 647.274 232.659   1
   3   1  -9 256.721 188.242   1
  -3   1   8 21826.6 1422.32   1
  -3  -1   8 23607.4 1416.57   1
   3  -1  -8 22376.5 1415.12   1
   3   1  -8 23611.7 1411.74   1
  -3   1   7 1808.40 261.069   1
  -3  -1   7 1081.44 209.204   1
   3  -1  -7 1186.33 219.638   1
   3   1  -7 1098.13 198.070   1
  -3   1   6 12532.6 865.516   1
   3  -1  -6 14240.7 861.326   1
   3  -1  -5 1163.47 221.485   1
   3   1  -5 1122.58 208.859   1
  -3   1   5 1235.79 229.676   1
  -3  -1   5 1482.24 217.916   1
   3   1  -4 11217.7 678.427   1
  -3  -1   4 9760.84 676.650   1
   3  -1  -3 7766.06 497.341   1
   3   1  -3 7324.53 486.174   1
  -3  -1   3 7513.58 486.778   1
   3  -1  -2 22776.1 1302.50   1
   3   1  -2 19333.5 1293.68   1
  -3   1   2 20842.2 1302.59   1
  -3  -1   2 22943.2 1299.92   1
  -3  -1   1 10582.4 640.671   1
  -3   1   1 10535.4 636.132   1
   3   1  -1 10737.6 638.672   1
   3  -1   0 12219.7 698.644   1
   3   1   0 9409.10 694.524   1
  -3  -1   0 10127.7 694.287   1
  -3   1   0 11942.9 694.412   1
   3  -1   1 10427.4 644.677   1
  -3  -1  -1 10516.4 649.040   1
   3   1   1 9748.32 649.844   1
  -3   1  -1 9686.51 647.754   1
   3   1   2 23301.5 1269.33   1
   3  -1   2 18517.0 1255.37   1
  -3   1  -2 19568.0 1257.56   1
  -3  -1  -2 22611.2 1267.30   1
   3   1   3 5930.32 446.869   1
   3  -1   3 5916.76 429.406   1
  -3   1  -3 6030.98 419.632   1
  -3  -1  -3 5817.64 443.043   1
   3  -1   4 10706.4 663.719   1
  -3  -1  -4 9285.20 667.713   1
  -3   1  -4 10388.0 658.174   1
   3   1   4 10429.9 673.160   1
  -3  -1  -5 933.650 216.684   1
  -3   1  -5 940.357 183.759   1
   3   1   5 1029.84 224.247   1
   3  -1   5 1282.66 200.105   1
   3   1   6 13873.7 866.702   1
  -3  -1  -6 13070.7 860.524   1
   3  -1   7 1041.01 201.673   1
   3   1   7 982.282 214.106   1
  -3   1  -7 749.555 176.880   1
  -3  -1  -7 675.041 199.596   1
   3   1   8 23782.9 1392.85   1
   3  -1   8 22465.9 1379.83   1
  -3  -1  -8 23066.5 1382.38   1
  -3   1  -8 20439.4 1369.26   1
  -3  -1  -9 353.373 175.854   1
  -3   1  -9 355.262 180.229   1
   3  -1   9 76.6905 193.200   1
   3   1   9 21.1315 202.366   1
  -3  -1 -10 294.640 199.973   1
  -3   1 -10 944.440 203.136   1
   3   1  10 112.061 219.881   1
   3  -1  10 676.709 230.063   1
  -3  -1 -11 44.5607 200.750   1
  -3   1 -11 144.124 173.476   1
   3   1  11-23.6167 231.169   1
   3  -1  11 87.2621 199.759   1
  -3  -1 -12 11714.9 772.501   1
  -3   1 -12 11032.3 758.356   1
   3   1  12 10882.0 778.272   1
   3  -1  12 11305.0 771.692   1
   3  -1  13 74.3120 225.661   1
   3   1  13 500.794 234.918   1
  -3  -1 -13-75.9446 232.456   1
  -3   1 -13 23.7974 216.223   1
  -3  -1 -14 19317.3 1179.59   1
  -3   1 -14 19135.1 1174.16   1
   3  -1  14 17360.7 1169.58   1
   3   1  14 16620.5 1171.98   1
   3  -1  15 27.6550 240.131   1
  -3   1 -15-53.1092 215.870   1
  -3  -1 -15 223.258 250.726   1
   3  -1  16 4179.41 401.732   1
   3   1  16 2960.09 387.420   1
  -3   1 -16 3504.51 375.281   1
  -3  -1 -16 3791.26 379.484   1
   3  -1  17 1531.73 297.753   1
   3   1  17 1176.39 282.383   1
  -3  -1 -17 1589.53 280.905   1
  -3   1 -17 1314.94 278.738   1
   3  -1  18 2123.08 319.362   1
  -3   1 -18 1984.14 294.955   1
   3   1  19 634.208 282.190   1
  -3  -1 -19 717.409 265.701   1
   3   1  20 4088.17 437.601   1
  -3   1 -20 4324.56 427.018   1
   3  -1  20 4702.86 441.635   1
  -3  -1 -20 4648.98 441.175   1
   3  -1  21-241.052 227.038   1
   3   1  21 104.264 227.966   1
  -3   1 -21 449.093 247.300   1
  -3  -1 -21-32.3722 235.187   1
   3  -1  22 210.423 236.401   1
  -3   1 -22 327.726 223.130   1
   3   1  23 177.876 254.388   1
  -3  -1 -23 265.874 237.695   1
   3   1  24 359.068 251.272   1
   3  -1  24 433.680 248.245   1
  -3   1 -24 814.032 264.104   1
  -3  -1 -24 942.288 285.030   1
   3  -1  25-36.2122 238.830   1
   3   1  25 143.797 208.825   1
  -3   1 -25 138.797 239.129   1
  -3  -1 -25 236.084 238.852   1
   3   1  26 356.808 223.393   1
  -3  -1 -26 615.275 252.979   1
  -3   2  27 436.490 265.892   1
   3  -2 -27 169.931 258.612   1
  -3   2  26-36.8390 251.588   1
   3  -2 -26 377.159 257.516   1
  -3   2  25 559.370 292.327   1
   3  -2 -25 514.474 269.144   1
  -3   2  24 445.202 279.404   1
  -3  -2  24 300.437 258.542   1
   3   2 -24-279.285 267.113   1
  -3   2  23 258.478 268.433   1
  -3  -2  23-37.0635 244.547   1
   3  -2 -23 411.441 284.442   1
   3   2 -23 103.224 249.109   1
  -3   2  22 2116.85 335.008   1
  -3  -2  22 2642.60 343.058   1
   3   2 -22 2199.31 335.132   1
   3  -2 -22 2485.82 345.954   1
  -3   2  21 35.8971 234.257   1
  -3  -2  21 35.2331 244.993   1
   3  -2 -21 168.745 229.233   1
   3   2 -21 66.1718 231.121   1
  -3  -2  20 795.578 278.262   1
  -3   2  20 281.414 248.903   1
   3  -2 -20 233.399 237.075   1
   3   2 -20 321.991 247.354   1
  -3  -2  19 301.778 252.218   1
  -3   2  19 34.4198 283.106   1
   3   2 -19 404.463 242.226   1
   3  -2 -19 392.464 269.938   1
  -3  -2  18 6362.84 544.935   1
  -3   2  18 6286.22 558.300   1
   3  -2 -18 5908.60 548.366   1
   3   2 -18 6906.25 542.813   1
  -3  -2  17 282.154 237.141   1
   3   2 -17 86.3825 227.054   1
   3  -2 -17 777.269 263.554   1
  -3   2  16 12595.5 903.925   1
  -3  -2  16 12593.9 896.964   1
   3  -2 -16 12345.7 890.875   1
   3   2 -16 14186.0 896.408   1
  -3   2  15 1405.11 306.697   1
  -3  -2  15 1455.97 276.896   1
   3  -2 -15 1883.92 300.544   1
   3   2 -15 1416.32 267.308   1
  -3   2  14 146.638 234.470   1
   3  -2 -14 111.312 219.386   1
  -3   2  13 252.357 224.225   1
  -3  -2  13 688.186 233.138   1
   3   2 -13 702.626 226.100   1
   3  -2 -13 319.276 219.477   1
  -3  -2  12 20088.2 1280.49   1
  -3   2  11 1034.65 272.324   1
  -3  -2  11 1180.95 232.612   1
   3  -2 -11 1340.81 252.829   1
   3   2 -11 1130.57 220.737   1
  -3   2  10 41920.8 2660.66   1
  -3  -2  10 44624.3 2653.26   1
   3  -2 -10 45039.1 2664.04   1
   3   2 -10 44288.6 2645.08   1
  -3  -2   9 1086.62 229.415   1
  -3   2   9 1732.86 274.430   1
   3  -2  -9 1709.79 259.402   1
   3   2  -9 1376.91 223.001   1
  -3  -2   8 221.784 176.796   1
  -3   2   8-20.6818 191.727   1
   3   2  -8 286.907 171.592   1
   3  -2  -8 352.881 207.195   1
  -3   2   7 616.321 225.745   1
   3  -2  -7 125.805 207.123   1
   3   2  -7 641.604 169.134   1
   3  -2  -6 20266.5 1231.11   1
  -3   2   6 19080.5 1233.18   1
   3  -2  -5 5230.35 394.732   1
   3   2  -5 4604.61 357.294   1
  -3  -2   5 5012.78 366.000   1
  -3   2   5 4588.23 392.132   1
  -3  -2   4 3226.13 283.063   1
   3   2  -4 3337.94 277.648   1
  -3  -2   3 13268.7 816.482   1
  -3   2   3 14946.3 828.151   1
   3   2  -3 12014.8 811.942   1
   3  -2  -3 11971.0 819.165   1
  -3  -2   2 2702.77 256.788   1
   3   2  -2 2584.40 251.934   1
   3  -2  -2 2698.30 256.549   1
  -3   2   2 2923.01 264.359   1
   3  -2  -1 5096.12 356.034   1
  -3   2   1 4382.06 343.691   1
   3   2  -1 4007.56 333.422   1
  -3  -2   1 4657.72 342.373   1
   3  -2   0 9.35259 175.381   1
  -3   2   0-28.9466 176.782   1
  -3  -2   0-58.6530 194.636   1
   3   2   0 135.092 193.518   1
   3  -2   1 4117.49 334.065   1
  -3  -2  -1 3824.49 340.422   1
   3   2   1 4857.09 337.714   1
  -3   2  -1 5098.15 338.530   1
   3  -2   2 2950.54 255.281   1
   3   2   2 2365.76 290.987   1
  -3   2  -2 3279.70 257.751   1
  -3  -2  -2 2899.74 286.560   1
   3  -2   3 13678.7 871.909   1
   3   2   3 13974.0 890.767   1
  -3  -2  -3 13913.3 883.491   1
  -3   2  -3 14701.1 872.667   1
   3  -2   4 3756.63 282.705   1
  -3   2  -4 3129.85 280.167   1
   3  -2   5 4106.56 330.980   1
   3   2   5 4685.12 370.478   1
  -3  -2  -5 4357.31 358.628   1
  -3   2  -5 4497.02 331.897   1
   3   2   6 20988.1 1247.85   1
   3  -2   6 19766.6 1220.22   1
  -3   2  -6 19320.8 1215.48   1
  -3  -2  -6 20040.8 1236.29   1
  -3  -2  -7 593.336 208.365   1
  -3   2  -7 578.393 170.395   1
   3  -2   7 625.797 180.698   1
   3   2   7 671.592 207.987   1
  -3  -2  -8-114.539 208.176   1
  -3   2  -8 166.684 155.108   1
   3  -2   8 178.177 169.263   1
   3   2   8 61.7813 209.846   1
  -3  -2  -9 1232.58 212.838   1
  -3   2  -9 1447.14 206.101   1
   3   2   9 1324.21 250.240   1
   3  -2   9 1215.89 213.051   1
  -3  -2 -10 41048.1 2521.58   1
  -3   2 -10 42400.8 2504.33   1
   3   2  10 41163.7 2525.72   1
  -3   2 -11 1044.37 212.103   1
  -3  -2 -11 1039.09 220.570   1
   3  -2  11 939.385 220.265   1
   3   2  11 1027.39 230.458   1
   3  -2  12 19667.3 1248.02   1
   3   2  13 623.780 238.111   1
   3  -2  13 695.260 243.032   1
  -3  -2 -13 703.131 230.327   1
  -3   2 -13 1172.44 227.323   1
   3   2  14 540.386 273.911   1
  -3  -2 -14 190.632 251.459   1
   3   2  15 1924.20 317.517   1
   3  -2  15 1675.46 284.030   1
  -3   2 -15 1730.72 273.794   1
  -3  -2 -15 1932.34 310.856   1
  -3   2 -16 14035.0 918.464   1
  -3  -2 -16 14409.2 939.271   1
   3   2  16 12948.1 940.422   1
   3  -2  16 12944.5 920.221   1
   3  -2  17 811.984 271.897   1
   3   2  17 129.092 275.353   1
  -3  -2 -17 597.437 275.167   1
  -3   2 -17 140.323 227.766   1
  -3   2 -18 7544.09 546.549   1
   3  -2  18 6763.46 552.530   1
   3   2  18 5667.19 550.932   1
   3   2  19 437.907 290.859   1
   3  -2  19-225.758 238.327   1
  -3   2 -19 211.016 233.384   1
  -3  -2 -19 251.805 251.654   1
   3  -2  20 366.762 252.468   1
   3   2  20 171.431 271.382   1
  -3   2 -20 93.1523 228.709   1
  -3  -2 -20 224.797 262.193   1
   3  -2  21 410.499 266.004   1
   3   2  21-69.7565 257.947   1
  -3   2 -21 287.299 240.885   1
  -3  -2 -21 292.675 252.907   1
   3  -2  22 1540.49 317.019   1
   3   2  22 2434.78 344.914   1
  -3  -2 -22 2400.17 321.506   1
  -3   2 -22 2066.83 312.617   1
   3   2  23 106.471 225.646   1
   3  -2  23 35.7464 239.412   1
  -3  -2 -23 132.669 224.351   1
  -3   2 -23 369.019 233.421   1
   3   2  24 178.692 230.424   1
   3  -2  24 723.462 260.222   1
  -3   2 -24 445.741 239.357   1
  -3  -2 -24 837.380 266.714   1
   3   2  25 535.395 259.953   1
  -3  -2 -25 502.379 264.675   1
   3   2  26 390.120 258.225   1
  -3  -2 -26 604.879 257.806   1
   3   2  27 351.252 227.129   1
  -3  -2 -27 101.008 225.681   1
  -3   3  28 70.8098 219.941   1
   3  -3 -28 66.1761 210.224   1
  -3   3  27 322.152 231.810   1
   3  -3 -27 302.372 237.462   1
  -3   3  25 74.0322 278.312   1
   3  -3 -25 475.780 265.436   1
   3   3 -24 770.629 269.728   1
  -3  -3  23 887.381 274.158   1
  -3   3  23 403.954 248.200   1
   3   3 -23 1203.40 268.280   1
   3  -3 -23 68.5196 240.699   1
  -3  -3  22 797.246 272.792   1
  -3   3  22 690.679 251.300   1
   3   3 -22 774.518 263.646   1
   3  -3 -22 546.767 245.235   1
  -3  -3  21 495.067 258.334   1
   3   3 -21 32.8240 232.775   1
  -3   3  20 953.240 305.150   1
   3  -3 -20 368.973 273.325   1
  -3   3  19 173.485 274.361   1
  -3  -3  19 32.9822 249.458   1
   3   3 -19-277.622 223.141   1
   3  -3 -19 32.9900 275.267   1
  -3  -3  18 317.239 252.626   1
  -3   3  18-67.9025 259.756   1
   3  -3 -18-355.344 252.708   1
   3   3 -18 29.6663 220.875   1
  -3  -3  17 453.955 257.762   1
   3   3 -17 653.498 258.000   1
  -3  -3  16-144.288 220.792   1
  -3   3  16 257.383 244.283   1
   3   3 -16-27.1077 208.189   1
   3  -3 -16 152.623 246.457   1
  -3   3  15-280.269 294.279   1
  -3  -3  15 739.021 266.320   1
   3   3 -15 334.066 228.665   1
   3  -3 -15 29.4733 260.692   1
  -3   3  14-239.947 243.018   1
  -3  -3  14 25.9347 213.663   1
   3  -3 -14 170.344 236.169   1
   3   3 -14 266.854 205.023   1
  -3  -3  13 1727.90 270.007   1
  -3   3  13 1525.08 280.794   1
   3  -3 -13 1633.46 253.571   1
   3   3 -13 1639.74 247.109   1
  -3   3  12 3927.00 400.987   1
  -3  -3  12 4060.62 373.318   1
   3   3 -12 4534.99 365.272   1
   3  -3 -12 4340.93 385.518   1
   3   3 -11 943.274 198.593   1
  -3  -3  11 1034.64 213.112   1
   3  -3 -10 3271.90 342.040   1
  -3  -3  10 3626.42 333.978   1
  -3   3  10 3941.22 376.150   1
   3   3 -10 3299.00 320.036   1
   3  -3  -9 614.675 236.792   1
   3   3  -9 466.574 171.043   1
  -3   3   9 833.024 250.336   1
  -3  -3   9 390.437 171.953   1
  -3  -3   8 12102.3 761.562   1
   3   3  -8 11437.1 752.159   1
  -3   3   8 11894.6 795.611   1
   3  -3  -8 11336.3 784.581   1
  -3   3   7 3551.72 354.902   1
   3  -3  -7 4107.85 352.829   1
  -3  -3   6 43456.6 2546.78   1
   3   3  -6 41679.2 2545.80   1
  -3   3   6 42198.8 2569.69   1
   3  -3  -6 43650.1 2566.96   1
  -3  -3   5 4174.48 324.156   1
  -3   3   5 3831.75 372.914   1
   3  -3  -5 3714.25 346.318   1
   3   3  -5 4444.38 318.355   1
   3  -3  -4 41764.4 2539.94   1
   3   3  -4 41651.6 2522.47   1
  -3   3   4 42208.4 2542.73   1
  -3  -3   4 44059.7 2525.72   1
   3   3  -3 41388.5 2491.75   1
  -3  -3   3 42618.5 2492.63   1
   3  -3  -2 51752.6 2886.76   1
   3   3  -2 50092.2 2877.25   1
  -3   3   2 47028.4 2888.07   1
  -3  -3   2 45841.6 2875.56   1
   3  -3  -1 24758.5 1472.28   1
  -3   3   1 26092.8 1475.12   1
   3   3  -1 26543.9 1468.72   1
   3   3   0 188617. 11554.5   1
  -3   3   0 200473. 11554.5   1
  -3  -3   0 197780. 11555.1   1
   3  -3   0 202462. 11554.5   1
   3  -3   1 26019.1 1521.68   1
  -3  -3  -1 24829.8 1528.24   1
   3   3   1 25131.1 1530.62   1
  -3   3  -1 25278.0 1522.17   1
   3  -3   2 51657.4 2963.90   1
   3   3   2 50818.6 2980.10   1
  -3   3  -2 50414.2 2964.92   1
  -3  -3  -2 47272.2 2975.72   1
   3  -3   3 41295.1 2549.54   1
  -3   3  -3 44877.4 2551.29   1
   3  -3   4 40766.1 2433.22   1
   3   3   4 38992.2 2456.23   1
  -3  -3  -4 39603.8 2451.09   1
  -3   3  -4 43416.6 2434.04   1
   3  -3   5 4417.44 314.972   1
   3   3   5 3872.29 364.624   1
  -3  -3  -5 3677.54 349.133   1
  -3   3  -5 4259.50 307.480   1
   3  -3   6 40681.0 2481.12   1
   3   3   6 41384.9 2507.22   1
  -3  -3  -6 43437.1 2503.37   1
  -3   3  -6 41634.8 2481.37   1
   3   3   7 4064.05 379.656   1
  -3  -3  -7 4435.28 375.166   1
   3   3   8 11782.0 807.720   1
  -3  -3  -8 12075.7 798.372   1
  -3   3  -8 11938.8 766.537   1
  -3  -3  -9 686.046 233.974   1
  -3   3  -9 903.723 177.154   1
   3   3   9 734.214 233.908   1
   3  -3   9 666.938 174.229   1
  -3  -3 -10 2515.23 301.897   1
   3   3  10 3154.38 331.321   1
   3  -3  10 3052.12 293.831   1
   3  -3  11 1152.54 205.259   1
  -3   3 -11 581.772 182.500   1
   3   3  12 3907.70 373.394   1
   3  -3  12 3300.16 321.690   1
   3  -3  13 1961.81 251.575   1
   3   3  13 1814.28 315.568   1
  -3   3 -13 1593.13 246.636   1
  -3  -3 -13 909.675 289.200   1
   3   3  14 553.020 253.549   1
   3  -3  14-122.937 199.979   1
  -3   3 -14 332.639 224.423   1
  -3  -3 -14-167.561 255.757   1
   3   3  15 302.154 239.034   1
  -3  -3 -15 435.040 247.503   1
   3   3  16 187.680 236.877   1
   3  -3  16 225.210 226.823   1
  -3   3 -16 78.1883 192.848   1
  -3  -3 -16 389.578 247.928   1
   3  -3  17 381.461 224.069   1
  -3   3 -17 439.042 228.746   1
   3  -3  18 244.408 245.891   1
  -3   3 -18 171.850 232.105   1
  -3  -3 -18-93.5348 252.648   1
   3  -3  19-190.975 229.281   1
  -3   3 -19-178.293 235.816   1
  -3  -3 -19-63.4809 259.742   1
   3   3  20 585.862 265.935   1
  -3  -3 -20 322.932 251.209   1
   3  -3  21-101.869 223.084   1
  -3   3 -21 539.646 229.021   1
   3  -3  22 594.752 242.227   1
   3   3  22 494.314 235.198   1
  -3  -3 -22 789.243 246.182   1
  -3   3 -22 426.364 239.638   1
   3   3  23 247.887 236.527   1
   3  -3  23 464.645 242.248   1
  -3  -3 -23 297.842 255.758   1
  -3   3 -23 268.362 237.114   1
   3   3  25 780.453 267.284   1
  -3  -3 -25 99.8533 248.949   1
   3   3  26 280.928 232.715   1
  -3  -3 -26-99.8352 222.757   1
   3   3  27-104.078 229.897   1
  -3  -3 -27-33.2558 248.612   1
  -3  -3 -28 591.255 265.639   1
  -3   4  28 451.739 244.667   1
   3  -4 -28 261.009 262.431   1
  -3   4  27 606.373 248.773   1
   3  -4 -27 99.2746 247.166   1
  -3   4  26 327.945 234.007   1
   3  -4 -26-234.123 231.466   1
  -3   4  25-36.5618 250.666   1
   3  -4 -25 67.8958 244.524   1
  -3   4  24 402.645 270.406   1
   3  -4 -24-136.649 238.677   1
  -3   4  23 328.205 268.806   1
   3   4 -23 379.756 237.350   1
   3  -4 -23 205.698 256.869   1
  -3  -4  22-72.0662 228.895   1
   3   4 -22 470.942 249.438   1
   3  -4 -22 171.477 263.376   1
  -3  -4  21 489.638 247.622   1
   3   4 -21 163.243 232.184   1
  -3  -4  20 270.738 241.671   1
   3  -4 -20-471.872 295.212   1
   3   4 -20 125.972 235.405   1
  -3   4  19 523.926 248.952   1
  -3  -4  19 260.587 246.978   1
   3  -4 -19 265.846 233.792   1
   3   4 -19 151.545 229.011   1
  -3  -4  18 500.522 252.826   1
   3   4 -18 785.782 251.055   1
   3  -4 -18 162.771 268.187   1
  -3  -4  17 836.003 259.695   1
  -3   4  17 268.373 281.040   1
   3  -4 -17 445.564 284.664   1
   3   4 -17 222.185 216.360   1
  -3  -4  16 7540.52 584.597   1
   3   4 -16 7885.59 586.771   1
   3  -4 -15 1260.69 277.010   1
  -3   4  15 475.719 252.927   1
   3   4 -14 654.781 212.456   1
   3  -4 -14 463.455 256.651   1
  -3  -4  14 426.997 218.540   1
  -3   4  14 245.137 273.628   1
   3   4 -13 1030.03 222.549   1
   3  -4 -13 1170.45 294.729   1
  -3  -4  13 890.990 220.512   1
  -3   4  13 1061.54 304.918   1
   3   4 -12 1140.35 233.906   1
   3  -4 -12 961.176 273.385   1
  -3   4  12 1524.95 307.163   1
  -3  -4  12 1240.44 240.858   1
   3   4 -11-56.7485 169.953   1
   3  -4 -11 254.438 238.424   1
  -3   4  11-80.7522 243.152   1
  -3  -4  11 100.525 181.127   1
   3  -4 -10 10846.2 750.654   1
  -3  -4  10 11207.1 719.143   1
  -3   4  10 10797.9 749.322   1
   3   4 -10 10238.2 704.533   1
   3   4  -9 460.253 157.408   1
   3  -4  -9 956.958 248.952   1
  -3   4   9 770.527 244.004   1
  -3  -4   9 665.225 173.585   1
   3  -4  -8 14705.5 885.644   1
  -3  -4   8 12845.9 843.894   1
  -3   4   8 14148.1 884.830   1
   3   4  -8 12206.8 836.478   1
   3  -4  -7 79.8760 214.118   1
  -3   4   7 168.179 230.133   1
   3  -4  -6 3563.30 381.211   1
   3   4  -6 5012.29 338.850   1
  -3   4   6 3994.04 389.669   1
  -3  -4   6 4612.25 328.969   1
   3  -4  -5 2454.38 271.138   1
  -3  -4   5 2706.53 240.737   1
   3   4  -5 2742.21 234.828   1
  -3   4   5 2951.25 299.301   1
  -3  -4   4 42157.0 2459.53   1
   3   4  -4 42373.8 2457.84   1
   3  -4  -4 39302.9 2481.18   1
  -3   4   4 40800.5 2484.63   1
   3   4  -3 6692.65 436.181   1
  -3  -4   3 6285.85 438.150   1
   3   4  -2 2279.74 211.101   1
  -3   4   2 2027.30 240.279   1
  -3  -4   2 1859.09 206.092   1
   3  -4  -2 1905.90 231.153   1
  -3   4   1 12830.4 842.752   1
   3   4  -1 13474.9 833.189   1
   3  -4  -1 13380.3 840.354   1
  -3  -4   1 13802.3 832.063   1
   3  -4   0 30.6596 155.042   1
  -3   4   0-63.1721 154.406   1
  -3  -4   0-10.7906 157.265   1
   3   4   0 121.001 159.648   1
   3   4   1 13007.9 841.294   1
  -3  -4  -1 13819.9 840.652   1
   3  -4   1 13562.8 823.381   1
  -3   4  -1 12933.8 825.511   1
  -3   4  -2 2279.84 221.665   1
   3  -4   2 2458.56 215.805   1
   3   4   3 6154.39 471.803   1
   3  -4   3 6004.73 427.912   1
  -3   4  -3 7053.50 434.291   1
  -3  -4  -3 7157.79 474.677   1
   3   4   4 42249.0 2520.89   1
  -3   4  -4 42920.7 2492.37   1
  -3  -4  -4 42480.8 2520.27   1
   3  -4   4 40821.6 2492.01   1
  -3   4  -5 3095.79 242.620   1
  -3  -4  -5 2546.91 309.144   1
   3   4   5 2848.92 306.677   1
   3  -4   5 2867.92 236.628   1
   3   4   6 4899.66 396.665   1
  -3   4  -6 4426.88 322.020   1
  -3  -4  -6 4276.55 379.180   1
  -3   4  -7 166.496 125.718   1
  -3  -4  -7 137.044 208.228   1
   3  -4   7 326.381 141.787   1
   3   4   7 337.959 224.588   1
   3   4   8 14372.1 898.407   1
  -3  -4  -8 12663.2 880.602   1
  -3  -4  -9 935.260 247.442   1
  -3   4  -9 1008.87 176.401   1
   3   4   9 782.029 246.052   1
   3  -4   9 688.129 185.552   1
   3  -4  10 11693.8 707.554   1
   3   4  10 10449.5 739.450   1
  -3  -4 -10 10373.2 734.945   1
  -3   4 -10 9940.77 690.143   1
  -3   4 -11 231.005 160.395   1
  -3  -4 -11 345.128 230.632   1
   3  -4  11 18.8083 170.656   1
   3   4  11 156.634 244.207   1
   3   4  12 822.273 225.214   1
   3  -4  12 858.679 198.714   1
  -3  -4 -13 1234.39 268.796   1
  -3   4 -13 1251.89 226.200   1
   3  -4  13 973.310 216.865   1
   3   4  13 773.398 257.741   1
  -3  -4 -14 314.107 241.563   1
  -3   4 -14-22.8215 190.177   1
   3  -4  14 166.773 207.798   1
   3   4  14 505.974 252.536   1
   3   4  15 1108.73 296.572   1
   3  -4  15 1073.54 246.850   1
  -3   4 -15 627.864 223.732   1
  -3  -4 -15 1064.18 275.388   1
   3   4  16 7377.53 600.212   1
   3  -4  16 7583.93 576.575   1
  -3   4 -16 7405.43 569.400   1
  -3  -4 -16 8073.04 612.164   1
   3   4  17 199.051 256.255   1
   3  -4  17 458.053 223.739   1
  -3  -4 -17 122.818 227.354   1
  -3   4 -17 347.853 210.715   1
   3   4  18 841.750 271.277   1
   3  -4  18 539.764 256.511   1
  -3   4 -18 532.845 225.223   1
  -3  -4 -18 504.112 237.120   1
   3   4  19 171.143 272.869   1
   3  -4  19 470.025 245.460   1
  -3   4 -19-116.892 223.946   1
  -3  -4 -19 415.749 276.329   1
   3  -4  20 487.842 257.663   1
   3   4  20-34.6579 267.638   1
  -3   4 -20 517.076 232.375   1
  -3  -4 -20 64.9182 261.663   1
   3  -4  21 168.903 236.034   1
   3   4  21-280.474 263.194   1
  -3  -4 -21 556.009 266.837   1
  -3   4 -21 31.6796 203.564   1
   3   4  22 105.892 229.258   1
   3  -4  22 313.022 246.348   1
  -3   4 -22-32.6527 221.909   1
  -3  -4 -22 230.205 230.883   1
   3   4  23 141.306 247.251   1
  -3  -4 -23 858.328 276.049   1
   3   4  24 105.994 259.508   1
  -3  -4 -24 529.523 264.233   1
   3   4  25-176.026 243.657   1
  -3  -4 -25 33.0311 213.286   1
   3   4  26 69.5279 237.244   1
  -3  -4 -26 65.8818 253.003   1
   3   4  27-239.769 252.288   1
  -3  -4 -27 688.201 264.022   1
   3   4  28 134.947 222.772   1
  -3  -4 -28 291.232 218.008   1
   3  -5 -28 450.004 229.255   1
  -3   5  28 136.936 232.072   1
   3  -5 -26 364.198 255.484   1
  -3   5  26 504.781 266.367   1
   3  -5 -25-168.408 228.730   1
  -3   5  25 181.373 245.151   1
   3  -5 -24 237.781 242.837   1
  -3   5  24 145.638 246.324   1
   3  -5 -22 239.919 224.962   1
   3   5 -22 472.384 241.150   1
  -3   5  22 578.600 235.988   1
   3  -5 -21 136.524 215.684   1
  -3   5  21 35.9280 239.306   1
   3   5 -20 1661.17 284.150   1
  -3  -5  20 1302.58 286.795   1
   3   5 -19-240.434 237.679   1
   3  -5 -19 33.4614 264.616   1
  -3  -5  19 128.112 221.679   1
  -3   5  19-211.051 285.947   1
   3   5 -18 3545.41 387.620   1
   3  -5 -18 3909.96 402.582   1
  -3  -5  18 3638.31 391.080   1
  -3   5  18 3879.12 412.315   1
   3   5 -17 81.5047 206.337   1
  -3   5  17 373.678 291.499   1
  -3  -5  17-58.0850 216.283   1
   3  -5 -16-156.961 245.994   1
  -3   5  16-331.732 251.313   1
   3   5 -15-145.608 204.413   1
   3  -5 -15 61.0284 272.616   1
  -3   5  15 225.926 302.422   1
  -3  -5  15 25.8360 199.896   1
   3  -5 -14 20047.9 1296.80   1
  -3  -5  14 20755.2 1278.71   1
  -3   5  14 18546.5 1299.02   1
   3   5 -14 20230.9 1268.08   1
   3  -5 -13 1141.49 255.520   1
   3   5 -13 1038.93 218.988   1
  -3  -5  13 1413.97 239.810   1
  -3   5  13 664.092 254.778   1
   3  -5 -12 9103.79 707.949   1
  -3  -5  12 10755.4 679.407   1
  -3   5  12 9223.91 703.427   1
   3   5 -12 10090.8 667.682   1
  -3   5  11-249.773 225.594   1
  -3  -5  11 151.108 178.336   1
   3  -5 -11-157.410 192.182   1
   3   5 -11 18.0338 171.534   1
  -3  -5  10 11383.4 716.198   1
   3   5 -10 10375.4 706.250   1
  -3   5   9 1901.17 281.474   1
  -3  -5   9 1857.65 217.211   1
   3  -5  -9 1893.42 279.892   1
   3   5  -9 1760.77 214.429   1
  -3   5   8 32158.8 1943.08   1
   3  -5  -8 30949.9 1932.45   1
  -3   5   7 308.188 212.440   1
  -3  -5   7 369.058 133.203   1
   3  -5  -7 376.861 211.089   1
  -3  -5   6 6974.02 492.912   1
   3   5  -6 7892.48 496.887   1
   3  -5  -6 7286.68 548.639   1
  -3   5   6 7670.10 555.218   1
   3  -5  -5 249.293 191.166   1
  -3   5   5 133.624 208.019   1
  -3  -5   5 201.067 128.323   1
   3   5  -5 186.514 131.411   1
   3   5  -4 638.155 138.169   1
  -3  -5   4 477.895 140.324   1
   3  -5  -4 891.554 204.128   1
  -3   5   4 687.456 222.346   1
   3   5  -3 1097.60 162.439   1
  -3  -5   3 1022.50 147.968   1
   3  -5  -3 795.034 188.251   1
  -3   5   3 968.383 203.299   1
  -3  -5   2 626.548 165.511   1
   3   5  -2 555.752 147.868   1
  -3   5   1 2096.89 220.595   1
   3   5  -1 2003.71 217.333   1
  -3  -5   1 2241.97 214.760   1
   3  -5  -1 2034.52 227.044   1
   3   5   0 247.898 164.240   1
  -3   5   0 337.501 148.512   1
  -3  -5   0 552.509 167.014   1
   3  -5   0 96.2795 134.885   1
   3   5   1 2147.31 239.581   1
  -3   5  -1 1635.47 213.773   1
   3  -5   1 2072.29 205.210   1
  -3   5  -2 867.908 151.271   1
   3  -5   2 861.809 144.245   1
  -3  -5  -3 1130.07 191.050   1
   3   5   3 1163.85 227.427   1
  -3   5  -3 975.523 142.758   1
   3  -5   3 920.221 144.823   1
   3   5   4 584.124 211.144   1
  -3   5  -4 527.561 122.810   1
  -3  -5  -4 697.352 197.567   1
   3  -5   5 139.926 119.570   1
   3   5   5 337.275 205.069   1
  -3   5  -5 322.947 121.125   1
  -3  -5  -5 87.8376 206.060   1
   3  -5   6 7427.75 479.617   1
   3   5   6 7148.94 542.693   1
  -3  -5  -6 7144.53 529.667   1
  -3   5  -7 163.564 123.172   1
  -3  -5  -7 370.455 202.707   1
   3  -5   7 241.512 128.025   1
   3   5   7 66.4663 203.717   1
   3   5   8 28895.7 1892.61   1
   3  -5   8 33104.1 1848.30   1
  -3  -5  -8 30406.4 1881.10   1
  -3   5  -8 29551.1 1840.76   1
   3   5   9 1350.70 271.979   1
  -3  -5  -9 1871.67 264.260   1
   3  -5  10 10634.7 714.161   1
  -3   5 -10 11203.4 712.786   1
   3  -5  11-211.538 155.370   1
   3   5  11-242.597 244.852   1
  -3  -5 -11 152.661 226.738   1
  -3   5 -11 16.6696 162.463   1
   3  -5  12 10488.8 650.666   1
   3   5  12 8566.56 669.981   1
  -3  -5 -12 8738.84 671.899   1
  -3   5 -12 9246.84 636.093   1
   3   5  13 1204.35 243.428   1
   3  -5  13 547.365 200.858   1
  -3   5 -13 1015.05 207.051   1
  -3  -5 -13 1434.69 268.000   1
  -3   5 -14 18820.0 1201.64   1
  -3  -5 -14 20787.3 1245.15   1
   3  -5  14 18368.7 1204.11   1
   3   5  14 18250.6 1237.55   1
   3   5  15 251.752 261.762   1
   3  -5  15 173.226 207.828   1
  -3  -5 -15-360.613 240.166   1
  -3   5 -15 184.827 195.249   1
   3   5  16-292.485 287.574   1
  -3  -5 -16-276.152 279.151   1
   3   5  17 134.385 287.386   1
   3  -5  17-138.868 225.772   1
  -3  -5 -17 530.549 281.148   1
  -3   5 -17-129.949 206.975   1
  -3   5 -18 3992.68 357.838   1
   3   5  18 2789.07 384.890   1
   3  -5  18 2373.06 358.901   1
  -3  -5 -18 4264.40 411.616   1
   3  -5  19 276.080 220.007   1
   3   5  19-34.4798 239.713   1
  -3   5 -19-200.930 209.388   1
  -3  -5 -19 32.2141 209.084   1
   3  -5  20 1993.33 306.219   1
  -3   5 -20 2412.47 297.564   1
   3  -5  21-100.168 228.952   1
  -3  -5 -21 294.854 256.315   1
  -3   5 -21 31.3511 206.712   1
   3   5  22 352.785 243.874   1
   3   5  24 702.919 280.720   1
  -3  -5 -24 658.346 274.018   1
   3   5  25 209.555 233.813   1
  -3  -5 -25 32.7688 195.269   1
   3   5  26 481.665 255.878   1
  -3  -5 -26 815.105 269.475   1
   3   5  28-99.6787 204.070   1
  -3   6  27 35.0576 253.662   1
   3  -6 -27 161.213 257.715   1
  -3   6  26 214.064 259.859   1
   3  -6 -26 425.761 273.922   1
  -3   6  25-35.9641 269.938   1
   3  -6 -25 200.443 271.596   1
  -3   6  24 144.752 281.296   1
   3  -6 -24 270.096 271.004   1
  -3   6  23 289.745 268.570   1
   3  -6 -23-306.432 249.405   1
  -3   6  22 144.484 258.231   1
   3  -6 -22 273.851 278.514   1
  -3   6  21 71.9485 266.823   1
   3  -6 -21 170.874 255.517   1
   3   6 -21 64.8580 210.562   1
  -3   6  20 285.958 253.267   1
  -3  -6  20 426.400 227.256   1
   3  -6 -20 204.026 239.894   1
   3   6 -20-124.416 216.526   1
  -3  -6  19 1001.48 244.450   1
  -3   6  19 531.069 300.815   1
   3   6 -19 860.945 238.039   1
   3  -6 -19 235.115 269.429   1
  -3   6  18 69.8711 283.123   1
  -3  -6  18 416.257 234.396   1
   3   6 -18-84.6399 211.867   1
   3  -6 -18 165.717 265.877   1
  -3  -6  17 815.441 245.467   1
   3  -6 -17 325.171 239.797   1
   3   6 -17 266.822 200.197   1
  -3  -6  16 1214.57 254.118   1
  -3   6  16 1076.95 305.461   1
   3  -6 -16 1178.36 324.358   1
   3   6 -16 1280.07 241.389   1
  -3  -6  15 1085.24 224.071   1
   3   6 -15 1103.24 215.851   1
  -3   6  14 1467.77 288.602   1
  -3  -6  14 1213.70 237.777   1
   3  -6 -14 965.256 259.742   1
   3   6 -14 1880.29 243.128   1
  -3   6  13 834.018 261.954   1
  -3  -6  13 973.652 208.433   1
   3  -6 -13 1430.82 298.330   1
   3   6 -13 1317.63 221.248   1
  -3   6  12 446.680 265.719   1
  -3  -6  12 155.819 157.953   1
   3   6 -12 241.773 169.552   1
   3  -6 -12 337.790 248.412   1
   3   6 -11 220.459 164.799   1
  -3  -6  11 407.862 168.991   1
  -3   6  11 200.054 232.063   1
   3  -6 -11 189.097 244.524   1
   3   6 -10 1214.27 185.742   1
   3  -6 -10 1032.32 250.804   1
  -3  -6  10 1424.38 196.497   1
  -3   6  10 1720.23 290.836   1
   3  -6  -8 24048.4 1476.53   1
  -3  -6   8 22903.0 1424.22   1
   3   6  -8 24189.8 1425.33   1
  -3   6   8 22419.6 1474.60   1
   3   6  -7 4733.24 325.791   1
  -3  -6   7 4347.80 326.604   1
  -3   6   7 4447.56 411.445   1
   3  -6  -7 3956.08 393.162   1
  -3  -6   6-54.2608 121.793   1
   3  -6  -6 20.4339 172.661   1
   3   6  -6 148.398 115.994   1
  -3   6   6-86.0721 208.146   1
   3  -6  -5 8505.35 552.688   1
  -3  -6   5 6809.28 496.413   1
  -3   6   5 8468.07 554.173   1
   3  -6  -4 67594.1 3954.82   1
  -3   6   4 59800.9 3958.02   1
  -3  -6   4 69250.9 3928.31   1
   3   6  -4 67222.3 3926.05   1
  -3  -6   3 2795.89 243.108   1
   3   6  -3 3494.49 246.542   1
   3  -6  -3 2705.09 269.285   1
  -3   6   3 2711.27 290.504   1
   3   6  -2 12366.8 786.605   1
  -3   6   2 12457.7 808.779   1
  -3  -6   2 12769.9 786.361   1
   3  -6  -2 12896.4 804.767   1
   3   6  -1 2207.44 212.580   1
  -3  -6   1 2184.56 203.395   1
   3   6   0-62.8016 156.507   1
  -3  -6   0-108.854 156.413   1
  -3   6   0-84.3270 131.363   1
   3  -6   0 22.8838 132.883   1
   3  -6   1 2401.56 217.924   1
  -3   6  -1 2408.43 213.555   1
   3   6   2 13165.2 782.712   1
  -3  -6  -2 11836.6 773.311   1
  -3   6  -2 11597.3 747.927   1
   3   6   3 2689.07 287.278   1
   3  -6   3 2997.04 227.312   1
  -3  -6  -3 2489.36 285.502   1
  -3   6  -3 3089.32 232.014   1
   3  -6   4 67221.5 3916.58   1
   3   6   4 66578.9 3957.94   1
  -3  -6  -4 65087.8 3950.43   1
   3  -6   5 8323.38 511.727   1
  -3   6  -5 7884.24 507.259   1
  -3  -6  -5 8086.23 565.808   1
   3   6   5 7365.29 568.411   1
   3  -6   6 82.7254 104.788   1
   3   6   6-43.5571 219.470   1
  -3  -6  -6 181.557 202.846   1
  -3   6  -6-35.8217 101.045   1
   3   6   7 4335.45 392.059   1
   3  -6   7 4324.19 330.677   1
  -3  -6  -7 5063.31 388.689   1
  -3   6  -7 4840.25 324.222   1
   3   6   8 22907.2 1457.42   1
   3  -6   8 24273.7 1396.26   1
  -3  -6  -8 20656.5 1436.92   1
  -3   6  -8 23048.0 1390.63   1
   3  -6   9 200.702 142.158   1
  -3   6  -9 500.711 136.806   1
   3   6  10 1142.69 232.112   1
  -3  -6 -10 777.812 232.879   1
   3   6  11 278.247 235.130   1
   3  -6  11-32.6651 145.962   1
  -3   6 -11 62.9152 144.799   1
   3   6  12 667.097 221.826   1
  -3   6 -12 574.044 166.382   1
  -3  -6 -12 555.471 221.227   1
   3  -6  12 126.171 170.989   1
   3   6  13 751.633 259.747   1
   3  -6  13 1112.28 213.826   1
  -3  -6 -13 1124.84 256.335   1
  -3   6 -13 1125.28 206.033   1
   3   6  14 2018.34 311.427   1
   3  -6  14 1683.96 248.904   1
  -3  -6 -14 1340.47 304.838   1
  -3   6 -14 2166.63 244.603   1
   3  -6  15 893.004 218.000   1
  -3   6 -15 1033.93 207.119   1
   3  -6  16 1584.59 240.411   1
   3   6  16 1121.44 311.641   1
  -3  -6 -16 1027.58 305.071   1
  -3   6 -16 848.021 222.543   1
   3   6  17 135.424 220.897   1
  -3  -6 -17-94.7272 230.336   1
   3  -6  18 85.2247 213.246   1
   3   6  18-34.3002 286.237   1
  -3   6 -18 292.456 206.528   1
  -3  -6 -18-64.0934 242.429   1
   3  -6  19 510.919 239.704   1
   3   6  19 694.136 295.149   1
  -3  -6 -19 745.783 283.744   1
  -3   6 -19 1212.94 242.880   1
   3   6  20 69.9182 237.617   1
   3  -6  20 189.061 211.113   1
  -3   6 -20 355.238 217.075   1
  -3  -6 -20 98.0067 216.687   1
   3   6  21-35.2018 250.286   1
  -3  -6 -21 98.3327 270.867   1
  -3  -6 -22-131.353 256.063   1
   3   6  23 280.735 211.782   1
  -3  -6 -23 32.7924 199.130   1
   3   6  24 734.822 277.546   1
  -3  -6 -24 623.108 281.605   1
   3   6  25 311.699 247.193   1
  -3  -6 -25 422.426 237.039   1
   3   6  26-204.160 217.634   1
  -3  -6 -26 644.867 267.557   1
   3   6  27 399.865 247.334   1
  -3  -6 -27 446.981 253.666   1
  -3   7  27 103.704 250.116   1
   3  -7 -27 95.2244 239.205   1
  -3   7  25-284.320 269.864   1
   3  -7 -25 397.869 277.549   1
   3  -7 -24 336.449 275.096   1
  -3   7  23-287.341 281.798   1
   3  -7 -23-442.511 272.859   1
  -3   7  21-251.978 271.395   1
   3  -7 -21 683.921 290.911   1
  -3   7  20 358.426 229.285   1
   3  -7 -20 238.679 221.671   1
   3   7 -20 30.5806 214.924   1
  -3  -7  19 273.144 211.961   1
  -3   7  19-71.2001 287.423   1
   3   7 -19-29.0266 195.213   1
   3  -7 -19-270.180 269.871   1
  -3  -7  18 517.387 228.410   1
  -3   7  18 422.608 294.095   1
   3   7 -18 848.783 202.824   1
   3  -7 -18 467.736 288.808   1
  -3   7  17 208.399 256.625   1
   3  -7 -17 65.7340 240.869   1
  -3  -7  16 2000.11 264.732   1
  -3   7  16 1329.93 320.738   1
   3   7 -16 1927.66 257.757   1
   3  -7 -16 1161.66 317.743   1
  -3   7  15 1434.88 330.306   1
  -3  -7  15 1267.92 220.074   1
   3   7 -15 1168.70 226.952   1
   3  -7 -15 977.880 279.576   1
   3   7 -14 1510.76 226.044   1
  -3  -7  14 1579.53 234.464   1
  -3   7  14 1658.50 294.067   1
   3  -7 -14 1076.37 262.438   1
   3   7 -13 2276.38 258.641   1
  -3  -7  13 2869.98 273.533   1
  -3   7  13 2053.21 339.565   1
   3  -7 -13 2537.92 332.199   1
   3   7 -12 2328.39 235.421   1
  -3  -7  12 2085.09 241.445   1
  -3   7  12 1710.61 318.996   1
   3  -7 -12 1819.01 308.290   1
   3   7 -11-31.9019 144.908   1
  -3  -7  11-48.8431 152.599   1
  -3   7  11-352.953 260.601   1
   3  -7 -11 138.999 239.255   1
  -3   7  10 1071.25 289.406   1
   3  -7 -10 1119.00 247.154   1
   3   7  -9 1854.44 190.456   1
  -3  -7   9 1718.40 198.592   1
  -3   7   9 1318.01 280.240   1
   3   7  -8 187.454 134.354   1
   3  -7  -8 193.113 208.249   1
  -3  -7   8 322.087 130.393   1
  -3   7   8 306.254 241.391   1
  -3   7   7 1757.56 292.210   1
  -3  -7   7 1487.96 174.127   1
   3  -7  -7 1347.22 254.745   1
   3   7  -7 1586.64 171.234   1
  -3  -7   6 40181.5 2347.22   1
  -3   7   6 40802.7 2399.86   1
   3   7  -6 38708.4 2343.13   1
   3  -7  -6 38507.7 2392.38   1
   3   7  -5 29.0402 107.285   1
  -3   7   5-148.069 210.345   1
  -3  -7   5 68.3684 115.799   1
   3  -7  -5-39.7568 188.601   1
   3  -7  -4 7205.31 560.583   1
   3   7  -4 8210.35 515.553   1
  -3  -7   4 8016.29 518.268   1
  -3   7   4 8395.17 569.268   1
  -3   7   3 1249.03 212.391   1
   3   7  -3 1473.12 167.721   1
  -3  -7   3 1641.07 167.477   1
   3  -7  -3 1220.63 218.057   1
   3   7  -2 4669.15 335.835   1
  -3   7   2 4631.98 362.898   1
  -3  -7   2 4621.09 335.819   1
   3  -7  -2 4512.52 350.949   1
  -3  -7   1 731.240 148.489   1
   3   7  -1 781.388 156.463   1
  -3   7   0 28789.1 1736.39   1
   3  -7   1 888.272 157.421   1
   3   7   1 795.145 196.098   1
  -3  -7  -1 666.208 166.448   1
  -3   7  -1 858.237 156.175   1
  -3  -7  -2 5131.71 373.720   1
   3   7   2 4994.23 381.868   1
   3  -7   2 4439.94 331.476   1
  -3  -7  -3 1381.77 218.176   1
   3   7   3 1276.11 224.353   1
  -3   7  -3 1544.97 150.219   1
   3  -7   3 1375.98 155.135   1
   3  -7   4 8475.57 505.242   1
  -3   7  -4 7735.71 505.551   1
  -3  -7  -4 7674.13 556.745   1
   3   7   4 7352.10 566.613   1
   3  -7   5-47.3920 98.5904   1
   3   7   5 342.437 218.034   1
  -3  -7  -5-39.6473 189.490   1
  -3   7  -5 109.680 92.9359   1
   3   7   6 37928.9 2335.99   1
   3  -7   6 37281.0 2271.96   1
  -3  -7  -6 36554.8 2323.09   1
  -3   7  -6 40350.7 2273.32   1
   3  -7   7 1398.83 148.763   1
   3   7   7 979.915 247.280   1
  -3  -7  -7 1100.27 253.216   1
  -3   7  -7 1526.90 145.553   1
   3  -7   8 147.058 115.508   1
   3   7   8 175.335 239.294   1
  -3   7  -8 361.149 105.094   1
  -3  -7  -8 283.450 230.060   1
   3  -7   9 1622.37 176.630   1
  -3  -7  -9 1389.00 291.325   1
  -3   7  -9 1795.82 169.477   1
   3   7  10 933.600 275.184   1
   3  -7  10 761.358 147.418   1
   3   7  11 572.632 275.765   1
  -3  -7 -11 137.427 247.064   1
  -3   7 -11 28.5431 141.218   1
   3   7  12 2203.99 326.420   1
   3  -7  12 2439.87 238.953   1
  -3   7 -12 1898.63 220.561   1
  -3  -7 -12 2110.46 304.154   1
  -3   7 -13 2731.70 255.151   1
   3  -7  13 2101.82 256.271   1
   3   7  13 2269.27 327.108   1
  -3  -7 -13 2635.50 319.251   1
   3   7  14 1301.62 299.303   1
   3  -7  14 1280.45 217.073   1
  -3   7 -14 1542.27 213.355   1
  -3  -7 -14 1304.07 292.535   1
   3   7  15 682.932 304.566   1
   3  -7  15 552.121 201.144   1
  -3   7 -15 723.625 185.186   1
  -3  -7 -15 467.290 287.485   1
   3  -7  16 1455.38 249.169   1
   3   7  16 1215.56 300.370   1
  -3  -7 -16 1468.72 282.179   1
  -3   7 -16 1629.67 233.200   1
   3  -7  17 204.895 202.574   1
   3   7  17-68.2278 292.722   1
  -3  -7 -17 127.677 265.519   1
  -3   7 -17 24.0678 197.650   1
   3   7  18 138.319 289.295   1
  -3   7 -18 412.220 208.229   1
  -3  -7 -19 651.923 243.679   1
  -3   7 -19 192.771 205.063   1
   3   7  20 175.355 275.509   1
  -3  -7 -20 981.555 281.973   1
   3   7  21-211.322 248.208   1
  -3  -7 -21 196.780 237.238   1
   3   7  23 524.128 276.386   1
  -3  -7 -23 848.953 250.326   1
   3   7  24 590.769 247.252   1
  -3  -7 -24-228.006 233.794   1
   3   7  25 205.872 263.542   1
  -3  -7 -25-32.1930 250.043   1
   3   7  27 98.7134 227.708   1
  -3  -7 -27-94.6563 248.602   1
  -3   8  26 34.6661 244.309   1
   3  -8 -25 229.822 257.180   1
  -3   8  24 177.649 266.817   1
   3  -8 -24 166.997 256.690   1
  -3   8  23 35.8851 273.885   1
   3  -8 -23 438.553 269.958   1
  -3   8  22 1006.77 319.485   1
   3  -8 -22 1158.61 289.573   1
  -3   8  21 359.984 265.273   1
   3  -8 -21 205.193 243.694   1
  -3   8  20 431.174 262.392   1
   3  -8 -20 34.1811 229.078   1
  -3   8  19 500.947 288.101   1
   3  -8 -19-746.782 294.909   1
   3   8 -17-24.4622 178.565   1
   3  -8 -17 99.5974 269.936   1
  -3  -8  17 178.717 206.234   1
  -3   8  17 315.767 298.357   1
  -3  -8  16 4123.28 359.044   1
   3  -8 -16 3562.57 415.653   1
   3   8 -16 3908.78 344.512   1
  -3   8  16 3005.12 412.288   1
   3  -8 -15-32.0306 283.063   1
  -3  -8  15 413.366 182.928   1
  -3   8  15 542.163 333.922   1
   3   8 -15 505.087 184.113   1
  -3  -8  14 2792.78 275.529   1
   3   8 -14 2787.75 280.625   1
   3   8 -13 160.310 156.688   1
   3  -8 -13 152.495 198.132   1
  -3  -8  13 235.420 165.999   1
  -3   8  13-32.2663 232.563   1
   3  -8 -12 7069.94 545.263   1
  -3  -8  12 6850.40 472.579   1
  -3   8  12 7135.77 546.055   1
   3   8 -12 6089.62 469.232   1
   3  -8 -11 28.5715 219.046   1
  -3   8  11 544.203 240.323   1
  -3  -8  10 9482.98 634.018   1
   3   8 -10 9350.40 626.147   1
  -3   8  10 10176.4 717.962   1
   3  -8 -10 10715.0 713.431   1
  -3   8   9 278.410 235.566   1
   3   8  -9 606.405 142.694   1
   3  -8  -9 842.703 242.896   1
  -3  -8   9 595.231 133.089   1
   3   8  -8 240.818 111.632   1
  -3  -8   8 260.378 129.245   1
   3   8  -7 702.196 124.270   1
  -3  -8   7 766.678 124.789   1
  -3   8   6 260.079 212.258   1
  -3  -8   6 473.831 121.734   1
   3   8  -6 470.723 112.557   1
   3  -8  -6 471.500 215.655   1
   3   8  -5 5022.69 317.966   1
   3  -8  -5 4745.12 384.805   1
  -3  -8   5 4159.64 309.370   1
  -3   8   5 3715.58 378.639   1
   3  -8  -4 6761.82 486.127   1
  -3  -8   4 6858.85 436.298   1
   3   8  -4 6348.52 434.908   1
  -3   8   4 6454.46 496.046   1
   3   8  -3 6805.15 461.400   1
  -3   8   3 6380.56 502.133   1
  -3  -8   3 7445.15 461.184   1
   3   8  -2 3698.60 299.023   1
   3  -8  -2 4394.84 330.950   1
  -3   8   2 4473.45 350.976   1
  -3  -8   2 3972.00 304.243   1
  -3  -8   1 7283.17 479.835   1
  -3   8   1 7220.06 497.916   1
   3   8  -1 7383.25 485.562   1
   3  -8  -1 6555.36 490.077   1
  -3  -8  -1 7779.87 534.307   1
  -3   8  -1 7445.31 515.948   1
   3   8   1 8150.44 544.320   1
   3  -8   1 8198.55 520.228   1
   3   8   2 3474.88 337.600   1
  -3   8  -2 4484.82 305.102   1
   3  -8   2 4229.17 307.372   1
   3   8   3 7236.30 515.110   1
   3  -8   3 6922.71 458.496   1
  -3  -8  -3 6813.40 505.962   1
  -3   8  -3 7195.62 456.101   1
  -3  -8  -4 6381.05 486.292   1
  -3   8  -4 7479.86 431.382   1
   3  -8   4 6119.02 426.404   1
   3   8   4 6386.12 504.535   1
   3  -8   5 3379.78 267.797   1
   3   8   5 4470.97 369.967   1
  -3   8  -5 4448.43 272.745   1
  -3  -8  -5 3925.55 359.523   1
   3   8   6 565.875 249.728   1
  -3   8  -6 598.938 101.628   1
   3  -8   6 641.344 103.970   1
  -3  -8  -6 442.999 217.101   1
   3  -8   7 814.483 111.213   1
   3   8   7 568.795 248.529   1
  -3   8  -7 835.303 110.316   1
  -3  -8  -7 582.964 231.739   1
   3  -8   8 178.859 105.322   1
  -3   8  -8 152.827 90.6125   1
   3   8   9 489.143 242.769   1
   3  -8   9 741.895 124.683   1
   3  -8  10 9577.33 621.969   1
   3   8  10 8622.65 704.897   1
  -3  -8 -10 10073.7 704.847   1
  -3   8 -10 10245.6 622.418   1
   3  -8  11 259.000 133.677   1
  -3   8 -11 640.035 132.633   1
  -3  -8 -11 339.182 244.765   1
  -3  -8 -12 6638.39 558.319   1
   3   8  12 6631.58 564.389   1
   3   8  13-345.706 277.640   1
   3  -8  13 49.6074 152.179   1
  -3   8 -13 46.6735 138.994   1
  -3  -8 -13 90.4798 258.759   1
  -3   8 -14 2832.51 268.795   1
   3  -8  14 2689.16 270.816   1
  -3  -8 -15 721.730 293.798   1
  -3   8 -15 133.416 154.331   1
   3  -8  15 344.967 187.064   1
   3   8  15 232.777 300.874   1
  -3   8 -16 4205.92 354.528   1
  -3  -8 -16 3621.84 384.056   1
   3  -8  16 3885.64 355.950   1
   3   8  16 3815.53 411.785   1
   3   8  17 482.665 300.372   1
   3  -8  17-144.095 185.383   1
  -3   8 -17 228.559 181.631   1
  -3  -8 -17 321.975 290.207   1
  -3   8 -18 919.947 206.468   1
   3   8  19 349.817 293.245   1
  -3  -8 -19 882.624 288.650   1
   3   8  20 457.016 272.392   1
  -3  -8 -20 98.3850 240.667   1
   3   8  21-386.950 260.959   1
  -3  -8 -21 655.447 270.928   1
   3   8  22 1156.36 294.981   1
  -3  -8 -22 948.079 274.358   1
   3   8  23 765.241 269.713   1
  -3  -8 -23 260.644 254.691   1
   3   8  24 413.894 261.303   1
  -3  -8 -24 129.314 245.921   1
   3   8  25 339.321 248.861   1
  -3  -8 -25 95.5174 232.586   1
   3   8  26 298.964 249.018   1
  -3  -8 -26 346.283 238.843   1
  -3   9  26-444.723 257.981   1
   3  -9 -26 31.7659 250.546   1
  -3   9  24 247.677 263.646   1
   3  -9 -24 627.222 275.784   1
  -3   9  22-71.6611 247.991   1
   3  -9 -22-67.9160 236.119   1
  -3   9  21 107.869 215.321   1
   3  -9 -21 649.004 228.556   1
  -3   9  20 539.744 282.934   1
   3  -9 -20 444.997 282.483   1
  -3   9  19 107.711 286.900   1
   3  -9 -19-102.465 284.071   1
  -3   9  18 892.922 277.448   1
   3  -9 -18 338.827 243.332   1
   3   9 -17 23.2191 178.493   1
  -3   9  17-35.3898 284.865   1
   3  -9 -17 537.166 292.457   1
   3   9 -16 620.590 186.415   1
  -3  -9  16 218.632 185.921   1
  -3   9  16 104.887 251.207   1
   3  -9 -16-33.0814 235.693   1
   3   9 -15-78.0704 163.369   1
  -3  -9  15 159.426 167.333   1
  -3   9  15-171.929 282.301   1
   3  -9 -15 97.6040 279.134   1
   3   9 -14 178.733 159.238   1
  -3  -9  14 739.261 178.453   1
  -3   9  14 910.312 313.261   1
   3  -9 -14 446.070 293.141   1
  -3  -9  13 1965.73 218.113   1
   3   9 -13 1753.01 217.339   1
   3  -9 -12 1847.33 329.819   1
  -3   9  12 2466.42 350.096   1
  -3  -9  11 38.4290 125.540   1
   3   9 -11 301.471 123.702   1
   3  -9 -11 322.753 258.096   1
  -3   9  11 714.269 292.779   1
   3   9 -10 3452.50 274.069   1
   3  -9 -10 3230.45 373.538   1
  -3  -9  10 3989.57 281.030   1
  -3   9  10 3205.79 382.675   1
   3   9  -9 3661.30 259.943   1
  -3  -9   9 3134.58 260.576   1
   3  -9  -9 3620.62 372.658   1
  -3   9   9 3137.19 371.638   1
  -3  -9   8 2209.59 181.202   1
   3   9  -8 1857.79 174.368   1
   3  -9  -8 1799.35 291.262   1
  -3   9   8 1457.48 277.754   1
  -3  -9   7 2488.40 209.701   1
   3   9  -7 2776.09 210.226   1
   3   9  -6 17781.8 1147.67   1
   3  -9  -6 19814.5 1222.50   1
  -3  -9   6 20555.3 1147.96   1
  -3   9   6 17405.2 1208.32   1
  -3  -9   5 259.567 107.951   1
   3   9  -5 420.081 113.421   1
  -3   9   4 965.959 228.458   1
   3   9  -4 1569.97 166.846   1
  -3  -9   4 1521.23 164.203   1
   3  -9  -4 1598.75 232.740   1
   3   9  -3 11.3480 125.547   1
  -3  -9   3 42.6885 110.330   1
   3  -9  -3-18.7945 176.111   1
   3  -9  -2 9171.41 593.040   1
  -3  -9   2 8957.16 566.328   1
  -3   9   2 7628.88 599.486   1
   3   9  -2 8809.67 572.678   1
  -3   9   1 481.999 182.342   1
   3  -9  -1 406.356 173.258   1
  -3  -9   0 6854.57 479.879   1
   3   9   0 7108.84 487.861   1
   3  -9   1 627.716 144.119   1
   3   9   1 557.988 171.270   1
  -3  -9  -1 611.727 156.836   1
  -3   9  -1 526.300 148.991   1
  -3   9  -2 7880.28 526.637   1
   3  -9   2 8154.38 523.063   1
  -3  -9  -2 7987.78 556.842   1
   3   9   3-41.2220 189.721   1
  -3   9  -3 122.068 108.006   1
  -3  -9  -3 76.7065 183.765   1
   3  -9   3 45.3477 103.273   1
   3   9   4 1445.42 239.430   1
  -3   9  -4 1549.83 144.197   1
  -3  -9  -4 1644.10 235.541   1
   3  -9   4 1354.98 139.675   1
   3  -9   5 397.686 87.6211   1
   3   9   5 162.225 203.503   1
  -3   9  -5 366.623 89.1360   1
   3   9   6 19710.3 1178.26   1
  -3  -9  -6 18270.2 1163.75   1
  -3   9  -6 18442.8 1081.86   1
   3  -9   6 17499.6 1082.59   1
   3  -9   7 2044.71 170.818   1
  -3   9  -7 2686.82 172.618   1
   3  -9   8 2312.13 171.953   1
   3   9   8 2533.62 320.960   1
   3  -9   9 3320.85 235.851   1
  -3  -9  -9 3698.22 372.102   1
   3   9   9 2812.52 355.889   1
  -3   9  -9 3461.55 236.629   1
   3  -9  10 3395.36 252.112   1
  -3   9 -10 3768.03 253.223   1
   3   9  10 3340.45 378.228   1
  -3  -9 -10 3141.69 370.694   1
   3  -9  11 241.654 110.413   1
  -3   9 -11 315.501 106.164   1
  -3  -9 -11 610.514 275.133   1
   3   9  11 606.203 286.083   1
   3  -9  12 1430.12 182.929   1
   3   9  12 2280.78 308.363   1
  -3  -9 -12 2008.77 309.273   1
  -3   9 -12 2099.58 186.916   1
   3   9  14 33.1033 254.240   1
   3  -9  14 428.337 146.171   1
  -3  -9 -14 281.133 225.137   1
  -3   9 -14 554.834 153.719   1
   3   9  15 34.0683 303.569   1
   3  -9  15 142.009 151.933   1
  -3  -9 -15 316.438 275.601   1
  -3   9 -15-17.1572 144.165   1
   3   9  16 240.583 252.808   1
   3  -9  16 416.792 181.239   1
  -3   9 -16 498.322 176.973   1
  -3  -9 -16 353.719 214.304   1
   3   9  17 34.7574 297.404   1
  -3   9 -17 256.234 165.388   1
  -3  -9 -17-32.4887 263.305   1
   3   9  18 279.370 254.712   1
  -3  -9 -18 1079.75 260.904   1
   3   9  19 421.552 291.835   1
  -3  -9 -19 590.894 277.263   1
   3   9  20 563.562 245.814   1
  -3  -9 -20 524.760 250.083   1
   3   9  21 281.155 269.895   1
  -3  -9 -21-196.445 244.731   1
   3   9  22 34.8581 229.996   1
  -3  -9 -22-358.327 227.717   1
   3   9  24 273.245 246.389   1
  -3  -9 -24 192.292 243.704   1
  -3  -9 -26 250.229 240.650   1
  -3  10  25 621.038 280.354   1
   3 -10 -25 480.585 246.236   1
  -3  10  24 210.309 255.706   1
   3 -10 -24-65.4083 215.612   1
  -3  10  23 212.536 215.511   1
   3 -10 -23 333.009 196.519   1
  -3  10  22 392.433 249.212   1
   3 -10 -22 439.551 261.761   1
  -3  10  21-287.111 270.698   1
   3 -10 -21-170.474 251.114   1
  -3  10  19 288.163 225.684   1
   3 -10 -19 308.392 220.736   1
  -3  10  18 574.778 298.408   1
   3 -10 -18 102.237 268.203   1
   3  10 -16-93.7970 155.575   1
  -3  10  16-70.6759 296.750   1
   3 -10 -16 636.915 293.632   1
  -3 -10  15 135.754 145.696   1
  -3  10  15 244.028 270.779   1
   3 -10 -15-98.9945 254.424   1
   3  10 -15 84.0046 138.498   1
   3 -10 -14 454.064 245.551   1
  -3  10  14-34.2807 227.404   1
   3  10 -13-65.5025 123.377   1
  -3 -10  13 66.8058 131.070   1
  -3  10  13 302.120 238.675   1
   3  10 -12 1935.77 185.838   1
  -3 -10  12 1627.70 184.515   1
   3 -10 -12 2510.40 331.882   1
  -3  10  12 2096.82 321.822   1
   3  10 -11 643.653 117.883   1
  -3 -10  11 722.232 118.859   1
   3 -10 -11 421.826 238.990   1
   3  10 -10 4644.51 322.555   1
  -3 -10  10 4794.77 325.133   1
   3 -10 -10 5279.88 456.065   1
  -3  10  10 4749.10 460.853   1
   3  10  -9 562.068 109.128   1
  -3  10   9 831.908 258.233   1
  -3 -10   9 557.081 103.385   1
   3 -10  -9 1098.88 248.729   1
   3  10  -8 3152.32 229.891   1
  -3 -10   8 3342.42 228.721   1
   3  10  -7 189.991 90.4727   1
   3 -10  -7 516.493 251.152   1
  -3 -10   7 27.5705 82.7634   1
  -3  10   7 734.367 268.804   1
   3  10  -6 825.524 117.930   1
  -3 -10   6 949.912 109.561   1
   3 -10  -6 1052.95 250.059   1
  -3  10   6 723.757 241.053   1
  -3  10   5 516.339 208.385   1
   3  10  -5 379.720 110.960   1
   3 -10  -5 412.634 207.228   1
  -3 -10   5 373.826 108.033   1
   3  10  -4 3483.12 266.031   1
  -3 -10   4 3159.37 255.958   1
   3 -10  -4 3469.21 339.655   1
  -3  10   4 3736.25 346.052   1
  -3  10   3 42.5006 190.434   1
   3  10  -3 94.7131 133.406   1
   3 -10  -3 39.6753 186.874   1
  -3 -10   3 99.8608 119.457   1
   3  10  -2 41542.8 2380.06   1
  -3 -10   2 40767.2 2375.35   1
  -3  10   2 37547.9 2396.27   1
   3 -10  -2 38267.1 2395.67   1
   3  10  -1 1060.73 189.199   1
   3 -10  -1 980.136 188.448   1
  -3  10   1 865.865 189.062   1
  -3 -10   0 15.7715 154.717   1
   3  10   0 68.1524 168.292   1
   3 -10   0 59.5880 132.359   1
  -3  10   0-31.4451 146.958   1
   3  10   1 1339.54 211.263   1
  -3 -10  -1 986.729 204.400   1
  -3 -10  -2 37836.3 2338.45   1
  -3  10  -2 38991.6 2310.92   1
   3 -10   2 38834.0 2307.51   1
   3  10   2 39092.8 2346.06   1
   3  10   3 363.579 186.808   1
   3 -10   3-111.844 101.089   1
  -3  10  -3 135.279 105.389   1
  -3 -10  -3 60.3203 177.153   1
   3  10   4 3687.32 342.942   1
  -3  10  -4 3486.98 246.271   1
  -3 -10  -4 3260.89 321.488   1
  -3  10  -5 476.486 82.4568   1
   3 -10   5 264.431 73.1571   1
  -3 -10  -5 273.072 195.746   1
  -3 -10  -6 479.830 226.592   1
   3  10   6 915.454 250.299   1
  -3 -10  -7-51.3083 209.983   1
   3  10   7 240.644 223.155   1
  -3 -10  -8 2972.32 336.590   1
   3  10   8 2629.65 343.118   1
  -3 -10  -9 641.143 241.945   1
   3  10   9 611.487 255.450   1
  -3 -10 -10 5310.89 466.817   1
   3  10  10 4779.45 468.883   1
  -3  10 -11 538.123 77.6861   1
   3 -10  11 507.485 70.9589   1
   3  10  11 466.568 235.503   1
  -3 -10 -11 925.246 245.417   1
  -3  10 -12 1127.63 124.417   1
  -3 -10 -12 704.028 296.050   1
   3  10  12 1377.97 332.704   1
  -3  10 -13-57.5721 101.454   1
   3 -10  13 127.823 106.607   1
  -3 -10 -13-124.566 240.953   1
   3  10  13 329.887 269.051   1
  -3  10 -14 742.571 134.959   1
   3 -10  14 562.928 136.311   1
  -3 -10 -14 754.783 282.218   1
   3  10  14 849.565 307.029   1
  -3 -10 -15-32.0781 257.256   1
   3  10  15 205.808 285.321   1
  -3 -10 -16 97.3529 231.765   1
   3  10  16 34.7167 232.364   1
  -3 -10 -17 261.604 272.545   1
   3  10  17 350.028 298.105   1
  -3 -10 -18 164.169 237.963   1
   3  10  18 351.361 258.852   1
  -3 -10 -19 788.947 262.400   1
   3  10  19 634.298 298.865   1
  -3 -10 -21 424.740 227.263   1
   3  10  21-210.115 229.785   1
  -3 -10 -22 617.796 260.669   1
   3  10  22 69.4244 269.387   1
  -3 -10 -23-64.4592 203.613   1
   3  10  23 137.536 206.076   1
  -3 -10 -24 63.4826 236.610   1
   3  10  24 372.103 280.694   1
  -3 -10 -25 438.434 238.576   1
   3  10  25 231.303 238.810   1
   3 -11 -25-158.097 208.442   1
  -3  11  25 204.291 212.695   1
   3 -11 -24 291.159 244.914   1
  -3  11  24 69.3444 237.953   1
   3 -11 -23 363.371 261.275   1
  -3  11  23 421.649 273.821   1
   3 -11 -22 1071.67 291.632   1
  -3  11  22 213.732 277.302   1
   3 -11 -21-203.759 226.170   1
  -3  11  21 107.494 242.184   1
   3 -11 -20 1163.29 269.617   1
  -3  11  20 1044.43 277.882   1
   3 -11 -19 137.266 261.829   1
  -3  11  19 288.971 288.896   1
   3 -11 -18 754.966 233.759   1
  -3  11  18 505.018 246.599   1
   3 -11 -17 341.840 279.540   1
  -3  11  17 359.342 292.801   1
   3 -11 -15 100.474 249.767   1
  -3  11  15 423.684 270.512   1
   3 -11 -14 297.058 273.638   1
   3  11 -14 332.193 112.319   1
  -3  11  14 695.948 290.249   1
   3 -11 -13 648.630 316.096   1
  -3  11  13 547.022 289.060   1
  -3 -11  13 159.915 91.7257   1
   3  11 -13 89.4001 93.2156   1
  -3  11  12 3010.86 383.187   1
   3  11 -12 2741.53 188.218   1
  -3  11  11 913.589 278.261   1
   3 -11 -10 1111.81 263.500   1
  -3  11  10 507.016 250.449   1
   3 -11  -9-87.3633 252.890   1
  -3  11   8 4421.63 441.023   1
   3 -11  -8 4764.98 437.569   1
   3 -11  -7 26.8149 227.273   1
  -3  11   7-169.454 245.210   1
  -3 -11   7 42.9041 55.4044   1
   3  11  -7-9.33957 61.0992   1
  -3 -11   6 1362.53 122.756   1
   3  11  -6 1289.86 130.087   1
   3 -11  -5 526.657 217.506   1
  -3  11   5 670.767 235.558   1
  -3 -11   5 200.903 99.1620   1
   3  11  -5 261.784 107.429   1
   3 -11  -4 179.068 176.585   1
  -3  11   4-48.2949 204.224   1
  -3 -11   4 236.639 112.164   1
   3  11  -4 117.595 118.814   1
   3 -11  -3 395.900 190.327   1
  -3  11   3-89.9336 178.492   1
  -3 -11   3 23.3406 120.013   1
   3  11  -3 125.762 136.693   1
  -3  11   2 2886.20 310.553   1
   3 -11  -2 3225.48 300.298   1
   3  11  -1 128.750 152.231   1
  -3 -11   1 135.736 149.934   1
   3 -11  -1 123.522 164.777   1
  -3  11   1 299.041 187.339   1
  -3 -11   0 7388.23 503.936   1
   3  11   0 7112.02 504.267   1
   3 -11   0 6537.34 490.902   1
  -3  11   0 7437.08 502.556   1
  -3 -11  -1 72.6620 165.258   1
   3  11   1 270.017 175.896   1
  -3  11  -2 3099.32 242.886   1
   3  11   2 2399.74 288.088   1
   3 -11   2 2729.11 241.453   1
  -3 -11  -2 2891.42 301.361   1
   3 -11   3 105.018 100.693   1
   3  11   3 67.1550 196.150   1
  -3  11  -3-69.3555 111.734   1
   3  11   4 261.779 223.388   1
  -3 -11  -4 224.528 198.799   1
   3 -11   4 269.955 86.5217   1
  -3  11  -4 178.396 89.6383   1
   3  11   5 352.989 224.948   1
  -3 -11  -6 1272.38 245.197   1
   3  11   6 1352.69 255.795   1
  -3 -11  -7 292.928 230.255   1
   3  11   7 166.940 251.014   1
  -3 -11  -8 4554.07 418.209   1
   3  11   9 59.8665 229.951   1
  -3 -11  -9 144.486 233.382   1
   3  11  10 650.880 286.859   1
  -3 -11 -10 951.653 283.970   1
   3  11  11 1309.20 296.213   1
  -3 -11 -11 917.541 276.173   1
   3  11  12 3752.97 414.849   1
  -3 -11 -12 3729.19 393.308   1
   3  11  13 475.071 298.838   1
  -3 -11 -13 282.631 255.302   1
   3  11  14 34.2689 292.524   1
  -3 -11 -14 384.601 272.789   1
   3  11  15 242.903 245.201   1
  -3 -11 -15 356.797 214.574   1
   3  11  17 668.262 294.321   1
  -3 -11 -17 460.137 261.902   1
   3  11  18 953.317 245.139   1
  -3 -11 -18 790.517 244.644   1
   3  11  19-176.668 277.430   1
  -3 -11 -19 263.206 241.030   1
   3  11  20 667.662 291.337   1
  -3 -11 -20 917.996 273.213   1
   3  11  21 69.6928 199.807   1
  -3 -11 -21 227.955 198.944   1
   3  11  22 379.704 277.957   1
  -3 -11 -22 485.019 244.930   1
   3  11  23 442.669 270.317   1
  -3 -11 -23 383.435 245.635   1
   3  11  24 300.738 213.437   1
  -3 -11 -24-188.142 194.772   1
   3  11  25 65.1992 253.564   1
  -3 -11 -25 401.669 234.124   1
   3 -12 -24-478.773 243.566   1
  -3  12  24 137.475 247.844   1
   3 -12 -22 99.8030 233.503   1
  -3  12  22 141.539 240.397   1
   3 -12 -21 541.128 276.008   1
  -3  12  21 606.617 298.655   1
   3 -12 -20 375.346 258.374   1
  -3  12  20 36.0022 259.616   1
   3 -12 -19 274.750 236.688   1
  -3  12  19-36.1507 245.615   1
   3 -12 -18 172.087 269.619   1
  -3  12  18 796.991 298.646   1
   3 -12 -17 344.089 264.466   1
  -3  12  17 36.1726 267.360   1
   3 -12 -16 1540.79 307.330   1
  -3  12  16 755.854 294.388   1
  -3  12  15 749.726 311.231   1
   3 -12 -14-267.954 262.977   1
  -3  12  14 247.178 310.184   1
   3 -12 -13-33.0037 278.925   1
  -3  12  13 243.573 292.234   1
   3 -12 -12 161.949 270.418   1
  -3  12  10 4486.95 444.631   1
   3 -12 -10 4174.67 428.023   1
  -3  12   9 631.238 303.032   1
   3 -12  -9 89.9219 269.260   1
  -3  12   8 4511.22 440.180   1
   3 -12  -8 4022.33 421.143   1
  -3  12   7-117.350 265.133   1
   3 -12  -7-166.094 231.129   1
   3 -12  -6 711.808 240.896   1
  -3  12   6 961.292 252.835   1
   3  12  -6 809.500 80.8133   1
   3  12  -5 2318.17 184.034   1
   3 -12  -4 1717.06 263.999   1
  -3  12   4 1905.79 266.751   1
   3  12  -4 1933.50 183.339   1
   3  12  -3 621.586 145.326   1
  -3 -12   3 439.882 129.129   1
  -3  12   3 825.344 219.465   1
   3 -12  -3 503.461 184.970   1
  -3  12   2 2627.99 289.446   1
   3 -12  -2 2630.63 281.247   1
  -3  12   1 2720.63 294.929   1
   3  12  -1 3026.15 287.603   1
   3 -12  -1 3503.33 299.053   1
  -3 -12   1 3259.10 273.739   1
   3  12   0 204.184 163.178   1
   3 -12   0 201.149 157.290   1
  -3  12   0 318.149 167.035   1
   3 -12   1 3562.29 286.322   1
  -3  12  -1 3128.47 285.670   1
   3  12   1 3753.44 330.599   1
   3  12   2 2019.78 279.399   1
   3 -12   2 2662.72 218.414   1
  -3  12  -2 2519.98 228.313   1
   3  12   3 822.426 232.590   1
  -3  12  -3 645.763 124.309   1
   3 -12   3 523.159 121.557   1
  -3 -12  -3 968.769 216.617   1
   3 -12   4 1587.52 147.365   1
   3  12   4 2424.78 280.180   1
  -3 -12  -4 2462.81 288.785   1
  -3  12  -4 1778.41 151.272   1
   3  12   6 1133.50 273.752   1
  -3 -12  -6 795.103 252.641   1
  -3 -12  -7 55.5028 225.610   1
   3  12   7 86.2268 248.110   1
  -3 -12  -8 3589.71 366.042   1
   3  12   8 3442.47 381.453   1
  -3 -12  -9 444.238 256.985   1
   3  12   9 465.154 283.621   1
   3  12  10 4718.40 464.925   1
  -3 -12 -10 4702.40 458.607   1
  -3 -12 -12 94.5162 256.504   1
   3  12  12 472.979 316.098   1
  -3 -12 -13 128.264 228.064   1
   3  12  13 68.5526 262.304   1
   3  12  14 173.702 232.712   1
  -3 -12 -15 327.589 263.992   1
   3  12  15 596.127 290.967   1
  -3 -12 -16 921.939 285.696   1
   3  12  16 704.712 305.186   1
  -3 -12 -17 495.281 259.902   1
   3  12  17 141.577 264.175   1
  -3 -12 -18-33.0123 210.891   1
   3  12  18 212.723 266.088   1
  -3 -12 -19 658.187 263.099   1
   3  12  19 105.971 279.299   1
  -3 -12 -20 360.047 255.360   1
   3  12  20 490.325 288.575   1
  -3 -12 -21-32.5109 203.094   1
   3  12  21 104.118 227.623   1
  -3 -12 -22 321.713 223.187   1
   3  12  22 205.919 261.046   1
  -3 -12 -24 62.3640 214.030   1
   3  12  24 296.078 220.400   1
  -3  13  23 449.514 274.701   1
   3 -13 -23 32.2155 255.977   1
  -3  13  22 140.981 268.764   1
   3 -13 -22-361.656 231.859   1
  -3  13  21-35.6353 233.730   1
   3 -13 -21-66.9873 224.168   1
  -3  13  20 933.371 296.933   1
   3 -13 -20 340.258 262.818   1
  -3  13  19-253.401 257.805   1
  -3  13  17 363.776 237.831   1
   3 -13 -17 172.806 211.476   1
   3 -13 -16 758.683 283.787   1
  -3  13  15 252.637 294.354   1
   3 -13 -15-274.662 264.661   1
  -3  13  14 214.692 280.092   1
   3 -13 -14 136.148 268.372   1
  -3  13  13 353.499 309.981   1
   3 -13 -13 874.212 293.354   1
  -3  13  12 348.022 286.759   1
   3 -13 -12 1026.29 286.112   1
  -3  13  11 375.751 281.747   1
   3 -13 -11 129.765 280.391   1
  -3  13   9-260.205 269.666   1
   3 -13  -9 123.242 243.640   1
  -3  13   8 632.923 273.112   1
   3 -13  -8 118.932 244.176   1
  -3  13   7 122.540 265.985   1
   3 -13  -7-114.280 218.582   1
  -3  13   6 2534.53 332.839   1
   3 -13  -6 2078.13 293.610   1
   3 -13  -5 389.002 219.426   1
  -3 -13   5 240.437 73.3436   1
   3  13  -5 139.811 82.5411   1
  -3  13   5 27.9701 224.576   1
  -3  13   4 2237.63 314.258   1
   3  13  -4 2959.88 227.387   1
  -3 -13   4 2802.48 216.527   1
   3 -13  -4 2678.49 315.174   1
   3 -13  -3 572.869 211.631   1
  -3 -13   3 360.296 130.657   1
  -3  13   3 764.834 231.701   1
   3  13  -3 467.446 134.076   1
   3 -13  -2 1174.39 214.705   1
  -3 -13   2 928.966 166.253   1
  -3  13   2 959.232 224.485   1
   3  13  -2 1005.81 170.689   1
  -3 -13   1 454.919 170.948   1
   3 -13  -1 156.987 164.556   1
   3  13  -1 229.542 167.506   1
  -3  13   1 290.396 197.485   1
  -3 -13   0 16074.2 1035.83   1
   3 -13   0 16488.0 1036.19   1
   3  13   0 17349.2 1047.94   1
  -3  13   0 15657.6 1038.88   1
  -3  13  -1 224.056 144.352   1
   3  13   1 150.175 177.436   1
   3 -13   1 92.3787 136.212   1
  -3 -13  -1 20.5166 168.596   1
  -3  13  -2 889.262 153.322   1
   3 -13   2 899.124 145.916   1
  -3 -13  -2 642.182 214.254   1
   3  13   2 809.228 219.468   1
   3  13   3 617.289 210.391   1
  -3  13  -3 484.180 123.376   1
  -3 -13  -3 545.795 217.218   1
   3 -13   3 386.230 110.035   1
  -3  13  -4 1660.34 130.107   1
   3 -13   4 1542.77 127.610   1
   3  13   5 54.9635 218.945   1
  -3 -13  -5 184.476 221.390   1
   3  13   6 1843.13 290.790   1
  -3 -13  -6 1814.18 275.744   1
   3  13   7 299.395 259.034   1
  -3 -13  -7 314.892 238.767   1
   3  13   8 371.283 272.860   1
  -3 -13  -8 705.309 264.479   1
   3  13   9 384.857 271.219   1
  -3 -13  -9 30.2750 249.624   1
   3  13  11 574.905 304.744   1
  -3 -13 -11-189.175 262.355   1
   3  13  12 1613.65 360.030   1
  -3 -13 -12 1699.09 317.811   1
   3  13  13 1009.30 306.413   1
  -3 -13 -13 909.061 286.543   1
   3  13  14 665.947 311.965   1
  -3 -13 -14 394.056 267.712   1
  -3 -13 -15-297.235 244.521   1
   3  13  16-213.085 238.924   1
  -3 -13 -16 364.400 202.274   1
   3  13  17-213.553 253.107   1
  -3 -13 -17 331.409 218.526   1
   3  13  19-35.1997 274.370   1
  -3 -13 -19-65.7943 238.989   1
   3  13  20 139.701 257.996   1
  -3 -13 -20 65.4330 231.662   1
   3  13  21 414.695 222.684   1
  -3 -13 -21 226.767 197.392   1
   3  13  22 135.962 235.271   1
  -3 -13 -22 31.8885 223.771   1
   3  13  23 133.228 255.845   1
  -3 -13 -23 62.5158 230.913   1
   3 -14 -23-95.4142 232.970   1
  -3  14  23 137.008 241.384   1
   3 -14 -22 682.743 262.746   1
  -3  14  22-315.027 280.915   1
   3 -14 -21 397.820 217.540   1
   3 -14 -20 607.544 259.064   1
  -3  14  20 430.769 293.391   1
   3 -14 -19-136.505 231.754   1
  -3  14  19 217.777 258.067   1
   3 -14 -18 172.616 248.970   1
  -3  14  18 254.968 288.274   1
   3 -14 -17 138.641 222.697   1
  -3  14  17 109.711 227.259   1
   3 -14 -16 69.3918 252.941   1
  -3  14  16 732.107 298.309   1
   3 -14 -15 484.923 278.077   1
  -3  14  15 729.175 286.359   1
   3 -14 -13 34.1182 253.537   1
  -3  14  13 610.588 301.092   1
   3 -14 -12 403.961 257.228   1
  -3  14  12 603.924 280.406   1
   3 -14 -11 198.663 228.539   1
  -3  14  11 314.501 262.644   1
   3 -14 -10 454.315 261.728   1
  -3  14  10 513.782 277.032   1
   3 -14  -9 220.822 231.558   1
  -3  14   9 302.134 256.299   1
   3 -14  -8 2169.56 321.975   1
  -3  14   8 2621.49 348.674   1
   3 -14  -7 236.008 223.054   1
  -3  14   7 445.058 275.028   1
   3 -14  -6 197.657 227.513   1
  -3  14   6 215.059 249.176   1
   3 -14  -5 216.482 218.119   1
  -3  14   5 230.860 242.658   1
  -3 -14   4 3745.87 249.344   1
   3  14  -4 3102.13 252.736   1
   3 -14  -3-24.0191 194.005   1
  -3 -14   3 110.952 125.705   1
   3  14  -3 146.202 131.992   1
  -3  14   3 77.3700 223.989   1
   3 -14  -2 247.170 199.740   1
  -3 -14   2 286.112 140.265   1
   3  14  -2 244.640 151.764   1
  -3  14   2 358.558 194.989   1
   3 -14  -1 535.945 176.829   1
  -3 -14   1 402.053 167.115   1
  -3  14   1 391.031 194.438   1
   3  14  -1 297.536 161.281   1
   3  14   0 164.945 174.828   1
  -3  14   0 272.441 175.855   1
   3 -14   0 73.6951 166.498   1
  -3 -14   0-98.4385 152.414   1
   3  14   1 360.565 193.843   1
  -3  14  -1 567.135 165.888   1
   3 -14   1 402.330 162.724   1
  -3 -14  -1 732.345 209.444   1
   3  14   2 388.442 216.483   1
  -3 -14  -2 255.397 205.893   1
  -3  14  -2 149.992 139.783   1
   3 -14   2 39.1873 119.608   1
  -3 -14  -3 148.507 209.823   1
  -3  14  -3-29.4276 107.811   1
   3 -14   3 129.173 101.975   1
   3  14   3 129.318 220.598   1
  -3 -14  -4 3972.89 382.241   1
   3  14   4 4207.24 400.416   1
   3  14   5-86.4543 232.769   1
  -3 -14  -5 326.228 231.933   1
   3  14   6 480.488 261.883   1
  -3 -14  -6 56.0762 221.367   1
   3  14   7 408.404 241.351   1
  -3 -14  -7 348.757 230.040   1
   3  14   8 1807.73 318.841   1
  -3 -14  -8 2015.98 311.749   1
   3  14  10 641.958 295.223   1
  -3 -14 -10 504.835 269.474   1
   3  14  11-206.431 259.203   1
  -3 -14 -11 160.763 247.846   1
   3  14  12 34.8814 273.145   1
  -3 -14 -12 814.582 258.984   1
   3  14  13-35.1821 271.205   1
  -3 -14 -13-32.9617 249.304   1
   3  14  14 425.913 280.590   1
  -3 -14 -14 364.835 256.690   1
   3  14  15-71.3512 271.973   1
  -3 -14 -15-133.128 250.814   1
   3  14  16 787.069 306.253   1
  -3 -14 -16-199.896 250.305   1
   3  14  18 141.667 261.753   1
  -3 -14 -18 198.605 247.623   1
   3  14  19-246.038 253.213   1
  -3 -14 -19 65.8573 239.247   1
  -3 -14 -20 32.6306 196.772   1
   3  14  21-34.2648 231.606   1
  -3 -14 -21 160.736 207.591   1
   3  14  22 571.270 267.796   1
   3  14  23-228.514 245.973   1
  -3 -14 -23 344.117 237.551   1
   3 -15 -22 353.453 249.169   1
  -3  15  22 207.615 271.196   1
   3 -15 -21 229.692 215.410   1
  -3  15  21 70.6755 259.020   1
   3 -15 -20-33.4428 242.942   1
  -3  15  20-35.8454 263.656   1
   3 -15 -18 240.644 268.655   1
  -3  15  18 438.745 300.800   1
   3 -15 -17 69.2544 216.463   1
  -3  15  17 220.976 244.157   1
   3 -15 -16 312.806 226.843   1
  -3  15  16-184.843 276.394   1
   3 -15 -15-34.7641 251.158   1
  -3  15  15 776.567 289.931   1
   3 -15 -14 1039.88 293.983   1
  -3  15  14 1401.22 334.111   1
   3 -15 -12 511.765 233.327   1
  -3  15  12 762.162 294.201   1
   3 -15 -11 538.602 260.013   1
  -3  15  11 931.128 286.305   1
   3 -15 -10-65.9749 242.046   1
  -3  15  10 636.547 269.901   1
   3 -15  -9-225.698 232.276   1
  -3  15   9 449.962 273.719   1
   3 -15  -8 754.318 261.034   1
  -3  15   8 778.546 281.468   1
   3 -15  -7 60.6760 226.116   1
  -3  15   7-462.042 263.018   1
   3 -15  -6 1350.20 271.462   1
  -3  15   6 1408.12 296.785   1
   3 -15  -5 112.134 225.267   1
  -3  15   5 393.103 233.554   1
   3 -15  -4-159.557 222.633   1
  -3 -15   4 170.889 92.9289   1
   3  15  -4 16.1037 93.1258   1
  -3  15   4 143.148 237.392   1
   3 -15  -3 201.360 208.820   1
  -3 -15   3 23.9966 115.777   1
   3  15  -3 235.665 128.378   1
  -3  15   3 161.443 224.647   1
   3 -15  -2 376.762 199.412   1
  -3 -15   2 305.996 141.573   1
   3  15  -2 381.267 163.537   1
  -3  15   2 373.503 193.044   1
   3 -15  -1 237.002 179.522   1
  -3 -15   1 179.762 158.720   1
  -3  15   1-45.4893 193.668   1
   3  15  -1 329.125 164.443   1
   3  15   0 608.834 200.621   1
  -3  15   0 849.143 200.316   1
   3 -15   0 918.728 190.154   1
  -3 -15   0 587.568 190.966   1
   3  15   1 285.794 209.376   1
  -3  15  -1-51.7589 152.661   1
   3 -15   1 50.0442 139.895   1
  -3 -15  -1 489.020 184.483   1
   3  15   2 51.2701 221.747   1
  -3 -15  -2 550.644 211.499   1
  -3  15  -2 412.965 142.315   1
   3 -15   2 418.711 137.129   1
  -3  15  -3 44.6215 98.0937   1
   3 -15   3 92.5634 93.0117   1
   3  15   4 28.7123 218.069   1
  -3 -15  -4 161.024 211.528   1
   3  15   5 720.630 247.491   1
  -3 -15  -5 308.718 233.073   1
   3  15   6 1840.09 308.286   1
  -3 -15  -6 1953.56 318.113   1
   3  15   7 160.938 252.832   1
  -3 -15  -7 120.311 246.253   1
   3  15   8 992.651 266.119   1
  -3 -15  -8 680.310 260.127   1
   3  15   9-473.669 261.374   1
  -3 -15  -9-126.390 226.300   1
   3  15  10 34.3919 253.305   1
  -3 -15 -10 418.792 256.870   1
   3  15  11 1327.58 314.631   1
  -3 -15 -11 1079.80 276.605   1
   3  15  12 778.268 287.669   1
  -3 -15 -12 661.108 256.301   1
   3  15  14 969.603 281.262   1
  -3 -15 -14 769.020 233.520   1
   3  15  15-35.9607 233.403   1
  -3 -15 -15 66.9937 212.785   1
   3  15  16 107.621 236.488   1
  -3 -15 -16-33.4594 191.672   1
   3  15  17 534.936 247.617   1
  -3 -15 -17 533.305 214.013   1
   3  15  18-70.8078 214.348   1
  -3 -15 -18 729.735 230.346   1
  -3 -15 -19 164.445 225.688   1
   3  15  20 310.931 256.220   1
  -3 -15 -20-129.697 227.526   1
   3  15  21 67.8335 268.358   1
  -3 -15 -21-350.070 239.954   1
   3  15  22 430.243 272.483   1
  -3 -15 -22 282.302 243.556   1
  -3  16  21 281.141 283.954   1
   3 -16 -21 129.056 221.487   1
  -3  16  19 145.151 257.127   1
   3 -16 -19 235.888 209.622   1
  -3  16  17 444.448 270.824   1
   3 -16 -17 207.319 248.525   1
  -3  16  16 74.5746 238.243   1
   3 -16 -16 139.183 227.112   1
  -3  16  15-112.252 250.411   1
   3 -16 -15 34.9028 211.750   1
  -3  16  14-112.248 267.190   1
   3 -16 -14 104.733 214.331   1
  -3  16  13 410.313 264.184   1
   3 -16 -13-69.6017 224.847   1
  -3  16  11 331.078 275.671   1
   3 -16 -11 341.527 252.990   1
  -3  16  10 145.118 277.006   1
   3 -16 -10 404.236 252.344   1
  -3  16   9-250.668 252.364   1
   3 -16  -9 164.346 222.141   1
  -3  16   7-33.4788 249.282   1
   3 -16  -7-94.2415 217.428   1
  -3  16   6 195.851 246.954   1
   3 -16  -6 30.2813 217.265   1
  -3  16   5 31.2381 222.129   1
   3 -16  -5 87.0850 210.896   1
   3  16  -4 882.315 89.7627   1
   3 -16  -4 1357.93 260.625   1
   3  16  -3 246.469 120.905   1
   3 -16  -2 1056.93 230.669   1
  -3 -16   2 1117.35 171.415   1
   3  16  -2 1238.16 188.220   1
  -3  16   2 595.458 211.334   1
   3 -16  -1 720.745 207.706   1
  -3 -16   1 793.107 165.068   1
   3  16  -1 577.382 181.978   1
  -3  16   1 284.639 207.281   1
   3  16   0-45.1469 178.492   1
   3 -16   0-79.4737 154.292   1
  -3  16   0 125.399 178.771   1
  -3 -16   0 20.9097 171.665   1
   3  16   1 371.236 211.493   1
   3 -16   1 646.077 163.600   1
  -3  16  -1 567.927 168.866   1
  -3 -16  -1 506.051 196.316   1
   3  16   2 1012.22 236.922   1
  -3 -16  -2 1316.14 231.256   1
   3 -16   2 954.956 152.864   1
  -3  16  -2 1362.47 164.455   1
  -3 -16  -3 422.880 199.995   1
  -3  16  -3 344.114 83.1289   1
   3  16   3 28.2721 221.150   1
   3  16   4 1247.78 275.745   1
  -3 -16  -4 1640.11 269.444   1
   3  16   5 30.9822 235.540   1
  -3 -16  -5 377.023 240.739   1
   3  16   6-128.376 238.124   1
  -3 -16  -6 390.678 229.192   1
   3  16   7 231.483 243.242   1
  -3 -16  -7-123.818 238.624   1
   3  16   8 67.8143 238.005   1
  -3 -16  -8 190.024 224.315   1
   3  16   9 761.238 261.604   1
  -3 -16  -9 32.3247 234.848   1
   3  16  10 422.163 263.846   1
  -3 -16 -10 328.043 222.744   1
   3  16  11 570.240 274.335   1
  -3 -16 -11 99.5513 243.784   1
   3  16  13 108.382 246.729   1
  -3 -16 -13 235.667 219.899   1
   3  16  14 542.469 256.734   1
  -3 -16 -14 168.708 211.670   1
   3  16  15-180.436 274.078   1
  -3 -16 -15-67.4561 222.445   1
   3  16  16 899.205 308.680   1
  -3 -16 -16 774.958 265.160   1
   3  16  17 822.551 298.303   1
  -3 -16 -17 33.5265 243.566   1
   3  16  19 696.453 289.828   1
  -3 -16 -19 228.789 244.678   1
   3  16  21 99.9133 250.111   1
  -3 -16 -21 223.438 232.066   1
  -3  17  20-177.641 264.575   1
   3 -17 -20-32.6202 229.960   1
  -3  17  19 652.370 270.569   1
   3 -17 -19 133.108 196.726   1
  -3  17  18 699.920 294.877   1
   3 -17 -18 372.138 236.039   1
  -3  17  17 37.1424 273.360   1
   3 -17 -17 275.990 249.738   1
  -3  17  16 337.605 282.722   1
   3 -17 -16-34.8394 237.863   1
  -3  17  15 37.7545 247.789   1
   3 -17 -15 280.497 241.698   1
  -3  17  14 303.087 264.904   1
   3 -17 -14 140.704 243.762   1
  -3  17  13 113.628 284.439   1
   3 -17 -13 246.229 257.883   1
  -3  17  12 37.9330 280.156   1
   3 -17 -12-104.479 238.779   1
  -3  17  11-37.6651 260.861   1
   3 -17 -11 345.766 231.630   1
  -3  17  10 36.9399 255.778   1
   3 -17 -10 239.836 231.709   1
  -3  17   9-36.3951 244.878   1
   3 -17  -9-203.113 246.016   1
  -3  17   8 106.149 241.466   1
   3 -17  -8 33.1779 224.256   1
  -3  17   6 471.841 250.487   1
   3 -17  -6 1155.80 254.186   1
  -3  17   5 453.018 224.147   1
   3 -17  -5 361.781 218.445   1
  -3  17   4-185.406 231.904   1
   3 -17  -4 86.9330 212.272   1
  -3  17   3 116.120 218.435   1
   3 -17  -3 411.947 205.899   1
  -3  17   2 323.724 220.847   1
   3 -17  -2 332.349 205.890   1
   3  17  -1 182.927 169.906   1
  -3  17   1 172.037 190.436   1
   3  17   0 23.3162 177.121   1
  -3  17   0 171.475 175.486   1
   3  17   1 153.915 201.732   1
  -3 -17  -1 238.800 178.878   1
   3  17   3 29.4330 221.750   1
  -3 -17  -3 27.3521 205.267   1
   3  17   4-340.092 230.277   1
  -3 -17  -4 114.957 205.334   1
   3  17   5 192.988 238.753   1
  -3 -17  -5 179.477 221.179   1
   3  17   6 863.922 268.718   1
  -3 -17  -6 1329.25 264.268   1
   3  17   8 453.340 258.898   1
  -3 -17  -8 454.306 235.231   1
   3  17   9 106.298 241.824   1
  -3 -17  -9 65.9892 218.667   1
   3  17  10 251.304 259.637   1
  -3 -17 -10 535.019 253.000   1
   3  17  12 473.254 272.156   1
  -3 -17 -12-237.822 240.544   1
   3  17  13-36.4432 253.366   1
  -3 -17 -13 68.1419 214.042   1
   3  17  14 36.4320 255.741   1
  -3 -17 -14 238.930 225.171   1
   3  17  15 36.3641 280.382   1
  -3 -17 -15 170.391 241.312   1
   3  17  16 433.275 271.961   1
  -3 -17 -16 372.238 255.021   1
   3  17  18 562.721 251.660   1
  -3 -17 -18 33.0126 214.863   1
   3  17  19-103.427 217.977   1
  -3 -17 -19-196.068 208.909   1
   3  17  20 437.599 235.691   1
  -3 -17 -20 161.284 191.653   1
  -3  18  19 71.2867 237.789   1
   3 -18 -19 429.947 233.520   1
  -3  18  18 218.120 276.523   1
   3 -18 -18 337.325 221.869   1
  -3  18  17 443.395 277.467   1
   3 -18 -17-34.2788 237.434   1
  -3  18  16 453.023 281.914   1
   3 -18 -16 312.621 244.676   1
  -3  18  15 228.757 278.209   1
   3 -18 -15 35.0723 245.053   1
  -3  18  14-380.495 285.971   1
   3 -18 -14-176.506 242.533   1
  -3  18  13 267.168 269.455   1
   3 -18 -13 283.341 228.014   1
  -3  18  12 534.291 283.438   1
   3 -18 -12 35.4037 245.519   1
  -3  18  11-37.6746 261.947   1
   3 -18 -11 141.500 239.098   1
  -3  18  10 635.571 274.087   1
   3 -18 -10 631.800 271.071   1
  -3  18   9-185.470 263.750   1
   3 -18  -9 69.3269 227.354   1
  -3  18   8-36.6498 245.379   1
   3 -18  -8 271.917 237.497   1
  -3  18   7 142.910 248.312   1
   3 -18  -7 663.960 274.410   1
  -3  18   6 242.987 231.586   1
  -3  18   5 770.896 245.574   1
  -3  18   4-159.706 229.271   1
   3  18   3 274.970 210.077   1
   3  18   4 255.810 217.660   1
   3  18   5 33.1739 213.043   1
   3  18   7 139.992 255.535   1
  -3 -18  -7 228.849 231.683   1
   3  18   8-142.612 246.729   1
  -3 -18  -8 99.9389 212.774   1
   3  18   9-108.476 241.983   1
  -3 -18  -9 101.350 235.946   1
   3  18  10 1242.21 298.662   1
  -3 -18 -10 273.845 231.419   1
   3  18  11 257.440 250.889   1
  -3 -18 -11 551.098 254.461   1
   3  18  12 184.647 266.200   1
  -3 -18 -12 173.070 240.870   1
   3  18  13 73.8051 243.190   1
  -3 -18 -13 726.455 242.771   1
   3  18  14 256.980 275.645   1
  -3 -18 -14 68.9098 237.503   1
   3  18  15 145.817 278.347   1
  -3 -18 -15 410.534 250.120   1
   3  18  16 1261.40 298.965   1
  -3 -18 -16 507.451 247.547   1
   3  18  17 70.8866 224.744   1
  -3 -18 -17 571.215 222.347   1
   3  18  18 138.916 243.654   1
  -3 -18 -18-166.449 224.982   1
   3  18  19 68.2014 257.001   1
  -3 -18 -19 163.510 229.532   1
   3  19  11 485.902 261.397   1
   3  19  12 261.160 257.439   1
   3  19  13 260.157 258.828   1
   3  19  14 73.5390 264.880   1
   3  19  15 618.601 275.446   1
   3  19  16-107.285 237.028   1
   4   0 -26 139.061 241.832   1
  -4   0  25-223.810 234.337   1
   4   0 -25 173.497 239.019   1
  -4   0  24 893.725 287.210   1
   4   0 -24 103.823 245.336   1
  -4   0  23 295.604 269.552   1
   4   0 -23-171.669 257.666   1
  -4   0  21-35.8623 243.685   1
   4   0 -21 335.236 268.016   1
   4   0 -20 6214.64 510.824   1
  -4   0  20 5170.23 517.389   1
   4   0 -19 64.3053 235.588   1
  -4   0  19 136.935 235.880   1
   4   0 -17 60.7133 272.316   1
  -4   0  17-517.165 287.502   1
  -4   0  16 4346.67 447.711   1
   4   0 -16 4853.31 450.704   1
   4   0 -15 168.820 256.282   1
  -4   0  15 30.3107 256.967   1
   4   0 -14 1839.42 309.646   1
   4   0 -13 51.6256 211.232   1
  -4   0  13-137.366 233.579   1
   4   0 -11 23.1325 200.883   1
  -4   0  11 124.530 228.642   1
   4   0 -10 2917.48 300.272   1
  -4   0  10 2247.47 297.169   1
   4   0  -9 20.3905 202.311   1
  -4   0   9-43.8197 215.911   1
  -4   0   8 56048.4 3478.23   1
   4   0  -8 59974.1 3472.71   1
  -4   0   7-37.9443 165.207   1
   4   0  -7 17.8902 169.738   1
  -4   0   6 5073.71 399.183   1
   4   0  -6 4638.44 394.124   1
  -4   0   5 48.6009 202.974   1
   4   0  -5-15.4577 196.386   1
   4   0  -4 62415.6 3694.88   1
  -4   0   4 62199.8 3698.28   1
  -4   0   2 104.904 209.216   1
   4   0  -2-154.217 190.798   1
  -4   0   1 75.1190 201.818   1
   4   0  -1-61.1565 211.140   1
  -4   0   0 12.4775 195.480   1
   4   0   0 205.174 203.879   1
  -4   0  -1 49.5402 166.386   1
   4   0   1-84.6867 166.671   1
  -4   0  -2-127.791 174.927   1
   4   0   2-88.5398 170.041   1
  -4   0  -4 63965.3 3802.80   1
   4   0   4 64354.9 3803.85   1
  -4   0  -5-30.0894 180.622   1
   4   0   5-46.6143 180.121   1
   4   0   6 4996.76 386.523   1
  -4   0  -6 4540.88 377.459   1
  -4   0  -7-136.983 171.831   1
   4   0   7 36.4004 185.826   1
   4   0   8 60129.3 3669.16   1
  -4   0  -8 62852.3 3667.57   1
  -4   0  -9 98.5079 200.346   1
   4   0   9 104.966 205.065   1
  -4   0 -10 2170.52 289.591   1
   4   0  10 3056.18 323.379   1
  -4   0 -11 45.3136 187.241   1
   4   0  11-146.350 213.030   1
  -4   0 -12 15096.0 1016.64   1
   4   0  12 16102.0 1031.32   1
  -4   0 -13-274.998 227.607   1
  -4   0 -14 1071.77 260.518   1
   4   0  14 1909.61 279.127   1
   4   0  15-202.428 224.056   1
   4   0  16 4371.58 458.144   1
  -4   0 -16 5199.69 443.364   1
   4   0  17 156.120 255.623   1
  -4   0 -17 119.919 238.028   1
   4   0  19-67.4411 259.931   1
  -4   0 -19 62.4320 254.586   1
   4   0  20 5246.18 510.178   1
  -4   0 -20 6192.79 510.870   1
   4   0  21 278.453 249.550   1
  -4   0 -21 489.372 261.649   1
   4   0  23-322.614 247.040   1
  -4   0 -23 66.7917 260.415   1
   4   0  24 396.584 266.085   1
  -4   0 -24 707.562 265.573   1
  -4   0 -26 578.418 262.489   1
   4  -1 -27 170.847 253.569   1
   4  -1 -26 137.319 213.293   1
  -4   1  26 36.9208 217.200   1
   4   1 -25 630.864 272.504   1
   4  -1 -25 482.666 247.628   1
  -4  -1  25-37.5653 251.755   1
  -4   1  25-148.383 233.428   1
   4   1 -24 174.060 259.178   1
   4  -1 -24-34.4532 231.709   1
  -4  -1  24 74.6316 254.625   1
  -4   1  24-222.725 242.196   1
   4   1 -23 378.251 253.308   1
   4  -1 -23 549.692 272.020   1
  -4  -1  23 73.9253 244.067   1
  -4   1  23-36.7552 251.193   1
   4   1 -22 746.706 259.771   1
   4  -1 -22 544.544 266.320   1
  -4   1  22 764.814 265.473   1
  -4  -1  22 182.610 254.856   1
   4   1 -21 566.694 255.751   1
   4  -1 -21 336.136 232.308   1
  -4  -1  21 752.897 278.937   1
  -4   1  21 429.576 250.596   1
   4   1 -20 97.8834 236.768   1
   4  -1 -20 527.364 263.141   1
  -4  -1  20 246.015 271.567   1
  -4   1  20 461.783 278.512   1
   4   1 -19 222.566 235.811   1
   4  -1 -19 96.8466 232.568   1
  -4  -1  19-68.5044 253.001   1
  -4   1  19 34.7948 261.152   1
   4  -1 -18 912.018 286.972   1
   4   1 -18 743.111 270.326   1
  -4   1  18 753.491 312.034   1
  -4  -1  18 364.209 282.703   1
   4   1 -17 928.225 273.212   1
  -4  -1  17 1152.84 285.026   1
  -4   1  17 966.079 266.268   1
   4  -1 -16 148.157 222.439   1
   4   1 -16 374.963 241.537   1
  -4  -1  16 30.8558 244.846   1
   4  -1 -15 485.948 222.199   1
   4   1 -15 304.460 241.261   1
  -4   1  15 124.530 242.710   1
  -4  -1  15 562.327 266.008   1
   4  -1 -14 522.079 216.000   1
  -4  -1  14-28.3993 264.851   1
   4  -1 -13 78.8923 228.391   1
  -4   1  13 114.530 241.991   1
   4   1 -12 2756.47 319.813   1
   4  -1 -12 2964.33 337.360   1
  -4   1  12 3329.30 356.697   1
   4   1 -11 1567.06 248.281   1
   4  -1 -11 2008.16 287.291   1
  -4   1  11 1515.17 289.835   1
  -4  -1  11 1924.09 287.030   1
  -4  -1  10 20287.1 1393.20   1
  -4   1  10 24290.5 1407.70   1
   4  -1 -10 22436.0 1390.32   1
   4   1 -10 21638.9 1382.80   1
   4   1  -9 2968.06 286.816   1
   4  -1  -9 2646.92 283.761   1
  -4  -1   9 2256.02 287.748   1
  -4   1   9 2850.28 300.648   1
   4  -1  -8 277.000 199.231   1
   4   1  -8 463.336 196.648   1
  -4   1   8 255.173 220.931   1
  -4  -1   8 156.437 198.208   1
  -4   1   7 61960.6 3836.41   1
  -4  -1   7 66295.8 3831.33   1
   4   1  -7 65080.4 3826.21   1
   4  -1  -7 63968.3 3831.04   1
  -4  -1   6 10141.3 684.226   1
  -4   1   6 10265.0 686.524   1
   4  -1  -6 10094.9 677.029   1
   4   1  -6 10326.7 682.000   1
   4   1  -5 560.506 189.220   1
   4  -1  -5 852.607 196.629   1
  -4  -1   5 849.785 214.177   1
  -4   1   5 793.873 215.870   1
   4  -1  -4 33302.7 1879.32   1
  -4   1   4 28831.0 1873.40   1
   4   1  -2 50317.9 2893.86   1
  -4  -1   2 46992.0 2895.69   1
   4   1  -1 12909.1 827.414   1
   4  -1  -1 14716.6 826.681   1
  -4   1   1 13739.5 827.977   1
   4  -1   0-24.0979 163.663   1
  -4   1   0-49.5413 165.377   1
  -4  -1   0-37.5487 212.668   1
   4   1   0-48.2341 188.330   1
   4  -1   1 11584.1 783.478   1
  -4  -1  -1 13464.3 796.358   1
  -4   1  -1 10743.3 791.628   1
   4   1   1 13675.2 793.678   1
  -4   1  -2 40950.0 2579.71   1
   4  -1   2 45521.2 2579.24   1
  -4  -1  -4 32081.6 1919.51   1
   4   1   4 31414.3 1921.60   1
  -4   1  -5 173.738 183.736   1
  -4  -1  -5 376.734 196.424   1
   4   1   5 520.723 230.553   1
   4  -1   5 740.054 192.101   1
   4  -1   6 8767.77 646.167   1
   4   1   6 10329.8 658.829   1
  -4   1  -6 9699.33 647.974   1
  -4  -1  -6 10130.7 656.112   1
   4  -1   7 62588.7 3635.36   1
   4   1   7 62045.6 3640.78   1
  -4  -1  -7 58064.6 3633.53   1
  -4   1  -7 61414.7 3628.04   1
  -4  -1  -8 444.266 203.357   1
  -4   1  -8 265.518 174.244   1
   4   1   8 593.399 241.693   1
   4  -1   8 317.841 193.339   1
  -4   1  -9 2684.45 280.523   1
  -4  -1  -9 3024.25 313.529   1
   4   1   9 2551.27 309.745   1
   4  -1   9 2252.16 287.361   1
   4   1  10 23212.1 1433.45   1
   4  -1  10 23189.6 1425.16   1
  -4  -1 -10 22532.6 1424.84   1
  -4   1 -10 22076.2 1411.54   1
   4  -1  11 988.775 246.738   1
   4   1  11 1434.79 271.572   1
  -4   1 -11 1376.10 238.503   1
  -4  -1 -11 1686.92 259.647   1
   4  -1  12 2641.32 322.885   1
  -4   1 -12 3244.95 319.526   1
   4   1  13-135.891 248.807   1
  -4  -1 -13 153.935 235.492   1
   4   1  14 368.262 261.206   1
   4  -1  14 755.850 257.322   1
  -4   1 -14 152.999 208.069   1
  -4  -1 -14 535.099 240.981   1
   4  -1  15 141.528 244.081   1
  -4  -1 -15 198.381 234.713   1
  -4   1 -15 435.019 216.311   1
   4   1  16 552.185 274.711   1
   4  -1  16 147.947 237.189   1
  -4   1 -16 141.987 239.184   1
  -4  -1 -16 499.536 241.178   1
   4   1  17 696.713 286.576   1
   4  -1  17 1229.96 266.937   1
  -4   1 -17 590.537 255.131   1
  -4  -1 -17 577.678 290.634   1
   4  -1  18 605.973 271.857   1
   4   1  18 457.016 269.438   1
  -4   1 -18 1008.27 286.501   1
  -4  -1 -18 1157.34 289.403   1
   4  -1  19-66.5796 230.379   1
   4   1  19-68.0223 249.134   1
  -4  -1 -19-62.9665 221.876   1
  -4   1 -19 93.1120 235.655   1
   4  -1  20 374.490 260.555   1
   4   1  20 34.4887 217.986   1
  -4   1 -20-31.8277 216.250   1
  -4  -1 -20 161.364 220.321   1
   4  -1  21 728.320 263.826   1
   4   1  21 490.297 255.966   1
  -4   1 -21 390.097 241.739   1
  -4  -1 -21 359.909 258.425   1
   4  -1  22 106.171 248.328   1
   4   1  22 495.807 263.699   1
  -4   1 -22 462.165 246.940   1
  -4  -1 -22 529.584 234.485   1
   4  -1  23 215.240 260.756   1
   4   1  23 250.561 250.164   1
  -4   1 -23-33.4678 243.294   1
  -4  -1 -23 233.313 222.145   1
   4  -1  24 616.309 256.596   1
   4   1  24 107.772 236.806   1
  -4   1 -24 237.095 249.243   1
  -4  -1 -24 636.833 236.354   1
   4   1  25-35.9767 221.075   1
  -4  -1 -25-101.051 223.378   1
   4   1  26-143.703 215.433   1
  -4  -1 -26 370.748 229.000   1
  -4   2  27-398.310 245.906   1
   4  -2 -27 269.420 224.267   1
  -4   2  26 402.837 240.638   1
   4  -2 -26 136.161 215.557   1
  -4   2  25 147.523 229.079   1
   4  -2 -25-68.4522 226.777   1
  -4  -2  24 862.238 266.526   1
   4   2 -24 35.0208 250.228   1
  -4  -2  23 480.788 267.273   1
  -4   2  23 365.065 276.960   1
   4   2 -23 138.229 257.169   1
   4  -2 -23 514.152 277.592   1
  -4  -2  22 509.468 261.376   1
  -4   2  22 439.054 279.217   1
   4   2 -22 135.863 240.847   1
   4  -2 -22-68.0986 264.795   1
  -4  -2  21-35.6742 251.482   1
   4   2 -21-165.972 242.220   1
  -4  -2  20 696.280 268.600   1
  -4   2  20 395.729 281.520   1
   4  -2 -20 792.804 267.143   1
   4   2 -20 485.674 244.493   1
  -4   2  19 848.287 309.222   1
   4  -2 -19 1038.05 278.024   1
  -4  -2  18-525.231 256.827   1
   4  -2 -18-287.656 269.250   1
   4   2 -18 152.590 252.225   1
  -4  -2  17-189.936 256.467   1
   4   2 -17 264.827 235.969   1
  -4   2  16 97.7215 271.881   1
  -4  -2  16 304.000 265.586   1
   4  -2 -16 211.779 238.481   1
   4   2 -16-84.8116 231.441   1
   4   2 -15 4725.33 403.776   1
  -4   2  15 4160.74 408.099   1
  -4  -2  15 3365.53 394.063   1
   4  -2 -15 3659.63 402.594   1
  -4   2  14 972.063 295.109   1
  -4  -2  14 1133.30 256.820   1
   4  -2 -14 1156.83 271.135   1
   4   2 -14 874.744 244.891   1
   4  -2 -13 15815.6 1001.71   1
  -4   2  13 14140.6 999.854   1
  -4  -2  12 8725.21 634.678   1
   4  -2 -12 8364.13 651.292   1
  -4   2  12 9171.97 664.840   1
   4   2 -11 5804.56 442.388   1
  -4  -2  11 5185.85 440.913   1
   4   2 -10 923.125 214.122   1
   4  -2 -10 558.107 234.956   1
  -4   2  10 1328.22 260.419   1
  -4  -2  10 978.196 233.846   1
   4   2  -9 1648.58 239.955   1
   4  -2  -9 1782.32 238.424   1
  -4   2   9 1546.42 255.292   1
  -4  -2   9 1573.92 238.809   1
  -4  -2   8 11280.3 760.073   1
   4   2  -8 11551.2 757.550   1
   4  -2  -8 12503.0 780.983   1
  -4   2   8 10604.4 774.636   1
  -4  -2   7 21292.9 1326.61   1
   4   2  -7 21694.4 1326.52   1
   4  -2  -7 23116.5 1345.32   1
  -4   2   7 19623.7 1338.42   1
   4   2  -6 28190.4 1650.20   1
   4  -2  -6 25940.1 1660.17   1
  -4   2   6 27054.9 1665.79   1
  -4  -2   6 27079.7 1654.47   1
  -4  -2   5 17680.5 1116.05   1
  -4   2   5 18493.3 1135.10   1
   4  -2  -5 17498.9 1130.44   1
   4   2  -5 18392.3 1117.18   1
  -4   2   4 21585.9 1285.04   1
   4  -2  -4 19985.7 1280.76   1
  -4   2   3 47749.2 2893.64   1
   4  -2  -3 49210.9 2891.67   1
   4   2  -2 30463.3 1920.59   1
  -4  -2   2 33535.0 1923.20   1
   4   2  -1 1348.46 203.109   1
  -4  -2   1 915.289 212.499   1
   4  -2  -1 962.106 197.242   1
   4  -2   0 98644.2 5959.36   1
   4   2   0 100766. 5960.18   1
  -4  -2   0 101272. 5961.74   1
  -4   2   0 104650. 5962.77   1
   4  -2   1 846.495 201.062   1
  -4   2  -1 1355.73 202.563   1
   4  -2   2 34980.5 2032.34   1
  -4   2  -2 32839.6 2031.83   1
  -4   2  -3 45537.5 2781.01   1
  -4  -2  -3 44961.2 2790.10   1
   4  -2   3 50315.8 2781.70   1
   4   2   3 45696.5 2793.91   1
  -4  -2  -4 18465.4 1124.35   1
   4   2   4 17372.4 1127.98   1
   4   2   5 15032.8 906.285   1
  -4  -2  -5 12742.7 883.714   1
   4   2   6 27312.0 1697.60   1
   4  -2   6 27078.2 1681.76   1
  -4  -2  -6 27834.2 1695.29   1
  -4   2  -6 28529.4 1679.77   1
   4   2   7 20606.7 1304.10   1
   4  -2   7 20576.5 1288.44   1
  -4   2  -7 20756.6 1283.71   1
  -4  -2  -7 21225.1 1303.53   1
   4   2   8 10164.1 707.380   1
   4  -2   8 9773.36 678.557   1
  -4  -2  -8 9997.19 697.152   1
  -4   2  -8 10625.7 678.276   1
  -4   2  -9 1572.92 218.920   1
  -4  -2  -9 1689.44 243.012   1
   4   2   9 1700.12 260.396   1
   4  -2   9 1326.92 237.498   1
  -4  -2 -10 1122.72 237.531   1
  -4   2 -10 1011.20 206.012   1
   4   2  10 1186.55 269.939   1
  -4   2 -11 6125.01 450.063   1
   4  -2  11 5225.40 450.794   1
   4   2  12 8831.03 661.549   1
   4  -2  12 8376.67 646.822   1
  -4   2 -12 8829.84 638.113   1
  -4  -2 -12 9995.01 661.120   1
   4   2  13 13326.8 944.818   1
   4  -2  13 14849.1 942.492   1
  -4  -2 -13 13053.1 932.929   1
  -4   2 -13 15052.1 934.207   1
  -4   2 -14 1167.29 243.910   1
  -4  -2 -14 1121.70 277.464   1
   4   2  14 1072.23 274.710   1
   4  -2  14 946.477 259.643   1
  -4  -2 -15 4652.64 407.215   1
  -4   2 -15 4357.92 390.082   1
   4  -2  15 3594.95 392.577   1
   4   2  15 3520.98 392.289   1
  -4   2 -16 222.746 235.081   1
   4   2  16-155.866 275.080   1
   4  -2  16 116.074 217.505   1
   4  -2  17 303.440 230.527   1
  -4   2 -17-28.9964 242.843   1
   4   2  18 197.943 255.307   1
   4  -2  18-221.758 241.509   1
  -4   2 -18 299.129 237.424   1
   4   2  19 925.584 271.040   1
  -4  -2 -19 983.673 253.537   1
   4   2  20 693.308 256.586   1
   4  -2  20 675.359 276.130   1
  -4   2 -20 1072.82 252.573   1
  -4  -2 -20 908.234 260.276   1
   4  -2  21-34.5786 236.465   1
  -4   2 -21 549.394 246.807   1
   4  -2  22 141.532 242.407   1
   4   2  22 212.487 241.472   1
  -4   2 -22 197.739 239.378   1
  -4  -2 -22 926.391 258.784   1
   4   2  23 463.981 241.751   1
  -4  -2 -23 99.7167 233.760   1
  -4   2 -24-204.895 238.799   1
   4   2  25-35.6837 253.716   1
  -4  -2 -25 100.275 243.831   1
   4   2  26 391.079 248.540   1
  -4  -2 -26 500.444 265.090   1
   4   2  27 246.469 245.913   1
  -4  -2 -27-264.312 262.175   1
   4  -3 -28-163.632 221.197   1
  -4   3  28 35.1933 205.672   1
   4  -3 -27 632.865 244.821   1
  -4   3  27 35.8355 218.342   1
   4  -3 -26 33.7124 226.839   1
  -4   3  26 217.961 230.870   1
   4  -3 -25 102.175 230.182   1
  -4   3  25-36.4410 235.279   1
   4  -3 -24 102.587 252.715   1
  -4   3  24 218.514 242.695   1
   4  -3 -23 511.082 278.532   1
  -4   3  23 220.353 260.505   1
  -4  -3  23-111.377 263.305   1
   4   3 -22 374.983 259.856   1
   4  -3 -22 440.909 265.380   1
  -4  -3  22 1127.18 287.175   1
  -4   3  22 877.427 287.688   1
   4  -3 -21 235.020 229.182   1
   4   3 -21 66.3390 227.497   1
  -4  -3  21-319.493 248.011   1
  -4   3  21 402.243 250.785   1
   4   3 -20-32.2704 234.472   1
   4  -3 -20 132.712 263.321   1
  -4   3  20-71.9133 285.367   1
  -4  -3  20 310.683 250.812   1
   4   3 -19-187.576 231.820   1
   4  -3 -19-131.471 238.756   1
  -4  -3  19 100.341 233.596   1
  -4   3  19 212.330 248.276   1
   4   3 -18 2081.95 298.564   1
   4  -3 -18 1096.58 330.257   1
  -4  -3  18 2389.06 330.556   1
  -4   3  18 1458.42 349.333   1
   4   3 -17 319.213 239.038   1
   4  -3 -17 31.5629 244.216   1
  -4  -3  17-279.313 243.662   1
  -4   3  17-202.954 270.306   1
  -4  -3  16 6658.95 538.893   1
  -4   3  16 6490.63 555.109   1
   4   3 -16 6809.06 529.401   1
   4  -3 -16 6333.31 541.122   1
  -4  -3  15 878.805 240.134   1
  -4   3  15 1054.93 308.012   1
   4   3 -15 821.713 232.026   1
   4  -3 -15 656.001 280.920   1
  -4   3  14 586.956 281.743   1
   4  -3 -14 547.727 264.577   1
  -4   3  13 1278.66 289.629   1
  -4  -3  13 1222.97 238.291   1
   4   3 -13 1101.67 239.433   1
   4  -3 -13 1109.96 263.084   1
   4  -3 -12 4336.48 388.807   1
  -4   3  12 2907.98 374.967   1
  -4  -3  12 3638.26 351.195   1
   4   3 -12 3704.97 346.408   1
   4  -3 -11 659.291 243.377   1
   4   3 -11 360.853 221.209   1
  -4   3  11 518.731 253.462   1
  -4  -3  11 425.331 196.929   1
   4  -3 -10 12934.7 893.628   1
  -4  -3  10 13326.0 871.472   1
  -4   3  10 12755.4 903.365   1
   4   3 -10 13755.3 869.394   1
  -4  -3   9 1880.22 253.394   1
  -4   3   9 1555.30 282.176   1
   4  -3  -9 2021.53 282.042   1
   4   3  -9 2011.52 245.732   1
  -4  -3   8-17.9376 174.758   1
  -4   3   8 342.789 199.374   1
   4   3  -8 291.571 171.754   1
   4  -3  -8 257.506 187.261   1
   4   3  -7 1804.47 232.099   1
   4  -3  -7 2386.64 250.503   1
  -4  -3   7 1805.22 222.615   1
  -4   3   7 1533.98 262.714   1
   4  -3  -6 26871.2 1617.15   1
  -4   3   6 26904.0 1623.49   1
   4   3  -6 25855.1 1595.00   1
  -4  -3   6 25776.4 1594.66   1
   4  -3  -5 419.602 200.797   1
  -4   3   5 951.234 234.409   1
   4  -3  -4 10140.3 677.803   1
  -4   3   4 10125.5 679.813   1
   4  -3  -3 10309.2 618.440   1
  -4   3   3 9581.38 622.233   1
   4   3  -3 8993.30 603.319   1
  -4  -3   3 7982.80 598.944   1
  -4  -3   2 1209.93 200.204   1
   4   3  -2 1149.12 202.093   1
   4  -3  -2 1240.10 209.139   1
  -4   3   2 1681.64 223.515   1
   4   3  -1 674.869 180.669   1
  -4  -3   1 304.985 190.142   1
  -4   3   0 90.0375 177.430   1
   4  -3   0 12.4663 177.682   1
  -4   3  -1 480.482 176.536   1
   4  -3   1 670.721 168.441   1
   4  -3   2 1425.75 184.172   1
  -4  -3  -2 991.989 220.544   1
  -4   3  -2 879.639 184.137   1
   4   3   2 1094.32 199.684   1
   4  -3   3 9167.91 604.655   1
   4   3   3 9318.18 634.908   1
  -4  -3  -3 8854.84 625.500   1
  -4   3  -3 9591.67 608.753   1
   4  -3   4 9226.12 605.235   1
   4   3   4 8219.51 625.695   1
  -4   3  -4 9114.90 599.062   1
  -4  -3  -4 9575.12 621.706   1
   4   3   5 712.003 231.074   1
  -4  -3  -5 363.521 212.232   1
   4  -3   6 25126.9 1482.55   1
  -4   3  -6 24561.1 1479.24   1
  -4  -3  -6 23680.0 1501.13   1
   4   3   6 23397.2 1504.60   1
   4  -3   7 2026.47 235.017   1
   4   3   7 2112.11 278.116   1
  -4  -3  -7 2273.68 279.635   1
  -4   3  -7 2076.59 226.984   1
  -4  -3  -8 440.078 188.179   1
  -4   3  -8 128.340 162.415   1
   4   3   8 469.396 192.131   1
  -4  -3  -9 2266.10 297.520   1
  -4   3  -9 2268.61 248.976   1
   4  -3   9 2603.53 260.924   1
   4   3   9 2669.48 311.312   1
   4   3  10 12569.3 903.356   1
   4  -3  10 14554.3 874.954   1
  -4  -3 -10 12317.3 891.893   1
   4   3  11 610.252 251.779   1
   4  -3  11 326.866 198.471   1
  -4   3 -11 384.152 186.348   1
  -4  -3 -11 523.594 249.238   1
   4   3  12 3804.10 392.358   1
   4  -3  12 3681.40 372.241   1
  -4   3 -12 3890.85 351.548   1
  -4  -3 -12 3916.74 387.389   1
   4   3  13 1599.22 295.909   1
   4  -3  13 1401.58 262.309   1
  -4  -3 -13 1401.25 284.564   1
  -4   3 -13 1346.10 242.120   1
   4   3  14 414.417 252.820   1
   4   3  15 491.184 278.271   1
   4  -3  15 351.189 223.212   1
  -4   3 -15 647.454 228.285   1
  -4  -3 -15 676.864 294.928   1
   4  -3  16 5605.48 515.256   1
   4   3  16 6014.57 538.394   1
  -4   3 -16 6346.94 513.269   1
  -4  -3 -16 7289.07 545.101   1
   4  -3  17 327.459 240.845   1
   4   3  17 325.159 229.673   1
  -4   3 -17 541.899 244.453   1
  -4  -3 -17-93.6258 238.366   1
   4  -3  18 2174.91 328.377   1
  -4   3 -18 2101.69 312.438   1
  -4  -3 -18 2011.03 310.167   1
   4  -3  19 32.4497 236.769   1
   4   3  19 448.820 251.779   1
  -4   3 -19 667.363 255.684   1
   4   3  20-104.482 238.776   1
   4  -3  20 100.193 227.892   1
  -4   3 -20-344.369 238.608   1
  -4  -3 -20 260.699 227.597   1
   4   3  21 175.931 245.979   1
   4  -3  21 619.634 242.836   1
  -4   3 -21-64.2448 223.583   1
  -4  -3 -21 65.7437 228.787   1
   4  -3  22 529.531 258.549   1
   4   3  22 637.242 262.455   1
  -4   3 -22 888.049 243.466   1
  -4  -3 -22 1124.73 277.342   1
   4  -3  23 431.943 246.292   1
   4   3  23 462.735 251.513   1
  -4   3 -23 67.2543 246.995   1
  -4  -3 -23 298.292 250.367   1
   4   3  24 390.993 249.225   1
  -4  -3 -24 364.788 264.994   1
   4   3  25 672.591 274.770   1
  -4  -3 -25 694.607 260.879   1
   4   3  26-352.286 240.384   1
  -4  -3 -26 297.141 251.635   1
   4   3  27-34.7596 218.818   1
  -4  -3 -27 489.263 233.348   1
  -4  -3 -28 65.1253 223.279   1
   4  -4 -28-290.635 245.428   1
  -4   4  28-69.4898 242.909   1
   4  -4 -26 568.853 268.733   1
  -4   4  26-71.5933 240.027   1
   4  -4 -25 472.954 262.621   1
  -4   4  25-72.0182 259.648   1
   4  -4 -24 339.968 272.671   1
  -4   4  24 470.758 274.880   1
   4   4 -23 245.644 239.879   1
   4  -4 -22 507.174 246.861   1
   4   4 -22-102.629 230.305   1
  -4  -4  22 72.5616 235.707   1
  -4   4  22 184.145 223.670   1
   4   4 -21 233.057 235.719   1
  -4   4  21 182.141 279.791   1
  -4  -4  21-176.503 248.814   1
   4  -4 -19 1424.81 303.132   1
   4   4 -19 1121.07 272.772   1
  -4   4  19 1207.34 318.550   1
  -4  -4  19 994.347 274.550   1
   4  -4 -18 1693.71 302.095   1
   4   4 -18 808.947 250.346   1
  -4   4  18 733.073 287.496   1
  -4  -4  18 1052.12 283.529   1
   4  -4 -17-160.096 284.468   1
   4   4 -17 114.866 223.822   1
  -4   4  17 545.100 292.296   1
  -4  -4  17-366.640 253.301   1
   4   4 -16-356.861 219.576   1
  -4  -4  16 58.1860 218.546   1
   4   4 -15 1670.54 273.919   1
   4  -4 -15 1794.55 274.257   1
  -4   4  15 1520.51 290.436   1
  -4  -4  15 1548.90 282.364   1
   4  -4 -14 14353.5 980.982   1
  -4  -4  14 15397.8 970.707   1
  -4   4  14 14106.7 986.662   1
   4   4 -14 14306.9 963.298   1
   4  -4 -13 1052.76 243.840   1
   4   4 -13 513.387 209.272   1
  -4   4  13 817.107 243.481   1
  -4  -4  13 761.256 234.447   1
   4  -4 -12-246.234 239.753   1
   4   4 -12-197.126 184.074   1
  -4  -4  12-137.824 196.038   1
  -4   4  12 145.501 259.373   1
   4  -4 -11 8513.28 606.477   1
  -4   4  11 8312.33 616.328   1
   4   4 -11 7435.99 567.453   1
  -4  -4  11 8557.55 580.249   1
   4   4 -10 8171.30 555.756   1
  -4  -4  10 7189.02 549.828   1
   4  -4  -9 6799.91 562.096   1
  -4   4   9 7242.78 573.464   1
   4   4  -9 7251.22 518.818   1
  -4  -4   9 7723.53 524.191   1
   4  -4  -8 5196.80 440.066   1
  -4  -4   8 5287.36 412.537   1
  -4   4   8 5481.96 459.472   1
   4   4  -8 5244.62 400.313   1
   4   4  -7 1114.15 190.639   1
   4  -4  -7 963.939 248.966   1
  -4  -4   7 1011.90 191.755   1
  -4   4   7 1249.96 253.949   1
   4  -4  -6 24483.0 1609.75   1
  -4   4   6 25273.5 1621.32   1
  -4  -4   6 26756.6 1587.08   1
   4   4  -6 27120.5 1586.52   1
  -4   4   5 18033.2 1106.65   1
   4  -4  -5 16657.4 1096.36   1
  -4   4   4 2099.62 261.148   1
   4  -4  -4 2234.58 251.531   1
   4  -4  -3 9359.67 623.654   1
   4   4  -3 8810.45 599.731   1
  -4   4   3 9720.84 631.461   1
  -4  -4   3 9148.14 604.664   1
   4  -4  -2 40252.5 2380.82   1
  -4  -4   2 38853.1 2371.25   1
   4   4  -2 41568.9 2371.78   1
  -4   4   2 37947.4 2381.91   1
  -4  -4  -1 62112.5 3747.20   1
   4   4   1 62709.2 3747.25   1
  -4   4  -1 63175.6 3738.42   1
   4  -4   1 64596.4 3738.90   1
  -4  -4  -2 44205.8 2337.05   1
   4   4   2 43123.8 2338.40   1
  -4   4  -2 36438.2 2318.31   1
   4  -4   2 34519.6 2315.02   1
  -4  -4  -3 9253.48 607.606   1
  -4   4  -3 9368.93 585.455   1
   4  -4   3 9064.27 580.607   1
   4   4   3 7928.00 595.574   1
   4  -4   4 1859.33 225.706   1
  -4  -4  -4 2489.01 265.977   1
  -4   4  -4 2147.34 232.227   1
   4   4   4 2276.66 247.008   1
   4  -4   5 17173.1 1026.85   1
  -4   4  -5 15915.1 1025.07   1
  -4  -4  -5 17002.9 1060.93   1
   4   4   5 16313.4 1060.03   1
  -4  -4  -6 21706.6 1369.16   1
   4   4   6 22093.0 1371.44   1
   4  -4   7 1620.70 191.856   1
   4   4   7 1048.68 262.542   1
  -4  -4  -7 1294.00 254.081   1
  -4   4  -7 1532.50 185.357   1
   4   4   8 4662.19 425.283   1
   4  -4   8 4662.47 372.103   1
  -4  -4  -8 5124.81 411.962   1
   4  -4   9 7158.12 507.422   1
   4   4   9 6587.34 537.181   1
  -4  -4  -9 7315.01 535.188   1
  -4   4  -9 7239.48 503.967   1
   4  -4  10 7621.62 549.581   1
  -4   4 -10 7698.61 534.065   1
   4   4  11 6973.44 600.569   1
   4  -4  11 8505.85 586.007   1
  -4  -4 -11 8549.61 603.318   1
  -4   4 -11 7902.98 565.280   1
  -4   4 -12 103.528 196.933   1
  -4  -4 -12-106.295 234.761   1
   4  -4  12 22.0155 207.847   1
   4   4  12 28.1725 239.516   1
  -4  -4 -13 440.768 248.692   1
  -4   4 -13 285.861 183.945   1
   4   4  13 904.339 291.126   1
   4  -4  13 302.678 215.114   1
   4  -4  14 13990.1 904.733   1
   4   4  14 13004.2 929.940   1
   4   4  15 1250.11 286.506   1
  -4  -4 -15 1616.23 269.629   1
   4  -4  16-55.4307 209.623   1
  -4   4 -16 106.520 198.267   1
   4  -4  17 234.801 241.845   1
   4   4  17-32.9061 291.602   1
  -4   4 -17-27.7265 208.997   1
  -4  -4 -17 315.853 261.097   1
   4   4  18 1278.18 314.130   1
   4  -4  18 771.931 252.240   1
  -4  -4 -18 902.310 272.753   1
  -4   4 -18 1844.39 271.527   1
   4   4  19 1703.81 329.604   1
   4  -4  19 799.705 262.635   1
  -4  -4 -19 740.210 272.695   1
  -4   4 -19 1285.86 252.136   1
   4  -4  20-33.1058 235.387   1
   4  -4  21 273.721 242.371   1
   4   4  21 176.191 230.095   1
  -4   4 -21-127.645 221.025   1
  -4  -4 -21 296.280 212.736   1
   4  -4  22-105.378 236.646   1
   4   4  22 565.973 248.563   1
  -4   4 -22 328.312 236.890   1
  -4  -4 -22 132.211 244.501   1
   4   4  23 496.665 264.544   1
  -4  -4 -23 462.451 264.519   1
   4   4  24 494.860 273.548   1
  -4  -4 -24 659.479 280.652   1
   4   4  25-491.533 276.785   1
  -4  -4 -25 131.223 247.325   1
   4   4  26 697.159 241.697   1
  -4  -4 -26 293.983 217.101   1
   4   4  27 102.927 203.148   1
  -4  -4 -27 96.5761 223.883   1
   4   4  28-33.4728 228.057   1
  -4  -4 -28 673.376 259.541   1
  -4   5  27 104.970 209.700   1
   4  -5 -27-64.9611 198.233   1
  -4   5  26-212.490 230.115   1
   4  -5 -26-165.481 215.083   1
  -4   5  24 290.453 251.619   1
   4  -5 -24 673.839 284.258   1
  -4   5  23 110.323 270.576   1
   4  -5 -23 135.051 259.384   1
  -4   5  22 588.502 294.078   1
   4  -5 -22 101.314 262.442   1
   4   5 -22-102.655 229.209   1
  -4   5  21-255.228 241.584   1
  -4  -5  21 104.775 249.406   1
   4  -5 -21 169.364 215.176   1
   4   5 -21 99.5208 243.000   1
  -4   5  20-72.1999 281.413   1
  -4  -5  20 269.773 239.807   1
   4  -5 -20-303.152 268.268   1
   4   5 -20 384.582 228.911   1
  -4   5  19 499.926 277.160   1
  -4  -5  19 292.121 223.833   1
   4  -5 -19 466.480 257.927   1
   4   5 -19 987.071 247.756   1
  -4   5  18 736.191 318.986   1
  -4  -5  18 684.403 241.743   1
   4   5 -18 414.138 217.938   1
   4  -5 -18 296.614 289.441   1
  -4   5  17 206.581 255.333   1
  -4  -5  17 89.1487 232.487   1
   4  -5 -17 226.581 232.178   1
   4   5 -17-254.289 228.145   1
  -4   5  16 2325.21 382.024   1
  -4  -5  16 2770.46 323.739   1
   4  -5 -16 3263.40 393.175   1
   4   5 -16 3171.44 328.711   1
  -4  -5  14 1460.24 264.859   1
  -4   5  14 1462.91 309.552   1
   4   5 -14 1300.07 249.434   1
   4  -5 -14 1808.50 310.652   1
  -4  -5  13 1376.98 248.710   1
  -4   5  13 1354.64 310.495   1
   4   5 -13 1174.62 228.541   1
   4  -5 -13 1283.89 294.610   1
  -4  -5  12 842.339 215.670   1
  -4   5  12 894.446 272.224   1
   4   5 -12 890.154 200.008   1
   4  -5 -12 1345.42 274.352   1
   4   5 -11 157.161 163.911   1
  -4  -5  11 349.635 195.086   1
  -4   5  11 286.365 250.430   1
   4  -5 -11 134.607 214.024   1
   4   5 -10 2170.44 240.765   1
  -4  -5  10 1598.28 233.553   1
  -4   5  10 2338.12 321.670   1
   4  -5 -10 2694.80 313.267   1
  -4  -5   9 1672.85 228.154   1
   4   5  -9 1476.44 206.963   1
   4  -5  -8 34457.8 2197.72   1
  -4  -5   8 36792.9 2176.56   1
   4   5  -8 36626.0 2175.91   1
  -4   5   8 36183.0 2213.96   1
  -4  -5   7 9710.46 598.012   1
  -4   5   7 8319.12 637.970   1
   4   5  -7 8651.55 591.398   1
   4  -5  -7 8499.55 633.782   1
  -4   5   6 2430.72 322.265   1
   4  -5  -6 3028.58 312.191   1
  -4   5   5 4033.70 367.091   1
   4  -5  -5 4377.96 353.332   1
  -4  -5   4 53744.0 3215.38   1
   4  -5  -4 53632.2 3233.02   1
  -4   5   4 55326.6 3240.84   1
  -4  -5   3 1136.30 170.223   1
   4   5  -3 976.065 167.137   1
  -4   5   3 1087.36 225.204   1
   4  -5  -3 1330.14 214.499   1
   4  -5  -2 72589.2 4301.11   1
  -4   5   2 72662.9 4303.30   1
  -4   5   1 341.246 170.752   1
   4  -5  -1-28.3945 158.692   1
   4  -5   1 249.255 156.655   1
  -4   5  -1 270.702 157.384   1
  -4  -5  -1 59.6904 170.273   1
   4   5   1 305.118 191.826   1
   4   5   2 72717.0 4410.43   1
  -4   5  -2 75925.7 4395.22   1
   4  -5   2 75852.3 4393.98   1
  -4  -5  -2 72493.6 4408.30   1
  -4  -5  -3 892.609 215.291   1
   4   5   3 1310.69 225.523   1
   4  -5   3 1405.99 178.915   1
  -4   5  -3 1205.45 167.595   1
   4   5   4 55727.0 3234.99   1
  -4  -5  -4 54962.2 3229.30   1
  -4   5  -4 52432.5 3202.21   1
   4   5   5 4252.91 377.292   1
  -4   5  -5 4079.58 300.825   1
  -4  -5  -5 3891.00 349.084   1
   4  -5   5 3704.39 297.453   1
  -4  -5  -6 3040.07 307.708   1
   4  -5   6 3256.26 263.206   1
   4   5   6 2683.50 314.482   1
   4   5   7 7916.59 605.698   1
  -4  -5  -7 8457.63 596.463   1
   4   5   8 34090.2 2089.44   1
   4  -5   8 34295.7 2045.31   1
  -4  -5  -8 32101.5 2072.64   1
  -4   5  -8 34680.0 2044.24   1
   4  -5   9 1053.01 183.712   1
  -4   5  -9 1383.77 184.398   1
   4  -5  10 2238.57 251.245   1
   4   5  10 1896.89 308.934   1
  -4  -5 -10 1696.43 283.897   1
  -4   5 -10 2202.81 241.339   1
   4   5  11 55.8445 226.203   1
   4  -5  11-19.7906 179.736   1
  -4  -5 -11-420.371 214.277   1
  -4   5 -11 386.927 180.742   1
   4  -5  12 1110.14 224.556   1
   4   5  12 866.432 269.568   1
  -4   5 -12 769.482 211.850   1
  -4  -5 -12 844.965 262.010   1
   4  -5  13 1203.63 238.059   1
   4   5  13 1253.25 303.723   1
  -4  -5 -13 1605.51 292.044   1
  -4   5 -13 1243.20 222.020   1
  -4  -5 -14 1983.68 314.187   1
  -4   5 -14 1948.38 251.418   1
   4   5  14 1541.84 325.926   1
   4  -5  14 1433.14 246.860   1
  -4   5 -15 539.222 194.907   1
   4  -5  15 684.565 226.079   1
  -4  -5 -16 2446.54 360.343   1
  -4   5 -16 2407.40 305.529   1
   4   5  16 3150.27 368.815   1
   4  -5  16 2861.37 323.794   1
  -4   5 -17 187.662 214.227   1
  -4  -5 -17 31.8895 262.668   1
   4   5  17-300.430 262.073   1
   4  -5  17 144.115 228.717   1
  -4  -5 -18 612.556 279.663   1
  -4   5 -18 451.241 232.691   1
   4  -5  18 422.049 245.106   1
   4   5  18 1058.58 307.104   1
  -4  -5 -19 649.804 273.243   1
  -4   5 -19 235.537 221.666   1
   4   5  19 627.122 298.289   1
   4  -5  19 408.361 223.935   1
  -4   5 -20 30.5317 215.496   1
  -4  -5 -20 394.130 270.794   1
   4   5  20 210.620 286.538   1
   4  -5  20 229.313 252.801   1
  -4  -5 -21-32.9705 251.501   1
   4   5  21 388.220 250.038   1
  -4  -5 -22 561.115 235.894   1
   4   5  22 247.244 230.493   1
  -4  -5 -23-98.7510 237.114   1
   4   5  23 176.763 213.197   1
  -4  -5 -24 1016.05 285.533   1
   4   5  24 983.453 283.793   1
  -4  -5 -26-387.767 213.325   1
   4   5  26 34.4728 220.481   1
  -4  -5 -27 444.659 238.509   1
   4   5  27 338.576 218.626   1
  -4   6  27 517.798 262.927   1
   4  -6 -27 224.313 252.451   1
  -4   6  26 455.244 264.247   1
   4  -6 -26 490.897 255.647   1
  -4   6  25-70.7851 255.284   1
   4  -6 -25 498.419 255.533   1
  -4   6  24-144.288 257.855   1
   4  -6 -24 501.946 253.357   1
  -4   6  23-73.2382 210.271   1
   4  -6 -23 605.164 253.707   1
  -4   6  21-109.450 271.642   1
   4  -6 -21 203.280 263.125   1
  -4   6  20 470.656 249.908   1
  -4  -6  20 833.816 265.321   1
   4  -6 -20 304.004 247.084   1
   4   6 -20 476.104 251.767   1
  -4  -6  19 1182.92 261.810   1
   4   6 -19 639.119 264.920   1
  -4  -6  18 915.955 254.240   1
  -4   6  18 1589.64 288.090   1
   4  -6 -18 1560.84 288.592   1
   4   6 -18 1046.27 260.915   1
  -4   6  17 278.265 311.031   1
  -4  -6  17 610.756 246.416   1
   4   6 -17 525.203 227.751   1
   4  -6 -17 327.018 280.139   1
  -4   6  16 101.997 286.166   1
   4   6 -16 366.764 219.480   1
   4  -6 -16 515.360 277.057   1
   4   6 -15 2330.20 287.046   1
  -4  -6  15 2817.68 312.381   1
  -4   6  15 3058.27 364.350   1
   4  -6 -14 6905.34 558.246   1
  -4   6  14 6929.80 571.869   1
   4   6 -14 8003.68 539.819   1
  -4  -6  14 6241.78 530.153   1
   4  -6 -13 7537.40 574.592   1
  -4  -6  13 7808.93 549.424   1
  -4   6  13 6507.02 573.823   1
   4   6 -13 7124.86 530.591   1
  -4   6  12 608.042 277.661   1
  -4  -6  12 610.805 210.093   1
   4  -6 -12 345.753 244.462   1
   4   6 -12 465.864 174.687   1
  -4   6  11 499.978 255.272   1
  -4  -6  11 780.828 190.650   1
   4  -6 -11 552.957 260.067   1
   4   6 -11 951.105 196.520   1
  -4   6  10 225.720 250.814   1
  -4  -6  10-72.2721 168.656   1
   4  -6 -10 265.232 256.694   1
   4   6 -10 248.572 159.729   1
  -4   6   9 216.618 253.075   1
   4   6  -9-66.0689 144.250   1
  -4  -6   9 84.4321 176.726   1
   4  -6  -9-176.839 230.045   1
  -4  -6   8 8801.30 571.673   1
  -4   6   8 9197.39 634.042   1
   4   6  -8 7593.74 564.775   1
   4  -6  -8 8971.43 629.578   1
  -4   6   7 389.891 244.360   1
   4  -6  -7 135.606 210.647   1
  -4   6   6 32917.1 2054.98   1
   4  -6  -6 34286.6 2054.78   1
  -4   6   5 9618.75 639.183   1
   4  -6  -5 8537.63 622.622   1
  -4   6   4 598.645 195.392   1
   4  -6  -4 782.180 192.917   1
   4   6  -4 346.335 142.836   1
  -4  -6   4 507.101 152.766   1
   4  -6  -3 3581.52 323.888   1
  -4   6   3 3286.70 310.367   1
   4  -6  -2 4041.84 330.982   1
  -4   6   2 3864.81 339.544   1
   4  -6  -1 1962.58 217.520   1
  -4   6   1 1330.82 221.730   1
  -4  -6   0 26187.4 1599.57   1
   4   6   0 26436.3 1601.68   1
   4   6   1 1366.30 228.583   1
  -4  -6  -1 1684.97 218.302   1
   4   6   2 3839.64 322.900   1
  -4  -6  -2 3218.34 321.477   1
  -4   6  -2 3807.76 292.848   1
   4   6   3 3469.44 317.124   1
  -4   6  -3 3111.11 268.475   1
   4  -6   3 3437.65 270.175   1
  -4  -6  -3 3530.21 310.523   1
  -4  -6  -4 487.878 191.342   1
   4   6   4 575.785 204.691   1
   4  -6   4 641.306 141.666   1
   4  -6   5 8598.64 555.703   1
   4   6   5 8393.95 608.626   1
  -4   6  -5 9060.90 555.536   1
  -4  -6  -5 7684.53 590.490   1
   4  -6   6 35112.4 2053.56   1
  -4   6  -6 36618.4 2055.81   1
  -4  -6  -6 31480.3 2085.30   1
   4   6   6 32030.2 2091.83   1
   4  -6   7-25.9672 135.882   1
   4   6   7 96.8285 203.900   1
  -4   6  -7 12.5971 131.838   1
  -4  -6  -7 22.3622 194.728   1
   4   6   8 7838.76 606.635   1
  -4  -6  -8 8618.23 605.687   1
   4   6   9-80.2464 255.653   1
   4  -6   9-30.8360 150.893   1
  -4   6  -9 87.0324 137.284   1
  -4  -6  -9-25.0144 243.104   1
   4  -6  10-17.2098 154.607   1
   4   6  10-193.888 206.217   1
  -4   6 -10 47.5158 145.383   1
  -4  -6 -10 78.0781 207.972   1
   4   6  11 885.781 269.605   1
   4  -6  11 723.889 178.549   1
  -4   6 -11 642.344 174.420   1
  -4  -6 -11 1131.95 264.672   1
   4   6  12 88.5528 271.832   1
   4  -6  12 256.298 181.352   1
  -4   6 -12 577.758 183.306   1
  -4  -6 -12 502.373 268.942   1
   4  -6  13 6672.29 493.854   1
   4   6  13 6563.72 561.705   1
  -4   6 -14 6145.24 491.242   1
  -4  -6 -14 7657.05 556.305   1
   4  -6  14 5714.37 495.640   1
   4   6  14 7555.31 570.197   1
   4  -6  15 2600.95 300.558   1
   4   6  15 2551.68 360.718   1
  -4  -6 -15 2076.06 344.977   1
  -4   6 -15 2957.55 298.327   1
   4   6  16 231.145 284.606   1
  -4  -6 -16 316.910 284.364   1
   4  -6  17 362.502 212.911   1
   4   6  17 674.009 306.887   1
  -4  -6 -17 580.186 287.249   1
  -4   6 -17 156.550 188.482   1
   4  -6  18 468.724 232.417   1
   4   6  18 1308.50 302.249   1
  -4  -6 -18 1170.34 307.259   1
  -4   6 -18 989.709 242.193   1
   4  -6  19 894.103 259.907   1
  -4   6 -19 1092.38 225.286   1
   4   6  20 70.3580 263.879   1
  -4   6 -20 601.548 239.687   1
  -4  -6 -20 427.467 229.667   1
   4   6  21 140.771 284.721   1
  -4  -6 -21 461.618 274.846   1
   4   6  23 281.609 246.396   1
   4   6  24 383.811 237.409   1
  -4  -6 -24 130.208 236.923   1
   4   6  25 448.566 254.901   1
  -4  -6 -25-193.915 255.626   1
   4   6  26 408.952 258.522   1
  -4  -6 -26 287.510 235.811   1
   4   6  27 33.3851 193.945   1
  -4  -6 -27 219.305 217.932   1
   4  -7 -27 316.750 268.271   1
  -4   7  26 241.292 257.772   1
   4  -7 -26 32.3689 251.486   1
  -4   7  25-35.3614 256.376   1
   4  -7 -25 592.411 263.564   1
  -4   7  23-36.4291 247.650   1
   4  -7 -23 368.035 230.744   1
  -4   7  22 400.756 271.459   1
   4  -7 -22 507.472 266.935   1
  -4   7  21 255.313 293.488   1
   4  -7 -21-304.955 277.284   1
  -4   7  20 217.681 243.054   1
   4  -7 -20 169.255 229.045   1
   4  -7 -19 33.7577 264.112   1
  -4   7  19-251.354 284.969   1
   4   7 -19 387.707 220.301   1
  -4  -7  19 62.4971 199.640   1
   4  -7 -18-66.8927 236.336   1
  -4   7  18 284.610 251.308   1
   4   7 -18 311.438 205.526   1
  -4  -7  18 711.437 235.028   1
   4  -7 -17 265.177 280.934   1
  -4   7  17 909.346 333.206   1
   4   7 -17 697.321 231.190   1
  -4  -7  17 755.740 220.693   1
   4  -7 -16 1402.18 305.785   1
  -4   7  16 1754.72 334.089   1
   4   7 -16 2222.34 271.610   1
  -4  -7  16 2137.17 290.397   1
   4  -7 -15 447.613 224.108   1
  -4   7  15 506.028 269.215   1
  -4  -7  15 742.270 210.356   1
   4   7 -15 284.770 206.202   1
  -4  -7  14 2008.52 263.204   1
   4   7 -14 1766.00 252.414   1
   4  -7 -13 3009.89 347.263   1
  -4  -7  13 3026.66 303.527   1
  -4   7  13 3400.51 380.496   1
   4   7 -13 2960.92 306.030   1
   4  -7 -12 12561.0 892.804   1
   4   7 -12 13373.2 846.862   1
  -4  -7  12 13276.3 849.943   1
  -4   7  12 12227.6 893.910   1
   4  -7 -11 595.896 273.522   1
  -4   7  11 811.635 284.056   1
   4   7 -11 527.276 181.507   1
  -4  -7  11 93.1087 155.655   1
   4  -7 -10 2675.90 333.512   1
  -4   7  10 2643.18 339.432   1
   4   7 -10 2988.80 275.420   1
  -4  -7  10 2812.61 272.139   1
   4  -7  -9 1303.82 252.171   1
  -4   7   9 1285.81 266.941   1
   4   7  -9 1555.48 192.662   1
  -4  -7   9 1627.30 203.110   1
   4   7  -8 43.6696 147.045   1
  -4  -7   8 74.4169 140.902   1
  -4   7   7 613.016 252.768   1
   4  -7  -7 539.247 228.695   1
  -4   7   6 2942.43 320.750   1
   4  -7  -6 2917.16 318.350   1
  -4  -7   5 1017.80 164.070   1
   4  -7  -5 667.458 239.907   1
   4   7  -5 1123.22 169.281   1
   4   7  -4 31547.4 1797.72   1
  -4   7   4 32473.6 1836.04   1
   4  -7  -4 29770.5 1824.21   1
  -4  -7   4 26785.2 1794.19   1
   4  -7  -3 22214.5 1342.09   1
  -4   7   3 20984.9 1345.19   1
   4  -7  -2 12043.4 796.156   1
  -4   7   2 12472.4 799.015   1
  -4  -7   1 7136.50 497.218   1
   4  -7  -1 7180.59 509.525   1
  -4   7   1 7356.81 511.888   1
   4   7  -1 7383.10 501.410   1
   4  -7   0 262.487 150.727   1
   4   7   0 174.112 154.832   1
  -4   7   0 45.0906 149.419   1
  -4  -7  -1 7717.90 517.203   1
   4   7   1 7035.89 514.294   1
  -4  -7  -2 10404.1 758.326   1
   4   7   2 11319.8 763.807   1
   4  -7   2 12417.9 732.144   1
   4   7   3 21415.5 1357.40   1
   4  -7   3 20414.0 1318.71   1
  -4  -7  -3 22382.6 1353.99   1
  -4   7  -3 23078.8 1324.49   1
   4  -7   4 31183.9 1858.99   1
  -4   7  -4 33479.4 1862.91   1
  -4  -7  -4 27955.8 1888.15   1
   4   7   4 30121.0 1900.08   1
   4  -7   5 1257.39 159.415   1
  -4  -7  -5 1043.40 224.394   1
   4   7   5 823.504 233.346   1
  -4   7  -5 1255.63 155.627   1
  -4  -7  -6 2583.27 324.887   1
  -4   7  -6 3444.40 261.028   1
   4  -7   6 3456.39 263.870   1
   4   7   6 3083.63 341.666   1
   4  -7   7 603.107 140.662   1
   4   7   7 355.416 250.574   1
  -4   7  -7 962.549 148.586   1
  -4  -7  -7 987.957 256.336   1
  -4   7  -8 149.305 121.492   1
   4  -7   8-118.193 130.597   1
  -4  -7  -9 1677.64 287.928   1
   4   7   9 2089.41 326.439   1
   4  -7  10 2519.62 255.343   1
  -4  -7 -10 2720.51 339.447   1
  -4   7 -10 2219.14 236.367   1
   4   7  10 2997.65 349.193   1
  -4   7 -11 16.0495 144.605   1
  -4  -7 -11 525.161 243.735   1
   4  -7  11 289.384 165.804   1
   4   7  11 117.181 239.176   1
   4   7  12 12214.7 875.717   1
   4  -7  12 11669.3 811.736   1
  -4   7 -12 13058.6 813.940   1
  -4  -7 -12 13241.4 868.465   1
  -4  -7 -13 2842.14 340.968   1
  -4   7 -13 2842.02 282.486   1
   4   7  13 2243.70 340.829   1
   4  -7  13 3000.05 293.159   1
   4  -7  14 1643.91 241.751   1
  -4   7 -14 1832.00 240.373   1
   4   7  15 915.469 307.686   1
   4  -7  15 774.927 218.480   1
  -4   7 -15 555.365 195.723   1
  -4  -7 -15 789.329 308.275   1
   4  -7  16 2268.65 265.264   1
   4   7  16 902.586 335.525   1
  -4   7 -16 1630.64 246.012   1
  -4  -7 -16 1539.95 334.278   1
   4   7  17 170.182 270.650   1
  -4  -7 -17 423.872 262.931   1
   4  -7  18 454.773 227.512   1
   4   7  18 315.219 248.998   1
  -4  -7 -18 388.979 228.584   1
  -4   7 -18 424.306 209.476   1
   4   7  19 280.785 281.490   1
  -4   7 -19 28.0200 190.361   1
  -4  -7 -19 32.8394 254.142   1
   4   7  20 70.5416 269.912   1
  -4  -7 -20 131.871 257.027   1
   4   7  21-70.3922 240.187   1
  -4  -7 -21 164.889 207.201   1
   4   7  22 492.409 234.482   1
  -4  -7 -22 393.725 248.550   1
   4   7  23 34.9888 259.575   1
  -4  -7 -23-293.542 253.414   1
   4   7  25 68.3445 226.416   1
  -4  -7 -25-96.0146 222.508   1
   4   7  26-33.6295 243.269   1
  -4  -7 -26 94.6780 248.666   1
   4   7  27 164.537 220.248   1
  -4  -7 -27-30.8812 202.558   1
  -4   8  26 136.128 250.437   1
   4  -8 -25-32.4731 239.829   1
   4  -8 -24 758.206 273.936   1
  -4   8  24-177.674 267.320   1
   4  -8 -23 33.2673 221.754   1
  -4   8  23 362.361 268.884   1
   4  -8 -22 202.346 234.460   1
  -4   8  22-217.898 246.622   1
   4  -8 -20 644.110 234.470   1
  -4   8  20 399.666 241.504   1
   4  -8 -19 271.133 271.765   1
  -4   8  19-252.353 279.960   1
   4  -8 -18 302.898 239.099   1
  -4   8  18 787.578 267.298   1
   4   8 -18 83.2476 188.631   1
   4  -8 -17 266.554 284.176   1
  -4   8  17 529.416 309.068   1
  -4   8  16 208.867 272.553   1
  -4  -8  16 276.175 193.149   1
   4  -8 -16 197.949 262.043   1
   4   8 -16 98.4254 204.318   1
  -4   8  15 136.842 232.607   1
  -4  -8  15 187.459 198.326   1
   4  -8 -15 97.2670 254.806   1
   4   8 -15 322.751 189.618   1
  -4   8  14 435.582 267.002   1
  -4  -8  14-44.0514 190.936   1
   4  -8 -14 127.018 226.983   1
   4   8 -14 278.761 180.333   1
  -4   8  13 785.046 261.745   1
   4   8 -13 559.468 190.723   1
  -4  -8  13 1199.34 208.381   1
   4  -8 -13 960.981 261.935   1
  -4  -8  12 8380.54 559.071   1
  -4   8  12 7125.45 621.266   1
   4   8 -12 7841.02 556.039   1
   4  -8 -12 8289.95 624.495   1
  -4   8  11 247.608 276.681   1
   4   8 -11 118.695 156.746   1
   4  -8 -11 29.0942 256.470   1
  -4  -8  11 243.724 167.863   1
  -4  -8  10 6788.74 436.844   1
   4   8 -10 5668.47 431.092   1
  -4   8  10 5705.50 512.002   1
   4  -8 -10 5391.06 495.463   1
  -4   8   9 1038.45 267.505   1
  -4  -8   9 1105.11 170.621   1
   4   8  -9 985.767 167.526   1
   4  -8  -9 726.538 227.558   1
  -4   8   8 5149.71 449.572   1
   4  -8  -8 5168.41 444.895   1
   4   8  -6 25170.3 1458.50   1
  -4   8   6 24142.4 1505.61   1
  -4  -8   6 23421.3 1456.28   1
   4  -8  -6 22793.5 1496.39   1
   4   8  -5 4020.19 309.156   1
  -4  -8   5 3933.26 314.461   1
   4  -8  -5 4230.44 364.672   1
  -4   8   5 4301.52 385.122   1
   4  -8  -4 11228.3 775.057   1
  -4   8   4 11958.0 783.416   1
  -4   8   3 163.819 190.655   1
   4  -8  -2 5437.81 429.053   1
  -4   8   2 6154.21 439.011   1
  -4  -8   1 7206.07 513.594   1
   4   8  -1 7502.10 516.524   1
  -4   8   1 7757.57 525.345   1
   4  -8  -1 7273.99 522.878   1
  -4  -8   0 45584.2 2687.48   1
   4  -8   0 45766.7 2682.42   1
  -4   8   0 43377.6 2680.92   1
  -4  -8  -1 6452.32 476.295   1
   4   8   1 6932.28 484.208   1
   4   8   2 5096.37 389.248   1
   4  -8   2 4304.78 332.696   1
  -4  -8  -3-136.017 185.768   1
   4   8   3 20.5866 191.976   1
  -4   8  -3 296.144 131.548   1
   4  -8   3 23.7931 123.066   1
   4   8   4 11298.7 780.956   1
   4  -8   4 10712.5 728.395   1
  -4  -8  -4 11603.7 777.513   1
  -4   8  -4 12674.1 731.508   1
   4   8   5 3544.71 353.484   1
  -4   8  -5 3382.82 278.549   1
  -4  -8  -5 3623.12 344.575   1
   4  -8   5 4139.28 281.194   1
   4   8   6 20622.6 1512.45   1
  -4  -8  -6 23833.0 1515.13   1
  -4   8  -6 25832.3 1459.61   1
   4  -8   6 24335.6 1458.70   1
  -4   8  -7 7134.25 450.312   1
   4  -8   7 6278.09 447.936   1
   4   8   8 4984.09 474.667   1
   4  -8   8 5858.02 395.939   1
  -4  -8  -8 5267.47 470.516   1
  -4   8  -8 6015.97 390.386   1
   4  -8   9 1024.57 167.310   1
   4   8   9 1324.22 298.044   1
  -4  -8  -9 1033.86 254.563   1
  -4   8  -9 1209.37 162.481   1
   4   8  10 5991.17 513.456   1
  -4  -8 -10 5433.82 472.616   1
   4  -8  11 122.578 143.813   1
   4   8  11 509.913 290.941   1
  -4  -8 -11 141.599 259.392   1
  -4   8 -11 72.5587 132.408   1
  -4   8 -12 8670.86 557.143   1
  -4  -8 -12 7281.50 615.068   1
   4  -8  12 8101.05 554.925   1
   4   8  12 7988.90 636.093   1
   4  -8  13 810.280 182.935   1
   4   8  13 732.468 275.032   1
  -4  -8 -13 1280.75 284.837   1
  -4   8 -13 905.117 179.992   1
   4  -8  14 143.092 165.278   1
   4   8  14 423.883 255.584   1
  -4   8 -14 211.091 164.950   1
  -4  -8 -14 500.457 242.551   1
   4  -8  15 132.024 186.163   1
   4   8  15 299.400 279.492   1
  -4   8 -15 144.319 162.139   1
  -4  -8 -15 127.701 270.752   1
   4  -8  16 141.864 201.060   1
   4   8  16 339.247 286.216   1
  -4   8 -16 377.099 169.207   1
  -4  -8 -16 226.855 288.382   1
   4   8  17 138.294 251.678   1
   4  -8  17-50.7936 192.775   1
  -4   8 -17 356.411 185.915   1
  -4  -8 -17 717.753 258.490   1
   4   8  18 948.240 285.788   1
  -4  -8 -18 98.2570 249.180   1
   4   8  19 669.546 300.564   1
  -4  -8 -19 494.568 279.753   1
   4   8  20 811.299 256.435   1
  -4  -8 -20 1021.56 258.661   1
   4   8  22 420.691 270.619   1
  -4  -8 -22 98.1101 254.371   1
   4   8  23-34.7855 222.277   1
  -4  -8 -23 226.833 199.053   1
   4   8  24 205.854 264.641   1
  -4  -8 -24 128.241 251.884   1
   4   8  25-169.044 244.622   1
  -4  -8 -25-31.6760 224.293   1
   4   8  26 132.772 210.479   1
  -4  -8 -26 498.273 241.636   1
  -4   9  25 311.463 270.846   1
   4  -9 -25 515.211 259.363   1
  -4   9  24 70.4200 272.470   1
   4  -9 -24 98.0257 239.397   1
  -4   9  23 215.956 236.996   1
   4  -9 -23 462.641 205.157   1
  -4   9  22 434.002 277.787   1
   4  -9 -22 738.894 283.221   1
  -4   9  21 363.880 287.963   1
   4  -9 -21 67.5843 246.777   1
  -4   9  20 254.578 231.300   1
   4  -9 -20 135.733 221.687   1
  -4   9  19 690.221 316.739   1
   4  -9 -19 610.117 298.419   1
  -4   9  18 180.048 243.573   1
   4  -9 -18 169.266 240.909   1
   4   9 -17 174.721 186.108   1
  -4  -9  16 569.704 193.099   1
   4   9 -16 186.647 186.656   1
  -4   9  16 985.173 317.358   1
   4  -9 -16 466.831 291.750   1
  -4  -9  15 485.618 187.019   1
   4   9 -15 433.130 177.793   1
  -4   9  15 312.019 276.232   1
   4  -9 -15 427.141 288.862   1
  -4  -9  14 836.477 203.212   1
   4   9 -14 477.836 174.393   1
  -4   9  14 374.562 284.167   1
   4  -9 -14 451.762 260.785   1
  -4  -9  13 523.203 171.130   1
   4   9 -13 458.788 164.562   1
  -4   9  13 499.891 285.595   1
   4  -9 -13 442.123 274.031   1
  -4  -9  12 34.4892 147.181   1
   4  -9 -12 154.025 290.888   1
  -4   9  12-32.5066 285.598   1
   4   9 -12 203.265 156.817   1
  -4  -9  11-80.5097 150.537   1
   4  -9 -11 89.4353 227.241   1
   4   9 -11-31.3543 157.672   1
  -4   9  10 12861.4 846.872   1
   4  -9 -10 10733.0 820.472   1
   4  -9  -9 2856.69 352.983   1
  -4   9   9 3746.24 368.999   1
  -4  -9   8 2778.23 249.455   1
   4  -9  -8 2525.35 327.735   1
   4   9  -8 2702.44 249.389   1
  -4   9   8 3121.09 342.870   1
  -4   9   7 55.0010 242.040   1
  -4  -9   7 368.533 148.736   1
   4   9  -7 644.716 148.216   1
   4  -9  -7 227.585 233.933   1
  -4  -9   6 1223.86 159.583   1
   4   9  -6 815.553 152.247   1
  -4   9   6 668.319 231.263   1
   4  -9  -5 728.258 232.984   1
  -4   9   5 515.129 221.168   1
   4   9  -5 674.183 144.117   1
  -4  -9   5 804.755 145.437   1
   4  -9  -4 19563.0 1253.84   1
  -4   9   4 20087.7 1258.70   1
   4  -9  -3 2014.66 254.821   1
   4   9  -2 11428.9 762.139   1
   4  -9  -2 11897.8 776.467   1
  -4   9   2 11440.9 779.989   1
  -4  -9   2 12412.8 760.687   1
   4   9  -1 5146.98 377.235   1
   4  -9  -1 4529.34 383.894   1
  -4   9   1 5272.23 389.320   1
  -4  -9   1 4815.08 367.501   1
  -4   9   0-16.6431 166.240   1
   4  -9   0 15.8998 147.470   1
  -4  -9   0-16.7783 168.705   1
   4   9   0 35.5148 179.721   1
   4   9   1 5212.91 398.729   1
  -4   9  -1 4638.48 380.676   1
   4  -9   1 5142.61 378.883   1
  -4  -9  -1 5108.49 390.688   1
  -4  -9  -2 11328.2 753.004   1
  -4  -9  -3 1894.75 268.324   1
   4   9   3 2134.22 273.106   1
  -4   9  -3 2336.46 223.270   1
   4  -9   3 2359.23 210.759   1
   4   9   4 20496.5 1281.87   1
  -4   9  -4 21113.0 1226.31   1
   4  -9   4 19797.6 1221.66   1
  -4  -9  -4 18757.4 1263.01   1
  -4   9  -5 752.967 138.529   1
   4   9   5 945.134 244.718   1
   4  -9   5 962.061 142.660   1
   4  -9   6 760.447 133.382   1
  -4  -9  -6 776.145 229.247   1
   4   9   6 938.274 261.678   1
  -4   9  -6 824.340 127.813   1
   4  -9   7 615.887 124.662   1
   4   9   7 621.364 249.677   1
  -4  -9  -7 735.538 239.594   1
  -4   9  -7 698.927 123.426   1
   4   9   8 3131.95 369.182   1
  -4   9  -8 3240.54 242.672   1
  -4  -9  -8 3077.78 358.321   1
   4  -9   8 2979.48 245.369   1
  -4  -9  -9 2861.96 338.283   1
  -4   9  -9 2981.46 235.638   1
   4   9   9 3090.95 361.192   1
   4  -9   9 2875.20 246.240   1
  -4  -9 -10 11175.4 769.711   1
  -4   9 -10 9558.91 686.201   1
   4   9  10 11865.5 782.538   1
   4  -9  10 11580.1 690.356   1
  -4   9 -11 63.9512 121.951   1
   4  -9  11 26.4465 126.998   1
   4   9  11-123.137 228.273   1
  -4  -9 -12 30.3485 236.567   1
   4   9  12 95.0874 260.239   1
  -4  -9 -13 404.880 284.238   1
  -4   9 -13 743.853 166.220   1
   4   9  13 487.052 292.982   1
   4  -9  13 561.410 153.182   1
  -4  -9 -14 95.7238 252.520   1
  -4   9 -14 732.256 166.803   1
   4  -9  14 144.348 166.875   1
   4   9  14 594.774 299.409   1
  -4   9 -15 335.558 168.261   1
  -4  -9 -15 581.384 260.096   1
   4   9  15 575.063 246.890   1
   4  -9  15 277.914 185.196   1
  -4   9 -16 690.872 192.129   1
  -4  -9 -16 911.562 291.457   1
   4  -9  16 626.517 196.469   1
   4   9  16 753.854 313.181   1
  -4   9 -17 265.833 173.985   1
  -4  -9 -18 230.508 249.440   1
   4   9  18 246.363 279.620   1
  -4  -9 -19-264.138 270.200   1
   4   9  19 141.293 263.011   1
  -4  -9 -20 164.868 225.302   1
   4   9  20 246.344 249.390   1
  -4  -9 -21 262.586 246.356   1
   4   9  21 526.876 274.677   1
  -4  -9 -22 227.663 189.015   1
   4   9  22 34.9287 233.922   1
  -4  -9 -23 386.327 244.264   1
   4   9  23 621.129 278.206   1
  -4  -9 -24-31.7700 221.931   1
   4   9  24 203.924 229.739   1
  -4  -9 -25 125.515 230.798   1
   4   9  25-100.435 230.606   1
  -4  -9 -26 245.699 227.837   1
   4   9  26-32.7258 236.819   1
   4 -10 -25-159.029 230.074   1
  -4  10  25 135.503 252.210   1
   4 -10 -23 163.999 237.331   1
  -4  10  23 35.7243 223.235   1
   4 -10 -22 132.831 257.127   1
  -4  10  22 217.009 281.049   1
   4 -10 -21 505.608 220.606   1
  -4  10  21 36.2960 241.110   1
   4 -10 -20 576.736 263.329   1
  -4  10  20 472.671 292.178   1
   4 -10 -19 407.699 242.159   1
  -4  10  19 145.649 265.053   1
   4 -10 -18 204.081 268.810   1
  -4  10  18 940.677 321.104   1
   4 -10 -17 541.445 245.142   1
  -4  10  17-35.9962 223.967   1
   4 -10 -16 167.699 251.976   1
  -4  10  16 249.726 283.340   1
   4 -10 -15 2187.57 338.811   1
  -4 -10  15 1580.03 208.650   1
   4  10 -15 1755.39 222.679   1
   4  10 -14 482.756 175.579   1
  -4 -10  14 1039.23 180.058   1
   4 -10 -14 587.562 289.221   1
  -4  10  14 902.774 332.317   1
   4  10 -13 98.6568 142.842   1
   4 -10 -13-192.206 268.178   1
  -4 -10  13 285.934 160.825   1
  -4  10  13-170.400 292.430   1
   4  10 -12 5103.58 374.970   1
   4 -10 -11 1525.84 309.510   1
  -4  10  11 1428.46 310.198   1
   4  10 -10 1183.68 153.445   1
   4 -10 -10 561.193 250.387   1
  -4 -10  10 984.253 155.743   1
  -4  10  10 1076.50 268.258   1
   4  10  -9-24.5536 118.806   1
  -4  10   9 307.172 272.156   1
  -4 -10   9 98.8391 127.771   1
   4 -10  -9 57.0373 246.174   1
   4  10  -8 6910.57 458.282   1
  -4 -10   8 6708.76 460.923   1
  -4  10   8 6421.10 557.899   1
   4 -10  -8 7255.58 554.569   1
  -4  10   7 282.582 259.183   1
   4  10  -7 422.029 132.407   1
   4 -10  -7-78.6108 216.419   1
  -4 -10   7 259.206 128.467   1
  -4 -10   6 484.621 132.369   1
   4  10  -6 520.740 138.054   1
   4  10  -5 4820.70 333.507   1
   4 -10  -5 3650.26 390.553   1
  -4  10   5 4425.02 405.348   1
  -4 -10   5 4427.86 329.763   1
   4 -10  -4 1319.93 244.918   1
  -4  10   4 1296.23 263.056   1
   4 -10  -3 844.383 210.748   1
  -4  10   3 878.217 212.711   1
   4  10  -2 9576.86 652.434   1
  -4 -10   2 9875.69 649.003   1
  -4  10   2 10390.4 681.010   1
   4 -10  -2 9727.27 664.253   1
   4 -10  -1 475.913 178.463   1
   4  10  -1 382.334 156.059   1
  -4  10   1 327.158 191.350   1
  -4 -10   1 541.653 163.379   1
   4 -10   0 4021.18 340.989   1
   4  10   0 3998.20 351.913   1
  -4  10   0 4140.86 348.053   1
  -4 -10   0 4635.24 344.775   1
   4 -10   1 554.177 157.591   1
   4  10   1 924.633 216.928   1
  -4  10  -1 573.326 166.536   1
  -4 -10  -1 433.332 177.239   1
  -4 -10  -2 10896.1 689.886   1
   4  10   2 9271.98 688.566   1
   4  10   3 1071.69 240.144   1
  -4  10  -3 705.189 158.038   1
  -4 -10  -3 1144.11 229.406   1
   4 -10   3 1024.01 151.922   1
   4  10   4 1156.30 244.810   1
  -4  10  -4 967.135 149.520   1
  -4 -10  -4 1279.52 233.946   1
   4 -10   4 936.140 149.950   1
  -4  10  -5 3898.08 296.954   1
  -4 -10  -5 4520.73 380.834   1
   4 -10   5 4189.07 298.619   1
  -4 -10  -6 75.3475 218.711   1
   4  10   6 320.874 229.258   1
  -4  10  -6 540.133 111.748   1
   4 -10   6 392.701 104.291   1
   4  10   7 27.6587 212.865   1
  -4  10  -7 237.945 98.3831   1
  -4 -10  -7 104.319 215.966   1
   4 -10   7 324.754 101.085   1
   4 -10   8 6866.03 429.324   1
   4  10   8 6888.84 549.775   1
  -4 -10  -8 6065.13 531.625   1
  -4  10  -8 6535.70 428.145   1
  -4  10  -9 15.9295 91.1080   1
   4 -10   9-41.7464 96.9512   1
   4  10   9-29.6745 256.889   1
  -4 -10 -10 1118.21 274.790   1
  -4  10 -10 1487.56 140.745   1
   4  10  10 1257.14 295.584   1
   4 -10  10 1006.75 141.687   1
   4 -10  11 1918.25 173.452   1
   4  10  11 1768.35 316.667   1
  -4 -10 -11 1300.05 297.720   1
  -4  10 -11 1472.27 161.714   1
   4 -10  12 3841.69 310.850   1
  -4  10 -12 4692.96 310.906   1
   4  10  13 197.737 235.595   1
   4 -10  13 170.735 126.303   1
  -4 -10 -13 190.940 229.480   1
  -4  10 -13 199.545 129.656   1
   4  10  14 641.334 303.927   1
  -4 -10 -14 870.532 309.795   1
   4  10  15 991.931 288.930   1
  -4 -10 -15 753.569 270.420   1
  -4  10 -15 1300.21 180.375   1
   4  10  16 457.073 287.815   1
  -4 -10 -16-130.153 260.134   1
   4  10  17 141.247 285.099   1
  -4 -10 -17-65.8623 250.994   1
   4  10  18 918.907 297.125   1
  -4 -10 -18 396.426 254.399   1
   4  10  19 388.873 280.239   1
  -4 -10 -19 297.249 260.983   1
   4  10  20 387.152 266.120   1
  -4 -10 -20 723.574 271.975   1
   4  10  21 245.219 267.049   1
  -4 -10 -21-32.6796 239.437   1
   4  10  22 34.7108 228.132   1
  -4 -10 -22 485.061 247.849   1
   4  10  23-68.4828 250.818   1
  -4 -10 -23 31.9458 234.003   1
   4  10  25 396.591 255.882   1
  -4 -10 -25-30.9762 226.159   1
   4 -11 -24 95.9702 228.486   1
  -4  11  24-241.362 219.076   1
   4 -11 -23 228.069 254.226   1
  -4  11  23 177.076 273.255   1
   4 -11 -22 428.941 233.477   1
  -4  11  22 646.847 276.610   1
   4 -11 -21 470.176 263.747   1
  -4  11  21 325.457 262.617   1
   4 -11 -20-236.807 253.579   1
  -4  11  20-437.115 294.705   1
   4 -11 -18 408.562 256.185   1
  -4  11  18 620.309 284.883   1
   4 -11 -17 203.740 267.200   1
  -4  11  17 434.820 300.945   1
   4 -11 -16 609.354 294.756   1
  -4  11  16 1152.23 327.350   1
   4 -11 -15-100.607 252.724   1
  -4  11  15-107.021 259.210   1
   4 -11 -14-231.768 249.518   1
  -4  11  14 35.2224 257.006   1
   4  11 -13 79.7768 128.659   1
   4 -11 -13-162.931 276.209   1
  -4  11  13-34.6627 272.156   1
  -4 -11  13 132.651 129.870   1
  -4  11  12 645.925 311.179   1
  -4 -11  12 792.159 153.013   1
   4  11 -12 980.227 146.399   1
  -4 -11  11 134.685 115.861   1
   4  11 -11 159.437 122.110   1
   4  11 -10 8481.82 542.084   1
  -4  11  10 8217.44 653.003   1
   4 -11 -10 7817.39 639.387   1
  -4 -11  10 8421.04 536.705   1
  -4 -11   9 253.134 106.176   1
   4 -11  -9 352.024 248.230   1
   4  11  -9 177.202 111.654   1
   4 -11  -8 5658.52 513.943   1
   4  11  -8 7167.26 435.954   1
  -4 -11   8 6318.32 429.488   1
  -4  11   8 5858.66 529.754   1
   4  11  -7 2326.97 196.625   1
  -4  11   7 2076.65 319.576   1
  -4 -11   7 2021.05 188.431   1
   4 -11  -7 1437.45 291.471   1
  -4 -11   6 507.474 124.928   1
   4  11  -6 419.686 127.575   1
   4 -11  -6 338.112 217.025   1
  -4  11   6 222.764 239.451   1
   4  11  -5 723.357 144.561   1
  -4 -11   5 548.903 139.201   1
  -4  11   4 3204.93 349.590   1
   4 -11  -4 3129.81 328.436   1
   4 -11  -3 22.1256 180.468   1
   4  11  -3-123.543 149.045   1
  -4 -11   3 247.509 134.366   1
  -4  11   3-23.5060 192.363   1
   4  11  -2 8551.44 603.303   1
  -4 -11   2 9503.71 605.397   1
   4 -11  -2 9109.23 625.791   1
  -4  11   2 8779.44 628.376   1
  -4  11   1 262.597 187.131   1
   4  11  -1 73.3095 160.363   1
  -4 -11   1 257.045 168.774   1
   4 -11  -1 115.291 162.657   1
   4 -11   0-17.4964 167.631   1
  -4 -11   0-110.793 184.448   1
   4  11   0 99.9824 181.606   1
  -4  11   0-36.6686 178.186   1
   4 -11   1 257.234 155.088   1
  -4  11  -1 116.490 150.643   1
   4  11   1 194.323 196.863   1
  -4 -11  -1 100.009 185.302   1
  -4 -11  -2 8685.21 622.901   1
   4  11   2 8889.41 631.672   1
   4  11   3 24.2033 199.363   1
  -4  11  -3-26.0478 127.471   1
  -4 -11  -3 67.8124 183.124   1
   4 -11   3 62.8038 125.474   1
   4 -11   4 2508.49 227.297   1
  -4 -11  -4 2470.82 300.769   1
  -4  11  -4 3287.06 237.392   1
   4  11   4 2707.02 321.408   1
  -4  11  -5 449.202 118.397   1
   4 -11   5 575.732 113.898   1
   4 -11   6 403.676 96.9448   1
   4  11   6 247.358 212.390   1
  -4  11  -6 460.352 97.6398   1
  -4 -11  -6 311.120 211.363   1
   4  11   7 2395.91 327.165   1
   4 -11   7 2008.80 161.148   1
  -4  11  -7 2395.90 164.341   1
  -4 -11  -7 1698.48 299.891   1
   4  11   9 336.112 277.727   1
  -4 -11  -9 88.0163 241.130   1
  -4 -11 -10 8294.41 649.261   1
   4  11  10 8663.55 649.101   1
   4 -11  12 446.287 71.1829   1
   4  11  12 658.346 263.924   1
  -4  11 -12 564.962 76.8458   1
   4  11  13 101.154 284.010   1
  -4  11 -13-21.7056 78.1351   1
  -4 -11 -13-161.028 269.570   1
   4 -11  13 14.1574 75.4208   1
  -4  11 -14 73.8782 97.2317   1
   4  11  14 273.577 232.312   1
  -4 -11 -14 65.5116 235.005   1
   4  11  15 527.665 298.239   1
  -4 -11 -15 325.436 276.912   1
   4  11  16 1378.24 280.009   1
  -4 -11 -16 1581.92 271.114   1
   4  11  17-283.381 275.230   1
  -4 -11 -17 596.579 271.354   1
   4  11  18-35.4339 256.324   1
  -4 -11 -18 99.2738 225.810   1
   4  11  20-140.633 236.592   1
  -4 -11 -20 459.177 264.930   1
   4  11  21 34.9151 254.765   1
  -4 -11 -21 162.560 240.186   1
   4  11  22 34.4407 242.508   1
  -4 -11 -22 642.660 239.166   1
   4  11  23 135.532 241.549   1
  -4 -11 -23 443.304 227.782   1
   4  11  24 799.913 265.555   1
  -4 -11 -24 343.656 249.176   1
   4 -12 -24 348.492 248.804   1
  -4  12  24-168.697 256.242   1
   4 -12 -23-354.804 200.774   1
  -4  12  23-34.7642 246.437   1
   4 -12 -22-196.538 239.994   1
  -4  12  22 35.6741 257.007   1
   4 -12 -20 405.123 252.489   1
  -4  12  20-145.401 264.186   1
   4 -12 -19 271.787 237.353   1
  -4  12  19-109.788 282.163   1
   4 -12 -18-204.865 255.220   1
  -4  12  18 219.552 287.280   1
   4 -12 -17-307.201 262.460   1
  -4  12  17-146.325 252.321   1
   4 -12 -16-102.057 213.756   1
  -4  12  16-36.4599 252.350   1
   4 -12 -14 668.968 269.057   1
  -4  12  14 35.8468 261.272   1
   4 -12 -13 990.075 273.209   1
  -4  12  13 601.381 277.690   1
   4  12 -12 854.719 101.462   1
   4 -12 -12 1038.64 273.026   1
   4 -12 -11 603.478 273.438   1
   4  12 -11 41.7684 69.4987   1
  -4 -12  11 156.998 61.0713   1
  -4  12  11 478.763 303.066   1
  -4 -12  10 258.031 69.2205   1
   4  12 -10 246.186 74.4357   1
  -4  12   9 1044.55 283.971   1
  -4 -12   9 1126.78 111.010   1
   4  12  -9 871.799 112.668   1
   4 -12  -9 1437.89 273.591   1
  -4  12   8 1410.82 288.621   1
  -4 -12   8 1342.02 129.612   1
   4  12  -8 1133.35 129.806   1
   4 -12  -8 1192.12 262.704   1
  -4  12   7 1528.11 273.877   1
   4  12  -7 1627.26 160.840   1
  -4 -12   7 1649.80 157.139   1
   4 -12  -7 1547.02 281.850   1
   4  12  -6 6571.11 452.786   1
  -4  12   6 6755.61 545.313   1
   4 -12  -6 6698.90 543.334   1
  -4 -12   6 7053.46 450.537   1
  -4 -12   5 1745.39 188.511   1
   4  12  -5 1745.89 198.899   1
  -4  12   5 2012.37 296.500   1
   4 -12  -5 2511.08 283.743   1
  -4  12   4 965.937 233.010   1
   4 -12  -4 803.855 211.456   1
  -4 -12   3 537.467 152.149   1
   4  12  -3 679.995 157.176   1
  -4  12   3 393.124 197.791   1
   4 -12  -3 624.399 193.983   1
   4  12  -2 4090.78 328.684   1
  -4  12   2 3856.09 360.079   1
   4 -12  -2 3815.87 348.108   1
  -4 -12   2 3720.06 316.191   1
   4  12  -1 156.435 166.409   1
  -4 -12   1 180.951 158.200   1
   4 -12  -1 160.711 179.127   1
  -4  12   1-21.1132 193.935   1
   4  12   0 11071.5 738.652   1
  -4  12   0 10599.7 723.339   1
  -4 -12   0 11691.1 737.248   1
   4 -12   0 10307.8 718.549   1
   4 -12   1 33.4786 142.786   1
   4  12   1-44.6857 185.261   1
  -4 -12  -1-41.9153 173.217   1
  -4  12  -1-191.020 156.038   1
   4  12   2 3104.82 342.499   1
  -4  12  -2 3578.60 289.789   1
   4 -12   2 3366.14 290.237   1
  -4 -12  -2 3782.42 344.620   1
   4  12   3 749.143 226.350   1
  -4 -12  -3 563.668 216.549   1
  -4  12  -3 450.884 146.618   1
   4 -12   3 470.918 132.839   1
  -4  12  -4 1615.49 166.058   1
   4 -12   4 1284.71 157.502   1
   4  12   5 1803.56 290.928   1
   4 -12   5 1698.81 148.949   1
  -4 -12  -5 1494.69 262.323   1
  -4  12  -5 1367.56 146.943   1
   4  12   6 5485.75 469.707   1
   4 -12   6 5277.32 333.607   1
  -4  12  -6 5238.53 332.611   1
  -4 -12  -6 6221.84 466.715   1
   4  12   7 2155.60 302.020   1
   4  12   8 579.555 281.025   1
  -4 -12  -8 1171.42 283.919   1
   4  12   9 692.645 258.106   1
  -4 -12  -9 994.474 257.827   1
   4  12  10 193.740 250.616   1
  -4 -12 -10 495.436 269.576   1
  -4 -12 -11 31.6797 266.012   1
  -4 -12 -12 1482.65 287.881   1
   4  12  12 1451.11 289.103   1
  -4 -12 -13 917.978 299.247   1
   4  12  13 376.516 276.956   1
   4  12  14 774.941 328.986   1
  -4 -12 -16 199.305 270.998   1
   4  12  16 35.5020 271.701   1
  -4 -12 -17 232.387 254.122   1
   4  12  17 35.5338 269.915   1
  -4 -12 -18 265.464 205.398   1
   4  12  18 212.481 231.483   1
  -4 -12 -19 131.939 242.738   1
   4  12  19 141.240 279.316   1
  -4 -12 -20 130.682 227.272   1
   4  12  20 140.339 224.230   1
  -4 -12 -21 32.3224 232.926   1
   4  12  21 242.846 260.444   1
  -4 -12 -22-63.7650 240.371   1
   4  12  22 409.378 256.172   1
  -4 -12 -23 31.4236 189.485   1
   4  12  23-33.5448 192.156   1
  -4 -12 -24 524.237 245.056   1
   4  12  24 296.077 264.917   1
   4 -13 -23 287.817 244.569   1
  -4  13  23 412.474 272.538   1
   4 -13 -21 263.999 246.583   1
  -4  13  21 467.194 274.711   1
   4 -13 -20 167.096 224.068   1
  -4  13  20 327.557 278.783   1
  -4  13  19 767.649 306.347   1
   4 -13 -18 102.423 229.847   1
  -4  13  18 257.412 242.638   1
   4 -13 -17 547.626 247.498   1
  -4  13  17 147.481 279.714   1
   4 -13 -16 444.693 273.627   1
   4 -13 -15 408.810 261.250   1
  -4  13  15 183.420 292.663   1
   4 -13 -14 236.771 264.455   1
  -4  13  14 509.937 303.658   1
   4 -13 -13 133.851 257.035   1
  -4  13  13 36.0307 289.957   1
   4 -13 -12 990.180 256.647   1
  -4  13  12 1492.98 296.525   1
   4 -13 -11-32.2193 261.251   1
  -4  13  11-384.209 301.675   1
   4 -13  -9-184.938 220.169   1
  -4  13   9 66.4759 283.492   1
   4 -13  -8 450.536 237.545   1
  -4  13   8 800.226 284.130   1
  -4  13   7 1988.89 321.177   1
   4 -13  -7 1915.63 287.555   1
  -4 -13   7 1713.93 129.712   1
   4  13  -7 1055.45 130.726   1
  -4  13   6 449.718 254.753   1
   4 -13  -6 473.420 238.402   1
  -4 -13   6 631.347 112.873   1
   4  13  -6 565.175 118.539   1
  -4  13   5 343.159 240.890   1
   4 -13  -5 106.632 220.313   1
  -4 -13   5 11.4178 116.345   1
   4  13  -5-12.2412 128.146   1
  -4  13   3-127.931 195.072   1
   4 -13  -3 435.347 216.136   1
  -4 -13   3 92.2767 137.491   1
   4  13  -3 32.8587 146.457   1
  -4  13   2 2309.79 292.230   1
   4  13  -2 2196.84 252.855   1
  -4 -13   2 2384.29 249.748   1
   4 -13  -2 2314.37 284.644   1
   4 -13  -1 1006.23 201.776   1
  -4 -13   1 919.787 190.853   1
   4  13  -1 859.395 199.287   1
  -4  13   1 618.473 212.970   1
   4 -13   0-38.3945 156.569   1
  -4 -13   0-20.2895 171.968   1
   4  13   0 64.6229 185.371   1
  -4  13   0 80.0631 167.010   1
   4 -13   1 644.069 178.365   1
   4  13   1 738.193 209.656   1
  -4 -13  -1 565.406 201.793   1
  -4  13  -1 866.738 177.890   1
   4 -13   2 2402.64 228.047   1
   4  13   2 2157.71 292.512   1
  -4  13  -2 2499.07 248.403   1
  -4 -13  -2 2795.44 298.979   1
   4  13   3 77.5127 224.355   1
   4 -13   3 25.5067 124.279   1
  -4 -13  -3-48.7508 196.156   1
  -4  13  -3 133.149 127.609   1
   4  13   4 298.369 222.185   1
  -4  13  -4 368.364 118.654   1
   4 -13   4 358.100 111.978   1
   4 -13   5-24.3374 76.3176   1
  -4 -13  -5-27.1971 204.129   1
   4  13   5-311.956 238.904   1
  -4  13  -5-75.0228 78.8554   1
   4  13   6-58.9252 249.224   1
  -4 -13  -6 1355.82 271.703   1
   4  13   7 1802.53 308.995   1
  -4 -13  -7 2047.74 297.010   1
   4  13   8 188.846 236.399   1
  -4 -13  -8 603.535 243.079   1
  -4 -13  -9 186.597 224.042   1
   4  13   9-322.116 240.807   1
  -4 -13 -10 856.604 270.293   1
   4  13  10 1455.03 309.009   1
  -4 -13 -11 193.973 245.688   1
   4  13  11 168.981 294.486   1
  -4 -13 -12 1140.81 284.809   1
   4  13  12 656.096 320.699   1
  -4 -13 -13 294.090 229.369   1
   4  13  13-70.6228 247.844   1
  -4 -13 -15 432.588 259.641   1
  -4 -13 -16 266.571 241.760   1
   4  13  16 392.317 292.441   1
  -4 -13 -17 233.267 208.575   1
   4  13  17 213.378 227.521   1
   4  13  18 248.310 290.627   1
  -4 -13 -19 164.274 242.714   1
   4  13  19 35.2838 262.757   1
  -4 -13 -21 513.661 259.629   1
   4  13  21 653.923 289.143   1
  -4 -13 -23 155.608 186.517   1
   4  13  23-165.995 197.735   1
  -4  14  22 312.263 267.452   1
   4 -14 -22-226.038 243.279   1
   4 -14 -21 262.444 210.091   1
  -4  14  20 144.869 286.389   1
   4 -14 -20-33.3219 245.102   1
  -4  14  19-403.125 246.709   1
   4 -14 -19 33.6521 229.885   1
  -4  14  18 443.588 289.278   1
  -4  14  16 259.351 302.892   1
   4 -14 -16 444.454 267.296   1
  -4  14  15 296.050 299.918   1
   4 -14 -15 34.3639 258.028   1
  -4  14  14 847.285 312.472   1
   4 -14 -14 169.951 268.265   1
  -4  14  13 183.678 294.566   1
   4 -14 -13-134.909 243.968   1
  -4  14  12 36.3282 266.512   1
   4 -14 -12 433.561 244.740   1
  -4  14  11 429.665 288.420   1
   4 -14 -11 1018.91 272.448   1
  -4  14  10 592.711 263.401   1
   4 -14 -10 711.423 253.104   1
  -4  14   8 363.664 237.189   1
   4 -14  -8 988.292 266.983   1
  -4  14   7-161.047 245.522   1
   4 -14  -7 328.636 254.031   1
   4  14  -6 2525.51 175.423   1
  -4 -14   6 1866.23 163.102   1
   4 -14  -6 2042.32 309.725   1
  -4  14   5 177.837 227.053   1
  -4 -14   5 199.032 109.568   1
   4  14  -5 167.685 118.964   1
   4 -14  -5 304.323 231.123   1
   4 -14  -4 265.665 224.047   1
  -4  14   4 113.224 220.902   1
   4  14  -3 347.048 161.897   1
   4 -14  -3 352.707 207.156   1
   4  14  -2 112.167 162.808   1
  -4  14   2 224.182 199.751   1
   4 -14  -1 480.479 191.625   1
  -4  14   1 598.144 211.251   1
   4  14  -1 536.822 187.087   1
   4 -14   0 3000.52 305.464   1
  -4  14   0 3230.23 316.429   1
   4  14   0 3476.16 330.561   1
   4 -14   1 379.116 166.413   1
   4  14   1 24.0469 175.031   1
  -4 -14  -1 345.697 188.340   1
  -4  14  -1 578.583 178.145   1
   4 -14   2 184.963 146.632   1
  -4 -14  -2 294.008 203.009   1
  -4  14  -2 240.823 147.725   1
   4  14   2 383.389 219.790   1
  -4  14  -3 264.169 132.905   1
   4 -14   3 354.063 124.816   1
   4 -14   4-79.8135 97.2492   1
  -4 -14  -4 162.456 219.359   1
   4  14   4 28.2944 218.120   1
  -4  14  -4-73.2807 95.7061   1
   4  14   5 206.303 234.354   1
  -4 -14  -5 310.620 227.713   1
   4  14   6 2778.12 343.665   1
  -4 -14  -6 2605.92 347.138   1
   4  14   7 471.154 259.960   1
  -4 -14  -7 30.3209 244.388   1
   4  14   8 906.635 286.981   1
  -4 -14  -8 776.497 271.722   1
   4  14   9 465.335 276.781   1
  -4 -14  -9 31.7404 250.454   1
   4  14  10 474.185 281.135   1
  -4 -14 -10 707.948 269.033   1
   4  14  11 244.899 292.890   1
  -4 -14 -11 550.334 268.584   1
   4  14  12-105.924 279.187   1
  -4 -14 -12 98.7742 249.017   1
   4  14  13 142.221 273.286   1
  -4 -14 -13 232.774 220.618   1
   4  14  14 572.105 269.909   1
  -4 -14 -14 701.884 238.529   1
   4  14  15 107.543 227.753   1
  -4 -14 -15 33.4880 233.919   1
   4  14  16 500.503 292.954   1
  -4 -14 -16 66.9931 258.679   1
   4  14  17 71.3843 285.239   1
  -4 -14 -17 66.5713 247.845   1
   4  14  18-35.5082 245.727   1
  -4 -14 -18 33.0668 238.176   1
   4  14  19 456.898 241.293   1
  -4 -14 -19 32.7479 197.880   1
  -4 -14 -20 355.855 236.896   1
   4  14  21 102.284 268.746   1
  -4 -14 -21 159.701 246.330   1
   4  14  22 234.524 229.112   1
  -4 -14 -22 282.676 231.510   1
   4 -15 -22-159.477 226.904   1
  -4  15  22-101.909 248.945   1
   4 -15 -21 423.806 233.746   1
  -4  15  21 277.779 257.291   1
   4 -15 -20 264.838 254.398   1
  -4  15  20 570.820 281.108   1
   4 -15 -19-201.569 206.390   1
  -4  15  19-36.2140 237.628   1
   4 -15 -18 373.845 256.097   1
  -4  15  18-256.378 286.554   1
   4 -15 -17 787.869 271.074   1
  -4  15  17 595.683 304.370   1
   4 -15 -15-378.423 256.294   1
  -4  15  15 112.447 287.999   1
   4 -15 -14-137.642 254.406   1
  -4  15  14 636.146 301.323   1
   4 -15 -13-102.753 242.670   1
  -4  15  13 553.736 292.082   1
   4 -15 -12 169.812 216.139   1
  -4  15  12 292.921 252.552   1
   4 -15 -11 404.027 266.311   1
  -4  15  11 398.142 286.141   1
   4 -15 -10 198.904 245.028   1
  -4  15  10 141.259 245.718   1
   4 -15  -9-32.5070 233.409   1
  -4  15   9 452.111 252.879   1
   4 -15  -7 491.678 242.107   1
  -4  15   7 495.935 262.089   1
   4 -15  -6 89.3765 235.657   1
  -4  15   6 127.829 234.171   1
   4  15  -5 422.906 109.783   1
   4 -15  -5 258.996 238.329   1
  -4  15   5 645.296 249.330   1
  -4 -15   5 421.127 100.580   1
  -4 -15   4 3057.39 242.635   1
   4 -15  -4 2656.09 331.701   1
  -4  15   4 2808.67 345.651   1
   4  15  -4 2592.04 249.036   1
   4  15  -3 434.504 158.872   1
  -4 -15   3 221.624 143.043   1
   4  15  -2 1039.07 201.472   1
  -4 -15   2 1560.22 192.068   1
   4 -15  -2 1481.38 241.416   1
  -4  15   2 1246.04 266.377   1
  -4 -15   1 185.066 166.599   1
   4 -15  -1 45.3492 172.834   1
   4  15  -1-64.1558 181.269   1
  -4  15   1-23.9149 181.590   1
  -4 -15   0 67.3702 188.143   1
   4 -15   0 335.040 183.583   1
   4  15   0 69.9565 196.583   1
  -4  15   0 64.8304 179.916   1
  -4 -15  -1 193.093 194.402   1
   4 -15   1 373.070 184.863   1
  -4  15  -1 19.1439 155.853   1
   4  15   1 25.0525 209.878   1
   4 -15   2 915.553 167.193   1
  -4  15  -2 1488.94 188.601   1
   4  15   3 562.067 240.371   1
   4 -15   3 373.301 126.617   1
  -4  15  -3 140.109 121.960   1
  -4 -15  -3 430.995 217.529   1
  -4 -15  -4 3126.47 313.463   1
   4  15   4 2555.58 302.398   1
   4  15   5 367.315 245.982   1
  -4 -15  -5 204.567 217.309   1
   4  15   6-94.9540 228.079   1
  -4 -15  -6 332.363 237.309   1
   4  15   7 1040.56 297.116   1
  -4 -15  -7 716.305 248.651   1
   4  15   9-69.1403 254.269   1
  -4 -15  -9 31.9847 215.108   1
   4  15  10 210.145 242.578   1
  -4 -15 -10 130.630 236.435   1
   4  15  11-353.873 276.835   1
  -4 -15 -11 231.748 239.497   1
   4  15  12 785.847 274.787   1
  -4 -15 -12 734.530 246.532   1
   4  15  13 215.558 264.248   1
  -4 -15 -13-134.237 241.728   1
   4  15  14 503.251 293.894   1
  -4 -15 -14 572.630 249.762   1
   4  15  15-108.020 250.401   1
  -4 -15 -15-100.944 220.760   1
   4  15  17 357.537 260.494   1
  -4 -15 -17 332.930 228.058   1
   4  15  18 708.223 291.130   1
  -4 -15 -18-65.9868 231.989   1
   4  15  19 733.917 292.758   1
  -4 -15 -19 489.161 253.787   1
   4  15  20 412.678 275.866   1
  -4 -15 -20-96.6536 237.095   1
   4  15  21-236.714 235.112   1
  -4 -15 -21 126.778 201.347   1
  -4  16  21 241.294 265.719   1
   4 -16 -21-128.883 227.075   1
  -4  16  20 280.547 270.377   1
   4 -16 -20-65.8553 231.077   1
  -4  16  19-71.3985 235.513   1
   4 -16 -19 335.179 204.770   1
  -4  16  18 615.489 290.259   1
   4 -16 -18 544.014 257.361   1
  -4  16  17 628.078 298.777   1
   4 -16 -17 34.3771 236.305   1
  -4  16  16 484.024 294.167   1
   4 -16 -16 277.128 255.720   1
  -4  16  15 748.000 324.969   1
   4 -16 -15 278.452 252.262   1
  -4  16  14 668.068 305.394   1
   4 -16 -14 453.057 263.493   1
  -4  16  13 444.397 269.209   1
   4 -16 -13-34.7708 228.270   1
  -4  16  11 183.286 252.578   1
   4 -16 -11-342.640 224.803   1
  -4  16  10 434.594 264.415   1
   4 -16 -10 472.444 244.513   1
  -4  16   9 250.518 261.072   1
   4 -16  -9-265.427 228.549   1
  -4  16   8 349.182 262.215   1
   4 -16  -8 32.4550 222.716   1
  -4  16   7-34.0149 226.581   1
   4 -16  -7-158.606 219.595   1
  -4  16   6 197.903 252.555   1
   4 -16  -6 154.512 233.945   1
  -4  16   5 127.057 249.959   1
   4 -16  -5 448.678 254.871   1
   4  16  -4 112.339 122.819   1
  -4  16   4 333.485 222.433   1
   4 -16  -4 372.998 201.698   1
   4  16  -3 565.432 161.462   1
   4 -16  -3 408.783 228.785   1
  -4  16   3 976.676 257.025   1
  -4 -16   2 73.7185 152.010   1
   4 -16  -2 178.975 192.789   1
   4  16  -2 178.316 166.555   1
  -4 -16   1 104.224 157.041   1
   4 -16  -1-141.649 188.650   1
  -4  16   1-49.5054 195.724   1
   4  16  -1 67.3324 179.969   1
  -4 -16   0 342.073 199.532   1
   4 -16   0 520.978 186.754   1
  -4  16   0 580.105 196.972   1
   4  16   0 222.435 196.979   1
  -4 -16  -1-49.1356 166.197   1
   4 -16   1 151.536 162.192   1
   4  16   1 263.526 199.446   1
  -4  16  -1 176.608 162.326   1
   4  16   2 419.918 231.148   1
  -4  16  -2 161.607 147.650   1
  -4 -16  -2 369.379 224.202   1
  -4 -16  -3 666.275 216.860   1
  -4  16  -3 405.604 123.947   1
   4  16   3 677.335 233.125   1
  -4 -16  -4 372.920 211.572   1
   4  16   4 491.686 248.492   1
  -4 -16  -5 89.2583 210.752   1
   4  16   5 192.992 259.808   1
  -4 -16  -6 306.786 239.196   1
   4  16   6 431.068 256.494   1
  -4 -16  -8 193.739 236.778   1
   4  16   8 658.074 254.851   1
  -4 -16  -9 197.192 239.905   1
   4  16   9 105.397 251.038   1
  -4 -16 -10-199.620 207.876   1
   4  16  10 71.2093 233.551   1
  -4 -16 -11 33.5664 212.215   1
   4  16  11 287.496 254.523   1
  -4 -16 -12 371.785 229.657   1
   4  16  12 829.769 292.125   1
  -4 -16 -13 440.380 252.355   1
   4  16  13-181.259 267.870   1
  -4 -16 -14 609.394 270.629   1
   4  16  14 508.054 277.461   1
  -4 -16 -16 234.878 249.159   1
   4  16  16 216.082 270.581   1
  -4 -16 -17 99.8329 240.717   1
   4  16  17-142.636 257.943   1
  -4 -16 -18-65.8018 209.054   1
   4  16  18-105.607 250.333   1
  -4 -16 -19 455.119 216.552   1
   4  16  19 624.692 241.076   1
  -4 -16 -20 64.0176 182.114   1
   4  16  20-68.2750 208.345   1
  -4 -16 -21-125.280 210.641   1
   4  16  21 200.258 238.345   1
  -4  17  20-34.8539 257.591   1
   4 -17 -20 358.400 235.887   1
  -4  17  18-72.4110 265.310   1
   4 -17 -18-169.198 215.092   1
  -4  17  16 296.930 284.051   1
   4 -17 -16-450.963 239.050   1
  -4  17  15 486.206 285.269   1
   4 -17 -15-34.9627 237.689   1
  -4  17  14-37.5519 250.084   1
   4 -17 -14 140.429 240.718   1
  -4  17  13 225.609 281.517   1
   4 -17 -13 316.295 241.473   1
  -4  17  12 301.314 275.023   1
   4 -17 -12 139.853 235.461   1
  -4  17  10 222.254 272.903   1
   4 -17 -10 309.803 251.589   1
  -4  17   9 401.208 267.650   1
   4 -17  -9 169.599 236.367   1
  -4  17   8 322.216 257.266   1
   4 -17  -8 233.727 236.892   1
  -4  17   7 174.917 261.691   1
  -4  17   6-170.419 224.718   1
   4 -17  -6 288.161 226.678   1
  -4  17   5 32.7297 208.090   1
   4 -17  -5 279.147 227.358   1
  -4  17   4 689.094 239.205   1
   4 -17  -4 654.968 220.672   1
  -4  17   3-357.831 201.574   1
   4 -17  -3 312.066 218.730   1
  -4  17   1 255.620 199.793   1
  -4  17   0 23.1207 173.002   1
   4  17   0 278.113 199.363   1
   4  17   2 116.564 207.203   1
  -4 -17  -2-27.1924 184.676   1
   4  17   3 183.734 232.692   1
  -4 -17  -3 142.986 218.161   1
   4  17   4 669.877 265.202   1
  -4 -17  -4 923.761 255.343   1
   4  17   5 99.0051 254.451   1
  -4 -17  -5 92.4846 220.215   1
   4  17   6 169.674 238.310   1
  -4 -17  -6 190.289 209.333   1
   4  17   7 381.550 246.471   1
  -4 -17  -7 356.345 235.314   1
   4  17   8 176.718 252.415   1
  -4 -17  -8-33.0044 217.598   1
   4  17   9 35.7479 241.672   1
  -4 -17  -9 167.412 217.405   1
   4  17  10 469.849 272.016   1
  -4 -17 -10 608.116 253.524   1
   4  17  11-145.703 246.249   1
  -4 -17 -11-68.0945 224.527   1
   4  17  12 256.134 264.702   1
  -4 -17 -12-102.405 221.576   1
   4  17  13 73.3047 256.015   1
  -4 -17 -13 68.2660 220.407   1
   4  17  15-108.900 264.047   1
  -4 -17 -15 542.026 249.548   1
   4  17  16-396.053 285.831   1
  -4 -17 -16 638.445 257.221   1
   4  17  17 639.913 280.399   1
  -4 -17 -17-132.930 231.395   1
   4  17  18 315.469 263.161   1
  -4 -17 -18-32.8425 232.613   1
   4  17  19 931.241 286.003   1
  -4 -17 -19-32.3396 227.105   1
   4  17  20 235.923 261.768   1
  -4 -17 -20-63.2589 237.400   1
   4 -18 -19 328.843 236.452   1
  -4  18  19 247.949 261.077   1
   4 -18 -17-34.1470 215.738   1
  -4  18  17 147.097 233.621   1
   4 -18 -15-34.9950 214.869   1
  -4  18  15-75.3985 248.537   1
   4 -18 -14 211.559 241.928   1
  -4  18  14 113.964 261.844   1
   4 -18 -13-35.3836 236.654   1
  -4  18  13 913.834 297.596   1
   4 -18 -12 177.083 226.748   1
  -4  18  12 381.047 271.370   1
   4 -18 -11 35.2687 225.373   1
  -4  18  11 227.502 275.523   1
   4 -18  -9 486.925 252.241   1
  -4  18   9 111.716 266.542   1
   4 -18  -8 34.4107 230.305   1
  -4  18   8 73.4365 265.622   1
  -4  18   7 144.147 244.867   1
  -4  18   5 134.984 220.316   1
   4  18   4 32.9336 211.500   1
   4  18   5-203.942 225.523   1
   4  18   6 523.035 247.619   1
   4  18   7 355.865 254.497   1
  -4 -18  -7 132.712 222.462   1
   4  18   8-180.720 258.489   1
  -4 -18  -8 606.700 248.308   1
   4  18   9 73.1328 266.326   1
  -4 -18  -9 545.045 238.698   1
   4  18  11-147.954 267.608   1
  -4 -18 -11-34.4664 237.465   1
   4  18  12 185.164 260.980   1
  -4 -18 -12-172.509 236.541   1
   4  18  13 147.633 243.628   1
  -4 -18 -13 275.511 223.876   1
   4  18  14 403.262 284.107   1
  -4 -18 -14 582.555 246.457   1
   4  18  15-72.7047 267.377   1
  -4 -18 -15 68.1507 228.041   1
   4  18  16 35.9585 260.351   1
  -4 -18 -16 842.305 242.046   1
   4  18  17-213.037 254.887   1
  -4 -18 -17-166.420 229.529   1
   4  18  18-243.851 248.787   1
  -4 -18 -18 98.0722 199.544   1
   4  18  19 306.803 241.315   1
  -4 -18 -19-191.926 195.235   1
   4  19  12 224.139 267.084   1
   4  19  13 371.701 261.676   1
   4  19  14 369.069 257.487   1
   4  19  15-291.923 265.618   1
   5   0 -26 627.629 267.258   1
  -5   0  25 334.763 263.493   1
   5   0 -25 34.9194 251.725   1
  -5   0  24 185.489 234.758   1
   5   0 -24 278.141 231.923   1
  -5   0  23 36.8655 246.750   1
   5   0 -23-172.177 243.794   1
  -5   0  22 876.283 278.365   1
   5   0 -22 341.054 260.320   1
  -5   0  21 144.227 242.502   1
   5   0 -21-201.924 245.503   1
  -5   0  20 567.314 265.264   1
   5   0 -20 1290.58 288.992   1
  -5   0  19 486.280 288.724   1
   5   0 -19 259.365 255.392   1
  -5   0  18 1052.62 324.067   1
   5   0 -18 2053.46 323.148   1
  -5   0  17 33.0474 274.040   1
   5   0 -17 153.686 244.832   1
  -5   0  16 2146.49 348.614   1
   5   0 -16 2414.71 343.306   1
  -5   0  15-185.552 283.154   1
   5   0 -15 317.561 257.965   1
  -5   0  14 2292.70 321.625   1
   5   0 -14 2029.56 302.529   1
  -5   0  13 456.894 270.360   1
   5   0 -13 266.847 236.618   1
  -5   0  12-54.6280 267.490   1
   5   0 -12 332.982 230.938   1
   5   0 -10 35133.4 2126.56   1
  -5   0  10 34311.3 2127.10   1
  -5   0   9-46.6063 202.326   1
   5   0  -9 22.1222 180.421   1
  -5   0   8 2042.02 281.295   1
   5   0  -8 1861.25 260.636   1
  -5   0   7 83.1590 194.440   1
   5   0  -7 157.861 187.352   1
   5   0  -6 18048.0 1097.50   1
  -5   0   6 16572.4 1097.24   1
   5   0  -5 281.900 214.106   1
  -5   0   5 127.807 211.272   1
   5   0  -4 19485.8 1182.58   1
  -5   0   4 18263.2 1179.16   1
   5   0  -3 210.760 202.262   1
  -5   0   3-131.969 182.826   1
  -5   0   2 45368.6 2657.17   1
   5   0  -2 43433.6 2650.06   1
  -5   0   1 61.8649 187.091   1
   5   0  -1-45.1507 176.740   1
  -5   0   0-30.8015 173.435   1
   5   0   0 29.6615 183.967   1
  -5   0  -1 15.2344 201.648   1
   5   0   1 89.2904 181.949   1
  -5   0  -2 42545.1 2598.36   1
   5   0   2 44056.6 2592.95   1
  -5   0  -3 48.1013 198.316   1
   5   0   3-48.4784 203.601   1
  -5   0  -4 17851.2 1075.57   1
   5   0   4 16335.0 1076.02   1
   5   0   5 71.0362 214.225   1
  -5   0  -5 87.4910 204.214   1
  -5   0  -6 17882.4 1090.31   1
   5   0   6 16540.0 1089.36   1
   5   0   7 98.3248 202.922   1
  -5   0  -7-230.551 207.928   1
   5   0   8 1933.62 289.981   1
  -5   0  -8 1890.86 259.804   1
   5   0   9 135.032 193.265   1
  -5   0  -9 149.107 187.290   1
  -5   0 -10 31926.1 1981.01   1
   5   0  10 32672.7 1988.19   1
  -5   0 -11 70.6436 208.071   1
   5   0  11 75.8840 215.090   1
  -5   0 -12 24.9962 219.648   1
   5   0  12 188.747 222.903   1
  -5   0 -13 235.595 249.351   1
  -5   0 -14 1902.74 312.945   1
   5   0  14 2534.50 339.558   1
  -5   0 -15 533.639 247.758   1
   5   0  15-89.2615 243.818   1
   5   0  16 1075.50 262.368   1
  -5   0 -17-60.9044 257.320   1
   5   0  17 158.996 243.304   1
  -5   0 -18 1475.10 304.336   1
   5   0  18 2289.37 318.526   1
   5   0  19 67.2617 246.525   1
  -5   0 -19 257.081 261.378   1
   5   0  20 759.809 265.932   1
  -5   0 -20 945.652 264.415   1
   5   0  21-106.095 236.705   1
  -5   0 -21-32.9816 224.010   1
   5   0  22 607.589 267.914   1
  -5   0 -22 467.644 255.527   1
   5   0  23 251.825 264.235   1
  -5   0 -23 404.262 252.567   1
   5   0  24 398.883 274.733   1
  -5   0 -24 168.823 246.828   1
   5   0  25 290.386 233.902   1
  -5   0 -25 372.434 251.808   1
   5  -1 -26 515.950 266.319   1
  -5   1  26 330.289 251.657   1
   5  -1 -25 275.347 263.445   1
   5   1 -25 70.5795 230.388   1
  -5   1  25 73.6944 255.119   1
   5   1 -24-210.481 249.443   1
  -5  -1  24 112.056 263.256   1
   5   1 -23 208.640 250.754   1
   5  -1 -23 480.137 233.206   1
  -5   1  23 36.7607 242.627   1
  -5  -1  23 37.0327 250.561   1
   5  -1 -22-33.9828 249.116   1
  -5   1  22 1022.98 306.801   1
   5   1 -21-33.7437 251.290   1
  -5  -1  21 251.955 261.527   1
   5   1 -20 593.740 286.214   1
   5  -1 -20 927.679 297.402   1
  -5  -1  20 1376.52 306.155   1
  -5   1  20 1674.08 316.923   1
   5   1 -19 483.476 258.231   1
   5  -1 -19 391.019 255.578   1
  -5  -1  19-69.0092 247.101   1
  -5   1  19 490.714 267.794   1
   5  -1 -18 1276.09 283.988   1
  -5   1  18 617.657 266.273   1
   5   1 -17 213.362 237.268   1
  -5  -1  17 358.710 257.460   1
   5   1 -16 442.272 254.257   1
   5  -1 -16 241.942 225.755   1
  -5  -1  16 220.875 243.780   1
  -5   1  16 227.718 264.933   1
   5   1 -15 2824.27 357.215   1
   5  -1 -15 3134.91 340.333   1
  -5  -1  15 2707.03 359.276   1
  -5   1  15 3119.84 357.779   1
   5   1 -14 1644.74 276.272   1
   5  -1 -14 1385.85 294.482   1
  -5  -1  14 1723.97 279.905   1
  -5   1  14 1612.26 321.034   1
   5  -1 -13 23006.7 1433.65   1
  -5   1  13 21750.1 1432.98   1
   5   1 -13 21936.2 1423.37   1
  -5  -1  13 23203.3 1435.85   1
  -5   1  12 28350.0 1787.15   1
   5  -1 -12 28788.3 1779.53   1
   5   1 -11 7308.17 560.147   1
  -5  -1  11 7836.67 574.789   1
  -5   1  10 355.847 199.290   1
  -5  -1  10 812.459 239.414   1
   5  -1 -10 858.278 223.058   1
   5   1 -10 817.339 224.787   1
   5   1  -9 2670.38 316.256   1
   5  -1  -9 3612.80 338.294   1
  -5   1   9 3903.51 364.429   1
  -5  -1   9 3695.61 344.073   1
   5   1  -8 3379.00 338.056   1
   5  -1  -8 3792.58 344.745   1
  -5  -1   8 3603.78 342.678   1
  -5   1   8 3043.61 342.406   1
   5   1  -7 3724.04 371.795   1
   5  -1  -7 4826.92 394.741   1
  -5  -1   7 4386.35 381.788   1
   5  -1  -6 3169.68 331.902   1
   5   1  -6 4404.44 339.571   1
  -5  -1   6 3790.11 340.021   1
  -5   1   6 3259.49 349.599   1
  -5   1   5 3396.45 336.387   1
   5  -1  -5 3417.16 317.218   1
   5   1  -5 3619.00 322.059   1
  -5  -1   5 3294.97 313.152   1
   5  -1  -4 102698. 5982.11   1
   5   1  -4 106057. 5979.73   1
  -5   1   4 97771.4 5981.06   1
  -5  -1   4 98779.2 5977.40   1
   5  -1  -3 4682.48 362.666   1
  -5   1   3 3924.22 365.089   1
   5   1  -3 3824.79 359.072   1
  -5  -1   3 4591.18 370.919   1
   5   1  -2 40884.0 2475.38   1
   5  -1  -2 43175.5 2479.86   1
  -5  -1   2 40233.8 2475.99   1
  -5   1   2 41119.9 2480.82   1
  -5  -1   1 668.895 219.940   1
   5   1  -1 737.720 213.324   1
   5  -1  -1 575.316 190.379   1
  -5   1   1 683.174 228.138   1
   5  -1   0 50695.4 2818.95   1
   5   1   0 47647.8 2815.90   1
  -5   1   0 40865.1 2816.86   1
  -5  -1   0 49705.2 2819.76   1
  -5  -1  -1 323.873 200.698   1
  -5   1  -1 642.794 204.613   1
   5   1   1 669.765 205.550   1
   5  -1   1 799.186 203.980   1
   5  -1   2 40649.7 2372.55   1
  -5  -1  -2 39310.8 2377.82   1
   5   1   2 40857.6 2375.37   1
  -5   1  -2 37374.4 2371.77   1
  -5  -1  -3 4572.34 377.228   1
  -5   1  -3 4381.26 373.470   1
   5   1   3 5094.35 375.579   1
   5  -1   3 4740.27 375.490   1
  -5  -1  -4 102231. 5749.33   1
  -5   1  -4 94025.0 5743.29   1
   5  -1   4 94938.9 5741.59   1
   5   1   4 98586.1 5749.09   1
   5  -1   5 3319.84 310.653   1
   5   1   5 3328.53 333.726   1
  -5   1  -5 3232.98 310.477   1
  -5  -1  -5 3440.90 324.974   1
   5  -1   6 3932.55 330.815   1
  -5   1  -6 3824.12 327.080   1
   5   1   6 3654.77 355.145   1
  -5  -1  -6 3375.35 325.475   1
   5  -1   7 5392.48 394.767   1
   5   1   7 4112.13 400.962   1
  -5  -1  -7 4650.99 397.408   1
  -5   1  -7 4500.93 379.769   1
  -5  -1  -8 3140.82 308.344   1
  -5   1  -8 2705.51 289.559   1
   5  -1   8 3037.75 311.090   1
   5   1   8 3417.18 316.366   1
  -5  -1  -9 3017.29 309.521   1
  -5   1  -9 2817.29 296.241   1
   5  -1   9 3001.35 307.781   1
   5   1   9 2421.66 322.314   1
  -5  -1 -10 460.643 195.750   1
  -5   1 -10 456.148 212.769   1
   5   1  10 417.170 199.086   1
   5  -1  10 805.147 229.220   1
  -5   1 -11 7343.24 521.429   1
   5  -1  11 6308.80 520.130   1
  -5  -1 -12 27670.1 1607.40   1
   5   1  12 23503.6 1600.87   1
   5  -1  13 22461.9 1433.08   1
   5   1  13 22167.9 1440.05   1
  -5  -1 -13 22990.8 1435.09   1
  -5   1 -14 1969.07 285.281   1
  -5  -1 -14 1687.38 286.898   1
   5  -1  14 2094.89 305.782   1
   5   1  14 1499.05 284.221   1
  -5   1 -15 3143.25 338.791   1
  -5  -1 -15 2512.66 334.831   1
   5  -1  15 2979.17 344.552   1
   5   1  15 2571.70 357.582   1
   5  -1  16 332.805 255.859   1
   5   1  16 31.1940 253.782   1
  -5   1 -17 511.112 242.203   1
   5  -1  17-94.1755 235.875   1
  -5  -1 -18 601.980 250.423   1
   5   1  18 627.589 255.238   1
   5   1  19 236.430 284.062   1
   5  -1  19 166.898 240.966   1
  -5   1 -19 446.554 239.905   1
  -5  -1 -19 226.949 265.783   1
   5   1  20 1283.64 295.756   1
   5  -1  20 1375.15 306.397   1
  -5   1 -20 1168.59 277.429   1
  -5  -1 -20 1899.80 316.431   1
   5  -1  21 422.163 262.579   1
  -5   1 -21 230.471 243.866   1
   5   1  22 392.670 238.117   1
  -5  -1 -22 100.124 231.380   1
   5  -1  23 216.620 243.213   1
   5   1  23 214.992 235.421   1
  -5   1 -23 337.334 243.383   1
  -5  -1 -23 201.463 238.097   1
   5  -1  24 72.9932 250.523   1
   5   1  24 216.093 252.978   1
  -5   1 -24 577.536 248.127   1
  -5  -1 -24-33.5967 237.089   1
   5   1  25 324.275 259.935   1
  -5  -1 -25 201.353 213.678   1
   5   1  26 286.426 235.687   1
  -5  -1 -26 401.501 241.849   1
   5  -2 -27-67.3303 227.569   1
  -5   2  27 251.439 213.997   1
   5  -2 -26 474.574 239.758   1
  -5   2  26 217.780 214.436   1
   5  -2 -25-204.721 258.113   1
  -5   2  25 36.5710 263.470   1
   5  -2 -24 410.530 265.751   1
   5   2 -24-35.4369 231.300   1
  -5   2  24-36.6684 258.494   1
  -5  -2  24 112.257 240.384   1
   5  -2 -23 340.922 229.765   1
   5   2 -23 595.777 261.287   1
  -5   2  23 293.257 248.022   1
  -5  -2  23 739.940 281.132   1
   5  -2 -22 33.9870 251.874   1
   5   2 -22 620.294 267.448   1
  -5   2  22 182.818 267.538   1
  -5  -2  22 621.273 262.939   1
   5  -2 -21 101.061 228.767   1
   5   2 -21 67.6552 238.393   1
  -5   2  21 108.731 258.816   1
  -5  -2  21-287.101 254.036   1
   5  -2 -20-33.3160 263.944   1
   5   2 -20 99.1606 247.608   1
  -5   2  20 717.763 294.120   1
  -5  -2  20 422.411 258.364   1
   5  -2 -19 196.773 222.751   1
   5   2 -19 225.623 222.058   1
  -5   2  19 176.625 244.494   1
  -5  -2  19-343.086 235.253   1
   5  -2 -18 160.815 248.381   1
  -5   2  18 485.055 281.079   1
  -5  -2  18 166.652 244.606   1
   5  -2 -17 1698.10 321.141   1
   5   2 -17 2213.76 311.139   1
  -5  -2  17 1871.68 327.820   1
   5  -2 -16 2696.67 352.984   1
   5   2 -16 2486.57 347.375   1
  -5   2  16 2640.57 370.437   1
  -5  -2  16 2958.03 359.944   1
   5  -2 -15 446.426 248.845   1
   5   2 -15 84.5179 216.139   1
  -5   2  15 192.307 274.628   1
  -5  -2  15 418.210 260.619   1
   5  -2 -14 2505.47 331.954   1
  -5   2  14 2636.12 347.320   1
  -5  -2  14 3281.39 360.129   1
   5  -2 -13 2525.34 353.485   1
   5   2 -13 2610.07 325.949   1
  -5   2  13 1764.73 343.162   1
  -5  -2  13 2693.68 336.160   1
   5  -2 -12 186.722 227.647   1
  -5   2  12 114.767 236.494   1
   5  -2 -11 4589.31 411.459   1
  -5  -2  11 5073.99 419.220   1
   5   2 -11 5138.15 411.048   1
  -5   2  11 4386.56 425.622   1
   5   2 -10 15900.1 1033.40   1
  -5  -2  10 16125.3 1039.85   1
  -5   2   9 1093.14 261.534   1
  -5  -2   9 1203.50 229.365   1
   5  -2  -9 396.081 236.962   1
   5   2  -9 879.976 212.939   1
  -5   2   8 14908.7 887.111   1
  -5  -2   8 11833.0 869.664   1
   5  -2  -8 12740.4 876.016   1
   5   2  -8 13135.8 859.090   1
  -5  -2   7 11507.9 753.835   1
  -5   2   7 11370.5 771.465   1
   5  -2  -7 9800.55 759.763   1
   5   2  -7 12545.4 754.664   1
  -5   2   6 791.611 229.034   1
  -5  -2   6 382.439 187.092   1
   5  -2  -6 755.942 232.498   1
   5   2  -6 302.664 177.554   1
  -5   2   5 236.394 214.596   1
  -5  -2   5 104.320 194.354   1
   5  -2  -5 169.118 213.702   1
   5   2  -5 203.222 185.589   1
   5  -2  -4 25639.8 1552.25   1
  -5   2   4 25206.4 1559.58   1
  -5  -2   4 24304.1 1544.76   1
   5   2  -4 25942.0 1546.16   1
  -5   2   3 364.793 212.025   1
  -5  -2   3 63.6277 186.547   1
   5  -2  -3 152.008 199.939   1
   5   2  -3 233.209 188.131   1
   5  -2  -2 63659.2 3745.26   1
  -5   2   2 66204.8 3747.63   1
   5   2  -2 62272.2 3740.10   1
  -5  -2   2 60177.6 3742.30   1
   5   2  -1 10491.6 738.477   1
   5  -2  -1 11774.1 747.695   1
  -5  -2   1 11042.8 746.352   1
  -5   2   1 12672.9 754.673   1
   5  -2   0 74.7475 198.603   1
  -5   2   0-15.3152 200.111   1
  -5  -2   0 46.3736 181.531   1
   5   2   0-15.2429 168.939   1
   5   2   1 11404.7 740.763   1
  -5   2  -1 11881.1 743.434   1
  -5  -2  -1 10724.2 744.145   1
   5  -2   1 11547.0 736.476   1
   5   2   2 62232.8 3697.45   1
  -5   2  -2 62614.6 3691.61   1
   5  -2   2 60561.5 3686.90   1
  -5  -2  -2 63521.2 3698.10   1
   5  -2   3-15.0856 159.957   1
  -5  -2  -3 203.450 161.422   1
  -5   2  -3 260.192 182.470   1
   5   2   3 86.1905 174.244   1
  -5   2  -4 22402.9 1467.12   1
  -5  -2  -4 24218.4 1480.24   1
   5  -2   4 23846.3 1467.75   1
   5   2   4 25739.0 1484.58   1
  -5  -2  -5 55.4843 186.433   1
  -5   2  -5 97.6794 155.292   1
   5  -2   5 215.033 179.709   1
   5   2   5-76.7948 204.209   1
  -5   2  -6 616.269 187.792   1
  -5  -2  -6 859.090 228.173   1
   5   2   6 744.092 230.606   1
   5  -2   6 420.360 182.905   1
  -5  -2  -7 9472.71 709.395   1
  -5   2  -7 10610.8 697.501   1
   5   2   7 10461.2 721.583   1
   5  -2   7 10715.6 697.128   1
  -5   2  -8 12566.8 865.316   1
  -5  -2  -8 14144.8 879.977   1
   5  -2   8 14222.9 873.037   1
   5   2   8 12243.4 880.766   1
   5   2   9 793.671 249.562   1
   5  -2   9 902.461 218.539   1
  -5   2  -9 1072.15 206.244   1
  -5  -2  -9 953.703 232.418   1
  -5   2 -10 16564.0 1055.66   1
   5  -2  10 16274.0 1062.31   1
   5   2  11 4182.20 420.597   1
  -5  -2 -11 5294.95 437.692   1
  -5   2 -11 4657.32 403.572   1
   5  -2  11 4908.22 429.769   1
  -5  -2 -12 631.703 237.172   1
  -5   2 -12 70.9861 202.623   1
   5   2  12 368.375 248.872   1
   5  -2  12 280.744 223.652   1
  -5  -2 -13 2461.64 328.244   1
   5   2  13 2126.31 320.143   1
  -5   2 -14 2862.06 324.246   1
  -5  -2 -14 3694.75 373.251   1
   5   2  14 3566.53 391.254   1
   5  -2  14 2508.35 351.311   1
  -5   2 -15 216.091 227.557   1
  -5  -2 -15 29.0303 200.008   1
   5  -2  15-57.2322 250.671   1
   5   2  15 92.2876 209.948   1
   5  -2  16 3007.63 355.455   1
  -5   2 -17 1512.36 288.683   1
  -5  -2 -17 1278.65 285.448   1
   5   2  17 1530.52 292.161   1
   5  -2  17 1547.91 303.804   1
  -5   2 -18 185.055 221.148   1
  -5  -2 -18 95.8913 238.806   1
   5  -2  18 479.003 253.290   1
   5   2  18 699.962 269.846   1
   5   2  19 135.940 258.056   1
   5  -2  19 264.973 254.386   1
  -5   2 -19 126.560 243.921   1
   5   2  20 69.6489 261.336   1
   5  -2  20 103.608 241.202   1
  -5   2 -20-31.9583 227.221   1
  -5  -2 -20-164.391 245.757   1
   5  -2  21 140.395 236.103   1
   5   2  21 106.417 251.146   1
  -5  -2 -21 33.0803 260.691   1
  -5   2 -21 65.6778 235.574   1
   5   2  22 748.970 275.321   1
   5  -2  22 890.457 266.656   1
  -5   2 -22 300.390 256.057   1
  -5  -2 -22 599.992 255.728   1
   5  -2  23 253.597 243.855   1
   5   2  23-35.7014 236.762   1
  -5   2 -23 169.018 226.449   1
  -5  -2 -23 334.538 257.111   1
   5   2  24 429.668 227.501   1
  -5   2 -24 580.916 262.565   1
  -5  -2 -24 267.208 238.722   1
   5   2  25 357.168 233.161   1
  -5  -2 -25-99.8170 243.840   1
  -5  -2 -27 362.236 241.144   1
   5  -3 -28 97.9661 221.833   1
   5  -3 -26 536.501 255.951   1
  -5   3  26 359.444 251.285   1
   5  -3 -25 303.888 257.419   1
  -5   3  25 508.339 271.330   1
   5  -3 -24 610.683 257.013   1
  -5   3  24 291.826 250.360   1
   5   3 -23 246.144 253.351   1
  -5  -3  23-37.0332 236.615   1
   5  -3 -22 339.254 262.728   1
   5   3 -22-34.5747 240.637   1
  -5   3  22 109.734 280.075   1
  -5  -3  22 364.400 266.056   1
   5  -3 -21-101.229 230.258   1
   5   3 -21-33.8532 233.200   1
  -5   3  21 36.3464 239.613   1
  -5  -3  21 356.713 248.009   1
   5   3 -20 792.438 279.286   1
  -5  -3  20 1670.09 295.186   1
   5  -3 -19 892.287 258.885   1
   5   3 -19 1188.56 275.360   1
  -5   3  19 530.500 252.233   1
  -5  -3  19 949.175 276.583   1
   5  -3 -18 942.702 264.566   1
   5   3 -18 591.464 262.769   1
  -5   3  18 521.581 282.597   1
  -5  -3  18 624.080 285.442   1
   5   3 -17 60.1061 245.450   1
   5  -3 -17 318.532 278.490   1
  -5   3  17 136.286 301.279   1
  -5  -3  17 379.799 247.033   1
   5   3 -16 404.894 240.012   1
  -5  -3  16 609.435 254.318   1
   5  -3 -15 1967.55 318.981   1
   5   3 -15 1330.75 261.715   1
  -5  -3  15 1808.58 287.357   1
   5  -3 -14 3994.63 417.713   1
  -5  -3  14 4229.54 422.518   1
  -5   3  14 4115.87 437.008   1
   5   3 -14 4828.00 409.123   1
  -5   3  13 1852.87 311.817   1
   5  -3 -13 1448.23 308.358   1
  -5   3  12-88.1306 244.377   1
  -5  -3  12 151.364 218.438   1
   5  -3 -12 136.370 230.497   1
   5   3 -12 96.0745 217.006   1
  -5  -3  11 95.5603 211.051   1
  -5   3  11 84.4525 273.586   1
   5   3 -11-22.8115 189.727   1
   5  -3 -11-104.678 229.869   1
   5   3 -10 193.339 198.424   1
   5  -3 -10 349.976 237.349   1
  -5  -3  10 180.142 207.970   1
  -5   3  10-134.369 238.256   1
  -5  -3   9 12165.6 789.040   1
   5   3  -9 11609.4 778.831   1
   5  -3  -9 11226.9 791.450   1
  -5   3   9 12080.9 806.804   1
  -5  -3   8 21246.2 1331.09   1
  -5   3   8 21736.8 1357.60   1
   5   3  -8 22415.5 1333.66   1
   5  -3  -8 19902.1 1344.13   1
   5  -3  -7 15701.6 1062.50   1
   5   3  -7 18274.1 1058.74   1
  -5  -3   7 16065.3 1053.21   1
  -5   3   7 16335.5 1075.82   1
   5   3  -6 29543.8 1834.11   1
   5  -3  -6 32050.5 1854.59   1
  -5   3   6 29774.4 1853.46   1
  -5  -3   6 29644.8 1835.92   1
   5  -3  -5 20998.7 1361.53   1
   5   3  -5 22866.8 1350.23   1
  -5  -3   5 21609.1 1346.34   1
  -5   3   5 21804.3 1369.77   1
   5  -3  -4 20847.4 1294.71   1
  -5   3   4 20701.3 1293.56   1
   5   3  -4 20717.1 1275.53   1
  -5  -3   4 20358.7 1276.85   1
  -5  -3   3 766.466 194.572   1
   5   3  -3 945.681 205.558   1
   5  -3  -3 1017.32 215.427   1
  -5   3   3 1115.91 233.674   1
  -5  -3   2 1518.24 211.647   1
   5  -3  -2 1211.55 238.533   1
   5   3  -2 1208.93 203.040   1
  -5   3   2 1406.94 234.823   1
  -5  -3   1 72820.5 4425.26   1
  -5   3   1 76694.2 4430.55   1
   5  -3  -1 74421.8 4429.30   1
   5   3  -1 75308.4 4425.71   1
   5   3   0 62710.6 3786.98   1
  -5   3   0 66604.1 3788.70   1
  -5  -3   0 61243.8 3786.98   1
   5  -3   0 64733.2 3788.69   1
   5   3   1 69352.0 4279.79   1
  -5   3  -1 71645.7 4275.12   1
   5  -3   1 75448.5 4274.30   1
  -5  -3  -1 71995.4 4279.56   1
   5  -3   2 1498.33 204.080   1
   5   3   2 1204.39 224.294   1
  -5   3  -2 1487.71 225.614   1
  -5  -3  -2 1465.00 221.029   1
   5  -3   3 1063.99 193.211   1
  -5  -3  -3 1341.97 206.046   1
   5   3   3 1488.48 221.804   1
  -5   3  -3 1003.98 205.733   1
  -5  -3  -4 20611.9 1239.65   1
  -5   3  -4 18969.3 1223.92   1
   5  -3   4 18922.5 1222.27   1
   5   3   4 21041.4 1249.64   1
   5   3   5 19885.1 1301.99   1
  -5  -3  -5 19232.1 1297.65   1
  -5   3  -5 20760.8 1284.33   1
   5  -3   5 22892.8 1288.78   1
   5   3   6 26661.0 1723.27   1
  -5   3  -6 26514.6 1700.62   1
  -5  -3  -6 28001.6 1722.83   1
   5  -3   6 30846.3 1711.74   1
   5   3   7 15715.7 1027.87   1
  -5   3  -7 16818.8 1002.66   1
  -5  -3  -7 13641.2 1010.66   1
   5  -3   7 16633.9 1005.23   1
   5   3   8 20345.7 1300.73   1
   5  -3   8 20252.0 1276.43   1
  -5   3  -8 20478.9 1272.67   1
  -5  -3  -8 20628.7 1294.80   1
   5  -3   9 12344.3 808.531   1
   5   3   9 11481.3 826.451   1
  -5   3  -9 12144.1 798.193   1
  -5  -3  -9 12546.0 820.903   1
  -5   3 -10-20.3384 181.725   1
   5  -3  10 128.995 193.688   1
  -5   3 -11 64.4013 202.164   1
  -5  -3 -11-284.699 235.683   1
   5  -3  11-91.6018 202.309   1
   5   3  11 307.136 243.847   1
  -5  -3 -12 134.871 239.648   1
  -5   3 -12-91.8446 194.612   1
   5  -3  12-49.5425 223.146   1
   5   3  12 173.817 260.965   1
  -5  -3 -13 1871.88 307.049   1
   5   3  13 1487.83 332.765   1
   5  -3  14 4628.22 387.567   1
  -5  -3 -14 3412.31 372.769   1
  -5   3 -14 4736.75 391.963   1
   5   3  14 2766.16 376.466   1
  -5  -3 -15 1473.40 316.366   1
  -5   3 -15 1956.83 269.518   1
   5  -3  15 1484.63 272.134   1
[truncated: 870,703 more chars]
