# Supplementary material for: Structural insight into the cooperativity of spin crossover compounds
Source: Acta Crystallogr B Struct Sci Cryst Eng Mater. 2023 Aug 11;79(Pt 5):354–67. doi: 10.1107/S2052520623005814 (PMC10552598; doi:10.1107/S2052520623005814)
Supplement: Supplementary file 5 [file b-79-00354-sup5.zip › Bia_Portho_240K.cif]

data_Bia_dw4400_240K
 
_audit_creation_method            'SHELXL-2019/2'
_shelx_SHELXL_version_number      '2019/2'
_chemical_name_systematic         ?
_chemical_name_common             ?
_chemical_melting_point           ?
_chemical_formula_moiety          ?
_chemical_formula_sum
 'C10.86 H8 Fe0.29 N1.71 S0.57' 
_chemical_formula_weight          196.75

loop_
 _atom_type_symbol
 _atom_type_description
 _atom_type_scat_dispersion_real
 _atom_type_scat_dispersion_imag
 _atom_type_scat_source
 'Fe'  'Fe'   0.3265   0.6960
 'International Tables Vol C Tables 4.2.6.8 and 6.1.1.4'
 'C'  'C'   0.0024   0.0013
 'International Tables Vol C Tables 4.2.6.8 and 6.1.1.4'
 'H'  'H'   0.0000   0.0000
 'International Tables Vol C Tables 4.2.6.8 and 6.1.1.4'
 'N'  'N'   0.0049   0.0027
 'International Tables Vol C Tables 4.2.6.8 and 6.1.1.4'
 'S'  'S'   0.1051   0.1002
 'International Tables Vol C Tables 4.2.6.8 and 6.1.1.4'
 
_space_group_crystal_system       orthorhombic
_space_group_IT_number            56
_space_group_name_H-M_alt         'P c c n'
_space_group_name_Hall            '-P 2ab 2ac'
 
_shelx_space_group_comment
;
The symmetry employed for this shelxl refinement is uniquely defined
by the following loop, which should always be used as a source of
symmetry information in preference to the above space-group names.
They are only intended as comments.
;
 
loop_
 _space_group_symop_operation_xyz
 'x, y, z'
 '-x+1/2, -y+1/2, z'
 '-x, y+1/2, -z+1/2'
 'x+1/2, -y, -z+1/2'
 '-x, -y, -z'
 'x-1/2, y-1/2, -z'
 'x, -y-1/2, z-1/2'
 '-x-1/2, y, z-1/2'
 
_cell_length_a                    12.9347(4)
_cell_length_b                    15.0560(5)
_cell_length_c                    17.6127(4)
_cell_angle_alpha                 90
_cell_angle_beta                  90
_cell_angle_gamma                 90
_cell_volume                      3429.98(17)
_cell_formula_units_Z             14
_cell_measurement_temperature     240(2)
_cell_measurement_reflns_used     3380
_cell_measurement_theta_min       1.9030
_cell_measurement_theta_max       22.6840
 
_exptl_crystal_description        irregular
_exptl_crystal_colour             ?
_exptl_crystal_density_meas       ?
_exptl_crystal_density_method     ?
_exptl_crystal_density_diffrn     1.334          
_exptl_crystal_F_000              1424
_exptl_transmission_factor_min    ?
_exptl_transmission_factor_max    ?
_exptl_crystal_size_max           ?
_exptl_crystal_size_mid           ?
_exptl_crystal_size_min           ?
_exptl_absorpt_coefficient_mu     0.438
_shelx_estimated_absorpt_T_min    ?
_shelx_estimated_absorpt_T_max    ?
_exptl_absorpt_correction_type    ?
_exptl_absorpt_correction_T_min   ?
_exptl_absorpt_correction_T_max   ?
_exptl_absorpt_process_details    ?
_exptl_absorpt_special_details    ?
_diffrn_ambient_temperature       293(2)
_diffrn_radiation_wavelength      0.65524
_diffrn_radiation_type            Synchrotron
_diffrn_source                    ?
_diffrn_measurement_device_type   '4-circle diffractometer'
_diffrn_measurement_method        ?
_diffrn_detector_area_resol_mean  ?
_diffrn_reflns_number             36082
_diffrn_reflns_av_unetI/netI      0.0679
_diffrn_reflns_av_R_equivalents   0.0902
_diffrn_reflns_limit_h_min        -20
_diffrn_reflns_limit_h_max        20
_diffrn_reflns_limit_k_min        -18
_diffrn_reflns_limit_k_max        19
_diffrn_reflns_limit_l_min        -28
_diffrn_reflns_limit_l_max        28
_diffrn_reflns_theta_min          1.914
_diffrn_reflns_theta_max          33.020
_diffrn_reflns_theta_full         23.150
_diffrn_measured_fraction_theta_max   0.826
_diffrn_measured_fraction_theta_full  0.985
_diffrn_reflns_Laue_measured_fraction_max    0.826
_diffrn_reflns_Laue_measured_fraction_full   0.985
_diffrn_reflns_point_group_measured_fraction_max   0.826
_diffrn_reflns_point_group_measured_fraction_full  0.985
_reflns_number_total              6824
_reflns_number_gt                 3432
_reflns_threshold_expression      'I > 2\s(I)'
_reflns_Friedel_coverage          0.000
_reflns_Friedel_fraction_max      .
_reflns_Friedel_fraction_full     .
 
_reflns_special_details
;
 Reflections were merged by SHELXL according to the crystal
 class for the calculation of statistics and refinement.
 
 _reflns_Friedel_fraction is defined as the number of unique
 Friedel pairs measured divided by the number that would be
 possible theoretically, ignoring centric projections and
 systematic absences.
;
 
_computing_data_collection        ?
_computing_cell_refinement        ?
_computing_data_reduction         ?
_computing_structure_solution     ?
_computing_structure_refinement 'SHELXL-2019/2 (Sheldrick, 2019)'
_computing_molecular_graphics     ?
_computing_publication_material   ?
_refine_special_details           ?
_refine_ls_structure_factor_coef  Fsqd
_refine_ls_matrix_type            full
_refine_ls_weighting_scheme       calc
_refine_ls_weighting_details
'w=1/[\s^2^(Fo^2^)+(0.0270P)^2^+1.8847P] where P=(Fo^2^+2Fc^2^)/3'
_atom_sites_solution_primary      ?
_atom_sites_solution_secondary    ?
_atom_sites_solution_hydrogens    geom
_refine_ls_hydrogen_treatment     constr
_refine_ls_extinction_method      none
_refine_ls_extinction_coef        .
_refine_ls_number_reflns          6824
_refine_ls_number_parameters      213
_refine_ls_number_restraints      0
_refine_ls_R_factor_all           0.1831
_refine_ls_R_factor_gt            0.0942
_refine_ls_wR_factor_ref          0.1687
_refine_ls_wR_factor_gt           0.1419
_refine_ls_goodness_of_fit_ref    1.131
_refine_ls_restrained_S_all       1.131
_refine_ls_shift/su_max           0.001
_refine_ls_shift/su_mean          0.000
 
loop_
 _atom_site_label
 _atom_site_type_symbol
 _atom_site_fract_x
 _atom_site_fract_y
 _atom_site_fract_z
 _atom_site_U_iso_or_equiv
 _atom_site_adp_type
 _atom_site_occupancy
 _atom_site_site_symmetry_order  
 _atom_site_calc_flag
 _atom_site_refinement_flags_posn
 _atom_site_refinement_flags_adp
 _atom_site_refinement_flags_occupancy
 _atom_site_disorder_assembly
 _atom_site_disorder_group
Fe01 Fe 0.750000 0.750000 0.57691(3) 0.05228(17) Uani 1 2 d S T P . .
S002 S 0.91073(9) 0.55730(8) 0.39534(5) 0.0917(4) Uani 1 1 d . . . . .
N003 N 0.7451(2) 0.84413(15) 0.67535(13) 0.0554(5) Uani 1 1 d . . . . .
N004 N 0.8015(2) 0.66088(19) 0.49704(14) 0.0694(7) Uani 1 1 d . . . . .
N005 N 0.91067(19) 0.79613(17) 0.59449(13) 0.0576(6) Uani 1 1 d . . . . .
C006 C 0.6564(2) 0.86080(19) 0.72108(16) 0.0543(7) Uani 1 1 d . . . . .
C007 C 0.5644(2) 0.88320(19) 0.68603(16) 0.0580(7) Uani 1 1 d . . . . .
H007 H 0.561992 0.890842 0.633665 0.070 Uiso 1 1 calc R U . . .
C008 C 0.9258(2) 0.8477(2) 0.65582(17) 0.0594(7) Uani 1 1 d . . . . .
C009 C 0.8329(3) 0.8712(2) 0.69792(17) 0.0620(8) Uani 1 1 d . . . . .
H009 H 0.837800 0.905973 0.741386 0.074 Uiso 1 1 calc R U . . .
C00A C 0.6599(3) 0.8509(2) 0.79947(17) 0.0641(8) Uani 1 1 d . . . . .
H00A H 0.721756 0.836647 0.823416 0.077 Uiso 1 1 calc R U . . .
C00B C 0.4779(3) 0.8841(2) 0.80730(18) 0.0613(8) Uani 1 1 d . . . . .
C00C C 0.4765(3) 0.8941(2) 0.72896(18) 0.0625(8) Uani 1 1 d . . . . .
H00C H 0.414753 0.908613 0.704954 0.075 Uiso 1 1 calc R U . . .
C00D C 0.8469(2) 0.6184(2) 0.45454(17) 0.0593(8) Uani 1 1 d . . . . .
C00E C 0.5707(3) 0.8624(2) 0.84160(17) 0.0680(9) Uani 1 1 d . . . . .
H00E H 0.573220 0.855405 0.894031 0.082 Uiso 1 1 calc R U . . .
C00F C 0.3821(3) 0.8976(2) 0.85241(19) 0.0677(9) Uani 1 1 d . . . . .
C00G C 0.9937(3) 0.7731(2) 0.55354(19) 0.0704(9) Uani 1 1 d . . . . .
H00G H 0.984447 0.737801 0.510765 0.084 Uiso 1 1 calc R U . . .
C00H C 0.3850(3) 0.9421(2) 0.92153(19) 0.0757(10) Uani 1 1 d . . . . .
H00H H 0.447851 0.962646 0.940323 0.091 Uiso 1 1 calc R U . . .
C00I C 1.0228(3) 0.8766(3) 0.6774(2) 0.0809(10) Uani 1 1 d . . . . .
H00I H 1.031094 0.912467 0.719996 0.097 Uiso 1 1 calc R U . . .
C00J C 0.2876(3) 0.8675(3) 0.8268(2) 0.0872(11) Uani 1 1 d . . . . .
H00J H 0.283735 0.837128 0.780848 0.105 Uiso 1 1 calc R U . . .
C00K C 0.1983(4) 0.8819(3) 0.8687(3) 0.1014(13) Uani 1 1 d . . . . .
H00K H 0.135120 0.861117 0.850867 0.122 Uiso 1 1 calc R U . . .
C00L C 1.1067(3) 0.8516(3) 0.6349(3) 0.0964(13) Uani 1 1 d . . . . .
H00L H 1.172854 0.869816 0.648528 0.116 Uiso 1 1 calc R U . . .
C00M C 0.2951(4) 0.9562(3) 0.9627(2) 0.0896(12) Uani 1 1 d . . . . .
H00M H 0.297957 0.986258 1.008804 0.108 Uiso 1 1 calc R U . . .
C00N C 0.2029(4) 0.9264(3) 0.9360(3) 0.0976(13) Uani 1 1 d . . . . .
H00N H 0.142796 0.936371 0.963721 0.117 Uiso 1 1 calc R U . . .
C00O C 1.0921(3) 0.7997(3) 0.5723(2) 0.0853(11) Uani 1 1 d . . . . .
H00O H 1.148103 0.782468 0.542610 0.102 Uiso 1 1 calc R U . . .
 
loop_
 _atom_site_aniso_label
 _atom_site_aniso_U_11
 _atom_site_aniso_U_22
 _atom_site_aniso_U_33
 _atom_site_aniso_U_23
 _atom_site_aniso_U_13
 _atom_site_aniso_U_12
Fe01 0.0552(3) 0.0615(4) 0.0401(3) 0.000 0.000 0.0057(3)
S002 0.0932(7) 0.1227(9) 0.0591(5) -0.0083(5) 0.0144(5) 0.0418(6)
N003 0.0618(14) 0.0571(14) 0.0472(11) -0.0001(11) -0.0036(12) 0.0098(12)
N004 0.0789(18) 0.0743(18) 0.0550(15) -0.0077(13) 0.0121(14) 0.0028(15)
N005 0.0551(14) 0.0652(16) 0.0524(13) 0.0087(12) 0.0003(11) 0.0033(12)
C006 0.0635(18) 0.0526(17) 0.0468(15) -0.0036(13) -0.0008(13) 0.0099(13)
C007 0.069(2) 0.0593(18) 0.0458(15) -0.0017(13) -0.0051(14) 0.0129(15)
C008 0.0623(19) 0.0622(19) 0.0537(16) 0.0039(14) -0.0071(14) 0.0015(15)
C009 0.075(2) 0.0609(19) 0.0497(15) -0.0032(14) -0.0087(15) 0.0063(16)
C00A 0.067(2) 0.075(2) 0.0504(16) -0.0017(15) -0.0064(15) 0.0147(16)
C00B 0.069(2) 0.0537(18) 0.0609(18) -0.0025(14) 0.0024(15) 0.0133(15)
C00C 0.0645(19) 0.0598(19) 0.0633(19) -0.0006(15) -0.0063(15) 0.0161(15)
C00D 0.0583(18) 0.074(2) 0.0461(15) 0.0035(15) 0.0000(13) 0.0013(15)
C00E 0.078(2) 0.078(2) 0.0479(16) 0.0029(15) -0.0009(15) 0.0169(18)
C00F 0.075(2) 0.0601(19) 0.068(2) 0.0064(16) 0.0072(17) 0.0192(17)
C00G 0.065(2) 0.081(2) 0.0649(19) 0.0076(17) 0.0095(16) 0.0000(17)
C00H 0.080(2) 0.082(2) 0.065(2) 0.0026(19) 0.0058(18) 0.0256(19)
C00I 0.069(2) 0.094(3) 0.080(2) -0.006(2) -0.018(2) -0.0070(19)
C00J 0.080(3) 0.089(3) 0.092(3) -0.014(2) 0.009(2) 0.004(2)
C00K 0.075(3) 0.111(3) 0.118(4) -0.006(3) 0.012(3) 0.010(2)
C00L 0.059(2) 0.122(4) 0.109(3) 0.009(3) -0.012(2) -0.008(2)
C00M 0.095(3) 0.103(3) 0.071(2) -0.001(2) 0.008(2) 0.041(3)
C00N 0.087(3) 0.113(4) 0.093(3) 0.009(3) 0.023(3) 0.031(3)
C00O 0.059(2) 0.105(3) 0.092(3) 0.013(2) 0.009(2) 0.000(2)
 
_geom_special_details
;
 All esds (except the esd in the dihedral angle between two l.s. planes)
 are estimated using the full covariance matrix.  The cell esds are taken
 into account individually in the estimation of esds in distances, angles
 and torsion angles; correlations between esds in cell parameters are only
 used when they are defined by crystal symmetry.  An approximate (isotropic)
 treatment of cell esds is used for estimating esds involving l.s. planes.
;
 
loop_
 _geom_bond_atom_site_label_1
 _geom_bond_atom_site_label_2
 _geom_bond_distance
 _geom_bond_site_symmetry_2
 _geom_bond_publ_flag
Fe01 N004 2.055(3) 2_665 ?
Fe01 N004 2.055(3) . ?
Fe01 N005 2.213(2) . ?
Fe01 N005 2.213(2) 2_665 ?
Fe01 N003 2.240(2) . ?
Fe01 N003 2.240(2) 2_665 ?
S002 C00D 1.618(3) . ?
N003 C009 1.270(4) . ?
N003 C006 1.425(4) . ?
N004 C00D 1.146(4) . ?
N005 C00G 1.340(4) . ?
N005 C008 1.344(4) . ?
C006 C007 1.382(4) . ?
C006 C00A 1.389(4) . ?
C007 C00C 1.375(4) . ?
C008 C00I 1.382(5) . ?
C008 C009 1.456(4) . ?
C00A C00E 1.382(4) . ?
C00B C00E 1.383(4) . ?
C00B C00C 1.388(4) . ?
C00B C00F 1.487(4) . ?
C00F C00J 1.379(5) . ?
C00F C00H 1.390(5) . ?
C00G C00O 1.374(5) . ?
C00H C00M 1.387(5) . ?
C00I C00L 1.371(5) . ?
C00J C00K 1.389(5) . ?
C00K C00N 1.363(6) . ?
C00L C00O 1.365(6) . ?
C00M C00N 1.358(6) . ?
 
loop_
 _geom_angle_atom_site_label_1
 _geom_angle_atom_site_label_2
 _geom_angle_atom_site_label_3
 _geom_angle
 _geom_angle_site_symmetry_1
 _geom_angle_site_symmetry_3
 _geom_angle_publ_flag
N004 Fe01 N004 93.59(15) 2_665 . ?
N004 Fe01 N005 101.25(10) 2_665 . ?
N004 Fe01 N005 89.80(11) . . ?
N004 Fe01 N005 89.80(11) 2_665 2_665 ?
N004 Fe01 N005 101.25(10) . 2_665 ?
N005 Fe01 N005 163.92(13) . 2_665 ?
N004 Fe01 N003 96.18(10) 2_665 . ?
N004 Fe01 N003 162.19(11) . . ?
N005 Fe01 N003 73.72(10) . . ?
N005 Fe01 N003 93.66(9) 2_665 . ?
N004 Fe01 N003 162.19(11) 2_665 2_665 ?
N004 Fe01 N003 96.18(10) . 2_665 ?
N005 Fe01 N003 93.66(9) . 2_665 ?
N005 Fe01 N003 73.72(10) 2_665 2_665 ?
N003 Fe01 N003 78.58(12) . 2_665 ?
C009 N003 C006 119.1(3) . . ?
C009 N003 Fe01 114.8(2) . . ?
C006 N003 Fe01 124.87(19) . . ?
C00D N004 Fe01 167.7(3) . . ?
C00G N005 C008 117.7(3) . . ?
C00G N005 Fe01 126.6(2) . . ?
C008 N005 Fe01 115.5(2) . . ?
C007 C006 C00A 119.9(3) . . ?
C007 C006 N003 118.9(2) . . ?
C00A C006 N003 121.1(3) . . ?
C00C C007 C006 119.7(3) . . ?
N005 C008 C00I 122.4(3) . . ?
N005 C008 C009 115.4(3) . . ?
C00I C008 C009 122.2(3) . . ?
N003 C009 C008 120.0(3) . . ?
C00E C00A C006 119.5(3) . . ?
C00E C00B C00C 118.1(3) . . ?
C00E C00B C00F 121.5(3) . . ?
C00C C00B C00F 120.4(3) . . ?
C007 C00C C00B 121.5(3) . . ?
N004 C00D S002 179.2(3) . . ?
C00A C00E C00B 121.3(3) . . ?
C00J C00F C00H 118.0(3) . . ?
C00J C00F C00B 121.2(3) . . ?
C00H C00F C00B 120.7(3) . . ?
N005 C00G C00O 122.6(4) . . ?
C00M C00H C00F 120.6(4) . . ?
C00L C00I C008 118.8(4) . . ?
C00F C00J C00K 120.7(4) . . ?
C00N C00K C00J 120.2(5) . . ?
C00O C00L C00I 119.3(4) . . ?
C00N C00M C00H 120.3(4) . . ?
C00M C00N C00K 120.1(4) . . ?
C00L C00O C00G 119.3(4) . . ?
 
_refine_diff_density_max    0.248
_refine_diff_density_min   -0.225
_refine_diff_density_rms    0.041

_shelx_res_file
;
TITL Bia_dw4400_085K_a.res in Pccn
    Bia_dw4400_240K.res
    created by SHELXL-2019/2 at 05:34:41 on 03-May-2022
REM Old TITL Bia_dw4400_085K in Pccn
REM SHELXT solution in Pccn: R1 0.089, Rweak 0.045, Alpha 0.023
REM <I/s>   0.567 for  392 systematic absences,  Orientation as input
REM Formula found by SHELXT:  Fe C38 N6 S2

CELL 0.65524 12.9347 15.0560 17.6127 90.0000 90.0000 90.0000
ZERR 14.000 0.0004 0.0005 0.0004 0.0000 0.0000 0.0000
LATT  1
SYMM 1/2-X, 1/2-Y, Z
SYMM -X, 1/2+Y, 1/2-Z
SYMM 1/2+X, -Y, 1/2-Z
SFAC FE C H N S
DISP $C  0.00244  0.00131  9.14798!source kissel
DISP $N  0.00493  0.00266 15.07095!source kissel
DISP $S  0.10506  0.10024 379.49005!source kissel
DISP $Fe  0.32649  0.69602 2544.24973!source kissel
UNIT 4 152 112 24 8
ACTA
L.S. 10
BOND
LIST 6
FMAP 2
PLAN 20
WGHT    0.027000    1.884700
FVAR       2.82475
FE01  1    0.750000    0.750000    0.576909    10.50000    0.05523    0.06149 =
         0.04012    0.00000    0.00000    0.00566
S002  5    0.910727    0.557296    0.395338    11.00000    0.09315    0.12273 =
         0.05907   -0.00829    0.01436    0.04182
N003  4    0.745122    0.844129    0.675350    11.00000    0.06178    0.05710 =
         0.04722   -0.00012   -0.00358    0.00982
N004  4    0.801463    0.660881    0.497037    11.00000    0.07887    0.07427 =
         0.05501   -0.00766    0.01206    0.00282
N005  4    0.910667    0.796133    0.594486    11.00000    0.05509    0.06520 =
         0.05244    0.00872    0.00028    0.00331
C006  2    0.656375    0.860801    0.721078    11.00000    0.06349    0.05260 =
         0.04681   -0.00360   -0.00076    0.00990
C007  2    0.564429    0.883204    0.686032    11.00000    0.06896    0.05928 =
         0.04583   -0.00170   -0.00505    0.01294
AFIX  43
H007  3    0.561992    0.890842    0.633665    11.00000   -1.20000
AFIX   0
C008  2    0.925772    0.847667    0.655824    11.00000    0.06229    0.06216 =
         0.05371    0.00394   -0.00714    0.00145
C009  2    0.832873    0.871151    0.697923    11.00000    0.07527    0.06095 =
         0.04969   -0.00324   -0.00869    0.00631
AFIX  43
H009  3    0.837800    0.905973    0.741386    11.00000   -1.20000
AFIX   0
C00A  2    0.659865    0.850907    0.799466    11.00000    0.06732    0.07452 =
         0.05043   -0.00170   -0.00635    0.01470
AFIX  43
H00A  3    0.721756    0.836647    0.823416    11.00000   -1.20000
AFIX   0
C00B  2    0.477935    0.884107    0.807303    11.00000    0.06935    0.05369 =
         0.06094   -0.00246    0.00238    0.01329
C00C  2    0.476541    0.894150    0.728958    11.00000    0.06446    0.05981 =
         0.06335   -0.00064   -0.00626    0.01615
AFIX  43
H00C  3    0.414753    0.908613    0.704954    11.00000   -1.20000
AFIX   0
C00D  2    0.846853    0.618443    0.454539    11.00000    0.05826    0.07359 =
         0.04610    0.00352   -0.00002    0.00135
C00E  2    0.570744    0.862401    0.841600    11.00000    0.07760    0.07846 =
         0.04792    0.00294   -0.00087    0.01694
AFIX  43
H00E  3    0.573220    0.855405    0.894031    11.00000   -1.20000
AFIX   0
C00F  2    0.382076    0.897625    0.852407    11.00000    0.07530    0.06007 =
         0.06765    0.00638    0.00716    0.01919
C00G  2    0.993728    0.773129    0.553540    11.00000    0.06544    0.08094 =
         0.06486    0.00764    0.00950    0.00000
AFIX  43
H00G  3    0.984447    0.737801    0.510765    11.00000   -1.20000
AFIX   0
C00H  2    0.385040    0.942143    0.921531    11.00000    0.07975    0.08228 =
         0.06510    0.00257    0.00584    0.02556
AFIX  43
H00H  3    0.447851    0.962646    0.940323    11.00000   -1.20000
AFIX   0
C00I  2    1.022833    0.876647    0.677408    11.00000    0.06897    0.09370 =
         0.08012   -0.00553   -0.01773   -0.00698
AFIX  43
H00I  3    1.031094    0.912467    0.719996    11.00000   -1.20000
AFIX   0
C00J  2    0.287638    0.867462    0.826756    11.00000    0.07996    0.08928 =
         0.09240   -0.01436    0.00880    0.00375
AFIX  43
H00J  3    0.283735    0.837128    0.780848    11.00000   -1.20000
AFIX   0
C00K  2    0.198301    0.881900    0.868741    11.00000    0.07514    0.11142 =
         0.11768   -0.00624    0.01177    0.00972
AFIX  43
H00K  3    0.135120    0.861117    0.850867    11.00000   -1.20000
AFIX   0
C00L  2    1.106715    0.851608    0.634866    11.00000    0.05870    0.12184 =
         0.10863    0.00868   -0.01188   -0.00771
AFIX  43
H00L  3    1.172854    0.869816    0.648528    11.00000   -1.20000
AFIX   0
C00M  2    0.295108    0.956237    0.962704    11.00000    0.09532    0.10284 =
         0.07065   -0.00071    0.00816    0.04076
AFIX  43
H00M  3    0.297957    0.986258    1.008804    11.00000   -1.20000
AFIX   0
C00N  2    0.202898    0.926403    0.936020    11.00000    0.08655    0.11277 =
         0.09350    0.00931    0.02261    0.03067
AFIX  43
H00N  3    0.142796    0.936371    0.963721    11.00000   -1.20000
AFIX   0
C00O  2    1.092093    0.799686    0.572267    11.00000    0.05901    0.10471 =
         0.09211    0.01295    0.00883    0.00026
AFIX  43
H00O  3    1.148103    0.782468    0.542610    11.00000   -1.20000
AFIX   0
HKLF 4


REM  Bia_dw4400_085K_a.res in Pccn
REM wR2 = 0.1687, GooF = S = 1.131, Restrained GooF = 1.131 for all data
REM R1 = 0.0942 for 3432 Fo > 4sig(Fo) and 0.1831 for all 6824 data
REM 213 parameters refined using 0 restraints

END

WGHT      0.0271      1.8920

REM Highest difference peak  0.248,  deepest hole -0.225,  1-sigma level  0.041
Q1    1   0.8416  0.5417  0.3902  11.00000  0.05    0.25
Q2    1   0.5069  0.8383  0.8225  11.00000  0.05    0.21
Q3    1   0.6480  0.8321  0.7594  11.00000  0.05    0.18
Q4    1   0.6952  0.7864  0.5781  11.00000  0.05    0.18
Q5    1   0.9670  0.8743  0.6685  11.00000  0.05    0.18
Q6    1   0.7500  0.7500  0.5319  10.50000  0.05    0.17
Q7    1   0.8771  0.5942  0.4215  11.00000  0.05    0.17
Q8    1   0.7226  0.7614  0.6183  11.00000  0.05    0.17
Q9    1   0.8768  0.7500  0.5996  11.00000  0.05    0.17
Q10   1   1.1663  0.9069  0.6387  11.00000  0.05    0.17
Q11   1   0.8788  0.8482  0.6812  11.00000  0.05    0.16
Q12   1   0.5360  0.9023  0.7178  11.00000  0.05    0.16
Q13   1   0.9364  0.8159  0.6260  11.00000  0.05    0.16
Q14   1   0.8017  0.7919  0.5681  11.00000  0.05    0.15
Q15   1   0.4360  0.8929  0.8396  11.00000  0.05    0.15
Q16   1   0.8486  0.7970  0.5787  11.00000  0.05    0.15
Q17   1   0.8025  0.6511  0.5402  11.00000  0.05    0.14
Q18   1   0.2146  0.8676  0.9093  11.00000  0.05    0.14
Q19   1   1.2662  0.8700  0.5876  11.00000  0.05    0.14
Q20   1   0.7999  0.6672  0.4641  11.00000  0.05    0.14
;
_shelx_res_checksum   18551

_shelx_hkl_file
;
   0   0  -2 598.515 102.667   1
   0   0   2 493.675 113.443   1
   0   0  -3-81.6233 144.829   1
   0   0   3 6.19957 137.880   1
   0   0  -4 267235. 16774.7   1
   0   0   4 261990. 16776.0   1
   0   0  -5 85.7140 162.648   1
   0   0   5 92.7446 176.628   1
   0   0  -6 149.972 173.274   1
   0   0   6 424.298 174.472   1
   0   0  -8 193111. 11954.3   1
   0   0   8 182857. 11955.7   1
   0   0  -9 16.7554 182.105   1
   0   0   9-125.317 188.021   1
   0   0 -10 21773.5 1412.69   1
   0   0  10 20394.1 1413.16   1
   0   0 -11 120.679 194.534   1
   0   0  11 171.758 210.499   1
   0   0 -12 22839.1 1521.15   1
   0   0  12 22461.5 1530.09   1
   0   0 -13-185.952 193.757   1
   0   0  13 99.2924 210.123   1
   0   0 -15 26.2290 235.164   1
   0   0  15 195.752 248.673   1
   0   0 -16 27.8309 246.027   1
   0   0  16-29.4302 235.908   1
   0   0 -17-29.2300 225.619   1
   0   0  17 799.348 263.434   1
   0   0 -18-424.773 249.399   1
   0   0  18-382.957 276.153   1
   0   0 -20 321.621 250.395   1
   0   0  20 203.065 236.582   1
   0   0 -21 33.0398 238.856   1
   0   0  21 415.122 254.175   1
   0   0 -22-33.7914 245.099   1
   0   0  22 353.633 256.484   1
   0   0 -23 275.256 255.101   1
   0   0  23 287.987 252.768   1
   0   0  24 36.4970 251.188   1
   0   0 -24 209.049 265.861   1
   0   0  25-37.1244 229.492   1
   0   0 -25 140.635 238.534   1
   0   0  26 933.310 284.067   1
   0   0 -26 1024.00 274.413   1
   0   1   1-56.9494 76.3039   1
   0  -1  -1 48.3031 77.9892   1
   0  -1  -2 121237. 8064.25   1
   0   1   2 133036. 8064.30   1
   0  -1  -3 99.1803 174.173   1
   0   1  -3-22.7090 103.912   1
   0   1   3 185.932 171.533   1
   0  -1   3 29.4249 97.5632   1
   0  -1  -4 23216.7 1392.52   1
   0   1  -4 18401.5 1380.94   1
   0   1   4 21859.5 1395.35   1
   0  -1   4 22576.0 1382.57   1
   0  -1  -5-64.4263 169.295   1
   0   1  -5-59.0995 150.602   1
   0   1   5-92.2291 190.889   1
   0  -1   5-124.491 165.079   1
   0   1  -6 39642.7 2493.34   1
   0  -1   6 37796.4 2494.41   1
   0  -1  -7-130.113 195.979   1
   0   1  -7 24.2081 175.167   1
   0   1   7-289.712 205.716   1
   0  -1   7 12.9390 163.846   1
   0  -1  -8 49951.0 3140.52   1
   0   1  -8 49087.1 3128.78   1
   0   1   8 47082.1 3140.58   1
   0  -1   8 48253.8 3131.25   1
   0  -1  -9 88.8556 181.779   1
   0   1  -9-47.1397 164.682   1
   0   1   9-38.0569 177.312   1
   0  -1   9 50.3455 179.665   1
   0   1 -10 42769.6 2876.90   1
   0  -1 -10 46039.1 2889.09   1
   0   1  10 43517.5 2891.82   1
   0  -1  10 45765.8 2887.44   1
   0  -1 -11 21.0127 198.732   1
   0   1 -11-57.5404 180.078   1
   0   1  11 22.4703 214.569   1
   0  -1  11 184.227 195.002   1
   0  -1 -12 10783.3 749.585   1
   0   1 -12 9940.78 737.678   1
   0   1  12 9806.29 751.855   1
   0   1 -13 112.242 220.388   1
   0  -1  13-47.8914 191.950   1
   0   1  14 5241.40 467.102   1
   0  -1  14 5542.37 475.041   1
   0  -1 -14 4805.11 446.812   1
   0   1 -15-206.537 230.123   1
   0  -1 -15-26.9013 228.378   1
   0   1  15 229.355 259.701   1
   0  -1  15-27.2836 230.224   1
   0   1 -16 4106.36 389.263   1
   0  -1 -16 4071.43 404.300   1
   0  -1  16 3511.46 383.696   1
   0   1  16 3216.50 405.152   1
   0  -1  17-30.1303 236.774   1
   0   1  17-250.154 226.845   1
   0   1 -17-171.988 229.202   1
   0  -1  18 3726.94 437.168   1
   0   1  18 3954.14 444.830   1
   0   1 -18 4411.01 426.179   1
   0  -1 -18 4617.68 444.659   1
   0  -1  19 32.4755 246.003   1
   0   1  19-133.019 273.816   1
   0  -1 -19 508.010 259.765   1
   0   1 -19 123.567 231.351   1
   0   1  20 478.618 270.304   1
   0  -1  20 401.350 260.786   1
   0   1 -20 31.9757 238.492   1
   0  -1 -20 551.419 251.162   1
   0  -1  21-412.654 253.415   1
   0   1  21 139.428 262.959   1
   0  -1 -21 165.622 267.394   1
   0   1 -21 624.862 260.121   1
   0  -1  22 1554.30 308.772   1
   0   1  22 2192.92 336.045   1
   0   1 -22 2060.84 307.975   1
   0  -1 -22 1723.88 314.481   1
   0   1  23 287.283 250.792   1
   0   1 -23 241.026 250.974   1
   0  -1  23 144.310 236.929   1
   0  -1 -23 205.875 243.896   1
   0   1  24 363.599 269.234   1
   0   1 -24 210.088 266.384   1
   0  -1  24 36.9567 259.176   1
   0  -1 -24 208.149 268.835   1
   0  -1 -25 383.735 253.994   1
   0   1 -25 35.4261 249.338   1
   0  -1  25 74.8607 240.499   1
   0   1  25-36.7534 231.133   1
   0  -1 -26 139.836 251.640   1
   0   1  26 295.438 250.889   1
   0  -1 -27 69.8718 226.756   1
   0   2   1-65.1212 113.868   1
   0  -2  -1 8.99246 112.317   1
   0  -2  -2 7458.25 580.145   1
   0   2   2 9410.65 578.913   1
   0  -2   3-3.51778 95.0912   1
   0   2   3-174.647 199.150   1
   0  -2  -3 149.149 187.388   1
   0   2  -3-16.5905 83.8831   1
   0   2   4 410.934 211.559   1
   0  -2   4 33.4904 123.032   1
   0   2  -4 73.4636 107.647   1
   0  -2  -4-30.2110 201.548   1
   0   2   5-191.761 199.161   1
   0  -2   5 45.7841 122.959   1
   0  -2  -5 119.061 187.628   1
   0   2  -5-71.6560 112.036   1
   0   2  -6 1932.66 205.968   1
   0  -2   6 1885.34 211.879   1
   0   2   6 1609.69 225.688   1
   0  -2  -6 2113.80 225.542   1
   0  -2   7-221.870 143.006   1
   0   2   7-131.299 185.654   1
   0   2  -7-175.248 133.395   1
   0  -2  -7 46.8141 191.755   1
   0  -2  -8 41342.7 2790.42   1
   0   2   8 44997.6 2798.53   1
   0   2   9-241.308 224.330   1
   0  -2   9-187.444 157.131   1
   0   2  -9-58.6115 148.705   1
   0  -2  -9-281.805 208.150   1
   0  -2  10 333.278 184.349   1
   0   2  10 152.527 217.336   1
   0  -2 -10 754.031 218.487   1
   0   2 -10 575.679 168.347   1
   0   2  11-304.635 192.280   1
   0  -2  11 97.1361 169.875   1
   0   2 -11-145.708 166.346   1
   0  -2 -11 87.6560 203.223   1
   0  -2 -12 24475.2 1641.40   1
   0   2  12 24616.3 1648.13   1
   0  -2  12 24356.0 1632.26   1
   0   2 -13-109.075 183.003   1
   0  -2 -13 297.481 222.812   1
   0  -2  13 208.286 208.013   1
   0   2  13-26.4913 230.291   1
   0   2  14 21219.9 1485.24   1
   0   2 -14 21324.8 1473.19   1
   0  -2  14 21352.1 1478.28   1
   0  -2 -14 23134.1 1484.22   1
   0   2  15 117.042 229.330   1
   0  -2 -15 301.396 226.611   1
   0  -2  16 869.258 246.421   1
   0   2  16 1009.65 282.076   1
   0   2 -16 453.856 230.433   1
   0  -2 -16 832.121 265.078   1
   0  -2  17 353.444 243.955   1
   0   2 -17-56.0153 230.507   1
   0  -2 -17-180.419 262.113   1
   0  -2  18 1908.10 312.686   1
   0   2 -18 2547.93 330.171   1
   0  -2  19-63.9406 240.315   1
   0   2  19 235.946 257.216   1
   0   2 -19 183.404 235.018   1
   0  -2 -19 160.210 237.123   1
   0   2  20 2957.20 377.147   1
   0  -2 -20 2033.59 357.643   1
   0   2  21-350.189 251.713   1
   0  -2  21 137.149 247.487   1
   0  -2 -21-33.2685 241.133   1
   0   2 -21 360.856 249.286   1
   0   2 -22 33.6960 245.255   1
   0  -2  22-141.083 251.399   1
   0   2  23 537.121 269.197   1
   0   2 -23 34.5191 234.466   1
   0  -2  23 218.401 256.238   1
   0  -2 -23 923.945 295.099   1
   0   2  24 1157.61 275.213   1
   0   2 -24 1160.80 304.463   1
   0  -2  24 557.237 278.108   1
   0  -2 -24 345.614 258.371   1
   0   2  25 254.265 249.277   1
   0   2 -25 71.4724 250.853   1
   0  -2 -25 450.278 264.706   1
   0  -2 -26 450.313 270.202   1
   0   2  26-182.959 254.173   1
   0  -2 -27 241.189 228.557   1
   0   2  27 182.169 226.874   1
   0   3   0 3.96755 96.6315   1
   0  -3   0-52.6802 97.5608   1
   0   3   1-41.8925 130.391   1
   0  -3  -1 120.383 125.243   1
   0  -3  -2 773654. 49325.9   1
   0   3   2 784787. 49327.0   1
   0  -3  -3-104.649 171.901   1
   0   3   3 90.2411 177.647   1
   0   3   4 770489. 49667.3   1
   0   3  -4 785529. 49640.0   1
   0  -3   4 783127. 49639.8   1
   0  -3  -4 797104. 49665.2   1
   0   3  -5 94.7924 106.516   1
   0  -3   5-6.29991 109.705   1
   0   3  -6 1888.12 179.236   1
   0  -3  -6 1860.40 251.898   1
   0   3   6 1934.77 259.727   1
   0  -3   6 1685.79 186.110   1
   0   3  -7 97.7296 113.678   1
   0  -3  -7-83.5363 201.252   1
   0  -3   7 155.920 119.921   1
   0   3   7 17.5766 190.016   1
   0   3  -8 11956.0 849.847   1
   0  -3  -8 12997.9 880.461   1
   0   3   8 13001.6 890.160   1
   0  -3   8 12804.2 852.912   1
   0  -3  -9 455.127 219.487   1
   0   3   9 506.931 245.326   1
   0   3  10 37080.5 2416.88   1
   0  -3  10 38306.9 2390.25   1
   0  -3 -10 36092.7 2403.18   1
   0   3 -10 35601.3 2381.94   1
   0  -3  11 184.151 188.235   1
   0   3  11 24.3864 220.538   1
   0  -3 -11 296.461 209.522   1
   0   3 -11 121.689 183.538   1
   0  -3  12 81.2484 204.269   1
   0   3 -12 308.126 186.081   1
   0   3  13 273.103 222.025   1
   0  -3  13 110.841 209.317   1
   0   3 -13 63.3755 194.070   1
   0  -3 -13 127.790 209.840   1
   0   3  14 716.159 274.478   1
   0  -3  14 813.264 239.162   1
   0   3 -14 820.829 223.442   1
   0  -3 -14 643.262 265.717   1
   0  -3  15-76.6573 208.957   1
   0   3  15-149.609 254.033   1
   0  -3 -15 504.581 247.825   1
   0   3 -15-24.4553 198.030   1
   0  -3  16 1307.00 257.792   1
   0   3  16 1185.01 290.501   1
   0   3 -16 1553.76 254.195   1
   0  -3 -16 1403.40 274.036   1
   0  -3  17 114.584 225.062   1
   0   3  17 161.514 251.066   1
   0  -3 -17 151.849 230.044   1
   0   3 -17 82.2899 221.500   1
   0  -3  18 301.074 235.435   1
   0   3  18 166.196 281.768   1
   0  -3 -18 439.801 272.801   1
   0   3 -18 750.076 244.920   1
   0   3  19 476.613 289.289   1
   0  -3  19 283.845 261.518   1
   0   3 -19-90.5724 240.702   1
   0  -3 -19 226.467 269.941   1
   0   3  20 242.253 248.753   1
   0  -3  20-197.177 239.172   1
   0  -3 -20-99.0837 233.376   1
   0   3 -20 157.367 246.251   1
   0   3  21 246.645 273.745   1
   0   3 -21 32.6024 224.310   1
   0  -3  21-34.2739 230.337   1
   0  -3 -21 33.4299 256.906   1
   0   3  22 141.974 253.001   1
   0   3 -22-134.567 230.402   1
   0  -3  22 248.282 264.441   1
   0  -3 -22 67.7619 260.377   1
   0   3  23-107.276 234.543   1
   0   3 -23 622.061 257.724   1
   0  -3  23 145.841 243.920   1
   0  -3 -23-102.532 239.494   1
   0   3 -24 1027.57 277.299   1
   0   3  24 863.445 275.192   1
   0  -3 -24 1649.05 308.483   1
   0   3  25 396.929 270.238   1
   0  -3 -25-34.4253 256.831   1
   0  -3 -26 205.704 234.759   1
   0   3  26-216.780 232.033   1
   0  -3 -27 442.809 258.649   1
   0   3  27 179.747 251.495   1
   0  -4   0 972840. 60894.6   1
   0   4   0 950653. 60895.7   1
   0   4   1 133.342 135.245   1
   0  -4  -1 6.90169 127.886   1
   0  -4  -2 702485. 44639.2   1
   0   4   2 707444. 44639.8   1
   0   4   3-285.783 187.836   1
   0  -4  -3 53.2970 173.189   1
   0   4   5-168.832 188.659   1
   0  -4  -5 28.3584 186.154   1
   0   4  -5 32.4618 81.8834   1
   0  -4   5 42.9465 91.4039   1
   0   4   6 466771. 27812.0   1
   0   4  -6 440910. 27773.7   1
   0  -4   6 436402. 27774.2   1
   0  -4  -6 411872. 27806.7   1
   0   4  -7-8.66641 112.195   1
   0  -4  -7-71.0651 188.760   1
   0   4   7 187.397 213.512   1
   0  -4   7 36.1318 126.262   1
   0   4  -8 74.5788 114.528   1
   0  -4  -8 521.331 213.779   1
   0   4   8 164.169 229.988   1
   0  -4   8 11.1140 128.741   1
   0  -4  -9 166.232 205.855   1
   0   4  -9 163.973 140.103   1
   0   4   9-200.162 225.148   1
   0  -4   9 13.1698 135.038   1
   0  -4 -10-22.2632 209.518   1
   0   4 -10 43.6036 142.047   1
   0  -4  10 212.730 162.058   1
   0   4  10-380.933 221.852   1
   0   4 -11 114.992 162.051   1
   0  -4 -11-236.902 209.463   1
   0   4  11 253.298 221.453   1
   0  -4  11 103.162 159.464   1
   0   4  12 7732.29 669.156   1
   0   4 -12 9533.36 649.019   1
   0  -4  12 8854.33 649.587   1
   0  -4 -12 9119.55 676.311   1
   0   4 -13-220.357 188.184   1
   0  -4 -13-26.3062 208.829   1
   0  -4  13-21.0132 201.233   1
   0   4  13-140.538 237.269   1
   0  -4 -14 4123.78 428.530   1
   0   4 -14 4637.09 391.842   1
   0  -4  14 4220.45 394.495   1
   0   4  14 4524.56 438.230   1
   0   4  15 91.7234 281.326   1
   0  -4  15-122.652 193.971   1
   0   4 -15 70.5850 186.693   1
   0  -4 -15 229.175 274.840   1
   0   4  16 63.4905 265.472   1
   0  -4 -16 119.115 245.140   1
   0  -4  17-167.696 231.490   1
   0   4 -17 214.389 224.058   1
   0   4  18 1076.12 302.613   1
   0  -4  18 1064.20 282.904   1
   0  -4 -18 1907.43 329.015   1
   0   4 -18 2040.43 303.437   1
   0   4  19-103.141 277.445   1
   0   4 -19-267.906 234.548   1
   0  -4  19-93.3092 229.130   1
   0  -4 -19 489.844 276.395   1
   0   4  20 1462.95 349.471   1
   0   4 -20 2115.17 310.118   1
   0  -4  20 2026.26 312.940   1
   0  -4 -20 2526.71 346.344   1
   0   4  22 676.760 284.908   1
   0   4 -22 671.859 260.646   1
   0  -4  22 495.943 274.591   1
   0  -4 -22 439.831 267.165   1
   0   4 -23-138.665 236.277   1
   0   4  23 35.7002 266.132   1
   0  -4 -23 68.2527 244.261   1
   0   4  24 501.495 237.544   1
   0  -4 -24-68.4324 222.409   1
   0   4  25-107.365 263.679   1
   0  -4 -25-34.1833 253.863   1
   0  -4 -27 403.527 236.630   1
   0   4  27-248.691 212.041   1
   0  -4 -28 596.522 269.129   1
   0   4  28 35.1076 241.295   1
   0   5   0 131.587 117.339   1
   0  -5   0-6.24516 107.516   1
   0   5  -1 57.7783 88.4465   1
   0   5   1-51.8565 127.598   1
   0  -5   1 8.33930 80.3441   1
   0  -5  -1 41.1552 125.450   1
   0  -5  -2 30221.4 2047.83   1
   0   5   2 33257.8 2052.06   1
   0  -5  -3 23.6533 183.448   1
   0   5   3-115.150 170.109   1
   0  -5  -5-15.5680 171.665   1
   0   5   5 114.508 185.772   1
   0   5   6 9478.47 688.201   1
   0   5  -6 10113.8 621.765   1
   0  -5   6 8630.35 622.262   1
   0  -5  -6 9938.58 689.370   1
   0   5   7 39.7783 211.717   1
   0   5  -7 28.6981 93.2373   1
   0  -5   7-14.8599 99.2494   1
   0  -5  -7-150.854 205.290   1
   0  -5   8 714.672 126.875   1
   0   5   8 713.663 232.595   1
   0  -5  -8 752.923 222.108   1
   0   5  -8 424.281 133.553   1
   0   5   9 93.1834 228.723   1
   0  -5   9-69.6049 130.427   1
   0  -5  -9-174.133 211.777   1
   0   5  -9-22.4168 122.060   1
   0  -5 -10 15149.3 1013.87   1
   0   5  10 13614.4 1014.97   1
   0   5 -11-75.7423 146.737   1
   0  -5  11-31.4287 154.314   1
   0   5  12 12012.1 907.753   1
   0   5 -12 13447.8 863.591   1
   0  -5  12 12386.5 865.062   1
   0  -5 -12 11378.4 897.167   1
   0   5 -13 75.7811 156.412   1
   0  -5 -13-81.1231 255.105   1
   0  -5  13-19.7263 174.382   1
   0   5  13-115.560 264.451   1
   0  -5 -14 422.804 260.013   1
   0   5 -14 20.8120 180.887   1
   0   5  14 60.1652 268.871   1
   0  -5  14-324.802 195.105   1
   0  -5 -15-204.637 276.512   1
   0   5 -15-181.139 200.227   1
   0  -5  15 70.6675 194.545   1
   0   5  15-31.1971 283.389   1
   0  -5  16 11204.7 854.752   1
   0   5 -16 12483.9 859.729   1
   0   5  17 166.208 233.858   1
   0  -5 -17-156.366 222.887   1
   0   5  18 1224.29 296.304   1
   0   5 -18 803.237 244.049   1
   0  -5  18 1077.01 253.713   1
   0  -5 -18 321.525 278.284   1
   0   5  19 34.6777 279.437   1
   0   5 -19 263.286 235.913   1
   0  -5  19 800.400 241.470   1
   0  -5 -19-65.8853 269.036   1
   0   5  20 35.0192 284.358   1
   0   5 -20 430.748 251.686   1
   0  -5  20 647.753 240.512   1
   0  -5 -20 200.575 278.579   1
   0   5 -21 450.573 245.470   1
   0  -5  21 135.724 231.149   1
   0  -5 -21 403.863 242.827   1
   0   5 -22 769.219 254.115   1
   0   5  22 641.343 254.357   1
   0  -5 -22 947.769 291.529   1
   0   5  23 392.051 283.875   1
   0  -5 -23-102.081 270.103   1
   0   5  24 320.907 264.949   1
   0  -5 -24 476.891 265.843   1
   0   5  25 35.5346 213.515   1
   0  -5 -25 271.542 236.873   1
   0  -5 -26 235.338 264.151   1
   0   5  26 70.4990 249.260   1
   0  -5 -27-298.993 242.941   1
   0   5  27 35.0963 234.872   1
   0  -5 -28 130.638 235.756   1
   0   5  28-241.703 232.041   1
   0  -6   0 25026.8 1692.19   1
   0   6   0 27508.3 1693.27   1
   0   6  -1 91.2769 95.3673   1
   0   6   1-9.98091 144.565   1
   0  -6  -1 47.0692 134.509   1
   0  -6   1 37.5566 86.6497   1
   0  -6  -2 44893.8 2952.98   1
   0   6   2 47091.1 2955.40   1
   0  -6  -4 12670.9 860.760   1
   0   6   4 12416.8 864.342   1
   0   6   5-17.5939 180.338   1
   0  -6  -5 16.7021 171.551   1
   0  -6  -6 165956. 10649.8   1
   0   6   6 168761. 10656.3   1
   0   6   7-105.512 200.546   1
   0  -6  -7-19.8670 197.675   1
   0   6  -7 20.9198 75.8522   1
   0  -6   7-97.1185 78.3309   1
   0   6   8 12240.2 814.802   1
   0   6  -8 11381.1 743.901   1
   0  -6   8 10393.1 746.026   1
   0  -6  -8 12103.7 808.687   1
   0   6   9-72.9318 218.459   1
   0   6  -9-67.4594 112.877   1
   0  -6   9 40.2634 104.867   1
   0  -6  -9 136.539 190.845   1
   0   6 -10 550.733 140.108   1
   0  -6  10 341.904 135.649   1
   0   6  11 407.366 247.317   1
   0  -6 -11-229.039 226.851   1
   0   6  12 540.852 272.067   1
   0   6 -12 676.810 164.921   1
   0  -6  12 246.610 162.932   1
   0  -6 -12 373.257 248.899   1
   0   6  13-178.074 267.419   1
   0   6 -13-17.7141 158.757   1
   0  -6  13 166.660 176.396   1
   0  -6 -13-166.759 232.367   1
   0   6  14 954.825 275.339   1
   0   6 -14 1021.09 198.503   1
   0  -6  14 760.587 199.001   1
   0  -6 -14 634.661 259.970   1
   0   6  15 222.640 236.183   1
   0   6 -15-43.0820 185.617   1
   0  -6  15 67.7302 188.768   1
   0  -6 -15-29.8088 217.843   1
   0   6  16-229.817 257.016   1
   0   6 -16-23.3748 186.937   1
   0  -6  16 417.735 199.147   1
   0  -6 -16 400.468 233.363   1
   0   6  17 67.3764 256.990   1
   0   6 -17 100.821 199.343   1
   0  -6  17 26.4688 199.664   1
   0  -6 -17 95.0987 252.416   1
   0   6  18 1133.96 328.756   1
   0   6 -18 1780.56 280.462   1
   0  -6  18 1531.94 281.734   1
   0  -6 -18 1494.60 311.675   1
   0   6  19 524.077 303.051   1
   0   6 -19 28.6313 215.460   1
   0  -6  19 30.2293 225.694   1
   0  -6 -19 365.139 292.075   1
   0   6  20 704.046 294.753   1
   0   6 -20 872.832 241.670   1
   0  -6  20 705.109 245.022   1
   0  -6 -20 1176.30 299.583   1
   0   6 -21 535.590 245.799   1
   0   6  21 390.982 262.829   1
   0  -6 -21 202.423 233.195   1
   0   6  22 178.076 224.003   1
   0  -6 -22 67.6856 257.290   1
   0   6  23 426.488 274.256   1
   0  -6 -23-101.809 272.188   1
   0   6  24 177.333 258.199   1
   0  -6 -24 33.8871 263.325   1
   0   6  26-34.8967 243.658   1
   0  -6 -26 432.749 261.666   1
   0   6  27-207.903 237.269   1
   0  -6 -27 196.886 246.520   1
   0   6  28 306.127 207.582   1
   0  -6 -28 321.783 217.134   1
   0   7   0 9.18723 116.127   1
   0  -7   1-13.2262 94.8724   1
   0  -7  -1 53.0322 125.019   1
   0   7  -1 69.7504 97.9303   1
   0   7   1-67.7873 135.029   1
   0   7   2 14424.4 1005.20   1
   0  -7   2 15301.6 963.846   1
   0  -7  -2 15315.2 1000.74   1
   0   7  -2 14641.5 964.079   1
   0   7   3-30.4618 157.403   1
   0  -7  -3 42.9245 154.337   1
   0   7   4 32714.3 2087.10   1
   0  -7  -4 31197.8 2080.72   1
   0   7   5-56.8229 189.693   1
   0  -7  -5 124.121 187.673   1
   0   7   6 17129.9 1241.62   1
   0  -7  -6 19355.8 1244.31   1
   0  -7  -7-104.381 192.106   1
   0   7   7 22.3155 234.818   1
   0   7  -8 38548.6 2509.22   1
   0   7   8 41337.7 2583.71   1
   0  -7  -8 41532.7 2580.55   1
   0  -7   8 39328.4 2508.84   1
   0   7   9 177.470 227.827   1
   0  -7  -9 23.7430 214.504   1
   0   7  -9 67.1684 89.8728   1
   0  -7   9-76.7352 93.0949   1
   0  -7 -10 2759.10 352.246   1
   0   7 -10 3084.78 248.482   1
   0  -7  10 3175.71 250.995   1
   0   7  10 2380.80 353.522   1
   0   7  11-196.445 261.518   1
   0   7 -11 164.835 120.467   1
   0  -7  11-25.0460 126.254   1
   0  -7 -11 105.202 243.245   1
   0   7  12 380.875 272.284   1
   0  -7 -12 219.550 256.414   1
   0   7  13 152.168 260.685   1
   0   7 -13-160.105 145.413   1
   0  -7  13 85.2302 154.001   1
   0  -7 -13 57.0070 260.913   1
   0   7  14 1416.44 309.857   1
   0   7 -14 1605.90 211.528   1
   0  -7  14 1113.56 215.435   1
   0   7 -15 180.240 185.251   1
   0  -7  15 256.077 182.768   1
   0   7  16 1633.34 333.374   1
   0   7 -16 1054.40 221.987   1
   0  -7  16 962.003 230.344   1
   0  -7 -16 1345.09 321.252   1
   0   7  17 204.669 299.308   1
   0   7 -17 190.644 190.174   1
   0  -7  17 255.143 216.991   1
   0  -7 -17 161.400 291.144   1
   0   7  18 1597.14 345.359   1
   0   7 -18 1206.46 249.391   1
   0  -7  18 1742.76 278.752   1
   0  -7 -18 891.291 304.021   1
   0   7  19 386.600 289.426   1
   0   7 -19 245.626 212.272   1
   0  -7  19-88.8662 214.956   1
   0   7 -20 116.303 195.396   1
   0   7  20 141.412 242.097   1
   0  -7 -20-101.272 229.021   1
   0   7  21 106.793 242.777   1
   0  -7 -21-371.729 255.968   1
   0   7  22 213.573 270.524   1
   0  -7 -22 541.231 277.626   1
   0   7  23-70.8518 259.956   1
   0  -7 -23 203.081 277.681   1
   0   7  24 423.093 276.712   1
   0  -7 -24 572.774 276.436   1
   0   7  25-34.9535 222.232   1
   0  -7 -25 267.300 225.720   1
   0  -7 -26 197.617 267.724   1
   0   7  26 103.572 253.488   1
   0  -7 -27 226.712 258.332   1
   0   7  27 273.533 258.335   1
   0  -8   0 110915. 7054.96   1
   0  -8  -1 35.5213 138.904   1
   0  -8   1-23.5519 102.807   1
   0   8   1-25.1708 134.226   1
   0   8  -1 8.22068 107.106   1
   0   8  -2 55950.9 3368.38   1
   0  -8   2 50241.5 3365.53   1
   0   8   3-16.5392 164.592   1
   0  -8  -3-93.1945 156.597   1
   0   8   4 900.979 216.146   1
   0  -8  -4 1742.42 209.596   1
   0   8   5 80.5925 191.051   1
   0  -8  -5 56.6918 181.773   1
   0   8   6 23330.9 1531.99   1
   0  -8  -6 22330.7 1528.78   1
   0   8   7-187.446 214.715   1
   0  -8  -7-131.817 209.513   1
   0  -8  -8 33992.1 2239.78   1
   0   8   8 34029.9 2249.60   1
   0   8  -9 14.7548 51.6240   1
   0  -8 -10 2884.78 347.035   1
   0  -8  10 3001.64 214.916   1
   0   8  10 2577.34 352.400   1
   0   8 -10 2470.61 211.870   1
   0   8  11-28.9659 251.037   1
   0   8 -11-37.5011 106.827   1
   0  -8  11 38.5372 110.874   1
   0  -8 -11-244.351 246.590   1
   0   8  12 813.061 263.795   1
   0   8 -12 234.416 122.743   1
   0  -8  12 533.009 138.447   1
   0  -8 -12 395.113 238.866   1
   0  -8 -13 233.813 218.903   1
   0   8  13 31.1793 239.748   1
   0   8  14 4853.03 470.612   1
   0   8 -14 4933.88 379.201   1
   0  -8  14 4609.38 388.077   1
   0  -8 -14 4763.05 446.308   1
   0   8  15 33.0913 237.852   1
   0   8 -15 36.3643 153.421   1
   0  -8  15 57.2317 167.233   1
   0  -8 -15-155.380 234.358   1
   0   8  16 474.635 276.872   1
   0   8 -16 526.688 172.150   1
   0  -8  16 553.347 185.856   1
   0  -8 -16 734.335 235.162   1
   0   8  17 414.177 249.137   1
   0   8 -17 111.455 182.877   1
   0  -8  17-117.249 179.544   1
   0  -8 -17-195.975 230.805   1
   0   8  18 1085.89 288.711   1
   0   8 -18 1651.76 247.089   1
   0  -8  18 1074.13 237.583   1
   0   8  19 176.744 228.374   1
   0  -8 -19 638.937 256.741   1
   0   8  20 319.264 262.110   1
   0  -8 -20 677.559 290.977   1
   0   8  21 35.6270 274.935   1
   0  -8 -21 270.625 273.160   1
   0   8  22 142.116 270.202   1
   0  -8 -22 203.166 257.538   1
   0   8  23-105.765 254.527   1
   0  -8 -23 269.769 261.071   1
   0  -8 -25 66.2132 243.923   1
   0   8  26 511.765 267.952   1
   0  -8 -27 287.428 231.876   1
   0   8  27 134.840 230.165   1
   0  -9   0 100.371 118.260   1
   0   9   0-129.464 133.195   1
   0  -9   1 232.895 105.108   1
   0   9  -1 28.1123 111.646   1
   0  -9   2 11020.0 682.467   1
   0  -9  -2 11520.1 723.626   1
   0   9  -2 9153.53 683.288   1
   0   9   3-320.769 163.805   1
   0  -9  -3 33.5183 148.027   1
   0   9   4 157.109 194.048   1
   0  -9  -4 923.240 202.047   1
   0   9   5 235.072 200.182   1
   0   9   6 1058.47 233.344   1
   0  -9  -6 972.900 218.026   1
   0   9   7 196.469 207.240   1
   0  -9  -7-92.2609 192.252   1
   0   9   9-136.976 233.990   1
   0  -9  -9 257.064 230.408   1
   0  -9 -10 5004.97 447.090   1
   0   9  10 4129.63 447.143   1
   0  -9 -11-139.946 243.966   1
   0   9 -11 42.9485 63.5902   1
   0  -9  11-27.6556 57.0614   1
   0   9  11 149.225 257.150   1
   0  -9 -12 2466.68 318.793   1
   0  -9  12 1996.04 168.148   1
   0   9 -12 1491.00 167.053   1
   0   9  12 2258.46 318.764   1
   0  -9 -13-29.9508 228.455   1
   0   9  13 159.546 244.297   1
   0  -9  13 98.3061 107.498   1
   0   9 -13-42.8686 111.227   1
   0   9  14 230.287 277.641   1
   0   9 -14-39.5508 127.176   1
   0  -9  14 163.464 136.806   1
   0  -9 -14 123.665 266.430   1
   0   9  15-67.4619 299.846   1
   0   9 -15 109.123 139.354   1
   0  -9  15-161.588 139.251   1
   0  -9 -15 476.808 264.942   1
   0   9  16 1237.02 326.790   1
   0   9 -16 1772.40 224.324   1
   0  -9  16 2024.14 220.347   1
   0  -9 -16 1659.55 327.369   1
   0   9 -17 281.566 162.967   1
   0   9  17 453.981 303.584   1
   0  -9 -17 531.681 293.090   1
   0   9  19 425.022 287.771   1
   0  -9 -19-473.901 280.406   1
   0   9  20 356.192 279.776   1
   0  -9 -20-67.6898 246.435   1
   0   9  22 141.346 240.418   1
   0  -9 -22 743.112 232.122   1
   0   9  23 455.959 230.173   1
   0  -9 -23 335.537 243.505   1
   0   9  24 243.298 239.707   1
   0  -9 -24 299.020 248.265   1
   0   9  25-102.852 252.558   1
   0  -9 -25 786.786 276.697   1
   0  -9 -26 353.928 252.121   1
   0   9  26 67.7485 247.926   1
   0  10   0 60466.5 3924.09   1
   0 -10   0 61997.1 3922.26   1
   0 -10  -1 14.4246 140.652   1
   0 -10   1 30.1976 114.108   1
   0  10   1-30.4385 151.419   1
   0  10  -1-10.4543 118.711   1
   0  10   2 4260.99 377.139   1
   0 -10   2 4471.40 323.394   1
   0  10  -2 4725.86 327.160   1
   0 -10  -2 4360.14 369.408   1
   0  10   3 57.2929 173.909   1
   0  10  -3 3.65781 56.3759   1
   0 -10  -3 89.9376 180.136   1
   0 -10  -4 3519.81 325.269   1
   0  10   4 3280.64 338.800   1
   0 -10  -5 212.529 183.078   1
   0 -10  -6 614.347 233.365   1
   0  10   6 1161.47 231.393   1
   0  10   8 2683.35 339.504   1
   0 -10  -9 240.028 240.533   1
   0  10   9 85.2170 249.228   1
   0 -10 -10 1836.16 288.823   1
   0  10  10 1481.47 301.383   1
   0 -10 -11 28.8851 274.479   1
   0  10  11 583.755 287.629   1
   0 -10 -12 3664.95 396.327   1
   0  10  12 3235.72 392.698   1
   0  10 -14 412.498 106.516   1
   0 -10  14 448.817 103.758   1
   0  10 -15 89.2880 110.375   1
   0 -10 -15 259.730 280.578   1
   0 -10  15 44.5210 110.559   1
   0  10  15-205.532 309.499   1
   0  10 -16-27.4927 126.499   1
   0  10  16-278.467 295.507   1
   0 -10 -16 197.809 278.195   1
   0  10  17 141.055 284.583   1
   0 -10 -17-201.366 260.723   1
   0  10  18 177.555 267.052   1
   0 -10 -18 202.870 263.878   1
   0  10  19-462.530 275.468   1
   0 -10 -19 306.079 275.433   1
   0  10  20-35.6779 271.187   1
   0 -10 -20-169.532 272.783   1
   0  10  21 71.0527 255.621   1
   0 -10 -21 304.077 259.877   1
   0  10  22 176.048 264.537   1
   0 -10 -22-67.3805 263.613   1
   0  10  23 487.990 283.615   1
   0 -10 -23 400.896 279.851   1
   0  10  24 759.058 279.786   1
   0 -10 -24 759.184 267.147   1
   0  10  25 33.9455 229.258   1
   0 -10 -25 129.693 200.487   1
   0 -10 -26 190.426 210.197   1
   0  10  26-66.8130 205.345   1
   0  11   1-98.7613 147.120   1
   0 -11   1 89.1882 120.258   1
   0  11  -1 115.859 123.805   1
   0 -11  -1-126.191 155.903   1
   0  11   2 631.104 182.294   1
   0 -11  -2 1237.94 209.429   1
   0 -11   2 1281.57 135.081   1
   0  11  -2 873.899 134.595   1
   0 -11   3-43.3171 51.8942   1
   0  11   3 40.8941 183.741   1
   0  11  -3 12.8744 60.2498   1
   0 -11  -3 212.436 159.950   1
   0  11   4 310.263 204.047   1
   0 -11  -4-20.8915 183.806   1
   0  11   5 47.6705 211.897   1
   0 -11  -5-134.774 193.001   1
   0  11   6-76.1534 213.084   1
   0 -11  -6-215.308 224.223   1
   0  11   7 214.736 232.111   1
   0 -11  -7-378.690 219.593   1
   0 -11  -8 4616.96 435.757   1
   0  11   9-117.714 245.282   1
   0 -11  -9 27.6872 216.637   1
   0  11  10 2596.96 341.350   1
   0 -11 -10 1925.71 315.736   1
   0  11  11 95.0727 267.476   1
   0  11  13-66.9720 257.457   1
   0 -11 -13 315.990 242.073   1
   0  11  14 478.462 302.136   1
   0 -11 -14-421.357 268.466   1
   0  11  15 34.7463 295.942   1
   0 -11 -15-231.986 266.639   1
   0  11  16 528.545 284.027   1
   0 -11 -16 671.173 296.603   1
   0  11  17 35.5126 246.611   1
   0 -11 -17 169.189 242.279   1
   0  11  18-71.2104 249.429   1
   0 -11 -18 238.404 242.777   1
   0  11  19 285.907 245.927   1
   0 -11 -19-67.9766 229.564   1
   0  11  20 106.842 239.565   1
   0 -11 -20 237.354 228.112   1
   0  11  21 212.059 231.285   1
   0 -11 -21 371.973 229.071   1
   0  11  22 665.461 238.672   1
   0 -11 -22 335.384 239.173   1
   0  11  23 312.006 216.735   1
   0 -11 -23-232.191 234.409   1
   0 -11 -25 480.459 249.181   1
   0  11  25 301.753 265.355   1
   0  12   0 3184.45 311.031   1
   0 -12   0 4100.30 313.969   1
   0  12   1 70.5470 164.770   1
   0 -12  -1 405.182 163.125   1
   0 -12   1-133.914 129.612   1
   0  12  -1-50.9511 133.254   1
   0  12   2 4355.77 380.310   1
   0  12  -2 3795.24 323.179   1
   0 -12   2 4602.36 318.504   1
   0 -12  -2 4517.50 366.761   1
   0 -12   3-4.32245 54.5610   1
   0  12  -3 9.43694 62.6445   1
   0  12   3 195.765 201.161   1
   0 -12  -3-166.790 178.583   1
   0  12   4 235.347 187.597   1
   0 -12  -4 67.2952 176.985   1
   0  12   5-151.185 210.008   1
   0 -12  -5 143.185 202.591   1
   0  12   7 112.252 233.159   1
   0 -12  -7-105.905 223.408   1
   0  12   8-264.177 249.188   1
   0 -12  -8 332.179 235.000   1
   0  12   9-427.288 261.569   1
   0 -12  -9 231.502 260.180   1
   0  12  10 284.918 279.107   1
   0 -12 -10 628.369 263.988   1
   0 -12 -11 215.602 256.264   1
   0  12  12 2473.81 390.766   1
   0 -12 -12 3078.63 369.270   1
   0  12  13-136.567 257.487   1
   0 -12 -13 64.7967 248.958   1
   0  12  14 1773.11 340.540   1
   0  12  15 281.971 288.283   1
   0 -12 -15-33.5809 260.018   1
   0  12  17-35.6736 233.897   1
   0 -12 -17-68.3002 237.090   1
   0  12  18-35.8310 248.736   1
   0 -12 -18 34.1009 221.294   1
   0  12  20 603.341 278.893   1
   0 -12 -20 883.541 257.857   1
   0  12  21-281.700 277.604   1
   0 -12 -21-33.7327 232.235   1
   0  12  22 139.539 263.094   1
   0 -12 -22-33.4035 231.900   1
   0  12  23 275.290 260.231   1
   0 -12 -23 329.523 225.425   1
   0  12  24 304.363 237.050   1
   0 -12 -24 32.3329 196.634   1
   0  13   0-65.8231 141.430   1
   0 -13   0-63.1467 146.792   1
   0  13   1-18.7166 166.375   1
   0  13  -1 110.889 139.114   1
   0 -13  -1-162.938 166.153   1
   0 -13   1-13.0704 119.956   1
   0 -13   2 3333.40 283.543   1
   0 -13  -2 4601.26 356.869   1
   0  13  -2 3836.20 291.537   1
   0  13   2 3810.59 357.180   1
   0 -13   3-33.2218 49.4812   1
   0 -13  -3 132.350 176.218   1
   0  13   3-22.9072 201.938   1
   0  13  -3 13.8439 59.8939   1
   0  13   4 5474.80 472.852   1
   0 -13  -4 5816.26 480.271   1
   0  13   6-167.332 225.984   1
   0 -13  -6 454.224 220.774   1
   0  13   7 175.484 237.878   1
   0 -13  -7 194.834 232.997   1
   0  13   8 1066.25 290.352   1
   0 -13  -8 782.666 261.253   1
   0  13   9 284.065 249.678   1
   0 -13  -9-30.0307 237.570   1
   0  13  10 1887.83 350.677   1
   0 -13 -10 3032.45 360.100   1
   0  13  11-300.986 300.605   1
   0 -13 -11 63.8832 266.308   1
   0  13  12 170.900 253.943   1
   0 -13 -12 97.8917 262.580   1
   0  13  13 139.220 287.586   1
   0 -13 -13 664.007 288.048   1
   0  13  14-35.2573 250.329   1
   0 -13 -14 269.280 234.847   1
   0  13  16 321.951 289.980   1
   0 -13 -16 546.168 285.824   1
   0  13  17 323.573 257.331   1
   0 -13 -17-376.691 260.219   1
   0  13  18-107.641 260.145   1
   0  13  19 249.633 272.004   1
   0 -13 -19-170.859 222.896   1
   0  13  20-247.839 274.548   1
   0 -13 -20-271.629 243.583   1
   0  13  21 315.910 282.322   1
   0 -13 -21-201.827 246.816   1
   0  13  22 589.302 272.586   1
   0 -13 -22-66.4389 243.210   1
   0  13  23 409.218 269.339   1
   0 -13 -23 195.774 241.089   1
   0 -13 -24 159.702 231.264   1
   0  13  24 436.282 248.886   1
   0 -14   0 725.155 183.489   1
   0  14   0 440.407 170.510   1
   0 -14  -1 57.7579 172.542   1
   0  14   1-59.8452 177.322   1
   0  14   2 773.793 214.444   1
   0 -14   2 668.782 134.025   1
   0  14  -2 1006.85 140.934   1
   0 -14  -2 1046.45 214.651   1
   0  14   3-48.1012 186.196   1
   0 -14  -3-69.6069 197.598   1
   0  14   4-25.9357 214.286   1
   0 -14  -4 273.429 209.910   1
   0  14   5 275.036 241.822   1
   0 -14  -5-370.661 224.130   1
   0  14   6 667.748 259.304   1
   0 -14  -6 1197.74 254.697   1
   0  14   7-151.616 237.617   1
   0 -14  -7-261.548 234.890   1
   0  14   8 220.426 245.731   1
   0 -14  -8 120.640 237.881   1
   0  14   9 65.0298 249.847   1
   0 -14  -9-93.3588 234.689   1
   0  14  11 34.1815 263.717   1
   0 -14 -11-261.494 250.348   1
   0  14  12 348.252 294.265   1
   0 -14 -12 166.620 246.957   1
   0  14  13 35.2252 250.413   1
   0 -14 -13 405.809 237.323   1
   0  14  14 178.122 262.552   1
   0 -14 -14 68.0705 265.462   1
   0  14  15-35.9454 235.699   1
   0 -14 -15-102.844 225.924   1
   0  14  16 360.283 295.607   1
   0 -14 -16-103.187 259.459   1
   0  14  17-180.290 257.030   1
   0 -14 -17 34.4063 252.488   1
   0  14  18 896.480 267.070   1
   0 -14 -18 550.137 252.376   1
   0  14  19 35.6249 252.859   1
   0 -14 -19 102.541 210.118   1
   0  14  21 419.204 290.599   1
   0 -14 -21 67.0081 246.245   1
   0  14  23 808.960 277.671   1
   0 -15   0 159.175 150.261   1
   0  15   0 18.8423 158.132   1
   0 -15  -1-20.4187 169.131   1
   0  15   1-63.8141 190.135   1
   0 -15  -2 90.2128 187.475   1
   0 -15   2 169.434 111.991   1
   0  15  -2 180.121 113.588   1
   0  15   3 252.961 227.354   1
   0 -15  -3-73.4491 195.633   1
   0  15   5 28.6714 235.997   1
   0 -15  -5 110.350 224.150   1
   0  15   6 360.795 236.042   1
   0 -15  -6 519.239 245.724   1
   0  15   7 31.3626 236.519   1
   0 -15  -7-30.0245 221.182   1
   0  15   8 843.739 276.673   1
   0 -15  -8 869.567 273.021   1
   0  15  10 1299.30 313.715   1
   0 -15 -10 686.842 251.820   1
   0  15  11-34.8816 271.101   1
   0 -15 -11 266.657 238.721   1
   0  15  12 212.520 264.427   1
   0 -15 -12 236.871 232.149   1
   0  15  13-35.8485 278.482   1
   0 -15 -13 34.2076 259.936   1
   0  15  14 180.254 277.347   1
   0 -15 -14 241.255 237.477   1
   0  15  15 181.160 279.572   1
   0 -15 -15 103.808 258.104   1
   0  15  16 795.757 281.188   1
   0 -15 -16 382.028 230.415   1
   0  15  17 397.008 268.330   1
   0 -15 -17 34.6607 248.445   1
   0  15  18 251.037 261.529   1
   0 -15 -18 275.546 251.222   1
   0  15  19 142.445 244.275   1
   0 -15 -19 307.593 234.472   1
   0  15  20 352.187 281.931   1
   0 -15 -20 236.626 227.860   1
   0  15  21-69.3977 264.660   1
   0 -15 -21 33.2543 243.995   1
   0 -15 -22-32.6161 236.539   1
   0  15  22 306.271 266.376   1
   0 -16   0 571.032 191.243   1
   0  16   0 1710.54 224.554   1
   0 -16  -1-170.946 170.167   1
   0  16   1 67.7636 179.875   1
   0  16   2-297.726 209.391   1
   0  16  -2 155.424 118.715   1
   0 -16  -2-95.1599 178.771   1
   0 -16   2 156.639 105.875   1
   0  16   3 240.364 219.583   1
   0 -16  -3 462.048 200.014   1
   0 -16  -4 410.550 204.252   1
   0  16   4 226.499 212.857   1
   0  16   5 149.081 241.494   1
   0 -16  -5 57.6138 223.062   1
   0  16   6 1679.52 312.621   1
   0 -16  -6 1893.17 294.947   1
   0  16   7 32.2916 232.125   1
   0 -16  -7-124.691 227.818   1
   0  16   8 799.150 281.713   1
   0 -16  -8 1123.54 270.430   1
   0  16   9 102.466 252.643   1
   0 -16  -9-197.436 233.546   1
   0  16  10 279.712 272.687   1
   0 -16 -10 470.093 243.567   1
   0  16  11 35.4382 250.412   1
   0 -16 -11 34.1147 234.689   1
   0  16  12 179.421 259.079   1
   0 -16 -12-310.763 248.261   1
   0  16  13 506.490 254.710   1
   0 -16 -13 313.275 246.239   1
   0  16  14 218.174 291.479   1
   0 -16 -14-139.944 261.828   1
   0  16  15-36.4019 267.091   1
   0 -16 -15 70.0439 233.059   1
   0  16  17 289.705 262.471   1
   0 -16 -17 452.390 237.275   1
   0  16  18 898.873 303.585   1
   0 -16 -18 276.441 259.994   1
   0  16  19 35.5294 257.523   1
   0 -16 -19 34.1186 229.270   1
   0  16  20-35.0234 221.388   1
   0 -16 -20 167.948 220.254   1
   0  16  21 380.185 275.257   1
   0 -16 -21-98.8848 217.297   1
   0  17   0 20.0653 164.073   1
   0  17   1 309.658 190.804   1
   0 -17  -1 353.578 184.230   1
   0  17   2 366.765 225.891   1
   0 -17  -2 446.392 203.119   1
   0  17   4 328.034 235.166   1
   0 -17  -4 1087.09 239.687   1
   0  17   5-62.5343 221.035   1
   0 -17  -5-150.233 209.628   1
   0 -17  -6 62.5678 224.205   1
   0  17   6 291.612 222.161   1
   0  17   7 435.089 235.923   1
   0 -17  -7 32.3417 237.763   1
   0  17   8 446.627 278.669   1
   0 -17  -8 663.183 239.069   1
   0  17   9-35.1209 246.182   1
   0 -17  -9 338.861 237.540   1
   0  17  10-178.278 257.363   1
   0 -17 -10 103.395 228.228   1
   0  17  11-325.145 264.662   1
   0 -17 -11 977.391 282.312   1
   0  17  12 255.232 279.177   1
   0 -17 -12-70.3915 249.810   1
   0  17  13 477.481 280.063   1
   0 -17 -13 282.976 230.715   1
   0  17  14-73.5859 248.434   1
   0 -17 -14 177.088 253.519   1
   0  17  16 658.701 285.212   1
   0 -17 -16 422.582 241.212   1
   0  17  17-72.5766 264.087   1
   0 -17 -17-942.399 273.232   1
   0  17  18-107.737 228.883   1
   0 -17 -18 655.249 237.901   1
   0  17  19 106.722 262.521   1
   0 -17 -19 373.706 261.512   1
   0  17  20 453.931 266.123   1
   0 -17 -20 199.985 234.354   1
   0  18   3 207.077 207.614   1
   0  18   4 281.085 231.677   1
   0  18   5-32.6457 219.372   1
   0  18   6 677.279 267.423   1
   0 -18  -6 487.229 238.204   1
   0  18   8 35.4583 243.293   1
   0 -18  -8 445.293 243.574   1
   0 -18  -9 174.296 243.122   1
   0  18   9-36.1208 261.840   1
   0 -18 -10 212.007 246.447   1
   0  18  10 586.169 284.572   1
   0  18  12 222.903 268.712   1
   0 -18 -12 322.546 254.925   1
   0  18  13 260.934 284.709   1
   0 -18 -13 215.388 242.832   1
   0  18  15-148.161 248.894   1
   0 -18 -15 178.192 235.996   1
   0 -18 -16 671.498 274.823   1
   0  18  16 661.144 289.444   1
   0 -18 -17 104.760 221.888   1
   0  18  17-109.520 236.907   1
   0 -18 -18 240.938 234.814   1
   0  18  18 71.9415 263.053   1
   0 -18 -19-304.010 220.365   1
   0  18  19 212.606 236.984   1
   0 -18 -20 462.978 240.778   1
   0  18  20 243.053 275.492   1
   0  19  11 303.942 272.611   1
   0  19  12-37.9537 257.480   1
   0  19  13-228.148 265.544   1
   0  19  14 416.167 274.343   1
   0  19  15 37.5293 243.554   1
   0  19  16 222.536 243.564   1
   0  19  17 256.110 273.223   1
   0  19  18 287.384 248.914   1
   1   0 -26 105.861 247.419   1
  -1   0  26 264.278 252.721   1
   1   0 -25 423.928 277.025   1
  -1   0  25 523.091 280.118   1
   1   0 -24 245.074 253.071   1
  -1   0  24 184.875 245.224   1
   1   0 -23-172.666 235.767   1
  -1   0  23 692.984 266.879   1
   1   0 -22 2717.45 348.200   1
  -1   0  22 2114.30 348.835   1
   1   0 -21 665.314 269.403   1
  -1   0  21 69.9937 246.170   1
   1   0 -20 1622.46 310.062   1
  -1   0  20 916.020 305.760   1
   1   0 -18 4899.66 442.966   1
  -1   0  18 3528.57 422.290   1
   1   0 -17 29.3014 248.758   1
  -1   0  17-91.8772 241.318   1
  -1   0  16 8626.09 711.512   1
   1   0 -16 9807.34 715.806   1
   1   0 -15-53.5027 237.793   1
  -1   0  15 56.2525 236.605   1
   1   0 -14 4212.45 415.702   1
   1   0 -13 336.133 210.700   1
  -1   0  13-75.2657 239.186   1
  -1   0  12 9517.16 732.025   1
   1   0 -12 10421.7 742.846   1
   1   0 -11 125.213 198.953   1
  -1   0  11 131.417 200.137   1
  -1   0  10 69403.5 4571.99   1
   1   0 -10 72866.2 4573.97   1
   1   0  -9 52.5503 189.113   1
  -1   0   9 201.932 194.071   1
   1   0  -8 1245.76 212.669   1
  -1   0   8 1255.07 231.294   1
  -1   0   6 54310.9 3507.29   1
   1   0  -6 55030.3 3506.26   1
  -1   0   5-96.9148 181.316   1
   1   0  -5 51.7737 180.130   1
  -1   0   4 927.931 191.832   1
   1   0  -4 758.174 185.456   1
   1   0  -3 196.542 151.937   1
  -1   0   3-7.05234 145.654   1
  -1   0   2 355210. 22788.4   1
   1   0  -2 363979. 22786.3   1
  -1   0   1 31.0305 91.6974   1
   1   0  -1 14.9610 81.0394   1
  -1   0  -1 82.5801 79.0655   1
   1   0   1-14.8261 84.6334   1
   1   0   2 345184. 21767.1   1
  -1   0  -2 342404. 21764.9   1
  -1   0  -3-172.227 136.088   1
   1   0   3-20.5610 146.127   1
  -1   0  -4 754.596 165.622   1
   1   0   4 690.046 189.178   1
  -1   0  -5-29.7832 157.309   1
   1   0   5 170.584 173.826   1
   1   0   6 52813.1 3416.85   1
  -1   0  -6 53645.1 3413.35   1
  -1   0  -8 1154.84 203.133   1
   1   0   8 1270.74 214.110   1
   1   0   9-142.779 186.053   1
  -1   0  -9-68.8275 172.442   1
  -1   0 -10 72072.6 4543.66   1
   1   0  10 69246.7 4545.76   1
   1   0  11 369.426 221.989   1
  -1   0 -11-20.1880 187.845   1
  -1   0 -12 11183.5 803.581   1
   1   0  12 11093.5 812.083   1
   1   0  13 24.8406 205.133   1
  -1   0 -13-163.267 193.226   1
  -1   0 -14 4983.95 447.882   1
   1   0  14 5046.36 450.699   1
   1   0  15 418.130 233.923   1
  -1   0 -15-182.501 247.893   1
  -1   0 -16 8256.58 652.238   1
   1   0  16 8570.95 675.403   1
   1   0  17 61.1271 229.737   1
  -1   0 -17 171.459 218.093   1
   1   0  18 4160.53 437.425   1
  -1   0 -18 3831.86 413.656   1
   1   0  20 1429.32 314.775   1
  -1   0 -20 1648.21 299.739   1
   1   0  21-69.6643 242.933   1
  -1   0 -21 198.577 232.881   1
   1   0  22 3229.47 372.967   1
  -1   0 -22 2895.58 367.220   1
   1   0  23 395.892 247.961   1
  -1   0 -23 34.1773 254.152   1
   1   0  24-36.3171 227.024   1
  -1   0 -24-34.6956 239.777   1
   1   0  25 366.879 254.650   1
  -1   0 -25 385.294 264.216   1
   1   0  26 221.575 247.798   1
  -1   0 -26 422.656 261.306   1
   1  -1 -27 557.027 242.070   1
   1  -1 -26 210.543 248.808   1
  -1   1  26 447.070 248.783   1
   1   1 -25 531.155 267.186   1
  -1  -1  25-265.208 249.787   1
   1   1 -24 281.608 262.049   1
   1  -1 -24 1009.27 282.425   1
  -1  -1  24 409.362 274.671   1
  -1   1  24 183.798 244.034   1
   1  -1 -23-68.9419 221.584   1
   1   1 -23 588.746 264.323   1
  -1   1  23 291.004 251.557   1
  -1  -1  23-146.289 249.449   1
   1  -1 -22 203.921 255.429   1
   1   1 -22-101.797 255.997   1
  -1  -1  22 537.231 255.358   1
  -1   1  22-178.890 257.260   1
  -1   1  21 174.794 259.628   1
   1   1 -21-33.1417 238.262   1
  -1  -1  21-244.501 232.484   1
   1  -1 -21-167.016 268.700   1
  -1   1  20 375.473 274.166   1
   1   1 -20-128.856 247.233   1
  -1  -1  20 474.145 279.260   1
   1  -1 -20 522.079 283.321   1
   1   1 -19 436.956 246.431   1
   1  -1 -19 1143.99 294.203   1
  -1  -1  19 391.573 278.847   1
  -1   1  19 896.419 286.114   1
   1  -1 -18 215.840 259.007   1
   1   1 -18 331.058 255.920   1
  -1   1  18 386.950 256.268   1
  -1  -1  18-31.4256 264.770   1
   1   1 -17 2018.87 318.002   1
  -1  -1  17 2078.33 321.773   1
  -1   1  17 1468.63 317.226   1
   1   1 -16-137.562 227.864   1
   1  -1 -16 85.8793 243.019   1
  -1   1  16-150.572 242.207   1
  -1  -1  16 258.282 245.818   1
   1   1 -15 4230.46 400.106   1
   1  -1 -15 4018.02 407.951   1
  -1   1  15 3799.22 416.194   1
  -1  -1  15 4308.55 416.723   1
   1  -1 -14 2878.72 337.858   1
  -1   1  14 2198.82 344.895   1
  -1  -1  13 3590.04 379.773   1
   1   1 -13 4573.73 388.717   1
  -1   1  12 16118.2 1135.99   1
   1  -1 -12 15837.9 1127.74   1
   1   1 -12 17080.5 1128.63   1
   1   1 -11 39.8988 179.440   1
   1  -1 -11 194.923 204.473   1
  -1  -1  11-83.2526 191.663   1
  -1   1  11 411.196 211.411   1
   1  -1 -10 35658.9 2252.08   1
   1   1 -10 34623.7 2243.46   1
  -1   1  10 33634.6 2252.09   1
  -1  -1  10 33376.9 2244.53   1
   1   1  -9 62227.2 3835.52   1
   1  -1  -9 59600.7 3840.98   1
  -1  -1   9 59816.7 3836.06   1
  -1   1   9 56501.5 3842.34   1
   1   1  -8 32757.8 2033.59   1
   1  -1  -8 30457.8 2035.41   1
  -1  -1   8 29983.5 2031.79   1
  -1   1   8 31554.1 2043.51   1
   1  -1  -7 5511.41 430.479   1
  -1   1   7 5454.20 434.119   1
   1   1  -6 8387.04 567.169   1
  -1  -1   6 7409.98 565.304   1
   1  -1  -5 27407.9 1679.04   1
   1   1  -5 26681.5 1666.90   1
  -1  -1   5 23095.8 1664.04   1
  -1   1   5 26069.2 1680.73   1
   1   1  -4 12169.9 733.856   1
   1  -1  -4 11707.8 752.459   1
  -1   1   4 9757.97 752.971   1
  -1  -1   4 9838.90 736.711   1
   1   1  -3 45293.5 3148.57   1
   1  -1  -3 47732.0 3156.24   1
  -1   1   3 52602.9 3157.83   1
  -1  -1   3 52668.1 3150.97   1
   1  -1  -2 586.388 151.353   1
   1   1  -2 868.398 131.230   1
  -1   1   2 968.392 152.724   1
   1  -1  -1 3415.85 273.903   1
  -1  -1   1 3096.37 265.212   1
   1   1  -1 4043.29 266.684   1
   1   1   0 304524. 20092.3   1
  -1   1   0 307678. 20092.1   1
  -1  -1   0 311934. 20092.0   1
   1  -1   0 346523. 20092.7   1
  -1  -1  -1 4418.63 289.559   1
   1   1   1 4460.20 292.393   1
  -1   1  -1 3549.04 275.799   1
   1  -1   2 1213.46 141.654   1
   1   1   2 1068.94 163.877   1
  -1  -1  -2 1185.15 163.505   1
  -1   1  -2 1367.94 133.126   1
   1   1   3 53094.2 3225.53   1
   1  -1   3 49686.9 3214.21   1
  -1  -1  -3 49083.4 3222.85   1
  -1   1  -3 50414.2 3211.85   1
   1   1   4 11702.9 795.011   1
   1  -1   4 12796.4 775.579   1
  -1   1  -4 11224.2 765.773   1
  -1  -1  -4 10342.7 784.592   1
  -1   1  -5 25153.8 1657.72   1
  -1  -1  -5 26265.4 1667.34   1
   1  -1   5 27984.6 1662.41   1
   1   1   5 22872.3 1666.07   1
  -1   1  -6 8002.32 583.654   1
   1  -1   6 8779.49 587.984   1
   1  -1   7 5003.50 413.915   1
   1   1   7 6166.02 445.274   1
  -1  -1  -7 5537.61 430.824   1
  -1   1  -7 5510.21 417.469   1
  -1  -1  -8 31139.6 2051.64   1
  -1   1  -8 32077.5 2045.48   1
   1   1   8 31262.1 2056.36   1
   1  -1   8 31231.6 2046.25   1
  -1  -1  -9 58203.7 3814.62   1
  -1   1  -9 61032.2 3806.47   1
   1   1   9 56105.5 3813.44   1
   1  -1   9 61156.9 3810.96   1
  -1  -1 -10 33884.9 2213.44   1
  -1   1 -10 33959.3 2205.78   1
   1   1  10 32930.0 2213.90   1
   1  -1  10 34198.5 2210.12   1
   1   1  11-227.237 209.810   1
   1  -1  11 270.249 209.724   1
  -1   1 -11 325.711 182.728   1
  -1  -1 -11 168.909 188.923   1
  -1  -1 -12 16269.1 1140.52   1
  -1   1 -12 16606.6 1133.03   1
   1   1  12 16782.5 1148.62   1
  -1   1 -13 3383.38 363.919   1
   1  -1  13 4251.52 386.911   1
   1   1  14 2070.08 315.087   1
  -1  -1 -14 2920.29 312.581   1
  -1   1 -15 4389.81 413.826   1
  -1  -1 -15 4377.83 404.410   1
   1  -1  15 4314.96 422.153   1
   1   1  15 3545.21 417.361   1
   1  -1  16 114.437 224.734   1
   1   1  16-209.221 243.693   1
  -1   1 -16 53.4801 204.829   1
  -1  -1 -16 502.735 244.930   1
   1  -1  17 1979.63 319.993   1
   1   1  17 2424.20 336.315   1
  -1   1 -17 2246.92 304.202   1
   1   1  18 128.851 261.582   1
   1  -1  18 753.074 268.724   1
  -1  -1 -18 60.2962 240.036   1
  -1   1 -18 382.390 251.259   1
   1   1  19 666.392 276.288   1
   1  -1  19 652.858 286.567   1
  -1   1 -19 555.115 252.118   1
  -1  -1 -19 686.682 265.650   1
   1  -1  20 539.190 263.109   1
   1   1  20 377.018 242.558   1
  -1  -1 -20 323.765 247.428   1
  -1   1 -20 448.299 251.031   1
   1   1  21 385.514 270.395   1
   1  -1  21 103.581 250.364   1
  -1  -1 -21 166.347 259.486   1
  -1   1 -21-98.8160 233.875   1
   1  -1  22 388.703 254.024   1
   1   1  22 35.5126 236.357   1
  -1   1 -22-167.831 230.942   1
  -1  -1 -22 67.7079 233.988   1
   1   1  23 324.329 265.776   1
   1  -1  23 107.783 246.344   1
  -1  -1 -23 375.672 271.267   1
  -1   1 -23 34.2899 238.378   1
   1  -1  24 401.730 267.911   1
   1   1  24 362.095 258.035   1
  -1   1 -24 383.782 260.131   1
  -1  -1 -24 345.424 232.181   1
   1   1  25 437.316 266.720   1
   1  -1  25 369.862 244.116   1
  -1   1 -25 530.021 264.913   1
   1   1  26 767.245 249.323   1
  -1  -1 -26 976.870 268.843   1
  -1  -1 -27 765.265 263.788   1
  -1   2  27 440.319 265.785   1
   1  -2 -27 276.368 251.377   1
  -1   2  26 36.7965 237.553   1
   1  -2 -26-34.7822 232.592   1
  -1   2  25-73.5517 252.996   1
   1  -2 -25 104.419 248.080   1
   1   2 -25-142.276 229.640   1
  -1  -2  24 37.6156 239.890   1
  -1   2  24-73.1182 267.939   1
   1  -2 -24 450.125 269.754   1
   1   2 -24 844.338 276.012   1
  -1   2  23 434.433 264.879   1
  -1  -2  23 183.960 245.186   1
   1   2 -23 416.635 261.165   1
   1  -2 -23-137.507 243.257   1
  -1   2  22 534.331 253.380   1
   1  -2 -22 102.051 233.566   1
   1   2 -22 203.871 239.663   1
  -1  -2  22 287.061 247.441   1
  -1   2  21 701.389 281.653   1
   1   2 -21 626.633 253.215   1
  -1  -2  21 139.184 256.942   1
   1  -2 -21 368.794 271.203   1
  -1   2  20-34.3736 274.696   1
   1  -2 -20 263.000 276.646   1
  -1   2  19-268.448 283.147   1
   1   2 -19 277.521 239.541   1
  -1  -2  19 97.2097 251.719   1
   1  -2 -19-128.358 260.678   1
   1   2 -18 385.206 238.588   1
  -1  -2  18-30.9681 235.591   1
   1  -2 -17 1027.74 293.989   1
   1   2 -17 1728.22 273.287   1
  -1  -2  17 1951.66 307.450   1
   1  -2 -16 615.231 265.211   1
   1   2 -16 672.851 247.524   1
  -1  -2  16 982.849 265.738   1
  -1   2  16 643.767 298.411   1
   1  -2 -15 1912.66 307.008   1
  -1   2  15 1122.58 310.128   1
  -1   2  14 5195.32 510.950   1
  -1  -2  14 5626.08 477.508   1
   1  -2 -14 6428.08 515.774   1
   1   2 -14 5209.63 474.983   1
   1   2 -13 1827.45 264.973   1
   1  -2 -13 1918.14 309.779   1
  -1   2  13 2042.13 302.739   1
  -1  -2  13 2393.72 280.843   1
   1  -2 -12 168.178 205.484   1
  -1  -2  12 322.642 197.329   1
  -1   2  12 431.080 214.839   1
   1   2 -11 208.318 185.835   1
   1  -2 -11 403.800 222.348   1
  -1  -2  11 276.116 193.036   1
  -1   2  11 190.342 216.170   1
   1   2 -10 18826.8 1232.10   1
  -1  -2  10 18234.4 1232.37   1
  -1   2  10 17523.8 1246.95   1
   1  -2 -10 18623.6 1248.40   1
  -1  -2   9 1634.60 212.805   1
  -1   2   9 1714.71 253.865   1
   1  -2  -9 979.386 235.318   1
   1   2  -9 1278.88 207.294   1
   1  -2  -8 48979.7 3200.34   1
  -1   2   8 50132.2 3205.50   1
  -1   2   7 19831.4 1286.21   1
   1   2  -7 20192.9 1261.17   1
   1  -2  -7 18006.1 1273.84   1
  -1  -2   7 18429.4 1260.72   1
   1   2  -6 12965.5 811.466   1
  -1   2   6 12526.8 834.408   1
  -1  -2   6 10354.9 810.415   1
   1  -2  -6 12723.5 834.362   1
  -1   2   5 171.238 212.982   1
   1   2  -5 8.18540 131.060   1
   1  -2  -5 99.6804 181.774   1
  -1  -2   5 51.2108 136.539   1
  -1  -2   4 6007.10 446.774   1
   1  -2  -4 6691.97 475.296   1
   1   2  -4 5577.88 436.201   1
  -1  -2   3 195664. 14152.4   1
   1   2  -3 216362. 14155.4   1
  -1   2   3 266678. 14174.5   1
   1  -2  -3 254526. 14174.9   1
  -1  -2   2 47242.7 3154.44   1
  -1   2   2 53830.3 3171.18   1
   1   2  -2 47044.2 3154.62   1
   1  -2  -2 56392.0 3171.98   1
   1   2  -1 10379.4 725.412   1
   1  -2  -1 9500.67 738.653   1
  -1  -2   1 12176.1 726.490   1
  -1   2   1 12935.5 741.957   1
  -1   2   0 24.4255 107.863   1
   1   2   0 55.0828 106.309   1
   1  -2   0 35.2456 101.986   1
  -1  -2   0 57.3262 98.9119   1
   1   2   1 11822.3 754.514   1
  -1  -2  -1 11094.3 750.135   1
   1   2   2 52580.8 3231.32   1
  -1   2  -2 50649.0 3212.42   1
  -1  -2  -2 51751.4 3229.21   1
   1  -2   2 49223.8 3213.08   1
  -1   2  -3 274563. 16402.3   1
  -1  -2  -3 260203. 16419.6   1
   1  -2   3 268609. 16404.3   1
   1   2   4 6226.96 475.930   1
   1  -2   4 6141.08 432.147   1
  -1   2  -4 5779.82 432.951   1
  -1  -2  -4 6771.59 462.207   1
   1   2   5 169.417 182.183   1
   1  -2   5-24.5548 127.777   1
  -1  -2  -5 194.022 192.618   1
  -1   2  -5 15.2608 119.338   1
  -1   2  -6 10682.2 798.508   1
  -1  -2  -6 12464.0 827.532   1
   1   2   6 13222.1 828.522   1
   1  -2   6 12170.1 801.644   1
  -1   2  -7 20573.8 1290.52   1
   1   2   7 17841.0 1310.47   1
   1  -2   7 19381.2 1289.83   1
  -1  -2  -7 20349.1 1309.59   1
  -1  -2  -8 49632.1 3129.34   1
   1   2   8 47149.0 3128.74   1
   1   2   9 1399.30 235.243   1
   1  -2   9 1385.34 212.020   1
  -1  -2  -9 1002.22 212.713   1
  -1   2  -9 1118.38 197.505   1
  -1  -2 -10 18982.7 1236.56   1
  -1   2 -10 19121.2 1216.02   1
   1   2  10 16146.8 1230.24   1
   1   2  11 23.7015 193.589   1
   1  -2  11 252.570 199.549   1
  -1   2 -11 239.815 171.508   1
  -1  -2 -11 286.262 201.968   1
   1  -2  12 404.523 196.055   1
   1   2  12 174.841 234.878   1
  -1  -2 -12 402.963 233.163   1
   1   2  13 2010.57 300.085   1
   1  -2  13 1221.91 247.287   1
  -1   2 -13 1357.24 233.162   1
  -1  -2 -13 1751.27 294.865   1
   1   2  14 3948.34 433.621   1
  -1  -2 -14 4986.68 444.090   1
  -1   2 -14 5138.97 431.936   1
   1  -2  14 5268.40 446.715   1
   1   2  15 1785.78 324.577   1
  -1  -2 -15 1339.45 279.517   1
   1  -2  16 307.033 224.795   1
   1   2  16 579.084 255.358   1
  -1   2 -16 705.128 230.883   1
  -1  -2 -16 854.906 247.837   1
   1  -2  17 1592.55 294.192   1
  -1  -2 -17 1181.90 282.887   1
  -1   2 -17 1382.74 269.027   1
   1  -2  18 495.012 258.154   1
  -1   2 -18 497.226 248.789   1
   1   2  19-67.3194 253.883   1
   1  -2  19 193.439 265.361   1
  -1  -2 -19 31.5354 242.361   1
  -1   2 -19-367.614 247.257   1
   1   2  20 138.106 254.659   1
  -1  -2 -20 259.429 262.868   1
   1  -2  21 171.866 244.075   1
   1   2  21 246.474 251.038   1
  -1  -2 -21 300.737 269.837   1
  -1   2 -21 814.827 263.252   1
   1  -2  22 281.083 242.475   1
  -1   2 -22 671.120 265.195   1
   1  -2  23-71.9796 235.995   1
   1   2  23-216.013 244.277   1
  -1   2 -23-171.931 240.893   1
  -1  -2 -23 136.566 231.656   1
   1   2  24 180.844 255.773   1
   1  -2  24 256.944 242.077   1
  -1  -2 -24 34.3261 265.895   1
  -1   2 -24 175.418 229.075   1
   1   2  25 144.538 238.866   1
  -1  -2 -25 448.717 239.305   1
   1   2  26-144.609 257.660   1
  -1  -2 -26 138.003 253.139   1
   1   2  27-144.168 222.800   1
  -1  -2 -27 240.525 236.393   1
   1  -3 -27-239.041 256.557   1
  -1   3  27 181.272 259.502   1
   1  -3 -26-68.8193 248.570   1
  -1   3  26 400.147 248.141   1
   1  -3 -25 276.043 240.730   1
  -1   3  25-36.4617 224.214   1
   1  -3 -24 241.478 254.756   1
  -1   3  24 327.715 264.520   1
   1   3 -23 968.291 261.527   1
   1  -3 -23 789.473 274.948   1
  -1  -3  23 593.388 266.846   1
  -1   3  23 395.488 283.737   1
  -1   3  22 569.923 267.210   1
   1   3 -22 338.700 228.339   1
  -1  -3  22 287.010 246.358   1
   1  -3 -22-34.0409 273.493   1
  -1   3  21 456.890 250.030   1
   1   3 -21 526.410 258.923   1
  -1  -3  21 69.4156 232.759   1
   1  -3 -21 67.2011 250.116   1
   1   3 -20 3555.71 379.344   1
  -1  -3  20 3947.42 393.701   1
   1  -3 -20 3006.31 374.543   1
  -1   3  19 1151.40 281.972   1
   1  -3 -19 550.355 269.167   1
   1   3 -19 762.128 254.096   1
  -1  -3  19 931.311 272.897   1
  -1   3  18 4376.15 467.983   1
  -1  -3  18 4694.96 447.750   1
   1  -3 -18 3942.41 464.712   1
   1   3 -18 5541.18 456.015   1
  -1   3  17 678.390 277.372   1
   1   3 -17 1138.10 262.018   1
  -1  -3  17 989.901 261.198   1
   1  -3 -17 706.087 252.275   1
  -1   3  16 93.6922 243.544   1
   1   3 -16-289.335 211.627   1
  -1  -3  16 192.974 236.202   1
   1  -3 -16 417.888 215.519   1
   1  -3 -15 488.851 229.212   1
  -1  -3  15 619.343 236.927   1
  -1   3  15 392.601 244.548   1
   1   3 -15 692.967 242.705   1
  -1   3  14 16703.3 1159.27   1
  -1  -3  14 15781.4 1137.94   1
   1   3 -14 16448.3 1131.16   1
   1  -3 -14 16862.0 1154.79   1
   1   3 -13 322.130 202.144   1
   1  -3 -13 52.3693 233.430   1
  -1   3  13-82.9415 258.298   1
  -1  -3  13-67.0330 196.467   1
  -1  -3  12 18126.8 1181.27   1
   1   3 -12 16583.9 1171.94   1
  -1  -3  11 5874.74 503.705   1
  -1   3  11 7466.79 555.016   1
   1  -3 -11 6714.88 539.023   1
   1   3 -11 6984.81 513.242   1
  -1   3  10 9238.38 678.137   1
  -1  -3  10 9573.60 652.673   1
   1  -3 -10 8904.53 672.494   1
   1   3 -10 8410.05 637.090   1
  -1   3   9 4076.59 398.065   1
  -1  -3   9 4042.29 357.041   1
   1  -3  -9 4299.80 396.560   1
   1   3  -9 4513.06 347.257   1
  -1   3   8 17949.1 1187.80   1
   1   3  -8 17054.2 1155.45   1
  -1  -3   8 17612.3 1158.02   1
   1  -3  -8 17181.4 1182.86   1
  -1   3   7 573.831 212.444   1
   1  -3  -7 1028.45 208.391   1
  -1  -3   7 424.677 158.041   1
   1   3  -7 706.659 151.712   1
   1   3  -6 29858.9 2070.44   1
  -1  -3   6 31772.8 2071.28   1
  -1   3   6 34336.2 2102.22   1
   1  -3  -6 34741.6 2098.49   1
  -1  -3   5 17944.5 1129.75   1
   1   3  -5 16721.3 1128.76   1
   1   3  -4 26120.8 1787.97   1
  -1   3   4 30904.0 1821.24   1
  -1  -3   4 27611.4 1790.31   1
   1  -3  -4 29885.0 1820.99   1
  -1  -3   3 172123. 11219.4   1
  -1   3   3 178502. 11243.2   1
   1  -3  -3 164598. 11242.3   1
   1   3  -3 186502. 11219.6   1
   1  -3  -2 82013.5 4979.53   1
  -1  -3   2 71777.4 4958.62   1
  -1   3   2 80972.2 4979.80   1
   1   3  -2 82175.4 4959.07   1
   1  -3  -1 111744. 6934.89   1
   1   3  -1 109607. 6923.65   1
  -1   3   1 108546. 6934.62   1
  -1  -3   1 107791. 6923.09   1
   1  -3   0 108568. 7013.56   1
  -1  -3   0 111333. 7013.10   1
  -1   3   0 115259. 7014.10   1
   1   3   0 107040. 7014.21   1
  -1   3  -1 105266. 6555.49   1
  -1  -3  -1 105813. 6567.37   1
   1   3   1 106620. 6568.55   1
   1  -3   1 98683.1 6555.40   1
   1   3   2 78549.3 4745.54   1
  -1  -3  -2 70768.4 4741.59   1
   1   3   3 174501. 11201.6   1
   1  -3   3 181075. 11175.0   1
  -1  -3  -3 179668. 11200.1   1
  -1   3  -3 171651. 11174.1   1
   1   3   4 30513.5 1832.57   1
   1  -3   4 27446.1 1795.52   1
  -1   3  -4 27229.3 1794.32   1
  -1  -3  -4 29459.4 1827.35   1
  -1   3  -5 13833.5 1002.33   1
   1  -3   5 17093.7 1007.10   1
   1  -3   6 32160.9 2129.11   1
   1   3   6 34906.5 2160.56   1
   1   3   7 123.950 216.587   1
   1  -3   7 570.827 144.964   1
  -1   3  -7 709.357 145.416   1
  -1  -3  -7 509.606 194.945   1
   1  -3   8 17910.3 1132.53   1
   1   3   8 16937.6 1161.74   1
  -1  -3  -8 15221.3 1153.43   1
  -1   3  -8 17507.5 1130.24   1
   1   3   9 3527.62 380.834   1
  -1  -3  -9 4382.41 375.752   1
  -1  -3 -10 8437.54 646.342   1
  -1   3 -10 8572.91 607.084   1
   1   3  10 8755.11 649.897   1
   1  -3  10 8264.32 611.614   1
  -1  -3 -11 6162.96 500.323   1
  -1   3 -11 5754.64 468.921   1
   1  -3  11 6413.64 480.118   1
   1   3  11 6583.23 510.295   1
  -1   3 -12 18501.8 1281.28   1
   1  -3  12 19911.7 1296.66   1
   1   3  13 81.8092 247.299   1
   1  -3  13 22.0598 193.190   1
  -1   3 -13 61.9677 188.954   1
  -1  -3 -13 773.426 256.205   1
  -1   3 -14 15656.2 1081.93   1
  -1  -3 -14 16538.1 1108.72   1
   1  -3  14 16750.8 1097.38   1
   1   3  14 13768.0 1105.07   1
  -1  -3 -15 727.112 273.502   1
  -1   3 -15 669.352 219.181   1
   1  -3  15 791.837 235.360   1
   1   3  15 748.468 282.788   1
  -1  -3 -16 174.218 241.245   1
  -1   3 -16-102.339 206.465   1
   1  -3  16-136.359 224.438   1
   1   3  16 62.1136 232.418   1
  -1  -3 -17 1500.40 294.100   1
  -1   3 -17 519.226 234.326   1
   1  -3  17 1126.84 251.884   1
   1   3  17 1026.99 319.272   1
  -1   3 -18 5749.04 454.309   1
   1  -3  18 4710.53 446.952   1
   1   3  18 4693.14 464.889   1
   1  -3  19 759.097 255.528   1
   1   3  19 1359.31 319.410   1
  -1   3 -19 815.644 262.521   1
  -1  -3 -19 477.633 284.019   1
   1  -3  20 3228.59 396.483   1
   1   3  20 3162.16 385.604   1
  -1   3 -20 3314.71 381.848   1
  -1  -3 -20 3951.19 406.174   1
   1  -3  21 101.868 244.889   1
   1   3  21 353.222 277.087   1
  -1   3 -21 389.446 253.809   1
  -1  -3 -21 436.119 278.572   1
   1  -3  22 525.876 252.763   1
   1   3  22 428.689 249.889   1
  -1  -3 -22 169.629 229.906   1
  -1   3 -22 167.648 233.596   1
   1  -3  23 144.175 235.827   1
   1   3  23 323.000 267.146   1
  -1   3 -23 826.942 250.607   1
  -1  -3 -23 1193.04 311.140   1
   1   3  24-216.117 231.770   1
  -1  -3 -24 649.590 243.050   1
   1   3  25 682.451 270.845   1
  -1  -3 -25 377.254 267.530   1
   1   3  26 250.710 229.184   1
  -1  -3 -26 170.952 225.670   1
   1   3  27 711.265 265.462   1
  -1  -3 -27 645.235 271.907   1
  -1   4  28-317.500 252.524   1
   1  -4 -28 398.551 265.350   1
  -1   4  27 535.810 232.082   1
   1  -4 -27 303.767 232.586   1
  -1   4  25 325.844 267.454   1
   1  -4 -25 651.090 288.177   1
  -1   4  24 433.594 260.112   1
   1  -4 -24 445.783 263.993   1
   1   4 -23 102.681 226.648   1
   1  -4 -23-239.702 252.260   1
  -1   4  23 107.647 223.047   1
  -1   4  22 534.566 244.377   1
   1   4 -22 702.741 251.031   1
  -1  -4  22 396.457 243.639   1
   1  -4 -22 613.346 254.534   1
  -1   4  21 317.419 274.713   1
   1   4 -20 31.4196 226.794   1
  -1  -4  20 166.792 239.782   1
   1  -4 -20-99.6913 273.484   1
  -1   4  19-614.884 311.069   1
   1   4 -19 210.871 225.441   1
  -1  -4  19 95.5221 234.562   1
   1  -4 -19 261.279 284.678   1
  -1   4  18-100.855 298.433   1
   1   4 -18 86.1545 210.455   1
  -1  -4  18 302.410 230.339   1
   1  -4 -18 765.995 292.582   1
  -1   4  17 1770.17 361.078   1
   1  -4 -17 1807.01 331.627   1
   1   4 -17 1523.01 274.169   1
  -1  -4  17 1601.39 285.648   1
   1  -4 -16 5530.09 491.947   1
  -1   4  16 4290.96 489.795   1
  -1   4  15 2066.33 346.508   1
   1   4 -15 1941.69 277.549   1
  -1  -4  15 2139.44 285.427   1
   1  -4 -15 2319.12 337.360   1
  -1   4  14 891.552 268.856   1
   1   4 -14 779.313 207.279   1
  -1  -4  14 490.501 210.203   1
   1  -4 -14 1159.67 266.964   1
  -1   4  13 2871.77 321.416   1
   1  -4 -13 1885.21 277.006   1
   1   4 -13 2114.98 267.566   1
  -1  -4  13 2130.72 286.295   1
   1   4 -12 3620.56 347.706   1
  -1   4  12 3196.29 383.895   1
  -1  -4  12 4302.51 362.644   1
   1  -4 -12 3804.21 393.034   1
  -1  -4  11 11576.5 886.947   1
   1   4 -11 14295.4 892.858   1
  -1   4  10 5345.26 506.276   1
   1   4 -10 6934.56 475.038   1
  -1  -4  10 6399.42 476.629   1
   1  -4 -10 5977.82 499.215   1
   1  -4  -9 254.022 224.036   1
  -1   4   9-246.571 244.925   1
  -1   4   8 8682.77 632.891   1
  -1  -4   8 7933.65 592.927   1
   1  -4  -8 9094.10 633.139   1
   1   4  -8 8352.51 587.490   1
  -1   4   7 11283.4 764.931   1
   1   4  -7 10334.0 721.861   1
   1  -4  -7 12544.9 768.085   1
  -1  -4   7 9780.73 725.229   1
   1  -4  -6 2310.45 277.962   1
   1   4  -6 2394.89 212.345   1
  -1  -4   6 2339.05 207.924   1
  -1   4   6 2888.40 282.070   1
  -1   4   5 5252.04 383.840   1
   1  -4  -5 5683.94 381.688   1
  -1  -4   5 3797.99 315.234   1
   1   4  -5 4098.80 309.150   1
  -1  -4   4 239087. 15269.5   1
   1   4  -4 243049. 15269.5   1
  -1   4   3 7817.45 505.534   1
   1  -4  -3 7080.98 497.357   1
   1   4  -3 6627.45 444.711   1
  -1  -4   3 6511.46 443.822   1
  -1   4   2 1653.61 213.948   1
   1   4  -2 1603.41 144.579   1
   1  -4  -2 1724.20 211.014   1
  -1  -4   2 1757.37 141.909   1
   1   4  -1 7824.63 546.361   1
  -1   4   1 8495.52 568.402   1
  -1  -4   1 8535.82 545.236   1
   1  -4  -1 8193.68 567.026   1
   1  -4   0-11.6732 123.258   1
   1   4   0-101.533 115.285   1
  -1  -4   0-35.3913 110.834   1
  -1   4   0 43.1900 125.516   1
   1   4   1 8291.27 581.862   1
  -1   4  -1 7984.85 556.639   1
  -1  -4  -1 9042.67 575.164   1
   1  -4   1 8488.99 554.146   1
   1   4   2 2153.54 222.278   1
  -1  -4  -2 1593.46 212.808   1
  -1  -4  -3 7661.74 520.714   1
   1   4   3 6667.06 523.120   1
  -1   4  -4 246294. 15355.3   1
   1  -4   4 238492. 15355.8   1
   1  -4   5 4837.36 325.974   1
   1   4   5 4774.27 403.554   1
  -1  -4  -5 5203.27 390.592   1
  -1   4  -5 4253.48 322.348   1
   1  -4   6 2467.84 209.693   1
   1   4   6 2241.70 280.305   1
  -1   4  -6 2347.24 205.423   1
  -1  -4  -6 2267.78 272.613   1
  -1   4  -7 11174.7 711.040   1
  -1  -4  -7 11013.5 761.890   1
   1  -4   7 9155.36 710.873   1
   1   4   7 12198.4 768.401   1
  -1  -4  -8 8933.79 631.149   1
  -1   4  -8 8606.23 576.382   1
   1   4   8 8493.15 634.727   1
   1  -4   8 7630.99 579.106   1
   1   4   9-310.340 228.709   1
   1  -4   9-79.2847 144.791   1
  -1  -4  -9 63.5610 204.796   1
  -1   4  -9-112.825 140.568   1
  -1  -4 -10 5615.15 491.213   1
  -1   4 -10 6108.85 458.009   1
   1  -4  10 6745.37 467.157   1
   1   4  10 5514.97 509.074   1
  -1   4 -11 14359.7 919.055   1
   1  -4  11 12382.0 918.472   1
  -1   4 -12 4657.15 360.912   1
  -1  -4 -12 3652.12 379.054   1
   1  -4  12 3878.05 351.096   1
   1   4  12 3660.86 376.783   1
   1  -4  13 1721.28 232.262   1
   1   4  13 1886.16 320.519   1
  -1   4 -13 1730.54 225.890   1
  -1  -4 -13 1717.87 301.302   1
   1  -4  14 730.951 222.463   1
   1   4  14 383.058 232.570   1
  -1   4 -14 685.603 213.394   1
  -1  -4 -14 796.852 243.016   1
   1   4  15 1835.21 335.987   1
   1  -4  15 2179.00 278.387   1
  -1  -4 -15 1342.62 292.304   1
  -1   4 -15 1539.58 250.086   1
  -1  -4 -16 4051.50 419.333   1
   1   4  16 4459.45 431.236   1
   1  -4  17 1687.42 288.527   1
  -1   4 -17 2357.17 289.141   1
   1   4  18 200.625 253.208   1
   1  -4  18 236.782 223.301   1
  -1  -4 -18 187.599 234.980   1
  -1   4 -18-169.757 211.009   1
   1   4  19 204.968 278.419   1
   1  -4  19-217.454 248.169   1
  -1   4 -19-59.1500 223.038   1
  -1  -4 -19 159.811 280.182   1
   1   4  20 699.202 270.854   1
   1  -4  20-194.263 239.750   1
  -1   4 -20 92.8834 217.172   1
  -1  -4 -20 229.999 238.430   1
   1   4  22 607.754 288.521   1
   1  -4  22 804.776 253.861   1
  -1   4 -22 1371.53 266.087   1
  -1  -4 -22 543.287 267.140   1
  -1   4 -23 413.685 273.792   1
   1   4  23 35.8306 256.745   1
  -1  -4 -23 170.831 246.908   1
   1   4  24 645.416 281.365   1
  -1  -4 -24 612.909 273.992   1
   1   4  25 535.066 248.515   1
  -1  -4 -25 136.148 243.491   1
   1   4  27 105.421 229.375   1
  -1  -4 -27 167.740 234.094   1
   1   4  28 278.772 254.817   1
  -1  -4 -28 33.0533 249.448   1
  -1   5  28 69.5171 217.272   1
   1  -5 -28-32.7297 215.658   1
  -1   5  27 141.125 244.104   1
   1  -5 -27 233.397 262.984   1
  -1   5  26-178.058 255.046   1
   1  -5 -26 437.951 271.102   1
  -1   5  25 71.7833 251.678   1
   1  -5 -25 305.909 260.493   1
  -1   5  24 251.639 242.714   1
   1  -5 -24-238.934 236.952   1
   1  -5 -23 102.522 247.690   1
  -1   5  23-143.184 250.723   1
   1   5 -22 99.4690 238.272   1
  -1   5  22 285.136 276.702   1
   1  -5 -22 613.502 266.575   1
  -1   5  21 141.421 274.773   1
   1   5 -21-127.423 231.984   1
  -1  -5  21 34.6847 214.543   1
   1  -5 -21 540.943 274.767   1
  -1   5  20 1467.51 317.410   1
   1   5 -20 952.542 252.188   1
  -1  -5  20 892.234 262.115   1
   1  -5 -20 634.933 290.231   1
  -1   5  19 241.794 286.530   1
   1   5 -19 29.3460 216.773   1
  -1  -5  19 377.976 231.657   1
   1  -5 -19 426.852 289.894   1
  -1   5  18 1019.55 321.429   1
   1   5 -18 668.314 241.983   1
  -1  -5  18 1640.38 287.236   1
   1  -5 -18 1872.49 336.574   1
  -1   5  17 364.998 297.035   1
   1   5 -17 421.574 225.752   1
  -1  -5  17 812.602 259.544   1
   1  -5 -17 634.103 293.082   1
   1   5 -16-99.2240 189.210   1
  -1  -5  16 78.7697 224.245   1
  -1   5  15 1761.47 342.031   1
   1   5 -15 946.946 237.034   1
  -1  -5  15 1241.12 248.907   1
   1  -5 -15 1288.00 297.238   1
  -1   5  14 547.423 287.623   1
   1   5 -14 703.956 201.330   1
  -1  -5  14 449.158 212.060   1
   1  -5 -14 868.443 270.713   1
  -1   5  13 175.295 232.604   1
   1  -5 -13 82.9934 211.007   1
   1   5 -13-97.6137 171.141   1
  -1  -5  13-20.5424 175.962   1
   1   5 -12 5860.44 477.053   1
  -1   5  12 6452.41 536.150   1
  -1  -5  12 6766.56 494.012   1
   1  -5 -12 6187.82 531.674   1
  -1   5  11 1298.93 276.202   1
   1   5 -11 1383.82 181.278   1
  -1  -5  11 567.667 181.069   1
   1  -5 -11 751.523 272.031   1
   1  -5 -10 94.2722 187.244   1
  -1   5  10 225.531 206.454   1
   1  -5  -9 3277.34 358.145   1
   1   5  -9 3773.69 286.675   1
  -1  -5   9 3181.77 290.648   1
  -1   5   9 3482.76 369.145   1
   1   5  -8 3364.99 296.566   1
   1  -5  -8 3943.40 367.234   1
  -1   5   8 4326.79 381.641   1
  -1  -5   8 3855.49 295.577   1
  -1   5   7 28205.6 1770.84   1
   1  -5  -7 27814.3 1766.18   1
  -1  -5   7 25507.1 1721.47   1
  -1  -5   6 94817.5 5752.94   1
  -1   5   6 92837.0 5798.79   1
   1   5  -6 83762.1 5752.64   1
   1  -5  -6 95020.6 5792.93   1
  -1  -5   5 26169.1 1678.69   1
  -1   5   5 26493.6 1728.47   1
   1   5  -5 26717.8 1678.34   1
   1  -5  -5 24473.1 1723.66   1
   1  -5  -4 127073. 8237.42   1
  -1  -5   4 127551. 8198.43   1
  -1   5   4 125865. 8239.32   1
   1   5  -4 132582. 8198.46   1
   1  -5  -3 13855.7 930.768   1
   1   5  -3 12165.6 886.332   1
  -1   5   3 14686.4 935.475   1
  -1  -5   3 15110.0 885.693   1
   1   5  -2 6671.24 446.371   1
  -1   5   2 6338.60 483.979   1
  -1  -5   2 7035.77 444.118   1
   1  -5  -2 6111.19 488.736   1
   1   5  -1 39377.4 2498.69   1
  -1   5   1 40897.9 2513.70   1
  -1  -5   1 38537.8 2497.89   1
   1  -5  -1 37955.3 2513.92   1
   1   5   0 30010.7 1910.52   1
   1  -5   0 27899.6 1907.89   1
  -1   5   0 31523.4 1909.76   1
  -1  -5   0 29481.3 1907.48   1
   1  -5   1 37516.2 2457.23   1
  -1  -5  -1 38566.3 2470.94   1
  -1   5  -1 40993.4 2458.16   1
   1   5   1 35807.1 2475.62   1
   1  -5   2 6544.22 439.891   1
   1   5   2 6562.65 485.042   1
  -1   5  -2 6843.07 441.568   1
  -1  -5  -2 7039.15 485.317   1
  -1  -5  -3 12765.5 898.891   1
   1   5   3 13900.8 908.750   1
  -1  -5  -4 118269. 7710.98   1
   1   5   4 124150. 7716.21   1
  -1   5  -5 28183.9 1738.59   1
   1   5   5 27424.1 1791.13   1
   1  -5   5 27205.6 1738.82   1
  -1  -5  -5 23288.0 1783.66   1
  -1  -5  -6 95728.2 5838.26   1
  -1   5  -6 85118.0 5792.59   1
   1   5   6 92952.1 5840.77   1
   1  -5   6 95657.6 5793.79   1
  -1  -5  -7 27325.7 1801.13   1
  -1   5  -7 26677.4 1750.97   1
   1  -5   7 28204.6 1752.15   1
   1   5   7 25953.5 1798.21   1
   1   5   8 3268.42 361.802   1
  -1   5  -8 3954.08 286.727   1
   1  -5   8 3728.44 288.494   1
  -1  -5  -8 3245.36 369.267   1
   1   5   9 2730.45 329.227   1
  -1  -5  -9 3315.27 327.034   1
  -1   5  -9 3148.03 261.075   1
   1  -5   9 3164.98 270.791   1
   1   5  10 351.237 250.605   1
  -1  -5 -10 653.175 239.813   1
   1  -5  11 1093.60 178.094   1
   1   5  11 1225.09 273.280   1
  -1   5 -11 982.002 176.666   1
  -1  -5 -11 1202.64 240.562   1
  -1   5 -12 6188.57 479.140   1
  -1  -5 -12 6526.80 536.630   1
   1   5  12 6096.09 534.426   1
   1  -5  12 6334.93 484.110   1
   1   5  13-28.9310 209.692   1
   1  -5  13 79.4452 161.877   1
  -1  -5 -13-108.695 206.492   1
  -1   5 -13-56.0814 163.876   1
   1   5  14 392.363 280.246   1
   1  -5  14 480.294 207.389   1
  -1  -5 -14 591.111 268.207   1
  -1   5 -14 807.470 202.631   1
   1   5  15 780.528 260.206   1
   1  -5  15 734.270 224.739   1
  -1  -5 -15 991.573 269.335   1
  -1   5 -15 1470.11 218.533   1
   1  -5  16-50.8555 213.248   1
  -1   5 -16 48.6874 203.525   1
   1   5  17 793.154 305.681   1
  -1  -5 -17 896.086 289.319   1
   1   5  18 1251.11 280.459   1
   1  -5  18 1063.57 265.116   1
  -1  -5 -18 758.609 251.126   1
  -1   5 -18 550.939 259.070   1
   1   5  19 103.326 276.352   1
   1  -5  19 303.345 222.007   1
  -1  -5 -19 193.372 269.725   1
  -1   5 -19 145.388 222.120   1
   1  -5  20 1214.42 277.586   1
   1   5  20 808.724 297.511   1
  -1  -5 -20 1388.15 288.149   1
  -1   5 -20 918.864 272.807   1
  -1   5 -21 447.853 218.454   1
   1  -5  21-200.637 226.181   1
  -1  -5 -21 436.355 277.451   1
  -1   5 -22 233.130 231.928   1
  -1  -5 -22-135.901 272.043   1
   1   5  23 178.752 231.174   1
  -1  -5 -23 238.663 245.416   1
   1   5  24 107.307 269.578   1
  -1  -5 -24 542.324 275.282   1
   1   5  25 531.110 231.990   1
  -1  -5 -25 168.953 232.414   1
   1   5  26-70.1446 252.251   1
  -1  -5 -26 334.946 253.719   1
   1   5  27 69.4289 224.206   1
  -1  -5 -27 132.589 214.093   1
  -1  -5 -28 162.765 252.891   1
   1   5  28-102.446 240.250   1
   1  -6 -28 32.2467 236.695   1
  -1   6  28-239.677 218.834   1
   1  -6 -27 395.221 263.597   1
  -1   6  27 104.503 247.724   1
   1  -6 -26 200.126 261.924   1
  -1   6  26-70.4829 247.966   1
   1  -6 -24 169.779 235.765   1
  -1   6  24 929.887 272.629   1
  -1   6  23 535.400 276.114   1
   1  -6 -23 477.135 257.034   1
  -1   6  22-71.2761 266.914   1
   1  -6 -22 408.852 268.665   1
   1   6 -21-63.4282 228.078   1
  -1   6  21 212.176 271.833   1
   1  -6 -21 237.188 278.956   1
  -1   6  20 70.2008 272.177   1
   1   6 -20 30.1706 221.075   1
  -1  -6  20 319.183 223.167   1
   1  -6 -20 671.493 287.201   1
  -1   6  19-208.752 277.968   1
   1   6 -19-28.6231 183.859   1
  -1  -6  19 91.2966 238.130   1
   1  -6 -19 463.268 285.972   1
  -1   6  18 1579.09 332.636   1
   1   6 -18 699.496 232.378   1
  -1  -6  18 1128.07 250.854   1
   1  -6 -18 619.633 297.795   1
  -1   6  17 1748.14 353.555   1
   1  -6 -17 832.048 308.370   1
   1   6 -17 1261.44 232.788   1
  -1  -6  17 894.521 251.669   1
  -1   6  16 10479.8 859.524   1
  -1  -6  16 12658.3 829.728   1
   1  -6 -16 10708.9 860.146   1
   1   6 -16 10804.4 809.718   1
  -1   6  15 320.672 309.913   1
   1   6 -15-21.6613 173.227   1
  -1  -6  15 186.278 199.016   1
   1  -6 -15 213.692 263.917   1
  -1   6  14 155.525 269.898   1
   1   6 -14 377.811 163.661   1
  -1  -6  14 106.547 189.366   1
   1  -6 -14 88.8336 232.059   1
  -1   6  13 1408.79 298.567   1
   1  -6 -13 1277.87 281.849   1
   1   6 -13 1748.77 221.485   1
  -1  -6  13 2122.45 247.267   1
  -1   6  12 5293.04 480.489   1
  -1  -6  12 4864.67 416.574   1
   1   6 -12 4840.85 406.265   1
   1  -6 -11 1658.12 291.454   1
  -1   6  11 2307.14 315.387   1
  -1  -6  10 10893.2 769.052   1
   1   6 -10 11599.3 767.268   1
  -1   6   9 10929.1 802.801   1
   1   6  -9 10903.7 732.251   1
   1  -6  -9 10354.5 782.231   1
  -1  -6   9 11069.7 737.912   1
  -1   6   8 5708.63 473.698   1
   1   6  -8 5008.27 379.953   1
   1  -6  -8 5808.87 463.371   1
  -1  -6   8 5706.98 389.258   1
  -1   6   7 8665.13 641.462   1
   1  -6  -7 8788.19 627.831   1
  -1  -6   7 8070.85 564.120   1
   1   6  -7 8590.12 560.849   1
   1   6  -6 2251.01 166.588   1
  -1  -6   6 1943.61 166.232   1
   1  -6  -6 2006.17 263.117   1
  -1   6   6 2601.73 294.924   1
   1  -6  -5 1591.60 222.695   1
  -1   6   5 915.748 219.389   1
  -1   6   4 68454.6 4343.73   1
   1  -6  -4 66938.2 4340.89   1
   1   6  -3 6410.80 389.405   1
  -1  -6   3 5433.91 386.347   1
   1  -6  -2 25153.6 1781.27   1
   1   6  -2 28107.4 1755.13   1
  -1   6   2 27776.1 1786.98   1
  -1  -6   2 27567.4 1753.64   1
   1   6  -1 71190.2 4435.66   1
   1  -6  -1 63167.2 4448.97   1
  -1   6   1 70758.9 4447.42   1
  -1  -6   1 71622.5 4434.01   1
   1  -6   0 8.07981 120.479   1
   1   6   0-17.5859 112.360   1
  -1  -6   0-8.18661 119.420   1
  -1   6   0-109.829 123.739   1
   1  -6   1 65640.6 4355.80   1
   1   6   1 70816.1 4373.46   1
  -1   6  -1 68002.6 4356.60   1
  -1  -6  -1 71578.0 4370.95   1
   1   6   2 26348.3 1728.33   1
  -1  -6  -2 27073.4 1722.82   1
  -1   6  -2 26328.1 1692.18   1
  -1  -6  -4 62399.9 4177.24   1
   1   6   4 68229.3 4184.28   1
   1   6   5 1138.08 222.376   1
  -1  -6  -5 1345.48 216.815   1
  -1   6  -6 1729.90 145.483   1
   1  -6   6 2074.27 147.196   1
   1   6   6 2200.91 271.088   1
  -1  -6  -6 2206.87 268.807   1
   1   6   7 8975.65 653.330   1
   1  -6   7 8440.57 576.325   1
  -1  -6  -7 8381.28 639.264   1
  -1   6  -7 8912.20 573.883   1
   1   6   8 5759.29 453.107   1
   1  -6   8 5656.01 363.247   1
  -1  -6  -8 5696.07 444.461   1
   1   6   9 10703.7 763.876   1
  -1   6  -9 11297.5 696.114   1
  -1  -6  -9 9633.23 746.412   1
   1  -6   9 9348.02 696.187   1
   1  -6  10 10626.9 763.394   1
  -1   6 -10 11827.7 761.587   1
  -1  -6 -11 2293.98 298.146   1
   1   6  11 2198.15 311.416   1
   1   6  12 5315.01 466.663   1
  -1   6 -12 5052.95 397.662   1
   1  -6  12 4420.40 399.354   1
  -1  -6 -12 5918.79 471.505   1
  -1  -6 -13 1862.00 311.786   1
  -1   6 -13 1627.24 205.670   1
   1   6  13 1340.05 317.257   1
   1  -6  13 1270.42 209.885   1
  -1   6 -14 175.648 180.075   1
  -1  -6 -14 230.448 218.927   1
   1  -6  14-102.238 179.290   1
   1   6  14-61.6589 242.947   1
  -1   6 -15 42.7287 178.651   1
  -1  -6 -15 118.937 236.755   1
   1  -6  15 111.780 189.248   1
   1   6  15-95.4852 266.124   1
   1   6  16 12001.4 890.962   1
  -1   6 -16 11290.4 836.030   1
   1  -6  16 11323.9 839.635   1
  -1  -6 -16 12203.7 883.408   1
   1  -6  17 756.602 242.159   1
   1   6  17 904.260 278.893   1
  -1  -6 -17 939.595 241.147   1
  -1   6 -17 751.471 210.873   1
   1  -6  18 1200.75 263.299   1
   1   6  18 1024.96 306.634   1
  -1   6 -18 991.930 255.899   1
  -1  -6 -18 926.688 294.589   1
   1   6  19 34.8423 290.454   1
   1  -6  19-178.214 209.044   1
  -1   6 -19-28.4658 194.106   1
  -1  -6 -19-195.987 269.744   1
   1   6  20 282.645 238.051   1
   1  -6  20 63.3020 217.438   1
  -1   6 -20 662.172 234.473   1
  -1  -6 -20 132.858 217.359   1
  -1   6 -21 537.626 242.291   1
   1   6  21 213.716 280.186   1
  -1  -6 -21 1043.08 300.594   1
   1   6  22 250.328 278.446   1
  -1  -6 -22 339.660 256.849   1
   1   6  23 249.551 227.745   1
  -1  -6 -23-238.029 264.157   1
   1   6  24 853.896 292.258   1
  -1  -6 -24 539.577 271.968   1
   1   6  26-69.4155 250.135   1
  -1  -6 -26 663.102 277.791   1
   1   6  27-239.919 227.248   1
  -1  -6 -27-130.930 223.390   1
   1   6  28-302.691 225.992   1
  -1  -6 -28 320.742 240.961   1
  -1   7  27-342.892 253.777   1
   1  -7 -27 32.4949 250.780   1
  -1   7  26 244.043 244.803   1
   1  -7 -26 659.850 261.544   1
  -1   7  25-211.878 225.594   1
   1  -7 -25 167.264 226.941   1
  -1   7  24 177.691 243.130   1
   1  -7 -24 472.604 247.580   1
  -1   7  23 817.890 276.497   1
   1  -7 -23 67.9187 254.510   1
  -1   7  22 35.5991 277.196   1
   1  -7 -22 544.797 276.344   1
  -1   7  21 248.456 272.739   1
   1  -7 -21-271.586 264.672   1
   1   7 -20 1241.23 271.210   1
  -1   7  20 740.420 299.524   1
   1  -7 -20 1719.54 317.522   1
  -1  -7  19 586.988 249.379   1
   1   7 -19 919.303 235.056   1
  -1   7  18 2800.32 390.595   1
   1  -7 -18 2599.46 375.420   1
  -1   7  17 340.775 277.421   1
  -1  -7  17 639.207 215.851   1
   1   7 -17 97.1149 191.491   1
   1  -7 -17 32.3988 277.290   1
  -1   7  16 266.692 278.726   1
   1  -7 -16-478.176 255.550   1
  -1  -7  16 212.152 200.137   1
   1   7 -16-112.077 185.085   1
  -1  -7  15 625.199 192.268   1
   1   7 -15 308.043 184.360   1
   1  -7 -14 3115.81 375.338   1
   1   7 -14 3422.98 312.376   1
  -1   7  14 2954.90 385.035   1
  -1  -7  14 3525.99 323.119   1
  -1   7  13 430.084 299.155   1
   1   7 -13 1298.09 196.500   1
  -1  -7  13 972.605 182.560   1
   1  -7 -13 790.805 289.716   1
   1   7 -12 382.603 151.654   1
  -1   7  12 414.307 258.237   1
   1  -7 -12 280.549 232.761   1
  -1   7  11 623.959 253.848   1
   1   7 -11 925.399 150.732   1
  -1  -7  11 1064.96 165.121   1
   1  -7 -11 775.931 250.997   1
  -1   7  10 1731.08 276.835   1
   1   7 -10 1117.55 161.166   1
  -1  -7  10 1481.29 171.316   1
   1  -7 -10 1480.75 273.909   1
   1   7  -9 127.902 103.278   1
  -1  -7   9 174.227 101.190   1
  -1  -7   8 28838.1 1838.61   1
   1  -7  -8 31338.5 1910.47   1
  -1   7   8 28147.6 1907.29   1
   1   7  -8 27938.6 1839.04   1
   1  -7  -7 12905.8 772.796   1
  -1   7   7 12797.8 785.130   1
   1   7  -7 9989.60 685.927   1
  -1  -7   7 10267.5 683.135   1
   1  -7  -6 41358.0 2671.08   1
  -1   7   6 40577.5 2675.92   1
  -1   7   5 1402.72 237.988   1
   1  -7  -5 1236.18 230.844   1
   1  -7  -4 3366.72 321.471   1
  -1   7   4 3503.40 325.034   1
   1   7  -3 49743.7 3226.47   1
  -1   7   3 50257.1 3270.14   1
   1  -7  -3 49616.7 3267.72   1
  -1  -7   3 52115.1 3225.64   1
   1   7  -2 20494.9 1405.43   1
  -1  -7   2 23213.8 1405.44   1
   1   7  -1 213.531 113.573   1
   1  -7  -1 267.807 129.667   1
  -1  -7   1 155.906 100.827   1
  -1   7   1 196.523 156.068   1
  -1   7   0 3912.51 306.612   1
   1   7   0 3850.46 304.292   1
   1   7   1 23.5351 124.564   1
   1  -7   1 78.2982 100.260   1
  -1   7  -1 255.814 103.477   1
   1  -7   2 20505.0 1327.94   1
  -1   7  -2 20849.4 1328.54   1
  -1  -7  -3 51283.3 3171.17   1
   1   7   3 47090.9 3170.92   1
  -1  -7  -4 3992.76 328.523   1
   1   7   4 3230.96 331.752   1
   1   7   5 1063.38 223.927   1
  -1  -7  -5 1623.57 225.251   1
  -1  -7  -6 42956.8 2774.17   1
   1   7   6 42278.4 2776.99   1
  -1  -7  -7 12683.6 894.785   1
   1   7   7 12638.2 903.377   1
   1   7   8 25813.5 1918.21   1
   1  -7   8 28920.1 1851.54   1
  -1   7  -8 29720.7 1851.60   1
  -1  -7  -8 28697.5 1917.30   1
  -1   7  -9 427.298 103.284   1
   1  -7   9 15.6688 96.1128   1
  -1  -7 -10 1601.67 287.612   1
  -1   7 -10 1450.58 156.670   1
   1   7  10 909.527 297.194   1
   1  -7  10 1273.10 154.174   1
  -1  -7 -11 982.906 247.514   1
  -1   7 -11 1311.17 163.680   1
   1   7  11 953.537 265.560   1
   1  -7  11 811.526 157.548   1
  -1  -7 -12 82.7337 239.995   1
   1   7  12 293.384 231.479   1
  -1  -7 -13 1196.91 290.354   1
  -1   7 -13 1059.63 175.938   1
   1  -7  13 1281.00 189.335   1
   1   7  13 1068.63 286.747   1
  -1  -7 -14 4035.73 395.142   1
   1   7  14 3119.67 403.485   1
   1  -7  14 3190.02 305.479   1
  -1   7 -14 3202.93 313.477   1
  -1   7 -15 843.124 202.893   1
   1  -7  15 584.127 182.078   1
  -1  -7 -16 124.227 226.507   1
   1   7  16 132.858 239.195   1
  -1   7 -16 286.379 183.624   1
   1  -7  16 345.194 198.256   1
  -1  -7 -17 570.632 291.942   1
   1   7  17-271.169 297.384   1
  -1   7 -17-71.8189 191.633   1
   1  -7  17 501.882 201.517   1
   1   7  18 2311.88 356.620   1
  -1   7 -18 1522.67 280.851   1
   1  -7  18 2247.59 307.689   1
  -1   7 -19 552.758 223.834   1
   1  -7  19 755.029 233.249   1
  -1   7 -20 1353.95 267.397   1
  -1  -7 -20 1567.97 313.517   1
   1   7  20 1312.81 314.980   1
  -1  -7 -21-373.081 276.445   1
   1   7  21 499.860 275.381   1
  -1  -7 -22 135.758 212.166   1
   1   7  22-71.4561 224.583   1
  -1  -7 -23 779.413 289.515   1
   1   7  23 1243.29 296.423   1
  -1  -7 -24 301.668 249.038   1
   1   7  24 458.655 264.071   1
  -1  -7 -25 864.843 256.704   1
   1   7  25 209.061 210.403   1
  -1  -7 -26 918.333 288.282   1
   1   7  26 446.264 259.486   1
  -1  -7 -27-290.768 230.445   1
   1   7  27 33.8121 234.904   1
  -1   8  27 881.080 273.347   1
   1  -8 -27 352.487 256.173   1
  -1   8  26 103.355 249.788   1
   1  -8 -25 132.579 246.256   1
   1  -8 -23 236.724 221.337   1
  -1   8  23 354.189 246.551   1
   1  -8 -22 577.818 239.064   1
  -1   8  22 390.811 254.058   1
   1  -8 -21-169.888 234.817   1
  -1   8  21 142.070 274.926   1
   1  -8 -20 203.069 245.887   1
  -1   8  20 353.516 285.783   1
   1  -8 -19-168.043 217.044   1
  -1   8  19 35.1329 271.010   1
   1  -8 -18 995.809 254.888   1
  -1   8  18 1150.73 303.312   1
   1   8 -18 570.896 214.119   1
  -1  -8  18 752.147 217.864   1
   1  -8 -17-294.966 253.681   1
  -1   8  17 68.9351 231.604   1
   1   8 -17 22.8456 166.265   1
  -1  -8  17 143.209 193.253   1
   1  -8 -16 2264.03 350.355   1
  -1   8  16 2029.10 329.463   1
   1   8 -16 1460.21 237.348   1
  -1  -8  16 2088.89 260.095   1
   1  -8 -15-63.2881 274.319   1
  -1   8  15 199.305 288.783   1
   1   8 -15 245.136 163.549   1
  -1  -8  15-19.6269 178.844   1
   1  -8 -14 833.126 282.263   1
  -1   8  14 258.990 268.543   1
   1   8 -14 604.223 165.245   1
  -1  -8  14 453.485 166.375   1
  -1   8  13 62.9638 241.143   1
   1  -8 -13 179.962 221.974   1
  -1   8  12-30.4046 266.618   1
   1  -8 -12-259.451 257.047   1
   1   8 -12 227.152 126.564   1
  -1  -8  12 128.375 124.218   1
   1  -8 -11-27.7498 208.502   1
  -1  -8  11 21.0318 112.421   1
   1   8 -11 113.255 120.643   1
  -1   8  11 87.7574 242.300   1
   1   8 -10 5702.08 365.007   1
   1  -8 -10 4386.34 462.222   1
  -1   8  10 4228.75 468.591   1
  -1  -8  10 4886.57 361.895   1
   1   8  -9 1799.11 147.737   1
  -1  -8   9 1516.09 145.377   1
   1  -8  -9 1460.63 284.547   1
  -1   8   8 14003.5 1007.92   1
   1  -8  -8 14328.9 1001.54   1
   1  -8  -7 313.878 215.622   1
  -1   8   7 355.735 220.895   1
   1  -8  -6 167.329 206.376   1
  -1   8   6 44.2231 211.740   1
   1  -8  -5 15762.8 1068.61   1
  -1   8   5 15385.6 1074.24   1
   1  -8  -4 715.058 206.717   1
  -1   8   4 467.195 202.011   1
  -1   8   3 6139.17 515.594   1
   1  -8  -3 6952.05 517.945   1
  -1  -8   3 7167.95 456.021   1
   1   8  -3 6829.77 458.602   1
  -1   8   2 33729.2 2206.92   1
   1   8  -2 33164.4 2175.43   1
   1  -8  -2 37202.0 2209.29   1
  -1  -8   2 33540.7 2173.54   1
   1   8  -1 1438.62 164.990   1
  -1   8   1 1217.93 195.739   1
  -1  -8   1 1628.92 166.851   1
   1  -8   0-103.949 129.478   1
  -1  -8   0-31.7941 121.624   1
   1  -8   1 1727.63 161.717   1
  -1  -8  -1 1439.05 182.662   1
   1   8   1 1379.92 186.342   1
  -1   8  -1 1588.60 171.335   1
   1  -8   2 34608.6 2086.96   1
  -1   8  -2 30584.0 2086.54   1
   1   8   2 32903.1 2123.88   1
   1   8   3 6078.13 482.117   1
  -1  -8  -3 6703.58 487.214   1
   1   8   4 333.585 193.050   1
  -1  -8  -4 426.294 182.173   1
   1   8   5 13406.1 991.029   1
  -1  -8  -5 15251.5 992.526   1
   1   8   6 131.854 201.180   1
  -1  -8  -6-41.7009 201.933   1
   1   8   7 23.7604 238.639   1
  -1  -8  -7 509.449 224.468   1
   1   8   8 11061.5 888.925   1
  -1  -8  -8 13777.3 895.058   1
   1   8   9 1688.93 284.435   1
   1  -8   9 1447.82 117.689   1
  -1   8  -9 1397.99 120.189   1
  -1  -8  -9 1656.27 272.456   1
   1   8  10 5513.63 461.524   1
  -1   8 -10 4351.52 332.368   1
   1  -8  10 4953.40 338.375   1
  -1  -8 -10 5225.66 449.766   1
  -1  -8 -11 272.879 219.764   1
   1   8  11 174.065 242.055   1
  -1   8 -11 113.009 104.445   1
   1  -8  11 226.739 111.002   1
  -1  -8 -12 423.475 224.836   1
   1   8  12 90.6810 232.331   1
  -1   8 -12 152.959 121.723   1
   1  -8  12-85.8104 122.357   1
  -1  -8 -13 175.168 239.763   1
   1   8  13 187.318 253.870   1
  -1  -8 -14 571.275 276.345   1
   1   8  14 707.495 291.110   1
  -1   8 -14 824.855 174.040   1
   1  -8  14 928.262 188.348   1
  -1  -8 -15 185.178 275.952   1
   1   8  15-164.920 277.577   1
  -1   8 -15 182.940 176.088   1
   1  -8  15 172.536 181.020   1
  -1  -8 -16 2144.66 336.767   1
   1   8  16 1617.49 343.678   1
  -1   8 -16 2627.55 274.902   1
   1  -8  16 2437.38 279.201   1
  -1  -8 -17-96.3477 236.645   1
   1   8  17-137.236 240.363   1
  -1   8 -17-89.2730 169.670   1
   1  -8  17-23.6336 182.340   1
  -1  -8 -18 1108.60 295.171   1
   1   8  18 1288.00 301.522   1
  -1   8 -18 848.294 214.879   1
   1  -8  18 698.032 231.912   1
  -1  -8 -19 465.844 285.195   1
   1   8  19-176.411 286.788   1
  -1  -8 -20-403.993 248.327   1
   1   8  20 35.6066 264.692   1
  -1  -8 -21-67.8988 214.585   1
   1   8  21-35.7354 231.926   1
  -1  -8 -22 101.684 274.986   1
   1   8  22 463.603 282.506   1
  -1  -8 -23-268.973 260.577   1
   1   8  23-141.690 261.283   1
  -1  -8 -25 164.796 257.168   1
  -1  -8 -26-162.363 237.382   1
   1   8  26-33.9891 244.390   1
  -1  -8 -27 63.7015 205.726   1
   1   8  27-266.698 208.487   1
  -1   9  26 170.407 243.128   1
   1  -9 -26 161.371 247.305   1
  -1   9  25 34.6223 250.172   1
   1  -9 -25 328.112 263.268   1
  -1   9  24 245.201 248.736   1
   1  -9 -24 33.2845 250.206   1
   1  -9 -23 235.621 258.715   1
  -1   9  23-35.2341 237.966   1
  -1   9  22 496.047 244.335   1
   1  -9 -22 33.9026 249.333   1
  -1   9  20-35.4409 232.473   1
   1  -9 -20 305.303 257.882   1
  -1   9  19 529.720 289.438   1
   1  -9 -19 439.234 270.728   1
   1   9 -17-20.6969 153.872   1
  -1   9  17 313.527 295.835   1
   1  -9 -17 298.014 299.249   1
  -1   9  16-274.609 305.964   1
   1  -9 -16-32.6622 252.816   1
   1   9 -16 18.6581 159.821   1
  -1  -9  16 76.1960 156.768   1
   1  -9 -15-482.962 254.596   1
   1   9 -15 65.5530 152.739   1
  -1   9  15-235.503 247.858   1
  -1  -9  15 133.973 144.746   1
   1  -9 -14 5128.61 488.103   1
  -1   9  14 4422.60 484.790   1
   1  -9 -13 1441.27 299.846   1
   1   9 -13 786.974 144.608   1
  -1  -9  13 812.230 147.788   1
  -1   9  13 739.507 309.602   1
   1  -9 -12 2291.83 344.144   1
  -1   9  12 2965.91 347.068   1
   1   9 -12 2373.95 208.342   1
  -1  -9  12 2226.08 204.571   1
  -1   9  11 2653.51 353.871   1
  -1  -9  11 2437.95 195.380   1
   1  -9 -11 2761.11 339.694   1
   1   9 -11 2402.48 194.610   1
   1  -9 -10 1044.19 282.856   1
  -1   9  10 578.961 283.082   1
   1  -9  -9 762.484 246.984   1
  -1   9   9 608.758 242.321   1
   1  -9  -7-47.2329 215.863   1
  -1   9   7 372.668 216.180   1
  -1   9   6 5473.50 513.436   1
   1  -9  -6 7242.82 515.367   1
  -1   9   5 3791.64 367.154   1
  -1   9   4-19.8993 190.032   1
   1  -9  -4-76.2618 182.504   1
   1   9  -3 127.996 77.9891   1
  -1   9   3 252.569 173.078   1
  -1  -9   3 204.727 67.7500   1
   1  -9  -3 328.163 184.591   1
   1   9  -2 195.227 104.365   1
  -1   9   2 64.1864 169.184   1
  -1  -9   2 215.276 94.7027   1
   1  -9  -2 92.8073 148.438   1
  -1  -9   1 6505.38 430.137   1
   1   9  -1 5551.68 431.181   1
   1   9   0 61709.1 3896.78   1
   1  -9   0 60923.5 3894.13   1
  -1  -9   0 60101.1 3893.14   1
  -1   9   0 60688.7 3894.79   1
  -1   9  -1 5976.51 453.330   1
   1  -9   1 6945.92 454.129   1
  -1  -9  -2 278.337 166.151   1
  -1   9  -2 42.1316 93.1722   1
   1  -9   2 226.640 91.8181   1
  -1  -9  -3 477.616 166.611   1
  -1   9  -3 208.254 59.9984   1
   1   9   3 201.241 167.689   1
   1   9   4 140.495 199.053   1
  -1  -9  -4 168.415 183.560   1
   1   9   5 2918.36 311.297   1
   1   9   6 6805.53 518.173   1
  -1  -9  -6 5686.43 498.500   1
   1   9   7 75.0148 211.094   1
  -1  -9  -7 138.684 229.047   1
   1   9   9 520.658 233.846   1
  -1  -9  -9 233.893 228.412   1
   1   9  10 459.728 237.824   1
  -1  -9 -10 540.881 240.502   1
   1  -9  11 2020.91 167.456   1
  -1   9 -11 2220.86 171.143   1
  -1  -9 -12 2407.21 320.441   1
   1  -9  12 2583.73 201.679   1
   1   9  12 2479.46 330.754   1
  -1   9 -12 2213.17 197.626   1
   1   9  13 638.845 284.953   1
  -1  -9 -13 1165.52 267.151   1
  -1   9 -13 848.734 132.605   1
   1  -9  13 587.601 139.189   1
   1   9  14 5507.11 505.110   1
  -1   9 -14 4536.34 381.421   1
   1  -9  14 5241.09 385.786   1
  -1  -9 -14 5097.25 483.307   1
   1   9  15 402.311 299.936   1
  -1   9 -15 278.733 148.445   1
   1  -9  15 64.6401 146.976   1
  -1  -9 -15 219.719 267.593   1
   1   9  16 478.321 309.775   1
  -1   9 -16-17.7538 141.980   1
   1  -9  16 259.969 159.620   1
  -1  -9 -16 512.064 279.281   1
  -1   9 -17 39.9457 165.979   1
   1   9  17-346.973 298.104   1
  -1  -9 -17 32.5225 274.448   1
   1   9  19 639.930 257.652   1
  -1  -9 -19 401.484 254.456   1
   1   9  20 714.025 298.151   1
  -1  -9 -20 506.417 273.316   1
   1   9  22 389.941 279.819   1
  -1  -9 -22 507.736 258.816   1
   1   9  23 493.378 237.665   1
  -1  -9 -23 133.821 238.276   1
   1   9  24 799.968 276.303   1
  -1  -9 -24 66.1084 253.527   1
   1   9  25 785.365 272.428   1
  -1  -9 -25 163.272 248.847   1
  -1  -9 -26 224.509 194.204   1
   1 -10 -25 259.883 231.226   1
  -1  10  25 308.574 253.206   1
   1 -10 -24 627.824 257.890   1
  -1  10  24 139.364 250.607   1
   1 -10 -23 636.091 270.401   1
  -1  10  23-316.852 273.721   1
   1 -10 -22 1824.91 315.626   1
  -1  10  22 848.368 306.023   1
   1 -10 -21-306.114 255.560   1
  -1  10  21 213.122 278.928   1
   1 -10 -20 272.296 256.242   1
  -1  10  20 248.833 291.134   1
   1 -10 -19 509.321 244.185   1
  -1  10  19 212.696 261.178   1
   1 -10 -18 641.897 244.997   1
  -1  10  18 811.570 280.723   1
   1 -10 -17 167.181 274.454   1
  -1  10  17 140.380 239.390   1
   1 -10 -16 264.563 289.858   1
  -1  10  16 416.997 312.990   1
   1 -10 -15-293.136 261.980   1
   1  10 -15 61.8172 124.118   1
  -1 -10  15 62.5970 120.711   1
  -1  10  15 376.271 306.573   1
   1 -10 -14 384.993 259.264   1
  -1 -10  14 691.452 128.948   1
  -1  10  14 1105.53 283.516   1
   1  10 -14 875.809 125.749   1
  -1 -10  13 17.7921 67.5517   1
   1  10 -13 258.563 84.0279   1
   1 -10 -12 3751.78 380.003   1
  -1  10  12 2268.97 351.589   1
   1 -10 -11 473.136 263.837   1
  -1  10  11 867.172 301.969   1
  -1  10  10 7298.98 632.138   1
   1 -10 -10 8078.76 632.113   1
   1 -10  -9 219.257 228.099   1
  -1  10   9 200.946 240.370   1
  -1  10   8-27.4009 226.228   1
   1 -10  -6 12379.3 892.369   1
  -1  10   6 12396.6 888.327   1
   1 -10  -5 1641.98 241.328   1
  -1  10   4 7256.85 568.966   1
   1 -10  -4 7653.44 572.389   1
   1 -10  -3 1480.91 228.164   1
   1  10  -3 1127.95 133.914   1
  -1 -10   3 1750.51 135.308   1
  -1  10   3 1886.16 231.247   1
   1  10  -2 5176.59 335.289   1
   1 -10  -2 5178.83 388.198   1
  -1 -10   2 4253.62 328.921   1
   1 -10  -1 3073.08 272.638   1
   1  10  -1 2429.33 239.161   1
  -1  10   1 2602.77 266.307   1
  -1 -10   1 2806.70 234.068   1
  -1 -10   0 141.009 130.817   1
  -1  10   0 40.0545 132.780   1
   1 -10   0 190.945 132.058   1
   1 -10   1 2690.19 226.804   1
  -1 -10  -1 2581.05 261.127   1
  -1  10  -1 2681.29 237.915   1
   1  10   1 2520.43 260.418   1
   1  10   2 4028.12 359.093   1
  -1  10  -2 4144.43 316.658   1
   1 -10   2 4475.82 312.300   1
  -1 -10  -2 4742.36 367.852   1
  -1 -10  -3 1365.53 214.608   1
  -1  10  -3 1436.18 114.876   1
   1 -10   3 1177.97 108.580   1
   1  10   3 1571.42 239.378   1
  -1 -10  -4 7138.31 555.474   1
   1  10   4 7424.42 562.064   1
  -1 -10  -5 1712.21 261.205   1
  -1 -10  -6 11264.7 814.386   1
   1  10   6 11301.4 823.471   1
   1  10   8 27.2148 221.768   1
  -1 -10  -8 512.868 219.699   1
   1  10   9-142.830 260.814   1
  -1 -10  -9 187.099 242.123   1
  -1 -10 -10 8544.43 651.742   1
   1  10  10 7466.15 650.345   1
  -1 -10 -11 634.333 281.365   1
   1  10  11 461.873 286.871   1
  -1 -10 -12 3152.59 382.777   1
   1  10  12 2859.34 389.297   1
  -1 -10 -14 1438.76 309.217   1
  -1  10 -14 759.384 113.089   1
   1 -10  14 703.716 110.960   1
   1  10  14 1269.23 312.303   1
   1  10  15 170.270 290.892   1
  -1  10 -15 87.6488 110.821   1
   1 -10  15 22.4099 114.765   1
  -1 -10 -15 350.911 274.124   1
  -1  10 -16 317.105 141.800   1
   1  10  16 380.523 294.884   1
  -1 -10 -16 842.641 303.927   1
   1  10  17-351.493 311.589   1
  -1 -10 -17 363.099 281.912   1
   1  10  18 1030.40 313.238   1
  -1 -10 -18 936.932 287.397   1
   1  10  19-178.511 268.551   1
  -1 -10 -19-236.510 232.811   1
   1  10  20-250.430 233.359   1
  -1 -10 -20 204.114 225.272   1
   1  10  21 142.598 233.925   1
  -1 -10 -21 169.570 234.573   1
   1  10  22 1094.61 296.071   1
  -1 -10 -22 708.159 284.993   1
   1  10  23 698.969 293.956   1
  -1 -10 -23 565.050 268.466   1
   1  10  24 240.613 240.881   1
  -1 -10 -24 32.8517 215.512   1
   1  10  25 33.7558 198.936   1
  -1 -10 -25-32.2877 209.528   1
  -1  11  25 33.8552 232.050   1
   1 -11 -25 288.749 235.624   1
  -1  11  23-174.680 234.985   1
   1 -11 -23 531.650 241.061   1
   1 -11 -22 336.407 253.872   1
  -1  11  22 422.174 243.208   1
  -1  11  21 283.585 242.985   1
   1 -11 -21 67.8743 240.055   1
  -1  11  20 675.873 277.757   1
   1 -11 -20 476.927 284.503   1
  -1  11  19 711.043 299.073   1
   1 -11 -19 68.2624 266.173   1
  -1  11  18 248.300 297.617   1
   1 -11 -18 782.360 268.337   1
  -1  11  17 105.899 288.691   1
   1 -11 -17-202.919 220.670   1
  -1  11  16 315.560 248.306   1
   1 -11 -16 200.573 264.839   1
  -1  11  15 69.3988 298.306   1
   1 -11 -15 264.230 272.907   1
  -1  11  14 819.193 303.760   1
   1 -11 -14 1691.39 280.894   1
  -1  11  13 100.216 288.801   1
   1 -11 -13 637.819 286.015   1
  -1  11  11 63.3926 264.202   1
  -1  11  10 1015.71 308.550   1
   1 -11 -10 441.826 254.448   1
  -1  11   9 2994.94 359.052   1
   1 -11  -9 2156.83 333.937   1
   1 -11  -8 516.866 236.662   1
  -1  11   7-53.9606 222.114   1
   1 -11  -7-129.656 222.193   1
  -1  11   6 408.377 237.446   1
   1 -11  -6-24.4553 205.331   1
  -1  11   5 2039.97 296.459   1
   1 -11  -5 2388.91 285.065   1
  -1  11   4 1849.10 255.385   1
   1 -11  -4 1306.23 233.708   1
  -1 -11   3 310.025 88.2987   1
  -1  11   3 306.350 188.919   1
   1  11  -3 402.896 89.3001   1
   1 -11  -3 611.133 192.365   1
   1 -11  -2 179.349 176.005   1
  -1  11   2 352.708 191.756   1
   1  11  -2 106.843 104.148   1
  -1 -11   2 174.217 105.542   1
   1  11  -1 715.685 149.212   1
   1 -11  -1 575.269 169.971   1
  -1  11   1 584.359 170.589   1
  -1 -11   1 568.852 142.032   1
   1  11   1 606.681 158.273   1
   1 -11   1 666.955 137.307   1
  -1  11  -1 534.221 138.280   1
  -1 -11  -1 522.706 158.845   1
   1  11   2-37.7312 191.562   1
  -1 -11  -2 283.231 168.441   1
   1 -11   2 125.048 102.100   1
  -1  11  -2 149.477 108.733   1
  -1 -11  -3 721.886 186.803   1
   1 -11   3 282.049 65.6582   1
  -1  11  -3 387.686 72.3569   1
   1  11   3 475.298 191.989   1
   1  11   4 1366.25 250.788   1
  -1 -11  -4 1205.35 217.830   1
   1  11   5 2233.66 300.304   1
  -1 -11  -5 2448.28 288.433   1
   1  11   6-281.728 225.829   1
  -1 -11  -6 119.997 203.180   1
   1  11   7 189.178 214.185   1
  -1 -11  -7 278.547 230.451   1
  -1 -11  -8-26.5528 214.283   1
   1  11   9 2774.82 350.453   1
  -1 -11  -9 3044.15 352.635   1
   1  11  10 765.817 264.901   1
  -1 -11 -10 258.424 230.601   1
   1  11  11 158.098 256.209   1
   1  11  13 466.387 294.147   1
  -1 -11 -13 93.7387 271.308   1
   1  11  14 1427.30 352.667   1
  -1 -11 -14 1562.79 314.173   1
   1  11  15 345.556 306.905   1
  -1 -11 -15 259.591 281.854   1
   1  11  16 490.194 281.450   1
  -1 -11 -16 495.427 274.460   1
   1  11  17 460.956 298.409   1
  -1 -11 -17 334.942 276.769   1
   1  11  18-71.4976 288.563   1
  -1 -11 -18-643.266 269.733   1
   1  11  19 143.364 267.929   1
  -1 -11 -19 477.481 271.342   1
   1  11  20 750.584 306.101   1
  -1 -11 -20 340.272 251.810   1
   1  11  21 35.4470 265.463   1
  -1 -11 -21 237.145 209.641   1
   1  11  22 387.142 246.696   1
  -1 -11 -22-66.8857 218.350   1
   1  11  23 104.047 238.734   1
  -1 -11 -23 164.958 245.122   1
   1  11  25-66.7915 244.658   1
  -1 -11 -25 574.965 247.854   1
  -1  12  24-34.1460 256.583   1
   1 -12 -24-129.536 229.879   1
  -1  12  23 555.947 278.719   1
   1 -12 -23 263.889 247.181   1
  -1  12  22-246.154 251.807   1
   1 -12 -22 434.982 234.486   1
   1 -12 -21 135.383 211.569   1
  -1  12  21-141.472 262.625   1
   1 -12 -20 170.572 237.885   1
  -1  12  20-177.968 229.788   1
   1 -12 -18 34.2427 257.680   1
  -1  12  18-534.625 299.274   1
   1 -12 -17 477.445 258.606   1
  -1  12  17-35.5396 275.500   1
   1 -12 -16-101.649 249.614   1
  -1  12  16 176.689 264.463   1
   1 -12 -15 335.616 274.863   1
  -1  12  15 526.244 284.401   1
  -1  12  14 657.551 269.163   1
   1 -12 -13-64.9852 282.505   1
  -1  12  13-170.477 293.866   1
   1 -12 -12 477.750 269.186   1
  -1  12  12 934.700 277.461   1
   1 -12 -11-31.0783 224.744   1
  -1  12  11-455.884 279.267   1
   1 -12 -10 3896.00 389.651   1
  -1  12  10 3352.76 403.871   1
   1 -12  -9 29.2116 244.999   1
  -1  12   9-122.292 250.005   1
   1 -12  -8 477.815 233.736   1
  -1  12   8 588.074 246.597   1
   1 -12  -7 134.370 228.876   1
  -1  12   7 449.870 234.323   1
   1 -12  -5-24.1605 222.454   1
  -1  12   5 551.565 206.444   1
  -1  12   4 7987.03 627.452   1
   1 -12  -4 8342.23 622.131   1
  -1  12   3-21.7158 194.267   1
   1 -12  -3-41.9539 193.188   1
  -1 -12   3 146.925 82.7897   1
   1  12  -3 189.419 87.4000   1
  -1  12   2 2191.93 278.805   1
  -1 -12   2 2688.46 226.488   1
   1 -12  -2 2604.73 278.044   1
   1  12  -2 2572.89 224.533   1
   1  12  -1 2954.50 261.480   1
  -1  12   1 2946.68 289.752   1
   1 -12  -1 3197.80 292.416   1
  -1 -12   1 2670.22 255.669   1
   1  12   0-63.3648 145.769   1
  -1 -12   0-74.6290 139.790   1
  -1  12   0-79.4231 160.117   1
   1 -12   0 73.4952 139.696   1
   1  12   1 3176.72 290.942   1
   1 -12   1 2552.03 244.417   1
  -1 -12  -1 3143.35 276.168   1
  -1  12  -1 2362.81 245.784   1
   1  12   2 2950.24 292.527   1
  -1 -12  -2 3042.66 281.193   1
  -1  12  -2 2478.11 219.526   1
   1 -12   2 2400.99 214.371   1
  -1 -12  -3 41.2493 175.860   1
  -1  12  -3 253.750 69.5184   1
   1  12   3 131.629 201.549   1
   1 -12   3 79.6446 57.8768   1
  -1 -12  -4 8206.66 603.063   1
   1  12   4 7335.43 600.306   1
   1  12   5 353.722 213.681   1
  -1 -12  -5 118.697 205.647   1
   1  12   7-140.526 222.284   1
  -1 -12  -7-26.3950 215.889   1
   1  12   8 352.179 252.622   1
  -1 -12  -8 634.510 241.159   1
   1  12   9 884.333 266.045   1
  -1 -12  -9 200.519 218.188   1
   1  12  10 3026.56 392.004   1
  -1 -12 -10 3671.42 383.374   1
  -1 -12 -11 30.4607 261.694   1
   1  12  12 931.408 290.418   1
  -1 -12 -12 1404.79 285.857   1
   1  12  13 305.768 264.147   1
  -1 -12 -13 63.7898 226.606   1
   1  12  14 103.702 274.342   1
   1  12  15-351.600 275.328   1
  -1 -12 -15-33.0660 255.267   1
   1  12  16 71.0125 295.978   1
  -1 -12 -16 100.692 268.191   1
   1  12  17-35.8096 287.085   1
  -1 -12 -17 169.693 255.991   1
   1  12  18-71.8174 291.002   1
  -1 -12 -18 444.912 284.614   1
   1  12  20 35.5977 262.416   1
  -1 -12 -20 749.057 270.403   1
   1  12  21 353.735 261.782   1
  -1 -12 -21-33.6384 233.689   1
   1  12  22 628.220 269.013   1
  -1 -12 -22 398.707 223.298   1
   1  12  23 205.706 225.921   1
  -1 -12 -23 491.977 228.824   1
   1  12  24 201.727 213.947   1
  -1 -12 -24 160.951 224.763   1
  -1  13  24 741.676 269.657   1
   1 -13 -24 351.778 254.285   1
  -1  13  23 481.604 275.242   1
   1 -13 -23 32.6539 248.604   1
  -1  13  22 945.330 290.721   1
   1 -13 -22 99.7882 253.710   1
  -1  13  21-141.533 261.699   1
   1 -13 -21 134.813 244.277   1
   1 -13 -20 612.971 232.696   1
  -1  13  20 497.846 278.557   1
  -1  13  19 178.818 229.187   1
   1 -13 -19 411.634 243.060   1
  -1  13  18 573.374 299.010   1
  -1  13  17 107.494 290.344   1
   1 -13 -17 240.677 241.099   1
  -1  13  16 570.118 264.091   1
   1 -13 -16 342.165 260.643   1
  -1  13  14 735.618 267.896   1
   1 -13 -14-100.886 257.241   1
  -1  13  13 103.633 276.932   1
   1 -13 -13 33.1793 237.514   1
  -1  13  12 1837.15 341.360   1
   1 -13 -12 1630.35 331.457   1
  -1  13  11 299.665 255.175   1
   1 -13 -11 827.736 302.894   1
  -1  13  10 324.359 272.688   1
   1 -13 -10 279.248 262.504   1
  -1  13   9-62.9359 240.073   1
   1 -13  -9 271.030 258.004   1
  -1  13   8 1761.78 320.442   1
   1 -13  -8 1341.31 281.271   1
  -1  13   7 29.0752 232.289   1
   1 -13  -7 55.9963 227.458   1
  -1  13   6 1357.84 276.126   1
   1 -13  -6 1390.39 265.079   1
  -1  13   4 74.1189 209.844   1
   1 -13  -4-238.663 199.024   1
   1 -13  -3 88.6978 202.474   1
  -1 -13   3 63.0955 80.2403   1
  -1  13   3 46.1936 211.990   1
   1  13  -3 21.1543 87.5921   1
   1  13  -2 4314.32 308.948   1
  -1  13   2 4164.21 356.580   1
  -1 -13   2 3418.02 301.142   1
   1 -13  -2 3791.12 354.422   1
  -1  13   1 192.893 168.436   1
   1 -13  -1 127.701 169.014   1
  -1 -13   0 973.862 184.606   1
  -1  13   0 785.182 180.538   1
   1  13   0 1243.55 188.735   1
   1 -13   0 1011.11 172.280   1
  -1 -13  -1-18.2572 161.410   1
  -1  13  -1 13.6526 134.654   1
   1 -13   1 65.4993 134.016   1
   1  13   1 77.2455 159.957   1
   1 -13   2 3706.86 310.033   1
   1  13   2 4537.20 384.472   1
  -1 -13  -2 4841.34 378.037   1
  -1  13  -2 4169.86 314.136   1
  -1 -13  -3 152.782 182.478   1
   1 -13   3-4.17691 50.3065   1
  -1  13  -3 31.6627 60.2815   1
   1  13   3-46.3451 195.533   1
   1  13   4 348.382 203.121   1
  -1 -13  -4 23.4404 190.746   1
   1  13   6 836.425 244.510   1
  -1 -13  -6 1259.62 244.434   1
   1  13   7 29.1940 245.004   1
  -1 -13  -7 576.834 223.420   1
   1  13   8 1337.12 315.525   1
  -1 -13  -8 1829.42 309.827   1
   1  13   9 346.074 256.705   1
  -1 -13  -9 414.169 250.784   1
   1  13  10-291.753 268.104   1
  -1 -13 -10-213.465 260.920   1
   1  13  11 998.032 289.476   1
  -1 -13 -11 656.667 248.195   1
   1  13  12 2617.70 382.273   1
  -1 -13 -12 2685.53 353.493   1
   1  13  13-138.405 287.509   1
  -1 -13 -13 260.189 281.893   1
   1  13  14 739.568 262.389   1
  -1 -13 -14 497.157 263.177   1
   1  13  16 359.122 267.806   1
  -1 -13 -16 681.218 239.963   1
   1  13  17 72.1350 287.152   1
  -1 -13 -17-68.7418 248.085   1
   1  13  18 972.476 311.895   1
   1  13  19 536.604 288.925   1
  -1 -13 -19 308.178 260.552   1
   1  13  20 391.277 295.403   1
  -1 -13 -20 304.646 249.307   1
   1  13  21 456.733 273.412   1
  -1 -13 -21 100.413 235.004   1
   1  13  22 656.213 270.496   1
  -1 -13 -22-165.331 232.944   1
   1  13  23-33.9126 247.959   1
  -1 -13 -23 259.955 221.630   1
   1  13  24 66.4964 220.080   1
  -1 -13 -24 541.161 209.754   1
  -1  14  23 306.312 242.305   1
  -1  14  21 352.827 273.341   1
   1 -14 -21 33.5470 251.318   1
   1 -14 -19 171.447 230.426   1
  -1  14  19-71.5593 228.588   1
  -1  14  18 467.437 282.930   1
   1 -14 -18 483.339 267.954   1
  -1  14  17-216.345 275.168   1
   1 -14 -17 415.545 238.384   1
  -1  14  16 503.708 271.833   1
   1 -14 -16 691.081 291.292   1
  -1  14  15 250.866 276.402   1
   1 -14 -15-275.449 244.356   1
  -1  14  14-212.983 267.708   1
   1 -14 -14 136.510 253.419   1
  -1  14  13 351.004 251.253   1
   1 -14 -13-202.608 243.757   1
  -1  14  12-34.5861 271.602   1
   1 -14 -12 166.445 243.308   1
  -1  14  11 475.272 285.990   1
   1 -14 -11 621.102 259.958   1
  -1  14   9-96.9096 259.812   1
   1 -14  -9 62.2646 243.580   1
  -1  14   8 281.599 245.304   1
   1 -14  -8 211.164 257.338   1
  -1  14   7 271.767 250.712   1
   1 -14  -7 1106.44 259.634   1
  -1  14   6 260.135 246.411   1
   1 -14  -6 139.757 213.539   1
  -1  14   5 165.267 207.349   1
   1 -14  -5 265.759 251.062   1
   1 -14  -4 1302.77 236.702   1
  -1  14   4 1644.27 277.933   1
   1 -14  -3 538.301 221.347   1
  -1 -14   3 280.067 74.2045   1
  -1  14   3 586.587 221.897   1
   1  14  -3 366.524 84.9278   1
   1 -14  -2 1035.37 222.856   1
  -1 -14   2 1089.98 160.120   1
   1  14  -2 1109.84 164.481   1
   1 -14  -1 114.765 166.731   1
  -1  14   1-61.9305 170.982   1
   1  14   0-162.255 164.662   1
   1 -14   0-134.446 152.302   1
  -1  14   0-52.9034 154.653   1
  -1 -14   0 51.7899 150.544   1
  -1 -14  -1 117.990 176.721   1
   1  14   1-61.5854 180.470   1
  -1 -14  -2 1231.29 215.995   1
   1 -14   2 926.801 140.069   1
  -1  14  -2 1292.84 150.754   1
   1  14   2 1222.69 240.573   1
   1  14   3 563.461 226.181   1
  -1 -14  -3 393.769 192.285   1
   1  14   4 1776.14 281.392   1
  -1 -14  -4 1909.07 253.827   1
   1  14   5 138.362 226.371   1
  -1 -14  -5 78.3125 218.349   1
   1  14   6 87.2024 237.160   1
  -1 -14  -6 246.707 210.922   1
   1  14   7 1152.04 286.331   1
  -1 -14  -7 829.053 249.640   1
   1  14   8-125.788 250.912   1
  -1 -14  -8 622.309 253.621   1
   1  14   9 162.206 266.125   1
  -1 -14  -9-152.825 242.512   1
   1  14  11 239.268 278.596   1
  -1 -14 -11 451.121 243.142   1
   1  14  12-34.8061 282.876   1
  -1 -14 -12 295.168 270.903   1
   1  14  13-177.017 270.109   1
  -1 -14 -13 334.557 230.234   1
   1  14  14 322.040 291.954   1
  -1 -14 -14 135.921 256.630   1
   1  14  15-216.283 272.887   1
  -1 -14 -15 239.467 255.023   1
   1  14  16 362.291 241.150   1
  -1 -14 -16 760.102 285.478   1
   1  14  17 325.695 260.797   1
  -1 -14 -17 276.229 236.094   1
   1  14  18-35.9729 265.122   1
  -1 -14 -18 241.212 217.923   1
   1  14  19 35.7951 286.990   1
  -1 -14 -19 136.365 226.940   1
   1  14  21-174.036 263.631   1
  -1 -14 -21-100.051 231.669   1
   1  14  23 235.035 260.432   1
  -1 -14 -23 289.477 230.822   1
  -1  15  22 446.791 276.940   1
  -1  15  21 946.434 292.110   1
   1 -15 -21 133.285 245.631   1
  -1  15  20 177.851 248.185   1
   1 -15 -20 101.533 209.369   1
  -1  15  19 394.967 257.038   1
   1 -15 -19-239.687 236.670   1
  -1  15  18 144.121 282.102   1
   1 -15 -18-449.525 266.893   1
   1 -15 -17-173.866 204.955   1
  -1  15  17 326.152 243.528   1
  -1  15  16 580.344 300.384   1
   1 -15 -16 488.191 260.086   1
  -1  15  15-72.4605 249.399   1
   1 -15 -15-209.028 245.260   1
  -1  15  14 36.0626 269.037   1
   1 -15 -14 277.596 253.786   1
  -1  15  13-321.609 275.963   1
   1 -15 -13-137.762 265.028   1
  -1  15  12 141.232 253.822   1
   1 -15 -12 611.723 251.472   1
  -1  15  11-208.630 260.406   1
   1 -15 -11 569.223 263.088   1
  -1  15  10-68.2106 257.203   1
   1 -15 -10 65.6965 246.776   1
  -1  15   8 745.076 281.634   1
   1 -15  -8 468.943 240.510   1
  -1  15   7 31.3602 243.616   1
   1 -15  -7-30.2319 217.299   1
   1 -15  -6 3023.40 335.087   1
  -1  15   6 2090.38 334.806   1
   1 -15  -5 277.723 218.912   1
  -1  15   5-115.952 242.433   1
   1 -15  -3-49.3206 189.491   1
  -1 -15   3 8.93754 47.7532   1
  -1  15   3-258.360 197.793   1
   1  15  -3 40.9962 62.4448   1
  -1 -15   2 1291.92 157.584   1
   1 -15  -2 1373.78 241.756   1
   1  15  -2 1046.37 171.066   1
  -1  15   2 1295.14 237.142   1
  -1 -15   1 15.3310 145.012   1
   1 -15  -1-20.2638 160.801   1
  -1  15   1-85.6157 178.412   1
   1  15  -1-96.0862 149.624   1
   1  15   0 227.110 169.151   1
   1 -15   0 17.6445 158.191   1
  -1  15   0 221.907 163.491   1
  -1 -15   0 328.518 165.791   1
  -1 -15  -1 41.2982 173.726   1
   1  15   1 43.0403 182.160   1
  -1 -15  -2 1395.76 233.864   1
   1 -15   2 1045.45 148.832   1
  -1  15  -2 1334.98 157.502   1
   1  15   2 1329.77 242.244   1
   1  15   3 180.606 213.184   1
  -1 -15  -3 98.9323 193.701   1
   1  15   5-29.0266 223.867   1
  -1 -15  -5-27.6798 208.753   1
   1  15   6 2613.22 378.780   1
  -1 -15  -6 3601.06 359.678   1
   1  15   7-94.7557 251.481   1
  -1 -15  -7 179.666 229.263   1
   1  15   8 881.437 274.355   1
  -1 -15  -8 309.280 230.542   1
   1  15  10-103.057 246.939   1
  -1 -15 -10 227.618 263.301   1
   1  15  11 490.227 279.964   1
  -1 -15 -11 333.215 258.265   1
   1  15  12-106.654 244.639   1
  -1 -15 -12 304.222 239.961   1
   1  15  13 431.425 289.995   1
  -1 -15 -13 274.987 263.099   1
   1  15  14 326.438 271.136   1
  -1 -15 -14 311.691 251.820   1
   1  15  15 72.7474 267.634   1
  -1 -15 -15 521.231 237.686   1
   1  15  16-36.4060 272.459   1
  -1 -15 -16-34.8012 261.457   1
   1  15  17-36.2022 253.932   1
  -1 -15 -17 485.813 264.036   1
   1  15  18 432.609 254.791   1
  -1 -15 -18 652.571 262.223   1
   1  15  19-285.094 258.599   1
  -1 -15 -19-136.010 208.152   1
   1  15  20 280.749 264.940   1
  -1 -15 -20 134.562 214.110   1
   1  15  21-69.0195 262.310   1
  -1 -15 -21 231.774 227.861   1
   1  15  22-67.7969 260.511   1
  -1  16  21-69.5569 265.548   1
   1 -16 -21-297.595 221.455   1
  -1  16  20-141.513 242.353   1
   1 -16 -20 336.569 206.967   1
  -1  16  19 466.497 282.134   1
   1 -16 -19 34.1696 234.435   1
  -1  16  18 326.880 280.298   1
   1 -16 -18 34.6053 229.384   1
  -1  16  17-219.045 272.373   1
   1 -16 -17 592.855 268.198   1
  -1  16  15 73.1674 265.215   1
   1 -16 -15 105.512 251.796   1
  -1  16  14 401.747 248.435   1
   1 -16 -14 175.553 243.324   1
  -1  16  13 145.349 234.653   1
   1 -16 -13 34.9606 225.769   1
  -1  16  12 144.168 257.970   1
   1 -16 -12-138.720 233.031   1
  -1  16  11-142.376 242.635   1
   1 -16 -11 274.200 251.518   1
  -1  16  10 35.0195 243.956   1
   1 -16 -10 607.232 254.257   1
   1 -16  -9 330.812 248.716   1
  -1  16   9-34.3166 253.996   1
   1 -16  -8 935.840 260.864   1
  -1  16   8 470.925 267.031   1
   1 -16  -7 62.6864 238.170   1
  -1  16   7-65.4596 237.222   1
   1 -16  -6 332.818 234.243   1
  -1  16   6 315.894 235.460   1
   1 -16  -5 29.0162 221.343   1
  -1  16   5-151.458 234.493   1
   1 -16  -4 413.389 227.355   1
  -1  16   4 346.477 230.348   1
   1 -16  -3 25.6487 182.213   1
  -1  16   3 272.718 215.797   1
  -1 -16   2 508.212 125.879   1
   1 -16  -2 305.699 189.824   1
  -1  16   2 376.620 214.247   1
   1  16  -2 424.949 131.368   1
   1 -16  -1 426.149 189.028   1
  -1 -16   1 410.609 147.216   1
  -1  16   1 312.489 194.043   1
   1  16  -1 201.449 150.723   1
   1 -16   0 55.3841 152.824   1
  -1 -16   0 344.651 175.623   1
   1  16   0 359.916 163.876   1
  -1  16   0-19.2416 163.237   1
  -1 -16  -1 479.671 186.804   1
   1  16   1 180.257 177.504   1
  -1 -16  -2 335.302 191.763   1
   1 -16   2 257.358 103.737   1
  -1  16  -2 574.105 119.284   1
   1  16   2 520.954 213.423   1
   1  16   4 657.991 242.672   1
  -1 -16  -4 496.288 238.272   1
   1  16   5-30.2044 242.338   1
  -1 -16  -5-260.875 219.677   1
   1  16   6 347.199 243.620   1
  -1 -16  -6-30.2456 225.679   1
   1  16   7-32.7055 243.959   1
  -1 -16  -7 282.097 224.510   1
   1  16   8 606.400 272.325   1
  -1 -16  -8 1161.62 256.099   1
   1  16   9 34.5267 243.359   1
  -1 -16  -9 429.760 239.080   1
   1  16  10 70.4408 264.063   1
  -1 -16 -10 404.518 232.445   1
   1  16  11 178.946 260.753   1
  -1 -16 -11 205.303 230.246   1
   1  16  12 108.484 262.208   1
  -1 -16 -12 138.415 255.036   1
   1  16  13-36.4622 250.850   1
  -1 -16 -13-69.7385 256.893   1
   1  16  14-36.5123 272.466   1
  -1 -16 -14-315.520 233.623   1
   1  16  15 73.1127 276.796   1
  -1 -16 -15 105.268 257.520   1
   1  16  17 507.587 282.659   1
  -1 -16 -17 554.023 253.230   1
   1  16  18-35.9320 274.121   1
  -1 -16 -18-137.609 264.408   1
   1  16  19-70.7912 238.122   1
  -1 -16 -19 475.547 265.072   1
   1  16  20 209.009 216.571   1
  -1 -16 -20-100.340 220.416   1
   1  16  21 136.927 235.598   1
  -1 -16 -21 98.5584 208.882   1
  -1  17  20 281.097 253.781   1
   1 -17 -20 501.684 244.680   1
  -1  17  19-393.841 261.263   1
   1 -17 -19 988.546 282.962   1
  -1  17  18 544.275 250.355   1
   1 -17 -18 103.693 216.920   1
  -1  17  17-146.861 268.301   1
   1 -17 -17 174.954 255.700   1
  -1  17  16 517.665 279.370   1
   1 -17 -16 35.2760 255.184   1
  -1  17  14 186.064 261.998   1
   1 -17 -14 142.212 237.968   1
  -1  17  13 743.195 286.108   1
   1 -17 -13 248.547 253.807   1
  -1  17  12 258.703 273.518   1
   1 -17 -12 70.6585 235.303   1
  -1  17  11 439.516 271.038   1
   1 -17 -11-105.091 248.752   1
  -1  17  10-108.479 263.655   1
   1 -17 -10 588.104 261.388   1
  -1  17   9 959.543 273.998   1
   1 -17  -9 374.254 224.382   1
  -1  17   8 104.444 278.176   1
   1 -17  -8 66.6560 240.616   1
  -1  17   7 135.764 251.084   1
   1 -17  -7 32.5094 245.221   1
  -1  17   6 624.952 262.667   1
   1 -17  -6 724.268 264.285   1
  -1  17   5 379.967 218.040   1
   1 -17  -5-30.0994 201.516   1
  -1  17   4-121.352 202.882   1
   1 -17  -4 57.0037 196.076   1
  -1  17   2 77.7294 198.629   1
   1 -17  -2 247.102 190.852   1
   1  17  -1 135.383 145.781   1
  -1  17   1 208.153 189.132   1
   1 -17  -1 422.020 175.084   1
   1  17   0 439.480 184.463   1
  -1  17   0 317.591 166.097   1
   1  17   1 309.031 196.435   1
  -1 -17  -1-22.8290 174.971   1
   1  17   2 598.529 215.242   1
  -1 -17  -2-125.744 195.097   1
   1  17   3 55.9070 202.635   1
   1  17   4 207.939 232.623   1
  -1 -17  -4 114.769 205.599   1
   1  17   5 469.135 271.712   1
  -1 -17  -5 420.564 243.229   1
   1  17   6 1174.05 280.279   1
  -1 -17  -6 906.845 249.750   1
   1  17   7-33.6881 233.937   1
  -1 -17  -7 226.060 237.977   1
   1  17   8 69.0873 240.963   1
  -1 -17  -8 132.564 232.215   1
   1  17   9 70.5671 245.180   1
  -1 -17  -9 271.740 244.395   1
   1  17  10 251.046 254.558   1
  -1 -17 -10-69.0480 238.634   1
   1  17  11 399.493 258.840   1
  -1 -17 -11-313.324 247.059   1
   1  17  12 550.334 293.705   1
  -1 -17 -12 105.256 249.699   1
   1  17  13-147.498 250.274   1
  -1 -17 -13-105.741 239.240   1
   1  17  14 406.194 281.609   1
  -1 -17 -14 352.633 249.224   1
   1  17  16 658.459 294.579   1
  -1 -17 -16 526.036 249.486   1
   1  17  17-144.685 237.139   1
  -1 -17 -17 139.012 250.845   1
   1  17  18 428.654 266.816   1
  -1 -17 -18 480.934 233.733   1
   1  17  19 387.745 275.805   1
  -1 -17 -19-237.054 226.474   1
   1  17  20 69.1777 258.225   1
  -1 -17 -20 366.141 243.637   1
  -1  18  20 174.823 267.057   1
   1 -18 -20 265.218 237.704   1
  -1  18  19-106.872 240.561   1
   1 -18 -19-33.9110 207.253   1
  -1  18  18 979.802 298.352   1
   1 -18 -18 69.1110 237.566   1
  -1  18  17-183.760 232.270   1
   1 -18 -17 175.183 227.367   1
  -1  18  16 706.363 287.095   1
   1 -18 -16 248.316 240.072   1
  -1  18  15 449.067 290.670   1
   1 -18 -15 322.097 268.921   1
  -1  18  13 263.684 259.514   1
   1 -18 -13 935.601 280.088   1
  -1  18  12 300.715 261.775   1
   1 -18 -12 359.346 266.594   1
  -1  18  10 74.1696 247.078   1
   1 -18 -10 319.483 261.783   1
  -1  18   9-73.1660 253.186   1
   1 -18  -9-350.204 245.677   1
  -1  18   8 575.954 268.218   1
   1 -18  -8 172.187 225.727   1
  -1  18   6 308.818 222.780   1
   1 -18  -6-64.8162 206.045   1
  -1  18   5-66.3382 240.406   1
   1 -18  -5 31.1399 182.368   1
  -1  18   4 567.478 256.935   1
  -1  18   3-234.042 209.917   1
   1  18   3 353.108 236.133   1
   1  18   4 557.979 259.155   1
   1  18   5 551.276 239.304   1
  -1 -18  -5 250.888 238.785   1
   1  18   6 402.972 244.756   1
  -1 -18  -6 32.4872 221.822   1
   1  18   8 212.481 233.986   1
  -1 -18  -8 341.798 242.136   1
   1  18   9 685.070 274.725   1
  -1 -18  -9 34.7889 217.187   1
   1  18  10-73.2790 254.370   1
  -1 -18 -10-35.2394 235.672   1
   1  18  12 407.780 273.770   1
  -1 -18 -12 214.303 248.694   1
   1  18  13 371.349 252.108   1
  -1 -18 -13-35.7633 223.769   1
   1  18  15 257.935 274.637   1
  -1 -18 -15 461.560 225.636   1
   1  18  16-73.0660 237.078   1
  -1 -18 -16 105.553 242.037   1
   1  18  17 397.943 265.562   1
  -1 -18 -17-69.6224 212.868   1
   1  18  18 463.225 282.680   1
  -1 -18 -18 274.680 245.791   1
   1  18  19 175.158 241.280   1
  -1 -18 -19 202.113 222.272   1
   1  18  20-137.285 243.596   1
  -1 -18 -20 230.679 214.990   1
  -1  19  18 144.725 250.201   1
  -1  19  17 36.8561 271.518   1
  -1  19  16-37.2988 264.704   1
  -1  19  15 603.883 291.463   1
  -1  19  14 380.635 261.749   1
  -1  19  13 344.291 282.651   1
  -1  19  12 306.467 263.031   1
  -1  19  11 38.3445 269.768   1
   1  19  11 75.1836 251.425   1
   1  19  12 225.975 258.289   1
   1  19  14 261.771 253.028   1
   1  19  15-37.1277 263.489   1
   1  19  16-110.031 259.250   1
   1  19  17 686.437 293.804   1
   1  19  18 284.094 249.380   1
  -2   0  26-190.731 252.852   1
   2   0 -26 488.434 256.230   1
  -2   0  25-75.6328 250.490   1
   2   0 -25 245.204 238.827   1
  -2   0  24 1688.19 305.459   1
   2   0 -24 1324.29 298.545   1
  -2   0  23 258.732 249.716   1
   2   0 -23 34.5744 245.523   1
  -2   0  22-36.2606 236.719   1
   2   0 -22 342.144 244.042   1
  -2   0  21-106.373 255.039   1
   2   0 -21 403.069 265.754   1
  -2   0  20 3144.68 369.767   1
   2   0 -20 2752.59 358.186   1
  -2   0  19-33.5543 251.289   1
   2   0 -19-254.754 251.090   1
  -2   0  18 2012.48 311.108   1
   2   0 -18 1849.92 309.516   1
  -2   0  17 218.457 279.253   1
   2   0 -17 207.998 240.960   1
  -2   0  16 1827.32 305.612   1
   2   0 -16 1798.73 285.390   1
   2   0 -15-354.545 224.600   1
  -2   0  15 85.4021 231.403   1
   2   0 -14 12267.7 889.499   1
   2   0 -13-318.654 230.189   1
  -2   0  13 153.245 228.353   1
  -2   0  12 6546.71 519.080   1
   2   0 -12 6081.52 508.772   1
   2   0 -11 64.5131 196.431   1
  -2   0  11 134.260 205.982   1
   2   0 -10 79.7105 195.207   1
  -2   0  10-20.7098 210.525   1
   2   0  -9-91.5005 186.710   1
  -2   0   9-247.414 190.060   1
  -2   0   8 12332.7 828.121   1
   2   0  -8 11227.1 816.589   1
  -2   0   7-62.8665 185.890   1
   2   0  -7-90.1015 179.811   1
  -2   0   5 12.4077 196.153   1
   2   0  -5 186.556 179.147   1
  -2   0   4 26525.0 1727.88   1
   2   0  -4 26634.8 1727.35   1
  -2   0   3 180.154 174.667   1
   2   0  -3-138.793 183.355   1
   2   0  -2 117347. 7477.25   1
  -2   0   2 118120. 7477.43   1
   2   0  -1 52.2028 138.589   1
  -2   0   1-60.3660 159.039   1
   2   0   0 16039.7 1142.71   1
  -2   0   0 19142.3 1143.79   1
  -2   0  -1-63.9510 138.093   1
   2   0   1 57.5786 144.804   1
  -2   0  -2 110403. 6979.61   1
   2   0   2 109335. 6981.02   1
  -2   0  -3-81.0035 157.063   1
   2   0   3-85.9719 178.762   1
   2   0   4 27626.9 1829.67   1
  -2   0  -4 28722.5 1824.31   1
  -2   0  -5 21.8983 180.394   1
   2   0   5-141.382 200.972   1
  -2   0  -7 28.8936 164.939   1
   2   0   7 123.966 176.316   1
  -2   0  -8 11744.1 828.660   1
   2   0   8 12245.7 836.731   1
   2   0   9-18.6437 189.911   1
  -2   0  -9 34.7510 179.201   1
   2   0  10 80.7558 180.516   1
   2   0  11 43.6767 197.150   1
  -2   0 -11 333.853 191.885   1
  -2   0 -12 5991.94 486.326   1
   2   0  12 5764.35 486.610   1
   2   0  13-50.2952 225.603   1
  -2   0 -13 380.347 219.521   1
   2   0  14 11242.7 849.736   1
  -2   0 -14 11833.6 842.366   1
   2   0  15-308.075 244.199   1
   2   0  16 2177.95 338.858   1
  -2   0 -16 2291.71 322.168   1
   2   0  17 430.147 254.393   1
  -2   0 -17 200.628 226.649   1
   2   0  18 2357.85 327.736   1
  -2   0 -18 2024.68 328.887   1
   2   0  20 2744.51 387.875   1
  -2   0 -20 4590.02 420.333   1
   2   0  21 69.6904 240.821   1
  -2   0 -21 32.6283 228.556   1
   2   0  22 391.936 238.895   1
  -2   0 -22 168.212 236.275   1
   2   0  23 289.444 263.315   1
  -2   0 -23-206.131 249.004   1
   2   0  24 1605.15 318.360   1
  -2   0 -24 1738.81 315.322   1
   2   0  25 183.661 247.028   1
  -2   0 -25 139.456 237.838   1
  -2   0 -26 105.245 234.689   1
  -2   1  26-37.5694 250.235   1
   2  -1 -26 347.685 249.084   1
  -2  -1  25-190.028 256.602   1
   2   1 -25 175.274 247.694   1
  -2   1  24 893.346 279.399   1
  -2  -1  24 113.138 245.651   1
   2   1 -24 629.062 264.576   1
   2  -1 -24 452.362 244.836   1
  -2   1  23 147.049 255.251   1
   2  -1 -23-277.339 265.452   1
  -2  -1  22 1708.18 315.996   1
   2   1 -22 1531.39 292.934   1
  -2   1  21 816.765 290.504   1
  -2  -1  21 850.115 275.318   1
   2  -1 -21 67.3321 271.123   1
   2   1 -21 501.358 248.596   1
  -2  -1  20 34.3915 258.405   1
  -2   1  20 138.919 260.945   1
   2  -1 -20-32.9329 255.868   1
   2   1 -20 130.323 248.540   1
  -2   1  19 507.578 258.559   1
   2  -1 -19 353.209 257.079   1
  -2  -1  18 1317.41 299.777   1
   2   1 -18 793.087 274.498   1
  -2   1  17 2901.51 365.929   1
   2   1 -17 2225.20 322.353   1
  -2  -1  17 2805.99 347.178   1
  -2  -1  16 5477.49 505.953   1
  -2   1  16 4921.67 502.962   1
   2   1 -16 4957.79 485.267   1
   2  -1 -16 6338.79 523.574   1
  -2   1  15 290.897 229.560   1
   2   1 -15 133.369 224.191   1
  -2  -1  15 392.487 220.548   1
   2  -1 -15 669.223 243.446   1
   2  -1 -14 2258.08 307.474   1
  -2   1  14 2548.76 333.884   1
  -2  -1  13 5998.70 512.333   1
   2   1 -13 6249.83 507.887   1
   2  -1 -12 47.6006 208.645   1
   2   1 -12-177.799 193.177   1
  -2   1  12 74.4088 219.269   1
   2  -1 -11 3638.34 349.697   1
  -2   1  11 3021.76 358.920   1
  -2  -1  11 3563.61 350.997   1
   2   1 -11 3529.86 335.277   1
  -2   1  10 24416.6 1628.91   1
  -2  -1  10 23395.9 1619.54   1
   2  -1 -10 25982.8 1632.59   1
   2   1 -10 24068.1 1619.10   1
  -2   1   9 1357.86 243.485   1
   2  -1  -9 1440.22 242.062   1
  -2  -1   9 1403.29 237.500   1
   2   1  -9 1304.85 210.210   1
   2  -1  -8 26450.9 1756.36   1
   2   1  -8 27172.3 1752.38   1
  -2  -1   8 26838.7 1756.08   1
  -2   1   8 26159.3 1760.45   1
   2  -1  -7 16715.2 1121.99   1
  -2   1   7 16605.1 1122.86   1
   2  -1  -6 4326.16 374.042   1
   2   1  -6 4444.22 355.568   1
  -2  -1   6 4415.25 369.253   1
  -2   1   6 3834.18 374.820   1
   2   1  -5 8179.98 623.501   1
  -2   1   5 8218.74 637.981   1
  -2  -1   5 8610.42 620.193   1
   2   1  -4 3183.04 331.222   1
  -2   1   4 4229.15 374.740   1
  -2  -1   4 3795.52 345.887   1
  -2  -1   3 101054. 6901.59   1
   2   1  -3 113042. 6901.24   1
   2  -1  -3 115419. 6907.25   1
  -2   1   3 105317. 6906.87   1
   2   1  -2 3348.95 247.970   1
  -2  -1   2 3057.34 252.004   1
  -2   1   2 3253.63 262.787   1
  -2   1   1 20290.5 1331.64   1
   2   1  -1 18071.9 1324.96   1
  -2  -1   1 20281.2 1325.89   1
   2  -1   0 86.8597 148.476   1
  -2   1   0 19.1517 150.616   1
   2   1   0 25.3375 145.611   1
  -2  -1   0-25.6433 142.692   1
   2   1   1 22710.1 1193.90   1
   2  -1   1 15459.9 1187.43   1
  -2   1  -1 16207.1 1181.99   1
  -2  -1  -1 20016.9 1191.29   1
  -2  -1  -2 1876.06 216.067   1
   2   1   2 1983.31 219.571   1
   2  -1   2 2446.62 208.974   1
  -2   1  -2 2298.65 204.212   1
   2   1   3 112200. 6702.04   1
  -2   1  -3 96130.2 6691.53   1
  -2  -1  -3 113870. 6700.24   1
   2  -1   3 103025. 6694.22   1
  -2  -1  -4 5080.26 370.298   1
  -2   1  -4 3981.15 347.281   1
   2  -1   4 4248.08 351.904   1
   2   1   4 5525.59 387.960   1
  -2  -1  -5 8058.87 600.980   1
  -2   1  -5 7718.07 590.248   1
   2  -1   5 9500.49 600.912   1
   2   1   5 9175.93 614.000   1
  -2  -1  -6 4281.44 350.575   1
  -2   1  -6 4097.44 342.702   1
   2   1   6 4086.40 369.050   1
   2  -1   6 3972.37 344.488   1
  -2  -1  -7 15771.7 1061.30   1
   2   1   7 15623.8 1067.62   1
  -2  -1  -8 26080.0 1700.95   1
  -2   1  -8 25844.1 1691.62   1
   2  -1   8 25547.1 1696.76   1
   2   1   8 25582.1 1704.59   1
   2   1   9 1083.00 231.398   1
   2  -1   9 1300.83 219.085   1
  -2  -1  -9 1269.62 234.793   1
  -2   1  -9 1146.99 195.602   1
   2   1  10 24385.2 1651.54   1
   2  -1  10 25193.9 1645.53   1
   2   1  11 3440.45 341.776   1
   2  -1  11 2859.05 327.017   1
  -2  -1 -11 3243.68 334.194   1
  -2   1 -11 3688.99 326.270   1
   2   1  12-24.3151 210.772   1
  -2  -1 -12-209.591 197.747   1
  -2   1 -12 21.6382 191.863   1
  -2   1 -13 6153.52 498.656   1
   2  -1  13 6144.21 503.280   1
  -2  -1 -14 2311.21 319.280   1
   2   1  14 2794.19 347.172   1
  -2  -1 -15 652.787 256.872   1
  -2   1 -15 541.838 238.035   1
   2  -1  15 791.679 242.261   1
   2   1  16 3725.99 466.975   1
  -2  -1 -16 5327.08 466.719   1
  -2   1 -16 4816.77 440.290   1
   2  -1  16 5341.52 465.974   1
  -2   1 -17 3153.03 357.837   1
   2  -1  17 2444.67 350.210   1
   2   1  17 2378.16 382.439   1
  -2   1 -18 557.380 250.226   1
  -2  -1 -18 452.179 240.369   1
   2  -1  18 471.167 261.184   1
   2   1  18 484.810 281.824   1
  -2   1 -19 212.874 248.487   1
  -2  -1 -19 310.700 244.598   1
   2  -1  19 97.6656 271.913   1
   2   1  19 465.726 257.171   1
  -2   1 -20 377.316 262.199   1
  -2  -1 -20-31.8988 237.944   1
   2  -1  20 168.095 244.819   1
   2   1  20 34.1397 259.560   1
  -2   1 -21 881.422 262.622   1
  -2  -1 -21 717.359 260.558   1
   2   1  21 525.005 270.460   1
   2  -1  21 590.763 259.649   1
  -2   1 -22 1350.77 286.959   1
  -2  -1 -22 1373.83 291.670   1
   2   1  22 1106.00 289.864   1
   2  -1  22 1103.25 276.562   1
  -2  -1 -23 480.478 251.887   1
   2   1  23 253.311 241.949   1
  -2   1 -24 660.641 262.651   1
  -2  -1 -24 658.112 281.785   1
   2   1  24 36.3302 261.473   1
   2  -1  24 366.904 244.499   1
  -2   1 -25 281.577 260.447   1
   2  -1  25-36.8875 240.744   1
  -2  -1 -26 451.426 235.878   1
   2   1  26 364.024 232.752   1
  -2   2  27-223.045 253.332   1
   2  -2 -27 1257.49 284.455   1
  -2   2  26 371.657 275.909   1
   2  -2 -26 379.499 250.149   1
  -2   2  25 853.660 283.049   1
   2   2 -25 355.305 259.689   1
   2  -2 -25 34.6935 236.568   1
  -2   2  24 36.9153 225.603   1
  -2  -2  24-226.779 252.782   1
   2  -2 -24-34.7803 226.901   1
   2   2 -24-69.9359 238.366   1
  -2   2  23 475.633 267.006   1
  -2  -2  23 262.146 265.351   1
   2   2 -23 343.066 246.343   1
   2  -2 -23 173.032 262.721   1
  -2   2  22-72.2672 238.371   1
  -2  -2  22 72.9199 252.231   1
   2   2 -22 608.698 263.900   1
   2  -2 -22 136.945 260.417   1
  -2  -2  21 532.455 265.688   1
  -2   2  21 35.5757 243.648   1
   2  -2 -21-67.4177 251.329   1
   2   2 -21-132.186 247.352   1
  -2   2  20 1674.99 318.497   1
  -2  -2  20 1064.85 297.303   1
   2   2 -20 1930.98 309.879   1
   2  -2 -20 1953.31 308.649   1
  -2  -2  19 99.2360 257.922   1
  -2   2  19 238.216 238.396   1
   2  -2 -19 194.248 248.802   1
   2   2 -19-250.049 258.084   1
  -2   2  18 857.803 254.248   1
  -2  -2  18 698.331 280.864   1
   2  -2 -18 1009.40 274.499   1
   2   2 -18 993.736 275.754   1
   2  -2 -17 1714.85 326.261   1
   2   2 -17 2453.52 315.065   1
  -2  -2  17 2371.59 323.748   1
   2  -2 -16 384.875 264.730   1
  -2   2  16 432.634 272.475   1
   2   2 -16 577.308 243.934   1
  -2  -2  16-57.8149 240.345   1
   2  -2 -15 1080.91 243.436   1
  -2   2  15 682.530 249.633   1
   2   2 -15 782.235 254.455   1
  -2  -2  15 932.117 265.710   1
   2  -2 -14 4216.86 409.345   1
  -2   2  14 3545.49 409.551   1
   2   2 -14 3911.60 377.352   1
  -2  -2  14 3953.76 397.901   1
   2  -2 -13 207.359 218.013   1
   2   2 -13 345.908 209.148   1
  -2   2  13 54.0158 233.248   1
  -2  -2  12 19206.7 1305.67   1
  -2   2  11 313.305 239.434   1
   2  -2 -11-115.700 240.290   1
   2   2 -11 118.984 198.812   1
  -2  -2  11 270.227 211.503   1
  -2   2  10 15797.8 1200.80   1
  -2  -2  10 18475.7 1190.10   1
   2  -2 -10 16650.9 1198.65   1
   2   2 -10 18734.9 1184.46   1
  -2   2   9 3324.39 336.749   1
   2  -2  -9 3498.96 337.497   1
   2   2  -9 3099.51 309.623   1
  -2  -2   9 2894.75 314.787   1
  -2   2   8 3599.09 343.728   1
  -2  -2   8 3348.51 318.254   1
   2  -2  -8 3556.20 340.729   1
   2   2  -8 3406.93 313.988   1
  -2   2   7 668.146 220.275   1
   2  -2  -7 947.834 218.268   1
   2  -2  -6 16779.7 1138.85   1
   2   2  -6 16111.0 1118.96   1
  -2  -2   6 17011.3 1119.36   1
  -2   2   6 17968.2 1144.38   1
   2   2  -5 6118.93 462.226   1
  -2  -2   5 6586.24 468.749   1
  -2  -2   4 12549.9 765.428   1
   2   2  -4 10440.6 764.030   1
   2  -2  -4 9856.83 780.631   1
  -2   2   4 12644.4 785.635   1
  -2  -2   3 5098.02 368.496   1
   2   2  -3 4805.71 373.414   1
   2  -2  -3 5032.48 398.424   1
  -2   2   3 4940.36 406.820   1
   2   2  -2 12788.3 801.301   1
  -2  -2   2 11737.0 801.700   1
  -2   2   2 12279.6 821.346   1
   2  -2  -2 11489.2 822.657   1
   2  -2  -1 140877. 8591.54   1
  -2  -2   1 137789. 8586.89   1
  -2   2   1 139187. 8592.10   1
   2   2  -1 125402. 8586.00   1
   2   2   0 35814.4 2213.75   1
  -2   2   0 34112.0 2212.23   1
  -2  -2   0 36085.0 2212.73   1
   2  -2   0 32268.2 2211.61   1
   2  -2   1 119134. 7447.51   1
   2   2   1 137555. 7456.67   1
  -2  -2  -1 133387. 7454.95   1
   2   2   2 12160.9 775.049   1
  -2  -2  -2 13387.6 771.492   1
  -2   2  -2 11291.3 756.587   1
   2  -2   3 4581.78 345.037   1
   2   2   3 4619.97 386.393   1
  -2  -2  -3 5049.60 376.429   1
  -2   2  -3 4499.21 337.706   1
   2   2   4 10767.8 779.241   1
   2  -2   4 11621.3 761.459   1
  -2   2  -4 11740.0 756.136   1
  -2  -2  -4 11050.4 780.702   1
   2  -2   5 7095.68 469.188   1
  -2   2  -5 5845.53 458.709   1
   2   2   6 15098.8 1078.74   1
   2  -2   6 16963.4 1055.41   1
  -2  -2  -6 13617.4 1068.71   1
  -2   2  -6 16886.5 1051.79   1
  -2   2  -7 123.673 158.712   1
  -2  -2  -7 296.011 194.695   1
   2  -2   7 581.010 167.828   1
   2   2   7 779.073 208.387   1
  -2  -2  -8 3445.68 305.939   1
  -2   2  -8 3233.02 266.504   1
   2  -2   8 2174.80 263.581   1
   2   2   8 2477.10 300.130   1
  -2  -2  -9 2595.12 307.709   1
  -2   2  -9 3374.55 295.508   1
   2  -2   9 3066.20 291.813   1
   2   2   9 3407.57 326.252   1
   2   2  10 17842.2 1219.55   1
  -2  -2 -11-22.6569 205.812   1
  -2   2 -11-56.9874 176.161   1
   2   2  11 71.1451 209.094   1
   2  -2  11-198.708 200.746   1
   2  -2  12 17469.4 1192.76   1
   2   2  13 348.274 267.091   1
   2  -2  13 566.611 215.028   1
  -2   2 -13 219.086 199.447   1
  -2   2 -14 3734.32 367.263   1
   2   2  14 3381.00 401.253   1
   2  -2  14 3498.90 370.044   1
  -2  -2 -14 4031.00 389.493   1
   2  -2  15 1304.47 254.343   1
   2   2  15 1251.84 294.432   1
  -2   2 -15 649.568 235.062   1
  -2  -2 -15 768.090 266.584   1
   2   2  16 30.5372 256.306   1
   2  -2  16-28.1559 226.691   1
  -2   2 -16 341.595 218.560   1
  -2  -2 -16 288.506 253.118   1
   2  -2  17 1773.62 297.033   1
   2   2  17 1144.57 292.649   1
  -2   2 -17 1603.07 287.517   1
   2  -2  18 649.128 264.662   1
   2   2  18 622.216 258.133   1
  -2   2 -18 1271.26 268.450   1
   2   2  19-470.476 287.853   1
  -2  -2 -19 156.887 267.173   1
  -2   2 -19-330.692 233.537   1
   2   2  20 2027.49 333.479   1
  -2  -2 -20 1700.75 319.169   1
   2   2  21 280.136 239.303   1
   2  -2  21 241.900 242.673   1
  -2  -2 -21 163.701 224.866   1
  -2   2 -21 456.925 258.647   1
   2   2  22 142.925 259.236   1
   2  -2  22 212.714 240.780   1
  -2   2 -22-168.411 243.390   1
  -2  -2 -22 570.571 264.707   1
   2  -2  23 470.351 265.666   1
   2   2  23 108.301 262.938   1
  -2   2 -23 343.094 232.001   1
  -2  -2 -23 715.496 270.644   1
   2  -2  24 551.266 268.758   1
   2   2  24 108.924 227.191   1
  -2   2 -24-104.667 242.417   1
  -2  -2 -24 172.305 238.370   1
   2   2  25 326.840 258.898   1
  -2  -2 -25 447.504 257.800   1
   2   2  26 180.846 249.061   1
  -2  -2 -26 171.578 247.936   1
   2   2  27 143.260 212.801   1
  -2  -2 -27 273.569 226.832   1
  -2   3  27 547.770 251.244   1
   2  -3 -27 236.543 246.132   1
  -2   3  26-36.8100 248.532   1
   2  -3 -26 68.3511 255.760   1
  -2   3  25-73.4329 257.464   1
   2  -3 -25 449.686 280.345   1
  -2   3  23-218.540 241.224   1
  -2  -3  23 368.951 258.453   1
   2   3 -23-207.335 235.558   1
   2  -3 -23-137.988 241.658   1
  -2   3  22 1335.25 289.153   1
  -2  -3  22 1342.73 297.342   1
   2   3 -22 1748.16 306.302   1
  -2  -3  21-35.5492 252.668   1
   2   3 -21 423.891 227.806   1
  -2   3  20 524.721 260.787   1
  -2  -3  20 615.618 270.565   1
   2  -3 -20 764.998 282.646   1
  -2   3  19 34.1443 270.286   1
   2   3 -19 551.847 236.802   1
   2  -3 -19 97.9220 265.476   1
  -2  -3  19 65.8812 254.380   1
  -2   3  18 3531.70 424.793   1
   2  -3 -18 3828.20 440.913   1
   2   3 -18 3736.73 395.551   1
  -2  -3  18 3881.05 417.783   1
   2   3 -17 169.021 231.862   1
  -2  -3  17-300.080 247.775   1
   2  -3 -16 3939.02 409.789   1
   2   3 -16 4523.15 402.393   1
  -2   3  16 3548.48 409.064   1
  -2  -3  16 3618.13 397.125   1
  -2   3  15 241.902 254.425   1
   2  -3 -15-57.9837 241.691   1
   2   3 -14 2170.11 267.954   1
  -2  -3  14 1759.77 273.598   1
   2  -3 -14 1922.38 306.347   1
  -2   3  13-222.284 230.128   1
   2  -3 -13 133.155 233.451   1
   2   3 -13 22.2364 183.000   1
  -2  -3  13 140.629 224.330   1
  -2   3  12 9909.74 773.397   1
  -2  -3  12 9076.39 748.236   1
   2   3 -12 11689.1 748.830   1
   2  -3 -12 10411.7 766.806   1
  -2   3  11 2348.40 316.294   1
   2  -3 -11 1773.89 281.371   1
   2   3 -11 1939.80 230.423   1
  -2  -3  11 1342.91 250.881   1
  -2   3  10 10986.5 819.369   1
  -2  -3  10 11767.9 788.581   1
   2   3 -10 11411.8 780.392   1
   2  -3 -10 10160.8 801.066   1
  -2   3   9 1795.87 282.224   1
   2   3  -9 1175.41 204.435   1
   2  -3  -9 2124.62 272.664   1
  -2  -3   9 1915.28 226.412   1
   2  -3  -8 253.361 188.631   1
  -2   3   8 101.397 190.247   1
  -2  -3   7 6534.39 460.154   1
  -2   3   7 6527.84 496.867   1
   2  -3  -7 6410.75 487.399   1
   2   3  -7 5683.99 466.556   1
   2   3  -6 17230.3 1062.76   1
   2  -3  -6 14346.4 1088.30   1
  -2  -3   6 15863.9 1061.51   1
  -2   3   6 16067.4 1083.49   1
  -2  -3   5 441.936 143.799   1
   2   3  -5 334.814 154.641   1
   2  -3  -5 572.676 193.779   1
  -2   3   5 731.786 196.435   1
  -2  -3   4 7166.49 505.742   1
   2   3  -4 7345.04 501.913   1
   2  -3  -3 9254.52 714.138   1
  -2  -3   3 10841.8 687.856   1
  -2   3   3 10724.6 718.880   1
   2   3  -3 10056.5 684.410   1
   2  -3  -2 34236.1 2291.26   1
  -2   3   2 38506.8 2292.51   1
  -2  -3   2 33628.6 2274.54   1
   2   3  -2 36479.4 2274.81   1
  -2   3   1 57892.1 3792.71   1
   2   3  -1 60274.0 3785.92   1
  -2  -3   1 58248.0 3784.62   1
   2  -3  -1 61411.2 3792.98   1
   2  -3   0 170.067 139.439   1
  -2  -3   0-7.33929 154.962   1
   2   3   0 7.62203 158.320   1
  -2   3   0 87.4341 148.427   1
   2  -3   1 55453.6 3614.89   1
   2   3   1 56294.2 3625.19   1
  -2  -3  -1 60121.4 3624.03   1
  -2   3  -1 55897.3 3615.31   1
   2   3   2 36653.1 2478.93   1
   2  -3   2 41958.9 2463.47   1
  -2  -3  -2 34548.2 2475.17   1
  -2   3  -2 38960.5 2462.66   1
   2  -3   3 10463.2 680.933   1
   2   3   3 10429.7 713.846   1
  -2   3  -3 9668.06 681.317   1
  -2  -3  -3 10941.6 710.007   1
  -2   3  -4 6379.29 438.676   1
   2  -3   4 6250.52 442.841   1
   2  -3   5 370.098 125.171   1
   2   3   5 339.569 195.932   1
  -2  -3  -5 273.617 186.093   1
  -2   3  -5 211.014 107.934   1
   2   3   6 15037.2 1047.58   1
   2  -3   6 16280.2 1013.84   1
  -2  -3  -6 15630.9 1048.25   1
  -2   3  -6 14383.7 1009.43   1
   2   3   7 5415.84 480.510   1
  -2   3  -7 5226.02 429.371   1
  -2  -3  -7 5702.01 468.600   1
  -2  -3  -8 75.0663 201.402   1
   2   3   8 141.274 218.608   1
  -2   3  -9 1462.90 180.842   1
  -2  -3  -9 1263.26 235.130   1
   2   3   9 1296.40 234.080   1
   2  -3   9 1268.98 184.543   1
  -2  -3 -10 9756.39 728.943   1
   2   3  10 8894.69 726.363   1
   2  -3  10 10870.8 715.073   1
   2  -3  11 2293.69 254.521   1
   2   3  11 1748.92 291.283   1
  -2  -3 -11 2379.34 298.452   1
  -2   3 -11 1621.43 244.524   1
  -2   3 -12 10145.9 744.276   1
  -2  -3 -12 10787.2 773.175   1
   2  -3  12 10826.1 757.044   1
   2   3  12 9767.52 773.157   1
   2   3  13 468.745 244.350   1
   2  -3  13 22.6519 198.184   1
  -2   3 -13 105.178 177.242   1
  -2  -3 -13 756.142 256.549   1
   2   3  14 2039.51 317.840   1
   2  -3  14 1614.31 265.628   1
  -2  -3 -14 1244.26 276.254   1
  -2   3 -14 2005.34 255.470   1
   2   3  15 330.030 294.880   1
  -2  -3 -15 142.240 246.227   1
  -2   3 -16 3558.50 369.576   1
   2  -3  16 4416.01 389.037   1
  -2  -3 -16 3525.83 404.967   1
   2  -3  17 376.054 252.171   1
  -2   3 -17-162.250 221.146   1
   2  -3  18 3402.37 395.256   1
  -2   3 -18 3722.32 381.049   1
  -2  -3 -18 3277.60 393.866   1
   2  -3  19 318.436 236.384   1
   2   3  19 508.606 291.995   1
  -2  -3 -19 601.556 282.158   1
  -2   3 -19-29.8524 233.610   1
   2   3  20 242.024 259.093   1
   2  -3  20 398.116 245.826   1
  -2  -3 -20 678.094 261.914   1
  -2   3 -20 344.890 230.638   1
   2   3  21 140.567 254.975   1
   2  -3  21-240.173 236.317   1
  -2  -3 -21-65.7324 239.481   1
  -2   3 -21-521.779 229.724   1
   2  -3  22 2184.03 321.908   1
   2   3  22 1177.69 313.594   1
  -2   3 -22 1882.32 299.812   1
  -2  -3 -22 1236.12 311.709   1
   2   3  23 396.394 241.288   1
   2  -3  23 433.362 252.124   1
  -2   3 -23 137.233 230.861   1
  -2  -3 -23-102.030 239.578   1
   2   3  24 144.604 260.863   1
  -2  -3 -24 583.482 284.300   1
   2   3  25 36.0084 256.695   1
  -2  -3 -25 137.265 255.873   1
   2   3  26 286.574 226.339   1
  -2  -3 -26 441.896 248.462   1
   2   3  27 106.173 250.155   1
  -2  -3 -27 101.379 240.934   1
   2  -4 -28 293.784 258.188   1
  -2   4  28-107.116 252.382   1
   2  -4 -27 334.396 256.081   1
  -2   4  27-180.169 251.346   1
   2  -4 -26 984.239 258.731   1
  -2   4  26 544.864 253.569   1
   2  -4 -25 206.063 244.778   1
  -2   4  25-145.792 241.360   1
   2  -4 -24 137.952 252.563   1
  -2   4  24 401.091 271.254   1
   2  -4 -23 585.004 265.357   1
   2   4 -23 311.984 244.869   1
  -2   4  23 617.823 281.058   1
   2   4 -22 404.783 250.163   1
   2  -4 -22 205.243 276.658   1
  -2   4  22 108.309 275.983   1
  -2  -4  22 428.257 251.743   1
   2   4 -21 325.861 238.367   1
  -2  -4  21 243.214 229.186   1
  -2   4  21-107.222 273.832   1
   2   4 -20 1378.23 279.114   1
   2  -4 -20 1572.35 325.418   1
  -2  -4  20 1857.33 302.277   1
  -2   4  19 585.113 306.941   1
   2   4 -19 1383.57 258.887   1
  -2  -4  19 1263.64 281.306   1
   2  -4 -19 1447.87 299.835   1
  -2   4  18 2425.41 370.777   1
   2   4 -18 3181.92 345.619   1
  -2  -4  18 2806.90 346.241   1
   2  -4 -18 2838.67 358.780   1
  -2   4  17 1116.29 287.960   1
   2   4 -17 1117.85 243.830   1
  -2  -4  17 1067.06 273.927   1
   2  -4 -17 1288.98 294.559   1
  -2   4  16-222.994 255.424   1
   2  -4 -16-244.205 294.978   1
   2   4 -16 51.5829 199.722   1
  -2  -4  16-56.0227 222.327   1
  -2   4  15 5366.91 499.820   1
  -2  -4  15 4079.67 457.354   1
   2   4 -15 5855.63 452.675   1
   2  -4 -15 5027.41 475.253   1
  -2   4  14 2736.06 365.578   1
   2  -4 -14 3019.99 359.109   1
   2   4 -14 2695.53 305.429   1
  -2  -4  14 3195.34 325.486   1
   2  -4 -13 3718.88 383.637   1
   2   4 -13 4014.19 364.453   1
  -2   4  13 3510.30 402.727   1
  -2  -4  13 3918.44 374.497   1
  -2   4  12 9696.40 766.398   1
  -2  -4  12 11168.5 741.865   1
   2  -4 -12 10916.0 775.216   1
   2   4 -12 9364.98 724.851   1
  -2  -4  11 7296.59 540.919   1
   2   4 -11 6854.90 524.480   1
  -2   4  10 342.601 209.453   1
  -2  -4  10 202.517 175.663   1
   2   4 -10 160.808 164.731   1
   2  -4 -10 210.295 210.429   1
   2   4  -9 3813.08 323.244   1
   2  -4  -9 4186.76 380.070   1
  -2  -4   9 4058.41 329.742   1
  -2   4   9 3556.45 362.845   1
   2   4  -8 9427.18 676.724   1
   2  -4  -8 10255.5 730.256   1
  -2  -4   8 10675.5 687.374   1
  -2   4   8 8928.08 728.599   1
  -2   4   7 1494.62 243.204   1
   2  -4  -7 1815.36 246.973   1
   2   4  -7 943.078 171.193   1
  -2  -4   7 957.690 165.998   1
  -2  -4   6 16861.2 1123.63   1
   2   4  -6 16800.0 1124.95   1
   2  -4  -6 17580.0 1159.43   1
  -2   4   6 17565.3 1161.89   1
  -2  -4   5 56165.3 3466.76   1
   2  -4  -5 50947.0 3495.30   1
   2   4  -5 53890.9 3466.95   1
  -2   4   5 54765.8 3496.37   1
  -2  -4   4 9688.38 663.487   1
   2   4  -4 10170.1 662.708   1
   2  -4  -3 49642.2 3237.81   1
   2   4  -3 48374.3 3213.52   1
  -2  -4   3 52876.4 3214.84   1
  -2   4   3 50403.7 3238.69   1
   2   4  -2 6070.13 428.010   1
  -2  -4   2 6184.29 428.022   1
   2  -4  -2 5071.52 458.048   1
   2   4  -1 59813.3 3668.72   1
  -2  -4   1 54023.6 3666.23   1
  -2   4   1 57247.1 3676.85   1
   2  -4  -1 59710.0 3676.90   1
  -2   4   0 19587.7 1156.19   1
   2   4   0 15579.6 1154.20   1
  -2  -4   0 17420.1 1153.34   1
   2  -4   0 18202.2 1155.30   1
  -2   4  -1 63097.1 3938.50   1
  -2  -4  -1 62852.3 3946.86   1
   2   4   1 60614.7 3949.64   1
   2  -4   1 60715.7 3937.49   1
   2   4   2 7420.65 523.131   1
  -2   4  -2 7564.82 490.476   1
   2  -4   2 6990.95 489.535   1
  -2  -4  -2 6919.91 519.280   1
   2  -4   3 52327.1 3128.86   1
  -2  -4  -3 52391.6 3155.54   1
  -2   4  -3 45840.5 3127.62   1
   2   4   3 46144.8 3156.89   1
   2  -4   4 9638.28 591.770   1
   2   4   4 9593.83 643.448   1
  -2   4  -4 8270.20 590.048   1
  -2  -4  -4 7583.70 638.802   1
   2  -4   5 53420.6 3432.20   1
   2   4   5 53170.5 3466.63   1
  -2  -4  -5 55345.4 3464.22   1
  -2   4  -5 53689.3 3429.08   1
  -2  -4  -6 18760.9 1184.97   1
  -2   4  -6 17681.9 1144.76   1
   2   4   6 17170.6 1193.48   1
   2  -4   6 16962.3 1146.64   1
   2  -4   7 1479.36 171.496   1
   2   4   7 1204.11 222.596   1
  -2   4  -7 1097.73 160.214   1
  -2  -4  -7 1083.59 229.439   1
   2  -4   8 8973.47 643.680   1
   2   4   8 10041.0 696.365   1
  -2  -4  -8 9739.30 685.679   1
  -2   4  -8 9029.88 639.273   1
   2   4   9 4068.23 379.320   1
   2   4  10 120.476 232.797   1
   2  -4  10-95.1051 148.078   1
  -2  -4 -10 438.958 212.031   1
  -2   4 -10-91.0257 138.878   1
  -2   4 -11 7537.30 534.616   1
   2  -4  11 6703.05 536.357   1
  -2   4 -12 10653.3 715.490   1
  -2  -4 -12 10232.0 748.236   1
   2  -4  12 9835.41 713.813   1
   2   4  12 8742.00 746.508   1
  -2  -4 -13 3779.92 396.541   1
   2   4  13 3800.00 401.802   1
  -2   4 -13 3650.57 346.527   1
   2  -4  13 3931.37 356.326   1
  -2   4 -14 2929.84 297.489   1
  -2  -4 -14 2743.12 327.882   1
   2  -4  14 2628.14 304.949   1
   2   4  14 2209.28 333.730   1
  -2  -4 -15 5633.36 496.833   1
  -2   4 -15 4966.01 444.034   1
   2   4  15 5205.71 489.980   1
   2  -4  15 5389.66 464.368   1
  -2  -4 -16 804.295 290.571   1
   2   4  16 443.081 300.523   1
  -2   4 -17 1373.66 261.316   1
  -2  -4 -17 1220.41 286.454   1
   2  -4  17 790.664 254.585   1
   2   4  17 1211.70 290.559   1
  -2  -4 -18 2345.86 351.730   1
  -2   4 -18 3083.11 336.138   1
   2  -4  18 2301.07 344.728   1
   2   4  18 2748.83 362.150   1
  -2  -4 -19 1437.35 316.346   1
  -2   4 -19 623.638 244.000   1
   2   4  19 1196.63 319.914   1
   2  -4  19 1130.69 261.997   1
  -2  -4 -20 1754.00 302.228   1
  -2   4 -20 1932.97 290.940   1
   2   4  20 1043.38 282.686   1
   2  -4  20 2162.37 292.813   1
   2   4  21 105.757 261.848   1
  -2  -4 -22 568.106 258.113   1
  -2   4 -22 399.871 230.717   1
   2  -4  22 245.407 237.019   1
   2   4  22 428.471 270.541   1
  -2   4 -23 275.362 248.727   1
  -2  -4 -23 441.396 239.223   1
   2   4  23 899.255 272.388   1
  -2  -4 -24 34.1777 256.798   1
   2   4  24-180.147 266.510   1
  -2  -4 -25-34.0807 228.763   1
   2   4  25 679.443 243.400   1
  -2  -4 -26 875.425 275.355   1
   2   4  26 993.337 285.666   1
  -2  -4 -27 200.207 235.974   1
   2   4  27 104.934 235.235   1
  -2  -4 -28 394.828 233.941   1
   2   4  28 34.4805 217.209   1
   2  -5 -28 64.7298 227.775   1
  -2   5  28 139.941 240.746   1
   2  -5 -26 436.974 274.737   1
  -2   5  26 215.818 257.196   1
   2  -5 -25 682.100 271.077   1
  -2   5  25 432.866 269.164   1
   2  -5 -24 68.4963 264.666   1
  -2   5  24 868.296 290.393   1
   2  -5 -23-171.320 282.295   1
  -2   5  23-253.270 271.098   1
   2   5 -22 807.160 236.246   1
   2  -5 -22 273.358 262.179   1
  -2   5  22 216.268 283.452   1
   2  -5 -21 441.116 278.466   1
   2   5 -21 97.2949 228.299   1
  -2   5  21-107.092 275.420   1
  -2  -5  21 68.6439 246.826   1
   2   5 -20 342.270 222.778   1
  -2  -5  20 329.495 227.658   1
   2  -5 -19 198.900 289.610   1
  -2   5  19 173.123 289.239   1
   2   5 -19 565.368 235.271   1
  -2  -5  19 220.391 247.108   1
   2  -5 -18 488.854 291.101   1
  -2   5  18-68.0595 289.431   1
  -2  -5  18 238.979 232.146   1
   2  -5 -17-254.876 233.883   1
  -2   5  17-332.682 276.510   1
   2   5 -17 107.182 226.230   1
  -2  -5  17-28.2498 222.718   1
   2  -5 -15 211.012 278.183   1
  -2   5  15 62.9065 288.022   1
   2   5 -15 23.5844 213.216   1
  -2  -5  15 223.503 210.332   1
   2  -5 -14 2884.34 359.580   1
  -2   5  14 3375.41 371.996   1
  -2  -5  14 3672.85 349.747   1
   2   5 -14 3528.93 340.493   1
  -2   5  13 1203.50 299.275   1
  -2  -5  13 1468.29 236.439   1
   2   5 -13 1091.21 226.962   1
   2  -5 -13 982.091 285.160   1
  -2   5  12-84.3541 208.862   1
  -2  -5  12 330.477 180.322   1
   2   5 -12 166.406 179.135   1
   2  -5 -12-187.754 233.858   1
  -2   5  11-80.4118 218.401   1
  -2  -5  11 280.778 180.674   1
   2  -5 -11 332.569 205.765   1
   2   5 -11 385.275 149.459   1
   2  -5 -10 9582.42 687.861   1
   2   5 -10 7671.83 630.347   1
  -2   5  10 10441.1 699.629   1
  -2  -5  10 9501.81 645.665   1
  -2   5   9 430.808 236.681   1
   2  -5  -9 754.600 198.086   1
  -2  -5   8 22015.9 1319.44   1
   2  -5  -8 20589.1 1355.73   1
  -2   5   8 21180.0 1359.28   1
   2   5  -8 17341.1 1311.58   1
  -2   5   7 1617.30 264.242   1
  -2  -5   7 1888.21 183.037   1
   2  -5  -7 1515.42 241.680   1
   2   5  -6 12200.5 788.353   1
  -2  -5   6 11161.9 786.816   1
  -2   5   6 11810.2 839.105   1
   2  -5  -6 12554.3 834.149   1
  -2  -5   5 1829.82 192.399   1
   2   5  -5 2463.79 195.449   1
  -2   5   5 2351.72 259.068   1
   2  -5  -5 2551.66 274.286   1
  -2   5   4 15145.2 964.368   1
   2   5  -4 14696.7 921.038   1
  -2  -5   4 13230.8 919.673   1
   2  -5  -4 13452.6 958.384   1
  -2  -5   3 85.4799 96.6920   1
   2   5  -3 158.348 101.495   1
   2   5  -2 36941.6 2601.15   1
   2  -5  -2 43166.0 2622.11   1
  -2   5   2 39563.8 2623.11   1
  -2  -5   2 43485.5 2600.63   1
  -2   5   1 1696.23 187.099   1
  -2  -5   1 1429.90 161.702   1
   2   5  -1 1453.16 163.693   1
   2  -5  -1 1109.44 196.088   1
  -2   5   0 89.7427 137.684   1
   2  -5   0 77.5300 127.954   1
   2   5   0-9.34495 153.088   1
  -2  -5   0-17.4004 132.864   1
   2   5   1 1010.63 197.354   1
   2  -5   1 1540.19 160.021   1
  -2  -5  -1 1200.39 184.327   1
  -2   5  -1 1523.33 160.645   1
  -2  -5  -2 42632.2 2770.70   1
  -2   5  -2 43609.6 2748.86   1
   2   5   2 42360.6 2773.54   1
   2  -5   2 43095.0 2748.53   1
   2  -5   3 85.9098 87.2221   1
  -2   5  -3 10.9018 91.9753   1
   2   5   4 14659.1 944.278   1
  -2   5  -4 14631.8 888.474   1
  -2  -5  -4 14370.9 933.089   1
   2  -5   4 12238.3 887.607   1
   2  -5   5 2045.46 190.511   1
  -2  -5  -5 2347.96 264.333   1
  -2   5  -5 2544.52 185.150   1
   2   5   5 1902.67 274.781   1
   2   5   6 13814.4 894.278   1
   2  -5   6 12368.7 838.198   1
  -2  -5  -6 12593.1 884.295   1
  -2   5  -6 12718.7 837.104   1
   2  -5   7 1508.26 175.962   1
   2   5   7 1285.08 252.614   1
  -2  -5  -7 1991.34 230.488   1
  -2   5  -7 1622.28 168.063   1
   2   5   8 21646.0 1429.73   1
   2  -5   8 21786.2 1377.88   1
  -2  -5  -8 21846.5 1420.86   1
  -2   5  -8 19805.1 1375.57   1
   2   5   9 874.563 242.295   1
   2  -5   9 748.776 154.145   1
  -2   5  -9 854.146 152.683   1
  -2  -5  -9 590.218 226.780   1
  -2  -5 -10 9391.46 704.008   1
   2   5  10 9245.75 710.339   1
  -2   5 -11 294.520 154.288   1
  -2  -5 -11 329.136 236.552   1
   2  -5  11-66.6681 137.237   1
   2   5  11-264.128 242.442   1
   2   5  12 166.483 227.967   1
   2  -5  12 146.848 176.969   1
  -2  -5 -12 503.537 233.316   1
  -2   5 -12 87.2173 170.557   1
   2  -5  13 1260.54 222.359   1
  -2  -5 -13 1883.36 287.711   1
  -2   5 -13 1442.83 214.963   1
  -2   5 -14 2898.87 311.582   1
   2  -5  14 2768.36 306.257   1
   2   5  14 2882.38 384.439   1
  -2  -5 -14 2909.32 357.676   1
   2  -5  15 430.758 198.135   1
   2   5  15 124.947 267.979   1
  -2   5 -15 112.064 198.689   1
  -2  -5 -15 237.010 246.597   1
   2  -5  16 4345.39 415.251   1
  -2   5 -16 4381.78 397.891   1
   2  -5  17 522.811 237.967   1
   2   5  17 431.522 320.838   1
  -2   5 -17-129.159 207.278   1
  -2  -5 -17-92.7952 261.174   1
   2   5  18 338.863 256.675   1
   2  -5  18 906.207 248.342   1
  -2  -5 -18 885.052 235.287   1
  -2   5 -18 359.648 226.014   1
   2   5  19 172.343 279.093   1
   2  -5  19-30.7859 221.296   1
  -2  -5 -19-128.827 264.212   1
  -2   5 -19 146.530 221.866   1
   2  -5  20-64.4552 232.616   1
  -2   5 -20 30.6236 209.695   1
   2  -5  21 100.363 206.798   1
  -2  -5 -21 99.1769 246.455   1
  -2   5 -21-64.0269 217.188   1
   2   5  22 71.3942 265.122   1
  -2   5 -22 99.7829 225.701   1
   2   5  23-71.7410 249.011   1
  -2  -5 -23 67.7301 218.628   1
   2   5  24 394.316 281.728   1
  -2  -5 -24 714.196 278.558   1
   2   5  25 177.459 225.843   1
  -2  -5 -25 203.007 236.239   1
   2   5  26 774.457 256.608   1
  -2  -5 -26-266.752 254.739   1
   2   5  27 276.390 225.488   1
  -2  -5 -27-32.9551 236.004   1
   2   5  28 101.907 239.035   1
  -2  -5 -28 875.562 273.843   1
   2  -6 -27 97.8536 253.467   1
  -2   6  27 105.382 251.504   1
   2  -6 -26 66.7971 263.300   1
  -2   6  26 212.662 251.678   1
   2  -6 -24 544.995 257.683   1
  -2   6  24 647.522 259.143   1
   2  -6 -23 785.701 261.686   1
  -2   6  23 288.513 233.965   1
   2  -6 -22 1024.37 281.508   1
  -2   6  22 648.257 268.467   1
   2   6 -21-225.200 227.023   1
   2  -6 -21 747.862 276.714   1
  -2   6  21 357.577 259.773   1
  -2   6  20 670.850 295.397   1
  -2  -6  20 1420.10 257.353   1
   2  -6 -20 1012.34 289.743   1
   2   6 -20 582.868 234.200   1
  -2   6  19 104.613 288.400   1
  -2  -6  19 522.796 234.305   1
   2   6 -19 175.145 228.216   1
   2  -6 -19 233.665 283.039   1
  -2   6  18 2851.23 391.099   1
  -2  -6  18 2618.04 340.408   1
   2   6 -18 3066.64 338.291   1
   2  -6 -18 3059.99 398.848   1
  -2   6  17 505.233 306.834   1
   2  -6 -17-96.7788 242.504   1
  -2   6  16 65.7194 239.260   1
  -2  -6  16-76.7633 215.379   1
   2   6 -16 267.728 218.251   1
   2  -6 -16 251.962 249.136   1
  -2   6  15 448.308 276.733   1
  -2  -6  15-427.861 205.431   1
   2  -6 -15 460.391 280.970   1
   2   6 -15 113.147 189.219   1
   2  -6 -14 6519.63 599.351   1
   2   6 -14 7575.37 571.155   1
  -2  -6  14 8353.07 577.637   1
  -2   6  14 6959.33 609.592   1
  -2   6  13 30.0884 277.655   1
   2   6 -13 191.881 175.103   1
  -2  -6  13 439.820 188.416   1
   2  -6 -13 776.670 283.198   1
   2   6 -12 4096.52 360.060   1
   2  -6 -12 4635.93 433.407   1
  -2   6  12 4338.75 423.230   1
  -2  -6  12 4292.25 370.345   1
   2  -6 -11 1214.84 239.051   1
  -2  -6  11 1151.84 188.269   1
  -2   6  11 1798.42 281.069   1
   2   6 -11 1322.20 193.246   1
  -2   6   9 2316.79 306.595   1
  -2  -6   9 2196.99 223.035   1
   2  -6  -9 2023.38 278.908   1
   2   6  -9 2456.85 221.247   1
  -2  -6   8 7721.55 562.473   1
   2  -6  -8 7906.50 620.312   1
   2   6  -8 8539.98 561.901   1
  -2   6   8 8293.51 626.930   1
  -2  -6   7 951.865 139.252   1
   2  -6  -7 880.911 227.195   1
   2   6  -7 1005.19 133.928   1
  -2   6   7 894.216 240.819   1
   2  -6  -6 47679.5 3119.63   1
  -2  -6   6 47265.0 3075.26   1
  -2   6   6 45451.9 3120.06   1
   2   6  -6 50345.4 3076.54   1
   2  -6  -5 11728.0 820.682   1
  -2  -6   5 11782.2 770.539   1
  -2   6   5 11501.7 825.910   1
   2   6  -4 25946.3 1581.55   1
  -2  -6   4 23850.6 1580.97   1
  -2   6   4 24728.9 1623.70   1
   2  -6  -4 22894.2 1619.05   1
   2  -6  -3 351.263 174.129   1
  -2   6   3 489.596 186.255   1
   2   6  -3 516.658 109.996   1
  -2  -6   3 364.733 105.787   1
  -2  -6   2 30879.0 1985.90   1
   2   6  -2 30978.5 1986.87   1
   2  -6  -1 5978.02 416.613   1
  -2   6   1 5988.00 426.289   1
   2   6  -1 6245.21 403.984   1
  -2  -6   0 5726.73 435.644   1
  -2   6   0 6371.47 441.169   1
   2  -6   0 6263.21 437.649   1
   2   6   0 6111.87 445.063   1
  -2  -6  -1 5260.71 416.912   1
   2   6   1 6225.68 424.314   1
   2  -6   1 5283.50 400.620   1
  -2   6  -1 5925.90 402.543   1
  -2   6  -2 30695.3 1967.54   1
   2   6   3 281.191 179.725   1
  -2   6  -3 443.994 92.1325   1
  -2  -6  -3 425.200 172.188   1
   2  -6   3 362.879 94.2418   1
   2  -6   4 25833.2 1591.03   1
  -2   6  -4 24347.9 1590.47   1
  -2  -6  -4 24011.3 1635.67   1
   2   6   4 23943.9 1640.38   1
   2   6   5 11782.1 818.635   1
  -2   6  -5 11486.9 752.759   1
  -2  -6  -5 12292.9 811.141   1
   2  -6   5 11410.5 755.361   1
   2   6   6 45077.3 2774.34   1
   2  -6   6 40159.7 2716.84   1
  -2   6  -6 44105.8 2716.25   1
  -2  -6  -6 42610.6 2768.53   1
   2  -6   7 981.205 132.228   1
   2   6   7 932.291 240.559   1
  -2   6  -7 925.959 123.067   1
  -2  -6  -7 921.144 216.094   1
   2   6   8 7584.92 626.427   1
   2  -6   8 8391.97 560.516   1
   2  -6   9 1929.69 204.989   1
  -2   6  -9 2221.11 201.206   1
   2   6   9 2240.54 310.295   1
  -2  -6  -9 1837.36 283.588   1
   2  -6  10 6681.15 443.988   1
   2   6  10 5042.26 505.976   1
  -2   6 -10 5871.83 436.698   1
  -2  -6 -10 5599.41 511.517   1
   2  -6  11 1653.18 202.511   1
  -2  -6 -11 2284.58 301.395   1
  -2   6 -11 1739.63 197.204   1
   2   6  12 3618.94 397.150   1
   2  -6  12 4069.47 351.422   1
  -2  -6 -12 3995.89 398.297   1
  -2   6 -12 4241.53 342.157   1
   2   6  13 30.1619 273.956   1
   2  -6  13 56.8324 172.985   1
  -2   6 -13 106.671 165.691   1
  -2  -6 -13-84.0783 259.205   1
   2   6  14 7176.92 631.030   1
   2  -6  14 7535.10 580.328   1
  -2  -6 -14 7853.34 623.400   1
  -2   6 -14 7906.99 573.363   1
   2  -6  15 250.561 203.616   1
   2   6  15-31.8381 254.370   1
  -2   6 -15-149.724 172.641   1
  -2  -6 -15-271.004 236.452   1
   2  -6  16 272.522 213.197   1
   2   6  16-295.043 291.666   1
  -2  -6 -16 61.5370 280.455   1
  -2   6 -16 490.426 215.781   1
   2   6  17-33.5845 229.971   1
  -2  -6 -17 62.6777 217.555   1
   2   6  18 2839.40 401.063   1
   2  -6  18 2852.33 337.054   1
  -2  -6 -18 2139.37 356.213   1
  -2   6 -18 2702.67 319.281   1
   2   6  19 69.4347 243.754   1
   2  -6  19 269.247 212.061   1
  -2  -6 -19 129.774 230.857   1
  -2   6 -19 598.675 225.261   1
   2  -6  20 566.183 221.965   1
  -2  -6 -20 656.169 295.739   1
  -2   6 -20 783.237 235.111   1
   2   6  21 283.336 231.652   1
  -2  -6 -21 198.797 235.754   1
  -2   6 -21 348.318 233.898   1
   2   6  22 749.277 297.211   1
  -2  -6 -22 705.745 288.981   1
   2   6  23 536.475 239.542   1
  -2  -6 -23-33.7742 220.712   1
   2   6  24-106.968 263.889   1
  -2  -6 -24 405.826 273.988   1
   2   6  26 278.624 260.610   1
  -2  -6 -26 429.060 263.737   1
   2   6  27 409.248 215.691   1
  -2  -6 -27-162.684 233.026   1
   2  -7 -27 258.160 254.165   1
  -2   7  27 381.189 255.048   1
   2  -7 -26 198.200 248.401   1
  -2   7  26 140.212 245.755   1
   2  -7 -25 570.300 263.943   1
  -2   7  25-35.4681 229.600   1
   2  -7 -24 643.334 252.734   1
   2  -7 -23 340.309 244.728   1
  -2   7  23-71.8485 213.175   1
   2  -7 -21 68.0971 234.351   1
  -2   7  21 179.052 243.053   1
  -2   7  20 141.751 283.163   1
   2   7 -20-60.2003 202.343   1
   2  -7 -20-338.754 268.839   1
  -2  -7  19 268.793 215.607   1
   2   7 -19-142.322 219.561   1
  -2   7  18-173.344 294.314   1
   2  -7 -18 132.842 272.435   1
  -2   7  17 511.108 284.134   1
   2   7 -17 1177.01 235.016   1
  -2  -7  17 288.360 196.444   1
   2  -7 -17 587.499 254.866   1
   2   7 -16 8150.37 630.238   1
   2  -7 -16 8533.81 685.041   1
  -2  -7  16 8930.73 642.018   1
  -2   7  16 7701.88 677.520   1
  -2   7  15 390.755 298.049   1
  -2  -7  15 336.233 189.746   1
   2   7 -15 385.894 182.676   1
   2  -7 -15 187.396 268.362   1
  -2   7  14 190.228 230.038   1
  -2  -7  14 307.108 185.959   1
   2   7 -14 352.434 172.267   1
   2  -7 -14 759.593 271.835   1
  -2   7  13 1566.49 328.216   1
  -2  -7  13 1311.12 204.346   1
   2   7 -13 1182.74 207.578   1
   2  -7 -13 1413.68 276.827   1
  -2   7  12 297.122 247.251   1
  -2  -7  12 875.165 174.020   1
   2   7 -12 573.690 163.725   1
  -2   7  11 3850.94 398.674   1
   2  -7 -11 3894.05 403.390   1
  -2  -7  10 5750.99 453.161   1
   2   7 -10 6684.11 455.456   1
   2  -7 -10 7028.99 534.583   1
  -2   7  10 5723.93 527.148   1
   2   7  -9 1733.24 171.526   1
  -2  -7   9 1227.33 173.389   1
   2   7  -8 5646.24 372.701   1
   2  -7  -8 4994.21 457.323   1
  -2   7   8 4451.58 453.412   1
  -2  -7   8 5021.53 376.266   1
   2   7  -7 19860.0 1303.30   1
  -2   7   7 20025.9 1367.34   1
   2  -7  -7 20140.2 1360.22   1
  -2  -7   7 20371.9 1303.12   1
   2   7  -6 878.630 108.461   1
  -2   7   6 1150.05 231.217   1
   2  -7  -6 1005.62 215.248   1
  -2  -7   6 501.832 106.443   1
   2   7  -5 2804.48 219.324   1
   2  -7  -5 3492.79 312.250   1
  -2   7   5 2816.92 302.060   1
  -2  -7   5 2708.23 217.673   1
   2  -7  -4 31915.8 2010.74   1
   2   7  -4 30228.5 1965.19   1
  -2   7   4 30471.7 2012.28   1
  -2  -7   4 30757.9 1964.96   1
   2   7  -3 6892.77 502.287   1
  -2   7   3 7929.13 552.130   1
  -2  -7   3 7417.20 501.295   1
   2  -7  -3 7927.04 546.801   1
   2   7  -2 2565.96 198.412   1
  -2  -7   2 1960.67 187.479   1
   2   7  -1 35686.9 2316.54   1
   2  -7  -1 38584.8 2326.98   1
  -2   7   1 35206.6 2327.65   1
  -2  -7   1 34965.6 2312.46   1
   2   7   0-11.5417 140.860   1
  -2   7   0-54.7000 138.859   1
   2   7   1 37356.0 2396.90   1
   2  -7   1 35867.9 2377.51   1
  -2  -7  -1 39047.3 2395.43   1
  -2   7  -1 36723.5 2379.69   1
   2   7   2 1817.44 230.174   1
  -2  -7  -2 2520.85 230.660   1
   2  -7   2 2075.14 184.531   1
   2   7   3 8632.51 594.451   1
   2  -7   3 8615.71 542.521   1
  -2  -7  -3 7330.56 588.128   1
  -2   7  -3 7874.06 541.267   1
   2  -7   4 31449.8 1985.59   1
  -2   7  -4 31218.4 1985.36   1
  -2  -7  -4 29832.8 2033.51   1
   2   7   4 30645.8 2043.36   1
   2   7   5 2458.78 313.188   1
  -2  -7  -5 2388.72 293.413   1
  -2   7  -5 3057.62 220.368   1
  -2   7  -6 634.681 91.1580   1
  -2  -7  -6 863.696 216.661   1
   2   7   6 595.297 218.693   1
   2  -7   6 802.513 86.0428   1
   2   7   7 18532.6 1409.12   1
   2  -7   7 21558.7 1347.65   1
   2  -7   8 5562.39 353.355   1
  -2   7  -8 4619.10 348.017   1
  -2  -7  -8 5465.74 456.870   1
   2  -7   9 1184.55 150.591   1
  -2   7  -9 1310.97 149.346   1
  -2   7 -10 5179.27 384.884   1
  -2  -7 -10 5780.89 476.522   1
   2   7  10 5131.50 470.845   1
   2  -7  10 4821.21 388.082   1
   2   7  11 3074.00 413.473   1
  -2   7 -11 4243.11 315.196   1
   2  -7  11 3975.03 318.676   1
  -2  -7 -11 4097.39 410.640   1
  -2   7 -12 748.750 151.202   1
  -2  -7 -12 581.530 229.055   1
   2  -7  12 581.954 164.889   1
   2   7  12 417.183 231.458   1
  -2   7 -13 783.362 173.488   1
   2  -7  13 852.517 185.689   1
   2   7  13 465.320 285.957   1
  -2   7 -14 349.338 173.528   1
  -2  -7 -14 179.559 241.356   1
   2   7  14 252.236 224.462   1
   2  -7  14 291.802 165.116   1
  -2  -7 -15 427.364 292.242   1
  -2   7 -15 204.988 176.231   1
   2  -7  15-21.4543 178.376   1
   2   7  15-162.505 296.035   1
   2   7  16 6905.74 626.421   1
  -2   7 -16 8121.28 585.682   1
   2  -7  16 7717.02 585.200   1
  -2  -7 -16 6906.85 609.270   1
  -2  -7 -17 1269.79 330.082   1
  -2   7 -17 578.272 217.531   1
   2   7  17 611.600 304.835   1
   2  -7  17 706.338 209.574   1
  -2  -7 -18 258.186 237.808   1
   2   7  18-103.535 241.786   1
  -2   7 -19-194.254 197.070   1
   2  -7  19-28.8999 206.980   1
  -2  -7 -20 98.9613 235.107   1
   2   7  20-176.382 262.976   1
  -2  -7 -21-199.108 259.864   1
   2   7  21-141.858 267.675   1
  -2  -7 -23 33.6570 266.227   1
   2   7  23 213.813 256.251   1
  -2  -7 -24 873.954 280.762   1
   2   7  24 636.917 270.127   1
  -2  -7 -25 765.460 262.961   1
   2   7  25 174.499 248.347   1
  -2  -7 -26-163.195 244.751   1
   2   7  26-343.693 250.613   1
  -2  -7 -27 577.772 262.497   1
   2   7  27 134.554 213.688   1
  -2   8  26 242.469 250.486   1
   2  -8 -25 365.588 251.707   1
   2  -8 -24-33.6212 255.876   1
  -2   8  24 496.954 256.606   1
   2  -8 -23 508.262 254.330   1
  -2   8  23 107.285 235.266   1
   2  -8 -22 544.531 268.881   1
  -2   8  22 394.732 274.310   1
   2  -8 -21-34.0544 261.866   1
  -2   8  21 358.257 265.160   1
   2  -8 -20 204.007 271.073   1
  -2   8  20 248.790 293.773   1
   2  -8 -19 168.975 274.796   1
  -2   8  19 211.972 273.719   1
   2  -8 -18 334.862 230.676   1
  -2   8  18 943.688 303.077   1
   2   8 -18 405.763 195.064   1
  -2  -8  18 106.671 202.686   1
   2  -8 -17 65.9970 253.976   1
  -2   8  17 482.225 250.072   1
   2   8 -17-70.9825 190.216   1
  -2  -8  17 469.320 199.197   1
   2  -8 -16 97.3838 290.054   1
  -2   8  16 236.611 287.672   1
   2   8 -16 479.810 180.060   1
  -2  -8  16 295.853 188.985   1
   2   8 -15 821.070 191.022   1
  -2  -8  15 451.448 193.668   1
   2  -8 -15 222.356 232.510   1
  -2   8  15 1026.53 276.105   1
  -2  -8  14 2367.96 255.684   1
   2   8 -14 2198.21 245.202   1
   2  -8 -13-210.913 236.580   1
  -2  -8  13-65.7991 156.327   1
   2   8 -13 63.8106 142.977   1
  -2   8  13 377.028 237.853   1
   2  -8 -12 3296.65 377.350   1
  -2   8  12 3131.78 394.342   1
   2  -8 -11 590.568 271.178   1
  -2   8  11-29.3767 271.042   1
  -2  -8  11 213.391 131.530   1
   2   8 -11 439.649 133.499   1
  -2  -8  10 2194.13 230.631   1
   2   8 -10 3057.01 232.733   1
  -2   8  10 3127.44 360.470   1
   2  -8 -10 2779.53 350.059   1
   2   8  -9 8207.04 595.671   1
  -2   8   9 7767.39 685.723   1
  -2  -8   9 9359.54 597.070   1
  -2   8   8 483.120 224.200   1
   2   8  -8 522.113 103.623   1
   2  -8  -8 537.803 228.022   1
  -2  -8   8 557.683 106.411   1
  -2   8   7 1054.28 258.203   1
   2   8  -7 1521.05 139.694   1
  -2  -8   7 1669.18 139.082   1
   2  -8  -7 1176.44 273.767   1
   2  -8  -6 35378.8 2580.23   1
   2   8  -6 40931.7 2524.81   1
  -2  -8   6 39700.3 2523.82   1
  -2   8   6 38016.1 2586.18   1
   2  -8  -5 4650.91 385.165   1
  -2  -8   5 4141.42 293.646   1
   2   8  -5 4347.00 298.580   1
  -2   8   5 3862.53 387.226   1
   2  -8  -4 13810.6 984.835   1
  -2  -8   4 15106.8 930.916   1
   2   8  -4 13633.4 934.104   1
  -2   8   4 14262.1 988.928   1
   2  -8  -3 9816.31 692.405   1
  -2  -8   3 9582.27 645.067   1
   2   8  -3 9832.12 647.656   1
  -2   8   3 9539.58 688.191   1
   2  -8  -2 11520.5 753.253   1
  -2  -8   2 10388.9 716.894   1
  -2   8   2 11983.6 760.048   1
   2   8  -2 10201.2 723.318   1
  -2  -8   1 2392.01 227.026   1
   2   8  -1 2669.98 232.220   1
   2  -8   0 10746.9 747.076   1
  -2  -8   0 11312.4 751.497   1
  -2   8  -1 2411.99 218.578   1
   2  -8   1 2317.77 212.096   1
  -2   8  -2 12264.7 778.641   1
   2  -8   2 11097.9 776.090   1
   2   8   2 12158.4 814.306   1
  -2  -8  -3 8384.99 643.050   1
   2   8   3 9779.00 649.100   1
   2  -8   3 8617.60 590.474   1
  -2   8  -3 9134.94 591.248   1
   2   8   4 12776.3 966.067   1
  -2   8  -4 13025.5 891.515   1
  -2  -8  -4 14521.9 956.814   1
   2  -8   4 14778.0 892.235   1
  -2  -8  -5 4002.54 365.432   1
   2   8   5 4047.35 368.643   1
  -2  -8  -6 36855.2 2359.79   1
   2   8   6 35021.6 2363.47   1
  -2  -8  -7 1097.32 235.847   1
   2   8   7 1264.96 267.419   1
  -2   8  -8 447.933 76.3763   1
   2  -8   8 391.351 71.5831   1
   2   8   9 7908.78 667.324   1
  -2   8  -9 8542.77 574.558   1
   2  -8   9 8757.20 575.123   1
  -2  -8  -9 9045.31 666.640   1
  -2  -8 -10 2641.32 334.973   1
  -2   8 -10 3263.94 232.027   1
   2   8  10 3068.11 341.557   1
   2  -8  10 2370.46 226.456   1
  -2  -8 -11 274.393 237.303   1
  -2   8 -11 505.687 121.911   1
   2   8  11 560.643 275.623   1
   2  -8  11 362.391 128.464   1
  -2  -8 -12 3046.41 341.852   1
  -2   8 -12 3034.63 245.178   1
   2   8  12 2786.10 350.634   1
   2  -8  12 2137.40 241.487   1
  -2  -8 -13 386.071 262.611   1
  -2   8 -13 14.6873 144.014   1
   2   8  13 93.8015 270.270   1
   2  -8  14 2633.12 267.059   1
  -2   8 -14 2827.33 265.253   1
   2   8  15 198.323 303.045   1
   2  -8  15 367.749 163.214   1
  -2   8 -15 280.175 165.539   1
  -2  -8 -15 93.1476 266.503   1
   2  -8  16 558.401 195.318   1
   2   8  16 236.556 282.542   1
  -2   8 -16 207.078 178.263   1
  -2  -8 -16 410.483 272.189   1
   2   8  17 274.974 262.337   1
  -2   8 -17 204.398 175.410   1
   2  -8  17 188.593 193.618   1
  -2  -8 -17-64.2178 230.987   1
  -2   8 -18 542.766 192.576   1
   2   8  18 34.8161 290.788   1
  -2  -8 -18 748.961 289.393   1
   2   8  19 527.258 238.576   1
  -2  -8 -19-197.221 205.610   1
   2   8  20 813.964 308.171   1
  -2  -8 -20 198.590 269.664   1
   2   8  21-35.6060 254.987   1
  -2  -8 -21 267.029 229.768   1
   2   8  22 178.197 242.542   1
  -2  -8 -22 435.557 248.555   1
   2   8  23-35.4991 263.759   1
  -2  -8 -23 303.421 256.350   1
  -2  -8 -25 32.8413 239.998   1
   2   8  26-33.9592 224.886   1
  -2  -8 -26 96.7651 209.330   1
  -2   9  26 273.579 262.515   1
   2  -9 -26 644.616 262.644   1
  -2   9  25 521.450 264.831   1
   2  -9 -25 98.6691 248.751   1
  -2   9  24-211.338 254.347   1
   2  -9 -24-33.3675 252.710   1
  -2   9  23-248.913 274.469   1
   2  -9 -23 572.840 271.250   1
  -2   9  22 679.854 305.885   1
   2  -9 -22 679.544 264.600   1
  -2   9  20-35.8154 281.247   1
   2  -9 -20-102.249 265.756   1
   2  -9 -19 33.9627 220.782   1
  -2   9  19 425.987 247.881   1
   2  -9 -18 640.911 283.962   1
  -2   9  18 422.432 264.510   1
   2   9 -17 151.616 164.592   1
   2  -9 -17-267.137 271.263   1
  -2   9  17 69.5630 286.243   1
   2  -9 -16 2169.69 320.686   1
  -2  -9  16 2571.26 255.291   1
   2   9 -16 1923.66 254.362   1
  -2   9  16 2195.57 360.773   1
   2  -9 -15 580.755 299.185   1
  -2  -9  15-54.3388 147.717   1
   2   9 -15 17.8815 154.611   1
  -2   9  15 201.767 291.482   1
   2  -9 -14 1105.58 256.515   1
  -2  -9  14 1757.63 201.900   1
  -2   9  14 1513.64 315.933   1
   2   9 -14 1391.23 200.051   1
  -2   9  13 2182.85 372.232   1
   2  -9 -13 2280.21 348.437   1
  -2  -9  12 1831.10 191.002   1
   2   9 -12 1702.25 185.728   1
  -2   9  12 1340.57 310.769   1
   2  -9 -11 376.141 251.402   1
  -2   9  11-90.4074 243.048   1
   2   9 -11 335.386 108.839   1
  -2  -9  11 299.581 115.850   1
   2   9 -10 6557.36 479.585   1
  -2   9  10 6845.17 586.399   1
   2  -9 -10 6770.45 577.327   1
  -2  -9  10 7676.41 482.445   1
  -2   9   9 361.097 237.625   1
   2   9  -9 368.144 84.1530   1
   2  -9  -9 774.152 267.209   1
  -2  -9   9 546.271 87.8559   1
   2   9  -8 7585.09 536.412   1
  -2  -9   8 8848.10 537.488   1
   2  -9  -7 4219.65 383.220   1
  -2   9   7 3504.44 377.841   1
   2  -9  -6 2703.49 314.959   1
  -2   9   6 2664.13 315.126   1
   2   9  -5 486.951 84.4814   1
  -2  -9   5 603.034 77.4918   1
  -2   9   5 462.682 215.148   1
   2  -9  -4 12157.8 842.526   1
   2   9  -4 11374.3 786.164   1
  -2  -9   4 12527.3 783.734   1
  -2   9   4 11755.5 851.465   1
   2  -9  -3 7466.26 551.372   1
   2   9  -3 7916.08 505.700   1
  -2   9   3 6960.06 555.382   1
  -2  -9   3 7005.57 500.176   1
   2  -9  -2 9336.64 695.680   1
  -2  -9   2 9971.49 665.961   1
   2   9  -2 9926.41 667.422   1
  -2   9   2 9885.83 697.874   1
   2   9  -1 72.2913 133.208   1
  -2   9   1 15.3188 159.382   1
   2  -9  -1 86.0632 143.455   1
  -2  -9   1 168.420 129.125   1
  -2   9   0 39.2828 136.699   1
   2  -9   0 12.5205 122.651   1
   2   9   1 186.436 158.925   1
   2  -9   1 10.4552 106.732   1
  -2  -9  -1 57.9486 131.930   1
  -2   9  -1-76.7013 113.246   1
  -2   9  -2 9600.40 646.975   1
  -2  -9  -2 9692.42 682.785   1
   2  -9   2 9624.68 647.793   1
   2  -9   3 5931.48 435.674   1
   2   9   3 7041.88 505.475   1
  -2   9  -3 6622.93 437.426   1
  -2  -9  -3 7053.72 496.792   1
   2   9   4 11320.8 807.543   1
   2   9   5 726.462 220.954   1
   2   9   6 2117.47 300.442   1
  -2  -9  -6 2142.02 289.730   1
   2   9   7 3941.97 383.720   1
  -2  -9  -7 3739.93 368.749   1
  -2  -9  -8 9987.78 735.801   1
   2   9   8 9577.20 739.390   1
  -2  -9  -9 422.964 244.258   1
   2   9   9 276.173 254.441   1
   2   9  10 7105.81 495.234   1
  -2  -9 -10 7945.31 495.142   1
   2   9  11 182.256 247.060   1
  -2  -9 -11 339.194 229.188   1
  -2   9 -11 183.141 90.7045   1
   2  -9  11 180.013 88.0779   1
  -2  -9 -12 2151.92 337.195   1
  -2   9 -12 1699.49 176.664   1
   2   9  12 2111.74 337.774   1
   2  -9  12 1734.14 176.399   1
   2   9  13 1534.67 315.490   1
  -2   9 -13 1357.96 170.756   1
   2  -9  13 1565.81 175.579   1
  -2  -9 -13 1756.53 307.588   1
   2   9  14 1709.52 308.291   1
  -2  -9 -14 1267.07 288.689   1
   2   9  15-33.6767 296.887   1
  -2   9 -15 129.939 143.606   1
   2  -9  15-33.8487 158.512   1
  -2  -9 -15 62.8647 273.205   1
   2   9  16 1472.37 349.352   1
  -2   9 -16 2082.49 234.190   1
   2  -9  16 1869.50 232.893   1
  -2  -9 -16 1440.46 318.813   1
  -2   9 -17 247.345 171.319   1
  -2  -9 -17-129.927 222.883   1
   2   9  18 631.400 298.417   1
  -2  -9 -18 1246.90 304.736   1
   2   9  19 459.534 284.336   1
  -2  -9 -19 297.758 266.250   1
   2   9  20 283.832 239.568   1
  -2  -9 -20-132.907 217.860   1
   2   9  22 817.605 275.955   1
  -2  -9 -22 638.504 265.026   1
   2   9  23 282.421 229.206   1
  -2  -9 -23-67.0653 246.141   1
   2   9  24 34.8570 255.837   1
  -2  -9 -24-232.121 252.063   1
   2   9  25 411.019 239.627   1
  -2  -9 -25 227.527 216.108   1
  -2  -9 -26 477.635 257.881   1
   2 -10 -25-65.0255 237.953   1
  -2  10  25 517.048 268.096   1
   2 -10 -24 463.817 253.552   1
  -2  10  24 174.947 272.609   1
   2 -10 -23 67.1185 247.304   1
  -2  10  23 141.593 270.069   1
   2 -10 -22 101.564 230.746   1
  -2  10  22-71.3966 241.028   1
   2 -10 -21 646.965 228.121   1
  -2  10  21-215.222 227.120   1
   2 -10 -20 818.854 272.859   1
  -2  10  20 967.876 278.193   1
   2 -10 -19-340.935 280.667   1
  -2  10  19 142.517 280.823   1
   2 -10 -18 339.599 269.513   1
  -2  10  18 709.426 293.690   1
   2 -10 -16-166.746 277.660   1
   2  10 -16 547.461 158.667   1
  -2  10  16 69.4209 288.040   1
   2 -10 -15 163.983 236.062   1
  -2  10  15 239.308 270.594   1
   2 -10 -14 1449.29 322.030   1
   2  10 -14 1004.15 156.408   1
  -2 -10  14 1249.78 159.635   1
  -2  10  14 803.717 328.350   1
  -2  10  13 294.797 253.718   1
   2 -10 -13 503.450 257.466   1
   2  10 -13 164.424 106.120   1
  -2 -10  13 38.6416 103.284   1
   2 -10 -12 2790.40 329.691   1
   2  10 -12 2341.62 179.316   1
  -2  10  12 2393.10 330.498   1
  -2 -10  11 651.473 76.3733   1
  -2  10  11 866.293 275.308   1
   2  10 -11 657.095 79.5546   1
   2 -10 -11 1071.04 264.270   1
   2 -10 -10 1753.63 288.338   1
  -2  10  10 1105.61 280.537   1
   2 -10  -9 1437.39 291.896   1
  -2  10   9 1924.12 297.003   1
  -2  10   8 6069.02 529.526   1
   2 -10  -6 3386.98 329.211   1
  -2  10   6 2597.59 328.660   1
   2 -10  -5 1230.44 248.806   1
   2 -10  -4 1541.94 230.144   1
  -2  10   4 1176.06 241.520   1
   2  10  -4 1467.69 136.661   1
  -2  10   3-60.2976 182.225   1
   2 -10  -3 250.073 167.365   1
   2  10  -3 129.450 108.457   1
  -2  10   2 240.454 183.360   1
   2 -10  -2 208.630 166.165   1
   2  10  -2 10.7695 119.173   1
  -2  10   1-114.483 166.252   1
   2 -10  -1 139.427 156.486   1
   2  10  -1 38.3655 133.240   1
  -2  10  -1-83.3296 121.265   1
   2 -10   1-34.0659 114.458   1
  -2 -10  -2-105.864 167.676   1
   2  10   2-183.243 171.185   1
   2 -10   2 91.5379 102.194   1
  -2  10  -2 121.590 110.772   1
  -2 -10  -3-19.2190 159.273   1
   2  10   3 60.0916 170.136   1
   2 -10   3 95.5789 82.1389   1
  -2  10  -3 118.772 86.3688   1
   2  10   4 1537.16 232.930   1
  -2 -10  -4 1288.99 238.829   1
  -2 -10  -5 1895.59 253.076   1
  -2 -10  -6 2925.17 321.279   1
   2  10   6 2876.99 333.817   1
  -2 -10  -8 8957.60 676.213   1
   2  10   8 8422.28 678.411   1
  -2 -10  -9 1486.12 260.019   1
   2  10   9 957.808 270.947   1
  -2 -10 -10 1573.37 299.042   1
   2  10  10 1689.70 318.610   1
  -2 -10 -11 763.471 278.717   1
   2  10  11 524.864 291.328   1
  -2 -10 -12 3467.00 368.742   1
   2  10  12 2385.68 356.781   1
   2  10  13 425.671 247.966   1
  -2 -10 -13 215.616 235.032   1
  -2  10 -13 90.8939 83.2148   1
   2 -10  13 63.0950 75.8116   1
   2  10  14 738.462 287.596   1
  -2 -10 -14 1442.14 296.066   1
  -2  10 -14 1170.92 138.550   1
   2 -10  14 918.587 138.828   1
   2  10  15 273.119 283.661   1
  -2  10 -15 96.3511 122.200   1
   2 -10  15 136.643 124.968   1
  -2 -10 -16 876.027 293.438   1
   2  10  16 519.633 311.186   1
  -2 -10 -18 727.258 271.040   1
   2  10  18 423.830 277.796   1
  -2 -10 -19 266.070 265.166   1
   2  10  19 177.436 272.047   1
  -2 -10 -20 1036.92 277.911   1
   2  10  20 784.265 289.747   1
  -2 -10 -21 167.622 229.589   1
   2  10  21-35.6288 213.907   1
  -2 -10 -22 401.727 262.583   1
   2  10  22 177.032 259.399   1
  -2 -10 -23 99.9273 251.257   1
   2  10  23 70.0515 249.690   1
  -2 -10 -24 131.442 220.814   1
   2  10  24-172.096 217.536   1
  -2 -10 -25 192.748 248.122   1
   2  10  25 237.036 250.815   1
   2 -11 -25-32.1048 201.817   1
  -2  11  25-68.0607 225.364   1
   2 -11 -23 166.536 252.160   1
  -2  11  23-70.2520 237.180   1
   2 -11 -21-67.9406 257.371   1
  -2  11  21 429.345 281.116   1
   2 -11 -20-239.200 249.746   1
  -2  11  20 143.882 280.466   1
   2 -11 -19-68.4275 222.140   1
  -2  11  19 323.286 250.580   1
  -2  11  18 856.049 307.731   1
   2 -11 -18 717.249 280.945   1
   2 -11 -17 33.9971 264.100   1
  -2  11  17-35.4856 283.485   1
   2 -11 -16 337.145 258.174   1
  -2  11  16 386.476 246.069   1
   2 -11 -15 599.840 277.072   1
  -2  11  15 138.838 292.104   1
   2 -11 -14 1506.74 310.134   1
  -2  11  14 750.562 283.160   1
   2 -11 -13 353.503 252.559   1
  -2  11  13 401.511 267.446   1
  -2  11  11-190.890 283.838   1
   2 -11 -10 3973.51 411.023   1
  -2  11  10 4253.71 431.022   1
   2 -11  -9 1230.12 279.251   1
  -2  11   9 1188.94 277.845   1
   2 -11  -8 2862.07 351.958   1
   2 -11  -7-105.132 224.431   1
  -2  11   7 681.690 234.862   1
   2 -11  -5 1176.95 250.368   1
  -2  11   5 784.697 232.665   1
   2  11  -4 4572.59 313.293   1
  -2  11   4 4301.96 400.891   1
  -2 -11   4 4454.54 311.948   1
   2 -11  -4 4224.79 388.980   1
   2  11  -3 4082.22 317.888   1
  -2  11   3 4348.40 393.078   1
  -2 -11   3 4486.40 318.884   1
   2 -11  -3 4432.52 379.695   1
   2  11  -2 15797.2 1109.55   1
  -2  11   2 17507.8 1147.41   1
   2 -11  -2 16993.8 1141.61   1
  -2 -11   2 17351.4 1108.85   1
   2 -11  -1 83.1417 165.201   1
  -2  11   1 121.848 166.333   1
   2  11   0-94.7468 151.856   1
  -2 -11   0 152.066 148.956   1
   2 -11   0-14.6028 148.753   1
  -2  11   0 30.3602 147.345   1
   2  11   1 194.753 175.163   1
  -2 -11  -1 153.451 158.278   1
   2 -11   1-61.2022 129.285   1
  -2  11  -1 256.700 136.331   1
  -2  11  -2 16164.6 1068.13   1
   2 -11   2 15933.1 1067.01   1
  -2 -11  -2 16743.5 1104.04   1
   2  11   2 16467.7 1110.41   1
  -2 -11  -3 4406.74 385.799   1
   2 -11   3 4136.02 305.272   1
   2  11   3 4233.03 388.827   1
  -2  11  -3 4571.65 308.840   1
   2  11   4 3910.72 373.411   1
  -2 -11  -4 4256.60 374.067   1
  -2 -11  -5 912.243 236.780   1
   2  11   5 1097.20 239.729   1
  -2 -11  -7 616.754 223.337   1
   2  11   7 303.161 221.354   1
  -2 -11  -8 3709.85 376.847   1
   2  11   9 1596.71 292.565   1
  -2 -11  -9 1615.08 276.252   1
  -2 -11 -10 3744.12 413.067   1
   2  11  10 4456.53 431.700   1
  -2 -11 -11 30.0655 246.687   1
   2  11  11-190.180 244.505   1
  -2 -11 -13 751.260 287.862   1
   2  11  13 669.760 316.070   1
  -2 -11 -14 1116.30 296.423   1
   2  11  14 715.746 318.364   1
  -2 -11 -15-129.730 275.339   1
   2  11  15 69.2081 295.539   1
  -2 -11 -16 360.868 262.505   1
   2  11  16 105.061 265.530   1
  -2 -11 -17 66.1950 218.382   1
   2  11  17 318.030 242.240   1
  -2 -11 -18 1164.83 281.282   1
   2  11  18 461.845 278.803   1
  -2 -11 -19 667.208 280.680   1
   2  11  19-462.658 283.385   1
  -2 -11 -20 201.927 259.584   1
   2  11  20 536.094 282.505   1
  -2 -11 -21 134.545 210.743   1
   2  11  21 355.479 260.162   1
  -2 -11 -23-99.1880 255.305   1
   2  11  23 521.396 265.430   1
  -2 -11 -25-31.7140 208.973   1
   2  11  25-33.3513 201.416   1
   2 -12 -24 648.229 257.348   1
  -2  12  24 343.288 256.878   1
   2 -12 -23-231.498 228.912   1
  -2  12  23-174.468 259.427   1
   2 -12 -22 167.692 214.274   1
  -2  12  22-106.064 243.227   1
   2 -12 -21 67.7778 224.538   1
  -2  12  21 178.507 242.311   1
   2 -12 -20 273.185 271.501   1
  -2  12  20 646.899 294.288   1
   2 -12 -18 171.623 218.444   1
  -2  12  18 216.066 243.439   1
   2 -12 -17 308.408 265.051   1
  -2  12  17 679.010 297.533   1
   2 -12 -16 510.896 233.132   1
  -2  12  16 142.105 244.211   1
  -2  12  15 351.548 279.622   1
   2 -12 -15 270.145 284.750   1
  -2  12  14 381.660 259.197   1
   2 -12 -14 800.040 280.213   1
  -2  12  13-204.774 245.334   1
   2 -12 -13 295.256 242.662   1
   2 -12 -12 4986.50 469.971   1
  -2  12  11-130.631 268.852   1
   2 -12 -11-94.2665 237.972   1
  -2  12  10 1142.65 275.103   1
   2 -12 -10 733.278 269.846   1
   2 -12  -9 4822.50 442.840   1
  -2  12   9 4085.11 435.016   1
   2 -12  -8 4619.68 440.388   1
  -2  12   8 4709.94 460.350   1
   2 -12  -7 711.058 245.269   1
  -2  12   7 312.113 245.211   1
   2 -12  -6 1903.31 289.932   1
  -2  12   6 1602.71 292.212   1
   2 -12  -5 2098.21 301.436   1
  -2  12   5 2555.08 311.961   1
   2 -12  -4 836.677 224.144   1
  -2 -12   4 524.202 85.6413   1
   2  12  -4 621.923 97.1835   1
  -2  12   4 899.227 225.164   1
   2 -12  -3 859.700 219.919   1
  -2 -12   3 834.249 122.932   1
   2  12  -3 899.480 133.066   1
  -2  12   3 431.780 211.110   1
   2 -12  -2 1189.05 197.883   1
  -2 -12   2 1036.03 156.600   1
   2  12  -2 938.969 155.979   1
  -2  12   2 1493.94 222.351   1
  -2  12   1 222.793 183.215   1
   2 -12  -1 17.7040 160.088   1
  -2  12   0 15278.0 993.349   1
  -2 -12   0 14678.9 995.553   1
   2  12   0 13923.3 999.228   1
   2 -12   0 14495.8 986.903   1
   2 -12   1-39.5034 141.027   1
   2  12   1 76.6767 172.303   1
  -2 -12  -1 179.042 157.442   1
   2  12   2 1073.33 216.715   1
  -2  12  -2 1035.45 153.470   1
   2 -12   2 1033.02 144.327   1
  -2 -12  -2 1454.24 220.105   1
   2  12   3 569.647 203.208   1
  -2  12  -3 578.446 105.487   1
   2 -12   3 576.968 100.899   1
   2  12   4 244.269 199.580   1
  -2 -12  -4 433.505 200.585   1
   2  12   5 1920.45 288.499   1
  -2 -12  -5 1889.63 275.080   1
   2  12   6 1318.60 280.693   1
  -2 -12  -6 2237.75 276.879   1
   2  12   7 172.656 253.658   1
  -2 -12  -7 399.531 234.896   1
  -2 -12  -8 4896.79 458.088   1
   2  12   8 4933.82 462.399   1
  -2 -12  -9 4741.78 444.451   1
   2  12   9 4564.32 462.662   1
   2  12  10 856.477 253.658   1
  -2 -12 -10 1195.66 289.098   1
   2  12  12 3675.89 445.878   1
  -2 -12 -12 4790.24 438.565   1
   2  12  13 68.1686 265.266   1
  -2 -12 -13 798.327 264.246   1
   2  12  14 657.724 294.166   1
   2  12  15 630.887 275.500   1
  -2 -12 -15 492.849 242.657   1
   2  12  16 212.292 242.353   1
  -2 -12 -16 530.624 230.445   1
   2  12  17 106.790 236.971   1
  -2 -12 -17 100.114 239.953   1
   2  12  18 428.338 273.327   1
  -2 -12 -18 334.823 284.415   1
   2  12  20 856.911 299.628   1
  -2 -12 -20 507.148 263.194   1
   2  12  21 531.601 276.841   1
  -2 -12 -21 67.4405 237.859   1
   2  12  22 489.726 238.577   1
  -2 -12 -22-133.192 201.276   1
   2  12  23-274.577 242.611   1
  -2 -12 -23 557.586 265.651   1
   2  12  24-236.039 246.583   1
  -2 -12 -24-64.0409 233.221   1
   2 -13 -23 261.848 250.158   1
  -2  13  23 241.690 266.759   1
   2 -13 -22 100.040 248.229   1
  -2  13  22 878.965 310.345   1
   2 -13 -21 405.522 229.484   1
  -2  13  21-106.754 254.909   1
   2 -13 -20 614.010 254.859   1
  -2  13  20-71.8142 254.288   1
   2 -13 -19 858.397 281.105   1
  -2  13  19 216.672 291.569   1
   2 -13 -18 206.932 228.661   1
  -2  13  18 145.003 259.712   1
   2 -13 -17-103.440 274.980   1
  -2  13  17 686.807 307.289   1
   2 -13 -16 550.151 231.446   1
   2 -13 -14-33.8344 266.812   1
  -2  13  14 352.447 249.273   1
   2 -13 -13 33.3990 228.919   1
  -2  13  13 313.021 258.452   1
   2 -13 -12 32.8553 229.315   1
  -2  13  12 307.610 257.945   1
   2 -13 -11 32.1742 242.285   1
  -2  13  11 836.711 254.791   1
   2 -13 -10 4050.86 433.423   1
  -2  13  10 4309.93 428.934   1
  -2  13   9 665.645 284.196   1
   2 -13  -9 91.5849 253.842   1
  -2  13   8 92.4097 248.582   1
   2 -13  -8-29.5051 225.050   1
  -2  13   7-118.809 240.221   1
   2 -13  -7-369.338 233.603   1
  -2  13   6-56.8567 227.252   1
   2 -13  -6 326.258 235.765   1
  -2  13   4 2839.52 307.667   1
   2  13  -4 2198.23 183.845   1
  -2 -13   4 2572.60 180.994   1
   2 -13  -3-90.1833 192.606   1
  -2 -13   3 46.3180 100.961   1
  -2  13   3 120.215 214.942   1
   2  13  -3 147.674 106.100   1
  -2 -13   2 2553.25 241.549   1
   2 -13  -2 3026.54 296.668   1
   2  13  -2 2627.87 251.977   1
  -2  13   2 2887.94 315.706   1
   2 -13  -1 619.553 179.487   1
  -2 -13   1 963.309 166.958   1
   2  13  -1 756.445 174.592   1
  -2  13   1 1160.20 206.009   1
   2 -13   0-132.428 155.785   1
  -2 -13   0-17.0813 145.880   1
   2  13   0 54.2051 164.964   1
  -2  13   0 86.3736 167.672   1
   2  13   1 1165.87 225.700   1
  -2 -13  -1 1110.16 203.130   1
  -2 -13  -2 3163.60 301.301   1
  -2  13  -2 2863.73 239.582   1
   2  13   2 2904.69 309.876   1
   2 -13   2 2369.04 231.860   1
  -2 -13  -3 180.851 180.742   1
  -2  13  -3 201.974 89.2806   1
   2  13   3 332.436 205.917   1
   2 -13   3-6.62366 79.3752   1
   2  13   4 3776.48 363.371   1
  -2 -13  -4 3498.84 355.162   1
   2  13   6 56.3716 214.178   1
  -2 -13  -6-53.6147 211.223   1
   2  13   7 59.0342 233.401   1
  -2 -13  -7-139.321 216.474   1
   2  13   8 275.788 258.336   1
  -2 -13  -8 780.684 269.457   1
   2  13   9 285.846 262.264   1
  -2 -13  -9-89.2578 232.012   1
   2  13  10 3752.29 439.169   1
  -2 -13 -10 4774.49 432.058   1
  -2 -13 -11 532.887 256.295   1
   2  13  11 367.653 285.225   1
  -2 -13 -12 415.703 278.250   1
   2  13  12 34.1124 263.422   1
  -2 -13 -13 260.313 258.872   1
   2  13  13 346.635 274.737   1
  -2 -13 -14 164.721 261.495   1
   2  13  14 70.2351 278.732   1
  -2 -13 -16 435.533 263.547   1
   2  13  16 428.525 297.024   1
  -2 -13 -17 437.088 262.315   1
   2  13  17 322.362 284.246   1
  -2 -13 -19 441.927 267.283   1
   2  13  19 896.698 298.986   1
  -2 -13 -20-135.746 252.996   1
   2  13  20 71.2818 277.875   1
  -2 -13 -21-268.287 244.175   1
   2  13  21 633.661 294.408   1
  -2 -13 -22 628.482 224.280   1
   2  13  22-69.1766 250.502   1
  -2 -13 -23 161.699 226.620   1
   2  13  23 68.0237 210.342   1
  -2  14  23 34.2191 246.999   1
   2 -14 -22-396.476 251.080   1
  -2  14  22 557.233 266.644   1
   2 -14 -21 33.6301 250.698   1
  -2  14  21-35.4398 257.923   1
   2 -14 -19 240.429 259.549   1
  -2  14  19 939.383 301.395   1
   2 -14 -18-138.395 235.890   1
  -2  14  18 400.102 278.524   1
   2 -14 -17 34.6832 249.353   1
  -2  14  17 145.713 280.994   1
   2 -14 -16 104.081 220.524   1
  -2  14  16 72.8516 252.929   1
   2 -14 -15 172.927 267.713   1
  -2  14  15 580.633 296.651   1
   2 -14 -13 441.659 259.616   1
  -2  14  13 426.412 267.341   1
   2 -14 -12 804.535 266.519   1
  -2  14  12 1121.27 279.876   1
   2 -14 -11-197.635 250.683   1
  -2  14  11-240.910 269.626   1
   2 -14 -10-258.189 268.244   1
  -2  14  10 33.6687 265.388   1
   2 -14  -9 251.686 263.962   1
  -2  14   9 691.028 261.049   1
   2 -14  -8-30.5493 249.037   1
  -2  14   8 191.444 248.811   1
   2 -14  -7 530.548 250.363   1
  -2  14   7 739.695 272.327   1
   2 -14  -6 2299.08 321.187   1
  -2  14   6 2315.26 317.012   1
   2 -14  -5 81.0943 223.494   1
  -2  14   5 311.786 237.275   1
   2 -14  -4 2181.70 286.709   1
   2 -14  -3-330.135 206.182   1
  -2 -14   3 74.1397 103.375   1
  -2  14   3 125.947 196.438   1
   2  14  -3 196.377 111.408   1
   2  14  -2 4464.86 377.252   1
  -2  14   2 4772.13 429.858   1
  -2 -14   2 4889.42 376.074   1
   2 -14  -2 6016.22 435.280   1
   2 -14  -1 892.573 195.732   1
  -2 -14   1 437.921 147.609   1
   2  14  -1 780.180 176.744   1
  -2  14   1 826.041 195.969   1
   2 -14   0 575.537 171.932   1
  -2 -14   0 720.057 171.935   1
  -2  14   0 655.214 177.420   1
   2  14   0 535.061 188.812   1
  -2 -14  -1 882.888 198.987   1
   2  14   1 575.567 208.852   1
  -2  14  -2 4692.24 354.133   1
  -2 -14  -2 4951.24 409.295   1
   2  14   2 4889.78 412.781   1
   2 -14   2 4423.82 349.810   1
  -2 -14  -3 141.451 197.170   1
  -2  14  -3 79.1903 81.8647   1
   2  14   3 100.182 202.853   1
   2 -14   3 74.4058 79.2902   1
   2  14   5-421.643 223.724   1
  -2 -14  -5-105.778 215.544   1
   2  14   6 2178.63 321.475   1
  -2 -14  -6 2019.90 301.674   1
   2  14   7 734.882 249.897   1
  -2 -14  -7 748.381 237.737   1
   2  14   8 570.605 265.802   1
  -2 -14  -8 119.145 230.608   1
   2  14   9 163.247 252.707   1
  -2 -14  -9 490.620 238.309   1
   2  14  10 334.530 265.215   1
  -2 -14 -10 283.154 237.152   1
   2  14  11 239.127 271.041   1
  -2 -14 -11-192.658 263.404   1
   2  14  12 903.668 274.772   1
  -2 -14 -12 163.225 245.456   1
   2  14  13-70.4989 254.445   1
  -2 -14 -13-33.1051 221.399   1
   2  14  15-71.7365 267.402   1
  -2 -14 -15-33.7157 243.377   1
   2  14  16-72.2354 270.403   1
  -2 -14 -16 305.886 263.186   1
   2  14  17 361.926 276.853   1
  -2 -14 -17 307.433 255.511   1
   2  14  18 432.970 281.228   1
  -2 -14 -18 307.957 237.578   1
   2  14  19 215.232 274.843   1
  -2 -14 -19 136.729 242.821   1
   2  14  21 69.7206 259.116   1
  -2 -14 -21 266.838 217.879   1
   2  14  22 343.107 243.406   1
   2  14  23 100.575 212.904   1
  -2 -14 -23 606.632 243.512   1
   2 -15 -22 228.723 238.797   1
  -2  15  22-138.220 262.598   1
   2 -15 -20 305.461 223.953   1
  -2  15  20 71.4550 234.536   1
   2 -15 -18 104.051 225.126   1
  -2  15  18 36.4479 260.917   1
   2 -15 -17 383.368 260.052   1
  -2  15  17-36.6106 266.684   1
   2 -15 -16 803.888 252.291   1
  -2  15  16 440.368 254.445   1
   2 -15 -15 629.102 245.526   1
  -2  15  15-110.034 273.003   1
   2 -15 -14 34.8220 246.088   1
  -2  15  14 109.578 262.576   1
   2 -15 -13 449.562 289.053   1
  -2  15  13 253.430 262.237   1
   2 -15 -12 136.853 262.282   1
  -2  15  12-572.841 291.161   1
   2 -15 -11 438.454 266.560   1
  -2  15  11 529.961 290.490   1
   2 -15 -10 927.596 268.265   1
  -2  15  10 901.390 292.025   1
   2 -15  -8 757.849 253.768   1
  -2  15   8 825.578 278.028   1
   2 -15  -7 61.2527 238.771   1
  -2  15   7-96.0892 249.712   1
   2 -15  -6-88.4079 220.561   1
  -2  15   6 247.286 265.573   1
   2 -15  -5 83.9247 228.745   1
  -2  15   5-59.5099 240.119   1
  -2  15   4 2213.43 325.527   1
   2 -15  -3 124.322 194.603   1
  -2 -15   3-26.6960 103.190   1
  -2  15   3-78.5117 200.417   1
   2  15  -3 225.137 105.377   1
   2 -15  -2 1333.01 235.602   1
  -2 -15   2 961.459 157.539   1
   2  15  -2 783.809 162.529   1
  -2  15   2 769.978 218.382   1
   2 -15  -1 271.115 182.571   1
  -2 -15   1 66.7990 144.653   1
   2  15  -1 192.259 146.012   1
  -2  15   1 130.154 179.369   1
   2 -15   0 18.1606 157.550   1
  -2 -15   0-38.1186 159.505   1
  -2  15   0 247.505 173.971   1
   2  15   0 282.266 172.848   1
   2  15   1 89.6674 171.170   1
  -2  15  -1 126.383 144.460   1
   2 -15   1 167.971 138.557   1
  -2 -15  -1 105.767 178.674   1
   2  15   2 757.726 225.522   1
  -2 -15  -2 1175.95 215.169   1
  -2  15  -2 653.030 140.651   1
   2 -15   2 1047.80 147.094   1
  -2 -15  -3-24.7343 196.353   1
  -2  15  -3 155.391 57.2416   1
   2  15   3 157.472 211.187   1
   2 -15   3 65.7283 48.0520   1
   2  15   4 2116.03 309.448   1
  -2 -15  -4 2125.75 293.581   1
   2  15   5-29.2752 219.085   1
  -2 -15  -5 27.5890 220.401   1
   2  15   6 122.220 246.610   1
  -2 -15  -6 489.230 223.701   1
   2  15   7 126.745 239.871   1
  -2 -15  -7-119.373 221.599   1
   2  15   8 1046.11 294.334   1
  -2 -15  -8 1169.17 265.179   1
   2  15  10 960.355 299.590   1
  -2 -15 -10 774.399 255.555   1
   2  15  11 209.434 273.516   1
  -2 -15 -11 262.580 250.798   1
   2  15  12 177.148 267.515   1
  -2 -15 -12 233.257 231.698   1
   2  15  13-322.324 277.289   1
  -2 -15 -13 67.4016 224.362   1
   2  15  14-36.1874 264.501   1
  -2 -15 -14 204.606 255.262   1
   2  15  15 181.616 269.715   1
  -2 -15 -15-171.031 244.830   1
   2  15  16 910.532 285.629   1
  -2 -15 -16 894.321 281.573   1
   2  15  17 217.873 233.343   1
  -2 -15 -17 34.4632 228.353   1
   2  15  18 72.2402 240.365   1
  -2 -15 -18-34.4448 215.312   1
   2  15  20 175.694 232.888   1
  -2 -15 -20 134.632 212.940   1
   2  15  22 33.8484 214.061   1
  -2 -15 -22-290.415 223.129   1
   2 -16 -21 164.485 223.424   1
  -2  16  21 175.180 248.866   1
   2 -16 -20 168.506 218.746   1
  -2  16  20-35.5844 222.478   1
   2 -16 -19 102.784 240.065   1
  -2  16  19 108.462 281.943   1
   2 -16 -18-34.7140 218.197   1
  -2  16  18 72.9975 239.286   1
   2 -16 -17 70.1128 249.480   1
  -2  16  17 957.745 307.489   1
   2 -16 -16 528.058 260.343   1
  -2  16  16 184.713 269.831   1
   2 -16 -15 388.362 236.657   1
  -2  16  15 111.112 258.783   1
   2 -16 -14 564.655 254.500   1
  -2  16  14 665.968 270.955   1
   2 -16 -13 35.1521 228.393   1
  -2  16  13 331.521 254.804   1
   2 -16 -12 139.585 230.068   1
  -2  16  12 109.616 245.648   1
   2 -16 -11 655.615 260.255   1
  -2  16  11 361.147 266.953   1
   2 -16 -10 374.461 245.422   1
  -2  16  10 213.833 270.462   1
   2 -16  -9 467.520 234.143   1
  -2  16   9-209.688 268.753   1
   2 -16  -7 189.170 226.899   1
  -2  16   7 166.721 243.926   1
   2 -16  -6 2124.62 313.691   1
  -2  16   6 1969.78 320.665   1
   2 -16  -5 86.5956 221.804   1
  -2  16   5-62.3090 247.189   1
   2 -16  -4 193.129 223.784   1
  -2  16   4 232.916 256.287   1
   2  16  -3 293.644 101.399   1
   2 -16  -2 120.383 194.957   1
  -2 -16   2 497.174 141.914   1
   2  16  -2 593.143 145.560   1
  -2  16   2 751.437 214.373   1
   2 -16  -1 935.885 209.763   1
  -2 -16   1 705.918 173.277   1
   2  16  -1 824.009 187.959   1
  -2  16   1 999.086 220.808   1
   2 -16   0 305.823 177.212   1
  -2 -16   0 222.608 176.229   1
   2  16   0 569.713 193.875   1
  -2  16   0 318.874 161.232   1
   2  16   1 637.488 206.604   1
  -2  16  -1 592.787 158.990   1
   2 -16   1 578.454 149.110   1
  -2 -16  -1 725.304 208.501   1
   2  16   2 437.874 221.942   1
  -2  16  -2 390.506 126.213   1
  -2 -16  -2 489.263 204.674   1
   2 -16   2 319.565 114.857   1
   2  16   4 58.1296 237.669   1
  -2 -16  -4 27.4580 206.297   1
   2  16   5-121.866 212.524   1
  -2 -16  -5 316.679 227.701   1
   2  16   6 1141.13 284.891   1
  -2 -16  -6 2332.01 294.534   1
   2  16   7 65.5316 244.257   1
  -2 -16  -7-30.8938 221.123   1
   2  16   9 68.9838 265.635   1
  -2 -16  -9 455.339 233.473   1
   2  16  10 316.242 246.569   1
  -2 -16 -10 165.638 231.488   1
   2  16  11 392.187 277.335   1
  -2 -16 -11 472.809 259.054   1
   2  16  12-36.1705 251.303   1
  -2 -16 -12 341.329 237.170   1
   2  16  13-36.4430 278.031   1
  -2 -16 -13 207.344 255.665   1
   2  16  14 586.821 279.840   1
  -2 -16 -14 520.227 267.807   1
   2  16  15 146.796 268.332   1
  -2 -16 -15 139.478 229.932   1
   2  16  16 292.988 272.267   1
  -2 -16 -16 139.876 238.706   1
   2  16  17 291.311 273.356   1
  -2 -16 -17 382.151 247.478   1
   2  16  18 828.455 301.735   1
  -2 -16 -18 413.181 264.460   1
   2  16  19 106.375 257.036   1
  -2 -16 -19 33.9778 257.256   1
   2  16  20 384.347 270.172   1
  -2 -16 -20 233.029 244.044   1
   2  16  21 170.959 241.639   1
  -2 -16 -21-32.6150 239.345   1
  -2  17  20 176.991 270.067   1
   2 -17 -20 33.2730 228.975   1
  -2  17  19 144.311 243.838   1
   2 -17 -19 203.569 224.939   1
  -2  17  18 219.033 275.304   1
   2 -17 -18-173.113 238.173   1
  -2  17  17 110.847 251.836   1
   2 -17 -17-70.1217 221.583   1
  -2  17  16-37.2857 279.196   1
   2 -17 -16 318.576 255.671   1
  -2  17  14 374.495 293.293   1
   2 -17 -14 499.918 258.174   1
  -2  17  13 1009.96 307.973   1
   2 -17 -13-35.6835 250.210   1
  -2  17  12 597.370 296.924   1
   2 -17 -12 426.249 257.300   1
  -2  17  11 222.123 270.942   1
   2 -17 -11 669.630 264.280   1
  -2  17  10-182.883 256.203   1
   2 -17 -10 243.768 229.470   1
  -2  17   9 36.1109 263.882   1
   2 -17  -9-34.1256 248.358   1
  -2  17   8 354.760 259.884   1
   2 -17  -8 233.369 234.222   1
  -2  17   7-276.755 264.070   1
   2 -17  -7-64.8709 233.374   1
  -2  17   6 707.313 263.467   1
   2 -17  -6 686.630 241.217   1
  -2  17   5 541.265 262.363   1
   2 -17  -5-30.1756 227.088   1
  -2  17   4 1056.72 271.571   1
   2 -17  -4 892.718 229.495   1
  -2  17   3 169.931 219.483   1
  -2  17   2 497.443 221.355   1
   2 -17  -2 226.068 191.440   1
   2  17  -1 183.864 152.474   1
  -2  17   1 47.1340 180.586   1
   2 -17  -1 112.594 173.840   1
   2  17   0 21.6951 166.115   1
  -2  17   0-101.842 170.840   1
  -2 -17  -1 494.339 185.745   1
   2  17   1 24.5708 193.123   1
  -2  17  -1 321.643 151.358   1
   2  17   2 161.353 191.578   1
  -2 -17  -2 387.660 220.697   1
   2  17   3-28.8457 219.200   1
  -2 -17  -3-27.6738 206.305   1
   2  17   4 426.163 238.231   1
  -2 -17  -4 843.070 241.136   1
   2  17   5 159.165 218.588   1
  -2 -17  -5 364.860 219.153   1
   2  17   6-33.0252 248.113   1
  -2 -17  -6-31.3624 223.531   1
   2  17   7 408.540 239.519   1
  -2 -17  -7-323.014 232.182   1
   2  17   8 139.532 248.893   1
  -2 -17  -8 231.730 234.207   1
   2  17   9-35.5870 248.156   1
  -2 -17  -9 67.4961 225.680   1
   2  17  10 180.681 267.281   1
  -2 -17 -10-68.4901 234.508   1
   2  17  11 219.361 284.013   1
  -2 -17 -11-208.917 233.973   1
   2  17  12 294.729 285.994   1
  -2 -17 -12 385.784 249.839   1
   2  17  13-332.899 265.974   1
  -2 -17 -13 566.641 267.188   1
   2  17  14-74.1145 268.598   1
  -2 -17 -14 141.711 236.921   1
   2  17  15 369.106 277.325   1
  -2 -17 -15-176.535 237.280   1
   2  17  16 293.576 297.152   1
  -2 -17 -16-140.344 257.465   1
   2  17  17 36.2413 234.110   1
  -2 -17 -17-313.090 245.941   1
   2  17  18-35.8493 235.123   1
  -2 -17 -18 239.400 232.103   1
   2  17  19-105.630 254.326   1
  -2 -17 -19 336.364 220.731   1
   2  17  20-206.665 268.591   1
  -2 -17 -20 330.699 228.601   1
  -2  18  19 71.8542 254.485   1
   2 -18 -19 470.253 246.105   1
  -2  18  18-183.033 263.199   1
   2 -18 -18-34.2409 217.672   1
  -2  18  17 222.328 270.963   1
   2 -18 -17 104.676 231.266   1
  -2  18  16-37.5005 258.015   1
   2 -18 -16 176.639 230.486   1
  -2  18  15-37.8308 257.910   1
   2 -18 -15-142.642 222.986   1
  -2  18  13 76.2163 263.352   1
   2 -18 -13-35.9603 223.533   1
  -2  18  12 76.1022 267.707   1
   2 -18 -12-143.686 253.832   1
  -2  18  11 303.866 261.951   1
   2 -18 -11 285.287 238.035   1
  -2  18  10-75.2956 255.396   1
   2 -18 -10 35.3681 228.334   1
  -2  18   9 483.638 296.207   1
   2 -18  -9 313.668 260.978   1
  -2  18   8 330.740 262.253   1
   2 -18  -8 102.118 248.090   1
  -2  18   7 142.420 266.507   1
   2 -18  -7 33.3444 241.733   1
  -2  18   6 926.060 255.225   1
   2 -18  -6 32.5781 217.547   1
  -2  18   5 361.923 235.611   1
  -2  18   4-93.8897 211.388   1
  -2  18   3 146.988 193.923   1
   2  18   3 179.546 207.107   1
   2  18   4-31.5363 219.916   1
   2  18   5 165.100 218.903   1
  -2 -18  -6 754.848 253.379   1
   2  18   6 819.993 263.385   1
  -2 -18  -7-134.844 219.892   1
   2  18   7 105.472 233.958   1
  -2 -18  -8 481.915 243.706   1
   2  18   8 646.351 262.675   1
  -2 -18  -9 244.961 237.394   1
   2  18   9-255.547 249.978   1
  -2 -18 -10 283.156 242.705   1
   2  18  10 110.874 268.178   1
  -2 -18 -11 249.679 246.526   1
   2  18  11-148.837 264.091   1
  -2 -18 -12 71.6192 238.600   1
   2  18  12 336.347 285.300   1
  -2 -18 -13-35.8607 235.292   1
   2  18  13 374.000 285.419   1
  -2 -18 -15-141.563 244.669   1
   2  18  15-73.9243 273.464   1
  -2 -18 -16-140.241 238.979   1
   2  18  16 220.122 247.717   1
  -2 -18 -17-311.290 221.196   1
   2  18  17 36.1643 263.397   1
  -2 -18 -18 648.377 261.446   1
   2  18  18 1602.31 318.634   1
  -2 -18 -19-234.486 240.817   1
   2  18  19 104.522 263.789   1
  -2  19  17 148.454 261.267   1
  -2  19  16 37.6937 250.846   1
  -2  19  15 38.1541 266.064   1
  -2  19  14 500.408 277.326   1
  -2  19  12-38.7872 249.109   1
  -2  19  11 155.701 262.997   1
   2  19  10 225.616 255.487   1
   2  19  11-113.332 245.257   1
   2  19  12-113.429 259.001   1
   2  19  14-37.4109 247.741   1
   2  19  15 37.0693 257.343   1
   2  19  16-73.0132 235.727   1
   2  19  17 323.256 284.726   1
   2  19  18 105.749 241.464   1
  -3   0  26 149.495 252.650   1
   3   0 -26 245.916 255.983   1
  -3   0  24 223.315 256.399   1
   3   0 -24 208.947 257.929   1
  -3   0  23-74.3144 248.538   1
   3   0 -23-103.120 247.131   1
  -3   0  22 812.587 287.053   1
   3   0 -22 1218.34 291.154   1
  -3   0  21 324.772 251.122   1
   3   0 -21 234.326 254.979   1
  -3   0  20 388.313 277.034   1
   3   0 -20 295.422 269.261   1
  -3   0  19 68.7443 237.789   1
   3   0 -19 288.120 255.115   1
  -3   0  18 631.674 289.203   1
   3   0 -18 779.463 254.843   1
  -3   0  17-32.1410 260.256   1
   3   0 -17 120.648 230.936   1
  -3   0  16 1572.02 317.921   1
   3   0 -16 1574.87 292.597   1
  -3   0  15-147.683 238.414   1
   3   0 -15-27.9695 220.443   1
   3   0 -14 1254.53 264.029   1
  -3   0  12 100.998 220.852   1
   3   0 -12 143.694 206.498   1
  -3   0  11 214.191 209.936   1
   3   0 -11 22.4088 209.988   1
   3   0 -10 10497.0 779.102   1
  -3   0  10 11098.6 787.226   1
  -3   0   9-248.357 207.771   1
   3   0  -9 116.017 198.260   1
   3   0  -8 17657.1 1148.52   1
  -3   0   8 16130.9 1149.14   1
  -3   0   7 137.340 202.234   1
   3   0  -7 147.258 184.760   1
  -3   0   6-187.472 197.468   1
   3   0  -6 178.798 195.119   1
   3   0  -4 69663.7 4579.01   1
  -3   0   4 73833.7 4583.04   1
  -3   0   3 68.1595 162.821   1
   3   0  -3 33.1261 171.587   1
   3   0  -2 314390. 21006.3   1
  -3   0   2 348806. 21007.2   1
  -3   0   1 135.464 179.680   1
   3   0  -1-18.7991 169.079   1
  -3   0   0 141.114 185.102   1
   3   0   0 27.6619 179.688   1
  -3   0  -1 187.083 178.357   1
   3   0   1 46.2904 175.047   1
  -3   0  -2 360791. 22635.0   1
   3   0   2 353521. 22635.4   1
   3   0   3 22.0120 196.069   1
  -3   0  -3-42.2370 195.307   1
   3   0   4 72285.8 4486.91   1
  -3   0  -4 68248.6 4482.65   1
   3   0   6-60.3426 177.811   1
  -3   0  -6 55.2589 167.842   1
   3   0   7 82.7832 187.074   1
  -3   0  -7 15.3972 159.146   1
   3   0   8 17724.8 1170.01   1
  -3   0  -8 16833.2 1161.11   1
  -3   0  -9 168.777 198.326   1
   3   0   9 140.238 189.251   1
  -3   0 -10 9954.89 772.588   1
   3   0  10 11781.6 785.240   1
   3   0  11-68.4446 203.917   1
  -3   0 -11 21.1908 184.183   1
   3   0  12 217.127 212.650   1
  -3   0 -12 272.745 205.929   1
   3   0  14 1079.12 270.872   1
  -3   0 -14 1365.93 261.449   1
   3   0  15-113.377 231.121   1
   3   0  16 871.351 276.865   1
  -3   0 -16 752.396 234.881   1
   3   0  17-31.3823 245.637   1
  -3   0 -17-173.190 212.758   1
   3   0  18 1056.49 289.507   1
  -3   0 -18 876.567 279.801   1
   3   0  19-199.177 254.336   1
  -3   0 -19-123.618 252.893   1
   3   0  20 476.766 275.414   1
  -3   0 -20 666.746 260.496   1
   3   0  21 278.571 254.521   1
  -3   0 -21-65.0029 231.708   1
   3   0  22 461.469 257.642   1
  -3   0 -22 397.827 239.821   1
   3   0  23-72.3542 251.305   1
  -3   0 -23-203.173 241.511   1
   3   0  24 476.564 250.428   1
  -3   0 -24 726.399 261.655   1
   3   0  25 479.496 261.319   1
  -3   0 -25 140.015 248.068   1
  -3   0 -26 979.414 286.228   1
   3  -1 -27 588.082 275.096   1
  -3   1  26 443.021 251.699   1
   3  -1 -26-208.226 247.416   1
  -3   1  25 260.133 261.961   1
  -3  -1  25 75.1857 232.920   1
   3   1 -25 282.917 255.904   1
  -3  -1  24 520.773 262.942   1
  -3   1  24 224.034 266.204   1
   3  -1 -24 1070.33 274.346   1
   3   1 -24 386.019 266.009   1
  -3   1  23-74.7379 259.539   1
  -3  -1  23-36.9507 255.480   1
   3  -1 -23 410.635 252.217   1
   3   1 -23 172.882 230.233   1
  -3  -1  22-329.686 266.976   1
   3   1 -22-135.603 234.704   1
  -3   1  21 72.2948 240.757   1
  -3  -1  21-358.737 261.276   1
   3  -1 -21 168.156 240.927   1
  -3   1  20 4807.29 461.022   1
  -3  -1  20 4129.08 451.055   1
   3   1 -20 4273.02 434.685   1
   3  -1 -20 4137.69 439.555   1
  -3   1  19 653.912 292.601   1
   3  -1 -19 682.434 274.971   1
  -3  -1  18 3531.87 396.185   1
   3   1 -18 2913.56 375.115   1
  -3  -1  17 1588.67 323.154   1
  -3   1  17 1975.51 330.107   1
   3   1 -17 1481.02 284.215   1
  -3  -1  16 4420.53 425.294   1
  -3   1  16 4689.56 455.945   1
   3   1 -16 4294.34 406.525   1
   3  -1 -16 3324.67 407.742   1
  -3   1  15-30.0601 255.959   1
  -3  -1  15 29.1213 263.095   1
   3  -1 -15-199.805 248.088   1
   3   1 -15 244.682 232.187   1
  -3  -1  14 18713.2 1292.51   1
  -3   1  14 17157.4 1279.43   1
   3  -1 -14 19675.9 1288.21   1
  -3   1  13 683.283 238.534   1
  -3  -1  13 366.467 220.590   1
   3   1 -13 171.278 213.765   1
   3  -1 -13 182.084 235.997   1
   3   1 -12 11812.0 849.455   1
  -3   1  11 48.9411 217.823   1
  -3  -1  11 92.2320 210.285   1
   3  -1 -11 302.907 211.935   1
   3   1 -11 258.261 191.653   1
  -3   1  10 161.013 240.935   1
  -3  -1  10 366.425 215.964   1
   3   1 -10 596.608 201.288   1
   3  -1 -10 655.387 226.739   1
  -3  -1   9-19.5907 185.584   1
  -3   1   9-64.5152 225.195   1
   3  -1  -9 386.777 211.928   1
   3   1  -9 368.414 195.254   1
  -3  -1   8 24968.4 1548.30   1
  -3   1   8 22202.2 1549.57   1
   3  -1  -8 23057.6 1546.82   1
   3   1  -8 22906.2 1541.18   1
  -3  -1   7 1157.65 207.811   1
  -3   1   7 905.321 224.967   1
   3  -1  -7 1109.97 219.250   1
   3   1  -7 1056.77 192.690   1
  -3   1   6 12612.8 886.036   1
   3  -1  -6 12676.3 870.162   1
   3  -1  -5 1043.02 217.067   1
   3   1  -5 1119.60 212.425   1
  -3   1   5 1348.12 226.354   1
  -3  -1   5 835.265 198.624   1
   3   1  -4 11278.6 758.001   1
  -3  -1   4 10821.2 758.775   1
   3  -1  -3 6618.37 499.857   1
   3   1  -3 6732.17 497.190   1
  -3  -1   3 7566.32 497.679   1
  -3   1   3 5830.14 511.496   1
   3  -1  -2 21427.5 1361.00   1
   3   1  -2 19334.2 1354.92   1
  -3   1   2 20013.5 1361.22   1
  -3  -1   2 22052.9 1356.23   1
   3  -1  -1 7996.05 658.230   1
  -3  -1   1 10123.9 664.942   1
  -3   1   1 10381.9 659.815   1
   3   1  -1 9911.09 662.991   1
   3  -1   0 12675.9 767.939   1
   3   1   0 9578.58 764.476   1
  -3  -1   0 10620.2 765.889   1
  -3   1   0 12251.1 765.081   1
   3  -1   1 11207.9 706.935   1
  -3  -1  -1 10376.0 703.686   1
   3   1   1 10028.5 705.378   1
  -3   1  -1 9734.19 704.704   1
   3  -1   2 18122.6 1316.44   1
  -3   1  -2 18225.3 1317.43   1
  -3  -1  -2 21279.1 1325.24   1
   3   1   3 7056.35 467.780   1
   3  -1   3 5483.38 443.009   1
  -3  -1  -3 5575.91 460.847   1
  -3   1  -3 5696.08 436.886   1
   3  -1   4 10363.7 711.431   1
  -3   1  -4 9864.17 709.208   1
  -3  -1  -4 10618.4 722.121   1
   3   1   4 10515.3 723.217   1
  -3   1  -5 1678.41 197.809   1
  -3  -1  -5 1331.28 222.447   1
   3  -1   5 1443.39 207.970   1
   3   1   5 1136.85 234.354   1
   3   1   6 14173.2 927.307   1
  -3  -1  -6 12721.2 914.150   1
   3   1   7 1053.32 229.345   1
   3  -1   7 730.432 192.436   1
  -3  -1  -7 737.126 216.791   1
  -3   1  -7 1386.08 193.815   1
   3   1   8 23819.4 1487.04   1
   3  -1   8 21912.9 1472.86   1
  -3   1  -8 21085.0 1466.57   1
  -3  -1  -8 22386.1 1481.37   1
  -3  -1  -9 274.557 190.856   1
  -3   1  -9 392.002 185.859   1
   3  -1   9 228.473 195.271   1
   3   1   9 294.560 185.411   1
  -3  -1 -10 709.794 216.450   1
  -3   1 -10 248.243 179.933   1
   3  -1  10 453.805 202.837   1
   3   1  10 561.173 229.601   1
  -3   1 -11 20.3473 191.980   1
  -3  -1 -11 132.162 210.843   1
   3  -1  11-87.5940 199.955   1
   3   1  11-260.790 222.589   1
  -3   1 -12 11178.8 811.926   1
  -3  -1 -12 11335.6 826.399   1
   3  -1  12 11377.0 823.519   1
   3   1  12 11509.3 830.276   1
   3  -1  13 247.549 230.155   1
   3   1  13-79.0266 215.457   1
  -3  -1 -13 176.658 221.915   1
  -3   1 -13 23.7193 197.140   1
  -3   1 -14 20357.3 1270.72   1
  -3  -1 -14 18543.6 1268.90   1
   3   1  14 17586.1 1268.73   1
   3  -1  14 16887.2 1257.36   1
   3  -1  15-193.645 224.778   1
  -3   1 -15 105.538 222.007   1
  -3  -1 -15 361.219 240.857   1
   3  -1  16 4122.12 419.739   1
   3   1  16 3369.39 402.209   1
  -3   1 -16 3656.87 387.222   1
  -3  -1 -16 3635.80 385.760   1
   3  -1  17 1063.53 285.778   1
   3   1  17 860.749 281.479   1
  -3  -1 -17 1378.54 271.023   1
  -3   1 -17 1180.63 271.779   1
   3  -1  18 1996.00 321.353   1
  -3   1 -18 2226.57 325.361   1
   3   1  19 1106.14 271.804   1
  -3  -1 -19 124.835 232.494   1
  -3   1 -20 4416.30 444.512   1
  -3  -1 -20 4762.55 453.555   1
   3  -1  20 3953.49 433.278   1
   3   1  20 4353.53 455.871   1
   3  -1  21 346.778 251.379   1
   3   1  21 34.9516 253.363   1
  -3   1 -21-97.1238 240.435   1
  -3  -1 -21 32.6335 252.632   1
   3  -1  22-35.4668 232.581   1
  -3   1 -22-132.635 237.394   1
   3   1  23 323.805 240.648   1
  -3  -1 -23-134.489 242.738   1
   3   1  24 145.936 244.501   1
   3  -1  24 442.259 248.167   1
  -3   1 -24 419.434 251.745   1
  -3  -1 -24 34.2454 252.787   1
   3  -1  25 518.435 265.650   1
   3   1  25 293.308 241.027   1
  -3  -1 -25 139.064 247.364   1
  -3   1 -25 211.812 251.159   1
   3   1  26 620.336 257.477   1
  -3  -1 -26 34.7646 239.968   1
  -3   2  27 145.097 239.267   1
   3  -2 -27 205.024 253.973   1
  -3   2  26 367.660 262.902   1
   3  -2 -26 309.286 259.052   1
  -3   2  25-334.631 273.133   1
   3  -2 -25 720.021 274.233   1
  -3  -2  24 899.015 269.775   1
  -3   2  24 711.831 283.042   1
   3  -2 -24 582.901 276.085   1
   3   2 -24 1129.44 289.564   1
  -3   2  23-37.0697 253.839   1
  -3  -2  23 184.361 255.970   1
   3  -2 -23-68.7238 263.070   1
   3   2 -23 34.7393 242.247   1
  -3   2  22 1835.06 317.934   1
  -3  -2  22 2418.50 350.307   1
   3  -2 -22 2218.25 324.955   1
   3   2 -22 2216.11 333.135   1
  -3   2  21-361.249 250.839   1
  -3  -2  21-212.716 251.655   1
   3   2 -21 66.4639 247.795   1
   3  -2 -21 169.113 244.192   1
  -3   2  20 672.655 272.154   1
  -3  -2  20 137.985 242.930   1
   3  -2 -20 501.346 255.285   1
   3   2 -20 902.437 282.175   1
  -3   2  19 414.964 288.922   1
  -3  -2  19 303.237 251.006   1
   3  -2 -19 262.189 283.113   1
   3   2 -19 312.377 249.525   1
  -3   2  18 5436.00 549.165   1
  -3  -2  18 7118.65 545.924   1
   3  -2 -18 6243.95 546.536   1
   3   2 -18 5054.63 515.367   1
  -3  -2  17 692.610 270.746   1
   3   2 -17 433.893 223.577   1
   3  -2 -17 62.1900 248.738   1
  -3   2  16 12778.9 988.502   1
  -3  -2  16 13667.4 984.165   1
   3  -2 -16 13797.3 985.332   1
   3   2 -16 13757.5 979.527   1
  -3   2  15 2106.07 325.210   1
  -3  -2  15 1490.19 283.516   1
   3  -2 -15 2204.98 335.837   1
   3   2 -15 1344.67 281.473   1
  -3   2  14-29.3021 233.386   1
   3  -2 -14 250.789 244.363   1
  -3   2  13 672.205 246.597   1
  -3  -2  13 710.416 251.309   1
   3   2 -13 989.566 224.570   1
   3  -2 -13 586.100 228.358   1
  -3  -2  12 20612.6 1400.97   1
  -3  -2  11 1098.50 241.952   1
  -3   2  11 881.762 255.422   1
   3  -2 -11 1271.98 265.820   1
   3   2 -11 1159.74 219.726   1
  -3  -2  10 44242.1 2897.00   1
  -3   2  10 42466.9 2908.48   1
   3   2 -10 45794.5 2894.73   1
   3  -2 -10 45694.1 2909.44   1
  -3   2   9 1269.17 260.372   1
  -3  -2   9 1098.77 210.087   1
   3   2  -9 1257.73 226.354   1
   3  -2  -9 1825.31 251.057   1
  -3  -2   8 152.459 166.955   1
  -3   2   8 41.5119 199.826   1
   3   2  -8 307.818 177.281   1
   3  -2  -8 59.1905 203.711   1
  -3   2   7 579.052 233.312   1
   3  -2  -7 434.421 209.802   1
   3   2  -7 531.493 169.662   1
  -3   2   6 20021.2 1330.69   1
   3  -2  -6 19618.5 1325.42   1
   3  -2  -5 4797.49 397.924   1
  -3   2   5 4362.72 389.118   1
   3   2  -5 4412.16 371.600   1
  -3  -2   5 4831.20 369.671   1
   3   2  -4 3270.97 288.656   1
  -3  -2   4 3273.62 289.570   1
  -3  -2   3 13522.4 910.946   1
  -3   2   3 14408.0 920.247   1
   3   2  -3 13148.8 907.063   1
   3  -2  -3 13273.0 918.031   1
   3   2  -2 2842.93 260.465   1
  -3  -2   2 2730.13 258.648   1
  -3   2   2 2559.89 269.541   1
   3  -2  -2 2658.96 267.340   1
   3  -2  -1 4281.01 363.197   1
  -3   2   1 4723.37 360.909   1
   3   2  -1 4054.23 352.372   1
  -3  -2   1 4971.70 359.906   1
   3  -2   0-112.338 179.306   1
  -3   2   0 9.63181 177.019   1
  -3  -2   0-28.9455 187.841   1
   3   2   0 115.483 189.913   1
   3   2   1 4926.49 367.095   1
  -3   2  -1 5215.88 363.293   1
  -3  -2  -1 4015.40 366.866   1
   3  -2   1 4488.57 361.592   1
  -3   2  -2 2763.24 252.242   1
   3   2   2 2735.59 286.824   1
   3  -2   2 2512.41 243.942   1
  -3  -2  -2 2940.79 280.605   1
   3  -2   3 13812.1 932.358   1
   3   2   3 13860.0 948.447   1
  -3  -2  -3 14559.5 943.466   1
  -3   2  -3 13916.8 930.985   1
   3  -2   4 3017.22 280.931   1
  -3   2  -4 3071.93 268.303   1
   3  -2   5 3693.37 324.054   1
   3   2   5 4070.83 364.020   1
  -3   2  -5 4135.18 328.175   1
  -3  -2  -5 4358.02 350.347   1
   3   2   6 19279.9 1306.41   1
   3  -2   6 19076.3 1284.34   1
  -3   2  -6 19650.6 1281.14   1
  -3  -2  -6 19883.4 1298.47   1
  -3   2  -7 580.411 176.180   1
  -3  -2  -7 681.093 188.093   1
   3   2   7 819.250 207.738   1
   3  -2   7 509.785 180.192   1
  -3   2  -8-15.1568 146.784   1
  -3  -2  -8 115.244 202.497   1
   3   2   8-204.673 226.472   1
   3  -2   8-32.3366 168.787   1
  -3   2  -9 1285.18 211.264   1
  -3  -2  -9 1063.21 229.785   1
   3  -2   9 1370.44 209.253   1
   3   2   9 1368.29 241.505   1
  -3   2 -10 44079.4 2779.87   1
  -3  -2 -10 40793.1 2789.01   1
   3   2  10 43326.9 2799.55   1
  -3  -2 -11 846.346 216.281   1
  -3   2 -11 1285.05 207.363   1
   3  -2  11 1257.14 243.905   1
   3   2  11 1080.44 255.834   1
   3  -2  12 20851.7 1415.61   1
   3   2  13 813.085 250.031   1
   3  -2  13 358.755 217.729   1
  -3  -2 -13 389.567 225.921   1
  -3   2 -13 458.207 210.386   1
   3   2  14 170.360 277.817   1
  -3  -2 -14 244.055 229.214   1
   3   2  15 2013.59 331.223   1
   3  -2  15 1734.92 293.682   1
  -3   2 -15 2279.87 282.625   1
  -3  -2 -15 1949.16 311.100   1
  -3   2 -16 13871.4 958.577   1
  -3  -2 -16 13826.6 971.771   1
   3   2  16 11632.0 969.366   1
   3  -2  16 13973.2 970.637   1
   3  -2  17 149.230 236.004   1
   3   2  17 291.241 258.401   1
  -3  -2 -17 565.635 271.112   1
  -3   2 -17 281.901 240.857   1
  -3   2 -18 6586.44 533.887   1
   3   2  18 5577.54 551.070   1
   3  -2  18 6353.42 541.867   1
   3   2  19 169.130 285.869   1
   3  -2  19 454.178 257.000   1
  -3   2 -19 363.116 242.260   1
  -3  -2 -19 31.4976 252.129   1
   3  -2  20 368.732 249.759   1
   3   2  20 413.979 283.644   1
  -3   2 -20 813.887 266.776   1
  -3  -2 -20 772.109 284.487   1
   3  -2  21 69.0621 240.812   1
   3   2  21-35.0657 258.339   1
  -3   2 -21 129.027 221.922   1
  -3  -2 -21 32.7367 246.904   1
   3  -2  22 2203.51 342.154   1
   3   2  22 2275.06 343.015   1
  -3  -2 -22 2455.64 322.393   1
  -3   2 -22 1663.57 311.734   1
   3   2  23 395.022 248.383   1
   3  -2  23 181.890 249.314   1
  -3  -2 -23 67.1169 230.025   1
  -3   2 -23 34.3304 233.121   1
   3   2  24 363.111 266.706   1
   3  -2  24 480.631 261.448   1
  -3   2 -24 561.634 245.234   1
  -3  -2 -24 818.127 260.557   1
   3   2  25 36.4002 239.851   1
  -3  -2 -25 34.5219 255.338   1
   3   2  26 108.748 250.593   1
  -3  -2 -26 103.176 255.462   1
   3   2  27 143.702 230.334   1
  -3  -2 -27 476.548 258.424   1
  -3   3  28-35.3224 224.547   1
   3  -3 -28 232.807 229.933   1
  -3   3  27-36.0372 225.483   1
   3  -3 -27 336.685 232.882   1
  -3   3  25 223.215 240.832   1
   3  -3 -25 340.393 255.358   1
   3   3 -24-70.9762 248.606   1
  -3  -3  23 184.628 240.508   1
  -3   3  23 923.329 262.906   1
   3   3 -23 383.301 246.138   1
   3  -3 -23 480.536 246.698   1
  -3  -3  22 686.284 280.942   1
  -3   3  22 731.613 274.088   1
   3   3 -22 68.1691 243.454   1
   3  -3 -22 342.177 232.672   1
  -3  -3  21-457.272 249.170   1
   3   3 -21-132.677 243.030   1
  -3   3  20 461.077 288.572   1
   3  -3 -20 705.633 298.490   1
  -3  -3  19-98.6258 244.794   1
  -3   3  19 836.331 298.165   1
   3   3 -19 342.097 237.025   1
   3  -3 -19 165.173 272.475   1
  -3   3  18 170.146 269.425   1
  -3  -3  18 442.585 246.860   1
   3  -3 -18-96.8896 231.585   1
   3   3 -18 418.984 230.389   1
  -3  -3  17 544.790 260.770   1
   3   3 -17 544.776 246.563   1
  -3  -3  16 374.990 236.816   1
  -3   3  16 64.3095 242.680   1
   3  -3 -16 61.0871 245.017   1
   3   3 -16 109.103 223.229   1
  -3  -3  15-54.7083 222.949   1
  -3   3  15 186.353 278.188   1
   3   3 -15 491.935 221.205   1
   3  -3 -15 591.267 278.129   1
  -3   3  14 119.626 249.401   1
  -3  -3  14 129.077 228.370   1
   3  -3 -14 56.9116 236.577   1
   3   3 -14 220.557 211.941   1
  -3  -3  13 1213.53 260.519   1
  -3   3  13 1176.06 272.315   1
   3  -3 -13 846.155 246.017   1
   3   3 -13 1311.83 228.308   1
   3   3 -12 3716.74 365.583   1
  -3  -3  12 4779.53 397.253   1
  -3   3  12 3776.81 404.690   1
   3  -3 -12 3936.52 398.060   1
  -3  -3  11 671.720 192.835   1
   3   3 -11 738.642 198.827   1
   3   3 -10 2946.35 318.349   1
   3  -3 -10 3608.22 358.864   1
  -3   3  10 3220.26 364.614   1
  -3  -3  10 3766.25 319.946   1
   3   3  -9 559.104 173.092   1
   3  -3  -9 528.396 230.530   1
  -3   3   9 784.965 250.313   1
  -3  -3   9 829.797 189.826   1
  -3  -3   8 11623.4 814.683   1
   3  -3  -8 11390.8 841.462   1
   3   3  -8 11642.7 813.114   1
  -3   3   8 12691.6 853.270   1
  -3   3   7 4367.75 395.732   1
   3  -3  -7 4517.64 395.014   1
  -3  -3   6 44880.0 2868.75   1
   3  -3  -6 43480.4 2884.26   1
  -3   3   6 46808.7 2894.03   1
   3   3  -6 43612.9 2869.19   1
   3   3  -5 4375.67 314.922   1
  -3  -3   5 3631.12 314.176   1
  -3   3   5 4006.50 376.716   1
   3  -3  -4 42039.5 2774.95   1
  -3  -3   4 43488.8 2760.32   1
   3   3  -4 42722.3 2758.74   1
  -3   3   4 43479.0 2776.97   1
   3   3  -3 41380.3 2731.73   1
  -3  -3   3 43853.6 2733.75   1
   3  -3  -2 51611.8 3094.31   1
  -3  -3   2 45842.5 3083.23   1
  -3   3   2 47224.6 3095.07   1
   3   3  -2 48474.9 3084.40   1
  -3  -3   1 22286.9 1591.92   1
   3   3  -1 24473.6 1591.97   1
  -3   3   1 26842.1 1603.22   1
   3  -3  -1 25219.3 1600.33   1
   3   3   0 191148. 12376.4   1
  -3   3   0 195890. 12376.0   1
  -3  -3   0 194667. 12375.5   1
   3  -3   0 198274. 12375.7   1
   3  -3   1 24647.6 1615.04   1
  -3  -3  -1 24846.0 1622.95   1
   3   3   1 24354.9 1624.37   1
  -3   3  -1 25746.8 1617.57   1
   3  -3   2 50342.1 3169.41   1
   3   3   2 49973.5 3182.68   1
  -3   3  -2 50901.6 3169.36   1
  -3  -3  -2 46461.2 3177.83   1
   3  -3   3 40481.1 2745.51   1
  -3   3  -3 45353.3 2747.23   1
   3  -3   4 41686.9 2678.71   1
   3   3   4 39704.3 2700.81   1
  -3  -3  -4 40295.7 2691.56   1
  -3   3  -4 43976.2 2677.32   1
   3  -3   5 3844.98 335.031   1
   3   3   5 3761.26 380.429   1
  -3  -3  -5 3794.24 363.912   1
  -3   3  -5 4957.07 329.508   1
   3  -3   6 43221.0 2685.46   1
   3   3   6 42011.9 2707.47   1
  -3   3  -6 41151.4 2681.19   1
  -3  -3  -6 40126.7 2702.36   1
   3   3   7 4485.04 397.266   1
  -3  -3  -7 4266.79 379.649   1
   3   3   8 12089.3 875.403   1
  -3  -3  -8 12611.8 870.182   1
  -3   3  -8 12268.2 837.185   1
  -3  -3  -9 298.483 225.872   1
  -3   3  -9 413.271 161.758   1
   3   3   9 413.287 218.805   1
   3  -3   9 288.839 158.313   1
  -3  -3 -10 2673.87 318.036   1
   3  -3  10 2814.88 289.382   1
   3   3  10 3190.09 316.795   1
  -3   3 -11 631.536 190.692   1
   3  -3  11 637.817 190.474   1
   3  -3  12 4114.14 370.876   1
   3   3  12 3694.34 389.175   1
   3   3  13 1142.45 295.606   1
   3  -3  13 1774.24 246.133   1
  -3   3 -13 1474.50 247.215   1
  -3  -3 -13 1543.76 310.690   1
   3   3  14 29.0601 246.714   1
   3  -3  14-24.5729 204.178   1
  -3   3 -14 47.3022 203.800   1
  -3  -3 -14 139.131 245.315   1
   3   3  15 362.702 245.303   1
  -3  -3 -15 173.022 243.170   1
   3  -3  16-28.2251 207.103   1
   3   3  16 285.472 238.302   1
  -3   3 -16-233.703 202.454   1
  -3  -3 -16 235.391 232.657   1
   3  -3  17 1143.79 250.740   1
  -3   3 -17 825.417 243.746   1
   3  -3  18 30.7441 242.423   1
  -3   3 -18 372.765 241.397   1
  -3  -3 -18 31.3389 240.991   1
   3   3  19 545.802 299.153   1
   3  -3  19 32.0194 241.619   1
  -3   3 -19 29.9187 223.191   1
  -3  -3 -19 31.7681 264.077   1
   3   3  20 936.435 293.367   1
  -3  -3 -20 808.389 283.194   1
   3  -3  21 34.3544 229.973   1
  -3   3 -21 289.136 231.155   1
   3  -3  22 462.136 251.768   1
   3   3  22 177.779 241.809   1
  -3   3 -22 100.164 231.365   1
  -3  -3 -22 365.100 235.148   1
   3   3  23 429.906 241.295   1
   3  -3  23 473.875 245.454   1
  -3  -3 -23 803.738 257.051   1
  -3   3 -23 69.1638 255.364   1
   3   3  25 36.1057 248.727   1
  -3  -3 -25 374.733 261.139   1
   3   3  26 969.204 267.128   1
  -3  -3 -26 647.197 246.945   1
   3   3  27-212.895 257.173   1
  -3  -3 -27 201.727 232.342   1
  -3  -3 -28 597.859 265.330   1
  -3   4  28-69.5975 242.900   1
   3  -4 -28 392.211 262.218   1
  -3   4  27-215.249 256.774   1
   3  -4 -27 165.697 248.964   1
  -3   4  26 329.621 263.394   1
   3  -4 -26 468.882 250.983   1
  -3   4  25-293.730 271.627   1
   3  -4 -25 67.9944 245.464   1
  -3   4  24 294.559 276.054   1
   3  -4 -24 239.436 266.242   1
  -3   4  23 367.078 292.262   1
   3   4 -23 34.9990 244.067   1
   3  -4 -23-205.913 262.749   1
  -3  -4  22 431.841 246.972   1
  -3   4  22 109.274 293.424   1
   3   4 -22 272.295 249.275   1
   3  -4 -22 206.142 271.213   1
  -3  -4  21 244.366 236.921   1
  -3   4  21-180.753 284.926   1
   3   4 -21-363.605 228.536   1
  -3  -4  20 371.752 242.710   1
   3  -4 -20 675.011 287.215   1
   3   4 -20 735.073 259.735   1
  -3  -4  19-65.0415 247.138   1
  -3   4  19 245.089 244.167   1
   3  -4 -19 265.704 251.447   1
   3   4 -19-215.382 231.175   1
  -3  -4  18 716.707 263.119   1
  -3   4  18 1578.05 329.087   1
   3   4 -18 589.924 262.238   1
   3  -4 -18 780.970 292.905   1
  -3  -4  17 416.449 236.055   1
  -3   4  17 100.584 281.215   1
   3  -4 -17 159.177 247.346   1
   3   4 -17-309.647 224.158   1
  -3  -4  16 6744.01 580.382   1
   3   4 -16 7730.39 588.919   1
   3  -4 -15 1172.93 274.876   1
  -3   4  15 727.374 283.810   1
   3   4 -14 380.556 222.751   1
   3  -4 -14-232.535 267.002   1
  -3  -4  14 726.546 216.385   1
  -3   4  14 366.569 293.910   1
   3   4 -13 1356.61 225.038   1
   3  -4 -13 698.416 278.682   1
  -3  -4  13 1028.41 247.306   1
  -3   4  13 966.383 290.087   1
   3   4 -12 808.417 213.993   1
   3  -4 -12 1016.99 267.019   1
  -3  -4  12 1451.64 227.856   1
  -3   4  12 532.940 264.739   1
   3   4 -11 498.315 186.040   1
   3  -4 -11-511.080 241.673   1
  -3   4  11 53.6268 235.721   1
  -3  -4  11-59.9922 180.195   1
   3  -4 -10 9793.24 777.167   1
  -3  -4  10 10080.5 759.626   1
  -3   4  10 11389.1 792.576   1
   3   4 -10 11437.1 752.803   1
   3   4  -9 576.249 164.360   1
   3  -4  -9 731.894 222.866   1
  -3   4   9 982.951 256.054   1
  -3  -4   9 985.322 193.140   1
   3  -4  -8 13204.2 971.274   1
  -3  -4   8 12801.9 939.732   1
  -3   4   8 15392.5 985.846   1
   3   4  -8 14530.2 940.599   1
   3  -4  -7 160.670 219.290   1
  -3   4   7 378.891 229.356   1
  -3  -4   6 5259.33 360.878   1
   3   4  -6 4812.95 361.061   1
  -3   4   6 4258.34 402.937   1
   3  -4  -5 2846.04 288.311   1
  -3  -4   5 2527.91 248.537   1
   3   4  -5 2666.22 238.911   1
  -3   4   5 2804.49 292.176   1
  -3  -4   4 41465.2 2690.83   1
   3   4  -4 43121.2 2690.59   1
   3  -4  -4 40809.7 2712.37   1
  -3   4   4 41776.5 2715.02   1
   3   4  -3 6280.64 459.844   1
  -3  -4   3 6645.61 464.354   1
   3   4  -2 1821.56 209.138   1
  -3   4   2 2361.51 242.303   1
  -3  -4   2 1803.38 205.414   1
   3  -4  -2 1584.99 231.118   1
  -3   4   1 12277.4 915.911   1
   3   4  -1 13822.1 910.591   1
   3  -4  -1 13781.5 918.735   1
  -3  -4   1 14511.1 909.232   1
   3  -4   0-62.0605 147.280   1
  -3  -4   0-180.614 151.441   1
  -3   4   0-52.4411 157.891   1
   3   4   0 297.131 159.524   1
   3   4   1 13635.4 903.360   1
   3  -4   1 14096.0 889.714   1
  -3  -4  -1 13215.1 899.748   1
  -3   4  -1 12530.2 887.032   1
   3  -4   2 2551.19 217.670   1
  -3   4  -2 1783.57 212.285   1
  -3  -4  -3 7042.32 501.969   1
  -3   4  -3 6824.96 463.607   1
   3  -4   3 6735.77 466.443   1
   3   4   3 5604.88 504.441   1
   3   4   4 41425.9 2658.13   1
  -3  -4  -4 43038.7 2655.84   1
  -3   4  -4 42386.0 2630.82   1
   3  -4   4 38376.1 2629.26   1
   3   4   5 2765.62 304.888   1
  -3   4  -5 2852.58 249.914   1
  -3  -4  -5 2707.06 301.015   1
   3  -4   5 3106.08 244.947   1
   3   4   6 4218.56 394.853   1
  -3  -4  -6 3832.23 355.998   1
  -3   4  -6 4050.55 311.516   1
  -3  -4  -7-78.8579 200.030   1
  -3   4  -7 23.2395 124.250   1
   3   4   7 167.946 224.798   1
   3  -4   7 163.393 127.038   1
   3   4   8 12431.7 906.432   1
  -3  -4  -8 12928.4 895.567   1
  -3   4  -9 713.879 176.458   1
  -3  -4  -9 729.317 225.886   1
   3  -4   9 730.785 185.376   1
   3   4   9 665.005 245.111   1
   3   4  10 9792.81 782.431   1
   3  -4  10 10944.5 753.833   1
  -3  -4 -10 10753.1 783.492   1
  -3   4 -10 10914.3 747.176   1
  -3  -4 -11 270.821 217.674   1
  -3   4 -11 52.9469 173.695   1
   3  -4  11-18.8207 163.621   1
   3   4  11-26.1125 241.518   1
   3   4  12 657.846 252.882   1
   3  -4  12 1369.56 219.365   1
  -3  -4 -13 1229.28 265.628   1
  -3   4 -13 1057.66 218.754   1
   3  -4  13 1170.64 229.719   1
   3   4  13 1086.63 261.353   1
  -3  -4 -14 369.963 243.401   1
  -3   4 -14 294.790 192.128   1
   3  -4  14 358.461 203.553   1
   3   4  14 475.479 262.972   1
   3   4  15 739.434 281.014   1
   3  -4  15 927.384 244.739   1
  -3   4 -15 1052.34 234.082   1
  -3  -4 -15 764.351 256.517   1
   3   4  16 8095.30 651.977   1
   3  -4  16 7847.60 613.725   1
  -3  -4 -16 6791.41 620.918   1
  -3   4 -16 7877.99 610.549   1
   3   4  17-299.408 257.503   1
   3  -4  17 172.501 228.111   1
  -3  -4 -17 61.2248 232.619   1
  -3   4 -17-26.7799 211.745   1
   3   4  18 134.116 239.460   1
   3  -4  18 1086.44 256.613   1
  -3   4 -18 873.163 242.233   1
  -3  -4 -18 950.272 253.931   1
   3   4  19 378.107 288.584   1
   3  -4  19 31.5602 229.141   1
  -3   4 -19 59.0160 219.523   1
  -3  -4 -19 480.225 266.334   1
   3  -4  20 263.226 239.743   1
   3   4  20 174.365 276.932   1
  -3   4 -20 523.462 216.935   1
  -3  -4 -20-292.578 256.407   1
   3  -4  21 583.342 247.154   1
   3   4  21 387.970 251.875   1
  -3  -4 -21 65.8734 253.586   1
  -3   4 -21 32.2609 223.509   1
   3   4  22 106.690 240.273   1
   3  -4  22-70.9384 240.774   1
  -3  -4 -22 498.049 242.792   1
  -3   4 -22-67.3513 229.690   1
   3   4  23-35.7392 268.516   1
  -3  -4 -23 133.653 244.191   1
   3   4  24 1040.37 276.239   1
  -3  -4 -24-33.5767 249.116   1
   3   4  25 107.473 252.735   1
  -3  -4 -25 473.384 241.728   1
   3   4  26 248.756 228.280   1
  -3  -4 -26-67.4465 224.473   1
   3   4  27 385.404 247.944   1
  -3  -4 -27 66.4276 241.118   1
   3   4  28 171.969 221.594   1
  -3  -4 -28 391.626 253.231   1
   3  -5 -28 193.216 218.497   1
  -3   5  28-344.705 236.074   1
   3  -5 -26 66.2918 237.759   1
  -3   5  26 434.887 241.674   1
   3  -5 -25-404.790 240.549   1
  -3   5  25 182.122 232.827   1
   3  -5 -24 68.0504 222.544   1
  -3   5  24 476.119 235.780   1
   3   5 -22 442.850 241.319   1
   3  -5 -22 171.686 222.346   1
  -3   5  22 254.791 239.251   1
   3  -5 -21 512.737 265.697   1
  -3   5  21 252.692 258.425   1
   3   5 -20 1682.68 294.830   1
  -3  -5  20 1732.06 306.630   1
   3   5 -19 30.4548 217.081   1
   3  -5 -19-33.4476 279.660   1
  -3  -5  19-287.420 231.491   1
  -3   5  19 141.010 288.271   1
   3   5 -18 3369.58 375.541   1
   3  -5 -18 3481.70 376.952   1
  -3  -5  18 3687.99 383.481   1
  -3   5  18 2423.72 365.396   1
   3  -5 -17-160.967 274.123   1
   3   5 -17-248.509 215.271   1
  -3  -5  17 289.501 214.968   1
  -3   5  17 67.7767 284.203   1
   3  -5 -16-283.004 235.620   1
  -3   5  16-66.1673 254.490   1
   3   5 -15 344.841 214.237   1
   3  -5 -15 61.2192 285.804   1
  -3   5  15 320.777 297.962   1
  -3  -5  15 334.729 203.688   1
  -3  -5  14 20855.8 1404.94   1
   3  -5 -14 21217.4 1432.89   1
  -3   5  14 19236.2 1432.02   1
   3   5 -14 21309.9 1406.52   1
   3  -5 -13 1144.29 261.212   1
   3   5 -13 1135.81 230.738   1
  -3   5  13 599.703 258.947   1
  -3  -5  13 1479.62 230.201   1
  -3  -5  12 9590.53 727.095   1
   3  -5 -12 10283.6 761.385   1
  -3   5  12 9217.67 755.157   1
   3   5 -12 10911.5 728.917   1
   3  -5 -11 78.9443 220.095   1
   3   5 -11 54.3885 150.286   1
  -3  -5  11 132.884 182.231   1
  -3   5  11 165.318 216.430   1
  -3  -5  10 13042.1 812.280   1
   3   5 -10 10354.7 792.773   1
  -3   5   9 1294.88 263.037   1
  -3  -5   9 1469.25 213.487   1
   3  -5  -9 1259.10 237.429   1
   3   5  -9 1640.91 206.939   1
  -3   5   8 31431.2 2086.89   1
   3  -5  -8 31667.8 2082.82   1
  -3   5   7 263.936 211.273   1
  -3  -5   7 140.521 125.008   1
   3  -5  -7 146.998 185.937   1
   3  -5  -6 6434.93 530.720   1
   3   5  -6 6997.51 481.612   1
  -3   5   6 6331.25 531.143   1
  -3  -5   6 6782.04 485.969   1
   3  -5  -5 340.832 194.657   1
   3   5  -5 271.381 134.166   1
  -3   5   5 191.091 197.867   1
  -3  -5   5 297.849 142.669   1
  -3   5   4 506.805 217.085   1
   3   5  -4 526.989 136.200   1
   3  -5  -4 425.048 192.962   1
  -3  -5   4 783.544 147.466   1
  -3   5   3 1004.56 213.489   1
  -3  -5   3 745.000 145.275   1
   3   5  -3 901.280 158.723   1
   3  -5  -3 1360.95 201.100   1
   3   5  -2 737.708 148.785   1
  -3  -5   2 436.643 140.759   1
  -3  -5   1 1812.86 217.759   1
  -3   5   1 2157.48 236.655   1
   3   5  -1 1874.00 224.439   1
   3  -5  -1 2666.21 233.981   1
   3  -5   0 141.840 139.477   1
   3   5   0 223.891 172.406   1
  -3   5   0 56.0167 138.944   1
  -3  -5   0 365.096 170.468   1
  -3  -5  -1 2593.82 241.361   1
   3  -5   1 2184.91 222.835   1
  -3   5  -1 1975.09 224.177   1
   3   5   1 2759.31 252.687   1
  -3   5  -2 1085.74 158.169   1
   3  -5   2 796.498 149.903   1
  -3  -5  -3 1000.39 193.418   1
   3   5   3 853.761 201.718   1
  -3   5  -3 1011.72 151.435   1
   3  -5   3 1062.92 149.399   1
   3   5   4 566.575 205.540   1
  -3   5  -4 842.793 131.710   1
  -3  -5  -4 383.905 187.438   1
   3  -5   5 412.579 120.768   1
   3   5   5 37.4442 196.806   1
  -3   5  -5 208.074 113.496   1
  -3  -5  -5 105.603 188.687   1
   3  -5   6 6683.63 488.734   1
   3   5   6 7495.13 554.241   1
  -3  -5  -6 6920.18 526.781   1
  -3   5  -7 234.406 115.199   1
  -3  -5  -7 370.718 190.406   1
   3   5   7 88.2521 221.310   1
   3  -5   7 126.635 119.163   1
   3   5   8 30296.6 2020.68   1
   3  -5   8 31730.8 1981.53   1
  -3  -5  -8 28448.5 2007.31   1
  -3   5  -8 30682.9 1976.47   1
   3   5   9 1873.29 260.858   1
  -3  -5  -9 1559.30 264.291   1
   3  -5  10 11225.4 803.866   1
  -3   5 -10 11980.5 801.407   1
   3   5  11 107.792 238.566   1
   3  -5  11 123.382 161.854   1
  -3  -5 -11 304.978 211.546   1
  -3   5 -11 265.987 162.975   1
   3  -5  12 9506.42 673.327   1
  -3  -5 -12 9156.08 702.357   1
  -3   5 -12 10343.3 671.754   1
   3   5  13 645.094 245.834   1
   3  -5  13 1137.16 215.328   1
  -3  -5 -13 1233.73 264.127   1
  -3   5 -14 20507.3 1292.76   1
  -3  -5 -14 20225.0 1323.72   1
   3  -5  14 17699.1 1288.93   1
   3   5  14 17540.6 1318.91   1
   3   5  15 63.1422 247.033   1
   3  -5  15-270.005 207.775   1
  -3  -5 -15 179.029 238.391   1
  -3   5 -15-69.8532 196.501   1
   3   5  16 294.931 286.267   1
  -3  -5 -16 304.213 274.028   1
   3  -5  17 139.729 225.589   1
   3   5  17-33.6922 286.940   1
  -3  -5 -17 31.4705 263.986   1
  -3   5 -17 156.615 205.748   1
  -3   5 -18 3972.80 376.144   1
   3   5  18 4098.57 428.511   1
  -3  -5 -18 3360.13 407.309   1
   3   5  19 138.510 241.948   1
   3  -5  19 248.368 217.030   1
  -3   5 -19 145.346 215.545   1
  -3  -5 -19 419.325 233.322   1
   3  -5  20 2221.54 297.954   1
  -3   5 -20 1198.13 262.896   1
   3  -5  21 238.356 243.995   1
  -3  -5 -21 428.989 265.662   1
  -3   5 -21-64.7165 223.916   1
   3   5  22-35.5411 231.837   1
   3   5  24 606.617 288.286   1
  -3  -5 -24 534.446 281.573   1
   3   5  25 248.837 230.003   1
  -3  -5 -25 234.858 242.651   1
   3   5  26 597.893 249.730   1
  -3  -5 -26 200.309 251.055   1
   3   5  28 67.7548 203.406   1
  -3   6  27-349.573 266.663   1
   3  -6 -27 193.765 251.806   1
  -3   6  26 107.570 243.590   1
   3  -6 -26 295.201 257.865   1
  -3   6  25 469.475 281.229   1
   3  -6 -25 167.303 279.569   1
  -3   6  24 691.519 281.326   1
   3  -6 -24 541.138 268.374   1
  -3   6  23-145.788 258.732   1
   3  -6 -23 341.007 264.032   1
  -3   6  22-181.770 266.956   1
   3  -6 -22 514.457 271.396   1
  -3   6  21 361.422 266.673   1
   3   6 -21 260.862 209.950   1
   3  -6 -21 102.686 253.605   1
  -3  -6  20 526.614 229.647   1
  -3   6  20-143.265 249.877   1
   3  -6 -20 33.9660 241.172   1
   3   6 -20 93.9660 229.024   1
  -3   6  19 885.016 295.034   1
  -3  -6  19 879.194 232.549   1
   3  -6 -19 638.039 289.800   1
   3   6 -19 867.576 259.257   1
  -3  -6  18 178.961 217.101   1
  -3   6  18-419.060 292.888   1
   3  -6 -18 33.1461 275.414   1
   3   6 -18 284.357 236.281   1
  -3   6  17 582.678 278.059   1
  -3  -6  17 84.5870 207.606   1
   3  -6 -17 455.901 268.556   1
   3   6 -17 134.524 205.182   1
  -3   6  16 1107.48 324.040   1
  -3  -6  16 769.286 237.984   1
   3   6 -16 961.053 233.076   1
   3  -6 -16 1148.51 287.120   1
  -3  -6  15 818.480 222.578   1
   3   6 -15 853.353 217.819   1
  -3   6  14 1902.02 309.329   1
  -3  -6  14 1797.39 260.254   1
   3  -6 -14 1692.91 291.348   1
   3   6 -14 1471.70 242.966   1
  -3  -6  13 1193.28 218.437   1
  -3   6  13 1104.47 274.630   1
   3  -6 -13 1346.55 282.685   1
   3   6 -13 953.919 217.580   1
  -3  -6  12 469.466 182.638   1
  -3   6  12 591.363 265.061   1
   3   6 -12 376.501 168.335   1
   3  -6 -12 423.405 248.349   1
   3   6 -11 276.164 164.906   1
  -3  -6  11 159.886 154.042   1
  -3   6  11 28.3691 242.615   1
   3  -6 -11 298.049 230.373   1
   3   6 -10 1000.45 176.465   1
   3  -6 -10 1139.34 266.582   1
  -3  -6  10 1141.04 182.271   1
  -3   6  10 894.203 245.987   1
   3  -6  -8 23273.2 1615.98   1
  -3  -6   8 24168.2 1573.20   1
   3   6  -8 24208.2 1572.01   1
  -3   6   8 24211.7 1622.11   1
   3   6  -7 4601.91 346.418   1
  -3  -6   7 4243.62 348.825   1
  -3   6   7 4915.16 433.679   1
   3  -6  -7 4591.90 419.888   1
  -3  -6   6-141.059 130.367   1
   3  -6  -6-20.5530 184.761   1
   3   6  -6-64.1475 123.731   1
  -3   6   6-21.5317 202.199   1
  -3  -6   5 8040.61 561.879   1
  -3   6   5 8140.84 610.104   1
   3  -6  -5 8164.06 607.191   1
   3  -6  -4 70764.4 4243.97   1
   3   6  -4 67168.0 4213.93   1
  -3   6   4 55242.7 4235.94   1
  -3  -6   4 69088.2 4216.02   1
   3  -6  -3 2661.09 280.317   1
   3   6  -3 3779.69 257.610   1
  -3  -6   3 2309.99 252.612   1
  -3   6   3 3354.18 302.938   1
   3   6  -2 12078.9 847.725   1
  -3   6   2 13476.8 871.611   1
  -3  -6   2 12105.2 844.750   1
   3  -6  -2 13687.5 869.957   1
   3   6  -1 2687.42 240.657   1
  -3  -6   1 2424.82 231.451   1
  -3   6   0-119.791 129.843   1
   3  -6   0-174.691 137.622   1
  -3  -6   0 82.5206 158.167   1
   3   6   0-125.339 156.382   1
  -3   6  -1 2266.98 208.950   1
   3  -6   1 2206.46 220.223   1
   3   6   2 12835.7 862.196   1
  -3  -6  -2 12099.3 852.454   1
  -3   6  -2 12546.9 831.228   1
   3   6   3 2537.28 286.649   1
   3  -6   3 3068.60 235.531   1
  -3  -6  -3 2221.98 280.257   1
  -3   6  -3 2979.71 236.163   1
   3  -6   4 65179.5 4270.26   1
   3   6   4 68621.9 4309.35   1
  -3  -6  -4 69380.8 4305.19   1
   3  -6   5 8957.82 574.198   1
  -3  -6  -5 7275.95 624.649   1
  -3   6  -5 8550.00 568.314   1
   3   6   5 7861.87 627.288   1
   3  -6   6-36.8023 102.524   1
   3   6   6 21.6324 209.484   1
  -3  -6  -6-81.1645 199.655   1
  -3   6  -6 77.4079 97.9957   1
   3   6   7 4315.73 422.661   1
   3  -6   7 4670.54 349.455   1
  -3  -6  -7 4527.76 402.019   1
  -3   6  -7 4720.71 344.502   1
   3   6   8 21590.4 1502.82   1
   3  -6   8 25552.4 1455.78   1
  -3   6  -8 20849.5 1444.42   1
  -3  -6  -8 19702.5 1486.97   1
   3  -6   9 494.398 144.672   1
  -3   6  -9 509.165 144.085   1
   3   6  10 1754.23 278.882   1
  -3  -6 -10 978.049 244.737   1
   3   6  11 278.237 234.160   1
   3  -6  11 179.498 160.347   1
  -3   6 -11-15.6780 140.294   1
   3   6  12 781.755 237.859   1
  -3   6 -12 399.854 167.491   1
  -3  -6 -12 608.977 221.645   1
   3  -6  12 288.427 164.720   1
   3   6  13 1230.65 269.815   1
   3  -6  13 1107.36 207.528   1
  -3   6 -13 861.128 200.260   1
  -3  -6 -13 1064.39 260.659   1
   3   6  14 1210.81 302.238   1
   3  -6  14 1344.89 231.641   1
  -3  -6 -14 1749.23 302.285   1
  -3   6 -14 1772.19 240.830   1
   3  -6  15 637.256 211.446   1
  -3   6 -15 352.508 193.371   1
   3   6  16 1862.59 338.282   1
   3  -6  16 1139.38 260.780   1
  -3   6 -16 1277.97 234.502   1
  -3  -6 -16 1327.84 298.142   1
   3   6  17-33.5865 239.048   1
  -3  -6 -17 987.291 261.989   1
   3  -6  18 258.648 223.171   1
   3   6  18 411.385 289.831   1
  -3   6 -18 215.491 215.205   1
  -3  -6 -18 289.483 252.298   1
   3  -6  19 458.165 247.176   1
   3   6  19 209.147 283.118   1
  -3   6 -19 575.005 244.315   1
   3   6  20 211.080 231.856   1
   3  -6  20 353.502 220.112   1
  -3  -6 -20-262.600 220.624   1
  -3   6 -20 122.290 223.466   1
   3   6  21 212.341 268.279   1
  -3  -6 -21 231.417 258.123   1
  -3  -6 -22 464.190 261.073   1
   3   6  23 35.5053 228.547   1
  -3  -6 -23 431.658 223.655   1
   3   6  24-248.888 264.016   1
  -3  -6 -24 267.207 265.010   1
   3   6  25-35.2444 245.850   1
  -3  -6 -25-166.387 245.233   1
   3   6  26 452.173 235.127   1
  -3  -6 -26 363.247 240.716   1
   3   6  27 272.677 244.991   1
  -3  -6 -27-258.900 258.535   1
  -3   7  27 413.766 256.432   1
   3  -7 -27 63.5639 243.734   1
  -3   7  25 143.177 261.752   1
   3  -7 -25 166.040 260.924   1
  -3   7  24 506.133 287.745   1
   3  -7 -24 235.838 265.514   1
  -3   7  23 617.002 289.588   1
   3  -7 -23 818.371 285.191   1
  -3   7  21-36.1608 253.287   1
   3  -7 -21-34.2538 265.144   1
  -3   7  20-215.577 240.265   1
   3  -7 -20-170.380 233.336   1
   3   7 -20 396.938 220.390   1
  -3   7  19 35.5937 274.601   1
  -3  -7  19-30.5958 201.725   1
   3  -7 -19 270.152 284.165   1
   3   7 -19 203.040 201.485   1
  -3  -7  18 115.619 223.443   1
  -3   7  18-70.4019 279.396   1
   3   7 -18 607.149 201.510   1
   3  -7 -18 801.974 289.788   1
  -3   7  17 138.571 286.897   1
   3  -7 -17 559.599 281.193   1
  -3  -7  16 1835.36 265.176   1
  -3   7  16 1326.09 326.933   1
   3   7 -16 1461.43 264.106   1
   3  -7 -16 1842.64 332.152   1
  -3   7  15 862.120 310.698   1
  -3  -7  15 731.760 218.992   1
   3   7 -15 1278.67 227.851   1
   3  -7 -15 1074.65 309.643   1
   3   7 -14 1325.91 227.380   1
  -3  -7  14 1518.34 240.173   1
  -3   7  14 1195.27 273.222   1
   3  -7 -14 1663.73 286.755   1
   3   7 -13 2637.07 272.889   1
  -3  -7  13 2863.60 285.510   1
   3  -7 -13 3113.11 351.470   1
   3   7 -12 1797.47 235.438   1
  -3  -7  12 2150.38 244.928   1
  -3   7  12 1728.64 327.274   1
   3  -7 -12 2576.94 329.472   1
   3   7 -11-160.914 155.473   1
  -3  -7  11-32.7492 151.826   1
  -3   7  11 291.930 255.189   1
   3  -7 -11 27.8856 225.786   1
  -3   7  10 503.498 234.291   1
   3  -7 -10 748.506 240.240   1
   3   7  -9 1810.44 189.715   1
  -3  -7   9 1420.97 186.833   1
  -3   7   9 1472.21 290.184   1
   3  -7  -9 1251.46 274.319   1
   3   7  -8 129.485 133.656   1
   3  -7  -8 339.311 241.779   1
  -3  -7   8 72.2287 128.367   1
  -3   7   8 50.7804 228.286   1
  -3   7   7 1655.49 279.636   1
  -3  -7   7 1334.18 173.759   1
   3  -7  -7 961.911 271.210   1
   3   7  -7 1574.84 180.892   1
  -3  -7   6 39402.8 2568.99   1
  -3   7   6 39059.4 2613.68   1
   3   7  -6 41955.6 2569.11   1
   3  -7  -6 38018.8 2608.08   1
   3   7  -5 19.3333 98.2618   1
  -3   7   5 21.1851 198.883   1
  -3  -7   5 9.67737 120.479   1
   3  -7  -5-60.0342 196.459   1
   3  -7  -4 7206.23 592.674   1
   3   7  -4 8525.66 550.918   1
  -3  -7   4 7787.50 550.140   1
  -3   7   4 8047.76 597.914   1
  -3   7   3 1373.98 227.987   1
   3   7  -3 1503.71 174.695   1
  -3  -7   3 1406.17 163.940   1
   3  -7  -3 1118.34 212.427   1
   3   7  -2 4532.43 359.970   1
  -3   7   2 4735.48 387.286   1
  -3  -7   2 4660.73 358.860   1
   3  -7  -2 5346.98 389.350   1
  -3  -7   1 641.817 144.604   1
   3   7  -1 682.600 151.988   1
  -3   7   0 29388.2 1910.14   1
   3  -7   1 751.521 148.214   1
   3   7   1 782.832 197.586   1
  -3   7  -1 920.353 154.946   1
  -3  -7  -1 526.859 162.357   1
  -3  -7  -2 4362.65 367.754   1
   3   7   2 4447.20 374.377   1
   3  -7   2 4381.48 332.202   1
  -3   7  -3 1926.66 164.000   1
  -3  -7  -3 1368.43 227.694   1
   3   7   3 1507.97 233.759   1
   3  -7   3 1266.57 160.590   1
   3  -7   4 8285.53 532.798   1
  -3   7  -4 7274.56 533.217   1
  -3  -7  -4 8286.01 589.649   1
   3   7   4 7701.44 595.774   1
   3  -7   5 159.371 105.026   1
   3   7   5 42.5085 202.536   1
  -3  -7  -5-19.9513 194.621   1
  -3   7  -5 68.9250 92.6639   1
   3   7   6 39201.8 2543.85   1
   3  -7   6 38379.3 2487.58   1
  -3  -7  -6 37611.9 2534.83   1
  -3   7  -6 39553.0 2485.66   1
   3   7   7 1269.59 259.773   1
   3  -7   7 1399.03 153.038   1
  -3   7  -7 1441.13 151.076   1
  -3  -7  -7 1450.53 260.443   1
   3  -7   8 250.362 120.527   1
   3   7   8 553.234 251.273   1
  -3   7  -8 431.136 118.874   1
  -3  -7  -8 397.924 239.072   1
   3   7   9 894.815 289.187   1
   3  -7   9 1646.19 181.213   1
  -3   7  -9 1482.97 172.667   1
  -3  -7  -9 1511.06 292.364   1
   3  -7  10 774.353 151.606   1
   3   7  10 466.637 268.276   1
   3   7  11-200.293 264.619   1
  -3  -7 -11 192.227 252.021   1
  -3   7 -11-14.2158 132.137   1
   3   7  12 2705.29 343.896   1
   3  -7  12 2371.93 236.662   1
  -3   7 -12 1581.82 217.725   1
  -3  -7 -12 1763.88 305.218   1
  -3   7 -13 2755.07 270.908   1
   3  -7  13 2232.53 278.154   1
   3   7  13 2665.66 353.098   1
  -3  -7 -13 2895.12 332.032   1
   3   7  14 1592.35 319.800   1
   3  -7  14 1429.28 220.546   1
  -3   7 -14 1564.39 219.985   1
  -3  -7 -14 1597.24 308.101   1
   3   7  15 296.847 299.063   1
   3  -7  15 1088.98 219.077   1
  -3   7 -15 812.968 187.542   1
  -3  -7 -15 735.021 286.253   1
   3  -7  16 1372.68 235.344   1
   3   7  16 1354.34 304.837   1
  -3  -7 -16 1341.06 286.992   1
  -3   7 -16 1918.56 242.145   1
   3  -7  17 520.457 199.591   1
   3   7  17 33.9692 265.108   1
  -3  -7 -17-128.490 265.478   1
  -3   7 -17 195.745 187.712   1
   3   7  18 795.323 306.541   1
  -3  -7 -18 356.938 277.471   1
  -3   7 -18 713.692 224.504   1
   3   7  19-315.088 228.412   1
  -3   7 -19-141.255 209.004   1
   3   7  20 317.526 269.047   1
  -3  -7 -20 395.772 265.341   1
   3   7  21 70.8559 246.235   1
  -3  -7 -21 297.901 235.208   1
   3   7  23 212.137 255.883   1
  -3  -7 -23 727.546 272.924   1
   3   7  24-70.6327 248.748   1
  -3  -7 -24 398.182 239.806   1
   3   7  25-174.654 264.560   1
  -3  -7 -25 431.369 261.581   1
   3   7  27 370.286 256.805   1
  -3  -7 -27 351.114 250.774   1
  -3   8  26 104.447 249.280   1
   3  -8 -25 427.417 264.931   1
  -3   8  24 107.663 262.313   1
   3  -8 -24-267.600 255.196   1
  -3   8  23-36.1101 263.885   1
   3  -8 -23-33.7954 270.907   1
  -3   8  22 687.509 277.022   1
   3  -8 -22 1297.72 293.266   1
  -3   8  21 867.574 274.101   1
   3  -8 -21 547.960 261.044   1
  -3   8  20 288.135 248.190   1
   3  -8 -20 170.827 253.109   1
  -3   8  19-393.514 299.095   1
   3  -8 -19 305.507 276.665   1
   3   8 -17 74.3780 199.467   1
   3  -8 -17 33.2541 262.066   1
  -3  -8  17-51.3509 195.167   1
  -3   8  17 349.923 275.759   1
   3  -8 -16 3241.96 395.302   1
  -3  -8  16 3477.99 337.361   1
   3   8 -16 2804.61 324.169   1
  -3   8  16 3995.04 429.159   1
   3   8 -15 85.2589 176.215   1
  -3  -8  15 328.835 189.663   1
  -3   8  15 33.6688 294.452   1
   3  -8 -15 32.1379 297.356   1
  -3  -8  14 2710.37 290.011   1
   3   8 -14 3066.18 291.847   1
   3   8 -13 17.8706 152.712   1
   3  -8 -13 183.464 215.179   1
  -3  -8  13-18.2924 148.201   1
  -3   8  13 320.412 237.977   1
   3  -8 -12 6437.70 552.928   1
  -3  -8  12 6817.43 492.481   1
  -3   8  12 5841.07 554.634   1
   3   8 -12 6575.17 493.288   1
   3  -8 -11 515.908 239.536   1
  -3   8  11 60.0092 228.686   1
  -3  -8  10 8958.80 651.908   1
   3   8 -10 9817.47 647.315   1
  -3   8  10 8365.54 713.880   1
   3  -8 -10 9979.67 730.008   1
  -3   8   9 443.241 243.150   1
   3   8  -9 492.992 137.312   1
   3  -8  -9 528.692 232.895   1
  -3  -8   9 606.707 134.332   1
   3   8  -8 138.518 109.414   1
  -3  -8   8 65.1413 114.645   1
  -3   8   7 1027.54 263.681   1
   3   8  -7 595.682 125.316   1
   3  -8  -7 957.616 237.947   1
  -3  -8   7 511.200 125.736   1
  -3   8   6 141.905 203.003   1
   3  -8  -6 203.270 210.383   1
  -3  -8   6 280.000 112.708   1
   3   8  -6 453.021 113.930   1
   3  -8  -5 3998.18 378.290   1
  -3  -8   5 3854.73 311.911   1
   3   8  -5 4571.63 314.541   1
  -3   8   5 4121.77 384.041   1
   3  -8  -4 6794.86 509.713   1
  -3  -8   4 6499.10 460.203   1
   3   8  -4 6572.85 459.478   1
  -3   8   4 6318.76 512.070   1
   3   8  -3 6615.13 514.698   1
  -3   8   3 7990.76 561.299   1
  -3  -8   3 7888.05 515.102   1
   3   8  -2 4023.06 335.925   1
   3  -8  -2 4382.12 361.620   1
  -3   8   2 5088.03 370.722   1
  -3  -8   2 4161.48 334.958   1
  -3  -8   1 7249.10 540.041   1
  -3   8   1 8576.54 560.198   1
   3   8  -1 7606.14 546.553   1
   3  -8  -1 7293.47 551.355   1
  -3  -8  -1 7044.12 557.503   1
  -3   8  -1 7500.41 541.618   1
   3   8   1 7610.33 561.174   1
   3  -8   1 8602.97 547.975   1
   3   8   2 4406.05 362.791   1
  -3   8  -2 4045.67 317.722   1
   3  -8   2 4172.53 321.557   1
   3   8   3 7400.17 531.790   1
   3  -8   3 6491.16 479.329   1
  -3  -8  -3 6051.45 517.795   1
  -3   8  -3 7353.12 476.157   1
  -3  -8  -4 5966.65 495.872   1
  -3   8  -4 6836.53 434.330   1
   3  -8   4 5928.83 431.539   1
   3   8   4 5898.26 503.682   1
   3  -8   5 3564.06 283.464   1
   3   8   5 3668.19 371.097   1
  -3   8  -5 4209.74 286.109   1
  -3  -8  -5 4372.30 376.037   1
   3   8   6 472.459 239.118   1
  -3   8  -6 451.560 95.5668   1
   3  -8   6 582.892 99.9237   1
  -3  -8  -6 286.327 213.093   1
   3   8   7 695.100 238.910   1
   3  -8   7 710.003 109.851   1
  -3  -8  -7 972.186 241.359   1
  -3   8  -7 644.378 105.584   1
   3  -8   8 144.131 102.559   1
  -3   8  -8 278.538 93.6351   1
   3  -8   9 558.769 122.971   1
   3   8   9 570.376 237.376   1
   3  -8  10 9268.51 623.926   1
   3   8  10 8077.30 697.418   1
  -3  -8 -10 9036.17 699.909   1
  -3   8 -10 9377.32 626.346   1
   3   8  11-58.9211 248.760   1
   3  -8  11 130.488 135.714   1
  -3  -8 -11-84.6356 229.364   1
  -3   8 -11 304.983 125.126   1
  -3  -8 -12 7975.12 618.440   1
   3   8  12 6685.74 607.379   1
   3  -8  13-16.6621 151.739   1
   3   8  13-188.601 270.845   1
  -3   8 -13 78.2057 131.993   1
  -3  -8 -13 210.298 266.321   1
  -3   8 -14 2724.82 277.494   1
   3  -8  14 3177.39 290.001   1
  -3  -8 -15 186.866 267.576   1
  -3   8 -15 38.6694 155.534   1
   3  -8  15 164.282 181.556   1
   3   8  15-301.660 274.080   1
  -3  -8 -16 3656.04 391.066   1
  -3   8 -16 3610.96 344.936   1
   3  -8  16 4024.32 349.469   1
   3   8  16 2635.88 384.645   1
   3   8  17-137.760 286.210   1
   3  -8  17 147.204 205.212   1
  -3   8 -17 93.8755 180.444   1
  -3  -8 -17 258.626 269.513   1
  -3   8 -18 1412.01 245.817   1
   3   8  19 422.406 290.216   1
  -3  -8 -19 493.083 278.052   1
   3   8  20-282.934 260.548   1
  -3  -8 -20 363.734 255.029   1
   3   8  21 283.515 277.573   1
  -3  -8 -21 132.515 257.674   1
   3   8  22 318.429 266.650   1
  -3  -8 -22 1653.97 300.290   1
   3   8  23 353.146 272.880   1
  -3  -8 -23 198.576 247.298   1
   3   8  24 315.478 244.278   1
  -3  -8 -24 362.360 261.344   1
   3   8  25 346.128 239.790   1
  -3  -8 -25 197.154 229.752   1
   3   8  26 373.609 256.353   1
  -3  -8 -26-32.2566 244.410   1
  -3   9  26-34.5477 258.769   1
   3  -9 -26-284.587 251.118   1
  -3   9  24 35.5841 255.918   1
   3  -9 -24 231.580 238.947   1
  -3   9  22 108.175 245.224   1
   3  -9 -22 442.478 250.335   1
  -3   9  21-325.080 246.674   1
   3  -9 -21-171.128 230.504   1
  -3   9  20 901.705 301.369   1
   3  -9 -20 752.823 292.540   1
  -3   9  19-359.780 290.486   1
   3  -9 -19 34.1527 257.730   1
  -3   9  18 321.279 232.753   1
   3  -9 -18 745.741 267.208   1
   3   9 -17 46.6983 176.679   1
  -3   9  17-35.3613 295.991   1
   3   9 -16 469.015 176.762   1
  -3  -9  16 462.613 190.955   1
  -3   9  16 732.023 291.998   1
   3  -9 -16 232.046 250.755   1
   3   9 -15 195.252 171.907   1
  -3  -9  15-20.1507 165.043   1
  -3   9  15 34.2731 265.456   1
   3  -9 -15 456.544 239.458   1
   3   9 -14 600.949 170.944   1
  -3  -9  14 455.328 170.146   1
  -3   9  14 100.785 301.941   1
   3  -9 -14 735.571 302.650   1
  -3  -9  13 1165.57 201.896   1
   3   9 -13 1972.31 214.464   1
   3  -9 -12 2459.34 351.224   1
  -3   9  12 2193.74 355.171   1
  -3  -9  11 307.142 129.167   1
   3   9 -11 75.8493 119.757   1
   3  -9 -11 235.790 253.580   1
  -3   9  11 492.945 272.699   1
   3   9 -10 3786.67 300.158   1
   3  -9 -10 2844.00 380.912   1
  -3  -9  10 4144.22 303.536   1
  -3   9  10 3607.96 405.813   1
   3   9  -9 3333.42 269.807   1
  -3  -9   9 3453.37 271.363   1
   3  -9  -9 3306.73 366.832   1
  -3   9   9 3149.94 371.475   1
  -3  -9   8 2398.89 198.921   1
   3   9  -8 2317.69 200.627   1
   3  -9  -8 1909.28 304.427   1
  -3   9   8 1753.93 303.764   1
  -3  -9   7 2561.83 221.584   1
   3   9  -7 2775.10 220.498   1
   3   9  -6 17861.1 1219.13   1
   3  -9  -6 16951.1 1272.05   1
  -3  -9   6 20350.5 1218.52   1
  -3   9   6 18249.3 1278.57   1
   3   9  -5 447.885 114.034   1
  -3   9   5 467.813 219.971   1
  -3  -9   5 346.318 103.480   1
   3   9  -4 1565.72 174.947   1
  -3  -9   4 1787.22 174.930   1
   3  -9  -4 1489.02 244.531   1
  -3   9   4 1542.47 255.875   1
   3   9  -3 102.612 132.177   1
  -3  -9   3-20.7993 107.624   1
   3  -9  -3 341.624 171.558   1
   3  -9  -2 8948.43 627.010   1
  -3  -9   2 8703.43 595.766   1
  -3   9   2 8602.86 626.266   1
   3   9  -2 8240.71 602.867   1
  -3   9   1 363.047 176.630   1
   3  -9  -1 395.736 173.372   1
  -3  -9   0 7417.79 509.544   1
   3   9   0 6348.83 506.067   1
   3  -9   1 487.773 140.126   1
   3   9   1 172.744 161.684   1
  -3  -9  -1 521.646 167.908   1
  -3   9  -1 369.484 143.893   1
  -3   9  -2 8019.96 570.540   1
   3  -9   2 8351.34 565.141   1
  -3  -9  -2 8015.14 600.308   1
   3   9   3-61.7892 201.302   1
  -3   9  -3-74.6138 107.698   1
  -3  -9  -3 19.1543 176.253   1
   3  -9   3 174.107 100.332   1
   3   9   4 1666.67 274.432   1
  -3   9  -4 1460.91 152.228   1
  -3  -9  -4 1637.22 241.251   1
   3  -9   4 1739.80 152.345   1
   3  -9   5 299.292 86.7676   1
   3   9   5 209.201 204.295   1
  -3   9  -5 400.458 91.7998   1
   3   9   6 16782.5 1235.02   1
  -3  -9  -6 18134.2 1231.22   1
  -3   9  -6 18163.9 1155.25   1
   3  -9   6 17879.5 1157.27   1
   3  -9   7 2969.99 188.239   1
  -3   9  -7 1953.98 184.388   1
   3  -9   8 2421.62 182.525   1
   3   9   8 1990.99 318.883   1
   3  -9   9 3415.80 266.533   1
  -3  -9  -9 3780.10 391.727   1
   3   9   9 3287.47 384.341   1
  -3   9  -9 3899.96 266.129   1
   3  -9  10 3523.79 271.653   1
  -3   9 -10 3674.97 268.909   1
   3   9  10 3450.08 389.085   1
  -3  -9 -10 3333.63 375.628   1
   3  -9  11 142.221 113.152   1
  -3   9 -11 453.261 113.146   1
  -3  -9 -11 493.630 271.547   1
   3  -9  12 1702.55 201.614   1
   3   9  12 1874.64 310.315   1
  -3  -9 -12 2121.62 316.060   1
  -3   9 -12 2252.61 199.741   1
   3   9  14 200.164 243.270   1
   3  -9  14 420.135 155.139   1
  -3  -9 -14 527.346 236.348   1
  -3   9 -14 466.941 140.917   1
   3  -9  15 217.715 156.790   1
   3   9  15-204.959 319.332   1
  -3   9 -15 87.6416 145.217   1
   3   9  16 239.547 225.881   1
   3  -9  16 363.691 175.993   1
  -3   9 -16 718.127 187.656   1
  -3  -9 -16 906.854 252.166   1
   3   9  17 69.5093 290.722   1
  -3  -9 -17 357.730 273.741   1
  -3   9 -17 85.8712 164.628   1
   3   9  18 632.532 259.282   1
  -3  -9 -18 886.390 253.222   1
   3   9  19 671.685 289.655   1
  -3  -9 -19 297.176 259.141   1
   3   9  20 637.664 250.094   1
  -3  -9 -20 596.310 253.808   1
   3   9  21-460.313 280.281   1
  -3  -9 -21 33.1059 249.062   1
   3   9  22 35.2694 247.159   1
  -3  -9 -22 198.117 223.076   1
   3   9  24 347.573 259.641   1
  -3  -9 -24 197.135 235.760   1
  -3  -9 -26 191.202 220.551   1
  -3  10  25 381.060 249.459   1
   3 -10 -25 481.642 239.063   1
  -3  10  24 70.5039 207.755   1
   3 -10 -24-32.7807 206.045   1
  -3  10  23-427.751 241.018   1
   3 -10 -23-33.3721 199.538   1
  -3  10  22-107.708 246.156   1
   3 -10 -22 474.544 256.899   1
  -3  10  21-432.638 273.982   1
   3 -10 -21 546.687 268.298   1
  -3  10  19 757.995 257.612   1
   3 -10 -19 616.847 247.033   1
  -3  10  18 215.424 299.371   1
   3 -10 -18 68.3386 291.949   1
   3  10 -16 131.416 156.770   1
  -3  10  16 599.802 293.562   1
   3 -10 -16 201.355 270.371   1
  -3 -10  15 309.851 157.680   1
  -3  10  15 312.717 268.274   1
   3 -10 -15-99.1965 269.790   1
   3  10 -15 185.212 152.246   1
   3 -10 -14 390.258 248.556   1
  -3  10  14 717.303 272.230   1
   3  10 -13-13.0921 129.751   1
  -3 -10  13 280.495 139.218   1
   3 -10 -13 31.8556 219.178   1
  -3  10  13-200.627 244.384   1
   3  10 -12 1465.17 180.563   1
  -3 -10  12 1594.32 180.380   1
   3 -10 -12 2021.03 308.673   1
  -3  10  12 1533.37 307.637   1
   3  10 -11 529.855 122.642   1
  -3 -10  11 606.566 118.165   1
  -3  10  11 475.591 254.030   1
   3 -10 -11 544.236 239.183   1
   3  10 -10 5503.78 374.276   1
  -3 -10  10 5218.60 372.162   1
   3 -10 -10 4859.62 483.168   1
  -3  10  10 4695.49 498.055   1
  -3 -10   9 531.424 105.470   1
  -3  10   9 710.762 249.019   1
   3  10  -9 705.374 111.773   1
   3 -10  -9 452.011 225.869   1
   3  10  -8 3022.67 234.674   1
  -3  10   8 3413.79 369.177   1
  -3 -10   8 3042.35 233.358   1
  -3 -10   7 6.85730 79.0620   1
   3 -10  -7-337.551 240.747   1
   3  10  -7-7.32036 90.6444   1
  -3  10   7-108.835 228.192   1
  -3 -10   6 909.515 113.923   1
  -3  10   6 621.328 237.568   1
   3 -10  -6 566.767 230.704   1
   3  10  -6 787.695 120.251   1
  -3  10   5 418.113 220.407   1
   3  10  -5 236.352 109.494   1
   3 -10  -5 230.918 200.188   1
  -3 -10   5 240.663 92.8928   1
   3  10  -4 2987.69 258.194   1
   3 -10  -4 3669.34 340.757   1
  -3  10   4 3685.61 360.271   1
  -3 -10   4 2980.75 256.911   1
  -3  10   3 21.0438 190.124   1
   3  10  -3-70.8533 127.626   1
   3 -10  -3-80.3709 194.581   1
  -3 -10   3 166.152 121.263   1
   3  10  -2 40515.3 2597.47   1
  -3 -10   2 39139.0 2591.78   1
  -3  10   2 40117.4 2616.99   1
   3 -10  -2 41573.2 2618.30   1
   3  10  -1 1052.79 188.914   1
   3 -10  -1 959.012 193.580   1
  -3  10   1 1262.69 216.458   1
  -3 -10   0 31.8199 161.732   1
   3  10   0-202.937 166.406   1
   3 -10   0-45.1225 144.306   1
  -3  10   0 93.8483 150.420   1
   3  10   1 1394.81 220.043   1
  -3 -10  -1 796.344 187.429   1
   3  10   2 39252.5 2574.27   1
  -3 -10  -2 38850.6 2567.19   1
   3 -10   2 40218.6 2539.01   1
  -3  10  -2 39123.3 2541.92   1
   3  10   3 214.532 212.508   1
  -3 -10  -3-100.069 181.298   1
   3 -10   3 28.2517 101.970   1
  -3  10  -3 19.2196 105.584   1
  -3  10  -4 3488.17 265.853   1
  -3 -10  -4 3684.73 342.737   1
   3  10   4 3836.76 361.938   1
   3 -10   5 286.023 74.0786   1
  -3  10  -5 210.021 73.5608   1
  -3 -10  -5 204.411 196.304   1
  -3 -10  -6 817.001 236.047   1
   3  10   6 1244.64 261.731   1
  -3 -10  -7-462.998 232.442   1
   3  10   7-293.913 243.910   1
  -3 -10  -8 2995.79 348.208   1
   3  10   8 3013.94 360.273   1
  -3 -10  -9 863.478 246.897   1
   3  10   9 290.491 243.357   1
  -3 -10 -10 4959.21 476.481   1
   3  10  10 5373.24 488.233   1
  -3 -10 -11 684.571 256.940   1
   3 -10  11 222.511 66.9673   1
   3  10  11 808.585 254.713   1
  -3  10 -11 540.542 73.5455   1
  -3 -10 -12 1888.49 329.540   1
  -3  10 -12 1519.53 148.182   1
   3  10  12 1317.69 342.902   1
  -3 -10 -13 247.544 244.058   1
   3 -10  13 87.8156 110.038   1
  -3  10 -13 105.761 103.329   1
  -3 -10 -14 848.632 286.576   1
   3 -10  14 765.925 139.589   1
   3  10  14 613.283 301.749   1
  -3  10 -14 780.996 139.843   1
  -3 -10 -15-161.637 266.065   1
   3  10  15 68.2914 283.717   1
  -3 -10 -16-163.121 245.323   1
   3  10  16-173.542 256.927   1
  -3 -10 -17-32.8197 253.163   1
   3  10  17-140.602 297.546   1
  -3 -10 -18 793.076 263.280   1
   3  10  18-35.3522 246.583   1
  -3 -10 -19 199.039 248.596   1
   3  10  19 212.691 279.610   1
  -3 -10 -21 330.872 257.674   1
   3  10  21 247.500 234.835   1
  -3 -10 -22 132.226 247.399   1
   3  10  22-246.689 275.742   1
  -3 -10 -23 197.212 219.932   1
   3  10  23-489.211 244.874   1
  -3 -10 -24 781.202 264.164   1
   3  10  24 516.412 266.782   1
  -3 -10 -25 64.2322 219.324   1
   3  10  25 405.396 246.248   1
   3 -11 -25 190.121 221.308   1
  -3  11  25 205.127 228.956   1
   3 -11 -24 875.696 276.206   1
  -3  11  24 453.335 274.289   1
   3 -11 -23 132.443 241.959   1
  -3  11  23-176.801 277.638   1
   3 -11 -22 637.960 270.329   1
  -3  11  22-250.862 254.613   1
   3 -11 -21-204.363 235.643   1
  -3  11  21-144.198 247.101   1
   3 -11 -20 1029.11 283.634   1
  -3  11  20 651.048 259.888   1
   3 -11 -19 309.614 269.200   1
  -3  11  19-181.263 279.629   1
   3 -11 -18 961.390 261.690   1
  -3  11  18 758.917 263.264   1
   3 -11 -17 205.268 260.127   1
  -3  11  17 71.9789 288.632   1
   3 -11 -15 503.141 248.528   1
  -3  11  15 599.347 277.028   1
   3  11 -14 337.536 113.234   1
   3 -11 -14 396.781 264.860   1
  -3  11  14 34.7362 294.637   1
   3  11 -13 326.976 98.0699   1
  -3  11  13 750.696 306.494   1
   3 -11 -13 389.962 283.999   1
  -3 -11  13 261.471 93.0200   1
   3 -11 -12 3818.07 371.617   1
  -3  11  12 3404.22 385.822   1
  -3  11  11 1301.84 301.565   1
   3 -11 -10 632.733 271.584   1
  -3  11  10 1390.14 284.080   1
   3 -11  -9 554.697 258.318   1
  -3  11   8 5034.07 495.818   1
   3 -11  -8 5453.65 489.620   1
   3  11  -7 27.4790 59.6440   1
  -3 -11   7 33.9677 53.3586   1
   3 -11  -7 26.9692 239.083   1
  -3  11   7 310.757 250.442   1
  -3 -11   6 1181.09 125.077   1
   3  11  -6 1346.37 129.919   1
   3  11  -5 250.556 109.091   1
  -3 -11   5 358.908 105.281   1
   3 -11  -5 217.079 215.910   1
  -3  11   5 489.290 231.646   1
   3  11  -4 392.076 123.019   1
  -3 -11   4 269.415 117.936   1
   3 -11  -4 632.163 218.784   1
  -3  11   4 265.371 210.288   1
   3  11  -3 12.5237 130.474   1
  -3 -11   3 93.9611 121.627   1
   3 -11  -3-169.280 184.440   1
  -3  11   3-88.8179 190.197   1
   3 -11  -2 2597.72 275.767   1
  -3  11   2 2920.47 300.808   1
   3  11  -1 48.3574 145.849   1
  -3 -11   1 270.890 149.289   1
   3 -11  -1 17.8347 183.737   1
  -3  11   1 148.542 176.630   1
  -3 -11   0 7546.60 533.312   1
   3  11   0 7213.12 536.828   1
   3 -11   0 6941.14 527.154   1
  -3  11   0 6769.04 528.094   1
  -3 -11  -1 180.535 166.135   1
   3  11   1-77.3747 166.206   1
  -3  11  -2 3180.36 248.503   1
   3  11   2 2678.44 309.813   1
   3 -11   2 2348.09 241.205   1
  -3 -11  -2 2427.57 292.568   1
   3 -11   3-19.3017 106.305   1
   3  11   3-44.7523 184.789   1
  -3  11  -3 157.601 115.455   1
  -3 -11  -3 210.759 182.706   1
   3  11   4 261.352 201.796   1
  -3  11  -4 238.873 88.2288   1
  -3 -11  -4 270.059 189.486   1
   3 -11   4 293.233 87.5978   1
   3  11   5-201.520 210.333   1
   3  11   6 2065.46 284.094   1
  -3 -11  -6 866.596 243.435   1
   3  11   7-110.973 251.345   1
  -3 -11  -7 213.049 219.208   1
  -3 -11  -8 5582.53 487.134   1
  -3 -11  -9 491.174 251.608   1
   3  11   9 29.8854 235.996   1
  -3 -11 -10 1127.57 291.760   1
   3  11  10 685.454 292.412   1
  -3 -11 -11 1506.77 286.617   1
   3  11  11 1164.64 288.304   1
  -3 -11 -12 3336.74 376.031   1
   3  11  12 3118.90 396.994   1
  -3 -11 -13 753.664 277.421   1
   3  11  13 102.053 273.145   1
  -3 -11 -14 420.124 277.236   1
   3  11  14 886.856 313.161   1
  -3 -11 -15 554.673 248.190   1
   3  11  15 208.119 240.932   1
  -3 -11 -17 529.554 270.901   1
   3  11  17 247.685 283.772   1
  -3 -11 -18 299.325 219.212   1
   3  11  18 426.158 241.974   1
  -3 -11 -19 133.045 246.682   1
   3  11  19 852.870 299.385   1
  -3 -11 -20 630.960 266.522   1
   3  11  20 638.532 298.369   1
  -3 -11 -21 198.227 200.233   1
   3  11  21 352.564 223.463   1
  -3 -11 -22 558.803 261.894   1
   3  11  22 455.636 275.143   1
  -3 -11 -23 32.7864 225.166   1
   3  11  23 589.236 282.094   1
  -3 -11 -24 226.798 212.448   1
   3  11  24-340.887 222.388   1
  -3 -11 -25 285.577 247.892   1
   3  11  25 800.020 267.507   1
   3 -12 -24 64.0033 222.213   1
  -3  12  24-241.506 243.834   1
   3 -12 -22 66.6991 231.266   1
  -3  12  22 605.006 271.113   1
   3 -12 -21 339.277 253.387   1
  -3  12  21 538.527 290.029   1
   3 -12 -20 410.872 267.550   1
  -3  12  20 506.962 274.616   1
   3 -12 -19 206.695 253.116   1
  -3  12  19 217.775 262.322   1
   3 -12 -18 828.705 275.523   1
  -3  12  18 72.7221 277.848   1
   3 -12 -17 241.005 255.429   1
  -3  12  17 398.334 270.688   1
   3 -12 -16 651.297 246.534   1
  -3  12  16 1369.35 307.261   1
  -3  12  15 178.660 287.611   1
   3 -12 -14 704.750 302.633   1
  -3  12  14 105.747 292.113   1
   3 -12 -13 132.303 272.336   1
  -3  12  13 138.896 286.808   1
   3 -12 -12 194.776 262.257   1
   3 -12 -10 3441.55 386.387   1
  -3  12  10 3509.69 402.494   1
   3 -12  -9 994.320 277.019   1
  -3  12   9 347.479 281.006   1
   3 -12  -8 3899.60 424.463   1
  -3  12   8 3659.73 408.451   1
   3 -12  -7 195.024 239.497   1
  -3  12   7 58.7553 256.936   1
   3 -12  -6 584.183 232.662   1
   3  12  -6 450.456 65.3456   1
  -3  12   6 593.970 253.139   1
   3  12  -5 2065.28 175.412   1
   3 -12  -4 1875.83 294.159   1
  -3  12   4 2156.36 292.395   1
   3  12  -4 2114.14 199.360   1
   3 -12  -3 868.494 213.311   1
  -3 -12   3 549.432 138.447   1
  -3  12   3 536.630 199.562   1
   3  12  -3 899.425 144.540   1
   3 -12  -2 2723.12 297.857   1
  -3  12   2 2749.03 303.713   1
   3  12  -1 3102.87 307.134   1
  -3  12   1 3157.67 319.188   1
   3 -12  -1 3291.15 319.638   1
  -3 -12   1 3698.40 299.065   1
   3  12   0 74.1003 158.708   1
   3 -12   0-290.273 158.339   1
  -3  12   0 88.1619 155.466   1
  -3  12  -1 2813.93 289.264   1
   3  12   1 3217.60 326.934   1
   3  12   2 2739.50 307.292   1
   3 -12   2 2859.14 242.012   1
  -3  12  -2 2380.90 239.870   1
   3  12   3 515.680 230.791   1
  -3  12  -3 461.076 121.955   1
   3 -12   3 607.510 128.855   1
  -3 -12  -3 790.591 216.556   1
   3 -12   4 1723.08 149.747   1
   3  12   4 1270.30 275.268   1
  -3  12  -4 1721.62 152.131   1
   3  12   6 964.535 262.792   1
  -3 -12  -6 1061.15 266.496   1
  -3 -12  -7 166.613 223.345   1
   3  12   7-143.450 232.297   1
  -3 -12  -8 3871.35 384.145   1
   3  12   8 2900.03 375.870   1
  -3 -12  -9 501.681 252.303   1
   3  12   9 186.476 275.680   1
  -3 -12 -10 5177.64 457.614   1
   3  12  10 3618.32 461.501   1
  -3 -12 -12 31.8740 244.926   1
   3  12  12-100.468 286.014   1
  -3 -12 -13 258.809 241.402   1
   3  12  13 68.2219 251.514   1
   3  12  14 381.924 268.859   1
  -3 -12 -15 559.312 277.908   1
   3  12  15-176.014 271.789   1
  -3 -12 -16 895.752 285.623   1
   3  12  16 1169.59 318.186   1
  -3 -12 -17-133.436 256.417   1
   3  12  17-71.1887 266.459   1
  -3 -12 -18 534.294 238.963   1
   3  12  18 427.792 255.928   1
  -3 -12 -19 433.219 259.125   1
   3  12  19-106.745 277.636   1
  -3 -12 -20 232.489 246.648   1
   3  12  20-141.718 263.106   1
  -3 -12 -21 99.2429 193.918   1
   3  12  21 176.171 233.466   1
  -3 -12 -22 394.059 241.987   1
   3  12  22 592.930 259.844   1
  -3 -12 -24-32.0065 201.226   1
   3  12  24 201.808 226.051   1
  -3  13  23 139.246 270.980   1
   3 -13 -23 387.773 246.160   1
  -3  13  22-35.4200 225.161   1
   3 -13 -22-164.966 211.989   1
  -3  13  21 322.489 276.345   1
   3 -13 -21-235.219 231.157   1
  -3  13  20 108.335 283.543   1
   3 -13 -20-34.1499 249.560   1
  -3  13  19 182.005 232.824   1
  -3  13  17-36.4880 228.093   1
   3 -13 -17-34.6884 220.428   1
   3 -13 -16 138.498 267.175   1
  -3  13  15 252.859 282.671   1
   3 -13 -15-68.8917 271.457   1
  -3  13  14 250.615 287.010   1
   3 -13 -14-102.306 262.069   1
  -3  13  13 388.940 283.077   1
   3 -13 -13 808.693 296.130   1
  -3  13  12 1635.85 333.072   1
   3 -13 -12 1758.45 335.935   1
  -3  13  11-34.2097 282.011   1
   3 -13 -11 880.447 274.049   1
  -3  13   9-163.004 285.790   1
   3 -13  -9 217.016 261.607   1
  -3  13   8 823.949 271.958   1
   3 -13  -8 448.828 259.373   1
  -3  13   7-61.3236 239.906   1
   3 -13  -7 115.093 221.103   1
  -3  13   6 1618.21 303.391   1
   3 -13  -6 2176.35 295.152   1
   3 -13  -5 392.181 241.233   1
  -3 -13   5 352.674 80.2892   1
   3  13  -5 162.889 80.7774   1
  -3  13   5 558.932 244.255   1
  -3  13   4 2606.76 331.287   1
   3  13  -4 2546.90 230.542   1
  -3 -13   4 2895.27 226.185   1
   3 -13  -4 2588.55 320.372   1
   3 -13  -3 677.191 217.348   1
  -3 -13   3 523.513 139.245   1
  -3  13   3 269.028 218.730   1
   3  13  -3 373.256 137.448   1
   3 -13  -2 955.487 216.538   1
  -3 -13   2 1050.14 171.124   1
  -3  13   2 1150.77 231.987   1
   3  13  -2 1013.34 174.069   1
  -3 -13   1 202.762 157.594   1
   3 -13  -1 39.5196 170.390   1
   3  13  -1 105.128 153.310   1
  -3  13   1 61.8596 178.830   1
  -3 -13   0 16503.5 1094.08   1
   3 -13   0 16286.2 1090.64   1
   3  13   0 15592.1 1092.64   1
  -3  13   0 15664.1 1090.57   1
  -3  13  -1-111.183 145.795   1
   3  13   1 42.6424 191.617   1
   3 -13   1 125.090 144.632   1
  -3 -13  -1 143.958 173.555   1
  -3  13  -2 422.522 139.023   1
   3 -13   2 627.320 138.759   1
  -3 -13  -2 643.559 207.742   1
   3  13   2 989.459 231.121   1
   3  13   3 465.991 211.701   1
  -3  13  -3 200.976 111.116   1
  -3 -13  -3 404.162 214.053   1
   3 -13   3 381.682 111.347   1
  -3  13  -4 1730.30 152.640   1
   3 -13   4 2152.61 151.959   1
   3  13   5 301.750 226.013   1
  -3 -13  -5 52.6846 214.966   1
   3  13   6 1586.11 291.204   1
  -3 -13  -6 1782.15 265.663   1
   3  13   7 545.016 268.863   1
  -3 -13  -7 480.275 249.747   1
   3  13   8 532.540 262.069   1
  -3 -13  -8 438.501 256.650   1
   3  13   9 419.918 282.939   1
  -3 -13  -9 180.768 250.974   1
   3  13  11 402.189 285.103   1
  -3 -13 -11 191.013 255.832   1
   3  13  12 1571.38 342.479   1
  -3 -13 -12 1646.91 321.255   1
   3  13  13 1115.98 302.317   1
  -3 -13 -13 424.247 260.414   1
   3  13  14 176.233 283.966   1
  -3 -13 -14 330.233 254.289   1
  -3 -13 -15 99.8856 243.388   1
   3  13  16 535.636 258.084   1
  -3 -13 -16 334.877 227.707   1
   3  13  17-107.345 250.779   1
  -3 -13 -17-167.714 225.564   1
   3  13  19-249.231 282.557   1
  -3 -13 -19 33.4139 237.201   1
   3  13  20 70.9020 261.185   1
  -3 -13 -20-166.492 232.225   1
   3  13  21 456.484 245.110   1
  -3 -13 -21-33.0866 205.971   1
   3  13  22-138.352 259.882   1
  -3 -13 -22 261.992 248.890   1
   3  13  23-135.915 256.882   1
  -3 -13 -23-420.107 244.375   1
   3 -14 -23-223.440 237.990   1
  -3  14  23 412.427 263.154   1
   3 -14 -22-522.056 251.658   1
  -3  14  22 526.817 271.867   1
   3 -14 -21 33.2844 203.391   1
   3 -14 -20-135.512 248.687   1
  -3  14  20 433.186 282.541   1
   3 -14 -19 205.585 232.661   1
  -3  14  19 109.466 235.784   1
   3 -14 -18 277.394 262.784   1
  -3  14  18 109.849 276.419   1
   3 -14 -17 313.381 217.862   1
  -3  14  17-36.7515 237.451   1
   3 -14 -16 627.473 277.453   1
  -3  14  16 367.747 279.148   1
   3 -14 -15 487.092 276.121   1
  -3  14  15 255.928 290.058   1
   3 -14 -13-34.2862 250.642   1
  -3  14  13 287.952 294.393   1
   3 -14 -12 67.7141 264.064   1
  -3  14  12 178.143 291.423   1
   3 -14 -11 433.005 256.772   1
  -3  14  11 525.722 277.794   1
   3 -14 -10 653.032 274.100   1
  -3  14  10 377.765 280.896   1
   3 -14  -9-63.5119 240.433   1
  -3  14   9-67.2765 257.557   1
   3 -14  -8 1600.14 303.813   1
  -3  14   8 1639.84 317.208   1
   3 -14  -7 118.876 232.438   1
  -3  14   7 507.913 262.738   1
   3 -14  -6 654.817 250.749   1
  -3  14   6 92.0821 251.334   1
   3 -14  -5-81.9384 202.010   1
  -3  14   5 86.5755 243.510   1
  -3 -14   4 3895.29 292.580   1
   3  14  -4 4042.36 300.970   1
   3 -14  -3 24.4274 199.093   1
  -3 -14   3-62.2192 117.120   1
   3  14  -3-79.1156 129.753   1
  -3  14   3 153.282 208.218   1
   3 -14  -2 113.727 192.123   1
  -3 -14   2 286.296 143.797   1
   3  14  -2 81.3380 149.931   1
  -3  14   2-23.7119 199.660   1
   3 -14  -1 289.606 178.064   1
  -3 -14   1 279.206 160.213   1
  -3  14   1 562.340 198.164   1
   3  14  -1 560.060 169.333   1
   3  14   0 145.813 184.357   1
  -3  14   0 154.333 159.519   1
   3 -14   0 150.024 172.776   1
  -3 -14   0 116.807 150.949   1
   3  14   1 501.119 194.573   1
  -3  14  -1 479.764 169.086   1
   3 -14   1 664.567 163.378   1
  -3 -14  -1 447.220 197.349   1
   3  14   2 368.158 210.341   1
  -3 -14  -2 390.130 198.505   1
  -3  14  -2 54.0734 132.373   1
   3 -14   2 392.278 126.367   1
  -3 -14  -3 195.608 210.286   1
  -3  14  -3 97.6835 108.717   1
   3 -14   3 198.688 107.519   1
   3  14   3 156.934 226.232   1
  -3 -14  -4 4363.62 395.988   1
   3  14   4 3648.07 399.141   1
   3  14   5-28.9993 234.932   1
  -3 -14  -5 270.973 232.243   1
   3  14   6-151.097 247.196   1
  -3 -14  -6 365.437 234.392   1
   3  14   7-188.645 259.724   1
  -3 -14  -7 436.952 230.494   1
   3  14   8 1726.10 302.271   1
  -3 -14  -8 1920.73 307.914   1
   3  14  10-101.112 267.424   1
  -3 -14 -10 159.035 238.966   1
   3  14  11 274.886 282.199   1
  -3 -14 -11 162.020 267.022   1
   3  14  12 279.946 267.935   1
  -3 -14 -12 458.768 268.103   1
   3  14  13 530.587 289.504   1
  -3 -14 -13 795.974 280.486   1
   3  14  14 35.6879 273.130   1
  -3 -14 -14 635.652 255.214   1
   3  14  15-251.055 273.564   1
  -3 -14 -15 168.315 246.005   1
   3  14  16 179.819 278.384   1
  -3 -14 -16-236.145 268.594   1
   3  14  18-214.912 273.325   1
  -3 -14 -18 437.325 248.946   1
   3  14  19 107.023 267.770   1
  -3 -14 -19 503.184 240.985   1
  -3 -14 -20 133.387 202.748   1
   3  14  21 34.8641 236.510   1
  -3 -14 -21-33.0358 232.410   1
   3  14  22-34.2776 245.350   1
   3  14  23 502.533 261.043   1
  -3 -14 -23 447.160 249.922   1
   3 -15 -22-96.7948 227.222   1
  -3  15  22-242.989 282.176   1
   3 -15 -21 263.655 203.833   1
  -3  15  21-70.8772 247.221   1
   3 -15 -20 335.904 257.328   1
  -3  15  20 432.071 278.723   1
   3 -15 -18 103.599 253.660   1
  -3  15  18 293.975 302.652   1
   3 -15 -17-208.725 228.221   1
  -3  15  17-36.9994 246.358   1
   3 -15 -16 384.223 246.352   1
  -3  15  16 148.509 278.396   1
   3 -15 -15 34.9451 247.063   1
  -3  15  15 259.921 290.640   1
   3 -15 -14 1219.78 296.346   1
  -3  15  14 592.133 314.936   1
   3 -15 -12 960.692 270.561   1
  -3  15  12 291.211 272.279   1
   3 -15 -11 270.874 246.790   1
  -3  15  11 574.518 267.900   1
   3 -15 -10 265.686 235.801   1
  -3  15  10-70.8223 283.950   1
   3 -15  -9 292.248 237.775   1
  -3  15   9 173.304 269.682   1
   3 -15  -8 791.502 280.061   1
  -3  15   8 1251.00 304.727   1
   3 -15  -7-367.032 247.348   1
  -3  15   7-130.851 250.956   1
   3 -15  -6 2014.23 294.404   1
  -3  15   6 1251.59 301.296   1
   3 -15  -5 56.9204 223.461   1
  -3  15   5-59.7407 220.924   1
   3 -15  -4-81.2887 219.533   1
  -3 -15   4 174.641 92.4585   1
   3  15  -4 173.801 99.0807   1
  -3  15   4-141.870 242.453   1
   3 -15  -3-255.944 215.361   1
  -3 -15   3 294.083 124.912   1
   3  15  -3 78.4933 127.363   1
  -3  15   3-159.531 222.346   1
   3 -15  -2 166.367 195.010   1
  -3 -15   2 108.799 137.593   1
   3  15  -2 380.044 159.723   1
  -3  15   2 421.114 191.730   1
   3 -15  -1 195.761 181.970   1
  -3 -15   1 218.133 156.960   1
  -3  15   1 90.4887 188.025   1
   3  15  -1 482.825 182.437   1
   3  15   0 626.787 203.786   1
  -3  15   0 421.509 182.935   1
   3 -15   0 836.946 193.670   1
  -3 -15   0 941.423 196.295   1
   3  15   1-118.008 184.666   1
  -3  15  -1 240.015 156.125   1
   3 -15   1 83.3881 149.070   1
  -3 -15  -1-202.472 180.339   1
   3  15   2-50.8249 216.631   1
  -3 -15  -2 290.738 217.965   1
  -3  15  -2 68.1566 128.073   1
   3 -15   2 302.258 134.823   1
  -3  15  -3 168.581 98.3948   1
   3 -15   3 42.4722 96.0308   1
   3  15   4-28.4978 203.973   1
  -3 -15  -4 54.3033 230.499   1
   3  15   5 59.6122 235.686   1
  -3 -15  -5 28.3889 214.926   1
   3  15   6 1796.36 298.917   1
  -3 -15  -6 1769.29 295.755   1
   3  15   7 256.838 245.928   1
  -3 -15  -7 30.3393 220.056   1
   3  15   8 561.253 263.021   1
  -3 -15  -8 218.375 234.668   1
   3  15   9 67.8223 252.795   1
  -3 -15  -9-31.8092 248.876   1
   3  15  10 587.305 280.688   1
  -3 -15 -10 454.272 255.954   1
   3  15  11 1193.60 291.288   1
  -3 -15 -11 296.605 245.734   1
   3  15  12 675.476 278.436   1
  -3 -15 -12 667.388 253.310   1
   3  15  14 974.215 281.631   1
  -3 -15 -14 1423.29 283.063   1
   3  15  15 832.407 284.732   1
  -3 -15 -15 407.840 251.281   1
   3  15  16 361.869 248.329   1
  -3 -15 -16 169.909 216.547   1
   3  15  17 360.613 260.449   1
  -3 -15 -17-33.8942 216.721   1
   3  15  18 431.290 247.641   1
  -3 -15 -18 439.542 244.580   1
  -3 -15 -19 369.935 245.872   1
   3  15  20-140.633 244.314   1
  -3 -15 -20 500.106 262.929   1
   3  15  21 207.492 256.582   1
  -3 -15 -21 428.375 247.440   1
   3  15  22 236.831 273.423   1
  -3 -15 -22 581.061 243.983   1
  -3  16  21 176.335 247.125   1
   3 -16 -21 64.8409 216.921   1
  -3  16  19 36.3813 233.923   1
   3 -16 -19 304.836 222.346   1
  -3  16  17 631.883 291.620   1
   3 -16 -17 104.224 245.367   1
  -3  16  16 598.732 270.681   1
   3 -16 -16 34.9931 221.865   1
  -3  16  15-75.0532 261.692   1
   3 -16 -15 140.434 224.299   1
  -3  16  14 375.261 275.390   1
   3 -16 -14 421.491 249.473   1
  -3  16  13 37.3862 260.764   1
   3 -16 -13 140.084 248.596   1
  -3  16  11 404.573 277.715   1
   3 -16 -11 68.7749 234.783   1
  -3  16  10 290.057 258.741   1
   3 -16 -10 135.699 231.594   1
  -3  16   9 393.820 274.387   1
   3 -16  -9 33.1153 244.286   1
  -3  16   7-234.391 243.769   1
   3 -16  -7 31.6881 240.869   1
  -3  16   6-96.7880 232.875   1
   3 -16  -6 153.694 222.798   1
  -3  16   5 309.763 230.260   1
   3 -16  -5 414.042 221.666   1
  -3  16   4 1293.55 271.346   1
   3  16  -4 687.469 83.7084   1
   3 -16  -4 1299.18 259.693   1
   3  16  -3 452.704 133.334   1
   3 -16  -2 1011.52 226.085   1
  -3 -16   2 1081.78 178.794   1
   3  16  -2 1447.98 193.797   1
  -3  16   2 1340.62 248.234   1
   3 -16  -1 367.040 196.672   1
  -3 -16   1 771.152 174.109   1
   3  16  -1 638.179 191.931   1
  -3  16   1 566.762 215.013   1
   3  16   0 112.703 180.901   1
   3 -16   0 202.159 175.426   1
  -3  16   0 20.7459 169.316   1
  -3 -16   0 233.792 180.106   1
   3  16   1 643.587 219.436   1
   3 -16   1 597.990 165.193   1
  -3  16  -1 211.665 167.187   1
  -3 -16  -1 396.952 196.057   1
   3  16   2 1093.15 241.146   1
  -3 -16  -2 1356.86 236.027   1
   3 -16   2 1078.28 152.530   1
  -3  16  -2 886.517 155.782   1
  -3 -16  -3 320.085 215.316   1
  -3  16  -3 270.743 83.3252   1
   3  16   3 396.397 241.786   1
   3  16   4 1072.07 271.949   1
  -3 -16  -4 1626.74 268.770   1
   3  16   5 62.1252 244.183   1
  -3 -16  -5 292.540 213.236   1
   3  16   6 193.148 249.209   1
  -3 -16  -6-30.2970 221.440   1
   3  16   7 464.427 240.062   1
  -3 -16  -7 93.6220 228.700   1
   3  16   8 306.264 261.533   1
  -3 -16  -8 416.132 254.142   1
   3  16   9 555.833 265.765   1
  -3 -16  -9 130.654 235.675   1
   3  16  10 141.230 240.666   1
  -3 -16 -10-33.2391 232.835   1
   3  16  11 465.106 268.376   1
  -3 -16 -11 942.662 272.655   1
   3  16  13 472.654 261.737   1
  -3 -16 -13 34.1859 221.179   1
   3  16  14 328.314 268.598   1
  -3 -16 -14 377.254 233.738   1
   3  16  15 510.619 286.256   1
  -3 -16 -15 240.277 233.949   1
   3  16  16 474.227 300.896   1
  -3 -16 -16 515.432 251.033   1
   3  16  17 544.701 302.346   1
  -3 -16 -17 445.901 257.561   1
   3  16  19 567.998 287.427   1
  -3 -16 -19 203.224 246.598   1
   3  16  21-34.0555 264.578   1
  -3 -16 -21 130.550 223.514   1
  -3  17  20-249.535 280.968   1
   3 -17 -20 426.300 236.796   1
  -3  17  19 399.885 246.097   1
   3 -17 -19 535.220 228.887   1
  -3  17  18 295.556 276.687   1
   3 -17 -18 68.0299 228.814   1
  -3  17  17-260.480 268.593   1
   3 -17 -17 275.848 243.646   1
  -3  17  16 37.5686 282.779   1
   3 -17 -16-525.584 259.741   1
  -3  17  15 415.788 273.442   1
   3 -17 -15 176.407 258.469   1
  -3  17  14 227.472 258.983   1
   3 -17 -14 318.631 248.583   1
  -3  17  13 530.459 288.281   1
   3 -17 -13 668.557 282.730   1
  -3  17  12 151.834 275.119   1
   3 -17 -12-105.179 238.958   1
  -3  17  11-75.3399 260.462   1
   3 -17 -11 313.442 238.630   1
  -3  17  10 147.821 265.679   1
   3 -17 -10 34.5386 224.199   1
  -3  17   9-218.396 267.479   1
   3 -17  -9 648.805 251.991   1
  -3  17   8 457.482 254.268   1
   3 -17  -8-33.5845 227.049   1
  -3  17   6 566.583 250.461   1
   3 -17  -6 827.407 247.636   1
  -3  17   5 159.890 215.988   1
   3 -17  -5 30.7221 202.515   1
  -3  17   4 91.6561 236.127   1
   3 -17  -4 381.997 226.315   1
  -3  17   3 115.546 227.666   1
   3 -17  -3 55.4368 207.502   1
  -3  17   2 295.220 212.313   1
   3 -17  -2 516.087 211.217   1
   3  17  -1 82.3305 167.804   1
  -3  17   1 48.6929 185.052   1
   3  17   0 140.995 180.733   1
  -3  17   0 106.264 167.636   1
   3  17   1 77.3288 202.719   1
  -3 -17  -1 268.142 180.665   1
   3  17   3-88.4385 219.864   1
  -3 -17  -3 306.249 217.934   1
   3  17   4-123.795 202.015   1
  -3 -17  -4-116.810 201.031   1
   3  17   5 225.491 229.661   1
  -3 -17  -5-30.3904 223.059   1
   3  17   6 765.494 268.363   1
  -3 -17  -6 1161.85 275.819   1
   3  17   8 69.9397 239.808   1
  -3 -17  -8 329.745 227.207   1
   3  17   9 35.5970 233.562   1
  -3 -17  -9 268.343 251.199   1
   3  17  10 288.673 253.129   1
  -3 -17 -10 577.916 251.948   1
   3  17  12 697.284 275.844   1
  -3 -17 -12 656.610 263.125   1
   3  17  13 147.297 250.015   1
  -3 -17 -13 173.448 237.754   1
   3  17  14 110.841 277.819   1
  -3 -17 -14 243.942 229.923   1
   3  17  15 184.071 269.898   1
  -3 -17 -15 488.652 257.016   1
   3  17  16 476.520 283.245   1
  -3 -17 -16 103.953 248.641   1
   3  17  18 107.544 224.251   1
  -3 -17 -18 171.153 229.069   1
   3  17  19 35.2163 234.411   1
  -3 -17 -19 134.569 220.622   1
   3  17  20 447.403 233.859   1
  -3 -17 -20-33.0018 220.028   1
  -3  18  19 286.146 263.507   1
   3 -18 -19-166.375 218.165   1
  -3  18  18 328.218 258.894   1
   3 -18 -18-441.300 224.892   1
  -3  18  17 37.0499 263.130   1
   3 -18 -17 276.063 238.694   1
  -3  18  16-37.5291 280.020   1
   3 -18 -16 384.677 252.697   1
  -3  18  15 492.484 289.184   1
   3 -18 -15 388.487 249.982   1
  -3  18  14-457.373 278.523   1
   3 -18 -14 391.103 247.928   1
  -3  18  13-76.4386 264.128   1
   3 -18 -13 142.718 230.353   1
  -3  18  12 114.586 269.899   1
   3 -18 -12-178.309 227.835   1
  -3  18  11 377.340 271.530   1
   3 -18 -11 71.3504 234.242   1
  -3  18  10 935.854 295.116   1
   3 -18 -10 672.693 266.644   1
  -3  18   9 73.5484 247.145   1
   3 -18  -9 70.1720 240.293   1
  -3  18   8-253.644 248.135   1
   3 -18  -8 138.222 223.106   1
  -3  18   7-177.126 253.569   1
   3 -18  -7 270.625 232.723   1
  -3  18   6 68.6247 230.602   1
  -3  18   5 497.067 232.181   1
  -3  18   4 126.976 228.308   1
   3  18   3 431.983 211.097   1
   3  18   4-96.8447 214.907   1
   3  18   5-334.022 228.639   1
   3  18   7 176.417 257.935   1
  -3 -18  -7 66.6930 208.568   1
   3  18   8 71.8982 256.378   1
  -3 -18  -8 203.837 218.374   1
   3  18   9-36.4845 245.167   1
  -3 -18  -9-34.4462 230.356   1
   3  18  10 443.871 277.082   1
  -3 -18 -10 419.757 244.350   1
   3  18  11-297.918 284.101   1
  -3 -18 -11 70.3978 230.839   1
   3  18  12 186.748 259.588   1
  -3 -18 -12 212.921 244.447   1
   3  18  13-149.719 255.118   1
  -3 -18 -13 70.9150 234.803   1
   3  18  14-37.3046 262.867   1
  -3 -18 -14 461.694 236.808   1
   3  18  15 185.250 261.951   1
  -3 -18 -15 106.430 244.217   1
   3  18  16 440.589 246.231   1
  -3 -18 -16 140.422 236.629   1
   3  18  17-361.927 249.164   1
  -3 -18 -17 34.6203 214.210   1
   3  18  18 461.368 274.323   1
  -3 -18 -18 477.090 234.162   1
   3  18  19 557.578 280.907   1
  -3 -18 -19 399.336 229.787   1
   3  19  11-151.779 255.149   1
   3  19  12-265.711 261.663   1
   3  19  13-113.480 251.823   1
   3  19  14 412.641 278.675   1
   3  19  15 297.094 259.641   1
   3  19  16 73.0510 248.990   1
   4   0 -26 456.278 272.221   1
  -4   0  25-149.098 251.671   1
   4   0 -25 175.548 244.830   1
  -4   0  24 37.1398 241.082   1
   4   0 -24 139.896 253.552   1
  -4   0  23-73.6606 269.188   1
   4   0 -23 242.986 257.804   1
  -4   0  21 143.037 267.619   1
   4   0 -21-168.826 231.216   1
   4   0 -20 6161.94 523.886   1
  -4   0  20 4942.91 508.964   1
  -4   0  19-34.4475 266.654   1
   4   0 -19-64.5841 231.152   1
  -4   0  17 389.956 264.009   1
   4   0 -17-244.112 255.930   1
   4   0 -16 4876.81 489.849   1
  -4   0  16 5839.34 524.957   1
   4   0 -15-197.939 248.558   1
  -4   0  15-392.512 285.434   1
   4   0 -14 1769.15 294.114   1
   4   0 -13-51.9540 221.866   1
  -4   0  13-27.6029 224.245   1
   4   0 -11-117.184 227.329   1
  -4   0  11-296.632 226.060   1
   4   0 -10 2940.27 315.418   1
  -4   0  10 2583.34 313.830   1
   4   0  -9 103.766 198.234   1
  -4   0   9 65.3302 220.496   1
  -4   0   8 59925.2 3883.98   1
   4   0  -8 60370.2 3880.66   1
  -4   0   7-18.9076 189.403   1
   4   0  -7 162.875 187.458   1
  -4   0   6 5387.21 404.037   1
   4   0  -6 3754.00 399.164   1
  -4   0   5-259.425 191.445   1
   4   0  -5-94.3996 198.105   1
   4   0  -4 63093.8 3992.51   1
  -4   0   4 61346.7 3993.14   1
  -4   0   2-170.804 209.458   1
   4   0  -2-153.471 196.631   1
  -4   0   1 150.972 203.749   1
   4   0  -1 233.799 211.927   1
  -4   0   0 161.731 192.114   1
   4   0   0-24.3733 195.582   1
  -4   0  -1-24.6284 157.185   1
   4   0   1 182.278 172.529   1
  -4   0  -2-37.5674 168.694   1
   4   0   2 63.4522 172.787   1
  -4   0  -4 62980.6 4024.16   1
   4   0   4 62533.1 4025.73   1
  -4   0  -5-14.6654 180.023   1
   4   0   5-77.6167 187.230   1
   4   0   6 5402.42 424.235   1
  -4   0  -6 4833.45 405.718   1
  -4   0  -7-66.4401 176.819   1
   4   0   7 18.2954 183.622   1
   4   0   8 62497.2 4141.08   1
  -4   0  -8 66018.9 4138.01   1
  -4   0  -9 58.9953 188.342   1
   4   0   9 168.037 202.578   1
  -4   0 -10 2631.17 297.066   1
   4   0  10 2624.02 320.529   1
  -4   0 -11 294.077 206.799   1
   4   0  11 24.2808 218.445   1
  -4   0 -12 16105.7 1119.25   1
   4   0  12 16181.9 1132.69   1
  -4   0 -13 271.739 229.684   1
   4   0  14 1716.38 276.850   1
  -4   0 -14 1433.28 257.636   1
   4   0  15 115.608 235.669   1
  -4   0 -16 5030.43 445.160   1
   4   0  16 4273.95 459.962   1
   4   0  17-156.167 234.901   1
  -4   0 -17 536.094 253.835   1
   4   0  19-67.6247 267.348   1
  -4   0 -19 31.0905 239.778   1
  -4   0 -20 5220.80 477.786   1
   4   0  20 4370.52 479.297   1
   4   0  21 140.085 243.117   1
  -4   0 -21-97.9265 241.428   1
   4   0  23 649.857 266.390   1
  -4   0 -23-101.089 233.351   1
   4   0  24 583.464 268.343   1
  -4   0 -24 102.245 247.866   1
  -4   0 -26-245.425 240.579   1
   4  -1 -27 103.449 240.543   1
   4  -1 -26 173.657 225.618   1
  -4   1  26 147.536 238.338   1
   4   1 -25 35.4002 254.952   1
   4  -1 -25 243.788 242.297   1
  -4  -1  25 187.156 243.435   1
  -4   1  25 517.813 251.421   1
   4   1 -24 1160.71 295.950   1
   4  -1 -24 521.335 253.072   1
  -4  -1  24 223.581 256.160   1
  -4   1  24 258.537 263.096   1
   4   1 -23 34.8311 239.663   1
   4  -1 -23 587.840 281.870   1
  -4   1  23 403.121 276.423   1
   4   1 -22 1029.80 280.008   1
   4  -1 -22 788.236 292.935   1
  -4  -1  22 910.317 282.309   1
  -4   1  22 1125.38 297.311   1
   4   1 -21 842.906 273.742   1
   4  -1 -21 506.124 251.363   1
  -4  -1  21 321.622 257.540   1
  -4   1  21 252.216 236.938   1
   4   1 -20 98.8945 234.944   1
   4  -1 -20 132.293 252.260   1
  -4  -1  20-174.799 261.628   1
  -4   1  20-35.7061 266.175   1
   4   1 -19 578.413 254.966   1
   4  -1 -19-324.027 250.815   1
  -4  -1  19-136.254 262.712   1
  -4   1  19-209.839 236.137   1
   4  -1 -18 946.945 292.854   1
   4   1 -18 842.830 276.300   1
  -4  -1  18 1123.91 299.070   1
  -4   1  18 887.136 306.678   1
   4   1 -17 875.851 267.292   1
  -4  -1  17 1307.83 296.587   1
  -4   1  17 1203.90 323.936   1
   4  -1 -16 267.837 221.013   1
   4   1 -16 436.539 244.918   1
  -4  -1  16 522.390 253.626   1
  -4   1  16 615.284 268.819   1
   4  -1 -15 660.410 250.767   1
   4   1 -15 1117.46 257.046   1
  -4  -1  15 294.789 254.288   1
  -4   1  15 781.087 261.859   1
   4  -1 -14 358.996 227.113   1
  -4  -1  14 677.117 242.862   1
  -4   1  14 420.262 254.351   1
   4  -1 -13 317.254 223.858   1
  -4   1  13 258.500 276.828   1
   4   1 -12 2677.70 311.477   1
   4  -1 -12 3107.50 340.077   1
  -4   1  12 2933.00 346.126   1
   4  -1 -11 2311.29 304.569   1
   4   1 -11 1548.53 278.289   1
  -4  -1  11 2348.52 291.667   1
  -4   1  11 1788.67 298.145   1
  -4  -1  10 21013.0 1501.72   1
  -4   1  10 23045.9 1504.42   1
   4   1 -10 21285.4 1492.93   1
   4  -1 -10 23886.7 1509.98   1
   4   1  -9 3397.35 316.095   1
   4  -1  -9 3070.13 314.384   1
  -4  -1   9 2306.19 307.472   1
  -4   1   9 3098.27 329.388   1
   4  -1  -8 342.390 215.091   1
   4   1  -8 674.019 198.705   1
  -4   1   8 253.922 202.650   1
  -4  -1   8 547.388 213.218   1
  -4  -1   7 66853.3 4255.67   1
  -4   1   7 63528.3 4260.95   1
   4   1  -7 67134.9 4251.97   1
   4  -1  -7 67012.4 4257.45   1
  -4  -1   6 11031.5 779.612   1
  -4   1   6 11230.6 792.371   1
   4  -1  -6 10984.2 782.898   1
   4   1  -6 11271.8 779.588   1
   4   1  -5 959.250 202.710   1
   4  -1  -5 776.017 223.823   1
  -4  -1   5 772.917 203.883   1
  -4   1   5 744.118 206.812   1
   4  -1  -4 34341.9 2131.88   1
  -4   1   4 31124.7 2126.86   1
   4   1  -2 51880.4 3192.84   1
  -4  -1   2 47435.2 3194.08   1
   4   1  -1 13157.1 899.635   1
   4  -1  -1 14847.8 897.989   1
  -4  -1   1 11505.9 894.066   1
  -4   1   1 13521.4 899.448   1
   4  -1   0 109.412 161.638   1
  -4   1   0 61.7103 175.020   1
  -4  -1   0 74.8400 209.566   1
   4   1   0-36.6356 189.081   1
  -4   1  -1 10701.1 841.424   1
  -4  -1  -1 13446.3 845.092   1
   4   1   1 13430.0 844.008   1
   4  -1   1 11637.2 838.305   1
  -4   1  -2 40401.9 2749.36   1
   4  -1   2 44897.1 2749.56   1
  -4  -1  -4 29711.3 2031.94   1
   4   1   4 32902.0 2040.16   1
   4  -1   5 606.414 185.331   1
   4   1   5 536.034 226.991   1
  -4  -1  -5 960.395 215.354   1
  -4   1  -5 455.088 189.972   1
   4   1   6 10348.3 702.799   1
   4  -1   6 8974.71 691.353   1
  -4  -1  -6 10093.1 697.465   1
  -4   1  -6 9685.61 688.628   1
   4  -1   7 59985.2 3934.35   1
   4   1   7 61220.2 3940.94   1
  -4  -1  -7 60938.3 3933.75   1
  -4   1  -7 62105.2 3926.37   1
  -4  -1  -8 304.205 177.905   1
  -4   1  -8 518.940 182.874   1
   4  -1   8 393.405 195.864   1
   4   1   8 265.831 226.329   1
  -4  -1  -9 2366.72 301.552   1
  -4   1  -9 2553.51 275.481   1
   4   1   9 2985.51 325.141   1
   4  -1   9 2698.56 298.838   1
   4   1  10 23544.9 1509.68   1
   4  -1  10 23216.3 1497.52   1
  -4   1 -10 22042.7 1486.37   1
  -4  -1 -10 20484.1 1492.49   1
   4   1  11 1535.38 297.929   1
   4  -1  11 1335.05 266.795   1
  -4   1 -11 1680.72 254.369   1
  -4  -1 -11 2027.75 269.657   1
   4  -1  12 2818.25 359.058   1
  -4   1 -12 3561.13 346.695   1
   4   1  13-109.328 241.080   1
  -4  -1 -13 355.644 232.072   1
   4   1  14 340.055 246.334   1
   4  -1  14 567.090 232.239   1
  -4  -1 -14 640.489 249.570   1
  -4   1 -14 508.504 216.356   1
  -4   1 -15 894.020 248.380   1
  -4  -1 -15 536.748 224.264   1
   4  -1  15 594.070 248.086   1
  -4   1 -16 537.044 255.227   1
  -4  -1 -16 731.146 256.771   1
   4  -1  16 384.054 240.367   1
   4   1  16 673.773 281.240   1
  -4   1 -17 850.529 253.253   1
  -4  -1 -17 785.464 280.389   1
   4   1  17 411.822 283.847   1
   4  -1  17 830.493 262.868   1
  -4   1 -18 569.418 270.031   1
  -4  -1 -18 1473.19 273.963   1
   4  -1  18 1164.99 295.895   1
   4   1  18 728.329 283.736   1
  -4  -1 -19-156.808 230.229   1
  -4   1 -19-343.805 227.590   1
   4  -1  19-66.0401 233.437   1
   4   1  19 170.519 250.338   1
  -4   1 -20-31.9034 230.476   1
  -4  -1 -20 518.694 237.094   1
   4  -1  20 34.0378 238.602   1
   4   1  20 68.6859 236.445   1
  -4   1 -21 32.5308 226.012   1
  -4  -1 -21 523.632 254.388   1
   4  -1  21 558.373 249.813   1
   4   1  21 422.021 258.050   1
  -4   1 -22 797.263 255.523   1
  -4  -1 -22 631.090 247.881   1
   4  -1  22 498.202 255.771   1
   4   1  22 142.536 239.425   1
  -4   1 -23 675.324 266.058   1
  -4  -1 -23 67.1783 222.439   1
   4  -1  23 398.020 263.201   1
   4   1  23 359.965 257.518   1
  -4   1 -24 102.776 245.318   1
  -4  -1 -24 203.140 230.877   1
   4  -1  24 73.3231 253.462   1
   4   1  24 72.5253 235.441   1
  -4   1 -25 558.408 261.553   1
  -4  -1 -25 204.943 219.802   1
   4   1  25-73.0089 234.848   1
  -4  -1 -26-172.428 240.476   1
   4   1  26 146.180 228.442   1
  -4   2  27 615.008 251.032   1
   4  -2 -27 136.201 228.825   1
  -4   2  26 584.432 251.621   1
   4  -2 -26 309.368 230.387   1
  -4   2  25 183.486 228.335   1
   4  -2 -25 138.055 236.549   1
  -4  -2  24 598.470 263.067   1
   4   2 -24 177.352 256.061   1
  -4  -2  23 885.663 275.863   1
  -4   2  23-110.230 276.813   1
   4   2 -23 735.259 270.915   1
   4  -2 -23 481.384 260.275   1
  -4  -2  22-36.3438 230.370   1
  -4   2  22 547.274 280.908   1
   4   2 -22 206.081 243.335   1
   4  -2 -22 478.249 276.237   1
  -4  -2  21-320.228 261.094   1
   4   2 -21 437.480 258.615   1
  -4  -2  20 695.095 259.861   1
  -4   2  20 722.966 286.223   1
   4  -2 -20 596.371 272.880   1
   4   2 -20 1149.29 276.523   1
  -4   2  19 780.817 272.114   1
   4  -2 -19 585.814 267.011   1
  -4   2  18-416.638 302.162   1
  -4  -2  18-457.615 263.350   1
   4  -2 -18-96.1767 260.031   1
   4   2 -18-30.9037 243.990   1
  -4  -2  17 535.976 266.919   1
   4   2 -17 178.890 241.581   1
  -4   2  16 490.032 264.692   1
  -4  -2  16 514.383 258.980   1
   4  -2 -16 607.556 256.884   1
   4   2 -16 831.005 266.463   1
  -4  -2  15 4225.31 414.017   1
  -4   2  15 4298.29 427.433   1
   4  -2 -15 3999.25 419.404   1
   4   2 -15 3950.36 409.582   1
  -4   2  14 1187.60 282.940   1
  -4  -2  14 1240.54 270.512   1
   4  -2 -14 1020.57 272.362   1
   4   2 -14 1908.84 277.395   1
   4  -2 -13 15433.4 1106.97   1
  -4   2  13 16100.6 1124.09   1
  -4  -2  12 9299.59 702.724   1
   4  -2 -12 10046.2 726.443   1
  -4   2  12 8764.08 735.664   1
   4   2 -11 6647.47 497.481   1
  -4  -2  11 5459.85 502.500   1
   4   2 -10 1264.94 225.346   1
   4  -2 -10 1076.80 241.238   1
  -4   2  10 753.791 237.062   1
  -4  -2  10 1193.00 239.519   1
   4  -2  -9 2306.03 264.372   1
   4   2  -9 1779.17 258.766   1
  -4   2   9 1575.04 281.993   1
  -4  -2   9 1658.54 259.188   1
  -4  -2   8 11548.8 822.020   1
   4   2  -8 11229.4 819.971   1
   4  -2  -8 12846.2 842.732   1
  -4   2   8 11501.1 840.389   1
  -4  -2   7 22281.6 1439.62   1
   4   2  -7 22342.3 1441.59   1
   4  -2  -7 21755.3 1451.84   1
  -4   2   7 19968.8 1449.96   1
  -4  -2   6 27291.2 1825.75   1
  -4   2   6 27734.1 1836.09   1
   4   2  -6 29015.6 1821.98   1
   4  -2  -6 26953.8 1832.47   1
   4   2  -5 18341.3 1225.99   1
   4  -2  -5 18514.7 1241.46   1
  -4   2   5 18470.1 1242.19   1
  -4  -2   5 18474.9 1227.64   1
   4  -2  -4 19598.8 1353.64   1
  -4   2   4 21220.4 1358.97   1
   4  -2  -3 48227.2 3117.41   1
  -4   2   3 48528.9 3120.34   1
   4   2  -2 31297.7 2167.61   1
  -4  -2   2 35901.1 2172.56   1
  -4  -2   1 1164.28 213.967   1
   4  -2  -1 1201.82 204.243   1
  -4   2   1 711.300 207.802   1
   4  -2   0 99857.4 6534.54   1
   4   2   0 102499. 6535.08   1
  -4   2   0 104533. 6536.37   1
  -4  -2   0 103442. 6535.91   1
   4  -2   1 769.237 212.458   1
  -4   2  -1 1005.80 192.893   1
   4  -2   2 34497.3 2143.47   1
  -4   2  -2 31754.9 2140.55   1
  -4  -2  -3 43762.9 3006.21   1
  -4   2  -3 47083.9 2998.63   1
   4  -2   3 50339.9 2999.58   1
   4   2   3 44573.7 3010.54   1
  -4  -2  -4 18573.9 1215.23   1
   4   2   4 17675.4 1219.02   1
   4   2   5 15178.2 985.906   1
  -4  -2  -5 13184.5 972.851   1
   4   2   6 27299.8 1808.68   1
   4  -2   6 27614.8 1792.82   1
  -4   2  -6 27241.6 1787.40   1
  -4  -2  -6 27311.2 1800.90   1
   4   2   7 22250.4 1414.70   1
   4  -2   7 20780.2 1396.52   1
  -4   2  -7 20285.3 1390.66   1
  -4  -2  -7 21094.1 1409.13   1
   4  -2   8 10821.4 756.009   1
   4   2   8 9580.80 770.447   1
  -4  -2  -8 11003.7 768.465   1
  -4   2  -8 10931.3 747.220   1
  -4   2  -9 1754.12 228.990   1
  -4  -2  -9 1311.79 247.781   1
   4  -2   9 1598.49 242.631   1
   4   2   9 1486.70 245.907   1
  -4  -2 -10 1359.84 258.198   1
  -4   2 -10 1230.86 218.354   1
   4   2  10 737.107 259.239   1
  -4   2 -11 6203.16 489.311   1
   4  -2  11 5864.48 496.396   1
   4   2  12 9363.67 707.731   1
   4  -2  12 8769.86 689.431   1
  -4  -2 -12 9758.92 699.897   1
  -4   2 -12 8750.54 674.279   1
   4   2  13 12852.2 1051.20   1
   4  -2  13 15833.9 1053.14   1
  -4   2 -13 15841.8 1047.33   1
  -4  -2 -13 14882.3 1052.88   1
  -4   2 -14 1311.79 254.153   1
  -4  -2 -14 1909.81 299.888   1
   4   2  14 869.231 286.925   1
   4  -2  14 1183.25 274.990   1
  -4  -2 -15 3659.22 397.866   1
   4  -2  15 3898.14 404.199   1
   4   2  15 3549.47 400.174   1
  -4   2 -15 4288.71 399.871   1
  -4   2 -16 277.101 239.996   1
  -4  -2 -16 862.105 276.515   1
   4   2  16 715.821 292.173   1
   4  -2  16 492.558 246.309   1
   4  -2  17-152.195 252.172   1
  -4   2 -17 344.945 238.150   1
   4   2  18 167.293 270.529   1
   4  -2  18 95.8234 250.474   1
  -4   2 -18 473.782 251.187   1
  -4  -2 -18 310.165 248.353   1
   4   2  19 1100.00 272.809   1
  -4  -2 -19 442.607 226.108   1
   4  -2  20 1424.08 290.773   1
   4   2  20 793.939 268.217   1
  -4   2 -20 757.431 252.844   1
  -4  -2 -20 1433.91 288.223   1
   4  -2  21 278.241 235.158   1
  -4   2 -21 129.716 224.453   1
   4  -2  22 747.218 263.459   1
   4   2  22 142.482 237.359   1
  -4   2 -22 531.401 258.439   1
  -4  -2 -22 332.069 245.084   1
   4   2  23 502.569 249.699   1
  -4  -2 -23 402.024 227.975   1
  -4   2 -24 138.485 239.413   1
   4   2  25 217.337 255.886   1
  -4  -2 -25 813.585 275.581   1
   4   2  26 578.626 259.336   1
  -4  -2 -26 341.324 251.068   1
   4   2  27-35.9080 245.174   1
  -4  -2 -27 476.546 263.878   1
   4  -3 -28 165.432 223.466   1
  -4   3  28 35.1616 186.876   1
   4  -3 -27 571.554 241.749   1
  -4   3  27 428.843 258.856   1
   4  -3 -26 33.9850 227.722   1
  -4   3  26 469.947 246.812   1
   4  -3 -25 308.264 250.865   1
  -4   3  25 218.045 257.337   1
   4  -3 -24 308.584 258.971   1
  -4   3  24 549.893 264.854   1
   4  -3 -23 102.448 263.166   1
  -4   3  23-36.6263 264.020   1
  -4  -3  23 222.110 258.909   1
   4   3 -22 655.129 274.533   1
   4  -3 -22 578.128 259.457   1
  -4  -3  22 362.657 256.053   1
  -4   3  22 440.971 260.530   1
   4  -3 -21 538.598 254.438   1
   4   3 -21 470.928 236.226   1
  -4  -3  21 601.788 275.429   1
  -4   3  21 110.197 285.697   1
   4   3 -20 32.7371 228.336   1
   4  -3 -20 33.2617 266.668   1
  -4   3  20 471.728 276.816   1
  -4  -3  20-137.701 233.587   1
   4   3 -19-285.533 235.628   1
   4  -3 -19-296.715 251.506   1
  -4   3  19 213.065 259.542   1
  -4  -3  19 133.390 237.720   1
   4   3 -18 2573.02 313.431   1
   4  -3 -18 1812.22 336.063   1
  -4  -3  18 1866.57 318.613   1
  -4   3  18 1219.24 350.335   1
   4   3 -17 176.824 238.098   1
   4  -3 -17 158.375 248.965   1
  -4  -3  17-30.9305 234.428   1
  -4   3  17 475.814 276.326   1
  -4  -3  16 6665.03 596.016   1
  -4   3  16 7943.03 628.015   1
   4   3 -16 7228.12 586.747   1
   4  -3 -16 6913.34 602.929   1
  -4  -3  15 310.683 233.340   1
  -4   3  15 706.363 255.174   1
   4   3 -15 781.248 241.127   1
   4  -3 -15 269.488 275.408   1
  -4   3  14 806.443 275.618   1
   4  -3 -14 144.789 242.967   1
  -4   3  13 865.712 263.369   1
  -4  -3  13 1369.22 249.376   1
   4   3 -13 1406.13 256.411   1
   4  -3 -13 1031.68 254.821   1
  -4  -3  12 4997.07 430.827   1
   4  -3 -12 4251.99 423.294   1
  -4   3  12 4234.91 440.535   1
   4   3 -12 4085.73 393.858   1
   4  -3 -11 510.012 232.404   1
   4   3 -11 535.832 210.746   1
  -4   3  11 464.830 240.287   1
  -4  -3  11 425.703 206.308   1
   4  -3 -10 12604.3 883.765   1
  -4  -3  10 12735.2 864.564   1
  -4   3  10 13381.4 904.031   1
   4   3 -10 10341.4 864.796   1
  -4  -3   9 2740.64 297.217   1
  -4   3   9 2992.84 336.812   1
   4  -3  -9 2332.73 315.745   1
   4   3  -9 2478.65 296.057   1
  -4  -3   8 125.494 181.322   1
  -4   3   8 366.672 205.377   1
   4   3  -8 261.632 169.184   1
   4  -3  -8 216.298 186.428   1
   4   3  -7 1734.59 230.054   1
   4  -3  -7 2258.07 265.466   1
  -4  -3   7 1891.71 233.001   1
  -4   3   7 2547.22 275.735   1
   4  -3  -6 25937.6 1727.97   1
  -4   3   6 25984.9 1729.68   1
   4   3  -6 26158.8 1711.97   1
  -4  -3   6 26217.7 1712.35   1
   4  -3  -5 888.650 227.183   1
  -4   3   5 980.431 240.832   1
   4  -3  -4 10251.0 707.222   1
  -4   3   4 9598.39 712.792   1
   4  -3  -3 9013.33 640.788   1
  -4   3   3 8839.21 644.909   1
   4   3  -3 8637.63 634.462   1
  -4  -3   3 9301.18 637.718   1
  -4  -3   2 924.981 195.161   1
   4   3  -2 1157.14 201.960   1
   4  -3  -2 991.131 190.760   1
  -4   3   2 846.241 201.776   1
   4   3  -1 800.650 180.296   1
  -4  -3   1 620.045 196.906   1
  -4   3   0 77.0374 180.917   1
   4  -3   0 74.8159 169.246   1
  -4   3  -1 343.355 166.818   1
   4  -3   1 628.336 171.073   1
   4  -3   2 1372.28 194.342   1
  -4  -3  -2 1031.38 219.735   1
  -4   3  -2 1390.07 190.004   1
   4   3   2 1396.85 233.138   1
   4   3   3 8409.52 679.470   1
   4  -3   3 9912.36 657.199   1
  -4   3  -3 10048.9 659.700   1
  -4  -3  -3 9035.73 676.933   1
   4  -3   4 9971.38 649.497   1
   4   3   4 8530.36 672.702   1
  -4  -3  -4 8176.95 657.310   1
  -4   3  -4 9733.25 646.512   1
   4   3   5 783.373 245.092   1
  -4  -3  -5 858.217 223.176   1
   4  -3   6 23796.3 1582.73   1
  -4  -3  -6 24351.5 1601.94   1
  -4   3  -6 25277.5 1582.55   1
   4   3   6 22678.2 1602.19   1
   4  -3   7 2152.47 237.587   1
   4   3   7 2217.39 283.948   1
  -4  -3  -7 1730.69 266.595   1
  -4   3  -7 2203.49 229.110   1
  -4  -3  -8 292.427 198.749   1
  -4   3  -8 483.630 160.493   1
   4   3   8-44.6781 187.546   1
  -4  -3  -9 1638.18 290.741   1
  -4   3  -9 1804.63 233.975   1
   4   3   9 2838.65 312.340   1
   4  -3   9 2547.69 258.417   1
   4   3  10 11972.3 914.705   1
   4  -3  10 13732.0 890.282   1
  -4  -3 -10 11885.7 908.319   1
   4  -3  11 173.300 196.533   1
   4   3  11 667.644 259.819   1
  -4   3 -11 464.447 186.883   1
  -4  -3 -11 815.992 251.626   1
   4  -3  12 3731.58 377.764   1
   4   3  12 4260.76 409.285   1
  -4   3 -12 4390.57 384.194   1
  -4  -3 -12 4037.33 401.286   1
   4   3  13 1229.37 281.381   1
   4  -3  13 1260.89 242.924   1
  -4  -3 -13 1259.54 267.567   1
  -4   3 -13 1309.27 251.121   1
   4   3  14 355.184 258.971   1
   4  -3  15 620.314 240.687   1
   4   3  15 490.396 277.224   1
  -4   3 -15 695.246 228.182   1
  -4  -3 -15 498.927 288.613   1
   4  -3  16 5941.39 564.801   1
   4   3  16 7080.18 580.675   1
  -4   3 -16 6587.88 561.140   1
  -4  -3 -16 7382.09 583.430   1
   4   3  17-195.173 238.677   1
   4  -3  17 241.468 236.999   1
  -4   3 -17 223.879 225.841   1
  -4  -3 -17-124.091 233.964   1
   4  -3  18 1738.13 307.385   1
  -4   3 -18 1831.53 286.452   1
  -4  -3 -18 1472.70 289.311   1
   4  -3  19 259.443 236.031   1
   4   3  19-34.6212 241.428   1
  -4   3 -19-91.2389 225.839   1
   4   3  20-208.088 267.627   1
   4  -3  20 302.354 257.356   1
  -4   3 -20 62.6620 240.923   1
  -4  -3 -20 425.703 231.565   1
   4   3  21 247.346 242.195   1
   4  -3  21-34.6153 247.991   1
  -4   3 -21-32.3297 236.495   1
  -4  -3 -21 427.592 240.598   1
   4  -3  22 924.573 267.164   1
   4   3  22 819.302 271.696   1
  -4   3 -22 929.319 239.166   1
  -4  -3 -22 332.079 251.960   1
   4  -3  23 36.5213 243.319   1
   4   3  23 501.141 249.888   1
  -4   3 -23-204.117 234.321   1
  -4  -3 -23 400.941 265.358   1
   4   3  24 322.960 277.055   1
  -4  -3 -24 100.526 261.565   1
   4   3  25-35.8013 255.279   1
  -4  -3 -25 267.702 256.301   1
   4   3  26-214.720 232.458   1
  -4  -3 -26 537.537 261.183   1
   4   3  27 319.037 241.275   1
  -4  -3 -27 302.487 237.262   1
  -4  -3 -28-99.3654 227.935   1
   4  -4 -28 228.111 259.506   1
  -4   4  28 484.811 257.084   1
   4  -4 -26 773.794 278.443   1
  -4   4  26 1072.98 298.086   1
   4  -4 -25 679.496 274.182   1
  -4   4  25 540.616 288.584   1
   4  -4 -24 102.277 251.272   1
  -4   4  24 145.784 249.686   1
   4   4 -23 35.2711 244.860   1
   4   4 -22 206.673 231.639   1
   4  -4 -22 372.792 247.859   1
  -4  -4  22 145.234 236.890   1
  -4   4  22 888.002 281.166   1
   4   4 -21 100.604 249.810   1
  -4   4  21 772.204 293.439   1
  -4  -4  21 141.359 243.926   1
   4  -4 -19 1528.02 319.183   1
   4   4 -19 975.019 264.970   1
  -4   4  19 1320.76 342.109   1
  -4  -4  19 1719.27 283.888   1
   4  -4 -18 1339.71 275.606   1
   4   4 -18 1120.05 274.929   1
  -4   4  18 1333.52 306.017   1
  -4  -4  18 1081.41 276.108   1
   4  -4 -17-96.3507 272.874   1
   4   4 -17 754.659 248.131   1
  -4   4  17-171.890 292.931   1
  -4  -4  17 91.4197 236.130   1
   4   4 -16-110.801 240.107   1
  -4  -4  16-29.0852 237.866   1
   4   4 -15 1633.69 272.894   1
   4  -4 -15 1617.96 295.367   1
  -4   4  15 1788.17 316.812   1
  -4  -4  15 1298.81 283.868   1
   4  -4 -14 14055.5 1022.66   1
  -4  -4  14 14542.2 1014.40   1
  -4   4  14 13954.0 1031.13   1
   4   4 -14 14583.2 1017.60   1
   4   4 -13 540.971 231.704   1
   4  -4 -13 571.506 217.458   1
  -4   4  13 456.016 252.674   1
  -4  -4  13 271.155 219.248   1
   4  -4 -12 137.429 247.474   1
   4   4 -12 505.883 205.535   1
  -4   4  12 146.129 260.959   1
  -4  -4  12 115.436 209.702   1
   4  -4 -11 8375.59 663.929   1
  -4   4  11 9124.91 675.171   1
   4   4 -11 8126.28 632.913   1
  -4  -4  11 9045.85 652.558   1
   4   4 -10 7881.63 594.440   1
  -4  -4  10 7899.42 593.648   1
   4  -4  -9 7197.40 580.052   1
  -4   4   9 6649.82 588.846   1
   4   4  -9 7549.15 544.490   1
  -4  -4   9 7035.20 536.313   1
   4  -4  -8 5591.83 471.073   1
  -4  -4   8 5528.72 448.407   1
  -4   4   8 5419.11 484.289   1
   4   4  -8 6026.44 442.150   1
   4   4  -7 1429.37 199.565   1
   4  -4  -7 1331.14 263.167   1
  -4  -4   7 1112.05 211.440   1
  -4   4   7 1579.28 264.898   1
   4  -4  -6 24365.3 1760.02   1
  -4  -4   6 28835.2 1744.71   1
  -4   4   6 25176.8 1767.15   1
   4   4  -6 27054.1 1738.50   1
  -4   4   5 16144.2 1151.91   1
   4  -4  -5 17690.9 1154.55   1
  -4   4   4 1890.43 254.220   1
   4  -4  -4 2278.53 250.776   1
   4  -4  -3 9658.29 665.048   1
   4   4  -3 9505.02 646.490   1
  -4   4   3 8982.68 665.222   1
  -4  -4   3 8798.27 643.693   1
   4  -4  -2 39015.3 2515.18   1
  -4  -4   2 39295.1 2505.40   1
   4   4  -2 38000.5 2502.60   1
  -4   4   2 39006.2 2514.63   1
  -4   4  -1 64431.4 3996.39   1
   4  -4   1 61164.7 3993.61   1
  -4  -4  -1 62681.0 4002.92   1
   4   4   1 61312.4 4004.18   1
  -4   4  -2 35777.4 2453.95   1
   4   4   2 42188.3 2470.83   1
   4  -4   2 34136.8 2451.56   1
  -4  -4  -2 42319.5 2468.06   1
   4   4   3 8483.61 639.789   1
  -4   4  -3 9548.66 623.041   1
   4  -4   3 8587.49 616.008   1
  -4  -4  -3 8972.02 635.918   1
  -4   4  -4 1931.02 231.918   1
   4   4   4 2036.97 263.231   1
   4  -4   4 2538.57 237.544   1
  -4  -4  -4 2457.16 263.315   1
   4  -4   5 17201.1 1082.91   1
  -4   4  -5 16355.8 1079.47   1
  -4  -4  -5 15800.2 1105.00   1
   4   4   5 15016.2 1108.38   1
  -4  -4  -6 21850.4 1483.16   1
   4   4   6 22533.3 1486.90   1
   4  -4   7 1591.74 186.300   1
  -4  -4  -7 1410.45 258.086   1
  -4   4  -7 1392.04 180.106   1
   4  -4   8 5573.44 418.618   1
   4   4   8 4571.42 446.472   1
  -4  -4  -8 5288.93 440.076   1
   4  -4   9 7469.40 538.034   1
   4   4   9 6847.72 564.795   1
  -4   4  -9 7345.86 524.217   1
  -4  -4  -9 6473.58 554.151   1
   4  -4  10 7587.06 574.535   1
  -4   4 -10 7520.94 559.023   1
   4   4  11 8027.15 641.223   1
   4  -4  11 7591.78 597.631   1
  -4  -4 -11 8712.36 627.033   1
  -4   4 -11 7592.80 583.870   1
  -4  -4 -12 262.928 239.015   1
  -4   4 -12 266.544 182.537   1
   4  -4  12-22.0503 199.997   1
   4   4  12 141.504 229.367   1
  -4   4 -13 65.5107 187.317   1
  -4  -4 -13 770.193 255.634   1
   4  -4  13 349.504 200.353   1
   4   4  13 29.1833 269.089   1
   4  -4  14 12676.2 933.821   1
   4   4  14 13581.0 969.708   1
   4   4  15 2153.14 329.222   1
  -4  -4 -15 2174.48 307.655   1
   4  -4  16-27.7241 226.777   1
  -4   4 -16-158.702 218.462   1
   4  -4  17 710.121 252.416   1
   4   4  17 164.607 283.921   1
  -4   4 -17 54.8997 208.503   1
  -4  -4 -17 722.308 265.355   1
   4   4  18 1330.61 328.295   1
   4  -4  18 1347.63 282.983   1
  -4  -4 -18 1898.41 311.943   1
  -4   4 -18 2089.70 300.410   1
   4  -4  19 1284.84 272.317   1
  -4  -4 -19 769.887 274.438   1
  -4   4 -19 987.228 266.268   1
   4  -4  20 433.072 242.007   1
   4  -4  21 413.455 227.359   1
   4   4  21 318.502 228.803   1
  -4   4 -21 64.3773 219.738   1
  -4  -4 -21 32.9469 220.667   1
   4  -4  22 568.499 253.322   1
   4   4  22-35.5941 240.415   1
  -4   4 -22-33.2234 225.480   1
  -4  -4 -22 33.1874 243.594   1
   4   4  23-356.776 257.614   1
  -4  -4 -23 133.225 258.831   1
   4   4  24 855.884 285.984   1
  -4  -4 -24 666.484 265.972   1
   4   4  25 71.0266 249.486   1
  -4  -4 -25 531.119 272.985   1
   4   4  26 460.285 240.283   1
  -4  -4 -26 598.414 240.321   1
   4   4  27-104.969 208.768   1
  -4  -4 -27 99.5309 228.228   1
   4   4  28 171.155 230.166   1
  -4  -4 -28 97.8655 231.654   1
  -4   5  27 139.283 214.096   1
   4  -5 -27 65.4646 211.411   1
  -4   5  26 353.189 239.348   1
   4  -5 -26 299.522 229.860   1
  -4   5  24 511.247 267.060   1
   4  -5 -24 337.642 249.121   1
  -4   5  23 146.615 272.208   1
   4  -5 -23-270.661 268.473   1
   4  -5 -22 643.100 272.783   1
   4   5 -22 549.230 258.468   1
  -4  -5  21-105.384 240.943   1
   4  -5 -21 237.600 227.408   1
   4   5 -21 499.547 235.731   1
  -4   5  20 72.6723 284.498   1
  -4  -5  20-67.8669 218.192   1
   4  -5 -20-33.7581 285.056   1
   4   5 -20 612.874 223.172   1
  -4   5  19 574.256 265.344   1
  -4  -5  19 652.959 251.135   1
   4  -5 -19 233.920 242.390   1
   4   5 -19 652.261 265.681   1
  -4   5  18 352.537 302.593   1
  -4  -5  18 813.759 260.383   1
   4  -5 -18 925.010 289.654   1
   4   5 -18 357.486 231.235   1
  -4   5  17 103.843 249.968   1
  -4  -5  17 298.847 243.693   1
   4   5 -17-142.045 211.925   1
   4  -5 -17 292.205 246.839   1
  -4  -5  16 2582.66 308.276   1
   4  -5 -16 2829.25 369.280   1
   4   5 -16 2703.77 328.617   1
  -4  -5  14 1849.41 270.204   1
  -4   5  14 990.795 309.753   1
   4   5 -14 1324.48 247.748   1
   4  -5 -14 1119.75 275.028   1
  -4  -5  13 1218.24 257.603   1
  -4   5  13 1670.38 315.747   1
   4   5 -13 1461.43 243.706   1
   4  -5 -13 1846.28 305.010   1
  -4  -5  12 774.858 217.690   1
  -4   5  12 748.433 265.538   1
   4   5 -12 495.479 197.265   1
   4  -5 -12 591.308 253.547   1
   4   5 -11 159.642 166.836   1
  -4  -5  11 20.6290 196.973   1
  -4   5  11-86.2432 234.298   1
   4  -5 -11-243.473 226.874   1
   4   5 -10 1799.50 238.845   1
  -4  -5  10 2597.81 254.747   1
  -4   5  10 2013.61 300.716   1
   4  -5 -10 1522.80 284.413   1
  -4  -5   9 919.218 202.090   1
   4   5  -9 1719.98 213.488   1
   4  -5  -8 37257.1 2361.17   1
  -4  -5   8 36017.1 2334.26   1
  -4   5   8 37474.5 2369.99   1
   4   5  -8 33936.0 2330.39   1
   4  -5  -7 8606.75 682.301   1
  -4  -5   7 9781.25 650.795   1
  -4   5   7 10066.1 695.511   1
   4   5  -7 8214.51 640.193   1
  -4   5   6 2390.55 328.814   1
   4  -5  -6 3147.43 316.389   1
   4  -5  -5 4323.12 365.798   1
  -4   5   5 3742.04 375.291   1
  -4  -5   4 54637.3 3532.80   1
  -4   5   4 55911.4 3554.47   1
   4  -5  -4 54739.1 3549.24   1
  -4  -5   3 1313.63 176.339   1
   4   5  -3 814.798 161.199   1
  -4   5   3 1067.44 216.475   1
   4  -5  -3 1090.69 213.365   1
   4  -5  -2 72026.9 4650.64   1
  -4   5   2 73186.0 4653.35   1
  -4   5   1 354.887 171.823   1
   4  -5  -1 187.541 163.304   1
   4  -5   1 162.616 162.610   1
  -4   5  -1 90.1387 156.959   1
  -4  -5  -1 59.1615 166.862   1
   4   5   1-76.3481 184.467   1
   4   5   2 72142.7 4780.72   1
  -4   5  -2 75752.6 4767.83   1
   4  -5   2 77758.4 4768.55   1
  -4  -5  -2 71903.0 4777.18   1
  -4  -5  -3 1246.67 212.885   1
   4   5   3 1019.36 212.583   1
   4  -5   3 988.067 178.106   1
  -4   5  -3 1256.30 164.993   1
   4   5   4 56429.2 3477.15   1
  -4   5  -4 52382.2 3444.25   1
  -4  -5  -4 53484.5 3464.64   1
   4   5   5 3797.76 384.645   1
  -4   5  -5 4098.05 310.577   1
  -4  -5  -5 3700.16 347.059   1
   4  -5   5 3894.75 314.684   1
  -4  -5  -6 2738.47 303.590   1
   4  -5   6 2808.57 251.960   1
   4   5   6 2532.09 315.099   1
   4   5   7 8427.81 659.312   1
  -4  -5  -7 8752.22 645.838   1
   4   5   8 36170.9 2342.84   1
   4  -5   8 35893.7 2300.25   1
  -4  -5  -8 33207.1 2323.20   1
  -4   5  -8 36006.0 2295.06   1
   4  -5   9 1381.77 199.416   1
  -4   5  -9 1410.14 188.564   1
   4  -5  10 1967.37 248.194   1
   4   5  10 2603.73 321.856   1
  -4  -5 -10 1940.19 304.540   1
  -4   5 -10 2184.48 240.647   1
   4   5  11 112.114 249.920   1
   4  -5  11-39.5324 177.271   1
  -4   5 -11 91.5014 177.343   1
  -4  -5 -11 286.767 196.717   1
   4   5  12 898.934 281.054   1
   4  -5  12 1049.85 221.267   1
  -4   5 -12 1113.20 212.957   1
  -4  -5 -12 702.628 265.871   1
   4   5  13 1552.28 324.914   1
   4  -5  13 1604.71 250.365   1
  -4   5 -13 1701.40 233.299   1
  -4  -5 -14 1743.52 296.214   1
  -4   5 -14 959.348 220.794   1
   4  -5  14 1860.07 251.397   1
   4   5  14 1726.11 321.467   1
   4  -5  15 354.772 201.568   1
  -4   5 -15 341.496 190.760   1
  -4  -5 -16 2375.74 361.886   1
  -4   5 -16 3276.70 328.490   1
   4  -5  16 3010.38 344.640   1
   4   5  16 2921.35 362.860   1
  -4   5 -17 347.186 217.707   1
  -4  -5 -17-411.363 256.243   1
   4   5  17 66.9859 244.791   1
   4  -5  17 261.154 230.269   1
  -4  -5 -18 351.500 260.871   1
  -4   5 -18 226.216 221.188   1
   4  -5  18 663.111 241.366   1
   4   5  18 447.679 288.180   1
  -4  -5 -19 294.824 266.602   1
  -4   5 -19 619.340 232.321   1
   4   5  19 138.254 271.767   1
   4  -5  19 568.970 228.797   1
  -4   5 -20-123.149 219.469   1
  -4  -5 -20 165.098 265.610   1
   4   5  20 244.724 258.612   1
   4  -5  20 32.9467 229.785   1
  -4  -5 -21-66.0107 249.627   1
   4   5  21 708.927 262.848   1
  -4  -5 -22 132.581 218.716   1
   4   5  22 248.804 227.369   1
  -4  -5 -23-66.3952 254.308   1
   4   5  23-213.334 230.908   1
  -4  -5 -24 794.893 276.992   1
   4   5  24 390.028 282.974   1
  -4  -5 -26-263.084 224.261   1
   4   5  26 35.0274 225.073   1
  -4  -5 -27-32.7482 224.252   1
   4   5  27-34.5309 215.858   1
  -4   6  27 34.3501 252.620   1
   4  -6 -27 484.438 255.936   1
  -4   6  26-34.9208 249.325   1
   4  -6 -26 493.657 264.222   1
  -4   6  25 356.246 256.303   1
   4  -6 -25 466.376 270.970   1
  -4   6  24 36.2663 226.882   1
   4  -6 -24 268.295 255.961   1
  -4   6  23 220.756 255.433   1
   4  -6 -23-67.3775 230.706   1
  -4   6  21-36.6141 273.478   1
   4  -6 -21 543.483 266.312   1
  -4   6  20 509.492 286.333   1
  -4  -6  20 268.410 233.822   1
   4  -6 -20 440.138 262.855   1
   4   6 -20 702.860 257.010   1
  -4  -6  19 1061.19 265.430   1
   4   6 -19 1439.58 275.504   1
  -4   6  18 959.051 285.412   1
  -4  -6  18 1166.85 249.430   1
   4   6 -18 614.682 258.672   1
   4  -6 -18 1065.65 267.515   1
  -4  -6  17 175.744 228.029   1
  -4   6  17 244.772 299.006   1
   4   6 -17 363.025 229.562   1
   4  -6 -17 131.208 295.934   1
  -4   6  16 68.3343 297.830   1
   4   6 -16 159.940 210.057   1
   4  -6 -16-129.284 276.048   1
   4   6 -15 2410.32 300.842   1
   4  -6 -15 2435.04 332.710   1
  -4  -6  15 2695.54 322.558   1
  -4   6  15 2840.00 371.398   1
   4  -6 -14 6162.82 556.305   1
   4   6 -14 7754.12 534.763   1
  -4  -6  14 7061.67 535.834   1
   4  -6 -13 6103.87 530.801   1
  -4  -6  13 6639.28 518.405   1
  -4   6  13 5778.86 543.458   1
   4   6 -13 6521.63 508.940   1
  -4   6  12 61.0660 273.009   1
  -4  -6  12 698.399 204.260   1
   4  -6 -12 926.266 272.078   1
   4   6 -12 554.253 203.775   1
  -4   6  11 531.353 261.352   1
  -4  -6  11 980.971 186.926   1
   4  -6 -11 944.567 262.423   1
   4   6 -11 810.752 190.639   1
  -4   6  10 84.9390 264.493   1
  -4  -6  10 54.6826 169.435   1
   4  -6 -10 106.637 237.633   1
   4   6 -10-53.1672 165.565   1
  -4   6   9 162.848 265.296   1
   4   6  -9-32.8790 150.558   1
  -4  -6   9-17.0079 162.853   1
   4  -6  -9 457.400 242.103   1
  -4  -6   8 8648.98 597.220   1
  -4   6   8 7648.59 650.297   1
   4   6  -8 8154.68 592.038   1
   4  -6  -8 8594.42 651.300   1
  -4   6   7 195.138 231.847   1
   4  -6  -7-22.7680 216.936   1
  -4   6   6 33993.9 2264.38   1
   4  -6  -6 34878.9 2265.30   1
  -4   6   5 8472.22 658.700   1
   4  -6  -5 9144.64 655.474   1
  -4   6   4 514.138 201.987   1
   4   6  -4 359.509 148.864   1
   4  -6  -4 588.198 196.398   1
  -4  -6   4 506.254 151.888   1
   4  -6  -3 3617.90 334.837   1
  -4   6   3 3567.08 333.783   1
   4  -6  -2 3199.19 301.257   1
  -4   6   2 3174.60 305.734   1
   4  -6  -1 1616.31 219.696   1
  -4   6   1 2395.74 245.465   1
  -4  -6   0 26943.8 1709.02   1
   4   6   0 25203.9 1708.52   1
   4   6   1 1588.22 238.275   1
  -4  -6  -1 1820.28 225.179   1
   4   6   2 3318.90 326.358   1
  -4  -6  -2 3527.05 321.888   1
  -4   6  -2 3645.15 297.056   1
   4   6   3 3971.75 335.587   1
  -4   6  -3 3323.64 288.439   1
   4  -6   3 3091.10 288.050   1
  -4  -6  -3 3772.96 322.910   1
  -4  -6  -4 697.200 207.462   1
   4   6   4 458.269 216.144   1
   4  -6   4 594.191 134.158   1
   4  -6   5 8721.39 605.682   1
  -4  -6  -5 8450.46 636.095   1
  -4   6  -5 8850.92 601.694   1
   4   6   5 8811.93 657.910   1
   4  -6   6 36128.9 2232.84   1
   4   6   6 31488.6 2265.40   1
  -4  -6  -6 33496.3 2264.87   1
  -4   6  -6 35304.1 2231.31   1
   4  -6   7-168.632 140.710   1
   4   6   7 24.0082 194.392   1
  -4   6  -7 36.4334 127.036   1
  -4  -6  -7 135.398 221.047   1
   4   6   8 8501.52 627.089   1
  -4  -6  -8 7279.18 601.364   1
  -4  -6  -9-74.6652 238.267   1
  -4   6  -9 86.1375 141.040   1
   4  -6   9 216.197 158.703   1
   4   6   9-53.7596 246.743   1
  -4   6 -10 111.473 142.345   1
  -4  -6 -10 155.083 194.935   1
   4   6  10 27.7649 238.536   1
   4  -6  10-136.780 152.410   1
  -4   6 -11 929.937 165.314   1
  -4  -6 -11 587.166 250.980   1
   4  -6  11 259.736 172.315   1
   4   6  11 516.509 271.403   1
  -4  -6 -12 668.494 273.343   1
  -4   6 -12 479.406 178.623   1
   4   6  12 592.359 296.999   1
   4  -6  12 79.0986 181.301   1
   4   6  13 4793.59 520.558   1
   4  -6  13 6373.55 473.160   1
   4  -6  14 6940.60 535.622   1
   4   6  14 6506.16 582.742   1
  -4  -6 -14 6999.37 577.516   1
  -4   6 -14 6616.81 530.473   1
  -4  -6 -15 2997.35 362.160   1
  -4   6 -15 2444.15 296.030   1
   4   6  15 2773.61 378.224   1
   4  -6  15 2584.31 314.800   1
  -4  -6 -16 63.0720 284.411   1
   4   6  16 330.340 294.698   1
  -4  -6 -17 32.0057 264.917   1
  -4   6 -17 471.066 207.789   1
   4  -6  17 446.075 209.501   1
   4   6  17 101.566 295.705   1
  -4  -6 -18 1160.38 294.489   1
  -4   6 -18 605.506 230.083   1
   4   6  18 1284.98 313.973   1
   4  -6  18 766.467 241.584   1
  -4   6 -19 956.949 233.085   1
   4  -6  19 1333.11 256.839   1
  -4   6 -20 547.207 240.544   1
  -4  -6 -20 428.948 241.146   1
   4   6  20 211.072 254.869   1
   4  -6  20 260.074 180.564   1
  -4  -6 -21 561.683 267.591   1
   4   6  21 141.665 259.797   1
   4   6  23 283.274 251.922   1
  -4  -6 -24 526.612 247.006   1
   4   6  24 35.2262 241.920   1
  -4  -6 -25 295.241 260.511   1
   4   6  25 35.0300 261.368   1
  -4  -6 -26 325.182 243.533   1
   4   6  26-34.6302 233.997   1
  -4  -6 -27-161.537 215.088   1
   4   6  27-34.0513 203.272   1
   4  -7 -27 159.227 249.361   1
   4  -7 -26 486.582 255.526   1
  -4   7  26 448.514 257.895   1
   4  -7 -25 197.994 250.771   1
  -4   7  25-317.451 265.004   1
   4  -7 -23 268.140 232.335   1
  -4   7  23 659.028 247.673   1
   4  -7 -22 610.410 273.225   1
  -4   7  22-146.273 283.510   1
   4  -7 -21-373.543 268.508   1
  -4   7  21 402.588 284.316   1
   4  -7 -20 101.832 224.834   1
  -4   7  20-291.730 240.334   1
   4  -7 -19 33.8440 266.767   1
  -4  -7  19 31.3458 206.667   1
   4   7 -19 211.817 213.936   1
  -4   7  19 216.681 297.291   1
   4  -7 -18 603.745 238.317   1
  -4  -7  18 536.234 247.222   1
   4   7 -18 258.283 212.045   1
  -4   7  18 178.856 255.083   1
   4  -7 -17 465.560 298.566   1
  -4  -7  17 534.758 231.873   1
   4   7 -17 434.991 208.523   1
  -4   7  17 316.521 312.185   1
   4  -7 -16 1996.09 328.378   1
  -4  -7  16 2042.41 290.689   1
   4   7 -16 1843.04 265.733   1
  -4   7  16 1833.14 336.953   1
   4  -7 -15 224.651 258.412   1
  -4  -7  15 845.897 224.305   1
  -4   7  15 339.036 272.863   1
   4   7 -15 168.718 192.791   1
   4   7 -14 2016.74 259.745   1
  -4  -7  14 1673.12 251.436   1
   4  -7 -13 2961.90 351.847   1
  -4  -7  13 2160.73 289.486   1
   4   7 -13 3015.25 295.650   1
  -4   7  13 2771.22 347.256   1
   4  -7 -12 12619.1 968.133   1
  -4   7  12 11841.1 965.639   1
  -4  -7  12 13144.5 928.084   1
   4   7 -12 15096.9 932.512   1
   4   7 -11 272.515 171.374   1
  -4  -7  11 544.964 180.634   1
  -4   7  11 151.470 274.197   1
   4  -7 -11-171.078 259.503   1
  -4  -7  10 2414.06 279.187   1
   4   7 -10 3467.52 291.519   1
  -4   7  10 2943.60 358.246   1
   4  -7 -10 3348.02 360.023   1
   4  -7  -9 1495.15 264.198   1
  -4   7   9 1904.96 286.201   1
   4   7  -9 1764.59 207.934   1
  -4  -7   9 1931.95 220.552   1
   4   7  -8-88.0339 146.343   1
  -4  -7   8-29.9031 139.370   1
  -4   7   7 996.394 283.643   1
   4  -7  -7 330.528 222.589   1
  -4   7   6 3754.71 357.737   1
   4  -7  -6 3009.28 337.065   1
  -4   7   5 779.150 244.750   1
  -4  -7   5 1130.25 169.944   1
   4  -7  -5 911.603 244.036   1
   4   7  -5 911.998 168.279   1
   4   7  -4 31253.3 1927.54   1
  -4   7   4 31727.2 1962.12   1
   4  -7  -4 29926.0 1952.47   1
  -4  -7   4 26779.9 1923.74   1
   4  -7  -3 21775.4 1487.26   1
  -4   7   3 23017.5 1495.59   1
   4  -7  -2 11206.3 835.504   1
  -4   7   2 13036.1 843.667   1
  -4  -7   1 6680.59 479.075   1
   4  -7  -1 5968.90 495.122   1
  -4   7   1 7294.68 504.996   1
   4   7  -1 6189.83 481.059   1
   4  -7   0-58.9745 143.802   1
   4   7   0 31.5625 150.004   1
  -4   7   0 224.407 159.897   1
  -4  -7  -1 6469.51 494.430   1
   4   7   1 6829.65 503.238   1
  -4  -7  -2 11788.0 836.703   1
   4   7   2 11486.8 841.285   1
   4  -7   2 12500.2 812.848   1
   4   7   3 20606.3 1462.84   1
  -4  -7  -3 21118.8 1457.16   1
  -4   7  -3 23446.6 1436.91   1
   4  -7   3 21793.2 1433.88   1
   4  -7   4 32096.5 2008.97   1
  -4  -7  -4 29102.2 2036.55   1
  -4   7  -4 31969.4 2009.23   1
   4   7   4 29677.9 2043.08   1
   4  -7   5 1224.01 159.539   1
  -4  -7  -5 1208.57 225.368   1
   4   7   5 1111.89 236.704   1
  -4   7  -5 1087.93 155.888   1
  -4   7  -6 3869.57 286.290   1
  -4  -7  -6 3455.69 346.147   1
   4  -7   6 3426.80 289.538   1
   4   7   6 3247.59 363.618   1
   4  -7   7 772.439 154.962   1
   4   7   7 983.861 274.730   1
  -4   7  -7 710.896 144.334   1
  -4  -7  -7 639.009 242.230   1
  -4   7  -8 24.1944 117.698   1
   4  -7   8 26.3617 132.293   1
  -4  -7  -9 1976.06 298.357   1
   4   7   9 1212.10 290.793   1
   4  -7  10 3054.31 272.896   1
  -4  -7 -10 2325.74 329.891   1
  -4   7 -10 2786.07 264.763   1
   4   7  10 2782.88 370.032   1
  -4  -7 -11-82.5974 233.101   1
  -4   7 -11 111.202 145.157   1
   4   7  11 205.313 248.314   1
   4  -7  11 119.340 162.892   1
   4  -7  12 12712.4 887.401   1
   4   7  12 11487.3 933.886   1
  -4   7 -12 13244.6 884.182   1
  -4  -7 -12 13287.2 938.631   1
   4   7  13 2709.89 356.953   1
   4  -7  13 2615.86 274.614   1
  -4  -7 -13 2032.30 322.856   1
  -4   7 -13 2711.98 275.291   1
  -4   7 -14 2068.78 261.217   1
   4  -7  14 2229.18 267.799   1
   4   7  15 490.105 288.563   1
   4  -7  15 449.744 206.307   1
  -4   7 -15 858.132 196.696   1
  -4  -7 -15 755.839 303.515   1
   4  -7  16 1381.21 251.402   1
   4   7  16 1748.95 352.548   1
  -4   7 -16 1235.71 230.232   1
  -4  -7 -16 1468.96 315.503   1
   4   7  17 276.202 284.107   1
  -4  -7 -17 929.384 284.444   1
   4  -7  18 57.1894 226.906   1
   4   7  18 491.756 242.393   1
  -4  -7 -18 323.447 225.354   1
  -4   7 -18 321.157 211.746   1
   4   7  19-34.9535 265.609   1
  -4   7 -19-85.0246 191.360   1
  -4  -7 -19 66.0842 257.607   1
   4   7  20 176.371 272.043   1
  -4  -7 -20-132.363 261.642   1
   4   7  21 35.4231 252.986   1
  -4  -7 -21 462.729 251.682   1
   4   7  22 566.176 269.011   1
  -4  -7 -22 727.469 257.400   1
   4   7  23 211.421 261.868   1
  -4  -7 -23 131.732 256.059   1
   4   7  25 173.474 239.289   1
  -4  -7 -25 357.432 239.033   1
   4   7  26 479.036 258.861   1
  -4  -7 -26 484.817 262.603   1
   4   7  27-33.5668 222.364   1
  -4  -7 -27 222.934 228.037   1
  -4   8  26 479.647 257.195   1
   4  -8 -25-32.5424 245.425   1
   4  -8 -24-297.403 255.009   1
  -4   8  24 35.7228 265.410   1
   4  -8 -23 766.920 250.954   1
  -4   8  23 327.624 230.152   1
   4  -8 -22 270.447 238.487   1
  -4   8  22 291.605 270.174   1
   4  -8 -20 713.938 257.027   1
  -4   8  20 1570.32 294.081   1
   4  -8 -19 611.668 283.227   1
  -4   8  19 616.353 298.989   1
   4  -8 -18 540.064 239.855   1
  -4   8  18 359.928 249.621   1
   4  -8 -17 704.464 302.412   1
  -4   8  17-391.856 302.570   1
  -4   8  16 349.917 288.983   1
  -4  -8  16 278.194 206.192   1
   4  -8 -16 595.969 265.605   1
   4   8 -16 346.341 209.509   1
  -4   8  15-206.268 234.321   1
  -4  -8  15 94.7181 201.035   1
   4  -8 -15 65.0943 237.850   1
   4   8 -15-91.9083 187.890   1
  -4   8  14 706.879 273.311   1
  -4  -8  14 222.365 194.351   1
   4  -8 -14 478.282 252.944   1
   4   8 -14 107.287 180.008   1
  -4   8  13 525.629 267.506   1
   4   8 -13 1033.09 197.944   1
  -4  -8  13 761.586 191.602   1
   4  -8 -13 840.662 249.050   1
  -4  -8  12 8086.55 615.390   1
  -4   8  12 7537.54 679.340   1
   4   8 -12 8753.83 617.556   1
   4  -8 -12 9055.52 677.981   1
  -4   8  11-62.1158 261.277   1
   4   8 -11-51.0710 145.838   1
   4  -8 -11 175.414 259.172   1
  -4  -8  11 123.139 164.345   1
  -4  -8  10 5746.89 459.856   1
   4   8 -10 6291.20 463.633   1
  -4   8  10 5843.60 529.782   1
   4  -8 -10 6350.10 530.445   1
  -4   8   9 1040.60 281.965   1
  -4  -8   9 893.939 172.983   1
   4  -8  -9 1624.10 277.627   1
   4   8  -9 1345.64 187.160   1
   4  -8  -8 4759.71 437.832   1
  -4   8   8 4705.97 447.043   1
   4   8  -6 24175.3 1569.51   1
  -4   8   6 22416.8 1611.85   1
   4  -8  -6 25465.2 1614.85   1
  -4  -8   6 23797.9 1569.10   1
   4   8  -5 4156.14 335.106   1
   4  -8  -5 4292.31 390.431   1
  -4  -8   5 4504.36 340.694   1
  -4   8   5 4068.46 390.782   1
  -4   8   4 12228.7 865.805   1
   4  -8  -4 11891.4 854.438   1
  -4   8   3 121.575 179.287   1
  -4   8   2 5839.23 431.837   1
   4  -8  -2 4759.38 417.480   1
   4   8  -1 7157.44 550.470   1
  -4   8   1 7503.79 555.914   1
   4  -8  -1 7688.00 565.044   1
  -4  -8   1 7621.26 545.638   1
  -4   8   0 44192.9 2922.51   1
  -4  -8   0 43104.5 2922.46   1
   4  -8   0 48773.0 2926.65   1
  -4  -8  -1 6945.33 536.066   1
   4   8   1 7567.09 544.651   1
   4   8   2 5067.92 422.719   1
  -4  -8  -3 403.148 203.556   1
   4   8   3-61.7023 182.745   1
  -4   8  -3 244.964 138.229   1
   4  -8   3 203.828 127.501   1
   4   8   4 12428.9 898.889   1
   4  -8   4 12269.2 851.196   1
  -4  -8  -4 12577.9 893.239   1
  -4   8  -4 13360.3 851.594   1
   4   8   5 3350.65 371.850   1
  -4  -8  -5 3836.69 363.790   1
  -4   8  -5 3429.28 292.336   1
   4  -8   5 4081.50 294.426   1
   4   8   6 23333.4 1677.46   1
  -4  -8  -6 23149.9 1672.31   1
  -4   8  -6 26523.9 1623.59   1
   4  -8   6 24997.5 1625.65   1
  -4   8  -7 6576.45 473.684   1
   4  -8   7 6891.53 479.529   1
   4   8   8 4721.55 496.157   1
   4  -8   8 6193.36 428.948   1
  -4   8  -8 5999.96 424.408   1
  -4  -8  -8 6105.69 500.165   1
   4   8   9 933.358 266.043   1
   4  -8   9 1097.67 174.956   1
  -4  -8  -9 1448.83 279.987   1
  -4   8  -9 1229.41 167.910   1
   4   8  10 6014.83 522.099   1
  -4  -8 -10 5640.56 512.809   1
   4   8  11 150.023 266.753   1
   4  -8  11 30.6495 138.159   1
  -4   8 -11 72.0599 138.343   1
  -4  -8 -11 141.631 264.650   1
  -4   8 -12 8593.12 603.967   1
  -4  -8 -12 7765.84 666.775   1
   4  -8  12 8666.88 603.457   1
   4   8  12 7803.81 663.705   1
   4  -8  13 1327.05 202.899   1
   4   8  13 1144.62 294.906   1
  -4  -8 -13 1094.89 283.738   1
  -4   8 -13 1287.79 195.191   1
   4  -8  14 184.443 171.192   1
   4   8  14 97.6683 241.064   1
  -4   8 -14 265.052 173.683   1
  -4  -8 -14 124.878 234.822   1
   4  -8  15-110.032 175.883   1
   4   8  15-299.509 285.947   1
  -4   8 -15 41.4175 164.959   1
  -4  -8 -15-95.3904 271.606   1
   4  -8  16 333.336 193.971   1
   4   8  16-34.0404 275.537   1
  -4   8 -16 445.761 192.675   1
  -4  -8 -16 547.528 300.884   1
   4   8  17 104.560 257.411   1
   4  -8  17-25.6051 189.517   1
  -4  -8 -17 64.7509 226.503   1
   4   8  18 452.956 269.814   1
  -4  -8 -18 595.011 257.121   1
   4   8  19 596.664 279.254   1
  -4  -8 -19 396.629 265.877   1
   4   8  20 1771.45 307.555   1
  -4  -8 -20 1188.89 275.180   1
   4   8  22 317.452 256.306   1
  -4  -8 -22 263.743 253.057   1
   4   8  23 280.372 221.857   1
  -4  -8 -23 131.003 208.493   1
   4   8  24 208.211 259.908   1
  -4  -8 -24 129.928 250.727   1
   4   8  25-34.3294 238.396   1
  -4  -8 -25 225.114 241.681   1
   4   8  26 67.5535 230.301   1
  -4  -8 -26 127.642 202.866   1
  -4   9  25 310.653 241.359   1
   4  -9 -25 258.362 255.095   1
  -4   9  24 35.3957 248.438   1
   4  -9 -24 458.471 255.814   1
  -4   9  23 108.478 239.448   1
   4  -9 -23-132.507 210.502   1
  -4   9  22-217.799 269.576   1
   4  -9 -22 336.719 269.029   1
  -4   9  21-182.559 267.977   1
   4  -9 -21-33.8882 250.730   1
  -4   9  20 475.183 276.955   1
   4  -9 -20-34.0342 233.341   1
  -4   9  19 73.0022 275.307   1
   4  -9 -19-204.033 261.336   1
  -4   9  18 181.014 266.976   1
   4  -9 -18 203.735 240.240   1
   4   9 -17 298.785 192.953   1
   4  -9 -16 1037.50 306.883   1
  -4   9  16 176.826 307.718   1
   4   9 -16 510.214 198.977   1
  -4  -9  16 575.597 198.756   1
   4  -9 -15 791.633 289.177   1
  -4   9  15 174.181 271.322   1
   4   9 -15 538.757 191.096   1
  -4  -9  15 802.022 195.106   1
   4  -9 -14 486.068 267.221   1
  -4   9  14 478.879 273.694   1
   4   9 -14 458.420 181.176   1
  -4  -9  14 351.117 176.405   1
   4  -9 -13 444.101 256.530   1
  -4   9  13 435.079 274.959   1
   4   9 -13 552.076 165.308   1
  -4  -9  13 265.121 170.901   1
   4  -9 -12 433.315 268.378   1
  -4   9  12-32.6351 278.020   1
  -4  -9  12 87.0062 151.927   1
   4   9 -12 136.287 144.886   1
  -4   9  11-254.571 253.346   1
   4  -9 -11 119.834 238.514   1
  -4  -9  11 32.2560 141.379   1
   4   9 -11 15.7389 138.746   1
  -4   9  10 11239.9 879.270   1
   4  -9 -10 12035.7 875.266   1
   4  -9  -9 2957.43 362.404   1
  -4   9   9 3664.19 382.606   1
   4   9  -8 2577.04 262.095   1
   4  -9  -8 3344.10 361.467   1
  -4   9   8 3550.15 367.544   1
  -4  -9   8 2869.43 267.797   1
   4   9  -7 544.456 150.223   1
  -4   9   7 436.535 250.064   1
  -4  -9   7 438.647 142.925   1
   4  -9  -7 840.613 242.651   1
   4   9  -6 1040.90 164.542   1
  -4  -9   6 899.685 155.543   1
  -4   9   6 1312.69 272.068   1
   4  -9  -5 646.330 219.568   1
  -4   9   5 606.432 226.943   1
  -4  -9   5 743.206 143.813   1
   4   9  -5 706.659 142.246   1
   4  -9  -4 20879.0 1392.24   1
  -4   9   4 20219.1 1392.37   1
   4  -9  -3 2226.47 270.710   1
   4   9  -2 11457.7 805.388   1
   4  -9  -2 11280.8 815.592   1
  -4   9   2 11716.1 827.956   1
  -4  -9   2 12101.3 800.499   1
   4   9  -1 5220.12 395.711   1
   4  -9  -1 4664.75 393.844   1
  -4   9   1 5107.60 402.840   1
  -4  -9   1 4484.09 375.503   1
  -4   9   0 132.416 152.742   1
   4  -9   0 210.517 143.610   1
  -4  -9   0-49.2042 162.157   1
   4   9   0-89.2579 176.093   1
   4   9   1 4667.34 399.855   1
  -4  -9  -1 4675.30 388.578   1
   4  -9   1 5114.97 378.112   1
  -4   9  -1 4216.03 380.291   1
  -4  -9  -2 11741.9 825.979   1
  -4  -9  -3 2412.17 257.668   1
   4   9   3 1628.99 261.602   1
  -4   9  -3 1970.57 211.904   1
   4  -9   3 1916.37 203.320   1
   4   9   4 20598.6 1387.36   1
  -4   9  -4 20706.4 1336.49   1
  -4  -9  -4 19710.2 1376.97   1
   4  -9   4 20413.3 1334.79   1
  -4   9  -5 675.295 136.693   1
   4   9   5 938.567 232.261   1
   4  -9   5 455.908 127.595   1
   4  -9   6 1322.63 144.025   1
  -4  -9  -6 605.600 233.296   1
   4   9   6 1172.71 252.901   1
  -4   9  -6 583.049 127.345   1
   4  -9   7 405.647 113.307   1
   4   9   7 541.426 230.290   1
  -4  -9  -7 605.985 222.638   1
  -4   9  -7 460.345 109.567   1
   4   9   8 3003.06 353.753   1
  -4  -9  -8 3112.51 343.149   1
  -4   9  -8 2930.06 236.911   1
   4  -9   8 2673.14 240.952   1
  -4  -9  -9 3330.78 360.055   1
  -4   9  -9 2944.62 249.392   1
   4   9   9 2986.82 363.214   1
   4  -9   9 2784.97 250.509   1
  -4   9 -10 11109.9 779.104   1
  -4  -9 -10 11521.2 858.657   1
   4   9  10 11034.1 858.879   1
   4  -9  10 12105.9 783.004   1
  -4  -9 -11-384.760 215.405   1
  -4   9 -11 165.282 122.844   1
   4  -9  11 26.4673 126.369   1
   4   9  11 215.501 223.138   1
  -4  -9 -12-121.147 224.189   1
   4   9  12 537.885 279.073   1
  -4  -9 -13 466.566 281.728   1
  -4   9 -13 500.147 145.561   1
   4   9  13 453.819 279.960   1
   4  -9  13 393.234 160.158   1
  -4  -9 -14 159.275 280.158   1
  -4   9 -14 477.937 160.845   1
   4  -9  14 528.579 173.040   1
   4   9  14 792.481 306.927   1
  -4   9 -15 658.411 179.099   1
  -4  -9 -15 802.970 261.783   1
   4   9  15 271.388 247.595   1
   4  -9  15 559.766 183.365   1
  -4   9 -16 493.753 185.249   1
  -4  -9 -16 710.866 285.905   1
   4  -9  16 612.415 187.954   1
   4   9  16 139.102 297.889   1
  -4   9 -17 113.102 169.434   1
  -4  -9 -18 331.618 259.177   1
   4   9  18 595.833 297.109   1
  -4  -9 -19-33.1694 254.197   1
   4   9  19 423.913 270.692   1
  -4  -9 -20 33.0782 192.502   1
   4   9  20 35.4184 233.381   1
  -4  -9 -21 33.0098 255.201   1
   4   9  21 601.003 294.268   1
  -4  -9 -22 459.834 225.297   1
   4   9  22-70.2693 218.800   1
  -4  -9 -23 586.573 262.905   1
   4   9  23 34.8413 256.465   1
  -4  -9 -24-32.1870 219.386   1
   4   9  24 103.180 233.325   1
  -4  -9 -25 159.928 239.375   1
   4   9  25-136.054 251.573   1
  -4  -9 -26 94.4170 239.206   1
   4   9  26 66.6321 244.499   1
   4 -10 -25 63.8103 233.674   1
  -4  10  25 443.220 259.546   1
   4 -10 -23 394.620 236.911   1
  -4  10  23 466.559 277.086   1
   4 -10 -22-199.820 256.853   1
  -4  10  22 326.922 278.102   1
   4 -10 -21 169.039 213.806   1
  -4  10  21 72.8382 230.300   1
   4 -10 -20 442.402 276.874   1
  -4  10  20 694.324 301.836   1
   4 -10 -19 272.721 235.590   1
  -4  10  19 439.022 236.035   1
   4 -10 -18 307.096 284.581   1
  -4  10  18 800.230 323.288   1
   4 -10 -17-135.828 228.207   1
  -4  10  17 36.1775 253.424   1
   4 -10 -16 100.986 239.917   1
  -4  10  16-143.385 256.573   1
   4 -10 -15 1364.34 324.003   1
  -4 -10  15 1618.48 224.861   1
  -4  10  15 1168.70 343.823   1
   4  10 -15 1662.01 224.294   1
   4  10 -14 628.508 168.994   1
  -4 -10  14 711.411 177.741   1
   4 -10 -14 557.217 289.755   1
  -4  10  14 209.196 307.061   1
   4  10 -13 115.433 148.832   1
   4 -10 -13 353.959 279.214   1
  -4 -10  13 236.745 151.774   1
  -4  10  13 341.970 286.239   1
   4  10 -12 5090.85 398.254   1
   4 -10 -11 2085.53 333.620   1
  -4  10  11 1824.26 334.793   1
   4  10 -10 1515.37 179.274   1
   4 -10 -10 1010.03 279.083   1
  -4 -10  10 1355.21 178.366   1
  -4  10  10 1015.34 282.842   1
   4  10  -9 36.9246 123.794   1
  -4  10   9 30.7135 269.238   1
  -4 -10   9-24.3644 117.699   1
   4 -10  -9-172.169 254.369   1
   4  10  -8 7326.30 478.880   1
  -4 -10   8 6155.30 474.032   1
  -4  10   8 6422.74 566.295   1
   4 -10  -8 6205.92 553.557   1
   4  10  -7 241.701 129.170   1
  -4 -10   7 174.954 124.281   1
   4 -10  -7 290.376 228.827   1
   4  10  -6 396.565 128.352   1
  -4 -10   6 422.747 127.984   1
   4  10  -5 4848.66 359.140   1
  -4  10   5 4778.43 433.568   1
  -4 -10   5 4340.55 358.605   1
   4 -10  -5 4890.36 420.942   1
   4 -10  -4 1000.50 223.869   1
  -4  10   4 904.542 233.080   1
   4 -10  -3 1241.32 209.293   1
  -4  10   3 356.377 194.882   1
   4  10  -2 9788.32 705.620   1
  -4 -10   2 10078.0 698.279   1
  -4  10   2 9977.14 726.580   1
   4 -10  -2 10191.4 724.397   1
   4 -10  -1 559.080 198.668   1
   4  10  -1 452.456 163.910   1
  -4  10   1 766.907 212.582   1
  -4 -10   1 824.831 182.190   1
   4 -10   0 3832.33 369.370   1
   4  10   0 4699.58 379.146   1
  -4  10   0 4675.12 379.828   1
  -4 -10   0 4718.09 375.848   1
   4 -10   1 569.402 168.834   1
   4  10   1 762.431 203.024   1
  -4  10  -1 300.836 152.538   1
  -4 -10  -1 339.185 167.727   1
  -4 -10  -2 9415.66 695.602   1
   4  10   2 9640.29 698.843   1
   4  10   3 810.019 238.420   1
  -4  10  -3 992.312 164.292   1
   4 -10   3 747.063 152.468   1
   4  10   4 1420.57 278.079   1
  -4  10  -4 1109.42 152.952   1
  -4 -10  -4 1444.72 236.506   1
   4 -10   4 1123.08 157.168   1
  -4  10  -5 3743.91 319.428   1
  -4 -10  -5 4704.88 401.269   1
   4 -10   5 4658.18 323.432   1
  -4 -10  -6 50.0050 206.193   1
   4  10   6 374.991 229.557   1
  -4  10  -6 494.860 108.130   1
   4 -10   6 658.331 112.885   1
   4  10   7 305.459 240.552   1
  -4 -10  -7 25.8873 213.707   1
  -4  10  -7 313.216 93.7906   1
   4 -10   7 259.275 103.147   1
   4 -10   8 5543.89 412.958   1
   4  10   8 6061.41 524.403   1
  -4 -10  -8 6673.55 524.831   1
  -4  10  -8 6004.40 410.718   1
  -4  10  -9-39.2429 92.2296   1
  -4 -10  -9 28.0433 240.214   1
   4  10   9 148.378 248.876   1
   4 -10   9 66.5900 97.3497   1
  -4  10 -10 1454.08 143.575   1
   4  10  10 1042.45 285.236   1
   4 -10  10 1219.19 145.928   1
  -4 -10 -11 1237.80 286.715   1
  -4  10 -11 1642.00 161.567   1
   4 -10  11 1674.84 170.848   1
   4  10  11 1166.15 292.737   1
   4 -10  12 4187.67 352.024   1
  -4  10 -12 5257.79 353.618   1
   4 -10  13 106.255 127.010   1
   4  10  13 131.714 255.893   1
  -4  10 -13 100.921 124.320   1
  -4 -10 -13 127.158 238.923   1
   4  10  14 541.766 302.015   1
  -4 -10 -14 898.272 288.853   1
   4  10  15 1040.71 312.725   1
  -4 -10 -15 1580.34 305.888   1
  -4  10 -15 1813.68 209.448   1
   4  10  16-35.2556 283.782   1
  -4 -10 -16 357.673 256.449   1
   4  10  17-140.130 271.379   1
  -4 -10 -17-199.596 255.847   1
   4  10  18 353.408 281.721   1
  -4 -10 -18 498.116 265.784   1
   4  10  19 426.090 275.376   1
  -4 -10 -19 132.513 265.210   1
   4  10  20 920.894 293.886   1
  -4 -10 -20 330.963 244.739   1
   4  10  21-70.4919 261.772   1
  -4 -10 -21-98.9195 239.047   1
   4  10  22 419.664 252.465   1
  -4 -10 -22-196.269 229.164   1
   4  10  23-34.5766 252.680   1
  -4 -10 -23 97.0374 242.075   1
   4  10  25 503.860 254.115   1
  -4 -10 -25 442.186 248.917   1
   4 -11 -24 288.655 228.473   1
  -4  11  24 346.528 255.030   1
   4 -11 -23 586.933 261.000   1
  -4  11  23 247.047 276.464   1
   4 -11 -22 132.385 216.993   1
  -4  11  22-216.554 226.872   1
   4 -11 -21 269.518 250.934   1
  -4  11  21 362.850 284.575   1
   4 -11 -20 203.671 235.336   1
  -4  11  20 401.936 258.872   1
   4 -11 -18 478.445 244.565   1
  -4  11  18 769.664 267.364   1
   4 -11 -17-340.811 279.695   1
  -4  11  17 146.114 296.851   1
   4 -11 -16 1427.19 316.510   1
  -4  11  16 1664.27 345.140   1
   4 -11 -15 202.040 235.427   1
  -4  11  15 358.310 280.860   1
   4 -11 -14 399.051 262.394   1
  -4  11  14 424.405 275.970   1
   4  11 -13-13.2736 120.873   1
   4 -11 -13 32.7364 256.131   1
  -4  11  13 34.7991 278.002   1
  -4 -11  13 26.6323 126.238   1
  -4 -11  12 795.584 145.714   1
   4  11 -12 877.385 141.768   1
  -4 -11  11 377.340 121.594   1
   4  11 -11 113.823 116.009   1
   4  11 -10 7947.23 558.799   1
  -4  11  10 7681.08 673.355   1
   4 -11 -10 8399.58 672.179   1
  -4 -11  10 8231.70 556.762   1
  -4 -11   9 210.645 106.268   1
   4 -11  -9 472.304 250.497   1
   4  11  -9 335.139 124.194   1
   4 -11  -8 6603.90 540.789   1
   4  11  -8 6661.95 455.659   1
  -4 -11   8 6358.17 451.122   1
  -4  11   8 5337.60 545.035   1
   4  11  -7 2565.98 212.040   1
  -4  11   7 2076.52 323.386   1
  -4 -11   7 2081.17 202.469   1
   4 -11  -7 1666.79 315.082   1
  -4 -11   6 603.882 126.855   1
   4  11  -6 314.630 127.907   1
   4 -11  -6 342.113 222.762   1
  -4  11   6 772.915 255.132   1
   4  11  -5 674.405 142.014   1
  -4 -11   5 487.516 134.480   1
  -4  11   4 2949.66 330.463   1
   4 -11  -4 3449.64 342.520   1
   4 -11  -3 89.5419 184.310   1
   4  11  -3 46.3505 149.375   1
  -4 -11   3 86.2701 133.763   1
  -4  11   3 163.391 198.829   1
   4  11  -2 9032.09 668.934   1
  -4 -11   2 10012.3 670.303   1
   4 -11  -2 9430.71 687.959   1
  -4  11   2 9167.40 687.345   1
  -4  11   1 160.968 185.289   1
   4  11  -1 237.292 162.970   1
  -4 -11   1 361.373 170.007   1
   4 -11  -1 195.568 162.181   1
   4 -11   0 160.089 169.492   1
  -4 -11   0 130.747 178.822   1
   4  11   0-79.2042 176.547   1
  -4  11   0 54.6852 173.689   1
   4 -11   1 225.054 157.610   1
  -4  11  -1 49.6190 146.776   1
   4  11   1 64.3177 195.349   1
  -4 -11  -1 80.9059 185.274   1
  -4 -11  -2 9110.85 679.756   1
   4  11   2 9079.72 676.685   1
   4  11   3 48.4187 205.549   1
  -4  11  -3-12.9283 122.310   1
  -4 -11  -3 90.3423 180.462   1
   4 -11   3 114.131 135.548   1
   4 -11   4 3048.07 241.834   1
  -4 -11  -4 2674.81 311.910   1
  -4  11  -4 2943.10 240.413   1
  -4  11  -5 773.242 125.259   1
   4 -11   5 524.505 115.771   1
   4 -11   6 518.643 96.7035   1
   4  11   6 220.667 225.087   1
  -4  11  -6 247.820 94.3442   1
  -4 -11  -6 25.7949 218.702   1
   4  11   7 1401.43 302.705   1
   4 -11   7 1545.44 139.507   1
  -4  11  -7 1739.23 139.375   1
  -4 -11  -7 1619.04 290.373   1
   4  11   9 122.096 272.817   1
  -4 -11  -9-117.512 244.853   1
  -4 -11 -10 7533.80 605.683   1
   4  11  10 6822.18 592.537   1
  -4 -11 -12 921.324 263.861   1
  -4  11 -12 528.852 77.8884   1
   4  11  12 789.227 283.968   1
   4 -11  12 349.319 65.3446   1
  -4  11 -13 79.4066 81.7717   1
   4 -11  13 13.9395 74.8527   1
  -4  11 -14 27.5750 97.4695   1
   4  11  14 34.6782 258.512   1
  -4 -11 -14-161.315 225.976   1
   4  11  15 670.114 306.042   1
  -4 -11 -15 260.324 258.792   1
   4  11  16 630.997 260.211   1
  -4 -11 -16 1132.60 261.137   1
   4  11  17 211.656 280.302   1
  -4 -11 -17 267.254 258.092   1
   4  11  18 569.363 270.015   1
  -4 -11 -18 99.6365 207.268   1
   4  11  20 35.3692 253.049   1
  -4 -11 -20 662.260 262.751   1
   4  11  21 386.338 259.522   1
  -4 -11 -21 262.909 247.721   1
   4  11  22 382.509 257.810   1
  -4 -11 -22 195.265 247.012   1
   4  11  23-34.2875 228.205   1
  -4 -11 -23 160.597 229.931   1
   4  11  24 203.174 261.450   1
  -4 -11 -24 191.191 236.939   1
   4 -12 -24-254.401 249.951   1
  -4  12  24-101.844 243.255   1
   4 -12 -23-194.174 209.147   1
  -4  12  23-104.817 221.020   1
   4 -12 -22 32.8622 239.170   1
  -4  12  22-107.489 278.343   1
   4 -12 -20-33.8696 251.703   1
  -4  12  20 401.107 297.363   1
   4 -12 -19-34.1045 225.920   1
  -4  12  19 256.788 260.404   1
   4 -12 -18-102.691 252.232   1
  -4  12  18 331.195 295.036   1
   4 -12 -17-68.5562 246.385   1
  -4  12  17 36.7323 273.827   1
   4 -12 -16 170.860 236.281   1
  -4  12  16 73.1983 250.737   1
   4 -12 -14 571.462 252.620   1
  -4  12  14 431.596 262.633   1
   4 -12 -13 431.280 252.493   1
  -4  12  13 674.083 295.801   1
   4  12 -12 881.277 104.152   1
   4 -12 -12 1338.05 305.148   1
   4 -12 -11 63.8716 260.300   1
   4  12 -11 109.490 75.7936   1
  -4 -12  11 16.3844 57.7760   1
  -4  12  11-68.4174 279.732   1
   4 -12 -10-31.1926 251.030   1
  -4 -12  10 253.528 68.4026   1
   4  12 -10 71.3486 68.9743   1
  -4  12   9 751.098 293.496   1
  -4 -12   9 1142.59 109.350   1
   4  12  -9 742.105 107.505   1
  -4  12   8 1286.04 277.594   1
  -4 -12   8 1120.33 132.362   1
   4  12  -8 1458.65 142.096   1
   4 -12  -8 878.609 265.656   1
  -4  12   7 1350.15 280.697   1
   4  12  -7 1646.24 158.592   1
  -4 -12   7 1190.76 153.797   1
   4 -12  -7 1956.88 292.004   1
   4  12  -6 6370.51 457.470   1
  -4  12   6 5878.54 533.136   1
   4 -12  -6 5458.01 529.603   1
  -4 -12   6 6828.13 452.639   1
  -4 -12   5 1945.04 191.207   1
   4  12  -5 1463.30 187.248   1
  -4  12   5 1996.23 298.557   1
   4 -12  -5 1774.10 290.344   1
  -4  12   4 1059.47 254.639   1
   4 -12  -4 942.862 230.524   1
  -4 -12   3 452.773 154.602   1
   4  12  -3 384.178 160.943   1
  -4  12   3 634.282 216.223   1
   4 -12  -3 327.570 188.944   1
   4  12  -2 3950.91 339.133   1
  -4  12   2 3661.57 367.261   1
   4 -12  -2 3632.61 357.955   1
  -4 -12   2 3901.03 328.137   1
   4  12  -1-193.944 162.785   1
  -4 -12   1 400.985 164.799   1
   4 -12  -1 122.669 176.797   1
  -4  12   1 125.814 193.051   1
   4  12   0 11902.0 829.441   1
   4 -12   0 12178.7 820.927   1
  -4  12   0 10898.4 811.807   1
  -4 -12   0 11629.0 822.881   1
   4 -12   1 134.318 153.473   1
   4  12   1 202.158 185.598   1
  -4  12  -1 103.542 159.771   1
  -4 -12  -1 41.8362 178.805   1
  -4 -12  -2 2839.64 338.409   1
  -4  12  -2 3561.46 298.120   1
   4 -12   2 3392.03 297.840   1
   4  12   2 3703.21 365.066   1
   4  12   3 200.373 211.395   1
  -4  12  -3 275.660 136.088   1
   4 -12   3 527.192 141.488   1
  -4 -12  -3 442.471 196.747   1
  -4  12  -4 1351.02 157.009   1
   4 -12   4 1042.64 147.097   1
   4 -12   5 1486.72 149.215   1
   4  12   5 2104.50 289.083   1
  -4 -12  -5 1982.71 278.236   1
  -4  12  -5 1165.81 146.507   1
   4  12   6 6444.27 458.333   1
   4 -12   6 4738.99 305.793   1
  -4 -12  -6 6534.36 453.725   1
   4  12   7 1416.24 294.992   1
  -4 -12  -8 792.189 265.656   1
   4  12   8 396.046 267.475   1
  -4 -12  -9 1597.69 287.166   1
   4  12   9 1538.90 305.573   1
  -4 -12 -10 61.9568 252.723   1
   4  12  10 289.974 248.732   1
  -4 -12 -11 253.012 276.133   1
  -4 -12 -12 1798.05 296.684   1
   4  12  12 1455.21 293.545   1
  -4 -12 -13 743.141 277.381   1
   4  12  13 1179.96 316.626   1
   4  12  14-353.109 294.226   1
  -4 -12 -16 33.5017 261.243   1
   4  12  16-212.101 283.415   1
  -4 -12 -17 100.019 228.359   1
   4  12  17 71.3618 262.909   1
  -4 -12 -18-166.629 230.462   1
   4  12  18-106.912 233.796   1
  -4 -12 -19 332.219 250.056   1
   4  12  19 142.132 266.361   1
  -4 -12 -20 330.442 245.973   1
   4  12  20 211.728 253.161   1
  -4 -12 -21-130.905 240.813   1
   4  12  21-454.410 259.174   1
  -4 -12 -22 161.801 240.272   1
   4  12  22 552.293 280.282   1
  -4 -12 -23 95.9092 213.997   1
   4  12  23 204.370 207.135   1
  -4 -12 -24 189.885 243.951   1
   4  12  24 434.694 264.179   1
  -4  13  23 239.807 255.395   1
   4 -13 -23-128.464 236.604   1
  -4  13  21 505.217 299.734   1
   4 -13 -21 529.777 265.649   1
  -4  13  20-109.600 237.632   1
   4 -13 -20 603.920 249.656   1
  -4  13  19-36.8638 290.470   1
  -4  13  18-36.8540 258.420   1
   4 -13 -18 411.456 262.782   1
  -4  13  17-110.808 258.725   1
   4 -13 -17 171.911 218.492   1
   4 -13 -16 756.168 270.312   1
  -4  13  15 440.887 283.543   1
   4 -13 -15-68.4785 261.361   1
  -4  13  14 583.585 303.083   1
   4 -13 -14 918.086 282.203   1
  -4  13  13-36.0695 272.036   1
   4 -13 -13-67.2842 244.862   1
  -4  13  12 995.529 308.036   1
   4 -13 -12 1493.25 273.656   1
  -4  13  11-386.462 301.655   1
   4 -13 -11-583.524 276.961   1
  -4  13  10-34.3810 253.284   1
  -4  13   9-232.832 268.737   1
   4 -13  -9-186.248 246.638   1
  -4  13   8 608.967 253.715   1
   4 -13  -8 787.242 260.778   1
  -4 -13   7 1953.43 161.033   1
  -4  13   7 1725.36 323.378   1
   4  13  -7 1994.25 168.959   1
  -4 -13   6 904.083 127.120   1
   4  13  -6 825.659 135.460   1
   4 -13  -6 707.476 261.644   1
  -4  13   6 623.440 249.875   1
  -4 -13   5 45.7629 118.834   1
   4  13  -5 147.576 125.908   1
   4 -13  -5-81.2625 215.724   1
  -4  13   5 198.483 216.336   1
  -4 -13   3-46.0795 136.909   1
   4  13  -3-33.0281 151.165   1
  -4  13   3-76.3199 196.913   1
   4 -13  -3 244.230 197.745   1
  -4 -13   2 2278.64 249.973   1
   4 -13  -2 2269.84 283.898   1
  -4  13   2 1924.50 288.941   1
   4  13  -2 2824.40 263.412   1
   4  13  -1 981.987 194.404   1
  -4 -13   1 580.595 178.354   1
   4 -13  -1 1023.69 214.508   1
  -4  13   1 679.461 216.304   1
   4  13   0 64.7936 185.841   1
  -4 -13   0 383.642 182.233   1
   4 -13   0 176.295 172.513   1
  -4  13   0 39.7161 166.351   1
   4  13   1 601.253 225.698   1
  -4 -13  -1 1062.02 223.525   1
   4 -13   1 855.729 184.471   1
  -4  13  -1 737.182 181.175   1
   4  13   2 2425.55 306.025   1
  -4 -13  -2 2772.80 303.484   1
  -4  13  -2 2001.66 245.761   1
   4 -13   2 2545.96 238.384   1
   4  13   3 206.424 215.103   1
   4 -13   3 77.4347 127.636   1
  -4 -13  -3 24.4670 200.760   1
  -4  13  -3 39.7277 123.173   1
   4  13   4 460.293 230.640   1
  -4  13  -4 362.560 118.825   1
   4 -13   4 636.340 115.924   1
  -4  13  -5 6.06296 78.0701   1
   4 -13   5 73.0984 71.6761   1
  -4 -13  -6 706.710 241.762   1
   4  13   6 529.625 256.564   1
  -4 -13  -7 1258.89 278.393   1
   4  13   7 2162.65 305.018   1
  -4 -13  -8 936.667 256.957   1
   4  13   8 659.176 267.357   1
  -4 -13  -9 62.2570 222.801   1
   4  13   9-64.3149 237.840   1
  -4 -13 -10 728.867 268.002   1
   4  13  10 859.406 281.683   1
  -4 -13 -11 95.6661 249.602   1
   4  13  11 136.841 268.706   1
  -4 -13 -12 908.326 281.417   1
   4  13  12 1183.21 312.819   1
  -4 -13 -13-196.270 207.862   1
   4  13  13 212.352 259.683   1
  -4 -13 -15 335.052 258.326   1
  -4 -13 -16 636.181 252.866   1
   4  13  16 644.541 286.005   1
  -4 -13 -17 770.504 260.446   1
   4  13  17 286.263 242.682   1
   4  13  18 499.721 278.089   1
  -4 -13 -19 365.757 233.037   1
   4  13  19-141.927 251.930   1
  -4 -13 -21 586.000 262.389   1
   4  13  21-69.5028 252.444   1
  -4 -13 -23 349.601 216.831   1
   4  13  23-33.7406 201.547   1
  -4  14  22 587.855 276.052   1
   4 -14 -22 389.205 246.492   1
   4 -14 -21-65.8944 199.009   1
  -4  14  20 613.079 302.302   1
   4 -14 -20 133.855 255.226   1
  -4  14  19-257.459 273.109   1
   4 -14 -19 169.001 252.953   1
  -4  14  18-148.339 233.285   1
  -4  14  16 335.975 303.952   1
   4 -14 -16 652.852 281.876   1
  -4  14  15 782.666 313.701   1
   4 -14 -15 411.911 258.447   1
  -4  14  14 1372.29 337.118   1
   4 -14 -14 786.173 286.301   1
  -4  14  13-220.794 290.079   1
   4 -14 -13-67.8498 243.997   1
  -4  14  12 400.183 263.705   1
   4 -14 -12 369.097 242.395   1
  -4  14  11 752.491 309.573   1
   4 -14 -11 727.838 271.039   1
  -4  14  10 418.731 262.896   1
   4 -14 -10 227.936 239.738   1
  -4  14   8 590.114 285.820   1
   4 -14  -8 780.972 274.990   1
  -4  14   7 95.5559 243.041   1
   4 -14  -7 121.210 240.524   1
  -4  14   6 2732.49 335.609   1
   4  14  -6 2222.15 178.189   1
  -4 -14   6 1998.36 169.738   1
   4 -14  -6 2372.06 328.997   1
  -4  14   5 146.749 235.535   1
   4 -14  -5 507.147 238.009   1
  -4 -14   5 31.5706 112.591   1
   4  14  -5 264.398 124.976   1
   4 -14  -4 107.492 203.697   1
  -4  14   4 224.192 219.503   1
   4  14  -3 246.698 152.571   1
   4 -14  -3 633.708 208.071   1
  -4  14   2 297.535 198.210   1
   4 -14  -2 143.108 177.949   1
   4  14  -2-55.8509 167.901   1
   4  14  -1 267.458 177.159   1
   4 -14  -1 777.045 206.789   1
  -4  14   1 708.609 213.797   1
  -4  14   0 2630.37 316.610   1
   4 -14   0 3620.82 322.170   1
   4  14   0 3711.42 343.063   1
   4 -14   1 323.739 157.493   1
   4  14   1 71.9827 179.196   1
  -4 -14  -1 532.271 199.737   1
  -4  14  -1 315.942 165.406   1
   4 -14   2-46.4197 141.675   1
  -4 -14  -2 147.577 204.380   1
  -4  14  -2 48.0296 138.386   1
   4  14   2 152.951 205.054   1
  -4  14  -3 444.681 141.346   1
   4 -14   3 458.547 131.265   1
   4 -14   4-43.9385 98.6054   1
  -4 -14  -4 189.934 216.762   1
   4  14   4-140.907 220.492   1
  -4  14  -4 8.99173 96.9923   1
   4  14   5 293.582 241.224   1
  -4 -14  -5 452.847 238.543   1
   4  14   6 2434.96 360.072   1
  -4 -14  -6 3168.62 361.313   1
   4  14   7 188.032 240.360   1
  -4 -14  -7 273.353 246.347   1
   4  14   8 744.002 279.120   1
  -4 -14  -8 527.833 260.224   1
   4  14   9 499.636 283.552   1
  -4 -14  -9 189.971 254.667   1
   4  14  10 377.452 282.934   1
  -4 -14 -10 192.251 255.702   1
   4  14  11 280.392 278.828   1
  -4 -14 -11 356.776 260.781   1
   4  14  12 664.950 281.328   1
  -4 -14 -12 566.893 271.003   1
   4  14  13 141.504 259.386   1
  -4 -14 -13 503.709 241.292   1
   4  14  14 1000.55 287.657   1
  -4 -14 -14 875.460 248.100   1
   4  14  15 71.9708 244.139   1
  -4 -14 -15 33.6702 232.704   1
   4  14  16 287.729 272.771   1
  -4 -14 -16 235.883 261.352   1
   4  14  17-71.7774 271.970   1
  -4 -14 -17 437.605 249.280   1
   4  14  18 71.4101 268.322   1
  -4 -14 -18 133.942 233.596   1
   4  14  19 177.019 230.060   1
  -4 -14 -19 199.184 210.145   1
  -4 -14 -20 426.733 252.750   1
   4  14  21-69.2232 260.136   1
  -4 -14 -21 292.825 246.423   1
   4  14  22 476.643 266.156   1
  -4 -14 -22 192.515 217.524   1
   4 -15 -22-64.1049 230.391   1
  -4  15  22 136.660 259.619   1
   4 -15 -21-98.3066 225.430   1
  -4  15  21 34.9020 227.667   1
   4 -15 -20 465.557 251.431   1
  -4  15  20 71.6545 275.887   1
   4 -15 -19 33.7618 205.140   1
  -4  15  19 109.034 228.485   1
   4 -15 -18 546.429 253.622   1
  -4  15  18 147.031 276.031   1
   4 -15 -17-206.651 250.691   1
  -4  15  17 111.105 281.448   1
   4 -15 -15 34.5936 245.762   1
  -4  15  15-450.604 290.876   1
   4 -15 -14 692.452 260.551   1
  -4  15  14 111.522 295.203   1
   4 -15 -13 310.228 239.700   1
  -4  15  13 110.937 273.863   1
   4 -15 -12 273.500 224.970   1
  -4  15  12 733.453 280.249   1
   4 -15 -11 542.583 264.453   1
  -4  15  11 179.668 269.913   1
   4 -15 -10 100.228 260.548   1
  -4  15  10 106.160 257.619   1
   4 -15  -9 492.967 234.516   1
  -4  15   9-172.524 270.215   1
   4 -15  -7 469.213 239.273   1
  -4  15   7 393.574 257.165   1
   4 -15  -6 151.341 228.267   1
  -4  15   6-190.144 245.297   1
   4  15  -5 351.921 106.359   1
   4 -15  -5 964.929 256.240   1
  -4  15   5 759.988 253.953   1
  -4 -15   5 293.545 109.666   1
  -4 -15   4 3480.88 258.858   1
   4 -15  -4 2486.12 335.511   1
  -4  15   4 2327.49 347.706   1
   4  15  -4 2447.38 258.034   1
   4  15  -3 149.962 155.571   1
  -4 -15   3 158.344 145.646   1
   4  15  -2 1358.26 205.725   1
  -4 -15   2 1122.05 189.714   1
   4 -15  -2 803.920 243.715   1
  -4  15   2 1163.48 254.241   1
  -4 -15   1 20.6390 168.778   1
   4 -15  -1-46.0883 177.739   1
  -4  15   1 95.0500 188.553   1
   4  15  -1 84.9930 165.081   1
  -4 -15   0-135.213 182.501   1
   4 -15   0 168.604 170.116   1
  -4  15   0 257.332 180.986   1
   4  15   0-92.7542 206.157   1
  -4 -15  -1 24.2163 193.457   1
   4 -15   1 74.1141 160.577   1
   4  15   1 124.674 205.861   1
  -4  15  -1-171.530 157.850   1
  -4  15  -2 1114.71 186.104   1
   4 -15   2 1251.13 178.182   1
  -4 -15  -3 215.731 201.377   1
  -4  15  -3 479.932 136.135   1
   4  15   3 280.258 219.540   1
   4 -15   3 281.502 126.496   1
  -4 -15  -4 3044.54 302.369   1
   4  15   4 3194.26 315.115   1
   4  15   5 183.822 238.692   1
  -4 -15  -5 379.434 221.700   1
   4  15   6 348.591 259.744   1
  -4 -15  -6 512.883 240.130   1
   4  15   7 888.858 270.650   1
  -4 -15  -7 492.129 224.051   1
   4  15   9 207.686 264.315   1
  -4 -15  -9 192.421 240.334   1
   4  15  10 589.865 261.954   1
  -4 -15 -10-165.509 234.209   1
   4  15  11 105.590 254.051   1
  -4 -15 -11-33.4650 238.514   1
   4  15  12 356.803 272.105   1
  -4 -15 -12 370.356 232.754   1
   4  15  13 216.246 257.101   1
  -4 -15 -13 135.081 241.957   1
   4  15  14 72.2941 254.678   1
  -4 -15 -14 339.111 229.379   1
   4  15  15-289.683 268.878   1
  -4 -15 -15 237.715 225.984   1
   4  15  17-35.9550 246.403   1
  -4 -15 -17 337.344 224.709   1
   4  15  18 641.929 294.231   1
  -4 -15 -18 368.127 262.793   1
   4  15  19-105.838 264.477   1
  -4 -15 -19-364.207 250.180   1
   4  15  20 314.161 272.328   1
  -4 -15 -20 32.8391 228.191   1
   4  15  21-206.169 253.508   1
  -4 -15 -21-226.849 211.834   1
  -4  16  21-240.247 238.273   1
   4 -16 -21 129.976 225.592   1
  -4  16  20 422.892 280.609   1
   4 -16 -20-231.793 248.810   1
  -4  16  19 430.322 251.328   1
   4 -16 -19-101.144 210.933   1
  -4  16  18 836.454 282.926   1
   4 -16 -18 581.611 255.883   1
  -4  16  17 294.048 276.454   1
   4 -16 -17 138.380 246.921   1
  -4  16  16 559.990 296.370   1
   4 -16 -16-174.347 260.126   1
  -4  16  15 299.908 292.579   1
   4 -16 -15 140.126 262.512   1
  -4  16  14 372.222 286.437   1
   4 -16 -14 140.334 251.590   1
  -4  16  13 334.272 262.726   1
   4 -16 -13 525.450 257.445   1
  -4  16  11 254.732 261.588   1
   4 -16 -11-103.923 227.133   1
  -4  16  10 359.839 274.931   1
   4 -16 -10 171.065 230.455   1
  -4  16   9 141.598 259.783   1
   4 -16  -9 33.7012 227.599   1
  -4  16   8 346.481 243.189   1
   4 -16  -8 165.169 222.524   1
  -4  16   7 236.171 248.853   1
   4 -16  -7 161.118 224.037   1
  -4  16   6 195.847 245.306   1
   4 -16  -6 816.040 265.048   1
  -4  16   5-31.5425 239.734   1
   4 -16  -5-121.015 241.739   1
   4  16  -4 197.370 128.863   1
  -4  16   4 241.545 218.438   1
   4 -16  -4 317.664 204.596   1
   4  16  -3 479.208 154.141   1
   4 -16  -3 852.292 233.742   1
  -4  16   3 629.186 228.587   1
  -4 -16   2 130.669 162.475   1
   4 -16  -2-26.0044 200.738   1
   4  16  -2 254.536 163.417   1
  -4 -16   1 42.3580 162.188   1
   4 -16  -1-239.900 189.065   1
  -4  16   1 295.137 204.381   1
   4  16  -1 221.361 178.081   1
  -4 -16   0-22.9142 189.166   1
   4 -16   0 563.438 177.249   1
  -4  16   0 177.908 186.523   1
   4  16   0 172.666 199.615   1
  -4 -16  -1 24.6814 176.198   1
   4 -16   1 302.229 164.488   1
   4  16   1 79.3852 193.636   1
  -4  16  -1 194.681 159.508   1
   4  16   2 56.2544 227.134   1
  -4  16  -2 369.236 145.301   1
  -4 -16  -2 474.184 218.439   1
  -4 -16  -3 498.820 209.036   1
  -4  16  -3 591.123 129.554   1
   4  16   3 236.735 226.279   1
  -4 -16  -4 115.207 200.900   1
   4  16   4 31.0174 232.176   1
  -4 -16  -5 179.198 228.688   1
   4  16   5-64.3295 249.002   1
  -4 -16  -6 461.834 235.582   1
   4  16   6 829.247 265.272   1
  -4 -16  -8 163.352 241.822   1
   4  16   8 137.210 248.804   1
  -4 -16  -9-265.960 239.960   1
   4  16   9 349.220 254.156   1
  -4 -16 -10 134.301 233.077   1
   4  16  10-142.179 246.750   1
  -4 -16 -11 439.447 246.224   1
   4  16  11 324.275 267.608   1
  -4 -16 -12 204.322 228.968   1
   4  16  12 36.2593 251.841   1
  -4 -16 -13 273.735 259.381   1
   4  16  13 145.728 265.489   1
  -4 -16 -14 514.348 262.940   1
   4  16  14 328.233 290.628   1
  -4 -16 -16-170.319 243.810   1
   4  16  16 217.513 280.602   1
  -4 -16 -17 304.343 235.500   1
   4  16  17 287.848 287.080   1
  -4 -16 -18 301.273 211.794   1
   4  16  18 498.371 272.593   1
  -4 -16 -19 497.332 222.994   1
   4  16  19-246.576 228.792   1
  -4 -16 -20 261.967 218.494   1
   4  16  20 242.789 230.229   1
  -4 -16 -21 161.104 225.728   1
   4  16  21-305.738 237.983   1
  -4  17  20-208.147 264.736   1
   4 -17 -20-65.7592 238.457   1
   4 -17 -19-33.5751 217.893   1
  -4  17  18-72.0239 236.135   1
   4 -17 -18-68.3370 206.388   1
  -4  17  16 221.359 274.229   1
   4 -17 -16 175.217 244.678   1
  -4  17  15 260.143 274.855   1
   4 -17 -15 494.355 248.525   1
  -4  17  14 37.3133 248.348   1
   4 -17 -14 106.428 218.079   1
  -4  17  13 335.982 243.575   1
   4 -17 -13-142.111 231.814   1
  -4  17  12 37.3131 276.047   1
   4 -17 -12-212.627 230.060   1
  -4  17  10 587.675 274.292   1
   4 -17 -10 349.625 249.826   1
  -4  17   9 289.693 268.041   1
   4 -17  -9 69.0456 233.335   1
  -4  17   8-106.560 236.381   1
   4 -17  -8 33.9154 222.360   1
  -4  17   7 415.580 263.483   1
  -4  17   6 438.220 237.120   1
   4 -17  -6 259.037 219.713   1
  -4  17   5-326.153 221.726   1
   4 -17  -5-125.111 212.672   1
  -4  17   4 1249.10 265.680   1
   4 -17  -4 717.219 233.424   1
  -4  17   3 148.542 190.650   1
   4 -17  -3 461.965 219.323   1
  -4  17   1 482.361 205.097   1
  -4  17   0 69.0333 172.878   1
   4  17   0-126.256 199.660   1
   4  17   2 144.998 209.001   1
  -4 -17  -2 329.816 199.791   1
   4  17   3 213.472 238.858   1
  -4 -17  -3 144.510 208.905   1
   4  17   4 444.951 265.223   1
  -4 -17  -4 1204.52 269.240   1
   4  17   5 65.7727 248.043   1
  -4 -17  -5 62.2973 214.313   1
   4  17   6-135.319 228.763   1
  -4 -17  -6-255.358 210.703   1
   4  17   7-173.685 235.733   1
  -4 -17  -7-32.6609 219.556   1
   4  17   8 389.492 257.697   1
  -4 -17  -8-332.683 224.621   1
   4  17   9 107.681 249.779   1
  -4 -17  -9 438.994 252.333   1
   4  17  10 326.648 263.322   1
  -4 -17 -10 68.3183 232.029   1
   4  17  11-109.814 255.250   1
  -4 -17 -11 68.8330 218.690   1
   4  17  12 441.032 263.850   1
  -4 -17 -12 553.599 249.668   1
   4  17  13 368.139 275.644   1
  -4 -17 -13-34.6356 214.265   1
   4  17  15 439.095 293.890   1
  -4 -17 -15 757.967 261.719   1
   4  17  16 908.249 298.774   1
  -4 -17 -16 171.086 246.984   1
   4  17  17 71.8969 256.267   1
  -4 -17 -17 102.016 242.422   1
   4  17  18 533.530 295.379   1
  -4 -17 -18 1078.60 280.396   1
   4  17  19 455.614 264.719   1
  -4 -17 -19 33.2915 230.538   1
   4  17  20 205.955 282.179   1
  -4 -17 -20 360.774 250.829   1
   4 -18 -19 66.5609 232.312   1
  -4  18  19 281.299 265.387   1
   4 -18 -17 34.5811 215.026   1
  -4  18  17 145.955 253.360   1
   4 -18 -15-177.274 222.867   1
  -4  18  15 299.001 255.939   1
   4 -18 -14 35.7306 242.565   1
  -4  18  14 263.540 265.023   1
   4 -18 -13-287.377 234.326   1
  -4  18  13 264.528 288.246   1
   4 -18 -12 503.483 257.444   1
  -4  18  12 567.124 274.982   1
   4 -18 -11 322.993 242.593   1
  -4  18  11 37.6798 248.551   1
   4 -18  -9 495.682 250.729   1
  -4  18   9 405.955 264.583   1
   4 -18  -8 104.868 242.704   1
  -4  18   8 36.3625 247.876   1
  -4  18   7 499.397 248.526   1
  -4  18   5 235.649 215.572   1
   4  18   4 197.880 206.534   1
   4  18   5 681.438 246.632   1
   4  18   6 699.071 256.139   1
   4  18   7 321.017 239.792   1
  -4 -18  -7-67.3494 225.312   1
   4  18   8 145.012 277.544   1
  -4 -18  -8-136.813 233.122   1
   4  18   9-220.091 274.739   1
  -4 -18  -9-138.453 224.895   1
   4  18  11-37.1879 273.292   1
  -4 -18 -11 490.735 251.363   1
   4  18  12 297.884 248.048   1
  -4 -18 -12 70.1607 234.863   1
   4  18  13 334.767 254.713   1
  -4 -18 -13-210.310 241.136   1
   4  18  14 259.275 274.826   1
  -4 -18 -14 419.068 248.799   1
   4  18  15-36.7406 267.452   1
  -4 -18 -15 208.869 250.283   1
   4  18  16 182.375 272.049   1
  -4 -18 -16 103.235 226.909   1
   4  18  17-36.0487 254.726   1
  -4 -18 -17-34.1022 222.452   1
   4  18  18 531.549 263.954   1
  -4 -18 -18 134.731 239.937   1
   4  18  19 138.974 231.498   1
  -4 -18 -19 232.377 220.134   1
   4  19  13 75.3263 245.714   1
   4  19  14-224.659 259.144   1
   5   0 -26 877.370 282.039   1
  -5   0  25 333.774 242.307   1
   5   0 -25 105.489 250.998   1
  -5   0  24 222.001 246.474   1
   5   0 -24 140.467 231.656   1
  -5   0  23-110.321 254.252   1
   5   0 -23-139.489 247.602   1
  -5   0  22 691.825 259.528   1
   5   0 -22 1036.28 299.858   1
  -5   0  21 35.9995 260.920   1
   5   0 -21-34.0267 243.545   1
  -5   0  20 1132.31 288.865   1
   5   0 -20 635.912 261.072   1
  -5   0  19 207.974 255.571   1
   5   0 -19 131.204 255.946   1
  -5   0  18 981.144 318.385   1
   5   0 -18 1762.47 330.291   1
  -5   0  17-32.9197 266.824   1
   5   0 -17 405.376 262.605   1
  -5   0  16 2010.17 348.865   1
   5   0 -16 1270.92 313.332   1
  -5   0  15 30.8285 250.449   1
   5   0 -15-116.991 250.541   1
  -5   0  14 2612.02 343.532   1
   5   0 -14 2169.23 311.153   1
  -5   0  13 511.626 243.236   1
   5   0 -13-27.1166 242.851   1
  -5   0  12 271.775 270.359   1
   5   0 -12 493.641 245.777   1
   5   0 -10 32644.5 2254.28   1
  -5   0  10 36181.5 2271.12   1
  -5   0   9-23.3441 212.043   1
   5   0  -9 111.495 192.160   1
  -5   0   8 2288.14 282.176   1
   5   0  -8 1280.77 263.057   1
  -5   0   7 62.5871 199.693   1
   5   0  -7-139.867 207.348   1
   5   0  -6 18470.4 1151.46   1
  -5   0   6 15345.2 1144.19   1
   5   0  -5 17.8791 205.429   1
  -5   0   5 91.3548 207.849   1
   5   0  -4 17251.0 1216.96   1
  -5   0   4 18879.0 1218.72   1
   5   0  -3-64.3284 181.429   1
  -5   0   3-66.1943 187.007   1
  -5   0   2 45561.7 2885.58   1
   5   0  -2 43736.9 2880.60   1
  -5   0   1 108.004 187.311   1
   5   0  -1 258.027 158.923   1
  -5   0   0-30.7368 169.179   1
   5   0   0-90.0626 188.989   1
  -5   0  -1 45.4620 222.158   1
   5   0   1 14.9423 185.511   1
  -5   0  -2 40244.7 2725.53   1
   5   0   2 43997.8 2726.17   1
  -5   0  -3-172.996 211.099   1
   5   0   3 176.405 201.876   1
  -5   0  -4 17714.1 1183.33   1
   5   0   4 17469.1 1186.15   1
   5   0   5 35.6171 209.296   1
  -5   0  -5 103.400 189.379   1
  -5   0  -6 16784.5 1107.69   1
   5   0   6 15863.7 1114.22   1
   5   0   7-59.0811 201.445   1
  -5   0  -7 36.8412 193.818   1
   5   0   8 1558.23 279.232   1
  -5   0  -8 1930.06 252.611   1
   5   0   9 135.270 211.209   1
  -5   0  -9 62.4623 186.688   1
  -5   0 -10 31532.1 2121.26   1
   5   0  10 32890.5 2132.58   1
  -5   0 -11-283.970 205.396   1
   5   0  11-50.3583 207.524   1
  -5   0 -12 502.481 227.374   1
   5   0  12 348.355 231.783   1
  -5   0 -13 415.625 244.081   1
  -5   0 -14 2013.47 296.551   1
   5   0  14 1709.87 324.995   1
  -5   0 -15-55.5910 230.225   1
   5   0  15-29.8671 245.022   1
   5   0  16 1842.91 305.723   1
  -5   0 -17 60.5674 251.195   1
   5   0  17-476.100 254.796   1
  -5   0 -18 1405.62 282.034   1
   5   0  18 1730.64 317.560   1
   5   0  19 33.7358 259.449   1
  -5   0 -19-350.425 249.479   1
   5   0  20 1183.93 268.470   1
  -5   0 -20 322.794 234.497   1
   5   0  21-35.0782 239.105   1
  -5   0 -21-66.4144 226.354   1
   5   0  22 821.546 275.558   1
  -5   0 -22 501.845 269.548   1
   5   0  23-36.1777 257.845   1
  -5   0 -23 67.4576 242.437   1
   5   0  24 182.286 252.732   1
  -5   0 -24 782.489 258.465   1
   5   0  25 366.203 251.750   1
  -5   0 -25 341.955 243.696   1
   5  -1 -26-34.7156 239.912   1
  -5   1  26 109.810 243.586   1
   5  -1 -25-34.8285 248.227   1
   5   1 -25 319.152 263.316   1
  -5   1  25-367.607 255.192   1
   5   1 -24 812.689 269.424   1
  -5  -1  24-111.906 255.218   1
   5   1 -23 385.477 241.991   1
   5  -1 -23 242.539 241.452   1
  -5   1  23 734.201 256.854   1
  -5  -1  23-36.9275 247.839   1
   5  -1 -22 516.292 272.813   1
  -5   1  22 72.8501 260.302   1
   5   1 -21-68.2458 239.026   1
  -5  -1  21-35.8881 240.009   1
   5   1 -20 1371.18 314.732   1
   5  -1 -20 1913.98 321.282   1
  -5  -1  20 1336.97 319.927   1
  -5   1  20 959.851 300.115   1
   5   1 -19 784.569 262.558   1
   5  -1 -19 395.679 263.017   1
  -5  -1  19 171.956 263.710   1
  -5   1  19 314.432 276.609   1
   5  -1 -18 1065.67 267.107   1
  -5   1  18 478.534 277.655   1
   5   1 -17-154.678 241.724   1
  -5  -1  17 747.429 265.350   1
   5   1 -16 448.943 264.705   1
   5  -1 -16 122.534 243.190   1
  -5  -1  16 94.3146 262.149   1
  -5   1  16-129.560 254.448   1
   5   1 -15 2775.46 365.848   1
   5  -1 -15 3592.12 364.601   1
  -5  -1  15 2513.38 359.457   1
  -5   1  15 3450.71 385.060   1
   5   1 -14 1611.89 280.757   1
   5  -1 -14 1003.38 290.924   1
  -5  -1  14 2094.98 291.609   1
  -5   1  14 1754.74 332.506   1
   5  -1 -13 23124.9 1590.45   1
  -5   1  13 21591.4 1591.58   1
   5   1 -13 24631.8 1590.64   1
  -5  -1  13 24368.4 1599.99   1
  -5   1  12 27038.7 1880.04   1
   5  -1 -12 29032.8 1878.92   1
   5   1 -11 6792.60 540.711   1
  -5  -1  11 6755.50 552.741   1
  -5   1  10 631.779 234.786   1
  -5  -1  10 287.531 215.460   1
   5  -1 -10 604.896 219.849   1
   5   1 -10 548.482 223.687   1
  -5  -1   9 3235.72 326.995   1
  -5   1   9 2835.30 334.732   1
   5   1  -9 2887.35 316.290   1
   5  -1  -9 3282.92 337.645   1
   5  -1  -8 4149.44 365.013   1
  -5  -1   8 3099.51 339.565   1
  -5   1   8 3092.45 353.801   1
   5   1  -8 3021.38 335.109   1
   5  -1  -7 5009.93 416.225   1
   5   1  -7 5083.46 413.740   1
  -5  -1   7 4609.86 412.234   1
  -5   1   7 4608.82 427.928   1
   5  -1  -6 2996.16 363.499   1
   5   1  -6 4305.23 359.990   1
  -5  -1   6 3795.35 352.891   1
  -5   1   6 3780.98 364.099   1
  -5  -1   5 3517.84 331.282   1
   5   1  -5 4239.47 345.406   1
   5  -1  -5 3215.41 331.412   1
  -5   1   5 3128.58 343.468   1
   5  -1  -4 103951. 6463.35   1
   5   1  -4 104144. 6458.17   1
  -5  -1   4 98238.3 6457.39   1
  -5   1   4 98216.2 6461.10   1
   5  -1  -3 4234.99 358.117   1
   5   1  -3 3581.78 357.987   1
  -5  -1   3 4171.66 375.341   1
  -5   1   3 3958.25 363.242   1
   5   1  -2 42148.4 2662.26   1
  -5   1   2 40099.7 2664.99   1
  -5  -1   2 40591.5 2662.37   1
   5  -1  -2 41531.1 2661.36   1
  -5  -1   1 947.063 220.695   1
   5   1  -1 774.339 212.764   1
   5  -1  -1 715.041 215.050   1
  -5   1   1 421.411 215.773   1
   5   1   0 49406.8 3043.76   1
   5  -1   0 50088.3 3044.52   1
  -5   1   0 41478.9 3041.07   1
  -5  -1   0 47958.0 3043.33   1
  -5   1  -1 697.616 206.117   1
  -5  -1  -1 198.793 194.152   1
   5  -1   1 732.793 209.210   1
   5   1   1 469.684 187.431   1
   5  -1   2 40175.3 2539.92   1
  -5  -1  -2 39139.1 2546.53   1
   5   1   2 40973.9 2544.73   1
  -5   1  -2 36684.5 2538.88   1
  -5   1  -3 4415.18 379.073   1
  -5  -1  -3 3950.18 377.892   1
   5  -1   3 4712.91 378.538   1
   5   1   3 4836.58 382.762   1
  -5  -1  -4 102089. 6093.95   1
  -5   1  -4 90859.5 6086.64   1
   5  -1   4 93380.7 6087.61   1
   5   1   4 95533.9 6093.36   1
   5  -1   5 2804.19 299.828   1
   5   1   5 3122.48 329.231   1
  -5   1  -5 3109.97 299.909   1
  -5  -1  -5 3165.45 322.428   1
   5  -1   6 4331.37 345.357   1
   5   1   6 3473.34 351.148   1
  -5   1  -6 3173.34 323.586   1
  -5  -1  -6 3333.13 335.588   1
   5  -1   7 4434.78 387.214   1
   5   1   7 4576.38 410.549   1
  -5  -1  -7 4521.55 403.997   1
  -5   1  -7 4316.68 382.689   1
   5   1   8 2859.00 317.999   1
   5  -1   8 2978.88 304.546   1
  -5   1  -8 2549.56 294.757   1
  -5  -1  -8 2589.83 295.775   1
   5   1   9 2470.93 328.880   1
  -5   1  -9 2806.56 295.210   1
  -5  -1  -9 2979.87 310.924   1
   5  -1   9 2923.05 323.135   1
  -5   1 -10 748.068 208.951   1
  -5  -1 -10 229.038 213.610   1
   5   1  10 319.263 220.483   1
   5  -1  10 896.749 216.555   1
  -5   1 -11 6975.10 530.899   1
   5  -1  11 6198.65 534.721   1
  -5  -1 -12 28741.8 1906.83   1
   5   1  12 28294.1 1911.44   1
   5   1  13 22104.4 1546.15   1
   5  -1  13 22945.7 1540.75   1
  -5  -1 -13 22734.0 1537.98   1
  -5  -1 -14 1315.35 267.468   1
  -5   1 -14 1238.70 259.029   1
   5   1  14 1415.95 291.518   1
   5  -1  14 1872.04 291.778   1
  -5   1 -15 2946.35 353.080   1
  -5  -1 -15 3206.02 363.969   1
   5   1  15 2847.19 384.105   1
   5  -1  15 2550.48 342.852   1
   5  -1  16-60.4937 233.281   1
   5   1  16 155.944 246.614   1
  -5   1 -17 268.976 229.015   1
   5  -1  17 31.3380 244.519   1
  -5  -1 -18 1103.86 272.944   1
   5   1  18 1021.97 281.226   1
   5   1  19 236.512 276.518   1
   5  -1  19 133.935 244.964   1
  -5   1 -19 379.383 235.049   1
  -5  -1 -19-32.2058 248.654   1
   5   1  20 1469.16 313.402   1
   5  -1  20 2114.41 308.260   1
  -5   1 -20 931.708 268.320   1
  -5  -1 -20 1232.36 296.344   1
   5  -1  21 315.212 249.300   1
  -5   1 -21 297.463 251.897   1
   5   1  22 178.441 243.705   1
  -5  -1 -22 702.082 254.625   1
   5  -1  23 472.106 267.378   1
   5   1  23 36.0512 233.796   1
  -5   1 -23 744.541 250.295   1
  -5  -1 -23 201.570 236.348   1
   5  -1  24-73.3685 245.317   1
   5   1  24-253.547 243.392   1
  -5   1 -24 205.365 222.122   1
  -5  -1 -24 202.837 233.626   1
   5   1  25 145.141 237.904   1
  -5  -1 -25-33.8559 229.691   1
   5   1  26 72.4330 234.194   1
  -5  -1 -26 338.290 229.881   1
   5  -2 -27 203.785 237.901   1
  -5   2  27-143.293 223.935   1
   5  -2 -26 411.465 236.037   1
  -5   2  26-181.046 233.925   1
   5  -2 -25 310.021 262.738   1
  -5   2  25-292.236 264.763   1
   5  -2 -24 103.646 248.255   1
   5   2 -24 355.775 249.056   1
  -5   2  24 622.417 252.818   1
  -5  -2  24 300.435 248.418   1
   5  -2 -23 379.673 237.734   1
   5   2 -23-70.3460 255.206   1
  -5   2  23 36.6243 237.965   1
  -5  -2  23 371.229 259.135   1
   5  -2 -22 515.341 282.410   1
   5   2 -22 728.022 266.004   1
  -5   2  22 36.4220 275.153   1
  -5  -2  22 512.293 251.080   1
   5  -2 -21 408.761 235.927   1
   5   2 -21 272.401 247.296   1
  -5   2  21-108.400 230.139   1
  -5  -2  21 466.758 258.554   1
   5  -2 -20 302.784 290.910   1
   5   2 -20 333.509 250.774   1
  -5   2  20-71.3547 255.577   1
  -5  -2  20 105.359 256.855   1
   5  -2 -19-165.638 237.134   1
   5   2 -19 32.5331 245.369   1
  -5   2  19 210.740 266.917   1
  -5  -2  19 205.088 260.733   1
   5  -2 -18 162.495 258.389   1
  -5   2  18 344.354 273.723   1
  -5  -2  18 298.874 278.135   1
   5  -2 -17 1716.39 330.071   1
   5   2 -17 1684.70 299.641   1
  -5  -2  17 1703.31 311.083   1
   5  -2 -16 2664.65 373.088   1
   5   2 -16 2246.53 365.183   1
  -5   2  16 3410.71 395.875   1
  -5  -2  16 3849.80 384.137   1
   5  -2 -15 301.023 248.524   1
   5   2 -15-170.477 231.568   1
  -5   2  15-95.5153 253.482   1
  -5  -2  15-29.8551 232.756   1
   5  -2 -14 3379.59 366.670   1
   5   2 -14 3297.70 367.306   1
  -5   2  14 3018.47 380.026   1
  -5  -2  14 3344.45 368.281   1
   5  -2 -13 2108.19 324.586   1
   5   2 -13 1563.49 283.799   1
  -5   2  13 2019.07 320.445   1
  -5  -2  13 1556.10 298.496   1
   5  -2 -12 216.424 229.996   1
  -5   2  12 171.188 253.919   1
   5  -2 -11 5053.73 435.462   1
  -5  -2  11 4651.78 423.156   1
   5   2 -11 4476.51 414.650   1
  -5   2  11 4505.50 448.937   1
   5   2 -10 16480.9 1123.94   1
  -5  -2  10 16035.9 1125.11   1
  -5   2   9 641.873 265.007   1
  -5  -2   9 919.349 222.916   1
   5  -2  -9 1466.26 268.042   1
   5   2  -9 1147.13 228.358   1
  -5  -2   8 11082.4 909.609   1
  -5   2   8 14516.3 933.051   1
   5   2  -8 13144.6 908.601   1
   5  -2  -8 13338.8 922.849   1
  -5   2   7 11420.2 818.620   1
  -5  -2   7 12133.8 808.439   1
   5   2  -7 11820.2 804.859   1
   5  -2  -7 10135.5 806.523   1
  -5   2   6 250.539 213.304   1
  -5  -2   6 566.657 188.315   1
   5  -2  -6 577.370 221.757   1
   5   2  -6 250.093 177.603   1
  -5   2   5 137.954 220.625   1
  -5  -2   5 472.076 201.804   1
   5  -2  -5 19.1122 210.235   1
   5   2  -5 50.7906 186.632   1
   5  -2  -4 27930.2 1723.26   1
  -5   2   4 26400.0 1724.72   1
  -5  -2   4 25158.0 1710.40   1
   5   2  -4 25074.3 1707.85   1
  -5  -2   3 320.278 203.193   1
  -5   2   3 208.272 202.181   1
   5   2  -3-109.435 190.756   1
   5  -2  -3 649.015 214.591   1
   5  -2  -2 66369.1 4139.91   1
  -5   2   2 65754.5 4139.11   1
   5   2  -2 65140.2 4135.17   1
  -5  -2   2 60723.1 4134.07   1
   5  -2  -1 12233.8 798.149   1
   5   2  -1 10984.0 792.793   1
  -5   2   1 11618.3 798.992   1
  -5  -2   1 10917.2 794.112   1
   5  -2   0-30.0891 198.615   1
  -5   2   0-15.3413 206.525   1
  -5  -2   0-169.290 182.085   1
   5   2   0-151.982 171.250   1
   5   2   1 10494.4 797.244   1
  -5   2  -1 12247.5 802.742   1
  -5  -2  -1 10728.3 801.980   1
   5  -2   1 12784.2 803.555   1
   5   2   2 63234.1 3997.41   1
  -5   2  -2 60145.0 3990.57   1
   5  -2   2 61943.1 3990.09   1
  -5  -2  -2 63695.4 3997.14   1
   5  -2   3 120.509 153.951   1
  -5   2  -3 15.0320 173.425   1
  -5  -2  -3 166.765 158.654   1
   5   2   3 172.951 181.776   1
  -5  -2  -4 26186.0 1602.37   1
  -5   2  -4 22983.0 1587.38   1
   5   2   4 23934.0 1597.37   1
   5  -2   4 23626.8 1587.13   1
  -5   2  -5-79.8855 174.599   1
  -5  -2  -5 90.7017 183.253   1
   5   2   5 191.777 204.945   1
   5  -2   5 49.7788 176.991   1
  -5   2  -6 658.492 182.075   1
  -5  -2  -6 678.289 215.422   1
   5   2   6 241.327 214.171   1
   5  -2   6 472.011 186.538   1
  -5   2  -7 10716.7 745.503   1
  -5  -2  -7 9229.49 752.763   1
   5  -2   7 11345.6 747.987   1
   5   2   7 10424.4 765.379   1
  -5   2  -8 11452.2 876.311   1
  -5  -2  -8 12898.4 889.629   1
   5   2   8 12215.3 902.169   1
   5  -2   8 13971.3 888.725   1
   5   2   9 793.368 255.764   1
   5  -2   9 864.597 215.207   1
  -5  -2  -9 894.697 224.164   1
  -5   2  -9 733.817 200.605   1
   5  -2  10 17031.4 1143.80   1
  -5   2 -10 16102.0 1133.93   1
   5   2  11 5074.60 453.090   1
   5  -2  11 4519.67 431.506   1
  -5  -2 -11 4528.57 439.715   1
  -5   2 -11 4788.37 417.273   1
   5  -2  12 836.837 239.865   1
   5   2  12-112.871 265.349   1
  -5   2 -12 213.939 188.845   1
  -5  -2 -12 578.535 228.519   1
   5   2  13 2655.09 356.038   1
  -5  -2 -13 2577.75 334.741   1
   5   2  14 2285.96 355.327   1
   5  -2  14 2883.09 350.039   1
  -5  -2 -14 2962.43 350.679   1
  -5   2 -14 3246.43 343.217   1
   5  -2  15-200.441 264.166   1
   5   2  15-123.249 251.970   1
  -5   2 -15 214.584 232.490   1
  -5  -2 -15-115.413 213.433   1
   5  -2  16 2528.58 327.769   1
  -5   2 -17 1975.11 311.943   1
  -5  -2 -17 2171.95 329.690   1
   5   2  17 2535.94 333.965   1
   5  -2  17 2008.87 319.661   1
  -5   2 -18 368.215 249.545   1
  -5  -2 -18 763.814 274.359   1
   5  -2  18 287.178 241.707   1
   5   2  18 565.780 255.725   1
   5   2  19-101.995 255.803   1
   5  -2  19 167.709 265.581   1
  -5   2 -19 470.350 244.867   1
  -5  -2 -19 324.054 272.966   1
   5   2  20 35.1139 255.592   1
   5  -2  20 138.493 244.717   1
  -5   2 -20 572.775 243.850   1
  -5  -2 -20 716.297 276.577   1
   5  -2  21 279.561 251.339   1
   5   2  21 35.1857 246.613   1
  -5  -2 -21 366.505 251.433   1
  -5   2 -21-98.9214 235.180   1
   5   2  22 71.3136 247.286   1
   5  -2  22 644.933 261.589   1
  -5   2 -22 200.326 229.566   1
  -5  -2 -22 434.313 244.030   1
   5  -2  23-36.4316 238.852   1
   5   2  23-35.9262 231.943   1
  -5   2 -23-68.0237 226.342   1
  -5  -2 -23 234.348 227.118   1
   5   2  24-35.9987 240.049   1
  -5   2 -24 620.505 266.304   1
  -5  -2 -24 201.688 235.945   1
   5   2  25 323.774 235.227   1
  -5  -2 -25 201.433 228.335   1
  -5  -2 -27 100.510 229.502   1
   5  -3 -28 230.539 221.780   1
  -5   3  26 250.715 250.319   1
   5  -3 -26 642.966 259.733   1
  -5   3  25 543.128 258.452   1
   5  -3 -25-68.3062 256.973   1
  -5   3  24 546.450 246.245   1
   5  -3 -24 1030.07 279.633   1
  -5  -3  23 298.014 251.896   1
   5   3 -23 141.217 256.257   1
  -5   3  22 145.498 267.155   1
  -5  -3  22 146.534 236.805   1
   5  -3 -22 34.2916 268.565   1
   5   3 -22 451.143 275.603   1
  -5   3  21 433.783 243.644   1
  -5  -3  21 286.833 251.849   1
   5  -3 -21 510.910 241.421   1
   5   3 -21-67.9840 232.460   1
  -5  -3  20 874.139 274.372   1
   5   3 -20 1728.05 293.117   1
  -5   3  19 810.395 280.617   1
  -5  -3  19 1495.65 282.090   1
   5  -3 -19 665.774 276.537   1
   5   3 -19 969.982 289.321   1
  -5   3  18 1004.50 274.075   1
  -5  -3  18 1152.60 285.118   1
   5   3 -18 877.427 280.949   1
  -5   3  17 508.972 286.337   1
  -5  -3  17-158.956 240.693   1
   5  -3 -17-96.3168 278.266   1
   5   3 -17 60.4439 238.155   1
  -5  -3  16 459.053 240.030   1
   5   3 -16 87.3163 225.911   1
  -5   3  15 1869.99 328.668   1
  -5  -3  15 1905.80 280.511   1
   5  -3 -15 1526.65 304.987   1
   5   3 -15 1005.53 272.641   1
  -5  -3  14 4867.59 396.820   1
   5  -3 -14 3823.20 389.450   1
  -5   3  14 3970.98 400.470   1
  -5   3  13 2115.54 339.685   1
   5  -3 -13 2321.66 326.330   1
  -5   3  12-87.4629 236.219   1
  -5  -3  12 202.664 220.359   1
   5   3 -12-96.8429 208.182   1
   5  -3 -12 607.444 235.973   1
  -5  -3  11 95.9334 225.760   1
  -5   3  11 111.927 246.032   1
   5   3 -11 162.238 191.411   1
   5  -3 -11-79.6388 236.669   1
   5   3 -10 87.3541 192.538   1
   5  -3 -10-254.156 236.253   1
  -5  -3  10-22.5379 199.810   1
  -5   3  10-26.7520 232.532   1
  -5   3   9 12095.6 891.859   1
  -5  -3   9 12771.6 873.215   1
   5   3  -9 12458.2 871.833   1
   5  -3  -9 11950.9 884.941   1
  -5  -3   8 23564.2 1505.12   1
  -5   3   8 21465.4 1518.18   1
   5   3  -8 23381.8 1502.78   1
   5  -3  -8 21270.0 1513.74   1
   5   3  -7 17158.3 1147.43   1
   5  -3  -7 15629.3 1151.62   1
  -5  -3   7 17907.8 1151.20   1
  -5   3   7 16753.9 1158.26   1
   5   3  -6 30035.9 1939.04   1
   5  -3  -6 28280.7 1954.26   1
  -5   3   6 30043.8 1958.68   1
  -5  -3   6 29847.9 1940.71   1
   5  -3  -5 22403.2 1473.80   1
   5   3  -5 21635.0 1456.51   1
  -5  -3   5 23208.7 1461.77   1
  -5   3   5 20635.6 1471.38   1
   5  -3  -4 21300.8 1474.21   1
  -5   3   4 22048.3 1473.14   1
   5   3  -4 23175.4 1460.32   1
  -5  -3   4 21503.9 1459.19   1
  -5  -3   3 1184.34 208.816   1
   5   3  -3 1078.52 218.816   1
   5  -3  -3 1645.64 244.948   1
  -5   3   3 1779.42 249.828   1
  -5  -3   2 1371.40 215.521   1
   5  -3  -2 1341.90 240.360   1
   5   3  -2 1421.89 212.604   1
  -5   3   2 1868.71 245.555   1
  -5   3   1 76515.3 4844.64   1
  -5  -3   1 72826.4 4840.11   1
   5  -3  -1 76215.9 4845.06   1
   5   3  -1 77091.6 4841.74   1
   5   3   0 62792.0 4052.57   1
  -5   3   0 65054.9 4052.72   1
  -5  -3   0 63229.6 4052.92   1
   5  -3   0 61390.7 4052.18   1
   5   3   1 72788.8 4716.11   1
  -5   3  -1 74693.2 4712.65   1
   5  -3   1 73428.6 4710.83   1
  -5  -3  -1 73298.0 4714.55   1
   5  -3   2 1501.73 208.930   1
   5   3   2 1384.99 236.398   1
  -5   3  -2 1021.72 217.801   1
  -5  -3  -2 1278.52 229.618   1
   5  -3   3 1088.10 195.515   1
  -5  -3  -3 1461.89 214.312   1
   5   3   3 1243.47 211.895   1
  -5   3  -3 963.476 202.596   1
  -5  -3  -4 21294.9 1365.77   1
  -5   3  -4 20366.8 1350.12   1
   5  -3   4 19184.7 1350.69   1
[truncated: 872,419 more chars]
