# Supplementary material for: Structural insight into the cooperativity of spin crossover compounds
Source: Acta Crystallogr B Struct Sci Cryst Eng Mater. 2023 Aug 11;79(Pt 5):354–67. doi: 10.1107/S2052520623005814 (PMC10552598; doi:10.1107/S2052520623005814)
Supplement: Supplementary file 5 [file b-79-00354-sup5.zip › Bia_Portho_245K.cif]

data_Bia_dw4400_245K
 
_audit_creation_method            'SHELXL-2019/2'
_shelx_SHELXL_version_number      '2019/2'
_chemical_name_systematic         ?
_chemical_name_common             ?
_chemical_melting_point           ?
_chemical_formula_moiety          ?
_chemical_formula_sum
 'C10.86 H8 Fe0.29 N1.71 S0.57' 
_chemical_formula_weight          196.75

loop_
 _atom_type_symbol
 _atom_type_description
 _atom_type_scat_dispersion_real
 _atom_type_scat_dispersion_imag
 _atom_type_scat_source
 'Fe'  'Fe'   0.3265   0.6960
 'International Tables Vol C Tables 4.2.6.8 and 6.1.1.4'
 'C'  'C'   0.0024   0.0013
 'International Tables Vol C Tables 4.2.6.8 and 6.1.1.4'
 'H'  'H'   0.0000   0.0000
 'International Tables Vol C Tables 4.2.6.8 and 6.1.1.4'
 'N'  'N'   0.0049   0.0027
 'International Tables Vol C Tables 4.2.6.8 and 6.1.1.4'
 'S'  'S'   0.1051   0.1002
 'International Tables Vol C Tables 4.2.6.8 and 6.1.1.4'
 
_space_group_crystal_system       orthorhombic
_space_group_IT_number            56
_space_group_name_H-M_alt         'P c c n'
_space_group_name_Hall            '-P 2ab 2ac'
 
_shelx_space_group_comment
;
The symmetry employed for this shelxl refinement is uniquely defined
by the following loop, which should always be used as a source of
symmetry information in preference to the above space-group names.
They are only intended as comments.
;
 
loop_
 _space_group_symop_operation_xyz
 'x, y, z'
 '-x+1/2, -y+1/2, z'
 '-x, y+1/2, -z+1/2'
 'x+1/2, -y, -z+1/2'
 '-x, -y, -z'
 'x-1/2, y-1/2, -z'
 'x, -y-1/2, z-1/2'
 '-x-1/2, y, z-1/2'
 
_cell_length_a                    12.9365(4)
_cell_length_b                    15.0666(4)
_cell_length_c                    17.6116(4)
_cell_angle_alpha                 90
_cell_angle_beta                  90
_cell_angle_gamma                 90
_cell_volume                      3432.66(16)
_cell_formula_units_Z             14
_cell_measurement_temperature     245(2)
_cell_measurement_reflns_used     3341
_cell_measurement_theta_min       1.9020
_cell_measurement_theta_max       22.688
 
_exptl_crystal_description        irregular
_exptl_crystal_colour             ?
_exptl_crystal_density_meas       ?
_exptl_crystal_density_method     ?
_exptl_crystal_density_diffrn     1.332          
_exptl_crystal_F_000              1424
_exptl_transmission_factor_min    ?
_exptl_transmission_factor_max    ?
_exptl_crystal_size_max           ?
_exptl_crystal_size_mid           ?
_exptl_crystal_size_min           ?
_exptl_absorpt_coefficient_mu     0.438
_shelx_estimated_absorpt_T_min    ?
_shelx_estimated_absorpt_T_max    ?
_exptl_absorpt_correction_type    ?
_exptl_absorpt_correction_T_min   ?
_exptl_absorpt_correction_T_max   ?
_exptl_absorpt_process_details    ?
_exptl_absorpt_special_details    ?
_diffrn_ambient_temperature       293(2)
_diffrn_radiation_wavelength      0.65524
_diffrn_radiation_type            Synchrotron
_diffrn_source                    ?
_diffrn_measurement_device_type   '4-circle diffractometer'
_diffrn_measurement_method        ?
_diffrn_detector_area_resol_mean  ?
_diffrn_reflns_number             36123
_diffrn_reflns_av_unetI/netI      0.0663
_diffrn_reflns_av_R_equivalents   0.0895
_diffrn_reflns_limit_h_min        -20
_diffrn_reflns_limit_h_max        20
_diffrn_reflns_limit_k_min        -18
_diffrn_reflns_limit_k_max        19
_diffrn_reflns_limit_l_min        -28
_diffrn_reflns_limit_l_max        28
_diffrn_reflns_theta_min          1.913
_diffrn_reflns_theta_max          33.013
_diffrn_reflns_theta_full         23.150
_diffrn_measured_fraction_theta_max   0.826
_diffrn_measured_fraction_theta_full  0.986
_diffrn_reflns_Laue_measured_fraction_max    0.826
_diffrn_reflns_Laue_measured_fraction_full   0.986
_diffrn_reflns_point_group_measured_fraction_max   0.826
_diffrn_reflns_point_group_measured_fraction_full  0.986
_reflns_number_total              6830
_reflns_number_gt                 3394
_reflns_threshold_expression      'I > 2\s(I)'
_reflns_Friedel_coverage          0.000
_reflns_Friedel_fraction_max      .
_reflns_Friedel_fraction_full     .
 
_reflns_special_details
;
 Reflections were merged by SHELXL according to the crystal
 class for the calculation of statistics and refinement.
 
 _reflns_Friedel_fraction is defined as the number of unique
 Friedel pairs measured divided by the number that would be
 possible theoretically, ignoring centric projections and
 systematic absences.
;
 
_computing_data_collection        ?
_computing_cell_refinement        ?
_computing_data_reduction         ?
_computing_structure_solution     ?
_computing_structure_refinement 'SHELXL-2019/2 (Sheldrick, 2019)'
_computing_molecular_graphics     ?
_computing_publication_material   ?
_refine_special_details           ?
_refine_ls_structure_factor_coef  Fsqd
_refine_ls_matrix_type            full
_refine_ls_weighting_scheme       calc
_refine_ls_weighting_details
'w=1/[\s^2^(Fo^2^)+(0.0347P)^2^+1.5570P] where P=(Fo^2^+2Fc^2^)/3'
_atom_sites_solution_primary      ?
_atom_sites_solution_secondary    ?
_atom_sites_solution_hydrogens    geom
_refine_ls_hydrogen_treatment     constr
_refine_ls_extinction_method      none
_refine_ls_extinction_coef        .
_refine_ls_number_reflns          6830
_refine_ls_number_parameters      213
_refine_ls_number_restraints      0
_refine_ls_R_factor_all           0.1880
_refine_ls_R_factor_gt            0.0968
_refine_ls_wR_factor_ref          0.1745
_refine_ls_wR_factor_gt           0.1458
_refine_ls_goodness_of_fit_ref    1.144
_refine_ls_restrained_S_all       1.144
_refine_ls_shift/su_max           0.001
_refine_ls_shift/su_mean          0.000
 
loop_
 _atom_site_label
 _atom_site_type_symbol
 _atom_site_fract_x
 _atom_site_fract_y
 _atom_site_fract_z
 _atom_site_U_iso_or_equiv
 _atom_site_adp_type
 _atom_site_occupancy
 _atom_site_site_symmetry_order  
 _atom_site_calc_flag
 _atom_site_refinement_flags_posn
 _atom_site_refinement_flags_adp
 _atom_site_refinement_flags_occupancy
 _atom_site_disorder_assembly
 _atom_site_disorder_group
Fe01 Fe 0.750000 0.750000 0.57684(3) 0.05347(18) Uani 1 2 d S T P . .
S002 S 0.91052(9) 0.55733(8) 0.39538(5) 0.0941(4) Uani 1 1 d . . . . .
N003 N 0.7449(2) 0.84418(16) 0.67529(13) 0.0571(6) Uani 1 1 d . . . . .
N004 N 0.8013(2) 0.66084(19) 0.49691(14) 0.0710(7) Uani 1 1 d . . . . .
N005 N 0.91054(19) 0.79603(17) 0.59438(14) 0.0590(6) Uani 1 1 d . . . . .
C006 C 0.6567(2) 0.86116(19) 0.72094(15) 0.0556(7) Uani 1 1 d . . . . .
C007 C 0.5641(2) 0.8829(2) 0.68614(16) 0.0601(8) Uani 1 1 d . . . . .
H007 H 0.561367 0.889796 0.633707 0.072 Uiso 1 1 calc R U . . .
C008 C 0.9260(3) 0.8476(2) 0.65560(17) 0.0614(8) Uani 1 1 d . . . . .
C009 C 0.8330(3) 0.8711(2) 0.69787(17) 0.0633(8) Uani 1 1 d . . . . .
H009 H 0.838061 0.905825 0.741374 0.076 Uiso 1 1 calc R U . . .
C00A C 0.6595(3) 0.8506(2) 0.79923(17) 0.0654(8) Uani 1 1 d . . . . .
H00A H 0.721106 0.835396 0.823108 0.078 Uiso 1 1 calc R U . . .
C00B C 0.4782(3) 0.8840(2) 0.80733(18) 0.0625(8) Uani 1 1 d . . . . .
C00C C 0.4764(3) 0.8941(2) 0.72884(18) 0.0638(8) Uani 1 1 d . . . . .
H00C H 0.414676 0.908850 0.704893 0.077 Uiso 1 1 calc R U . . .
C00D C 0.8470(2) 0.6184(2) 0.45445(17) 0.0601(8) Uani 1 1 d . . . . .
C00E C 0.5709(3) 0.8627(2) 0.84167(18) 0.0685(9) Uani 1 1 d . . . . .
H00E H 0.573638 0.856447 0.894164 0.082 Uiso 1 1 calc R U . . .
C00F C 0.3824(3) 0.8977(2) 0.8525(2) 0.0687(9) Uani 1 1 d . . . . .
C00G C 0.9939(3) 0.7733(2) 0.5533(2) 0.0704(9) Uani 1 1 d . . . . .
H00G H 0.984720 0.738275 0.510399 0.085 Uiso 1 1 calc R U . . .
C00H C 0.3852(3) 0.9422(3) 0.9214(2) 0.0780(10) Uani 1 1 d . . . . .
H00H H 0.448010 0.962776 0.940087 0.094 Uiso 1 1 calc R U . . .
C00I C 1.0224(3) 0.8766(3) 0.6774(2) 0.0824(10) Uani 1 1 d . . . . .
H00I H 1.030451 0.912360 0.720109 0.099 Uiso 1 1 calc R U . . .
C00J C 0.2880(3) 0.8672(3) 0.8267(2) 0.0886(11) Uani 1 1 d . . . . .
H00J H 0.284439 0.836534 0.780985 0.106 Uiso 1 1 calc R U . . .
C00K C 0.1983(4) 0.8818(3) 0.8685(3) 0.1036(14) Uani 1 1 d . . . . .
H00K H 0.135236 0.861255 0.850280 0.124 Uiso 1 1 calc R U . . .
C00L C 1.1065(3) 0.8517(3) 0.6349(3) 0.0985(13) Uani 1 1 d . . . . .
H00L H 1.172542 0.870041 0.648560 0.118 Uiso 1 1 calc R U . . .
C00M C 0.2954(4) 0.9563(3) 0.9626(2) 0.0908(12) Uani 1 1 d . . . . .
H00M H 0.298290 0.986421 1.008614 0.109 Uiso 1 1 calc R U . . .
C00N C 0.2023(4) 0.9261(3) 0.9358(3) 0.0981(13) Uani 1 1 d . . . . .
H00N H 0.142120 0.935764 0.963482 0.118 Uiso 1 1 calc R U . . .
C00O C 1.0921(3) 0.7998(3) 0.5723(2) 0.0880(11) Uani 1 1 d . . . . .
H00O H 1.148243 0.782484 0.542773 0.106 Uiso 1 1 calc R U . . .
 
loop_
 _atom_site_aniso_label
 _atom_site_aniso_U_11
 _atom_site_aniso_U_22
 _atom_site_aniso_U_33
 _atom_site_aniso_U_23
 _atom_site_aniso_U_13
 _atom_site_aniso_U_12
Fe01 0.0566(3) 0.0632(4) 0.0406(3) 0.000 0.000 0.0052(3)
S002 0.0960(7) 0.1258(9) 0.0604(5) -0.0086(5) 0.0143(5) 0.0429(6)
N003 0.0629(15) 0.0592(14) 0.0491(11) -0.0008(11) -0.0037(13) 0.0125(13)
N004 0.0797(19) 0.0786(19) 0.0547(15) -0.0083(14) 0.0131(14) 0.0029(15)
N005 0.0591(15) 0.0642(15) 0.0537(14) 0.0064(12) 0.0015(11) 0.0036(12)
C006 0.0651(19) 0.0552(17) 0.0464(15) -0.0053(13) -0.0009(13) 0.0101(14)
C007 0.073(2) 0.0595(18) 0.0481(16) -0.0008(13) -0.0060(14) 0.0113(15)
C008 0.0621(19) 0.066(2) 0.0556(17) 0.0065(14) -0.0066(14) 0.0019(15)
C009 0.075(2) 0.064(2) 0.0514(16) -0.0017(14) -0.0080(15) 0.0051(16)
C00A 0.066(2) 0.075(2) 0.0552(16) -0.0022(15) -0.0060(15) 0.0166(16)
C00B 0.069(2) 0.0576(18) 0.0608(18) -0.0014(15) 0.0039(15) 0.0131(15)
C00C 0.0643(19) 0.0620(19) 0.0653(19) -0.0014(15) -0.0061(16) 0.0169(15)
C00D 0.0593(18) 0.075(2) 0.0465(15) 0.0026(15) -0.0008(14) 0.0005(16)
C00E 0.077(2) 0.078(2) 0.0499(16) 0.0039(15) 0.0019(15) 0.0183(17)
C00F 0.075(2) 0.0610(19) 0.070(2) 0.0059(16) 0.0049(17) 0.0158(17)
C00G 0.067(2) 0.080(2) 0.0649(19) 0.0078(16) 0.0103(16) 0.0012(17)
C00H 0.083(2) 0.083(2) 0.068(2) 0.0022(19) 0.0046(19) 0.0272(19)
C00I 0.072(2) 0.094(3) 0.081(2) -0.004(2) -0.016(2) -0.002(2)
C00J 0.082(3) 0.092(3) 0.092(3) -0.012(2) 0.010(2) 0.003(2)
C00K 0.076(3) 0.114(4) 0.120(4) -0.006(3) 0.012(3) 0.006(2)
C00L 0.063(2) 0.123(4) 0.110(3) 0.008(3) -0.015(2) -0.009(2)
C00M 0.100(3) 0.102(3) 0.071(2) 0.001(2) 0.012(2) 0.041(3)
C00N 0.085(3) 0.112(4) 0.097(3) 0.009(3) 0.023(3) 0.031(3)
C00O 0.057(2) 0.112(3) 0.096(3) 0.013(3) 0.009(2) 0.001(2)
 
_geom_special_details
;
 All esds (except the esd in the dihedral angle between two l.s. planes)
 are estimated using the full covariance matrix.  The cell esds are taken
 into account individually in the estimation of esds in distances, angles
 and torsion angles; correlations between esds in cell parameters are only
 used when they are defined by crystal symmetry.  An approximate (isotropic)
 treatment of cell esds is used for estimating esds involving l.s. planes.
;
 
loop_
 _geom_bond_atom_site_label_1
 _geom_bond_atom_site_label_2
 _geom_bond_distance
 _geom_bond_site_symmetry_2
 _geom_bond_publ_flag
Fe01 N004 2.056(3) 2_665 ?
Fe01 N004 2.056(3) . ?
Fe01 N005 2.211(3) . ?
Fe01 N005 2.211(3) 2_665 ?
Fe01 N003 2.241(2) . ?
Fe01 N003 2.242(2) 2_665 ?
S002 C00D 1.614(3) . ?
N003 C009 1.274(4) . ?
N003 C006 1.419(4) . ?
N004 C00D 1.148(4) . ?
N005 C00G 1.342(4) . ?
N005 C008 1.344(4) . ?
C006 C007 1.384(4) . ?
C006 C00A 1.388(4) . ?
C007 C00C 1.372(4) . ?
C008 C00I 1.377(5) . ?
C008 C009 1.458(4) . ?
C00A C00E 1.381(4) . ?
C00B C00E 1.380(4) . ?
C00B C00C 1.391(4) . ?
C00B C00F 1.488(5) . ?
C00F C00J 1.381(5) . ?
C00F C00H 1.386(5) . ?
C00G C00O 1.373(5) . ?
C00H C00M 1.387(5) . ?
C00I C00L 1.373(5) . ?
C00J C00K 1.392(6) . ?
C00K C00N 1.361(6) . ?
C00L C00O 1.365(6) . ?
C00M C00N 1.371(6) . ?
 
loop_
 _geom_angle_atom_site_label_1
 _geom_angle_atom_site_label_2
 _geom_angle_atom_site_label_3
 _geom_angle
 _geom_angle_site_symmetry_1
 _geom_angle_site_symmetry_3
 _geom_angle_publ_flag
N004 Fe01 N004 93.58(16) 2_665 . ?
N004 Fe01 N005 101.19(11) 2_665 . ?
N004 Fe01 N005 89.84(11) . . ?
N004 Fe01 N005 89.84(11) 2_665 2_665 ?
N004 Fe01 N005 101.19(11) . 2_665 ?
N005 Fe01 N005 163.93(13) . 2_665 ?
N004 Fe01 N003 96.11(10) 2_665 . ?
N004 Fe01 N003 162.32(11) . . ?
N005 Fe01 N003 73.80(10) . . ?
N005 Fe01 N003 93.60(9) 2_665 . ?
N004 Fe01 N003 162.32(11) 2_665 2_665 ?
N004 Fe01 N003 96.11(10) . 2_665 ?
N005 Fe01 N003 93.60(9) . 2_665 ?
N005 Fe01 N003 73.80(10) 2_665 2_665 ?
N003 Fe01 N003 78.65(12) . 2_665 ?
C009 N003 C006 119.0(3) . . ?
C009 N003 Fe01 114.6(2) . . ?
C006 N003 Fe01 125.2(2) . . ?
C00D N004 Fe01 167.5(3) . . ?
C00G N005 C008 117.4(3) . . ?
C00G N005 Fe01 126.8(2) . . ?
C008 N005 Fe01 115.6(2) . . ?
C007 C006 C00A 119.3(3) . . ?
C007 C006 N003 119.2(3) . . ?
C00A C006 N003 121.4(3) . . ?
C00C C007 C006 120.1(3) . . ?
N005 C008 C00I 122.8(3) . . ?
N005 C008 C009 115.3(3) . . ?
C00I C008 C009 121.8(3) . . ?
N003 C009 C008 120.1(3) . . ?
C00E C00A C006 120.1(3) . . ?
C00E C00B C00C 118.4(3) . . ?
C00E C00B C00F 121.4(3) . . ?
C00C C00B C00F 120.2(3) . . ?
C007 C00C C00B 121.2(3) . . ?
N004 C00D S002 179.1(3) . . ?
C00A C00E C00B 121.0(3) . . ?
C00J C00F C00H 118.2(3) . . ?
C00J C00F C00B 120.9(3) . . ?
C00H C00F C00B 120.9(3) . . ?
N005 C00G C00O 122.6(4) . . ?
C00F C00H C00M 120.7(4) . . ?
C00L C00I C008 118.6(4) . . ?
C00F C00J C00K 120.7(4) . . ?
C00N C00K C00J 120.4(5) . . ?
C00O C00L C00I 119.4(4) . . ?
C00N C00M C00H 120.3(4) . . ?
C00K C00N C00M 119.7(4) . . ?
C00L C00O C00G 119.2(4) . . ?
 
_refine_diff_density_max    0.249
_refine_diff_density_min   -0.243
_refine_diff_density_rms    0.040

_shelx_res_file
;
TITL Bia_dw4400_085K_a.res in Pccn
    Bia_dw4400_245K.res
    created by SHELXL-2019/2 at 05:34:42 on 03-May-2022
REM Old TITL Bia_dw4400_085K in Pccn
REM SHELXT solution in Pccn: R1 0.089, Rweak 0.045, Alpha 0.023
REM <I/s>   0.567 for  392 systematic absences,  Orientation as input
REM Formula found by SHELXT:  Fe C38 N6 S2

CELL 0.65524 12.9365 15.0666 17.6116 90.0000 90.0000 90.0000
ZERR 14.000 0.0004 0.0004 0.0004 0.0000 0.0000 0.0000
LATT  1
SYMM 1/2-X, 1/2-Y, Z
SYMM -X, 1/2+Y, 1/2-Z
SYMM 1/2+X, -Y, 1/2-Z
SFAC FE C H N S
DISP $C  0.00244  0.00131  9.14798!source kissel
DISP $N  0.00493  0.00266 15.07095!source kissel
DISP $S  0.10506  0.10024 379.49005!source kissel
DISP $Fe  0.32649  0.69602 2544.24973!source kissel
UNIT 4 152 112 24 8
ACTA
L.S. 10
BOND
LIST 6
FMAP 2
PLAN 20
WGHT    0.034700    1.557000
FVAR       2.82552
FE01  1    0.750000    0.750000    0.576839    10.50000    0.05662    0.06320 =
         0.04058    0.00000    0.00000    0.00522
S002  5    0.910517    0.557326    0.395376    11.00000    0.09604    0.12583 =
         0.06044   -0.00861    0.01432    0.04287
N003  4    0.744892    0.844180    0.675291    11.00000    0.06292    0.05917 =
         0.04913   -0.00078   -0.00369    0.01253
N004  4    0.801330    0.660840    0.496909    11.00000    0.07972    0.07859 =
         0.05472   -0.00835    0.01309    0.00290
N005  4    0.910543    0.796027    0.594384    11.00000    0.05913    0.06418 =
         0.05368    0.00638    0.00150    0.00364
C006  2    0.656675    0.861156    0.720942    11.00000    0.06505    0.05521 =
         0.04642   -0.00531   -0.00089    0.01008
C007  2    0.564101    0.882858    0.686140    11.00000    0.07279    0.05953 =
         0.04807   -0.00082   -0.00604    0.01131
AFIX  43
H007  3    0.561367    0.889796    0.633707    11.00000   -1.20000
AFIX   0
C008  2    0.925951    0.847612    0.655601    11.00000    0.06213    0.06641 =
         0.05562    0.00654   -0.00662    0.00189
C009  2    0.833007    0.871115    0.697866    11.00000    0.07482    0.06359 =
         0.05140   -0.00175   -0.00797    0.00514
AFIX  43
H009  3    0.838061    0.905825    0.741374    11.00000   -1.20000
AFIX   0
C00A  2    0.659483    0.850617    0.799234    11.00000    0.06640    0.07458 =
         0.05521   -0.00217   -0.00597    0.01655
AFIX  43
H00A  3    0.721106    0.835396    0.823108    11.00000   -1.20000
AFIX   0
C00B  2    0.478204    0.883986    0.807328    11.00000    0.06923    0.05759 =
         0.06079   -0.00138    0.00390    0.01311
C00C  2    0.476417    0.894145    0.728840    11.00000    0.06428    0.06196 =
         0.06531   -0.00137   -0.00609    0.01687
AFIX  43
H00C  3    0.414676    0.908850    0.704893    11.00000   -1.20000
AFIX   0
C00D  2    0.847029    0.618433    0.454452    11.00000    0.05926    0.07471 =
         0.04648    0.00262   -0.00077    0.00050
C00E  2    0.570864    0.862718    0.841671    11.00000    0.07710    0.07847 =
         0.04992    0.00394    0.00191    0.01833
AFIX  43
H00E  3    0.573638    0.856447    0.894164    11.00000   -1.20000
AFIX   0
C00F  2    0.382385    0.897687    0.852530    11.00000    0.07497    0.06096 =
         0.07023    0.00587    0.00489    0.01575
C00G  2    0.993884    0.773314    0.553348    11.00000    0.06688    0.07953 =
         0.06489    0.00781    0.01031    0.00116
AFIX  43
H00G  3    0.984720    0.738275    0.510399    11.00000   -1.20000
AFIX   0
C00H  2    0.385225    0.942177    0.921351    11.00000    0.08311    0.08305 =
         0.06795    0.00219    0.00459    0.02720
AFIX  43
H00H  3    0.448010    0.962776    0.940087    11.00000   -1.20000
AFIX   0
C00I  2    1.022411    0.876644    0.677448    11.00000    0.07223    0.09431 =
         0.08066   -0.00427   -0.01562   -0.00242
AFIX  43
H00I  3    1.030451    0.912360    0.720109    11.00000   -1.20000
AFIX   0
C00J  2    0.288049    0.867190    0.826742    11.00000    0.08208    0.09177 =
         0.09191   -0.01218    0.00969    0.00308
AFIX  43
H00J  3    0.284439    0.836534    0.780985    11.00000   -1.20000
AFIX   0
C00K  2    0.198313    0.881836    0.868493    11.00000    0.07649    0.11436 =
         0.11997   -0.00572    0.01225    0.00600
AFIX  43
H00K  3    0.135236    0.861255    0.850280    11.00000   -1.20000
AFIX   0
C00L  2    1.106476    0.851707    0.634867    11.00000    0.06268    0.12307 =
         0.10970    0.00833   -0.01515   -0.00916
AFIX  43
H00L  3    1.172542    0.870041    0.648560    11.00000   -1.20000
AFIX   0
C00M  2    0.295386    0.956300    0.962572    11.00000    0.09992    0.10158 =
         0.07083    0.00095    0.01159    0.04114
AFIX  43
H00M  3    0.298290    0.986421    1.008614    11.00000   -1.20000
AFIX   0
C00N  2    0.202274    0.926071    0.935782    11.00000    0.08500    0.11185 =
         0.09731    0.00942    0.02267    0.03073
AFIX  43
H00N  3    0.142120    0.935764    0.963482    11.00000   -1.20000
AFIX   0
C00O  2    1.092121    0.799768    0.572276    11.00000    0.05682    0.11153 =
         0.09580    0.01259    0.00877    0.00129
AFIX  43
H00O  3    1.148243    0.782484    0.542773    11.00000   -1.20000
AFIX   0
HKLF 4


REM  Bia_dw4400_085K_a.res in Pccn
REM wR2 = 0.1745, GooF = S = 1.144, Restrained GooF = 1.144 for all data
REM R1 = 0.0968 for 3394 Fo > 4sig(Fo) and 0.1880 for all 6830 data
REM 213 parameters refined using 0 restraints

END

WGHT      0.0370      1.4979

REM Highest difference peak  0.249,  deepest hole -0.243,  1-sigma level  0.040
Q1    1   0.8409  0.5426  0.3884  11.00000  0.05    0.25
Q2    1   0.4240  0.8786  0.8287  11.00000  0.05    0.20
Q3    1   0.7006  0.7746  0.5987  11.00000  0.05    0.17
Q4    1   0.4575  0.8711  0.7693  11.00000  0.05    0.17
Q5    1   0.8072  0.6632  0.4604  11.00000  0.05    0.16
Q6    1   0.6595  0.8698  0.7599  11.00000  0.05    0.16
Q7    1   0.8755  0.8555  0.6746  11.00000  0.05    0.16
Q8    1   0.7421  0.8011  0.6495  11.00000  0.05    0.16
Q9    1   0.8630  0.6505  0.5030  11.00000  0.05    0.16
Q10   1   0.7800  0.8216  0.6987  11.00000  0.05    0.15
Q11   1   0.7194  0.7503  0.6190  11.00000  0.05    0.15
Q12   1   0.8550  0.8064  0.5753  11.00000  0.05    0.15
Q13   1   0.6989  0.8493  0.6971  11.00000  0.05    0.15
Q14   1   0.5031  0.8419  0.8266  11.00000  0.05    0.15
Q15   1   1.2801  0.8669  0.6046  11.00000  0.05    0.14
Q16   1   0.9012  0.5978  0.4298  11.00000  0.05    0.14
Q17   1   0.4324  0.9303  0.7163  11.00000  0.05    0.14
Q18   1   0.3296  0.9133  0.8255  11.00000  0.05    0.14
Q19   1   0.5151  0.8808  0.9322  11.00000  0.05    0.14
Q20   1   0.6053  0.8499  0.6940  11.00000  0.05    0.14
;
_shelx_res_checksum   65559

_shelx_hkl_file
;
   0   0  -2 715.686 110.439   1
   0   0   2 909.353 122.777   1
   0   0  -3 47.0776 140.746   1
   0   0   3 18.4734 139.444   1
   0   0  -4 262538. 15159.1   1
   0   0   4 266788. 15161.0   1
   0   0  -5 57.6114 161.688   1
   0   0   5-156.950 166.067   1
   0   0  -6 497.949 167.439   1
   0   0   6 360.745 192.746   1
   0   0  -8 196750. 11065.4   1
   0   0   8 187931. 11068.1   1
   0   0  -9 100.634 179.128   1
   0   0   9 108.677 193.812   1
   0   0 -10 21362.1 1298.65   1
   0   0  10 20963.5 1302.92   1
   0   0 -11 140.518 188.632   1
   0   0  11 454.286 227.734   1
   0   0 -12 23023.1 1421.57   1
   0   0  12 23205.2 1428.74   1
   0   0 -13 369.243 200.711   1
   0   0  13-124.071 222.144   1
   0   0 -15-77.4726 222.674   1
   0   0  15-332.474 231.479   1
   0   0 -16 432.701 239.197   1
   0   0  16 203.459 244.015   1
   0   0 -17 197.413 226.790   1
   0   0  17-90.9654 234.270   1
   0   0 -18-58.4256 227.396   1
   0   0  18-31.5186 263.866   1
   0   0 -20 155.506 224.570   1
   0   0  20 268.299 250.375   1
   0   0 -21-63.9654 241.425   1
   0   0  21-68.7128 244.510   1
   0   0 -22 98.3645 250.639   1
   0   0  22 282.427 241.160   1
   0   0 -23-200.379 230.163   1
   0   0  23 35.9888 243.252   1
   0   0  24 258.006 274.003   1
   0   0 -24 169.455 255.064   1
   0   0  25 333.801 235.646   1
   0   0 -25 136.560 243.303   1
   0   0  26 1300.26 289.526   1
   0   0 -26 925.372 282.663   1
   0   1   1-36.9282 79.1092   1
   0  -1  -1 3.22547 81.0105   1
   0  -1  -2 125524. 7426.87   1
   0   1   2 133448. 7426.64   1
   0   1  -3-45.7511 95.7760   1
   0  -1  -3-306.389 177.395   1
   0  -1   3-89.3194 102.512   1
   0   1   3 44.6090 175.105   1
   0   1  -4 18039.4 1268.23   1
   0  -1   4 22250.3 1270.58   1
   0   1   4 21277.0 1282.24   1
   0   1  -5-8.45667 138.237   1
   0  -1  -5-10.9117 163.897   1
   0   1   5 46.1707 190.904   1
   0  -1   5 27.3201 177.789   1
   0   1  -6 41107.0 2359.15   1
   0  -1   6 39727.3 2361.55   1
   0  -1  -7 262.032 205.585   1
   0   1  -7 48.4997 161.660   1
   0   1   7-78.0198 212.478   1
   0  -1   7 26.2787 166.499   1
   0  -1  -8 50082.9 2882.31   1
   0   1  -8 48595.2 2870.47   1
   0   1   8 46209.2 2884.20   1
   0  -1   8 51548.6 2876.90   1
   0   1  -9-78.5065 161.160   1
   0  -1  -9 124.781 166.522   1
   0  -1   9 16.9451 175.412   1
   0   1   9 38.6164 183.150   1
   0  -1 -10 47352.0 2645.19   1
   0   1 -10 42246.1 2629.62   1
   0  -1  10 44086.2 2638.50   1
   0   1  10 45860.7 2650.87   1
   0   1 -11 247.919 189.175   1
   0  -1 -11-21.0142 213.605   1
   0  -1  11 389.772 197.764   1
   0   1  11 45.2533 215.405   1
   0   1 -12 9776.61 674.126   1
   0  -1 -12 9762.78 688.316   1
   0   1  12 10795.0 704.671   1
   0   1 -13-155.533 203.230   1
   0  -1  13 47.7628 205.664   1
   0   1  14 5346.37 449.586   1
   0  -1  14 4882.38 452.427   1
   0  -1 -14 5200.59 442.479   1
   0  -1 -15 26.5089 253.965   1
   0   1 -15 100.333 234.314   1
   0  -1  15-26.9593 238.434   1
   0   1  15-227.199 256.205   1
   0  -1 -16 3987.72 388.323   1
   0   1 -16 3563.86 369.777   1
   0   1  16 3475.12 389.283   1
   0  -1  16 3833.32 378.291   1
   0   1 -17-303.546 233.978   1
   0  -1  17 59.5321 245.953   1
   0   1  17 123.514 229.341   1
   0  -1 -18 3805.14 410.097   1
   0   1 -18 4503.16 417.142   1
   0   1  18 4346.01 451.303   1
   0  -1  18 4346.59 430.722   1
   0  -1 -19 121.889 241.613   1
   0   1 -19 298.457 249.084   1
   0  -1  19-225.378 242.091   1
   0   1  19 131.810 267.768   1
   0  -1 -20-31.2064 229.086   1
   0   1 -20 309.242 244.458   1
   0   1  20 304.325 260.247   1
   0  -1 -21 512.578 272.756   1
   0   1 -21 127.356 227.912   1
   0  -1  21 68.8048 247.294   1
   0   1  21 172.694 269.120   1
   0  -1 -22 1670.88 289.281   1
   0   1 -22 1573.12 289.370   1
   0  -1  22 1271.94 282.513   1
   0   1  22 1340.00 288.908   1
   0  -1 -23 199.800 224.483   1
   0   1  23 215.041 247.460   1
   0   1 -23 334.932 249.267   1
   0  -1  23 398.196 261.516   1
   0  -1 -24 370.616 267.757   1
   0   1  24-182.344 268.160   1
   0   1 -24 611.786 270.096   1
   0  -1  24 479.992 266.900   1
   0   1 -25 171.830 241.383   1
   0  -1 -25-203.689 238.452   1
   0  -1  25 409.829 269.934   1
   0   1  25 295.242 239.441   1
   0  -1 -26 67.9287 253.406   1
   0   1  26 221.307 256.668   1
   0  -1 -27 203.150 243.356   1
   0  -2  -1-135.216 113.008   1
   0   2   1 14.0071 117.020   1
   0  -2  -2 8252.48 556.083   1
   0   2   2 9537.51 556.977   1
   0  -2  -3-150.675 195.562   1
   0   2  -3-13.2178 83.5281   1
   0  -2   3 191.272 95.7448   1
   0   2   3-52.3652 190.897   1
   0  -2  -4-82.2072 197.860   1
   0   2  -4-47.1716 107.824   1
   0  -2   4 79.0090 129.133   1
   0   2   4 182.474 211.411   1
   0   2  -5-7.16240 122.990   1
   0  -2  -5 121.036 195.164   1
   0   2   5-153.559 197.725   1
   0  -2   5-77.1519 130.536   1
   0   2  -6 2056.46 199.090   1
   0  -2  -6 2050.55 240.480   1
   0   2   6 2097.89 243.124   1
   0  -2   6 1543.67 213.224   1
   0   2  -7 54.6858 132.004   1
   0  -2  -7 282.251 199.800   1
   0  -2   7-23.5579 149.052   1
   0   2   7-33.6605 217.409   1
   0  -2  -8 42255.8 2551.43   1
   0   2   8 44464.6 2561.56   1
   0  -2  -9 359.425 220.318   1
   0   2  -9 58.3408 150.664   1
   0   2   9-367.199 232.383   1
   0  -2   9 31.3422 164.939   1
   0  -2 -10 530.829 208.587   1
   0   2 -10 882.602 182.299   1
   0   2  10 418.582 229.983   1
   0  -2  10 386.241 197.157   1
   0   2 -11-54.1732 168.259   1
   0  -2 -11 43.8518 195.600   1
   0   2  11 212.756 210.886   1
   0  -2  11 19.3828 180.133   1
   0   2  12 23430.1 1474.89   1
   0  -2  12 23745.7 1459.25   1
   0  -2 -12 24470.8 1475.08   1
   0  -2 -13 98.9214 215.014   1
   0   2 -13 362.697 198.396   1
   0   2  13 79.6270 237.552   1
   0  -2  13-45.7724 194.790   1
   0   2  14 19918.1 1311.12   1
   0   2 -14 20341.3 1286.58   1
   0  -2  14 20637.3 1300.58   1
   0  -2 -14 22226.5 1312.87   1
   0   2  15 349.921 236.013   1
   0  -2 -15 298.822 229.620   1
   0   2  16 696.746 274.161   1
   0  -2  16 969.792 255.836   1
   0  -2 -16 960.797 252.243   1
   0   2 -16 1129.86 244.162   1
   0  -2  17-204.080 228.651   1
   0   2 -17-295.905 217.096   1
   0  -2 -17 439.447 272.989   1
   0  -2  18 2288.30 326.012   1
   0   2 -18 2121.46 302.323   1
   0   2  19 332.739 255.097   1
   0  -2  19 95.3041 241.671   1
   0   2 -19-88.6340 246.530   1
   0  -2 -19-216.122 240.316   1
   0   2  20 1771.27 351.140   1
   0  -2 -20 2047.85 325.393   1
   0  -2  21 205.750 250.728   1
   0   2  21 381.621 272.279   1
   0  -2 -21-96.5972 269.787   1
   0   2 -21 318.120 231.650   1
   0   2 -22-294.742 246.224   1
   0  -2  22 212.454 245.156   1
   0   2  23 393.791 269.793   1
   0   2 -23 468.811 250.436   1
   0  -2  23 363.828 258.438   1
   0  -2 -23 99.4986 264.548   1
   0   2  24 1265.30 283.405   1
   0   2 -24 750.255 258.835   1
   0  -2  24 665.737 283.281   1
   0  -2 -24 671.514 264.783   1
   0   2  25-145.686 253.340   1
   0  -2 -25-134.976 233.618   1
   0   2 -25 138.380 238.378   1
   0  -2 -26 538.640 259.317   1
   0   2  26 328.864 264.679   1
   0  -2 -27 66.9431 220.595   1
   0   2  27 144.960 223.412   1
   0   3   0-51.5629 100.571   1
   0  -3   0-79.9000 101.407   1
   0   3   1 18.0163 133.429   1
   0  -3  -1 109.654 129.690   1
   0  -3  -2 800480. 45922.3   1
   0   3   2 805015. 45923.1   1
   0  -3  -3-28.8440 172.443   1
   0   3   3-130.249 181.202   1
   0   3   4 761528. 44663.2   1
   0   3  -4 789684. 44629.8   1
   0  -3   4 772844. 44630.1   1
   0  -3  -4 792661. 44660.8   1
   0   3  -5-5.85241 101.096   1
   0  -3   5 6.25428 113.779   1
   0   3  -6 1967.91 186.839   1
   0  -3  -6 2414.72 255.047   1
   0   3   6 2124.95 273.363   1
   0  -3   6 1958.43 196.132   1
   0  -3  -7 100.795 182.838   1
   0   3  -7 9.67914 123.143   1
   0  -3   7-145.295 132.955   1
   0   3   7 198.217 200.197   1
   0  -3  -8 13062.9 785.195   1
   0   3  -8 12094.9 740.794   1
   0  -3   8 10984.1 742.960   1
   0   3   8 12070.2 791.262   1
   0  -3  -9 19.9332 205.473   1
   0   3   9 42.9652 233.817   1
   0   3  10 36171.4 2227.92   1
   0  -3  10 36558.8 2195.31   1
   0  -3 -10 37495.6 2222.82   1
   0   3 -10 38275.0 2194.62   1
   0  -3  11 127.526 183.385   1
   0   3  11 24.5953 209.231   1
   0   3 -11 16.9903 164.022   1
   0  -3 -11 136.945 205.370   1
   0  -3  12 261.033 204.012   1
   0   3 -12 560.446 182.397   1
   0   3  13 54.8392 258.178   1
   0  -3  13 21.8837 207.650   1
   0  -3 -13 204.017 214.932   1
   0   3 -13 101.722 186.148   1
   0  -3  14 709.343 233.645   1
   0   3  14 1288.85 306.169   1
   0   3 -14 525.985 201.576   1
   0  -3 -14 694.388 264.208   1
   0  -3  15-278.797 218.262   1
   0   3  15 268.317 251.992   1
   0   3 -15 281.061 224.954   1
   0  -3 -15 55.5809 243.655   1
   0   3  16 679.249 272.025   1
   0  -3  16 1644.38 264.362   1
   0  -3 -16 1585.04 292.678   1
   0   3 -16 745.968 232.843   1
   0  -3  17 56.9520 243.734   1
   0   3  17-191.402 240.803   1
   0  -3 -17 208.454 226.572   1
   0   3 -17 158.494 210.196   1
   0  -3  18 240.419 241.487   1
   0   3  18 590.507 292.380   1
   0   3 -18 334.652 231.906   1
   0  -3 -18 152.811 274.010   1
   0  -3  19 31.5040 257.710   1
   0   3  19-134.399 271.114   1
   0   3 -19 467.953 247.198   1
   0  -3 -19-311.783 270.109   1
   0  -3  20-263.050 252.168   1
   0   3  20-445.758 266.970   1
   0   3 -20-30.4921 238.310   1
   0  -3 -20 253.770 233.741   1
   0   3  21 174.137 253.578   1
   0   3 -21 221.539 241.986   1
   0  -3  21 310.006 246.486   1
   0  -3 -21 128.700 239.250   1
   0   3  22 563.528 283.806   1
   0   3 -22 424.006 236.930   1
   0  -3  22 35.4585 260.749   1
   0  -3 -22 262.692 257.207   1
   0   3  23 106.919 223.727   1
   0   3 -23 334.724 247.760   1
   0  -3  23 181.533 250.337   1
   0  -3 -23 66.2706 244.254   1
   0   3 -24 171.034 243.261   1
   0  -3 -24 767.749 266.567   1
   0   3  25-36.1692 252.892   1
   0  -3 -25 335.326 276.284   1
   0  -3 -26 333.800 228.960   1
   0   3  26-181.308 236.461   1
   0  -3 -27 132.338 250.973   1
   0   3  27 287.061 254.468   1
   0  -4   0 999999. 56489.5   1
   0   4   0 974426. 56491.3   1
   0   4   1-29.4094 144.905   1
   0  -4  -1 84.5874 134.406   1
   0  -4  -2 703340. 41462.1   1
   0   4   2 746520. 41463.4   1
   0   4   3 68.6778 185.994   1
   0  -4  -3-65.2405 177.591   1
   0   4   5-93.4120 180.137   1
   0  -4  -5-143.187 183.720   1
   0   4  -5-40.1844 77.6103   1
   0  -4   5-57.3898 87.9556   1
   0   4   6 463961. 24808.9   1
   0   4  -6 466585. 24760.9   1
   0  -4   6 380625. 24763.0   1
   0  -4  -6 439953. 24804.9   1
   0  -4  -7 89.1762 210.474   1
   0   4  -7 33.2778 109.206   1
   0   4   7-19.1645 219.074   1
   0  -4   7 26.8176 117.492   1
   0   4  -8 61.4788 112.228   1
   0  -4  -8 116.297 206.931   1
   0   4   8 250.846 236.488   1
   0  -4   8 10.9970 130.253   1
   0  -4  -9-20.8587 211.785   1
   0   4  -9 169.890 130.052   1
   0   4   9 315.717 227.457   1
   0  -4   9-299.669 140.727   1
   0   4 -10 111.681 133.620   1
   0  -4 -10 178.603 210.295   1
   0  -4  10 60.1208 157.069   1
   0   4  10 264.688 219.598   1
   0  -4 -11 260.891 216.917   1
   0   4 -11-157.768 158.779   1
   0   4  11-204.327 201.752   1
   0  -4  11 289.012 170.330   1
   0   4  12 8052.24 651.018   1
   0   4 -12 9071.99 608.378   1
   0  -4  12 9865.80 623.733   1
   0  -4 -12 9189.86 647.052   1
   0   4 -13 115.278 160.879   1
   0  -4 -13 341.364 225.451   1
   0   4  13-112.854 243.711   1
   0  -4  13-104.060 198.925   1
   0   4  14 3911.25 413.694   1
   0   4 -14 3129.07 338.442   1
   0  -4 -14 3889.29 385.898   1
   0   4  15-274.110 282.329   1
   0  -4  15-243.938 214.547   1
   0   4 -15 136.306 184.641   1
   0  -4 -15-56.8595 248.560   1
   0   4  16-282.808 249.133   1
   0  -4 -16 440.229 264.785   1
   0  -4  17 27.9258 233.306   1
   0   4 -17 337.085 204.398   1
   0   4  18 2090.53 326.247   1
   0  -4  18 1715.95 302.648   1
   0   4 -18 2113.48 300.842   1
   0  -4 -18 2010.88 308.318   1
   0   4  19-338.859 292.697   1
   0   4 -19 57.7883 222.395   1
   0  -4  19-62.4577 215.196   1
   0  -4 -19 599.807 281.627   1
   0   4  20 2000.42 341.855   1
   0   4 -20 2082.48 290.263   1
   0  -4 -20 2076.08 337.637   1
   0   4  22 282.104 272.761   1
   0   4 -22 552.025 240.745   1
   0  -4  22 738.211 282.994   1
   0  -4 -22 393.086 243.828   1
   0   4 -23 300.900 225.390   1
   0   4  23 355.736 277.245   1
   0  -4 -23 794.293 261.940   1
   0   4  24-214.352 230.468   1
   0  -4 -24 33.2433 223.589   1
   0   4  25 536.198 282.549   1
   0  -4 -25 398.752 253.155   1
   0  -4 -27-32.7110 214.387   1
   0   4  27 106.375 214.587   1
   0  -4 -28 386.463 260.982   1
   0   4  28-34.8345 245.896   1
   0   5   0 114.494 121.528   1
   0  -5   0-37.6717 111.632   1
   0   5  -1-8.96213 92.4875   1
   0   5   1-8.86478 135.013   1
   0  -5  -1 149.107 123.932   1
   0  -5   1 8.34018 80.5496   1
   0  -5  -2 33321.5 1971.98   1
   0   5   2 33971.9 1975.91   1
   0  -5  -3-11.9479 158.451   1
   0   5   3 12.9789 167.185   1
   0  -5  -5-93.9608 174.362   1
   0   5   5-67.0760 187.718   1
   0   5   6 10862.5 667.170   1
   0   5  -6 9781.27 581.136   1
   0  -5   6 9392.02 583.914   1
   0  -5  -6 9824.59 649.851   1
   0   5   7-203.355 225.528   1
   0   5  -7-55.4393 90.5183   1
   0  -5   7 7.47881 100.111   1
   0  -5  -7-113.625 209.640   1
   0  -5   8 811.776 136.936   1
   0   5   8 440.485 239.491   1
   0   5  -8 568.542 129.377   1
   0  -5  -8 715.191 213.558   1
   0   5   9 47.2315 245.518   1
   0  -5   9 127.552 132.375   1
   0  -5  -9-43.7148 205.268   1
   0   5  -9 64.8219 116.295   1
   0  -5 -10 14818.5 943.086   1
   0   5  10 14182.4 955.213   1
   0   5 -11 160.705 136.727   1
   0  -5  11 125.618 156.826   1
   0   5  12 12393.4 841.738   1
   0   5 -12 11869.4 776.880   1
   0  -5  12 12463.5 788.651   1
   0  -5 -12 12461.2 830.888   1
   0   5 -13 91.3956 164.115   1
   0  -5 -13 296.997 247.685   1
   0   5  13-57.9840 284.586   1
   0  -5  13 118.312 176.023   1
   0   5 -14-60.3396 182.029   1
   0  -5 -14-617.254 281.142   1
   0   5  14 60.1033 283.667   1
   0  -5  14 129.852 187.004   1
   0  -5 -15 28.9976 264.492   1
   0   5 -15 197.087 198.111   1
   0   5  15-62.1394 257.574   1
   0  -5  15-47.1659 194.222   1
   0  -5  16 10896.8 759.872   1
   0   5 -16 11205.4 744.500   1
   0   5  17 557.760 258.245   1
   0  -5 -17-306.665 243.136   1
   0   5  18 1375.50 305.961   1
   0   5 -18 911.278 226.367   1
   0  -5  18 1019.09 262.364   1
   0  -5 -18 406.825 243.309   1
   0   5  19-341.565 303.863   1
   0   5 -19-198.090 219.497   1
   0  -5  19-30.6729 237.009   1
   0  -5 -19 254.725 266.595   1
   0   5  20 34.6668 292.433   1
   0   5 -20 267.346 236.777   1
   0  -5  20 32.1490 246.898   1
   0  -5 -20 708.527 298.848   1
   0   5 -21-217.130 232.262   1
   0  -5  21 201.312 237.698   1
   0  -5 -21-64.8206 249.438   1
   0   5 -22 515.817 241.019   1
   0   5  22 846.388 265.147   1
   0  -5 -22 786.752 244.958   1
   0   5  23 671.598 289.175   1
   0  -5 -23-395.864 261.551   1
   0   5  24 319.937 241.867   1
   0  -5 -24 198.601 258.070   1
   0   5  25-35.4852 235.294   1
   0  -5 -25 396.098 223.367   1
   0  -5 -26 786.851 279.099   1
   0   5  26 600.382 271.622   1
   0  -5 -27-64.6498 251.606   1
   0   5  27 35.0162 229.489   1
   0  -5 -28-95.2717 222.942   1
   0   5  28 171.592 233.057   1
   0  -6   0 26678.1 1624.95   1
   0   6   0 29015.5 1627.47   1
   0   6   1-91.5630 148.148   1
   0   6  -1 74.4389 97.9364   1
   0  -6  -1-122.993 142.392   1
   0  -6   1-5.33744 94.1375   1
   0  -6  -2 47903.5 2813.01   1
   0   6   2 48803.1 2818.63   1
   0  -6  -4 12429.9 771.824   1
   0   6   4 11811.6 777.062   1
   0   6   5 269.928 189.869   1
   0  -6  -5-33.5561 184.088   1
   0  -6  -6 165038. 9635.99   1
   0   6   6 169647. 9644.28   1
   0   6   7-107.445 216.745   1
   0  -6  -7 39.9144 193.077   1
   0   6  -7 45.5282 74.9305   1
   0  -6   7 32.2865 78.6284   1
   0   6   8 12776.7 749.686   1
   0   6  -8 10746.0 661.426   1
   0  -6   8 10351.0 667.350   1
   0  -6  -8 11537.0 732.767   1
   0   6   9 73.6848 207.595   1
   0   6  -9-27.7734 109.781   1
   0  -6   9-9.93483 112.975   1
   0  -6  -9 182.587 217.575   1
   0   6 -10 101.536 116.942   1
   0  -6  10 267.109 141.971   1
   0   6  11 382.564 252.689   1
   0  -6 -11-101.788 225.154   1
   0   6  12-57.1270 244.125   1
   0   6 -12 304.050 152.304   1
   0  -6  12 329.198 162.547   1
   0  -6 -12 266.251 245.893   1
   0   6  13 59.3986 243.768   1
   0   6 -13-34.2214 151.774   1
   0  -6  13-74.1454 180.195   1
   0  -6 -13-27.7037 258.122   1
   0   6  14 399.680 249.407   1
   0   6 -14 1347.00 206.714   1
   0  -6  14 781.796 203.501   1
   0  -6 -14 631.111 279.111   1
   0   6  15 63.3359 238.267   1
   0   6 -15 41.6122 182.129   1
   0  -6  15 360.253 208.911   1
   0  -6 -15 236.596 255.623   1
   0   6  16 227.363 234.653   1
   0   6 -16 338.648 191.965   1
   0  -6  16 171.162 182.917   1
   0  -6 -16 273.381 242.100   1
   0   6  17 199.466 271.957   1
   0   6 -17-121.553 204.186   1
   0  -6  17 52.5704 208.393   1
   0  -6 -17 124.372 239.306   1
   0   6  18 1118.35 303.110   1
   0   6 -18 1350.04 249.905   1
   0  -6  18 1066.47 260.453   1
   0  -6 -18 1486.73 304.094   1
   0   6 -19 248.070 211.406   1
   0  -6  19-327.636 225.784   1
   0  -6 -19-32.0897 268.704   1
   0   6  20 870.976 317.472   1
   0   6 -20 667.683 231.549   1
   0  -6  20 788.239 239.569   1
   0  -6 -20 1324.44 307.503   1
   0   6 -21-30.4083 203.681   1
   0   6  21 351.096 244.400   1
   0  -6 -21 227.482 249.339   1
   0   6  22 423.115 251.041   1
   0  -6 -22-65.5932 215.096   1
   0   6  23-246.696 271.260   1
   0  -6 -23 65.8177 250.388   1
   0   6  24 318.185 262.752   1
   0  -6 -24 32.9375 265.947   1
   0   6  26 873.846 286.299   1
   0  -6 -26 194.804 242.714   1
   0   6  27-103.725 241.610   1
   0  -6 -27 31.9304 243.860   1
   0   6  28-67.5906 210.902   1
   0  -6 -28-219.006 210.540   1
   0   7   0-101.639 121.886   1
   0  -7   1 32.4363 94.9740   1
   0  -7  -1 42.5690 128.411   1
   0   7  -1 34.6198 95.5320   1
   0   7   1-68.5778 136.404   1
   0   7   2 14442.5 907.677   1
   0  -7   2 14709.1 859.501   1
   0  -7  -2 13758.7 903.275   1
   0   7  -2 15065.5 861.664   1
   0   7   3-15.4918 175.246   1
   0  -7  -3 72.1762 151.939   1
   0   7   4 30206.5 1839.90   1
   0  -7  -4 31365.4 1834.66   1
   0   7   5 134.425 199.689   1
   0  -7  -5 53.6486 188.667   1
   0   7   6 19417.4 1246.11   1
   0  -7  -6 20536.4 1242.00   1
   0  -7  -7 41.9466 209.319   1
   0   7   7 248.824 229.799   1
   0   7  -8 40053.2 2274.73   1
   0   7   8 39315.8 2358.62   1
   0  -7  -8 40359.3 2354.66   1
   0  -7   8 38625.7 2274.55   1
   0   7   9 25.5529 227.949   1
   0  -7  -9 71.3581 218.132   1
   0   7  -9-35.9711 88.1585   1
   0  -7   9-53.6126 91.8517   1
   0   7  10 2987.40 365.028   1
   0   7 -10 2966.27 235.028   1
   0  -7  10 2752.06 238.937   1
   0   7  11 140.822 258.520   1
   0   7 -11 136.441 116.736   1
   0  -7  11 248.269 130.595   1
   0  -7 -11 315.685 250.409   1
   0   7  12-58.7820 274.331   1
   0  -7 -12 603.100 264.431   1
   0   7  13-213.127 285.147   1
   0   7 -13-123.298 152.660   1
   0  -7  13 268.058 167.090   1
   0  -7 -13-56.8391 245.464   1
   0   7  14 1539.16 317.914   1
   0   7 -14 990.307 188.923   1
   0  -7  14 1587.17 218.287   1
   0  -7 -14 821.173 256.448   1
   0   7 -15-192.912 167.140   1
   0  -7  15 146.944 184.592   1
   0   7  16 659.392 321.088   1
   0   7 -16 909.880 210.020   1
   0  -7  16 1521.63 234.031   1
   0  -7 -16 1079.81 299.820   1
   0   7  17 201.913 302.448   1
   0   7 -17 482.673 208.156   1
   0  -7  17 276.681 214.716   1
   0  -7 -17 220.469 280.753   1
   0   7  18 1402.19 335.731   1
   0   7 -18 693.478 222.012   1
   0  -7  18 949.256 240.403   1
   0  -7 -18 1213.40 298.324   1
   0   7  19 34.6506 287.257   1
   0   7 -19-79.1198 211.326   1
   0  -7  19-146.010 226.454   1
   0  -7 -19 96.7524 277.715   1
   0   7 -20 140.613 201.899   1
   0   7  20-279.815 257.631   1
   0  -7 -20 129.808 257.262   1
   0   7  21-35.1539 221.748   1
   0  -7 -21-32.5596 204.214   1
   0   7  22 140.858 269.077   1
   0  -7 -22 163.891 230.274   1
   0   7  23 458.276 288.228   1
   0  -7 -23 656.307 274.837   1
   0   7  24 245.952 247.832   1
   0  -7 -24-65.5129 253.099   1
   0   7  25 69.7967 214.098   1
   0  -7 -25 325.076 214.481   1
   0  -7 -26-449.733 255.622   1
   0   7  26 380.255 260.959   1
   0  -7 -27 94.5591 245.339   1
   0   7  27-68.2149 252.275   1
   0  -8   0 110130. 6337.50   1
   0  -8  -1 82.8221 140.755   1
   0  -8   1 45.5851 93.5090   1
   0   8  -1-40.5952 100.818   1
   0   8   1 12.6525 148.582   1
   0   8  -2 47161.7 2626.16   1
   0  -8   2 44129.6 2620.10   1
   0   8   3-16.6880 168.811   1
   0  -8  -3-186.807 167.929   1
   0   8   4 1226.53 223.233   1
   0  -8  -4 1454.11 206.575   1
   0   8   5-183.237 185.711   1
   0  -8  -5 94.8248 174.860   1
   0   8   6 22674.5 1406.62   1
   0  -8  -6 22903.2 1396.41   1
   0   8   7 141.773 217.382   1
   0  -8  -7 110.101 198.225   1
   0  -8  -8 31870.0 1925.53   1
   0   8   8 31867.5 1931.27   1
   0   8  -9 14.0083 49.9038   1
   0  -8 -10 3041.31 362.693   1
   0  -8  10 2757.90 208.271   1
   0   8  10 2974.92 360.969   1
   0   8 -10 2840.74 203.632   1
   0   8  11 58.1097 261.385   1
   0   8 -11 63.1556 99.6957   1
   0  -8  11-162.008 104.717   1
   0  -8 -11 135.625 247.409   1
   0   8  12 271.127 248.305   1
   0   8 -12 304.979 121.994   1
   0  -8  12 471.196 137.594   1
   0  -8 -12 647.335 247.797   1
   0  -8 -13 87.2246 207.849   1
   0   8  13 31.1113 225.335   1
   0   8  14 4894.34 446.524   1
   0   8 -14 4781.87 358.457   1
   0  -8  14 4930.03 372.709   1
   0  -8 -14 4607.98 447.807   1
   0   8  15-196.363 255.734   1
   0   8 -15 192.789 165.062   1
   0  -8  15 228.522 179.796   1
   0  -8 -15-30.6543 241.310   1
   0   8  16 501.642 287.018   1
   0   8 -16 839.741 173.946   1
   0  -8  16 892.144 204.848   1
   0  -8 -16 720.575 260.962   1
   0   8  17 238.177 264.936   1
   0   8 -17 43.0010 172.423   1
   0  -8  17 93.5938 185.629   1
   0  -8 -17 190.870 235.401   1
   0   8  18 1414.23 282.843   1
   0   8 -18 1381.94 230.435   1
   0  -8  18 969.651 224.207   1
   0  -8 -18 1321.27 269.891   1
   0   8  19 69.7150 256.753   1
   0  -8 -19-32.4642 214.991   1
   0   8  20 491.217 284.023   1
   0  -8 -20 1596.23 280.546   1
   0   8  21 140.755 269.030   1
   0  -8 -21 293.520 275.932   1
   0   8  22 1053.45 295.561   1
   0  -8 -22-196.376 252.649   1
   0   8  23 280.725 259.628   1
   0  -8 -23-32.7344 249.109   1
   0  -8 -25 644.505 230.226   1
   0  -8 -26 1016.54 280.297   1
   0   8  26 481.348 267.201   1
   0  -8 -27-62.1907 235.656   1
   0   8  27 201.701 230.546   1
   0  -9   0 153.241 126.420   1
   0   9   0-93.1969 121.865   1
   0  -9   1 120.831 103.426   1
   0   9  -1 139.387 116.291   1
   0  -9   2 10531.4 618.378   1
   0   9  -2 9829.47 621.504   1
   0  -9  -2 10689.0 663.738   1
   0  -9  -3 100.487 157.672   1
   0   9   3-178.988 171.489   1
   0  -9  -4 850.083 200.269   1
   0   9   4 177.925 202.485   1
   0   9   5 86.0331 196.236   1
   0  -9  -6 648.948 206.400   1
   0   9   6 740.948 224.234   1
   0  -9  -7 92.3273 206.487   1
   0   9   7-49.4163 210.153   1
   0  -9  -9 179.831 215.168   1
   0   9   9 54.9709 217.212   1
   0   9  10 3873.09 418.285   1
   0  -9 -10 4884.18 422.099   1
   0   9 -11 4.49775 59.8127   1
   0  -9 -11-223.349 247.629   1
   0  -9  11-49.4670 55.7678   1
   0   9 -12 1585.03 143.232   1
   0  -9  12 1278.22 144.614   1
   0  -9 -12 1905.84 269.875   1
   0   9  12 1543.34 295.562   1
   0  -9 -13 118.935 245.686   1
   0   9  13 95.2737 248.119   1
   0  -9  13-97.0555 112.351   1
   0   9 -13-41.2427 107.868   1
   0   9  14 260.266 280.312   1
   0   9 -14 102.354 123.861   1
   0  -9  14 280.329 133.794   1
   0  -9 -14-30.4998 268.357   1
   0   9  15 465.761 312.407   1
   0   9 -15 75.3416 136.378   1
   0  -9  15-47.9297 140.132   1
   0  -9 -15 124.786 276.732   1
   0   9  16 1050.41 342.984   1
   0   9 -16 1857.00 214.017   1
   0  -9  16 1459.72 204.350   1
   0  -9 -16 1648.96 316.141   1
   0   9 -17-154.711 160.878   1
   0   9  17 378.050 315.184   1
   0  -9 -17 353.885 292.651   1
   0   9  19-70.0554 278.740   1
   0  -9 -19-130.208 260.892   1
   0   9  20-210.966 277.774   1
   0  -9 -20 32.6202 272.234   1
   0   9  22 140.106 221.566   1
   0  -9 -22 458.991 243.066   1
   0   9  23 244.302 239.348   1
   0  -9 -23-65.1564 200.805   1
   0   9  24-69.2294 250.008   1
   0  -9 -24 517.051 251.002   1
   0   9  25 103.105 265.588   1
   0  -9 -25 127.633 249.374   1
   0  -9 -26-94.1316 250.569   1
   0   9  26 271.528 243.716   1
   0  10   0 56832.5 3373.04   1
   0 -10   0 59220.8 3371.07   1
   0 -10   1-19.5782 105.127   1
   0 -10  -1-113.306 154.162   1
   0  10  -1 208.924 127.998   1
   0  10   1 60.2087 153.172   1
   0  10   2 3925.37 353.666   1
   0 -10   2 4849.30 296.292   1
   0  10  -2 3988.86 292.998   1
   0 -10  -2 4828.56 357.856   1
   0  10   3 114.535 183.328   1
   0  10  -3-10.9891 55.3505   1
   0 -10  -3 71.6261 169.850   1
   0 -10  -4 3178.85 322.563   1
   0  10   4 3599.33 339.127   1
   0 -10  -5 190.858 188.947   1
   0 -10  -6 522.040 221.640   1
   0  10   6 387.616 218.882   1
   0  10   8 3037.91 351.615   1
   0 -10  -9 319.301 238.428   1
   0  10   9 483.141 257.374   1
   0 -10 -10 2021.23 297.708   1
   0  10  10 1862.51 311.986   1
   0 -10 -11 143.491 257.025   1
   0  10  11 306.504 284.351   1
   0 -10 -12 3877.38 368.416   1
   0  10  12 3474.16 387.508   1
   0  10 -14 369.614 97.8210   1
   0 -10 -14 1088.29 311.886   1
   0 -10  14 374.179 103.157   1
   0  10  14 1093.20 308.926   1
   0  10 -15 31.6010 108.121   1
   0 -10 -15-126.774 288.289   1
   0 -10  15 121.736 116.006   1
   0  10  15-405.312 313.052   1
   0  10 -16 131.489 122.923   1
   0  10  16-342.994 266.019   1
   0 -10 -16 353.332 282.475   1
   0  10  17 138.784 277.354   1
   0 -10 -17 324.681 273.012   1
   0  10  18 34.9878 284.984   1
   0 -10 -18 979.157 264.268   1
   0  10  19-140.703 278.856   1
   0 -10 -19 98.1347 237.916   1
   0  10  20 422.499 290.385   1
   0 -10 -20 163.429 251.095   1
   0  10  21 245.848 283.388   1
   0 -10 -21-163.831 241.351   1
   0  10  22 418.685 283.812   1
   0 -10 -22 98.0375 254.740   1
   0  10  23 521.607 265.826   1
   0 -10 -23-64.7766 252.369   1
   0  10  24-34.4113 260.865   1
   0 -10 -24-224.896 248.314   1
   0  10  25 441.664 226.951   1
   0 -10 -25 221.520 229.971   1
   0 -10 -26 495.280 212.315   1
   0  10  26 200.824 230.503   1
   0  11   1 81.3351 156.609   1
   0 -11   1 10.8917 107.885   1
   0  11  -1-34.9520 115.403   1
   0 -11  -1 30.4508 156.271   1
   0  11   2 1045.60 189.459   1
   0 -11  -2 1412.96 191.972   1
   0 -11   2 1070.82 134.218   1
   0  11  -2 1073.75 135.662   1
   0 -11   3 34.9411 52.2327   1
   0  11   3 182.304 200.643   1
   0  11  -3-17.0028 56.5379   1
   0 -11  -3 228.715 183.946   1
   0  11   4 176.738 189.822   1
   0 -11  -4 103.763 178.877   1
   0  11   5 237.473 211.900   1
   0 -11  -5-44.6230 205.767   1
   0  11   6 50.6848 224.786   1
   0 -11  -6 23.7802 218.082   1
   0  11   7 160.750 259.463   1
   0 -11  -7 251.270 240.427   1
   0 -11  -8 4848.74 434.653   1
   0  11   9 58.5962 234.867   1
   0 -11  -9 192.477 228.810   1
   0  11  10 2464.20 349.513   1
   0 -11 -10 2255.02 308.155   1
   0  11  11 282.136 275.306   1
   0  11  13-330.187 266.527   1
   0 -11 -13 62.0442 228.625   1
   0  11  14-33.6803 285.658   1
   0 -11 -14 284.236 281.017   1
   0  11  15-68.5020 300.318   1
   0 -11 -15-96.3131 267.930   1
   0  11  16 658.582 308.012   1
   0 -11 -16 876.697 272.833   1
   0  11  17 349.973 257.806   1
   0 -11 -17-130.716 217.554   1
   0  11  18 281.565 231.398   1
   0 -11 -18 360.385 222.157   1
   0  11  19 70.5264 217.318   1
   0 -11 -19-32.7682 226.850   1
   0  11  20 211.297 228.872   1
   0 -11 -20 328.743 240.609   1
   0  11  21-140.069 217.079   1
   0 -11 -21 164.095 220.676   1
   0  11  22 1010.57 273.536   1
   0 -11 -22 325.718 221.856   1
   0  11  23 34.5087 246.942   1
   0 -11 -23 322.716 200.408   1
   0 -11 -25 62.5176 234.645   1
   0  11  25 570.097 268.273   1
   0  12   0 4084.33 308.495   1
   0 -12   0 3463.57 295.339   1
   0  12   1-52.4135 157.174   1
   0 -12  -1-16.2953 147.005   1
   0 -12   1-35.5519 119.262   1
   0  12  -1 139.731 125.244   1
   0  12  -2 3556.03 286.171   1
   0  12   2 4302.75 355.779   1
   0 -12  -2 4745.98 354.422   1
   0 -12   2 4353.70 284.546   1
   0 -12   3 29.3254 52.7808   1
   0  12  -3-32.7792 64.7636   1
   0  12   3 171.782 174.460   1
   0 -12  -3 60.5510 179.536   1
   0  12   4-139.518 203.338   1
   0 -12  -4-65.7261 193.845   1
   0  12   5 99.5256 208.298   1
   0 -12  -5-23.4347 188.441   1
   0  12   7 83.3152 207.942   1
   0 -12  -7-78.4105 204.196   1
   0  12   8 145.205 225.859   1
   0 -12  -8 464.432 235.878   1
   0  12   9 90.5815 265.827   1
   0 -12  -9 738.506 267.128   1
   0  12  10 405.917 270.995   1
   0 -12 -10 1175.20 285.048   1
   0 -12 -11-211.660 232.129   1
   0  12  12 2438.78 371.762   1
   0 -12 -12 2134.99 344.437   1
   0  12  13 67.3149 239.574   1
   0 -12 -13-221.017 219.681   1
   0  12  14 2326.65 350.745   1
   0  12  15 277.335 292.113   1
   0 -12 -15-65.0143 256.816   1
   0  12  17 35.2604 233.508   1
   0 -12 -17-32.8549 213.044   1
   0  12  18 212.082 235.306   1
   0 -12 -18-98.6404 235.039   1
   0  12  20 351.579 274.925   1
   0 -12 -20 560.706 254.237   1
   0  12  21 420.196 268.115   1
   0 -12 -21 262.190 248.117   1
   0  12  22 173.594 256.940   1
   0 -12 -22 130.004 244.485   1
   0  12  23 583.330 256.165   1
   0 -12 -23-160.407 241.474   1
   0  12  24 33.8187 210.920   1
   0 -12 -24-189.333 214.330   1
   0  13   0-49.6964 161.798   1
   0 -13   0 46.2346 144.707   1
   0  13   1 205.518 172.764   1
   0  13  -1-81.7802 130.329   1
   0 -13   1 25.4489 124.945   1
   0 -13   2 3010.34 242.214   1
   0 -13  -2 3721.88 310.251   1
   0  13  -2 3159.13 246.595   1
   0  13   2 3551.85 321.756   1
   0 -13   3-11.9090 47.6067   1
   0 -13  -3-106.142 194.149   1
   0  13   3 22.7078 195.537   1
   0  13  -3-14.2540 61.1262   1
   0  13   4 4939.51 420.260   1
   0 -13  -4 4677.15 402.473   1
   0  13   6 137.588 219.011   1
   0 -13  -6 77.6440 205.999   1
   0  13   7-144.215 241.465   1
   0 -13  -7 217.048 237.170   1
   0  13   8 420.614 237.881   1
   0 -13  -8 1413.24 254.647   1
   0  13   9 155.657 255.564   1
   0 -13  -9 29.2712 234.589   1
   0  13  10 2342.20 348.815   1
   0 -13 -10 2503.32 329.429   1
   0  13  11 296.223 272.114   1
   0 -13 -11 30.9130 275.916   1
   0  13  12 67.2521 246.823   1
   0 -13 -12 252.641 242.289   1
   0  13  13 308.110 295.741   1
   0 -13 -13-64.2856 256.699   1
   0  13  14 868.299 277.401   1
   0 -13 -14 97.5093 225.274   1
   0  13  16-106.049 288.209   1
   0 -13 -16-32.9705 252.797   1
   0  13  17-319.181 258.093   1
   0 -13 -17-33.0225 217.740   1
   0  13  18 390.007 254.403   1
   0  13  19 529.635 278.955   1
   0 -13 -19-265.355 243.358   1
   0  13  20 140.802 265.795   1
   0 -13 -20 131.923 255.868   1
   0  13  21 559.063 274.954   1
   0 -13 -21 589.364 266.228   1
   0  13  22-69.1202 272.097   1
   0 -13 -22 323.539 262.067   1
   0  13  23 886.740 294.803   1
   0 -13 -23 350.410 254.874   1
   0 -13 -24 529.733 257.791   1
   0  13  24 604.800 262.547   1
   0 -14   0 393.307 180.520   1
   0  14   0 577.066 175.431   1
   0 -14  -1 507.646 168.943   1
   0  14   1 20.1722 182.165   1
   0  14   2 684.957 211.966   1
   0 -14   2 619.395 122.500   1
   0  14  -2 618.565 129.899   1
   0  14   3 71.6670 184.554   1
   0 -14  -3-112.683 188.056   1
   0  14   4 205.306 229.817   1
   0 -14  -4 167.783 202.216   1
   0  14   5 27.2354 228.779   1
   0 -14  -5 127.407 208.494   1
   0  14   6 1232.06 268.637   1
   0 -14  -6 750.565 246.230   1
   0  14   7 209.440 255.347   1
   0 -14  -7 28.0596 228.059   1
   0  14   8 403.578 260.554   1
   0 -14  -8 262.082 238.938   1
   0  14   9-224.392 255.042   1
   0 -14  -9 150.270 243.346   1
   0  14  11 33.6836 242.916   1
   0 -14 -11-157.836 215.457   1
   0  14  12 411.724 271.197   1
   0 -14 -12-32.1597 256.054   1
   0  14  13 348.365 265.210   1
   0 -14 -13 32.5351 240.860   1
   0  14  14-70.4367 269.670   1
   0 -14 -14 723.566 267.927   1
   0  14  15-35.4736 238.544   1
   0 -14 -15-66.1462 212.161   1
   0  14  16 818.874 299.011   1
   0 -14 -16 66.7190 268.371   1
   0  14  17 71.2516 272.141   1
   0 -14 -17 133.485 239.657   1
   0  14  18 426.103 229.931   1
   0 -14 -18 667.625 228.867   1
   0  14  19 141.660 253.622   1
   0 -14 -19 398.557 244.124   1
   0  14  21 383.039 282.532   1
   0 -14 -21 260.985 257.398   1
   0 -14 -23 409.360 252.501   1
   0  14  23 407.104 285.869   1
   0 -15   0-17.2106 145.945   1
   0  15   0-74.0061 148.267   1
   0 -15  -1 39.6989 167.815   1
   0  15   1 105.710 180.425   1
   0 -15   2 108.713 98.0985   1
   0 -15  -2 374.385 186.362   1
   0  15   2 23.6008 199.053   1
   0  15  -2 189.379 113.122   1
   0  15   3 50.5324 201.913   1
   0 -15  -3 237.942 191.512   1
   0  15   5 113.516 228.988   1
   0 -15  -5-53.5862 210.871   1
   0  15   6 59.5438 228.682   1
   0 -15  -6 419.756 225.451   1
   0  15   7 61.9781 237.710   1
   0 -15  -7-318.675 225.633   1
   0  15   8 865.514 280.635   1
   0 -15  -8 389.410 241.597   1
   0  15  10 1148.17 284.937   1
   0 -15 -10 725.537 268.520   1
   0  15  11 378.731 256.993   1
   0 -15 -11 32.1481 235.074   1
   0  15  12 104.860 240.061   1
   0 -15 -12 359.136 234.782   1
   0  15  13-459.787 286.960   1
   0 -15 -13-198.060 250.812   1
   0  15  14 35.6417 266.875   1
   0 -15 -14 33.4382 242.167   1
   0  15  15 179.000 274.640   1
   0 -15 -15 167.864 234.807   1
   0  15  16 429.712 260.515   1
   0 -15 -16 438.306 255.684   1
   0  15  17 322.736 282.925   1
   0 -15 -17 370.407 252.916   1
   0  15  18 392.234 270.572   1
   0 -15 -18 133.899 231.080   1
   0  15  19 283.479 242.797   1
   0 -15 -19 465.665 208.554   1
   0  15  20 105.298 262.921   1
   0 -15 -20 164.587 245.595   1
   0  15  21-69.3843 271.064   1
   0 -15 -21 194.819 251.818   1
   0 -15 -22-190.885 253.290   1
   0  15  22-136.978 273.584   1
   0 -16   0 1167.28 206.601   1
   0  16   0 1591.72 221.396   1
   0 -16  -1-41.5841 171.244   1
   0  16   1-44.3988 184.047   1
   0  16   2 221.448 206.176   1
   0  16  -2 113.036 110.919   1
   0 -16  -2 300.587 190.627   1
   0 -16   2 132.440 101.376   1
   0  16   3-107.349 214.320   1
   0 -16  -3 250.580 217.128   1
   0 -16  -4 266.640 213.284   1
   0  16   4 509.357 218.067   1
   0  16   5 89.2565 227.291   1
   0 -16  -5 112.176 219.173   1
   0  16   6 1239.61 297.577   1
   0 -16  -6 1840.13 296.676   1
   0  16   7 224.170 246.726   1
   0 -16  -7 181.454 227.642   1
   0  16   8 825.605 297.252   1
   0 -16  -8 1091.36 274.934   1
   0  16   9 473.976 250.769   1
   0 -16  -9 31.9625 227.842   1
   0  16  10 587.380 268.340   1
   0 -16 -10 391.333 246.702   1
   0  16  11-105.342 249.874   1
   0 -16 -11 132.537 252.065   1
   0  16  12 177.720 248.532   1
   0 -16 -12 134.098 239.788   1
   0  16  13-286.716 262.087   1
   0 -16 -13-169.010 241.942   1
   0  16  14 72.0289 269.973   1
   0 -16 -14 373.539 261.664   1
   0  16  15 181.018 263.432   1
   0 -16 -15 102.120 233.552   1
   0  16  17-36.0350 242.505   1
   0 -16 -17-304.926 233.653   1
   0  16  18 716.679 302.583   1
   0 -16 -18 671.329 283.775   1
   0  16  19 106.186 275.605   1
   0 -16 -19-299.130 232.371   1
   0  16  20 735.162 249.184   1
   0 -16 -20 163.995 211.777   1
   0  16  21 518.735 252.002   1
   0 -16 -21 32.1635 223.203   1
   0  17   0 279.381 174.136   1
   0  17   1-70.3180 182.748   1
   0 -17  -1-280.312 165.647   1
   0  17   2 617.843 228.689   1
   0 -17  -2 531.053 200.127   1
   0  17   4 565.937 245.074   1
   0 -17  -4 948.099 247.612   1
   0  17   5 470.824 264.057   1
   0 -17  -5 117.321 214.786   1
   0 -17  -6 91.6507 219.585   1
   0  17   6 292.338 242.460   1
   0  17   7-167.110 233.546   1
   0 -17  -7 157.525 217.071   1
   0  17   8 410.871 263.219   1
   0 -17  -8 903.874 271.156   1
   0  17   9 69.9830 244.513   1
   0 -17  -9-65.9711 219.566   1
   0  17  10-676.260 289.448   1
   0 -17 -10 201.330 243.326   1
   0  17  11 72.1081 262.418   1
   0 -17 -11 270.889 250.653   1
   0  17  12 36.3668 261.087   1
   0 -17 -12-34.2620 240.522   1
   0  17  13-36.5558 261.368   1
   0 -17 -13 241.026 241.800   1
   0  17  14 219.663 255.827   1
   0 -17 -14-172.378 236.405   1
   0  17  16 765.934 274.633   1
   0 -17 -16 274.456 242.582   1
   0  17  17 253.154 287.746   1
   0 -17 -17-306.032 253.597   1
   0  17  18 107.691 241.582   1
   0 -17 -18 235.736 218.605   1
   0  17  19 320.385 274.532   1
   0 -17 -19 298.370 250.844   1
   0  17  20-174.670 277.105   1
   0 -17 -20 455.358 236.756   1
   0  18   3-116.231 203.159   1
   0  18   4 215.888 238.576   1
   0  18   5 292.163 221.699   1
   0 -18  -5 30.4940 204.199   1
   0  18   6 236.555 271.138   1
   0 -18  -6 253.319 222.734   1
   0  18   8 250.213 262.498   1
   0 -18  -8 200.547 223.983   1
   0 -18  -9-34.0443 228.922   1
   0  18   9-36.1787 259.745   1
   0 -18 -10 172.525 237.775   1
   0  18  10-36.6636 252.646   1
   0  18  12 260.536 286.578   1
   0 -18 -12 69.8215 245.238   1
   0  18  13-37.2881 272.612   1
   0 -18 -13-350.490 260.572   1
   0  18  15 111.089 258.758   1
   0 -18 -15-69.5879 228.032   1
   0 -18 -16 68.9724 239.200   1
   0  18  16 480.574 281.613   1
   0 -18 -17-34.0647 209.984   1
   0  18  17-146.136 236.950   1
   0 -18 -18-301.941 255.705   1
   0  18  18 969.888 293.273   1
   0 -18 -19 329.169 201.859   1
   0  18  19-35.2583 241.951   1
   0 -18 -20-96.5909 235.182   1
   0  18  20 206.536 278.723   1
   0  19  11-75.7367 269.507   1
   0  19  12 151.778 273.743   1
   0  19  13 227.281 290.700   1
   0  19  14 150.719 271.833   1
   0  19  15 224.167 268.532   1
   0  19  16 221.520 257.104   1
   0  19  17 326.504 284.041   1
   0  19  18-71.2309 241.895   1
   1   0 -26-136.772 229.947   1
  -1   0  26 333.714 254.289   1
   1   0 -25 341.508 261.062   1
  -1   0  25 36.8873 258.016   1
   1   0 -24 101.734 238.063   1
  -1   0  24-73.2872 232.448   1
   1   0 -23-268.138 232.078   1
  -1   0  23 145.102 243.960   1
   1   0 -22 2837.34 361.683   1
  -1   0  22 3077.92 379.075   1
   1   0 -21-194.071 272.894   1
  -1   0  21-316.242 271.835   1
   1   0 -20 1165.74 288.612   1
  -1   0  20 1492.17 308.367   1
   1   0 -18 3862.17 389.074   1
  -1   0  18 3867.28 413.542   1
   1   0 -17-56.7152 220.992   1
  -1   0  17 517.005 251.518   1
  -1   0  16 8256.81 618.734   1
   1   0 -16 7994.93 606.224   1
   1   0 -15-102.879 224.206   1
  -1   0  15-55.6447 246.818   1
   1   0 -14 3665.39 372.383   1
   1   0 -13-207.332 222.471   1
  -1   0  13-74.6035 216.881   1
  -1   0  12 10469.5 704.850   1
   1   0 -12 9729.81 682.608   1
   1   0 -11-161.096 192.560   1
  -1   0  11-64.8168 207.097   1
  -1   0  10 71176.4 4072.64   1
   1   0 -10 68400.6 4065.58   1
   1   0  -9-33.7889 188.416   1
  -1   0   9-90.5568 191.814   1
   1   0  -8 1034.12 207.885   1
  -1   0   8 1564.57 233.445   1
  -1   0   6 55136.9 3120.11   1
   1   0  -6 52235.4 3113.43   1
  -1   0   5 117.551 191.652   1
   1   0  -5 49.6221 164.064   1
  -1   0   4 932.141 193.358   1
   1   0  -4 741.114 168.966   1
   1   0  -3 111.783 148.238   1
  -1   0   3-63.8843 149.498   1
  -1   0   2 345443. 20100.8   1
   1   0  -2 356305. 20098.2   1
  -1   0   1-99.4781 92.0387   1
   1   0  -1-35.9992 78.9996   1
  -1   0  -1 57.7221 82.4670   1
   1   0   1 14.6095 83.9215   1
   1   0   2 350218. 19909.3   1
  -1   0  -2 345762. 19907.2   1
  -1   0  -3 12.6113 135.417   1
   1   0   3 27.1765 154.587   1
  -1   0  -4 820.340 184.131   1
   1   0   4 675.293 187.666   1
  -1   0  -5 69.0106 155.886   1
   1   0   5 180.788 183.546   1
   1   0   6 49744.1 3009.80   1
  -1   0  -6 53495.2 3006.10   1
  -1   0  -8 1384.30 209.273   1
   1   0   8 1306.95 217.091   1
   1   0   9 304.334 191.102   1
  -1   0  -9-155.076 171.865   1
  -1   0 -10 73003.3 4092.76   1
   1   0  10 67285.5 4091.51   1
   1   0  11-132.853 217.353   1
  -1   0 -11 266.596 193.612   1
  -1   0 -12 10989.4 745.622   1
   1   0  12 11450.3 772.754   1
   1   0  13 101.291 217.422   1
  -1   0 -13-210.405 207.392   1
  -1   0 -14 4222.87 411.123   1
   1   0  14 5505.61 440.590   1
   1   0  15-168.519 238.925   1
  -1   0 -15 26.0318 238.762   1
  -1   0 -16 8394.76 622.505   1
   1   0  16 8758.95 644.027   1
   1   0  17 336.100 262.720   1
  -1   0 -17 198.498 228.494   1
   1   0  18 3727.51 411.650   1
  -1   0 -18 3619.55 397.449   1
   1   0  20 1645.11 318.476   1
  -1   0 -20 592.418 266.138   1
   1   0  21 344.119 266.019   1
  -1   0 -21 31.8635 239.735   1
   1   0  22 2880.07 364.708   1
  -1   0 -22 2815.60 358.844   1
   1   0  23-107.049 241.228   1
  -1   0 -23-132.179 224.511   1
   1   0  24 181.185 247.304   1
  -1   0 -24-67.2117 245.480   1
   1   0  25 330.782 266.787   1
  -1   0 -25 713.551 262.298   1
   1   0  26 148.250 237.834   1
  -1   0 -26 102.813 228.230   1
   1  -1 -27 135.038 243.551   1
   1  -1 -26 781.027 284.363   1
  -1   1  26 622.762 261.454   1
   1   1 -25 137.195 248.410   1
  -1  -1  25-37.2014 248.908   1
   1   1 -24 1190.56 292.355   1
   1  -1 -24 236.500 229.899   1
  -1   1  24 584.940 270.471   1
  -1  -1  24 624.733 280.695   1
   1  -1 -23-167.438 238.299   1
   1   1 -23-33.5361 235.427   1
  -1   1  23 217.874 250.195   1
  -1  -1  23 72.5060 252.154   1
   1  -1 -22-99.2196 251.776   1
   1   1 -22-230.401 242.624   1
  -1  -1  22-106.913 242.195   1
  -1   1  22-215.438 254.542   1
  -1   1  21 210.314 275.173   1
   1   1 -21 289.430 259.813   1
  -1  -1  21 383.814 257.341   1
   1  -1 -21 32.4289 258.334   1
  -1   1  20 578.954 290.029   1
   1   1 -20 31.3103 257.404   1
  -1  -1  20 340.114 264.150   1
   1  -1 -20 158.426 242.425   1
   1  -1 -19 1046.86 269.161   1
   1   1 -19 847.438 268.652   1
  -1   1  19 1257.72 311.634   1
  -1  -1  19 720.139 283.764   1
   1   1 -18 436.907 265.452   1
   1  -1 -18-29.8561 231.233   1
  -1   1  18 352.128 271.061   1
  -1  -1  18 502.778 279.997   1
   1   1 -17 1756.26 297.798   1
  -1   1  17 2043.23 318.318   1
  -1  -1  17 1533.20 312.033   1
   1  -1 -16-165.215 211.973   1
   1   1 -16-26.6245 222.937   1
  -1  -1  16 57.2556 253.964   1
  -1   1  16-178.689 232.723   1
   1  -1 -15 3749.95 369.052   1
   1   1 -15 4015.74 376.142   1
  -1  -1  15 3846.85 378.036   1
  -1   1  15 3364.41 387.347   1
   1  -1 -14 2925.09 333.288   1
  -1   1  14 2795.25 353.663   1
  -1  -1  13 3720.55 352.270   1
   1   1 -13 3506.83 342.953   1
  -1   1  12 16112.7 1041.59   1
   1  -1 -12 16551.9 1035.22   1
   1   1 -12 15960.3 1023.86   1
   1  -1 -11 252.643 194.146   1
   1   1 -11 363.256 200.525   1
  -1  -1  11 247.650 205.883   1
  -1   1  11 157.956 209.111   1
   1  -1 -10 34403.1 2008.53   1
   1   1 -10 34234.3 1995.38   1
  -1   1  10 32038.0 2008.15   1
  -1  -1  10 33420.9 2002.13   1
   1   1  -9 60663.4 3455.59   1
   1  -1  -9 58457.6 3464.51   1
  -1  -1   9 59670.1 3460.62   1
  -1   1   9 57926.4 3467.15   1
   1   1  -8 31545.3 1843.64   1
   1  -1  -8 30305.5 1850.30   1
  -1   1   8 31111.4 1858.56   1
  -1  -1   8 31490.9 1849.82   1
   1  -1  -7 5104.94 390.287   1
  -1   1   7 5611.91 410.069   1
   1   1  -6 8320.94 516.162   1
  -1  -1   6 7400.66 524.165   1
   1  -1  -5 26353.5 1464.82   1
   1   1  -5 25681.3 1450.24   1
  -1  -1   5 21628.9 1450.57   1
  -1   1   5 24837.8 1466.70   1
   1   1  -4 10870.6 640.458   1
   1  -1  -4 11138.0 656.187   1
  -1  -1   4 9229.66 644.217   1
  -1   1   4 10118.4 661.027   1
   1   1  -3 45007.5 2800.67   1
   1  -1  -3 46657.8 2809.12   1
  -1  -1   3 50053.9 2803.76   1
  -1   1   3 53716.4 2813.20   1
   1  -1  -2 846.963 139.056   1
   1   1  -2 1023.93 131.323   1
  -1   1   2 855.062 156.169   1
  -1  -1   2 1304.20 141.149   1
   1  -1  -1 4192.46 269.399   1
  -1   1   1 4797.32 269.124   1
   1   1  -1 4189.39 257.690   1
   1   1   0 310572. 17880.7   1
  -1   1   0 310692. 17880.6   1
  -1  -1   0 311848. 17881.1   1
   1  -1   0 316570. 17879.4   1
  -1  -1  -1 4191.07 281.835   1
   1   1   1 4505.85 283.791   1
  -1   1  -1 4056.82 264.980   1
   1  -1   2 1351.83 139.751   1
   1   1   2 1079.87 171.062   1
  -1  -1  -2 1108.10 156.180   1
  -1   1  -2 1291.12 127.579   1
   1  -1   3 49326.7 2890.91   1
   1   1   3 52252.1 2903.11   1
  -1  -1  -3 50450.9 2900.54   1
  -1   1  -3 49301.0 2888.34   1
   1  -1   4 13462.9 705.299   1
  -1   1  -4 11400.0 697.369   1
   1   1   4 11326.0 725.603   1
  -1  -1  -5 25332.4 1505.05   1
  -1   1  -5 24202.2 1493.97   1
   1   1   5 22925.0 1505.23   1
  -1   1  -6 8552.49 550.320   1
   1  -1   6 8625.54 559.282   1
  -1   1  -7 5635.83 395.859   1
   1   1   7 4877.62 414.131   1
   1  -1   7 5526.84 397.611   1
  -1  -1  -7 6123.24 410.144   1
  -1   1  -8 32094.4 1886.35   1
  -1  -1  -8 31116.4 1895.64   1
   1   1   8 31162.5 1901.56   1
   1  -1   8 33072.9 1892.29   1
  -1   1  -9 61878.2 3434.31   1
  -1  -1  -9 61550.9 3444.60   1
   1  -1   9 54433.6 3430.76   1
   1   1   9 57828.7 3442.55   1
  -1   1 -10 32329.8 1962.86   1
  -1  -1 -10 34668.5 1975.94   1
   1   1  10 32087.4 1973.14   1
   1  -1  10 32809.0 1966.96   1
   1  -1  11 126.626 207.206   1
   1   1  11 181.939 200.075   1
  -1  -1 -11 85.8186 196.854   1
  -1   1 -11 77.2414 179.565   1
  -1   1 -12 16360.9 1039.68   1
  -1  -1 -12 16386.4 1051.57   1
   1   1  12 16617.7 1059.89   1
  -1   1 -13 3681.03 362.074   1
   1  -1  13 4266.98 385.698   1
   1   1  14 2072.52 322.262   1
  -1  -1 -14 3234.07 329.215   1
   1  -1  15 4227.84 386.154   1
  -1  -1 -15 3978.03 379.656   1
  -1   1 -15 3164.50 356.750   1
   1  -1  16-86.0040 232.144   1
   1   1  16 330.286 262.486   1
  -1  -1 -16-306.454 250.651   1
  -1   1 -16 292.541 204.700   1
   1  -1  17 1735.21 307.387   1
   1   1  17 2149.23 326.521   1
  -1   1 -17 2584.82 317.972   1
  -1  -1 -17 1561.63 285.587   1
   1   1  18 385.384 239.870   1
   1  -1  18 217.675 252.139   1
  -1  -1 -18 298.598 265.943   1
  -1   1 -18 28.9366 248.011   1
   1  -1  19 451.620 273.998   1
   1   1  19 363.035 268.556   1
  -1  -1 -19 706.806 259.595   1
  -1   1 -19 839.005 242.596   1
   1  -1  20 566.004 265.508   1
   1   1  20 406.255 264.133   1
  -1   1 -20 154.474 242.939   1
  -1  -1 -20 188.833 244.724   1
   1  -1  21 136.956 240.361   1
   1   1  21-172.821 261.913   1
  -1   1 -21-189.576 218.733   1
  -1  -1 -21 224.747 264.406   1
   1  -1  22 245.314 247.368   1
   1   1  22 598.405 247.323   1
  -1   1 -22 356.850 257.545   1
  -1  -1 -22 585.012 250.502   1
   1  -1  23 71.4048 260.752   1
   1   1  23 998.326 276.464   1
  -1   1 -23 331.752 244.497   1
  -1  -1 -23 295.794 255.963   1
   1  -1  24 583.707 261.682   1
   1   1  24 179.770 248.694   1
  -1   1 -24 507.396 255.240   1
  -1  -1 -24 301.103 238.020   1
   1   1  25 909.722 287.673   1
   1  -1  25 817.912 275.185   1
  -1  -1 -25-100.968 261.415   1
  -1   1 -25 411.387 261.190   1
   1   1  26 73.0811 239.960   1
  -1  -1 -26 440.481 247.954   1
  -1  -1 -27 541.561 251.229   1
  -1   2  27 216.418 246.150   1
   1  -2 -27-234.130 231.553   1
  -1   2  26 36.3122 229.263   1
   1  -2 -26 302.929 235.412   1
  -1   2  25 400.740 279.855   1
   1  -2 -25 539.908 283.184   1
   1   2 -25 619.677 251.136   1
  -1  -2  24 73.9260 246.723   1
  -1   2  24 145.944 257.957   1
   1   2 -24 340.624 246.296   1
   1  -2 -24 673.324 261.707   1
  -1  -2  23 289.615 247.215   1
  -1   2  23 326.969 260.983   1
   1   2 -23-67.0596 227.881   1
   1  -2 -23 133.880 232.975   1
  -1   2  22 678.318 246.263   1
   1   2 -22-32.8246 252.892   1
   1  -2 -22-99.3867 257.168   1
  -1  -2  22 283.923 268.129   1
  -1   2  21 350.352 270.596   1
   1   2 -21 351.766 237.629   1
  -1  -2  21 380.830 252.837   1
   1  -2 -21 521.333 273.721   1
  -1   2  20 445.694 285.194   1
   1  -2 -20-223.418 275.720   1
  -1   2  19 334.279 284.341   1
   1   2 -19 29.9500 226.087   1
  -1  -2  19 325.465 261.728   1
   1  -2 -19-310.727 273.244   1
   1   2 -18 864.003 255.153   1
  -1  -2  18 403.811 257.587   1
   1  -2 -17 1570.82 301.383   1
   1   2 -17 1181.50 260.576   1
  -1  -2  17 886.960 283.260   1
   1   2 -16 1120.96 237.165   1
   1  -2 -16 759.509 252.599   1
  -1  -2  16 841.168 267.543   1
   1  -2 -15 813.006 267.779   1
  -1   2  15 1487.15 308.350   1
  -1  -2  14 4098.89 412.718   1
  -1   2  14 5406.99 457.621   1
   1  -2 -14 4805.88 441.586   1
   1   2 -14 5130.10 403.415   1
   1  -2 -13 2173.68 310.654   1
   1   2 -13 1658.48 239.929   1
  -1  -2  13 1870.82 264.532   1
  -1   2  13 1403.81 300.686   1
   1  -2 -12 93.4596 201.215   1
  -1  -2  12 363.462 203.935   1
  -1   2  12 450.660 237.423   1
   1  -2 -11 549.509 224.258   1
   1   2 -11 218.894 173.997   1
  -1   2  11 352.630 236.027   1
  -1  -2  11 490.180 195.907   1
   1   2 -10 18422.7 1122.67   1
  -1   2  10 19090.8 1149.20   1
  -1  -2  10 17643.9 1126.04   1
   1  -2 -10 18203.6 1143.37   1
  -1  -2   9 1673.36 206.939   1
  -1   2   9 1618.01 260.295   1
   1   2  -9 904.913 195.646   1
   1  -2  -9 1664.39 229.769   1
   1  -2  -8 48461.2 2924.80   1
  -1   2   8 51435.8 2933.60   1
   1   2  -7 17961.7 1103.28   1
   1  -2  -7 18455.4 1125.05   1
  -1  -2   7 18261.2 1107.59   1
  -1   2   7 18736.3 1130.00   1
   1   2  -6 11172.6 707.765   1
  -1   2   6 12522.1 742.406   1
  -1  -2   6 10923.6 712.763   1
   1  -2  -6 11609.0 729.417   1
  -1   2   5-78.1701 209.340   1
   1   2  -5 7.90977 137.679   1
   1  -2  -5 207.456 184.952   1
  -1  -2   5 8.51102 139.489   1
  -1  -2   4 6247.73 407.638   1
  -1   2   4 6731.01 441.524   1
   1   2  -4 5477.87 394.356   1
   1  -2  -4 6618.83 436.112   1
  -1  -2   3 214082. 13525.5   1
   1   2  -3 221688. 13528.1   1
  -1   2   3 277919. 13550.5   1
   1  -2  -3 271617. 13547.5   1
  -1  -2   2 47456.2 2817.24   1
  -1   2   2 51688.2 2835.32   1
   1   2  -2 47032.7 2816.75   1
   1  -2  -2 53690.2 2834.68   1
   1   2  -1 9895.26 656.256   1
   1  -2  -1 10932.7 671.016   1
  -1  -2   1 11407.7 656.351   1
  -1   2   0 73.0526 109.808   1
   1   2   0 41.3381 103.710   1
   1  -2   0-45.5737 98.8418   1
  -1  -2   0 16.3083 101.955   1
   1   2   1 11955.9 711.419   1
  -1  -2  -1 11707.6 706.798   1
   1  -2   2 49481.7 2937.69   1
   1   2   2 53558.9 2958.42   1
  -1  -2  -2 52910.1 2955.77   1
  -1   2  -2 51103.8 2937.69   1
   1   2   3 220398. 14654.0   1
   1  -2   3 257183. 14637.5   1
  -1  -2  -3 257282. 14655.8   1
  -1   2  -3 270889. 14635.4   1
   1   2   4 7277.86 464.919   1
   1  -2   4 6321.09 414.898   1
  -1  -2  -4 7163.94 450.975   1
  -1   2  -4 5779.27 413.212   1
  -1  -2  -5-96.2133 187.060   1
  -1   2  -5 30.3237 125.088   1
   1  -2   5-65.3325 134.972   1
   1   2   5-91.0128 191.351   1
   1  -2   6 12373.5 720.740   1
   1   2   6 13460.1 755.312   1
  -1  -2  -6 12622.7 741.881   1
  -1   2  -7 19967.2 1172.10   1
  -1  -2  -7 20343.5 1196.01   1
   1  -2   7 19523.7 1170.14   1
   1   2   7 17885.1 1193.61   1
  -1  -2  -8 49856.6 2885.92   1
   1   2   8 48413.7 2889.43   1
   1  -2   9 1148.89 199.500   1
   1   2   9 1463.40 242.796   1
  -1  -2  -9 1216.72 215.665   1
  -1   2  -9 1428.60 205.517   1
  -1   2 -10 19691.9 1156.14   1
  -1  -2 -10 18524.5 1170.61   1
   1   2  10 18092.1 1177.72   1
   1  -2  11 258.654 184.776   1
   1   2  11 426.828 209.859   1
  -1  -2 -11 89.5307 203.254   1
  -1   2 -11 481.097 191.957   1
   1  -2  12 390.231 203.054   1
   1   2  12 76.8231 245.602   1
  -1  -2 -12 595.390 238.963   1
   1  -2  13 1796.68 261.764   1
   1   2  13 1082.29 296.473   1
  -1   2 -13 1508.41 243.441   1
  -1  -2 -13 1982.60 285.228   1
  -1   2 -14 4201.18 388.773   1
  -1  -2 -14 4557.03 395.892   1
   1  -2  14 4413.29 394.217   1
   1   2  14 4175.16 403.181   1
   1   2  15 1653.79 309.598   1
  -1  -2 -15 847.778 273.422   1
   1  -2  16 585.053 240.253   1
   1   2  16 337.610 280.466   1
  -1  -2 -16 1052.94 245.272   1
  -1   2 -16 699.245 243.290   1
   1  -2  17 1432.66 280.989   1
  -1  -2 -17 1441.19 283.935   1
  -1   2 -17 951.745 255.559   1
   1  -2  18-30.5826 250.486   1
  -1   2 -18 425.933 224.648   1
   1   2  19-33.3341 262.396   1
   1  -2  19 254.559 262.963   1
  -1  -2 -19-62.1152 265.026   1
  -1   2 -19 206.701 248.836   1
   1   2  20 477.475 290.184   1
  -1  -2 -20 381.342 253.990   1
   1   2  21 347.186 255.547   1
   1  -2  21 816.765 264.795   1
  -1   2 -21 438.681 238.599   1
  -1  -2 -21 645.408 265.856   1
   1  -2  22-174.620 248.550   1
  -1   2 -22 292.015 241.990   1
   1   2  23 178.067 237.368   1
   1  -2  23 35.9592 242.093   1
  -1   2 -23 299.032 250.074   1
  -1  -2 -23 328.488 252.128   1
   1  -2  24 257.146 247.660   1
   1   2  24 286.739 277.475   1
  -1  -2 -24 298.981 242.282   1
  -1   2 -24 408.216 245.951   1
   1   2  25 180.186 242.314   1
  -1  -2 -25-167.249 238.029   1
   1   2  26 180.994 264.722   1
  -1  -2 -26 267.972 255.152   1
   1   2  27 506.099 228.376   1
  -1  -2 -27-33.4611 229.800   1
   1  -3 -27 165.320 252.828   1
  -1   3  27 285.018 260.536   1
   1  -3 -26 267.005 243.106   1
  -1   3  26 684.367 268.778   1
   1  -3 -25 167.627 226.660   1
  -1   3  25 72.4906 237.648   1
   1  -3 -24 234.754 265.126   1
  -1   3  24 145.357 261.119   1
   1  -3 -23-167.174 259.588   1
   1   3 -23 33.3698 231.370   1
  -1  -3  23 291.172 249.908   1
  -1   3  22 249.065 267.628   1
   1   3 -22 359.665 232.837   1
  -1  -3  22 35.3064 244.577   1
   1  -3 -22-33.0987 247.984   1
  -1   3  21 315.443 257.255   1
   1   3 -21 31.7380 232.005   1
  -1  -3  21 68.5828 243.104   1
   1  -3 -21 228.459 219.648   1
  -1   3  20 2167.35 340.196   1
   1   3 -20 3467.54 360.904   1
  -1  -3  20 3052.33 369.939   1
   1  -3 -20 2818.73 362.225   1
  -1   3  19 1075.26 276.388   1
   1  -3 -19 282.347 242.521   1
   1   3 -19 944.769 260.899   1
  -1  -3  19 831.243 285.212   1
   1   3 -18 4946.29 423.044   1
   1  -3 -18 3877.57 425.907   1
  -1   3  18 4432.03 434.198   1
  -1  -3  18 4017.71 405.214   1
  -1   3  17 1021.84 287.971   1
   1   3 -17 754.183 242.488   1
  -1  -3  17 907.056 264.692   1
   1  -3 -17 1004.79 282.327   1
  -1   3  16 309.248 242.780   1
   1   3 -16 51.0321 220.699   1
  -1  -3  16 27.7000 240.260   1
   1  -3 -16 458.717 253.096   1
   1  -3 -15 471.164 249.213   1
  -1   3  15 804.725 246.627   1
  -1  -3  15 466.219 229.889   1
   1   3 -15 480.568 211.748   1
  -1   3  14 14461.2 1011.17   1
  -1  -3  14 16848.7 1005.58   1
   1  -3 -14 15782.2 1007.47   1
   1   3 -14 14721.0 982.143   1
   1   3 -13-124.781 177.470   1
   1  -3 -13 152.851 206.297   1
  -1  -3  13 89.4498 211.078   1
  -1   3  13 245.617 250.290   1
  -1  -3  12 16534.4 1060.17   1
   1   3 -12 17258.4 1054.42   1
  -1   3  11 6155.03 505.510   1
  -1  -3  11 6534.36 469.655   1
   1  -3 -11 6764.26 500.669   1
   1   3 -11 6136.80 458.724   1
  -1   3  10 8440.91 611.498   1
  -1  -3  10 9227.73 581.080   1
   1  -3 -10 7852.99 589.385   1
   1   3 -10 8517.01 563.097   1
  -1   3   9 3570.72 369.585   1
  -1  -3   9 4135.32 330.025   1
   1  -3  -9 4136.80 365.875   1
   1   3  -9 4451.12 324.383   1
  -1   3   8 15637.9 1073.61   1
   1   3  -8 16932.1 1044.56   1
  -1  -3   8 17882.5 1049.58   1
   1  -3  -8 18444.1 1078.90   1
  -1   3   7 786.753 240.650   1
   1  -3  -7 317.548 194.281   1
  -1  -3   7 623.952 161.420   1
   1   3  -7 713.716 145.192   1
   1   3  -6 27819.1 1779.41   1
  -1  -3   6 31201.9 1782.03   1
  -1   3   6 31719.0 1815.19   1
   1  -3  -6 32181.9 1811.23   1
  -1  -3   5 17884.9 1001.24   1
   1   3  -5 15863.3 995.815   1
   1   3  -4 25614.9 1615.92   1
  -1   3   4 30800.7 1653.22   1
  -1  -3   4 27581.6 1619.20   1
   1  -3  -4 30908.9 1650.18   1
  -1  -3   3 170223. 9986.88   1
  -1   3   3 175720. 10013.4   1
   1  -3  -3 173966. 10011.2   1
   1   3  -3 177932. 9985.68   1
   1  -3  -2 79119.5 4508.51   1
  -1  -3   2 73320.2 4485.82   1
  -1   3   2 80815.2 4510.74   1
   1   3  -2 82241.5 4487.16   1
   1  -3  -1 111464. 6373.63   1
   1   3  -1 116613. 6362.42   1
  -1   3   1 105028. 6374.61   1
  -1  -3   1 108661. 6361.63   1
   1  -3   0 110007. 6384.46   1
  -1  -3   0 112416. 6385.33   1
  -1   3   0 114895. 6386.01   1
   1   3   0 108040. 6386.20   1
  -1   3  -1 106314. 6095.54   1
  -1  -3  -1 106039. 6108.35   1
   1   3   1 107998. 6109.89   1
   1  -3   1 105811. 6094.55   1
   1   3   2 81112.9 4503.66   1
  -1  -3  -2 75309.9 4500.31   1
   1   3   3 174239. 10131.1   1
   1  -3   3 185563. 10100.6   1
  -1   3  -3 166902. 10099.0   1
  -1  -3  -3 183162. 10129.5   1
   1   3   4 30009.6 1580.29   1
   1  -3   4 25028.8 1539.27   1
  -1   3  -4 25888.3 1536.10   1
  -1  -3  -4 28099.9 1573.19   1
  -1   3  -5 14018.5 862.995   1
   1  -3   5 14886.6 866.078   1
   1   3   6 34036.0 1947.72   1
   1  -3   6 32071.1 1911.83   1
   1   3   7 426.639 232.177   1
   1  -3   7 583.541 140.032   1
  -1  -3  -7 625.612 216.962   1
  -1   3  -7 677.211 144.118   1
  -1  -3  -8 17825.9 1104.91   1
  -1   3  -8 17634.2 1072.09   1
   1   3   8 17945.3 1105.42   1
   1  -3   8 17555.9 1070.53   1
  -1  -3  -9 4087.66 376.172   1
   1   3   9 4214.52 387.205   1
  -1   3 -10 8249.18 563.512   1
  -1  -3 -10 8961.64 605.599   1
   1  -3  10 7673.81 561.002   1
   1   3  10 9222.23 615.210   1
  -1  -3 -11 6265.80 471.878   1
  -1   3 -11 5843.46 442.897   1
   1  -3  11 6787.81 453.501   1
   1   3  11 5549.48 487.583   1
  -1   3 -12 18572.1 1145.97   1
   1  -3  12 18374.3 1155.46   1
   1  -3  13 22.2442 189.340   1
   1   3  13 27.8838 268.549   1
  -1  -3 -13 77.6295 248.015   1
  -1   3 -13 349.972 203.578   1
  -1   3 -14 15733.8 1005.65   1
  -1  -3 -14 16055.0 1035.95   1
   1   3  14 15010.5 1036.09   1
   1  -3  14 16678.1 1027.56   1
  -1   3 -15 757.940 226.887   1
  -1  -3 -15 672.163 272.786   1
   1  -3  15 203.916 213.665   1
   1   3  15 664.462 287.513   1
  -1   3 -16-25.1413 213.855   1
  -1  -3 -16 203.063 229.159   1
   1  -3  16-27.0433 208.147   1
   1   3  16 93.8010 260.918   1
  -1  -3 -17 807.899 281.356   1
  -1   3 -17 715.874 248.188   1
   1  -3  17 657.077 233.692   1
   1   3  17 867.994 285.913   1
   1   3  18 3961.86 421.922   1
  -1   3 -18 4536.33 400.642   1
   1  -3  18 4380.32 418.891   1
  -1  -3 -18 3990.71 416.802   1
   1   3  19 672.946 298.922   1
   1  -3  19 658.791 251.852   1
  -1  -3 -19 784.899 295.957   1
   1  -3  20 2968.21 365.984   1
   1   3  20 3191.61 363.987   1
  -1   3 -20 2974.47 345.749   1
  -1  -3 -20 2623.73 352.045   1
   1   3  21 348.698 286.628   1
   1  -3  21 236.320 264.216   1
  -1  -3 -21 389.330 269.414   1
  -1   3 -21 156.801 232.480   1
   1  -3  22 210.210 239.087   1
   1   3  22-105.801 233.555   1
  -1   3 -22-97.0768 228.206   1
  -1  -3 -22 130.782 242.830   1
   1  -3  23 1046.30 277.872   1
   1   3  23 1067.01 292.205   1
  -1  -3 -23 493.085 258.572   1
  -1   3 -23 534.503 266.470   1
   1   3  24 71.3730 225.225   1
  -1  -3 -24 198.583 250.909   1
   1   3  25 142.629 260.468   1
  -1  -3 -25-232.386 263.198   1
   1   3  26 142.975 217.860   1
  -1  -3 -26 199.227 224.595   1
   1   3  27-107.142 246.076   1
  -1  -3 -27 131.994 240.005   1
  -1   4  28-34.6568 253.145   1
   1  -4 -28 96.5067 250.397   1
  -1   4  27 105.697 229.734   1
   1  -4 -27 65.3755 207.407   1
  -1   4  25 35.9827 270.514   1
   1  -4 -25-99.8938 266.811   1
  -1   4  24 543.549 271.531   1
   1  -4 -24 400.955 255.571   1
   1  -4 -23 200.328 237.346   1
   1   4 -23 663.366 245.104   1
  -1   4  23 215.697 249.650   1
  -1   4  22 427.092 253.646   1
   1   4 -22 582.530 244.861   1
  -1  -4  22 390.087 250.482   1
   1  -4 -22 530.074 268.744   1
  -1   4  21 386.768 268.392   1
   1   4 -20 60.6070 214.831   1
  -1  -4  20 229.014 242.121   1
   1  -4 -20 161.149 266.427   1
  -1   4  19 372.770 283.691   1
   1   4 -19 29.0411 217.450   1
  -1  -4  19-62.6936 238.469   1
   1  -4 -19-189.929 279.960   1
  -1   4  18-66.4249 286.862   1
   1   4 -18-221.513 224.966   1
  -1  -4  18 298.907 229.160   1
   1  -4 -18 61.4970 273.510   1
  -1   4  17 2041.03 354.320   1
   1   4 -17 2127.51 285.518   1
  -1  -4  17 1673.94 293.701   1
   1  -4 -17 1682.68 341.412   1
  -1   4  16 3650.67 420.657   1
   1  -4 -16 4009.37 421.553   1
  -1   4  15 1704.13 333.841   1
   1   4 -15 2226.40 274.010   1
  -1  -4  15 2833.00 301.684   1
   1  -4 -15 1897.09 322.602   1
  -1   4  14 527.091 269.235   1
   1   4 -14 689.586 201.556   1
  -1  -4  14 420.429 204.576   1
   1  -4 -14 765.287 258.216   1
  -1   4  13 1795.91 296.238   1
   1  -4 -13 2122.86 297.125   1
   1   4 -13 1907.91 267.850   1
  -1  -4  13 2475.40 283.671   1
  -1  -4  12 3930.26 356.100   1
  -1   4  12 3343.62 385.593   1
   1   4 -12 4282.73 350.543   1
   1  -4 -12 4430.79 394.985   1
   1   4 -11 12485.9 783.810   1
  -1  -4  11 11988.8 784.682   1
   1   4 -10 6292.02 440.792   1
  -1   4  10 6103.78 474.949   1
  -1  -4  10 6755.85 451.599   1
   1  -4 -10 5579.29 482.672   1
   1  -4  -9-20.8806 216.639   1
  -1   4   9 178.257 234.070   1
  -1   4   8 7930.04 576.949   1
  -1  -4   8 8106.26 521.869   1
   1  -4  -8 8711.47 551.070   1
   1   4  -8 7175.98 506.606   1
  -1   4   7 10090.0 684.487   1
   1   4  -7 9729.20 635.193   1
   1  -4  -7 10254.1 676.435   1
  -1  -4   7 10972.4 644.591   1
   1  -4  -6 3017.07 277.993   1
   1   4  -6 2249.50 205.735   1
  -1  -4   6 2493.61 210.844   1
  -1   4   6 3363.07 295.788   1
  -1   4   5 4943.66 380.420   1
   1  -4  -5 5210.71 368.831   1
  -1  -4   5 4077.65 295.621   1
   1   4  -5 4245.79 288.001   1
  -1  -4   4 230999. 13511.1   1
   1   4  -4 240969. 13510.9   1
  -1   4   3 7844.93 478.186   1
   1  -4  -3 6580.44 463.676   1
   1   4  -3 6538.70 413.742   1
  -1  -4   3 7080.36 413.410   1
  -1   4   2 2071.68 209.639   1
   1   4  -2 1621.88 141.620   1
   1  -4  -2 2191.99 208.788   1
  -1  -4   2 1834.64 140.669   1
   1   4  -1 8627.15 539.023   1
  -1   4   1 9175.14 560.860   1
  -1  -4   1 9274.92 537.000   1
   1  -4  -1 8614.10 556.521   1
   1  -4   0 16.9677 112.304   1
   1   4   0-18.8900 114.081   1
  -1  -4   0-82.0376 110.817   1
  -1   4   0 66.8905 123.414   1
   1   4   1 7818.11 524.081   1
  -1   4  -1 8476.81 497.985   1
  -1  -4  -1 8570.64 516.778   1
   1  -4   1 7912.18 493.623   1
   1   4   2 2172.85 220.311   1
  -1  -4  -2 1559.80 209.346   1
  -1  -4  -3 7582.83 475.384   1
   1   4   3 6347.16 477.660   1
  -1   4  -4 236317. 13515.0   1
   1  -4   4 235967. 13515.5   1
   1  -4   5 4926.90 289.706   1
   1   4   5 4589.47 373.619   1
  -1  -4  -5 4186.82 350.677   1
  -1   4  -5 3896.78 287.365   1
   1  -4   6 2338.50 202.179   1
   1   4   6 2614.02 284.875   1
  -1   4  -6 2468.56 200.777   1
  -1  -4  -6 2437.71 261.974   1
  -1  -4  -7 10924.0 664.997   1
  -1   4  -7 9223.33 605.617   1
   1   4   7 11451.7 674.305   1
   1  -4   7 9137.39 609.320   1
  -1  -4  -8 8973.28 570.457   1
  -1   4  -8 7607.66 515.609   1
   1   4   8 7657.73 582.254   1
   1  -4   8 7891.18 519.499   1
   1  -4   9-13.5387 143.943   1
   1   4   9-66.6592 225.105   1
  -1  -4  -9 170.597 207.295   1
  -1   4  -9-87.7514 137.222   1
   1   4  10 5564.47 465.418   1
   1  -4  10 5877.42 427.927   1
  -1  -4 -10 6259.32 481.487   1
  -1   4 -10 6052.02 421.030   1
   1  -4  11 13119.3 841.517   1
  -1   4 -11 13188.1 827.574   1
   1   4  12 3559.61 388.630   1
  -1  -4 -12 4589.40 370.704   1
  -1   4 -12 3723.40 334.945   1
   1  -4  12 4227.59 349.313   1
   1  -4  13 1618.32 237.687   1
   1   4  13 1548.07 336.625   1
  -1   4 -13 1737.86 226.814   1
   1  -4  14 638.357 211.028   1
   1   4  14 1254.61 279.005   1
  -1   4 -14 338.725 211.551   1
  -1  -4 -14 1130.65 240.205   1
   1  -4  15 2204.95 281.323   1
   1   4  15 1912.08 343.757   1
  -1  -4 -15 1802.77 311.711   1
  -1   4 -15 1845.77 256.733   1
  -1  -4 -16 4432.91 414.072   1
   1   4  16 4329.34 434.583   1
   1  -4  17 1891.33 293.373   1
  -1   4 -17 1235.21 242.011   1
   1   4  18 500.910 263.804   1
   1  -4  18-234.965 223.465   1
  -1   4 -18 27.0853 201.196   1
  -1  -4 -18 62.1389 262.625   1
   1  -4  19-30.8293 231.022   1
   1   4  19 34.0313 289.594   1
  -1   4 -19 485.021 229.595   1
  -1  -4 -19 95.0680 253.187   1
   1  -4  20 517.098 258.256   1
   1   4  20 207.200 254.581   1
  -1   4 -20 29.8973 216.770   1
  -1  -4 -20 64.4346 245.313   1
  -1   4 -22 97.1468 232.820   1
   1   4  22 176.465 275.854   1
   1  -4  22 246.032 251.370   1
  -1   4 -23-234.203 239.161   1
   1   4  23-106.462 262.494   1
  -1  -4 -23 131.262 223.954   1
   1   4  24 745.844 274.448   1
  -1  -4 -24 461.612 271.897   1
   1   4  25-247.822 258.643   1
  -1  -4 -25 32.9833 226.232   1
   1   4  27 70.2368 241.998   1
  -1  -4 -27 65.2408 205.795   1
   1   4  28-279.818 242.212   1
  -1  -4 -28 64.3830 256.182   1
  -1   5  28-170.753 222.644   1
   1  -5 -28 222.044 226.739   1
  -1   5  27 139.163 244.781   1
   1  -5 -27 419.945 253.835   1
  -1   5  26 141.521 247.362   1
   1  -5 -26 720.842 275.439   1
  -1   5  25 429.590 268.414   1
   1  -5 -25 99.2180 239.921   1
  -1   5  24 288.455 244.889   1
   1  -5 -24-99.8067 229.257   1
   1  -5 -23-66.6355 251.645   1
  -1   5  23-250.983 255.314   1
   1   5 -22 481.968 251.358   1
  -1   5  22 462.635 288.062   1
   1  -5 -22 795.543 289.074   1
  -1   5  21 352.437 288.431   1
   1   5 -21 215.835 238.361   1
  -1  -5  21 34.1532 236.599   1
   1  -5 -21 32.7500 268.043   1
  -1   5  20 1212.74 327.490   1
   1   5 -20 1306.75 253.415   1
  -1  -5  20 1365.64 289.949   1
   1  -5 -20 1133.16 315.450   1
  -1   5  19 546.979 307.265   1
   1   5 -19 425.023 217.218   1
  -1  -5  19 401.610 224.525   1
   1  -5 -19-31.8183 267.031   1
  -1   5  18 1242.28 324.383   1
   1   5 -18 1397.89 259.003   1
  -1  -5  18 1083.89 273.460   1
   1  -5 -18 1368.25 315.857   1
  -1   5  17 197.053 307.373   1
   1   5 -17 432.367 225.730   1
  -1  -5  17 330.713 227.747   1
   1  -5 -17 304.708 257.419   1
   1   5 -16 71.6978 194.287   1
  -1  -5  16-335.679 212.749   1
  -1   5  15 589.573 287.291   1
   1   5 -15 889.685 217.697   1
  -1  -5  15 910.761 233.746   1
   1  -5 -15 1013.78 284.523   1
  -1   5  14 179.761 277.934   1
   1   5 -14 883.189 197.731   1
  -1  -5  14 243.324 203.013   1
   1  -5 -14 755.489 291.890   1
  -1   5  13 201.787 229.494   1
   1  -5 -13 134.707 230.009   1
   1   5 -13 18.7935 173.005   1
  -1  -5  13 263.059 191.153   1
  -1  -5  12 6108.02 436.204   1
  -1   5  12 6370.48 497.939   1
   1  -5 -12 5913.99 477.219   1
   1   5 -12 5429.05 425.234   1
  -1   5  11 550.975 277.312   1
   1   5 -11 788.091 165.342   1
  -1  -5  11 999.094 171.591   1
   1  -5 -11 1105.59 268.532   1
   1  -5 -10 464.716 218.896   1
  -1   5  10 372.140 194.549   1
   1  -5  -9 3801.87 345.606   1
   1   5  -9 3363.57 268.973   1
  -1   5   9 3402.16 364.933   1
  -1  -5   9 3436.35 276.574   1
   1  -5  -8 3871.11 340.860   1
  -1  -5   8 3517.69 262.477   1
  -1   5   8 4094.21 348.061   1
  -1   5   7 25619.0 1514.93   1
   1  -5  -7 27779.0 1511.28   1
  -1  -5   7 23143.0 1460.98   1
  -1  -5   6 95246.1 5019.10   1
  -1   5   6 91770.8 5072.34   1
   1   5  -6 78063.4 5017.04   1
   1  -5  -6 88067.8 5062.17   1
  -1  -5   5 26061.4 1520.93   1
  -1   5   5 26984.0 1578.38   1
   1   5  -5 26283.8 1519.92   1
   1  -5  -5 25960.2 1572.95   1
   1  -5  -4 118098. 7133.48   1
  -1  -5   4 124824. 7090.58   1
  -1   5   4 121708. 7139.12   1
   1   5  -4 124611. 7090.41   1
   1  -5  -3 13008.4 838.461   1
   1   5  -3 12544.1 794.577   1
  -1  -5   3 14857.8 794.831   1
  -1   5   3 13703.2 847.105   1
   1  -5  -2 7211.32 458.874   1
  -1  -5   2 6987.01 416.408   1
   1   5  -2 6716.22 419.583   1
  -1   5   2 6876.10 461.563   1
   1  -5  -1 37380.6 2314.08   1
  -1  -5   1 40763.0 2298.66   1
   1   5  -1 40311.3 2300.08   1
  -1   5   1 39739.6 2315.60   1
   1  -5   0 29398.0 1767.48   1
  -1  -5   0 30571.1 1769.44   1
  -1   5   0 31451.8 1770.77   1
   1   5   0 30207.3 1772.06   1
  -1  -5  -1 39209.7 2232.31   1
   1  -5   1 37995.0 2214.70   1
   1   5   1 35981.6 2237.47   1
  -1   5  -1 39424.4 2215.97   1
   1  -5   2 6530.53 414.066   1
   1   5   2 6471.08 469.079   1
  -1   5  -2 7547.11 416.757   1
  -1  -5  -2 6987.25 466.104   1
   1   5   3 14400.8 875.019   1
  -1  -5  -3 13771.8 866.533   1
   1   5   4 121155. 6948.75   1
  -1  -5  -4 119803. 6942.27   1
  -1  -5  -5 24446.8 1625.35   1
  -1   5  -5 27825.1 1569.76   1
   1   5   5 26864.9 1628.17   1
   1  -5   5 27188.1 1570.27   1
  -1   5  -6 84730.4 5158.92   1
  -1  -5  -6 91426.1 5210.66   1
   1   5   6 89620.1 5214.00   1
   1  -5   6 94729.3 5160.26   1
  -1   5  -7 27305.9 1579.66   1
  -1  -5  -7 27929.4 1633.78   1
   1  -5   7 27215.0 1580.07   1
   1   5   7 24910.9 1631.96   1
  -1  -5  -8 3066.73 334.376   1
   1   5   8 2993.79 350.929   1
   1  -5   8 3681.74 269.961   1
  -1   5  -8 3711.39 261.531   1
   1   5   9 3005.25 336.546   1
  -1   5  -9 3515.10 261.562   1
  -1  -5  -9 3797.92 331.388   1
   1  -5   9 3103.83 268.594   1
  -1  -5 -10 806.781 253.948   1
   1   5  10 476.642 254.012   1
  -1   5 -11 767.513 161.272   1
  -1  -5 -11 1289.25 232.628   1
   1   5  11 809.884 259.190   1
   1  -5  11 1222.30 189.613   1
   1   5  12 5977.17 510.968   1
   1  -5  12 6075.09 436.394   1
  -1  -5 -12 5658.59 495.482   1
  -1   5 -12 5962.00 428.787   1
   1  -5  13 98.5107 172.227   1
   1   5  13-88.3668 207.732   1
  -1   5 -13 36.6848 156.987   1
  -1  -5 -13 27.2784 220.109   1
   1  -5  14 798.985 216.011   1
   1   5  14 703.512 294.940   1
  -1  -5 -14 621.671 261.404   1
  -1   5 -14 621.819 200.271   1
   1   5  15 220.298 246.732   1
   1  -5  15 1124.85 224.129   1
  -1  -5 -15 817.524 263.704   1
  -1   5 -15 413.187 195.729   1
   1  -5  16 25.2412 210.719   1
  -1   5 -16-232.870 208.420   1
   1   5  17 661.501 296.799   1
  -1  -5 -17 708.046 292.429   1
   1   5  18 641.461 259.140   1
   1  -5  18 1344.46 256.622   1
  -1   5 -18 797.310 241.056   1
  -1  -5 -18 565.759 250.932   1
   1   5  19 136.858 276.086   1
   1  -5  19-212.109 218.512   1
  -1   5 -19-112.312 218.567   1
  -1  -5 -19 95.9263 282.807   1
   1   5  20 867.846 290.184   1
   1  -5  20 1568.20 307.011   1
  -1  -5 -20 1069.29 282.717   1
  -1   5 -20 592.796 225.146   1
  -1   5 -21 31.0332 224.148   1
   1  -5  21 403.133 229.621   1
  -1  -5 -21 261.336 258.361   1
  -1   5 -22 451.400 235.386   1
   1   5  22 599.801 275.207   1
  -1  -5 -22 524.088 268.686   1
   1   5  23 424.739 251.013   1
  -1  -5 -23 32.7550 217.227   1
   1   5  24 388.784 263.444   1
  -1  -5 -24 391.892 253.276   1
   1   5  25-35.1323 224.126   1
  -1  -5 -25-65.5267 225.760   1
   1   5  26 838.679 280.631   1
  -1  -5 -26 259.925 259.323   1
   1   5  27 69.3604 217.530   1
  -1  -5 -27-193.410 235.472   1
  -1  -5 -28 222.169 253.461   1
   1   5  28-68.4552 240.334   1
   1  -6 -28 437.503 233.436   1
   1  -6 -27 159.527 252.026   1
  -1   6  27-103.025 255.062   1
   1  -6 -26 97.3166 243.912   1
  -1   6  26 70.0230 240.128   1
   1  -6 -24 364.117 259.091   1
  -1   6  24 573.632 242.609   1
  -1   6  23 607.583 283.387   1
   1  -6 -23 598.250 277.671   1
  -1   6  22 320.146 287.137   1
   1  -6 -22 859.952 284.327   1
   1   6 -21 30.6562 210.251   1
  -1   6  21 388.399 283.937   1
  -1   6  20 208.884 297.563   1
   1   6 -20 408.730 217.563   1
  -1  -6  20 159.102 217.880   1
   1  -6 -20 455.712 270.435   1
  -1   6  19 378.653 288.168   1
   1   6 -19-55.3872 190.815   1
  -1  -6  19 60.3326 226.784   1
   1  -6 -19-192.370 263.155   1
  -1   6  18 440.751 288.820   1
   1   6 -18 963.439 252.718   1
  -1  -6  18 1000.42 263.349   1
   1  -6 -18 1319.78 304.297   1
  -1   6  17 765.089 308.473   1
   1  -6 -17 648.561 295.898   1
   1   6 -17 1123.33 231.429   1
  -1  -6  17 883.902 238.946   1
  -1   6  16 11149.7 798.989   1
  -1  -6  16 11201.4 741.795   1
   1   6 -16 11148.9 728.555   1
   1  -6 -16 9231.31 779.709   1
  -1   6  15 31.6269 269.037   1
   1   6 -15-20.9405 171.938   1
  -1  -6  15 231.424 190.640   1
   1  -6 -15 88.3908 272.401   1
  -1   6  14 214.448 257.576   1
   1   6 -14 288.502 159.913   1
  -1  -6  14 105.364 182.970   1
   1  -6 -14 229.037 243.810   1
  -1   6  13 1271.43 265.441   1
   1  -6 -13 1410.22 258.404   1
   1   6 -13 1970.16 219.400   1
  -1  -6  13 1450.61 230.156   1
  -1  -6  12 5112.07 402.562   1
  -1   6  12 6019.75 487.186   1
   1  -6 -12 5188.37 459.447   1
   1   6 -12 5523.87 392.853   1
  -1   6  11 1844.57 305.054   1
   1  -6 -11 1652.68 279.267   1
   1   6 -10 11282.9 689.387   1
  -1  -6  10 10730.8 691.589   1
   1  -6  -9 10348.1 700.229   1
   1   6  -9 9798.35 627.064   1
  -1  -6   9 10380.8 633.190   1
  -1   6   9 10017.4 701.343   1
  -1   6   8 5926.10 453.022   1
   1   6  -8 5200.41 353.020   1
   1  -6  -8 5257.70 441.121   1
  -1  -6   8 5482.44 358.871   1
  -1   6   7 8730.80 602.053   1
   1  -6  -7 8337.31 574.807   1
  -1  -6   7 7949.11 508.792   1
   1   6  -7 8482.65 504.992   1
   1   6  -6 2109.90 157.515   1
  -1  -6   6 2174.75 157.867   1
   1  -6  -6 2234.70 269.673   1
  -1   6   6 2128.12 275.217   1
   1  -6  -5 1318.83 211.423   1
  -1   6   5 1245.45 219.828   1
   1  -6  -4 66138.4 3829.15   1
  -1   6   4 65493.0 3832.21   1
  -1  -6   3 5245.96 342.914   1
   1   6  -3 6293.78 346.886   1
   1  -6  -2 25901.0 1597.45   1
   1   6  -2 27206.4 1567.28   1
  -1   6   2 24874.9 1601.21   1
  -1  -6   2 28078.4 1565.96   1
   1   6  -1 71378.3 4054.32   1
   1  -6  -1 68990.9 4065.53   1
  -1   6   1 71321.9 4068.16   1
  -1  -6   1 69812.4 4051.97   1
   1  -6   0 54.9958 116.480   1
   1   6   0 61.3216 105.721   1
  -1  -6   0 105.838 117.812   1
  -1   6   0-92.7487 126.411   1
  -1  -6  -1 71301.5 3981.40   1
  -1   6  -1 66575.5 3964.97   1
   1   6   1 71482.3 3984.48   1
   1  -6   1 68168.8 3964.11   1
   1   6   2 25645.5 1487.70   1
   1  -6   2 22924.5 1441.93   1
  -1  -6  -2 26229.3 1481.31   1
  -1   6  -2 26780.9 1445.64   1
  -1  -6  -4 70646.5 3990.89   1
   1   6   4 66626.8 3991.63   1
   1   6   5 1302.87 233.283   1
  -1  -6  -5 1412.99 232.919   1
  -1   6  -6 2135.52 148.640   1
   1  -6   6 2110.98 146.844   1
   1   6   6 2046.30 265.306   1
  -1  -6  -6 2231.62 271.259   1
   1   6   7 8932.97 590.436   1
   1  -6   7 7687.97 499.430   1
  -1  -6  -7 8080.00 576.493   1
  -1   6  -7 8557.02 497.175   1
   1   6   8 5999.37 428.938   1
   1  -6   8 5668.88 326.153   1
  -1  -6  -8 5649.17 416.044   1
   1   6   9 9610.08 693.126   1
  -1   6  -9 10765.9 620.292   1
  -1  -6  -9 10118.1 685.259   1
   1  -6   9 9187.32 622.424   1
   1  -6  10 10630.2 676.714   1
  -1   6 -10 10758.7 665.979   1
  -1  -6 -11 2099.82 300.504   1
   1   6  11 1528.79 269.391   1
   1   6  12 4763.11 455.334   1
  -1   6 -12 4944.87 378.590   1
   1  -6  12 5336.11 388.779   1
  -1  -6 -12 5483.94 449.662   1
  -1   6 -13 1203.25 196.949   1
   1  -6  13 1280.10 202.466   1
   1   6  13 935.451 294.547   1
  -1   6 -14 56.0805 165.057   1
  -1  -6 -14 86.6505 243.490   1
   1  -6  14 263.486 181.503   1
   1   6  14 186.837 245.216   1
  -1   6 -15 41.1470 179.895   1
  -1  -6 -15 119.103 242.788   1
   1   6  15 96.2236 294.169   1
   1  -6  15 88.8049 190.644   1
   1   6  16 11286.9 813.515   1
  -1   6 -16 11531.4 755.768   1
   1  -6  16 10932.2 758.796   1
  -1  -6 -16 11543.1 809.259   1
   1  -6  17 573.927 239.168   1
   1   6  17 837.802 258.266   1
  -1   6 -17 530.704 206.171   1
  -1  -6 -17 499.381 259.355   1
   1   6  18 409.231 303.129   1
   1  -6  18 923.078 256.911   1
  -1  -6 -18 826.008 286.857   1
  -1   6 -18 855.465 236.117   1
   1   6  19-68.9482 285.253   1
  -1   6 -19 248.360 212.111   1
  -1  -6 -19-160.995 283.530   1
   1   6  20 453.284 245.870   1
   1  -6  20 285.094 235.440   1
  -1   6 -20 523.937 202.834   1
  -1  -6 -20 325.708 229.821   1
  -1   6 -21 275.183 224.891   1
   1   6  21 421.623 282.015   1
  -1  -6 -21 196.524 258.318   1
   1   6  22 705.513 289.890   1
  -1  -6 -22 294.928 266.777   1
   1   6  23-141.159 232.596   1
  -1  -6 -23 326.756 218.719   1
   1   6  24 527.197 287.909   1
  -1  -6 -24 747.412 287.257   1
   1   6  26 449.485 270.570   1
  -1  -6 -26 128.702 241.412   1
   1   6  27-102.694 220.807   1
  -1  -6 -27-31.8390 236.497   1
   1   6  28 303.283 256.959   1
  -1  -6 -28 312.683 236.661   1
   1  -7 -27 441.136 259.599   1
  -1   7  27-203.521 256.131   1
   1  -7 -26 160.520 235.487   1
  -1   7  26-138.467 239.649   1
   1  -7 -25 227.963 211.361   1
  -1   7  25 70.4030 219.684   1
   1  -7 -24 493.750 256.594   1
  -1   7  24 427.540 231.271   1
   1  -7 -23 961.003 277.915   1
  -1   7  23 284.893 258.144   1
  -1   7  22 177.622 291.704   1
   1  -7 -22 132.530 261.857   1
  -1   7  21 919.415 294.409   1
   1  -7 -21-363.141 279.336   1
   1   7 -20 1171.53 256.829   1
  -1   7  20 771.704 319.724   1
   1  -7 -20 1471.36 316.258   1
  -1  -7  19 757.532 251.445   1
   1   7 -19 592.499 214.548   1
  -1   7  18 1847.80 348.148   1
   1  -7 -18 1999.77 333.859   1
  -1   7  17 201.931 294.346   1
  -1  -7  17 178.061 215.893   1
   1   7 -17 23.4648 182.899   1
   1  -7 -17 405.887 284.164   1
  -1   7  16-296.991 278.907   1
   1  -7 -16-183.911 266.345   1
  -1  -7  16 187.836 180.699   1
   1   7 -16 151.689 192.204   1
  -1  -7  15 406.877 177.723   1
   1   7 -15 773.701 194.784   1
   1  -7 -14 2720.84 353.128   1
   1   7 -14 3272.07 287.999   1
  -1   7  14 2377.75 358.807   1
  -1  -7  14 3118.68 291.632   1
  -1   7  13 696.837 298.820   1
   1   7 -13 1047.94 187.703   1
  -1  -7  13 1176.36 196.724   1
   1  -7 -13 907.243 270.483   1
   1   7 -12 297.298 140.956   1
  -1   7  12 467.040 259.080   1
   1  -7 -12 546.462 247.453   1
  -1   7  11 1147.73 278.151   1
   1   7 -11 928.695 143.242   1
  -1  -7  11 862.721 164.992   1
   1  -7 -11 1103.19 271.037   1
  -1   7  10 1388.49 285.580   1
   1   7 -10 1419.66 165.514   1
  -1  -7  10 1175.30 163.292   1
   1  -7 -10 1202.40 256.176   1
   1   7  -9 105.908 92.6203   1
  -1  -7   9 94.8282 99.5056   1
  -1  -7   8 27789.7 1613.33   1
   1  -7  -8 29347.0 1692.01   1
  -1   7   8 30203.2 1701.97   1
   1   7  -8 26691.0 1613.64   1
  -1   7   7 12158.8 767.997   1
   1  -7  -7 12163.8 763.500   1
   1   7  -7 11358.6 672.781   1
  -1  -7   7 11170.2 672.087   1
  -1   7   6 39550.6 2389.37   1
   1  -7  -6 40514.0 2376.61   1
   1  -7  -5 1159.36 218.366   1
  -1   7   5 1234.17 218.795   1
  -1   7   4 3564.09 323.376   1
   1  -7  -4 3600.66 308.637   1
   1   7  -3 48380.7 2784.75   1
  -1   7   3 46752.2 2830.68   1
   1  -7  -3 46705.0 2829.95   1
  -1  -7   3 49273.0 2783.38   1
   1   7  -2 19725.1 1206.20   1
  -1  -7   2 21468.2 1204.36   1
   1   7  -1 213.882 110.692   1
   1  -7  -1 227.410 140.918   1
  -1  -7   1 117.237 98.5827   1
  -1   7   1 69.3014 149.056   1
  -1   7   0 4192.39 306.606   1
   1   7   0 4290.51 309.090   1
   1   7   1 177.478 135.504   1
   1  -7   1 200.552 98.5479   1
  -1   7  -1 216.369 102.234   1
   1  -7   2 20478.6 1200.88   1
  -1   7  -2 20811.5 1203.03   1
  -1  -7  -3 52834.0 3038.38   1
   1   7   3 51183.3 3039.73   1
   1   7   4 3410.74 315.111   1
  -1  -7  -4 3581.43 317.749   1
   1   7   5 1367.97 224.082   1
  -1  -7  -5 1189.34 220.161   1
  -1  -7  -6 43840.1 2538.20   1
   1   7   6 41833.8 2542.04   1
  -1  -7  -7 12397.4 789.515   1
   1   7   7 11316.1 785.588   1
   1   7   8 27120.3 1645.77   1
   1  -7   8 26661.0 1560.86   1
  -1   7  -8 26643.2 1558.75   1
  -1  -7  -8 28530.7 1641.25   1
  -1   7  -9 308.495 92.6108   1
   1  -7   9 70.7385 90.0044   1
  -1   7 -10 1545.22 150.816   1
  -1  -7 -10 1534.52 290.219   1
   1   7  10 1150.63 313.702   1
   1  -7  10 1262.02 158.330   1
  -1   7 -11 951.714 139.733   1
  -1  -7 -11 613.608 252.958   1
   1   7  11 630.416 259.078   1
   1  -7  11 972.383 157.218   1
  -1  -7 -12 387.756 207.873   1
   1   7  12 447.863 267.374   1
  -1   7 -13 1099.40 176.432   1
  -1  -7 -13 1202.06 277.771   1
   1  -7  13 1281.53 185.068   1
   1   7  13 1144.43 299.635   1
   1  -7  14 3197.82 293.223   1
  -1  -7 -14 3543.05 392.119   1
  -1   7 -14 2690.21 279.729   1
   1   7  14 3270.31 392.235   1
  -1   7 -15 406.923 173.124   1
   1  -7  15 314.624 184.524   1
  -1  -7 -16 217.190 222.767   1
   1   7  16-199.895 271.617   1
  -1   7 -16 42.6136 174.899   1
   1  -7  16 46.3196 201.260   1
  -1  -7 -17 63.2280 262.085   1
   1   7  17 373.137 328.168   1
  -1   7 -17-46.2584 168.951   1
   1  -7  17-25.1214 187.348   1
  -1  -7 -18 2500.64 349.264   1
   1   7  18 2164.08 360.568   1
  -1   7 -18 1943.48 272.138   1
   1  -7  18 1756.29 280.601   1
  -1   7 -19 399.678 210.720   1
   1  -7  19 779.206 228.650   1
  -1   7 -20 905.943 260.608   1
  -1  -7 -20 1374.33 291.307   1
  -1  -7 -21 459.169 286.367   1
   1   7  21 140.636 276.243   1
  -1  -7 -22 261.988 249.171   1
   1   7  22-70.4652 211.942   1
  -1  -7 -23 521.357 258.341   1
   1   7  23 843.669 287.166   1
  -1  -7 -24 97.4386 258.183   1
   1   7  24 593.803 278.548   1
  -1  -7 -25 96.7599 197.689   1
   1   7  25 138.204 218.036   1
  -1  -7 -26 573.036 270.023   1
   1   7  26 512.813 273.775   1
  -1  -7 -27 377.088 240.409   1
   1   7  27 135.086 211.068   1
  -1   8  27 166.951 247.356   1
   1  -8 -27 310.651 255.349   1
  -1   8  26 547.373 264.139   1
   1  -8 -25 548.822 221.469   1
   1  -8 -23-33.0071 242.478   1
  -1   8  23 460.819 218.861   1
   1  -8 -22 198.556 254.953   1
  -1   8  22 212.749 232.682   1
   1  -8 -21-66.0991 257.546   1
  -1   8  21-353.768 247.520   1
   1  -8 -20-131.447 269.777   1
  -1   8  20 351.822 270.819   1
   1  -8 -19 260.883 265.910   1
  -1   8  19-69.6370 258.652   1
   1  -8 -18 740.350 276.923   1
  -1   8  18 1000.64 287.638   1
   1   8 -18 1313.87 231.089   1
  -1  -8  18 1058.02 228.868   1
   1  -8 -17 94.7732 225.871   1
  -1   8  17-306.282 235.657   1
   1   8 -17-109.878 171.139   1
  -1  -8  17-47.5060 190.403   1
   1  -8 -16 1897.53 304.136   1
  -1   8  16 1505.38 320.689   1
   1   8 -16 1544.56 233.748   1
  -1  -8  16 2101.45 248.199   1
   1  -8 -15 305.442 265.627   1
  -1   8  15-196.470 298.858   1
   1   8 -15 163.639 159.767   1
  -1  -8  15 351.101 186.258   1
   1  -8 -14 1102.40 290.925   1
  -1   8  14 1213.42 334.782   1
   1   8 -14 826.592 183.611   1
  -1  -8  14 668.188 169.223   1
  -1   8  13 278.983 245.571   1
   1  -8 -13 377.185 245.170   1
  -1   8  12 119.939 269.336   1
   1   8 -12 325.298 130.837   1
  -1  -8  12 38.0437 126.347   1
   1  -8 -11 81.1002 245.231   1
  -1  -8  11 136.196 118.310   1
  -1   8  11-28.8515 253.691   1
   1   8 -11-49.4142 109.409   1
  -1   8  10 4090.66 435.979   1
   1  -8 -10 5137.87 434.202   1
   1   8 -10 5087.94 317.067   1
  -1  -8  10 4494.99 319.135   1
  -1   8   9 1237.09 263.805   1
   1   8  -9 1390.63 125.658   1
   1  -8  -9 1408.75 270.095   1
  -1  -8   9 1577.30 130.679   1
   1  -8  -8 12027.9 824.056   1
  -1   8   8 12754.9 830.431   1
   1  -8  -7 858.048 224.358   1
  -1   8   7 210.779 207.445   1
   1  -8  -6 164.200 201.038   1
  -1   8   6 393.189 230.395   1
   1  -8  -5 14824.0 929.585   1
  -1   8   5 14264.2 929.322   1
   1  -8  -4 484.104 186.866   1
  -1   8   4 718.926 209.752   1
  -1   8   3 6517.24 487.662   1
   1  -8  -3 6498.22 479.612   1
   1   8  -3 6976.82 421.160   1
  -1  -8   3 7158.08 419.369   1
   1   8  -2 34757.9 1894.59   1
  -1   8   2 33054.0 1930.87   1
  -1  -8   2 30548.6 1890.57   1
   1  -8  -1 1732.40 192.594   1
  -1  -8   1 1450.99 148.000   1
   1   8  -1 1407.85 156.545   1
  -1   8   1 1179.72 192.875   1
   1  -8   0 80.9120 117.024   1
  -1  -8   0-169.844 134.124   1
  -1  -8  -1 1338.45 177.074   1
   1  -8   1 1345.03 141.550   1
   1   8   1 1213.85 180.416   1
  -1   8  -1 1371.94 159.492   1
   1  -8   2 32864.7 1877.46   1
  -1   8  -2 32010.3 1879.90   1
   1   8   2 32149.9 1920.85   1
   1   8   3 6396.85 465.633   1
  -1  -8  -3 6775.75 461.707   1
   1   8   4 222.954 194.207   1
  -1  -8  -4 823.243 198.866   1
   1   8   5 12649.9 866.944   1
  -1  -8  -5 14193.1 868.871   1
   1   8   6 43.9902 222.870   1
  -1  -8  -6 105.443 200.583   1
   1   8   7 237.694 233.938   1
  -1  -8  -7 384.279 230.698   1
   1   8   8 13958.2 888.353   1
  -1  -8  -8 12453.7 864.938   1
   1  -8   9 1436.41 109.226   1
  -1   8  -9 1207.68 109.019   1
   1   8  10 5265.06 451.288   1
  -1   8 -10 4271.17 312.184   1
   1  -8  10 5373.20 320.355   1
  -1  -8 -10 5513.21 437.887   1
  -1  -8 -11 219.374 236.856   1
   1   8  11-88.6020 237.485   1
  -1   8 -11 54.2405 102.821   1
   1  -8  11 9.75479 105.582   1
  -1  -8 -12 396.996 221.662   1
   1   8  12 489.867 258.055   1
  -1   8 -12-11.2912 115.125   1
   1  -8  12 97.0194 126.804   1
  -1  -8 -13 29.2832 237.286   1
   1   8  13 346.717 277.305   1
   1   8  14 291.540 293.994   1
  -1   8 -14 543.476 154.690   1
   1  -8  14 435.124 166.978   1
  -1  -8 -15 493.403 281.436   1
   1   8  15 99.2419 280.649   1
  -1   8 -15 122.949 162.655   1
   1  -8  15 113.572 161.289   1
  -1  -8 -16 2169.44 341.781   1
   1   8  16 1584.10 341.404   1
  -1   8 -16 2035.03 239.036   1
   1  -8  16 1772.94 243.548   1
  -1  -8 -17 255.527 247.703   1
   1   8  17-273.844 253.200   1
  -1   8 -17 128.849 182.101   1
   1  -8  17 93.2036 190.627   1
  -1  -8 -18 452.969 262.039   1
   1   8  18 831.456 323.247   1
  -1   8 -18 886.533 209.784   1
   1  -8  18 865.453 223.545   1
  -1  -8 -19 163.220 266.711   1
   1   8  19 488.684 300.173   1
  -1  -8 -20 163.897 268.227   1
   1   8  20 70.2095 287.243   1
  -1  -8 -21 164.117 214.415   1
   1   8  21 316.598 219.776   1
  -1  -8 -22 261.596 248.151   1
   1   8  22 703.130 287.770   1
  -1  -8 -23 323.906 261.926   1
   1   8  23 279.870 267.732   1
  -1  -8 -25 255.723 236.881   1
  -1  -8 -26 157.893 245.797   1
   1   8  26-135.527 240.025   1
  -1  -8 -27 247.949 207.708   1
   1   8  27 166.391 222.969   1
  -1   9  26 707.699 281.566   1
   1  -9 -26 533.089 264.846   1
  -1   9  25 724.627 276.951   1
   1  -9 -25-95.8912 245.580   1
  -1   9  24 456.276 276.504   1
   1  -9 -24 32.4702 236.479   1
   1  -9 -23 197.086 228.472   1
  -1   9  23-317.278 268.186   1
  -1   9  22 353.521 275.456   1
   1  -9 -22 132.066 222.362   1
  -1   9  20 423.146 276.219   1
   1  -9 -20 296.622 232.236   1
  -1   9  19 594.809 283.883   1
   1  -9 -19 721.409 267.294   1
   1   9 -17 318.196 164.217   1
  -1   9  17-68.7719 292.709   1
   1  -9 -17 223.592 270.237   1
  -1   9  16 101.664 284.602   1
   1  -9 -16 188.932 276.064   1
   1   9 -16 35.6068 154.703   1
  -1  -9  16-112.863 161.979   1
   1  -9 -15 340.697 242.934   1
   1   9 -15 78.1188 138.290   1
  -1   9  15 199.656 257.128   1
  -1  -9  15-33.1300 147.030   1
   1  -9 -14 3798.37 416.950   1
  -1   9  14 4880.09 457.434   1
   1  -9 -13 1509.78 307.375   1
   1   9 -13 647.433 132.429   1
  -1  -9  13 561.406 139.422   1
  -1   9  13 1172.81 313.157   1
   1  -9 -12 2074.37 294.364   1
  -1   9  12 2336.18 315.611   1
   1   9 -12 2080.42 181.436   1
  -1  -9  12 2104.76 184.341   1
  -1   9  11 2256.82 345.135   1
  -1  -9  11 2600.90 188.728   1
   1  -9 -11 2949.78 333.350   1
   1   9 -11 2557.46 189.516   1
   1  -9 -10 455.304 241.816   1
  -1   9  10 256.943 248.184   1
   1  -9  -9 333.002 220.329   1
  -1   9   9 846.573 236.012   1
   1  -9  -7-184.090 192.398   1
  -1   9   7-245.166 212.104   1
   1  -9  -6 6382.65 493.689   1
  -1   9   6 6434.00 496.633   1
  -1   9   5 3353.90 322.852   1
  -1   9   4-19.6605 189.752   1
   1  -9  -4-55.1971 165.534   1
   1   9  -3 176.737 79.0145   1
  -1   9   3 375.082 168.791   1
  -1  -9   3 276.304 70.7967   1
   1  -9  -3 449.387 181.756   1
   1   9  -2 264.322 103.222   1
  -1   9   2 191.387 180.994   1
  -1  -9   2 321.977 97.6785   1
   1  -9  -2 105.074 164.949   1
  -1  -9   1 6432.32 405.934   1
   1   9  -1 5795.56 409.363   1
   1   9   0 58830.7 3422.66   1
   1  -9   0 59803.4 3418.66   1
  -1  -9   0 58968.4 3420.01   1
  -1   9   0 58018.3 3419.84   1
  -1   9  -1 5722.91 400.785   1
   1  -9   1 6349.88 396.740   1
  -1  -9  -2 31.2962 155.184   1
  -1   9  -2 299.368 98.7201   1
   1  -9   2 230.360 85.8865   1
  -1  -9  -3 366.124 196.539   1
  -1   9  -3 187.267 59.9137   1
   1   9   3 308.354 175.047   1
   1   9   4-59.7004 195.355   1
  -1  -9  -4-114.726 178.689   1
   1   9   5 3178.47 322.739   1
   1   9   6 5609.72 471.796   1
  -1  -9  -6 6213.50 469.683   1
   1   9   7 151.996 251.086   1
  -1  -9  -7 163.483 212.630   1
   1   9   9 671.772 245.399   1
  -1  -9  -9 287.196 232.442   1
   1   9  10 409.264 248.232   1
  -1  -9 -10 652.125 233.884   1
  -1  -9 -11 2420.31 295.961   1
   1  -9  11 1819.82 143.662   1
   1   9  11 2428.56 328.160   1
  -1   9 -11 2118.65 148.674   1
  -1  -9 -12 2182.05 303.305   1
   1  -9  12 1934.96 175.587   1
  -1   9 -12 2087.18 172.655   1
   1   9  13 418.212 269.814   1
  -1  -9 -13 898.222 258.589   1
  -1   9 -13 560.705 118.856   1
   1  -9  13 630.377 135.263   1
   1   9  14 5305.94 493.346   1
  -1   9 -14 4369.31 340.290   1
   1  -9  14 4705.79 350.613   1
  -1  -9 -14 5343.98 467.286   1
   1   9  15 100.845 310.843   1
  -1   9 -15 268.586 139.982   1
   1  -9  15 97.0290 153.608   1
  -1  -9 -15-94.0696 274.214   1
   1   9  16 238.675 294.862   1
  -1   9 -16 68.4588 155.092   1
   1  -9  16 258.907 170.679   1
  -1  -9 -16 797.151 296.673   1
  -1   9 -17 76.9913 161.649   1
   1   9  17-172.625 279.541   1
  -1  -9 -17-32.2755 274.512   1
   1   9  19 280.493 231.274   1
  -1  -9 -19 131.305 218.804   1
   1   9  20 422.252 285.203   1
  -1  -9 -20 821.963 287.088   1
   1   9  22 70.1255 262.578   1
  -1  -9 -22 97.6272 247.608   1
   1   9  23 208.755 224.685   1
  -1  -9 -23 193.418 215.976   1
   1   9  24 859.997 289.971   1
  -1  -9 -24 128.119 229.280   1
   1   9  25 101.964 261.779   1
  -1  -9 -25 253.557 249.663   1
  -1  -9 -26 93.5857 215.003   1
   1 -10 -25 221.311 244.286   1
  -1  10  25-68.0395 238.866   1
   1 -10 -24 547.295 263.240   1
  -1  10  24 138.827 275.884   1
   1 -10 -23 97.9559 263.762   1
  -1  10  23 352.586 277.779   1
   1 -10 -22 956.852 284.081   1
  -1  10  22 1096.64 299.988   1
   1 -10 -21-298.036 259.896   1
  -1  10  21-70.8449 273.863   1
   1 -10 -20-33.1316 264.549   1
  -1  10  20 141.628 275.610   1
   1 -10 -19 98.9815 255.252   1
  -1  10  19-599.514 271.746   1
   1 -10 -18 984.202 277.446   1
  -1  10  18 1223.99 279.425   1
   1 -10 -17-324.232 224.543   1
  -1  10  17 173.498 242.551   1
   1 -10 -16 956.694 296.201   1
  -1  10  16 685.970 291.867   1
   1 -10 -15-157.030 274.664   1
   1  10 -15 236.179 117.023   1
  -1 -10  15 184.573 121.348   1
  -1  10  15-33.7661 289.110   1
   1 -10 -14 740.829 245.483   1
  -1 -10  14 625.598 120.289   1
  -1  10  14 695.770 241.355   1
   1  10 -14 804.293 121.665   1
  -1 -10  13 71.4802 70.3034   1
   1  10 -13 75.6191 79.3815   1
   1 -10 -12 2620.94 327.252   1
  -1  10  12 2615.03 336.910   1
   1 -10 -11 171.313 248.843   1
  -1  10  11-152.678 283.763   1
  -1  10  10 7893.68 611.426   1
   1 -10 -10 8094.88 601.076   1
   1 -10  -9-185.672 241.274   1
  -1  10   9 169.627 233.598   1
  -1  10   8 134.956 236.061   1
   1 -10  -6 11565.8 752.436   1
  -1  10   6 10836.3 755.497   1
   1 -10  -5 1832.52 249.654   1
  -1  10   4 6993.12 514.477   1
   1 -10  -4 7281.78 507.885   1
   1 -10  -3 1735.90 221.610   1
  -1 -10   3 1570.44 126.684   1
  -1  10   3 1450.80 221.703   1
   1  10  -3 1283.40 127.827   1
   1  10  -2 4413.04 314.336   1
  -1  10   2 4585.52 356.750   1
   1 -10  -2 4584.11 355.334   1
  -1 -10   2 4867.75 314.463   1
   1 -10  -1 2840.26 249.668   1
  -1 -10   1 2643.40 219.928   1
  -1  10   1 2542.35 255.845   1
   1  10  -1 2281.98 226.228   1
   1 -10   0 12.3419 133.581   1
  -1  10   0 92.1976 143.648   1
  -1 -10  -1 2406.03 243.549   1
   1 -10   1 2744.05 209.272   1
  -1  10  -1 2418.66 216.994   1
   1  10   1 2280.08 252.082   1
   1  10   2 5006.61 368.668   1
  -1  10  -2 4448.08 308.872   1
   1 -10   2 4659.17 307.795   1
  -1 -10  -2 4590.20 357.378   1
  -1 -10  -3 1305.20 205.559   1
  -1  10  -3 1287.01 110.059   1
   1 -10   3 1463.25 107.344   1
   1  10   3 1433.85 232.532   1
  -1 -10  -4 6517.78 503.669   1
   1  10   4 7366.78 514.853   1
  -1 -10  -5 1963.50 276.999   1
  -1 -10  -6 11157.2 781.462   1
   1  10   6 12167.3 791.899   1
   1  10   8 221.515 233.321   1
  -1 -10  -8-51.5411 207.975   1
   1  10   9 173.584 254.239   1
  -1 -10  -9 429.662 250.160   1
  -1 -10 -10 7911.23 622.833   1
   1  10  10 8306.86 634.263   1
  -1 -10 -11 607.573 265.902   1
   1  10  11 528.405 289.180   1
  -1 -10 -12 2920.77 365.330   1
   1  10  12 3295.22 409.353   1
  -1 -10 -14 937.896 275.419   1
  -1  10 -14 619.741 100.922   1
   1 -10  14 212.903 98.4835   1
   1  10  14 837.065 305.761   1
  -1  10 -15 32.0281 108.156   1
   1 -10  15-22.0173 108.790   1
  -1  10 -16 531.294 142.779   1
   1  10  16-34.5122 295.611   1
  -1 -10 -16 677.393 289.743   1
   1  10  17-556.213 311.170   1
  -1 -10 -17 163.011 279.227   1
   1  10  18 490.500 288.185   1
  -1 -10 -18 1674.53 318.076   1
   1  10  19-457.555 292.011   1
  -1 -10 -19 32.9064 252.550   1
   1  10  20-140.858 239.237   1
  -1 -10 -20-98.7379 226.873   1
   1  10  21-35.1262 247.299   1
  -1 -10 -21 589.078 216.420   1
   1  10  22 523.888 283.966   1
  -1 -10 -22 1102.89 267.916   1
   1  10  23 34.5588 274.027   1
  -1 -10 -23 160.247 256.864   1
   1  10  24-34.0690 234.953   1
  -1 -10 -24 382.547 248.336   1
   1  10  25 235.194 225.892   1
  -1 -10 -25 501.654 209.890   1
  -1  11  25 167.910 238.012   1
   1 -11 -25 93.7171 214.334   1
  -1  11  23 419.872 262.720   1
   1 -11 -23 291.822 214.521   1
   1 -11 -22 197.035 220.845   1
  -1  11  22-105.591 248.248   1
  -1  11  21-35.3399 261.392   1
   1 -11 -21 66.1198 212.061   1
  -1  11  20 885.183 308.446   1
   1 -11 -20 762.532 266.941   1
  -1  11  19 318.228 283.291   1
   1 -11 -19 496.549 277.221   1
  -1  11  18 599.836 314.582   1
   1 -11 -18 198.263 262.824   1
  -1  11  17 419.576 255.508   1
   1 -11 -17-131.330 249.892   1
  -1  11  16-173.393 252.879   1
   1 -11 -16-421.652 232.549   1
  -1  11  15 821.902 305.378   1
   1 -11 -15 764.910 299.620   1
  -1  11  14 1179.29 308.374   1
   1 -11 -14 2007.40 309.080   1
  -1  11  13-165.172 283.545   1
   1 -11 -13 955.003 300.960   1
  -1  11  11-156.783 262.650   1
  -1  11  10 667.973 260.072   1
   1 -11 -10 625.039 261.755   1
  -1  11   9 1462.35 308.240   1
   1 -11  -9 1943.84 307.027   1
   1 -11  -8 419.903 245.692   1
  -1  11   7 213.722 227.962   1
   1 -11  -7-49.8957 204.112   1
  -1  11   6-25.2793 213.852   1
   1 -11  -6-283.415 216.191   1
  -1  11   5 1780.27 261.530   1
   1 -11  -5 1816.04 259.929   1
  -1  11   4 1744.80 233.787   1
   1 -11  -4 973.502 210.926   1
  -1 -11   3 529.140 86.0554   1
  -1  11   3 570.615 204.874   1
   1  11  -3 427.275 92.8734   1
   1 -11  -2 261.949 156.090   1
  -1  11   2 18.5913 154.434   1
   1  11  -2 163.800 111.899   1
  -1 -11   2 207.479 104.116   1
   1  11  -1 807.103 168.352   1
   1 -11  -1 886.701 175.804   1
  -1  11   1 1015.00 186.892   1
  -1 -11   1 626.867 148.511   1
   1  11   1 340.731 152.122   1
   1 -11   1 626.231 137.506   1
  -1  11  -1 710.036 153.548   1
  -1 -11  -1 795.040 171.310   1
   1  11   2 133.889 168.405   1
  -1 -11  -2 444.919 187.186   1
   1 -11   2 206.258 106.253   1
  -1  11  -2 338.427 109.018   1
  -1 -11  -3 255.007 169.845   1
   1 -11   3 365.032 65.0710   1
  -1  11  -3 260.200 67.0774   1
   1  11   3 315.593 187.990   1
   1  11   4 957.816 230.609   1
  -1 -11  -4 1530.54 241.455   1
   1  11   5 2053.86 293.940   1
  -1 -11  -5 1413.09 243.149   1
   1  11   6-129.756 226.188   1
  -1 -11  -6 192.989 196.013   1
   1  11   7 301.198 228.056   1
  -1 -11  -7 127.263 221.495   1
  -1 -11  -8 186.491 234.496   1
   1  11   9 2771.00 363.335   1
  -1 -11  -9 2943.39 335.569   1
   1  11  10 462.796 259.536   1
  -1 -11 -10 431.662 239.921   1
   1  11  11 63.5791 257.606   1
  -1 -11 -11 296.906 251.162   1
   1  11  13 866.009 326.615   1
  -1 -11 -13 467.431 288.105   1
   1  11  14 1118.92 317.157   1
  -1 -11 -14 603.643 291.461   1
   1  11  15 68.7738 293.571   1
  -1 -11 -15 290.110 277.768   1
   1  11  16 729.475 312.773   1
  -1 -11 -16-130.434 252.253   1
   1  11  17 490.576 306.594   1
  -1 -11 -17 460.010 279.905   1
   1  11  18 458.031 296.346   1
  -1 -11 -18 132.165 272.589   1
   1  11  19 141.088 269.485   1
  -1 -11 -19 131.996 257.925   1
   1  11  20 35.2240 278.184   1
  -1 -11 -20 755.546 271.511   1
   1  11  21-280.438 251.775   1
  -1 -11 -21 32.5898 238.154   1
   1  11  22 34.7290 208.898   1
  -1 -11 -22 96.6956 223.166   1
   1  11  23-34.2959 229.483   1
  -1 -11 -23-95.9613 216.189   1
   1  11  25-33.2614 257.932   1
  -1 -11 -25-31.0746 245.463   1
  -1  12  24 609.738 266.442   1
   1 -12 -24 725.297 257.324   1
  -1  12  23 380.683 257.802   1
   1 -12 -23 321.462 250.077   1
  -1  12  22 176.006 244.666   1
   1 -12 -22 587.778 258.856   1
   1 -12 -21 66.0839 231.350   1
  -1  12  21 424.397 223.556   1
   1 -12 -20 631.279 224.380   1
  -1  12  20 70.9596 232.239   1
   1 -12 -18 1162.55 302.975   1
  -1  12  18 389.878 289.474   1
   1 -12 -17 33.1335 253.086   1
  -1  12  17 141.382 275.156   1
   1 -12 -16 197.394 223.414   1
  -1  12  16-209.987 250.155   1
   1 -12 -15-97.4062 268.461   1
  -1  12  15 520.222 306.000   1
  -1  12  14 547.499 272.097   1
   1 -12 -13-250.868 272.509   1
  -1  12  13 168.247 293.286   1
   1 -12 -12 1567.18 291.917   1
  -1  12  12 1088.05 289.751   1
   1 -12 -11-59.9537 241.909   1
  -1  12  11 225.097 254.952   1
   1 -12 -10 4806.61 419.529   1
  -1  12  10 3748.36 414.487   1
   1 -12  -9 197.234 254.920   1
  -1  12   9-60.4122 256.943   1
   1 -12  -8 379.465 229.385   1
  -1  12   8 377.672 251.097   1
   1 -12  -7 77.8077 225.965   1
  -1  12   7 528.092 244.228   1
   1 -12  -5 305.008 204.345   1
  -1  12   5 174.248 216.747   1
  -1  12   4 7638.74 584.998   1
   1 -12  -4 8435.54 578.800   1
  -1  12   3 478.186 203.894   1
   1 -12  -3 286.053 191.708   1
  -1 -12   3 166.866 82.4620   1
   1  12  -3 173.662 83.0141   1
  -1  12   2 2859.86 283.973   1
   1  12  -2 2934.19 229.768   1
   1 -12  -2 2594.05 267.049   1
  -1 -12   2 2932.06 220.888   1
  -1  12   1 2612.10 273.451   1
  -1 -12   1 3138.07 238.133   1
   1  12  -1 3007.14 250.839   1
   1 -12  -1 2617.90 272.061   1
   1  12   0 158.464 148.417   1
  -1 -12   0-89.1615 144.462   1
  -1  12   0 93.8848 143.886   1
   1 -12   0-28.6339 143.444   1
   1  12   1 2122.63 251.235   1
   1 -12   1 2180.25 221.701   1
  -1  12  -1 2374.26 222.961   1
   1  12   2 2606.96 286.468   1
  -1 -12  -2 2761.09 274.197   1
  -1  12  -2 2459.22 207.978   1
   1 -12   2 2575.29 203.354   1
  -1 -12  -3-124.063 186.603   1
  -1  12  -3 81.2980 65.3100   1
   1  12   3-44.2526 199.671   1
   1 -12   3 137.627 60.7333   1
  -1 -12  -4 7917.05 558.624   1
   1  12   4 7467.78 574.560   1
   1  12   5 585.611 219.875   1
  -1 -12  -5 452.019 203.209   1
   1  12   7 84.9600 239.654   1
  -1 -12  -7 317.424 227.392   1
   1  12   8 531.279 269.156   1
  -1 -12  -8 165.638 248.394   1
   1  12   9 367.863 244.809   1
  -1 -12  -9 372.653 223.294   1
   1  12  10 3508.92 415.070   1
  -1 -12 -10 4438.39 417.567   1
  -1 -12 -11 121.769 264.614   1
   1  12  12 798.146 290.038   1
  -1 -12 -12 1245.55 253.208   1
   1  12  13-135.518 256.767   1
  -1 -12 -13 285.636 248.911   1
   1  12  14 412.595 286.006   1
   1  12  15 277.996 301.335   1
  -1 -12 -15 195.739 255.215   1
   1  12  16 736.636 301.164   1
  -1 -12 -16 461.171 276.032   1
   1  12  17 141.146 286.748   1
  -1 -12 -17 66.2529 267.354   1
   1  12  18 495.337 304.787   1
  -1 -12 -18 695.815 267.752   1
   1  12  20 422.376 289.026   1
  -1 -12 -20-65.5113 259.817   1
   1  12  21 384.022 285.018   1
  -1 -12 -21 162.168 259.408   1
   1  12  22 241.539 258.324   1
  -1 -12 -22 547.662 260.937   1
   1  12  23 237.737 226.139   1
  -1 -12 -23-31.8235 205.322   1
   1  12  24 434.799 248.256   1
  -1 -12 -24 312.642 207.024   1
  -1  13  24 835.820 277.325   1
   1 -13 -24 591.608 242.969   1
  -1  13  23 616.317 277.079   1
   1 -13 -23 159.136 240.195   1
  -1  13  22 488.113 278.611   1
   1 -13 -22-32.4086 239.982   1
  -1  13  21 460.539 270.974   1
   1 -13 -21 526.343 262.311   1
   1 -13 -20 266.095 224.281   1
  -1  13  20 320.095 237.337   1
  -1  13  19 35.6444 249.076   1
   1 -13 -19-33.4131 195.863   1
  -1  13  18 463.585 291.924   1
  -1  13  17-106.977 276.521   1
   1 -13 -17 133.869 257.565   1
  -1  13  16 318.933 252.262   1
   1 -13 -16-33.2524 211.043   1
  -1  13  14 833.124 264.683   1
   1 -13 -14 718.724 245.647   1
  -1  13  13 68.4524 284.689   1
   1 -13 -13 64.4386 267.122   1
  -1  13  12 1513.97 331.527   1
   1 -13 -12 1892.62 315.560   1
  -1  13  11 428.059 272.064   1
   1 -13 -11 895.681 264.657   1
  -1  13  10-160.455 243.226   1
   1 -13 -10-30.1128 227.340   1
  -1  13   9 217.986 249.023   1
   1 -13  -9 262.946 230.355   1
  -1  13   8 1713.41 308.720   1
   1 -13  -8 902.861 258.005   1
  -1  13   7 490.268 260.442   1
   1 -13  -7 326.304 229.502   1
  -1  13   6 1408.85 267.419   1
   1 -13  -6 1143.53 252.184   1
  -1  13   4 148.290 226.711   1
   1 -13  -4 441.851 208.184   1
   1 -13  -3 151.555 193.701   1
  -1 -13   3 98.9461 79.2735   1
   1  13  -3 20.7312 89.0587   1
  -1  13   3-232.187 204.176   1
  -1  13   2 4266.01 368.187   1
   1  13  -2 4618.65 318.177   1
  -1 -13   2 4296.27 310.697   1
   1 -13  -2 4577.84 369.418   1
  -1  13   1 75.8778 165.329   1
   1 -13  -1-106.454 160.061   1
  -1 -13   0 553.976 166.274   1
  -1  13   0 463.356 166.771   1
   1  13   0 993.417 175.064   1
   1 -13   0 1077.44 169.768   1
  -1 -13  -1 144.209 169.726   1
  -1  13  -1-40.9062 136.651   1
   1 -13   1-12.7359 124.148   1
   1  13   1 268.040 173.709   1
   1 -13   2 4022.23 285.393   1
   1  13   2 3875.60 358.272   1
  -1 -13  -2 4359.23 352.338   1
  -1  13  -2 3945.62 286.212   1
  -1 -13  -3 174.278 200.883   1
   1 -13   3 62.6004 53.1661   1
  -1  13  -3 50.6270 60.3750   1
   1  13   3 232.069 203.493   1
   1  13   4 99.6510 209.934   1
  -1 -13  -4 46.7845 193.325   1
   1  13   6 1427.16 273.333   1
  -1 -13  -6 1442.83 260.825   1
   1  13   7 87.8547 229.034   1
  -1 -13  -7 274.507 225.554   1
   1  13   8 1033.58 306.645   1
  -1 -13  -8 1425.88 295.634   1
   1  13   9-220.280 270.994   1
  -1 -13  -9 295.138 227.162   1
   1  13  10-32.4062 282.122   1
  -1 -13 -10 607.710 271.606   1
   1  13  11 431.317 274.972   1
  -1 -13 -11 1058.06 269.966   1
   1  13  12 1657.72 339.687   1
  -1 -13 -12 2318.11 339.864   1
   1  13  13-447.368 289.962   1
  -1 -13 -13 581.272 269.490   1
   1  13  14-69.6038 247.058   1
  -1 -13 -14 621.378 249.302   1
   1  13  16 318.357 274.741   1
  -1 -13 -16 232.275 250.932   1
   1  13  17-35.4707 279.165   1
  -1 -13 -17 66.5022 261.697   1
   1  13  18 177.355 274.211   1
   1  13  19 212.115 282.267   1
  -1 -13 -19-198.100 248.210   1
   1  13  20 596.682 299.076   1
  -1 -13 -20 456.973 265.050   1
   1  13  21 312.436 277.541   1
  -1 -13 -21 194.664 246.257   1
   1  13  22 136.828 259.418   1
  -1 -13 -22 224.668 243.430   1
   1  13  23-202.375 234.608   1
  -1 -13 -23 126.210 230.473   1
   1  13  24 33.0951 201.519   1
  -1 -13 -24 30.9728 210.341   1
  -1  14  23-168.732 250.817   1
  -1  14  21 772.865 309.730   1
   1 -14 -21 653.769 269.539   1
   1 -14 -19 167.479 201.356   1
  -1  14  19 715.602 278.303   1
  -1  14  18 250.916 299.286   1
   1 -14 -18 134.494 247.886   1
  -1  14  17 71.8792 270.989   1
   1 -14 -17 640.947 268.241   1
  -1  14  16 716.393 303.308   1
   1 -14 -16 33.6389 239.018   1
  -1  14  15 35.6732 283.823   1
   1 -14 -15-100.555 246.898   1
  -1  14  14 388.524 303.199   1
   1 -14 -14 431.237 267.768   1
  -1  14  13-34.9331 238.408   1
   1 -14 -13 131.319 221.870   1
  -1  14  12 447.577 265.195   1
   1 -14 -12-32.3519 247.319   1
  -1  14  11 236.521 268.652   1
   1 -14 -11 476.553 256.286   1
  -1  14   9-96.4790 240.822   1
   1 -14  -9-30.2596 226.596   1
  -1  14   8 280.489 257.826   1
   1 -14  -8 175.937 231.972   1
  -1  14   7 783.070 266.021   1
   1 -14  -7 878.947 246.565   1
  -1  14   6 144.636 241.378   1
   1 -14  -6-136.175 201.444   1
  -1  14   5 110.516 231.300   1
   1 -14  -5-25.9518 216.560   1
   1 -14  -4 1394.36 244.979   1
  -1  14   4 1284.90 262.704   1
   1 -14  -3 364.792 194.249   1
  -1 -14   3 211.692 74.0730   1
  -1  14   3 316.272 222.791   1
   1  14  -3 134.999 81.7769   1
  -1 -14   2 992.558 145.350   1
   1 -14  -2 1214.34 217.871   1
   1  14  -2 760.011 146.097   1
  -1  14   2 712.489 216.407   1
   1 -14  -1 223.598 162.912   1
  -1  14   1-142.333 191.928   1
   1  14   0-107.158 156.152   1
   1 -14   0 130.872 149.651   1
  -1  14   0 87.8332 152.222   1
  -1 -14   0 116.526 147.262   1
  -1 -14  -1 171.396 169.493   1
   1  14   1 20.2490 178.137   1
  -1 -14  -2 1476.80 226.877   1
   1 -14   2 1283.19 145.665   1
  -1  14  -2 885.198 152.192   1
   1  14   2 1141.50 236.220   1
   1  14   3 48.5430 212.984   1
  -1 -14  -3 594.664 208.313   1
   1  14   4 1197.38 256.509   1
  -1 -14  -4 1297.95 223.343   1
   1  14   5 82.6783 231.483   1
  -1 -14  -5 51.8574 212.849   1
   1  14   6 376.337 253.025   1
  -1 -14  -6 299.474 228.711   1
   1  14   7 392.402 265.746   1
  -1 -14  -7 454.257 248.628   1
   1  14   8 31.2936 261.193   1
  -1 -14  -8 176.570 247.223   1
   1  14   9-64.5665 255.028   1
  -1 -14  -9-60.7048 221.727   1
   1  14  11 540.608 291.600   1
  -1 -14 -11 508.772 279.564   1
   1  14  12-103.196 264.757   1
  -1 -14 -12-32.3649 249.108   1
   1  14  13-244.278 264.434   1
  -1 -14 -13 229.886 236.805   1
   1  14  14 529.081 293.673   1
  -1 -14 -14 430.537 278.584   1
   1  14  15-35.5146 256.085   1
  -1 -14 -15 33.3483 242.546   1
   1  14  16 569.988 263.213   1
  -1 -14 -16 802.183 248.358   1
   1  14  17 178.233 257.413   1
  -1 -14 -17 300.080 229.056   1
   1  14  18 71.0867 264.282   1
  -1 -14 -18 364.575 245.469   1
   1  14  19-176.569 272.870   1
  -1 -14 -19-32.8624 253.937   1
   1  14  21 551.478 280.340   1
  -1 -14 -21 679.612 279.205   1
   1  14  23 133.622 237.830   1
  -1 -14 -23 125.182 230.635   1
  -1  15  22-477.000 284.685   1
  -1  15  21-417.084 285.413   1
   1 -15 -21 64.8920 239.155   1
  -1  15  20 318.696 251.229   1
   1 -15 -20 164.906 235.093   1
  -1  15  19 287.411 275.495   1
   1 -15 -19-33.4295 220.318   1
  -1  15  18 616.536 302.068   1
   1 -15 -18 708.625 276.791   1
   1 -15 -17 203.759 228.520   1
  -1  15  17 108.688 226.086   1
  -1  15  16-72.3236 275.290   1
   1 -15 -16 407.524 271.348   1
  -1  15  15-72.2574 239.689   1
   1 -15 -15 576.941 234.274   1
  -1  15  14 287.651 282.400   1
   1 -15 -14 270.420 254.614   1
  -1  15  13-533.625 290.027   1
   1 -15 -13 435.152 260.547   1
  -1  15  12-35.1718 270.934   1
   1 -15 -12 430.326 248.128   1
  -1  15  11 207.802 268.814   1
   1 -15 -11 195.619 246.347   1
  -1  15  10 33.9706 261.453   1
   1 -15 -10 63.9719 245.239   1
  -1  15   8 841.077 268.216   1
   1 -15  -8 517.856 233.934   1
  -1  15   7 31.4296 251.110   1
   1 -15  -7 265.851 224.898   1
   1 -15  -6 3093.53 330.832   1
  -1  15   6 1581.32 314.974   1
   1 -15  -5 27.0751 225.934   1
  -1  15   5 57.9020 241.587   1
  -1 -15   3 8.87244 50.9736   1
   1 -15  -3 23.9313 185.600   1
   1  15  -3 88.6184 65.6438   1
  -1  15   3 356.180 208.837   1
   1 -15  -2 1643.63 238.207   1
  -1 -15   2 1350.01 155.491   1
   1  15  -2 1222.19 171.371   1
  -1  15   2 1294.96 229.237   1
  -1 -15   1 149.236 133.395   1
   1 -15  -1 217.275 175.902   1
  -1  15   1-63.6143 184.451   1
   1  15  -1 256.416 161.861   1
   1  15   0 189.253 161.139   1
   1 -15   0 344.823 165.832   1
  -1  15   0 165.593 158.155   1
  -1 -15   0 338.007 164.241   1
  -1 -15  -1 280.542 180.157   1
   1  15   1 128.038 185.806   1
  -1 -15  -2 1277.01 220.238   1
   1 -15   2 1264.14 141.354   1
  -1  15  -2 1124.26 147.736   1
   1  15   2 1317.87 242.846   1
   1  15   3-50.8666 201.721   1
  -1 -15  -3-167.634 200.573   1
   1  15   5 286.611 229.027   1
  -1 -15  -5 54.0672 211.406   1
   1  15   6 2189.57 332.333   1
  -1 -15  -6 2602.54 320.161   1
   1  15   7-155.842 241.697   1
  -1 -15  -7 176.409 228.851   1
   1  15   8 418.680 259.181   1
  -1 -15  -8 425.260 237.661   1
   1  15  10 169.364 256.928   1
  -1 -15 -10 223.546 216.106   1
   1  15  11 241.688 283.468   1
  -1 -15 -11 585.586 269.003   1
   1  15  12 315.198 252.036   1
  -1 -15 -12 296.425 222.148   1
   1  15  13 425.077 286.932   1
  -1 -15 -13 766.007 267.231   1
   1  15  14 320.948 258.317   1
  -1 -15 -14-67.0122 230.927   1
   1  15  15-35.8301 278.887   1
  -1 -15 -15 33.5559 246.133   1
   1  15  16 824.672 310.540   1
  -1 -15 -16 67.1420 253.421   1
   1  15  17 143.090 266.057   1
  -1 -15 -17 333.906 239.088   1
   1  15  18 284.377 243.758   1
  -1 -15 -18 529.942 226.197   1
   1  15  19 281.700 251.325   1
  -1 -15 -19 395.677 246.655   1
   1  15  20-138.977 260.192   1
  -1 -15 -20-32.6563 220.726   1
   1  15  21 411.709 264.141   1
  -1 -15 -21-128.645 243.812   1
   1  15  22 269.834 255.718   1
  -1 -15 -22 31.6232 228.173   1
  -1  16  21 343.465 267.459   1
   1 -16 -21-32.1532 228.943   1
  -1  16  20-175.368 226.205   1
   1 -16 -20 163.925 205.619   1
  -1  16  19-107.153 288.203   1
   1 -16 -19 133.219 233.806   1
  -1  16  18 397.748 304.314   1
   1 -16 -18 303.527 238.655   1
  -1  16  17-36.5471 278.080   1
   1 -16 -17 204.283 247.690   1
  -1  16  15 146.309 266.224   1
   1 -16 -15 205.980 264.397   1
  -1  16  14 182.686 263.332   1
   1 -16 -14 582.910 248.330   1
  -1  16  13-290.883 241.057   1
   1 -16 -13-102.449 237.791   1
  -1  16  12 180.306 252.186   1
   1 -16 -12 169.347 234.683   1
  -1  16  11-285.073 255.833   1
   1 -16 -11 200.852 239.278   1
  -1  16  10 210.409 259.914   1
   1 -16 -10 362.540 237.202   1
   1 -16  -9 193.751 248.667   1
  -1  16   9 103.086 256.393   1
   1 -16  -8 1197.03 272.687   1
  -1  16   8 978.301 289.264   1
   1 -16  -7 152.767 230.948   1
  -1  16   7 293.944 250.706   1
   1 -16  -6 235.772 229.533   1
  -1  16   6 533.992 250.818   1
   1 -16  -5-28.2077 220.376   1
  -1  16   5 60.0162 242.970   1
   1 -16  -4 214.017 217.075   1
  -1  16   4 880.689 256.521   1
   1 -16  -3 24.9502 191.318   1
  -1  16   3-160.501 211.330   1
  -1 -16   2 290.655 114.364   1
   1 -16  -2 825.953 200.290   1
   1  16  -2 316.981 131.804   1
  -1  16   2 718.544 222.398   1
  -1 -16   1 153.910 137.744   1
   1 -16  -1 373.498 180.942   1
  -1  16   1 355.174 196.911   1
   1  16  -1 263.638 157.811   1
   1 -16   0 161.339 154.391   1
  -1 -16   0-56.0070 160.783   1
   1  16   0 160.067 172.316   1
  -1  16   0-57.5621 161.167   1
  -1 -16  -1 106.264 168.576   1
   1  16   1 90.3213 184.796   1
  -1 -16  -2 255.897 196.122   1
   1 -16   2 308.882 103.685   1
  -1  16  -2 305.534 114.026   1
   1  16   2 295.725 204.340   1
   1  16   4 113.317 236.702   1
  -1 -16  -4 663.242 240.396   1
   1  16   5 59.6010 236.483   1
  -1 -16  -5 307.900 226.886   1
   1  16   6 1026.03 258.230   1
  -1 -16  -6 204.427 225.533   1
   1  16   7-322.015 244.972   1
  -1 -16  -7 363.915 223.381   1
   1  16   8 530.753 283.074   1
  -1 -16  -8 812.112 258.472   1
   1  16   9 747.765 284.651   1
  -1 -16  -9 447.858 250.293   1
   1  16  10 901.274 271.719   1
  -1 -16 -10-32.6270 233.224   1
   1  16  11 35.1963 261.409   1
  -1 -16 -11-99.3598 232.514   1
   1  16  12-320.673 282.527   1
  -1 -16 -12 100.253 244.166   1
   1  16  13 323.212 256.106   1
  -1 -16 -13 269.452 243.448   1
   1  16  14 288.632 277.321   1
  -1 -16 -14 404.737 257.358   1
   1  16  15 216.692 262.754   1
  -1 -16 -15 33.7540 241.354   1
   1  16  17 358.129 292.203   1
  -1 -16 -17 570.901 276.939   1
   1  16  18 106.493 278.380   1
  -1 -16 -18 33.2671 244.045   1
   1  16  19 875.914 271.618   1
  -1 -16 -19 32.9656 217.238   1
   1  16  20-173.126 222.096   1
  -1 -16 -20 129.956 200.219   1
   1  16  21 238.378 213.787   1
  -1 -16 -21 95.9089 201.876   1
  -1  17  20 589.962 271.509   1
   1 -17 -20-32.5221 224.543   1
  -1  17  19 459.687 285.353   1
   1 -17 -19-232.047 243.194   1
  -1  17  18 647.534 272.483   1
   1 -17 -18 201.969 208.702   1
  -1  17  17 364.086 278.073   1
   1 -17 -17-204.520 245.812   1
  -1  17  16 36.8033 250.008   1
   1 -17 -16-240.678 242.556   1
  -1  17  14 333.671 291.310   1
   1 -17 -14 727.593 278.374   1
  -1  17  13 518.161 294.948   1
   1 -17 -13 830.469 276.102   1
  -1  17  12 625.926 293.452   1
   1 -17 -12 34.4386 254.268   1
  -1  17  11 328.592 273.386   1
   1 -17 -11-341.494 246.257   1
  -1  17  10 108.128 263.074   1
   1 -17 -10 674.544 258.524   1
  -1  17   9 35.4330 251.045   1
   1 -17  -9 99.4937 231.781   1
  -1  17   8 103.798 247.426   1
   1 -17  -8 162.308 232.155   1
  -1  17   7 33.6063 246.510   1
   1 -17  -7 31.6090 223.931   1
  -1  17   6 714.237 276.731   1
   1 -17  -6 1100.05 282.047   1
  -1  17   5 498.196 238.175   1
   1 -17  -5 29.2796 200.260   1
  -1  17   4 178.463 228.047   1
   1 -17  -4-55.4917 195.686   1
  -1  17   2 77.3547 200.077   1
   1 -17  -2 168.348 195.527   1
  -1  17   1 115.278 203.108   1
   1  17  -1 318.019 154.819   1
   1 -17  -1 173.176 179.886   1
  -1  17   0 197.521 164.620   1
   1  17   0 412.103 181.969   1
   1  17   1 23.7785 186.499   1
  -1 -17  -1 111.124 183.675   1
   1  17   2-26.1225 190.834   1
  -1 -17  -2 147.374 191.927   1
   1  17   3 83.9001 192.752   1
   1  17   4 206.445 239.692   1
  -1 -17  -4 27.8740 212.963   1
   1  17   5 92.9123 246.499   1
  -1 -17  -5 145.680 229.412   1
   1  17   6 1385.65 294.026   1
  -1 -17  -6 1266.48 268.885   1
   1  17   7 366.051 226.028   1
  -1 -17  -7-186.832 226.519   1
   1  17   8 683.414 264.039   1
  -1 -17  -8 192.093 229.049   1
   1  17   9 209.361 250.546   1
  -1 -17  -9-32.6786 211.944   1
   1  17  10 141.879 263.657   1
  -1 -17 -10 232.491 229.100   1
   1  17  11 430.923 260.545   1
  -1 -17 -11 134.477 253.237   1
   1  17  12-36.2074 265.584   1
  -1 -17 -12 67.6864 234.292   1
   1  17  13 436.443 258.192   1
  -1 -17 -13 169.940 236.987   1
   1  17  14 692.092 302.163   1
  -1 -17 -14-204.125 249.780   1
   1  17  16 180.575 283.304   1
  -1 -17 -16 102.136 252.974   1
   1  17  17 179.023 252.501   1
  -1 -17 -17-168.644 211.539   1
   1  17  18 248.571 238.932   1
  -1 -17 -18 66.7262 218.830   1
   1  17  19 175.333 273.083   1
  -1 -17 -19 131.807 235.691   1
   1  17  20-103.233 263.900   1
  -1 -17 -20-129.312 235.222   1
  -1  18  20-34.2650 267.743   1
   1 -18 -20-128.723 233.104   1
  -1  18  19 350.488 248.362   1
   1 -18 -19-98.7272 202.893   1
  -1  18  18 107.255 269.868   1
   1 -18 -18 33.5349 227.765   1
  -1  18  17 181.496 233.003   1
   1 -18 -17-442.930 221.112   1
  -1  18  16 734.660 298.503   1
   1 -18 -16 206.923 247.811   1
  -1  18  15-148.202 275.186   1
   1 -18 -15 34.7935 250.902   1
  -1  18  13-37.3758 274.780   1
   1 -18 -13 665.964 266.247   1
  -1  18  12 37.3057 283.828   1
   1 -18 -12 105.011 252.437   1
  -1  18  10-73.3783 252.823   1
   1 -18 -10-69.0211 237.814   1
  -1  18   9 325.722 257.861   1
   1 -18  -9 136.194 236.063   1
  -1  18   8 212.941 265.139   1
   1 -18  -8 334.236 243.616   1
  -1  18   6-202.068 227.869   1
   1 -18  -6 630.398 230.511   1
  -1  18   5 554.241 254.531   1
   1 -18  -5 181.914 223.265   1
  -1  18   4 93.2733 224.252   1
  -1  18   3 173.967 210.213   1
   1  18   3-177.429 235.487   1
   1  18   4 309.930 225.149   1
   1  18   5 258.881 248.213   1
  -1 -18  -5 30.5372 226.932   1
   1  18   6-33.4593 252.540   1
  -1 -18  -6 31.5559 230.489   1
   1  18   8-35.1118 248.745   1
  -1 -18  -8 99.5590 227.572   1
   1  18   9 250.108 268.962   1
  -1 -18  -9 236.354 241.740   1
   1  18  10 144.923 261.342   1
  -1 -18 -10 102.289 228.220   1
   1  18  12 330.484 282.047   1
  -1 -18 -12 277.348 253.811   1
   1  18  13 147.057 257.151   1
  -1 -18 -13 242.986 227.778   1
   1  18  15 622.893 288.137   1
  -1 -18 -15 172.397 249.567   1
   1  18  16 581.105 260.254   1
  -1 -18 -16 102.535 230.556   1
   1  18  17 143.961 268.706   1
  -1 -18 -17 304.816 238.118   1
   1  18  18 886.025 291.419   1
  -1 -18 -18 700.133 259.507   1
   1  18  19 279.155 249.828   1
  -1 -18 -19 229.599 201.440   1
   1  18  20 34.2970 221.212   1
  -1 -18 -20-128.656 207.456   1
  -1  19  18 35.4600 246.645   1
  -1  19  17 216.731 268.560   1
  -1  19  16 293.661 283.000   1
  -1  19  15 445.799 270.243   1
  -1  19  14 112.405 259.466   1
  -1  19  13 113.020 259.651   1
  -1  19  12 188.640 262.633   1
  -1  19  11 564.436 274.412   1
   1  19   9 258.098 283.059   1
   1  19  11 561.295 272.885   1
   1  19  12 74.9611 265.553   1
   1  19  14 446.451 267.147   1
   1  19  15 369.989 280.055   1
   1  19  16 219.283 255.691   1
   1  19  17-216.951 275.350   1
   1  19  18 461.446 257.305   1
  -2   0  26-37.4951 247.164   1
   2   0 -26 305.029 260.967   1
  -2   0  25-148.655 235.745   1
   2   0 -25 135.879 232.936   1
  -2   0  24 1691.23 308.917   1
   2   0 -24 1351.13 294.732   1
  -2   0  23 544.269 262.629   1
   2   0 -23 268.049 252.919   1
  -2   0  22-35.6519 233.968   1
   2   0 -22 463.114 248.976   1
  -2   0  21 279.995 257.182   1
   2   0 -21 259.701 242.572   1
  -2   0  20 3252.87 384.080   1
   2   0 -20 3206.25 379.323   1
  -2   0  19-33.3737 255.929   1
   2   0 -19-154.453 237.807   1
  -2   0  18 2074.38 320.311   1
   2   0 -18 1287.28 267.130   1
  -2   0  17-31.2688 279.030   1
   2   0 -17 260.044 252.677   1
  -2   0  16 1714.26 294.921   1
   2   0 -16 1581.70 291.743   1
   2   0 -15 132.655 217.832   1
  -2   0  15 57.0850 245.092   1
   2   0 -14 11980.8 808.932   1
   2   0 -13-309.316 233.392   1
  -2   0  13-178.744 239.580   1
  -2   0  12 7675.53 521.450   1
   2   0 -12 5833.61 495.655   1
   2   0 -11 146.038 198.030   1
  -2   0  11 111.869 212.887   1
   2   0 -10-19.3209 205.973   1
  -2   0  10 332.957 225.760   1
   2   0  -9 88.9503 182.600   1
  -2   0   9-152.812 196.480   1
  -2   0   8 13024.8 793.744   1
   2   0  -8 11566.5 778.555   1
  -2   0   7-156.585 210.316   1
   2   0  -7 87.2884 178.779   1
  -2   0   5-134.146 181.862   1
   2   0  -5-135.294 172.378   1
  -2   0   4 26772.6 1551.84   1
   2   0  -4 25677.7 1548.21   1
  -2   0   3 53.9421 179.021   1
   2   0  -3-50.2242 171.737   1
   2   0  -2 111846. 6549.78   1
  -2   0   2 116411. 6552.11   1
   2   0  -1 56.9116 145.997   1
  -2   0   1-79.4893 160.840   1
   2   0   0 15902.9 1031.10   1
  -2   0   0 19063.1 1033.34   1
  -2   0  -1 6.45934 131.042   1
   2   0   1-89.4628 129.140   1
  -2   0  -2 112526. 6435.62   1
   2   0   2 111536. 6435.35   1
  -2   0  -3-97.0680 159.812   1
   2   0   3-8.48196 167.670   1
   2   0   4 27429.4 1622.06   1
  -2   0  -4 27531.9 1615.66   1
  -2   0  -5-162.816 172.953   1
   2   0   5-11.6883 186.061   1
  -2   0  -7-28.6760 156.125   1
   2   0   7-169.429 179.449   1
  -2   0  -8 11406.1 758.967   1
   2   0   8 12557.1 773.850   1
   2   0   9 167.571 190.692   1
  -2   0  -9-103.031 178.877   1
   2   0  10-121.853 203.583   1
   2   0  11 87.7544 202.841   1
  -2   0 -11-208.193 194.018   1
  -2   0 -12 5817.62 464.829   1
   2   0  12 6242.80 481.160   1
   2   0  13-50.2564 202.758   1
  -2   0 -13 95.9647 210.952   1
   2   0  14 11606.6 810.427   1
  -2   0 -14 11968.4 800.905   1
   2   0  15-430.995 266.747   1
   2   0  16 1410.45 293.750   1
  -2   0 -16 1245.04 262.028   1
   2   0  17 217.608 252.894   1
  -2   0 -17 229.523 231.048   1
   2   0  18 1573.46 296.709   1
  -2   0 -18 2138.96 314.479   1
   2   0  20 2947.77 379.119   1
  -2   0 -20 3392.37 362.371   1
   2   0  21-483.594 264.676   1
  -2   0 -21-288.978 241.375   1
   2   0  22 105.647 234.483   1
  -2   0 -22 98.0401 242.781   1
   2   0  23 214.558 260.507   1
  -2   0 -23 298.417 255.609   1
   2   0  24 1447.31 303.910   1
  -2   0 -24 1034.12 268.656   1
   2   0  25 145.742 232.471   1
  -2   0 -25 33.7055 218.614   1
  -2   0 -26 169.890 244.130   1
  -2   1  26 221.362 236.780   1
   2  -1 -26 67.4906 238.111   1
  -2  -1  25 112.980 253.268   1
   2   1 -25-238.240 255.899   1
  -2  -1  24 889.708 283.674   1
  -2   1  24 292.154 253.516   1
   2  -1 -24 303.672 236.902   1
  -2   1  23 72.2594 244.490   1
   2  -1 -23 368.901 251.438   1
  -2  -1  22 999.464 270.689   1
   2   1 -22 1087.28 277.829   1
  -2  -1  21 766.161 278.268   1
  -2   1  21 527.673 284.012   1
   2   1 -21 452.403 252.058   1
   2  -1 -21 717.664 284.745   1
  -2  -1  20 339.544 248.020   1
  -2   1  20-207.207 258.590   1
   2   1 -20 94.4614 248.726   1
   2  -1 -20-63.9433 248.866   1
  -2   1  19 810.748 270.312   1
   2  -1 -19 218.451 259.469   1
  -2  -1  18 1273.94 301.232   1
   2   1 -18 974.384 282.395   1
  -2   1  17 2813.90 362.653   1
   2   1 -17 2839.67 326.534   1
  -2  -1  17 2392.44 338.417   1
  -2   1  16 5603.77 511.027   1
  -2  -1  16 5324.38 485.009   1
   2  -1 -16 5506.65 486.145   1
   2   1 -16 5895.76 471.553   1
  -2   1  15 639.616 261.243   1
   2   1 -15 750.223 241.194   1
  -2  -1  15 308.088 239.539   1
   2  -1 -15 514.448 236.663   1
   2  -1 -14 2681.08 319.906   1
  -2   1  14 2736.85 356.207   1
  -2  -1  13 5900.03 477.414   1
   2   1 -13 5885.78 466.407   1
   2  -1 -12 230.995 219.255   1
   2   1 -12 280.647 202.864   1
  -2   1  12-123.771 233.758   1
   2  -1 -11 2686.02 324.222   1
  -2   1  11 3573.67 337.504   1
  -2  -1  11 3211.30 321.627   1
   2   1 -11 3448.24 313.364   1
  -2   1  10 23537.7 1507.36   1
  -2  -1  10 24885.6 1503.94   1
   2   1 -10 25398.7 1498.89   1
   2  -1 -10 25040.3 1506.74   1
  -2   1   9 1176.55 236.499   1
   2  -1  -9 1024.44 205.041   1
  -2  -1   9 1306.95 220.458   1
   2   1  -9 792.037 197.283   1
  -2  -1   8 26044.1 1591.78   1
  -2   1   8 26958.7 1605.33   1
   2  -1  -8 26265.7 1595.04   1
   2   1  -8 27004.2 1589.40   1
  -2   1   7 16421.3 990.030   1
   2  -1  -7 15432.7 984.466   1
  -2  -1   6 4077.92 341.243   1
  -2   1   6 4209.80 362.375   1
   2   1  -6 4168.20 328.725   1
   2  -1  -6 4516.78 353.200   1
  -2  -1   5 8310.15 556.508   1
  -2   1   5 8423.34 581.405   1
   2  -1  -5 8417.54 567.953   1
   2   1  -5 8851.31 557.150   1
  -2   1   4 4560.37 360.747   1
   2  -1  -4 5081.82 347.779   1
  -2  -1   4 4244.23 340.783   1
   2   1  -4 3699.30 322.115   1
  -2   1   3 103000. 6236.75   1
  -2  -1   3 101713. 6229.46   1
   2  -1  -3 114394. 6235.39   1
   2   1  -3 114180. 6228.99   1
   2   1  -2 3521.67 239.589   1
  -2  -1   2 3055.15 247.573   1
  -2   1   2 3113.63 256.599   1
   2  -1  -1 22732.3 1185.76   1
  -2   1   1 19585.1 1190.37   1
   2   1  -1 18528.9 1182.40   1
  -2  -1   1 19726.9 1181.01   1
   2  -1   0-66.8019 148.474   1
  -2   1   0-87.5739 150.543   1
  -2  -1   0 70.0004 145.299   1
   2   1   0 6.31602 140.921   1
   2  -1   1 15636.2 1074.55   1
  -2   1  -1 15987.8 1068.71   1
   2   1   1 21675.3 1080.90   1
  -2  -1  -1 20835.1 1081.54   1
   2  -1   2 2538.15 206.339   1
  -2  -1  -2 1929.17 211.013   1
  -2   1  -2 2527.81 205.730   1
   2   1   2 2028.32 214.260   1
   2  -1   3 103258. 6153.66   1
   2   1   3 111214. 6162.38   1
  -2   1  -3 103563. 6153.91   1
  -2  -1  -3 111847. 6159.83   1
   2  -1   4 4095.82 326.714   1
   2   1   4 4793.02 355.987   1
  -2   1  -4 3954.07 320.968   1
  -2  -1  -4 5197.05 347.809   1
   2  -1   5 9453.02 568.748   1
   2   1   5 9724.02 584.416   1
  -2  -1  -5 7725.34 567.097   1
  -2   1  -5 8464.86 559.672   1
   2  -1   6 3998.56 325.660   1
   2   1   6 4269.77 354.011   1
  -2  -1  -6 4119.35 340.045   1
  -2   1  -6 4236.40 320.020   1
  -2  -1  -7 14649.2 973.316   1
   2   1   7 17247.1 991.384   1
  -2  -1  -8 25762.6 1470.27   1
  -2   1  -8 24096.0 1456.96   1
   2  -1   8 23594.3 1463.44   1
   2   1   8 23827.8 1474.28   1
  -2   1  -9 1100.85 193.725   1
  -2  -1  -9 815.685 214.976   1
   2  -1   9 1176.53 219.255   1
   2   1   9 1296.60 234.157   1
   2   1  10 25164.1 1495.72   1
   2  -1  10 23746.9 1481.39   1
   2  -1  11 3711.49 345.038   1
   2   1  11 3615.69 354.348   1
  -2   1 -11 3958.01 341.558   1
  -2  -1 -11 3584.57 348.534   1
   2   1  12-243.486 221.683   1
  -2   1 -12-259.885 190.667   1
  -2  -1 -12 23.3157 209.970   1
  -2   1 -13 6416.78 478.467   1
   2  -1  13 5753.45 479.220   1
   2   1  14 2381.56 334.975   1
  -2  -1 -14 2347.74 307.984   1
   2  -1  15 363.333 240.788   1
  -2  -1 -15 464.453 262.526   1
  -2   1 -15 258.497 234.078   1
  -2   1 -16 5660.39 454.339   1
   2  -1  16 5423.35 462.152   1
   2   1  16 4900.94 487.386   1
  -2  -1 -16 4483.08 466.050   1
   2   1  17 2413.20 381.105   1
   2  -1  17 2651.40 338.977   1
  -2   1 -17 2842.45 349.250   1
  -2  -1 -17 3506.57 369.275   1
   2   1  18 1696.18 331.372   1
   2  -1  18 663.171 275.731   1
  -2   1 -18 204.870 256.238   1
  -2  -1 -18 1175.73 263.647   1
   2  -1  19 228.069 265.735   1
   2   1  19 267.522 242.251   1
  -2   1 -19 604.833 247.642   1
  -2  -1 -19 495.543 241.296   1
   2   1  20 341.323 265.682   1
   2  -1  20-167.717 264.966   1
  -2  -1 -20 63.3380 250.161   1
  -2   1 -20-62.2450 224.426   1
   2   1  21 728.475 288.263   1
   2  -1  21 652.890 278.002   1
  -2  -1 -21 226.056 261.475   1
  -2   1 -21 574.986 233.364   1
   2  -1  22 1299.86 289.739   1
   2   1  22 1305.02 309.539   1
  -2   1 -22 1270.46 284.168   1
  -2  -1 -22 1706.60 304.270   1
   2   1  23 178.521 235.255   1
  -2  -1 -23-33.1277 234.713   1
   2  -1  24 508.575 252.072   1
   2   1  24 360.266 277.812   1
  -2   1 -24 501.198 243.817   1
  -2  -1 -24 699.607 271.393   1
   2  -1  25 73.3454 240.353   1
  -2   1 -25-136.192 234.601   1
   2   1  26-72.3465 225.586   1
  -2  -1 -26 168.113 224.969   1
  -2   2  27-73.0222 251.692   1
   2  -2 -27 330.457 259.252   1
  -2   2  26-72.8193 249.027   1
   2  -2 -26 635.832 274.257   1
  -2   2  25-291.326 262.775   1
   2   2 -25 413.931 235.607   1
   2  -2 -25 403.837 253.193   1
  -2   2  24 253.898 223.627   1
  -2  -2  24 223.673 240.521   1
   2   2 -24 135.817 231.804   1
   2  -2 -24-101.025 232.120   1
  -2   2  23 469.241 269.686   1
  -2  -2  23 626.226 262.610   1
   2  -2 -23 569.414 251.507   1
   2   2 -23 399.608 251.068   1
  -2  -2  22-179.222 260.767   1
  -2   2  22-35.7846 263.646   1
   2  -2 -22 398.296 253.550   1
   2   2 -22 196.548 241.359   1
  -2  -2  21 34.8192 251.490   1
  -2   2  21 565.855 281.744   1
   2   2 -21 159.917 237.982   1
   2  -2 -21 294.740 264.643   1
  -2  -2  20 1518.30 303.572   1
  -2   2  20 1427.66 311.667   1
   2  -2 -20 1576.58 322.675   1
   2   2 -20 1432.96 297.320   1
  -2  -2  19-97.6174 248.540   1
  -2   2  19 34.1390 247.272   1
   2  -2 -19 220.540 238.777   1
   2   2 -19 120.780 231.532   1
  -2   2  18 991.990 288.381   1
   2  -2 -18 1167.77 271.786   1
   2   2 -18 1744.69 284.362   1
  -2  -2  18 1316.63 298.465   1
   2   2 -17 1811.45 280.467   1
  -2  -2  17 1621.71 285.449   1
   2  -2 -17 1279.19 285.839   1
  -2   2  16 339.603 267.509   1
   2   2 -16 106.311 218.202   1
  -2  -2  16-143.301 239.202   1
   2  -2 -16 86.1072 248.708   1
  -2   2  15 355.254 232.054   1
   2  -2 -15 662.727 247.252   1
   2   2 -15 706.140 228.133   1
  -2  -2  15 652.248 244.102   1
   2  -2 -14 4033.72 402.144   1
   2   2 -14 4303.58 378.015   1
  -2   2  14 4268.78 428.049   1
  -2  -2  14 4049.02 399.366   1
   2  -2 -13 301.395 218.303   1
   2   2 -13 623.852 206.861   1
  -2  -2  13 601.308 251.736   1
  -2   2  13 188.462 225.978   1
  -2  -2  12 18537.3 1163.34   1
  -2   2  11 454.712 246.731   1
   2  -2 -11 246.307 230.362   1
   2   2 -11-172.405 190.238   1
  -2  -2  11 41.2512 182.474   1
  -2   2  10 16182.6 1062.92   1
  -2  -2  10 17326.0 1046.36   1
   2  -2 -10 15691.7 1061.36   1
   2   2 -10 17429.9 1040.43   1
  -2  -2   9 3499.10 310.461   1
  -2   2   9 2690.80 324.595   1
   2  -2  -9 3798.96 324.264   1
   2   2  -9 3116.07 303.388   1
  -2  -2   8 3289.84 299.969   1
  -2   2   8 3648.84 338.376   1
   2  -2  -8 4090.79 328.595   1
   2   2  -8 3220.58 296.773   1
  -2   2   7 843.084 229.029   1
   2  -2  -7 903.261 195.886   1
   2   2  -6 15477.0 1001.39   1
   2  -2  -6 18337.0 1030.16   1
  -2   2   6 16015.2 1025.68   1
  -2  -2   6 16820.9 1008.39   1
   2   2  -5 6103.23 435.700   1
  -2  -2   5 6935.83 447.716   1
  -2  -2   4 11534.8 690.437   1
   2   2  -4 10028.3 683.922   1
   2  -2  -4 10746.6 709.123   1
  -2  -2   3 4905.63 342.922   1
   2   2  -3 4599.99 339.493   1
   2  -2  -3 5481.89 376.052   1
  -2   2   3 5035.16 388.581   1
   2   2  -2 12256.0 723.366   1
  -2  -2   2 11364.0 723.755   1
  -2   2   2 13549.2 746.994   1
   2  -2  -2 11097.9 743.093   1
   2  -2  -1 123631. 7470.05   1
  -2  -2   1 135662. 7464.84   1
  -2   2   1 137310. 7470.91   1
   2   2  -1 124268. 7463.73   1
   2   2   0 34209.2 1983.06   1
  -2   2   0 33419.3 1981.48   1
  -2  -2   0 36615.4 1983.66   1
   2  -2   0 32472.8 1979.63   1
   2  -2   1 122080. 6581.44   1
   2   2   1 139464. 6591.17   1
  -2  -2  -1 137158. 6590.59   1
   2  -2   2 9920.53 678.095   1
   2   2   2 11141.6 703.514   1
  -2   2  -2 11035.6 680.838   1
   2  -2   3 5127.36 336.562   1
   2   2   3 4439.57 383.771   1
  -2   2  -3 5259.34 338.122   1
  -2  -2  -3 5097.12 374.317   1
   2   2   4 11206.0 717.149   1
   2  -2   4 10960.5 690.176   1
  -2   2  -4 12640.6 688.044   1
  -2  -2  -4 9757.44 709.545   1
   2  -2   5 6469.69 392.585   1
  -2   2  -5 4822.17 385.722   1
   2   2   6 15792.7 1003.34   1
   2  -2   6 15605.4 970.280   1
  -2  -2  -6 14201.7 991.582   1
  -2   2  -6 17746.4 970.026   1
  -2   2  -7 158.922 144.219   1
  -2  -2  -7 670.675 203.160   1
   2  -2   7 799.032 172.858   1
   2   2   7 669.626 206.311   1
  -2   2  -8 3594.09 276.726   1
  -2  -2  -8 2726.09 308.051   1
   2   2   8 3425.00 314.805   1
   2  -2   8 2689.74 272.763   1
  -2  -2  -9 3129.67 308.169   1
  -2   2  -9 3019.67 266.319   1
   2   2   9 3121.81 317.910   1
   2  -2   9 2353.71 259.820   1
   2   2  10 16449.0 1050.59   1
  -2  -2 -11 180.957 208.049   1
  -2   2 -11 37.9266 182.191   1
   2   2  11 71.4323 217.235   1
   2  -2  11 79.7704 193.461   1
   2  -2  12 18097.2 1137.93   1
   2   2  13 53.5251 244.552   1
   2  -2  13 703.460 217.045   1
  -2  -2 -13 358.007 250.322   1
  -2   2 -13 826.077 225.614   1
  -2   2 -14 4045.44 359.049   1
   2   2  14 4179.58 406.123   1
   2  -2  14 3358.96 366.025   1
  -2  -2 -14 3628.41 382.746   1
   2  -2  15 570.358 241.686   1
   2   2  15 481.754 285.733   1
  -2  -2 -15 885.488 279.686   1
  -2   2 -15 925.638 245.538   1
   2   2  16 593.529 296.610   1
   2  -2  16 256.519 238.976   1
  -2   2 -16 78.8528 210.289   1
  -2  -2 -16 144.659 261.343   1
   2   2  17 1548.20 312.143   1
   2  -2  17 1818.14 299.468   1
  -2   2 -17 2342.69 306.801   1
  -2  -2 -17 1752.40 301.878   1
   2  -2  18 1301.97 281.677   1
   2   2  18 726.934 280.777   1
  -2   2 -18 1004.82 268.793   1
   2  -2  19-32.1225 251.889   1
   2   2  19 33.7605 276.166   1
  -2   2 -19-29.8225 237.268   1
  -2  -2 -19-31.3050 266.259   1
   2   2  20 1824.75 345.924   1
  -2  -2 -20 2203.84 323.128   1
   2   2  21-104.724 248.493   1
   2  -2  21 102.511 245.407   1
  -2  -2 -21 97.3426 232.020   1
  -2   2 -21 348.521 243.927   1
   2  -2  22-105.168 252.816   1
   2   2  22 247.214 273.896   1
  -2   2 -22 259.167 241.626   1
  -2  -2 -22-98.6124 247.151   1
   2  -2  23 860.143 269.794   1
  -2   2 -23 889.740 270.094   1
  -2  -2 -23 563.080 273.286   1
   2  -2  24-36.4443 257.306   1
   2   2  24-35.8602 234.101   1
  -2   2 -24 471.943 252.705   1
  -2  -2 -24 398.358 232.295   1
   2   2  25 431.269 272.120   1
  -2  -2 -25 331.092 265.240   1
   2   2  26 35.8586 248.293   1
  -2  -2 -26 132.780 241.483   1
   2   2  27 393.075 225.878   1
  -2  -2 -27 894.822 254.823   1
  -2   3  28 177.930 222.132   1
  -2   3  27 466.126 250.065   1
   2  -3 -27 196.973 239.472   1
  -2   3  26 324.589 254.521   1
   2  -3 -26 33.1615 241.378   1
  -2   3  25 144.285 262.388   1
   2  -3 -25-268.063 249.917   1
  -2  -3  23-36.5220 239.461   1
  -2   3  23 252.425 255.558   1
   2  -3 -23-100.368 237.113   1
   2   3 -23 402.259 251.094   1
  -2   3  22 2115.98 313.604   1
  -2  -3  22 930.995 276.786   1
   2   3 -22 880.900 261.088   1
   2  -3 -22 1959.89 292.188   1
  -2  -3  21-34.9715 235.461   1
   2   3 -21 442.633 237.993   1
  -2   3  20 737.152 290.994   1
  -2  -3  20 504.513 279.983   1
   2  -3 -20 809.617 269.807   1
   2   3 -20 768.780 248.905   1
  -2   3  19 376.266 283.550   1
   2   3 -19 385.542 241.208   1
   2  -3 -19 222.616 252.238   1
  -2  -3  19 645.680 269.478   1
  -2   3  18 3394.26 433.610   1
   2  -3 -18 3317.73 409.880   1
   2   3 -18 4182.00 394.737   1
  -2  -3  18 4551.84 412.652   1
   2   3 -17-81.7145 219.779   1
  -2  -3  17 88.4638 232.077   1
   2  -3 -16 3768.92 381.671   1
   2   3 -16 4267.93 376.282   1
  -2   3  16 3820.39 398.515   1
  -2  -3  16 3527.92 373.038   1
  -2   3  15 60.2655 265.866   1
   2  -3 -15 224.872 236.227   1
  -2   3  14 1476.94 304.067   1
   2   3 -14 1931.41 257.658   1
  -2  -3  14 1806.20 270.574   1
   2  -3 -14 2052.98 309.387   1
  -2   3  13-193.048 247.416   1
   2  -3 -13-25.8044 224.237   1
   2   3 -13 85.7686 178.937   1
  -2  -3  13 276.840 209.861   1
  -2   3  12 10021.1 735.330   1
  -2  -3  12 11193.0 718.894   1
   2   3 -12 10952.8 709.497   1
   2  -3 -12 9869.80 728.165   1
  -2   3  11 2058.82 296.664   1
   2  -3 -11 2206.28 291.213   1
   2   3 -11 1469.21 216.722   1
  -2  -3  11 1830.37 237.082   1
  -2  -3  10 11354.5 710.660   1
  -2   3  10 10980.1 739.507   1
   2   3 -10 11197.1 699.525   1
   2  -3 -10 9333.08 722.470   1
  -2   3   9 1239.84 257.665   1
   2   3  -9 1270.96 202.667   1
   2  -3  -9 1630.18 247.670   1
  -2  -3   9 1594.89 209.645   1
   2  -3  -8 377.557 172.143   1
  -2   3   8 201.454 210.148   1
  -2  -3   7 5801.12 402.034   1
  -2   3   7 5474.84 434.128   1
   2   3  -7 5244.71 399.448   1
   2  -3  -7 6264.87 436.253   1
   2   3  -6 17112.5 943.079   1
   2  -3  -6 14167.1 965.526   1
  -2  -3   6 15009.4 946.913   1
  -2   3   6 15511.2 974.395   1
  -2  -3   5 592.735 154.945   1
   2  -3  -5 643.249 193.607   1
   2   3  -5 278.557 139.152   1
  -2   3   5 306.241 184.430   1
  -2  -3   4 7528.18 458.649   1
   2   3  -4 6737.75 449.105   1
   2  -3  -3 9682.02 663.047   1
  -2  -3   3 10128.2 630.804   1
  -2   3   3 11567.5 669.905   1
   2   3  -3 10298.4 628.319   1
   2  -3  -2 35716.8 2121.87   1
  -2   3   2 37797.8 2124.29   1
  -2  -3   2 34245.9 2105.75   1
   2   3  -2 37865.2 2106.13   1
  -2   3   1 59499.8 3414.29   1
   2   3  -1 59863.5 3405.24   1
  -2  -3   1 57444.7 3405.43   1
   2  -3  -1 59580.8 3412.45   1
   2  -3   0-40.7942 135.851   1
  -2  -3   0-59.0708 151.330   1
   2   3   0 74.1181 153.448   1
  -2   3   0-21.7980 147.060   1
   2  -3   1 55621.3 3249.99   1
   2   3   1 56766.2 3262.59   1
  -2  -3  -1 58955.5 3261.02   1
  -2   3  -1 55002.6 3250.26   1
   2   3   2 37860.6 2234.52   1
   2  -3   2 41310.6 2215.77   1
  -2   3  -2 37853.5 2214.65   1
  -2  -3  -2 34722.1 2229.70   1
   2  -3   3 9818.81 605.409   1
  -2   3  -3 9935.24 607.567   1
  -2  -3  -3 10598.7 636.357   1
   2   3   3 9852.57 641.585   1
  -2   3  -4 5915.40 379.742   1
   2  -3   4 5920.82 382.273   1
   2  -3   5 325.846 124.407   1
   2   3   5 349.251 201.732   1
  -2  -3  -5 299.825 188.810   1
  -2   3  -5 333.297 123.216   1
   2   3   6 16808.9 958.083   1
   2  -3   6 15726.6 913.990   1
  -2   3  -6 13819.7 911.956   1
  -2  -3  -6 14836.0 953.106   1
   2   3   7 5901.74 449.847   1
   2  -3   7 5716.48 401.757   1
  -2  -3  -7 5543.00 435.011   1
  -2   3  -7 5622.77 391.568   1
  -2  -3  -8 241.941 226.900   1
   2   3   8 140.920 223.514   1
  -2   3  -9 1397.08 177.698   1
  -2  -3  -9 1220.45 207.200   1
   2   3   9 1105.48 244.836   1
   2  -3   9 1117.78 179.651   1
   2  -3  10 11369.5 707.696   1
   2   3  10 9349.99 720.859   1
  -2  -3 -10 11362.4 737.421   1
   2  -3  11 2241.87 238.758   1
   2   3  11 2345.95 302.637   1
  -2  -3 -11 2166.21 306.676   1
  -2   3 -11 1584.82 251.511   1
  -2  -3 -12 12464.6 771.238   1
  -2   3 -12 11901.5 738.564   1
   2   3  12 9976.20 752.990   1
   2  -3  12 10060.5 735.255   1
   2   3  13 165.289 252.628   1
   2  -3  13-69.3102 193.409   1
  -2   3 -13-128.074 185.483   1
  -2  -3 -13 52.6686 230.876   1
   2   3  14 1661.52 310.716   1
   2  -3  14 1480.78 268.860   1
  -2  -3 -14 2062.19 310.371   1
  -2   3 -14 2098.31 270.558   1
   2   3  15 461.350 287.397   1
  -2  -3 -15-113.138 241.425   1
   2   3  16 3721.87 406.036   1
   2  -3  16 3075.69 352.742   1
  -2   3 -16 3400.84 357.663   1
  -2  -3 -16 4039.51 391.951   1
   2  -3  17-116.378 231.674   1
  -2   3 -17-215.331 239.615   1
   2  -3  18 3435.13 388.733   1
  -2   3 -18 4111.73 380.139   1
  -2  -3 -18 2753.48 378.744   1
   2  -3  19-63.1945 240.015   1
   2   3  19 510.958 295.579   1
  -2   3 -19 557.371 244.560   1
  -2  -3 -19 221.446 268.745   1
   2   3  20 935.056 296.044   1
   2  -3  20 426.574 253.312   1
  -2  -3 -20 385.838 235.731   1
  -2   3 -20 456.319 238.641   1
   2   3  21 70.0598 247.518   1
   2  -3  21 373.284 239.812   1
  -2  -3 -21 618.809 263.244   1
  -2   3 -21 62.8565 228.124   1
   2   3  22 1201.73 324.340   1
   2  -3  22 1887.94 317.634   1
  -2   3 -22 1416.34 288.915   1
  -2  -3 -22 1776.81 310.091   1
   2  -3  23 143.381 243.886   1
   2   3  23 569.325 257.016   1
  -2   3 -23 364.336 244.428   1
  -2  -3 -23 33.0887 224.103   1
   2   3  24 285.621 282.297   1
  -2  -3 -24 165.333 267.109   1
   2   3  25 107.061 253.111   1
  -2  -3 -25 296.501 240.944   1
   2   3  26-248.506 222.652   1
  -2  -3 -26 263.203 246.343   1
   2   3  27 105.895 247.353   1
  -2  -3 -27 523.421 259.067   1
  -2   4  28 210.366 250.965   1
   2  -4 -28 255.323 249.703   1
  -2   4  27 458.750 254.364   1
   2  -4 -27 681.823 271.154   1
  -2   4  26 1104.27 268.460   1
   2  -4 -26 1054.37 268.381   1
  -2   4  25 393.806 235.159   1
   2  -4 -25 166.395 251.675   1
  -2   4  24 467.357 284.789   1
   2  -4 -24 300.564 252.984   1
  -2   4  23 503.636 276.481   1
   2  -4 -23 300.578 282.051   1
   2   4 -23 234.853 240.596   1
  -2  -4  22 35.4288 246.412   1
  -2   4  22 430.473 283.323   1
   2   4 -22 293.929 259.987   1
   2  -4 -22 930.942 289.012   1
  -2  -4  21 344.059 256.644   1
  -2   4  21 71.3058 271.290   1
   2   4 -21-63.1686 228.811   1
  -2  -4  20 2299.15 336.401   1
   2   4 -20 2095.75 301.273   1
   2  -4 -20 1531.48 331.266   1
  -2   4  19 482.657 268.758   1
   2  -4 -19 930.102 297.461   1
   2   4 -19 1399.73 262.019   1
  -2  -4  19 927.582 272.293   1
  -2   4  18 2489.30 338.717   1
   2   4 -18 2861.02 340.636   1
  -2  -4  18 3100.56 358.558   1
   2  -4 -18 3073.68 368.368   1
  -2   4  17 1276.62 298.801   1
   2   4 -17 765.819 245.878   1
  -2  -4  17 1604.97 285.314   1
   2  -4 -17 947.019 269.805   1
  -2   4  16-349.199 273.401   1
   2  -4 -16 562.817 256.670   1
   2   4 -16 24.9693 201.531   1
  -2  -4  16 109.669 223.571   1
  -2  -4  15 5597.25 464.633   1
  -2   4  15 5316.18 483.221   1
   2   4 -15 5142.08 432.512   1
   2  -4 -15 5564.55 477.015   1
  -2   4  14 2242.60 330.624   1
   2  -4 -14 3065.59 336.529   1
   2   4 -14 2982.54 293.315   1
  -2  -4  14 2517.20 316.694   1
   2  -4 -13 4322.05 397.532   1
  -2   4  13 3143.66 391.710   1
  -2  -4  13 3411.34 344.120   1
   2   4 -13 4150.42 339.596   1
  -2  -4  12 9680.17 663.288   1
  -2   4  12 10496.1 705.012   1
   2  -4 -12 10469.5 693.736   1
   2   4 -12 9137.83 655.059   1
  -2  -4  11 6434.60 456.864   1
   2   4 -11 6016.37 443.474   1
  -2   4  10-242.454 210.930   1
   2   4 -10-373.229 158.231   1
   2  -4 -10-67.8700 199.191   1
  -2  -4  10 50.3499 170.342   1
  -2  -4   9 4390.63 311.922   1
  -2   4   9 3342.35 357.177   1
   2  -4  -9 4095.87 338.883   1
   2   4  -9 3589.34 300.233   1
   2   4  -8 11016.3 634.582   1
  -2  -4   8 10749.5 641.004   1
  -2   4   8 9314.61 682.682   1
  -2   4   7 937.754 226.593   1
   2  -4  -7 1099.36 193.710   1
   2   4  -7 1085.86 169.154   1
  -2  -4   7 919.578 173.043   1
  -2  -4   6 16931.9 1012.79   1
   2   4  -6 17175.5 1011.35   1
   2  -4  -6 16321.6 1046.36   1
  -2   4   6 16560.9 1054.54   1
  -2  -4   5 54440.6 3063.34   1
   2  -4  -5 54885.1 3096.51   1
   2   4  -5 49791.2 3061.29   1
  -2   4   5 54511.0 3099.78   1
  -2  -4   4 10144.3 598.551   1
   2   4  -4 9426.03 594.988   1
   2  -4  -3 49600.1 2878.16   1
   2   4  -3 48635.4 2852.58   1
  -2  -4   3 49356.9 2852.29   1
  -2   4   3 50652.4 2881.06   1
   2   4  -2 6323.80 426.067   1
  -2  -4   2 7040.47 431.387   1
   2  -4  -2 6221.84 457.671   1
  -2   4   2 7432.55 460.486   1
   2   4  -1 59362.5 3392.85   1
  -2  -4   1 55306.1 3391.46   1
  -2   4   1 60323.7 3403.66   1
   2  -4  -1 61254.0 3402.22   1
  -2  -4   0 17777.7 1045.13   1
   2   4   0 16095.4 1046.94   1
  -2   4   0 18175.9 1045.96   1
   2  -4   0 18242.0 1046.97   1
  -2  -4  -1 61862.1 3528.17   1
  -2   4  -1 62921.1 3518.36   1
   2   4   1 59201.9 3530.68   1
   2  -4   1 59899.0 3515.57   1
   2   4   2 8175.17 514.316   1
   2  -4   2 7607.87 475.435   1
  -2  -4  -2 6978.43 501.446   1
  -2   4  -2 8014.20 475.482   1
   2  -4   3 50692.0 2821.19   1
   2   4   3 46276.7 2852.66   1
  -2  -4  -3 49816.0 2850.13   1
  -2   4  -3 47845.0 2821.02   1
   2  -4   4 9155.14 533.132   1
   2   4   4 9322.35 595.447   1
  -2   4  -4 8518.50 534.388   1
  -2  -4  -4 7581.51 577.680   1
   2  -4   5 55640.6 3096.76   1
   2   4   5 53473.7 3133.27   1
  -2  -4  -5 54430.0 3131.19   1
  -2   4  -5 51465.6 3091.12   1
   2   4   6 18030.0 1068.21   1
   2  -4   6 16450.7 1014.43   1
  -2  -4  -6 17060.0 1057.69   1
  -2   4  -6 17135.8 1011.99   1
  -2  -4  -7 1074.85 233.223   1
  -2   4  -7 1128.87 156.245   1
   2  -4   7 1429.46 167.678   1
   2   4   7 1159.87 231.192   1
  -2   4  -8 9455.14 602.745   1
  -2  -4  -8 9952.32 650.365   1
   2  -4   8 9048.19 602.743   1
   2   4   8 9899.57 658.233   1
   2   4   9 3589.20 353.453   1
   2  -4  10 47.7396 154.691   1
   2   4  10-48.4250 227.928   1
  -2  -4 -10-184.016 208.083   1
  -2   4 -10 30.2504 132.995   1
  -2   4 -11 7426.76 500.510   1
   2  -4  11 6996.95 510.698   1
  -2   4 -12 10913.0 663.061   1
  -2  -4 -12 9814.80 703.420   1
   2  -4  12 9520.70 664.685   1
   2   4  12 9112.38 708.252   1
   2   4  13 3652.28 401.107   1
  -2   4 -13 3841.78 331.914   1
   2  -4  13 3313.66 334.198   1
  -2  -4 -13 3766.05 382.954   1
  -2   4 -14 3017.51 307.836   1
   2  -4  14 2718.72 302.017   1
   2   4  14 2568.02 346.774   1
  -2  -4 -14 2818.18 333.670   1
  -2  -4 -15 4466.75 439.206   1
  -2   4 -15 5305.06 404.853   1
   2  -4  15 4790.55 414.882   1
   2   4  15 4238.38 444.153   1
   2   4  16 194.000 295.811   1
  -2  -4 -16 90.0264 264.746   1
   2  -4  17 1074.03 270.752   1
   2   4  17 1494.23 324.490   1
  -2   4 -17 994.345 244.197   1
  -2  -4 -17 796.039 253.388   1
   2  -4  18 2757.36 339.028   1
  -2  -4 -18 3318.09 371.065   1
  -2   4 -18 3137.97 328.056   1
   2   4  19 652.429 301.517   1
   2  -4  19 1056.45 257.190   1
  -2  -4 -19 925.403 293.610   1
  -2   4 -19 777.715 239.131   1
   2   4  20 1775.98 335.105   1
   2  -4  20 1425.78 286.679   1
  -2  -4 -20 1196.99 270.097   1
  -2   4 -20 2041.18 291.754   1
   2   4  21 35.1263 250.069   1
  -2  -4 -21 228.846 267.529   1
   2   4  22-70.7093 271.129   1
   2  -4  22 69.6098 241.038   1
  -2   4 -22 160.792 239.906   1
  -2  -4 -22 263.508 244.721   1
   2   4  23 426.113 252.133   1
  -2   4 -23 166.352 233.112   1
  -2  -4 -23 297.265 248.890   1
   2   4  24 852.439 300.247   1
  -2  -4 -24 396.140 264.857   1
   2   4  25 389.703 230.960   1
  -2  -4 -25-294.577 213.379   1
   2   4  26 351.501 249.819   1
   2   4  27-104.177 234.708   1
  -2  -4 -27-64.6541 229.059   1
   2   4  28 550.640 231.909   1
  -2  -4 -28-31.9632 242.684   1
   2  -5 -28-125.845 209.434   1
  -2   5  28 240.329 206.496   1
   2  -5 -27-64.1658 210.295   1
   2  -5 -26 97.8992 250.184   1
  -2   5  26-141.066 254.298   1
   2  -5 -25 792.949 286.092   1
  -2   5  25 497.387 284.121   1
   2  -5 -24 665.133 280.090   1
  -2   5  24 393.754 278.232   1
   2  -5 -23 266.542 253.021   1
  -2   5  23 323.409 279.154   1
   2   5 -22-65.1213 214.861   1
   2  -5 -22 133.003 244.200   1
  -2   5  22 718.796 293.250   1
   2   5 -21 471.044 230.784   1
   2  -5 -21 198.368 268.991   1
  -2   5  21 465.195 291.086   1
  -2  -5  21-170.489 250.516   1
   2   5 -20-210.603 221.610   1
  -2  -5  20 229.582 248.526   1
  -2   5  19-104.217 294.541   1
   2   5 -19-201.377 219.706   1
  -2  -5  19 31.3438 240.302   1
   2  -5 -19 419.246 266.470   1
  -2   5  18 713.490 313.753   1
   2   5 -18 711.936 240.406   1
  -2  -5  18 504.444 242.829   1
   2  -5 -18 95.0942 275.318   1
  -2   5  17-198.974 244.271   1
   2   5 -17-181.387 209.812   1
  -2  -5  17 112.301 227.325   1
   2  -5 -17 495.497 265.858   1
  -2   5  15 125.259 274.828   1
   2  -5 -15 175.244 252.584   1
   2   5 -15 205.282 198.598   1
  -2  -5  15 345.512 222.377   1
   2  -5 -14 3757.44 372.445   1
   2   5 -14 3305.43 323.547   1
  -2  -5  14 3620.45 335.724   1
  -2   5  14 3197.61 360.616   1
  -2   5  13 697.459 288.979   1
  -2  -5  13 1145.31 230.657   1
   2   5 -13 956.528 210.777   1
   2  -5 -13 569.296 278.665   1
  -2   5  12 83.5301 219.968   1
  -2  -5  12 19.3322 171.020   1
   2   5 -12-17.8838 173.056   1
   2  -5 -12 233.832 207.481   1
  -2   5  11 292.015 241.153   1
   2   5 -11 227.415 144.648   1
  -2  -5  11 34.8866 170.856   1
   2  -5 -11 495.575 240.057   1
  -2  -5  10 10614.1 619.439   1
   2  -5 -10 10643.7 666.789   1
  -2   5  10 9386.72 664.185   1
  -2   5   9 829.959 245.993   1
   2  -5  -9 930.128 234.260   1
  -2  -5   8 21686.7 1232.34   1
   2  -5  -8 18674.8 1256.57   1
  -2   5   8 21411.3 1281.31   1
   2   5  -8 20188.3 1225.35   1
  -2   5   7 1771.25 265.016   1
  -2  -5   7 1503.90 174.922   1
   2   5  -6 12529.0 725.221   1
  -2  -5   6 11107.3 723.191   1
  -2   5   6 12603.4 780.940   1
   2  -5  -6 11819.7 776.353   1
  -2  -5   5 2261.63 189.135   1
   2   5  -5 2215.38 187.608   1
  -2   5   5 2366.97 283.899   1
   2  -5  -5 2332.23 255.666   1
  -2   5   4 15292.4 887.992   1
   2   5  -4 13565.2 833.357   1
  -2  -5   4 13766.3 834.587   1
   2  -5  -4 14394.3 881.395   1
  -2  -5   3 146.611 105.537   1
   2   5  -3-6.56080 99.6965   1
   2   5  -2 36673.1 2359.46   1
  -2  -5   2 42390.4 2360.35   1
  -2   5   2 43043.5 2388.03   1
   2  -5  -2 42792.5 2382.71   1
  -2   5   1 1798.40 190.723   1
   2  -5  -1 1036.06 180.986   1
  -2  -5   1 1197.42 157.611   1
   2   5  -1 1510.63 152.819   1
  -2   5   0-80.0580 129.118   1
   2   5   0 9.27317 147.949   1
  -2  -5   0 34.9111 139.124   1
   2  -5   0 16.7988 130.144   1
   2  -5   1 1533.06 158.023   1
   2   5   1 1217.76 193.476   1
  -2  -5  -1 1142.65 170.237   1
  -2  -5  -2 40797.5 2382.15   1
  -2   5  -2 42204.9 2357.25   1
   2   5   2 40525.8 2385.86   1
   2  -5   2 39455.5 2356.41   1
   2  -5   3 10.8314 93.2937   1
  -2   5  -3 65.1912 93.2275   1
   2   5   4 14980.0 894.455   1
  -2   5  -4 14831.3 829.617   1
  -2  -5  -4 15229.0 880.177   1
   2  -5   4 12731.1 825.339   1
   2  -5   5 2091.65 183.992   1
  -2  -5  -5 2796.85 266.039   1
  -2   5  -5 2493.44 176.577   1
   2   5   5 2157.35 272.062   1
   2   5   6 12147.6 782.066   1
   2  -5   6 11740.8 720.751   1
  -2  -5  -6 11228.6 776.390   1
  -2   5  -6 12307.7 719.607   1
   2   5   7 1798.62 256.661   1
   2  -5   7 1626.64 168.469   1
  -2  -5  -7 1989.13 234.490   1
  -2   5  -7 1429.53 165.730   1
   2  -5   8 20410.4 1178.65   1
   2   5   8 20865.3 1241.95   1
  -2  -5  -8 21111.3 1228.13   1
  -2   5  -8 18033.6 1173.30   1
   2   5   9 711.732 246.736   1
   2  -5   9 906.485 154.497   1
  -2  -5  -9 677.470 221.707   1
  -2   5  -9 907.718 146.139   1
  -2  -5 -10 9022.80 642.026   1
   2   5  10 8950.94 651.906   1
   2   5  11 211.410 248.187   1
   2  -5  11 66.8711 136.855   1
  -2   5 -11 15.7681 154.465   1
  -2  -5 -11 202.968 217.195   1
   2  -5  12 188.600 178.194   1
   2   5  12 222.458 243.935   1
  -2  -5 -12-160.030 191.670   1
  -2   5 -12 366.791 178.312   1
   2   5  13 903.461 264.529   1
   2  -5  13 1405.30 224.620   1
  -2   5 -13 1385.68 207.053   1
  -2  -5 -13 1114.39 278.779   1
   2  -5  14 3559.01 331.974   1
   2   5  14 3730.07 419.509   1
  -2   5 -14 3036.13 315.083   1
  -2  -5 -14 3576.56 393.124   1
   2  -5  15 650.153 213.847   1
   2   5  15 96.0101 279.595   1
  -2   5 -15 289.664 190.506   1
  -2  -5 -15 208.470 253.253   1
   2  -5  16 3809.64 372.703   1
  -2   5 -16 4218.44 374.780   1
   2  -5  17-54.6078 228.571   1
   2   5  17 33.4987 303.037   1
  -2  -5 -17 186.266 283.152   1
  -2   5 -17-50.7030 212.910   1
   2   5  18 614.886 283.412   1
   2  -5  18 549.437 251.373   1
  -2  -5 -18 569.772 235.680   1
  -2   5 -18 670.189 232.689   1
   2  -5  19-274.184 239.822   1
   2   5  19 311.400 279.229   1
  -2   5 -19-140.690 215.783   1
   2  -5  20-63.8866 232.523   1
  -2   5 -20 352.347 221.822   1
   2  -5  21 333.019 221.861   1
  -2  -5 -21 98.3678 269.280   1
  -2   5 -21 61.5475 202.949   1
   2   5  22 318.066 272.403   1
  -2   5 -22 224.810 223.890   1
   2   5  23 566.430 271.463   1
  -2  -5 -23-296.664 272.409   1
   2   5  24-70.6570 277.393   1
  -2  -5 -24 525.889 263.743   1
   2   5  25 35.1525 223.019   1
  -2  -5 -25-162.489 243.357   1
   2   5  26 347.946 259.975   1
  -2  -5 -26 224.818 258.747   1
   2   5  27-274.352 236.768   1
  -2  -5 -27-255.503 216.348   1
   2   5  28-33.8956 236.899   1
  -2  -5 -28-126.008 253.341   1
   2  -6 -27-253.440 238.202   1
  -2   6  27 481.402 254.372   1
   2  -6 -26 712.257 272.360   1
  -2   6  26 487.260 259.746   1
   2  -6 -24 66.1706 235.915   1
  -2   6  24 498.233 253.691   1
   2  -6 -23 996.727 264.962   1
  -2   6  23 465.572 266.154   1
   2  -6 -22 764.387 247.770   1
  -2   6  22 251.314 272.752   1
   2  -6 -21 430.923 249.709   1
   2   6 -21 31.1122 220.986   1
  -2   6  21 394.404 280.577   1
  -2   6  20 848.355 300.665   1
  -2  -6  20 1252.52 251.716   1
   2  -6 -20 954.506 285.690   1
   2   6 -20 357.162 228.772   1
  -2   6  19 208.818 281.164   1
  -2  -6  19 152.680 227.214   1
   2   6 -19 453.083 235.163   1
   2  -6 -19 129.920 279.176   1
  -2   6  18 3018.85 391.769   1
  -2  -6  18 2859.90 343.837   1
   2   6 -18 2545.76 318.996   1
   2  -6 -18 2939.06 371.363   1
  -2   6  17-335.679 274.600   1
   2  -6 -17 470.511 285.331   1
  -2   6  16 130.943 257.137   1
  -2  -6  16 228.694 206.293   1
   2   6 -16 354.024 201.926   1
   2  -6 -16 305.848 235.861   1
  -2   6  15-191.246 281.184   1
   2   6 -15 21.9410 186.183   1
  -2  -6  15 330.505 193.910   1
   2  -6 -15 267.733 263.961   1
   2   6 -14 7277.01 516.364   1
   2  -6 -14 6612.62 560.967   1
  -2  -6  14 7508.35 521.574   1
  -2   6  14 6840.62 568.279   1
  -2   6  13 387.181 274.841   1
   2   6 -13 18.4851 171.286   1
  -2  -6  13 358.125 181.361   1
   2  -6 -13 166.801 243.296   1
   2   6 -12 4207.98 341.631   1
   2  -6 -12 4679.14 392.601   1
  -2   6  12 4266.88 406.884   1
  -2  -6  12 4270.58 352.211   1
   2  -6 -11 1612.09 277.509   1
  -2  -6  11 1667.10 212.748   1
  -2   6  11 1589.09 281.086   1
   2   6 -11 1371.01 198.875   1
  -2   6   9 2048.36 296.632   1
  -2  -6   9 2002.85 218.105   1
   2  -6  -9 1822.50 279.146   1
   2   6  -9 2197.72 193.045   1
  -2  -6   8 8368.07 521.765   1
   2  -6  -8 7854.69 567.786   1
   2   6  -8 8260.20 511.168   1
  -2   6   8 7173.17 576.796   1
  -2  -6   7 756.152 137.198   1
   2  -6  -7 874.490 233.665   1
   2   6  -7 1248.69 129.257   1
  -2   6   7 1104.61 249.650   1
   2  -6  -6 47454.9 2746.99   1
  -2  -6   6 47153.7 2694.39   1
  -2   6   6 43816.4 2746.04   1
   2   6  -6 46680.8 2694.58   1
   2  -6  -5 11589.8 738.441   1
  -2  -6   5 11314.3 682.799   1
  -2   6   5 11268.7 744.235   1
   2   6  -4 25064.8 1422.34   1
  -2  -6   4 24039.4 1423.36   1
  -2   6   4 24226.5 1472.60   1
   2  -6  -4 23559.1 1463.24   1
   2  -6  -3 270.311 178.181   1
  -2   6   3 365.970 177.421   1
   2   6  -3 321.336 101.732   1
  -2  -6   3 353.526 106.411   1
  -2  -6   2 31615.7 1802.52   1
   2   6  -2 30288.7 1803.11   1
   2  -6  -1 5873.97 379.133   1
  -2  -6   1 4732.14 357.262   1
  -2   6   1 5296.90 382.334   1
   2   6  -1 5612.22 362.530   1
  -2  -6   0 5502.83 390.338   1
  -2   6   0 6073.40 400.404   1
   2  -6   0 6100.27 394.791   1
   2   6   0 5911.83 397.326   1
  -2  -6  -1 5601.63 384.164   1
   2   6   1 6322.37 392.563   1
   2  -6   1 5424.15 364.468   1
  -2   6  -1 5100.64 365.001   1
  -2   6  -2 29616.6 1722.44   1
   2   6   3 711.541 201.582   1
  -2   6  -3 392.083 88.2730   1
  -2  -6  -3 333.892 176.315   1
   2  -6   3 345.491 88.7212   1
   2  -6   4 24290.3 1396.24   1
  -2  -6  -4 22630.3 1445.21   1
  -2   6  -4 23969.6 1396.17   1
   2   6   4 24958.0 1456.22   1
   2   6   5 11381.7 763.446   1
  -2   6  -5 11806.9 693.391   1
  -2  -6  -5 11502.6 755.919   1
   2  -6   5 11755.1 695.620   1
   2   6   6 46207.4 2546.10   1
   2  -6   6 40362.0 2477.26   1
  -2  -6  -6 43286.6 2534.49   1
  -2   6  -6 44255.8 2476.89   1
   2   6   7 869.611 246.545   1
   2  -6   7 965.506 128.142   1
  -2  -6  -7 1186.50 235.531   1
  -2   6  -7 1183.90 128.633   1
   2  -6   8 8583.32 518.007   1
   2   6   8 7123.50 592.068   1
   2  -6   9 1841.84 205.738   1
  -2   6  -9 2194.74 193.679   1
   2   6   9 2124.42 303.530   1
  -2  -6  -9 2400.49 296.563   1
   2   6  10 4940.04 472.167   1
   2  -6  10 5849.55 398.644   1
  -2   6 -10 5795.00 391.828   1
  -2  -6 -10 5600.51 490.140   1
   2  -6  11 1509.95 207.310   1
   2   6  11 1473.53 293.206   1
  -2  -6 -11 1421.75 288.284   1
  -2   6 -11 1765.50 202.519   1
   2  -6  12 3829.56 321.159   1
   2   6  12 3611.69 380.050   1
  -2  -6 -12 4258.31 393.986   1
  -2   6 -12 3568.90 308.641   1
   2   6  13 271.379 275.139   1
   2  -6  13 191.181 167.306   1
  -2   6 -13 88.4459 166.710   1
  -2  -6 -13 28.5044 271.171   1
   2  -6  14 7814.60 534.364   1
   2   6  14 7432.30 585.320   1
  -2  -6 -14 7113.32 570.820   1
  -2   6 -14 6985.31 515.360   1
   2   6  15 162.677 272.480   1
   2  -6  15 159.236 188.746   1
  -2  -6 -15 211.575 248.205   1
  -2   6 -15 63.2960 179.626   1
   2   6  16 133.486 310.038   1
   2  -6  16 466.003 221.675   1
  -2   6 -16 273.372 204.336   1
  -2  -6 -16 617.711 284.793   1
   2   6  17 305.338 247.120   1
  -2  -6 -17 157.147 261.751   1
   2   6  18 3098.06 405.710   1
   2  -6  18 2272.11 323.484   1
  -2  -6 -18 2750.36 371.050   1
  -2   6 -18 3049.79 311.753   1
   2  -6  19 416.021 218.318   1
   2   6  19-139.358 234.588   1
  -2  -6 -19 291.447 232.816   1
  -2   6 -19 300.600 204.989   1
   2  -6  20 1220.99 259.439   1
   2   6  20 491.328 307.557   1
  -2  -6 -20 1635.08 320.204   1
  -2   6 -20 1219.51 256.419   1
   2   6  21 176.360 225.155   1
  -2  -6 -21 164.284 218.870   1
  -2   6 -21 91.7800 221.715   1
   2   6  22-35.3102 278.553   1
  -2  -6 -22 691.704 290.246   1
   2   6  23 458.786 239.453   1
  -2  -6 -23 657.312 246.185   1
   2   6  24 140.538 266.412   1
  -2  -6 -24 196.142 263.034   1
   2   6  26-68.8499 246.182   1
  -2  -6 -26 317.966 249.453   1
   2   6  27 101.529 228.822   1
  -2  -6 -27 157.737 204.707   1
   2  -7 -27 562.787 269.284   1
  -2   7  27-407.071 265.079   1
   2  -7 -26 128.118 254.938   1
  -2   7  26 137.638 251.446   1
   2  -7 -25-162.570 230.409   1
  -2   7  25-34.9452 230.298   1
   2  -7 -24 559.019 231.429   1
  -2   7  24 388.958 247.479   1
   2  -7 -23 331.094 219.981   1
  -2   7  23 285.306 233.172   1
   2  -7 -21-33.1953 238.669   1
  -2   7  21 610.006 293.809   1
   2  -7 -20-66.0983 256.556   1
   2   7 -20 86.9349 210.197   1
  -2  -7  19-29.6778 219.566   1
   2   7 -19 191.795 216.482   1
  -2   7  18-34.5972 289.630   1
   2  -7 -18-32.3209 288.322   1
  -2   7  17-67.9013 254.796   1
   2   7 -17 289.171 199.861   1
  -2  -7  17 339.048 204.492   1
   2  -7 -17 730.149 278.853   1
   2   7 -16 7668.10 535.485   1
   2  -7 -16 6641.04 571.242   1
  -2  -7  16 8434.61 552.125   1
  -2   7  16 5775.71 584.907   1
  -2   7  15 583.887 283.876   1
  -2  -7  15 310.025 189.510   1
   2   7 -15 353.019 180.652   1
   2  -7 -15 758.075 274.756   1
  -2   7  14 220.066 264.698   1
  -2  -7  14 442.444 183.404   1
   2   7 -14 170.975 176.158   1
   2  -7 -14 501.161 239.437   1
  -2   7  13 1279.44 295.957   1
  -2  -7  13 1084.48 196.307   1
   2   7 -13 1104.28 184.292   1
   2  -7 -13 685.781 290.727   1
  -2   7  12 470.558 275.303   1
   2  -7 -12 961.689 259.090   1
   2   7 -12 1041.88 171.903   1
  -2  -7  12 702.269 172.185   1
  -2   7  11 3614.99 375.617   1
   2  -7 -11 3906.20 377.649   1
  -2  -7  10 5746.75 405.040   1
   2   7 -10 5905.59 394.750   1
   2  -7 -10 5853.26 474.479   1
  -2   7  10 5856.78 481.659   1
   2   7  -9 1235.19 146.000   1
  -2  -7   9 1170.75 165.869   1
   2   7  -8 4786.89 325.170   1
   2  -7  -8 4487.27 413.170   1
  -2   7   8 5718.16 432.489   1
  -2  -7   8 4792.74 330.747   1
   2   7  -7 19874.3 1135.75   1
  -2   7   7 19360.6 1205.23   1
   2  -7  -7 18809.0 1199.50   1
  -2  -7   7 18729.0 1132.99   1
   2   7  -6 877.380 106.932   1
  -2   7   6 679.815 227.417   1
   2  -7  -6 796.779 210.457   1
  -2  -7   6 765.481 106.972   1
   2   7  -5 3187.24 207.505   1
   2  -7  -5 2916.59 295.905   1
  -2   7   5 2793.87 288.777   1
  -2  -7   5 2571.95 204.751   1
   2  -7  -4 29174.9 1816.99   1
   2   7  -4 31201.0 1770.25   1
  -2   7   4 30007.9 1824.75   1
  -2  -7   4 30376.1 1769.65   1
   2   7  -3 7425.42 462.168   1
  -2   7   3 8110.02 521.257   1
  -2  -7   3 6944.81 460.833   1
   2  -7  -3 7694.82 508.154   1
   2   7  -2 2611.01 201.569   1
  -2  -7   2 2214.75 188.021   1
   2   7  -1 35749.6 2099.65   1
   2  -7  -1 36358.1 2107.61   1
  -2   7   1 35739.2 2113.10   1
  -2  -7   1 35919.9 2094.60   1
   2   7   0 57.2386 138.822   1
  -2   7   0-163.733 135.789   1
  -2  -7  -1 36029.6 2075.53   1
   2  -7   1 33515.9 2054.80   1
   2   7   1 35365.0 2077.34   1
  -2   7  -1 36752.5 2058.99   1
  -2  -7  -2 2151.73 229.209   1
   2  -7   2 2044.15 181.707   1
   2   7   2 2569.62 241.836   1
   2   7   3 8583.10 556.777   1
   2  -7   3 8220.57 491.634   1
  -2  -7  -3 7810.76 549.993   1
  -2   7  -3 7971.05 493.611   1
   2  -7   4 31358.0 1809.59   1
  -2   7  -4 31817.8 1810.18   1
  -2  -7  -4 29841.5 1862.10   1
   2   7   4 30797.4 1874.10   1
   2   7   5 3202.87 302.590   1
   2  -7   5 3203.08 191.660   1
  -2   7  -5 2736.37 188.570   1
  -2  -7  -6 868.384 195.840   1
  -2   7  -6 697.500 89.8605   1
   2   7   6 511.657 209.751   1
   2  -7   6 921.199 88.1103   1
   2   7   7 19739.5 1269.20   1
   2  -7   7 20602.7 1193.86   1
  -2   7  -8 5284.28 326.252   1
  -2  -7  -8 5211.00 428.155   1
   2   7   8 5229.36 440.008   1
   2  -7   8 4543.04 326.551   1
   2  -7   9 1036.40 150.739   1
  -2   7  -9 1426.06 150.042   1
  -2  -7 -10 6031.08 475.774   1
  -2   7 -10 5410.39 372.270   1
   2   7  10 4630.00 457.534   1
   2  -7  10 5425.30 377.880   1
   2   7  11 4209.32 416.501   1
  -2   7 -11 3796.20 287.994   1
   2  -7  11 3703.33 300.227   1
  -2  -7 -11 3392.25 384.694   1
  -2   7 -12 598.965 149.582   1
  -2  -7 -12 452.390 240.966   1
   2  -7  12 736.554 168.715   1
   2   7  12 708.731 242.655   1
  -2  -7 -13 701.126 281.615   1
  -2   7 -13 579.150 163.785   1
   2  -7  13 1122.50 189.327   1
   2   7  13 880.112 305.389   1
  -2   7 -14 447.888 166.545   1
  -2  -7 -14 812.549 240.982   1
   2   7  14 548.891 265.525   1
   2  -7  14 269.650 175.410   1
  -2   7 -15 275.552 185.019   1
  -2  -7 -15-92.3110 292.734   1
   2   7  15 33.0927 282.478   1
   2  -7  15 212.153 177.246   1
   2   7  16 7435.90 620.352   1
  -2   7 -16 8228.60 570.800   1
   2  -7  16 8780.38 587.704   1
  -2  -7 -16 7715.17 614.432   1
  -2   7 -17 669.191 205.655   1
  -2  -7 -17 381.693 284.533   1
   2   7  17 308.230 305.137   1
   2  -7  17 1002.44 227.841   1
  -2  -7 -18 354.861 240.729   1
   2   7  18-34.7166 233.596   1
  -2   7 -19 187.528 206.278   1
   2  -7  19 28.9132 226.818   1
  -2  -7 -20 327.922 255.031   1
   2   7  20 352.099 247.942   1
  -2  -7 -21 362.064 270.938   1
   2   7  21 741.542 299.036   1
  -2  -7 -23-229.307 234.537   1
   2   7  23-246.050 248.254   1
  -2  -7 -24 1004.79 291.881   1
   2   7  24 593.391 267.357   1
  -2  -7 -25 351.772 238.746   1
   2   7  25 518.201 252.434   1
  -2  -7 -26 505.891 264.503   1
   2   7  26 136.110 253.422   1
  -2  -7 -27 715.896 235.573   1
   2   7  27 166.843 247.289   1
  -2   8  26 271.888 259.010   1
   2  -8 -25 96.6600 241.312   1
   2  -8 -23 329.732 245.456   1
  -2   8  23 248.464 253.132   1
   2  -8 -22 198.944 248.428   1
  -2   8  22 107.314 255.840   1
   2  -8 -21 465.128 277.554   1
  -2   8  21-35.8894 282.782   1
   2  -8 -20 232.120 275.629   1
  -2   8  20 889.151 309.579   1
   2  -8 -19 329.777 275.463   1
  -2   8  19 106.079 273.454   1
   2  -8 -18-65.1960 269.869   1
  -2   8  18 732.301 270.806   1
   2   8 -18 620.187 202.752   1
  -2  -8  18 549.720 209.350   1
   2  -8 -17 449.462 251.323   1
  -2   8  17 171.559 283.011   1
   2   8 -17 137.232 182.663   1
  -2  -8  17 363.702 187.280   1
   2  -8 -16 283.269 285.843   1
  -2   8  16 641.066 317.002   1
   2   8 -16 377.250 182.774   1
  -2  -8  16 515.103 195.659   1
   2   8 -15 478.238 165.117   1
  -2  -8  15-40.5209 171.019   1
   2  -8 -15 462.735 267.805   1
  -2   8  15 395.581 262.831   1
  -2  -8  14 1739.63 232.803   1
   2   8 -14 1909.68 216.147   1
   2  -8 -13-146.199 251.022   1
  -2  -8  13 81.6145 159.820   1
   2   8 -13 45.8697 144.680   1
  -2   8  13 93.4574 229.472   1
   2  -8 -12 2859.53 355.141   1
  -2   8  12 3226.62 367.322   1
   2  -8 -11 543.807 274.012   1
  -2   8  11 755.997 296.780   1
  -2  -8  11 310.139 138.529   1
   2   8 -11 385.899 128.910   1
  -2  -8  10 2837.31 221.685   1
   2   8 -10 2602.04 214.581   1
  -2   8  10 2649.84 339.023   1
   2  -8 -10 2139.40 324.430   1
   2   8  -9 7297.22 491.423   1
  -2   8   9 6968.62 589.083   1
   2  -8  -9 8547.45 590.951   1
  -2  -8   9 8505.76 493.539   1
  -2   8   8 630.895 244.035   1
   2   8  -8 493.213 97.0331   1
   2  -8  -8 498.093 221.030   1
  -2  -8   8 258.316 94.6955   1
  -2   8   7 1474.91 285.542   1
   2   8  -7 1453.62 132.115   1
  -2  -8   7 1578.42 133.632   1
   2  -8  -7 1319.48 265.377   1
   2  -8  -6 36306.9 2260.10   1
   2   8  -6 38234.7 2194.47   1
  -2  -8   6 38743.9 2194.22   1
  -2   8   6 35455.2 2265.64   1
   2  -8  -5 3781.41 367.138   1
  -2  -8   5 4083.42 268.042   1
   2   8  -5 4414.52 271.967   1
  -2   8   5 4177.80 374.193   1
   2  -8  -4 13301.9 870.739   1
  -2  -8   4 14293.8 810.175   1
   2   8  -4 13022.8 813.751   1
  -2   8   4 13937.1 881.976   1
   2  -8  -3 8877.59 637.413   1
  -2  -8   3 9809.29 590.387   1
   2   8  -3 10029.5 592.932   1
  -2   8   3 9504.69 641.136   1
   2  -8  -2 11339.7 689.987   1
  -2  -8   2 9745.86 657.389   1
   2   8  -2 10607.1 665.085   1
  -2  -8   1 2668.57 228.134   1
   2   8  -1 2900.85 236.402   1
   2  -8   0 10540.7 659.062   1
  -2  -8   0 10522.7 661.905   1
  -2   8  -1 2831.59 232.246   1
   2  -8   1 2873.64 228.923   1
  -2   8  -2 11603.7 680.310   1
   2  -8   2 10811.3 677.543   1
   2   8   2 11379.1 720.586   1
  -2  -8  -3 9096.38 617.989   1
   2   8   3 9922.28 622.510   1
   2  -8   3 8863.45 557.696   1
  -2   8  -3 9528.82 558.118   1
   2   8   4 14250.3 889.813   1
  -2   8  -4 13219.9 806.301   1
  -2  -8  -4 13660.1 871.928   1
   2  -8   4 14305.5 805.637   1
   2   8   5 3639.34 356.085   1
  -2  -8  -5 4245.14 351.060   1
   2   8   6 34198.8 2056.87   1
  -2  -8  -7 1279.39 256.932   1
   2   8   7 1508.20 269.043   1
  -2   8  -8 420.992 73.4526   1
   2  -8   8 398.809 73.2718   1
   2   8   9 8108.61 632.320   1
  -2   8  -9 8392.36 521.106   1
   2  -8   9 8960.31 523.854   1
  -2  -8  -9 8068.99 623.468   1
  -2  -8 -10 2310.18 321.352   1
  -2   8 -10 2595.02 196.397   1
   2   8  10 2933.53 333.311   1
   2  -8  10 2336.08 202.809   1
  -2  -8 -11 672.455 253.677   1
  -2   8 -11 254.071 111.218   1
   2  -8  11 468.475 128.064   1
   2   8  11 321.602 259.460   1
  -2  -8 -12 2896.78 342.887   1
  -2   8 -12 2783.97 232.240   1
   2  -8  12 2498.62 233.102   1
   2   8  12 2875.73 362.412   1
   2   8  13 576.228 294.498   1
  -2  -8 -13-29.8682 270.351   1
  -2   8 -13 112.165 135.622   1
   2  -8  14 2187.60 236.169   1
  -2   8 -14 2477.24 237.210   1
   2   8  15 706.249 334.749   1
   2  -8  15 174.408 168.095   1
  -2  -8 -15 685.912 277.708   1
  -2   8 -15 880.113 176.871   1
   2  -8  16 386.924 196.063   1
   2   8  16 204.725 273.780   1
  -2   8 -16 79.8396 165.011   1
  -2  -8 -16 474.913 283.599   1
  -2   8 -17 284.889 177.799   1
   2  -8  17 141.856 184.373   1
   2   8  17 346.251 289.144   1
  -2  -8 -17 64.3103 227.047   1
  -2   8 -18 309.958 197.012   1
   2   8  18 698.418 283.140   1
  -2  -8 -18 585.222 288.883   1
   2   8  19 211.056 238.874   1
  -2  -8 -19 622.675 249.456   1
   2   8  20 459.079 297.927   1
  -2  -8 -20 526.548 274.284   1
   2   8  21 176.172 255.198   1
  -2  -8 -21-32.9193 254.343   1
   2   8  22 35.1773 246.101   1
  -2  -8 -22 361.584 244.424   1
   2   8  23 139.822 254.808   1
  -2  -8 -23 456.194 274.192   1
  -2  -8 -25 221.849 253.362   1
   2   8  26 33.6108 208.379   1
  -2  -8 -26 62.4998 242.342   1
  -2   9  26 235.360 254.616   1
   2  -9 -26 468.965 245.130   1
  -2   9  25 376.541 263.491   1
   2  -9 -25-159.511 243.691   1
  -2   9  24 139.268 263.841   1
   2  -9 -24-32.4219 245.693   1
  -2   9  23 670.612 300.331   1
   2  -9 -23 557.790 262.420   1
  -2   9  22-178.223 268.955   1
   2  -9 -22 991.889 286.499   1
  -2   9  20-179.380 267.655   1
   2  -9 -20-99.7326 263.662   1
  -2   9  19 35.5206 231.631   1
   2  -9 -19 165.751 244.239   1
   2  -9 -18 886.838 259.814   1
  -2   9  18 702.274 299.436   1
   2   9 -17 228.325 168.036   1
   2  -9 -17 454.239 282.605   1
  -2   9  17 486.652 300.868   1
   2  -9 -16 2368.27 331.757   1
  -2  -9  16 1472.12 223.281   1
   2   9 -16 1845.02 226.207   1
  -2   9  16 2186.92 320.555   1
   2  -9 -15-282.080 278.820   1
  -2  -9  15 90.6564 158.073   1
   2   9 -15 302.458 160.236   1
  -2   9  15-200.820 301.127   1
   2  -9 -14 1534.75 297.385   1
  -2  -9  14 1900.63 203.295   1
   2   9 -14 1169.93 188.560   1
  -2   9  14 1245.22 285.228   1
  -2   9  13 1724.97 319.162   1
  -2  -9  13 1852.00 199.557   1
   2  -9 -13 1882.85 317.858   1
   2   9 -12 1781.17 184.030   1
  -2  -9  12 2001.71 190.261   1
   2  -9 -12 2061.80 306.757   1
  -2   9  12 1792.77 321.438   1
   2  -9 -11 280.836 216.581   1
  -2   9  11 508.029 244.027   1
   2   9 -11 236.624 107.405   1
  -2  -9  11 187.583 102.643   1
   2   9 -10 5574.96 340.575   1
  -2   9  10 6588.80 474.786   1
   2  -9 -10 7221.25 469.552   1
  -2   9   9 385.779 242.574   1
   2   9  -9 419.398 86.2268   1
   2  -9  -9 492.346 222.851   1
  -2  -9   9 335.488 81.9938   1
   2   9  -8 9803.47 543.953   1
  -2  -9   8 8547.95 542.726   1
   2  -9  -7 3582.98 345.998   1
  -2   9   7 3643.25 367.349   1
   2  -9  -6 1922.95 269.259   1
  -2   9   6 2353.82 279.243   1
   2   9  -5 540.747 83.9095   1
  -2  -9   5 651.623 80.4633   1
  -2   9   5 683.368 210.891   1
   2  -9  -4 12088.2 783.907   1
   2   9  -4 12337.8 718.067   1
  -2   9   4 11073.1 781.265   1
  -2  -9   4 11949.6 714.971   1
   2  -9  -3 7166.48 494.409   1
  -2   9   3 5815.80 494.597   1
   2   9  -3 7337.40 443.928   1
  -2  -9   3 7114.33 442.679   1
   2  -9  -2 9479.70 656.524   1
  -2  -9   2 10117.3 625.592   1
   2   9  -2 10404.9 626.570   1
  -2   9   2 10101.4 665.618   1
   2   9  -1 263.708 143.942   1
  -2   9   1 136.249 168.064   1
   2  -9  -1 69.8492 152.247   1
  -2  -9   1 89.3674 119.733   1
  -2   9   0-169.381 146.105   1
   2  -9   0 61.0163 132.598   1
   2   9   1-15.4873 159.105   1
   2  -9   1-103.258 115.550   1
  -2  -9  -1-57.5201 139.953   1
  -2   9  -1-247.257 127.864   1
  -2   9  -2 9000.56 539.399   1
  -2  -9  -2 8763.41 584.578   1
   2  -9   2 8320.43 537.355   1
   2   9   3 7289.47 449.442   1
  -2   9  -3 6438.78 362.313   1
  -2  -9  -3 6653.03 425.484   1
   2   9   4 11297.8 748.368   1
   2   9   5 353.781 207.536   1
   2   9   6 2359.69 309.634   1
  -2  -9  -6 3155.29 312.908   1
  -2  -9  -7 3654.20 361.301   1
   2   9   7 3168.56 348.769   1
   2   9   8 9200.00 688.267   1
  -2  -9  -8 10070.3 690.751   1
   2   9   9-55.3216 261.258   1
  -2  -9  -9 771.970 251.491   1
   2   9  10 7502.84 483.975   1
  -2  -9 -10 7781.58 490.879   1
   2   9  11 121.388 255.773   1
  -2   9 -11 177.864 86.7006   1
  -2  -9 -11-143.801 226.455   1
   2  -9  11 116.410 89.4077   1
   2   9  12 1883.32 344.582   1
  -2  -9 -12 1791.79 328.634   1
   2  -9  12 1632.62 174.410   1
  -2   9 -12 1908.01 167.831   1
   2  -9  13 1547.97 178.893   1
  -2   9 -13 1241.76 165.754   1
  -2  -9 -14 744.854 248.632   1
   2   9  14 501.855 249.031   1
   2   9  15-102.306 296.323   1
  -2  -9 -15 505.074 279.987   1
   2  -9  15-101.526 151.798   1
  -2   9 -15-31.3252 134.870   1
   2   9  16 2000.30 348.422   1
  -2  -9 -16 1827.30 325.493   1
   2  -9  16 1724.32 237.272   1
  -2   9 -16 1898.36 224.578   1
  -2  -9 -17 519.646 234.619   1
   2   9  17 453.613 265.826   1
  -2   9 -17-39.5747 157.507   1
  -2  -9 -18 720.899 286.532   1
   2   9  18 633.103 305.355   1
  -2  -9 -19-394.765 278.923   1
   2   9  19 423.185 269.322   1
  -2  -9 -20-65.9295 210.281   1
   2   9  20 70.6140 230.172   1
  -2  -9 -22 458.015 250.694   1
   2   9  22 1121.51 282.176   1
  -2  -9 -23 778.263 228.926   1
   2   9  23 34.7513 222.993   1
  -2  -9 -24-63.9033 256.182   1
   2   9  24 412.356 261.575   1
  -2  -9 -25 375.838 245.310   1
   2   9  25 236.856 227.048   1
  -2  -9 -26-154.282 218.770   1
  -2  10  25 33.8049 259.308   1
   2 -10 -25 252.334 251.091   1
  -2  10  24 964.596 296.617   1
   2 -10 -24-64.2591 254.810   1
  -2  10  23-244.900 269.270   1
   2 -10 -23 326.122 247.143   1
  -2  10  22 389.588 261.380   1
   2 -10 -22 197.745 237.168   1
  -2  10  21 285.831 227.331   1
   2 -10 -21 331.740 225.973   1
  -2  10  20 1400.59 313.841   1
   2 -10 -20 765.912 251.222   1
  -2  10  19 106.925 288.588   1
   2 -10 -19-133.142 261.014   1
  -2  10  18 639.090 286.547   1
   2 -10 -18 563.621 272.455   1
  -2  10  16 380.232 314.052   1
   2  10 -16 304.289 152.165   1
   2 -10 -16 259.171 279.517   1
  -2  10  15 238.363 243.461   1
   2 -10 -15-31.9213 232.239   1
  -2  10  14 1203.84 331.411   1
   2 -10 -14 718.852 296.149   1
  -2 -10  14 1166.63 150.592   1
   2  10 -14 1361.71 160.176   1
  -2  10  13 521.711 280.140   1
   2 -10 -13 91.7180 238.226   1
  -2 -10  13 199.173 110.652   1
   2  10 -13 154.217 110.928   1
   2  10 -12 1614.95 147.264   1
  -2 -10  12 1375.50 141.965   1
   2 -10 -12 2472.83 309.595   1
  -2  10  12 2064.83 314.162   1
  -2 -10  11 640.167 72.4735   1
   2  10 -11 536.117 78.2346   1
   2 -10 -11 867.187 251.231   1
  -2  10  11 431.374 249.227   1
   2 -10 -10 2010.78 308.116   1
  -2  10  10 1607.11 297.904   1
   2 -10  -9 1288.96 269.032   1
  -2  10   9 1859.60 296.239   1
  -2  10   8 8482.71 633.558   1
  -2  10   6 3215.46 348.428   1
   2 -10  -6 3158.56 336.748   1
   2 -10  -5 2074.62 261.951   1
  -2  10   4 1219.26 246.519   1
   2 -10  -4 1319.71 233.535   1
   2  10  -4 1113.47 125.435   1
  -2  10   3-19.9475 176.958   1
   2 -10  -3 56.0728 177.768   1
   2  10  -3 86.9098 101.443   1
  -2  10   2-90.8505 155.996   1
   2 -10  -2 202.645 158.980   1
   2  10  -2 10.8249 125.031   1
  -2  10   1 64.8414 157.954   1
   2 -10  -1-15.0852 152.150   1
   2  10  -1-38.5282 132.941   1
  -2  10  -1 23.3592 129.069   1
   2  10   1-116.500 159.855   1
   2 -10   1-56.1003 111.420   1
  -2 -10  -2-35.1615 185.033   1
   2  10   2-36.8168 163.276   1
   2 -10   2 8.74636 96.0988   1
  -2  10  -2-9.40953 105.493   1
   2 -10   3 95.0716 85.5261   1
  -2  10  -3 44.9369 83.7803   1
   2  10   4 585.674 215.005   1
  -2 -10  -4 1185.92 211.873   1
  -2 -10  -5 2527.67 304.294   1
  -2 -10  -6 2982.74 316.347   1
   2  10   6 2808.72 327.633   1
  -2 -10  -8 9112.18 643.516   1
   2  10   8 8649.05 645.887   1
  -2 -10  -9 1600.95 268.718   1
   2  10   9 1408.69 282.077   1
  -2 -10 -10 1343.75 296.472   1
   2  10  10 723.350 307.914   1
  -2 -10 -11 1181.65 307.373   1
   2  10  11 1169.16 323.633   1
  -2 -10 -12 2120.48 346.407   1
   2  10  12 3054.29 376.856   1
   2  10  13 99.9181 250.482   1
  -2 -10 -13 309.371 254.020   1
  -2  10 -13 87.6574 77.4917   1
   2 -10  13 141.202 81.1590   1
   2  10  14 611.706 298.792   1
  -2 -10 -14 1228.05 284.823   1
  -2  10 -14 937.949 130.361   1
   2 -10  14 1036.83 137.379   1
   2  10  15 241.168 315.192   1
  -2 -10 -15-32.0213 284.941   1
  -2  10 -15 139.161 117.753   1
   2 -10  15 161.940 129.464   1
  -2 -10 -16 583.997 289.722   1
   2  10  16 592.024 309.821   1
  -2 -10 -18 494.299 246.093   1
   2  10  18 741.551 298.500   1
  -2 -10 -19 231.259 265.016   1
   2  10  19 211.935 281.311   1
  -2 -10 -20 1352.32 304.348   1
   2  10  20 740.131 297.327   1
  -2 -10 -21 624.830 223.109   1
   2  10  21 913.516 255.905   1
  -2 -10 -22 325.959 241.657   1
   2  10  22 244.269 267.008   1
  -2 -10 -23 128.526 249.171   1
   2  10  23-69.0418 258.484   1
  -2 -10 -24 221.175 207.207   1
   2  10  24 34.0537 203.654   1
  -2 -10 -25 371.589 237.507   1
   2  10  25 401.177 263.073   1
   2 -11 -25 404.973 221.394   1
  -2  11  25 200.185 225.039   1
   2 -11 -23 64.7486 227.498   1
  -2  11  23 312.361 256.907   1
   2 -11 -21 165.573 262.134   1
  -2  11  21 463.332 293.035   1
   2 -11 -20-33.3096 254.476   1
  -2  11  20 286.710 268.429   1
   2 -11 -19-66.7682 214.172   1
  -2  11  19 251.778 235.761   1
   2 -11 -18 133.403 252.747   1
  -2  11  18 749.242 300.499   1
   2 -11 -17 232.381 253.949   1
  -2  11  17 284.014 287.822   1
   2 -11 -16-98.5218 218.641   1
  -2  11  16-35.0378 273.767   1
   2 -11 -15-32.4594 270.856   1
  -2  11  15 103.873 292.647   1
   2 -11 -14 1147.96 290.938   1
  -2  11  14 815.529 323.342   1
   2 -11 -13 1032.41 258.461   1
  -2  11  13 433.330 250.072   1
  -2  11  11 158.549 278.148   1
   2 -11 -10 4156.97 410.636   1
  -2  11  10 4117.75 419.955   1
   2 -11  -9 1810.31 286.307   1
  -2  11   9 1363.44 296.920   1
   2 -11  -8 2807.74 342.899   1
   2 -11  -7 153.588 206.838   1
  -2  11   7 245.237 244.693   1
   2 -11  -5 1284.29 237.680   1
  -2  11   5 811.144 249.315   1
   2  11  -4 3505.98 262.506   1
  -2 -11   4 4137.61 261.382   1
   2 -11  -4 4135.88 351.701   1
  -2  11   3 3502.09 363.282   1
  -2 -11   3 4301.02 300.767   1
   2 -11  -3 4100.79 365.410   1
   2  11  -2 13476.3 901.625   1
  -2  11   2 15998.1 945.334   1
   2 -11  -2 17422.5 942.716   1
  -2 -11   2 13995.2 895.252   1
   2 -11  -1 145.504 163.490   1
  -2  11   1 17.3000 159.140   1
   2  11   0 316.462 175.473   1
  -2 -11   0-198.490 153.657   1
   2 -11   0-99.3053 140.197   1
  -2  11   0 15.1555 145.909   1
   2  11   1 70.9411 168.661   1
  -2 -11  -1 273.831 178.290   1
   2 -11   1-48.4012 129.176   1
  -2  11  -1-12.5928 123.885   1
  -2  11  -2 15141.2 904.477   1
   2 -11   2 14424.7 903.523   1
  -2 -11  -2 16134.8 948.202   1
   2  11   2 14705.8 947.844   1
  -2 -11  -3 4937.80 378.936   1
  -2  11  -3 3870.69 273.416   1
   2  11   3 4115.67 373.883   1
   2 -11   3 4219.65 273.375   1
  -2 -11  -4 4818.19 398.475   1
   2  11   4 4078.78 396.888   1
   2  11   5 146.579 233.924   1
  -2 -11  -5 777.737 220.154   1
   2  11   7 218.442 218.547   1
  -2 -11  -7 315.072 218.907   1
  -2 -11  -8 3447.86 362.785   1
   2  11   9 1220.42 285.636   1
  -2 -11  -9 1716.40 288.062   1
   2  11  10 4686.21 444.584   1
  -2 -11 -10 4208.87 419.464   1
   2  11  11 258.872 272.243   1
  -2 -11 -11 302.024 237.385   1
   2  11  13 271.217 300.907   1
  -2 -11 -13 597.432 285.581   1
   2  11  14 926.754 321.495   1
  -2 -11 -14 703.856 306.995   1
   2  11  15 660.778 315.211   1
  -2 -11 -15 908.158 301.599   1
   2  11  16-70.2295 263.036   1
  -2 -11 -16-196.679 260.909   1
   2  11  17 35.3232 238.729   1
  -2 -11 -17-164.978 227.374   1
   2  11  18 495.952 294.805   1
  -2 -11 -18 695.110 240.221   1
   2  11  19 141.649 285.735   1
  -2 -11 -19-132.419 247.873   1
   2  11  20-70.4748 274.304   1
  -2 -11 -20 198.087 260.811   1
   2  11  21 315.242 282.785   1
  -2 -11 -21 556.780 259.014   1
   2  11  23 273.979 272.032   1
  -2 -11 -23 318.988 244.209   1
   2  11  25 65.9745 185.680   1
  -2 -11 -25 153.683 203.643   1
  -2  12  24 302.948 261.118   1
   2 -12 -24-31.4614 229.905   1
  -2  12  23 343.506 254.851   1
   2 -12 -23 352.898 241.037   1
  -2  12  22 384.206 247.066   1
   2 -12 -22 293.523 226.593   1
  -2  12  21 354.057 250.797   1
   2 -12 -21 462.034 238.102   1
  -2  12  20 35.7831 269.051   1
   2 -12 -20 133.118 255.188   1
  -2  12  18 216.417 258.138   1
   2 -12 -18 670.258 227.010   1
  -2  12  17 503.729 301.397   1
   2 -12 -17-66.8875 265.342   1
  -2  12  16 248.755 229.863   1
   2 -12 -16 365.883 233.092   1
  -2  12  15 35.2215 282.230   1
   2 -12 -15 65.7790 262.617   1
  -2  12  14 657.579 301.801   1
   2 -12 -14 974.295 281.147   1
  -2  12  13-272.481 250.094   1
   2 -12 -13-127.896 228.827   1
   2 -12 -12 4669.98 452.236   1
  -2  12  11-260.794 265.776   1
   2 -12 -11 183.679 266.020   1
  -2  12  10 887.184 288.372   1
   2 -12 -10 1220.46 266.513   1
   2 -12  -9 3919.49 395.871   1
  -2  12   9 4325.34 424.803   1
  -2  12   8 4660.36 446.089   1
   2 -12  -8 5264.02 450.592   1
   2 -12  -7 133.447 226.291   1
  -2  12   7-143.200 262.639   1
   2 -12  -6 1474.31 268.880   1
  -2  12   6 1089.05 267.249   1
   2 -12  -5 2740.94 299.492   1
  -2  12   5 1489.84 278.754   1
  -2 -12   4 651.821 88.7009   1
   2  12  -4 537.912 93.5061   1
  -2  12   4 384.170 195.622   1
   2 -12  -3 271.612 187.217   1
  -2 -12   3 341.897 108.453   1
   2  12  -3 552.603 119.257   1
   2 -12  -2 1082.41 200.347   1
  -2 -12   2 1127.84 159.986   1
   2  12  -2 887.423 158.861   1
  -2  12   2 890.613 213.934   1
  -2  12   1 55.5043 174.192   1
   2 -12  -1 51.6462 150.068   1
  -2  12   0 13618.4 866.877   1
  -2 -12   0 14691.7 873.898   1
   2 -12   0 13442.9 859.235   1
   2  12   0 13544.8 868.912   1
   2  12   1 304.161 180.257   1
  -2 -12  -1 109.784 180.372   1
   2  12   2 1105.81 225.191   1
  -2  12  -2 1056.96 153.935   1
   2 -12   2 1195.43 139.420   1
  -2 -12  -2 883.562 198.085   1
   2  12   3 474.395 206.591   1
  -2  12  -3 494.151 95.8188   1
  -2 -12  -3 565.306 214.015   1
   2 -12   3 570.826 97.7942   1
   2  12   4 781.384 240.758   1
  -2 -12  -4 743.397 219.666   1
   2  12   5 2074.41 304.056   1
  -2 -12  -5 2441.23 298.888   1
   2  12   6 2003.13 311.237   1
  -2 -12  -6 2261.13 295.324   1
   2  12   7 87.4452 247.758   1
  -2 -12  -7 807.138 246.133   1
   2  12   8 3869.79 421.098   1
  -2 -12  -8 4729.90 407.896   1
  -2 -12  -9 3858.06 395.297   1
   2  12   9 3722.34 397.484   1
  -2 -12 -10 720.729 252.636   1
   2  12  10 1161.23 307.241   1
   2  12  12 4349.31 448.543   1
  -2 -12 -12 4145.73 425.994   1
   2  12  13 240.200 262.067   1
  -2 -12 -13-159.935 254.496   1
   2  12  14 556.620 257.153   1
   2  12  15-316.265 253.922   1
  -2 -12 -15-262.665 225.744   1
   2  12  16 106.077 235.816   1
  -2 -12 -16 396.774 229.363   1
   2  12  17 142.012 253.806   1
  -2 -12 -17-232.347 226.554   1
   2  12  18 745.429 303.049   1
  -2 -12 -18 531.638 252.302   1
   2  12  20 457.249 277.795   1
  -2 -12 -20 362.871 255.903   1
   2  12  21 209.164 270.771   1
  -2 -12 -21 326.052 259.868   1
   2  12  22 275.659 220.529   1
  -2 -12 -22 353.400 229.317   1
   2  12  23-101.813 240.458   1
  -2 -12 -23 220.801 214.247   1
   2  12  24-232.895 264.020   1
  -2 -12 -24-185.220 239.675   1
   2 -13 -23-31.7670 237.067   1
  -2  13  23 373.764 265.613   1
   2 -13 -22 485.446 261.196   1
  -2  13  22 622.897 288.580   1
   2 -13 -21-164.274 223.223   1
  -2  13  21-70.3245 249.193   1
   2 -13 -20 66.4436 218.053   1
  -2  13  20 391.657 266.861   1
   2 -13 -19 468.571 261.649   1
  -2  13  19-215.787 297.307   1
  -2  13  18 397.061 260.138   1
   2 -13 -17-235.601 263.932   1
  -2  13  17 434.264 304.903   1
   2 -13 -16 402.717 240.098   1
  -2  13  16 469.012 260.199   1
   2 -13 -14-33.0476 239.395   1
  -2  13  14-176.318 300.913   1
   2 -13 -13-163.139 229.050   1
  -2  13  13 208.841 246.578   1
   2 -13 -12-224.642 243.225   1
  -2  13  12 102.640 264.352   1
   2 -13 -11 597.119 243.925   1
  -2  13  11 502.657 262.745   1
   2 -13 -10 3680.91 387.609   1
  -2  13  10 3923.22 421.125   1
  -2  13   9 255.686 273.892   1
   2 -13  -9 238.321 256.907   1
  -2  13   8 154.489 247.128   1
   2 -13  -8 345.656 238.447   1
  -2  13   7-118.644 224.759   1
   2 -13  -7 138.483 218.773   1
  -2  13   6 28.2798 230.679   1
   2 -13  -6 238.367 232.326   1
  -2  13   4 3600.02 321.278   1
   2 -13  -4 3431.52 311.641   1
  -2 -13   4 2301.28 159.841   1
   2 -13  -3 219.353 183.320   1
  -2 -13   3 91.4502 107.701   1
  -2  13   3 496.713 215.979   1
   2  13  -3 166.926 110.559   1
  -2 -13   2 2198.26 220.447   1
  -2  13   2 2491.82 290.355   1
   2  13  -2 2562.96 233.129   1
   2 -13  -1 822.922 189.794   1
  -2 -13   1 1279.17 175.984   1
   2  13  -1 989.111 191.359   1
  -2  13   1 898.100 198.015   1
   2 -13   0 16.1519 157.016   1
  -2 -13   0 17.1927 151.620   1
   2  13   0 36.8210 161.886   1
  -2  13   0 34.3562 152.369   1
   2  13   1 925.237 210.945   1
  -2 -13  -1 616.172 190.367   1
  -2 -13  -2 2611.99 272.751   1
  -2  13  -2 2316.38 206.480   1
   2 -13   2 2378.82 212.847   1
   2  13   2 2519.23 287.827   1
   2  13   3 97.0928 204.616   1
  -2 -13  -3 136.372 204.009   1
  -2  13  -3 128.879 87.2765   1
   2 -13   3 107.031 82.7226   1
   2  13   4 3057.30 361.890   1
  -2 -13  -4 4002.32 364.872   1
  -2 -13  -6-53.8850 215.415   1
   2  13   6 547.036 264.269   1
  -2 -13  -7 56.0017 239.910   1
   2  13   7 360.253 249.950   1
  -2 -13  -8 174.332 258.898   1
   2  13   8 374.025 275.284   1
  -2 -13  -9 597.885 261.275   1
   2  13   9 96.4474 252.859   1
  -2 -13 -10 4114.44 400.220   1
   2  13  10 2929.92 381.209   1
  -2 -13 -11 754.031 273.892   1
   2  13  11 269.253 293.173   1
  -2 -13 -12 416.520 280.072   1
   2  13  12-411.138 316.716   1
  -2 -13 -13-195.258 258.170   1
   2  13  13-139.322 288.908   1
  -2 -13 -14 263.284 263.764   1
   2  13  14-70.4065 285.094   1
  -2 -13 -16 533.208 259.644   1
   2  13  16 320.364 300.001   1
  -2 -13 -17-166.906 246.903   1
   2  13  17 178.115 290.415   1
  -2 -13 -19 132.727 252.744   1
   2  13  19 1449.67 324.178   1
  -2 -13 -20 196.896 246.893   1
   2  13  20 140.253 277.135   1
  -2 -13 -21 161.837 246.232   1
   2  13  21-138.725 265.887   1
  -2 -13 -22 222.620 241.351   1
   2  13  22 239.270 229.066   1
  -2 -13 -23 218.135 187.478   1
   2  13  23-100.683 223.450   1
  -2  14  23 402.442 260.101   1
   2 -14 -22 320.697 243.120   1
  -2  14  22 822.449 287.661   1
   2 -14 -21-163.209 243.452   1
  -2  14  21 348.676 277.434   1
   2 -14 -19 133.831 250.641   1
  -2  14  19 143.338 271.653   1
   2 -14 -18 471.829 254.894   1
  -2  14  18 72.1396 266.181   1
   2 -14 -17-67.6245 251.436   1
  -2  14  17 580.524 300.054   1
   2 -14 -16-236.756 222.909   1
  -2  14  16 36.2699 240.269   1
   2 -14 -15 370.971 277.980   1
  -2  14  15 36.1605 279.601   1
   2 -14 -13 165.890 257.501   1
  -2  14  13 213.575 285.415   1
   2 -14 -12 359.979 261.549   1
  -2  14  12 526.633 281.424   1
   2 -14 -11 321.643 245.815   1
  -2  14  11-34.5055 276.634   1
   2 -14 -10 283.158 267.952   1
  -2  14  10 640.077 301.576   1
   2 -14  -9 521.418 256.849   1
  -2  14   9 525.366 277.378   1
   2 -14  -8 208.320 268.640   1
  -2  14   8 127.046 255.564   1
   2 -14  -7 660.479 263.510   1
  -2  14   7 551.765 273.322   1
   2 -14  -6 2286.30 312.836   1
  -2  14   6 1963.37 320.297   1
   2 -14  -5 78.7228 222.488   1
  -2  14   5-111.582 232.012   1
   2 -14  -4 1455.82 264.510   1
   2 -14  -3 92.0147 172.977   1
  -2 -14   3 81.5725 98.3451   1
  -2  14   3-149.896 201.617   1
   2  14  -3 117.041 112.707   1
  -2  14   2 4339.92 381.408   1
   2  14  -2 4702.01 327.215   1
  -2 -14   2 4167.53 325.146   1
   2 -14  -2 4087.08 361.908   1
   2 -14  -1 869.468 185.426   1
  -2 -14   1 560.840 160.006   1
  -2  14   1 267.640 197.675   1
   2  14  -1 615.110 169.919   1
   2 -14   0 187.880 167.706   1
  -2  14   0 667.393 178.824   1
  -2 -14   0 594.103 166.604   1
   2  14   0 960.862 206.952   1
  -2 -14  -1 382.120 182.680   1
  -2  14  -1 363.993 154.866   1
   2  14   1 64.5466 190.998   1
  -2  14  -2 4537.03 308.899   1
  -2 -14  -2 5057.43 378.181   1
   2  14   2 3694.47 372.833   1
   2 -14   2 3852.38 301.629   1
  -2 -14  -3 70.9784 200.695   1
  -2  14  -3 147.672 84.8238   1
   2  14   3 75.9328 212.658   1
   2 -14   3 85.0450 77.2072   1
   2  14   5 198.734 238.520   1
  -2 -14  -5 53.0713 201.969   1
   2  14   6 2139.77 323.087   1
  -2 -14  -6 2554.34 319.026   1
   2  14   7 247.372 250.567   1
  -2 -14  -7 837.352 258.710   1
   2  14   8 63.8519 269.715   1
  -2 -14  -8 596.922 262.416   1
   2  14   9 65.7499 268.011   1
  -2 -14  -9-30.7187 230.008   1
   2  14  10 201.811 276.602   1
  -2 -14 -10 786.800 277.375   1
   2  14  11 618.132 287.525   1
  -2 -14 -11 256.900 243.528   1
   2  14  12 313.580 276.043   1
  -2 -14 -12 424.143 262.292   1
   2  14  13 35.2253 238.069   1
  -2 -14 -13 99.0304 221.995   1
   2  14  15 178.311 277.385   1
  -2 -14 -15 568.835 270.852   1
   2  14  16 214.089 278.027   1
  -2 -14 -16 234.681 262.238   1
   2  14  17 142.706 284.290   1
  -2 -14 -17 402.328 261.452   1
   2  14  18 177.702 282.091   1
  -2 -14 -18 299.893 253.870   1
   2  14  19 105.805 272.502   1
  -2 -14 -19 66.1107 236.320   1
   2  14  21 172.219 251.931   1
  -2 -14 -21 288.706 245.341   1
   2  14  22 203.029 222.070   1
   2  14  23-132.526 206.664   1
  -2 -14 -23-61.8964 177.878   1
   2 -15 -22 475.915 244.056   1
  -2  15  22 203.163 262.341   1
   2 -15 -20 263.490 215.094   1
  -2  15  20 175.783 231.967   1
   2 -15 -18 371.011 235.779   1
  -2  15  18-180.067 250.574   1
   2 -15 -17 441.344 253.450   1
  -2  15  17-72.6029 279.628   1
   2 -15 -16 545.012 240.883   1
  -2  15  16 764.576 269.605   1
   2 -15 -15 34.0499 244.461   1
  -2  15  15 36.3973 272.533   1
   2 -15 -14 169.690 252.293   1
  -2  15  14 217.529 281.352   1
   2 -15 -13 505.477 273.381   1
  -2  15  13 72.1616 283.439   1
   2 -15 -12 500.206 265.573   1
  -2  15  12-142.423 291.500   1
   2 -15 -11 262.907 238.561   1
  -2  15  11 315.729 268.416   1
   2 -15 -10 677.762 249.379   1
  -2  15  10 378.758 276.673   1
   2 -15  -8 1197.73 277.334   1
  -2  15   8 882.792 277.552   1
   2 -15  -7-118.902 229.681   1
  -2  15   7-31.6036 237.627   1
   2 -15  -6-114.444 216.803   1
  -2  15   6 121.582 252.804   1
   2 -15  -5 108.855 224.926   1
  -2  15   5 87.5497 241.195   1
  -2  15   4 2204.80 315.198   1
  -2 -15   3 86.0110 101.883   1
   2 -15  -3 169.464 182.754   1
  -2  15   3 77.7263 209.805   1
   2  15  -3-9.29061 98.4364   1
  -2 -15   2 557.460 144.358   1
   2  15  -2 806.248 163.329   1
  -2  15   2 405.862 209.649   1
   2 -15  -1-81.0297 182.802   1
  -2 -15   1 16.1853 148.094   1
   2  15  -1 448.230 161.520   1
  -2  15   1-129.754 187.404   1
   2 -15   0-71.9297 158.124   1
  -2 -15   0 94.1720 161.695   1
  -2  15   0 18.7394 170.928   1
   2  15   0-160.026 169.075   1
   2  15   1 89.6405 174.798   1
  -2  15  -1 110.655 149.994   1
   2 -15   1 397.504 143.218   1
  -2 -15  -1 126.380 172.671   1
   2  15   2 979.463 228.826   1
  -2 -15  -2 805.415 211.573   1
  -2  15  -2 729.929 139.030   1
   2 -15   2 572.766 133.397   1
  -2 -15  -3 24.7253 217.425   1
  -2  15  -3 56.1574 58.7380   1
   2  15   3-79.0592 202.835   1
   2 -15   3 63.0838 51.7747   1
   2  15   4 1481.18 285.141   1
  -2 -15  -4 1862.33 269.101   1
   2  15   5 29.3756 227.073   1
  -2 -15  -5 248.140 222.606   1
   2  15   6 91.9528 266.405   1
  -2 -15  -6 115.029 214.536   1
   2  15   7 127.115 255.621   1
  -2 -15  -7 119.280 225.181   1
   2  15   8 425.986 243.808   1
  -2 -15  -8 768.567 245.264   1
   2  15  10 822.848 270.411   1
  -2 -15 -10 707.899 256.979   1
   2  15  11 174.488 267.718   1
  -2 -15 -11 163.756 250.307   1
   2  15  12 282.546 256.528   1
  -2 -15 -12 397.795 232.475   1
   2  15  13 249.266 282.457   1
  -2 -15 -13 100.362 249.662   1
   2  15  14 286.845 293.730   1
  -2 -15 -14 269.414 251.636   1
   2  15  15 35.8917 281.625   1
  -2 -15 -15 303.819 259.995   1
   2  15  16 1004.70 278.988   1
  -2 -15 -16 438.816 231.533   1
   2  15  17 35.7647 235.623   1
  -2 -15 -17-33.5784 208.160   1
   2  15  18 213.100 221.412   1
  -2 -15 -18 599.604 226.312   1
   2  15  20 208.333 217.982   1
  -2 -15 -20 129.483 212.370   1
   2  15  22-367.877 220.403   1
  -2 -15 -22 156.401 191.703   1
   2 -16 -21 32.0072 217.504   1
  -2  16  21 274.219 261.897   1
   2 -16 -20 359.893 216.338   1
  -2  16  20 278.969 251.029   1
   2 -16 -19 166.302 241.363   1
  -2  16  19 389.809 277.284   1
   2 -16 -18-269.524 212.623   1
  -2  16  18 71.8370 246.398   1
   2 -16 -17-68.0449 243.267   1
  -2  16  17 326.222 281.149   1
   2 -16 -16 308.254 243.994   1
  -2  16  16 73.0115 270.252   1
   2 -16 -15 240.452 235.914   1
  -2  16  15 219.647 251.372   1
   2 -16 -14 823.797 256.521   1
  -2  16  14 438.932 276.325   1
   2 -16 -13-68.3820 220.544   1
  -2  16  13 218.478 250.915   1
   2 -16 -12-203.620 228.234   1
  -2  16  12 72.2815 247.864   1
   2 -16 -11 704.727 264.733   1
  -2  16  11 571.685 276.375   1
   2 -16 -10-165.232 241.388   1
  -2  16  10 105.415 264.170   1
   2 -16  -9 97.2303 222.315   1
  -2  16   9 103.364 250.658   1
   2 -16  -7 184.091 239.839   1
  -2  16   7 98.1560 232.966   1
   2 -16  -6 1358.77 271.006   1
  -2  16   6 1804.85 298.497   1
   2 -16  -5 28.1460 219.078   1
  -2  16   5-61.2504 247.966   1
   2 -16  -4 80.7395 207.298   1
  -2  16   4 230.575 230.280   1
   2  16  -3 191.628 95.7637   1
   2 -16  -2 516.219 201.449   1
  -2 -16   2 537.036 137.774   1
  -2  16   2 748.541 220.463   1
   2  16  -2 282.738 136.541   1
   2 -16  -1 767.411 207.334   1
  -2 -16   1 536.092 164.531   1
   2  16  -1 801.886 176.825   1
  -2  16   1 836.113 212.904   1
   2 -16   0 203.740 174.522   1
  -2 -16   0 369.800 175.211   1
   2  16   0 250.244 187.121   1
  -2  16   0 196.226 164.913   1
   2  16   1 840.112 204.351   1
  -2  16  -1 711.568 166.251   1
   2 -16   1 647.579 162.921   1
  -2 -16  -1 659.204 199.569   1
   2  16   2 432.926 231.346   1
  -2  16  -2 544.507 132.888   1
  -2 -16  -2 480.579 211.802   1
   2 -16   2 434.456 114.141   1
   2  16   4 202.715 232.083   1
  -2 -16  -4-27.2679 212.291   1
   2  16   5 212.900 239.954   1
  -2 -16  -5 371.894 238.519   1
   2  16   6 1138.83 293.290   1
  -2 -16  -6 1547.08 293.216   1
   2  16   7 65.3815 246.948   1
  -2 -16  -7 276.667 238.596   1
   2  16   9 34.3146 264.561   1
  -2 -16  -9 484.392 241.339   1
   2  16  10 174.744 251.378   1
  -2 -16 -10 361.709 253.530   1
   2  16  11 425.441 282.422   1
  -2 -16 -11 533.595 253.236   1
   2  16  12 35.7492 253.741   1
  -2 -16 -12 471.466 233.662   1
   2  16  13 288.052 274.646   1
  -2 -16 -13 406.887 263.697   1
   2  16  14 252.939 261.513   1
  -2 -16 -14 884.802 258.971   1
   2  16  15 180.728 257.218   1
  -2 -16 -15-101.892 222.597   1
   2  16  16 180.075 262.263   1
  -2 -16 -16 270.644 254.657   1
   2  16  17 35.7984 271.355   1
  -2 -16 -17 201.650 258.743   1
   2  16  18 248.245 268.357   1
  -2 -16 -18 796.760 268.691   1
   2  16  19 35.0199 282.775   1
  -2 -16 -19-359.507 238.960   1
   2  16  20 137.815 267.473   1
  -2 -16 -20 288.818 229.728   1
   2  16  21 236.423 264.355   1
  -2 -16 -21 316.151 225.544   1
  -2  17  20 277.103 271.626   1
   2 -17 -20-323.759 243.407   1
  -2  17  19 105.934 238.665   1
   2 -17 -19 66.0275 197.362   1
  -2  17  18 143.122 272.503   1
   2 -17 -18 302.622 254.120   1
  -2  17  17 144.878 237.738   1
   2 -17 -17 306.456 221.189   1
  -2  17  16-146.232 267.251   1
   2 -17 -16 481.141 242.614   1
  -2  17  14 36.8820 282.826   1
   2 -17 -14 173.308 251.096   1
  -2  17  13-73.6732 284.611   1
   2 -17 -13 207.834 236.425   1
  -2  17  12 256.499 266.943   1
   2 -17 -12 275.930 248.091   1
  -2  17  11 218.056 278.799   1
   2 -17 -11 136.865 242.596   1
  -2  17  10-394.954 260.025   1
   2 -17 -10 338.106 239.523   1
  -2  17   9 177.034 249.975   1
   2 -17  -9 232.448 226.915   1
  -2  17   8 243.247 258.665   1
   2 -17  -8 356.778 247.349   1
  -2  17   7-135.902 259.603   1
   2 -17  -7 410.521 239.431   1
  -2  17   6 165.426 245.104   1
   2 -17  -6 304.366 221.803   1
  -2  17   5 440.921 258.080   1
   2 -17  -5 470.911 244.583   1
  -2  17   4 360.409 229.234   1
   2 -17  -4 813.125 231.878   1
  -2  17   3 28.1262 228.521   1
  -2  17   2 703.201 217.264   1
   2 -17  -2 195.059 185.621   1
   2  17  -1-73.8784 154.770   1
  -2  17   1 347.542 183.806   1
   2 -17  -1 155.693 166.009   1
   2  17   0 43.3231 169.451   1
  -2  17   0 263.390 180.939   1
  -2 -17  -1 136.345 175.914   1
   2  17   1 145.873 188.867   1
  -2  17  -1 276.347 153.052   1
   2  17   2 717.005 233.489   1
  -2 -17  -2 546.910 208.474   1
   2  17   3 56.8579 226.986   1
  -2 -17  -3-26.7873 200.571   1
   2  17   4 390.523 237.310   1
  -2 -17  -4 821.619 236.718   1
   2  17   5-31.4257 213.449   1
  -2 -17  -5 178.064 216.807   1
   2  17   6 358.503 257.881   1
  -2 -17  -6 184.708 234.680   1
   2  17   7 268.696 249.492   1
  -2 -17  -7-95.1374 229.710   1
   2  17   8 378.558 245.130   1
  -2 -17  -8 844.697 271.520   1
   2  17   9 175.490 261.819   1
  -2 -17  -9 66.2370 221.671   1
   2  17  10-71.2651 261.422   1
  -2 -17 -10 235.373 230.634   1
   2  17  11 36.0372 265.896   1
  -2 -17 -11 475.869 243.452   1
   2  17  12-36.2821 259.918   1
  -2 -17 -12 614.948 246.960   1
   2  17  13-36.4394 262.762   1
  -2 -17 -13 102.888 242.968   1
   2  17  14 291.536 249.425   1
  -2 -17 -14 376.917 246.747   1
   2  17  15-327.125 274.367   1
  -2 -17 -15 170.363 245.719   1
   2  17  16-108.390 285.930   1
  -2 -17 -16 643.455 243.769   1
   2  17  17 358.078 261.657   1
  -2 -17 -17-33.4516 211.141   1
   2  17  18-106.045 221.773   1
  -2 -17 -18-98.9036 211.546   1
   2  17  19 173.943 269.824   1
  -2 -17 -19-326.074 240.242   1
   2  17  20 477.382 277.660   1
  -2 -17 -20 192.527 231.112   1
  -2  18  19 210.645 248.723   1
   2 -18 -19-98.0677 222.006   1
  -2  18  18 429.361 271.545   1
   2 -18 -18 133.296 218.916   1
  -2  18  17 145.043 286.350   1
   2 -18 -17 643.258 265.545   1
  -2  18  16 110.117 270.515   1
   2 -18 -16-378.089 232.441   1
  -2  18  15-111.113 260.215   1
   2 -18 -15-242.836 219.066   1
  -2  18  13-111.981 265.717   1
   2 -18 -13-139.984 240.082   1
  -2  18  12 149.120 271.157   1
   2 -18 -12-34.9605 240.896   1
  -2  18  11-185.887 269.391   1
   2 -18 -11-138.800 234.663   1
  -2  18  10 442.294 261.976   1
   2 -18 -10 309.679 242.491   1
  -2  18   9 328.575 264.940   1
   2 -18  -9 271.613 234.547   1
  -2  18   8 685.600 268.616   1
   2 -18  -8 398.465 240.317   1
  -2  18   7-70.1826 249.743   1
  -2  18   6 237.454 240.593   1
   2 -18  -6 920.636 236.337   1
  -2  18   5-163.605 247.144   1
  -2  18   4 93.2081 207.932   1
  -2  18   3 380.511 206.626   1
   2  18   3 59.1856 197.011   1
   2  18   4 249.924 213.668   1
   2  18   5 390.813 214.607   1
  -2 -18  -6 221.731 230.916   1
   2  18   6 336.897 260.736   1
  -2 -18  -7 65.0856 235.783   1
   2  18   7-311.515 241.973   1
  -2 -18  -8 399.798 224.468   1
   2  18   8 530.183 239.137   1
  -2 -18  -9 406.401 239.661   1
   2  18   9 287.409 243.585   1
  -2 -18 -10 445.404 237.896   1
   2  18  10 181.812 258.250   1
  -2 -18 -11 68.8709 236.512   1
   2  18  11 439.762 275.827   1
  -2 -18 -12 241.926 252.605   1
   2  18  12 73.5986 252.506   1
  -2 -18 -13 691.651 262.140   1
   2  18  13 110.492 280.136   1
  -2 -18 -15 34.1741 242.253   1
   2  18  15-365.216 274.697   1
  -2 -18 -16 168.941 214.611   1
   2  18  16 217.078 241.074   1
  -2 -18 -17 67.0522 224.467   1
   2  18  17 250.078 256.629   1
  -2 -18 -18 132.447 231.454   1
   2  18  18 70.2791 276.620   1
  -2 -18 -19-259.793 224.820   1
   2  18  19 241.324 269.345   1
  -2  19  17-36.3565 243.244   1
  -2  19  16 36.9341 259.289   1
  -2  19  15-448.690 280.011   1
  -2  19  14 377.259 276.398   1
  -2  19  12 266.229 264.969   1
  -2  19  11 725.887 294.705   1
   2  19  10 334.007 286.250   1
   2  19  11-335.557 268.359   1
   2  19  12 335.761 267.348   1
   2  19  14 221.801 243.873   1
   2  19  15 366.246 283.710   1
   2  19  16 433.623 260.606   1
   2  19  17 71.4149 261.947   1
   2  19  18 665.604 281.297   1
  -3   0  26 408.389 284.861   1
   3   0 -26 34.1008 238.564   1
  -3   0  24 404.912 279.228   1
   3   0 -24 879.963 287.575   1
  -3   0  23 146.497 259.457   1
   3   0 -23-167.134 238.930   1
  -3   0  22 1052.81 291.638   1
   3   0 -22 657.555 236.609   1
  -3   0  21-212.706 239.593   1
   3   0 -21 324.650 231.054   1
  -3   0  20 414.734 277.779   1
   3   0 -20 349.798 273.856   1
  -3   0  19 134.785 269.079   1
   3   0 -19 31.0099 244.985   1
  -3   0  18 881.186 277.594   1
   3   0 -18 483.123 259.628   1
  -3   0  17-63.1127 280.695   1
   3   0 -17 29.2071 242.125   1
  -3   0  16 1090.85 279.856   1
   3   0 -16 648.413 254.002   1
  -3   0  15 145.229 241.622   1
   3   0 -15 27.0284 221.145   1
   3   0 -14 1135.03 243.450   1
  -3   0  12 198.714 233.827   1
   3   0 -12-138.838 198.035   1
  -3   0  11 280.578 217.847   1
   3   0 -11-216.883 201.016   1
   3   0 -10 11331.3 744.509   1
  -3   0  10 10893.9 746.440   1
  -3   0   9-101.835 203.612   1
   3   0  -9 206.016 197.942   1
   3   0  -8 17299.2 1104.44   1
  -3   0   8 18621.1 1115.01   1
  -3   0   7 51.1933 211.909   1
   3   0  -7 63.4093 185.878   1
  -3   0   6 62.0510 202.606   1
   3   0  -6 130.037 194.142   1
   3   0  -4 65062.3 3978.44   1
  -3   0   4 72672.7 3983.43   1
  -3   0   3-169.233 178.480   1
   3   0  -3-158.760 162.710   1
   3   0  -2 318318. 18920.5   1
  -3   0   2 342825. 18922.8   1
  -3   0   1 66.2537 175.135   1
   3   0  -1 55.3381 172.568   1
  -3   0   0-157.456 189.046   1
   3   0   0 18.2628 183.936   1
  -3   0  -1 9.31475 180.352   1
   3   0   1-102.273 193.213   1
  -3   0  -2 354008. 20335.7   1
   3   0   2 355980. 20335.5   1
   3   0   3-191.981 203.248   1
  -3   0  -3 84.7370 199.065   1
   3   0   4 70508.0 4009.42   1
  -3   0  -4 68020.9 4005.74   1
   3   0   6-14.9927 191.022   1
  -3   0  -6-54.8201 167.164   1
   3   0   7 32.8446 186.886   1
  -3   0  -7-258.601 177.016   1
   3   0   8 16007.6 1010.78   1
  -3   0  -8 16242.1 1006.82   1
  -3   0  -9 37.0852 190.780   1
   3   0   9 119.219 187.579   1
  -3   0 -10 11365.5 761.988   1
   3   0  10 11836.1 771.906   1
   3   0  11-45.5655 210.800   1
  -3   0 -11 335.939 193.273   1
   3   0  12-169.581 209.914   1
  -3   0 -12 22.2985 192.637   1
   3   0  14 1245.04 274.501   1
  -3   0 -14 874.876 233.813   1
   3   0  15-113.788 241.279   1
   3   0  16 984.632 282.117   1
  -3   0 -16 1192.80 267.854   1
   3   0  17-31.8654 256.222   1
  -3   0 -17 29.0990 224.798   1
   3   0  18 852.052 300.748   1
  -3   0 -18 575.569 267.788   1
   3   0  19-134.826 268.222   1
  -3   0 -19-61.9339 244.666   1
   3   0  20 515.856 283.775   1
  -3   0 -20 507.789 250.574   1
   3   0  21-35.0126 241.239   1
  -3   0 -21 32.3905 229.460   1
   3   0  22 355.254 259.205   1
  -3   0 -22 723.875 256.143   1
   3   0  23 287.038 255.380   1
  -3   0 -23-66.6241 241.307   1
   3   0  24 398.651 254.583   1
  -3   0 -24 503.969 235.135   1
   3   0  25-36.4712 246.484   1
  -3   0 -25 168.456 257.326   1
  -3   0 -26-168.383 246.166   1
   3  -1 -27 335.869 247.107   1
  -3   1  26 550.661 277.762   1
   3  -1 -26 168.750 245.188   1
  -3   1  25 406.108 264.060   1
  -3  -1  25-37.3590 256.356   1
   3   1 -25 34.2991 236.517   1
   3  -1 -25 303.189 258.446   1
  -3  -1  24 331.971 251.288   1
  -3   1  24 258.832 271.960   1
   3   1 -24 102.140 239.848   1
   3  -1 -24 736.695 280.135   1
  -3   1  23 183.562 263.812   1
  -3  -1  23 584.545 255.544   1
   3  -1 -23 266.094 266.753   1
   3   1 -23-167.923 232.775   1
  -3  -1  22 433.372 268.997   1
   3   1 -22 296.527 243.545   1
  -3   1  21-318.809 232.155   1
  -3  -1  21-35.5469 255.201   1
   3  -1 -21-32.6000 227.802   1
   3   1 -21 450.592 252.379   1
   3   1 -20 5216.81 445.263   1
  -3  -1  20 4371.49 450.207   1
  -3   1  20 3988.98 439.748   1
   3  -1 -20 4396.79 434.235   1
  -3   1  19 575.017 290.121   1
   3  -1 -19 723.382 270.119   1
  -3  -1  18 2790.14 366.398   1
   3   1 -18 3209.70 360.809   1
  -3   1  17 798.970 293.254   1
   3   1 -17 1118.41 267.150   1
   3   1 -16 3854.71 387.780   1
   3  -1 -16 4677.36 412.677   1
  -3  -1  16 4066.53 418.942   1
  -3   1  16 3579.33 399.196   1
  -3   1  15 237.674 264.267   1
  -3  -1  15-171.395 228.890   1
   3  -1 -15 331.384 248.434   1
   3   1 -15-157.887 213.068   1
  -3  -1  14 18304.4 1186.95   1
  -3   1  14 19019.1 1197.86   1
   3  -1 -14 18319.4 1180.86   1
  -3   1  13 135.427 243.673   1
  -3  -1  13-128.417 226.499   1
   3  -1 -13-226.747 222.184   1
   3   1 -13 71.0324 200.133   1
   3   1 -12 11521.6 772.723   1
  -3  -1  11 249.536 204.134   1
  -3   1  11 169.162 224.032   1
   3   1 -11 62.5173 181.683   1
   3  -1 -11-112.563 200.879   1
  -3   1  10 339.480 227.922   1
  -3  -1  10 657.828 217.163   1
   3   1 -10 347.122 186.651   1
   3  -1 -10 295.509 212.263   1
  -3   1   9 465.007 238.544   1
  -3  -1   9 291.245 192.416   1
   3  -1  -9 157.368 222.167   1
   3   1  -9 663.347 188.217   1
  -3  -1   8 23287.3 1391.93   1
  -3   1   8 22307.9 1396.01   1
   3  -1  -8 23429.6 1392.08   1
   3   1  -8 22518.0 1383.57   1
  -3   1   7 1000.80 238.350   1
  -3  -1   7 1489.26 224.934   1
   3  -1  -7 927.975 220.939   1
   3   1  -7 1385.88 199.110   1
  -3   1   6 12372.4 790.797   1
   3  -1  -6 12136.3 781.543   1
   3  -1  -5 1344.46 221.493   1
   3   1  -5 1154.06 214.908   1
  -3   1   5 1502.46 242.452   1
  -3  -1   5 1223.40 209.161   1
   3   1  -4 11665.7 685.889   1
  -3  -1   4 9893.04 688.828   1
   3  -1  -3 6673.73 450.783   1
   3   1  -3 6672.26 435.472   1
  -3  -1   3 6750.71 440.304   1
   3  -1  -2 21824.7 1252.84   1
  -3   1   2 21665.2 1261.05   1
  -3  -1   2 23033.0 1253.20   1
   3  -1  -1 8492.38 631.189   1
  -3  -1   1 10287.0 637.246   1
  -3   1   1 10752.1 633.695   1
   3   1  -1 10803.2 638.121   1
   3  -1   0 12096.5 701.732   1
   3   1   0 9715.73 700.374   1
  -3   1   0 12528.9 700.148   1
  -3  -1   0 10529.3 699.640   1
   3  -1   1 11291.0 648.802   1
  -3  -1  -1 10161.9 648.297   1
   3   1   1 9887.11 648.091   1
  -3   1  -1 9806.31 648.099   1
   3  -1   2 18836.3 1218.85   1
   3   1   2 23130.4 1231.43   1
  -3   1  -2 18861.6 1220.34   1
  -3  -1  -2 21870.0 1228.45   1
   3   1   3 6320.41 429.253   1
   3  -1   3 5590.70 409.319   1
  -3   1  -3 5520.42 411.503   1
  -3  -1  -3 5972.86 431.587   1
   3  -1   4 10493.6 675.490   1
  -3   1  -4 10750.0 674.670   1
  -3  -1  -4 10383.6 685.996   1
   3   1   4 11142.3 690.020   1
  -3  -1  -5 1140.33 229.057   1
  -3   1  -5 1365.97 191.247   1
   3   1   5 1173.92 225.818   1
   3  -1   5 1604.06 205.333   1
   3   1   6 13505.1 821.370   1
  -3  -1  -6 12333.0 810.037   1
   3  -1   7 896.009 193.815   1
   3   1   7 1218.68 221.410   1
  -3   1  -7 844.051 181.279   1
  -3  -1  -7 1130.96 212.482   1
   3  -1   8 22489.7 1358.66   1
   3   1   8 24145.6 1374.12   1
  -3   1  -8 20420.2 1346.42   1
  -3  -1  -8 23051.8 1362.41   1
  -3  -1  -9-58.3770 196.011   1
  -3   1  -9 105.702 171.870   1
   3   1   9 313.696 183.542   1
   3  -1   9 264.438 196.119   1
  -3   1 -10 304.435 186.002   1
  -3  -1 -10 809.219 220.080   1
   3   1  10 425.219 236.709   1
   3  -1  10 184.976 197.329   1
  -3   1 -11 262.022 184.706   1
  -3  -1 -11 392.935 204.780   1
   3   1  11-189.341 227.043   1
   3  -1  11 262.488 200.394   1
  -3  -1 -12 10777.6 734.588   1
  -3   1 -12 11695.4 735.273   1
   3   1  12 9848.74 747.412   1
   3  -1  12 11029.6 739.064   1
   3   1  13-52.9864 226.048   1
   3  -1  13 124.606 215.262   1
  -3  -1 -13 50.1883 218.717   1
  -3   1 -13 47.1336 193.445   1
  -3  -1 -14 17733.9 1141.57   1
  -3   1 -14 19360.1 1146.70   1
   3   1  14 16281.4 1139.28   1
   3  -1  14 17842.7 1141.32   1
   3  -1  15 222.230 229.017   1
  -3  -1 -15-27.8250 246.321   1
  -3   1 -15 344.606 231.963   1
  -3  -1 -16 4720.83 413.606   1
   3  -1  16 3954.69 417.891   1
   3   1  16 3193.02 388.211   1
  -3   1 -16 3504.13 399.168   1
   3  -1  17 1715.63 302.976   1
   3   1  17 1747.55 312.412   1
  -3   1 -17 1964.43 304.822   1
  -3  -1 -17 1419.41 300.303   1
   3  -1  18 1422.27 298.230   1
  -3   1 -18 2350.35 319.232   1
   3   1  19 782.607 287.067   1
  -3  -1 -19 218.970 259.055   1
   3  -1  20 4054.96 442.472   1
  -3  -1 -20 4889.69 440.722   1
  -3   1 -20 4029.16 416.320   1
   3   1  20 4776.15 442.284   1
   3  -1  21 382.758 238.611   1
   3   1  21-35.1357 238.611   1
  -3   1 -21-32.2022 227.104   1
  -3  -1 -21-162.623 253.166   1
   3  -1  22 212.426 253.138   1
  -3   1 -22 32.8094 218.484   1
   3   1  23 501.283 279.737   1
  -3  -1 -23-366.241 254.271   1
   3   1  24 216.510 266.398   1
   3  -1  24 655.153 269.787   1
  -3   1 -24 539.313 258.190   1
  -3  -1 -24 670.627 257.850   1
   3  -1  25 36.7566 250.358   1
   3   1  25 398.014 235.420   1
  -3   1 -25 407.078 254.735   1
  -3  -1 -25 469.758 241.669   1
   3   1  26 470.544 244.208   1
  -3  -1 -26 233.470 248.522   1
  -3   2  27 359.484 258.043   1
   3  -2 -27 464.787 267.067   1
  -3   2  26-217.981 250.523   1
   3  -2 -26 534.916 259.450   1
  -3   2  25 36.8097 273.530   1
   3  -2 -25 836.536 281.352   1
  -3   2  24 147.184 275.600   1
  -3  -2  24 817.520 277.156   1
   3  -2 -24 533.521 271.410   1
   3   2 -24 993.297 276.753   1
  -3   2  23 436.792 280.130   1
  -3  -2  23-110.001 258.583   1
   3  -2 -23 100.062 239.460   1
   3   2 -23-303.016 243.828   1
  -3   2  22 2013.55 327.712   1
  -3  -2  22 2434.82 338.692   1
   3   2 -22 2280.75 324.639   1
  -3   2  21-70.8802 244.265   1
  -3  -2  21 315.777 247.515   1
   3  -2 -21 65.5965 232.434   1
   3   2 -21 161.276 229.615   1
  -3   2  20 382.578 269.970   1
  -3  -2  20 34.1340 253.797   1
   3  -2 -20 194.081 238.565   1
   3   2 -20 251.151 247.371   1
  -3   2  19 409.336 287.458   1
  -3  -2  19-33.2336 248.913   1
   3  -2 -19-412.192 273.096   1
   3   2 -19 485.270 244.798   1
  -3   2  18 5829.42 533.357   1
  -3  -2  18 5933.95 524.402   1
   3  -2 -18 7093.17 542.003   1
   3   2 -18 5738.26 505.703   1
  -3  -2  17 278.697 245.313   1
   3   2 -17 813.463 225.088   1
   3  -2 -17 693.230 269.598   1
  -3   2  16 12278.8 871.168   1
  -3  -2  16 12438.6 869.137   1
   3   2 -16 12376.4 848.029   1
   3  -2 -16 13140.7 863.511   1
  -3   2  15 1517.44 303.688   1
  -3  -2  15 1804.46 288.290   1
   3   2 -15 1176.15 258.237   1
   3  -2 -15 1549.27 286.799   1
  -3   2  14 174.837 238.167   1
   3  -2 -14 405.832 227.856   1
  -3   2  13 780.009 236.451   1
  -3  -2  13 729.938 240.274   1
   3   2 -13 1050.77 220.959   1
   3  -2 -13 465.727 220.886   1
  -3  -2  12 20398.7 1278.09   1
  -3   2  11 1153.00 268.849   1
  -3  -2  11 1218.73 245.220   1
   3   2 -11 1465.57 239.715   1
   3  -2 -11 1327.83 267.447   1
  -3  -2  10 44643.3 2604.63   1
  -3   2  10 44126.9 2621.60   1
   3   2 -10 44207.4 2596.49   1
   3  -2 -10 43013.2 2611.90   1
  -3   2   9 857.915 257.777   1
  -3  -2   9 1666.54 233.249   1
   3   2  -9 1407.21 226.071   1
   3  -2  -9 1620.69 251.410   1
  -3  -2   8 185.575 172.429   1
  -3   2   8 286.031 206.996   1
   3   2  -8 15.7369 166.659   1
   3  -2  -8-190.750 174.473   1
  -3   2   7 1118.24 240.071   1
   3  -2  -7 578.579 215.675   1
   3   2  -7 640.370 172.039   1
   3  -2  -6 19588.7 1210.00   1
  -3   2   6 19947.0 1218.57   1
   3  -2  -5 5032.78 374.236   1
   3   2  -5 4029.79 337.741   1
  -3  -2   5 4590.70 353.986   1
  -3   2   5 5141.52 384.741   1
   3   2  -4 3455.63 281.858   1
  -3  -2   4 3727.27 295.866   1
  -3  -2   3 13021.0 813.182   1
  -3   2   3 14553.8 821.278   1
   3   2  -3 12499.8 807.093   1
   3  -2  -3 12748.3 816.749   1
   3   2  -2 2508.90 244.213   1
   3  -2  -2 2668.23 242.093   1
  -3   2   2 2755.02 255.559   1
  -3  -2   2 2212.90 244.714   1
   3  -2  -1 4749.03 347.712   1
  -3   2   1 4624.72 348.876   1
   3   2  -1 4327.32 351.291   1
  -3  -2   1 5105.55 351.997   1
   3  -2   0 9.16729 172.393   1
  -3   2   0 9.45989 177.781   1
  -3  -2   0 194.708 195.195   1
   3   2   0-9.62540 196.005   1
   3  -2   1 4741.70 351.461   1
  -3  -2  -1 4033.51 358.483   1
   3   2   1 4707.53 352.659   1
   3   2   2 2401.18 272.854   1
   3  -2   2 2997.21 249.643   1
  -3   2  -2 3146.81 255.357   1
  -3  -2  -2 3074.97 289.278   1
   3  -2   3 13426.2 856.670   1
   3   2   3 13966.4 878.335   1
  -3   2  -3 15087.7 860.368   1
  -3  -2  -3 13940.9 869.808   1
   3  -2   4 3571.63 273.266   1
  -3   2  -4 3100.24 270.141   1
   3  -2   5 3794.96 321.213   1
   3   2   5 4244.77 353.347   1
  -3   2  -5 4621.40 322.647   1
  -3  -2  -5 4168.83 340.551   1
   3   2   6 19850.1 1202.92   1
   3  -2   6 19116.6 1177.18   1
  -3  -2  -6 20860.0 1197.12   1
  -3   2  -6 18874.9 1170.49   1
  -3   2  -7 695.745 167.798   1
  -3  -2  -7 756.346 187.319   1
   3  -2   7 840.347 183.765   1
   3   2   7 535.054 215.940   1
  -3  -2  -8 94.8969 201.977   1
  -3   2  -8-74.4849 158.628   1
   3  -2   8 304.710 180.983   1
   3   2   8 444.682 221.009   1
  -3   2  -9 1319.09 194.844   1
  -3  -2  -9 875.420 237.889   1
   3   2   9 1010.74 233.013   1
   3  -2   9 1265.59 208.287   1
  -3   2 -10 41586.6 2398.83   1
  -3  -2 -10 39294.3 2414.01   1
   3   2  10 40628.3 2425.25   1
  -3   2 -11 1349.74 219.922   1
  -3  -2 -11 1401.87 227.258   1
   3   2  11 882.580 223.323   1
   3  -2  11 1025.82 232.445   1
   3  -2  12 17287.7 1104.05   1
   3   2  13 735.893 234.093   1
   3  -2  13 625.951 221.399   1
  -3  -2 -13 361.630 220.738   1
  -3   2 -13 569.191 202.247   1
   3   2  14 113.910 245.501   1
  -3  -2 -14 298.149 244.799   1
   3   2  15 1753.02 318.478   1
   3  -2  15 1762.34 289.844   1
  -3   2 -15 2247.28 289.177   1
  -3  -2 -15 1562.02 318.271   1
  -3   2 -16 12178.7 833.552   1
  -3  -2 -16 12506.4 850.751   1
   3   2  16 11049.8 845.226   1
   3  -2  16 13337.7 850.754   1
   3  -2  17 458.615 259.667   1
   3   2  17 459.773 263.572   1
  -3  -2 -17 30.0227 254.998   1
  -3   2 -17 141.791 237.109   1
  -3   2 -18 6946.06 527.968   1
   3   2  18 5405.51 523.865   1
   3  -2  18 6327.42 526.758   1
   3   2  19 686.572 286.527   1
   3  -2  19 294.999 247.583   1
  -3   2 -19 483.600 236.486   1
  -3  -2 -19 252.639 269.671   1
   3  -2  20 539.544 241.041   1
   3   2  20 417.860 300.597   1
  -3   2 -20 685.777 250.224   1
  -3  -2 -20 1126.75 299.397   1
   3  -2  21 276.427 244.813   1
  -3   2 -21 319.849 229.662   1
  -3  -2 -21-196.122 246.742   1
   3  -2  22 1375.30 305.905   1
   3   2  22 2351.61 343.006   1
  -3  -2 -22 2807.02 336.454   1
  -3   2 -22 1407.02 297.684   1
   3   2  23 71.6303 247.331   1
   3  -2  23 35.9877 246.149   1
  -3  -2 -23 731.417 245.451   1
  -3   2 -23 233.345 223.644   1
   3   2  24 430.867 228.735   1
   3  -2  24 438.899 267.935   1
  -3   2 -24 607.690 265.695   1
  -3  -2 -24 768.018 279.568   1
   3   2  25 431.055 266.161   1
  -3  -2 -25 133.270 264.601   1
   3   2  26 250.764 248.378   1
  -3  -2 -26 231.878 228.649   1
   3   2  27-106.708 228.178   1
  -3  -2 -27 196.415 230.886   1
  -3   3  28 69.9716 221.952   1
   3  -3 -28-161.642 215.215   1
  -3   3  27 178.043 229.908   1
   3  -3 -27 196.649 222.831   1
  -3   3  25 219.193 255.282   1
   3  -3 -25-132.499 242.973   1
   3   3 -24 447.798 259.183   1
  -3   3  23 614.938 247.118   1
  -3  -3  23 256.163 249.966   1
   3   3 -23 371.887 251.503   1
   3  -3 -23 566.290 243.768   1
  -3  -3  22 322.674 253.365   1
  -3   3  22 430.521 238.146   1
   3  -3 -22 564.589 246.350   1
   3   3 -22 693.907 252.073   1
  -3  -3  21 454.748 240.130   1
   3   3 -21-32.1225 225.780   1
  -3   3  20 1119.25 302.882   1
   3  -3 -20 552.924 267.368   1
  -3   3  19-34.3700 296.863   1
  -3  -3  19-228.378 242.312   1
   3  -3 -19 255.780 277.824   1
   3   3 -19 120.502 230.074   1
  -3   3  18-33.6919 229.917   1
  -3  -3  18-251.023 246.048   1
   3  -3 -18 31.3219 250.969   1
   3   3 -18 202.906 217.038   1
  -3  -3  17 300.452 249.317   1
   3   3 -17 1138.48 256.709   1
  -3   3  16-575.495 254.484   1
  -3  -3  16-143.680 222.128   1
   3   3 -16 264.432 233.316   1
   3  -3 -16-29.6744 231.102   1
  -3   3  15 464.883 291.866   1
  -3  -3  15 135.811 253.207   1
   3  -3 -15 28.7134 275.205   1
   3   3 -15 50.1957 207.538   1
  -3   3  14-59.7013 267.074   1
  -3  -3  14 307.653 229.393   1
   3   3 -14 118.625 196.731   1
   3  -3 -14-55.3238 224.789   1
  -3   3  13 2061.76 313.675   1
  -3  -3  13 1347.57 264.744   1
   3  -3 -13 1300.68 260.528   1
   3   3 -13 1759.97 241.078   1
  -3   3  12 4317.54 397.301   1
  -3  -3  12 4781.43 381.094   1
   3  -3 -12 3775.47 376.646   1
   3   3 -12 3844.80 354.885   1
   3   3 -11 734.691 195.093   1
  -3  -3  11 563.751 198.567   1
   3  -3 -10 3003.24 332.399   1
  -3  -3  10 3415.43 306.557   1
  -3   3  10 3302.01 353.638   1
   3   3 -10 2932.62 298.948   1
   3   3  -9 768.501 175.912   1
   3  -3  -9 363.413 229.017   1
  -3   3   9 758.172 251.512   1
  -3  -3   9 509.594 180.611   1
  -3  -3   8 11933.3 748.534   1
  -3   3   8 11216.0 783.040   1
   3  -3  -8 11498.5 768.067   1
   3   3  -8 11922.2 743.049   1
  -3   3   7 4458.57 359.648   1
   3  -3  -7 3721.69 347.453   1
  -3  -3   6 41975.1 2472.58   1
  -3   3   6 43530.4 2496.69   1
   3   3  -6 41325.7 2467.79   1
   3  -3  -6 42625.3 2489.76   1
  -3  -3   5 3928.08 305.232   1
   3   3  -5 4229.69 306.668   1
   3  -3  -5 3795.31 347.674   1
  -3   3   5 3724.44 361.252   1
   3  -3  -4 39863.3 2419.23   1
  -3  -3   4 42653.1 2405.13   1
   3   3  -4 40238.1 2402.59   1
  -3   3   4 42218.8 2427.04   1
   3   3  -3 41063.5 2462.09   1
  -3  -3   3 43646.1 2463.63   1
   3  -3  -2 51974.6 2775.57   1
  -3  -3   2 44871.6 2762.43   1
  -3   3   2 45725.0 2774.45   1
   3   3  -2 48400.7 2763.30   1
  -3  -3   1 20638.6 1402.49   1
   3   3  -1 26168.6 1410.08   1
  -3   3   1 24908.1 1415.12   1
   3  -3  -1 24143.9 1412.52   1
   3   3   0 191008. 11027.1   1
  -3   3   0 197013. 11026.6   1
  -3  -3   0 184482. 11028.1   1
   3  -3   0 195634. 11024.8   1
   3  -3   1 25197.1 1453.18   1
  -3  -3  -1 24781.7 1461.75   1
   3   3   1 23127.0 1459.61   1
  -3   3  -1 25285.7 1453.74   1
   3  -3   2 49237.2 2851.03   1
   3   3   2 48943.3 2865.87   1
  -3   3  -2 49083.7 2850.36   1
  -3  -3  -2 49539.5 2863.89   1
   3  -3   3 42777.5 2558.02   1
  -3   3  -3 45334.4 2558.54   1
   3  -3   4 41208.2 2325.53   1
   3   3   4 38441.5 2352.94   1
  -3  -3  -4 37516.4 2341.94   1
  -3   3  -4 41174.0 2325.07   1
   3  -3   5 4287.88 326.791   1
   3   3   5 4869.55 384.464   1
  -3  -3  -5 4146.11 365.690   1
  -3   3  -5 4556.81 318.649   1
   3  -3   6 42542.2 2502.09   1
   3   3   6 43667.6 2530.33   1
  -3  -3  -6 44001.5 2522.01   1
  -3   3  -6 41909.2 2498.55   1
   3   3   7 4944.37 405.951   1
  -3  -3  -7 4848.92 396.231   1
   3   3   8 11576.0 785.444   1
  -3  -3  -8 13015.0 785.578   1
  -3   3  -8 11300.5 741.008   1
  -3  -3  -9 1060.19 241.679   1
  -3   3  -9 644.750 170.343   1
   3  -3   9 503.965 171.342   1
   3   3   9 411.298 234.756   1
  -3  -3 -10 2762.40 311.231   1
   3  -3  10 2717.14 281.022   1
   3   3  10 2841.49 308.322   1
  -3   3 -11 660.171 181.226   1
   3  -3  11 557.963 184.102   1
   3  -3  12 3581.17 332.134   1
   3   3  12 3714.73 377.256   1
   3  -3  13 1205.07 236.791   1
   3   3  13 1790.75 306.721   1
  -3   3 -13 1359.74 235.917   1
  -3  -3 -13 1354.07 278.146   1
   3   3  14 58.1838 247.435   1
   3  -3  14 98.6739 218.170   1
  -3   3 -14-23.6507 202.410   1
  -3  -3 -14-167.174 251.352   1
   3   3  15 242.471 243.488   1
  -3  -3 -15 376.992 252.598   1
   3  -3  16 631.009 256.302   1
   3   3  16 251.887 233.370   1
  -3   3 -16 209.237 211.576   1
  -3  -3 -16 30.0238 236.776   1
   3  -3  17 658.843 244.342   1
  -3   3 -17 413.192 225.821   1
   3  -3  18-62.2797 241.535   1
  -3   3 -18 229.339 232.177   1
  -3  -3 -18 94.3241 273.258   1
   3   3  19 69.2194 301.843   1
   3  -3  19 258.428 238.205   1
  -3   3 -19 119.280 231.511   1
  -3  -3 -19 350.453 290.803   1
   3   3  20 490.045 304.787   1
  -3  -3 -20 226.706 261.150   1
   3  -3  21-137.229 239.733   1
  -3   3 -21 158.792 215.671   1
   3  -3  22 211.147 230.999   1
   3   3  22 142.569 240.010   1
  -3  -3 -22 198.336 215.889   1
  -3   3 -22 359.020 233.650   1
   3   3  23 178.634 239.947   1
   3  -3  23 396.166 247.856   1
  -3  -3 -23 663.844 275.059   1
  -3   3 -23 266.606 248.400   1
   3   3  25 178.362 243.673   1
  -3  -3 -25 198.733 244.211   1
   3   3  26 673.652 253.301   1
  -3  -3 -26 164.059 230.382   1
   3   3  27-70.2435 238.510   1
  -3  -3 -27 97.0382 242.194   1
  -3  -3 -28-128.200 243.926   1
  -3   4  28-172.820 250.327   1
   3  -4 -28 254.643 257.738   1
  -3   4  27-141.296 246.842   1
   3  -4 -27 64.5644 236.797   1
  -3   4  26 215.712 255.115   1
   3  -4 -26 293.368 250.335   1
  -3   4  25 108.091 247.352   1
   3  -4 -25 297.321 252.574   1
  -3   4  24 648.909 289.682   1
   3  -4 -24 764.023 272.017   1
  -3   4  23 179.950 265.578   1
   3  -4 -23 533.200 270.301   1
   3   4 -23 135.603 228.512   1
  -3  -4  22 35.6978 246.210   1
  -3   4  22 357.688 288.825   1
   3   4 -22 231.575 246.952   1
   3  -4 -22 166.418 265.978   1
  -3  -4  21 103.931 228.248   1
  -3   4  21-284.038 283.489   1
   3   4 -21 32.0453 222.896   1
  -3  -4  20 200.976 248.609   1
   3   4 -20 216.862 241.121   1
   3  -4 -20 686.667 274.506   1
  -3   4  19 277.209 243.402   1
  -3  -4  19 32.2366 240.549   1
   3  -4 -19 161.132 235.541   1
   3   4 -19 119.326 234.935   1
  -3  -4  18 495.482 257.656   1
  -3   4  18 511.271 299.475   1
   3  -4 -18 601.206 280.673   1
   3   4 -18 514.355 241.120   1
  -3   4  17-99.9525 264.137   1
  -3  -4  17-147.727 240.059   1
   3   4 -17 136.380 220.863   1
   3  -4 -17-92.8227 262.350   1
  -3  -4  16 6984.40 550.065   1
   3   4 -16 7383.61 547.367   1
   3  -4 -15 760.517 264.820   1
  -3   4  15 662.682 271.468   1
   3   4 -14 138.230 206.562   1
   3  -4 -14 254.411 273.160   1
  -3   4  14 30.4862 288.780   1
  -3  -4  14 472.135 212.464   1
   3  -4 -13 1115.56 282.703   1
   3   4 -13 1317.46 224.639   1
  -3   4  13 938.852 312.536   1
  -3  -4  13 1067.68 255.756   1
   3   4 -12 721.801 214.740   1
   3  -4 -12 1095.11 280.225   1
  -3  -4  12 1013.20 229.336   1
  -3   4  12 1379.26 306.934   1
   3   4 -11-111.039 162.279   1
   3  -4 -11 298.248 237.541   1
  -3   4  11 26.7736 248.821   1
  -3  -4  11 139.464 181.253   1
   3  -4 -10 10205.6 708.282   1
  -3  -4  10 9648.75 677.006   1
  -3   4  10 10231.7 714.453   1
   3   4 -10 10639.7 666.792   1
   3   4  -9 1231.08 184.385   1
   3  -4  -9 822.799 257.508   1
  -3  -4   9 736.971 193.585   1
  -3   4   9 957.892 274.073   1
   3  -4  -8 12535.1 842.283   1
  -3  -4   8 12599.0 815.814   1
  -3   4   8 14715.0 868.870   1
   3   4  -8 12816.4 814.972   1
   3  -4  -7 388.638 223.700   1
  -3   4   7 270.405 235.637   1
   3  -4  -6 3831.05 378.638   1
  -3  -4   6 4579.73 325.998   1
  -3   4   6 4770.05 397.952   1
   3   4  -6 4366.92 325.154   1
  -3  -4   5 2663.78 243.787   1
   3   4  -5 2526.46 224.292   1
  -3   4   5 2600.71 285.522   1
   3  -4  -5 3007.24 274.388   1
  -3  -4   4 40937.8 2349.32   1
   3   4  -4 40686.3 2348.43   1
   3  -4  -4 37983.4 2369.48   1
  -3   4   4 41320.9 2379.42   1
   3   4  -3 5679.17 398.397   1
  -3  -4   3 6227.68 410.373   1
   3   4  -2 1855.23 204.003   1
  -3   4   2 1812.37 231.847   1
  -3  -4   2 1872.07 195.325   1
   3  -4  -2 1810.95 226.055   1
  -3   4   1 13054.0 853.035   1
   3   4  -1 13172.6 844.826   1
   3  -4  -1 14095.8 853.651   1
  -3  -4   1 15190.1 848.769   1
   3  -4   0 88.2162 152.304   1
  -3   4   0 31.6516 158.791   1
  -3  -4   0 21.3602 158.317   1
   3   4   0-86.2165 158.930   1
   3   4   1 13061.9 819.405   1
  -3  -4  -1 12745.0 813.490   1
   3  -4   1 13122.6 802.357   1
  -3   4  -1 13723.9 803.254   1
  -3   4  -2 1676.36 199.716   1
   3  -4   2 2309.55 196.465   1
  -3  -4  -3 6282.66 437.915   1
   3  -4   3 5093.72 399.100   1
   3   4   3 5735.48 449.301   1
   3  -4   4 39439.4 2408.72   1
  -3   4  -4 42107.6 2410.40   1
  -3  -4  -4 43745.9 2438.45   1
   3   4   4 41684.4 2441.51   1
   3  -4   5 3096.29 232.273   1
   3   4   5 2845.96 292.710   1
  -3   4  -5 2929.76 235.973   1
  -3   4  -6 4343.99 315.946   1
  -3  -4  -6 4909.51 385.591   1
   3   4   6 4159.42 377.248   1
  -3   4  -7 263.857 122.377   1
  -3  -4  -7 77.9429 198.676   1
   3  -4   7 287.787 142.845   1
   3   4   7 103.606 219.781   1
   3   4   8 13088.7 840.979   1
  -3  -4  -8 12291.8 820.473   1
  -3   4  -9 720.030 181.455   1
  -3  -4  -9 504.817 231.140   1
   3  -4   9 646.657 187.361   1
   3   4   9 994.187 262.631   1
   3   4  10 10340.8 754.407   1
   3  -4  10 11040.3 708.681   1
  -3  -4 -10 10247.2 734.539   1
  -3   4 -10 11511.0 702.853   1
   3  -4  11-37.7407 185.625   1
   3   4  11 471.538 254.364   1
  -3   4 -11 173.627 157.590   1
  -3  -4 -11 483.435 224.988   1
   3  -4  12 1069.17 216.719   1
   3   4  12 963.234 225.044   1
  -3  -4 -13 463.691 243.822   1
  -3   4 -13 760.823 213.892   1
   3  -4  13 1417.17 230.785   1
   3   4  13 1205.67 282.953   1
  -3  -4 -14 342.060 253.248   1
  -3   4 -14 68.2603 189.805   1
   3  -4  14 334.742 198.098   1
   3   4  14 356.942 264.230   1
  -3   4 -15 654.932 234.070   1
  -3  -4 -15 975.931 276.025   1
   3   4  15 556.025 286.520   1
   3  -4  15 826.425 254.112   1
  -3  -4 -16 7722.32 587.053   1
  -3   4 -16 8034.28 564.223   1
   3  -4  16 6905.75 564.314   1
   3   4  16 6621.79 589.311   1
  -3  -4 -17 92.6730 244.888   1
  -3   4 -17-26.7998 218.484   1
   3   4  17-67.4841 273.202   1
   3  -4  17 29.2219 224.031   1
  -3   4 -18 562.214 237.184   1
  -3  -4 -18 794.684 256.030   1
   3   4  18 548.669 244.019   1
   3  -4  18 943.633 267.497   1
  -3   4 -19 410.048 232.828   1
  -3  -4 -19 128.512 255.277   1
   3   4  19 418.370 280.863   1
   3  -4  19 253.482 237.870   1
  -3   4 -20 517.157 226.772   1
  -3  -4 -20 586.207 284.499   1
   3  -4  20-131.458 255.591   1
   3   4  20 422.166 294.201   1
  -3  -4 -21 329.011 255.650   1
  -3   4 -21 220.559 213.540   1
   3  -4  21 475.794 246.658   1
   3   4  21 106.559 272.800   1
  -3   4 -22 389.188 223.702   1
  -3  -4 -22-66.1175 215.766   1
   3   4  22 249.355 233.689   1
   3  -4  22 210.320 246.296   1
  -3  -4 -23-99.3382 246.949   1
   3   4  23 213.757 261.335   1
  -3  -4 -24 992.504 280.065   1
   3   4  24 426.446 280.743   1
  -3  -4 -25-32.8833 215.510   1
   3   4  25 70.7605 229.421   1
  -3  -4 -26 194.952 256.761   1
   3   4  26 70.1932 228.923   1
  -3  -4 -27-32.0102 238.907   1
   3   4  27 970.795 281.717   1
  -3  -4 -28 221.129 212.922   1
   3   4  28 306.868 237.612   1
  -3   5  28 238.294 208.692   1
   3  -5 -28 62.7270 201.336   1
  -3   5  26 355.645 255.736   1
   3  -5 -26 903.833 271.850   1
  -3   5  25 214.422 242.692   1
   3  -5 -25-229.518 235.401   1
  -3   5  24 573.638 243.589   1
   3  -5 -24 330.427 224.714   1
  -3   5  22 214.420 233.685   1
   3  -5 -22 166.377 218.839   1
   3   5 -22 657.723 244.921   1
  -3   5  21 498.090 251.563   1
   3  -5 -21 165.572 231.044   1
  -3  -5  20 1523.90 304.692   1
   3   5 -20 1686.74 293.047   1
  -3  -5  19-95.2668 227.127   1
  -3   5  19-732.612 309.534   1
   3   5 -19 117.619 214.021   1
   3  -5 -19-32.4655 273.649   1
   3  -5 -18 3610.52 381.495   1
  -3   5  18 2854.60 368.761   1
  -3  -5  18 2788.46 350.910   1
   3   5 -18 3653.69 370.685   1
   3   5 -17-267.116 206.638   1
   3  -5 -17 250.619 281.244   1
  -3   5  17-405.574 308.455   1
  -3  -5  17-259.115 226.019   1
   3  -5 -16-30.5986 237.401   1
  -3   5  16 330.127 252.235   1
   3   5 -15 380.232 213.795   1
   3  -5 -15-417.042 303.774   1
  -3   5  15 128.438 286.434   1
  -3  -5  15-281.695 216.450   1
   3  -5 -14 17554.6 1247.61   1
  -3  -5  14 19859.1 1232.83   1
  -3   5  14 20852.9 1282.07   1
   3   5 -14 20167.0 1224.51   1
   3  -5 -13 836.153 249.062   1
   3   5 -13 1073.21 226.562   1
  -3  -5  13 1359.18 232.124   1
  -3   5  13 721.927 265.458   1
   3  -5 -12 8224.11 642.462   1
  -3  -5  12 9740.13 620.585   1
  -3   5  12 9219.99 660.867   1
   3   5 -12 8453.24 592.701   1
  -3   5  11 82.9546 252.243   1
  -3  -5  11 204.737 179.675   1
   3  -5 -11-76.9087 191.225   1
   3   5 -11 88.4677 159.231   1
  -3  -5  10 11683.5 678.958   1
   3   5 -10 9181.06 655.447   1
  -3   5   9 1566.82 269.564   1
  -3  -5   9 1655.04 197.765   1
   3  -5  -9 1825.60 260.197   1
   3   5  -9 1337.52 202.334   1
  -3   5   8 30437.8 1853.56   1
   3  -5  -8 30820.2 1853.76   1
  -3   5   7 239.946 215.885   1
  -3  -5   7 356.301 137.922   1
   3  -5  -7 346.310 193.657   1
  -3  -5   6 7281.00 466.032   1
   3   5  -6 6942.80 461.027   1
  -3   5   6 6800.47 520.833   1
   3  -5  -6 7025.07 517.568   1
   3   5  -5 144.189 122.396   1
   3  -5  -5 52.1929 182.536   1
  -3   5   5 206.439 213.934   1
  -3  -5   5 165.662 136.666   1
  -3  -5   4 701.023 139.594   1
   3   5  -4 794.726 149.416   1
   3  -5  -4 540.762 177.474   1
  -3   5   4 277.737 204.031   1
  -3  -5   3 858.283 150.106   1
   3   5  -3 883.836 160.158   1
   3  -5  -3 1074.05 204.107   1
  -3   5   3 891.619 202.441   1
  -3  -5   2 686.893 159.535   1
   3   5  -2 770.153 156.202   1
  -3   5   1 2473.54 236.920   1
  -3  -5   1 1936.80 215.151   1
   3  -5  -1 2520.14 236.249   1
   3   5  -1 1994.41 226.263   1
   3   5   0 174.204 164.344   1
  -3   5   0 702.545 165.430   1
   3  -5   0 261.409 135.830   1
  -3  -5   0 700.336 177.065   1
   3  -5   1 2100.32 213.868   1
  -3   5  -1 2257.47 209.451   1
   3   5   1 1942.31 240.520   1
  -3   5  -2 710.796 149.290   1
   3  -5   2 863.361 155.587   1
  -3  -5  -3 820.495 205.066   1
   3   5   3 1176.45 214.306   1
  -3   5  -3 759.070 138.324   1
   3  -5   3 1154.57 148.552   1
   3   5   4 868.705 218.891   1
  -3   5  -4 902.328 138.147   1
  -3  -5  -4 745.719 195.278   1
   3  -5   5 183.138 121.410   1
   3   5   5 111.387 199.992   1
  -3   5  -5 161.763 114.961   1
  -3  -5  -5 294.731 193.946   1
   3   5   6 7229.01 504.065   1
   3  -5   6 6557.67 436.341   1
  -3  -5  -6 6099.59 481.541   1
  -3  -5  -7 449.778 192.026   1
  -3   5  -7 52.5734 115.147   1
   3  -5   7 344.000 126.121   1
   3   5   7 460.000 220.430   1
   3   5   8 28199.9 1828.46   1
   3  -5   8 30379.6 1784.79   1
  -3   5  -8 31916.6 1785.09   1
  -3  -5  -8 29033.6 1824.75   1
  -3  -5  -9 1819.29 268.455   1
   3   5   9 1620.02 262.720   1
  -3   5 -10 11175.2 708.487   1
   3  -5  10 11082.7 718.905   1
  -3  -5 -11-374.561 220.932   1
  -3   5 -11 374.544 172.899   1
   3   5  11 189.584 240.301   1
   3  -5  11 159.667 160.167   1
   3  -5  12 9404.51 641.984   1
   3   5  12 9367.00 675.558   1
  -3   5 -12 9726.71 638.469   1
  -3  -5 -12 9406.60 677.829   1
   3   5  13 1028.54 259.017   1
   3  -5  13 1036.30 207.599   1
  -3   5 -13 1009.75 211.057   1
  -3  -5 -13 756.763 246.883   1
  -3  -5 -14 19398.2 1216.04   1
  -3   5 -14 20425.9 1174.48   1
   3   5  14 17650.4 1203.83   1
   3  -5  14 17316.7 1168.45   1
   3   5  15 409.782 231.498   1
   3  -5  15 252.244 218.170   1
  -3  -5 -15 30.1553 233.242   1
  -3   5 -15 116.628 208.392   1
   3   5  16 458.863 286.712   1
  -3  -5 -16-30.9254 264.079   1
   3   5  17 374.186 296.474   1
   3  -5  17-141.263 208.112   1
  -3  -5 -17-219.070 273.570   1
  -3   5 -17 182.263 204.931   1
  -3   5 -18 4114.61 380.195   1
   3   5  18 3532.22 431.621   1
   3  -5  18 3200.26 367.870   1
  -3  -5 -18 3210.81 403.197   1
   3  -5  19 31.0145 225.014   1
   3   5  19 140.445 243.444   1
  -3   5 -19 459.831 224.937   1
  -3  -5 -19 291.272 226.555   1
   3  -5  20 1358.79 285.694   1
  -3   5 -20 1949.62 277.019   1
   3  -5  21-134.641 224.319   1
  -3  -5 -21-329.699 269.003   1
  -3   5 -21-124.536 223.782   1
   3   5  22 391.532 264.216   1
   3   5  24 565.403 286.068   1
  -3  -5 -24 592.340 273.021   1
   3   5  25 70.2034 225.289   1
  -3  -5 -25 195.813 217.377   1
   3   5  26 694.576 253.507   1
  -3  -5 -26 418.246 270.335   1
   3   5  28 167.860 209.561   1
  -3   6  27 414.907 263.212   1
   3  -6 -27-31.4857 247.995   1
  -3   6  26-69.9415 263.498   1
   3  -6 -26 638.856 273.951   1
  -3   6  25 566.971 291.294   1
   3  -6 -25 32.5304 278.013   1
  -3   6  24 142.483 267.594   1
   3  -6 -24 591.533 271.502   1
  -3   6  23 357.200 271.115   1
   3  -6 -23 198.732 258.275   1
  -3   6  22-107.047 255.049   1
   3  -6 -22 132.988 246.924   1
  -3   6  21-498.597 256.840   1
   3  -6 -21 66.3395 236.078   1
   3   6 -21 158.327 205.378   1
  -3   6  20-141.784 245.559   1
  -3  -6  20-228.629 224.155   1
   3  -6 -20 494.943 253.136   1
   3   6 -20 515.500 231.766   1
  -3   6  19 1054.55 318.799   1
  -3  -6  19 810.194 254.896   1
   3   6 -19 723.475 233.332   1
   3  -6 -19 751.323 302.399   1
  -3  -6  18 532.837 229.953   1
  -3   6  18 624.274 304.363   1
   3   6 -18-27.5169 220.126   1
   3  -6 -18-96.7214 273.695   1
  -3   6  17 239.240 277.443   1
  -3  -6  17 445.333 231.597   1
   3   6 -17 364.412 210.246   1
   3  -6 -17 316.993 265.259   1
  -3  -6  16 1309.36 251.639   1
  -3   6  16 1439.19 323.997   1
   3  -6 -16 1273.18 308.488   1
  -3  -6  15 1096.32 245.821   1
   3   6 -15 1264.35 224.688   1
  -3   6  14 1780.28 299.504   1
  -3  -6  14 1309.36 245.865   1
   3   6 -14 1736.32 245.403   1
   3  -6 -14 1267.03 266.545   1
  -3  -6  13 1129.90 207.353   1
  -3   6  13 984.737 285.933   1
   3  -6 -13 1226.83 276.849   1
   3   6 -13 814.699 203.545   1
  -3   6  12 266.973 248.330   1
  -3  -6  12 192.613 178.234   1
   3  -6 -12 440.167 250.353   1
   3   6 -12 507.128 182.553   1
   3   6 -11 198.066 156.704   1
  -3  -6  11 52.7563 149.718   1
  -3   6  11 113.865 227.382   1
   3  -6 -11 105.629 217.572   1
   3   6 -10 1089.81 181.525   1
   3  -6 -10 1236.52 253.985   1
  -3  -6  10 1247.15 197.216   1
  -3   6  10 1006.23 276.093   1
   3  -6  -8 22610.9 1415.31   1
  -3  -6   8 24420.2 1373.96   1
   3   6  -8 22323.2 1366.02   1
  -3   6   8 21868.1 1424.01   1
   3   6  -7 4737.78 337.499   1
  -3  -6   7 4689.84 340.316   1
  -3   6   7 5257.88 427.363   1
   3  -6  -7 4625.96 408.514   1
  -3  -6   6 10.6334 118.613   1
   3  -6  -6 19.9033 178.581   1
   3   6  -6 137.036 128.606   1
  -3   6   6 42.5535 198.779   1
  -3  -6   5 6448.53 462.148   1
  -3   6   5 7787.76 524.092   1
   3  -6  -5 7829.96 512.747   1
   3  -6  -4 67004.7 3833.15   1
   3   6  -4 66764.9 3803.11   1
  -3   6   4 60390.0 3832.36   1
  -3  -6   4 67274.3 3804.61   1
   3   6  -3 3121.49 240.666   1
   3  -6  -3 3296.18 277.977   1
  -3  -6   3 2828.46 244.590   1
  -3   6   3 2454.97 287.323   1
   3   6  -2 12526.0 756.712   1
   3  -6  -2 13125.9 777.636   1
  -3  -6   2 12665.0 757.296   1
  -3   6   2 10763.7 775.634   1
  -3  -6   1 2181.17 212.647   1
   3   6  -1 2261.96 210.186   1
  -3   6   0-47.6587 138.066   1
   3  -6   0 33.5805 134.638   1
  -3  -6   0 188.624 155.537   1
   3   6   0-161.150 160.113   1
  -3   6  -1 1967.12 196.519   1
   3  -6   1 2388.82 202.748   1
   3   6   2 12941.3 783.828   1
  -3  -6  -2 12731.9 777.058   1
  -3   6  -2 11762.1 748.839   1
   3   6   3 3268.20 292.484   1
   3  -6   3 2756.73 222.297   1
  -3  -6  -3 2483.92 272.443   1
  -3   6  -3 2987.39 225.581   1
   3  -6   4 68801.5 3881.92   1
   3   6   4 65242.7 3921.99   1
  -3  -6  -4 66118.6 3914.93   1
   3  -6   5 8540.61 530.228   1
  -3  -6  -5 8109.04 583.784   1
  -3   6  -5 8595.40 528.202   1
   3   6   5 8717.54 595.328   1
   3  -6   6 127.941 105.227   1
   3   6   6 64.2623 215.591   1
  -3  -6  -6 40.1625 207.014   1
  -3   6  -6-8.62801 105.752   1
   3   6   7 4130.71 385.056   1
   3  -6   7 4364.04 318.569   1
  -3  -6  -7 4055.60 364.287   1
  -3   6  -7 4845.57 311.012   1
   3   6   8 21731.8 1410.69   1
   3  -6   8 24342.0 1356.47   1
  -3   6  -8 22639.0 1349.18   1
  -3  -6  -8 20912.3 1398.86   1
   3  -6   9 480.190 137.721   1
  -3   6  -9 345.469 130.895   1
   3   6  10 852.899 232.683   1
  -3  -6 -10 763.496 211.231   1
   3  -6  11 49.3177 154.358   1
   3   6  11 251.321 227.653   1
  -3   6 -11-139.883 154.659   1
   3   6  12 377.674 230.942   1
  -3   6 -12 520.431 164.530   1
  -3  -6 -12 718.797 213.533   1
   3  -6  12 235.240 169.275   1
   3   6  13 870.843 252.626   1
   3  -6  13 1301.35 215.373   1
  -3   6 -13 894.767 199.033   1
  -3  -6 -13 749.359 249.072   1
   3   6  14 1307.26 297.725   1
   3  -6  14 1739.31 247.573   1
  -3   6 -14 1918.01 244.428   1
  -3  -6 -14 1671.32 301.848   1
   3  -6  15 935.886 227.369   1
  -3   6 -15 902.469 201.607   1
   3  -6  16 1433.71 245.820   1
   3   6  16 1230.48 344.077   1
  -3  -6 -16 2072.31 339.483   1
  -3   6 -16 1392.11 243.895   1
   3   6  17 447.333 284.837   1
  -3  -6 -17 192.067 241.263   1
   3  -6  18 430.690 238.476   1
   3   6  18 523.816 293.642   1
  -3   6 -18-79.7736 214.315   1
  -3  -6 -18 322.899 275.880   1
   3  -6  19 847.011 250.779   1
   3   6  19 671.342 314.657   1
  -3  -6 -19 977.710 299.807   1
  -3   6 -19 953.919 253.794   1
   3   6  20 354.687 260.300   1
   3  -6  20 95.3276 226.275   1
  -3  -6 -20 65.7092 221.075   1
  -3   6 -20 117.576 218.469   1
   3   6  21 71.0761 251.818   1
  -3  -6 -21-264.013 281.617   1
  -3  -6 -22 297.348 253.862   1
   3   6  23 495.223 255.626   1
  -3  -6 -23 131.726 223.181   1
   3   6  24 877.879 284.082   1
  -3  -6 -24 261.894 259.541   1
   3   6  25 69.5757 252.431   1
  -3  -6 -25 453.257 237.006   1
   3   6  26 137.343 230.894   1
  -3  -6 -26-31.8390 243.174   1
   3   6  27 202.597 254.700   1
  -3  -6 -27 499.373 251.826   1
  -3   7  27 238.646 258.535   1
   3  -7 -27 123.854 246.550   1
  -3   7  25-104.936 266.444   1
   3  -7 -25 548.619 269.628   1
  -3   7  24-70.5890 263.199   1
   3  -7 -24 848.870 276.962   1
  -3   7  23 320.059 279.140   1
   3  -7 -23 131.989 263.758   1
  -3   7  21-71.2543 256.899   1
   3  -7 -21 99.6113 246.604   1
  -3   7  20-177.668 230.433   1
   3  -7 -20-132.398 208.801   1
   3   7 -20 209.411 208.096   1
  -3   7  19 212.027 298.747   1
  -3  -7  19-390.262 215.624   1
   3  -7 -19 591.464 295.678   1
   3   7 -19 312.517 200.466   1
  -3  -7  18 368.704 232.853   1
  -3   7  18 559.260 292.017   1
   3   7 -18 187.007 208.214   1
   3  -7 -18 1007.89 296.213   1
  -3   7  17-34.5363 273.795   1
   3  -7 -17 96.1622 247.637   1
  -3  -7  16 1729.12 272.660   1
  -3   7  16 1187.14 337.310   1
   3  -7 -16 1637.48 303.359   1
   3   7 -16 1639.93 245.560   1
  -3   7  15 1263.14 346.435   1
  -3  -7  15 1324.37 239.963   1
   3   7 -15 1396.67 230.826   1
   3  -7 -15 616.393 289.200   1
   3   7 -14 1327.98 214.520   1
   3  -7 -14 1893.37 281.298   1
  -3  -7  14 1480.43 231.234   1
  -3   7  14 1101.75 296.699   1
  -3  -7  13 2860.01 281.329   1
   3  -7 -13 2422.41 329.593   1
   3   7 -13 2705.73 261.226   1
  -3   7  13 2107.78 343.780   1
   3   7 -12 2327.47 232.503   1
  -3  -7  12 2273.19 247.175   1
  -3   7  12 1581.88 321.168   1
   3  -7 -12 1834.96 303.767   1
   3   7 -11-45.8898 141.787   1
  -3  -7  11-98.4757 149.709   1
  -3   7  11 175.738 232.200   1
   3  -7 -11-54.3755 239.063   1
  -3   7  10 842.071 258.280   1
   3  -7 -10 260.615 215.788   1
   3   7  -9 1532.00 174.590   1
  -3  -7   9 1563.56 188.028   1
  -3   7   9 881.927 275.343   1
   3  -7  -9 1367.38 279.231   1
   3   7  -8 127.257 130.175   1
   3  -7  -8 353.933 231.253   1
  -3  -7   8 432.687 131.556   1
  -3   7   8 709.947 259.265   1
  -3   7   7 1384.88 264.369   1
  -3  -7   7 1268.30 164.605   1
   3  -7  -7 1292.20 254.617   1
   3   7  -7 1601.02 167.364   1
  -3  -7   6 39633.8 2299.05   1
  -3   7   6 38903.8 2349.68   1
   3   7  -6 39262.2 2295.40   1
   3  -7  -6 39882.0 2348.23   1
   3   7  -5 48.1789 109.021   1
  -3   7   5 229.127 213.345   1
  -3  -7   5-29.2806 109.645   1
   3  -7  -5 77.7053 183.353   1
   3  -7  -4 7732.13 575.855   1
   3   7  -4 8809.62 531.070   1
  -3  -7   4 8055.89 532.075   1
  -3   7   4 9083.82 587.216   1
  -3   7   3 1061.41 219.721   1
   3   7  -3 1243.89 158.915   1
  -3  -7   3 1643.92 167.607   1
   3  -7  -3 1316.69 202.786   1
   3   7  -2 4892.39 339.978   1
  -3   7   2 4486.13 369.619   1
  -3  -7   2 4798.12 335.296   1
   3  -7  -2 4700.60 358.267   1
  -3  -7   1 631.085 144.001   1
   3   7  -1 772.331 161.234   1
  -3   7   0 29306.7 1733.02   1
   3  -7   1 656.170 141.525   1
   3   7   1 1014.62 189.268   1
  -3  -7  -1 716.067 170.109   1
  -3   7  -1 915.058 158.872   1
  -3  -7  -2 4358.62 355.828   1
   3   7   2 4703.73 367.989   1
   3  -7   2 4736.42 323.741   1
  -3  -7  -3 1365.37 213.268   1
   3   7   3 1174.53 214.933   1
  -3   7  -3 1311.75 140.918   1
   3  -7   3 1212.97 146.405   1
   3  -7   4 8239.64 477.683   1
   3   7   4 7022.17 538.877   1
  -3  -7  -4 7025.76 534.250   1
  -3   7  -4 7336.24 477.670   1
   3  -7   5 139.259 95.5921   1
   3   7   5-63.1259 206.117   1
  -3   7  -5 84.7450 100.539   1
  -3  -7  -5 335.686 196.153   1
   3   7   6 36983.8 2256.58   1
   3  -7   6 37537.4 2195.42   1
  -3   7  -6 38269.4 2193.70   1
  -3  -7  -6 37750.1 2254.68   1
   3   7   7 1240.47 245.447   1
   3  -7   7 1057.67 145.159   1
  -3   7  -7 1382.26 145.627   1
  -3  -7  -7 1529.74 240.984   1
   3   7   8 175.456 237.549   1
   3  -7   8 144.374 113.281   1
  -3  -7  -8 673.346 232.497   1
  -3   7  -8 241.695 115.453   1
   3  -7   9 1646.44 173.829   1
   3   7   9 1420.57 293.347   1
  -3  -7  -9 1216.50 274.525   1
  -3   7  -9 1737.90 167.646   1
   3   7  10 1158.20 290.777   1
   3  -7  10 778.797 146.167   1
   3   7  11-57.4740 276.751   1
  -3  -7 -11 300.684 269.597   1
   3   7  12 1608.03 307.697   1
   3  -7  12 2041.10 231.602   1
  -3   7 -12 1909.73 218.405   1
  -3  -7 -12 2446.51 321.349   1
   3  -7  13 2575.56 274.961   1
   3   7  13 3008.54 338.615   1
  -3  -7 -13 2694.75 328.937   1
  -3   7 -13 2316.91 252.105   1
   3   7  14 794.514 282.292   1
   3  -7  14 1432.89 230.004   1
  -3   7 -14 1542.60 212.041   1
   3   7  15 555.728 308.189   1
   3  -7  15 1054.73 213.251   1
  -3   7 -15 891.425 198.803   1
  -3  -7 -15 500.180 300.237   1
   3  -7  16 772.378 234.354   1
   3   7  16 1372.47 306.195   1
  -3  -7 -16 1637.17 288.897   1
  -3   7 -16 1677.35 242.116   1
   3  -7  17 129.193 218.392   1
   3   7  17 34.7130 274.200   1
  -3  -7 -17-290.145 282.640   1
  -3   7 -17-23.9736 187.996   1
   3   7  18 668.768 318.535   1
  -3  -7 -18 260.543 279.867   1
   3   7  19-35.3808 233.224   1
  -3   7 -19-135.430 207.002   1
  -3  -7 -19-229.364 241.474   1
   3   7  20 106.497 279.470   1
  -3  -7 -20 131.826 273.293   1
   3   7  21 142.205 273.601   1
  -3  -7 -21-99.1056 224.339   1
   3   7  23 985.990 309.365   1
  -3  -7 -23 656.090 273.974   1
   3   7  24 453.289 238.466   1
  -3  -7 -24 97.5843 245.041   1
   3   7  25 34.4678 265.383   1
  -3  -7 -25-288.799 259.937   1
   3   7  27 366.063 248.211   1
  -3  -7 -27 430.332 254.164   1
  -3   8  26 648.473 273.094   1
   3  -8 -25 319.691 263.905   1
   3  -8 -24 194.533 257.851   1
  -3   8  24 560.442 278.445   1
   3  -8 -23 492.652 271.625   1
  -3   8  23-106.119 265.116   1
   3  -8 -22 1093.07 285.815   1
  -3   8  22 1065.03 289.110   1
   3  -8 -21 33.2199 227.803   1
  -3   8  21 35.6195 254.606   1
   3  -8 -20 33.1945 240.412   1
  -3   8  20-142.450 254.564   1
   3  -8 -19 495.601 272.731   1
  -3   8  19 142.032 279.059   1
   3  -8 -17 32.3908 267.680   1
   3   8 -17 189.679 183.237   1
  -3  -8  17 203.647 197.463   1
  -3   8  17-244.136 289.169   1
  -3   8  16 2918.24 391.925   1
   3  -8 -16 4050.69 397.163   1
  -3  -8  16 2763.71 313.004   1
   3   8 -16 3150.68 308.164   1
   3   8 -15 102.024 168.846   1
  -3  -8  15 174.779 183.636   1
  -3   8  15 471.545 317.497   1
   3  -8 -15 876.612 316.200   1
  -3  -8  14 3177.31 290.022   1
   3   8 -14 2520.42 277.306   1
   3   8 -13-51.2329 139.748   1
   3  -8 -13 238.584 220.616   1
  -3  -8  13 164.507 155.510   1
  -3   8  13-32.1278 245.389   1
   3  -8 -12 7233.14 535.352   1
  -3  -8  12 6675.12 456.819   1
  -3   8  12 5826.98 523.752   1
   3   8 -12 6157.78 449.887   1
   3  -8 -11 223.633 225.361   1
  -3   8  11 361.158 250.028   1
  -3  -8  10 10194.6 606.520   1
   3   8 -10 8847.22 595.587   1
  -3   8  10 8335.10 680.961   1
   3  -8 -10 9921.69 682.628   1
  -3   8   9 525.416 240.611   1
   3   8  -9 439.646 138.939   1
   3  -8  -9 437.601 230.808   1
  -3  -8   9 595.960 135.570   1
   3   8  -8 189.072 123.770   1
  -3  -8   8 307.623 119.354   1
  -3   8   7 844.720 251.302   1
   3   8  -7 829.321 135.374   1
   3  -8  -7 651.038 254.595   1
  -3  -8   7 636.494 130.113   1
  -3   8   6 420.617 224.770   1
   3  -8  -6 459.592 203.381   1
  -3  -8   6 256.735 122.309   1
   3   8  -6 627.016 120.297   1
   3  -8  -5 3474.74 356.979   1
  -3  -8   5 4040.13 292.507   1
   3   8  -5 4653.91 295.739   1
  -3   8   5 4117.02 370.665   1
   3  -8  -4 6847.19 477.559   1
   3   8  -4 6207.58 426.844   1
  -3   8   4 6893.89 493.787   1
  -3  -8   4 6739.38 430.067   1
   3   8  -3 7232.80 462.991   1
  -3   8   3 6811.58 511.469   1
  -3  -8   3 7026.64 456.412   1
   3   8  -2 4121.83 312.060   1
   3  -8  -2 4423.09 332.886   1
  -3  -8   2 3916.27 307.497   1
  -3   8   2 4728.44 349.629   1
  -3  -8   1 7313.81 499.048   1
  -3   8   1 8085.01 517.309   1
   3   8  -1 7254.28 505.016   1
   3  -8  -1 7911.94 513.779   1
  -3  -8  -1 7460.04 503.555   1
  -3   8  -1 7826.03 494.147   1
   3   8   1 7472.09 513.120   1
   3  -8   1 7200.93 487.053   1
  -3   8  -2 3668.98 289.664   1
   3   8   2 4092.23 332.797   1
   3  -8   2 4492.99 295.777   1
   3   8   3 7367.80 518.437   1
   3  -8   3 7107.41 463.192   1
  -3  -8  -3 7834.86 516.304   1
  -3   8  -3 7120.84 459.792   1
  -3   8  -4 6659.78 398.481   1
  -3  -8  -4 5962.01 462.314   1
   3  -8   4 6029.79 396.162   1
   3   8   4 5644.94 466.985   1
   3  -8   5 3368.35 265.943   1
   3   8   5 4801.77 370.177   1
  -3   8  -5 4522.52 272.227   1
  -3  -8  -5 3915.21 347.253   1
   3   8   6 235.273 213.022   1
  -3  -8  -6 437.665 218.587   1
  -3   8  -6 329.518 92.4862   1
   3  -8   6 566.341 100.755   1
  -3   8  -7 720.974 105.861   1
  -3  -8  -7 870.168 264.844   1
   3  -8   7 703.674 111.028   1
   3   8   7 1137.88 246.556   1
  -3   8  -8 126.683 90.9219   1
   3  -8   8 8.49312 104.146   1
   3   8   9 709.352 258.548   1
   3  -8   9 590.711 119.148   1
   3  -8  10 9525.41 582.087   1
   3   8  10 7769.78 653.162   1
  -3  -8 -10 9456.26 662.552   1
  -3   8 -10 9276.60 578.319   1
   3   8  11 708.147 262.404   1
   3  -8  11 280.140 141.127   1
  -3   8 -11 320.731 126.153   1
  -3  -8 -11 197.489 244.426   1
  -3  -8 -12 6705.24 551.330   1
   3   8  12 6575.89 564.061   1
   3  -8  13-134.865 157.109   1
   3   8  13 125.941 271.141   1
  -3   8 -13 62.3315 140.622   1
  -3  -8 -13 423.331 246.539   1
  -3   8 -14 2991.21 280.497   1
   3  -8  14 2947.24 275.106   1
  -3  -8 -15-158.449 270.432   1
  -3   8 -15 76.1860 164.608   1
   3  -8  15 306.977 185.222   1
   3   8  15 33.5103 301.517   1
  -3  -8 -16 3643.50 385.233   1
  -3   8 -16 3281.27 325.905   1
   3  -8  16 3897.50 338.460   1
   3   8  16 3702.53 421.883   1
   3   8  17 315.448 298.119   1
   3  -8  17 194.574 210.723   1
  -3   8 -17-22.4794 174.990   1
  -3  -8 -17-259.699 273.513   1
  -3   8 -18 627.139 210.149   1
   3   8  19 425.805 299.217   1
  -3  -8 -19 32.9215 275.880   1
   3   8  20-35.5760 273.802   1
  -3  -8 -20 99.1481 229.883   1
   3   8  21 35.4596 257.963   1
  -3  -8 -21 165.027 274.567   1
   3   8  22 918.224 288.644   1
  -3  -8 -22 1052.17 263.111   1
   3   8  23 69.8907 254.404   1
  -3  -8 -23 848.028 271.633   1
   3   8  24 345.975 243.960   1
  -3  -8 -24 452.153 254.292   1
   3   8  25-34.0965 237.161   1
  -3  -8 -25-31.7614 238.779   1
   3   8  26-268.050 247.075   1
  -3  -8 -26 590.947 239.648   1
  -3   9  26 235.695 259.664   1
   3  -9 -26 338.985 253.484   1
  -3   9  24-34.8008 260.061   1
   3  -9 -24 578.928 256.434   1
  -3   9  22-35.3682 235.529   1
   3  -9 -22-198.202 225.533   1
  -3   9  21-213.415 223.135   1
   3  -9 -21 33.1940 205.836   1
  -3   9  20 427.857 275.499   1
   3  -9 -20 432.331 264.783   1
  -3   9  19-71.1435 278.951   1
   3  -9 -19 165.947 264.070   1
  -3   9  18 248.010 269.065   1
   3  -9 -18 363.002 237.588   1
   3   9 -17 244.332 175.512   1
  -3   9  17 596.738 317.753   1
   3  -9 -17 784.906 287.082   1
   3   9 -16 327.809 171.052   1
  -3  -9  16 197.309 181.754   1
  -3   9  16 277.937 277.791   1
   3  -9 -16 226.074 235.367   1
   3   9 -15 112.685 159.893   1
  -3  -9  15 79.2585 173.348   1
  -3   9  15 205.083 281.572   1
   3  -9 -15 158.917 267.020   1
   3   9 -14 615.714 160.677   1
  -3  -9  14 805.113 178.094   1
  -3   9  14 870.849 321.816   1
   3  -9 -14 560.938 305.584   1
  -3  -9  13 1583.14 203.064   1
   3   9 -13 1688.53 205.074   1
   3  -9 -12 1659.53 310.293   1
  -3   9  12 1817.17 365.776   1
  -3  -9  11 339.600 135.601   1
   3   9 -11 161.916 121.979   1
   3  -9 -11 143.597 268.685   1
  -3   9  11 524.325 286.997   1
   3   9 -10 3487.92 256.989   1
   3  -9 -10 3269.31 358.179   1
  -3  -9  10 2877.31 254.654   1
  -3   9  10 3421.55 366.537   1
   3   9  -9 3333.56 260.342   1
  -3  -9   9 3425.21 261.647   1
   3  -9  -9 4366.31 373.288   1
  -3   9   9 3458.60 386.439   1
  -3  -9   8 2452.67 188.951   1
   3   9  -8 2092.60 183.130   1
   3  -9  -8 1858.28 294.507   1
  -3   9   8 2098.55 295.576   1
  -3  -9   7 2517.87 204.079   1
   3   9  -7 2620.13 203.268   1
   3   9  -6 18535.2 1116.27   1
   3  -9  -6 18588.9 1181.65   1
  -3  -9   6 19254.3 1115.94   1
  -3   9   6 18760.7 1185.70   1
  -3  -9   5 378.603 109.666   1
  -3   9   5 252.907 206.961   1
   3   9  -5 477.018 116.861   1
  -3   9   4 1832.84 246.887   1
   3   9  -4 1513.24 173.984   1
  -3  -9   4 1603.82 169.790   1
   3  -9  -4 2005.39 249.291   1
   3   9  -3 11.3211 129.863   1
  -3  -9   3 30.9359 106.526   1
   3  -9  -3 18.4754 171.242   1
   3  -9  -2 8299.90 547.589   1
  -3  -9   2 8363.65 520.708   1
  -3   9   2 7580.83 553.567   1
   3   9  -2 7735.73 527.703   1
  -3   9   1 459.570 185.165   1
   3  -9  -1 184.026 162.014   1
  -3  -9   0 6970.32 453.117   1
   3   9   0 6087.69 462.730   1
   3  -9   1 802.603 146.509   1
   3   9   1 546.255 184.275   1
  -3  -9  -1 626.786 172.987   1
  -3   9  -1 703.776 153.406   1
  -3   9  -2 7558.22 511.130   1
   3  -9   2 7924.98 508.524   1
  -3  -9  -2 8642.24 555.383   1
   3   9   3-184.262 199.977   1
  -3   9  -3 9.15667 106.122   1
   3  -9   3 36.4011 100.748   1
  -3  -9  -3 267.228 182.873   1
  -3  -9  -4 1648.81 253.152   1
  -3   9  -4 1910.48 161.182   1
   3  -9   4 1820.46 159.554   1
   3   9   4 1680.33 279.390   1
   3  -9   5 247.486 85.9849   1
   3   9   5 92.5518 204.261   1
  -3   9  -5 435.066 88.6528   1
   3   9   6 17465.5 1137.77   1
  -3  -9  -6 17350.4 1123.63   1
  -3   9  -6 17628.5 1041.72   1
   3  -9   6 18190.5 1044.37   1
   3  -9   7 2373.27 176.566   1
  -3   9  -7 2603.94 175.205   1
   3  -9   8 2065.38 157.324   1
   3   9   8 2269.93 319.992   1
   3  -9   9 3449.24 242.254   1
  -3  -9  -9 3656.10 365.532   1
   3   9   9 2764.43 364.621   1
  -3   9  -9 3707.81 242.876   1
   3  -9  10 3341.17 246.335   1
  -3   9 -10 3469.23 241.851   1
   3   9  10 3542.31 387.563   1
  -3  -9 -10 3222.03 367.531   1
   3  -9  11 327.552 121.775   1
  -3   9 -11 498.832 115.874   1
  -3  -9 -11 465.660 277.781   1
   3   9  11 362.974 273.159   1
   3  -9  12 1314.86 185.588   1
   3   9  12 1533.23 284.854   1
  -3  -9 -12 2436.40 298.826   1
  -3   9 -12 2212.68 189.423   1
   3   9  14 533.550 255.729   1
   3  -9  14 368.719 150.517   1
  -3  -9 -14 189.394 218.847   1
  -3   9 -14 983.923 157.662   1
   3   9  15-241.159 317.674   1
   3  -9  15 36.1318 162.166   1
  -3   9 -15 66.9014 150.148   1
   3   9  16 594.164 272.242   1
   3  -9  16 361.891 180.166   1
  -3   9 -16 484.538 164.440   1
  -3  -9 -16 390.153 246.738   1
   3   9  17 70.6306 284.572   1
  -3   9 -17 433.223 169.778   1
  -3  -9 -17 327.709 282.802   1
   3   9  18 283.825 228.627   1
  -3  -9 -18 493.667 240.375   1
   3   9  19 213.222 294.094   1
  -3  -9 -19 760.393 280.053   1
   3   9  20 817.524 261.086   1
  -3  -9 -20 926.339 261.327   1
   3   9  21-177.088 274.659   1
  -3  -9 -21 65.9762 258.690   1
   3   9  22-70.2166 231.321   1
  -3  -9 -22 196.489 243.238   1
   3   9  24 548.619 271.340   1
  -3  -9 -24 447.668 254.159   1
  -3  -9 -26-245.016 233.411   1
  -3  10  25 101.837 247.969   1
   3 -10 -25 31.2485 222.393   1
  -3  10  24-137.866 225.954   1
   3 -10 -24 286.880 213.329   1
  -3  10  23 174.499 222.641   1
   3 -10 -23-64.9167 207.069   1
  -3  10  22-35.2066 260.410   1
   3 -10 -22 98.6779 255.074   1
  -3  10  21-283.948 265.803   1
   3 -10 -21 99.4383 253.183   1
  -3  10  19 428.136 235.121   1
   3 -10 -19 766.151 241.609   1
  -3  10  18 391.894 300.134   1
   3 -10 -18 431.667 280.754   1
   3  10 -16 18.3046 149.734   1
  -3  10  16 245.255 292.353   1
   3 -10 -16-294.087 290.657   1
  -3 -10  15 402.989 153.492   1
  -3  10  15 34.6443 282.111   1
   3 -10 -15 386.830 255.333   1
   3  10 -15 346.481 154.490   1
   3 -10 -14 570.444 240.698   1
  -3  10  14-34.0466 248.163   1
   3  10 -13-91.1474 121.318   1
  -3 -10  13-13.0801 126.539   1
   3 -10 -13 62.1101 230.643   1
  -3  10  13 233.475 258.640   1
   3  10 -12 1309.17 159.503   1
  -3 -10  12 922.514 153.052   1
   3 -10 -12 1424.04 276.047   1
   3  10 -11 593.409 123.502   1
  -3 -10  11 565.365 121.805   1
  -3  10  11 569.288 265.514   1
   3 -10 -11 1119.46 262.285   1
   3  10 -10 5206.75 340.022   1
  -3 -10  10 5147.90 340.670   1
   3 -10 -10 5363.32 465.615   1
  -3  10  10 4408.63 460.529   1
   3 -10  -9 742.720 249.684   1
  -3  10   9 883.159 266.720   1
   3  10  -9 611.856 111.194   1
  -3 -10   9 840.756 110.486   1
   3  10  -8 3128.54 229.193   1
  -3  10   8 2818.33 355.000   1
  -3 -10   8 3478.84 229.123   1
   3 -10  -7-125.923 227.235   1
   3  10  -7 50.2588 88.5957   1
  -3 -10   7 149.569 83.0263   1
  -3  10   7-80.5839 238.286   1
   3 -10  -6 1267.01 249.337   1
  -3  10   6 1248.34 267.770   1
  -3 -10   6 892.963 115.962   1
   3  10  -6 815.014 115.653   1
  -3  10   5 579.378 217.701   1
   3  10  -5 388.396 111.556   1
  -3 -10   5 297.162 102.496   1
   3 -10  -5 583.526 207.007   1
   3  10  -4 3971.18 267.506   1
  -3  10   4 4082.45 351.820   1
   3 -10  -4 3677.42 342.749   1
  -3  10   3 20.9044 186.005   1
   3  10  -3-11.7212 132.200   1
  -3 -10   3 229.933 116.270   1
   3 -10  -3-58.6283 191.838   1
   3  10  -2 40259.9 2248.76   1
  -3 -10   2 40176.1 2245.93   1
  -3  10   2 35636.1 2263.75   1
   3 -10  -2 35958.4 2259.53   1
   3  10  -1 855.123 175.787   1
   3 -10  -1 799.213 180.501   1
  -3  10   1 994.373 194.963   1
  -3 -10   0-78.7416 150.564   1
   3  10   0-50.2180 161.214   1
   3 -10   0-58.7947 128.178   1
  -3  10   0-123.255 152.317   1
   3  10   1 1571.44 239.885   1
  -3 -10  -1 1258.57 198.921   1
  -3 -10  -2 38131.4 2320.33   1
  -3  10  -2 38462.8 2289.20   1
   3 -10   2 41888.6 2290.32   1
   3  10   2 36981.9 2321.09   1
   3  10   3 64.0417 193.648   1
   3 -10   3 131.326 110.521   1
  -3  10  -3-122.276 105.267   1
  -3 -10  -3 119.158 176.656   1
   3  10   4 3662.81 355.184   1
  -3  10  -4 3357.52 240.719   1
  -3 -10  -4 3381.62 326.189   1
   3 -10   5 411.285 79.8389   1
  -3  10  -5 417.340 83.5957   1
   3  10   6 484.661 258.894   1
  -3 -10  -6 661.485 224.352   1
   3  10   7-214.421 232.401   1
  -3 -10  -7-460.724 215.933   1
   3  10   8 3638.16 377.513   1
  -3 -10  -8 3207.35 364.267   1
   3  10   9 1250.49 280.728   1
  -3 -10  -9 557.150 226.839   1
  -3 -10 -10 5989.67 494.046   1
   3  10  10 4689.19 484.643   1
  -3 -10 -11 629.234 243.446   1
   3 -10  11 438.911 72.9669   1
   3  10  11 311.409 263.080   1
  -3  10 -11 562.985 75.7888   1
  -3 -10 -12 1139.22 298.944   1
  -3  10 -12 1411.16 133.298   1
   3  10  12 996.372 298.201   1
  -3 -10 -13 94.4187 243.148   1
   3 -10  13-9.93461 103.727   1
  -3  10 -13 37.1046 100.212   1
   3  10  13 232.517 256.619   1
  -3 -10 -14 793.511 281.618   1
   3 -10  14 467.575 128.463   1
   3  10  14 690.018 322.108   1
  -3  10 -14 525.685 134.489   1
  -3 -10 -15 454.553 274.453   1
   3  10  15 662.500 321.272   1
  -3 -10 -16 294.778 238.467   1
   3  10  16 70.6098 254.806   1
  -3 -10 -17 32.9363 278.403   1
   3  10  17-177.244 302.468   1
  -3 -10 -18 264.689 245.540   1
   3  10  18 427.239 234.196   1
  -3 -10 -19 530.586 279.074   1
   3  10  19 463.484 296.935   1
  -3 -10 -21 394.722 201.294   1
   3  10  21 282.173 249.557   1
  -3 -10 -22-32.6129 248.103   1
   3  10  22 104.554 273.292   1
  -3 -10 -23-64.4633 211.829   1
   3  10  23-482.575 228.818   1
  -3 -10 -24 443.565 248.864   1
   3  10  24 33.9514 251.535   1
  -3 -10 -25 278.741 241.164   1
   3  10  25-33.3075 225.180   1
   3 -11 -25-92.5558 209.689   1
  -3  11  25 435.393 227.602   1
   3 -11 -24 315.540 238.634   1
  -3  11  24 204.572 259.810   1
   3 -11 -23 96.6009 254.636   1
  -3  11  23 346.102 278.555   1
   3 -11 -22-32.6512 231.353   1
  -3  11  22-140.332 272.090   1
   3 -11 -21-33.0570 206.158   1
  -3  11  21 176.800 245.965   1
   3 -11 -20 565.806 248.424   1
  -3  11  20 605.284 278.108   1
   3 -11 -19 1068.44 302.750   1
  -3  11  19 642.711 305.809   1
   3 -11 -18 534.099 213.461   1
  -3  11  18 393.054 244.148   1
   3 -11 -17 498.888 283.793   1
  -3  11  17 284.613 298.692   1
   3 -11 -15 392.012 246.892   1
  -3  11  15 34.9957 258.083   1
   3  11 -14 423.620 115.596   1
   3 -11 -14 386.586 283.371   1
  -3  11  14 310.516 285.060   1
   3  11 -13 65.3287 96.6488   1
  -3  11  13 338.814 298.873   1
   3 -11 -13 284.837 277.563   1
  -3 -11  13 146.828 100.363   1
  -3 -11  12 2118.45 164.450   1
   3  11 -12 2066.32 167.846   1
   3 -11 -12 3439.55 362.036   1
  -3  11  12 3415.90 398.426   1
  -3  11  11 937.566 290.907   1
   3 -11 -10 1027.10 270.514   1
  -3  11  10 784.784 276.881   1
   3 -11  -9 454.131 262.415   1
  -3  11   9-333.217 286.650   1
  -3  11   8 4491.31 448.201   1
   3 -11  -8 5164.69 448.559   1
   3  11  -7 134.247 62.2975   1
   3 -11  -7 78.4995 235.429   1
  -3 -11   7 51.5969 57.3011   1
  -3 -11   6 1295.06 122.752   1
   3  11  -6 1249.82 127.349   1
   3  11  -5 256.082 103.048   1
   3 -11  -5 211.113 209.901   1
  -3 -11   5 306.134 101.539   1
  -3  11   5 455.843 230.949   1
   3  11  -4 315.491 109.895   1
   3 -11  -4 264.179 193.849   1
  -3 -11   4 335.488 108.903   1
  -3  11   4 309.715 213.889   1
   3  11  -3 87.0054 129.787   1
   3 -11  -3 205.861 179.640   1
  -3  11   3 264.285 193.293   1
  -3 -11   3 151.413 130.183   1
   3 -11  -2 2878.81 294.247   1
  -3  11   2 2861.64 297.293   1
   3  11  -1 112.261 155.719   1
   3 -11  -1-17.3887 169.617   1
  -3 -11   1 164.615 149.795   1
  -3  11   1 277.245 164.594   1
   3 -11   0 6441.38 473.793   1
   3  11   0 7090.87 488.720   1
  -3  11   0 6375.26 476.848   1
  -3 -11   0 7726.32 483.663   1
  -3 -11  -1 358.197 170.290   1
   3  11   1 38.5447 177.600   1
  -3 -11  -2 2769.86 286.239   1
   3  11   2 2586.32 293.705   1
   3 -11   2 2146.15 220.435   1
  -3  11  -2 3153.99 231.441   1
   3  11   3 22.3808 205.795   1
  -3  11  -3 86.7040 108.402   1
  -3 -11  -3 103.943 174.033   1
   3 -11   3-57.7126 106.087   1
   3  11   4 95.4815 227.452   1
  -3  11  -4 258.659 90.7286   1
  -3 -11  -4 398.211 195.629   1
   3 -11   4 249.720 88.8280   1
   3  11   5 682.166 253.845   1
   3  11   6 1594.82 271.498   1
  -3 -11  -6 1142.31 256.352   1
   3  11   7 138.900 249.988   1
  -3 -11  -7 79.9243 245.699   1
  -3 -11  -8 4399.19 425.052   1
  -3 -11  -9 289.759 232.324   1
   3  11   9 478.838 274.526   1
  -3 -11 -10 657.154 285.334   1
   3  11  10 1054.69 298.203   1
  -3 -11 -11 1722.92 314.575   1
   3  11  11 1442.22 321.607   1
  -3 -11 -12 2294.15 332.667   1
   3  11  12 3247.76 371.150   1
  -3 -11 -13 602.580 267.615   1
   3  11  13-137.756 292.376   1
  -3 -11 -14 746.584 282.132   1
   3  11  14 34.8254 292.423   1
  -3 -11 -15 393.105 238.747   1
   3  11  15 141.163 234.207   1
  -3 -11 -17 662.817 284.263   1
   3  11  17 356.254 280.885   1
  -3 -11 -18 698.206 248.605   1
   3  11  18 999.481 265.157   1
  -3 -11 -19-33.2093 246.770   1
   3  11  19 356.344 289.626   1
  -3 -11 -20 1255.03 293.220   1
   3  11  20 353.793 280.248   1
  -3 -11 -21 196.704 226.089   1
   3  11  21 140.352 226.504   1
  -3 -11 -22-129.670 239.958   1
   3  11  22-207.895 264.784   1
  -3 -11 -23 829.736 269.176   1
   3  11  23 307.465 254.820   1
  -3 -11 -24 595.178 205.930   1
   3  11  24 302.023 223.813   1
  -3 -11 -25 305.779 241.654   1
   3  11  25-65.7235 244.182   1
  -3  12  24 304.143 250.301   1
   3 -12 -24 592.082 257.970   1
  -3  12  22-34.8406 254.828   1
   3 -12 -22 486.714 247.198   1
  -3  12  21 422.307 291.556   1
   3 -12 -21 329.350 263.822   1
  -3  12  20 284.124 263.821   1
   3 -12 -20-66.4983 230.235   1
  -3  12  19 142.951 248.571   1
   3 -12 -19-167.145 235.750   1
  -3  12  18 1181.78 312.545   1
   3 -12 -18 971.725 293.237   1
  -3  12  17 393.811 279.786   1
   3 -12 -17-100.476 242.650   1
  -3  12  16 569.960 275.118   1
   3 -12 -16 266.678 240.428   1
  -3  12  15 35.3302 292.891   1
  -3  12  14 244.914 317.461   1
   3 -12 -14 32.6916 272.881   1
  -3  12  13 34.4694 280.053   1
   3 -12 -13-64.4409 277.449   1
   3 -12 -12 284.727 281.876   1
  -3  12  10 4149.07 433.217   1
   3 -12 -10 4341.60 419.748   1
  -3  12   9 280.464 299.410   1
   3 -12  -9 497.051 278.266   1
  -3  12   8 3851.15 398.217   1
   3 -12  -8 3275.99 380.272   1
  -3  12   7-231.756 235.411   1
   3 -12  -7 54.1773 217.860   1
   3  12  -6 900.403 84.6019   1
  -3  12   6 776.824 249.818   1
   3 -12  -6 774.502 241.455   1
   3  12  -5 2061.92 172.276   1
  -3  12   4 1316.03 259.693   1
   3  12  -4 1487.73 168.442   1
   3  12  -3 559.319 144.423   1
   3 -12  -3 585.415 193.386   1
  -3 -12   3 598.407 143.429   1
  -3  12   3 115.966 203.009   1
   3 -12  -2 3335.07 299.092   1
  -3  12   2 2417.37 300.555   1
  -3 -12   1 3184.44 274.205   1
  -3  12   1 3688.63 303.879   1
   3  12  -1 2847.91 282.145   1
   3 -12  -1 2981.73 293.234   1
   3 -12   0-196.937 158.060   1
  -3  12   0 86.8713 158.099   1
   3  12   0-111.512 163.953   1
   3  12   1 2787.82 301.269   1
  -3  12  -1 3055.54 273.036   1
   3 -12   1 3231.55 258.925   1
   3  12   2 2727.18 303.762   1
   3 -12   2 2956.32 234.892   1
  -3  12  -2 2369.17 232.623   1
   3 -12   3 332.221 116.328   1
  -3 -12  -3 742.634 223.376   1
  -3  12  -3 480.165 120.671   1
   3  12   3 494.416 218.595   1
  -3 -12  -4 1745.70 258.411   1
  -3  12  -4 1283.05 136.932   1
   3 -12   4 1702.19 138.028   1
   3  12   4 1999.04 279.498   1
   3  12   6 936.955 268.876   1
  -3 -12  -6 851.192 248.547   1
  -3 -12  -7 27.8529 226.138   1
   3  12   7 574.485 236.353   1
  -3 -12  -8 4157.17 381.143   1
   3  12   8 3324.10 379.895   1
   3  12   9 402.895 249.516   1
  -3 -12  -9 447.545 248.535   1
  -3 -12 -10 4641.11 460.305   1
   3  12  10 5214.79 486.707   1
  -3 -12 -12-160.283 259.556   1
   3  12  12 137.070 262.714   1
  -3 -12 -13 357.318 240.583   1
   3  12  13 69.6315 246.954   1
   3  12  14-105.899 264.376   1
  -3 -12 -15-33.0400 247.404   1
   3  12  15-71.2621 280.440   1
  -3 -12 -16 1262.42 306.237   1
   3  12  16 285.552 291.401   1
  -3 -12 -17-166.749 257.731   1
   3  12  17 393.470 246.556   1
  -3 -12 -18 300.080 217.548   1
   3  12  18 607.365 280.165   1
  -3 -12 -19 232.485 260.128   1
   3  12  19 426.917 281.620   1
  -3 -12 -20 395.502 264.252   1
   3  12  20-70.4787 260.816   1
  -3 -12 -21 293.620 229.214   1
   3  12  21 34.8358 230.883   1
  -3 -12 -22 289.954 229.963   1
   3  12  22 343.958 251.876   1
  -3 -12 -24-30.8780 219.728   1
   3  12  24 33.1497 216.109   1
  -3  13  23 579.596 286.624   1
   3 -13 -23-62.9427 238.830   1
  -3  13  22-138.489 238.562   1
   3 -13 -22 32.1079 203.688   1
  -3  13  21 491.041 257.490   1
   3 -13 -21-65.3971 228.737   1
  -3  13  20 177.446 285.858   1
   3 -13 -20 397.029 271.170   1
  -3  13  19-35.6847 223.814   1
  -3  13  17-287.468 251.157   1
   3 -13 -17 437.694 220.726   1
   3 -13 -16 100.819 249.659   1
  -3  13  15-71.4137 290.226   1
   3 -13 -15 334.466 264.323   1
  -3  13  14 247.785 271.489   1
   3 -13 -14 33.1660 262.089   1
  -3  13  13 874.177 313.008   1
   3 -13 -13 819.276 302.787   1
  -3  13  12 1308.06 327.025   1
   3 -13 -12 1097.34 286.107   1
  -3  13  11 33.7162 274.262   1
   3 -13 -11 443.073 284.231   1
  -3  13   9 352.371 263.835   1
   3 -13  -9-150.488 241.194   1
  -3  13   8 311.111 269.735   1
   3 -13  -8 87.3178 236.717   1
  -3  13   7 60.1067 246.892   1
   3 -13  -7 279.885 218.103   1
  -3  13   6 1474.60 291.278   1
   3 -13  -6 1662.49 276.958   1
   3 -13  -5-25.5171 213.288   1
  -3 -13   5 225.563 76.0213   1
   3  13  -5 261.973 84.4586   1
  -3  13   5 137.867 228.922   1
  -3  13   4 2406.98 328.937   1
   3  13  -4 2793.96 227.674   1
  -3 -13   4 3059.96 225.755   1
   3 -13  -4 2835.36 317.928   1
   3 -13  -3 500.559 213.415   1
  -3 -13   3 225.741 132.941   1
  -3  13   3 752.108 226.798   1
   3  13  -3 493.351 138.845   1
   3 -13  -2 802.427 196.249   1
  -3 -13   2 1099.88 166.423   1
  -3  13   2 944.336 223.536   1
   3  13  -2 616.728 162.794   1
  -3 -13   1 50.7102 155.051   1
   3 -13  -1 135.972 174.782   1
   3  13  -1 158.462 168.717   1
  -3  13   1-101.712 186.580   1
  -3 -13   0 16437.2 967.194   1
   3 -13   0 15298.0 955.378   1
   3  13   0 15133.1 964.732   1
  -3  13   0 14180.8 955.367   1
  -3  13  -1 47.8710 144.774   1
  -3 -13  -1 103.156 169.356   1
   3  13   1-42.7867 168.393   1
   3 -13   1 74.5744 139.351   1
  -3  13  -2 718.787 152.002   1
   3 -13   2 1031.36 148.609   1
  -3 -13  -2 1090.53 225.520   1
   3  13   2 621.983 215.393   1
   3  13   3 368.816 206.414   1
  -3  13  -3 453.329 123.915   1
  -3 -13  -3 570.328 211.988   1
   3 -13   3 300.720 113.739   1
  -3  13  -4 1215.93 131.889   1
   3 -13   4 2280.16 136.346   1
  -3 -13  -5 371.324 220.211   1
   3  13   5 54.9451 216.558   1
  -3 -13  -6 1247.62 267.316   1
   3  13   6 1841.10 294.673   1
  -3 -13  -7-201.970 244.187   1
   3  13   7-239.870 266.240   1
  -3 -13  -8 567.288 246.858   1
   3  13   8 155.173 277.710   1
  -3 -13  -9 214.673 258.405   1
   3  13   9-96.7915 278.691   1
  -3 -13 -11 513.649 271.170   1
   3  13  11 787.318 310.067   1
  -3 -13 -12 1758.08 325.400   1
   3  13  12 1045.07 341.199   1
  -3 -13 -13 32.7684 274.923   1
   3  13  13 1023.87 303.510   1
  -3 -13 -14 132.451 262.061   1
   3  13  14 462.190 293.238   1
  -3 -13 -15 33.3429 256.614   1
  -3 -13 -16 535.895 239.856   1
   3  13  16 394.772 254.520   1
  -3 -13 -17 66.9852 219.524   1
   3  13  17-215.199 271.799   1
  -3 -13 -19 862.491 278.530   1
   3  13  19 460.437 287.335   1
  -3 -13 -20 525.422 261.977   1
   3  13  20 140.119 273.341   1
  -3 -13 -21 324.615 208.218   1
   3  13  21-311.580 217.128   1
  -3 -13 -22 318.908 223.101   1
   3  13  22 34.0808 242.754   1
  -3 -13 -23 124.996 242.321   1
   3  13  23-133.716 256.286   1
  -3  14  23-134.671 247.073   1
   3 -14 -22 158.900 242.524   1
  -3  14  22 550.442 279.212   1
   3 -14 -21 64.7909 193.645   1
   3 -14 -20 428.485 261.166   1
  -3  14  20 282.554 285.729   1
   3 -14 -19 733.373 232.245   1
  -3  14  19 428.489 268.494   1
   3 -14 -18 404.011 255.818   1
  -3  14  18 646.059 287.075   1
   3 -14 -17-33.8208 217.130   1
  -3  14  17 396.501 247.340   1
   3 -14 -16-33.8504 251.412   1
  -3  14  16-36.0629 279.657   1
   3 -14 -15 607.892 277.432   1
  -3  14  15-252.075 286.736   1
   3 -14 -13 232.967 254.400   1
  -3  14  13 141.820 276.182   1
   3 -14 -12 295.858 247.952   1
  -3  14  12 419.824 278.079   1
   3 -14 -11 873.208 265.649   1
  -3  14  11 275.288 250.243   1
   3 -14 -10 538.983 275.006   1
  -3  14  10 337.269 286.179   1
   3 -14  -9-30.8845 211.817   1
  -3  14   9 197.971 248.078   1
   3 -14  -8 2215.46 318.705   1
  -3  14   8 1542.65 316.020   1
   3 -14  -7 434.004 223.311   1
  -3  14   7 124.759 250.480   1
   3 -14  -6 581.659 235.052   1
  -3  14   6 120.685 252.641   1
   3 -14  -5-159.826 219.385   1
  -3  14   5 85.6530 231.189   1
  -3 -14   4 3447.09 259.061   1
   3  14  -4 3776.55 263.462   1
   3 -14  -3 238.760 190.702   1
  -3 -14   3 75.3294 120.977   1
   3  14  -3 26.8938 130.501   1
  -3  14   3 101.470 226.345   1
   3 -14  -2-22.0828 194.157   1
  -3 -14   2 259.270 151.082   1
   3  14  -2 346.706 156.897   1
  -3  14   2 447.699 207.100   1
   3 -14  -1 428.697 180.894   1
  -3 -14   1 622.229 166.294   1
  -3  14   1 233.829 182.185   1
   3  14  -1 243.010 174.248   1
   3  14   0-144.705 166.287   1
  -3  14   0 38.3279 164.584   1
   3 -14   0-108.689 157.477   1
  -3 -14   0-119.390 171.931   1
   3  14   1 316.206 204.516   1
  -3  14  -1 400.254 159.104   1
   3 -14   1 573.358 163.754   1
  -3 -14  -1 261.151 185.403   1
   3  14   2 462.396 225.179   1
  -3 -14  -2 187.584 211.167   1
  -3  14  -2 133.633 139.833   1
   3 -14   2 103.303 115.927   1
  -3 -14  -3-149.883 190.796   1
  -3  14  -3 38.7449 107.845   1
   3  14   3-233.338 226.645   1
   3 -14   3 195.272 101.435   1
   3  14   4 3449.69 376.759   1
  -3 -14  -4 3930.31 369.515   1
   3  14   5-86.9024 250.964   1
  -3 -14  -5 165.468 230.131   1
   3  14   6 150.902 246.072   1
  -3 -14  -6-258.550 238.962   1
   3  14   7 254.694 245.638   1
  -3 -14  -7 353.154 238.104   1
   3  14   8 1635.06 313.366   1
  -3 -14  -8 2606.93 328.813   1
   3  14  10 308.429 283.616   1
  -3 -14 -10 256.565 273.245   1
   3  14  11-454.029 286.762   1
  -3 -14 -11 650.834 255.294   1
   3  14  12 602.008 289.925   1
  -3 -14 -12 361.981 249.802   1
   3  14  13 535.189 293.884   1
  -3 -14 -13-199.551 250.095   1
   3  14  14 646.451 311.348   1
  -3 -14 -14 335.060 259.248   1
   3  14  15 36.0419 285.738   1
  -3 -14 -15 67.3408 249.059   1
   3  14  16 900.699 310.021   1
  -3 -14 -16-33.6904 249.070   1
   3  14  18 284.884 278.341   1
  -3 -14 -18 33.3705 242.858   1
   3  14  19-35.2545 267.210   1
  -3 -14 -19 231.501 245.691   1
  -3 -14 -20 359.891 214.280   1
   3  14  21 34.3444 217.869   1
  -3 -14 -21 32.1705 195.890   1
   3  14  22 472.009 278.034   1
   3  14  23 264.056 261.734   1
  -3 -14 -23 523.294 238.913   1
   3 -15 -22 440.048 243.304   1
  -3  15  22 475.998 279.345   1
   3 -15 -21 64.2067 219.171   1
  -3  15  21 173.535 267.181   1
   3 -15 -20-294.279 249.765   1
  -3  15  20 563.009 281.994   1
   3 -15 -18 571.233 259.626   1
  -3  15  18 827.258 298.811   1
   3 -15 -17 473.892 240.056   1
  -3  15  17-72.4287 235.094   1
   3 -15 -16-135.950 228.588   1
  -3  15  16 399.821 272.198   1
   3 -15 -15 1020.10 291.000   1
  -3  15  15 327.305 282.658   1
   3 -15 -14 1186.94 296.410   1
  -3  15  14 906.511 304.619   1
   3 -15 -12 534.233 254.514   1
  -3  15  12 428.034 257.565   1
   3 -15 -11 329.524 242.720   1
  -3  15  11 457.522 275.847   1
   3 -15 -10 258.523 245.293   1
  -3  15  10 242.745 275.283   1
   3 -15  -9 253.031 249.697   1
  -3  15   9 441.356 263.008   1
   3 -15  -8 524.101 262.195   1
  -3  15   8 730.713 267.595   1
   3 -15  -7 298.546 242.375   1
  -3  15   7 324.036 268.323   1
   3 -15  -6 1444.75 270.044   1
  -3  15   6 1949.97 309.446   1
   3 -15  -5 27.7047 214.910   1
  -3  15   5-237.611 249.505   1
   3 -15  -4 290.576 229.123   1
  -3 -15   4 162.772 94.0064   1
   3  15  -4 245.513 104.572   1
  -3  15   4 56.2740 225.727   1
   3 -15  -3 224.103 215.770   1
  -3 -15   3 48.8759 120.564   1
   3  15  -3 26.2927 141.789   1
  -3  15   3 158.894 218.864   1
   3 -15  -2-23.2737 186.514   1
  -3 -15   2 217.756 151.957   1
   3  15  -2 83.6839 148.487   1
  -3  15   2-147.861 206.327   1
   3 -15  -1 149.026 174.229   1
  -3 -15   1 18.2669 156.420   1
  -3  15   1 356.263 187.671   1
   3  15  -1-98.0356 172.984   1
   3  15   0 924.795 224.890   1
  -3  15   0 480.662 185.299   1
   3 -15   0 713.784 183.297   1
  -3 -15   0 823.572 199.585   1
   3  15   1 48.2571 187.105   1
  -3  15  -1-34.4402 140.386   1
   3 -15   1-16.2009 145.338   1
  -3 -15  -1 67.8709 183.809   1
   3  15   2 103.920 223.246   1
  -3 -15  -2 438.300 200.860   1
  -3  15  -2 389.897 130.667   1
   3 -15   2 364.579 131.397   1
  -3  15  -3-44.5754 98.7202   1
   3 -15   3-51.0782 93.7488   1
   3  15   4 145.584 223.226   1
  -3 -15  -4-136.413 219.372   1
   3  15   5 30.4362 241.320   1
  -3 -15  -5 114.088 226.148   1
   3  15   6 2024.25 318.494   1
  -3 -15  -6 1451.57 283.977   1
   3  15   7-195.917 249.378   1
  -3 -15  -7 121.934 237.279   1
   3  15   8 167.918 249.305   1
  -3 -15  -8 563.981 253.706   1
   3  15   9-171.684 255.022   1
  -3 -15  -9 223.624 244.924   1
   3  15  10 174.271 268.297   1
  -3 -15 -10 32.5388 246.629   1
   3  15  11 177.018 279.080   1
  -3 -15 -11 760.163 254.986   1
   3  15  12 751.590 308.266   1
  -3 -15 -12 936.119 286.729   1
   3  15  14 1301.71 297.026   1
  -3 -15 -14 1286.33 269.845   1
   3  15  15 361.552 267.524   1
  -3 -15 -15 508.166 226.936   1
   3  15  16 36.0657 233.920   1
  -3 -15 -16 135.198 210.823   1
   3  15  17-143.376 226.109   1
  -3 -15 -17 33.6234 202.234   1
   3  15  18 674.452 247.595   1
  -3 -15 -18 900.310 239.481   1
   3  15  20 380.884 260.392   1
  -3 -15 -20 778.924 255.776   1
   3  15  21 204.037 261.997   1
  -3 -15 -21 223.051 236.971   1
   3  15  22-266.529 267.896   1
  -3 -15 -22 155.560 243.975   1
  -3  16  21-172.773 276.876   1
   3 -16 -21 189.809 223.102   1
  -3  16  19 320.724 262.491   1
   3 -16 -19-197.979 210.487   1
  -3  16  17-36.3327 264.302   1
   3 -16 -17 202.910 240.707   1
  -3  16  16 512.036 263.928   1
   3 -16 -16-68.1041 213.818   1
  -3  16  15-36.6976 239.383   1
   3 -16 -15-239.271 216.988   1
  -3  16  14-110.115 251.704   1
   3 -16 -14 170.930 232.165   1
  -3  16  13 146.305 256.772   1
   3 -16 -13-170.433 234.863   1
  -3  16  11 180.467 284.530   1
   3 -16 -11 368.505 248.316   1
  -3  16  10 35.5809 252.063   1
   3 -16 -10-66.0789 234.059   1
  -3  16   9-35.1541 261.106   1
   3 -16  -9 129.213 225.751   1
  -3  16   7 397.410 263.796   1
   3 -16  -7 92.7515 217.423   1
  -3  16   6 288.668 242.866   1
   3 -16  -6 389.202 234.705   1
  -3  16   5-30.7633 220.873   1
   3 -16  -5-57.6971 216.019   1
  -3  16   4 1111.52 258.772   1
   3  16  -4 624.312 77.7198   1
   3 -16  -4 1266.60 253.608   1
   3  16  -3 298.813 124.782   1
   3 -16  -2 852.336 214.013   1
  -3 -16   2 1223.65 174.444   1
   3  16  -2 819.284 176.718   1
  -3  16   2 992.379 220.991   1
   3 -16  -1 685.881 191.512   1
  -3 -16   1 768.101 187.933   1
   3  16  -1 339.540 174.477   1
  -3  16   1 442.631 215.495   1
   3  16   0 90.6725 179.074   1
   3 -16   0-175.350 155.032   1
  -3  16   0-62.2348 165.656   1
  -3 -16   0 21.2460 168.449   1
   3  16   1 499.563 223.446   1
   3 -16   1 332.949 157.411   1
  -3  16  -1 547.215 172.413   1
  -3 -16  -1 747.466 206.241   1
  -3 -16  -2 1158.10 233.886   1
   3 -16   2 1063.66 153.458   1
  -3  16  -2 892.363 149.847   1
  -3 -16  -3 668.925 233.324   1
  -3  16  -3 440.646 86.7322   1
   3  16   3 429.147 247.788   1
  -3 -16  -4 1716.09 304.194   1
   3  16   4 1564.18 305.082   1
  -3 -16  -5-293.417 228.474   1
   3  16   5 125.466 257.526   1
  -3 -16  -6-60.7739 233.941   1
   3  16   6 324.973 256.770   1
  -3 -16  -7-31.3005 222.837   1
   3  16   7 301.322 258.732   1
  -3 -16  -8 96.1802 225.496   1
   3  16   8 445.409 276.807   1
  -3 -16  -9 32.7153 229.775   1
   3  16   9 244.788 275.313   1
  -3 -16 -10 66.4697 230.129   1
   3  16  10 106.429 251.367   1
  -3 -16 -11-268.938 255.910   1
   3  16  11 681.112 287.388   1
  -3 -16 -13 443.019 237.970   1
   3  16  13 290.573 248.764   1
  -3 -16 -14-34.1171 225.953   1
   3  16  14 145.406 255.205   1
  -3 -16 -15 170.249 245.690   1
   3  16  15 145.057 270.583   1
  -3 -16 -16 508.368 270.445   1
   3  16  16 576.431 288.291   1
  -3 -16 -17-33.6523 250.956   1
   3  16  17 71.5420 272.124   1
  -3 -16 -19 196.510 239.247   1
   3  16  19-104.718 279.709   1
  -3 -16 -21 188.239 228.904   1
   3  16  21 471.074 284.972   1
  -3  17  20 34.9203 256.751   1
   3 -17 -20-608.068 249.730   1
  -3  17  19 142.440 245.550   1
   3 -17 -19-391.761 204.986   1
  -3  17  18 180.984 291.562   1
   3 -17 -18 398.365 238.957   1
  -3  17  17 36.4533 264.003   1
   3 -17 -17-101.392 229.526   1
  -3  17  16-331.307 269.064   1
   3 -17 -16-34.1433 239.896   1
  -3  17  15 259.324 254.327   1
   3 -17 -15 171.847 248.129   1
  -3  17  14 185.797 260.447   1
   3 -17 -14 517.407 268.244   1
  -3  17  13 222.921 287.703   1
   3 -17 -13 448.365 257.960   1
  -3  17  12 856.465 316.977   1
   3 -17 -12 239.551 245.143   1
  -3  17  11 258.797 264.314   1
   3 -17 -11-33.9768 221.568   1
  -3  17  10 109.181 276.064   1
   3 -17 -10 303.496 238.148   1
  -3  17   9 143.379 252.801   1
   3 -17  -9-33.3297 230.752   1
  -3  17   8 349.927 257.474   1
   3 -17  -8 360.024 235.850   1
  -3  17   6 595.831 260.364   1
   3 -17  -6 1086.99 246.641   1
  -3  17   5 95.4017 222.359   1
   3 -17  -5 179.913 217.301   1
  -3  17   4 30.3978 228.546   1
   3 -17  -4-142.840 215.649   1
  -3  17   3-28.5540 225.551   1
   3 -17  -3-27.1515 213.695   1
  -3  17   2 369.449 204.709   1
   3 -17  -2 277.940 204.721   1
   3  17  -1 121.749 168.241   1
  -3  17   1-24.1890 181.141   1
   3  17   0 279.307 191.890   1
  -3  17   0 42.7497 178.005   1
  -3 -17  -1 48.4204 188.457   1
   3  17   1-128.604 208.986   1
  -3 -17  -3 55.5344 207.108   1
   3  17   3-206.694 223.786   1
  -3 -17  -4 525.141 224.211   1
   3  17   4 31.0577 212.515   1
  -3 -17  -5-30.3573 218.904   1
   3  17   5-32.3153 245.840   1
  -3 -17  -6 909.559 256.055   1
   3  17   6 801.322 268.260   1
  -3 -17  -8 65.8173 233.227   1
   3  17   8 175.258 250.628   1
  -3 -17  -9 66.8848 239.038   1
   3  17   9-106.740 246.315   1
  -3 -17 -10 33.8843 230.336   1
   3  17  10 360.674 255.716   1
  -3 -17 -12 206.174 251.633   1
   3  17  12 438.865 286.290   1
  -3 -17 -13 413.079 235.978   1
   3  17  13 366.017 280.428   1
  -3 -17 -14 378.024 253.866   1
   3  17  14 291.962 277.218   1
  -3 -17 -15 410.794 256.718   1
   3  17  15 545.356 283.229   1
  -3 -17 -16-101.994 244.121   1
   3  17  16 288.803 289.291   1
  -3 -17 -18 264.806 223.325   1
   3  17  18 387.647 260.223   1
  -3 -17 -19 292.118 208.697   1
   3  17  19 208.062 232.453   1
  -3 -17 -20-126.903 198.976   1
   3  17  20 135.993 228.605   1
   3 -18 -19-32.5053 217.661   1
  -3  18  19 351.462 236.499   1
   3 -18 -18-99.4737 198.404   1
  -3  18  18 573.494 284.314   1
   3 -18 -17 303.364 248.929   1
  -3  18  17 327.814 283.019   1
   3 -18 -16 204.901 244.899   1
  -3  18  16 519.055 290.331   1
   3 -18 -15 586.482 260.160   1
  -3  18  15 486.647 291.930   1
   3 -18 -14 173.630 231.169   1
  -3  18  14-337.384 279.567   1
   3 -18 -13 139.351 240.060   1
  -3  18  13-37.6107 265.261   1
   3 -18 -12 174.198 241.225   1
  -3  18  12-37.5848 269.865   1
   3 -18 -11 557.038 236.938   1
  -3  18  11 409.827 281.494   1
   3 -18 -10 241.865 243.052   1
  -3  18  10 776.534 272.667   1
   3 -18  -9-342.078 216.711   1
  -3  18   9-364.343 271.344   1
   3 -18  -8-134.546 217.021   1
  -3  18   8-71.9912 251.602   1
   3 -18  -7 66.0397 238.063   1
  -3  18   7 701.635 253.906   1
  -3  18   6 272.888 231.033   1
  -3  18   5 461.275 239.038   1
  -3  18   4 126.078 238.949   1
   3  18   3-30.5014 193.491   1
   3  18   4 63.9219 218.136   1
   3  18   5-199.622 224.000   1
  -3 -18  -7 463.220 261.729   1
   3  18   7 456.419 273.521   1
  -3 -18  -8 134.864 247.119   1
   3  18   8 608.111 270.768   1
  -3 -18  -9 478.571 245.841   1
   3  18   9 471.694 267.529   1
  -3 -18 -10-34.4942 236.740   1
   3  18  10 438.718 272.817   1
  -3 -18 -11 69.4192 239.186   1
   3  18  11 73.5925 266.509   1
  -3 -18 -12 243.643 229.950   1
   3  18  12 369.073 259.660   1
  -3 -18 -13 104.336 235.057   1
   3  18  13 36.8887 262.534   1
  -3 -18 -14-311.157 235.076   1
   3  18  14-73.4696 275.304   1
  -3 -18 -15-274.653 253.093   1
   3  18  15-72.9662 272.263   1
  -3 -18 -16 305.523 219.531   1
   3  18  16 252.684 253.920   1
  -3 -18 -17-233.802 223.507   1
   3  18  17 71.2740 229.887   1
  -3 -18 -18-131.069 221.447   1
   3  18  18 35.0585 258.251   1
  -3 -18 -19-32.0596 232.181   1
   3  18  19 103.102 264.495   1
   3  19  11-37.3723 257.506   1
   3  19  12-111.988 248.563   1
   3  19  13-185.996 264.924   1
   3  19  14 36.9335 254.483   1
   3  19  15-36.5618 263.644   1
   3  19  16 288.651 251.501   1
   4   0 -26 615.789 249.181   1
   4   0 -25-68.2655 220.454   1
  -4   0  25 590.255 256.862   1
   4   0 -24-169.918 249.387   1
  -4   0  24 478.554 263.231   1
   4   0 -23 168.572 264.829   1
  -4   0  23 401.743 296.122   1
   4   0 -21 426.066 258.835   1
  -4   0  21 318.908 257.511   1
  -4   0  20 4796.22 463.606   1
   4   0 -20 4758.66 454.812   1
   4   0 -19 313.769 252.531   1
  -4   0  19 68.1175 245.831   1
   4   0 -17 118.571 265.200   1
  -4   0  17-257.161 289.203   1
  -4   0  16 4649.93 450.350   1
   4   0 -16 3682.60 396.050   1
   4   0 -15 384.713 249.600   1
  -4   0  15 30.0181 275.574   1
   4   0 -14 2272.73 323.516   1
   4   0 -13-50.4488 202.113   1
  -4   0  13 54.6411 235.972   1
   4   0 -11 22.7141 218.158   1
  -4   0  11 73.7945 237.406   1
   4   0 -10 2874.23 295.382   1
  -4   0  10 2080.91 292.925   1
   4   0  -9 302.100 203.310   1
  -4   0   9-21.6378 213.007   1
  -4   0   8 62054.8 3573.29   1
   4   0  -8 59861.3 3566.63   1
  -4   0   7-37.5865 174.678   1
   4   0  -7-87.3634 175.087   1
  -4   0   6 4753.14 401.005   1
   4   0  -6 5215.79 398.354   1
  -4   0   5-31.9625 203.088   1
   4   0  -5-120.667 188.164   1
   4   0  -4 61336.4 3584.73   1
  -4   0   4 62021.0 3589.05   1
  -4   0   2-25.8768 213.633   1
   4   0  -2 12.4580 196.809   1
  -4   0   1 48.8830 205.622   1
   4   0  -1-170.679 213.002   1
  -4   0   0 269.514 195.254   1
   4   0   0 120.531 198.671   1
  -4   0  -1-12.2120 158.388   1
   4   0   1 84.9416 160.731   1
  -4   0  -2-153.548 182.312   1
   4   0   2 176.368 180.289   1
  -4   0  -4 60614.3 3493.35   1
   4   0   4 59420.0 3492.48   1
  -4   0  -5-58.4139 180.826   1
   4   0   5-61.2965 175.201   1
   4   0   6 5628.08 411.631   1
  -4   0  -6 4942.37 391.421   1
  -4   0  -7 16.4628 156.990   1
   4   0   7 146.355 182.085   1
   4   0   8 61346.3 3595.19   1
  -4   0  -8 61442.2 3587.63   1
  -4   0  -9 96.6060 192.935   1
   4   0   9 250.203 207.695   1
  -4   0 -10 2446.04 285.165   1
   4   0  10 2150.59 285.093   1
  -4   0 -11 314.145 207.738   1
   4   0  11 72.4525 216.346   1
  -4   0 -12 15011.0 981.512   1
   4   0  12 15451.8 991.969   1
  -4   0 -13 318.131 229.319   1
  -4   0 -14 1227.38 250.903   1
   4   0  14 2002.33 287.137   1
   4   0  15 29.0963 224.783   1
   4   0  16 4743.72 466.962   1
  -4   0 -16 5136.30 447.698   1
   4   0  17-376.317 251.506   1
  -4   0 -17 29.9200 242.498   1
   4   0  19-171.734 273.316   1
  -4   0 -19-31.3382 255.541   1
   4   0  20 3914.52 430.977   1
  -4   0 -20 4229.68 430.493   1
   4   0  21-35.4631 258.001   1
  -4   0 -21 228.886 241.925   1
   4   0  23 72.4494 256.889   1
  -4   0 -23 335.055 261.055   1
   4   0  24 400.549 246.017   1
  -4   0 -24 438.644 261.766   1
  -4   0 -26 540.981 262.042   1
   4  -1 -27-201.743 229.742   1
   4  -1 -26 202.697 234.291   1
  -4   1  26 291.977 242.104   1
   4   1 -25 275.881 260.369   1
   4  -1 -25 338.583 238.870   1
  -4  -1  25-74.3658 239.903   1
  -4   1  25-110.010 244.182   1
   4  -1 -24 809.905 261.753   1
  -4  -1  24 627.790 256.726   1
  -4   1  24 440.021 245.208   1
   4   1 -23 169.195 230.034   1
   4  -1 -23 167.898 251.644   1
  -4  -1  23 182.774 235.989   1
  -4   1  23 217.880 272.098   1
   4  -1 -22 399.398 262.852   1
   4   1 -22 666.650 261.321   1
  -4  -1  22 541.720 266.738   1
  -4   1  22 575.636 277.585   1
   4   1 -21 360.182 255.187   1
   4  -1 -21-98.4032 230.622   1
  -4  -1  21 531.725 258.139   1
  -4   1  21 249.221 246.806   1
   4   1 -20 95.8927 235.689   1
   4  -1 -20 386.074 266.929   1
  -4  -1  20 243.211 255.081   1
  -4   1  20 35.1816 270.972   1
   4   1 -19 31.1551 241.593   1
   4  -1 -19-126.069 230.207   1
  -4  -1  19-101.576 273.201   1
  -4   1  19 172.325 260.131   1
   4  -1 -18 705.557 294.016   1
   4   1 -18 363.367 277.878   1
  -4   1  18 608.320 308.763   1
  -4  -1  18 981.716 318.704   1
   4   1 -17 907.968 270.905   1
  -4  -1  17 1550.36 297.117   1
  -4   1  17 591.632 272.050   1
   4  -1 -16 260.200 230.332   1
   4   1 -16 592.626 249.909   1
  -4  -1  16 640.172 267.451   1
  -4   1  16 127.311 262.232   1
   4  -1 -15 641.627 239.110   1
   4   1 -15 568.819 246.854   1
  -4  -1  15 409.333 248.816   1
  -4   1  15 829.230 257.002   1
   4  -1 -14 375.578 220.862   1
  -4  -1  14 982.225 271.925   1
  -4   1  14 383.667 238.470   1
   4  -1 -13-25.6809 229.739   1
  -4   1  13-28.2426 261.768   1
   4   1 -12 2807.90 314.891   1
   4  -1 -12 2996.92 331.363   1
  -4   1  12 3831.14 364.582   1
   4   1 -11 1303.52 255.932   1
   4  -1 -11 1636.76 269.922   1
  -4  -1  11 1402.02 251.461   1
  -4  -1  10 20570.8 1302.09   1
  -4   1  10 22499.6 1310.69   1
   4  -1 -10 22130.5 1302.52   1
   4   1 -10 18743.9 1285.86   1
   4   1  -9 3283.91 297.768   1
   4  -1  -9 2913.84 289.153   1
  -4  -1   9 2294.60 302.865   1
  -4   1   9 3353.95 321.336   1
   4  -1  -8 371.513 204.391   1
   4   1  -8 235.971 190.628   1
  -4  -1   8 330.130 206.747   1
  -4   1   8 251.896 231.261   1
  -4   1   7 61836.4 3788.21   1
  -4  -1   7 64840.1 3780.67   1
   4   1  -7 65154.9 3777.50   1
   4  -1  -7 67237.2 3783.93   1
  -4  -1   6 10058.3 666.922   1
  -4   1   6 9982.18 669.256   1
   4  -1  -6 9442.39 663.616   1
   4   1  -6 11102.3 668.506   1
   4   1  -5 891.061 193.230   1
   4  -1  -5 713.029 205.023   1
  -4   1   5 1145.06 203.276   1
   4  -1  -4 33357.4 1872.76   1
  -4   1   4 29723.2 1869.90   1
   4   1  -2 51537.9 2812.53   1
  -4  -1   2 45008.9 2809.92   1
   4   1  -1 12983.7 809.068   1
  -4  -1   1 11472.9 803.891   1
  -4   1   1 12214.7 803.539   1
   4  -1   0 96.3703 155.601   1
  -4   1   0-24.1865 178.714   1
  -4  -1   0 73.3052 198.191   1
   4   1   0-60.5579 185.714   1
   4  -1   1 11538.2 770.120   1
  -4  -1  -1 13603.0 781.670   1
   4   1   1 13611.0 776.984   1
  -4   1  -1 10502.6 772.300   1
  -4   1  -2 41895.9 2490.57   1
   4  -1   2 43148.8 2489.77   1
   4  -1   3 18853.1 1147.05   1
  -4  -1  -4 31646.3 1904.27   1
   4   1   4 32629.4 1908.32   1
  -4   1  -5 436.377 183.289   1
  -4  -1  -5 442.238 202.591   1
   4   1   5 868.931 228.092   1
   4  -1   5 540.156 187.595   1
   4  -1   6 9822.00 642.999   1
   4   1   6 9635.23 653.446   1
  -4  -1  -6 9976.22 644.668   1
  -4   1  -6 9387.43 636.500   1
   4  -1   7 61129.8 3580.14   1
   4   1   7 61491.8 3586.72   1
  -4   1  -7 62116.2 3571.69   1
  -4  -1  -7 60286.8 3578.48   1
  -4  -1  -8 226.182 208.483   1
  -4   1  -8 428.920 171.633   1
   4   1   8 446.919 225.320   1
   4  -1   8 558.922 195.156   1
  -4   1  -9 3013.14 295.058   1
  -4  -1  -9 2895.19 313.693   1
   4  -1   9 2718.48 303.769   1
   4   1   9 2959.85 325.601   1
   4   1  10 21925.1 1400.19   1
   4  -1  10 22610.1 1387.18   1
  -4   1 -10 22454.0 1381.45   1
  -4  -1 -10 23171.5 1391.98   1
   4  -1  11 1446.15 261.152   1
   4   1  11 1980.76 292.389   1
  -4  -1 -11 1786.19 266.367   1
  -4   1 -11 1255.59 245.571   1
   4  -1  12 2738.67 340.860   1
  -4   1 -12 3492.73 321.616   1
   4   1  13 463.521 259.062   1
  -4  -1 -13 75.2972 250.770   1
   4  -1  14 189.939 236.214   1
   4   1  14 711.654 275.638   1
  -4  -1 -14 942.405 254.965   1
  -4   1 -14 348.986 210.087   1
   4  -1  15 1224.71 274.602   1
  -4  -1 -15 477.426 235.716   1
  -4   1 -15 1157.50 259.473   1
   4  -1  16 177.730 242.992   1
   4   1  16 245.848 275.514   1
  -4   1 -16 650.232 238.882   1
  -4  -1 -16 175.212 240.372   1
   4   1  17 1049.37 292.916   1
   4  -1  17 865.234 279.589   1
  -4   1 -17 765.820 251.126   1
  -4  -1 -17 1275.01 306.403   1
   4  -1  18 1232.47 302.417   1
   4   1  18 953.519 281.365   1
  -4   1 -18 1771.75 301.779   1
  -4  -1 -18 1438.97 300.585   1
   4  -1  19 373.016 257.180   1
   4   1  19 103.901 253.192   1
  -4  -1 -19 221.294 233.101   1
  -4   1 -19 62.7425 238.889   1
   4  -1  20-312.680 253.766   1
   4   1  20-70.3361 257.963   1
  -4   1 -20 319.502 237.296   1
  -4  -1 -20 129.979 221.754   1
   4  -1  21 212.080 254.481   1
   4   1  21 785.729 285.799   1
  -4   1 -21 292.831 234.371   1
  -4  -1 -21 163.995 231.043   1
   4  -1  22 610.543 274.367   1
   4   1  22 719.859 265.199   1
  -4   1 -22 596.391 247.531   1
  -4  -1 -22 531.176 256.894   1
   4  -1  23 290.530 262.169   1
   4   1  23-108.608 253.291   1
  -4   1 -23 201.452 240.318   1
  -4  -1 -23 468.708 253.004   1
   4  -1  24 36.5151 245.733   1
   4   1  24 217.724 242.982   1
  -4   1 -24 440.781 253.048   1
  -4  -1 -24 33.5973 218.090   1
   4   1  25 144.859 238.962   1
  -4   1 -25 68.3100 235.709   1
  -4  -1 -25 470.683 253.098   1
   4   1  26 289.161 229.483   1
  -4  -1 -26 67.0085 222.085   1
  -4   2  27-214.732 216.618   1
   4  -2 -27 66.2734 229.435   1
  -4   2  26 144.755 239.660   1
   4  -2 -26-167.175 225.942   1
  -4   2  25-36.4363 238.795   1
   4  -2 -25 33.5281 213.874   1
  -4  -2  24 557.411 259.112   1
   4   2 -24 103.261 257.333   1
  -4  -2  23 403.210 274.155   1
  -4   2  23 508.351 268.323   1
   4   2 -23 985.162 284.542   1
   4  -2 -23 936.537 283.836   1
  -4  -2  22 396.294 254.424   1
  -4   2  22 901.537 273.588   1
   4   2 -22 334.305 242.645   1
   4  -2 -22 365.548 268.640   1
  -4  -2  21 211.651 265.079   1
   4   2 -21 555.386 265.473   1
  -4  -2  20 688.440 262.748   1
  -4   2  20 993.809 290.101   1
   4  -2 -20 515.426 276.661   1
   4   2 -20 159.376 234.962   1
  -4   2  19 1150.45 298.974   1
   4  -2 -19 981.408 281.670   1
  -4   2  18-237.335 292.870   1
  -4  -2  18-291.443 263.129   1
   4  -2 -18-31.1327 251.237   1
   4   2 -18 209.920 250.265   1
  -4  -2  17 187.752 244.507   1
   4   2 -17-28.9214 236.617   1
  -4   2  16 320.896 261.623   1
  -4  -2  16 510.956 265.940   1
   4  -2 -16 117.930 233.894   1
   4   2 -16 611.452 247.472   1
  -4   2  15 3663.85 387.572   1
  -4  -2  15 3642.63 375.041   1
   4  -2 -15 3024.93 360.604   1
   4   2 -15 3193.69 362.870   1
  -4   2  14 1256.50 284.059   1
  -4  -2  14 1502.85 268.189   1
   4  -2 -14 1100.35 266.030   1
   4   2 -14 1293.60 267.852   1
  -4   2  13 15311.5 1023.92   1
   4  -2 -13 15793.3 1013.70   1
  -4   2  12 9444.86 676.953   1
   4  -2 -12 9194.53 662.328   1
  -4  -2  12 8832.39 645.367   1
   4   2 -11 5867.66 457.139   1
  -4  -2  11 5846.56 470.257   1
   4   2 -10 841.554 223.580   1
   4  -2 -10 728.287 226.377   1
  -4   2  10 818.182 248.079   1
  -4  -2  10 797.399 235.383   1
   4  -2  -9 1960.42 243.738   1
   4   2  -9 1785.70 239.879   1
  -4   2   9 1536.38 247.594   1
  -4  -2   9 1737.79 243.606   1
  -4  -2   8 11614.0 764.498   1
   4   2  -8 11863.9 761.912   1
   4  -2  -8 11587.2 778.620   1
  -4   2   8 12258.7 789.016   1
  -4  -2   7 21761.1 1288.41   1
   4   2  -7 20467.3 1283.61   1
   4  -2  -7 21109.8 1296.48   1
  -4   2   7 21218.6 1304.09   1
  -4  -2   6 25622.4 1573.61   1
  -4   2   6 26508.3 1590.17   1
   4   2  -6 27050.5 1568.20   1
   4  -2  -6 25690.3 1584.37   1
   4  -2  -5 18786.1 1147.72   1
   4   2  -5 18414.8 1127.83   1
  -4  -2   5 18348.2 1134.51   1
  -4   2   5 19169.4 1153.06   1
   4  -2  -4 20050.9 1245.46   1
  -4   2   4 21165.9 1251.93   1
   4  -2  -3 46915.2 2787.24   1
  -4   2   3 48530.6 2795.34   1
   4   2  -2 31620.5 1905.22   1
  -4  -2   2 32999.1 1904.78   1
  -4  -2   1 654.217 206.552   1
   4   2  -1 1190.12 206.860   1
   4  -2  -1 697.136 187.874   1
  -4   2   1 843.624 207.646   1
   4   2   0 96531.1 5715.62   1
   4  -2   0 97840.7 5714.34   1
  -4  -2   0 98727.3 5715.35   1
  -4   2   0 102999. 5714.78   1
   4  -2   1 941.828 207.089   1
  -4   2  -1 1062.58 198.392   1
   4  -2   2 32508.8 1911.48   1
  -4   2  -2 32403.6 1911.53   1
  -4  -2  -3 43741.3 2644.66   1
  -4   2  -3 44636.3 2637.58   1
   4  -2   3 49486.2 2636.82   1
   4   2   3 41961.8 2645.12   1
  -4  -2  -4 17270.9 1076.79   1
   4   2   4 17720.9 1084.23   1
   4   2   5 14624.6 858.448   1
  -4  -2  -5 11901.0 847.581   1
   4   2   6 27544.3 1639.58   1
  -4   2  -6 26376.4 1609.72   1
  -4  -2  -6 27377.5 1624.78   1
   4  -2   6 27244.6 1616.30   1
   4   2   7 20828.3 1250.99   1
   4  -2   7 18875.1 1223.35   1
  -4  -2  -7 18913.8 1233.89   1
  -4   2  -7 21767.5 1223.50   1
   4  -2   8 11302.2 714.002   1
   4   2   8 10795.6 732.775   1
  -4   2  -8 10739.1 702.500   1
  -4  -2  -8 10615.6 724.418   1
  -4   2  -9 1201.66 204.453   1
  -4  -2  -9 1331.97 224.408   1
   4   2   9 1087.28 250.750   1
  -4  -2 -10 1206.73 265.306   1
  -4   2 -10 1343.22 220.857   1
   4   2  10 1116.46 253.747   1
  -4   2 -11 6214.95 461.094   1
   4  -2  11 5777.12 467.654   1
   4   2  12 8022.18 641.661   1
   4  -2  12 8994.01 634.144   1
  -4  -2 -12 9138.05 637.114   1
  -4   2 -12 8979.60 626.114   1
   4   2  13 12864.0 920.191   1
   4  -2  13 13444.0 913.176   1
  -4   2 -13 14606.4 909.590   1
  -4  -2 -13 14449.6 922.594   1
  -4  -2 -14 1044.94 280.343   1
  -4   2 -14 1286.77 255.348   1
   4   2  14 1574.00 295.707   1
   4  -2  14 1191.09 274.302   1
  -4  -2 -15 3351.55 372.852   1
  -4   2 -15 3864.64 366.942   1
   4  -2  15 3842.09 388.658   1
   4   2  15 2934.84 379.817   1
  -4   2 -16 720.631 242.013   1
  -4  -2 -16 415.671 275.400   1
   4   2  16 498.887 286.764   1
   4  -2  16 435.803 250.480   1
   4  -2  17-30.4580 238.622   1
  -4   2 -17 666.647 247.166   1
   4   2  18 199.326 253.477   1
   4  -2  18 192.120 249.995   1
  -4   2 -18 300.495 237.302   1
  -4  -2 -18 727.402 281.993   1
   4   2  19 139.597 257.508   1
  -4  -2 -19 382.521 241.075   1
   4   2  20 954.146 274.973   1
   4  -2  20 827.076 259.189   1
  -4   2 -20 600.487 251.347   1
  -4  -2 -20 914.700 264.120   1
   4  -2  21-316.412 234.042   1
  -4   2 -21 420.932 248.259   1
   4  -2  22 71.6238 245.328   1
   4   2  22 359.697 246.401   1
  -4   2 -22 231.433 262.036   1
  -4  -2 -22 797.054 263.207   1
   4   2  23 938.287 273.024   1
  -4  -2 -23 200.437 225.590   1
  -4   2 -24 340.387 233.098   1
   4   2  25 431.047 274.964   1
  -4  -2 -25 233.625 259.483   1
   4   2  26 35.7595 250.685   1
  -4  -2 -26 631.400 256.536   1
   4   2  27 35.4509 261.130   1
  -4  -2 -27 32.8536 234.836   1
   4  -3 -28 32.2141 212.232   1
  -4   3  28-34.7750 185.595   1
   4  -3 -27 229.022 229.027   1
  -4   3  27 247.844 229.992   1
   4  -3 -26 231.211 233.101   1
  -4   3  26 71.7655 223.923   1
   4  -3 -25 233.103 236.639   1
  -4   3  25 431.884 248.672   1
   4  -3 -24 33.3745 243.821   1
  -4   3  24 144.867 251.948   1
   4   3 -23 509.870 256.556   1
   4  -3 -23-99.7697 259.820   1
  -4   3  23-545.364 287.186   1
  -4  -3  23 110.414 254.792   1
   4   3 -22 867.648 265.563   1
   4  -3 -22 728.431 271.882   1
  -4  -3  22 1081.02 285.132   1
  -4   3  22 506.638 276.863   1
   4  -3 -21 589.439 246.603   1
   4   3 -21-130.443 231.473   1
  -4  -3  21 457.288 255.155   1
  -4   3  21 108.193 235.555   1
   4   3 -20 95.1733 220.045   1
   4  -3 -20 226.565 258.784   1
  -4   3  20 855.174 298.601   1
  -4  -3  20-34.2146 236.135   1
   4   3 -19 122.995 226.544   1
   4  -3 -19-224.131 221.716   1
  -4   3  19 313.751 252.514   1
  -4  -3  19 265.092 253.114   1
   4   3 -18 2137.91 302.059   1
   4  -3 -18 1256.87 330.565   1
  -4  -3  18 1790.98 315.976   1
  -4   3  18 2394.24 375.633   1
   4   3 -17 256.993 245.243   1
   4  -3 -17 30.7340 264.751   1
  -4  -3  17 30.7410 242.933   1
  -4   3  17 199.770 266.882   1
  -4  -3  16 7037.08 542.324   1
  -4   3  16 6517.95 548.371   1
   4   3 -16 6619.53 511.125   1
   4  -3 -16 5928.12 520.233   1
  -4  -3  15 336.916 234.032   1
  -4   3  15 1164.04 277.377   1
   4   3 -15 600.180 224.192   1
   4  -3 -15 552.143 240.457   1
  -4   3  14 425.605 266.052   1
   4  -3 -14 84.2616 227.001   1
  -4   3  13 1082.74 264.091   1
  -4  -3  13 1463.88 252.472   1
   4   3 -13 1263.99 251.318   1
   4  -3 -13 1000.68 242.767   1
   4  -3 -12 4435.11 402.690   1
  -4   3  12 4292.30 407.512   1
  -4  -3  12 3822.46 373.287   1
   4   3 -12 4292.77 362.155   1
   4  -3 -11 643.471 229.317   1
   4   3 -11 145.363 191.722   1
  -4  -3  11 619.459 223.569   1
   4  -3 -10 12860.2 854.788   1
  -4  -3  10 13362.2 834.905   1
  -4   3  10 11721.6 855.736   1
   4   3 -10 13105.5 830.910   1
  -4  -3   9 2596.57 265.225   1
  -4   3   9 2238.16 311.310   1
   4  -3  -9 2224.27 295.726   1
   4   3  -9 2150.07 256.040   1
  -4  -3   8 443.701 184.776   1
  -4   3   8 499.286 207.157   1
   4   3  -8 719.001 173.528   1
   4  -3  -8 21.0223 171.769   1
   4   3  -7 2464.72 252.832   1
   4  -3  -7 2348.54 260.885   1
  -4  -3   7 2240.28 247.366   1
  -4   3   7 1790.02 275.369   1
   4  -3  -6 25513.8 1527.29   1
  -4   3   6 27250.5 1537.48   1
   4   3  -6 24781.6 1505.76   1
  -4  -3   6 23985.4 1506.58   1
   4  -3  -5 447.570 207.439   1
  -4   3   5 847.482 238.936   1
   4  -3  -4 10856.7 685.109   1
  -4   3   4 10018.6 685.603   1
   4  -3  -3 9206.42 579.459   1
  -4   3   3 8860.03 586.734   1
   4   3  -3 8804.25 574.664   1
  -4  -3   3 8089.61 568.819   1
  -4  -3   2 937.601 188.889   1
   4   3  -2 1130.32 200.647   1
   4  -3  -2 1591.78 209.435   1
  -4   3   2 1160.60 223.403   1
   4   3  -1 688.692 187.126   1
  -4  -3   1 691.613 197.711   1
  -4   3   0-113.439 178.184   1
   4  -3   0 73.3470 172.423   1
  -4   3  -1 576.906 180.981   1
   4  -3   1 539.471 168.624   1
   4  -3   2 1511.17 197.789   1
  -4  -3  -2 1459.90 223.150   1
  -4   3  -2 1195.38 194.657   1
   4   3   2 1410.57 216.678   1
   4   3   3 8691.22 618.580   1
   4  -3   3 9413.33 594.398   1
  -4  -3  -3 8903.38 617.641   1
  -4   3  -3 9823.44 600.137   1
   4  -3   4 8815.30 567.180   1
   4   3   4 8736.77 596.988   1
  -4  -3  -4 8217.78 589.547   1
  -4   3  -4 8814.13 573.758   1
   4   3   5 671.521 245.314   1
  -4  -3  -5 620.927 220.149   1
   4  -3   6 23699.4 1436.24   1
  -4   3  -6 24005.0 1432.56   1
  -4  -3  -6 23533.3 1455.85   1
   4   3   6 24962.6 1469.75   1
   4  -3   7 2222.18 249.034   1
   4   3   7 2077.72 292.092   1
  -4  -3  -7 2775.92 289.846   1
  -4   3  -7 2349.10 235.676   1
  -4  -3  -8 41.1803 190.836   1
  -4   3  -8 247.460 157.293   1
   4   3   8 465.514 191.960   1
  -4   3  -9 2125.17 239.933   1
  -4  -3  -9 1689.42 291.263   1
   4  -3   9 2387.72 252.861   1
   4   3   9 2737.93 322.769   1
   4   3  10 12063.4 865.276   1
   4  -3  10 14250.3 843.671   1
  -4  -3 -10 12051.8 860.479   1
   4  -3  11 752.877 210.695   1
   4   3  11 372.173 254.715   1
  -4   3 -11 680.719 188.545   1
  -4  -3 -11 614.359 248.818   1
   4  -3  12 3289.57 339.799   1
   4   3  12 3998.63 390.954   1
  -4  -3 -12 3797.71 371.866   1
  -4   3 -12 3849.00 337.621   1
   4  -3  13 703.306 241.681   1
   4   3  13 830.261 280.820   1
  -4   3 -13 1336.99 229.772   1
  -4  -3 -13 1293.28 271.783   1
   4   3  14 535.837 246.246   1
   4   3  15 523.394 298.022   1
   4  -3  15 651.114 229.943   1
  -4  -3 -15 408.598 281.318   1
  -4   3 -15 538.663 239.754   1
   4  -3  16 6878.71 542.980   1
   4   3  16 6552.26 569.190   1
  -4   3 -16 7104.22 547.967   1
  -4  -3 -16 6935.35 573.345   1
   4  -3  17 59.9993 237.096   1
   4   3  17 228.414 254.105   1
  -4   3 -17 85.4778 227.631   1
  -4  -3 -17 187.136 248.266   1
   4  -3  18 1252.97 294.875   1
  -4  -3 -18 1342.54 300.532   1
   4  -3  19 364.421 256.918   1
   4   3  19 386.681 247.797   1
  -4   3 -19 426.149 247.482   1
   4   3  20-141.978 245.807   1
   4  -3  20 68.0855 265.054   1
  -4   3 -20 375.737 234.535   1
  -4  -3 -20 164.168 241.933   1
   4  -3  21 174.749 252.377   1
   4   3  21 251.049 229.177   1
  -4   3 -21-32.2113 226.532   1
  -4  -3 -21 560.663 267.377   1
   4  -3  22 214.215 251.943   1
   4   3  22 395.512 237.036   1
  -4   3 -22 560.535 233.939   1
  -4  -3 -22 597.813 280.099   1
   4  -3  23 72.5510 259.537   1
   4   3  23 323.833 258.573   1
  -4  -3 -23-33.3123 251.689   1
  -4   3 -23 437.184 250.024   1
   4   3  24 143.539 259.877   1
  -4  -3 -24-99.9276 249.405   1
   4   3  25 142.493 255.771   1
  -4  -3 -25-232.049 255.142   1
   4   3  26 531.005 260.762   1
  -4  -3 -26 329.034 236.398   1
   4   3  27-34.9881 214.350   1
  -4  -3 -27 129.789 221.441   1
  -4  -3 -28 190.707 241.095   1
   4  -4 -28-158.629 239.456   1
  -4   4  28 205.944 247.500   1
   4  -4 -26 294.512 254.250   1
  -4   4  26 989.759 281.391   1
   4  -4 -25-66.0848 263.986   1
  -4   4  25 428.257 264.129   1
   4  -4 -24 464.693 271.436   1
  -4   4  24 899.883 283.784   1
   4   4 -23 102.657 236.963   1
   4  -4 -22 824.599 263.127   1
   4   4 -22 133.013 221.059   1
  -4  -4  22 71.9961 255.746   1
  -4   4  22 254.210 246.163   1
   4   4 -21 291.324 234.156   1
  -4   4  21 469.211 292.838   1
  -4  -4  21 245.353 253.431   1
   4  -4 -19 1161.32 292.244   1
   4   4 -19 1154.34 267.680   1
  -4   4  19 943.755 311.903   1
  -4  -4  19 1412.51 289.834   1
   4   4 -18 555.418 240.045   1
   4  -4 -18 856.800 243.341   1
  -4   4  18 1237.27 288.790   1
  -4  -4  18 1169.39 280.411   1
   4  -4 -17-31.0997 272.756   1
   4   4 -17 56.0663 215.874   1
  -4   4  17-67.1963 288.526   1
  -4  -4  17 544.485 258.190   1
   4   4 -16-133.584 223.879   1
  -4  -4  16-230.998 241.147   1
   4  -4 -15 1777.39 290.865   1
  -4   4  15 1275.82 289.990   1
  -4  -4  15 1399.95 268.694   1
   4  -4 -14 13925.3 908.802   1
  -4  -4  14 14067.5 899.246   1
  -4   4  14 13597.9 917.278   1
   4   4 -14 12554.9 882.297   1
   4  -4 -13 720.856 245.044   1
   4   4 -13 411.207 196.167   1
  -4   4  13 537.019 258.772   1
  -4  -4  13 559.784 224.150   1
   4  -4 -12-320.012 235.943   1
   4   4 -12 85.9903 176.570   1
  -4   4  12-114.743 261.012   1
  -4  -4  12-203.579 215.736   1
   4  -4 -11 7973.26 588.863   1
  -4   4  11 7377.83 605.537   1
   4   4 -11 8295.68 564.930   1
  -4  -4  11 8496.08 574.411   1
   4   4 -10 7804.81 553.532   1
  -4  -4  10 7935.25 556.966   1
   4  -4  -9 6998.14 520.563   1
  -4   4   9 7220.06 538.289   1
   4   4  -9 6144.02 474.908   1
  -4  -4   9 6933.01 488.797   1
   4  -4  -8 4983.62 432.688   1
  -4  -4   8 4940.26 402.876   1
  -4   4   8 5561.04 445.646   1
   4   4  -8 5376.52 386.331   1
   4   4  -7 1593.12 189.365   1
   4  -4  -7 719.018 227.856   1
  -4  -4   7 1129.83 200.129   1
  -4   4   7 1218.66 265.086   1
   4  -4  -6 22285.7 1536.93   1
  -4  -4   6 27282.1 1519.94   1
  -4   4   6 24172.7 1551.20   1
   4   4  -6 26671.2 1517.35   1
  -4   4   5 17619.7 1042.34   1
   4  -4  -5 15467.2 1028.29   1
  -4   4   4 1736.83 256.925   1
   4  -4  -4 2103.88 241.074   1
  -4   4   3 9635.50 614.149   1
   4   4  -3 8677.80 586.784   1
   4  -4  -3 9078.31 608.396   1
  -4  -4   3 9009.76 589.976   1
  -4   4   2 36969.2 2198.01   1
   4   4  -2 36741.4 2185.78   1
   4  -4  -2 37686.7 2195.73   1
  -4  -4   2 37660.5 2188.84   1
  -4  -4  -1 61514.5 3608.43   1
   4   4   1 61558.9 3607.27   1
   4  -4   1 62441.2 3599.81   1
  -4   4  -1 62595.7 3600.13   1
  -4  -4  -2 39524.2 2256.44   1
   4   4   2 41477.6 2261.66   1
   4  -4   2 36098.7 2243.56   1
  -4   4  -2 37134.1 2244.79   1
   4   4   3 8973.24 590.616   1
  -4  -4  -3 9106.39 592.749   1
   4  -4   3 8541.12 563.074   1
  -4   4  -3 8718.96 564.036   1
  -4   4  -4 2002.61 234.279   1
  -4  -4  -4 2414.16 263.214   1
   4  -4   4 2282.10 227.441   1
   4   4   4 2515.40 260.600   1
   4  -4   5 17338.1 1037.32   1
  -4  -4  -5 17731.8 1068.08   1
  -4   4  -5 16040.8 1036.24   1
   4   4   5 17981.6 1078.08   1
  -4  -4  -6 21486.7 1309.47   1
   4   4   6 21053.9 1318.80   1
  -4   4  -7 1436.25 177.431   1
   4   4   7 1062.70 268.227   1
   4  -4   7 1451.22 184.828   1
  -4  -4  -7 986.611 236.261   1
   4   4   8 4017.13 403.275   1
  -4  -4  -8 4359.65 394.613   1
   4  -4   9 7654.41 499.302   1
   4   4   9 6908.92 533.925   1
  -4  -4  -9 6537.41 513.038   1
  -4   4  -9 6745.47 485.470   1
   4  -4  10 7452.63 532.936   1
  -4   4 -10 7852.76 525.514   1
   4  -4  11 7539.97 550.102   1
   4   4  11 7512.92 598.485   1
  -4  -4 -11 7817.40 582.554   1
  -4   4 -11 7833.42 544.836   1
  -4   4 -12-60.9788 198.572   1
  -4  -4 -12 26.0716 217.586   1
   4  -4  12-132.243 188.672   1
   4   4  12-112.947 239.444   1
  -4   4 -13 558.355 186.640   1
  -4  -4 -13 215.979 237.084   1
   4  -4  13 490.822 215.155   1
   4   4  13 820.009 277.219   1
   4  -4  14 14625.0 893.068   1
   4   4  14 11791.6 904.225   1
  -4  -4 -15 1070.86 252.555   1
   4   4  15 2005.52 298.515   1
  -4   4 -16-212.244 222.444   1
   4  -4  16-222.847 230.498   1
  -4   4 -17-278.385 227.723   1
  -4  -4 -17 31.5804 256.580   1
   4  -4  17-29.6759 248.427   1
   4   4  17 462.267 297.044   1
  -4  -4 -18 1355.39 298.161   1
  -4   4 -18 1686.44 276.708   1
   4   4  18 1049.52 312.808   1
   4  -4  18 848.265 271.684   1
  -4  -4 -19 1423.81 288.624   1
  -4   4 -19 598.571 237.519   1
   4   4  19 1273.72 309.876   1
   4  -4  19 1143.18 277.640   1
   4  -4  20-101.064 241.924   1
  -4   4 -21 416.021 237.095   1
  -4  -4 -21 462.779 237.712   1
   4  -4  21-172.996 225.976   1
   4   4  21 215.448 230.733   1
  -4   4 -22 426.942 226.792   1
  -4  -4 -22 829.941 266.413   1
   4  -4  22 106.527 251.847   1
   4   4  22 466.991 248.955   1
  -4  -4 -23-33.2263 258.622   1
   4   4  23 71.7040 259.641   1
  -4  -4 -24 530.126 269.125   1
   4   4  24 214.029 260.328   1
  -4  -4 -25 1019.64 276.395   1
   4   4  25 283.428 276.524   1
  -4  -4 -26 1563.20 265.222   1
   4   4  26 350.146 230.432   1
  -4  -4 -27 256.320 241.085   1
   4   4  27 103.565 214.255   1
  -4  -4 -28 125.245 248.236   1
   4   4  28-33.9462 231.670   1
  -4   5  27 345.470 222.951   1
   4  -5 -27-31.8369 209.897   1
  -4   5  26 419.539 229.429   1
   4  -5 -26 32.3777 201.058   1
  -4   5  24 467.207 259.803   1
   4  -5 -24 592.276 253.125   1
  -4   5  23 507.637 287.449   1
   4  -5 -23-362.370 251.584   1
  -4   5  22-326.359 277.007   1
   4  -5 -22 263.657 270.577   1
   4   5 -22 368.261 242.533   1
  -4  -5  21-34.5023 260.418   1
   4  -5 -21-132.017 221.928   1
   4   5 -21 97.4115 225.852   1
  -4   5  20-35.5278 290.687   1
  -4  -5  20 333.194 229.655   1
   4  -5 -20 164.008 282.520   1
   4   5 -20-31.3752 206.796   1
  -4   5  19 316.251 256.096   1
  -4  -5  19-32.0578 219.380   1
   4  -5 -19 454.317 235.582   1
   4   5 -19 422.436 233.679   1
  -4  -5  18 430.142 242.237   1
  -4   5  18 276.501 295.041   1
   4  -5 -18 417.184 276.638   1
   4   5 -18 579.420 239.907   1
  -4   5  17 33.9415 230.583   1
  -4  -5  17 146.687 225.871   1
   4  -5 -17 315.226 233.242   1
   4   5 -17-27.6770 217.124   1
  -4   5  16 2591.12 372.593   1
  -4  -5  16 2417.17 318.512   1
   4  -5 -16 2407.25 345.017   1
   4   5 -16 3053.74 324.008   1
  -4  -5  14 1461.26 258.316   1
  -4   5  14 1695.52 347.665   1
   4   5 -14 1558.19 267.231   1
   4  -5 -14 1466.13 301.406   1
  -4   5  13 1671.73 338.424   1
  -4  -5  13 1737.18 256.061   1
   4   5 -13 1568.20 242.071   1
  -4  -5  12 371.389 195.865   1
  -4   5  12 1116.47 274.278   1
   4   5 -12 432.875 181.577   1
   4  -5 -12 1284.52 281.315   1
   4   5 -11-57.3026 168.943   1
  -4  -5  11 245.137 201.418   1
  -4   5  11 282.183 253.154   1
   4  -5 -11-262.567 236.218   1
   4   5 -10 1897.07 244.944   1
  -4  -5  10 2337.91 256.615   1
  -4   5  10 2109.74 307.052   1
   4  -5 -10 2004.03 300.451   1
  -4  -5   9 1914.41 232.337   1
   4   5  -9 1361.04 206.255   1
   4  -5  -8 34369.6 2107.18   1
  -4  -5   8 36721.8 2083.91   1
   4   5  -8 33408.1 2073.45   1
  -4   5   8 36688.6 2122.94   1
  -4  -5   7 9103.21 582.954   1
  -4   5   7 9494.63 639.396   1
   4   5  -7 8371.53 578.178   1
   4  -5  -7 8568.80 624.658   1
  -4   5   6 2978.41 344.054   1
   4  -5  -6 3117.50 311.649   1
  -4   5   5 3390.38 331.583   1
   4  -5  -5 3845.27 320.975   1
  -4  -5   4 55768.2 3269.46   1
   4  -5  -4 56957.3 3291.31   1
  -4   5   4 56092.7 3295.22   1
  -4  -5   3 1023.49 171.604   1
   4   5  -3 738.229 164.050   1
  -4   5   3 1281.09 225.772   1
   4  -5  -3 1375.15 207.189   1
   4  -5  -2 71299.8 4101.07   1
  -4   5   2 69885.1 4103.79   1
  -4   5   1 191.843 179.579   1
   4  -5  -1 346.637 165.696   1
   4  -5   1 49.2707 156.934   1
  -4   5  -1 403.153 174.626   1
  -4  -5  -1 439.053 185.264   1
   4   5   1-15.0535 183.416   1
   4   5   2 72900.3 4274.15   1
  -4   5  -2 75410.2 4258.01   1
   4  -5   2 73783.2 4257.77   1
  -4  -5  -2 71678.9 4270.54   1
  -4  -5  -3 1218.08 219.661   1
   4   5   3 1370.40 225.560   1
  -4   5  -3 1189.72 170.337   1
   4  -5   3 1158.43 175.006   1
  -4  -5  -4 54273.6 3201.21   1
  -4   5  -4 52973.2 3179.06   1
   4   5   4 58193.2 3214.12   1
   4  -5   5 3760.64 294.239   1
  -4   5  -5 3838.15 296.056   1
  -4  -5  -5 4396.70 354.437   1
   4   5   5 3969.46 368.649   1
   4   5   6 2874.89 321.769   1
  -4  -5  -6 2338.52 289.401   1
   4  -5   6 2634.19 237.332   1
   4   5   7 8869.78 621.778   1
  -4  -5  -7 8425.33 608.402   1
   4   5   8 36082.7 2079.36   1
   4  -5   8 35762.3 2037.79   1
  -4  -5  -8 33721.8 2068.31   1
  -4   5  -8 32795.8 2028.35   1
  -4   5  -9 1407.58 184.930   1
   4  -5   9 1423.89 195.333   1
   4  -5  10 2559.09 263.599   1
   4   5  10 1888.85 316.374   1
  -4  -5 -10 1778.92 295.635   1
  -4   5 -10 1981.62 235.947   1
   4  -5  11 256.442 190.081   1
   4   5  11 139.598 242.735   1
  -4  -5 -11 51.6866 217.882   1
  -4   5 -11 109.187 179.598   1
   4  -5  12 692.620 209.539   1
   4   5  12 1330.99 290.207   1
  -4   5 -12 714.984 201.849   1
  -4  -5 -12 641.168 259.974   1
   4   5  13 1049.75 304.487   1
   4  -5  13 1681.19 254.444   1
  -4  -5 -13 1381.39 309.988   1
  -4   5 -13 1152.13 215.938   1
  -4  -5 -14 1675.58 297.226   1
  -4   5 -14 1291.63 234.495   1
   4  -5  14 1823.55 271.983   1
   4   5  14 1518.10 304.826   1
  -4   5 -15 828.661 222.402   1
   4  -5  15 458.349 222.412   1
  -4  -5 -16 3350.72 369.311   1
  -4   5 -16 2196.33 301.813   1
   4   5  16 2408.43 350.588   1
   4  -5  16 3048.60 331.460   1
  -4   5 -17-188.092 194.595   1
  -4  -5 -17 191.823 263.284   1
   4   5  17 66.8978 258.403   1
   4  -5  17 88.1657 241.213   1
  -4  -5 -18 877.257 292.662   1
  -4   5 -18 650.207 234.540   1
   4  -5  18 461.957 260.074   1
   4   5  18 413.593 281.154   1
  -4  -5 -19 625.289 286.565   1
  -4   5 -19 88.3321 210.342   1
   4   5  19 70.8686 272.290   1
   4  -5  19 607.467 242.977   1
  -4   5 -20 30.6103 225.765   1
   4   5  20 214.405 288.297   1
   4  -5  20 331.794 243.494   1
  -4  -5 -21 165.540 252.506   1
   4   5  21 503.367 284.574   1
  -4  -5 -22 232.130 225.229   1
   4   5  22-143.440 260.842   1
  -4  -5 -23-198.675 248.949   1
   4   5  23 71.4369 225.323   1
  -4  -5 -24 1415.02 302.484   1
   4   5  24 318.936 262.334   1
  -4  -5 -26-32.2297 217.919   1
   4   5  26-242.337 225.811   1
  -4  -5 -27 347.950 239.216   1
   4   5  27 170.297 230.645   1
  -4   6  27 68.1470 250.993   1
   4  -6 -27 31.4215 242.756   1
  -4   6  26 1002.26 280.930   1
   4  -6 -26 256.223 253.439   1
  -4   6  25-35.1656 253.585   1
   4  -6 -25-64.9155 250.763   1
  -4   6  24 214.108 252.086   1
   4  -6 -24 294.337 243.337   1
  -4   6  23 324.837 221.531   1
   4  -6 -23 164.080 221.086   1
  -4   6  21 71.8300 288.785   1
   4  -6 -21-33.0264 263.694   1
  -4   6  20 783.585 290.457   1
  -4  -6  20 296.122 237.711   1
   4  -6 -20 559.397 259.399   1
   4   6 -20 805.389 253.187   1
  -4  -6  19 1072.25 261.682   1
   4   6 -19 1307.13 275.043   1
  -4   6  18 905.265 289.595   1
  -4  -6  18 783.215 250.842   1
   4   6 -18 1163.66 247.763   1
   4  -6 -18 1423.26 262.015   1
  -4  -6  17 345.278 238.340   1
  -4   6  17 377.099 286.554   1
   4   6 -17 430.186 208.392   1
   4  -6 -17-31.8593 279.821   1
  -4   6  16-33.5647 297.722   1
   4   6 -16-50.9881 194.725   1
   4  -6 -16 313.454 269.108   1
   4   6 -15 2092.34 276.149   1
   4  -6 -15 2973.47 350.870   1
  -4  -6  15 1815.17 289.789   1
  -4   6  15 2493.88 353.516   1
   4  -6 -14 6302.18 510.334   1
   4   6 -14 6858.40 494.916   1
  -4  -6  14 7584.00 514.147   1
   4  -6 -13 6177.17 501.067   1
  -4  -6  13 5638.15 469.467   1
  -4   6  13 5956.82 513.798   1
   4   6 -13 6118.25 455.405   1
  -4   6  12 210.029 268.839   1
  -4  -6  12 441.936 202.202   1
   4  -6 -12 336.655 255.739   1
   4   6 -12 590.078 173.780   1
  -4   6  11 608.412 274.052   1
  -4  -6  11 648.768 198.421   1
   4  -6 -11 647.390 235.336   1
   4   6 -11 474.444 176.668   1
  -4   6  10 222.344 257.627   1
  -4  -6  10-72.8554 172.376   1
   4  -6 -10 25.8841 234.832   1
   4   6 -10 153.536 156.911   1
  -4   6   9-26.6170 246.736   1
   4   6  -9 79.7148 147.442   1
  -4  -6   9 100.287 168.640   1
   4  -6  -9 123.363 224.467   1
  -4  -6   8 9327.54 561.257   1
  -4   6   8 8027.81 613.595   1
   4   6  -8 7704.04 548.438   1
   4  -6  -8 8185.80 604.031   1
  -4   6   7-168.495 231.976   1
   4  -6  -7-199.542 220.870   1
  -4   6   6 34127.1 2026.57   1
   4  -6  -6 33189.3 2012.77   1
  -4   6   5 8293.20 596.456   1
   4  -6  -5 8536.67 582.937   1
  -4   6   4 610.417 208.563   1
   4  -6  -4 516.345 201.636   1
   4   6  -4 141.198 139.178   1
  -4  -6   4 322.656 134.433   1
   4  -6  -3 3572.44 310.828   1
  -4   6   3 3382.69 321.407   1
   4  -6  -2 3835.48 300.135   1
  -4   6   2 3106.66 305.657   1
   4  -6  -1 1235.29 194.358   1
  -4   6   1 1316.59 201.938   1
  -4  -6   0 26253.4 1554.18   1
   4   6   0 25832.2 1555.56   1
   4   6   1 1534.41 244.737   1
  -4  -6  -1 2102.33 227.329   1
   4   6   2 3357.08 303.032   1
  -4  -6  -2 3697.73 309.561   1
  -4   6  -2 3477.56 274.222   1
   4   6   3 3629.72 326.650   1
  -4   6  -3 3301.81 268.016   1
   4  -6   3 3144.50 274.354   1
  -4  -6  -3 3942.93 311.208   1
  -4  -6  -4 400.624 182.044   1
   4   6   4 612.692 209.821   1
   4  -6   4 469.699 137.307   1
   4  -6   5 7924.30 526.837   1
  -4   6  -5 8685.72 528.399   1
  -4  -6  -5 7892.34 569.019   1
   4   6   5 7948.88 585.221   1
   4  -6   6 36060.5 2043.40   1
   4   6   6 31647.0 2083.62   1
  -4   6  -6 35746.6 2041.30   1
  -4  -6  -6 33967.0 2077.49   1
   4  -6   7 25.7768 135.952   1
   4   6   7 189.878 195.480   1
  -4   6  -7 121.663 132.192   1
  -4  -6  -7-222.597 237.145   1
   4   6   8 7408.69 585.126   1
  -4  -6  -8 8313.79 576.984   1
  -4   6  -9 99.0905 138.270   1
  -4  -6  -9-98.9872 227.749   1
   4  -6   9 199.430 149.790   1
  -4   6 -10 141.733 165.432   1
  -4  -6 -10-384.996 207.118   1
   4  -6  10 16.8626 159.976   1
   4   6  10 55.3276 225.547   1
  -4   6 -11 752.432 173.441   1
  -4  -6 -11 978.986 254.046   1
   4  -6  11 870.414 190.521   1
   4   6  11 686.704 268.592   1
  -4  -6 -12 382.801 267.143   1
  -4   6 -12 436.609 180.833   1
   4  -6  12 356.270 178.628   1
   4   6  12 59.2320 271.559   1
   4  -6  13 6757.35 504.970   1
   4   6  13 6988.21 567.925   1
   4  -6  14 6548.75 508.881   1
   4   6  14 6403.71 559.614   1
  -4  -6 -14 7617.81 573.664   1
  -4   6 -14 6937.83 502.862   1
   4   6  15 1678.27 341.438   1
   4  -6  15 2488.81 302.152   1
  -4   6 -15 2529.63 284.351   1
  -4  -6 -15 2940.03 371.136   1
   4   6  16 264.896 294.534   1
  -4  -6 -16-190.329 284.574   1
   4  -6  17 512.919 225.904   1
   4   6  17-67.7935 293.142   1
  -4  -6 -17 775.845 305.521   1
  -4   6 -17 575.326 207.599   1
   4  -6  18 836.891 248.170   1
   4   6  18 972.601 314.020   1
  -4  -6 -18 1048.44 308.207   1
  -4   6 -18 1648.50 267.976   1
   4  -6  19 905.803 253.127   1
  -4   6 -19 1296.95 248.083   1
   4   6  20 430.003 259.146   1
   4  -6  20 32.5786 173.626   1
  -4   6 -20 601.707 254.250   1
  -4  -6 -20 596.067 254.651   1
   4   6  21 179.004 283.677   1
  -4  -6 -21 595.800 289.349   1
   4   6  23-35.5566 243.826   1
   4   6  24 387.188 241.587   1
  -4  -6 -24-32.7072 241.137   1
   4   6  25 208.191 256.754   1
  -4  -6 -25 64.6980 254.706   1
   4   6  26 410.596 269.720   1
  -4  -6 -26 541.881 254.191   1
   4   6  27 33.5789 205.707   1
  -4  -6 -27-93.6104 210.866   1
   4  -7 -27 248.092 249.758   1
  -4   7  26 479.427 265.053   1
   4  -7 -26 506.047 266.266   1
  -4   7  25 384.864 278.401   1
   4  -7 -25 450.292 269.454   1
  -4   7  23 394.998 263.521   1
   4  -7 -23-32.6701 219.827   1
  -4   7  22 573.709 272.719   1
   4  -7 -22 263.880 276.235   1
  -4   7  21 251.348 279.691   1
   4  -7 -21 132.163 273.214   1
  -4   7  20 214.095 233.894   1
   4  -7 -20-32.9874 211.634   1
   4   7 -19 289.702 215.433   1
  -4  -7  19 310.033 216.917   1
  -4   7  19 353.862 298.332   1
   4  -7 -19-197.322 270.145   1
   4   7 -18 82.3946 199.758   1
  -4  -7  18 412.648 219.805   1
  -4   7  18 35.0570 241.547   1
   4  -7 -18-325.906 232.951   1
   4   7 -17 338.383 208.242   1
  -4  -7  17 306.917 234.596   1
  -4   7  17 276.829 311.198   1
   4  -7 -17 677.240 306.681   1
   4   7 -16 1469.90 242.837   1
  -4  -7  16 1656.39 272.875   1
  -4   7  16 1256.40 308.146   1
   4  -7 -16 1110.63 297.110   1
   4   7 -15 667.608 202.196   1
  -4  -7  15 692.544 218.834   1
  -4   7  15 166.456 241.855   1
   4  -7 -15 466.801 239.484   1
  -4  -7  14 2435.51 277.271   1
   4   7 -14 1790.20 249.148   1
   4   7 -13 2742.97 278.977   1
   4  -7 -13 1865.23 306.278   1
  -4  -7  13 2856.72 288.663   1
  -4   7  13 2690.55 327.645   1
   4  -7 -12 12033.6 835.201   1
  -4  -7  12 13330.5 800.125   1
  -4   7  12 12462.8 854.749   1
   4   7 -12 11236.8 780.807   1
  -4   7  11 535.088 284.152   1
   4   7 -11 526.807 175.578   1
  -4  -7  11 240.324 160.063   1
   4  -7 -11 193.877 262.881   1
   4   7 -10 3652.45 286.999   1
   4  -7 -10 3412.07 360.881   1
  -4   7  10 2431.42 344.878   1
  -4  -7  10 3114.82 287.367   1
   4  -7  -9 1197.50 256.237   1
  -4   7   9 1840.47 288.766   1
   4   7  -9 1744.81 200.109   1
  -4  -7   9 1770.33 212.052   1
   4   7  -8 72.3640 143.685   1
  -4  -7   8-87.5066 141.434   1
  -4   7   7 980.279 254.686   1
   4  -7  -7 988.114 257.746   1
  -4   7   6 2823.59 311.675   1
   4  -7  -6 2929.22 309.442   1
  -4   7   5 1019.38 265.378   1
  -4  -7   5 1467.45 167.046   1
   4  -7  -5 763.149 223.625   1
   4   7  -5 967.433 164.723   1
   4   7  -4 28666.0 1720.47   1
  -4   7   4 30237.7 1759.69   1
   4  -7  -4 29710.3 1749.35   1
  -4  -7   4 28458.3 1719.79   1
   4  -7  -3 21594.3 1297.97   1
  -4   7   3 20942.2 1303.39   1
   4  -7  -2 13128.1 826.511   1
  -4   7   2 12924.1 829.330   1
  -4  -7   1 6797.39 471.231   1
   4  -7  -1 7039.06 484.190   1
  -4   7   1 6391.37 489.769   1
   4   7  -1 7539.70 479.746   1
   4  -7   0 98.0219 145.471   1
   4   7   0 124.750 156.775   1
  -4   7   0 195.572 157.232   1
  -4  -7  -1 6741.18 484.091   1
   4   7   1 7333.03 492.930   1
  -4  -7  -2 11867.1 749.880   1
   4   7   2 11660.4 754.831   1
   4  -7   2 11399.9 722.812   1
   4   7   3 21114.6 1321.46   1
   4  -7   3 21016.1 1285.00   1
  -4  -7  -3 22670.1 1318.75   1
  -4   7  -3 21692.2 1286.66   1
   4  -7   4 29941.2 1822.20   1
  -4   7  -4 33296.3 1826.82   1
  -4  -7  -4 29625.1 1859.29   1
   4   7   4 30723.1 1866.42   1
   4  -7   5 850.347 148.804   1
  -4  -7  -5 719.220 197.116   1
   4   7   5 1212.66 243.975   1
  -4  -7  -6 3101.26 321.261   1
  -4   7  -6 2927.47 249.150   1
   4   7   6 3701.80 351.253   1
   4  -7   6 3543.85 260.866   1
   4  -7   7 815.994 149.427   1
   4   7   7 821.277 259.263   1
  -4   7  -7 781.905 143.182   1
  -4  -7  -7 257.522 221.963   1
  -4   7  -8 23.9608 125.059   1
   4  -7   8-52.5858 135.799   1
  -4  -7  -9 2041.06 313.085   1
   4   7   9 1727.66 293.190   1
   4  -7  10 2783.85 259.987   1
   4   7  10 2747.08 364.449   1
  -4  -7 -10 3066.88 348.241   1
  -4   7 -10 2809.36 259.708   1
   4   7  11 176.033 237.276   1
   4  -7  11 34.0958 157.578   1
  -4   7 -11 502.805 157.177   1
  -4  -7 -11 406.930 229.129   1
   4  -7  12 13098.9 800.668   1
   4   7  12 11299.3 851.593   1
  -4   7 -12 12846.6 788.348   1
  -4  -7 -12 11321.2 834.570   1
  -4  -7 -13 2914.12 353.941   1
   4   7  13 3097.76 371.825   1
   4  -7  13 2388.38 284.647   1
  -4   7 -13 2848.92 272.067   1
  -4   7 -14 1865.11 234.343   1
   4  -7  14 1804.95 250.980   1
   4   7  15 687.644 311.023   1
   4  -7  15 870.700 226.804   1
  -4   7 -15 668.275 207.902   1
  -4  -7 -15 631.132 304.410   1
   4  -7  16 1340.20 260.869   1
   4   7  16 1948.02 348.075   1
  -4   7 -16 2016.62 254.340   1
  -4  -7 -16 2217.71 351.499   1
   4   7  17 616.113 292.321   1
  -4  -7 -17 327.015 277.653   1
   4  -7  18 259.244 227.131   1
   4   7  18 142.428 261.551   1
  -4  -7 -18 261.129 236.798   1
  -4   7 -18 292.389 200.313   1
   4   7  19-71.4604 271.843   1
  -4   7 -19 56.0429 186.568   1
  -4  -7 -19 232.056 269.370   1
   4   7  20-143.675 287.053   1
  -4  -7 -20 531.236 280.895   1
   4   7  21 178.979 272.559   1
  -4  -7 -21 662.392 241.337   1
   4   7  22 320.558 235.113   1
  -4  -7 -22 1057.06 287.691   1
   4   7  23 494.117 272.151   1
  -4  -7 -23 131.351 253.287   1
   4   7  25-34.3554 219.234   1
  -4  -7 -25 256.179 248.390   1
   4   7  26 337.940 251.539   1
  -4  -7 -26 252.008 238.344   1
   4   7  27 165.451 222.613   1
  -4  -7 -27 92.3098 209.077   1
   4  -8 -26 406.079 257.124   1
  -4   8  26 270.476 247.719   1
   4  -8 -25 222.214 256.458   1
   4  -8 -24 193.392 247.151   1
  -4   8  24 632.419 288.256   1
   4  -8 -23 129.988 232.106   1
  -4   8  23 642.538 287.718   1
   4  -8 -22 230.251 250.992   1
  -4   8  22 464.532 258.403   1
   4  -8 -20 363.538 212.432   1
  -4   8  20 571.606 240.439   1
   4  -8 -19 396.369 282.108   1
  -4   8  19 35.5182 292.784   1
   4  -8 -18 98.4221 220.858   1
  -4   8  18 493.730 258.757   1
   4   8 -18 743.621 220.081   1
   4  -8 -17 194.921 285.719   1
  -4   8  17 628.392 306.007   1
  -4   8  16 343.465 295.295   1
  -4  -8  16 126.596 211.889   1
   4  -8 -16 417.529 293.387   1
   4   8 -16 305.926 199.554   1
  -4   8  15-33.7513 244.430   1
  -4  -8  15-23.6477 190.149   1
   4  -8 -15-347.279 234.477   1
   4   8 -15 265.208 180.790   1
  -4   8  14 99.1624 231.110   1
  -4  -8  14 329.003 196.923   1
   4  -8 -14-30.9266 225.071   1
   4   8 -14 144.621 179.696   1
  -4   8  13 354.932 245.004   1
   4   8 -13 693.015 175.531   1
  -4  -8  13 1028.84 211.020   1
   4  -8 -13 694.595 250.371   1
  -4  -8  12 7284.94 526.850   1
  -4   8  12 7844.16 602.118   1
   4   8 -12 7706.62 525.628   1
   4  -8 -12 7255.64 591.209   1
  -4   8  11-213.299 286.130   1
   4   8 -11-50.0211 149.192   1
   4  -8 -11 255.659 251.249   1
  -4  -8  11 188.349 158.732   1
  -4  -8  10 6007.97 391.807   1
   4   8 -10 4687.19 387.667   1
  -4   8  10 5293.29 474.160   1
   4  -8 -10 5292.41 460.810   1
  -4   8   9 1105.12 272.035   1
  -4  -8   9 1085.28 181.430   1
   4   8  -9 1171.43 180.374   1
   4  -8  -9 973.065 242.845   1
  -4   8   8 5389.78 460.439   1
   4  -8  -8 5132.86 437.801   1
   4   8  -6 24165.1 1401.49   1
  -4   8   6 22363.9 1446.90   1
  -4  -8   6 22600.9 1401.40   1
   4  -8  -6 24664.5 1450.36   1
   4   8  -5 4326.24 310.074   1
  -4   8   5 3888.16 366.850   1
  -4  -8   5 3876.99 304.651   1
   4  -8  -5 3806.37 354.196   1
  -4   8   4 11371.7 748.175   1
   4  -8  -4 10973.8 732.924   1
  -4   8   3 60.5788 185.705   1
  -4   8   2 5034.57 422.238   1
   4  -8  -2 6241.83 420.848   1
  -4  -8   1 7630.45 501.723   1
  -4   8   1 7289.93 514.693   1
   4  -8  -1 7422.50 510.489   1
   4   8  -1 6987.47 501.293   1
  -4  -8   0 42975.4 2678.97   1
  -4   8   0 47754.5 2683.04   1
   4  -8   0 46568.9 2678.06   1
   4   8   1 6659.91 492.178   1
  -4  -8  -1 7031.95 479.711   1
   4   8   2 4792.36 400.573   1
  -4  -8  -3 171.319 173.444   1
   4   8   3 224.411 190.348   1
  -4   8  -3 96.6131 131.329   1
   4  -8   3 238.319 130.086   1
   4  -8   4 11767.4 716.503   1
   4   8   4 10490.9 769.040   1
  -4   8  -4 11922.2 714.573   1
  -4  -8  -4 11433.0 764.736   1
   4   8   5 3797.14 357.483   1
  -4   8  -5 3483.56 277.727   1
  -4  -8  -5 3698.69 347.655   1
   4  -8   5 4086.30 277.354   1
   4   8   6 22746.7 1512.40   1
  -4  -8  -6 23386.8 1503.31   1
  -4   8  -6 24462.2 1449.32   1
   4  -8   6 25849.1 1450.35   1
  -4   8  -7 6348.59 411.557   1
   4  -8   7 6049.46 416.103   1
   4   8   8 4644.54 445.713   1
   4  -8   8 5064.15 361.821   1
  -4  -8  -8 5083.69 439.013   1
  -4   8  -8 5413.52 355.364   1
   4   8   9 1323.00 285.655   1
   4  -8   9 641.029 157.145   1
  -4   8  -9 1047.96 155.068   1
  -4  -8  -9 1514.91 278.349   1
   4   8  10 5472.75 492.263   1
  -4  -8 -10 6089.23 499.798   1
   4  -8  11 15.3738 143.612   1
   4   8  11 180.479 265.258   1
  -4   8 -11 14.1656 134.704   1
  -4  -8 -11-166.952 248.917   1
  -4   8 -12 7737.18 538.133   1
  -4  -8 -12 7130.03 609.755   1
   4  -8  12 8580.24 545.899   1
   4   8  12 8264.52 631.043   1
   4  -8  13 1092.03 188.191   1
   4   8  13 637.886 268.388   1
  -4  -8 -13 850.393 263.351   1
  -4   8 -13 1059.12 183.343   1
   4  -8  14 333.768 185.146   1
   4   8  14 65.1241 234.289   1
  -4   8 -14 437.110 176.830   1
  -4  -8 -14 125.094 239.341   1
   4  -8  15-90.0419 193.277   1
   4   8  15 33.3396 280.914   1
  -4   8 -15 330.275 176.698   1
  -4  -8 -15-223.927 272.104   1
   4  -8  16 72.2861 187.432   1
   4   8  16 170.310 302.477   1
  -4   8 -16 399.752 186.501   1
  -4  -8 -16 390.451 288.144   1
   4   8  17 522.812 292.034   1
   4  -8  17 360.071 206.326   1
  -4   8 -17 570.648 192.344   1
  -4  -8 -17 395.155 237.887   1
   4   8  18 214.124 252.762   1
  -4  -8 -18 631.219 271.852   1
   4   8  19 537.620 304.310   1
  -4  -8 -19 66.5977 275.603   1
   4   8  20 933.508 292.399   1
  -4  -8 -20 530.226 241.190   1
   4   8  22 283.934 284.529   1
  -4  -8 -22 65.8797 242.802   1
   4   8  23 70.1614 226.327   1
  -4  -8 -23 130.525 224.908   1
   4   8  24 34.5786 253.636   1
  -4  -8 -24-64.4002 259.818   1
   4   8  25 169.910 238.638   1
  -4  -8 -25 63.3909 229.623   1
   4   8  26-100.036 228.739   1
  -4  -8 -26 310.432 243.504   1
  -4   9  25-136.851 250.965   1
   4  -9 -25 31.5027 241.532   1
  -4   9  24 487.413 278.724   1
   4  -9 -24 255.687 238.246   1
  -4   9  23-35.4486 227.390   1
   4  -9 -23 96.9132 196.711   1
  -4   9  22 284.615 275.342   1
   4  -9 -22 294.938 263.102   1
  -4   9  21-35.7902 276.492   1
   4  -9 -21 65.9564 250.879   1
  -4   9  20 250.253 255.654   1
   4  -9 -20 33.0943 238.762   1
  -4   9  19 214.239 285.423   1
   4  -9 -19 264.514 277.133   1
  -4   9  18 283.712 256.198   1
   4  -9 -18 264.109 247.686   1
   4   9 -17 408.793 198.746   1
  -4  -9  16 706.706 211.952   1
   4   9 -16 763.433 201.128   1
  -4   9  16 659.400 305.038   1
   4  -9 -16-64.9499 271.097   1
  -4  -9  15 523.374 192.972   1
   4   9 -15 607.649 184.037   1
  -4   9  15 239.363 302.517   1
   4  -9 -15 928.152 274.256   1
  -4  -9  14 140.555 174.248   1
   4   9 -14 311.113 162.602   1
  -4   9  14 436.548 291.407   1
   4  -9 -14 440.179 284.141   1
  -4  -9  13 385.665 170.091   1
   4   9 -13 379.147 167.273   1
  -4   9  13 295.765 299.055   1
   4  -9 -13 677.117 270.883   1
  -4  -9  12 118.488 159.631   1
   4  -9 -12 540.488 296.202   1
  -4   9  12 96.1655 285.293   1
   4   9 -12 117.528 149.652   1
  -4   9  11 62.4353 257.961   1
  -4  -9  11-31.6243 137.848   1
   4  -9 -11-145.607 231.713   1
   4   9 -11-93.5535 149.782   1
  -4   9  10 10363.0 789.665   1
   4  -9 -10 11784.1 796.605   1
   4  -9  -9 3498.01 358.052   1
  -4   9   9 3065.82 372.493   1
  -4  -9   8 2522.48 241.205   1
   4  -9  -8 2992.47 322.241   1
   4   9  -8 2571.03 241.062   1
  -4   9   8 2813.42 334.320   1
  -4   9   7 703.079 267.175   1
  -4  -9   7 369.340 144.980   1
   4   9  -7 389.531 145.817   1
   4  -9  -7 544.571 251.475   1
   4  -9  -6 782.291 225.036   1
  -4  -9   6 1079.27 151.007   1
   4   9  -6 839.113 151.435   1
  -4   9   6 407.767 220.161   1
   4  -9  -5 673.532 226.785   1
  -4   9   5 579.357 225.953   1
   4   9  -5 541.970 133.518   1
  -4  -9   5 898.927 149.409   1
   4  -9  -4 19391.9 1156.06   1
  -4   9   4 17506.6 1156.80   1
   4  -9  -3 2219.80 257.616   1
   4   9  -2 11265.7 736.572   1
   4  -9  -2 11603.8 751.850   1
  -4   9   2 12672.3 763.503   1
  -4  -9   2 11184.3 729.384   1
   4   9  -1 4567.31 356.190   1
   4  -9  -1 4147.29 346.859   1
  -4   9   1 4698.18 359.192   1
  -4  -9   1 4469.31 342.157   1
  -4   9   0-165.320 156.815   1
   4  -9   0 139.955 142.989   1
  -4  -9   0 81.3813 149.261   1
   4   9   0-17.6891 171.129   1
   4   9   1 4098.99 344.613   1
  -4  -9  -1 4833.57 353.532   1
   4  -9   1 4292.23 329.211   1
  -4   9  -1 3725.56 333.008   1
  -4  -9  -2 11442.4 747.630   1
  -4  -9  -3 2437.10 257.644   1
   4   9   3 1655.42 268.649   1
  -4   9  -3 2051.57 206.168   1
   4  -9   3 1831.77 196.906   1
   4   9   4 20286.6 1289.86   1
  -4   9  -4 20669.0 1234.99   1
   4  -9   4 21356.9 1235.22   1
  -4  -9  -4 20014.2 1280.57   1
  -4   9  -5 1020.08 144.994   1
   4   9   5 635.709 236.900   1
   4  -9   5 856.517 138.446   1
   4  -9   6 838.189 131.528   1
  -4  -9  -6 796.069 258.735   1
   4   9   6 880.749 254.994   1
  -4   9  -6 802.127 134.368   1
   4  -9   7 502.858 126.936   1
   4   9   7 781.091 256.692   1
  -4  -9  -7 426.749 227.292   1
  -4   9  -7 546.427 114.905   1
   4   9   8 2597.43 357.492   1
  -4   9  -8 3400.85 240.490   1
  -4  -9  -8 2464.17 350.761   1
   4  -9   8 3079.21 243.354   1
  -4   9  -9 3227.94 244.015   1
  -4  -9  -9 3454.18 358.175   1
   4   9   9 3063.81 364.949   1
   4  -9   9 2980.68 249.963   1
  -4  -9 -10 10954.0 732.342   1
   4  -9  10 11501.0 655.409   1
   4   9  10 11566.6 754.430   1
  -4   9 -11 176.650 122.577   1
   4   9  11 92.6789 245.890   1
   4  -9  11 79.7497 133.061   1
  -4  -9 -12-211.703 250.417   1
   4   9  12-349.060 259.210   1
  -4  -9 -13 310.426 293.599   1
  -4   9 -13 515.190 157.573   1
   4  -9  13 759.153 160.929   1
  -4  -9 -14 542.714 273.780   1
  -4   9 -14 255.183 168.256   1
   4  -9  14 313.777 176.390   1
   4   9  14 132.299 308.659   1
  -4   9 -15 410.924 167.915   1
  -4  -9 -15 584.331 261.547   1
   4   9  15 406.297 241.414   1
   4  -9  15 543.828 180.226   1
  -4   9 -16 385.840 186.449   1
  -4  -9 -16 296.603 294.871   1
   4  -9  16 765.313 198.732   1
   4   9  16 799.304 308.999   1
  -4   9 -17 154.019 165.643   1
  -4  -9 -18-166.453 260.463   1
   4   9  18-322.390 285.335   1
  -4  -9 -19-299.578 264.882   1
   4   9  19 179.749 300.997   1
  -4  -9 -20 232.046 238.672   1
   4   9  20 393.460 235.115   1
  -4  -9 -21 660.793 280.500   1
   4   9  21 782.073 285.792   1
  -4  -9 -22 229.526 208.208   1
   4   9  22 70.5262 243.146   1
  -4  -9 -23 809.554 277.340   1
   4   9  23-417.360 273.935   1
  -4  -9 -24 31.9239 217.061   1
   4   9  24 411.109 264.881   1
  -4  -9 -25-156.759 229.265   1
   4   9  25-235.099 248.658   1
  -4  -9 -26 428.812 236.044   1
   4   9  26-32.8686 240.393   1
   4 -10 -25 31.1199 230.235   1
  -4  10  25 168.116 258.816   1
   4 -10 -23 224.460 229.776   1
  -4  10  23 351.743 244.049   1
   4 -10 -22-292.240 264.006   1
  -4  10  22-35.6070 271.060   1
   4 -10 -21-32.9084 212.515   1
  -4  10  21 463.977 239.024   1
   4 -10 -20 198.602 256.542   1
  -4  10  20 929.046 290.907   1
   4 -10 -19 431.019 234.547   1
  -4  10  19 608.269 266.227   1
   4 -10 -18 1095.06 308.109   1
  -4  10  18 748.391 315.113   1
   4 -10 -17 759.504 262.810   1
  -4  10  17 70.8773 247.582   1
   4 -10 -16 98.2494 241.408   1
  -4  10  16 245.939 272.608   1
   4 -10 -15 2038.57 330.437   1
  -4 -10  15 1434.57 217.881   1
  -4  10  15 1561.78 336.945   1
   4  10 -15 1447.80 212.405   1
   4  10 -14 674.982 181.027   1
  -4 -10  14 823.855 182.457   1
   4 -10 -14 701.188 283.772   1
  -4  10  14 307.577 315.830   1
   4  10 -13-81.7088 143.269   1
   4 -10 -13 187.735 262.775   1
  -4 -10  13 16.5352 153.255   1
  -4  10  13-33.5373 282.557   1
   4  10 -12 4368.61 331.384   1
   4 -10 -11 1729.69 308.507   1
  -4  10  11 1533.48 313.443   1
   4  10 -10 900.343 159.411   1
   4 -10 -10 1213.01 281.314   1
  -4 -10  10 1388.10 170.856   1
   4  10  -9-24.4067 120.601   1
  -4  10   9 90.5068 266.817   1
  -4 -10   9 12.4109 120.647   1
   4 -10  -9 139.577 257.368   1
   4  10  -8 6695.95 430.036   1
  -4 -10   8 6188.79 432.167   1
  -4  10   8 6535.86 535.999   1
   4 -10  -8 5994.37 514.785   1
   4  10  -7 11.7301 125.323   1
  -4 -10   7 327.557 133.603   1
   4 -10  -7 411.924 218.092   1
   4  10  -6 643.570 137.643   1
  -4 -10   6 501.202 139.619   1
   4  10  -5 4602.63 336.957   1
  -4  10   5 4529.36 416.776   1
  -4 -10   5 4791.03 335.807   1
   4 -10  -5 4714.93 402.872   1
   4 -10  -4 865.896 225.496   1
  -4  10   4 1181.85 236.470   1
   4 -10  -3 893.278 205.762   1
  -4  10   3 865.444 223.510   1
   4  10  -2 10874.5 663.654   1
  -4 -10   2 9269.92 644.033   1
  -4  10   2 10322.9 683.086   1
   4 -10  -2 10162.8 671.030   1
   4 -10  -1 807.282 194.677   1
  -4  10   1 605.209 194.414   1
  -4 -10   1 947.497 171.523   1
   4 -10   0 4539.73 364.859   1
   4  10   0 4568.40 363.083   1
  -4  10   0 4686.20 370.173   1
  -4 -10   0 4768.74 360.673   1
   4 -10   1 580.626 155.685   1
   4  10   1 715.983 206.537   1
  -4  10  -1 427.197 167.450   1
  -4 -10  -1 520.594 185.988   1
  -4 -10  -2 10373.9 649.184   1
   4  10   2 8738.23 648.959   1
   4  10   3 935.687 215.807   1
  -4  10  -3 848.723 165.179   1
  -4 -10  -3 711.305 228.796   1
   4 -10   3 1053.06 147.606   1
  -4  10  -4 1389.17 152.454   1
  -4 -10  -4 1069.79 231.533   1
   4 -10   4 1315.48 157.046   1
  -4 -10  -5 4534.89 408.820   1
  -4  10  -5 4759.06 325.376   1
   4 -10   5 4747.59 324.123   1
  -4 -10  -6 322.856 216.708   1
   4  10   6 453.464 226.934   1
  -4  10  -6 412.893 107.598   1
   4 -10   6 529.976 110.162   1
   4  10   7 110.646 234.080   1
  -4 -10  -7-128.358 234.433   1
  -4  10  -7 107.265 94.1596   1
   4 -10   7 418.224 105.406   1
   4 -10   8 6819.09 381.357   1
   4  10   8 5685.87 499.215   1
  -4 -10  -8 5566.60 483.182   1
  -4  10  -8 5135.04 371.701   1
  -4 -10  -9 110.201 245.066   1
  -4  10  -9 70.2428 87.6722   1
   4  10   9 267.661 271.996   1
   4 -10   9-66.8743 95.5669   1
  -4  10 -10 1537.24 142.442   1
  -4 -10 -10 792.006 251.320   1
   4  10  10 1291.41 287.407   1
   4 -10  10 991.681 139.135   1
  -4 -10 -11 1145.76 295.352   1
  -4  10 -11 1609.34 155.396   1
   4 -10  11 1423.81 164.918   1
   4  10  11 1358.97 304.766   1
   4 -10  12 4232.03 332.070   1
  -4  10 -12 5122.33 330.344   1
   4 -10  13 40.1350 135.169   1
   4  10  13 362.742 255.037   1
  -4  10 -13 449.949 132.892   1
  -4 -10 -13-95.5862 220.901   1
   4  10  14 1013.12 321.494   1
  -4 -10 -14 1004.77 318.820   1
   4  10  15 1547.09 317.266   1
  -4 -10 -15 1974.98 311.031   1
  -4  10 -15 1164.13 183.832   1
   4  10  16 142.893 289.955   1
  -4 -10 -16 557.949 281.620   1
   4  10  17-35.8605 292.421   1
  -4 -10 -17 234.073 264.211   1
   4  10  18 647.196 292.809   1
  -4 -10 -18 733.147 277.282   1
   4  10  19-35.9614 287.147   1
  -4 -10 -19 132.992 249.970   1
   4  10  20 285.548 253.918   1
  -4 -10 -20 530.219 255.113   1
   4  10  21-248.110 274.950   1
  -4 -10 -21 428.349 252.718   1
   4  10  22 279.867 239.993   1
  -4 -10 -22-32.5846 239.115   1
   4  10  23 828.090 289.974   1
  -4 -10 -23 160.733 242.055   1
   4  10  25-331.557 261.904   1
  -4 -10 -25 216.807 240.186   1
   4 -11 -24 908.158 257.130   1
  -4  11  24 170.327 235.591   1
   4 -11 -23 319.006 255.825   1
  -4  11  23 34.8612 269.520   1
   4 -11 -22 452.031 237.900   1
  -4  11  22 672.246 267.817   1
   4 -11 -21 492.024 261.786   1
  -4  11  21 213.298 278.504   1
   4 -11 -20-132.242 246.543   1
  -4  11  20 143.276 268.196   1
   4 -11 -18 265.969 220.028   1
  -4  11  18 931.915 274.383   1
   4 -11 -17 232.159 268.553   1
  -4  11  17-142.972 296.322   1
   4 -11 -16 1090.82 307.537   1
  -4  11  16 1027.68 324.518   1
   4 -11 -15 393.034 265.056   1
  -4  11  15 315.951 278.040   1
   4 -11 -14 64.6895 263.716   1
  -4  11  14 69.3174 260.580   1
   4  11 -13-13.3046 124.289   1
   4 -11 -13 95.5232 263.093   1
  -4  11  13 341.054 288.261   1
  -4 -11  13-39.8957 128.660   1
  -4  11  12 969.970 315.298   1
  -4 -11  12 991.211 159.758   1
   4  11 -12 675.763 146.711   1
  -4 -11  11 349.440 121.589   1
   4  11 -11 369.966 130.224   1
   4  11 -10 7552.99 496.192   1
  -4  11  10 6695.92 609.890   1
   4 -11 -10 8300.42 622.164   1
  -4 -11  10 8085.53 495.418   1
  -4 -11   9 220.458 104.347   1
   4 -11  -9 86.1932 237.759   1
   4  11  -9 283.914 117.249   1
   4  11  -8 6066.23 386.956   1
  -4 -11   8 5756.38 383.422   1
  -4  11   8 6301.71 515.936   1
   4  11  -7 2470.04 197.304   1
  -4  11   7 1846.55 311.344   1
  -4 -11   7 2142.78 190.974   1
   4 -11  -7 1519.49 303.929   1
  -4 -11   6 395.067 123.351   1
   4  11  -6 347.025 125.127   1
   4 -11  -6 281.777 223.374   1
  -4  11   6 82.1834 228.612   1
   4  11  -5 606.031 137.858   1
  -4 -11   5 520.408 143.685   1
  -4  11   4 2047.99 283.631   1
   4 -11  -4 2501.97 288.695   1
   4 -11  -3-238.862 194.824   1
   4  11  -3 168.480 161.885   1
  -4 -11   3 57.0986 141.748   1
  -4  11   3 208.778 210.451   1
   4  11  -2 9402.96 610.879   1
  -4 -11   2 9406.39 605.651   1
   4 -11  -2 9072.70 628.141   1
  -4  11   2 8914.99 637.513   1
  -4  11   1 119.115 186.764   1
   4  11  -1 235.114 157.577   1
  -4 -11   1 305.553 161.833   1
   4 -11  -1 112.999 174.016   1
   4 -11   0 154.171 173.951   1
  -4 -11   0-73.7876 167.824   1
   4  11   0-234.878 193.900   1
  -4  11   0-91.0117 175.268   1
   4 -11   1 124.523 154.955   1
  -4  11  -1-16.5349 154.927   1
   4  11   1 84.5811 195.004   1
  -4 -11  -1 179.899 206.091   1
  -4 -11  -2 8890.14 629.834   1
   4  11   2 9117.68 629.597   1
   4  11   3-192.475 198.795   1
  -4  11  -3-190.862 128.339   1
  -4 -11  -3 224.599 203.739   1
   4 -11   3 189.215 140.915   1
   4 -11   4 2744.23 224.303   1
  -4  11  -4 2905.15 223.821   1
  -4 -11  -4 2233.66 303.101   1
   4  11   4 2605.42 318.851   1
  -4  11  -5 607.350 117.935   1
   4 -11   5 623.884 113.991   1
   4 -11   6 432.663 98.7690   1
  -4 -11  -6 102.047 227.849   1
  -4  11  -6 282.972 95.5520   1
   4 -11   7 2245.17 166.888   1
  -4 -11  -7 2040.00 312.394   1
  -4  11  -7 2328.56 165.228   1
   4  11   7 2401.19 332.345   1
   4  11   9 613.044 266.497   1
  -4 -11  -9 1023.17 267.865   1
  -4 -11 -10 8126.86 605.753   1
   4  11  10 7470.12 611.664   1
  -4 -11 -12 668.732 268.257   1
   4 -11  12 379.307 67.1524   1
   4  11  12 856.084 292.793   1
  -4  11 -12 297.680 69.3716   1
   4  11  13 33.7392 298.401   1
  -4 -11 -13 259.277 279.937   1
  -4  11 -13 55.2625 78.4510   1
   4 -11  13 7.09382 78.2695   1
  -4 -11 -14-296.360 235.368   1
   4  11  14-34.3455 242.212   1
  -4  11 -14 106.391 101.347   1
  -4 -11 -15 295.742 284.615   1
   4  11  15 464.303 311.999   1
  -4 -11 -16 1272.55 259.366   1
   4  11  16 717.545 270.591   1
  -4 -11 -17 201.169 283.588   1
   4  11  17 180.090 295.827   1
  -4 -11 -18 233.418 251.064   1
   4  11  18 252.214 248.640   1
  -4 -11 -20 165.447 253.198   1
   4  11  20 391.154 262.400   1
  -4 -11 -21 262.400 242.827   1
   4  11  21-704.302 283.349   1
  -4 -11 -22 258.830 256.739   1
   4  11  22 138.765 265.185   1
  -4 -11 -23 668.846 222.943   1
   4  11  23 716.551 274.303   1
  -4 -11 -24 156.232 243.211   1
   4  11  24-133.660 254.201   1
   4 -12 -24-155.143 232.338   1
  -4  12  24 100.426 256.650   1
   4 -12 -23 347.642 202.989   1
  -4  12  23 515.144 257.201   1
   4 -12 -22-192.335 240.988   1
  -4  12  22 175.514 253.119   1
   4 -12 -20 32.9943 248.643   1
  -4  12  20 1071.65 304.175   1
   4 -12 -19 298.997 229.049   1
  -4  12  19-71.9183 277.917   1
   4 -12 -18 567.035 269.172   1
  -4  12  18-467.156 301.826   1
   4 -12 -17 100.055 245.761   1
  -4  12  17 143.741 251.204   1
   4 -12 -16 132.990 212.606   1
  -4  12  16 429.580 257.437   1
   4 -12 -14 261.747 249.057   1
  -4  12  14 35.2046 257.291   1
   4 -12 -13 1130.15 268.291   1
  -4  12  13 486.344 274.455   1
   4 -12 -12 1142.87 278.758   1
   4  12 -12 846.225 102.547   1
  -4 -12  11-15.9304 59.8614   1
   4 -12 -11 279.941 250.105   1
   4  12 -11 23.3905 67.6549   1
  -4  12  11 167.928 282.966   1
  -4 -12  10 216.032 67.9795   1
  -4  12  10 426.181 271.176   1
   4 -12 -10 151.903 239.444   1
   4  12 -10 222.351 78.0434   1
  -4  12   9 1250.85 301.104   1
   4 -12  -9 911.520 253.097   1
  -4 -12   9 647.862 95.6113   1
   4  12  -9 1046.57 110.158   1
  -4  12   8 1607.83 294.671   1
   4 -12  -8 1628.73 280.673   1
  -4 -12   8 854.327 118.883   1
   4  12  -8 1156.94 125.446   1
  -4  12   7 1157.67 288.484   1
   4  12  -7 1742.72 162.532   1
   4 -12  -7 1410.62 280.256   1
  -4 -12   7 1603.41 155.530   1
   4 -12  -6 6349.70 510.011   1
  -4 -12   6 6326.67 413.266   1
   4  12  -6 6074.02 418.420   1
  -4  12   6 6845.87 523.250   1
   4  12  -5 1840.93 193.944   1
  -4 -12   5 1724.27 186.994   1
   4 -12  -5 1830.99 278.392   1
  -4  12   5 1464.23 283.606   1
   4 -12  -4 894.246 230.847   1
  -4  12   4 1234.53 244.062   1
  -4 -12   3 373.387 143.487   1
   4  12  -3 649.286 155.940   1
   4 -12  -3 204.334 197.669   1
  -4  12   3 436.331 215.209   1
   4  12  -2 3725.26 323.115   1
   4 -12  -2 3582.95 336.318   1
  -4  12   2 3415.80 344.240   1
  -4 -12   2 3655.61 306.781   1
   4  12  -1 307.352 176.198   1
  -4 -12   1-18.0861 156.731   1
   4 -12  -1-98.6109 174.968   1
  -4  12   1 103.745 195.857   1
   4  12   0 10576.8 721.881   1
   4 -12   0 10315.7 700.010   1
  -4  12   0 11039.2 712.022   1
  -4 -12   0 11243.9 718.618   1
   4 -12   1 358.962 158.838   1
   4  12   1 89.2735 188.826   1
  -4  12  -1 34.5004 160.529   1
  -4 -12  -1 83.1661 171.434   1
  -4 -12  -2 2930.14 317.192   1
  -4  12  -2 3100.93 270.452   1
   4 -12   2 3513.85 279.114   1
   4  12   2 3449.97 337.757   1
   4  12   3 622.755 228.633   1
  -4 -12  -3 623.581 207.693   1
  -4  12  -3 297.082 137.698   1
   4 -12   3 703.532 144.335   1
  -4  12  -4 1205.53 157.697   1
   4 -12   4 1407.72 155.298   1
   4 -12   5 1574.91 150.519   1
   4  12   5 1529.78 275.270   1
  -4  12  -5 1493.82 149.870   1
   4  12   6 6385.95 488.547   1
   4 -12   6 5491.39 335.027   1
  -4 -12  -6 5389.50 456.615   1
  -4  12  -6 5285.00 334.253   1
   4  12   7 1006.05 281.624   1
  -4 -12  -8 1197.42 270.764   1
   4  12   8 1192.52 303.601   1
  -4 -12  -9 994.669 275.703   1
   4  12   9 1509.02 304.195   1
  -4 -12 -10 248.326 252.164   1
   4  12  10 482.946 265.934   1
  -4 -12 -11 159.128 280.800   1
  -4 -12 -12 1557.27 289.459   1
   4  12  12 877.294 279.998   1
  -4 -12 -13 461.708 269.940   1
   4  12  13 378.015 285.902   1
   4  12  14-107.251 285.508   1
  -4 -12 -16 773.420 279.332   1
   4  12  16 469.115 312.880   1
  -4 -12 -17 301.142 272.859   1
   4  12  17-72.2360 273.764   1
  -4 -12 -18 367.565 219.751   1
   4  12  18 251.722 257.679   1
  -4 -12 -19-33.2692 256.203   1
   4  12  19 392.697 290.193   1
  -4 -12 -20 560.856 246.790   1
   4  12  20 141.542 233.930   1
  -4 -12 -21 456.440 253.818   1
   4  12  21 314.498 284.799   1
  -4 -12 -22-32.0881 251.617   1
   4  12  22 34.3528 254.087   1
  -4 -12 -23 157.534 191.866   1
   4  12  23-67.3494 207.549   1
  -4 -12 -24 246.849 235.640   1
   4  12  24 494.616 260.338   1
  -4  13  23 67.8773 262.259   1
   4 -13 -23-250.797 242.264   1
  -4  13  21-353.494 264.810   1
   4 -13 -21 32.3139 232.139   1
  -4  13  20 751.954 307.154   1
   4 -13 -20 98.1936 240.984   1
  -4  13  19 35.9095 282.624   1
  -4  13  18 180.600 259.591   1
   4 -13 -18 233.847 230.484   1
  -4  13  17-36.2118 270.176   1
   4 -13 -17 301.481 244.822   1
   4 -13 -16 200.842 280.453   1
  -4  13  15 180.109 292.882   1
   4 -13 -15 1033.67 285.005   1
  -4  13  14 35.7634 291.017   1
   4 -13 -14 496.710 266.754   1
  -4  13  13-35.3882 273.400   1
   4 -13 -13-65.5502 254.172   1
  -4  13  12 453.576 277.007   1
   4 -13 -12 517.246 244.629   1
  -4  13  11 171.432 282.708   1
   4 -13 -11 317.702 269.738   1
  -4  13   9-196.592 273.493   1
   4 -13  -9-60.6018 219.550   1
  -4  13   8 728.752 281.293   1
   4 -13  -8 443.069 244.604   1
  -4 -13   7 1073.28 122.367   1
   4 -13  -7 1630.58 287.136   1
   4  13  -7 1968.80 142.362   1
  -4  13   7 1741.75 317.314   1
  -4 -13   6 536.169 110.329   1
   4  13  -6 440.606 120.281   1
   4 -13  -6 441.299 231.720   1
  -4  13   6 324.296 238.582   1
  -4 -13   5 192.753 118.973   1
   4  13  -5 73.4861 121.439   1
   4 -13  -5 52.9669 223.195   1
  -4  13   5-112.537 228.648   1
  -4 -13   3 259.304 140.725   1
   4  13  -3 98.5859 142.015   1
   4 -13  -3 23.8393 198.992   1
  -4  13   3-151.716 207.607   1
  -4 -13   2 2585.57 254.609   1
   4  13  -2 2336.67 259.973   1
   4 -13  -2 2313.47 291.645   1
  -4  13   2 2605.73 294.335   1
   4  13  -1 817.429 198.277   1
  -4 -13   1 575.625 181.832   1
   4 -13  -1 803.232 192.492   1
  -4  13   1 587.082 204.353   1
   4  13   0 150.680 187.062   1
  -4 -13   0 40.0391 179.109   1
   4 -13   0-37.4197 160.639   1
  -4  13   0 59.7779 176.754   1
   4  13   1 714.792 218.529   1
  -4 -13  -1 728.679 205.525   1
   4 -13   1 594.292 164.506   1
  -4  13  -1 374.166 180.828   1
   4  13   2 1862.55 283.546   1
  -4 -13  -2 2027.37 272.036   1
  -4  13  -2 1914.40 223.707   1
   4 -13   2 2421.07 217.093   1
   4  13   3 181.029 232.084   1
   4 -13   3 128.125 136.633   1
  -4 -13  -3 120.163 202.576   1
  -4  13  -3 65.3216 125.008   1
  -4  13  -4 320.613 115.408   1
   4 -13   4 419.210 112.207   1
   4 -13   5 12.2146 72.1915   1
  -4 -13  -5-190.261 217.784   1
   4  13   5 227.260 248.317   1
  -4  13  -5-43.7082 73.8074   1
   4  13   6 383.543 264.077   1
  -4 -13  -6 847.181 262.073   1
   4  13   7 1951.53 320.558   1
  -4 -13  -7 1815.09 299.680   1
   4  13   8 847.114 279.296   1
  -4 -13  -8 847.774 262.037   1
  -4 -13  -9-124.820 230.981   1
   4  13   9-193.164 248.871   1
  -4 -13 -10 605.967 258.398   1
   4  13  10 496.276 288.375   1
  -4 -13 -11-32.5602 260.917   1
   4  13  11 169.434 276.283   1
  -4 -13 -12 1319.53 304.377   1
   4  13  12 1042.50 312.945   1
  -4 -13 -13 66.0451 241.416   1
   4  13  13 286.604 237.468   1
  -4 -13 -15 438.962 274.547   1
  -4 -13 -16 436.865 259.615   1
   4  13  16 688.852 275.510   1
  -4 -13 -17 302.196 227.468   1
   4  13  17 252.692 263.042   1
   4  13  18 215.643 298.199   1
  -4 -13 -19 398.251 259.324   1
   4  13  19-248.996 287.053   1
  -4 -13 -21 161.837 235.923   1
   4  13  21 415.769 286.697   1
  -4 -13 -23 93.4764 190.087   1
   4  13  23 332.733 210.208   1
  -4  14  22-102.759 261.701   1
   4 -14 -22-158.328 239.122   1
   4 -14 -21 160.917 191.342   1
  -4  14  20 1068.33 320.294   1
   4 -14 -20 980.617 277.173   1
  -4  14  19 180.226 241.254   1
   4 -14 -19 65.9644 222.987   1
  -4  14  18 218.109 278.969   1
  -4  14  16 181.944 286.393   1
   4 -14 -16-100.583 246.963   1
  -4  14  15 690.505 300.322   1
   4 -14 -15 235.537 250.120   1
  -4  14  14 868.185 308.180   1
   4 -14 -14 233.437 271.681   1
  -4  14  13 216.568 282.096   1
   4 -14 -13 66.1953 252.882   1
  -4  14  12 642.443 282.618   1
   4 -14 -12 130.945 229.611   1
  -4  14  11 316.573 275.886   1
   4 -14 -11 516.327 252.361   1
  -4  14  10 309.331 255.999   1
   4 -14 -10 731.242 253.838   1
  -4  14   8 422.502 262.972   1
   4 -14  -8 273.980 243.853   1
  -4  14   7-158.259 251.941   1
   4 -14  -7-118.076 227.311   1
   4  14  -6 2333.59 191.577   1
   4 -14  -6 2599.83 328.247   1
  -4 -14   6 2862.74 187.761   1
  -4  14   5 291.830 243.696   1
  -4 -14   5 445.277 121.262   1
   4  14  -5 458.677 123.467   1
   4 -14  -5 27.4601 219.556   1
   4 -14  -4-208.792 224.063   1
  -4  14   4 306.458 213.602   1
   4  14  -3 430.717 163.770   1
   4 -14  -3 349.043 200.354   1
   4 -14  -2-23.3378 184.344   1
   4  14  -2-18.7331 169.466   1
  -4  14   2 97.5270 201.458   1
   4 -14  -1 428.602 188.456   1
  -4  14   1 318.060 197.829   1
   4  14  -1 558.385 192.319   1
   4 -14   0 3583.27 317.265   1
  -4  14   0 3821.31 326.943   1
   4  14   0 3008.54 325.478   1
   4 -14   1 282.298 169.054   1
   4  14   1 794.861 204.337   1
  -4 -14  -1 300.049 194.688   1
  -4  14  -1 367.343 166.495   1
   4 -14   2 15.3909 141.185   1
  -4 -14  -2-24.4973 214.166   1
  -4  14  -2 109.345 139.389   1
   4  14   2 153.581 211.526   1
  -4  14  -3 298.507 132.527   1
   4 -14   3 355.579 129.452   1
   4 -14   4-79.6386 98.9518   1
  -4 -14  -4 434.235 214.422   1
   4  14   4 338.693 244.558   1
  -4  14  -4 99.1724 100.266   1
   4  14   5-29.4112 234.007   1
  -4 -14  -5-56.5200 231.962   1
   4  14   6 2463.92 341.726   1
  -4 -14  -6 2499.44 331.152   1
   4  14   7-219.651 267.857   1
  -4 -14  -7-91.3538 246.709   1
   4  14   8 647.622 284.989   1
  -4 -14  -8 1281.29 304.357   1
   4  14   9 132.825 269.953   1
  -4 -14  -9 191.983 252.002   1
   4  14  10 308.578 282.717   1
  -4 -14 -10 196.111 265.940   1
   4  14  11 745.010 299.312   1
  -4 -14 -11 1015.02 306.022   1
   4  14  12 429.610 285.243   1
  -4 -14 -12 134.114 252.523   1
   4  14  13 144.408 252.600   1
  -4 -14 -13 303.491 246.639   1
   4  14  14 835.668 279.370   1
  -4 -14 -14 608.379 244.976   1
   4  14  15-36.4084 260.244   1
  -4 -14 -15-33.7983 221.514   1
   4  14  16 181.446 300.910   1
  -4 -14 -16-337.759 243.640   1
   4  14  17-36.0558 272.407   1
  -4 -14 -17 437.506 264.177   1
   4  14  18 357.733 271.317   1
  -4 -14 -18 66.8396 234.889   1
   4  14  19 106.161 232.230   1
  -4 -14 -19 297.639 213.630   1
  -4 -14 -20 554.657 252.137   1
   4  14  21 34.2092 271.528   1
  -4 -14 -21 417.197 255.679   1
   4  14  22 134.263 244.248   1
   4 -15 -22-31.2983 232.591   1
  -4  15  22 336.709 257.272   1
   4 -15 -21-31.9975 205.390   1
  -4  15  21-275.235 257.723   1
   4 -15 -20 584.776 257.425   1
  -4  15  20 105.620 272.745   1
   4 -15 -19 197.897 207.247   1
  -4  15  19 250.039 236.888   1
   4 -15 -18 366.998 232.514   1
  -4  15  18 108.365 278.375   1
   4 -15 -17-134.586 241.723   1
  -4  15  17-182.988 285.001   1
   4 -15 -15-67.5389 239.230   1
  -4  15  15 110.476 277.946   1
   4 -15 -14 608.814 281.926   1
  -4  15  14 1176.35 330.662   1
   4 -15 -13 403.940 268.642   1
  -4  15  13 327.509 295.397   1
   4 -15 -12 500.794 246.812   1
  -4  15  12 216.542 262.209   1
   4 -15 -11 364.197 255.155   1
  -4  15  11 570.770 300.716   1
   4 -15 -10-228.333 243.573   1
  -4  15  10-209.702 261.993   1
   4 -15  -9 416.588 247.714   1
  -4  15   9-102.578 248.841   1
   4 -15  -7 946.269 263.694   1
  -4  15   7 812.363 274.943   1
   4 -15  -6 414.536 234.943   1
  -4  15   6-62.8442 239.247   1
   4  15  -5 293.865 110.725   1
   4 -15  -5 569.160 226.298   1
  -4  15   5 665.304 258.621   1
  -4 -15   5 192.132 105.398   1
   4  15  -4 2432.04 229.063   1
   4 -15  -4 2099.94 309.362   1
  -4 -15   4 2581.34 228.927   1
  -4  15   4 3091.94 348.050   1
   4  15  -3 234.071 163.656   1
  -4 -15   3 305.187 147.725   1
   4  15  -2 1059.01 214.235   1
  -4 -15   2 1521.77 204.139   1
   4 -15  -2 1866.15 256.752   1
  -4  15   2 1095.95 250.119   1
  -4 -15   1 124.359 175.254   1
   4 -15  -1 178.107 192.941   1
  -4  15   1 142.003 188.363   1
   4  15  -1-64.0682 169.984   1
  -4 -15   0 45.2304 188.121   1
   4 -15   0 101.416 173.082   1
  -4  15   0 86.2667 170.999   1
   4  15   0-23.2831 186.585   1
  -4 -15  -1 72.8965 191.333   1
   4 -15   1 72.6637 152.682   1
   4  15   1-25.0124 212.823   1
  -4  15  -1 244.809 166.656   1
  -4  15  -2 1098.41 179.235   1
   4 -15   2 1389.51 178.475   1
  -4 -15  -3 271.524 204.417   1
  -4  15  -3 251.974 124.122   1
   4  15   3 140.425 223.713   1
   4 -15   3 122.018 117.696   1
  -4 -15  -4 2781.44 309.989   1
   4  15   4 2202.01 302.205   1
   4  15   5 244.491 239.578   1
  -4 -15  -5 442.534 239.687   1
   4  15   6 31.6038 244.155   1
  -4 -15  -6 30.4944 257.743   1
   4  15   7 391.199 263.372   1
  -4 -15  -7 94.2231 234.586   1
   4  15   9-105.112 239.174   1
  -4 -15  -9 323.778 247.343   1
   4  15  10-177.471 261.802   1
  -4 -15 -10 632.282 249.548   1
   4  15  11 395.101 263.616   1
  -4 -15 -11-33.5874 245.493   1
   4  15  12 72.5376 273.389   1
  -4 -15 -12 608.349 254.861   1
   4  15  13 109.443 272.051   1
  -4 -15 -13-135.595 245.497   1
   4  15  14 765.846 296.386   1
  -4 -15 -14 1156.01 289.048   1
   4  15  15-109.306 245.104   1
  -4 -15 -15 373.923 244.159   1
   4  15  17 216.117 259.905   1
  -4 -15 -17 134.736 210.262   1
   4  15  18 178.201 267.124   1
  -4 -15 -18 233.394 231.127   1
   4  15  19 35.1670 277.933   1
  -4 -15 -19 263.276 245.587   1
   4  15  20 103.482 268.041   1
  -4 -15 -20 873.772 269.830   1
   4  15  21-101.598 249.451   1
  -4 -15 -21 63.5616 225.142   1
  -4  16  21-135.647 260.985   1
   4 -16 -21 126.800 228.580   1
  -4  16  20-208.463 250.532   1
   4 -16 -20 129.354 221.756   1
  -4  16  19 212.113 241.705   1
   4 -16 -19 296.304 201.011   1
  -4  16  18 824.876 306.407   1
   4 -16 -18 267.186 242.561   1
  -4  16  17 364.283 291.615   1
   4 -16 -17 371.599 264.761   1
  -4  16  16-330.370 282.076   1
   4 -16 -16-340.544 259.774   1
  -4  16  15-110.592 273.987   1
   4 -16 -15 444.703 260.445   1
  -4  16  14 221.458 279.799   1
   4 -16 -14 68.5178 256.639   1
  -4  16  13 842.948 308.271   1
   4 -16 -13-68.3900 224.757   1
  -4  16  11 540.340 282.392   1
   4 -16 -11 303.956 238.229   1
  -4  16  10 71.1726 255.720   1
   4 -16 -10 300.067 239.615   1
  -4  16   9 457.126 281.794   1
   4 -16  -9 394.587 246.400   1
  -4  16   8 274.478 260.319   1
   4 -16  -8 193.456 237.859   1
  -4  16   7-301.015 257.429   1
   4 -16  -7 157.650 225.400   1
  -4  16   6 97.3544 232.541   1
   4 -16  -6 488.973 243.701   1
  -4  16   5-281.704 253.461   1
   4 -16  -5 117.583 237.220   1
   4  16  -4 187.588 121.299   1
  -4  16   4 447.373 236.896   1
   4 -16  -4 284.023 201.747   1
   4  16  -3 251.202 151.464   1
   4 -16  -3 403.763 229.474   1
  -4  16   3 196.717 208.444   1
  -4 -16   2 225.534 172.001   1
   4 -16  -2-125.692 177.392   1
   4  16  -2 220.630 169.638   1
  -4 -16   1 106.637 179.233   1
   4 -16  -1 115.715 193.847   1
  -4  16   1 24.5519 194.043   1
   4  16  -1 204.313 186.441   1
  -4 -16   0 509.545 203.630   1
   4 -16   0 527.452 189.043   1
  -4  16   0 445.822 194.967   1
   4  16   0 375.257 211.136   1
  -4 -16  -1 151.350 203.636   1
   4 -16   1-37.2794 150.535   1
  -4  16  -1 38.4090 162.953   1
   4  16   1 449.945 210.670   1
  -4 -16  -2 348.500 199.167   1
   4 -16   2 15.6900 104.037   1
   4  16   2 168.734 235.479   1
  -4  16  -2 62.7936 134.038   1
  -4 -16  -3 676.709 240.726   1
  -4  16  -3 531.452 124.701   1
   4  16   3 739.429 242.697   1
  -4 -16  -4-29.0887 225.625   1
   4  16   4-154.369 233.079   1
  -4 -16  -5 90.4576 234.738   1
   4  16   5 65.1482 252.636   1
  -4 -16  -6 621.826 242.087   1
   4  16   6 671.904 277.262   1
  -4 -16  -8 229.555 235.822   1
   4  16   8 245.099 266.707   1
  -4 -16  -9 233.594 233.703   1
   4  16   9 320.758 272.624   1
  -4 -16 -10 101.122 224.380   1
   4  16  10-36.1229 250.080   1
  -4 -16 -11 101.805 238.262   1
   4  16  11 36.4569 279.529   1
  -4 -16 -12 443.939 257.037   1
   4  16  12 475.550 271.837   1
  -4 -16 -13 513.747 254.887   1
   4  16  13 36.6763 256.799   1
  -4 -16 -14 582.509 268.790   1
   4  16  14 586.279 295.494   1
  -4 -16 -16 407.226 251.804   1
   4  16  16 289.721 278.371   1
  -4 -16 -17 537.676 255.211   1
   4  16  17 35.8626 273.350   1
  -4 -16 -18 365.128 239.919   1
   4  16  18 212.363 256.854   1
  -4 -16 -19 294.147 215.528   1
   4  16  19 34.7969 229.442   1
  -4 -16 -20 321.131 207.304   1
   4  16  20-34.1771 221.797   1
  -4 -16 -21-156.809 200.097   1
   4  16  21 33.4523 229.424   1
  -4  17  20 445.693 277.997   1
   4 -17 -20 513.195 245.550   1
  -4  17  18-213.621 257.047   1
   4 -17 -18-233.300 219.949   1
  -4  17  16 839.183 304.459   1
   4 -17 -16 102.545 248.767   1
  -4  17  15 477.831 282.947   1
   4 -17 -15-172.243 243.022   1
  -4  17  14-147.678 267.531   1
   4 -17 -14-173.020 223.369   1
  -4  17  13 36.9462 259.384   1
   4 -17 -13-138.574 228.259   1
  -4  17  12 37.0263 276.165   1
   4 -17 -12 138.205 245.923   1
  -4  17  10 218.341 261.071   1
   4 -17 -10 546.067 251.340   1
  -4  17   9-35.8379 262.943   1
   4 -17  -9-168.513 238.834   1
  -4  17   8 211.216 247.149   1
   4 -17  -8-66.4033 229.874   1
  -4  17   7 688.580 268.720   1
   4 -17  -7 97.2856 217.868   1
  -4  17   6 100.584 236.716   1
   4 -17  -6 283.698 222.587   1
  -4  17   5 128.755 228.144   1
   4 -17  -5 122.603 210.299   1
  -4  17   4 765.342 248.417   1
   4 -17  -4 619.659 224.401   1
  -4  17   3 293.096 199.166   1
   4 -17  -3-27.8685 184.692   1
  -4  17   1 356.294 224.697   1
  -4  17   0 68.3818 171.381   1
   4  17   0-178.886 195.941   1
   4  17   2 29.5276 216.024   1
  -4 -17  -2 386.800 220.155   1
   4  17   3 93.1075 234.305   1
  -4 -17  -3 87.0998 219.194   1
   4  17   4 129.347 244.291   1
  -4 -17  -4 695.579 251.867   1
   4  17   5 66.9050 241.602   1
  -4 -17  -5 406.608 239.257   1
   4  17   6-172.073 242.763   1
  -4 -17  -6-32.1587 221.646   1
   4  17   7-140.657 248.051   1
  -4 -17  -7-65.5717 222.718   1
   4  17   8 35.8364 243.704   1
  -4 -17  -8 400.844 241.209   1
   4  17   9 72.4165 261.135   1
  -4 -17  -9 101.562 227.691   1
   4  17  10 732.511 278.800   1
  -4 -17 -10-239.593 243.766   1
   4  17  11 110.493 275.841   1
  -4 -17 -11 103.375 223.524   1
   4  17  12 221.552 268.570   1
  -4 -17 -12-242.105 232.568   1
   4  17  13 331.956 268.265   1
  -4 -17 -13-311.244 239.412   1
   4  17  15 328.435 287.300   1
  -4 -17 -15-34.2825 232.923   1
   4  17  16 1013.49 311.396   1
  -4 -17 -16 1018.92 274.499   1
   4  17  17 393.073 287.225   1
  -4 -17 -17 402.578 244.020   1
   4  17  18 983.664 308.558   1
  -4 -17 -18 165.190 241.146   1
   4  17  19-103.578 265.745   1
  -4 -17 -19 227.268 226.911   1
   4  17  20 608.446 281.165   1
  -4 -17 -20-380.687 239.471   1
   4 -18 -19-357.083 236.302   1
  -4  18  19 34.8285 244.693   1
   4 -18 -17-67.4478 204.090   1
  -4  18  17 144.624 241.900   1
   4 -18 -15-34.5776 215.632   1
  -4  18  15-74.1171 233.773   1
   4 -18 -14 104.542 241.657   1
  -4  18  14 410.611 279.856   1
   4 -18 -13 350.783 253.703   1
  -4  18  13 336.708 277.413   1
   4 -18 -12 632.141 240.193   1
  -4  18  12 336.959 270.303   1
   4 -18 -11 70.1032 238.199   1
  -4  18  11 260.817 277.998   1
   4 -18  -9 138.171 245.975   1
  -4  18   9 183.110 264.227   1
   4 -18  -8 442.438 234.708   1
  -4  18   8-108.314 242.975   1
  -4  18   7 35.4590 237.240   1
  -4  18   5-65.9429 206.823   1
   4  18   4 597.257 238.572   1
   4  18   5-68.6445 223.787   1
   4  18   6 386.572 246.677   1
  -4 -18  -6 428.753 242.024   1
   4  18   7 35.8622 246.174   1
  -4 -18  -7 336.620 224.354   1
   4  18   8 765.031 290.372   1
  -4 -18  -8-34.1902 230.571   1
   4  18   9 258.109 261.214   1
  -4 -18  -9-207.483 255.772   1
   4  18  11 445.911 300.289   1
  -4 -18 -11 593.666 267.347   1
   4  18  12 297.679 263.073   1
  -4 -18 -12 349.604 228.674   1
   4  18  13 37.0771 259.167   1
  -4 -18 -13 174.184 219.833   1
   4  18  14 441.763 281.545   1
  -4 -18 -14 103.880 243.545   1
   4  18  15 145.708 264.085   1
  -4 -18 -15 274.737 252.195   1
   4  18  16-144.096 262.420   1
  -4 -18 -16 610.370 257.372   1
   4  18  17-177.551 249.284   1
  -4 -18 -17 167.187 231.480   1
  -4 -18 -18 196.693 217.387   1
   4  18  19-375.768 242.083   1
  -4 -18 -19 128.319 203.592   1
   4  19  12-149.982 270.504   1
   4  19  13-148.819 258.912   1
   4  19  14 221.340 262.815   1
   4  19  16 179.737 259.409   1
   5   0 -26 136.045 252.719   1
  -5   0  25 368.340 285.634   1
   5   0 -25-238.509 245.693   1
  -5   0  24 367.242 255.740   1
   5   0 -24 102.166 232.739   1
  -5   0  23 291.938 260.914   1
   5   0 -23-33.8805 241.178   1
  -5   0  22 325.300 268.142   1
   5   0 -22 771.780 264.096   1
  -5   0  21 35.6625 252.650   1
   5   0 -21-99.4775 238.069   1
  -5   0  20 1191.99 286.424   1
   5   0 -20 782.690 271.688   1
  -5   0  19 103.042 266.791   1
   5   0 -19 446.437 279.989   1
  -5   0  18 1711.08 326.811   1
   5   0 -18 840.815 290.483   1
  -5   0  17 914.219 300.262   1
   5   0 -17 666.608 263.845   1
  -5   0  16 1518.28 331.698   1
   5   0 -16 1734.63 326.188   1
  -5   0  15-61.1308 256.701   1
   5   0 -15 113.935 254.813   1
  -5   0  14 2972.69 349.225   1
   5   0 -14 1783.15 298.541   1
  -5   0  13-338.962 268.680   1
   5   0 -13 105.237 233.439   1
  -5   0  12 324.194 258.274   1
   5   0 -12 352.143 229.617   1
   5   0 -10 32044.2 1965.74   1
  -5   0  10 33354.3 1977.56   1
  -5   0   9-115.243 212.567   1
   5   0  -9 260.552 189.874   1
  -5   0   8 1979.82 269.591   1
   5   0  -8 1399.86 246.887   1
  -5   0   7-123.074 195.624   1
   5   0  -7-77.1353 187.090   1
   5   0  -6 18217.8 1089.80   1
  -5   0   6 16738.0 1088.94   1
   5   0  -5-256.194 209.648   1
  -5   0   5 91.3238 205.584   1
   5   0  -4 18054.2 1130.05   1
  -5   0   4 18733.5 1136.60   1
   5   0  -3-46.9354 183.118   1
  -5   0   3 65.2001 179.761   1
  -5   0   2 42808.6 2495.14   1
   5   0  -2 42081.8 2493.40   1
  -5   0   1 45.3230 188.143   1
   5   0  -1 15.0399 167.405   1
  -5   0   0 121.012 191.109   1
   5   0   0-178.315 187.472   1
  -5   0  -1-60.0820 213.017   1
   5   0   1-238.884 191.494   1
  -5   0  -2 43905.4 2636.17   1
   5   0   2 45801.3 2633.41   1
  -5   0  -3 32.0044 210.599   1
   5   0   3-127.042 200.928   1
  -5   0  -4 17508.6 1050.64   1
   5   0   4 16425.0 1052.07   1
   5   0   5 192.349 207.538   1
  -5   0  -5 119.801 197.178   1
  -5   0  -6 16986.4 1039.66   1
   5   0   6 16521.7 1046.62   1
   5   0   7 136.977 214.191   1
  -5   0  -7-110.840 202.588   1
   5   0   8 1360.12 254.301   1
  -5   0  -8 1765.78 244.658   1
   5   0   9 112.109 212.145   1
  -5   0  -9-61.9478 187.829   1
  -5   0 -10 31070.0 1885.83   1
   5   0  10 31466.5 1894.43   1
  -5   0 -11-92.9964 197.155   1
   5   0  11-24.9643 228.960   1
  -5   0 -12 99.2215 220.788   1
   5   0  12 185.497 229.711   1
  -5   0 -13 309.712 253.895   1
  -5   0 -14 2127.09 328.847   1
   5   0  14 2460.10 347.042   1
  -5   0 -15 356.882 244.997   1
   5   0  15-119.440 257.228   1
   5   0  16 1299.71 288.885   1
  -5   0 -17 90.6286 243.781   1
   5   0  17-223.501 252.227   1
  -5   0 -18 1375.06 299.887   1
   5   0  18 1441.37 290.844   1
   5   0  19-202.548 262.839   1
  -5   0 -19-32.1341 256.652   1
   5   0  20 383.970 250.245   1
  -5   0 -20 295.028 245.216   1
   5   0  21-432.370 254.120   1
  -5   0 -21 266.639 239.310   1
   5   0  22 656.379 280.723   1
  -5   0 -22 268.205 261.221   1
   5   0  23-292.659 263.789   1
  -5   0 -23 202.383 252.564   1
   5   0  24 183.481 248.378   1
  -5   0 -24 304.972 249.995   1
   5   0  25 183.345 233.205   1
  -5   0 -25 406.993 267.450   1
   5  -1 -26-168.451 227.807   1
  -5   1  26-109.012 240.776   1
   5  -1 -25 169.279 256.007   1
   5   1 -25 205.886 241.392   1
  -5   1  25 474.142 272.431   1
   5   1 -24 718.595 273.097   1
  -5  -1  24 370.042 261.681   1
   5   1 -23 475.056 270.508   1
   5  -1 -23 405.516 248.471   1
  -5   1  23 581.677 257.963   1
  -5  -1  23 550.312 250.769   1
   5  -1 -22 368.260 260.228   1
  -5   1  22 252.543 267.449   1
   5   1 -21-132.200 252.418   1
  -5  -1  21 35.6382 244.394   1
   5   1 -20 746.677 283.394   1
   5  -1 -20 1827.64 316.060   1
  -5  -1  20 1397.83 306.460   1
  -5   1  20 1055.44 295.443   1
   5   1 -19 317.407 232.200   1
   5  -1 -19 416.644 260.713   1
  -5  -1  19 478.113 276.816   1
  -5   1  19-277.099 270.918   1
   5  -1 -18 910.172 263.674   1
  -5   1  18 915.115 282.113   1
   5   1 -17 180.110 248.302   1
  -5  -1  17 225.943 243.897   1
   5   1 -16 348.462 250.830   1
   5  -1 -16-29.7666 233.435   1
  -5  -1  16 31.2296 263.133   1
  -5   1  16-96.3804 243.464   1
   5   1 -15 2742.52 340.741   1
   5  -1 -15 2480.58 321.026   1
  -5  -1  15 3130.45 360.826   1
  -5   1  15 2520.70 345.802   1
   5   1 -14 2124.87 281.324   1
   5  -1 -14 1531.82 304.978   1
  -5  -1  14 1445.76 282.729   1
  -5   1  14 1201.53 320.510   1
   5  -1 -13 22552.4 1395.62   1
  -5   1  13 22397.9 1402.90   1
   5   1 -13 21710.1 1386.47   1
  -5  -1  13 22274.0 1396.96   1
  -5   1  12 26819.0 1672.70   1
   5  -1 -12 27402.9 1666.39   1
   5   1 -11 6567.59 513.204   1
  -5  -1  11 7306.10 533.912   1
   5  -1 -10 1031.01 227.161   1
   5   1 -10 602.232 211.349   1
  -5   1  10 678.722 222.943   1
  -5  -1  10 588.837 221.044   1
   5   1  -9 3155.47 308.711   1
   5  -1  -9 3128.95 329.852   1
  -5  -1   9 2832.33 307.955   1
  -5   1   9 2553.07 327.901   1
   5   1  -8 2679.16 319.938   1
  -5   1   8 4064.16 349.691   1
  -5  -1   8 3114.20 319.968   1
   5  -1  -8 3619.96 332.992   1
  -5   1   7 5232.75 409.862   1
  -5  -1   7 5184.46 397.161   1
   5   1  -7 4430.41 383.269   1
   5  -1  -7 4393.02 403.294   1
  -5  -1   6 3454.80 335.533   1
   5  -1  -6 3213.06 336.637   1
   5   1  -6 4272.88 338.030   1
  -5   1   6 3414.20 337.973   1
  -5  -1   5 3524.30 308.945   1
   5   1  -5 3287.11 298.882   1
  -5   1   5 3027.17 327.248   1
   5  -1  -5 2982.59 292.695   1
  -5  -1   4 98604.5 5656.56   1
  -5   1   4 97673.4 5660.54   1
   5  -1  -4 97225.0 5655.93   1
   5   1  -4 97354.6 5652.28   1
  -5   1   3 3268.79 343.581   1
  -5  -1   3 3783.22 339.993   1
   5   1  -3 4173.10 349.407   1
   5  -1  -3 4510.65 344.002   1
   5   1  -2 40680.6 2335.54   1
   5  -1  -2 40372.0 2332.37   1
  -5   1   2 38578.7 2335.08   1
  -5  -1   2 38765.4 2331.87   1
  -5  -1   1 595.451 210.530   1
   5   1  -1 781.842 215.374   1
   5  -1  -1 646.847 202.001   1
  -5   1   1 212.231 212.761   1
   5   1   0 49627.0 2695.12   1
   5  -1   0 45420.8 2691.41   1
  -5  -1   0 47926.3 2694.27   1
  -5   1   0 40921.9 2693.63   1
  -5  -1  -1 504.579 207.789   1
  -5   1  -1 252.234 191.902   1
   5   1   1 579.482 196.036   1
   5  -1   1 798.695 209.807   1
   5  -1   2 39925.7 2355.10   1
  -5  -1  -2 40566.6 2364.37   1
   5   1   2 41656.0 2359.77   1
  -5   1  -2 38108.8 2356.65   1
  -5   1  -3 4817.70 386.217   1
  -5  -1  -3 4709.80 387.627   1
   5  -1   3 5411.90 388.683   1
   5   1   3 4767.58 381.511   1
  -5  -1  -4 98319.4 5458.87   1
  -5   1  -4 90592.3 5453.45   1
   5  -1   4 94084.6 5453.53   1
   5   1   4 94072.2 5458.36   1
   5   1   5 3629.01 325.428   1
   5  -1   5 3031.17 291.316   1
  -5   1  -5 2826.92 305.258   1
  -5  -1  -5 3360.94 309.819   1
  -5   1  -6 3416.20 320.849   1
  -5  -1  -6 3679.07 328.700   1
   5   1   6 3576.88 344.186   1
   5  -1   6 3686.61 326.328   1
   5   1   7 4522.42 384.009   1
   5  -1   7 4496.80 368.528   1
  -5   1  -7 3785.02 356.441   1
  -5  -1  -7 4780.08 383.877   1
  -5  -1  -8 3010.55 310.499   1
  -5   1  -8 3238.49 299.167   1
   5   1   8 3156.10 329.456   1
   5  -1   8 3126.02 317.225   1
   5  -1   9 3190.94 320.982   1
  -5   1  -9 3457.81 306.677   1
  -5  -1  -9 2933.62 314.346   1
   5   1   9 2642.62 332.000   1
  -5  -1 -10 474.261 206.391   1
  -5   1 -10 677.361 223.535   1
   5   1  10 853.139 223.995   1
   5  -1  10 777.460 222.047   1
  -5   1 -11 6609.81 491.532   1
   5  -1  11 6394.36 507.312   1
  -5  -1 -12 28157.2 1654.36   1
   5   1  12 25563.0 1655.60   1
   5   1  13 22256.7 1373.19   1
   5  -1  13 21707.1 1363.33   1
  -5  -1 -13 21137.8 1359.07   1
  -5  -1 -14 1628.71 266.754   1
  -5   1 -14 1228.64 264.502   1
   5   1  14 1913.17 302.787   1
   5  -1  14 1501.80 290.613   1
  -5  -1 -15 2429.87 321.126   1
  -5   1 -15 2343.69 299.257   1
   5  -1  15 2110.87 316.033   1
   5   1  15 2124.94 348.267   1
   5   1  16-62.8051 276.923   1
   5  -1  16 30.4698 251.761   1
  -5   1 -17 268.247 231.412   1
   5  -1  17 126.108 240.113   1
  -5  -1 -18 1483.45 280.062   1
   5   1  18 495.965 265.403   1
   5   1  19 33.9839 261.196   1
   5  -1  19 804.429 255.654   1
  -5   1 -19-31.8862 222.552   1
  -5  -1 -19 582.444 282.617   1
   5   1  20 1156.83 300.921   1
   5  -1  20 1042.42 293.782   1
  -5   1 -20 1075.78 272.082   1
  -5  -1 -20 1086.47 279.947   1
   5  -1  21 718.057 278.018   1
  -5   1 -21 33.1069 238.450   1
   5   1  22 36.4238 241.542   1
  -5  -1 -22 402.130 251.231   1
   5  -1  23-36.7202 246.095   1
   5   1  23 219.084 242.242   1
  -5   1 -23 473.422 237.830   1
  -5  -1 -23 302.594 246.002   1
   5  -1  24-36.9333 242.135   1
   5   1  24 292.352 260.125   1
  -5   1 -24 477.144 237.135   1
  -5  -1 -24-236.079 245.372   1
   5   1  25-109.253 247.488   1
  -5  -1 -25 370.382 232.187   1
   5   1  26 72.3375 238.574   1
  -5  -1 -26 301.482 217.530   1
   5  -2 -27 32.9703 227.167   1
  -5   2  27-35.5502 234.210   1
   5  -2 -26 800.615 256.131   1
  -5   2  26 35.9213 241.775   1
   5  -2 -25 33.6119 255.699   1
  -5   2  25-72.3193 261.869   1
   5  -2 -24 33.7079 254.950   1
   5   2 -24 449.494 244.397   1
  -5   2  24 616.260 275.186   1
  -5  -2  24 74.4113 243.109   1
   5  -2 -23 235.125 230.878   1
   5   2 -23 581.288 274.441   1
  -5   2  23 36.2259 229.056   1
  -5  -2  23 367.812 246.593   1
   5  -2 -22 1203.03 304.322   1
   5   2 -22 134.066 250.362   1
  -5   2  22 650.101 284.329   1
  -5  -2  22 580.363 266.129   1
   5  -2 -21-33.1295 228.319   1
   5   2 -21-197.838 249.905   1
  -5   2  21 465.356 271.297   1
  -5  -2  21 178.023 247.693   1
   5  -2 -20-65.3561 258.121   1
   5   2 -20-32.2641 233.657   1
  -5   2  20 283.477 284.921   1
  -5  -2  20-104.589 244.741   1
   5  -2 -19 32.1744 236.007   1
   5   2 -19 62.9372 235.629   1
  -5   2  19-34.8809 243.747   1
  -5  -2  19 67.9522 252.343   1
   5  -2 -18 473.412 270.666   1
  -5   2  18 239.420 271.701   1
  -5  -2  18 198.078 247.799   1
   5  -2 -17 1697.55 327.867   1
   5   2 -17 1717.55 290.732   1
  -5  -2  17 1278.11 299.516   1
   5  -2 -16 3399.52 379.049   1
   5   2 -16 2715.10 361.760   1
  -5   2  16 3193.24 407.669   1
  -5  -2  16 2374.40 361.449   1
   5  -2 -15 116.900 246.302   1
   5   2 -15 219.540 225.323   1
  -5   2  15 189.830 274.984   1
  -5  -2  15-88.8673 250.442   1
   5  -2 -14 3082.82 343.079   1
   5   2 -14 3438.87 356.043   1
  -5   2  14 2755.06 354.097   1
  -5  -2  14 3033.82 353.616   1
   5  -2 -13 2046.36 326.816   1
   5   2 -13 2805.04 316.604   1
  -5   2  13 2656.96 350.307   1
   5  -2 -12 473.202 235.764   1
  -5   2  12 368.096 250.874   1
   5  -2 -11 4158.14 398.127   1
  -5  -2  11 5136.79 416.395   1
   5   2 -11 4773.58 395.852   1
  -5   2  11 4464.46 416.393   1
   5   2 -10 16334.9 1005.45   1
  -5  -2  10 15120.3 1005.00   1
  -5   2   9 1620.43 286.196   1
  -5  -2   9 885.772 225.877   1
   5  -2  -9 1191.46 254.879   1
   5   2  -9 939.139 212.680   1
  -5   2   8 13462.0 785.496   1
   5   2  -8 12739.3 751.894   1
   5  -2  -8 12727.5 774.125   1
  -5  -2   7 10691.3 687.569   1
  -5   2   7 11149.1 706.899   1
   5  -2  -7 8721.48 685.537   1
   5   2  -7 10650.3 676.081   1
  -5   2   6 204.280 220.106   1
  -5  -2   6 622.465 195.784   1
   5  -2  -6 568.382 226.806   1
   5   2  -6 634.449 184.757   1
  -5   2   5 252.411 222.602   1
  -5  -2   5 51.5225 193.894   1
   5  -2  -5 201.857 207.134   1
   5   2  -5 279.150 194.715   1
   5  -2  -4 26718.1 1516.05   1
  -5   2   4 23455.8 1516.55   1
  -5  -2   4 24635.3 1505.24   1
   5   2  -4 25370.7 1504.47   1
  -5  -2   3 15.5401 186.425   1
  -5   2   3 156.832 217.713   1
   5  -2  -3 178.082 194.511   1
   5   2  -3 77.3940 182.751   1
   5  -2  -2 61329.9 3623.83   1
  -5   2   2 64170.0 3627.05   1
   5   2  -2 64227.1 3623.13   1
  -5  -2   2 59250.5 3620.66   1
   5   2  -1 10892.6 765.570   1
   5  -2  -1 13501.8 775.259   1
  -5   2   1 12315.4 773.825   1
  -5  -2   1 11694.5 769.600   1
   5  -2   0 119.529 192.730   1
  -5   2   0-74.6774 209.702   1
  -5  -2   0-244.929 175.595   1
   5   2   0 152.672 180.462   1
   5   2   1 11681.2 731.966   1
  -5   2  -1 11098.8 729.987   1
  -5  -2  -1 11161.6 733.752   1
   5  -2   1 11646.0 729.736   1
   5   2   2 64290.6 3682.95   1
  -5   2  -2 59312.3 3674.31   1
   5  -2   2 64217.2 3675.81   1
  -5  -2  -2 65324.7 3683.76   1
   5  -2   3 120.364 161.951   1
  -5   2  -3 106.563 176.188   1
  -5  -2  -3 184.197 158.922   1
   5   2   3-33.6823 159.832   1
  -5   2  -4 23615.7 1464.47   1
  -5  -2  -4 25451.4 1474.08   1
   5  -2   4 23195.1 1460.52   1
   5   2   4 25452.2 1479.03   1
  -5  -2  -5 54.1534 195.837   1
  -5   2  -5 96.2534 163.382   1
   5  -2   5 226.490 189.480   1
   5   2   5 113.570 213.844   1
  -5   2  -6 601.321 184.938   1
  -5  -2  -6 641.681 214.751   1
   5   2   6 578.926 217.561   1
   5  -2   6 431.871 196.989   1
  -5  -2  -7 10055.0 704.874   1
  -5   2  -7 11025.9 690.817   1
   5  -2   7 10586.7 696.953   1
   5   2   7 10068.7 708.927   1
  -5   2  -8 11954.5 802.349   1
  -5  -2  -8 12121.9 802.489   1
   5  -2   8 13551.6 809.848   1
   5   2   8 11662.6 814.475   1
   5   2   9 740.505 240.995   1
   5  -2   9 965.655 226.415   1
  -5  -2  -9 1329.65 237.675   1
  -5   2  -9 1148.37 207.913   1
   5  -2  10 15775.9 1005.74   1
  -5   2 -10 15576.7 994.597   1
   5   2  11 4704.64 441.634   1
   5  -2  11 4180.49 399.537   1
  -5  -2 -11 5032.38 428.510   1
  -5   2 -11 5076.29 401.391   1
   5  -2  12 224.839 245.710   1
   5   2  12 196.421 266.668   1
  -5   2 -12 281.528 227.557   1
  -5  -2 -12 417.310 234.556   1
   5   2  13 1978.97 323.021   1
  -5  -2 -13 2371.83 321.754   1
   5  -2  14 3075.04 352.360   1
   5   2  14 2670.14 365.446   1
  -5  -2 -14 3073.07 354.640   1
  -5   2 -14 3193.84 333.531   1
   5  -2  15-114.903 243.924   1
   5   2  15 30.8768 230.647   1
  -5   2 -15 686.105 238.435   1
  -5  -2 -15 341.038 228.111   1
   5  -2  16 3356.65 384.831   1
  -5   2 -17 2056.83 295.367   1
  -5  -2 -17 1052.25 272.018   1
   5  -2  17 1275.05 299.925   1
   5   2  17 1274.39 285.918   1
  -5   2 -18-30.6907 228.246   1
  -5  -2 -18 669.114 268.709   1
   5  -2  18 288.630 252.678   1
   5   2  18-66.7039 271.233   1
   5   2  19 786.615 293.239   1
   5  -2  19 400.270 259.320   1
  -5   2 -19 379.383 243.191   1
  -5  -2 -19 521.351 279.521   1
   5   2  20 175.897 262.486   1
   5  -2  20 105.620 243.883   1
  -5   2 -20 192.352 232.330   1
  -5  -2 -20 132.268 251.702   1
   5  -2  21 35.8305 246.878   1
   5   2  21 36.1146 240.399   1
  -5  -2 -21-33.4587 250.528   1
  -5   2 -21-132.073 229.658   1
   5   2  22 654.866 262.501   1
   5  -2  22-36.3096 247.962   1
  -5   2 -22 500.750 242.137   1
  -5  -2 -22 703.143 273.295   1
   5  -2  23-183.925 248.645   1
   5   2  23 181.856 240.936   1
  -5   2 -23 169.483 239.118   1
  -5  -2 -23 201.071 243.806   1
   5   2  24 72.6197 216.402   1
  -5   2 -24 410.984 252.932   1
  -5  -2 -24 503.136 251.817   1
   5   2  25 324.818 221.251   1
  -5  -2 -25-33.3967 243.047   1
  -5  -2 -27 131.173 240.655   1
   5  -3 -28-223.909 215.461   1
  -5   3  26 106.590 247.418   1
   5  -3 -26 297.329 240.581   1
  -5   3  25-71.6827 264.096   1
   5  -3 -25 299.353 258.993   1
  -5   3  24 252.172 249.441   1
   5  -3 -24-66.8519 241.076   1
  -5  -3  23-146.251 242.237   1
   5   3 -23-103.276 240.663   1
  -5  -3  22-36.1041 247.725   1
  -5   3  22-72.0798 273.234   1
   5  -3 -22 366.271 274.349   1
   5   3 -22 338.020 276.641   1
  -5   3  21 358.842 248.472   1
  -5  -3  21 70.6954 240.098   1
   5  -3 -21-364.055 237.660   1
   5   3 -21 397.111 240.741   1
  -5  -3  20 655.014 255.789   1
   5   3 -20 1290.19 276.541   1
  -5   3  19 1047.11 264.323   1
   5  -3 -19 614.818 256.962   1
   5   3 -19 752.789 266.580   1
  -5  -3  18 649.487 271.512   1
   5  -3 -18 254.691 238.104   1
   5   3 -18 303.945 235.677   1
  -5   3  17 571.602 306.152   1
  -5  -3  17 438.936 259.548   1
   5  -3 -17 156.016 281.171   1
   5   3 -17 676.441 263.685   1
  -5  -3  16 543.156 248.972   1
   5   3 -16 594.494 253.904   1
  -5   3  15 1118.57 302.320   1
  -5  -3  15 1611.73 292.425   1
   5  -3 -15 1662.19 301.320   1
   5   3 -15 2038.94 276.713   1
  -5  -3  14 4683.70 400.877   1
   5  -3 -14 3398.03 379.193   1
  -5   3  14 3440.87 397.638   1
   5   3 -14 4342.01 395.285   1
  -5   3  13 1738.09 325.902   1
   5  -3 -13 2144.25 315.236   1
  -5   3  12-86.9475 258.545   1
  -5  -3  12-99.3890 203.266   1
   5   3 -12 305.555 217.285   1
   5  -3 -12-268.109 241.205   1
  -5   3  11-166.635 266.092   1
  -5  -3  11 259.579 215.849   1
   5  -3 -11-283.863 232.179   1
   5   3 -11-88.8387 184.151   1
   5   3 -10 146.606 185.257   1
   5  -3 -10 148.281 233.850   1
  -5  -3  10-44.5868 193.743   1
  -5   3  10-26.5114 242.486   1
  -5  -3   9 11577.3 752.690   1
   5   3  -9 11964.8 748.148   1
   5  -3  -9 10679.3 759.909   1
  -5   3   9 11193.4 780.270   1
   5  -3  -8 20077.6 1301.88   1
   5   3  -8 21665.2 1291.21   1
  -5   3   8 20800.2 1316.01   1
  -5  -3   8 21633.2 1297.46   1
   5  -3  -7 16118.5 1036.86   1
   5   3  -7 15914.8 1015.91   1
  -5   3   7 17005.2 1042.25   1
  -5  -3   7 16375.3 1022.88   1
   5  -3  -6 29079.2 1725.61   1
   5   3  -6 28974.9 1709.97   1
  -5   3   6 28766.2 1733.51   1
  -5  -3   6 27706.6 1709.28   1
   5  -3  -5 20978.5 1257.13   1
   5   3  -5 20943.5 1242.60   1
  -5  -3   5 21069.0 1242.86   1
  -5   3   5 18311.3 1254.89   1
   5  -3  -4 20376.5 1254.35   1
  -5   3   4 20157.8 1256.94   1
   5   3  -4 20517.6 1238.70   1
  -5  -3   4 20500.3 1239.80   1
  -5  -3   3 1226.02 220.341   1
   5   3  -3 1254.42 219.198   1
   5  -3  -3 975.958 214.806   1
  -5  -3   2 1439.11 215.958   1
   5  -3  -2 1362.40 235.263   1
   5   3  -2 1480.07 210.157   1
  -5   3   2 1479.79 247.409   1
  -5  -3   1 76395.9 4430.12   1
  -5   3   1 77024.7 4431.76   1
   5  -3  -1 77675.3 4430.48   1
   5   3  -1 74399.8 4427.86   1
   5   3   0 64116.9 3677.84   1
  -5   3   0 64592.7 3676.38   1
  -5  -3   0 63580.2 3680.09   1
   5  -3   0 60367.4 3676.91   1
   5   3   1 69560.7 4186.88   1
  -5   3  -1 71628.7 4183.75   1
   5  -3   1 72178.3 4182.96   1
  -5  -3  -1 74993.7 4191.69   1
   5  -3   2 1138.24 197.568   1
   5   3   2 978.304 204.069   1
  -5   3  -2 1191.09 199.907   1
  -5  -3  -2 1165.92 223.866   1
   5  -3   3 1527.05 199.344   1
  -5  -3  -3 485.373 181.267   1
   5   3   3 1281.89 209.991   1
  -5   3  -3 667.213 190.696   1
  -5  -3  -4 20738.4 1251.24   1
  -5   3  -4 21861.0 1242.81   1
   5   3   4 21910.4 1259.37   1
   5  -3   4 17554.0 1232.16   1
   5   3   5 20150.1 1244.89   1
  -5   3  -5 20379.3 1227.53   1
  -5  -3  -5 19053.3 1240.49   1
   5  -3   5 20845.2 1227.20   1
   5   3   6 26339.5 1701.32   1
[truncated: 873,739 more chars]
