# Supplementary material for: Structural insight into the cooperativity of spin crossover compounds
Source: Acta Crystallogr B Struct Sci Cryst Eng Mater. 2023 Aug 11;79(Pt 5):354–67. doi: 10.1107/S2052520623005814 (PMC10552598; doi:10.1107/S2052520623005814)
Supplement: Supplementary file 5 [file b-79-00354-sup5.zip › Bia_Portho_250K.cif]

data_Bia_dw4400_250K
 
_audit_creation_method            'SHELXL-2019/2'
_shelx_SHELXL_version_number      '2019/2'
_chemical_name_systematic         ?
_chemical_name_common             ?
_chemical_melting_point           ?
_chemical_formula_moiety          ?
_chemical_formula_sum
 'C10.86 H8 Fe0.29 N1.71 S0.57' 
_chemical_formula_weight          196.75

loop_
 _atom_type_symbol
 _atom_type_description
 _atom_type_scat_dispersion_real
 _atom_type_scat_dispersion_imag
 _atom_type_scat_source
 'Fe'  'Fe'   0.3265   0.6960
 'International Tables Vol C Tables 4.2.6.8 and 6.1.1.4'
 'C'  'C'   0.0024   0.0013
 'International Tables Vol C Tables 4.2.6.8 and 6.1.1.4'
 'H'  'H'   0.0000   0.0000
 'International Tables Vol C Tables 4.2.6.8 and 6.1.1.4'
 'N'  'N'   0.0049   0.0027
 'International Tables Vol C Tables 4.2.6.8 and 6.1.1.4'
 'S'  'S'   0.1051   0.1002
 'International Tables Vol C Tables 4.2.6.8 and 6.1.1.4'
 
_space_group_crystal_system       orthorhombic
_space_group_IT_number            56
_space_group_name_H-M_alt         'P c c n'
_space_group_name_Hall            '-P 2ab 2ac'
 
_shelx_space_group_comment
;
The symmetry employed for this shelxl refinement is uniquely defined
by the following loop, which should always be used as a source of
symmetry information in preference to the above space-group names.
They are only intended as comments.
;
 
loop_
 _space_group_symop_operation_xyz
 'x, y, z'
 '-x+1/2, -y+1/2, z'
 '-x, y+1/2, -z+1/2'
 'x+1/2, -y, -z+1/2'
 '-x, -y, -z'
 'x-1/2, y-1/2, -z'
 'x, -y-1/2, z-1/2'
 '-x-1/2, y, z-1/2'
 
_cell_length_a                    12.9388(4)
_cell_length_b                    15.0788(5)
_cell_length_c                    17.6121(5)
_cell_angle_alpha                 90
_cell_angle_beta                  90
_cell_angle_gamma                 90
_cell_volume                      3436.15(18)
_cell_formula_units_Z             14
_cell_measurement_temperature     250(2)
_cell_measurement_reflns_used     3218
_cell_measurement_theta_min       1.908
_cell_measurement_theta_max       22.69
 
_exptl_crystal_description        irregular
_exptl_crystal_colour             ?
_exptl_crystal_density_meas       ?
_exptl_crystal_density_method     ?
_exptl_crystal_density_diffrn     1.331          
_exptl_crystal_F_000              1424
_exptl_transmission_factor_min    ?
_exptl_transmission_factor_max    ?
_exptl_crystal_size_max           ?
_exptl_crystal_size_mid           ?
_exptl_crystal_size_min           ?
_exptl_absorpt_coefficient_mu     0.438
_shelx_estimated_absorpt_T_min    ?
_shelx_estimated_absorpt_T_max    ?
_exptl_absorpt_correction_type    ?
_exptl_absorpt_correction_T_min   ?
_exptl_absorpt_correction_T_max   ?
_exptl_absorpt_process_details    ?
_exptl_absorpt_special_details    ?
_diffrn_ambient_temperature       293(2)
_diffrn_radiation_wavelength      0.65524
_diffrn_radiation_type            Synchrotron
_diffrn_source                    ?
_diffrn_measurement_device_type   '4-circle diffractometer'
_diffrn_measurement_method        ?
_diffrn_detector_area_resol_mean  ?
_diffrn_reflns_number             36137
_diffrn_reflns_av_unetI/netI      0.0674
_diffrn_reflns_av_R_equivalents   0.0900
_diffrn_reflns_limit_h_min        -20
_diffrn_reflns_limit_h_max        20
_diffrn_reflns_limit_k_min        -18
_diffrn_reflns_limit_k_max        19
_diffrn_reflns_limit_l_min        -28
_diffrn_reflns_limit_l_max        28
_diffrn_reflns_theta_min          1.912
_diffrn_reflns_theta_max          32.996
_diffrn_reflns_theta_full         23.150
_diffrn_measured_fraction_theta_max   0.828
_diffrn_measured_fraction_theta_full  0.985
_diffrn_reflns_Laue_measured_fraction_max    0.828
_diffrn_reflns_Laue_measured_fraction_full   0.985
_diffrn_reflns_point_group_measured_fraction_max   0.828
_diffrn_reflns_point_group_measured_fraction_full  0.985
_reflns_number_total              6842
_reflns_number_gt                 3348
_reflns_threshold_expression      'I > 2\s(I)'
_reflns_Friedel_coverage          0.000
_reflns_Friedel_fraction_max      .
_reflns_Friedel_fraction_full     .
 
_reflns_special_details
;
 Reflections were merged by SHELXL according to the crystal
 class for the calculation of statistics and refinement.
 
 _reflns_Friedel_fraction is defined as the number of unique
 Friedel pairs measured divided by the number that would be
 possible theoretically, ignoring centric projections and
 systematic absences.
;
 
_computing_data_collection        ?
_computing_cell_refinement        ?
_computing_data_reduction         ?
_computing_structure_solution     ?
_computing_structure_refinement 'SHELXL-2019/2 (Sheldrick, 2019)'
_computing_molecular_graphics     ?
_computing_publication_material   ?
_refine_special_details           ?
_refine_ls_structure_factor_coef  Fsqd
_refine_ls_matrix_type            full
_refine_ls_weighting_scheme       calc
_refine_ls_weighting_details
'w=1/[\s^2^(Fo^2^)+(0.0353P)^2^+1.8363P] where P=(Fo^2^+2Fc^2^)/3'
_atom_sites_solution_primary      ?
_atom_sites_solution_secondary    ?
_atom_sites_solution_hydrogens    geom
_refine_ls_hydrogen_treatment     constr
_refine_ls_extinction_method      none
_refine_ls_extinction_coef        .
_refine_ls_number_reflns          6842
_refine_ls_number_parameters      213
_refine_ls_number_restraints      0
_refine_ls_R_factor_all           0.1931
_refine_ls_R_factor_gt            0.0995
_refine_ls_wR_factor_ref          0.1839
_refine_ls_wR_factor_gt           0.1535
_refine_ls_goodness_of_fit_ref    1.145
_refine_ls_restrained_S_all       1.145
_refine_ls_shift/su_max           0.000
_refine_ls_shift/su_mean          0.000
 
loop_
 _atom_site_label
 _atom_site_type_symbol
 _atom_site_fract_x
 _atom_site_fract_y
 _atom_site_fract_z
 _atom_site_U_iso_or_equiv
 _atom_site_adp_type
 _atom_site_occupancy
 _atom_site_site_symmetry_order  
 _atom_site_calc_flag
 _atom_site_refinement_flags_posn
 _atom_site_refinement_flags_adp
 _atom_site_refinement_flags_occupancy
 _atom_site_disorder_assembly
 _atom_site_disorder_group
Fe01 Fe 0.750000 0.750000 0.57679(3) 0.05476(19) Uani 1 2 d S T P . .
S002 S 0.91033(9) 0.55731(9) 0.39538(6) 0.0960(4) Uani 1 1 d . . . . .
N003 N 0.7453(2) 0.84405(17) 0.67514(14) 0.0576(6) Uani 1 1 d . . . . .
N004 N 0.8015(2) 0.6610(2) 0.49697(15) 0.0718(8) Uani 1 1 d . . . . .
N005 N 0.9105(2) 0.79601(18) 0.59421(14) 0.0600(6) Uani 1 1 d . . . . .
C006 C 0.6567(3) 0.8609(2) 0.72104(17) 0.0576(8) Uani 1 1 d . . . . .
C007 C 0.5642(3) 0.8830(2) 0.68603(17) 0.0613(8) Uani 1 1 d . . . . .
H007 H 0.561421 0.890201 0.633626 0.074 Uiso 1 1 calc R U . . .
C008 C 0.9257(3) 0.8474(2) 0.65572(18) 0.0630(8) Uani 1 1 d . . . . .
C009 C 0.8333(3) 0.8711(2) 0.69775(19) 0.0652(9) Uani 1 1 d . . . . .
H009 H 0.838277 0.905893 0.741168 0.078 Uiso 1 1 calc R U . . .
C00A C 0.6597(3) 0.8505(2) 0.79935(18) 0.0669(9) Uani 1 1 d . . . . .
H00A H 0.721290 0.835410 0.823286 0.080 Uiso 1 1 calc R U . . .
C00B C 0.4780(3) 0.8841(2) 0.80709(19) 0.0629(8) Uani 1 1 d . . . . .
C00C C 0.4765(3) 0.8940(2) 0.72913(19) 0.0654(9) Uani 1 1 d . . . . .
H00C H 0.414649 0.908559 0.705228 0.078 Uiso 1 1 calc R U . . .
C00D C 0.8469(2) 0.6184(2) 0.45429(17) 0.0611(8) Uani 1 1 d . . . . .
C00E C 0.5708(3) 0.8624(2) 0.84161(19) 0.0711(9) Uani 1 1 d . . . . .
H00E H 0.573335 0.855896 0.894081 0.085 Uiso 1 1 calc R U . . .
C00F C 0.3824(3) 0.8979(2) 0.8522(2) 0.0703(9) Uani 1 1 d . . . . .
C00G C 0.9938(3) 0.7731(2) 0.5532(2) 0.0722(10) Uani 1 1 d . . . . .
H00G H 0.984602 0.737858 0.510427 0.087 Uiso 1 1 calc R U . . .
C00H C 0.3852(3) 0.9422(3) 0.9214(2) 0.0795(11) Uani 1 1 d . . . . .
H00H H 0.447937 0.962641 0.940238 0.095 Uiso 1 1 calc R U . . .
C00I C 1.0222(3) 0.8767(3) 0.6776(2) 0.0843(11) Uani 1 1 d . . . . .
H00I H 1.030329 0.912639 0.720139 0.101 Uiso 1 1 calc R U . . .
C00J C 0.2879(3) 0.8673(3) 0.8264(3) 0.0912(12) Uani 1 1 d . . . . .
H00J H 0.284128 0.836862 0.780609 0.109 Uiso 1 1 calc R U . . .
C00K C 0.1985(4) 0.8818(3) 0.8685(3) 0.1045(14) Uani 1 1 d . . . . .
H00K H 0.135351 0.860902 0.850624 0.125 Uiso 1 1 calc R U . . .
C00L C 1.1062(3) 0.8514(3) 0.6348(3) 0.1003(14) Uani 1 1 d . . . . .
H00L H 1.172416 0.869260 0.648569 0.120 Uiso 1 1 calc R U . . .
C00M C 0.2951(4) 0.9563(3) 0.9627(2) 0.0934(13) Uani 1 1 d . . . . .
H00M H 0.297869 0.986299 1.008776 0.112 Uiso 1 1 calc R U . . .
C00N C 0.2029(4) 0.9263(3) 0.9357(3) 0.1004(14) Uani 1 1 d . . . . .
H00N H 0.142697 0.936219 0.963337 0.120 Uiso 1 1 calc R U . . .
C00O C 1.0918(3) 0.7997(3) 0.5719(3) 0.0900(12) Uani 1 1 d . . . . .
H00O H 1.147847 0.782861 0.542143 0.108 Uiso 1 1 calc R U . . .
 
loop_
 _atom_site_aniso_label
 _atom_site_aniso_U_11
 _atom_site_aniso_U_22
 _atom_site_aniso_U_33
 _atom_site_aniso_U_23
 _atom_site_aniso_U_13
 _atom_site_aniso_U_12
Fe01 0.0572(3) 0.0647(4) 0.0424(3) 0.000 0.000 0.0051(3)
S002 0.0964(8) 0.1285(10) 0.0630(5) -0.0089(6) 0.0146(5) 0.0435(7)
N003 0.0635(15) 0.0597(14) 0.0495(12) -0.0004(12) -0.0024(13) 0.0127(13)
N004 0.080(2) 0.077(2) 0.0577(16) -0.0097(14) 0.0130(15) 0.0007(16)
N005 0.0581(16) 0.0676(17) 0.0544(14) 0.0081(13) 0.0016(12) 0.0034(13)
C006 0.066(2) 0.0566(18) 0.0505(16) -0.0045(14) -0.0023(14) 0.0110(15)
C007 0.074(2) 0.062(2) 0.0486(16) -0.0022(14) -0.0062(15) 0.0137(16)
C008 0.062(2) 0.068(2) 0.0596(18) 0.0057(16) -0.0064(15) 0.0014(16)
C009 0.074(2) 0.065(2) 0.0567(18) -0.0025(16) -0.0095(17) 0.0044(17)
C00A 0.068(2) 0.078(2) 0.0548(17) 0.0003(16) -0.0053(16) 0.0170(17)
C00B 0.069(2) 0.0580(19) 0.0615(19) -0.0013(15) 0.0022(16) 0.0130(16)
C00C 0.065(2) 0.063(2) 0.068(2) -0.0031(17) -0.0083(17) 0.0171(16)
C00D 0.0582(19) 0.077(2) 0.0478(16) 0.0016(16) -0.0015(14) 0.0004(16)
C00E 0.080(2) 0.080(2) 0.0533(18) 0.0063(16) 0.0023(17) 0.0193(19)
C00F 0.076(2) 0.063(2) 0.072(2) 0.0053(17) 0.0053(18) 0.0181(18)
C00G 0.064(2) 0.084(3) 0.068(2) 0.0070(18) 0.0104(17) -0.0006(18)
C00H 0.083(3) 0.087(3) 0.068(2) 0.002(2) 0.003(2) 0.027(2)
C00I 0.072(2) 0.096(3) 0.085(3) -0.006(2) -0.020(2) -0.003(2)
C00J 0.082(3) 0.095(3) 0.097(3) -0.015(2) 0.011(2) 0.005(2)
C00K 0.076(3) 0.115(4) 0.122(4) -0.009(3) 0.010(3) 0.007(3)
C00L 0.060(3) 0.128(4) 0.113(4) 0.010(3) -0.011(2) -0.010(2)
C00M 0.099(3) 0.109(3) 0.072(2) -0.002(2) 0.008(2) 0.043(3)
C00N 0.087(3) 0.114(4) 0.100(3) 0.008(3) 0.020(3) 0.031(3)
C00O 0.063(2) 0.112(3) 0.096(3) 0.013(3) 0.009(2) 0.001(2)
 
_geom_special_details
;
 All esds (except the esd in the dihedral angle between two l.s. planes)
 are estimated using the full covariance matrix.  The cell esds are taken
 into account individually in the estimation of esds in distances, angles
 and torsion angles; correlations between esds in cell parameters are only
 used when they are defined by crystal symmetry.  An approximate (isotropic)
 treatment of cell esds is used for estimating esds involving l.s. planes.
;
 
loop_
 _geom_bond_atom_site_label_1
 _geom_bond_atom_site_label_2
 _geom_bond_distance
 _geom_bond_site_symmetry_2
 _geom_bond_publ_flag
Fe01 N004 2.055(3) 2_665 ?
Fe01 N004 2.055(3) . ?
Fe01 N005 2.211(3) 2_665 ?
Fe01 N005 2.211(3) . ?
Fe01 N003 2.239(2) 2_665 ?
Fe01 N003 2.240(2) . ?
S002 C00D 1.612(4) . ?
N003 C009 1.273(4) . ?
N003 C006 1.425(4) . ?
N004 C00D 1.150(4) . ?
N005 C00G 1.342(4) . ?
N005 C008 1.347(4) . ?
C006 C007 1.388(4) . ?
C006 C00A 1.389(4) . ?
C007 C00C 1.375(4) . ?
C008 C00I 1.379(5) . ?
C008 C009 1.452(5) . ?
C00A C00E 1.382(5) . ?
C00B C00C 1.381(4) . ?
C00B C00E 1.384(5) . ?
C00B C00F 1.485(5) . ?
C00F C00J 1.384(5) . ?
C00F C00H 1.390(5) . ?
C00G C00O 1.370(5) . ?
C00H C00M 1.390(5) . ?
C00I C00L 1.378(6) . ?
C00J C00K 1.391(6) . ?
C00K C00N 1.363(6) . ?
C00L C00O 1.366(6) . ?
C00M C00N 1.362(6) . ?
 
loop_
 _geom_angle_atom_site_label_1
 _geom_angle_atom_site_label_2
 _geom_angle_atom_site_label_3
 _geom_angle
 _geom_angle_site_symmetry_1
 _geom_angle_site_symmetry_3
 _geom_angle_publ_flag
N004 Fe01 N004 93.65(17) 2_665 . ?
N004 Fe01 N005 89.75(11) 2_665 2_665 ?
N004 Fe01 N005 101.20(11) . 2_665 ?
N004 Fe01 N005 101.21(11) 2_665 . ?
N004 Fe01 N005 89.75(11) . . ?
N005 Fe01 N005 164.05(13) 2_665 . ?
N004 Fe01 N003 162.14(11) 2_665 2_665 ?
N004 Fe01 N003 96.12(10) . 2_665 ?
N005 Fe01 N003 73.72(10) 2_665 2_665 ?
N005 Fe01 N003 93.76(10) . 2_665 ?
N004 Fe01 N003 96.12(10) 2_665 . ?
N004 Fe01 N003 162.14(11) . . ?
N005 Fe01 N003 93.76(10) 2_665 . ?
N005 Fe01 N003 73.72(10) . . ?
N003 Fe01 N003 78.67(13) 2_665 . ?
C009 N003 C006 119.0(3) . . ?
C009 N003 Fe01 114.8(2) . . ?
C006 N003 Fe01 125.0(2) . . ?
C00D N004 Fe01 167.8(3) . . ?
C00G N005 C008 117.6(3) . . ?
C00G N005 Fe01 126.8(2) . . ?
C008 N005 Fe01 115.4(2) . . ?
C007 C006 C00A 119.5(3) . . ?
C007 C006 N003 119.0(3) . . ?
C00A C006 N003 121.4(3) . . ?
C00C C007 C006 119.7(3) . . ?
N005 C008 C00I 122.8(3) . . ?
N005 C008 C009 115.5(3) . . ?
C00I C008 C009 121.7(3) . . ?
N003 C009 C008 120.0(3) . . ?
C00E C00A C006 119.8(3) . . ?
C00C C00B C00E 118.4(3) . . ?
C00C C00B C00F 120.3(3) . . ?
C00E C00B C00F 121.3(3) . . ?
C007 C00C C00B 121.6(3) . . ?
N004 C00D S002 179.1(3) . . ?
C00A C00E C00B 121.1(3) . . ?
C00J C00F C00H 118.0(4) . . ?
C00J C00F C00B 120.9(3) . . ?
C00H C00F C00B 121.0(4) . . ?
N005 C00G C00O 122.6(4) . . ?
C00M C00H C00F 120.7(4) . . ?
C00L C00I C008 118.2(4) . . ?
C00F C00J C00K 120.6(4) . . ?
C00N C00K C00J 120.3(5) . . ?
C00O C00L C00I 119.6(4) . . ?
C00N C00M C00H 120.1(4) . . ?
C00M C00N C00K 120.2(4) . . ?
C00L C00O C00G 119.2(4) . . ?
 
_refine_diff_density_max    0.253
_refine_diff_density_min   -0.235
_refine_diff_density_rms    0.040

_shelx_res_file
;
TITL Bia_dw4400_085K_a.res in Pccn
    Bia_dw4400_250K.res
    created by SHELXL-2019/2 at 05:34:43 on 03-May-2022
REM Old TITL Bia_dw4400_085K in Pccn
REM SHELXT solution in Pccn: R1 0.089, Rweak 0.045, Alpha 0.023
REM <I/s>   0.567 for  392 systematic absences,  Orientation as input
REM Formula found by SHELXT:  Fe C38 N6 S2

CELL 0.65524 12.9388 15.0788 17.6121 90.0000 90.0000 90.0000
ZERR 14.000 0.0004 0.0005 0.0005 0.0000 0.0000 0.0000
LATT  1
SYMM 1/2-X, 1/2-Y, Z
SYMM -X, 1/2+Y, 1/2-Z
SYMM 1/2+X, -Y, 1/2-Z
SFAC FE C H N S
DISP $C  0.00244  0.00131  9.14798!source kissel
DISP $N  0.00493  0.00266 15.07095!source kissel
DISP $S  0.10506  0.10024 379.49005!source kissel
DISP $Fe  0.32649  0.69602 2544.24973!source kissel
UNIT 4 152 112 24 8
ACTA
L.S. 10
BOND
LIST 6
FMAP 2
PLAN 20
WGHT    0.035300    1.836300
FVAR       2.84751
FE01  1    0.750000    0.750000    0.576790    10.50000    0.05716    0.06467 =
         0.04244    0.00000    0.00000    0.00510
S002  5    0.910328    0.557315    0.395379    11.00000    0.09641    0.12850 =
         0.06299   -0.00885    0.01461    0.04351
N003  4    0.745258    0.844054    0.675142    11.00000    0.06346    0.05972 =
         0.04954   -0.00038   -0.00236    0.01273
N004  4    0.801450    0.660978    0.496967    11.00000    0.08028    0.07742 =
         0.05769   -0.00972    0.01297    0.00072
N005  4    0.910530    0.796011    0.594214    11.00000    0.05807    0.06759 =
         0.05443    0.00814    0.00156    0.00339
C006  2    0.656734    0.860916    0.721043    11.00000    0.06580    0.05660 =
         0.05051   -0.00453   -0.00235    0.01100
C007  2    0.564158    0.882950    0.686026    11.00000    0.07366    0.06152 =
         0.04863   -0.00216   -0.00625    0.01367
AFIX  43
H007  3    0.561421    0.890201    0.633626    11.00000   -1.20000
AFIX   0
C008  2    0.925749    0.847437    0.655724    11.00000    0.06163    0.06767 =
         0.05962    0.00573   -0.00640    0.00139
C009  2    0.833257    0.871055    0.697751    11.00000    0.07410    0.06481 =
         0.05666   -0.00245   -0.00947    0.00435
AFIX  43
H009  3    0.838277    0.905893    0.741168    11.00000   -1.20000
AFIX   0
C00A  2    0.659666    0.850452    0.799351    11.00000    0.06765    0.07827 =
         0.05480    0.00035   -0.00529    0.01697
AFIX  43
H00A  3    0.721290    0.835410    0.823286    11.00000   -1.20000
AFIX   0
C00B  2    0.478037    0.884057    0.807091    11.00000    0.06911    0.05800 =
         0.06147   -0.00132    0.00225    0.01297
C00C  2    0.476461    0.894022    0.729130    11.00000    0.06464    0.06349 =
         0.06797   -0.00311   -0.00827    0.01714
AFIX  43
H00C  3    0.414649    0.908559    0.705228    11.00000   -1.20000
AFIX   0
C00D  2    0.846876    0.618371    0.454289    11.00000    0.05825    0.07714 =
         0.04782    0.00162   -0.00149    0.00042
C00E  2    0.570797    0.862446    0.841608    11.00000    0.07952    0.08035 =
         0.05334    0.00629    0.00231    0.01925
AFIX  43
H00E  3    0.573335    0.855896    0.894081    11.00000   -1.20000
AFIX   0
C00F  2    0.382442    0.897871    0.852209    11.00000    0.07587    0.06272 =
         0.07233    0.00534    0.00533    0.01807
C00G  2    0.993791    0.773143    0.553208    11.00000    0.06413    0.08405 =
         0.06847    0.00696    0.01036   -0.00056
AFIX  43
H00G  3    0.984602    0.737858    0.510427    11.00000   -1.20000
AFIX   0
C00H  2    0.385168    0.942200    0.921382    11.00000    0.08348    0.08674 =
         0.06826    0.00185    0.00254    0.02666
AFIX  43
H00H  3    0.447937    0.962641    0.940238    11.00000   -1.20000
AFIX   0
C00I  2    1.022221    0.876736    0.677618    11.00000    0.07153    0.09638 =
         0.08503   -0.00632   -0.02039   -0.00294
AFIX  43
H00I  3    1.030329    0.912639    0.720139    11.00000   -1.20000
AFIX   0
C00J  2    0.287909    0.867316    0.826443    11.00000    0.08162    0.09534 =
         0.09651   -0.01539    0.01064    0.00480
AFIX  43
H00J  3    0.284128    0.836862    0.780609    11.00000   -1.20000
AFIX   0
C00K  2    0.198471    0.881751    0.868494    11.00000    0.07634    0.11490 =
         0.12239   -0.00860    0.01038    0.00681
AFIX  43
H00K  3    0.135351    0.860902    0.850624    11.00000   -1.20000
AFIX   0
C00L  2    1.106246    0.851359    0.634775    11.00000    0.06018    0.12769 =
         0.11311    0.00958   -0.01087   -0.01000
AFIX  43
H00L  3    1.172416    0.869260    0.648569    11.00000   -1.20000
AFIX   0
C00M  2    0.295121    0.956310    0.962678    11.00000    0.09930    0.10881 =
         0.07207   -0.00202    0.00752    0.04307
AFIX  43
H00M  3    0.297869    0.986299    1.008776    11.00000   -1.20000
AFIX   0
C00N  2    0.202881    0.926293    0.935747    11.00000    0.08653    0.11431 =
         0.10025    0.00846    0.01997    0.03093
AFIX  43
H00N  3    0.142697    0.936219    0.963337    11.00000   -1.20000
AFIX   0
C00O  2    1.091818    0.799739    0.571896    11.00000    0.06262    0.11162 =
         0.09575    0.01271    0.00939    0.00079
AFIX  43
H00O  3    1.147847    0.782861    0.542143    11.00000   -1.20000
AFIX   0
HKLF 4


REM  Bia_dw4400_085K_a.res in Pccn
REM wR2 = 0.1839, GooF = S = 1.145, Restrained GooF = 1.145 for all data
REM R1 = 0.0995 for 3348 Fo > 4sig(Fo) and 0.1931 for all 6842 data
REM 213 parameters refined using 0 restraints

END

WGHT      0.0360      1.8362

REM Highest difference peak  0.253,  deepest hole -0.235,  1-sigma level  0.040
Q1    1   0.8442  0.5375  0.3900  11.00000  0.05    0.25
Q2    1   0.7500  0.7500  0.5326  10.50000  0.05    0.22
Q3    1   0.5988  0.8466  0.7058  11.00000  0.05    0.18
Q4    1   0.8027  0.6610  0.4594  11.00000  0.05    0.18
Q5    1   0.6399  0.8340  0.7609  11.00000  0.05    0.18
Q6    1   0.9229  0.6184  0.3766  11.00000  0.05    0.17
Q7    1   0.7002  0.8594  0.6931  11.00000  0.05    0.17
Q8    1   0.9027  0.5901  0.4269  11.00000  0.05    0.17
Q9    1   0.5136  0.8464  0.8228  11.00000  0.05    0.16
Q10   1   0.7634  0.6472  0.5323  11.00000  0.05    0.16
Q11   1   0.4386  0.8936  0.8354  11.00000  0.05    0.15
Q12   1   0.7571  0.6986  0.4996  11.00000  0.05    0.15
Q13   1   0.8599  0.6521  0.5016  11.00000  0.05    0.15
Q14   1   0.8812  0.8465  0.6808  11.00000  0.05    0.15
Q15   1   0.2156  0.8659  0.9126  11.00000  0.05    0.15
Q16   1   0.7864  0.7476  0.6197  11.00000  0.05    0.14
Q17   1   0.6811  0.8056  0.8290  11.00000  0.05    0.14
Q18   1   0.9700  0.8812  0.6485  11.00000  0.05    0.14
Q19   1   0.9350  0.5451  0.4382  11.00000  0.05    0.14
Q20   1   0.6939  0.7865  0.5818  11.00000  0.05    0.14
;
_shelx_res_checksum   84401

_shelx_hkl_file
;
   0   0  -2 621.310 102.494   1
   0   0   2 702.044 116.662   1
   0   0  -3-39.8213 132.277   1
   0   0   3-120.441 137.385   1
   0   0  -4 251757. 15366.9   1
   0   0   4 262276. 15370.5   1
   0   0  -5-18.0437 149.045   1
   0   0   5-30.9505 165.475   1
   0   0  -6 437.730 165.072   1
   0   0   6 545.976 191.128   1
   0   0  -8 184198. 11089.8   1
   0   0   8 185103. 11094.4   1
   0   0  -9 130.396 176.698   1
   0   0   9 175.678 192.575   1
   0   0 -10 19342.4 1287.08   1
   0   0  10 21240.0 1300.35   1
   0   0 -11 39.2360 181.882   1
   0   0  11-210.714 210.520   1
   0   0 -12 21580.0 1395.19   1
   0   0  12 22030.6 1402.66   1
   0   0 -13 22.7757 195.713   1
   0   0  13-146.299 203.076   1
   0   0 -15-437.012 243.512   1
   0   0  15-274.401 254.570   1
   0   0 -16-298.111 231.651   1
   0   0  16-29.0499 231.762   1
   0   0 -17 56.6428 215.985   1
   0   0  17-60.9144 217.510   1
   0   0 -18-29.3131 239.004   1
   0   0  18-506.344 282.018   1
   0   0 -20 402.633 231.166   1
   0   0  20 67.1966 243.538   1
   0   0 -21 381.511 248.199   1
   0   0  21 411.383 278.066   1
   0   0 -22-97.9533 247.089   1
   0   0  22 34.7605 239.381   1
   0   0 -23 133.459 232.056   1
   0   0  24 462.712 269.952   1
   0   0 -24 170.087 248.864   1
   0   0  25 107.941 238.386   1
   0   0 -25 171.152 254.059   1
   0   0  26 361.467 247.301   1
   0   0 -26 651.089 259.123   1
   0   1   1 106.852 81.8468   1
   0  -1  -1-31.5006 80.9492   1
   0  -1  -2 128044. 7803.37   1
   0   1   2 132517. 7803.90   1
   0   1  -3 51.5821 93.8026   1
   0  -1  -3 145.052 162.657   1
   0   1   3-219.378 183.889   1
   0  -1   3 117.958 99.7714   1
   0   1  -4 19590.1 1328.79   1
   0  -1  -4 24358.3 1344.19   1
   0  -1   4 21669.0 1334.29   1
   0   1   4 22525.3 1348.21   1
   0  -1  -5 10.2983 168.447   1
   0   1  -5-104.950 131.829   1
   0  -1   5 79.5964 163.295   1
   0   1   5 11.4061 174.475   1
   0   1  -6 38934.3 2332.50   1
   0  -1   6 37632.1 2336.06   1
   0  -1  -7 233.878 191.611   1
   0   1  -7-23.4878 142.871   1
   0  -1   7 127.170 166.616   1
   0   1   7 274.507 211.885   1
   0  -1  -8 46531.2 2854.15   1
   0   1  -8 45738.3 2845.67   1
   0  -1   8 48368.9 2849.92   1
   0   1   8 46066.6 2859.55   1
   0  -1  -9 34.5378 173.321   1
   0   1  -9 45.8953 168.203   1
   0   1   9-112.144 197.722   1
   0  -1   9 345.758 178.656   1
   0   1 -10 42864.1 2660.32   1
   0  -1 -10 43704.1 2668.69   1
   0  -1  10 42581.8 2666.45   1
   0   1  10 44461.3 2677.40   1
   0  -1 -11 204.802 211.780   1
   0   1 -11-37.5054 176.949   1
   0   1  11-220.374 215.131   1
   0  -1  11 180.865 193.865   1
   0  -1 -12 9679.11 672.644   1
   0   1 -12 9035.38 654.333   1
   0   1  12 9416.60 673.527   1
   0   1 -13 44.0170 187.369   1
   0  -1  13-117.671 214.686   1
   0   1  14 5736.53 485.480   1
   0  -1  14 5365.08 478.237   1
   0  -1 -14 5482.13 468.207   1
   0   1 -15 301.534 209.436   1
   0  -1 -15 131.817 247.030   1
   0  -1  15 269.396 225.232   1
   0   1  15-197.127 254.265   1
   0  -1 -16 3291.41 371.589   1
   0   1 -16 3923.70 367.347   1
   0   1  16 3137.29 393.776   1
   0  -1  16 3877.07 401.182   1
   0   1 -17 27.6723 209.439   1
   0   1  17-154.365 257.116   1
   0  -1  17-89.6587 244.853   1
   0   1 -18 4022.55 426.315   1
   0  -1 -18 4598.42 430.747   1
   0  -1  18 4141.20 433.951   1
   0   1  18 3533.19 436.021   1
   0   1 -19 267.433 249.208   1
   0  -1 -19 335.784 259.237   1
   0  -1  19 64.5147 251.786   1
   0   1  19-33.1143 239.757   1
   0   1 -20 276.604 229.060   1
   0  -1 -20 437.888 228.301   1
   0   1  20 814.547 280.586   1
   0  -1  20 596.797 256.575   1
   0  -1 -21 127.637 232.257   1
   0   1 -21 506.195 254.309   1
   0   1  21 413.709 275.135   1
   0  -1  21-101.557 245.307   1
   0   1 -22 2159.74 312.418   1
   0  -1 -22 1302.14 284.671   1
   0  -1  22 1690.62 304.378   1
   0   1  22 1120.38 275.599   1
   0  -1 -23 33.1728 227.364   1
   0   1  23-35.2973 247.618   1
   0   1 -23-67.2395 242.196   1
   0  -1  23 175.274 254.702   1
   0  -1 -24-134.624 250.678   1
   0   1  24-35.3595 245.790   1
   0   1 -24 34.0512 248.457   1
   0  -1  24 250.707 240.755   1
   0   1 -25 206.067 252.864   1
   0  -1 -25 204.429 248.778   1
   0  -1  25 144.986 242.621   1
   0   1  25 71.2978 231.369   1
   0  -1 -26 204.276 246.635   1
   0   1  26 214.749 257.028   1
   0  -1 -27 67.5267 234.725   1
   0  -2  -1 4.38124 110.556   1
   0   2   1-60.2507 115.253   1
   0  -2  -2 8075.74 564.597   1
   0   2   2 9416.92 566.824   1
   0   2  -3-48.3946 77.6619   1
   0  -2  -3-24.3352 187.403   1
   0   2   3 42.8614 185.618   1
   0  -2   3 24.2851 98.4542   1
   0  -2  -4-39.0386 186.369   1
   0   2  -4-91.6575 99.1423   1
   0  -2   4 21.9721 119.692   1
   0   2   4 85.2162 214.936   1
   0  -2  -5 11.4225 188.544   1
   0   2  -5 34.7957 119.405   1
   0  -2   5-37.5115 122.201   1
   0   2   5 113.888 192.080   1
   0   2  -6 2223.55 194.520   1
   0  -2  -6 1642.16 218.533   1
   0  -2   6 1605.58 209.362   1
   0   2  -7-85.2324 130.449   1
   0  -2  -7-133.359 175.358   1
   0  -2   7 80.3613 142.436   1
   0   2   7-16.4282 194.725   1
   0  -2  -8 43086.6 2715.43   1
   0   2   8 45644.2 2723.09   1
   0  -2  -9 309.510 208.879   1
   0   2  -9-57.1586 147.248   1
   0   2   9 98.8118 218.475   1
   0  -2   9 138.062 152.637   1
   0   2 -10 514.247 168.622   1
   0  -2 -10 674.715 217.153   1
   0  -2  10 499.426 177.024   1
   0   2  10 213.844 206.784   1
   0   2 -11 302.879 163.205   1
   0  -2 -11 21.3649 171.120   1
   0  -2  11 228.933 186.010   1
   0   2  11 22.9917 189.184   1
   0   2  12 22111.9 1488.21   1
   0  -2  12 24608.4 1478.98   1
   0  -2 -12 22635.0 1481.76   1
   0  -2 -13-145.456 228.166   1
   0   2 -13 21.2903 185.124   1
   0   2  13 51.9993 252.607   1
   0  -2  13 45.6071 187.425   1
   0   2  14 20136.0 1338.68   1
   0   2 -14 18427.9 1307.95   1
   0  -2  14 20102.2 1323.75   1
   0  -2 -14 23474.7 1341.19   1
   0   2  15-57.5309 221.946   1
   0  -2 -15-107.681 211.582   1
   0  -2  16 1029.69 270.291   1
   0   2  16 1261.31 280.727   1
   0   2 -16 952.750 243.377   1
   0  -2 -16 900.225 260.472   1
   0  -2  17 263.297 231.532   1
   0  -2 -17 87.7631 269.007   1
   0   2 -17-350.238 228.653   1
   0  -2  18 1467.13 297.772   1
   0   2 -18 1295.13 277.430   1
   0   2  19-66.9023 274.159   1
   0  -2  19 190.070 254.403   1
   0  -2 -19 123.901 222.340   1
   0   2 -19 293.556 242.224   1
   0   2  20 1504.85 328.201   1
   0  -2 -20 1357.42 303.230   1
   0  -2  21 301.360 250.581   1
   0   2  21 139.145 249.695   1
   0   2 -21-31.7554 222.971   1
   0  -2 -21 288.622 262.002   1
   0   2 -22-65.7210 242.843   1
   0  -2  22-137.110 227.045   1
   0   2  23-352.784 268.089   1
   0   2 -23 33.5388 239.612   1
   0  -2  23 317.517 254.240   1
   0  -2 -23-395.604 256.291   1
   0   2  24 459.458 236.505   1
   0   2 -24 1192.75 283.165   1
   0  -2  24 791.318 267.887   1
   0  -2 -24 435.973 256.183   1
   0   2  25 35.3038 260.964   1
   0  -2 -25-271.008 236.720   1
   0   2 -25-172.367 238.673   1
   0  -2 -26 236.310 257.466   1
   0   2  26-141.915 252.274   1
   0  -2 -27 33.4663 222.730   1
   0   2  27-105.873 223.945   1
   0   3   0-105.568 103.104   1
   0  -3   0 51.4911 95.3204   1
   0   3   1-11.8717 131.079   1
   0  -3  -1 11.1881 120.954   1
   0  -3  -2 774328. 47028.8   1
   0   3   2 800053. 47031.5   1
   0  -3  -3-37.1748 165.170   1
   0   3   3 19.6981 182.683   1
   0   3   4 734955. 45684.3   1
   0   3  -4 754994. 45654.3   1
   0  -3   4 782792. 45654.9   1
   0  -3  -4 765155. 45680.7   1
   0   3  -5-28.9654 101.151   1
   0  -3   5-62.1310 111.386   1
   0   3  -6 1679.74 169.649   1
   0  -3  -6 1834.61 213.859   1
   0   3   6 1826.18 246.933   1
   0  -3   6 1629.73 176.275   1
   0  -3  -7 31.7469 176.399   1
   0   3  -7 9.54504 122.159   1
   0  -3   7 30.6843 119.692   1
   0   3   7 140.808 201.870   1
   0   3  -8 10634.3 742.613   1
   0  -3  -8 11732.6 780.483   1
   0   3   8 12676.5 796.697   1
   0  -3   8 11792.2 749.185   1
   0  -3  -9 19.1829 204.111   1
   0   3   9 104.294 236.791   1
   0   3  10 35356.5 2196.23   1
   0  -3  10 35711.6 2170.64   1
   0  -3 -10 34593.4 2190.11   1
   0   3 -10 34984.5 2164.92   1
   0   3  11 143.657 218.622   1
   0  -3  11 308.568 189.500   1
   0  -3 -11 44.4814 209.547   1
   0   3 -11 135.589 173.682   1
   0  -3  12 20.0645 196.790   1
   0   3 -12 37.4079 173.358   1
   0   3  13 536.229 246.541   1
   0  -3  13-307.522 207.259   1
   0  -3 -13-74.9918 222.442   1
   0   3 -13 40.8361 188.248   1
   0  -3  14 854.497 229.440   1
   0   3  14 450.207 283.567   1
   0   3 -14 1032.37 226.898   1
   0  -3 -14 866.900 265.923   1
   0   3  15-117.711 241.092   1
   0  -3  15-178.082 230.214   1
   0   3 -15 187.543 200.831   1
   0  -3 -15-192.736 252.535   1
   0   3  16 1408.60 271.018   1
   0  -3  16 1486.30 270.401   1
   0  -3 -16 1348.28 273.982   1
   0   3 -16 1892.06 270.761   1
   0  -3  17-113.649 205.560   1
   0   3  17 159.061 246.312   1
   0  -3 -17-89.2008 213.273   1
   0   3 -17 131.430 209.512   1
   0  -3  18 89.4008 232.090   1
   0   3  18 98.4380 296.473   1
   0   3 -18 304.593 227.343   1
   0  -3 -18 520.699 278.312   1
   0  -3  19 247.981 240.906   1
   0   3  19-33.7861 245.488   1
   0   3 -19 58.2063 231.973   1
   0  -3 -19-156.477 265.609   1
   0  -3  20-32.0950 247.614   1
   0   3  20 206.910 263.031   1
   0   3 -20-60.8582 232.996   1
   0  -3 -20-317.950 237.812   1
   0   3  21 69.9699 274.890   1
   0   3 -21-31.7302 229.565   1
   0  -3  21-166.173 242.495   1
   0  -3 -21 193.512 250.648   1
   0   3  22-35.1957 258.154   1
   0   3 -22 195.982 237.622   1
   0  -3  22 240.586 242.489   1
   0  -3 -22 391.698 271.197   1
   0   3  23-35.4265 231.644   1
   0   3 -23 601.892 239.467   1
   0  -3  23 564.700 252.681   1
   0  -3 -23 164.664 240.954   1
   0   3 -24 714.698 263.594   1
   0   3  24 707.342 280.756   1
   0  -3 -24 598.499 258.626   1
   0   3  25-105.288 245.079   1
   0  -3 -25 100.996 246.667   1
   0  -3 -26 268.077 229.230   1
   0   3  26 315.494 235.110   1
   0  -3 -27 66.3548 245.109   1
   0   3  27-69.7807 241.398   1
   0  -4   0 967491. 56888.0   1
   0   4   0 933543. 56890.9   1
   0   4   1 21.9774 139.458   1
   0  -4  -1-46.8635 132.536   1
   0  -4  -2 720902. 43380.8   1
   0   4   2 730385. 43383.5   1
   0   4   3 78.9746 178.922   1
   0  -4  -3 30.9806 166.666   1
   0   4   5 92.3726 204.141   1
   0  -4  -5 26.9018 181.507   1
   0   4  -5-39.8955 75.0151   1
   0  -4   5-14.0660 82.8014   1
   0   4   6 476695. 25798.2   1
   0   4  -6 427564. 25752.8   1
   0  -4   6 407427. 25755.6   1
   0  -4  -6 446351. 25788.3   1
   0  -4  -7 187.244 202.076   1
   0   4  -7 49.9665 107.439   1
   0  -4   7-54.0121 117.995   1
   0   4   7-55.9596 216.461   1
   0  -4  -8-74.5921 214.964   1
   0   4  -8-10.2776 110.436   1
   0  -4   8-11.0592 130.045   1
   0   4   8-142.019 232.688   1
   0   4  -9-73.0216 123.729   1
   0  -4  -9 40.4055 215.365   1
   0   4   9 131.245 228.546   1
   0  -4   9 104.779 142.615   1
   0   4 -10 83.8704 143.640   1
   0  -4 -10 238.666 213.291   1
   0   4  10 70.1573 233.588   1
   0  -4  10-196.330 163.823   1
   0  -4 -11 254.195 217.245   1
   0   4 -11 126.404 149.525   1
   0   4  11 223.847 226.562   1
   0  -4  11 221.951 179.839   1
   0   4  12 8200.84 645.179   1
   0   4 -12 8635.05 615.995   1
   0  -4  12 9280.07 619.537   1
   0  -4 -12 8980.04 642.738   1
   0   4 -13 96.1021 179.546   1
   0  -4 -13-180.158 217.085   1
   0   4  13 27.6069 245.681   1
   0  -4  13-167.024 200.450   1
   0  -4 -14 4363.96 410.737   1
   0   4 -14 3988.48 362.868   1
   0  -4  14 4012.75 376.771   1
   0   4  14 4328.39 416.831   1
   0  -4  15 48.6727 207.443   1
   0   4  15-661.788 274.601   1
   0  -4 -15 56.1159 248.481   1
   0   4 -15-180.401 185.021   1
   0   4  16 498.943 274.753   1
   0  -4 -16 29.2084 259.615   1
   0  -4  17-109.874 228.173   1
   0   4 -17-180.520 225.737   1
   0   4  18 1461.37 326.914   1
   0  -4  18 1645.95 296.004   1
   0  -4 -18 1859.86 306.440   1
   0   4 -18 1587.83 277.571   1
   0   4  19 579.719 308.655   1
   0   4 -19 115.864 221.042   1
   0  -4  19 120.865 216.876   1
   0  -4 -19-190.262 268.402   1
   0   4  20 1457.71 309.910   1
   0   4 -20 1542.66 288.477   1
   0  -4 -20 1311.94 314.269   1
   0   4  22 672.560 277.298   1
   0   4 -22 420.241 248.043   1
   0  -4  22 239.742 246.000   1
   0  -4 -22 978.781 272.173   1
   0   4 -23 399.027 242.279   1
   0   4  23 530.442 270.291   1
   0  -4 -23-32.8890 270.030   1
   0   4  24-35.2259 214.706   1
   0  -4 -24 198.698 233.416   1
   0   4  25 139.886 252.074   1
   0  -4 -25-365.225 245.440   1
   0  -4 -27 262.317 215.171   1
   0   4  27 103.358 208.966   1
   0  -4 -28-64.4209 251.371   1
   0   4  28-203.853 243.825   1
   0   5   0-59.3706 124.002   1
   0  -5   0-71.8740 111.165   1
   0   5   1-88.4013 133.068   1
   0   5  -1-35.3730 90.8618   1
   0  -5   1-114.104 86.3764   1
   0  -5  -1-15.4019 117.303   1
   0  -5  -2 32597.7 1986.47   1
   0   5   2 32490.9 1995.08   1
   0  -5  -3-33.6717 155.713   1
   0   5   3-90.0423 183.557   1
   0  -5  -5 103.552 186.498   1
   0   5   5 65.6886 192.212   1
   0   5   6 9699.65 669.784   1
   0   5  -6 9945.68 596.001   1
   0  -5   6 9117.49 597.201   1
   0  -5  -6 9566.65 659.497   1
   0   5   7 118.839 210.310   1
   0   5  -7-6.92831 93.2730   1
   0  -5   7 65.1431 100.870   1
   0  -5  -7-36.1464 179.715   1
   0   5   8 406.409 235.832   1
   0  -5   8 747.705 130.407   1
   0  -5  -8 865.002 216.842   1
   0   5  -8 476.323 126.878   1
   0  -5   9-103.704 122.394   1
   0   5   9-91.6874 224.308   1
   0   5  -9-21.4177 116.432   1
   0  -5  -9-21.1690 193.654   1
   0  -5 -10 13315.3 919.999   1
   0   5  10 14133.7 932.987   1
   0   5 -11-115.879 133.897   1
   0  -5  11 202.680 165.869   1
   0   5  12 12049.0 855.763   1
   0   5 -12 12811.9 803.663   1
   0  -5  12 12493.1 813.222   1
   0  -5 -12 10989.0 839.948   1
   0   5 -13-144.997 172.728   1
   0  -5 -13 105.886 247.884   1
   0   5  13 340.761 267.266   1
   0  -5  13 19.4107 167.280   1
   0  -5 -14 82.7756 259.812   1
   0   5 -14-59.9681 174.511   1
   0   5  14 266.133 270.586   1
   0  -5  14 340.603 204.024   1
   0   5 -15-174.601 188.886   1
   0  -5 -15-28.7272 252.906   1
   0   5  15-552.690 283.991   1
   0  -5  15 46.0355 198.586   1
   0  -5  16 10352.0 769.670   1
   0   5 -16 11602.8 767.394   1
   0   5  17 163.869 228.093   1
   0  -5 -17 214.381 227.466   1
   0   5  18 1175.81 316.240   1
   0   5 -18 965.340 242.601   1
   0  -5  18 508.015 240.407   1
   0  -5 -18 815.250 271.693   1
   0   5  19 274.907 298.155   1
   0   5 -19 479.992 218.944   1
   0  -5  19-149.025 223.211   1
   0  -5 -19 191.883 269.993   1
   0   5  20 314.275 284.205   1
   0   5 -20 177.372 215.781   1
   0  -5  20 156.624 240.795   1
   0  -5 -20-225.350 262.907   1
   0   5 -21 184.988 219.221   1
   0  -5  21-65.6392 224.945   1
   0  -5 -21-32.4768 253.331   1
   0   5 -22 639.574 237.684   1
   0   5  22 1027.20 296.526   1
   0  -5 -22 685.559 234.465   1
   0   5  23 317.767 263.925   1
   0  -5 -23 426.255 270.423   1
   0   5  24 736.565 266.643   1
   0  -5 -24 131.847 247.807   1
   0   5  25 659.649 250.936   1
   0  -5 -25 98.8966 212.471   1
   0  -5 -26 526.586 267.919   1
   0   5  26 548.582 257.379   1
   0  -5 -27 64.8134 241.388   1
   0   5  27 34.0401 226.559   1
   0  -5 -28 222.247 217.762   1
   0   5  28 33.4646 216.014   1
   0  -6   0 26738.2 1631.19   1
   0   6   0 26761.7 1631.91   1
   0   6  -1-62.5954 95.8681   1
   0   6   1 79.5179 142.302   1
   0  -6   1 63.1676 91.8460   1
   0  -6  -1 163.739 127.651   1
   0  -6  -2 45982.5 2809.99   1
   0   6   2 46581.2 2816.51   1
   0  -6  -4 12547.7 796.204   1
   0   6   4 11724.8 799.057   1
   0   6   5 52.6933 180.198   1
   0  -6  -5 144.074 168.726   1
   0  -6  -6 152308. 9422.95   1
   0   6   6 161172. 9430.81   1
   0   6   7 20.8987 216.106   1
   0  -6  -7-153.567 179.759   1
   0   6  -7-5.03930 74.0936   1
   0  -6   7-32.4802 75.7078   1
   0   6   8 12192.2 800.737   1
   0   6  -8 11933.2 721.591   1
   0  -6   8 10799.8 726.562   1
   0  -6  -8 11772.6 789.325   1
   0   6   9 167.408 222.804   1
   0   6  -9-73.4672 102.974   1
   0  -6   9 58.7115 111.272   1
   0  -6  -9 133.057 200.110   1
   0   6 -10 247.181 133.732   1
   0  -6  10 165.980 128.698   1
   0   6  11-133.588 244.432   1
   0  -6 -11-49.7197 228.658   1
   0   6  12 839.924 257.121   1
   0   6 -12 455.489 153.536   1
   0  -6  12 319.441 160.513   1
   0  -6 -12 678.259 241.084   1
   0   6  13 145.953 259.766   1
   0   6 -13-205.104 158.425   1
   0  -6  13 53.9323 164.007   1
   0  -6 -13 27.2363 249.129   1
   0   6  14 1090.97 294.662   1
   0   6 -14 1061.46 205.018   1
   0  -6  14 1436.40 213.267   1
   0  -6 -14 1103.80 265.791   1
   0   6  15-62.6558 238.916   1
   0   6 -15 20.7375 185.060   1
   0  -6  15-196.969 192.542   1
   0  -6 -15 205.156 227.770   1
   0   6  16 451.809 241.542   1
   0   6 -16 112.532 176.485   1
   0  -6  16-95.1255 182.334   1
   0  -6 -16 332.478 228.049   1
   0   6  17-99.6312 260.003   1
   0   6 -17-120.867 206.433   1
   0  -6  17 204.845 211.156   1
   0  -6 -17 124.139 238.495   1
   0   6  18 848.866 327.812   1
   0   6 -18 1650.17 264.452   1
   0  -6  18 1263.14 250.085   1
   0  -6 -18 1711.29 327.909   1
   0   6  19-485.478 283.198   1
   0   6 -19 54.6537 213.258   1
   0  -6  19-29.2362 223.060   1
   0  -6 -19-64.4856 277.938   1
   0   6  20 842.279 277.345   1
   0   6 -20 1150.82 247.051   1
   0  -6  20 1209.18 256.054   1
   0  -6 -20 808.904 276.949   1
   0   6 -21 180.818 228.962   1
   0   6  21 141.309 232.741   1
   0  -6 -21-130.241 238.591   1
   0   6  22 212.494 257.334   1
   0  -6 -22-65.3060 214.008   1
   0   6  23 246.888 275.147   1
   0  -6 -23-65.4344 255.240   1
   0   6  24 104.690 245.923   1
   0  -6 -24-32.8056 251.152   1
   0   6  26 441.362 266.402   1
   0  -6 -26 521.392 250.195   1
   0   6  27-33.6246 229.683   1
   0  -6 -27 448.080 259.840   1
   0   6  28 230.808 201.437   1
   0  -6 -28 250.248 207.624   1
   0   7   0 9.14694 125.682   1
   0  -7  -1 10.3394 124.299   1
   0  -7   1-12.9025 91.6495   1
   0   7  -1-62.7265 98.9017   1
   0   7   1 336.202 142.428   1
   0   7   2 14151.9 949.015   1
   0  -7   2 14986.2 904.787   1
   0  -7  -2 13284.5 942.605   1
   0   7  -2 15435.1 906.866   1
   0   7   3 30.2897 167.460   1
   0  -7  -3-194.330 161.436   1
   0   7   4 29666.5 1839.51   1
   0  -7  -4 29429.3 1829.96   1
   0   7   5-37.4896 194.566   1
   0  -7  -5-326.799 197.253   1
   0   7   6 18584.2 1191.84   1
   0  -7  -6 17944.4 1182.08   1
   0  -7  -7 345.211 213.182   1
   0   7   7-66.0367 220.012   1
   0   7  -8 36515.0 2205.26   1
   0   7   8 37041.7 2286.33   1
   0  -7  -8 37267.9 2276.50   1
   0  -7   8 36389.9 2205.87   1
   0   7   9 299.511 229.562   1
   0  -7  -9 208.503 236.581   1
   0   7  -9 50.5179 91.0810   1
   0  -7   9 53.9297 94.4440   1
   0  -7 -10 2866.86 330.670   1
   0   7 -10 3016.67 228.820   1
   0  -7  10 2594.39 226.094   1
   0   7  10 2555.54 345.834   1
   0   7  11 55.2403 247.170   1
   0   7 -11-123.037 117.348   1
   0  -7  11-36.9424 131.790   1
   0  -7 -11 385.468 235.678   1
   0   7  12 345.920 263.684   1
   0  -7 -12-349.157 250.881   1
   0   7  13 359.322 265.703   1
   0   7 -13-183.157 140.350   1
   0  -7  13 33.2632 166.494   1
   0  -7 -13 55.8751 242.924   1
   0   7  14 1301.15 315.802   1
   0   7 -14 1565.27 211.989   1
   0  -7  14 1267.43 210.921   1
   0  -7 -14 2169.91 309.079   1
   0   7 -15-38.1946 165.097   1
   0  -7  15-62.1139 167.931   1
   0   7  16 884.933 305.765   1
   0   7 -16 1215.34 218.880   1
   0  -7  16 1113.44 232.875   1
   0  -7 -16 920.892 307.794   1
   0   7  17 33.6375 290.284   1
   0   7 -17 341.620 196.866   1
   0  -7  17 298.292 195.212   1
   0  -7 -17 251.454 275.347   1
   0   7  18 999.395 319.491   1
   0   7 -18 1200.23 239.682   1
   0  -7  18 1285.31 252.502   1
   0  -7 -18 1410.54 322.840   1
   0   7  19 419.065 272.476   1
   0   7 -19-78.2067 204.934   1
   0  -7  19 173.190 224.417   1
   0  -7 -19-32.3415 269.394   1
   0   7 -20-55.6268 202.084   1
   0   7  20 141.021 238.157   1
   0  -7 -20-97.5026 232.105   1
   0   7  21 106.213 269.220   1
   0  -7 -21 261.050 230.251   1
   0   7  22-353.914 271.976   1
   0  -7 -22 228.410 242.057   1
   0   7  23 280.794 268.776   1
   0  -7 -23-423.920 259.986   1
   0   7  24 381.689 248.174   1
   0  -7 -24 521.909 273.828   1
   0   7  25 410.168 224.868   1
   0  -7 -25 259.699 212.546   1
   0  -7 -26-128.984 244.968   1
   0   7  26 167.963 253.211   1
   0  -7 -27-189.528 251.956   1
   0   7  27-132.742 240.288   1
   0  -8   0 105690. 6353.29   1
   0  -8   1 22.8845 93.6921   1
   0  -8  -1 11.5907 130.208   1
   0   8   1 137.730 146.756   1
   0   8  -1 24.9297 102.514   1
   0   8  -2 49953.3 2657.60   1
   0  -8   2 39858.8 2649.84   1
   0   8   3-131.021 158.366   1
   0  -8  -3 136.204 152.509   1
   0   8   4 1254.70 229.095   1
   0  -8  -4 1513.58 217.452   1
   0   8   5-219.003 195.714   1
   0  -8  -5 184.204 177.693   1
   0   8   6 22479.2 1359.62   1
   0  -8  -6 19991.5 1345.25   1
   0   8   7 393.013 212.037   1
   0  -8  -7 128.647 214.256   1
   0  -8  -8 33571.6 2048.32   1
   0   8   8 31664.3 2052.88   1
   0   8  -9 32.0230 50.7451   1
   0  -8 -10 2848.17 352.161   1
   0  -8  10 2282.47 204.235   1
   0   8  10 3223.69 365.194   1
   0   8 -10 3107.75 207.695   1
   0   8  11-228.255 247.367   1
   0   8 -11-45.6544 99.2586   1
   0  -8  11-9.60647 101.417   1
   0  -8 -11 26.5709 230.366   1
   0   8  12 178.036 238.982   1
   0   8 -12 396.640 131.244   1
   0  -8  12 290.756 131.399   1
   0  -8 -12 387.407 235.680   1
   0  -8 -13-286.882 218.424   1
   0   8  13-184.317 237.408   1
   0   8  14 4119.21 422.445   1
   0   8 -14 4818.03 352.161   1
   0  -8  14 3900.64 349.381   1
   0  -8 -14 4799.65 431.601   1
   0   8  15-32.5842 240.768   1
   0   8 -15 34.8089 150.053   1
   0  -8  15-132.125 171.774   1
   0  -8 -15-244.028 244.872   1
   0   8  16 736.196 279.020   1
   0   8 -16 1047.91 200.677   1
   0  -8  16 1072.80 207.355   1
   0  -8 -16 781.407 277.617   1
   0   8  17-239.021 239.540   1
   0   8 -17 149.533 172.057   1
   0  -8  17-115.821 187.855   1
   0  -8 -17 63.7092 220.398   1
   0   8  18 1356.29 307.931   1
   0   8 -18 1466.48 233.560   1
   0  -8  18 1617.42 248.360   1
   0  -8 -18 1617.49 285.930   1
   0   8  19-35.1493 287.002   1
   0  -8 -19 130.205 237.539   1
   0   8  20 1627.69 336.183   1
   0  -8 -20 750.278 273.508   1
   0   8  21-389.860 294.412   1
   0  -8 -21-32.6669 261.545   1
   0   8  22 598.312 283.486   1
   0  -8 -22-391.062 259.767   1
   0   8  23-139.881 248.647   1
   0  -8 -23 97.5204 246.952   1
   0  -8 -25-257.325 219.942   1
   0  -8 -26 605.571 271.474   1
   0   8  26 1032.92 277.220   1
   0  -8 -27-62.2961 246.517   1
   0   8  27 130.892 225.352   1
   0  -9   0 109.176 123.713   1
   0   9   0-94.4360 137.440   1
   0  -9   1 164.375 96.5450   1
   0   9  -1 47.6547 109.145   1
   0  -9   2 10212.3 637.090   1
   0   9  -2 10185.1 640.713   1
   0  -9  -2 10091.3 676.169   1
   0  -9  -3-49.2176 153.835   1
   0   9   3-247.672 180.021   1
   0  -9  -4 378.971 193.492   1
   0   9   4 428.284 203.149   1
   0   9   5-63.4705 186.703   1
   0  -9  -6 845.026 218.444   1
   0   9   6 1069.85 241.104   1
   0  -9  -7-45.0903 191.932   1
   0   9   7 48.5427 210.420   1
   0  -9  -9 327.036 207.237   1
   0   9   9 135.197 209.041   1
   0   9  10 3452.86 403.039   1
   0  -9 -10 4350.88 402.362   1
   0  -9 -11-109.729 234.975   1
   0   9 -11 27.3712 63.5660   1
   0  -9  11-18.0676 56.0348   1
   0   9  11-29.4298 265.558   1
   0  -9 -12 1793.74 273.831   1
   0   9 -12 1604.79 142.790   1
   0  -9  12 1184.34 144.155   1
   0   9  12 1617.29 295.115   1
   0  -9 -13 88.3370 233.036   1
   0   9  13 31.5071 235.614   1
   0  -9  13 53.5482 113.489   1
   0   9 -13-62.6073 108.573   1
   0   9  14 162.059 277.775   1
   0   9 -14 205.113 135.606   1
   0  -9  14 53.8889 129.336   1
   0  -9 -14 303.299 267.751   1
   0   9  15-399.916 302.371   1
   0   9 -15-15.2238 133.941   1
   0  -9  15 128.482 151.163   1
   0  -9 -15 311.142 281.532   1
   0   9  16 1327.61 344.650   1
   0   9 -16 1747.97 212.438   1
   0  -9  16 1515.13 207.071   1
   0  -9 -16 1237.98 316.023   1
   0  -9 -17-451.556 269.462   1
   0   9 -17 39.3735 159.121   1
   0   9  17 277.506 284.170   1
   0  -9 -19-65.1977 256.225   1
   0   9  19 318.381 297.493   1
   0  -9 -20-228.631 250.057   1
   0   9  20 354.503 260.841   1
   0  -9 -22 358.141 236.318   1
   0   9  22 280.878 226.046   1
   0  -9 -23 32.3573 201.881   1
   0   9  23-139.181 246.311   1
   0  -9 -24 482.487 247.086   1
   0   9  24 513.245 277.173   1
   0  -9 -25-31.8507 240.123   1
   0   9  25 200.657 259.940   1
   0  -9 -26-125.832 246.395   1
   0  10   0 58668.0 3536.78   1
   0 -10   0 57926.0 3530.08   1
   0 -10   1 106.812 108.883   1
   0 -10  -1-98.8709 159.496   1
   0  10   1-137.265 164.181   1
   0  10  -1 116.798 116.492   1
   0 -10   2 4361.88 299.083   1
   0  10  -2 4238.10 304.317   1
   0  10   2 4664.86 365.598   1
   0 -10  -2 4412.89 362.275   1
   0  10   3-209.103 182.054   1
   0  10  -3-3.79183 59.0145   1
   0 -10  -3-17.6529 175.537   1
   0 -10  -4 2679.44 294.717   1
   0  10   4 3050.85 311.496   1
   0 -10  -5 62.4926 176.829   1
   0 -10  -6 423.599 216.417   1
   0  10   6 527.554 219.994   1
   0 -10  -8 3019.14 327.366   1
   0  10   8 2654.50 334.972   1
   0 -10  -9 261.387 250.149   1
   0  10   9 505.332 248.752   1
   0 -10 -10 1774.03 272.845   1
   0  10  10 937.045 256.753   1
   0 -10 -11-169.769 245.524   1
   0  10  11-182.033 279.910   1
   0  10  12 3135.49 379.849   1
   0 -10 -12 3837.34 389.072   1
   0  10 -14 662.090 106.506   1
   0 -10  14 584.106 102.652   1
   0  10 -15 10.6072 111.105   1
   0 -10  15 163.471 118.477   1
   0  10  15-33.8536 312.218   1
   0 -10 -16-128.606 261.785   1
   0  10 -16-186.373 128.757   1
   0  10  16-68.9545 287.253   1
   0  10  17 70.0740 289.896   1
   0 -10 -17-162.890 275.650   1
   0  10  18 459.557 296.493   1
   0 -10 -18 425.416 264.879   1
   0  10  19 532.936 296.481   1
   0 -10 -19 163.699 247.526   1
   0  10  20 745.828 302.731   1
   0 -10 -20-130.888 258.481   1
   0  10  21 389.023 282.377   1
   0 -10 -21 195.566 240.396   1
   0  10  22 873.460 299.723   1
   0 -10 -22 162.235 256.547   1
   0  10  24 33.7736 244.576   1
   0 -10 -24 320.564 258.404   1
   0  10  25-198.435 222.359   1
   0 -10 -25 380.858 226.703   1
   0 -10 -26 155.178 195.649   1
   0  10  26 551.872 246.386   1
   0  11   1 249.948 166.813   1
   0 -11   1 21.8312 106.561   1
   0  11  -1 11.5773 116.418   1
   0 -11  -1-152.690 154.215   1
   0 -11   2 1018.29 128.447   1
   0  11  -2 1454.03 143.881   1
   0 -11  -2 1397.01 206.345   1
   0  11   3 122.241 177.685   1
   0 -11   3-23.8956 55.0097   1
   0  11  -3-61.4036 62.8761   1
   0 -11  -3 18.9506 172.413   1
   0  11   4 397.400 208.545   1
   0 -11  -4 225.894 175.722   1
   0  11   5 47.4333 200.800   1
   0 -11  -5 198.735 186.394   1
   0  11   6-50.3892 216.669   1
   0 -11  -6 351.661 213.490   1
   0  11   7-133.068 222.338   1
   0 -11  -7 74.3118 212.827   1
   0 -11  -8 4120.09 406.512   1
   0  11   9-145.836 244.449   1
   0 -11  -9 81.6134 221.369   1
   0  11  10 2390.50 334.025   1
   0 -11 -10 2146.45 306.896   1
   0  11  11 62.6585 265.088   1
   0  11  13-132.614 237.822   1
   0 -11 -13 216.587 219.041   1
   0  11  14 576.775 295.999   1
   0 -11 -14 252.877 269.355   1
   0  11  15 275.738 297.960   1
   0 -11 -15-96.3793 278.559   1
   0  11  16 735.928 291.757   1
   0 -11 -16 390.821 260.710   1
   0  11  17 389.241 292.945   1
   0 -11 -17 32.7412 230.961   1
   0  11  18 498.428 282.038   1
   0 -11 -18 32.7931 211.898   1
   0  11  19 71.2419 262.320   1
   0 -11 -19-360.864 228.308   1
   0  11  20 35.4973 230.205   1
   0 -11 -20 32.7021 227.323   1
   0  11  21 386.667 230.802   1
   0 -11 -21 97.7533 214.013   1
   0  11  22 591.245 258.197   1
   0 -11 -22-96.9917 192.478   1
   0  11  23 34.1587 241.795   1
   0 -11 -23-32.1013 195.614   1
   0 -11 -25 376.107 241.828   1
   0  11  25-228.612 249.125   1
   0 -12   0 2973.37 246.186   1
   0  12   0 2503.86 255.370   1
   0  12   1-89.3908 170.384   1
   0 -12  -1 48.8460 139.050   1
   0 -12   1 94.5724 126.028   1
   0  12  -1 12.7078 125.221   1
   0  12   2 4385.47 365.840   1
   0  12  -2 4155.53 297.363   1
   0 -12  -2 4445.83 353.157   1
   0 -12   2 3669.81 287.605   1
   0 -12  -3-242.902 169.109   1
   0 -12   3 21.4887 53.9518   1
   0  12  -3-43.4846 65.4529   1
   0  12   3-43.8690 185.583   1
   0  12   4 23.5914 201.611   1
   0 -12  -4 218.709 179.931   1
   0  12   5 25.1496 205.394   1
   0 -12  -5 140.180 201.399   1
   0  12   7-27.8548 238.020   1
   0 -12  -7-233.738 220.580   1
   0  12   8-349.179 230.660   1
   0 -12  -8-108.608 216.048   1
   0  12   9 453.559 285.009   1
   0 -12  -9 112.894 240.033   1
   0  12  10 282.910 276.050   1
   0 -12 -10 527.108 260.286   1
   0 -12 -11-60.2782 222.692   1
   0  12  12 3025.45 386.265   1
   0 -12 -12 2197.19 349.482   1
   0  12  13 101.794 270.668   1
   0 -12 -13 252.789 252.091   1
   0  12  14 2356.57 342.166   1
   0  12  15-281.087 292.025   1
   0 -12 -15-227.364 270.889   1
   0  12  17-71.3785 267.958   1
   0 -12 -17 98.5871 223.082   1
   0  12  18 393.042 255.252   1
   0 -12 -18-98.6812 211.124   1
   0  12  20 529.923 253.400   1
   0 -12 -20 589.236 256.587   1
   0  12  21-209.967 245.788   1
   0 -12 -21-195.042 242.419   1
   0  12  22 137.598 248.895   1
   0 -12 -22-32.3161 240.715   1
   0  12  23 134.850 224.416   1
   0 -12 -23 31.9887 226.490   1
   0  12  24 98.8952 212.690   1
   0 -12 -24 63.2513 213.693   1
   0  13   0 147.673 150.519   1
   0 -13   0-15.4362 139.332   1
   0  13   1 37.9554 170.397   1
   0 -13   1 138.355 124.912   1
   0  13  -1-55.0372 138.471   1
   0 -13  -1 261.390 153.855   1
   0 -13  -2 4243.09 318.259   1
   0  13  -2 3387.69 248.440   1
   0  13   2 3335.69 326.517   1
   0 -13   3 16.2683 49.0536   1
   0 -13  -3 42.4941 190.138   1
   0  13   3 162.740 203.347   1
   0  13  -3 4.88768 60.2023   1
   0  13   4 4373.63 426.643   1
   0 -13  -4 4962.08 416.251   1
   0  13   6-139.531 236.179   1
   0 -13  -6 310.791 220.570   1
   0  13   7-175.350 241.872   1
   0 -13  -7 352.803 220.919   1
   0  13   8 942.915 271.698   1
   0 -13  -8 904.446 262.302   1
   0  13   9-188.957 251.336   1
   0 -13  -9-234.158 223.583   1
   0  13  10 2302.73 355.773   1
   0 -13 -10 1809.56 306.471   1
   0  13  11 200.521 305.768   1
   0 -13 -11 61.9797 267.964   1
   0  13  12 273.002 260.662   1
   0 -13 -12 221.703 244.751   1
   0  13  13 138.997 287.577   1
   0 -13 -13 96.6596 262.267   1
   0  13  14 246.555 273.270   1
   0 -13 -14 325.453 231.034   1
   0  13  16 71.5711 288.239   1
   0 -13 -16 32.9687 249.503   1
   0  13  17 287.116 288.739   1
   0 -13 -17 363.285 244.789   1
   0  13  18 286.617 246.149   1
   0  13  19 177.648 242.355   1
   0 -13 -19-230.362 247.083   1
   0  13  20 352.159 270.987   1
   0 -13 -20 556.099 251.923   1
   0  13  21-277.232 260.251   1
   0 -13 -21 65.0648 245.293   1
   0  13  22-237.982 262.442   1
   0 -13 -22 548.216 255.415   1
   0  13  23 598.946 269.335   1
   0 -13 -23-63.8256 235.270   1
   0 -13 -24 780.139 256.237   1
   0  13  24 130.642 239.865   1
   0 -14   0 374.790 163.153   1
   0  14   0 525.988 167.599   1
   0 -14  -1 169.509 169.578   1
   0  14   1 19.8911 168.384   1
   0  14   2 533.864 199.833   1
   0 -14   2 748.967 128.501   1
   0  14  -2 909.158 135.652   1
   0  14   3-24.3525 188.553   1
   0 -14  -3 22.3519 191.458   1
   0  14   4 183.725 201.695   1
   0 -14  -4-167.889 198.431   1
   0  14   5 27.8598 205.356   1
   0 -14  -5 382.342 205.674   1
   0  14   6 731.778 248.659   1
   0 -14  -6 1179.57 264.693   1
   0  14   7-30.5096 244.031   1
   0 -14  -7 56.1973 219.982   1
   0  14   8 284.748 244.475   1
   0 -14  -8 204.100 225.369   1
   0  14   9-293.779 244.256   1
   0 -14  -9-30.0894 218.792   1
   0  14  11 68.4907 271.266   1
   0 -14 -11 284.524 236.692   1
   0  14  12 453.531 296.383   1
   0 -14 -12 32.1949 265.823   1
   0  14  13 495.425 274.064   1
   0 -14 -13-162.641 211.033   1
   0  14  14 178.595 297.657   1
   0 -14 -14 197.265 248.079   1
   0  14  15-179.816 251.621   1
   0 -14 -15-330.646 227.156   1
   0  14  16 144.103 277.130   1
   0 -14 -16 265.186 254.077   1
   0  14  17-72.0500 288.173   1
   0 -14 -17-66.3009 235.739   1
   0  14  18 607.894 258.363   1
   0 -14 -18 695.263 239.670   1
   0  14  19 106.394 240.742   1
   0 -14 -19-131.720 240.273   1
   0  14  21 68.5795 260.729   1
   0 -14 -21 292.518 246.202   1
   0 -14 -23 694.001 253.786   1
   0  14  23 198.041 258.902   1
   0 -15   0-17.0209 147.574   1
   0  15   0 93.9874 169.629   1
   0 -15  -1 295.946 163.244   1
   0  15   1 127.063 187.320   1
   0 -15  -2 22.0410 181.285   1
   0 -15   2 39.9545 102.643   1
   0  15   2 210.186 184.289   1
   0  15  -2 208.294 120.455   1
   0  15   3-101.670 209.628   1
   0 -15  -3 189.076 185.736   1
   0  15   5 577.665 230.957   1
   0 -15  -5 79.6877 207.261   1
   0  15   6-121.507 245.657   1
   0 -15  -6 333.578 202.160   1
   0  15   7-94.8799 254.807   1
   0 -15  -7-115.835 214.039   1
   0  15   8 621.028 265.098   1
   0 -15  -8 838.534 258.707   1
   0  15  10 653.275 265.219   1
   0 -15 -10 441.444 247.197   1
   0  15  11 70.0377 247.271   1
   0 -15 -11 449.961 239.896   1
   0  15  12 106.571 261.436   1
   0 -15 -12 97.8972 223.739   1
   0  15  13 286.927 269.778   1
   0 -15 -13 263.997 243.348   1
   0  15  14 72.2639 242.895   1
   0 -15 -14-166.018 252.258   1
   0  15  15-253.867 287.114   1
   0 -15 -15-33.3389 236.108   1
   0  15  16 252.846 241.462   1
   0 -15 -16 501.394 245.969   1
   0  15  17 107.912 259.234   1
   0 -15 -17 733.478 271.540   1
   0  15  18 607.453 280.841   1
   0 -15 -18 265.331 243.263   1
   0  15  19-35.2056 225.903   1
   0 -15 -19 165.173 200.131   1
   0  15  20 276.696 253.618   1
   0 -15 -20 65.5643 229.142   1
   0  15  21 169.555 267.873   1
   0 -15 -21 747.539 265.010   1
   0 -15 -22 318.614 246.207   1
   0  15  22 166.744 250.811   1
   0 -16   0 995.120 189.959   1
   0  16   0 1187.42 209.600   1
   0 -16  -1-20.5604 166.168   1
   0  16   1 44.9794 187.882   1
   0  16   2 320.257 200.010   1
   0  16  -2 84.2109 107.208   1
   0 -16  -2 183.721 180.700   1
   0 -16   2 174.375 104.920   1
   0  16   3 106.142 211.533   1
   0 -16  -3 25.0698 204.718   1
   0 -16  -4 345.134 212.841   1
   0  16   4 423.872 218.358   1
   0  16   5 269.109 238.668   1
   0 -16  -5 167.102 222.349   1
   0  16   6 972.123 280.001   1
   0 -16  -6 1678.36 293.333   1
   0  16   7 390.675 266.068   1
   0 -16  -7 59.9606 220.896   1
   0  16   8 1206.73 310.262   1
   0 -16  -8 896.063 265.334   1
   0  16   9-34.3439 266.904   1
   0 -16  -9 31.6698 229.127   1
   0  16  10 245.203 267.897   1
   0 -16 -10 420.178 251.992   1
   0  16  11 71.1135 275.319   1
   0 -16 -11 32.8276 226.082   1
   0  16  12-35.9753 263.601   1
   0 -16 -12-33.2138 235.116   1
   0  16  13-108.739 243.681   1
   0 -16 -13-33.4889 227.366   1
   0  16  14-109.187 296.316   1
   0 -16 -14-201.865 257.749   1
   0  16  15-36.3687 260.864   1
   0 -16 -15 33.7116 231.053   1
   0  16  17-143.485 230.156   1
   0 -16 -17 33.6349 214.634   1
   0  16  18-35.3704 281.936   1
   0 -16 -18 133.987 240.286   1
   0  16  19 244.475 264.324   1
   0 -16 -19-66.1818 220.266   1
   0  16  20 342.554 234.604   1
   0 -16 -20 361.001 204.648   1
   0  16  21 202.272 243.912   1
   0 -16 -21-128.676 229.745   1
   0  17   0 204.589 174.063   1
   0  17   1-23.8697 190.444   1
   0 -17  -1-233.498 175.254   1
   0  17   2 442.886 226.703   1
   0 -17  -2 739.393 212.893   1
   0  17   4 473.269 251.599   1
   0 -17  -4 779.831 230.571   1
   0  17   5-30.9836 233.563   1
   0 -17  -5 117.334 202.023   1
   0 -17  -6 122.264 206.480   1
   0  17   6-128.477 224.294   1
   0  17   7-33.2787 235.569   1
   0 -17  -7 62.6972 210.728   1
   0  17   8 205.969 244.597   1
   0 -17  -8 320.420 237.257   1
   0  17   9-140.203 254.763   1
   0 -17  -9 327.371 233.895   1
   0  17  10 249.275 268.751   1
   0 -17 -10 199.744 242.245   1
   0  17  11 216.323 255.257   1
   0 -17 -11-33.5270 237.373   1
   0  17  12 399.710 274.939   1
   0  17  13-36.4976 265.192   1
   0 -17 -13 102.508 233.085   1
   0  17  14 255.756 254.174   1
   0 -17 -14 102.638 230.205   1
   0  17  16 757.614 263.727   1
   0 -17 -16 512.053 236.994   1
   0  17  17 214.448 277.994   1
   0 -17 -17 169.205 251.290   1
   0  17  18 351.847 235.252   1
   0 -17 -18 404.181 214.921   1
   0  17  19 277.978 274.031   1
   0 -17 -19-132.569 235.672   1
   0  17  20-272.707 262.134   1
   0 -17 -20-65.0524 218.853   1
   0  17  21-200.538 228.296   1
   0  18   3 235.139 220.249   1
   0  18   4 154.893 232.770   1
   0  18   5 226.339 209.928   1
   0 -18  -5 121.394 199.148   1
   0  18   6 636.684 259.282   1
   0 -18  -6 821.756 249.504   1
   0  18   8 175.382 250.088   1
   0 -18  -8 434.510 231.997   1
   0 -18  -9 136.118 229.904   1
   0  18   9-35.6984 265.912   1
   0 -18 -10 241.407 249.533   1
   0  18  10 542.328 258.126   1
   0  18  12-36.7618 261.391   1
   0 -18 -12 104.151 234.531   1
   0  18  13 36.6869 260.673   1
   0 -18 -13 700.858 259.876   1
   0  18  15-72.7611 235.957   1
   0 -18 -15 208.718 240.713   1
   0 -18 -16 172.394 241.209   1
   0  18  16 324.417 274.224   1
   0 -18 -17 238.318 222.148   1
   0  18  17 71.4635 236.779   1
   0 -18 -18 33.5264 232.488   1
   0  18  18 529.074 273.543   1
   0 -18 -19-98.5754 206.181   1
   0  18  19 34.6088 234.942   1
   0 -18 -20-96.1664 226.017   1
   0  18  20 372.623 263.365   1
   0  19   9 294.838 248.363   1
   0  19  11 448.673 269.522   1
   0  19  12 486.742 283.719   1
   0  19  13 149.385 270.343   1
   0  19  14 556.948 285.109   1
   0  19  15 294.266 250.311   1
   0  19  16-36.3208 240.505   1
   0  19  17-178.937 279.355   1
   0  19  18 280.858 244.608   1
   0  19  19 137.447 266.178   1
   1   0 -26 373.291 258.746   1
  -1   0  26 365.517 244.255   1
   1   0 -25-203.893 246.916   1
  -1   0  25 326.398 264.627   1
   1   0 -24-67.5584 227.245   1
  -1   0  24-250.404 239.438   1
   1   0 -23 167.406 256.671   1
  -1   0  23 282.705 235.566   1
   1   0 -22 2577.14 346.830   1
  -1   0  22 2293.71 336.164   1
   1   0 -21 162.288 251.434   1
  -1   0  21 101.900 262.130   1
   1   0 -20 1446.34 291.778   1
  -1   0  20 928.353 290.277   1
   1   0 -18 3922.08 394.855   1
  -1   0  18 3875.36 420.089   1
   1   0 -17 197.155 206.544   1
  -1   0  17 60.8230 270.757   1
  -1   0  16 7848.07 630.031   1
   1   0 -16 8063.20 608.073   1
   1   0 -15-51.5077 211.760   1
  -1   0  15-167.845 253.189   1
   1   0 -14 3766.46 375.631   1
   1   0 -13-69.1742 204.032   1
  -1   0  13 150.334 219.799   1
  -1   0  12 10078.8 719.279   1
   1   0 -12 10055.8 706.093   1
   1   0 -11-181.891 194.083   1
  -1   0  11 43.5593 209.652   1
  -1   0  10 73107.7 4346.79   1
   1   0 -10 69794.5 4338.23   1
   1   0  -9 16.9522 188.400   1
  -1   0   9 91.3341 190.095   1
   1   0  -8 1342.74 207.160   1
  -1   0   8 904.623 214.422   1
  -1   0   6 53287.2 3258.01   1
   1   0  -6 53946.8 3253.45   1
  -1   0   5-205.598 198.246   1
   1   0  -5 49.6370 172.423   1
  -1   0   4 974.523 186.783   1
   1   0  -4 637.041 177.853   1
   1   0  -3-26.3168 147.261   1
  -1   0   3-104.006 141.033   1
  -1   0   2 343830. 20902.8   1
   1   0  -2 354364. 20900.0   1
  -1   0   1-73.4568 87.8356   1
   1   0  -1-7.30122 77.5940   1
  -1   0  -1 85.3287 85.0963   1
   1   0   1-78.4139 88.0893   1
   1   0   2 355513. 20959.2   1
  -1   0  -2 345632. 20958.1   1
  -1   0  -3-76.6615 139.449   1
   1   0   3 71.0321 155.704   1
  -1   0  -4 591.305 173.007   1
   1   0   4 907.192 202.777   1
  -1   0  -5 59.7157 154.451   1
   1   0   5 64.9784 183.001   1
   1   0   6 52192.3 3218.69   1
  -1   0  -6 53700.5 3213.99   1
  -1   0  -8 816.082 195.682   1
   1   0   8 1182.92 212.814   1
   1   0   9-17.6502 181.432   1
  -1   0  -9-134.073 164.444   1
  -1   0 -10 69878.1 4183.32   1
   1   0  10 67610.4 4185.15   1
   1   0  11-42.8125 202.700   1
  -1   0 -11 329.224 185.245   1
  -1   0 -12 10140.6 719.977   1
   1   0  12 10736.1 738.086   1
   1   0  13 440.111 215.504   1
  -1   0 -13 22.5133 201.331   1
  -1   0 -14 4323.16 397.435   1
   1   0  14 4522.82 408.062   1
   1   0  15-54.5855 238.148   1
  -1   0 -15-203.041 239.002   1
  -1   0 -16 6977.23 557.699   1
   1   0  16 7361.32 574.463   1
   1   0  17 29.9632 214.960   1
  -1   0 -17 112.061 221.755   1
   1   0  18 3644.98 420.438   1
  -1   0 -18 3910.31 399.824   1
   1   0  20 976.086 285.668   1
  -1   0 -20 1284.65 290.700   1
   1   0  21 207.046 265.254   1
  -1   0 -21 31.9856 235.419   1
   1   0  22 2852.43 361.230   1
  -1   0 -22 2791.30 348.208   1
   1   0  23 428.645 260.148   1
  -1   0 -23 197.636 228.599   1
   1   0  24-287.548 262.266   1
  -1   0 -24 334.208 243.859   1
   1   0  25 179.350 251.661   1
  -1   0 -25-33.8676 237.616   1
  -1   0 -26 172.172 231.696   1
   1  -1 -27 100.537 228.670   1
   1  -1 -26 67.4406 255.199   1
  -1   1  26-180.265 222.356   1
   1   1 -25 442.422 259.466   1
  -1  -1  25 293.342 240.050   1
   1   1 -24 67.6643 234.333   1
   1  -1 -24 641.376 263.541   1
  -1  -1  24 720.322 266.178   1
  -1   1  24 320.611 253.413   1
   1   1 -23 367.443 254.249   1
   1  -1 -23 469.521 249.276   1
  -1  -1  23-35.3872 244.195   1
  -1   1  23 246.973 232.951   1
   1  -1 -22 364.824 261.642   1
   1   1 -22 328.709 240.959   1
  -1  -1  22 69.4113 239.109   1
  -1   1  22-277.745 239.195   1
  -1   1  21 612.509 276.155   1
   1   1 -21 289.778 248.586   1
  -1  -1  21 237.181 246.411   1
   1  -1 -21-356.060 267.134   1
  -1   1  20 671.436 272.505   1
   1   1 -20 345.224 265.195   1
  -1  -1  20 526.064 263.321   1
   1  -1 -20 725.199 266.412   1
   1   1 -19 334.686 274.106   1
   1  -1 -19 1008.94 258.971   1
  -1  -1  19 762.234 273.739   1
  -1   1  19 691.287 295.214   1
   1   1 -18-86.9354 253.557   1
   1  -1 -18 88.9766 224.548   1
  -1   1  18 160.038 269.195   1
  -1  -1  18 307.268 242.406   1
   1   1 -17 1909.66 297.441   1
  -1  -1  17 1600.63 309.251   1
  -1   1  17 1554.02 322.006   1
   1  -1 -16-137.889 212.920   1
   1   1 -16-317.133 244.462   1
  -1  -1  16-170.817 240.283   1
  -1   1  16 59.9026 248.771   1
   1   1 -15 4113.68 367.438   1
   1  -1 -15 3331.67 355.248   1
  -1   1  15 3245.08 385.453   1
  -1  -1  15 3142.55 358.762   1
   1  -1 -14 2907.55 316.815   1
  -1   1  14 2379.94 325.850   1
  -1  -1  13 4201.68 406.368   1
   1   1 -13 4376.51 382.591   1
  -1   1  12 15453.5 1057.30   1
   1  -1 -12 16343.0 1053.16   1
   1   1 -12 15889.9 1041.84   1
   1  -1 -11 105.410 187.824   1
   1   1 -11 344.333 187.399   1
  -1  -1  11 187.164 199.366   1
  -1   1  11-67.9002 208.872   1
   1  -1 -10 32004.6 2035.57   1
   1   1 -10 32552.8 2027.50   1
  -1   1  10 33412.2 2046.61   1
  -1  -1  10 32936.1 2036.26   1
   1   1  -9 58960.4 3513.04   1
   1  -1  -9 57384.8 3522.06   1
  -1  -1   9 58341.4 3521.23   1
  -1   1   9 55876.7 3526.21   1
   1   1  -8 31356.1 1891.79   1
   1  -1  -8 29079.2 1894.57   1
  -1   1   8 30941.7 1903.55   1
  -1  -1   8 31080.7 1894.97   1
   1  -1  -7 5383.40 401.251   1
  -1   1   7 5060.53 406.465   1
   1   1  -6 8142.21 523.528   1
  -1  -1   6 7164.50 528.584   1
   1  -1  -5 27058.9 1574.93   1
   1   1  -5 25939.1 1559.76   1
  -1   1   5 27873.1 1578.87   1
   1  -1  -4 11410.9 725.019   1
  -1   1   4 10488.2 731.901   1
  -1  -1   4 9023.71 705.260   1
   1  -1  -3 48907.4 2992.39   1
   1   1  -3 47020.2 2982.91   1
  -1  -1   3 49979.5 2987.09   1
  -1   1   3 53281.7 2994.40   1
   1   1  -2 1096.32 130.946   1
   1  -1  -2 603.687 136.299   1
  -1   1   2 966.615 159.473   1
   1  -1  -1 4388.49 267.957   1
   1   1  -1 3925.77 256.953   1
  -1  -1   0 325035. 19394.0   1
   1   1   0 318569. 19394.1   1
   1  -1   0 330502. 19392.4   1
  -1   1   0 322562. 19393.1   1
  -1   1  -1 4215.89 295.891   1
  -1  -1  -1 4673.97 312.722   1
   1   1   1 5129.47 315.681   1
   1   1   2 1057.99 178.645   1
  -1  -1  -2 965.884 168.218   1
  -1   1  -2 1722.49 141.768   1
   1  -1   2 1495.50 150.973   1
  -1  -1  -3 53505.8 3163.63   1
  -1   1  -3 51240.5 3153.13   1
   1   1   3 54295.5 3168.33   1
   1  -1   3 51576.9 3155.50   1
  -1  -1  -4 9778.46 761.667   1
  -1   1  -4 11529.5 743.300   1
   1   1   4 11662.9 771.559   1
   1  -1   5 29067.2 1634.99   1
   1   1   5 25160.7 1638.43   1
  -1   1  -5 26439.3 1627.71   1
  -1  -1  -5 25441.1 1638.33   1
   1  -1   6 8356.56 565.811   1
  -1   1  -6 8414.34 560.905   1
  -1   1  -7 4520.52 360.404   1
   1   1   7 4743.82 390.968   1
   1  -1   7 5195.39 371.124   1
  -1  -1  -8 29228.3 1881.87   1
  -1   1  -8 29741.6 1873.25   1
   1   1   8 30460.2 1889.55   1
   1  -1   8 32094.7 1878.89   1
  -1   1  -9 60022.5 3508.76   1
  -1  -1  -9 57248.2 3515.73   1
   1  -1   9 56625.8 3510.02   1
   1   1   9 56449.4 3517.50   1
  -1  -1 -10 33201.2 1981.67   1
  -1   1 -10 30247.5 1967.37   1
   1   1  10 31992.5 1984.54   1
   1  -1  10 31900.7 1977.53   1
   1  -1  11 165.779 184.030   1
   1   1  11 380.620 211.309   1
  -1  -1 -11 445.629 188.877   1
  -1   1 -11 127.081 164.569   1
  -1  -1 -12 15557.3 1041.65   1
  -1   1 -12 15227.0 1032.10   1
   1   1  12 16808.4 1059.20   1
   1  -1  13 3293.77 335.023   1
  -1   1 -13 3111.16 318.553   1
   1   1  14 2267.46 323.178   1
  -1  -1 -14 2246.35 302.492   1
  -1  -1 -15 3514.39 368.999   1
   1  -1  15 3853.54 388.678   1
  -1   1 -15 3342.17 355.441   1
   1  -1  16-28.0128 233.347   1
   1   1  16 292.720 259.813   1
  -1   1 -16 78.4920 200.387   1
  -1  -1 -16 109.268 234.776   1
   1   1  17 1766.66 309.737   1
   1  -1  17 1971.90 294.244   1
  -1   1 -17 2259.61 299.055   1
  -1  -1 -17 1736.22 287.967   1
   1  -1  18-276.701 261.902   1
   1   1  18 189.704 266.825   1
  -1  -1 -18 266.465 261.388   1
  -1   1 -18 461.161 253.739   1
   1   1  19 522.394 266.658   1
   1  -1  19 321.759 247.385   1
  -1   1 -19 240.354 234.609   1
  -1  -1 -19 489.800 255.945   1
   1  -1  20 434.022 255.722   1
   1   1  20 168.934 234.974   1
  -1   1 -20 773.358 255.366   1
  -1  -1 -20 252.422 246.366   1
   1  -1  21 377.798 251.850   1
   1   1  21-34.7015 241.421   1
  -1  -1 -21 451.893 247.310   1
  -1   1 -21-63.3387 233.225   1
   1  -1  22-70.1192 228.587   1
   1   1  22 423.854 246.675   1
  -1   1 -22-258.605 239.816   1
  -1  -1 -22 130.334 230.669   1
   1   1  23-71.4094 256.102   1
   1  -1  23 284.649 260.704   1
  -1  -1 -23-131.897 249.527   1
  -1   1 -23-65.9989 231.495   1
   1  -1  24 753.327 276.084   1
   1   1  24 35.8655 237.962   1
  -1   1 -24 202.311 240.220   1
  -1  -1 -24 133.106 231.801   1
   1  -1  25 323.936 253.165   1
   1   1  25 465.557 279.949   1
  -1   1 -25 68.5118 249.575   1
  -1  -1 -25 401.730 278.486   1
   1   1  26 392.397 239.154   1
  -1  -1 -26 169.346 225.990   1
  -1  -1 -27-33.9901 243.812   1
   1  -2 -27 66.4303 226.585   1
  -1   2  27 35.5068 233.923   1
   1  -2 -26 100.494 240.504   1
  -1   2  26 249.430 232.538   1
   1  -2 -25 504.375 258.597   1
   1   2 -25 68.3254 231.001   1
  -1   2  25-71.1946 255.534   1
   1   2 -24 67.5784 217.988   1
   1  -2 -24 101.188 263.127   1
  -1  -2  24-36.4199 238.713   1
  -1   2  24 141.832 256.566   1
   1   2 -23 199.623 248.619   1
   1  -2 -23 100.693 225.399   1
  -1   2  23 351.479 261.504   1
  -1  -2  23 783.253 247.145   1
   1   2 -22 457.608 262.586   1
   1  -2 -22 698.126 277.025   1
  -1  -2  22 69.4720 247.100   1
  -1   2  21 68.5671 257.839   1
   1   2 -21 223.495 236.357   1
  -1  -2  21 101.102 239.028   1
   1  -2 -21 650.436 272.106   1
  -1   2  20 67.6380 266.718   1
   1  -2 -20 63.5319 255.878   1
  -1   2  19 33.2564 275.146   1
   1   2 -19-60.0249 229.764   1
  -1  -2  19 283.059 271.854   1
   1  -2 -19-123.469 256.214   1
   1   2 -18 519.644 241.664   1
  -1  -2  18-30.1355 249.795   1
   1  -2 -17 1544.73 287.207   1
   1   2 -17 1150.89 258.742   1
  -1  -2  17 1387.57 292.809   1
   1  -2 -16 479.092 254.077   1
   1   2 -16 674.034 238.606   1
  -1  -2  16 773.845 270.945   1
  -1   2  16 489.000 278.892   1
   1  -2 -15 1087.06 269.231   1
  -1   2  15 1146.51 309.300   1
  -1  -2  14 5041.43 451.417   1
  -1   2  14 4831.25 453.763   1
   1   2 -14 4975.58 415.409   1
   1  -2 -14 4962.17 446.184   1
   1   2 -13 1475.34 234.218   1
   1  -2 -13 1314.24 260.098   1
  -1  -2  13 1108.79 238.373   1
  -1   2  13 2001.84 283.539   1
   1  -2 -12 467.983 208.380   1
  -1  -2  12 363.605 197.567   1
  -1   2  12 351.614 213.132   1
   1  -2 -11 570.269 218.966   1
   1   2 -11 108.805 164.590   1
  -1   2  11 305.658 228.263   1
  -1  -2  11 39.2592 176.624   1
   1   2 -10 18641.2 1171.59   1
  -1  -2  10 16927.8 1176.00   1
  -1   2  10 18694.8 1201.24   1
   1  -2 -10 19572.4 1192.73   1
  -1   2   9 1308.65 254.345   1
  -1  -2   9 1756.86 210.099   1
   1   2  -9 1046.81 198.130   1
   1  -2  -9 1298.31 225.107   1
   1  -2  -8 47347.4 2957.15   1
  -1   2   8 49429.9 2965.49   1
   1   2  -7 18224.9 1149.82   1
   1  -2  -7 17984.7 1171.01   1
  -1  -2   7 18182.2 1155.82   1
  -1   2   7 19376.8 1177.45   1
   1   2  -6 12452.9 739.340   1
  -1  -2   6 10213.0 737.129   1
  -1   2   6 11451.4 764.162   1
   1  -2  -6 12018.8 760.345   1
  -1   2   5-104.673 188.717   1
   1   2  -5 7.88166 138.177   1
   1  -2  -5-194.773 183.337   1
  -1  -2   5 133.631 131.841   1
  -1  -2   4 5579.19 422.323   1
   1   2  -4 5939.57 407.958   1
   1  -2  -4 6605.35 455.106   1
   1   2  -3 269247. 14766.6   1
  -1   2   3 272307. 14787.1   1
   1  -2  -3 275645. 14783.9   1
  -1  -2   2 48551.3 2959.80   1
  -1   2   2 50927.4 2976.73   1
   1   2  -2 47781.8 2959.14   1
   1  -2  -2 52220.9 2975.07   1
   1   2  -1 10370.8 699.484   1
   1  -2  -1 11157.7 711.094   1
  -1  -2   1 11448.9 698.986   1
  -1   2   0 90.9778 113.339   1
   1   2   0 64.7711 108.067   1
   1  -2   0-69.2559 100.991   1
  -1  -2   0-33.6062 105.469   1
   1   2   1 12741.6 771.461   1
  -1  -2  -1 11958.0 768.882   1
   1  -2   2 49906.6 3117.40   1
   1   2   2 53704.5 3138.43   1
  -1   2  -2 52122.2 3117.58   1
  -1  -2  -2 54834.7 3135.42   1
   1   2   3 257362. 16083.4   1
   1  -2   3 257328. 16063.4   1
  -1  -2  -3 258230. 16079.6   1
  -1   2  -3 290290. 16063.2   1
   1   2   4 6350.92 453.149   1
   1  -2   4 5908.70 404.148   1
  -1  -2  -4 6752.38 444.477   1
  -1   2  -4 5274.58 397.539   1
  -1  -2  -5 327.760 193.692   1
  -1   2  -5 45.8245 119.930   1
   1  -2   5-157.385 136.519   1
   1   2   5 158.328 199.308   1
   1  -2   6 11199.4 730.131   1
   1   2   6 13101.9 762.230   1
  -1  -2  -6 12480.5 751.738   1
  -1  -2  -7 20400.4 1260.25   1
  -1   2  -7 19655.2 1235.52   1
   1  -2   7 19924.2 1238.72   1
   1   2   7 19406.6 1259.28   1
  -1  -2  -8 47791.1 2888.88   1
   1   2   8 46414.2 2892.16   1
   1  -2   9 1121.27 206.163   1
   1   2   9 1305.91 224.639   1
  -1  -2  -9 826.375 198.839   1
  -1   2  -9 988.891 184.795   1
  -1   2 -10 18229.1 1143.86   1
  -1  -2 -10 18095.4 1164.92   1
   1   2  10 17624.2 1169.32   1
   1  -2  11 522.842 196.837   1
   1   2  11 280.301 207.656   1
  -1  -2 -11 338.125 216.131   1
  -1   2 -11-87.4756 165.145   1
   1  -2  12 251.334 200.715   1
   1   2  12-24.9168 232.845   1
  -1  -2 -12 112.566 213.086   1
   1   2  13 1284.11 266.370   1
   1  -2  13 1240.62 237.788   1
  -1  -2 -13 1893.75 271.046   1
  -1   2 -13 2011.71 248.689   1
  -1   2 -14 4446.03 397.359   1
  -1  -2 -14 4670.75 406.177   1
   1  -2  14 4891.40 411.069   1
   1   2  14 4005.34 412.416   1
   1   2  15 1433.34 302.582   1
  -1  -2 -15 1304.84 277.021   1
   1   2  16 626.901 261.098   1
   1  -2  16 738.596 244.629   1
  -1   2 -16 664.913 226.565   1
  -1  -2 -16 640.065 235.148   1
   1   2  17 1146.15 304.384   1
   1  -2  17 1791.67 312.219   1
  -1  -2 -17 1447.22 287.051   1
  -1   2 -17 1895.61 279.573   1
   1  -2  18-30.4973 237.618   1
  -1   2 -18 569.301 231.463   1
   1  -2  19 223.229 256.029   1
   1   2  19 164.974 248.777   1
  -1   2 -19-59.3508 233.247   1
  -1  -2 -19 92.8032 237.795   1
   1   2  20-67.8918 280.850   1
  -1  -2 -20 95.2539 271.142   1
   1   2  21 766.343 263.209   1
   1  -2  21 34.0273 232.830   1
  -1   2 -21 219.864 228.948   1
  -1  -2 -21 227.072 232.389   1
   1  -2  22 243.609 235.773   1
  -1   2 -22 354.928 243.875   1
   1  -2  23 212.086 244.568   1
   1   2  23-285.789 240.140   1
  -1   2 -23 198.220 258.644   1
  -1  -2 -23 32.9425 227.928   1
   1   2  24 214.429 252.033   1
   1  -2  24 537.393 262.680   1
  -1  -2 -24 33.1075 248.761   1
  -1   2 -24-67.9798 233.164   1
   1   2  25 178.869 241.924   1
  -1  -2 -25 199.675 244.099   1
   1   2  26-212.152 252.553   1
  -1  -2 -26 334.000 254.753   1
   1   2  27 385.327 222.811   1
  -1  -2 -27 134.501 236.388   1
   1  -3 -27 426.936 264.300   1
  -1   3  27 210.578 255.728   1
   1  -3 -26-99.7758 227.013   1
  -1   3  26 457.550 252.591   1
   1  -3 -25-33.4957 226.828   1
  -1   3  25-494.779 243.893   1
   1  -3 -24-33.5965 250.427   1
  -1   3  24 918.299 277.596   1
   1  -3 -23 234.812 268.658   1
   1   3 -23 431.361 247.547   1
  -1  -3  23 574.779 259.013   1
  -1   3  23 526.600 269.022   1
  -1   3  22 243.726 257.276   1
   1   3 -22 194.602 224.455   1
  -1  -3  22 451.316 251.218   1
   1  -3 -22-462.507 256.788   1
  -1   3  21 34.5929 264.198   1
   1   3 -21 315.478 245.587   1
  -1  -3  21 201.600 245.574   1
   1  -3 -21 357.308 241.378   1
  -1   3  20 3286.25 378.287   1
   1   3 -20 3390.05 363.752   1
  -1  -3  20 2459.53 344.963   1
   1  -3 -20 2736.14 346.590   1
  -1   3  19 706.171 263.130   1
   1  -3 -19 623.269 249.978   1
   1   3 -19 1325.78 274.922   1
  -1  -3  19 1058.13 267.259   1
   1   3 -18 4778.57 424.062   1
   1  -3 -18 4041.32 434.819   1
  -1  -3  18 4525.27 422.638   1
  -1   3  18 3927.25 433.737   1
  -1   3  17 546.648 262.536   1
   1   3 -17 1240.98 252.044   1
  -1  -3  17 508.784 253.276   1
   1  -3 -17 887.943 256.524   1
  -1   3  16-93.5566 217.816   1
   1   3 -16 204.520 221.017   1
  -1  -3  16-374.912 239.012   1
   1  -3 -16-28.7070 228.848   1
   1  -3 -15 583.647 240.068   1
  -1   3  15 630.788 258.367   1
  -1  -3  15 502.674 222.003   1
   1   3 -15 409.197 200.893   1
  -1  -3  14 16105.7 986.492   1
  -1   3  14 14169.7 1006.32   1
   1  -3 -14 14077.4 989.196   1
   1   3 -14 14091.5 970.704   1
   1   3 -13 20.7245 179.030   1
   1  -3 -13 280.666 222.208   1
  -1  -3  13 328.318 216.019   1
  -1   3  13 301.140 242.552   1
   1   3 -12 16010.9 1095.71   1
  -1  -3  12 18305.8 1113.51   1
   1   3 -11 5475.23 449.802   1
   1  -3 -11 6703.54 497.868   1
  -1   3  11 6233.68 495.460   1
  -1  -3  11 6035.17 457.882   1
   1   3 -10 8718.37 593.128   1
   1  -3 -10 8536.82 628.522   1
  -1  -3  10 9226.98 607.546   1
  -1   3  10 8266.60 635.961   1
   1   3  -9 4419.50 330.800   1
   1  -3  -9 4055.84 372.925   1
  -1   3   9 4023.04 380.537   1
  -1  -3   9 4099.53 332.582   1
   1   3  -8 16707.2 1099.96   1
  -1   3   8 17161.1 1137.97   1
  -1  -3   8 17842.8 1103.15   1
   1  -3  -8 18376.4 1129.27   1
  -1   3   7 532.310 207.778   1
   1  -3  -7 595.878 199.473   1
  -1  -3   7 578.170 156.469   1
   1   3  -7 505.002 129.744   1
  -1   3   6 32122.0 1916.49   1
  -1  -3   6 30136.0 1885.81   1
   1   3  -6 30073.2 1883.34   1
   1  -3  -6 32303.5 1912.58   1
   1   3  -5 16326.9 1038.61   1
  -1  -3   5 17466.8 1045.24   1
  -1  -3   4 25185.9 1656.61   1
   1   3  -4 26434.8 1654.93   1
   1  -3  -4 31031.8 1687.14   1
  -1   3   4 30252.3 1693.26   1
  -1  -3   3 174577. 10494.3   1
  -1   3   3 169180. 10519.8   1
   1  -3  -3 172589. 10517.8   1
   1   3  -3 179496. 10493.8   1
   1  -3  -2 81990.6 4790.26   1
  -1  -3   2 77448.9 4770.21   1
  -1   3   2 77171.0 4792.08   1
   1   3  -2 81868.3 4771.13   1
   1  -3  -1 113178. 6695.66   1
   1   3  -1 116981. 6685.92   1
  -1   3   1 98346.7 6696.02   1
  -1  -3   1 113391. 6685.38   1
   1  -3   0 116422. 6914.28   1
  -1  -3   0 116920. 6916.43   1
  -1   3   0 116851. 6916.61   1
   1   3   0 111403. 6916.14   1
  -1   3  -1 106574. 6372.33   1
  -1  -3  -1 107937. 6385.12   1
   1   3   1 109842. 6388.53   1
   1  -3   1 104117. 6371.15   1
   1   3   2 81993.8 4744.24   1
  -1  -3  -2 75955.3 4738.18   1
   1   3   3 170534. 10636.5   1
   1  -3   3 182766. 10606.0   1
  -1  -3  -3 173060. 10632.0   1
  -1   3  -3 175267. 10606.1   1
   1   3   4 30694.6 1752.57   1
   1  -3   4 28016.3 1714.37   1
  -1  -3  -4 29229.2 1745.60   1
  -1   3  -4 27358.2 1711.27   1
  -1   3  -5 14974.5 947.781   1
   1  -3   5 15648.3 951.097   1
   1  -3   6 31685.1 2005.87   1
   1   3   6 35537.2 2044.38   1
   1  -3   7 598.370 149.313   1
   1   3   7 478.714 232.429   1
  -1   3  -7 595.801 141.353   1
  -1  -3  -7 500.114 215.982   1
  -1  -3  -8 18267.7 1135.87   1
  -1   3  -8 17576.3 1104.28   1
   1  -3   8 17894.4 1105.72   1
   1   3   8 16281.0 1137.11   1
  -1  -3  -9 3658.28 357.671   1
   1   3   9 3869.90 384.277   1
  -1   3 -10 7339.44 545.926   1
  -1  -3 -10 7122.55 577.301   1
   1   3  10 8976.57 600.139   1
   1  -3  10 8631.53 560.511   1
  -1  -3 -11 6069.26 469.404   1
  -1   3 -11 5261.83 427.418   1
   1   3  11 6125.74 480.790   1
   1  -3  11 6274.00 445.405   1
  -1   3 -12 17983.4 1154.45   1
   1  -3  12 17916.4 1158.66   1
   1  -3  13 129.587 197.148   1
   1   3  13 297.215 253.759   1
  -1   3 -13 60.3861 194.769   1
  -1  -3 -13 49.4271 220.034   1
  -1   3 -14 14170.7 950.519   1
  -1  -3 -14 15168.4 983.380   1
   1   3  14 13182.8 980.843   1
   1  -3  14 14866.3 966.913   1
  -1   3 -15 70.1523 192.688   1
  -1  -3 -15 54.4676 242.049   1
   1  -3  15 375.323 228.662   1
   1   3  15 586.046 282.998   1
  -1   3 -16-75.0957 207.802   1
  -1  -3 -16 28.3644 208.718   1
   1  -3  16 561.022 230.942   1
   1   3  16-213.086 224.918   1
  -1   3 -17 1248.93 245.781   1
  -1  -3 -17 821.932 272.839   1
   1   3  17 724.040 303.259   1
   1  -3  17 227.787 224.067   1
   1   3  18 3565.38 417.860   1
  -1   3 -18 4334.01 408.351   1
   1  -3  18 4928.05 432.703   1
  -1  -3 -18 4091.90 414.396   1
   1   3  19 900.069 315.350   1
   1  -3  19 849.036 263.142   1
  -1   3 -19 521.885 243.240   1
  -1  -3 -19 809.631 290.561   1
   1   3  20 3008.68 375.034   1
   1  -3  20 2544.99 372.503   1
  -1   3 -20 3221.34 353.901   1
  -1  -3 -20 2589.18 339.987   1
   1  -3  21 100.882 231.614   1
   1   3  21 69.9711 271.926   1
  -1   3 -21 187.069 234.126   1
  -1  -3 -21-65.0599 258.401   1
   1   3  22-35.4213 244.202   1
   1  -3  22-34.4162 232.779   1
  -1   3 -22 450.321 242.736   1
  -1  -3 -22 361.187 236.827   1
   1  -3  23 35.1730 223.578   1
   1   3  23 392.548 279.694   1
  -1   3 -23 567.273 257.738   1
  -1  -3 -23-32.9603 250.742   1
   1   3  24 393.359 235.001   1
  -1  -3 -24 197.886 233.068   1
   1   3  25-284.357 267.980   1
  -1  -3 -25 429.438 252.948   1
   1   3  26 703.950 245.714   1
  -1  -3 -26 397.196 248.695   1
   1   3  27 761.759 261.600   1
  -1  -3 -27 494.795 257.161   1
  -1   4  28 891.836 267.568   1
   1  -4 -28-31.9601 244.823   1
  -1   4  27-34.5951 224.354   1
   1  -4 -27-32.5334 226.150   1
  -1   4  25 596.797 284.738   1
   1  -4 -25 233.585 260.442   1
  -1   4  24 561.143 262.765   1
   1  -4 -24 402.180 257.174   1
   1  -4 -23 234.467 237.132   1
   1   4 -23 132.016 231.559   1
  -1   4  23-174.600 238.225   1
  -1   4  22 906.434 266.227   1
   1   4 -22 1027.50 262.110   1
  -1  -4  22 490.949 254.045   1
   1  -4 -22 462.907 239.956   1
  -1   4  21 312.392 238.628   1
  -1   4  20 379.037 282.519   1
   1   4 -20-60.0850 209.157   1
  -1  -4  20 161.593 238.074   1
   1  -4 -20 448.326 276.217   1
  -1   4  19 101.847 273.645   1
   1   4 -19 230.810 225.304   1
  -1  -4  19 154.076 235.251   1
   1  -4 -19 220.126 277.660   1
  -1   4  18-100.183 280.788   1
   1   4 -18-55.1099 219.657   1
  -1  -4  18 322.358 224.377   1
   1  -4 -18 30.8048 276.460   1
  -1   4  17 1142.12 334.768   1
   1   4 -17 1593.50 259.442   1
  -1  -4  17 2187.76 291.899   1
   1  -4 -17 1141.74 321.875   1
  -1   4  16 3142.33 400.866   1
   1  -4 -16 4179.99 410.777   1
  -1   4  15 1810.67 331.583   1
   1   4 -15 1687.96 261.562   1
  -1  -4  15 1881.22 268.997   1
   1  -4 -15 2754.06 333.545   1
  -1   4  14 413.403 238.935   1
   1   4 -14 323.077 200.872   1
  -1  -4  14 658.071 196.716   1
   1  -4 -14 631.114 239.103   1
  -1   4  13 1746.41 273.672   1
   1  -4 -13 2257.34 286.418   1
   1   4 -13 1866.91 249.013   1
  -1  -4  13 1569.16 247.430   1
  -1   4  12 4337.44 409.522   1
  -1  -4  12 4318.46 363.973   1
   1   4 -12 4007.22 357.637   1
   1  -4 -12 3747.06 387.456   1
   1   4 -11 11720.8 791.068   1
  -1  -4  11 12180.3 796.095   1
   1   4 -10 6385.69 457.583   1
  -1   4  10 6627.30 515.865   1
  -1  -4  10 6336.78 463.912   1
   1  -4 -10 5972.38 496.124   1
   1  -4  -9-20.6812 220.034   1
  -1   4   9-44.3062 240.761   1
  -1   4   8 7581.72 556.703   1
  -1  -4   8 6979.87 503.582   1
   1  -4  -8 7841.70 541.474   1
   1   4  -8 7401.18 501.474   1
  -1   4   7 10869.2 710.142   1
   1   4  -7 10406.5 657.940   1
   1  -4  -7 10683.1 699.398   1
  -1  -4   7 9497.70 664.336   1
   1   4  -6 2335.36 205.307   1
   1  -4  -6 2444.68 261.646   1
  -1  -4   6 2428.14 209.978   1
  -1   4   6 2845.26 287.028   1
   1   4  -5 4679.71 308.127   1
   1  -4  -5 5254.80 379.102   1
  -1   4   5 5389.50 391.385   1
  -1  -4   4 229802. 13909.0   1
   1   4  -4 235169. 13908.8   1
  -1   4   3 8003.55 477.357   1
   1  -4  -3 7246.20 470.631   1
  -1  -4   3 6780.72 414.829   1
  -1   4   2 1603.01 219.122   1
   1   4  -2 1930.22 149.317   1
   1  -4  -2 2121.65 209.692   1
  -1  -4   2 1709.83 146.903   1
   1   4  -1 9007.56 569.287   1
  -1   4   1 9771.07 590.934   1
  -1  -4   1 8856.76 567.808   1
   1  -4  -1 8977.56 584.222   1
   1  -4   0-89.5377 112.065   1
   1   4   0-6.55663 122.030   1
  -1  -4   0-5.95324 112.508   1
  -1   4   0-48.8655 125.148   1
   1   4   1 8207.33 545.127   1
   1  -4   1 8345.96 517.677   1
  -1  -4  -1 7864.83 540.083   1
  -1   4  -1 8426.59 521.107   1
   1   4   2 1896.47 228.164   1
  -1  -4  -2 1806.10 212.085   1
   1   4   3 7200.27 507.261   1
  -1  -4  -3 7028.90 495.113   1
   1  -4   4 248597. 14875.8   1
  -1   4  -4 248822. 14874.5   1
   1   4   5 5119.12 379.834   1
   1  -4   5 4518.09 307.134   1
  -1  -4  -5 4518.27 385.397   1
  -1   4  -5 4384.44 303.935   1
   1  -4   6 1931.66 191.315   1
   1   4   6 2231.32 284.389   1
  -1   4  -6 2362.88 187.412   1
  -1  -4  -6 1871.39 248.813   1
  -1   4  -7 10254.3 614.494   1
  -1  -4  -7 9848.30 666.213   1
   1   4   7 10701.7 678.568   1
  -1  -4  -8 8706.45 580.281   1
  -1   4  -8 7899.12 518.369   1
   1   4   8 8347.01 580.616   1
   1  -4   8 6957.18 522.146   1
   1   4   9 87.3704 210.708   1
   1  -4   9-65.4351 144.371   1
  -1  -4  -9 227.386 190.086   1
  -1   4  -9-23.9439 124.576   1
  -1   4 -10 5752.88 421.073   1
  -1  -4 -10 5576.66 466.230   1
   1   4  10 5884.58 482.325   1
   1  -4  10 6114.98 434.108   1
  -1   4 -11 11910.9 765.785   1
   1  -4  11 11290.3 773.951   1
   1   4  12 3467.55 361.304   1
  -1   4 -12 3421.91 310.440   1
   1  -4  12 4172.43 326.521   1
  -1  -4 -12 3012.11 329.312   1
   1   4  13 2191.00 325.364   1
   1  -4  13 1665.26 237.390   1
  -1  -4 -13 1806.28 297.255   1
  -1   4 -13 1824.65 232.030   1
   1  -4  14 762.051 217.970   1
   1   4  14 491.204 233.084   1
  -1   4 -14 755.150 213.450   1
  -1  -4 -14 695.055 228.427   1
   1   4  15 1737.41 327.554   1
   1  -4  15 1460.81 254.264   1
  -1  -4 -15 1697.19 297.617   1
  -1   4 -15 2183.70 257.758   1
  -1  -4 -16 3928.97 409.486   1
   1   4  16 4184.10 414.854   1
   1  -4  17 1393.10 276.701   1
  -1   4 -17 1548.44 254.382   1
   1  -4  18 470.496 228.143   1
   1   4  18 328.021 240.781   1
  -1   4 -18 54.2717 222.767   1
  -1  -4 -18 122.710 250.047   1
   1   4  19-33.5392 273.880   1
   1  -4  19 246.529 241.309   1
  -1  -4 -19 94.2533 248.697   1
  -1   4 -19 28.4052 227.256   1
   1   4  20 240.852 257.609   1
   1  -4  20 160.004 228.878   1
  -1   4 -20-29.7151 204.048   1
  -1  -4 -20 547.073 261.272   1
   1  -4  22 713.933 242.849   1
   1   4  22 390.043 262.829   1
  -1   4 -22 1035.03 260.848   1
  -1  -4 -22 525.891 265.883   1
  -1   4 -23-201.340 259.087   1
   1   4  23 249.693 272.259   1
  -1  -4 -23 460.757 257.899   1
   1   4  24 284.923 267.273   1
  -1  -4 -24 459.926 260.953   1
   1   4  25-247.536 248.085   1
  -1  -4 -25 262.523 217.300   1
   1   4  27 137.307 235.350   1
  -1  -4 -27-293.393 218.132   1
  -1  -4 -28 290.925 251.064   1
   1   4  28 371.891 236.918   1
   1  -5 -28-157.499 211.963   1
  -1   5  28-168.298 224.219   1
   1  -5 -27-128.575 249.877   1
  -1   5  27 341.834 237.687   1
   1  -5 -26 294.644 253.404   1
  -1   5  26 414.623 255.081   1
   1  -5 -25 99.4198 236.672   1
  -1   5  25-69.6616 235.292   1
   1  -5 -24-33.3628 214.049   1
  -1   5  24-34.9128 220.311   1
  -1   5  23 383.423 242.614   1
   1  -5 -23 33.4253 244.207   1
   1   5 -22 381.561 246.660   1
  -1   5  22 906.879 290.378   1
   1  -5 -22 761.133 290.495   1
   1   5 -21-30.5051 221.642   1
  -1  -5  21 236.500 252.655   1
   1  -5 -21-227.780 282.943   1
  -1   5  20 1178.00 322.990   1
   1   5 -20 940.369 263.895   1
  -1  -5  20 1704.39 283.652   1
   1  -5 -20 1157.98 299.587   1
  -1   5  19 616.156 295.109   1
   1   5 -19-140.365 210.099   1
  -1  -5  19-30.6620 221.043   1
   1  -5 -19 348.383 275.514   1
  -1   5  18 1080.70 330.292   1
   1   5 -18 905.401 242.109   1
  -1  -5  18 1243.50 285.831   1
   1  -5 -18 1619.81 311.501   1
  -1   5  17 297.950 294.317   1
   1   5 -17 428.053 223.354   1
  -1  -5  17 679.167 236.551   1
   1  -5 -17 457.934 267.770   1
   1   5 -16 497.079 200.063   1
  -1  -5  16 356.505 213.629   1
  -1   5  15 845.477 290.735   1
   1   5 -15 792.910 216.246   1
  -1  -5  15 754.735 224.907   1
   1  -5 -15 637.244 270.178   1
  -1   5  14 967.815 279.049   1
   1   5 -14 752.416 201.964   1
  -1  -5  14 631.549 204.063   1
   1  -5 -14 477.706 267.106   1
  -1   5  13-405.378 236.437   1
   1  -5 -13 80.9405 231.835   1
   1   5 -13-148.833 171.111   1
  -1  -5  13 199.240 180.315   1
  -1  -5  12 5998.12 438.302   1
  -1   5  12 5800.84 494.972   1
   1   5 -12 5707.10 423.763   1
   1  -5 -12 5231.30 469.982   1
  -1   5  11 1130.72 294.044   1
   1   5 -11 959.661 176.750   1
  -1  -5  11 1186.60 187.663   1
   1  -5 -11 1373.20 275.754   1
   1  -5 -10 323.617 199.669   1
  -1   5  10 544.130 208.880   1
   1  -5  -9 4082.55 352.645   1
   1   5  -9 3376.05 268.693   1
  -1  -5   9 3095.37 276.914   1
  -1   5   9 3114.97 349.523   1
   1   5  -8 2958.12 274.194   1
   1  -5  -8 3995.26 351.943   1
  -1   5   8 3741.42 359.252   1
  -1  -5   8 3800.00 277.058   1
   1  -5  -7 26746.0 1633.01   1
  -1   5   7 25320.3 1641.83   1
  -1  -5   7 25885.0 1590.17   1
  -1   5   6 89985.6 5360.88   1
   1   5  -6 82838.5 5311.06   1
  -1  -5   6 94072.6 5311.47   1
   1  -5  -6 87114.9 5354.39   1
  -1  -5   5 27753.0 1636.41   1
   1   5  -5 26658.2 1635.20   1
   1  -5  -5 26906.0 1683.91   1
  -1   5   5 26219.7 1687.34   1
   1  -5  -4 121723. 7708.46   1
  -1  -5   4 131687. 7670.38   1
  -1   5   4 122389. 7714.29   1
   1   5  -4 127697. 7670.60   1
   1  -5  -3 14939.6 906.207   1
   1   5  -3 13316.1 860.914   1
  -1  -5   3 14809.6 860.842   1
  -1   5   3 14010.7 911.252   1
   1  -5  -2 6708.41 500.577   1
  -1  -5   2 7740.83 466.399   1
   1   5  -2 7537.16 468.605   1
  -1   5   2 7045.17 515.118   1
   1  -5  -1 38423.1 2400.38   1
  -1  -5   1 42138.1 2387.53   1
   1   5  -1 37394.8 2389.22   1
  -1   5   1 39811.5 2402.73   1
   1  -5   0 30773.0 1851.79   1
  -1  -5   0 31297.2 1853.60   1
  -1   5   0 29835.3 1853.62   1
   1   5   0 29977.5 1857.21   1
  -1   5  -1 38564.6 2322.50   1
   1  -5   1 39422.4 2320.61   1
  -1  -5  -1 38717.6 2337.17   1
   1   5   1 36047.0 2343.09   1
   1  -5   2 6563.40 421.575   1
  -1  -5  -2 6341.26 464.995   1
  -1   5  -2 7137.91 423.686   1
   1   5   2 6865.46 475.637   1
  -1  -5  -3 13200.8 862.170   1
   1   5   3 13558.3 867.935   1
  -1  -5  -4 115641. 7036.46   1
   1   5   4 118225. 7043.16   1
  -1  -5  -5 26297.1 1667.99   1
  -1   5  -5 27382.4 1614.71   1
   1  -5   5 26138.6 1615.25   1
   1   5   5 27351.3 1673.84   1
  -1   5  -6 75963.0 5084.57   1
  -1  -5  -6 87770.0 5138.71   1
   1   5   6 88518.7 5138.54   1
   1  -5   6 92375.0 5087.27   1
  -1   5  -7 23351.3 1543.55   1
  -1  -5  -7 25306.4 1594.78   1
   1   5   7 25412.5 1601.36   1
   1  -5   7 27499.6 1547.76   1
  -1  -5  -8 3143.11 334.730   1
   1   5   8 3420.86 349.752   1
  -1   5  -8 3124.69 252.597   1
   1  -5   8 3683.66 262.238   1
  -1  -5  -9 2979.81 302.619   1
   1   5   9 2579.51 293.521   1
  -1   5  -9 3057.37 245.300   1
   1  -5   9 2971.33 251.519   1
  -1  -5 -10 271.203 214.550   1
   1   5  10 346.733 241.881   1
  -1   5 -11 1204.40 179.167   1
  -1  -5 -11 1141.45 221.717   1
   1   5  11 771.408 223.886   1
   1  -5  11 745.458 167.610   1
   1   5  12 4761.58 494.531   1
   1  -5  12 5728.56 442.609   1
  -1  -5 -12 6541.20 495.730   1
  -1   5 -12 6068.96 436.196   1
   1   5  13 114.044 215.768   1
   1  -5  13 58.7514 165.710   1
  -1   5 -13-73.0039 146.002   1
  -1  -5 -13 183.758 216.491   1
   1  -5  14 753.570 214.283   1
   1   5  14 858.214 283.353   1
  -1   5 -14 422.032 192.695   1
  -1  -5 -14 739.220 252.806   1
   1   5  15 764.694 280.486   1
   1  -5  15 1361.84 229.311   1
  -1  -5 -15 1081.31 278.000   1
  -1   5 -15 851.432 209.368   1
   1  -5  16 101.123 212.557   1
  -1   5 -16-23.3070 194.719   1
   1   5  17 875.154 309.523   1
  -1  -5 -17 393.669 268.895   1
   1   5  18 995.415 272.079   1
   1  -5  18 1765.33 283.747   1
  -1   5 -18 712.815 224.243   1
  -1  -5 -18 1489.43 273.595   1
   1   5  19 439.895 288.194   1
   1  -5  19-150.030 216.323   1
  -1   5 -19-27.8856 215.265   1
  -1  -5 -19 507.145 289.261   1
   1   5  20 726.623 270.911   1
   1  -5  20 935.727 266.880   1
  -1   5 -20 1212.72 247.587   1
  -1  -5 -20 1197.36 278.903   1
  -1   5 -21 466.919 239.448   1
   1  -5  21-162.337 209.698   1
  -1  -5 -21 294.821 257.614   1
  -1   5 -22 129.161 221.847   1
   1   5  22 212.879 265.770   1
  -1  -5 -22 460.417 274.292   1
   1   5  23 35.6002 255.591   1
  -1  -5 -23 295.612 226.458   1
   1   5  24-141.844 262.109   1
  -1  -5 -24 392.974 260.224   1
   1   5  25 386.203 239.959   1
  -1  -5 -25 130.322 220.604   1
   1   5  26 380.001 255.025   1
  -1  -5 -26 323.151 245.429   1
   1   5  27 237.403 198.445   1
  -1  -5 -27 322.086 244.292   1
  -1  -5 -28 223.168 235.777   1
   1   5  28 132.818 231.054   1
   1  -6 -28-155.190 225.703   1
  -1   6  28 431.012 203.457   1
   1  -6 -27-222.703 253.593   1
  -1   6  27 135.026 237.897   1
   1  -6 -26 356.590 244.284   1
  -1   6  26 341.797 253.378   1
   1  -6 -24 33.1911 235.936   1
  -1   6  24 659.937 232.162   1
  -1   6  23 625.818 266.653   1
   1  -6 -23 333.484 248.995   1
  -1   6  22 662.606 282.957   1
   1  -6 -22-264.690 272.091   1
   1   6 -21 334.184 248.124   1
   1  -6 -21 65.2360 263.455   1
  -1   6  20 696.641 291.348   1
   1   6 -20 462.534 228.713   1
  -1  -6  20 819.417 245.048   1
   1  -6 -20 970.085 301.968   1
  -1   6  19 414.033 285.574   1
   1   6 -19 54.8303 187.184   1
  -1  -6  19 149.445 244.987   1
   1  -6 -19 31.9101 252.675   1
  -1   6  18 682.463 301.582   1
   1   6 -18 669.189 227.137   1
  -1  -6  18 651.060 231.640   1
   1  -6 -18 1416.27 309.673   1
  -1   6  17 737.830 304.148   1
   1  -6 -17 742.212 302.248   1
   1   6 -17 723.987 208.224   1
  -1  -6  17 743.204 227.442   1
  -1   6  16 8173.64 752.729   1
  -1  -6  16 10616.7 713.002   1
   1  -6 -16 9581.44 755.718   1
   1   6 -16 10788.8 709.453   1
  -1   6  15 31.9365 258.277   1
   1   6 -15 62.0416 178.998   1
  -1  -6  15 343.726 187.949   1
   1  -6 -15 147.699 268.173   1
  -1   6  14 556.794 244.705   1
   1   6 -14 170.368 157.816   1
  -1  -6  14 439.025 189.128   1
   1  -6 -14 258.651 245.434   1
  -1   6  13 1842.60 305.577   1
   1  -6 -13 1495.28 261.831   1
   1   6 -13 1532.18 213.714   1
  -1  -6  13 1647.37 230.917   1
   1   6 -12 5428.36 410.436   1
   1  -6 -12 5920.32 490.797   1
  -1  -6  12 5398.39 420.108   1
  -1   6  12 5663.45 490.103   1
   1  -6 -11 2130.87 300.091   1
  -1   6  11 2312.46 321.350   1
  -1  -6  10 11265.1 715.630   1
   1   6 -10 10638.5 706.481   1
   1   6  -9 9530.38 621.714   1
  -1   6   9 10801.4 703.900   1
   1  -6  -9 9205.06 681.091   1
  -1  -6   9 9395.52 627.405   1
   1   6  -8 5594.86 383.224   1
  -1   6   8 6102.48 475.456   1
   1  -6  -8 5569.80 460.064   1
  -1  -6   8 5813.56 387.699   1
   1   6  -7 8435.82 505.104   1
  -1  -6   7 7908.94 507.452   1
  -1   6   7 6567.27 577.518   1
   1  -6  -7 7435.08 581.814   1
   1   6  -6 2283.56 162.749   1
  -1  -6   6 2005.79 159.616   1
   1  -6  -6 2240.97 256.609   1
  -1   6   6 2090.31 271.910   1
   1  -6  -5 1461.29 226.145   1
  -1   6   5 1247.12 237.593   1
   1  -6  -4 68294.1 4081.45   1
  -1   6   4 66239.9 4083.55   1
  -1  -6   3 5647.50 366.494   1
   1   6  -3 6112.25 369.357   1
   1  -6  -2 24907.6 1669.97   1
   1   6  -2 28811.8 1644.02   1
  -1   6   2 23427.6 1674.54   1
  -1  -6   2 27903.6 1640.56   1
   1   6  -1 71259.9 4233.15   1
   1  -6  -1 70554.2 4242.02   1
  -1   6   1 69582.6 4246.50   1
  -1  -6   1 69832.9 4230.16   1
   1  -6   0 117.468 111.012   1
   1   6   0-17.9515 134.127   1
  -1  -6   0 32.8595 116.578   1
  -1   6   0-16.7598 127.954   1
  -1  -6  -1 70401.9 4129.97   1
  -1   6  -1 68972.2 4115.19   1
   1   6   1 72212.6 4135.51   1
   1  -6   1 64671.8 4113.99   1
   1   6   2 24860.0 1544.56   1
   1  -6   2 23631.9 1503.33   1
  -1  -6  -2 25387.9 1540.99   1
  -1   6  -2 26281.8 1506.55   1
  -1  -6  -4 66890.3 4083.84   1
   1   6   4 67856.4 4091.33   1
   1   6   5 1318.76 231.125   1
  -1  -6  -5 1156.39 210.590   1
  -1   6  -6 2050.01 139.289   1
   1   6   6 2479.17 269.044   1
  -1  -6  -6 2288.19 261.476   1
   1   6   7 7822.95 567.756   1
   1  -6   7 6939.64 482.386   1
  -1  -6  -7 7792.83 560.086   1
  -1   6  -7 8236.68 483.154   1
   1   6   8 5863.12 423.458   1
  -1  -6  -8 6283.48 410.894   1
   1   6   9 10348.7 699.150   1
  -1   6  -9 9727.20 623.810   1
  -1  -6  -9 9562.95 682.407   1
   1  -6   9 9395.23 628.345   1
   1  -6  10 9875.89 677.078   1
  -1   6 -10 10945.4 676.275   1
  -1  -6 -11 1983.58 287.063   1
   1   6  11 1600.16 296.517   1
   1   6  12 5330.91 455.518   1
  -1   6 -12 4915.33 372.063   1
   1  -6  12 4382.99 373.920   1
  -1  -6 -12 4873.13 425.388   1
  -1   6 -13 1442.65 205.189   1
  -1  -6 -13 1185.90 275.696   1
   1   6  13 1052.08 301.217   1
   1  -6  13 1796.24 221.512   1
  -1  -6 -14 533.351 255.855   1
  -1   6 -14-74.7834 171.715   1
   1  -6  14 608.603 197.254   1
   1   6  14 181.315 255.348   1
  -1  -6 -15-87.0466 250.152   1
  -1   6 -15 20.4593 173.787   1
   1  -6  15 488.165 197.587   1
   1   6  15-31.1909 276.866   1
   1   6  16 9912.06 805.093   1
  -1   6 -16 10737.5 740.667   1
   1  -6  16 10905.7 744.295   1
  -1  -6 -16 10774.1 795.648   1
   1   6  17 689.984 267.576   1
   1  -6  17 563.584 225.127   1
  -1   6 -17 1077.48 218.345   1
  -1  -6 -17 982.316 259.723   1
   1   6  18 938.950 314.525   1
   1  -6  18 626.854 246.619   1
  -1   6 -18 698.050 226.000   1
  -1  -6 -18 1066.14 291.605   1
   1   6  19-102.578 286.582   1
   1  -6  19-115.361 196.751   1
  -1   6 -19-27.6500 205.137   1
  -1  -6 -19 32.0521 263.462   1
   1   6  20 382.687 236.443   1
   1  -6  20 30.6409 213.299   1
  -1   6 -20 29.1286 194.198   1
  -1  -6 -20 325.368 225.411   1
  -1   6 -21-30.5234 227.404   1
   1   6  21 316.432 281.268   1
  -1  -6 -21-492.603 277.896   1
   1   6  22 106.431 237.461   1
  -1  -6 -22 197.300 260.396   1
   1   6  23 639.154 265.668   1
  -1  -6 -23 262.086 230.154   1
   1   6  24 529.202 273.501   1
  -1  -6 -24-32.5804 250.739   1
   1   6  26-206.246 262.187   1
  -1  -6 -26 31.9886 242.112   1
   1   6  27 133.964 218.984   1
  -1  -6 -27 445.333 261.988   1
   1   6  28-555.989 236.840   1
  -1  -6 -28 816.665 252.319   1
  -1   7  27 433.108 256.023   1
   1  -7 -27-376.797 250.271   1
  -1   7  26 608.599 269.376   1
   1  -7 -26 448.952 248.376   1
  -1   7  25 102.855 225.898   1
   1  -7 -25-228.363 214.954   1
  -1   7  24 345.349 222.189   1
   1  -7 -24 198.021 249.331   1
  -1   7  23 831.543 277.428   1
   1  -7 -23 1129.93 304.668   1
  -1   7  22 383.430 266.327   1
   1  -7 -22 165.296 266.762   1
  -1   7  21 594.453 287.811   1
   1  -7 -21 624.049 282.833   1
   1   7 -20 1028.47 265.103   1
  -1   7  20 1329.44 311.602   1
   1  -7 -20 1818.62 311.988   1
  -1  -7  19 609.909 221.391   1
   1   7 -19 807.555 221.747   1
  -1   7  18 1930.22 354.871   1
   1  -7 -18 1999.66 351.796   1
  -1   7  17 407.711 273.740   1
  -1  -7  17 278.161 210.695   1
   1   7 -17-46.7161 192.114   1
   1  -7 -17-93.8319 264.717   1
  -1   7  16-133.374 265.777   1
   1  -7 -16 153.502 258.943   1
  -1  -7  16-93.3996 187.435   1
   1   7 -16-64.6946 179.018   1
  -1  -7  15 662.865 196.646   1
   1   7 -15 611.662 188.624   1
   1  -7 -14 3318.35 360.999   1
   1   7 -14 2654.56 288.916   1
  -1   7  14 3224.19 377.645   1
  -1  -7  14 3213.42 297.640   1
  -1   7  13 761.775 288.315   1
   1   7 -13 1062.32 186.188   1
  -1  -7  13 1024.22 196.025   1
   1  -7 -13 851.677 278.007   1
  -1   7  12 117.507 254.749   1
   1  -7 -12 82.0741 230.814   1
  -1   7  11 1180.41 284.392   1
   1   7 -11 927.906 144.230   1
  -1  -7  11 984.824 167.021   1
   1  -7 -11 681.322 243.626   1
  -1   7  10 992.191 270.009   1
   1   7 -10 1173.94 156.750   1
  -1  -7  10 1169.96 155.017   1
   1  -7 -10 1474.48 268.486   1
   1  -7  -9 330.847 233.703   1
   1   7  -9 247.201 99.6569   1
  -1  -7   9 136.567 100.130   1
  -1  -7   8 27884.6 1687.10   1
   1  -7  -8 28945.0 1759.01   1
  -1   7   8 27094.6 1760.00   1
   1   7  -8 27595.9 1686.39   1
  -1   7   7 11985.0 706.204   1
   1  -7  -7 12225.1 696.834   1
   1   7  -7 8566.91 597.743   1
  -1  -7   7 9852.59 594.899   1
  -1   7   6 41752.1 2427.11   1
   1  -7  -6 36840.0 2414.29   1
   1  -7  -5 1281.16 218.580   1
  -1   7   5 1148.65 223.340   1
  -1   7   4 3207.61 308.941   1
   1  -7  -4 3104.69 296.272   1
   1   7  -3 49556.8 3017.88   1
  -1   7   3 49514.2 3066.59   1
   1  -7  -3 45867.7 3057.66   1
  -1  -7   3 52105.5 3016.00   1
   1   7  -2 21204.1 1285.61   1
  -1  -7   2 20941.4 1282.42   1
   1   7  -1 193.336 110.902   1
   1  -7  -1 161.214 128.981   1
  -1  -7   1 29.6320 96.2006   1
  -1   7   1 116.863 136.461   1
  -1   7   0 4265.44 308.946   1
   1   7   0 3993.83 310.800   1
   1   7   1 321.669 141.223   1
   1  -7   1 294.463 105.983   1
  -1   7  -1 295.747 104.756   1
   1  -7   2 20614.5 1287.25   1
  -1   7  -2 21907.7 1290.54   1
  -1  -7  -3 52283.9 3097.35   1
   1   7   3 49344.1 3099.09   1
  -1  -7  -4 2685.44 295.060   1
   1   7   4 3521.68 314.366   1
   1   7   5 1682.94 247.183   1
  -1  -7  -5 1410.83 215.090   1
  -1  -7  -6 41825.8 2533.63   1
   1   7   6 40161.4 2535.64   1
  -1  -7  -7 12204.3 820.376   1
   1   7   7 11926.4 825.222   1
   1   7   8 26890.4 1729.99   1
   1  -7   8 27476.7 1653.97   1
  -1   7  -8 27322.1 1653.01   1
  -1  -7  -8 26930.6 1726.15   1
  -1   7  -9 175.312 92.2916   1
   1  -7   9 184.217 97.4602   1
  -1  -7 -10 1069.64 267.902   1
  -1   7 -10 1840.61 159.927   1
   1  -7  10 970.603 157.727   1
   1   7  10 1231.00 300.830   1
  -1  -7 -11 941.802 247.999   1
  -1   7 -11 932.344 139.818   1
   1   7  11 863.608 259.420   1
   1  -7  11 621.910 144.680   1
  -1  -7 -12 106.562 196.391   1
   1   7  12 318.432 210.687   1
  -1   7 -13 892.567 174.837   1
  -1  -7 -13 970.078 269.552   1
   1   7  13 1288.81 297.670   1
   1  -7  13 1455.19 195.188   1
  -1  -7 -14 3902.09 400.328   1
   1  -7  14 2969.43 285.489   1
   1   7  14 3183.41 399.400   1
  -1   7 -14 2889.22 286.613   1
  -1   7 -15 656.401 174.402   1
   1  -7  15 587.986 196.349   1
  -1  -7 -16 699.315 257.586   1
   1   7  16 162.949 248.892   1
  -1   7 -16 42.6686 167.552   1
   1  -7  16 156.156 187.433   1
  -1  -7 -17-124.351 269.565   1
   1   7  17-166.382 288.537   1
  -1   7 -17 138.950 169.054   1
   1  -7  17 316.046 209.573   1
  -1  -7 -18 1842.13 344.662   1
   1   7  18 2713.72 375.223   1
  -1   7 -18 1664.82 267.155   1
   1  -7  18 1913.28 280.699   1
  -1   7 -19 212.051 200.578   1
   1  -7  19 393.020 223.664   1
  -1   7 -20 1125.25 255.327   1
  -1  -7 -20 620.669 268.723   1
   1   7  20 1501.95 312.769   1
  -1  -7 -21 625.873 293.828   1
   1   7  21 389.209 262.044   1
  -1  -7 -22 229.995 233.648   1
   1   7  22-106.346 240.668   1
  -1  -7 -23 293.867 265.884   1
   1   7  23 530.825 279.100   1
  -1  -7 -24 32.3443 254.029   1
   1   7  24 666.273 267.168   1
  -1  -7 -25 192.444 213.740   1
   1   7  25 172.805 249.216   1
  -1  -7 -26 601.365 262.249   1
   1   7  26 236.778 256.242   1
  -1  -7 -27 376.729 234.170   1
   1   7  27 66.1065 208.951   1
  -1   8  27 459.940 254.075   1
   1  -8 -27 495.415 258.592   1
  -1   8  26 66.8568 250.990   1
   1  -8 -26-126.823 245.497   1
   1  -8 -25 840.434 240.168   1
   1  -8 -23-33.0971 237.776   1
  -1   8  23 448.548 227.690   1
   1  -8 -22 726.312 272.350   1
  -1   8  22 104.392 229.236   1
   1  -8 -21 493.153 259.229   1
  -1   8  21 245.005 241.996   1
   1  -8 -20 130.487 245.907   1
  -1   8  20-35.1084 234.843   1
   1  -8 -19 194.362 258.229   1
  -1   8  19-279.698 237.373   1
   1  -8 -18 352.257 261.617   1
  -1   8  18 765.070 252.351   1
   1   8 -18 653.991 200.113   1
  -1  -8  18 748.248 220.269   1
   1  -8 -17 63.2882 208.598   1
  -1   8  17-103.127 275.059   1
   1   8 -17 402.892 197.063   1
  -1  -8  17 95.0527 186.196   1
   1  -8 -16 1588.12 294.783   1
  -1   8  16 1048.49 334.064   1
   1   8 -16 1675.05 230.871   1
  -1  -8  16 1842.61 242.611   1
   1  -8 -15 336.804 293.549   1
  -1   8  15 165.675 309.002   1
   1   8 -15 313.127 171.268   1
  -1  -8  15 117.216 175.854   1
   1  -8 -14 1314.01 298.727   1
  -1   8  14 742.999 309.133   1
   1   8 -14 848.569 181.429   1
  -1  -8  14 743.427 173.406   1
  -1   8  13 188.140 249.324   1
   1  -8 -13 203.821 202.740   1
  -1   8  12 211.357 275.462   1
   1  -8 -12 168.707 247.402   1
   1   8 -12 122.549 120.261   1
  -1  -8  12-50.3197 124.589   1
   1  -8 -11 135.316 226.159   1
  -1  -8  11 10.3228 115.054   1
   1   8 -11 139.573 106.216   1
  -1   8  11 174.446 238.240   1
   1   8 -10 4553.53 311.941   1
   1  -8 -10 4840.51 428.287   1
  -1  -8  10 4253.17 312.355   1
  -1   8  10 5277.56 443.547   1
  -1   8   9 1376.32 274.671   1
   1   8  -9 1537.92 131.048   1
   1  -8  -9 1898.30 277.152   1
  -1  -8   9 1362.33 130.340   1
   1  -8  -8 12674.7 873.199   1
  -1   8   8 13088.0 886.418   1
   1  -8  -7 351.198 198.746   1
  -1   8   7 188.720 214.662   1
   1  -8  -6-20.4750 193.712   1
  -1   8   6 176.140 223.857   1
   1  -8  -5 13818.1 909.616   1
  -1   8   5 13563.7 918.213   1
   1  -8  -4 642.160 202.488   1
  -1   8   4 600.990 208.602   1
  -1   8   3 6129.08 485.942   1
   1  -8  -3 6179.31 472.406   1
   1   8  -3 6560.49 420.296   1
  -1  -8   3 7018.17 419.118   1
   1   8  -2 34806.8 1994.68   1
  -1   8   2 32139.3 2026.99   1
  -1  -8   2 31478.8 1991.96   1
   1  -8  -1 1627.46 186.555   1
  -1  -8   1 1772.99 162.568   1
   1   8  -1 1707.88 167.091   1
  -1   8   1 1583.86 199.128   1
   1  -8   0 10.0840 110.214   1
  -1  -8   0-41.6791 119.096   1
  -1  -8  -1 1485.89 178.263   1
   1  -8   1 1292.90 144.460   1
   1   8   1 1500.80 187.079   1
  -1   8  -1 1367.75 162.108   1
   1  -8   2 33425.6 1971.97   1
  -1   8  -2 31819.1 1973.73   1
   1   8   2 32315.1 2012.02   1
   1   8   3 6509.65 488.613   1
  -1  -8  -3 6990.20 482.443   1
   1   8   4 440.600 203.321   1
  -1  -8  -4 313.259 170.892   1
   1   8   5 13738.5 891.359   1
  -1  -8  -5 12838.8 882.349   1
   1   8   6 194.128 190.335   1
  -1  -8  -6 305.588 200.811   1
   1   8   7 327.715 216.602   1
  -1  -8  -7 21.4572 201.675   1
   1   8   8 11705.3 817.905   1
  -1  -8  -8 11451.8 801.632   1
   1   8   9 1426.91 274.288   1
   1  -8   9 1375.48 105.128   1
  -1   8  -9 939.721 102.101   1
  -1  -8  -9 1644.87 268.455   1
   1   8  10 5262.08 435.578   1
  -1   8 -10 4183.50 305.326   1
   1  -8  10 4724.24 310.106   1
  -1  -8 -10 4679.84 411.352   1
  -1  -8 -11-52.7344 231.475   1
   1   8  11 85.9934 241.930   1
  -1   8 -11 188.323 106.680   1
   1  -8  11 182.446 113.451   1
  -1  -8 -12-109.857 219.691   1
   1   8  12 267.423 230.081   1
  -1   8 -12 11.1804 109.946   1
   1  -8  12 83.2544 123.788   1
  -1  -8 -13 142.297 223.900   1
   1   8  13 245.212 243.705   1
  -1  -8 -14 674.746 263.942   1
   1   8  14 410.158 298.841   1
  -1   8 -14 570.136 148.153   1
   1  -8  14 555.625 164.486   1
  -1  -8 -15 302.076 277.877   1
   1   8  15 388.699 295.579   1
  -1   8 -15-17.4370 158.393   1
   1  -8  15 129.933 169.953   1
  -1  -8 -16 1792.55 321.898   1
   1   8  16 1621.67 335.949   1
  -1   8 -16 2597.59 241.723   1
   1  -8  16 1593.04 238.271   1
  -1  -8 -17-63.0468 229.126   1
   1   8  17 134.899 241.981   1
  -1   8 -17 106.401 167.929   1
   1  -8  17 228.866 176.652   1
   1   8  18 1334.93 315.656   1
  -1   8 -18 740.076 212.081   1
   1  -8  18 926.722 226.406   1
  -1  -8 -19-32.4831 258.905   1
   1   8  19 69.3069 281.979   1
  -1  -8 -20 262.671 242.575   1
   1   8  20-351.644 259.792   1
  -1  -8 -21-263.801 210.010   1
   1   8  21-354.182 250.235   1
  -1  -8 -22 262.410 254.767   1
   1   8  22 424.674 267.516   1
  -1  -8 -23 259.718 253.301   1
   1   8  23-70.4165 256.963   1
  -1  -8 -25 158.893 241.603   1
  -1  -8 -26 377.419 251.670   1
   1   8  26 367.867 254.049   1
  -1  -8 -27 526.270 214.662   1
   1   8  27-97.7778 209.587   1
  -1   9  26 297.308 265.460   1
   1  -9 -26 1033.36 280.784   1
  -1   9  25 33.6279 257.630   1
   1  -9 -25 288.073 243.363   1
  -1   9  24-204.328 250.581   1
   1  -9 -24 292.885 251.991   1
   1  -9 -23-65.8869 233.228   1
  -1   9  23 240.405 254.794   1
  -1   9  22 312.398 259.762   1
   1  -9 -22 65.8636 212.652   1
  -1   9  20 457.681 277.956   1
   1  -9 -20 65.4238 231.946   1
  -1   9  19 527.277 308.858   1
   1  -9 -19 911.934 278.251   1
   1   9 -17-40.3367 161.319   1
  -1   9  17 173.440 298.932   1
   1  -9 -17-127.909 271.390   1
  -1   9  16-342.571 278.904   1
   1  -9 -16-157.605 255.786   1
   1   9 -16-217.573 156.518   1
  -1  -9  16 18.6089 155.732   1
   1  -9 -15 340.976 224.294   1
   1   9 -15 15.8583 137.119   1
  -1   9  15 202.102 253.922   1
  -1  -9  15-97.9252 150.118   1
   1  -9 -14 4994.91 442.775   1
  -1   9  14 3261.77 458.770   1
   1  -9 -13 652.674 272.501   1
  -1  -9  13 773.684 136.795   1
  -1   9  13 834.797 285.647   1
   1   9 -13 640.534 134.241   1
  -1   9  12 2087.01 339.927   1
   1   9 -12 2386.21 204.472   1
  -1  -9  12 2534.50 207.241   1
  -1   9  11 2137.10 330.732   1
  -1  -9  11 2272.74 178.684   1
   1   9 -11 2247.76 180.723   1
   1  -9 -10 750.763 269.614   1
  -1   9  10 576.177 295.602   1
   1  -9  -9 589.740 220.954   1
  -1   9   9 386.031 238.749   1
   1  -9  -7 230.352 208.734   1
  -1   9   7 421.554 221.488   1
   1  -9  -6 6166.38 488.425   1
  -1   9   6 6617.78 512.016   1
  -1   9   5 3546.85 338.533   1
  -1   9   4-140.392 177.467   1
   1  -9  -4 92.2265 178.366   1
   1   9  -3 194.482 75.1333   1
  -1   9   3 164.201 189.536   1
  -1  -9   3 260.691 70.2484   1
   1  -9  -3 250.049 168.169   1
   1   9  -2 142.317 99.1495   1
  -1   9   2 275.996 179.755   1
   1  -9  -2 208.621 168.085   1
  -1  -9   2 382.102 98.4414   1
  -1  -9   1 5709.95 388.016   1
   1   9  -1 5577.34 396.375   1
   1   9   0 55674.0 3516.45   1
   1  -9   0 58132.0 3511.81   1
  -1  -9   0 56445.9 3511.22   1
  -1   9   0 62052.1 3518.17   1
  -1   9  -1 6553.23 447.367   1
   1  -9   1 6706.67 439.797   1
  -1  -9  -2 256.921 149.820   1
  -1   9  -2 107.698 94.1020   1
   1  -9   2 125.723 84.7277   1
  -1  -9  -3 487.780 172.153   1
  -1   9  -3 139.080 58.8002   1
   1   9   3 499.591 185.279   1
   1   9   4 178.435 199.047   1
  -1  -9  -4 72.5880 187.395   1
   1   9   5 3004.55 314.498   1
   1   9   6 5473.42 459.732   1
  -1  -9  -6 5586.30 446.771   1
   1   9   7 50.1825 206.940   1
  -1  -9  -7-153.497 200.061   1
   1   9   9 327.341 229.140   1
  -1  -9  -9 199.201 212.546   1
   1   9  10 227.268 236.081   1
  -1  -9 -10 496.269 212.978   1
   1  -9  11 1740.14 137.726   1
  -1   9 -11 1700.76 137.087   1
  -1  -9 -12 2684.31 306.399   1
   1  -9  12 2442.69 183.556   1
   1   9  12 1735.41 297.033   1
  -1   9 -12 1710.02 179.599   1
   1   9  13 690.372 271.828   1
  -1  -9 -13 466.655 244.553   1
  -1   9 -13 601.291 127.473   1
   1  -9  13 563.158 131.291   1
   1   9  14 5088.64 475.803   1
  -1   9 -14 3955.56 324.618   1
   1  -9  14 4196.39 332.146   1
  -1  -9 -14 5308.76 455.205   1
   1   9  15 263.470 291.415   1
  -1   9 -15-73.9316 132.341   1
   1  -9  15 127.986 141.981   1
  -1  -9 -15-30.7117 270.197   1
   1   9  16 436.960 301.048   1
  -1   9 -16 169.504 156.774   1
   1  -9  16 128.587 153.968   1
  -1  -9 -16 314.046 282.094   1
  -1   9 -17 228.774 154.222   1
   1   9  17 136.580 305.629   1
  -1  -9 -17-159.781 258.353   1
   1   9  19 280.386 256.983   1
  -1  -9 -19 65.5309 225.844   1
   1   9  20 387.910 276.244   1
  -1  -9 -20 460.972 277.995   1
   1   9  22 388.672 233.356   1
  -1  -9 -22 162.939 233.319   1
   1   9  23 175.158 245.877   1
  -1  -9 -23 581.458 221.727   1
   1   9  24 69.1563 258.677   1
  -1  -9 -24 159.474 246.129   1
   1   9  25 541.571 259.730   1
  -1  -9 -25 62.9793 253.367   1
  -1  -9 -26 93.1561 212.897   1
   1 -10 -25-31.5653 234.404   1
  -1  10  25 399.474 247.181   1
   1 -10 -24-225.510 241.205   1
  -1  10  24-169.339 262.495   1
   1 -10 -23 490.858 267.490   1
  -1  10  23-34.2556 252.370   1
   1 -10 -22 1256.57 306.520   1
  -1  10  22 1206.99 292.830   1
   1 -10 -21 429.408 270.967   1
  -1  10  21 452.782 281.755   1
   1 -10 -20 428.263 268.608   1
  -1  10  20 140.341 268.114   1
   1 -10 -19 65.4751 249.665   1
  -1  10  19-35.2482 256.105   1
   1 -10 -18 944.295 257.929   1
  -1  10  18 1019.58 264.195   1
   1 -10 -17-354.685 235.804   1
  -1  10  17-105.093 293.085   1
   1 -10 -16 957.574 288.885   1
  -1  10  16 623.505 313.701   1
   1 -10 -15-220.102 279.804   1
   1  10 -15 70.3573 117.655   1
  -1 -10  15-36.3503 121.302   1
  -1  10  15 307.693 275.360   1
   1 -10 -14 741.668 242.614   1
  -1 -10  14 473.836 119.218   1
   1  10 -14 941.022 127.052   1
  -1 -10  13 132.795 64.5332   1
   1  10 -13 171.094 83.9552   1
   1 -10 -12 2361.87 307.887   1
  -1  10  12 1629.73 313.885   1
   1 -10 -11 600.857 263.242   1
  -1  10  11 340.926 274.923   1
  -1  10  10 7683.51 644.842   1
   1 -10 -10 8952.68 647.507   1
   1 -10  -9 319.328 235.564   1
  -1  10   9-86.1553 232.208   1
  -1  10   8-27.4403 242.109   1
   1 -10  -6 10824.0 758.367   1
  -1  10   6 10797.7 764.739   1
   1 -10  -5 1054.10 216.142   1
  -1  10   4 6650.56 541.219   1
   1 -10  -4 7952.66 535.287   1
   1 -10  -3 1245.98 217.326   1
   1  10  -3 1538.84 132.105   1
  -1 -10   3 1298.91 121.637   1
  -1  10   3 1344.58 218.187   1
   1  10  -2 5310.31 333.073   1
  -1  10   2 4241.03 372.917   1
  -1 -10   2 4288.46 321.446   1
   1 -10  -2 5058.54 375.174   1
   1  10  -1 2149.36 220.595   1
   1 -10  -1 2844.18 249.178   1
  -1  10   1 2847.10 249.181   1
  -1 -10   1 2268.85 211.530   1
  -1 -10   0-172.094 126.854   1
  -1  10   0 53.0865 148.284   1
   1 -10   0 48.8981 124.285   1
   1 -10   1 2451.29 211.806   1
  -1 -10  -1 2961.91 244.457   1
  -1  10  -1 2314.11 225.634   1
   1  10   1 2670.43 256.848   1
   1  10   2 4247.45 353.238   1
  -1  10  -2 3942.73 299.662   1
   1 -10   2 4537.08 298.133   1
  -1 -10  -2 4217.50 341.102   1
  -1 -10  -3 1294.30 202.345   1
   1 -10   3 1272.57 107.320   1
  -1  10  -3 1434.95 113.767   1
   1  10   3 1642.29 229.802   1
  -1 -10  -4 6094.26 483.049   1
   1  10   4 6665.69 496.716   1
  -1 -10  -5 1256.06 230.746   1
  -1 -10  -6 9761.99 714.133   1
   1  10   6 10699.7 730.535   1
   1  10   8 134.793 220.106   1
  -1 -10  -8-148.577 208.853   1
   1  10   9-253.437 273.595   1
  -1 -10  -9 207.937 247.091   1
  -1 -10 -10 7062.15 574.776   1
   1  10  10 6797.83 590.032   1
   1  10  11 696.421 275.998   1
  -1 -10 -11 449.415 242.899   1
   1  10  12 2654.52 352.321   1
  -1 -10 -12 2263.00 318.976   1
  -1 -10 -14 550.974 276.689   1
  -1  10 -14 613.036 101.492   1
   1  10  14 788.144 303.000   1
   1 -10  14 468.651 104.922   1
   1  10  15 234.395 296.357   1
  -1  10 -15-21.2793 103.587   1
   1 -10  15 176.265 112.673   1
  -1 -10 -15 375.062 282.882   1
  -1  10 -16 441.156 137.484   1
   1  10  16 272.320 305.196   1
  -1 -10 -16-31.8040 262.075   1
   1  10  17 449.518 301.850   1
  -1 -10 -17 32.2756 274.247   1
   1  10  18 1261.51 333.614   1
  -1 -10 -18 1506.98 317.096   1
   1  10  19-70.6143 261.008   1
  -1 -10 -19-230.677 242.636   1
   1  10  20 425.898 248.778   1
  -1 -10 -20 627.572 229.707   1
   1  10  21 425.070 282.067   1
  -1 -10 -21 590.754 237.465   1
   1  10  22 880.303 302.905   1
  -1 -10 -22 1234.10 291.197   1
   1  10  23 556.302 275.219   1
  -1 -10 -23-320.586 263.551   1
   1  10  24 443.648 231.250   1
  -1 -10 -24 158.300 245.808   1
   1  10  25 234.316 233.881   1
  -1 -10 -25 62.2835 188.781   1
  -1  11  25 295.951 244.982   1
   1 -11 -25-62.3634 204.423   1
  -1  11  23-102.027 257.807   1
   1 -11 -23-357.382 215.663   1
   1 -11 -22 230.418 215.936   1
  -1  11  22 68.6553 249.602   1
  -1  11  21-34.7519 257.211   1
   1 -11 -21 494.373 239.968   1
  -1  11  20 35.1156 268.002   1
   1 -11 -20 296.750 261.154   1
  -1  11  19 809.373 300.147   1
   1 -11 -19-98.5625 260.662   1
  -1  11  18-35.3211 279.750   1
   1 -11 -18 885.371 287.155   1
  -1  11  17 246.353 246.418   1
   1 -11 -17 358.371 251.007   1
  -1  11  16 350.533 283.031   1
   1 -11 -16 322.482 243.897   1
  -1  11  15 311.646 297.535   1
   1 -11 -15-350.833 270.710   1
  -1  11  14 921.844 295.279   1
   1 -11 -14 1224.08 260.257   1
  -1  11  13-33.4920 285.391   1
   1 -11 -13 431.540 279.176   1
  -1  11  11 541.717 247.007   1
  -1  11  10 92.6437 262.737   1
   1 -11 -10 510.390 260.699   1
  -1  11   9 2352.27 334.523   1
   1 -11  -9 2276.77 319.224   1
   1 -11  -8 183.372 240.493   1
  -1  11   7-81.7113 228.442   1
   1 -11  -7-199.749 201.989   1
  -1  11   6 361.150 223.779   1
   1 -11  -6-47.2822 203.269   1
  -1  11   5 2011.15 258.946   1
   1 -11  -5 1552.15 243.467   1
  -1  11   4 924.008 237.499   1
   1 -11  -4 1359.42 220.611   1
  -1 -11   3 393.255 77.4827   1
   1  11  -3 384.712 96.5460   1
  -1  11   3 103.193 196.342   1
   1 -11  -3 190.044 179.634   1
   1 -11  -2 139.250 148.606   1
  -1  11   2 278.264 184.381   1
   1  11  -2 244.275 116.897   1
  -1 -11   2 134.932 103.596   1
   1  11  -1 763.999 150.801   1
   1 -11  -1 744.779 169.894   1
  -1  11   1 680.015 183.335   1
  -1 -11   1 546.439 136.601   1
   1 -11   1 646.696 138.658   1
  -1  11  -1 772.376 152.239   1
  -1 -11  -1 770.226 153.567   1
   1  11   2 299.594 186.197   1
  -1 -11  -2 68.8752 149.372   1
   1 -11   2 273.638 100.635   1
  -1  11  -2 188.178 106.961   1
  -1 -11  -3 301.588 183.728   1
   1 -11   3 235.278 60.1075   1
   1  11   3 246.926 180.581   1
  -1  11  -3 253.467 71.2881   1
   1  11   4 1113.93 228.935   1
  -1 -11  -4 960.026 207.767   1
   1  11   5 1575.67 260.585   1
  -1 -11  -5 2080.03 257.117   1
   1  11   6 151.881 207.518   1
  -1 -11  -6 116.651 198.161   1
   1  11   7-106.785 225.169   1
  -1 -11  -7 24.6171 214.697   1
  -1 -11  -8 465.457 237.519   1
   1  11   9 2210.36 316.424   1
  -1 -11  -9 2048.53 302.528   1
   1  11  10 181.032 240.603   1
  -1 -11 -10 531.996 241.530   1
   1  11  11-93.4659 240.459   1
  -1 -11 -11-173.829 233.482   1
   1  11  13 524.999 298.550   1
  -1 -11 -13 244.799 281.529   1
   1  11  14 1438.10 334.386   1
  -1 -11 -14 904.991 303.092   1
   1  11  15 102.100 280.680   1
  -1 -11 -15-222.509 267.282   1
   1  11  16 241.469 289.112   1
  -1 -11 -16-129.083 261.711   1
   1  11  17 104.665 288.865   1
  -1 -11 -17 261.416 267.922   1
   1  11  18 530.501 300.025   1
  -1 -11 -18 230.977 267.578   1
   1  11  19-106.753 277.595   1
  -1 -11 -19-33.1032 256.338   1
   1  11  20 248.791 248.794   1
  -1 -11 -20 757.099 273.034   1
   1  11  21 141.500 214.414   1
  -1 -11 -21 130.457 213.892   1
   1  11  22 70.0295 242.276   1
  -1 -11 -22 32.2760 196.699   1
   1  11  23 241.551 254.023   1
  -1 -11 -23 63.6363 226.383   1
   1  11  25 591.921 255.796   1
  -1 -11 -25 927.511 269.470   1
  -1  12  24 199.155 254.415   1
   1 -12 -24 220.251 238.432   1
  -1  12  23 338.189 258.993   1
   1 -12 -23 450.219 242.602   1
  -1  12  22 34.2500 230.325   1
   1 -12 -22 196.244 241.728   1
  -1  12  21 310.863 224.655   1
   1 -12 -21 264.867 246.207   1
  -1  12  20 419.271 249.655   1
   1 -12 -20-66.2486 195.848   1
  -1  12  18-70.6278 269.563   1
   1 -12 -18-296.607 244.748   1
  -1  12  17 425.073 290.888   1
   1 -12 -17 262.975 261.867   1
  -1  12  16 211.610 260.635   1
   1 -12 -16 32.6343 210.597   1
  -1  12  15 104.849 272.835   1
   1 -12 -15 258.203 263.741   1
  -1  12  14 34.6507 244.189   1
  -1  12  13 68.1900 292.995   1
   1 -12 -13 125.529 263.914   1
  -1  12  12 1305.07 328.078   1
   1 -12 -12 1076.08 285.445   1
   1 -12 -11-179.958 226.334   1
  -1  12  10 3144.69 361.605   1
   1 -12 -10 2681.59 343.913   1
  -1  12   9-307.422 251.837   1
   1 -12  -9 338.260 240.715   1
  -1  12   8 207.197 224.908   1
   1 -12  -8 488.244 247.601   1
  -1  12   7-226.699 236.933   1
   1 -12  -7-103.807 214.930   1
  -1  12   5 151.849 228.944   1
   1 -12  -5 372.548 209.577   1
   1 -12  -4 8107.04 589.871   1
  -1  12   4 8109.02 604.129   1
  -1  12   3 693.658 212.041   1
   1 -12  -3-183.299 183.270   1
  -1 -12   3 74.0562 82.9543   1
   1  12  -3 453.741 95.8789   1
  -1  12   2 2375.76 270.521   1
  -1 -12   2 2798.09 217.425   1
   1  12  -2 2579.44 222.836   1
   1 -12  -2 2449.15 259.309   1
  -1 -12   1 2691.63 239.061   1
   1 -12  -1 2566.34 273.715   1
  -1  12   1 2499.98 275.469   1
  -1 -12   0 14.6495 135.066   1
   1 -12   0 183.876 142.226   1
   1  12   0-142.501 147.129   1
  -1  12   0-159.116 158.575   1
   1  12   1 2535.51 270.760   1
  -1  12  -1 2093.38 229.543   1
   1 -12   1 2173.70 219.099   1
   1  12   2 2374.69 277.885   1
  -1 -12  -2 2547.57 269.136   1
  -1  12  -2 2627.61 215.491   1
   1 -12   2 2499.17 207.066   1
  -1 -12  -3 140.829 183.607   1
  -1  12  -3 57.8944 62.9865   1
   1  12   3 435.256 226.979   1
   1 -12   3 92.7553 59.1280   1
  -1 -12  -4 8352.86 593.441   1
   1  12   4 7713.56 595.697   1
   1  12   5 425.109 212.384   1
  -1 -12  -5 208.339 200.355   1
   1  12   7-83.3120 231.348   1
  -1 -12  -7-128.686 200.864   1
   1  12   8 609.044 267.342   1
  -1 -12  -8 323.144 237.071   1
   1  12   9-150.507 240.774   1
  -1 -12  -9 83.9097 234.420   1
   1  12  10 3080.36 382.612   1
  -1 -12 -10 3502.65 369.896   1
  -1 -12 -11 655.395 269.451   1
   1  12  12 1049.42 268.521   1
  -1 -12 -12 1008.94 267.447   1
   1  12  13-33.5078 264.285   1
  -1 -12 -13 187.593 229.141   1
   1  12  14-170.563 284.248   1
   1  12  15-623.497 300.531   1
  -1 -12 -15 194.495 261.349   1
   1  12  16 140.625 285.840   1
  -1 -12 -16 525.233 267.003   1
   1  12  17-248.313 292.873   1
  -1 -12 -17-231.564 264.054   1
   1  12  18 428.537 293.066   1
  -1 -12 -18 166.039 273.499   1
   1  12  20 71.1075 272.306   1
  -1 -12 -20 196.593 252.877   1
   1  12  21-70.4375 241.396   1
  -1 -12 -21 162.264 253.152   1
   1  12  22 347.494 242.447   1
  -1 -12 -22 352.331 246.096   1
   1  12  23 204.383 215.579   1
  -1 -12 -23 347.512 219.203   1
   1  12  24 100.090 229.756   1
  -1 -12 -24-31.0296 190.223   1
  -1  13  24 262.180 265.563   1
   1 -13 -24 372.811 239.518   1
  -1  13  23-468.625 280.538   1
   1 -13 -23 381.976 251.921   1
  -1  13  22 272.755 268.305   1
   1 -13 -22 227.232 254.573   1
  -1  13  21-276.024 252.813   1
   1 -13 -21 230.567 264.380   1
   1 -13 -20 632.811 247.074   1
  -1  13  20 660.427 255.491   1
  -1  13  19 140.556 243.638   1
   1 -13 -19 366.314 224.415   1
  -1  13  18 779.729 304.382   1
  -1  13  17-141.870 268.497   1
   1 -13 -17 399.142 280.631   1
  -1  13  16 426.624 278.332   1
   1 -13 -16-263.852 218.386   1
  -1  13  14 175.222 255.922   1
   1 -13 -14 648.033 234.835   1
  -1  13  13-172.889 266.844   1
   1 -13 -13 447.364 271.316   1
  -1  13  12 1912.02 350.825   1
   1 -13 -12 1693.53 314.698   1
  -1  13  11 769.190 302.106   1
   1 -13 -11 798.095 263.112   1
  -1  13  10-130.453 271.588   1
   1 -13 -10 149.646 218.387   1
  -1  13   9 63.3488 272.385   1
   1 -13  -9 667.919 246.879   1
  -1  13   8 1553.89 290.243   1
   1 -13  -8 898.883 281.891   1
  -1  13   7-29.2818 242.277   1
   1 -13  -7 107.914 217.308   1
  -1  13   6 1005.02 256.878   1
   1 -13  -6 1881.50 267.032   1
  -1  13   4-98.5821 213.706   1
   1 -13  -4-46.3392 206.222   1
   1 -13  -3 43.3431 183.982   1
  -1 -13   3 30.5042 76.9138   1
  -1  13   3 252.240 209.790   1
   1  13  -3 113.066 93.0970   1
  -1  13   2 3715.27 350.693   1
   1  13  -2 3574.01 302.163   1
  -1 -13   2 4273.02 300.516   1
  -1  13   1 19.1779 175.433   1
   1 -13  -1 70.2257 163.582   1
  -1 -13   0 1029.00 175.976   1
  -1  13   0 1045.88 188.803   1
   1  13   0 1063.71 182.157   1
   1 -13   0 1066.65 169.628   1
  -1 -13  -1 161.215 168.667   1
  -1  13  -1-56.1277 138.985   1
   1 -13   1 141.869 127.470   1
   1  13   1 115.755 174.160   1
   1 -13   2 4423.50 295.169   1
   1  13   2 3675.35 359.252   1
  -1 -13  -2 4670.05 355.487   1
  -1  13  -2 3447.17 295.659   1
  -1 -13  -3 149.719 197.867   1
   1 -13   3 157.522 55.0354   1
  -1  13  -3 111.899 63.1677   1
   1  13   3-23.0596 194.643   1
   1  13   4 568.826 223.309   1
  -1 -13  -4 114.816 185.862   1
   1  13   6 1299.19 257.976   1
  -1 -13  -6 538.882 212.246   1
   1  13   7 202.283 229.809   1
  -1 -13  -7 188.008 228.242   1
   1  13   8 1143.09 304.006   1
  -1 -13  -8 1455.65 277.504   1
   1  13   9 217.819 252.607   1
  -1 -13  -9 173.816 216.074   1
   1  13  10 160.111 271.540   1
  -1 -13 -10 417.732 237.687   1
   1  13  11 657.488 287.555   1
  -1 -13 -11 429.046 234.007   1
   1  13  12 1849.35 349.714   1
  -1 -13 -12 2512.00 350.020   1
   1  13  13 478.733 283.865   1
  -1 -13 -13-255.586 261.749   1
   1  13  14 382.026 252.856   1
  -1 -13 -14 552.283 233.731   1
   1  13  16 71.2135 275.466   1
  -1 -13 -16 597.503 265.412   1
   1  13  17-71.7393 269.099   1
  -1 -13 -17 766.847 265.679   1
   1  13  18 681.652 304.368   1
   1  13  19 143.033 280.065   1
  -1 -13 -19 131.762 244.491   1
   1  13  20 283.538 263.496   1
  -1 -13 -20 685.543 258.191   1
   1  13  21-35.0062 257.566   1
  -1 -13 -21-32.2551 236.343   1
   1  13  22 171.751 264.021   1
  -1 -13 -22 605.098 261.951   1
   1  13  23 134.704 231.959   1
  -1 -13 -23 31.3096 221.683   1
   1  13  24 98.2821 197.216   1
  -1 -13 -24-153.959 198.619   1
  -1  14  23 364.327 253.522   1
  -1  14  21-378.276 281.710   1
   1 -14 -21 326.765 253.948   1
   1 -14 -19 335.292 222.498   1
  -1  14  19 140.023 243.771   1
  -1  14  18 282.929 280.963   1
   1 -14 -18-33.5008 245.547   1
  -1  14  17 177.464 257.082   1
   1 -14 -17 235.262 246.563   1
  -1  14  16 748.747 303.794   1
   1 -14 -16 701.906 260.454   1
  -1  14  15-355.424 281.287   1
   1 -14 -15 333.030 257.854   1
  -1  14  14-177.439 284.838   1
   1 -14 -14 131.574 264.016   1
  -1  14  13 105.392 255.694   1
   1 -14 -13 390.491 252.403   1
  -1  14  12-138.550 249.684   1
   1 -14 -12-160.398 250.387   1
  -1  14  11 238.237 278.629   1
   1 -14 -11 441.047 268.982   1
  -1  14   9 421.828 253.566   1
   1 -14  -9 120.032 231.978   1
  -1  14   8 125.862 246.341   1
   1 -14  -8-58.1426 225.092   1
  -1  14   7 1298.11 282.711   1
   1 -14  -7 986.234 246.937   1
  -1  14   6 316.854 249.189   1
   1 -14  -6 54.2490 220.205   1
  -1  14   5 81.9884 213.963   1
   1 -14  -5-129.939 215.013   1
   1 -14  -4 1273.38 255.394   1
  -1  14   4 1475.44 257.088   1
  -1 -14   3 162.012 70.0271   1
   1 -14  -3 340.857 191.904   1
  -1  14   3 48.4706 214.050   1
   1  14  -3 151.773 81.8528   1
  -1 -14   2 781.896 139.506   1
   1 -14  -2 1099.05 212.902   1
  -1  14   2 1369.23 238.279   1
   1  14  -2 1084.70 155.454   1
   1 -14  -1 18.4113 154.989   1
  -1  14   1 287.508 183.940   1
   1  14   0 146.728 157.220   1
   1 -14   0 16.3066 144.000   1
  -1  14   0 53.7946 158.779   1
  -1 -14   0 183.417 140.320   1
  -1 -14  -1 57.2693 156.464   1
   1  14   1 124.453 187.749   1
  -1 -14  -2 1282.41 213.383   1
   1 -14   2 1128.12 136.123   1
   1  14   2 1134.56 216.836   1
   1  14   3 537.342 222.313   1
  -1 -14  -3 295.361 197.860   1
   1  14   4 1015.76 255.865   1
  -1 -14  -4 1404.65 236.131   1
   1  14   5 27.5507 224.218   1
  -1 -14  -5 102.550 210.057   1
   1  14   6 144.534 231.329   1
  -1 -14  -6 107.666 215.419   1
   1  14   7 903.759 278.212   1
  -1 -14  -7 841.794 243.736   1
   1  14   8-93.6236 255.681   1
  -1 -14  -8 203.717 223.676   1
   1  14   9 32.1710 240.625   1
  -1 -14  -9 119.994 222.581   1
   1  14  11 304.207 281.787   1
  -1 -14 -11 157.933 248.548   1
   1  14  12 206.412 269.473   1
  -1 -14 -12 96.4562 250.949   1
   1  14  13 455.961 260.692   1
  -1 -14 -13 130.834 216.086   1
   1  14  14 248.775 284.311   1
  -1 -14 -14-33.1039 244.627   1
   1  14  15-214.643 278.247   1
  -1 -14 -15-166.664 248.526   1
   1  14  16 648.877 277.895   1
  -1 -14 -16 703.376 246.720   1
   1  14  17 613.327 267.674   1
  -1 -14 -17 1001.13 260.038   1
   1  14  18 287.901 236.424   1
  -1 -14 -18 265.134 233.080   1
  -1 -14 -19-230.069 247.147   1
   1  14  21-103.903 266.159   1
  -1 -14 -21 32.0978 247.601   1
   1  14  23 463.487 243.800   1
  -1 -14 -23-93.2924 222.326   1
  -1  15  22-167.325 263.899   1
   1 -15 -22 126.811 234.215   1
  -1  15  21-34.1587 262.011   1
   1 -15 -21 549.907 248.173   1
  -1  15  20 69.4150 240.152   1
   1 -15 -20 32.9599 231.237   1
  -1  15  19 210.398 272.600   1
   1 -15 -19 33.4489 228.256   1
  -1  15  18 601.922 275.005   1
   1 -15 -18 135.132 261.496   1
   1 -15 -17-373.925 221.840   1
  -1  15  17 71.0404 237.795   1
  -1  15  16 500.359 279.466   1
   1 -15 -16 169.127 258.703   1
  -1  15  15 35.7330 230.875   1
   1 -15 -15 405.624 235.338   1
  -1  15  14-106.806 260.858   1
   1 -15 -14 101.000 257.735   1
  -1  15  13 568.101 291.842   1
   1 -15 -13 265.911 251.681   1
  -1  15  12-210.789 276.051   1
   1 -15 -12 98.6126 235.787   1
  -1  15  11 415.372 257.911   1
   1 -15 -11-129.507 240.278   1
  -1  15  10 169.939 276.614   1
   1 -15 -10 31.7656 230.863   1
  -1  15   8 321.791 258.113   1
   1 -15  -8 637.079 255.090   1
  -1  15   7-31.0451 247.670   1
   1 -15  -7 354.709 229.964   1
   1 -15  -6 2811.41 315.288   1
  -1  15   6 1438.30 294.623   1
   1 -15  -5 351.782 224.378   1
  -1  15   5 143.520 222.748   1
  -1 -15   3 9.43247 55.0236   1
   1 -15  -3 94.7862 180.053   1
   1  15  -3 97.0220 66.5710   1
  -1  15   3 281.168 209.420   1
   1 -15  -2 1389.46 231.443   1
  -1 -15   2 1637.33 167.353   1
  -1  15   2 1383.64 248.052   1
   1  15  -2 1374.29 179.696   1
  -1 -15   1 358.212 153.417   1
   1 -15  -1 136.880 168.857   1
  -1  15   1-43.2301 175.619   1
   1  15  -1 191.971 153.209   1
   1  15   0 190.962 176.116   1
   1 -15   0 345.446 163.124   1
  -1  15   0 75.6190 160.515   1
  -1 -15   0 282.515 168.399   1
  -1 -15  -1 19.9028 174.594   1
   1  15   1-65.6114 174.935   1
  -1 -15  -2 1607.32 233.208   1
   1 -15   2 1540.41 151.883   1
  -1  15  -2 907.520 152.291   1
   1  15   2 1134.53 246.591   1
   1  15   3 156.060 191.408   1
  -1 -15  -3-24.0018 193.354   1
   1  15   5-231.902 231.079   1
  -1 -15  -5 80.7977 205.432   1
   1  15   6 2395.23 337.699   1
  -1 -15  -6 2508.00 321.276   1
   1  15   7 94.4409 244.655   1
  -1 -15  -7-29.2772 224.137   1
   1  15   8 455.036 258.368   1
  -1 -15  -8 362.948 232.811   1
   1  15  10-307.310 273.233   1
  -1 -15 -10 31.7980 245.416   1
   1  15  11 348.760 278.486   1
  -1 -15 -11 227.092 247.029   1
   1  15  12 35.3771 249.356   1
  -1 -15 -12-197.545 231.027   1
   1  15  13 35.9114 265.510   1
  -1 -15 -13 299.943 250.433   1
   1  15  14 36.1680 265.015   1
  -1 -15 -14-100.726 234.474   1
   1  15  15-36.3263 242.408   1
  -1 -15 -15 637.938 258.630   1
   1  15  16 581.761 305.134   1
  -1 -15 -16 33.5936 242.516   1
   1  15  17 217.491 272.305   1
  -1 -15 -17 100.097 239.497   1
   1  15  18 143.915 265.805   1
  -1 -15 -18-99.3409 212.441   1
   1  15  19 71.1249 233.079   1
  -1 -15 -19 32.7440 219.034   1
   1  15  20-209.676 239.640   1
  -1 -15 -20 485.629 245.118   1
   1  15  21 308.863 262.389   1
  -1 -15 -21 318.749 230.388   1
   1  15  22 535.174 264.261   1
  -1 -15 -22 31.4165 224.942   1
  -1  16  21 203.155 258.264   1
   1 -16 -21-31.9515 236.104   1
  -1  16  20 138.019 227.355   1
   1 -16 -20 32.6644 199.107   1
  -1  16  19 315.431 273.797   1
   1 -16 -19 199.613 249.246   1
  -1  16  18 674.396 284.473   1
   1 -16 -18 336.910 254.702   1
  -1  16  17 35.7201 269.302   1
   1 -16 -17 136.237 229.009   1
  -1  16  15 179.641 279.309   1
   1 -16 -15 68.7072 250.763   1
  -1  16  14 107.711 257.707   1
   1 -16 -14 205.911 232.028   1
  -1  16  13 143.031 243.907   1
   1 -16 -13-136.646 229.634   1
  -1  16  12-35.4920 249.331   1
   1 -16 -12 474.520 243.476   1
  -1  16  11 210.556 257.125   1
   1 -16 -11-167.449 233.864   1
  -1  16  10 311.051 246.649   1
   1 -16 -10 395.698 237.471   1
   1 -16  -9 258.559 231.420   1
  -1  16   9 305.081 252.013   1
   1 -16  -8 1040.05 271.181   1
  -1  16   8 730.697 297.087   1
   1 -16  -7-213.656 226.453   1
  -1  16   7 97.0333 245.750   1
   1 -16  -6 440.438 229.023   1
  -1  16   6 187.457 252.390   1
   1 -16  -5 56.0656 225.106   1
  -1  16   5 179.702 230.260   1
   1 -16  -4 529.639 222.909   1
  -1  16   4 143.079 227.417   1
   1 -16  -3 197.522 193.436   1
  -1  16   3 27.0940 225.739   1
   1 -16  -2 271.933 184.497   1
  -1 -16   2 193.906 118.648   1
  -1  16   2 353.201 218.027   1
   1  16  -2 350.794 143.844   1
  -1 -16   1 152.027 133.398   1
   1 -16  -1 289.567 174.222   1
  -1  16   1 363.434 202.980   1
   1  16  -1 16.7659 149.575   1
  -1 -16   0-93.3254 153.918   1
   1 -16   0 145.727 166.613   1
   1  16   0-159.606 157.328   1
  -1  16   0 118.697 168.417   1
  -1 -16  -1 169.288 178.086   1
   1  16   1 90.8679 181.871   1
  -1 -16  -2 461.142 189.048   1
   1 -16   2 303.267 108.446   1
  -1  16  -2 461.097 118.008   1
   1  16   2 377.571 210.891   1
   1  16   4 580.407 254.387   1
  -1 -16  -4 503.877 230.800   1
   1  16   5-60.9309 219.473   1
  -1 -16  -5 112.048 230.238   1
   1  16   6-95.2615 235.594   1
  -1 -16  -6 233.756 230.462   1
   1  16   7 164.211 242.816   1
  -1 -16  -7 151.916 225.580   1
   1  16   8 811.028 290.702   1
  -1 -16  -8 1219.98 273.325   1
   1  16   9 34.5968 260.784   1
  -1 -16  -9-64.0883 215.404   1
   1  16  10 528.844 262.188   1
  -1 -16 -10 130.691 236.098   1
   1  16  11 107.432 256.936   1
  -1 -16 -11 99.5336 239.089   1
   1  16  12 108.651 253.046   1
  -1 -16 -12 167.139 234.647   1
   1  16  13 182.386 283.674   1
  -1 -16 -13 168.427 259.071   1
   1  16  14 183.215 261.691   1
  -1 -16 -14-101.083 237.448   1
   1  16  15 256.584 287.020   1
  -1 -16 -15-33.7277 246.156   1
   1  16  17-72.4887 270.052   1
  -1 -16 -17-166.701 233.999   1
   1  16  18 321.637 278.571   1
  -1 -16 -18 396.413 255.731   1
   1  16  19 352.852 272.376   1
  -1 -16 -19 490.173 228.603   1
   1  16  20-34.6672 234.252   1
  -1 -16 -20 193.130 200.894   1
   1  16  21 33.8014 206.359   1
  -1 -16 -21 380.850 207.289   1
  -1  17  20-34.2481 246.803   1
   1 -17 -20-161.500 203.916   1
  -1  17  19-349.215 268.842   1
   1 -17 -19-197.512 236.665   1
  -1  17  18 177.262 233.785   1
   1 -17 -18 670.700 236.681   1
  -1  17  17 215.442 274.905   1
   1 -17 -17 577.122 260.030   1
  -1  17  16 217.229 261.939   1
   1 -17 -16-206.026 221.490   1
  -1  17  14 438.121 284.254   1
   1 -17 -14 553.656 262.531   1
  -1  17  13-145.936 278.245   1
   1 -17 -13 207.365 252.181   1
  -1  17  12 399.573 266.413   1
   1 -17 -12 34.4460 228.385   1
  -1  17  11 684.805 285.618   1
   1 -17 -11-102.280 240.697   1
  -1  17  10-178.058 246.421   1
   1 -17 -10 33.6853 238.478   1
  -1  17   9 525.610 257.009   1
   1 -17  -9 364.376 226.379   1
  -1  17   8 274.733 257.969   1
   1 -17  -8 32.3272 220.662   1
  -1  17   7-368.371 231.751   1
   1 -17  -7 188.343 212.107   1
  -1  17   6 618.016 258.606   1
   1 -17  -6 696.983 238.788   1
  -1  17   5-62.7126 213.951   1
   1 -17  -5 232.308 206.537   1
  -1  17   4-271.066 229.697   1
   1 -17  -4 164.780 202.070   1
  -1  17   2 52.6239 206.792   1
   1 -17  -2 95.6100 183.041   1
   1  17  -1 342.493 156.910   1
  -1  17   1 118.659 190.392   1
   1 -17  -1 239.628 178.472   1
   1  17   0 229.532 176.711   1
  -1  17   0 305.838 176.958   1
   1  17   1 23.6920 186.257   1
  -1 -17  -1 177.643 186.792   1
   1  17   2 363.219 204.790   1
  -1 -17  -2-24.5787 178.811   1
   1  17   3-112.641 200.336   1
   1  17   4-240.481 250.320   1
  -1 -17  -4 193.261 215.355   1
   1  17   5-94.9180 235.697   1
  -1 -17  -5-57.8542 222.340   1
   1  17   6 691.461 258.256   1
  -1 -17  -6 1476.67 271.302   1
   1  17   7-101.910 247.929   1
  -1 -17  -7-93.3387 233.667   1
   1  17   8 244.134 248.024   1
  -1 -17  -8-63.9266 240.031   1
   1  17   9-142.371 249.760   1
  -1 -17  -9-65.2805 223.791   1
   1  17  10 144.602 257.035   1
  -1 -17 -10-132.684 231.637   1
   1  17  11 584.513 272.585   1
  -1 -17 -11 402.240 265.013   1
   1  17  12-73.6322 247.514   1
  -1 -17 -12-67.5965 237.135   1
   1  17  13-36.9540 244.688   1
  -1 -17 -13 33.9536 228.236   1
   1  17  14-738.577 295.374   1
  -1 -17 -14 645.745 263.147   1
   1  17  16 619.573 283.242   1
  -1 -17 -16 235.958 248.188   1
   1  17  17-180.538 255.615   1
  -1 -17 -17 33.4126 216.704   1
   1  17  18 142.401 237.347   1
  -1 -17 -18 330.379 232.197   1
   1  17  19 313.723 274.424   1
  -1 -17 -19 261.582 241.178   1
   1  17  20 820.510 294.628   1
  -1 -17 -20 32.0819 229.258   1
  -1  18  20 272.849 268.959   1
   1 -18 -20-286.541 230.349   1
  -1  18  19-139.135 224.509   1
   1 -18 -19-130.528 207.219   1
  -1  18  18 35.3391 264.866   1
   1 -18 -18 533.047 246.768   1
  -1  18  17 71.7965 236.539   1
   1 -18 -17 101.478 204.944   1
  -1  18  16 290.837 265.607   1
   1 -18 -16 171.194 245.962   1
  -1  18  15 109.995 283.027   1
   1 -18 -15 242.455 250.821   1
  -1  18  13 184.892 264.523   1
   1 -18 -13 314.116 232.777   1
  -1  18  12-258.581 268.506   1
   1 -18 -12 487.851 258.606   1
  -1  18  10 109.480 243.202   1
   1 -18 -10 308.457 237.471   1
  -1  18   9 432.258 265.748   1
   1 -18  -9 236.723 238.038   1
  -1  18   8 674.920 288.803   1
   1 -18  -8 397.685 256.607   1
  -1  18   6 33.9637 228.323   1
   1 -18  -6 62.5052 204.835   1
  -1  18   5 33.0550 243.210   1
  -1  18   4 379.328 245.798   1
  -1  18   3-59.1936 197.001   1
   1  18   3 175.457 218.057   1
   1  18   4 340.421 223.867   1
   1  18   5 65.0374 235.381   1
  -1 -18  -5 181.707 228.392   1
   1  18   6-33.8656 248.170   1
  -1 -18  -6 156.197 222.156   1
   1  18   8 71.3139 255.648   1
  -1 -18  -8 657.179 257.304   1
   1  18   9 290.173 254.989   1
  -1 -18  -9 267.509 223.155   1
   1  18  10 587.411 282.618   1
  -1 -18 -10 33.8674 233.816   1
   1  18  12 223.022 269.225   1
  -1 -18 -12 205.932 232.202   1
   1  18  13 74.3935 260.957   1
  -1 -18 -13 34.3657 221.690   1
   1  18  15 257.717 272.124   1
  -1 -18 -15 34.1275 242.794   1
   1  18  16 364.841 277.951   1
  -1 -18 -16 338.309 226.117   1
   1  18  17 537.586 273.939   1
  -1 -18 -17 100.790 239.589   1
   1  18  18 1163.85 307.849   1
  -1 -18 -18 363.860 238.046   1
   1  18  19 206.649 249.418   1
  -1 -18 -19 163.147 202.687   1
   1  18  20 201.418 237.013   1
  -1 -18 -20 289.399 234.088   1
  -1  19  18 318.209 231.282   1
  -1  19  17 792.871 303.828   1
  -1  19  16 511.191 271.481   1
  -1  19  15 36.9771 241.074   1
  -1  19  14-261.270 246.370   1
  -1  19  13 75.1188 265.905   1
  -1  19  12 301.169 243.494   1
  -1  19  11 752.009 289.156   1
   1  19   9 36.9391 276.243   1
   1  19  11-37.4341 264.990   1
   1  19  12 374.644 264.955   1
   1  19  14 259.984 261.007   1
   1  19  15 183.092 260.591   1
   1  19  16-108.463 237.026   1
   1  19  17 70.9491 279.777   1
   1  19  18-139.198 236.373   1
   1  19  19-136.563 243.953   1
  -2   0  26 148.630 247.361   1
   2   0 -26 67.1381 216.615   1
  -2   0  25 294.457 234.089   1
   2   0 -25 235.630 238.797   1
  -2   0  24 1163.26 280.284   1
   2   0 -24 837.715 266.064   1
  -2   0  23-143.211 249.002   1
   2   0 -23-132.911 243.600   1
  -2   0  22-105.378 247.766   1
   2   0 -22 459.413 242.675   1
  -2   0  21-68.7495 240.044   1
   2   0 -21 64.5414 229.448   1
  -2   0  20 3213.88 374.576   1
   2   0 -20 2685.89 366.926   1
  -2   0  19 97.7060 252.179   1
   2   0 -19-154.154 227.785   1
  -2   0  18 1671.76 316.082   1
   2   0 -18 2306.06 307.733   1
  -2   0  17-152.223 256.782   1
   2   0 -17 231.576 256.140   1
  -2   0  16 1195.29 290.233   1
   2   0 -16 1612.18 288.856   1
   2   0 -15 79.7429 214.943   1
  -2   0  15 166.669 234.391   1
   2   0 -14 11448.3 800.491   1
   2   0 -13-23.7197 218.142   1
  -2   0  13-100.226 230.431   1
  -2   0  12 6854.41 527.749   1
   2   0 -12 6706.07 526.425   1
   2   0 -11-20.7938 197.749   1
  -2   0  11 241.829 210.609   1
   2   0 -10-19.2556 198.468   1
  -2   0  10 324.825 207.013   1
   2   0  -9 178.174 181.195   1
  -2   0   9-18.6495 183.394   1
  -2   0   8 12529.9 788.399   1
   2   0  -8 11043.0 776.477   1
  -2   0   7-92.2971 195.768   1
   2   0  -7 29.0813 178.812   1
  -2   0   5-73.1063 198.315   1
   2   0  -5 145.038 163.863   1
  -2   0   4 27599.4 1615.64   1
   2   0  -4 24877.5 1611.34   1
  -2   0   3 73.0268 180.193   1
   2   0  -3-59.3909 164.768   1
   2   0  -2 116754. 6974.92   1
  -2   0   2 115723. 6976.02   1
   2   0  -1 93.7465 137.235   1
  -2   0   1 92.3741 161.949   1
   2   0   0 15565.0 1074.88   1
  -2   0   0 19406.3 1077.11   1
  -2   0  -1-19.5875 137.365   1
   2   0   1-72.3268 144.621   1
  -2   0  -2 115317. 6794.10   1
   2   0   2 111112. 6793.59   1
  -2   0  -3 8.40829 158.888   1
   2   0   3 70.3150 168.155   1
   2   0   4 28978.0 1808.16   1
  -2   0  -4 29896.5 1804.56   1
  -2   0  -5-242.868 172.262   1
   2   0   5 12.1481 199.205   1
  -2   0  -7-14.3978 172.284   1
   2   0   7-63.4616 185.947   1
  -2   0  -8 10977.7 755.583   1
   2   0   8 11605.0 765.184   1
   2   0   9-225.357 187.638   1
  -2   0  -9 52.1294 178.233   1
   2   0  10-20.2495 195.809   1
   2   0  11 65.2707 195.808   1
  -2   0 -11 41.0449 183.679   1
  -2   0 -12 6982.29 498.718   1
   2   0  12 5491.18 491.488   1
   2   0  13 97.9963 217.442   1
  -2   0 -13-232.145 215.203   1
   2   0  14 11507.7 817.386   1
  -2   0 -14 11521.2 800.936   1
   2   0  15 83.6487 232.990   1
   2   0  16 1185.86 281.102   1
  -2   0 -16 1466.22 259.111   1
   2   0  17-240.147 233.287   1
  -2   0 -17 279.207 233.253   1
   2   0  18 1247.20 285.733   1
  -2   0 -18 1686.01 287.327   1
   2   0  20 3551.28 394.610   1
  -2   0 -20 2981.41 361.450   1
   2   0  21 204.705 242.034   1
  -2   0 -21 320.054 217.849   1
   2   0  22 35.0977 230.069   1
  -2   0 -22 131.171 221.580   1
   2   0  23 215.084 257.131   1
  -2   0 -23-132.881 245.431   1
   2   0  24 1341.02 322.581   1
  -2   0 -24 1673.54 301.601   1
   2   0  25 291.618 247.042   1
  -2   0 -25 369.837 251.206   1
  -2   0 -26 371.976 250.814   1
  -2   1  26 548.339 264.003   1
   2  -1 -26 133.787 229.995   1
  -2  -1  25 298.532 263.086   1
   2   1 -25 876.476 272.049   1
  -2   1  24 396.613 264.282   1
  -2  -1  24 1101.35 283.087   1
   2   1 -24 1006.87 265.497   1
   2  -1 -24 1137.90 278.613   1
  -2   1  23-71.2117 242.941   1
   2  -1 -23 266.205 251.875   1
  -2  -1  22 1937.21 313.667   1
   2   1 -22 1045.32 275.012   1
  -2   1  21 172.081 260.599   1
  -2  -1  21 857.729 266.796   1
   2  -1 -21 64.9545 247.964   1
   2   1 -21 576.730 235.090   1
  -2   1  20 67.4215 257.161   1
  -2  -1  20 133.349 259.156   1
   2   1 -20 93.8804 237.813   1
   2  -1 -20 127.639 264.937   1
  -2   1  19 558.810 254.725   1
   2  -1 -19 249.818 262.009   1
  -2  -1  18 934.673 269.596   1
   2   1 -18 1997.78 315.885   1
  -2   1  17 2213.54 339.533   1
   2   1 -17 2493.11 306.843   1
  -2  -1  17 1975.64 328.363   1
  -2   1  16 4000.80 449.469   1
  -2  -1  16 4638.45 443.590   1
   2   1 -16 4647.03 421.049   1
   2  -1 -16 4815.11 441.826   1
  -2   1  15 484.829 245.915   1
   2   1 -15 776.427 256.815   1
  -2  -1  15 681.818 245.137   1
   2  -1 -15 675.257 243.509   1
   2  -1 -14 2563.55 330.744   1
  -2   1  14 2886.19 360.558   1
  -2  -1  13 5795.58 475.441   1
   2   1 -13 5592.57 465.682   1
   2  -1 -12 321.514 211.795   1
   2   1 -12-259.348 191.301   1
  -2   1  12-245.142 216.969   1
  -2   1  11 3610.18 344.395   1
  -2  -1  11 2865.53 324.546   1
   2   1 -11 3752.78 326.688   1
   2  -1 -11 3316.20 341.017   1
  -2   1  10 24181.1 1538.22   1
  -2  -1  10 23800.5 1527.35   1
   2   1 -10 23634.2 1521.47   1
   2  -1 -10 25171.3 1533.45   1
  -2   1   9 1345.43 249.765   1
   2  -1  -9 1369.88 232.371   1
  -2  -1   9 1708.26 234.189   1
   2   1  -9 1343.88 213.344   1
   2   1  -8 26250.5 1616.99   1
   2  -1  -8 26602.4 1626.33   1
  -2  -1   8 25727.3 1619.86   1
  -2   1   8 25233.7 1626.20   1
   2  -1  -7 16125.3 1053.43   1
  -2   1   7 16784.4 1056.87   1
   2   1  -6 4564.51 330.060   1
   2  -1  -6 3847.92 342.706   1
  -2   1   6 3967.68 359.097   1
  -2  -1   6 3894.92 336.881   1
   2  -1  -5 9319.67 588.664   1
   2   1  -5 8455.06 570.670   1
  -2  -1   5 8066.36 575.097   1
  -2   1   5 8253.34 593.776   1
  -2  -1   4 4147.92 351.291   1
   2   1  -4 4121.94 336.289   1
   2  -1  -4 5229.57 352.376   1
  -2   1   4 4114.46 372.664   1
  -2  -1   3 105427. 6612.87   1
   2   1  -3 115388. 6612.46   1
   2  -1  -3 115019. 6617.60   1
  -2   1   3 104267. 6618.86   1
  -2   1   2 3560.39 258.295   1
  -2  -1   2 2886.95 246.996   1
   2   1  -2 3015.32 237.431   1
   2  -1  -1 22920.9 1294.74   1
  -2   1   1 20283.2 1297.76   1
   2   1  -1 19790.5 1291.13   1
  -2  -1   1 21417.8 1291.98   1
   2  -1   0-24.3098 147.132   1
  -2   1   0 82.2853 152.063   1
  -2  -1   0-19.5122 146.178   1
   2   1   0 39.1506 147.105   1
   2  -1   1 16286.0 1169.60   1
   2   1   1 23709.5 1176.63   1
  -2   1  -1 15989.9 1162.80   1
  -2  -1  -1 21833.3 1174.22   1
   2   1   2 2232.66 234.164   1
   2  -1   2 2763.12 223.806   1
  -2  -1  -2 2197.35 233.149   1
  -2   1  -2 2603.16 219.537   1
   2  -1   3 109636. 6595.39   1
   2   1   3 110634. 6600.79   1
  -2  -1  -3 115377. 6601.70   1
  -2   1  -3 104789. 6594.63   1
   2   1   4 4412.48 377.860   1
   2  -1   4 4572.80 353.549   1
  -2   1  -4 4491.94 353.239   1
   2  -1   5 8704.41 580.411   1
   2   1   5 8782.02 593.880   1
  -2   1  -5 8876.81 578.323   1
  -2  -1  -5 8243.95 585.138   1
   2  -1   6 3853.44 337.608   1
   2   1   6 4030.93 342.326   1
  -2   1  -6 4234.69 321.356   1
  -2  -1  -6 3521.55 334.486   1
  -2  -1  -7 16055.0 1018.51   1
   2   1   7 15525.1 1022.94   1
  -2  -1  -8 24797.8 1593.87   1
  -2   1  -8 27249.1 1588.47   1
   2  -1   8 25234.7 1593.78   1
   2   1   8 24199.1 1604.49   1
  -2   1  -9 1114.03 199.956   1
  -2  -1  -9 1392.67 233.310   1
   2  -1   9 1327.69 215.216   1
   2   1   9 1680.29 265.231   1
   2   1  10 23726.6 1574.86   1
   2  -1  10 25879.5 1569.15   1
   2  -1  11 2660.40 295.451   1
  -2  -1 -11 2954.90 314.342   1
  -2   1 -11 2568.70 293.789   1
   2   1  11 3564.93 328.062   1
   2   1  12 144.350 221.915   1
  -2   1 -12 21.0753 201.946   1
  -2  -1 -12 182.315 202.336   1
  -2   1 -13 5783.89 446.374   1
   2  -1  13 5156.98 451.304   1
   2   1  14 2177.12 340.148   1
  -2  -1 -14 3034.50 334.734   1
   2  -1  15 404.900 240.372   1
  -2  -1 -15 155.054 223.674   1
  -2   1 -15 815.327 235.848   1
   2  -1  16 3896.73 414.032   1
  -2   1 -16 5333.14 422.564   1
   2   1  16 4087.56 453.867   1
  -2  -1 -16 4230.02 432.242   1
   2  -1  17 2594.64 365.176   1
   2   1  17 2785.27 367.759   1
  -2  -1 -17 2976.06 344.274   1
  -2   1 -17 2800.60 325.368   1
   2  -1  18 1505.32 289.169   1
   2   1  18 1674.53 315.852   1
  -2   1 -18 801.961 259.053   1
  -2  -1 -18 1000.09 257.378   1
   2  -1  19 350.389 265.097   1
   2   1  19 944.124 282.864   1
  -2   1 -19 625.323 250.415   1
  -2  -1 -19 121.629 229.196   1
   2  -1  20-230.707 242.550   1
   2   1  20 167.236 248.172   1
  -2  -1 -20-250.367 252.988   1
  -2   1 -20-30.8812 220.604   1
   2  -1  21 341.430 238.968   1
   2   1  21 171.005 255.241   1
  -2  -1 -21 192.276 250.483   1
  -2   1 -21 351.200 231.549   1
   2   1  22 946.721 283.396   1
   2  -1  22 668.455 276.404   1
  -2  -1 -22 1279.70 279.353   1
  -2   1 -22 1212.35 263.934   1
   2   1  23-107.327 228.305   1
  -2  -1 -23 233.272 239.063   1
   2  -1  24 690.965 260.250   1
   2   1  24 614.471 266.478   1
  -2  -1 -24 433.532 266.505   1
  -2   1 -24 268.326 253.547   1
   2  -1  25 255.765 232.038   1
  -2   1 -25 67.7901 232.500   1
   2   1  26 288.560 229.557   1
  -2  -1 -26 301.249 233.333   1
  -2   2  27 724.387 281.373   1
   2  -2 -27 427.903 257.031   1
  -2   2  26 360.112 254.151   1
   2  -2 -26 132.845 237.587   1
  -2   2  25 287.689 254.833   1
   2   2 -25 239.503 245.704   1
   2  -2 -25 100.159 224.740   1
  -2  -2  24-406.539 249.824   1
  -2   2  24-35.7407 220.587   1
   2   2 -24 67.2465 240.293   1
   2  -2 -24-233.936 247.064   1
  -2  -2  23 72.9820 233.401   1
  -2   2  23 35.4502 221.762   1
   2  -2 -23 399.719 258.420   1
   2   2 -23 626.029 260.337   1
  -2  -2  22 141.989 249.028   1
  -2   2  22 70.0344 252.271   1
   2  -2 -22 99.1524 256.865   1
   2   2 -22-129.783 235.754   1
  -2   2  21 483.234 263.390   1
  -2  -2  21 240.994 261.700   1
   2   2 -21 63.4119 228.588   1
   2  -2 -21-130.790 252.385   1
  -2   2  20 1457.84 289.093   1
  -2  -2  20 1065.46 274.653   1
   2   2 -20 1821.41 298.317   1
   2  -2 -20 1675.46 314.665   1
  -2   2  19 330.924 249.638   1
  -2  -2  19 96.1557 242.751   1
   2  -2 -19 126.352 240.174   1
   2   2 -19 119.728 227.606   1
  -2   2  18 643.188 262.310   1
   2  -2 -18 831.861 272.783   1
   2   2 -18 1242.11 260.710   1
  -2  -2  18 677.130 266.224   1
   2   2 -17 2297.46 292.881   1
  -2  -2  17 1711.01 298.040   1
   2  -2 -17 1395.22 294.356   1
  -2   2  16 181.771 276.473   1
   2   2 -16 79.3028 207.861   1
  -2  -2  16-308.439 248.235   1
   2  -2 -16-430.396 254.012   1
  -2   2  15 292.950 233.338   1
   2  -2 -15 439.416 247.950   1
   2   2 -15 978.108 238.908   1
  -2  -2  15 478.814 249.352   1
   2   2 -14 4101.02 389.197   1
   2  -2 -14 4971.78 420.060   1
  -2  -2  14 4517.41 400.189   1
  -2   2  14 3921.05 414.682   1
   2  -2 -13 348.965 218.730   1
   2   2 -13 355.432 205.449   1
  -2  -2  13 1011.54 222.867   1
  -2   2  13 591.597 232.810   1
  -2  -2  12 18135.3 1179.29   1
  -2   2  11-192.096 224.285   1
   2  -2 -11 311.176 206.010   1
   2   2 -11-133.292 176.491   1
  -2  -2  11 182.051 194.199   1
  -2  -2  10 17362.2 1045.90   1
  -2   2  10 14179.9 1057.32   1
   2  -2 -10 15802.7 1053.88   1
   2   2 -10 16391.9 1035.29   1
   2   2  -9 3320.73 294.732   1
   2  -2  -9 3343.91 318.999   1
  -2  -2   9 2924.68 292.280   1
  -2   2   9 2714.16 318.086   1
  -2  -2   8 3365.29 308.914   1
  -2   2   8 3462.47 330.462   1
   2  -2  -8 3560.14 318.385   1
   2   2  -8 3341.18 295.361   1
  -2   2   7 384.242 223.969   1
   2  -2  -7 359.141 185.970   1
   2   2  -6 16133.9 1055.23   1
   2  -2  -6 18351.7 1079.66   1
  -2  -2   6 17197.4 1059.17   1
  -2   2   6 15571.5 1074.76   1
   2   2  -5 5511.38 423.287   1
  -2  -2   5 6466.24 428.134   1
  -2  -2   4 10547.4 702.308   1
   2   2  -4 10538.5 699.939   1
   2  -2  -4 10979.0 725.482   1
  -2   2   4 12060.7 725.608   1
  -2  -2   3 4979.07 341.700   1
   2   2  -3 5002.20 352.371   1
   2  -2  -3 5434.19 382.932   1
  -2   2   3 4027.26 395.402   1
   2   2  -2 13187.2 794.207   1
  -2  -2   2 12319.8 794.081   1
  -2   2   2 13145.8 814.309   1
   2  -2  -2 12133.5 809.571   1
   2  -2  -1 140401. 8354.74   1
  -2  -2   1 141766. 8350.86   1
  -2   2   1 143140. 8356.15   1
   2   2  -1 132841. 8350.55   1
   2   2   0 34209.0 2038.64   1
  -2   2   0 33790.4 2034.46   1
  -2  -2   0 36038.4 2037.37   1
   2  -2   0 30728.4 2032.52   1
   2   2   1 145731. 7278.60   1
  -2  -2  -1 141589. 7277.52   1
   2  -2   2 9797.77 696.208   1
   2   2   2 11553.7 719.693   1
  -2   2  -2 10378.9 696.456   1
   2  -2   3 5424.94 362.605   1
   2   2   3 4847.99 402.564   1
  -2  -2  -3 5876.81 398.451   1
  -2   2  -3 4909.65 358.767   1
   2   2   4 11878.6 764.593   1
   2  -2   4 11102.5 733.416   1
  -2  -2  -4 9671.87 748.727   1
  -2   2  -4 13229.7 735.876   1
   2  -2   5 7070.32 444.098   1
  -2   2  -5 5661.31 442.467   1
   2  -2   6 17137.5 1044.47   1
   2   2   6 14991.6 1066.34   1
  -2   2  -6 17290.7 1033.87   1
  -2  -2  -6 15597.9 1057.35   1
  -2  -2  -7 230.776 195.678   1
  -2   2  -7 526.584 155.769   1
   2  -2   7 716.356 192.284   1
   2   2   7 433.495 217.735   1
  -2   2  -8 3239.72 285.425   1
  -2  -2  -8 3812.76 319.200   1
   2   2   8 2645.17 325.264   1
   2  -2   8 3612.27 300.046   1
  -2   2  -9 2653.26 268.381   1
  -2  -2  -9 2855.41 301.239   1
   2  -2   9 3191.13 278.697   1
   2   2   9 3038.86 313.215   1
   2   2  10 16506.0 1089.93   1
  -2  -2 -11-22.2918 180.776   1
  -2   2 -11-93.2174 170.979   1
   2  -2  11 19.6985 194.089   1
   2   2  11 165.471 212.127   1
   2  -2  12 16749.1 1095.46   1
   2   2  13 471.171 246.247   1
   2  -2  13 300.116 215.255   1
  -2   2 -13 424.592 207.605   1
  -2  -2 -13 396.899 252.731   1
   2   2  14 2862.03 372.712   1
   2  -2  14 2497.73 326.416   1
  -2   2 -14 3295.88 322.691   1
  -2  -2 -14 3065.99 342.836   1
   2  -2  15 837.016 250.625   1
   2   2  15 445.165 271.563   1
  -2  -2 -15 1067.10 255.439   1
  -2   2 -15 1084.69 228.489   1
   2   2  16-30.2036 249.887   1
   2  -2  16-302.582 221.551   1
  -2   2 -16 230.187 215.713   1
  -2  -2 -16 138.246 226.500   1
   2  -2  17 1821.23 294.197   1
   2   2  17 1710.88 299.268   1
  -2   2 -17 1698.83 281.422   1
  -2  -2 -17 1469.05 275.648   1
   2  -2  18 968.207 263.408   1
   2   2  18 1024.33 278.849   1
  -2   2 -18 791.542 249.770   1
   2   2  19-230.237 276.800   1
   2  -2  19 157.457 239.546   1
  -2   2 -19 530.351 243.275   1
  -2  -2 -19 337.845 256.871   1
   2   2  20 1076.32 299.852   1
  -2  -2 -20 1792.88 310.448   1
   2   2  21 68.7073 229.791   1
   2  -2  21-170.139 234.339   1
  -2  -2 -21 193.162 231.930   1
  -2   2 -21-286.104 238.685   1
   2   2  22 35.1148 237.324   1
   2  -2  22 70.2198 236.126   1
  -2   2 -22 357.880 250.128   1
  -2  -2 -22 32.8596 250.705   1
   2  -2  23 107.602 235.419   1
   2   2  23-106.701 266.296   1
  -2   2 -23 462.952 253.489   1
  -2  -2 -23 365.617 264.309   1
   2  -2  24 399.281 269.360   1
   2   2  24 287.806 250.173   1
  -2   2 -24-33.6092 246.362   1
  -2  -2 -24-66.7242 218.759   1
   2   2  25 324.290 248.139   1
  -2  -2 -25-232.665 258.315   1
   2   2  26 287.087 251.135   1
  -2  -2 -26 264.887 252.075   1
   2   2  27 496.247 240.808   1
  -2  -2 -27 890.612 250.250   1
  -2   3  27 213.336 238.244   1
   2  -3 -27 260.313 239.827   1
  -2   3  26 428.190 262.156   1
   2  -3 -26 230.358 246.846   1
  -2   3  25 320.010 268.507   1
   2  -3 -25 232.781 254.124   1
  -2   3  23-141.122 242.955   1
  -2  -3  23-217.303 241.030   1
   2  -3 -23 466.471 232.674   1
   2   3 -23-297.732 243.396   1
  -2  -3  22 1313.46 288.866   1
  -2   3  22 1050.52 286.121   1
   2  -3 -22 895.969 254.200   1
   2   3 -22 1323.87 279.665   1
  -2  -3  21 589.108 259.558   1
   2   3 -21-31.2732 223.820   1
  -2  -3  20 466.342 261.162   1
  -2   3  20 918.368 293.387   1
   2   3 -20 213.020 237.265   1
   2  -3 -20 779.375 260.220   1
   2   3 -19 146.927 216.838   1
   2  -3 -19 127.554 255.462   1
  -2  -3  19 478.679 254.755   1
  -2   3  18 2122.24 387.367   1
   2   3 -18 3410.25 366.575   1
  -2  -3  18 3399.10 367.789   1
   2  -3 -18 3311.16 390.394   1
   2   3 -17 53.9357 214.189   1
  -2  -3  17-29.1053 227.030   1
  -2   3  16 3687.04 395.074   1
   2   3 -16 3560.33 366.439   1
  -2  -3  16 3041.48 359.967   1
   2  -3 -16 3603.60 383.879   1
  -2   3  15-150.342 264.870   1
   2  -3 -15-279.022 240.831   1
  -2   3  14 1792.73 297.391   1
   2   3 -14 1411.79 244.701   1
  -2  -3  14 927.797 231.798   1
   2  -3 -14 1501.86 295.453   1
  -2   3  13 276.973 255.417   1
   2  -3 -13 307.436 206.416   1
   2   3 -13 254.783 175.744   1
  -2  -3  13-341.556 196.303   1
  -2   3  12 9385.36 737.175   1
  -2  -3  12 10656.2 729.601   1
   2  -3 -12 9773.88 734.497   1
   2   3 -12 11506.3 721.581   1
  -2   3  11 1970.75 297.487   1
   2  -3 -11 1475.46 264.553   1
   2   3 -11 1889.53 221.544   1
  -2  -3  11 1543.56 240.881   1
  -2  -3  10 11211.9 727.826   1
  -2   3  10 11214.2 762.191   1
   2   3 -10 10693.1 718.427   1
   2  -3 -10 9838.55 750.201   1
  -2   3   9 1489.57 265.358   1
   2   3  -9 1882.05 212.115   1
   2  -3  -9 1456.29 262.499   1
  -2  -3   9 1832.51 212.394   1
   2  -3  -8 299.806 187.509   1
  -2   3   8 263.936 211.061   1
  -2   3   7 5772.17 459.583   1
  -2  -3   7 6508.01 434.172   1
   2   3  -7 5650.71 427.342   1
   2  -3  -7 5888.65 453.774   1
   2   3  -6 17473.9 988.901   1
   2  -3  -6 14666.1 1005.12   1
  -2  -3   6 15312.0 990.753   1
  -2   3   6 14573.5 1015.90   1
  -2  -3   5 577.383 156.971   1
   2  -3  -5 615.698 191.485   1
   2   3  -5 459.034 144.589   1
  -2   3   5 360.783 181.780   1
  -2  -3   4 7224.08 462.365   1
   2   3  -4 6620.04 452.654   1
   2  -3  -3 9988.17 685.143   1
  -2  -3   3 9487.60 657.240   1
  -2   3   3 11082.7 695.629   1
   2   3  -3 11226.6 658.916   1
   2  -3  -2 37037.0 2233.42   1
  -2   3   2 37732.3 2240.52   1
  -2  -3   2 35749.8 2220.83   1
   2   3  -2 36713.8 2221.68   1
  -2   3   1 60157.9 3675.30   1
   2   3  -1 63190.4 3667.54   1
   2  -3  -1 60989.7 3671.59   1
  -2  -3   1 59156.8 3665.66   1
  -2   3   0 21.8624 146.150   1
  -2  -3   0 22.6940 161.675   1
   2   3   0 84.4650 165.232   1
   2  -3   0-137.841 145.850   1
   2   3   1 55808.2 3426.13   1
  -2  -3  -1 58197.5 3425.31   1
  -2   3  -1 57041.5 3413.43   1
   2  -3   1 55894.8 3412.99   1
   2   3   2 38937.0 2415.93   1
   2  -3   2 41201.0 2397.44   1
  -2  -3  -2 37908.1 2412.93   1
  -2   3  -2 39707.0 2396.52   1
   2  -3   3 10794.9 654.097   1
  -2   3  -3 10310.9 655.085   1
  -2  -3  -3 10058.7 678.626   1
   2   3   3 10011.7 688.751   1
  -2   3  -4 6726.91 455.226   1
   2  -3   4 7201.34 458.438   1
   2  -3   5 304.559 125.775   1
   2   3   5 646.056 211.788   1
  -2  -3  -5 356.072 197.566   1
  -2   3  -5 490.985 122.568   1
   2   3   6 15291.9 1000.03   1
   2  -3   6 16513.6 960.365   1
  -2   3  -6 14056.9 952.718   1
  -2  -3  -6 15098.1 990.014   1
  -2   3  -7 5331.46 402.939   1
  -2  -3  -7 6588.19 453.805   1
   2   3   7 4797.64 449.175   1
   2  -3   7 6081.01 415.341   1
  -2  -3  -8 206.664 211.975   1
   2   3   8 325.172 228.807   1
  -2   3  -9 1541.58 195.144   1
  -2  -3  -9 1193.13 229.053   1
   2   3   9 1327.68 219.344   1
   2  -3   9 1241.09 187.173   1
  -2  -3 -10 10975.7 744.968   1
   2   3  10 10577.0 757.083   1
   2  -3  10 10629.3 725.626   1
   2   3  11 2299.41 310.614   1
   2  -3  11 2080.41 257.200   1
  -2  -3 -11 2406.02 296.107   1
  -2   3 -11 1725.85 246.169   1
  -2  -3 -12 10902.9 752.575   1
  -2   3 -12 10255.2 717.637   1
   2  -3  12 10441.2 729.253   1
   2   3  12 10913.6 756.935   1
   2   3  13 457.268 244.105   1
   2  -3  13-200.391 201.538   1
  -2   3 -13 100.835 170.710   1
  -2  -3 -13 203.851 228.091   1
   2   3  14 1520.09 326.175   1
   2  -3  14 1596.20 251.286   1
  -2  -3 -14 727.087 273.133   1
  -2   3 -14 1678.48 250.023   1
   2   3  15 29.8899 253.686   1
  -2  -3 -15 53.1989 230.617   1
   2  -3  16 3188.27 368.752   1
   2   3  16 3724.10 392.242   1
  -2  -3 -16 3662.55 366.096   1
  -2   3 -16 2968.21 345.839   1
   2  -3  17 84.8629 221.669   1
  -2   3 -17 237.685 220.838   1
   2  -3  18 2647.21 355.663   1
  -2  -3 -18 3650.92 385.634   1
  -2   3 -18 3116.40 354.149   1
   2  -3  19 467.795 240.625   1
   2   3  19 497.627 288.418   1
  -2   3 -19 730.773 259.540   1
  -2  -3 -19-247.615 258.646   1
   2   3  20 677.278 260.855   1
   2  -3  20 816.924 252.843   1
  -2  -3 -20 601.427 245.098   1
  -2   3 -20 396.701 239.981   1
   2   3  21-34.4855 264.010   1
   2  -3  21 237.825 236.169   1
  -2  -3 -21-96.9490 239.732   1
  -2   3 -21 31.4813 220.853   1
   2   3  22 1782.84 324.236   1
   2  -3  22 1434.02 299.841   1
  -2   3 -22 1647.13 290.307   1
  -2  -3 -22 2033.22 321.568   1
   2  -3  23-250.713 242.109   1
   2   3  23 142.102 220.538   1
  -2   3 -23 297.185 252.947   1
  -2  -3 -23 331.935 223.305   1
   2   3  24 573.177 270.762   1
  -2  -3 -24 963.245 278.633   1
   2   3  25 250.773 282.555   1
  -2  -3 -25-33.0655 243.336   1
   2   3  26 320.050 236.530   1
  -2  -3 -26 426.548 233.339   1
   2   3  27-175.156 240.685   1
  -2  -3 -27 716.495 261.035   1
   2  -4 -28-316.468 254.258   1
  -2   4  28-34.8022 239.924   1
   2  -4 -27 483.365 247.281   1
  -2   4  27 34.9295 244.512   1
   2  -4 -26 653.815 225.934   1
  -2   4  26 281.594 231.307   1
   2  -4 -25-132.117 233.852   1
  -2   4  25-35.3116 221.616   1
   2  -4 -24 664.288 265.080   1
  -2   4  24 212.125 247.122   1
   2   4 -23 200.458 232.732   1
   2  -4 -23 199.554 257.003   1
  -2   4  23 387.389 278.134   1
   2  -4 -22 597.581 282.909   1
   2   4 -22 194.277 228.573   1
  -2  -4  22 387.000 270.539   1
  -2   4  22 595.672 278.477   1
   2   4 -21-31.2976 233.304   1
  -2   4  21 416.681 285.555   1
   2   4 -20 1502.07 269.335   1
   2  -4 -20 1632.79 338.292   1
  -2  -4  20 1916.34 301.716   1
  -2   4  19 973.570 282.398   1
   2   4 -19 980.440 256.396   1
  -2  -4  19 1205.37 279.080   1
   2  -4 -19 868.264 284.385   1
  -2   4  18 2608.08 341.626   1
   2   4 -18 2470.87 321.995   1
  -2  -4  18 2738.66 339.195   1
   2  -4 -18 2377.88 337.262   1
  -2   4  17 615.617 280.994   1
   2   4 -17 1122.13 241.786   1
  -2  -4  17 926.011 249.687   1
   2  -4 -17 577.411 247.965   1
  -2   4  16 31.5172 276.533   1
   2  -4 -16 29.4068 259.520   1
   2   4 -16 99.2397 208.011   1
  -2  -4  16-465.331 241.576   1
  -2   4  15 4019.81 444.144   1
  -2  -4  15 4451.55 422.935   1
   2   4 -15 5082.60 412.531   1
   2  -4 -15 5551.95 454.064   1
   2  -4 -14 2221.24 326.341   1
  -2   4  14 2757.52 369.622   1
   2   4 -14 2438.85 281.631   1
  -2  -4  14 2933.09 300.753   1
  -2   4  13 3102.67 380.086   1
   2  -4 -13 3816.99 388.547   1
   2   4 -13 3596.41 326.154   1
  -2  -4  13 4125.94 359.225   1
  -2   4  12 9146.97 693.996   1
  -2  -4  12 9445.81 658.414   1
   2  -4 -12 9661.85 686.803   1
   2   4 -12 9281.26 648.562   1
  -2  -4  11 6872.70 497.073   1
   2   4 -11 6716.50 490.107   1
  -2   4  10-171.540 221.732   1
   2  -4 -10 45.0074 179.364   1
  -2  -4  10 134.072 155.323   1
   2   4 -10-92.2461 157.641   1
  -2  -4   9 3913.03 298.576   1
   2  -4  -9 3419.73 329.797   1
   2   4  -9 3513.54 294.916   1
  -2   4   9 3196.73 354.382   1
   2   4  -8 8693.75 630.165   1
   2  -4  -8 8964.83 668.600   1
  -2   4   8 8407.05 684.497   1
  -2   4   7 1419.90 245.922   1
   2  -4  -7 1236.80 213.003   1
  -2  -4   7 1315.40 171.881   1
  -2  -4   6 16711.3 1052.73   1
   2   4  -6 16861.1 1050.96   1
   2  -4  -6 16945.5 1086.53   1
  -2   4   6 16913.4 1092.75   1
  -2  -4   5 54252.6 3179.34   1
   2  -4  -5 55611.8 3211.48   1
   2   4  -5 49021.5 3176.50   1
  -2   4   5 54168.6 3215.00   1
  -2  -4   4 10571.9 656.815   1
   2   4  -4 10182.8 653.916   1
   2  -4  -3 49246.0 2979.68   1
   2   4  -3 46879.4 2956.73   1
  -2  -4   3 50705.7 2957.07   1
  -2   4   3 49490.2 2980.70   1
   2   4  -2 6733.16 443.760   1
  -2  -4   2 6452.43 439.001   1
   2  -4  -2 6347.04 465.450   1
  -2   4   2 7352.04 476.832   1
   2   4  -1 63484.6 3636.83   1
  -2  -4   1 54834.0 3634.79   1
  -2   4   1 62463.7 3646.22   1
   2  -4  -1 61613.5 3643.11   1
  -2   4   0 19277.9 1156.61   1
   2   4   0 17838.4 1158.44   1
  -2  -4   0 18157.0 1156.52   1
   2  -4   0 19470.1 1155.61   1
  -2   4  -1 58480.4 3603.14   1
  -2  -4  -1 63507.0 3617.80   1
   2   4   1 55842.8 3615.77   1
   2  -4   1 61546.7 3602.56   1
   2   4   2 8346.55 542.196   1
  -2   4  -2 7961.08 499.398   1
   2  -4   2 7530.63 499.229   1
  -2  -4  -2 7662.28 529.753   1
   2  -4   3 49799.6 3035.98   1
  -2   4  -3 51807.0 3036.08   1
  -2  -4  -3 50085.8 3063.26   1
   2   4   3 48865.8 3069.09   1
   2   4   4 7572.20 623.829   1
  -2  -4  -4 7299.90 604.332   1
  -2   4  -4 8792.84 567.964   1
  -2  -4  -5 55855.4 3411.82   1
  -2   4  -5 57184.7 3377.67   1
   2  -4   5 55100.6 3379.92   1
   2   4   5 55509.3 3418.71   1
  -2   4  -6 17595.3 997.002   1
  -2  -4  -6 16319.7 1043.84   1
   2   4   6 17293.6 1058.45   1
   2   4   7 1060.67 257.757   1
   2  -4   7 1856.68 191.711   1
  -2   4  -7 1454.36 172.919   1
  -2  -4  -7 1251.73 241.198   1
   2   4   8 9086.26 670.742   1
   2  -4   8 9193.30 618.602   1
  -2   4  -8 9223.85 613.996   1
  -2  -4  -8 10056.4 667.084   1
   2   4   9 3476.01 332.164   1
   2   4  10 48.1996 222.812   1
   2  -4  10 329.934 158.030   1
  -2  -4 -10 22.6795 203.560   1
  -2   4 -10-89.1988 130.092   1
  -2   4 -11 6694.55 494.418   1
   2  -4  11 7358.19 513.134   1
  -2  -4 -12 9519.95 677.513   1
  -2   4 -12 8845.01 624.581   1
   2   4  12 8829.31 678.195   1
   2  -4  12 9512.55 639.198   1
  -2  -4 -13 3484.99 380.277   1
   2   4  13 3264.07 384.403   1
  -2   4 -13 3979.68 340.909   1
   2  -4  13 4209.87 352.768   1
  -2  -4 -14 3086.93 334.643   1
  -2   4 -14 2561.93 286.901   1
   2  -4  14 2683.26 300.445   1
   2   4  14 2410.29 328.369   1
  -2  -4 -15 5685.99 479.855   1
  -2   4 -15 5899.62 449.268   1
   2  -4  15 5678.84 462.893   1
   2   4  15 4762.23 498.622   1
  -2  -4 -16 372.693 281.860   1
   2   4  16 281.878 303.494   1
  -2   4 -17 491.092 221.879   1
  -2  -4 -17 890.375 239.120   1
   2  -4  17 690.974 249.313   1
   2   4  17 993.638 283.909   1
  -2  -4 -18 2441.94 357.344   1
  -2   4 -18 2714.70 324.516   1
   2  -4  18 2720.93 329.446   1
   2   4  18 2426.03 352.021   1
  -2  -4 -19 967.691 285.351   1
  -2   4 -19 577.729 236.570   1
   2   4  19 736.109 305.140   1
   2  -4  19 1392.04 261.643   1
  -2  -4 -20 1083.14 257.219   1
  -2   4 -20 1599.44 275.587   1
   2   4  20 1499.01 287.219   1
   2  -4  20 1362.44 277.179   1
  -2  -4 -21 389.101 284.171   1
   2   4  21 207.613 275.404   1
  -2  -4 -22 229.727 263.207   1
  -2   4 -22 416.653 257.081   1
   2   4  22 384.819 253.840   1
   2  -4  22 278.094 222.642   1
  -2   4 -23 363.958 234.964   1
  -2  -4 -23 894.475 257.190   1
   2   4  23 177.256 243.554   1
  -2  -4 -24-564.563 276.057   1
   2   4  24 107.015 255.186   1
  -2  -4 -25 492.680 232.669   1
   2   4  25-320.277 244.065   1
  -2  -4 -27-96.5302 230.834   1
   2   4  27-34.6621 247.574   1
  -2  -4 -28-286.932 249.110   1
   2   4  28-203.304 217.873   1
   2  -5 -28 218.301 218.198   1
  -2   5  28 238.453 212.955   1
   2  -5 -27-31.8391 240.035   1
  -2   5  27 172.557 210.346   1
   2  -5 -26 388.486 251.737   1
  -2   5  26-104.574 239.061   1
   2  -5 -25 230.020 264.363   1
  -2   5  25 385.605 278.015   1
   2  -5 -24 165.611 261.700   1
  -2   5  24 1086.83 285.533   1
   2  -5 -23 532.298 273.497   1
  -2   5  23-351.034 271.852   1
   2   5 -22 97.4388 220.559   1
   2  -5 -22 266.303 251.970   1
  -2   5  22-105.032 285.907   1
   2   5 -21-344.482 219.988   1
   2  -5 -21-298.386 264.501   1
  -2  -5  21 169.588 241.431   1
   2   5 -20-89.7860 212.796   1
  -2  -5  20 97.6205 212.138   1
   2  -5 -19 321.742 273.906   1
  -2   5  19 67.6639 261.949   1
   2   5 -19-85.8076 212.175   1
  -2  -5  19-217.645 234.364   1
  -2   5  18 33.3654 282.842   1
   2   5 -18 189.796 233.282   1
  -2  -5  18 648.681 242.413   1
   2  -5 -17 30.8058 260.637   1
   2   5 -17-205.219 202.293   1
  -2  -5  17 390.603 237.526   1
  -2   5  17-32.8328 237.545   1
  -2  -5  16 4095.46 389.176   1
  -2   5  15 344.207 276.141   1
  -2  -5  15 196.490 218.017   1
   2   5 -15 90.2999 193.452   1
   2  -5 -15-261.027 277.809   1
  -2   5  14 2880.52 354.597   1
  -2  -5  14 2965.07 310.013   1
   2   5 -14 2808.66 296.723   1
   2  -5 -14 2748.99 343.718   1
  -2   5  13 1343.63 321.358   1
  -2  -5  13 885.950 213.776   1
   2   5 -13 852.650 205.717   1
   2  -5 -13 377.584 269.200   1
  -2   5  12 112.540 241.091   1
  -2  -5  12 328.183 190.333   1
   2   5 -12 124.516 181.349   1
   2  -5 -12-155.075 211.130   1
   2   5 -11 194.651 151.997   1
  -2  -5  11 105.200 175.608   1
   2  -5 -11 517.622 231.468   1
  -2  -5  10 9397.71 591.970   1
   2  -5 -10 8998.18 630.473   1
  -2   5  10 8985.60 647.354   1
   2   5 -10 7337.58 569.719   1
  -2   5   9 840.151 212.089   1
   2  -5  -9 308.412 205.936   1
  -2  -5   8 21388.7 1287.59   1
   2  -5  -8 20370.0 1322.43   1
  -2   5   8 23061.6 1342.43   1
   2   5  -8 18930.8 1282.08   1
  -2   5   7 1997.45 273.228   1
  -2  -5   7 1516.18 179.256   1
   2  -5  -7 1995.39 256.993   1
   2   5  -6 10234.1 672.796   1
  -2  -5   6 10162.7 676.240   1
  -2   5   6 10971.9 739.283   1
   2  -5  -6 12242.3 731.163   1
  -2  -5   5 2236.78 187.179   1
   2   5  -5 2127.23 186.107   1
  -2   5   5 1981.24 263.947   1
   2  -5  -5 2351.49 254.668   1
  -2   5   4 15377.6 944.791   1
   2   5  -4 15330.0 901.820   1
  -2  -5   4 13241.3 898.443   1
   2  -5  -4 14807.3 939.458   1
  -2  -5   3 26.7194 102.082   1
   2   5  -3-6.77452 106.558   1
   2   5  -2 36237.7 2413.86   1
  -2  -5   2 41315.1 2415.37   1
  -2   5   2 42194.7 2441.01   1
   2  -5  -2 41660.3 2434.21   1
  -2   5   1 1432.94 181.396   1
   2  -5  -1 1236.85 187.542   1
  -2  -5   1 1193.97 157.605   1
   2   5  -1 1406.49 162.820   1
  -2   5   0 264.398 121.576   1
   2   5   0 93.4471 152.641   1
  -2  -5   0 108.777 151.877   1
   2  -5   0 8.48331 122.973   1
   2  -5   1 1772.30 161.172   1
  -2  -5  -1 1684.23 192.577   1
  -2   5  -1 1492.37 159.031   1
  -2  -5  -2 39907.4 2578.30   1
  -2   5  -2 41901.3 2556.17   1
   2   5   2 43874.0 2589.47   1
   2  -5   2 43446.2 2555.94   1
   2  -5   3 105.611 100.227   1
  -2   5  -3 61.4381 94.4889   1
   2   5   4 13873.2 947.080   1
  -2  -5  -4 13301.7 931.625   1
  -2   5  -4 15305.4 886.594   1
   2  -5   4 14034.7 884.736   1
   2  -5   5 2038.17 185.238   1
  -2  -5  -5 2186.42 262.990   1
  -2   5  -5 2409.04 178.551   1
   2   5   5 2416.26 272.149   1
   2   5   6 11692.0 791.544   1
   2  -5   6 11386.2 731.474   1
  -2  -5  -6 11996.3 787.345   1
  -2   5  -6 11519.9 727.023   1
   2   5   7 1234.58 237.474   1
   2  -5   7 1835.00 176.439   1
  -2  -5  -7 1817.29 245.335   1
  -2   5  -7 1729.92 172.076   1
   2  -5   8 20253.7 1228.24   1
   2   5   8 20759.7 1287.86   1
  -2   5  -8 18640.5 1223.75   1
  -2  -5  -8 20271.4 1279.11   1
   2   5   9 1066.23 260.678   1
   2  -5   9 747.130 147.788   1
  -2  -5  -9 377.973 214.915   1
  -2   5  -9 1014.78 149.526   1
  -2  -5 -10 8815.08 612.279   1
   2   5  10 7428.24 613.296   1
  -2   5 -11 179.828 146.372   1
  -2  -5 -11 371.703 216.164   1
   2  -5  11-97.7559 151.084   1
   2   5  11-26.1673 239.393   1
   2  -5  12 365.375 178.635   1
   2   5  12-27.2971 195.217   1
  -2  -5 -12 361.984 212.062   1
  -2   5 -12 49.5468 156.176   1
   2   5  13 720.007 265.326   1
   2  -5  13 1252.34 215.822   1
  -2  -5 -13 952.811 255.732   1
  -2   5 -13 1122.50 189.176   1
  -2   5 -14 3060.67 296.230   1
   2  -5  14 3006.75 306.753   1
   2   5  14 2105.65 368.807   1
  -2  -5 -14 2587.04 345.585   1
   2  -5  15 585.005 209.570   1
   2   5  15 373.644 276.180   1
  -2  -5 -15 281.525 247.148   1
  -2   5 -15 568.256 197.089   1
   2  -5  16 4581.53 404.661   1
  -2   5 -16 4024.61 385.863   1
   2  -5  17 188.563 232.912   1
   2   5  17 422.451 288.414   1
  -2  -5 -17-240.713 251.436   1
  -2   5 -17 100.995 210.334   1
   2   5  18 530.365 259.752   1
   2  -5  18 546.987 242.800   1
  -2  -5 -18 771.553 247.369   1
  -2   5 -18 376.284 223.406   1
   2  -5  19 518.051 247.322   1
   2   5  19 574.072 292.761   1
  -2  -5 -19 346.877 271.057   1
  -2   5 -19 169.414 210.672   1
   2  -5  20 255.432 244.753   1
  -2   5 -20 176.573 203.996   1
   2  -5  21 198.741 224.907   1
  -2  -5 -21 32.5151 256.457   1
  -2   5 -21 30.6597 204.107   1
   2   5  22 314.836 266.500   1
  -2   5 -22 351.209 243.373   1
   2   5  23 141.495 235.596   1
  -2  -5 -23 165.279 232.072   1
   2   5  24 248.487 259.350   1
  -2  -5 -24 198.286 253.344   1
   2   5  25 423.779 254.473   1
  -2  -5 -25-130.421 240.955   1
   2   5  26 348.819 261.010   1
  -2  -5 -26 483.521 259.938   1
   2   5  27 239.725 242.517   1
  -2  -5 -27 31.7881 214.848   1
   2   5  28 166.937 239.617   1
  -2  -5 -28 628.293 251.513   1
   2  -6 -27 188.662 243.695   1
  -2   6  27 170.366 246.750   1
   2  -6 -26 867.755 268.509   1
  -2   6  26 343.513 264.619   1
   2  -6 -24 230.615 220.809   1
  -2   6  24 244.101 256.956   1
   2  -6 -23 530.802 224.250   1
  -2   6  23 560.031 263.747   1
   2  -6 -22 965.243 255.909   1
  -2   6  22 700.150 270.689   1
   2   6 -21 438.358 225.245   1
   2  -6 -21 99.6655 241.991   1
  -2   6  21 347.915 276.859   1
  -2   6  20 964.454 289.031   1
  -2  -6  20 610.122 239.218   1
   2   6 -20 774.443 247.130   1
   2  -6 -20 924.052 279.020   1
  -2   6  19 581.262 290.819   1
  -2  -6  19 30.5458 236.627   1
   2   6 -19 651.390 226.911   1
   2  -6 -19 745.227 278.296   1
  -2   6  18 2898.86 380.575   1
  -2  -6  18 3064.56 351.603   1
   2   6 -18 2144.17 297.905   1
   2  -6 -18 3130.50 386.857   1
  -2   6  17-166.277 253.620   1
   2  -6 -17 218.403 257.295   1
  -2   6  16 98.1387 279.578   1
  -2  -6  16 152.727 223.572   1
   2   6 -16 188.778 198.713   1
   2  -6 -16 273.223 217.095   1
  -2   6  15-478.282 281.486   1
   2   6 -15-241.170 199.689   1
  -2  -6  15 23.6592 199.773   1
   2  -6 -15 29.5510 269.012   1
   2   6 -14 7635.33 528.407   1
   2  -6 -14 6765.99 567.682   1
  -2  -6  14 7885.86 540.280   1
  -2   6  13 569.169 283.997   1
   2  -6 -13-248.910 259.016   1
  -2  -6  13 459.501 188.987   1
   2   6 -13 428.939 183.888   1
  -2   6  12 3994.56 406.991   1
   2  -6 -12 3803.57 378.199   1
  -2  -6  12 3784.27 349.811   1
   2   6 -12 4810.79 350.507   1
   2  -6 -11 2061.78 294.558   1
  -2  -6  11 1197.25 196.494   1
  -2   6  11 1551.93 264.991   1
   2   6 -11 1338.79 196.240   1
  -2   6   9 2099.98 277.006   1
  -2  -6   9 2071.90 216.942   1
   2  -6  -9 1996.45 274.478   1
   2   6  -9 2123.06 202.439   1
  -2  -6   8 7717.97 538.578   1
   2  -6  -8 8223.49 598.958   1
   2   6  -8 8689.09 539.567   1
  -2   6   8 8048.81 608.237   1
  -2  -6   7 605.419 116.672   1
   2  -6  -7 1150.90 238.250   1
   2   6  -7 856.223 125.205   1
  -2   6   7 1007.29 237.703   1
   2  -6  -6 48119.2 2793.31   1
  -2  -6   6 45924.3 2743.56   1
  -2   6   6 42831.0 2794.90   1
   2   6  -6 44815.5 2742.74   1
   2  -6  -5 11179.3 758.594   1
  -2  -6   5 11292.2 707.133   1
  -2   6   5 11426.8 766.990   1
   2   6  -4 25191.9 1461.03   1
   2  -6  -4 23555.8 1500.46   1
  -2  -6   4 23730.4 1460.78   1
  -2   6   4 21977.7 1500.51   1
   2  -6  -3 397.287 181.210   1
  -2  -6   3 252.332 101.676   1
  -2   6   3 256.865 178.811   1
   2   6  -3 438.096 103.073   1
   2   6  -2 32288.7 1889.34   1
  -2  -6   2 29863.9 1886.68   1
   2  -6  -1 5795.04 389.993   1
  -2  -6   1 4749.92 372.709   1
  -2   6   1 5840.14 398.618   1
   2   6  -1 5448.61 376.409   1
  -2  -6   0 5830.15 410.545   1
  -2   6   0 5662.70 411.696   1
   2  -6   0 6229.82 415.348   1
   2   6   0 6034.60 414.371   1
  -2  -6  -1 5991.61 398.711   1
   2   6   1 5664.56 405.058   1
   2  -6   1 5204.07 370.864   1
  -2   6  -1 5337.78 374.497   1
  -2   6  -2 30979.6 1878.40   1
   2   6   3 449.371 179.203   1
  -2   6  -3 523.705 99.1421   1
  -2  -6  -3 464.508 176.749   1
   2  -6   3 496.537 97.3592   1
   2  -6   4 25045.3 1447.89   1
  -2   6  -4 22962.2 1447.83   1
  -2  -6  -4 23454.2 1494.41   1
   2   6   4 23349.2 1503.47   1
   2   6   5 12044.1 777.305   1
  -2   6  -5 12000.4 705.143   1
  -2  -6  -5 11005.3 766.579   1
   2  -6   5 10703.4 705.324   1
   2   6   6 42673.2 2622.89   1
   2  -6   6 39484.8 2561.33   1
  -2   6  -6 45151.1 2560.21   1
  -2  -6  -6 42358.0 2611.69   1
   2  -6   7 704.745 116.367   1
   2   6   7 809.711 236.401   1
  -2   6  -7 888.855 115.912   1
  -2  -6  -7 873.341 220.551   1
   2  -6   8 9412.50 563.641   1
   2   6   8 6725.42 620.850   1
  -2  -6  -9 1922.90 299.950   1
  -2   6  -9 2217.53 192.431   1
   2   6   9 2533.34 311.101   1
   2  -6   9 1770.12 196.683   1
   2  -6  10 6255.87 411.697   1
  -2   6 -10 5611.70 401.385   1
   2  -6  11 1917.37 202.145   1
   2   6  11 1239.99 276.867   1
  -2  -6 -11 1433.09 267.290   1
  -2   6 -11 1523.53 185.613   1
   2   6  12 4122.74 404.587   1
   2  -6  12 4242.11 345.566   1
  -2  -6 -12 4089.21 396.325   1
  -2   6 -12 3997.53 330.866   1
   2   6  13 386.440 278.684   1
   2  -6  13 37.0680 169.151   1
  -2   6 -13 501.411 175.523   1
  -2  -6 -13-54.3005 241.293   1
   2  -6  14 7495.35 532.151   1
   2   6  14 7188.26 587.188   1
  -2   6 -14 7464.76 524.417   1
  -2  -6 -14 6273.13 552.057   1
   2   6  15 157.689 289.283   1
   2  -6  15-111.634 194.783   1
  -2  -6 -15 86.5672 258.999   1
  -2   6 -15-271.928 180.340   1
   2  -6  16 73.0039 209.959   1
   2   6  16-258.087 299.171   1
  -2  -6 -16 505.388 279.987   1
  -2   6 -16 295.711 195.705   1
   2   6  17 427.250 271.981   1
  -2  -6 -17-152.778 251.219   1
   2   6  18 1741.24 365.602   1
   2  -6  18 2862.38 330.028   1
  -2  -6 -18 2525.41 358.535   1
  -2   6 -18 2898.74 319.565   1
   2  -6  19 593.136 237.630   1
   2   6  19 204.117 234.698   1
  -2  -6 -19 31.7674 229.286   1
  -2   6 -19 191.692 202.807   1
   2   6  20 1135.73 309.052   1
   2  -6  20 652.645 225.479   1
  -2  -6 -20 1029.78 292.877   1
  -2   6 -20 1126.04 248.722   1
   2   6  21 382.399 244.278   1
  -2  -6 -21 782.125 250.143   1
  -2   6 -21 639.971 249.714   1
   2   6  22-140.703 271.009   1
  -2  -6 -22 754.544 279.961   1
   2   6  23 246.865 223.981   1
  -2  -6 -23 593.192 226.224   1
   2   6  24 105.910 266.673   1
  -2  -6 -24 460.077 269.768   1
   2   6  26 448.713 266.136   1
  -2  -6 -26 287.159 257.899   1
   2   6  27 236.653 240.638   1
  -2  -6 -27 156.921 201.659   1
   2  -7 -27 93.3237 241.770   1
  -2   7  27-201.788 255.505   1
   2  -7 -26-127.166 232.034   1
  -2   7  26 373.773 249.032   1
   2  -7 -25 32.3406 205.233   1
  -2   7  25 68.8051 242.448   1
   2  -7 -24 949.859 236.456   1
  -2   7  24 554.708 250.839   1
   2  -7 -23 99.1987 215.829   1
  -2   7  23 279.120 240.500   1
   2  -7 -21-299.414 249.058   1
  -2   7  21-69.6779 252.326   1
  -2   7  20 138.335 282.397   1
   2   7 -20-118.208 209.236   1
   2  -7 -20 265.071 272.370   1
  -2  -7  19-148.455 215.737   1
   2   7 -19 223.464 224.986   1
  -2   7  18-442.223 303.564   1
   2  -7 -18 451.276 269.290   1
  -2   7  17 201.931 247.871   1
   2   7 -17 834.777 218.620   1
   2  -7 -17 536.758 255.662   1
  -2  -7  17 626.093 199.513   1
   2  -7 -16 7638.71 592.497   1
  -2   7  16 6937.04 611.805   1
   2   7 -16 7341.79 545.502   1
  -2  -7  16 7098.75 555.905   1
  -2  -7  15 445.829 196.993   1
   2   7 -15 357.357 182.175   1
  -2   7  14 696.131 283.325   1
  -2  -7  14 385.956 176.071   1
   2   7 -14 267.667 172.667   1
   2  -7 -14 380.482 235.250   1
  -2   7  13 1196.58 299.060   1
  -2  -7  13 1313.56 202.843   1
   2   7 -13 1037.08 195.057   1
   2  -7 -13 765.898 284.048   1
  -2   7  12 1160.18 303.987   1
   2  -7 -12 601.339 251.070   1
   2   7 -12 1071.79 177.386   1
  -2  -7  12 619.281 176.220   1
  -2   7  11 3373.17 389.610   1
   2  -7 -11 3728.02 352.715   1
  -2  -7  10 5544.00 417.872   1
   2   7 -10 6308.04 416.026   1
   2  -7 -10 6098.75 483.708   1
  -2   7  10 5413.48 485.324   1
   2   7  -9 1507.00 167.169   1
  -2  -7   9 1425.10 166.467   1
   2   7  -8 5134.69 344.403   1
   2  -7  -8 5342.91 431.801   1
  -2   7   8 4793.94 447.053   1
  -2  -7   8 4739.60 347.602   1
   2   7  -7 18258.8 1153.31   1
  -2   7   7 18717.0 1222.04   1
   2  -7  -7 19204.9 1216.88   1
  -2  -7   7 19012.1 1151.74   1
  -2   7   6 941.700 224.822   1
   2   7  -6 937.084 114.838   1
   2  -7  -6 672.054 209.044   1
  -2  -7   6 875.011 113.674   1
  -2   7   5 2892.68 301.840   1
   2   7  -5 2877.63 210.205   1
  -2  -7   5 2671.98 209.697   1
   2  -7  -5 3010.48 290.867   1
   2  -7  -4 28466.2 1913.62   1
   2   7  -4 31512.0 1870.93   1
  -2   7   4 30884.9 1921.69   1
  -2  -7   4 31093.6 1871.53   1
   2   7  -3 8309.02 500.667   1
  -2   7   3 7995.21 550.894   1
  -2  -7   3 7064.89 496.798   1
   2  -7  -3 7658.10 539.258   1
   2   7  -2 2809.67 228.148   1
  -2  -7   2 2923.48 224.540   1
   2   7  -1 36018.1 2237.54   1
   2  -7  -1 37109.8 2242.19   1
  -2   7   1 37095.8 2249.60   1
  -2  -7   1 36725.2 2232.32   1
   2   7   0-36.0253 142.101   1
  -2   7   0 22.3350 138.741   1
  -2  -7  -1 36350.5 2211.73   1
   2  -7   1 36320.3 2196.15   1
  -2   7  -1 36152.3 2197.46   1
   2   7   1 35580.2 2217.89   1
  -2  -7  -2 1846.99 219.633   1
   2  -7   2 2028.69 177.992   1
   2   7   3 8216.52 577.389   1
   2  -7   3 8651.99 513.876   1
  -2  -7  -3 7374.04 559.432   1
  -2   7  -3 7830.64 513.863   1
   2  -7   4 32697.1 1943.93   1
  -2  -7  -4 30140.2 1995.00   1
  -2   7  -4 32674.1 1944.47   1
   2   7   4 30665.7 2002.44   1
   2   7   5 2687.06 304.227   1
   2  -7   5 3001.47 202.172   1
  -2   7  -5 3075.57 201.656   1
  -2  -7  -5 2554.87 290.950   1
  -2   7  -6 541.278 85.2916   1
  -2  -7  -6 518.044 198.623   1
   2  -7   6 861.833 90.6592   1
   2   7   6 644.491 219.266   1
   2  -7   7 20736.0 1241.69   1
   2   7   7 18814.3 1316.02   1
  -2   7  -8 5381.72 334.243   1
  -2  -7  -8 4723.07 428.641   1
   2  -7   8 4522.36 331.025   1
   2   7   8 5145.29 445.030   1
   2  -7   9 1190.26 142.868   1
  -2   7  -9 1119.78 135.809   1
  -2  -7 -10 5228.04 452.167   1
  -2   7 -10 5130.98 355.441   1
   2   7  10 5483.04 455.847   1
   2  -7  10 4524.48 362.244   1
   2   7  11 3278.80 403.043   1
  -2   7 -11 4049.70 306.063   1
   2  -7  11 3994.79 307.946   1
  -2  -7 -11 4103.73 397.289   1
  -2   7 -12 982.012 158.476   1
  -2  -7 -12 563.999 243.778   1
   2  -7  12 704.484 167.457   1
   2   7  12 818.702 265.316   1
  -2  -7 -13 1130.16 270.020   1
  -2   7 -13 1322.76 187.187   1
   2  -7  13 1088.09 192.714   1
  -2   7 -14 375.511 164.014   1
  -2  -7 -14 682.322 237.206   1
   2   7  14 314.580 223.976   1
   2  -7  14 325.010 164.530   1
  -2   7 -15 513.741 181.787   1
   2  -7  15 381.804 197.935   1
   2   7  16 7652.85 605.103   1
  -2   7 -16 7079.38 544.949   1
   2  -7  16 7900.83 559.888   1
  -2  -7 -16 7204.14 591.777   1
  -2   7 -17 878.089 195.536   1
  -2  -7 -17 185.517 262.722   1
   2   7  17 365.988 298.505   1
   2  -7  17 825.417 222.684   1
  -2  -7 -18 346.980 230.164   1
   2   7  18-304.441 241.581   1
  -2   7 -19-26.6619 196.323   1
   2  -7  19-255.222 205.317   1
  -2  -7 -20-258.967 240.156   1
   2   7  20 415.220 256.703   1
  -2  -7 -21-65.2487 263.889   1
   2   7  21 452.605 269.784   1
  -2  -7 -23-32.8380 242.630   1
   2   7  23 175.706 253.180   1
  -2  -7 -24 585.812 266.313   1
   2   7  24 807.254 259.465   1
  -2  -7 -25-160.356 241.754   1
   2   7  25 312.707 275.966   1
  -2  -7 -26 220.522 254.750   1
   2   7  26 68.2852 240.753   1
  -2  -7 -27-30.9681 206.170   1
   2   7  27 266.803 241.348   1
  -2   8  26 402.933 251.248   1
   2  -8 -25 32.0450 211.107   1
   2  -8 -23 296.347 240.000   1
  -2   8  23 347.415 252.072   1
   2  -8 -22 132.738 233.988   1
  -2   8  22 139.612 270.364   1
   2  -8 -21-33.2920 262.639   1
  -2   8  21 313.787 290.428   1
   2  -8 -20 532.057 275.557   1
  -2   8  20-34.6953 277.943   1
   2  -8 -19-132.270 277.157   1
  -2   8  19 276.115 290.202   1
   2  -8 -18 552.635 269.444   1
  -2   8  18 137.227 252.937   1
   2   8 -18 448.288 199.171   1
  -2  -8  18 26.1747 188.451   1
   2  -8 -17 478.915 250.522   1
  -2   8  17 374.366 281.152   1
   2   8 -17 253.870 193.537   1
  -2  -8  17 97.0318 194.753   1
   2  -8 -16 124.947 287.256   1
  -2   8  16 569.288 310.384   1
   2   8 -16 42.5279 177.677   1
  -2  -8  16-155.995 185.008   1
   2   8 -15 447.838 174.236   1
  -2  -8  15 341.218 175.941   1
   2  -8 -15 459.201 259.500   1
  -2   8  15 561.073 263.416   1
  -2  -8  14 1879.66 244.963   1
   2   8 -14 2514.91 239.998   1
   2  -8 -13-29.0273 211.887   1
  -2  -8  13 80.3775 147.950   1
   2   8 -13 77.1668 143.172   1
  -2   8  13 470.976 271.467   1
   2  -8 -12 3260.01 356.858   1
  -2   8  12 1976.88 343.066   1
   2  -8 -11 703.524 278.291   1
  -2   8  11 498.566 278.258   1
  -2  -8  11 389.549 136.025   1
   2   8 -11 243.927 120.055   1
  -2  -8  10 1952.98 201.860   1
   2   8 -10 2289.96 205.045   1
   2   8  -9 7355.58 516.760   1
  -2   8   9 8710.66 624.697   1
   2  -8  -9 8013.12 604.193   1
  -2  -8   9 8174.62 514.648   1
  -2   8   8 204.260 231.389   1
   2   8  -8 631.024 105.550   1
   2  -8  -8 682.901 229.985   1
  -2  -8   8 489.105 102.746   1
  -2   8   7 937.957 255.446   1
   2   8  -7 1569.48 137.553   1
  -2  -8   7 1518.88 134.649   1
   2  -8  -7 1021.29 251.675   1
   2  -8  -6 34716.6 2320.43   1
   2   8  -6 38325.7 2263.15   1
  -2   8   6 35768.5 2330.72   1
  -2  -8   6 37861.4 2263.28   1
   2  -8  -5 3731.61 376.077   1
  -2  -8   5 4471.18 301.790   1
  -2   8   5 4729.88 393.665   1
   2   8  -5 4866.47 305.508   1
   2  -8  -4 12476.8 899.975   1
  -2  -8   4 14887.6 847.417   1
  -2   8   4 12987.0 901.125   1
   2   8  -4 13115.6 848.837   1
   2  -8  -3 9508.97 651.973   1
  -2  -8   3 9756.59 607.250   1
  -2   8   3 8945.69 655.221   1
   2   8  -3 9720.44 610.110   1
   2  -8  -2 11483.5 693.306   1
  -2   8   2 11311.9 699.375   1
   2   8  -2 9116.05 669.012   1
  -2  -8   2 10361.7 664.075   1
   2   8  -1 2388.78 230.016   1
  -2  -8   1 2853.28 228.896   1
   2  -8   0 10508.5 691.150   1
  -2  -8   0 10869.1 697.046   1
  -2   8  -1 2407.54 219.960   1
   2  -8   1 2551.16 214.467   1
  -2   8  -2 11201.8 694.495   1
   2  -8   2 10829.7 692.209   1
   2   8   2 11058.4 740.905   1
  -2  -8  -3 8586.92 579.304   1
   2   8   3 9349.71 594.596   1
   2  -8   3 8092.82 522.650   1
  -2   8  -3 8006.97 520.836   1
   2   8   4 13804.6 906.821   1
  -2  -8  -4 13880.2 897.592   1
  -2   8  -4 13479.3 831.466   1
   2  -8   4 13662.3 829.857   1
   2   8   5 4326.66 379.545   1
  -2  -8  -5 4147.32 368.116   1
   2   8   6 35149.5 2194.24   1
  -2  -8  -7 1236.64 256.703   1
   2   8   7 1409.25 274.047   1
  -2   8  -8 515.113 75.5991   1
   2  -8   8 469.271 77.7870   1
   2   8   9 7974.17 600.918   1
  -2   8  -9 7150.35 487.749   1
   2  -8   9 7887.32 489.224   1
  -2  -8  -9 8810.84 598.860   1
  -2  -8 -10 2289.74 308.635   1
  -2   8 -10 2535.11 192.196   1
   2   8  10 2529.53 328.852   1
   2  -8  10 2096.08 195.710   1
  -2  -8 -11 478.690 249.991   1
  -2   8 -11 407.643 115.145   1
   2   8  11 28.9639 258.670   1
   2  -8  11 370.604 126.498   1
  -2  -8 -12 2896.05 314.356   1
  -2   8 -12 2773.79 230.550   1
   2   8  12 2325.96 325.797   1
   2  -8  12 2302.65 238.106   1
  -2  -8 -13-55.5152 234.111   1
   2   8  13 124.883 285.565   1
  -2   8 -14 2321.31 242.338   1
   2  -8  14 2200.54 239.263   1
   2   8  15 912.053 299.709   1
   2  -8  15 19.1508 167.783   1
  -2   8 -15 606.758 172.610   1
  -2  -8 -15 390.052 259.697   1
   2   8  16 132.404 277.936   1
   2  -8  16 210.783 182.441   1
  -2  -8 -16 369.145 282.631   1
  -2   8 -16 397.229 188.173   1
  -2   8 -17 284.052 186.021   1
   2   8  17 201.959 258.101   1
   2  -8  17 137.995 188.977   1
  -2  -8 -17 375.917 250.992   1
  -2   8 -18 620.761 201.409   1
   2   8  18 34.1315 295.893   1
  -2  -8 -18 860.179 287.698   1
   2   8  19-344.798 231.774   1
  -2  -8 -19 322.272 221.929   1
   2   8  20 173.590 268.289   1
  -2  -8 -20 357.275 270.946   1
   2   8  21 139.759 259.344   1
  -2  -8 -21 163.828 256.678   1
   2   8  22 70.1561 262.335   1
  -2  -8 -22 32.8196 236.447   1
   2   8  23 492.187 269.804   1
  -2  -8 -23 163.722 251.389   1
  -2  -8 -25 380.580 259.067   1
   2   8  26 269.891 211.913   1
  -2  -8 -26 62.2574 221.552   1
  -2   9  26-33.3111 254.423   1
   2  -9 -26-403.297 246.791   1
  -2   9  25 236.128 258.413   1
   2  -9 -25 95.1403 242.966   1
  -2   9  24-68.3386 259.629   1
   2  -9 -24 225.975 260.951   1
  -2   9  23-34.5516 261.874   1
   2  -9 -23-425.719 252.081   1
  -2   9  22 417.729 272.235   1
   2  -9 -22 595.759 274.623   1
  -2   9  20 34.8914 250.325   1
   2  -9 -20-233.123 263.620   1
  -2   9  19 277.414 226.582   1
   2  -9 -19 232.555 230.363   1
   2  -9 -18 851.889 264.947   1
  -2   9  18 172.896 273.602   1
   2   9 -17 20.9687 165.179   1
   2  -9 -17 419.423 281.612   1
  -2   9  17 376.631 295.298   1
   2  -9 -16 1559.23 297.943   1
  -2  -9  16 1623.62 226.810   1
   2   9 -16 2059.77 233.438   1
  -2   9  16 1459.18 289.059   1
   2  -9 -15 310.999 280.782   1
  -2  -9  15 142.069 150.533   1
   2   9 -15 100.245 146.852   1
  -2   9  15 201.180 292.559   1
   2  -9 -14 1096.48 279.502   1
  -2  -9  14 1591.93 183.043   1
  -2   9  14 952.717 272.258   1
   2   9 -14 980.364 173.922   1
  -2   9  13 1345.91 319.265   1
   2  -9 -13 1869.07 329.776   1
   2   9 -12 1821.61 189.021   1
  -2  -9  12 1887.49 192.201   1
   2  -9 -12 1902.55 310.498   1
  -2   9  12 2183.64 335.997   1
   2  -9 -11 390.290 220.406   1
  -2   9  11 301.825 258.227   1
   2   9 -11 274.981 114.549   1
  -2  -9  11 216.415 104.425   1
  -2   9  10 7154.23 494.017   1
   2  -9 -10 6550.15 460.225   1
  -2  -9  10 5681.02 341.596   1
  -2   9   9 362.382 258.231   1
   2   9  -9 194.712 79.9407   1
   2  -9  -9 257.212 236.493   1
  -2  -9   9 374.028 83.7215   1
  -2  -9   8 6840.82 493.462   1
   2   9  -8 9405.61 498.788   1
   2  -9  -7 3276.87 317.339   1
  -2   9   7 2515.35 327.257   1
   2  -9  -6 2879.03 300.960   1
  -2   9   6 2331.47 299.156   1
   2   9  -5 406.514 93.8535   1
  -2  -9   5 759.412 81.5714   1
  -2   9   5 547.748 222.798   1
   2  -9  -4 11147.7 764.858   1
   2   9  -4 11051.9 702.577   1
  -2   9   4 10778.6 761.854   1
  -2  -9   4 11511.4 699.588   1
   2  -9  -3 5971.76 504.418   1
  -2   9   3 7055.74 529.128   1
   2   9  -3 7737.33 469.374   1
  -2  -9   3 7141.97 464.336   1
   2  -9  -2 9495.51 650.538   1
  -2  -9   2 9721.41 623.374   1
   2   9  -2 10353.4 631.476   1
  -2   9   2 8585.13 652.510   1
   2   9  -1 37.0060 134.403   1
  -2   9   1-15.3653 167.376   1
   2  -9  -1 41.4416 141.727   1
  -2  -9   1 213.754 122.596   1
  -2   9   0-13.3441 146.146   1
   2  -9   0 97.8360 122.188   1
   2   9   1 63.2300 165.504   1
   2  -9   1-72.4978 111.928   1
  -2  -9  -1 72.4857 143.834   1
  -2   9  -1 99.7355 123.820   1
  -2   9  -2 9641.05 605.424   1
  -2  -9  -2 9603.81 646.745   1
   2  -9   2 9226.05 603.464   1
   2  -9   3 5357.69 369.585   1
   2   9   3 6432.26 450.697   1
  -2   9  -3 5330.77 368.826   1
  -2  -9  -3 6643.46 439.692   1
   2   9   4 11545.7 791.054   1
   2   9   5 641.576 234.301   1
  -2  -9  -6 2217.03 280.603   1
   2   9   6 2475.52 311.371   1
  -2  -9  -7 3682.47 375.733   1
   2   9   7 3870.41 381.910   1
   2   9   8 8543.27 664.895   1
  -2  -9  -8 9505.83 671.924   1
   2   9   9 327.059 260.614   1
  -2  -9  -9 77.3319 231.589   1
  -2  -9 -10 7148.07 513.667   1
  -2   9 -10 6222.26 365.222   1
   2   9  10 6582.18 513.211   1
   2   9  11 29.9963 221.729   1
  -2  -9 -11 189.826 218.536   1
   2  -9  11 161.737 88.1733   1
  -2   9 -11 88.3223 88.5376   1
   2   9  12 2172.83 341.356   1
  -2  -9 -12 2206.12 307.839   1
   2  -9  12 1379.24 167.039   1
  -2   9 -12 1757.07 164.958   1
   2   9  13 1840.25 326.381   1
  -2  -9 -13 1914.33 316.978   1
   2  -9  13 1565.34 180.742   1
  -2   9 -13 1705.42 181.147   1
  -2  -9 -14 1462.79 291.594   1
   2   9  14 1621.13 298.156   1
   2   9  15 33.0459 274.315   1
  -2  -9 -15 244.478 252.856   1
   2  -9  15-49.1821 138.744   1
  -2   9 -15 93.6148 138.096   1
   2   9  16 2315.42 350.954   1
  -2  -9 -16 2060.39 345.586   1
   2  -9  16 1952.02 244.881   1
  -2   9 -16 1904.00 227.502   1
  -2  -9 -17 253.772 215.342   1
   2   9  17-340.323 246.227   1
  -2   9 -17 157.199 158.277   1
  -2  -9 -18 481.549 272.947   1
   2   9  18 34.3937 288.710   1
  -2  -9 -19 227.158 271.176   1
   2   9  19 555.217 291.703   1
  -2  -9 -20-32.6512 211.749   1
   2   9  20-34.8572 209.842   1
  -2  -9 -22 950.364 269.728   1
   2   9  22 385.913 268.564   1
  -2  -9 -23-32.5671 214.546   1
   2   9  23-34.9653 244.176   1
  -2  -9 -24-192.401 257.415   1
   2   9  24 69.2249 259.904   1
  -2  -9 -25 313.950 223.904   1
   2   9  25 272.186 206.811   1
  -2  -9 -26 30.7374 230.783   1
  -2  10  25 668.956 256.970   1
   2 -10 -25 375.434 256.472   1
  -2  10  24-33.9819 241.730   1
   2 -10 -24 287.436 255.557   1
  -2  10  23 206.224 265.215   1
   2 -10 -23 32.4616 243.818   1
  -2  10  22 416.640 260.077   1
   2 -10 -22 98.6865 241.497   1
  -2  10  21 174.656 220.374   1
   2 -10 -21 597.591 231.910   1
  -2  10  20 908.587 290.294   1
   2 -10 -20 366.901 230.196   1
  -2  10  19 104.485 279.665   1
   2 -10 -19 166.837 267.944   1
  -2  10  18 347.011 266.200   1
   2 -10 -18 897.249 275.626   1
  -2  10  16 512.909 299.333   1
   2 -10 -16 257.661 281.976   1
   2  10 -16 96.0373 141.356   1
  -2  10  15-169.364 220.849   1
   2 -10 -15 285.741 225.761   1
  -2  10  14 1264.37 330.647   1
   2  10 -14 1389.63 163.023   1
  -2 -10  14 1161.63 158.065   1
   2 -10 -14 1302.32 320.975   1
  -2  10  13 32.7306 276.954   1
   2 -10 -13-30.3299 239.216   1
  -2 -10  13 122.889 102.439   1
   2  10 -13 57.8209 102.823   1
  -2 -10  12 1668.89 142.341   1
   2 -10 -12 2305.35 297.084   1
  -2  10  12 3254.89 334.875   1
  -2 -10  11 487.699 65.4592   1
  -2  10  11 650.495 261.095   1
   2  10 -11 388.143 73.1964   1
   2 -10 -10 1219.21 270.975   1
  -2  10  10 898.290 279.006   1
   2 -10  -9 1598.70 289.946   1
  -2  10   9 2131.77 300.424   1
  -2  10   8 7791.30 616.737   1
   2 -10  -6 2894.60 313.140   1
  -2  10   6 2433.73 311.035   1
   2 -10  -5 2473.64 288.744   1
   2  10  -4 1159.39 124.239   1
   2 -10  -4 1258.98 240.220   1
  -2  10   4 1357.47 252.811   1
   2  10  -3 70.6414 104.379   1
  -2  10   3 19.8824 172.915   1
   2 -10  -3 55.7742 164.536   1
  -2 -10   2 20.2363 108.071   1
  -2  10   2 73.4282 156.278   1
   2 -10  -2-150.571 158.648   1
   2  10  -2 54.9613 130.491   1
  -2  10   1-16.4757 161.596   1
   2 -10  -1 134.441 154.152   1
   2  10  -1-13.0310 132.198   1
  -2  10  -1 24.1049 131.399   1
   2  10   1 301.400 157.337   1
   2 -10   1 78.8149 115.393   1
  -2 -10  -2-155.793 157.488   1
   2  10   2-184.690 189.780   1
   2 -10   2 103.681 97.5731   1
  -2  10  -2-56.9606 111.268   1
  -2 -10  -3-18.9025 172.913   1
   2  10   3 20.1662 176.404   1
   2 -10   3 56.6863 80.8593   1
  -2  10  -3 53.2830 88.3544   1
  -2 -10  -4 897.748 230.816   1
   2  10   4 1039.13 227.589   1
  -2 -10  -5 1635.69 249.648   1
  -2 -10  -6 2362.17 306.209   1
   2  10   6 3105.85 319.891   1
   2  10   8 8096.11 630.478   1
  -2 -10  -8 8493.67 625.484   1
  -2 -10  -9 1597.25 274.257   1
   2  10   9 1570.10 284.229   1
  -2 -10 -10 1294.13 271.159   1
   2  10  10 1432.15 308.787   1
  -2 -10 -11 1152.18 272.249   1
   2  10  11 864.713 304.844   1
  -2 -10 -12 2945.95 352.132   1
   2  10  12 2117.69 344.252   1
   2 -10  13 76.6614 74.3810   1
  -2 -10 -13 118.933 232.934   1
  -2  10 -13 120.039 80.4119   1
   2 -10  14 1007.07 134.858   1
  -2 -10 -14 1036.04 263.335   1
  -2  10 -14 627.658 121.016   1
   2  10  14 889.651 297.385   1
   2 -10  15-12.3451 120.944   1
  -2 -10 -15 435.334 270.448   1
  -2  10 -15 23.1500 116.804   1
   2  10  15 602.510 305.401   1
  -2 -10 -16 221.732 269.769   1
   2  10  16 33.9977 270.125   1
  -2 -10 -18 647.672 250.031   1
   2  10  18 415.930 282.954   1
  -2 -10 -19 553.911 273.776   1
   2  10  19 69.6834 286.092   1
  -2 -10 -20 1148.64 289.241   1
   2  10  20 875.208 292.184   1
  -2 -10 -21 98.4691 205.015   1
   2  10  21 245.652 215.358   1
  -2 -10 -22-195.937 257.527   1
   2  10  22 314.627 276.672   1
  -2 -10 -23 161.150 258.811   1
   2  10  23 104.311 250.606   1
  -2 -10 -24 158.270 195.199   1
   2  10  24-205.770 245.991   1
  -2 -10 -25 1241.28 272.052   1
   2  10  25-167.944 261.408   1
  -2  11  25 165.130 226.359   1
   2 -11 -25-61.7861 180.145   1
  -2  11  23 375.235 265.817   1
   2 -11 -23 289.966 208.728   1
  -2  11  21-139.398 265.592   1
   2 -11 -21 894.296 289.631   1
  -2  11  20 70.1281 262.492   1
   2 -11 -20 333.124 269.499   1
  -2  11  19-35.0537 216.247   1
   2 -11 -19-167.218 223.774   1
   2 -11 -18 935.893 295.438   1
  -2  11  18 1431.01 316.525   1
   2 -11 -17-133.011 278.512   1
  -2  11  17 833.724 290.893   1
   2 -11 -16 32.7311 228.992   1
  -2  11  16 518.616 274.955   1
   2 -11 -15 614.695 288.083   1
  -2  11  15 888.861 310.000   1
   2 -11 -14 1362.86 292.176   1
  -2  11  14 1691.50 338.476   1
   2 -11 -13 466.673 239.795   1
  -2  11  13 464.934 261.478   1
  -2  11  11 316.402 269.192   1
   2 -11 -10 3758.76 402.015   1
  -2  11  10 4633.65 435.802   1
   2 -11  -9 1384.69 258.279   1
  -2  11   9 947.931 265.534   1
   2 -11  -8 2340.40 328.392   1
   2 -11  -7 51.0397 204.881   1
  -2  11   7 108.301 231.961   1
   2 -11  -5 620.348 234.079   1
  -2  11   5 851.547 251.656   1
   2  11  -4 3775.04 268.201   1
  -2  11   4 4576.22 366.776   1
  -2 -11   4 3860.79 262.817   1
   2 -11  -4 4316.58 358.794   1
   2  11  -3 4143.52 291.030   1
  -2  11   3 3479.42 350.003   1
  -2 -11   3 4086.44 285.585   1
   2 -11  -3 3592.67 339.272   1
   2  11  -2 13392.9 938.590   1
  -2  11   2 16151.7 981.703   1
   2 -11  -2 15633.1 966.569   1
  -2 -11   2 14831.8 936.712   1
   2 -11  -1 256.434 153.221   1
  -2  11   1-88.1286 175.355   1
   2  11   0 205.797 159.535   1
  -2 -11   0-148.905 133.628   1
   2 -11   0-86.1596 156.653   1
  -2  11   0 15.5490 148.183   1
   2  11   1 159.524 173.502   1
  -2 -11  -1-33.3755 162.977   1
   2 -11   1 97.1597 140.553   1
  -2  11  -1 104.040 126.750   1
   2 -11   2 13694.1 939.056   1
   2  11   2 14555.2 984.723   1
  -2  11  -2 15639.0 945.731   1
   2  11   3 3738.08 374.299   1
   2 -11   3 4197.63 288.201   1
  -2  11  -3 4262.86 289.379   1
  -2 -11  -3 4831.33 372.571   1
   2  11   4 3809.44 361.120   1
  -2 -11  -4 4102.27 360.796   1
  -2 -11  -5 1094.56 245.632   1
   2  11   5 1376.77 252.783   1
  -2 -11  -7 49.7982 206.000   1
   2  11   7-54.3452 227.003   1
  -2 -11  -8 3017.89 331.519   1
  -2 -11  -9 1002.87 249.565   1
   2  11   9 1237.29 293.628   1
  -2 -11 -10 4081.17 386.025   1
   2  11  10 3631.29 397.673   1
  -2 -11 -11 402.961 241.295   1
   2  11  11-220.589 249.463   1
  -2 -11 -13 364.971 243.544   1
   2  11  13 427.770 289.598   1
  -2 -11 -14 1242.27 295.046   1
   2  11  14 668.897 308.897   1
  -2 -11 -15 158.336 274.464   1
   2  11  15 543.994 295.451   1
  -2 -11 -16 320.849 262.994   1
   2  11  16-34.4026 279.139   1
  -2 -11 -17 97.2338 213.550   1
   2  11  17 34.7044 239.023   1
  -2 -11 -18 554.725 246.402   1
   2  11  18 593.408 270.414   1
  -2 -11 -19 524.493 276.215   1
   2  11  19 70.0162 279.633   1
  -2 -11 -20 131.689 252.676   1
   2  11  20 492.980 279.258   1
  -2 -11 -21-98.3884 218.263   1
   2  11  21 140.485 241.859   1
  -2 -11 -23 287.892 243.070   1
   2  11  23-138.155 267.479   1
  -2 -11 -25 397.696 199.521   1
   2  11  25 298.469 223.934   1
   2 -12 -24 187.132 236.983   1
  -2  12  24-33.3534 240.321   1
   2 -12 -23-191.235 251.359   1
  -2  12  23 305.313 249.612   1
   2 -12 -22-162.232 227.630   1
  -2  12  22 68.7309 219.287   1
   2 -12 -21 263.394 205.071   1
  -2  12  21 382.384 261.658   1
   2 -12 -20 332.899 258.272   1
  -2  12  20 210.238 267.721   1
   2 -12 -18 704.576 251.579   1
  -2  12  18 738.760 271.713   1
   2 -12 -17-33.5107 264.602   1
  -2  12  17 1014.80 310.730   1
   2 -12 -16 633.216 248.202   1
  -2  12  16 417.807 240.680   1
  -2  12  15 34.5332 270.355   1
   2 -12 -15-32.7772 260.326   1
  -2  12  14 444.799 283.399   1
  -2  12  13-33.7021 248.099   1
   2 -12 -13-223.015 223.648   1
   2 -12 -12 3873.10 415.584   1
  -2  12  11 64.6036 259.281   1
   2 -12 -11-152.545 262.140   1
  -2  12  10 911.228 274.692   1
   2 -12 -10 801.172 241.888   1
  -2  12   9 3988.51 410.360   1
   2 -12  -9 3906.63 400.537   1
  -2  12   8 4623.31 440.703   1
   2 -12  -8 4464.03 426.042   1
   2 -12  -7 401.076 232.938   1
  -2  12   7 364.886 247.280   1
   2 -12  -6 1603.30 265.379   1
  -2  12   6 1185.22 268.735   1
   2 -12  -5 1821.92 268.966   1
  -2  12   5 2399.00 307.923   1
   2 -12  -4 515.048 206.705   1
  -2 -12   4 589.479 83.8133   1
   2  12  -4 463.468 90.4981   1
  -2  12   4 505.168 218.763   1
   2 -12  -3 786.388 214.765   1
  -2 -12   3 612.552 113.145   1
   2  12  -3 575.010 124.695   1
  -2  12   3 450.558 211.322   1
   2 -12  -2 1407.44 212.248   1
  -2 -12   2 1188.49 153.703   1
   2  12  -2 864.339 152.422   1
  -2  12   2 1303.60 231.107   1
  -2  12   1 18.8407 179.365   1
   2 -12  -1 274.071 161.098   1
  -2  12   0 14129.8 925.909   1
  -2 -12   0 14082.3 914.828   1
   2 -12   0 14322.0 916.170   1
   2  12   0 14130.7 924.253   1
  -2 -12  -1 121.495 165.404   1
   2  12   1-133.063 175.717   1
  -2 -12  -2 990.311 208.038   1
   2  12   2 771.281 215.083   1
  -2  12  -2 944.125 143.442   1
   2 -12   2 808.845 128.166   1
  -2 -12  -3 474.069 192.739   1
   2  12   3 428.358 221.657   1
  -2  12  -3 725.798 108.283   1
   2 -12   3 716.044 98.3885   1
  -2 -12  -4 154.581 198.395   1
   2  12   4 704.137 242.520   1
  -2 -12  -5 1835.22 265.215   1
   2  12   5 1597.95 294.589   1
  -2 -12  -6 1662.63 268.471   1
   2  12   6 1931.54 300.534   1
  -2 -12  -7 328.147 220.400   1
   2  12   7 346.694 269.902   1
   2  12   8 4978.79 419.242   1
  -2 -12  -8 3312.29 374.396   1
   2  12   9 4606.90 416.598   1
  -2 -12  -9 3535.83 389.569   1
   2  12  10 407.918 261.141   1
  -2 -12 -10 951.785 262.048   1
   2  12  12 2922.99 399.542   1
  -2 -12 -12 3930.85 392.576   1
   2  12  13 33.4912 265.418   1
  -2 -12 -13 435.608 276.448   1
   2  12  14 680.624 281.730   1
   2  12  15 172.313 248.329   1
  -2 -12 -15 32.1274 221.314   1
   2  12  16 208.727 221.727   1
  -2 -12 -16 487.141 225.661   1
   2  12  17-35.0165 250.071   1
  -2 -12 -17 32.7183 202.945   1
   2  12  18 562.205 274.880   1
  -2 -12 -18 164.438 253.595   1
   2  12  20 1376.64 324.353   1
  -2 -12 -20 988.518 291.574   1
   2  12  21 421.790 257.519   1
  -2 -12 -21 359.872 249.625   1
   2  12  22 104.250 230.202   1
  -2 -12 -22 128.801 205.576   1
   2  12  23 102.692 266.335   1
  -2 -12 -23-442.048 239.284   1
   2  12  24-33.4678 244.195   1
  -2 -12 -24 30.9107 230.228   1
   2 -13 -23 31.5524 235.126   1
  -2  13  23 235.067 259.143   1
   2 -13 -22 193.216 253.354   1
  -2  13  22 239.555 274.025   1
   2 -13 -21-196.057 228.182   1
  -2  13  21 207.726 240.652   1
   2 -13 -20 298.201 213.143   1
  -2  13  20 209.976 266.319   1
   2 -13 -19 401.646 252.233   1
  -2  13  19 669.629 297.014   1
  -2  13  18 424.919 270.199   1
   2 -13 -17 67.3766 252.854   1
  -2  13  17 742.076 306.206   1
   2 -13 -16 436.834 249.707   1
  -2  13  16 740.534 273.249   1
   2 -13 -14 33.1059 234.479   1
  -2  13  14 277.060 287.574   1
   2 -13 -13-32.6672 219.993   1
  -2  13  13 581.246 264.076   1
   2 -13 -12 707.003 266.312   1
  -2  13  12 639.295 269.306   1
   2 -13 -11 818.598 280.254   1
  -2  13  11 923.142 274.163   1
   2 -13 -10 3317.05 374.871   1
  -2  13  10 3863.88 412.779   1
  -2  13   9-219.840 277.300   1
   2 -13  -9-149.214 251.928   1
  -2  13   8-121.524 231.774   1
   2 -13  -8-86.5219 216.622   1
  -2  13   7 146.623 226.274   1
   2 -13  -7 55.3884 205.517   1
  -2  13   6-112.351 247.107   1
   2 -13  -6 132.014 214.846   1
  -2  13   4 3342.95 318.723   1
   2 -13  -4 3072.46 306.130   1
   2  13  -4 2458.30 182.467   1
  -2 -13   4 2554.20 179.665   1
   2 -13  -3-86.7963 192.026   1
  -2 -13   3 190.877 104.646   1
  -2  13   3 119.878 202.237   1
   2  13  -3-59.2318 105.903   1
  -2 -13   2 2381.84 216.350   1
   2 -13  -2 2020.36 256.906   1
   2  13  -2 2183.32 220.316   1
  -2  13   2 2843.70 295.205   1
   2 -13  -1 1024.84 200.159   1
  -2 -13   1 982.025 166.893   1
   2  13  -1 785.340 179.508   1
  -2  13   1 680.010 202.611   1
   2 -13   0 114.702 154.671   1
  -2 -13   0-16.5032 150.607   1
   2  13   0 198.711 170.932   1
  -2  13   0 17.6743 168.489   1
   2  13   1 1373.35 217.113   1
  -2 -13  -1 348.400 169.827   1
  -2 -13  -2 2628.97 263.920   1
  -2  13  -2 2348.50 212.837   1
   2 -13   2 2294.15 209.488   1
   2  13   2 2626.64 284.958   1
  -2 -13  -3 150.619 178.602   1
  -2  13  -3 35.4142 86.5856   1
   2 -13   3-94.2046 82.6280   1
   2  13   4 2563.51 325.856   1
  -2 -13  -4 3650.09 331.823   1
  -2 -13  -6-25.6550 212.984   1
   2  13   6-112.620 225.231   1
  -2 -13  -7-107.499 229.095   1
   2  13   7-292.787 232.840   1
  -2 -13  -8 251.075 219.307   1
   2  13   8-60.7562 255.495   1
  -2 -13  -9 288.955 240.588   1
   2  13   9 344.442 237.709   1
  -2 -13 -10 3275.72 377.256   1
   2  13  10 3565.81 397.941   1
  -2 -13 -11 366.583 255.626   1
   2  13  11 493.581 299.605   1
  -2 -13 -12 280.423 247.196   1
   2  13  12 301.919 285.233   1
  -2 -13 -13 253.914 267.078   1
   2  13  13 102.328 301.147   1
  -2 -13 -14-32.2053 243.085   1
   2  13  14 552.966 301.665   1
  -2 -13 -16 492.393 247.601   1
   2  13  16 281.254 284.154   1
  -2 -13 -17 33.0131 248.047   1
   2  13  17 317.576 287.286   1
   2  13  18 282.745 282.206   1
  -2 -13 -19 727.485 272.250   1
   2  13  19 424.571 295.763   1
  -2 -13 -20 230.380 249.422   1
   2  13  20 672.074 285.088   1
  -2 -13 -21 356.685 242.192   1
   2  13  21 245.045 261.362   1
  -2 -13 -22-222.732 193.915   1
   2  13  22 379.580 237.648   1
  -2 -13 -23-249.491 211.796   1
   2  13  23 101.514 254.135   1
  -2  14  23 166.388 249.052   1
   2 -14 -22 573.189 244.798   1
  -2  14  22 135.610 270.188   1
   2 -14 -21-259.263 239.783   1
  -2  14  21-172.590 265.583   1
   2 -14 -19 667.186 272.652   1
  -2  14  19 458.219 282.983   1
   2 -14 -18 470.419 246.528   1
  -2  14  18 390.715 271.070   1
   2 -14 -17-33.8034 242.472   1
  -2  14  17-35.6207 275.806   1
   2 -14 -16 135.251 230.754   1
  -2  14  16 106.941 261.288   1
   2 -14 -15-337.019 262.106   1
  -2  14  15 35.5471 285.490   1
   2 -14 -13-166.008 236.080   1
  -2  14  13 313.913 278.013   1
   2 -14 -12 1015.25 266.501   1
  -2  14  12 585.194 286.224   1
   2 -14 -11 64.3664 243.797   1
  -2  14  11 338.593 276.670   1
  -2  14  10 232.804 286.942   1
   2 -14  -9 183.956 237.391   1
  -2  14   9-227.037 247.354   1
   2 -14  -8 59.4862 246.513   1
  -2  14   8 441.074 258.504   1
   2 -14  -7 1145.18 279.629   1
  -2  14   7 1277.82 291.793   1
   2 -14  -6 2437.60 320.838   1
  -2  14   6 1935.66 315.236   1
   2 -14  -5 25.9853 220.065   1
  -2  14   5 336.523 241.139   1
   2 -14  -4 1099.40 250.590   1
   2 -14  -3 45.4742 172.073   1
  -2 -14   3 161.231 98.6521   1
  -2  14   3 25.3595 196.362   1
   2  14  -3-120.277 117.676   1
  -2  14   2 4583.72 393.093   1
   2  14  -2 3972.16 328.188   1
  -2 -14   2 4252.89 325.790   1
   2 -14  -2 4255.66 370.480   1
   2 -14  -1 836.808 196.830   1
  -2 -14   1 552.584 150.925   1
   2  14  -1 581.679 165.165   1
   2 -14   0 431.531 165.413   1
  -2  14   0 502.652 178.020   1
  -2 -14   0 757.274 164.076   1
   2  14   0 209.823 170.282   1
  -2 -14  -1 489.156 178.829   1
  -2  14  -1 508.845 158.043   1
   2  14   1 763.447 201.958   1
  -2  14  -2 4325.46 310.117   1
  -2 -14  -2 4181.05 366.934   1
   2  14   2 4323.38 388.817   1
   2 -14   2 3742.25 297.549   1
  -2 -14  -3 183.515 196.550   1
  -2  14  -3 121.020 82.6951   1
   2  14   3 24.8442 211.560   1
   2 -14   3 38.4517 74.8935   1
   2  14   5 27.8200 230.167   1
  -2 -14  -5-51.4454 204.300   1
   2  14   6 2124.25 303.456   1
  -2 -14  -6 2288.33 293.593   1
   2  14   7 907.633 279.521   1
  -2 -14  -7 979.917 257.521   1
   2  14   8-250.347 280.095   1
  -2 -14  -8 377.046 247.739   1
   2  14   9-32.2019 243.771   1
  -2 -14  -9 238.889 226.945   1
   2  14  10 99.0495 257.828   1
  -2 -14 -10 306.799 256.597   1
   2  14  11 67.3764 279.159   1
  -2 -14 -11-501.111 262.954   1
   2  14  12 925.119 289.537   1
  -2 -14 -12 733.720 276.003   1
   2  14  13 208.405 252.666   1
  -2 -14 -13 647.702 240.693   1
   2  14  15-35.3897 266.807   1
  -2 -14 -15 198.517 239.429   1
   2  14  16-142.307 281.559   1
  -2 -14 -16 99.9026 254.936   1
   2  14  17 214.514 272.665   1
  -2 -14 -17-100.173 240.555   1
   2  14  18-35.7236 269.328   1
  -2 -14 -18 199.926 243.183   1
  -2 -14 -19-33.1362 244.813   1
   2  14  21 34.8033 223.538   1
  -2 -14 -21-384.946 219.075   1
   2  14  22 102.441 219.157   1
   2  14  23-100.126 223.402   1
  -2 -14 -23 307.683 198.651   1
  -2  15  22 504.495 287.262   1
   2 -15 -22-220.017 219.557   1
  -2  15  20 487.778 244.318   1
   2 -15 -20 261.518 213.155   1
  -2  15  19 527.992 292.614   1
   2 -15 -19 66.3975 242.769   1
  -2  15  18-248.920 257.377   1
   2 -15 -18 502.851 239.520   1
  -2  15  17-71.5698 287.223   1
   2 -15 -17 33.8393 238.464   1
  -2  15  16 646.269 266.463   1
   2 -15 -16 237.581 229.552   1
  -2  15  15-179.600 268.732   1
   2 -15 -15 441.205 254.937   1
  -2  15  14 179.035 280.393   1
   2 -15 -14 33.8153 261.891   1
  -2  15  13 35.5393 278.386   1
   2 -15 -13-302.974 260.811   1
  -2  15  12 140.726 283.171   1
   2 -15 -12 533.028 255.913   1
  -2  15  11 347.250 273.302   1
   2 -15 -11 196.516 245.435   1
  -2  15  10 477.685 272.087   1
   2 -15 -10 1061.40 266.674   1
  -2  15   8 911.027 284.982   1
   2 -15  -8 1068.63 260.326   1
  -2  15   7 158.132 249.686   1
   2 -15  -7 236.013 229.582   1
  -2  15   6-366.638 251.385   1
   2 -15  -6-56.6686 208.789   1
  -2  15   5 206.450 249.801   1
   2 -15  -5 188.574 216.541   1
  -2  15   4 1897.73 307.134   1
   2  15  -3 47.2627 100.585   1
  -2  15   3-105.482 182.463   1
   2 -15  -3-119.889 184.271   1
  -2 -15   3-51.6081 94.0283   1
   2 -15  -2 739.404 197.928   1
  -2 -15   2 695.735 145.081   1
  -2  15   2 342.491 225.776   1
   2 -15  -1-41.1585 185.768   1
  -2 -15   1 162.259 140.345   1
   2  15  -1 88.5016 163.272   1
  -2  15   1 89.0130 188.345   1
   2 -15   0 270.898 167.560   1
  -2 -15   0 149.577 154.378   1
  -2  15   0 38.7854 173.715   1
   2  15   0 40.3429 170.304   1
   2  15   1 156.733 197.639   1
  -2  15  -1-96.0875 145.817   1
   2 -15   1 59.8353 135.484   1
  -2 -15  -1 393.934 179.847   1
   2  15   2 487.163 214.149   1
  -2  15  -2 631.668 134.993   1
   2 -15   2 444.233 124.707   1
  -2 -15  -3 96.7111 201.991   1
  -2  15  -3 63.6158 63.7506   1
   2  15   3 156.594 215.227   1
   2 -15   3-9.54778 50.5171   1
   2  15   4 2295.70 317.018   1
  -2 -15  -4 2282.32 301.299   1
   2  15   5 29.0269 223.211   1
  -2 -15  -5 242.564 224.582   1
   2  15   6 302.628 247.302   1
  -2 -15  -6 84.3523 212.198   1
   2  15   7 156.876 245.734   1
  -2 -15  -7 87.4395 215.445   1
   2  15   8 969.857 264.676   1
  -2 -15  -8 1051.41 255.788   1
   2  15  10 813.357 271.840   1
  -2 -15 -10 1010.09 269.308   1
   2  15  11 34.4803 278.697   1
  -2 -15 -11 96.3379 236.305   1
   2  15  12 279.875 262.405   1
  -2 -15 -12 391.475 241.867   1
   2  15  13 424.750 280.240   1
  -2 -15 -13-99.1921 246.396   1
   2  15  14-142.450 282.057   1
  -2 -15 -14 465.867 260.748   1
   2  15  15 143.240 275.176   1
  -2 -15 -15 636.631 263.399   1
   2  15  16 288.100 264.881   1
  -2 -15 -16 806.813 262.425   1
   2  15  17 71.9702 234.598   1
  -2 -15 -17-33.5524 211.719   1
   2  15  18 394.940 246.358   1
  -2 -15 -18 33.3782 213.297   1
   2  15  20 245.817 244.152   1
  -2 -15 -20-32.3558 198.415   1
   2  15  22 101.155 225.806   1
  -2 -15 -22 248.590 196.394   1
   2 -16 -21 443.543 237.058   1
  -2  16  21-204.980 247.300   1
   2 -16 -20 259.216 205.828   1
  -2  16  20 34.6968 235.725   1
   2 -16 -19 528.173 261.301   1
  -2  16  19-388.138 270.175   1
   2 -16 -18-167.155 209.837   1
  -2  16  18 392.144 233.695   1
   2 -16 -17 337.560 259.098   1
  -2  16  17 288.073 271.004   1
   2 -16 -16 578.563 240.453   1
  -2  16  16-36.1187 282.266   1
   2 -16 -15 204.724 232.980   1
  -2  16  15 144.969 247.436   1
   2 -16 -14 341.078 235.814   1
  -2  16  14 362.406 261.914   1
   2 -16 -13-67.9516 230.654   1
  -2  16  13 180.531 257.869   1
   2 -16 -12 101.138 219.931   1
  -2  16  12 179.329 259.611   1
   2 -16 -11 800.133 249.921   1
  -2  16  11 106.465 255.017   1
   2 -16 -10 426.993 239.372   1
  -2  16  10 175.471 256.738   1
   2 -16  -9-257.320 238.666   1
  -2  16   9 103.326 258.650   1
   2 -16  -7 91.0750 234.392   1
  -2  16   7 263.595 265.572   1
   2 -16  -6 1666.25 275.894   1
  -2  16   6 1534.86 299.537   1
   2 -16  -5 250.231 227.300   1
  -2  16   5 124.271 250.497   1
   2 -16  -4 133.194 220.431   1
  -2  16   4 527.458 253.945   1
   2  16  -3 238.720 96.5830   1
  -2 -16   2 328.169 135.052   1
   2 -16  -2 354.324 195.257   1
  -2  16   2 282.179 215.991   1
   2  16  -2 396.305 144.759   1
   2 -16  -1 799.338 202.922   1
  -2 -16   1 547.381 160.015   1
   2  16  -1 1077.16 188.664   1
  -2  16   1 930.836 216.046   1
   2 -16   0 301.472 172.946   1
  -2 -16   0 253.288 166.467   1
   2  16   0 235.868 190.157   1
  -2  16   0 482.507 176.888   1
   2  16   1 618.049 207.457   1
  -2  16  -1 459.411 153.687   1
   2 -16   1 694.758 160.201   1
  -2 -16  -1 987.960 205.231   1
   2  16   2 335.643 227.509   1
  -2  16  -2 394.940 123.420   1
  -2 -16  -2 789.332 233.484   1
   2 -16   2 465.709 116.808   1
   2  16   4 260.833 240.084   1
  -2 -16  -4 161.627 203.414   1
   2  16   5 60.6000 230.474   1
  -2 -16  -5 309.644 216.628   1
   2  16   6 1574.43 299.399   1
  -2 -16  -6 1990.54 289.202   1
   2  16   7-65.0288 248.105   1
  -2 -16  -7 332.788 220.903   1
   2  16   9-102.616 260.915   1
  -2 -16  -9 255.133 244.208   1
   2  16  10-69.6263 252.091   1
  -2 -16 -10 389.704 221.770   1
   2  16  11-141.216 267.786   1
  -2 -16 -11 724.896 258.610   1
   2  16  12 572.017 285.674   1
  -2 -16 -12 167.043 223.263   1
   2  16  13 615.427 291.629   1
  -2 -16 -13-337.490 256.448   1
   2  16  14 871.683 283.542   1
  -2 -16 -14 609.660 259.005   1
   2  16  15-218.534 249.632   1
  -2 -16 -15 169.660 208.012   1
   2  16  16 291.791 272.065   1
  -2 -16 -16 643.498 258.868   1
   2  16  17 36.2563 286.967   1
  -2 -16 -17 100.595 247.762   1
   2  16  18 35.9308 266.744   1
  -2 -16 -18-365.351 256.416   1
   2  16  19 389.962 286.434   1
  -2 -16 -19 685.696 264.130   1
   2  16  20 592.123 284.630   1
  -2 -16 -20-96.2107 226.315   1
   2  16  21-272.660 268.384   1
  -2 -16 -21-313.927 224.889   1
  -2  17  20 241.910 257.574   1
   2 -17 -20 96.1148 216.634   1
  -2  17  19 141.012 248.443   1
   2 -17 -19-32.6575 219.544   1
  -2  17  18 142.662 259.266   1
   2 -17 -18 133.107 234.641   1
  -2  17  17 180.654 243.049   1
   2 -17 -17 134.792 210.440   1
  -2  17  16 182.426 272.230   1
   2 -17 -16 782.265 270.760   1
  -2  17  14-183.632 262.413   1
   2 -17 -14-103.147 238.028   1
  -2  17  13 660.800 286.449   1
   2 -17 -13-274.886 253.959   1
  -2  17  12 220.086 275.854   1
   2 -17 -12 307.247 258.822   1
  -2  17  11 72.8227 250.887   1
   2 -17 -11 203.192 228.925   1
  -2  17  10 72.0077 240.836   1
   2 -17 -10 33.4691 219.361   1
  -2  17   9 35.6179 237.077   1
   2 -17  -9 98.5362 226.223   1
  -2  17   8 385.701 258.113   1
   2 -17  -8-64.1957 243.981   1
  -2  17   7-68.7832 245.645   1
   2 -17  -7 187.279 225.863   1
  -2  17   6 369.102 245.397   1
   2 -17  -6 210.396 209.588   1
  -2  17   5-128.088 244.243   1
   2 -17  -5 232.971 225.515   1
  -2  17   4 825.667 251.233   1
   2 -17  -4 696.793 235.706   1
  -2  17   3-57.7659 218.594   1
  -2  17   2 294.790 215.152   1
   2 -17  -2 323.504 188.490   1
  -2  17   1 119.928 185.065   1
   2  17  -1 73.8486 153.300   1
   2 -17  -1 22.3662 168.641   1
   2  17   0-154.352 173.893   1
  -2  17   0 103.286 173.685   1
  -2 -17  -1-22.7219 174.845   1
   2  17   1 299.120 200.275   1
  -2  17  -1 196.205 143.296   1
   2  17   2 544.973 226.280   1
  -2 -17  -2 372.692 194.927   1
   2  17   3 232.701 222.937   1
  -2 -17  -3 134.097 211.001   1
   2  17   4 305.461 252.186   1
  -2 -17  -4 707.214 235.373   1
   2  17   5 254.486 222.824   1
  -2 -17  -5 324.880 206.038   1
   2  17   6 494.275 258.259   1
  -2 -17  -6-30.6246 219.043   1
   2  17   7 271.448 249.647   1
  -2 -17  -7-220.815 234.002   1
   2  17   8 382.248 270.639   1
  -2 -17  -8 581.676 255.590   1
   2  17   9 389.438 269.625   1
  -2 -17  -9 263.533 225.501   1
   2  17  10 395.084 255.434   1
  -2 -17 -10-133.781 222.654   1
   2  17  11 1019.54 290.347   1
  -2 -17 -11-33.8608 241.072   1
   2  17  12 586.676 281.070   1
  -2 -17 -12-34.1152 227.490   1
   2  17  13 367.816 273.046   1
  -2 -17 -13 821.725 265.605   1
   2  17  14 295.657 270.866   1
  -2 -17 -14-34.2996 227.207   1
   2  17  15 221.202 253.914   1
  -2 -17 -15-68.1365 233.534   1
   2  17  16-146.490 277.439   1
  -2 -17 -16 541.664 264.388   1
   2  17  17-290.323 269.282   1
  -2 -17 -17 33.4024 218.998   1
   2  17  18 393.582 245.278   1
  -2 -17 -18-164.641 206.665   1
   2  17  19-35.1486 244.367   1
  -2 -17 -19 194.149 220.771   1
   2  17  20 34.3187 253.610   1
  -2 -17 -20 158.911 237.745   1
  -2  18  19 562.221 263.598   1
   2 -18 -19 194.034 205.123   1
  -2  18  18 286.717 282.361   1
   2 -18 -18 395.605 237.365   1
  -2  18  17-471.466 280.973   1
   2 -18 -17 100.737 227.046   1
  -2  18  16 183.702 253.946   1
   2 -18 -16 509.999 225.034   1
  -2  18  15 259.640 249.651   1
   2 -18 -15 171.611 218.158   1
  -2  18  13 112.327 257.850   1
   2 -18 -13-34.6101 223.254   1
  -2  18  12-149.708 267.290   1
   2 -18 -12 172.882 233.576   1
  -2  18  11 411.805 277.883   1
   2 -18 -11-34.3254 238.800   1
  -2  18  10-222.830 252.137   1
   2 -18 -10 68.0780 225.424   1
  -2  18   9 184.516 251.009   1
   2 -18  -9 335.343 242.098   1
  -2  18   8 694.108 277.950   1
   2 -18  -8 327.767 227.548   1
  -2  18   7-142.398 262.061   1
  -2  18   6 792.347 260.523   1
   2 -18  -6 31.4262 205.953   1
  -2  18   5 666.001 250.206   1
  -2  18   4 191.360 204.931   1
  -2  18   3 120.323 200.319   1
   2  18   3-30.2889 212.487   1
   2  18   4-31.9921 194.957   1
  -2 -18  -5 548.932 212.338   1
   2  18   5-166.716 216.578   1
  -2 -18  -6 95.0031 226.288   1
   2  18   6 172.125 265.657   1
  -2 -18  -7-260.147 210.999   1
   2  18   7 70.6690 247.978   1
  -2 -18  -8 100.046 228.891   1
   2  18   8 792.539 261.869   1
  -2 -18  -9 338.783 239.412   1
   2  18   9 256.099 269.777   1
  -2 -18 -10 307.234 251.393   1
   2  18  10 37.0220 265.767   1
  -2 -18 -11 378.489 244.025   1
   2  18  11 111.858 257.204   1
  -2 -18 -12-34.5436 222.849   1
   2  18  12 187.105 256.504   1
  -2 -18 -13-310.997 241.343   1
   2  18  13 224.745 272.190   1
  -2 -18 -15-102.155 242.157   1
   2  18  15 296.428 272.663   1
  -2 -18 -16-202.361 214.036   1
   2  18  16 440.180 281.906   1
  -2 -18 -17-232.765 217.918   1
   2  18  17 253.067 248.959   1
  -2 -18 -18 98.3345 229.382   1
   2  18  18 425.060 280.729   1
  -2 -18 -19 64.3166 222.598   1
   2  18  19 173.646 274.932   1
  -2  19  17-36.5413 254.009   1
  -2  19  16 37.1463 261.776   1
  -2  19  15 451.626 272.461   1
  -2  19  14 380.039 265.140   1
  -2  19  12-38.3662 259.181   1
  -2  19  11 38.6099 270.862   1
   2  19   9 225.094 280.869   1
   2  19  10 37.8098 260.382   1
   2  19  11-37.9454 255.079   1
   2  19  12 75.8785 274.523   1
   2  19  14 225.053 276.299   1
   2  19  15 297.048 269.223   1
   2  19  16 72.9714 248.911   1
   2  19  17 250.887 269.511   1
   2  19  18-140.555 264.998   1
  -3   0  26-258.181 227.444   1
   3   0 -26 305.793 255.099   1
  -3   0  25 330.440 259.483   1
  -3   0  24 694.819 270.417   1
   3   0 -24 771.762 275.635   1
  -3   0  23 181.819 260.102   1
   3   0 -23 297.842 242.916   1
  -3   0  22 720.606 263.707   1
   3   0 -22 618.114 256.873   1
  -3   0  21-70.3579 256.195   1
   3   0 -21 610.663 243.840   1
  -3   0  20 445.130 282.133   1
   3   0 -20 252.159 256.386   1
  -3   0  19 367.197 262.466   1
   3   0 -19-30.7324 249.410   1
  -3   0  18 871.544 275.185   1
   3   0 -18 957.540 262.111   1
  -3   0  17 156.141 251.519   1
   3   0 -17-173.604 257.475   1
  -3   0  16 599.022 260.374   1
   3   0 -16 1005.77 249.879   1
  -3   0  15-28.7097 215.565   1
   3   0 -15 107.128 211.210   1
   3   0 -14 766.742 231.370   1
  -3   0  12 393.605 238.451   1
   3   0 -12-229.214 198.724   1
  -3   0  11-371.601 215.332   1
   3   0 -11 193.245 211.642   1
   3   0 -10 10078.7 738.546   1
  -3   0  10 11373.6 751.289   1
  -3   0   9 20.3450 199.563   1
   3   0  -9 92.5614 190.653   1
   3   0  -8 17206.1 1083.78   1
  -3   0   8 16473.7 1094.30   1
  -3   0   7-137.124 208.216   1
   3   0  -7-203.942 182.048   1
  -3   0   6 172.375 197.222   1
   3   0  -6 187.600 188.958   1
   3   0  -4 69068.2 4299.54   1
  -3   0   4 73335.3 4302.72   1
  -3   0   3 45.1666 178.087   1
   3   0  -3-42.9535 167.831   1
   3   0  -2 319545. 19895.4   1
  -3   0   2 346129. 19898.3   1
  -3   0   1 76.7349 179.769   1
   3   0  -1 9.21846 170.446   1
  -3   0   0-160.369 194.705   1
   3   0   0 64.9043 188.437   1
  -3   0  -1-247.863 185.087   1
   3   0   1-66.8465 205.146   1
  -3   0  -2 363925. 21408.5   1
   3   0   2 351357. 21408.5   1
  -3   0  -3 195.843 207.936   1
   3   0   3-343.323 212.819   1
   3   0   4 72056.6 4380.80   1
  -3   0  -4 72854.7 4378.26   1
   3   0   6 30.6411 194.185   1
  -3   0  -6 71.5749 186.181   1
   3   0   7-171.333 195.493   1
  -3   0  -7 107.959 175.976   1
   3   0   8 17095.8 1092.96   1
  -3   0  -8 16573.4 1082.56   1
  -3   0  -9-74.3249 177.720   1
   3   0   9-225.496 208.122   1
  -3   0 -10 11839.5 801.548   1
   3   0  10 11640.0 805.092   1
   3   0  11-253.201 214.185   1
  -3   0 -11-127.334 188.652   1
   3   0  12-242.522 218.895   1
  -3   0 -12 45.1128 197.352   1
   3   0  14 588.143 249.434   1
  -3   0 -14 1240.28 242.223   1
   3   0  15 27.8142 223.253   1
   3   0  16 822.398 269.137   1
  -3   0 -16 1080.82 233.736   1
   3   0  17-31.2117 232.717   1
  -3   0 -17 383.377 230.481   1
   3   0  18 885.645 265.344   1
  -3   0 -18 608.311 248.977   1
   3   0  19-227.077 254.020   1
  -3   0 -19 360.688 237.937   1
   3   0  20-199.568 254.765   1
  -3   0 -20 433.741 238.225   1
   3   0  21 170.215 259.847   1
  -3   0 -21 190.834 232.322   1
   3   0  22 730.002 250.185   1
  -3   0 -22 780.998 249.421   1
   3   0  23-35.4143 230.885   1
  -3   0 -23 99.6838 235.216   1
   3   0  24 541.574 260.239   1
  -3   0 -24 337.380 236.990   1
   3   0  25 73.0822 240.737   1
  -3   0 -25 33.8721 234.375   1
  -3   0 -26 168.882 242.480   1
   3  -1 -27-167.375 248.520   1
  -3   1  26-254.827 263.395   1
   3  -1 -26 133.912 263.067   1
  -3  -1  25 111.307 226.216   1
  -3   1  25-182.533 256.209   1
   3   1 -25 239.211 244.165   1
   3  -1 -25 300.301 266.055   1
  -3   1  24 475.213 281.124   1
  -3  -1  24 660.133 251.579   1
   3   1 -24 472.813 256.142   1
   3  -1 -24 795.823 268.608   1
  -3   1  23 473.959 283.931   1
  -3  -1  23 253.983 248.173   1
   3  -1 -23 430.205 273.510   1
   3   1 -23 133.174 234.279   1
  -3  -1  22 465.995 259.931   1
   3   1 -22 163.048 225.245   1
  -3  -1  21 210.828 246.884   1
  -3   1  21-105.291 242.085   1
   3   1 -21 509.413 250.547   1
   3  -1 -21 323.199 249.690   1
  -3  -1  20 3133.84 397.486   1
  -3   1  20 4012.87 434.395   1
   3   1 -20 4102.90 398.468   1
   3  -1 -20 3785.22 403.731   1
  -3   1  19 701.113 296.919   1
   3  -1 -19 748.400 263.288   1
  -3  -1  18 2158.28 331.484   1
   3   1 -18 2322.93 325.813   1
  -3  -1  17 1142.62 303.635   1
  -3   1  17 1667.65 329.803   1
   3   1 -17 1164.78 264.426   1
  -3  -1  16 3171.89 369.339   1
  -3   1  16 3282.87 382.698   1
   3   1 -16 3354.58 367.122   1
  -3  -1  15-28.3361 233.672   1
  -3   1  15 29.2480 241.192   1
   3   1 -15 182.436 221.193   1
   3  -1 -15-109.883 240.279   1
  -3   1  14 17506.0 1173.51   1
  -3  -1  14 16065.0 1161.64   1
   3  -1 -14 18905.4 1169.23   1
  -3   1  13 212.856 233.161   1
  -3  -1  13 408.321 227.547   1
   3  -1 -13-25.0578 216.416   1
   3   1 -13 375.118 212.618   1
   3   1 -12 11605.6 795.537   1
  -3   1  11 191.125 208.359   1
  -3  -1  11-158.279 204.045   1
   3   1 -11 144.184 193.873   1
   3  -1 -11-22.3531 210.924   1
  -3   1  10 763.963 220.169   1
  -3  -1  10 381.292 202.892   1
   3   1 -10 342.867 179.287   1
   3  -1 -10 502.962 221.698   1
  -3  -1   9 38.8364 208.848   1
  -3   1   9 273.504 230.146   1
   3   1  -9 105.959 178.624   1
   3  -1  -9 272.772 208.739   1
  -3   1   8 22757.5 1448.52   1
  -3  -1   8 24140.0 1445.41   1
   3  -1  -8 21994.3 1440.46   1
   3   1  -8 22519.3 1437.25   1
  -3   1   7 1276.22 249.369   1
  -3  -1   7 1371.34 214.010   1
   3  -1  -7 1309.62 223.559   1
   3   1  -7 1022.84 196.418   1
  -3   1   6 13217.2 825.897   1
   3  -1  -6 11585.2 813.945   1
   3   1  -5 1458.54 209.533   1
   3  -1  -5 1426.59 222.663   1
  -3   1   5 1490.04 247.843   1
  -3  -1   5 1472.55 223.190   1
   3   1  -4 11837.3 737.270   1
  -3  -1   4 10726.5 735.949   1
   3   1  -3 6759.20 477.682   1
   3  -1  -3 7646.48 494.999   1
  -3  -1   3 7036.36 484.946   1
  -3   1   3 6056.42 500.724   1
   3  -1  -2 21157.0 1274.65   1
   3   1  -2 17772.3 1268.23   1
  -3   1   2 21072.2 1277.31   1
  -3  -1   2 22089.4 1271.81   1
  -3  -1   1 10437.6 667.208   1
  -3   1   1 11433.2 660.346   1
   3   1  -1 10498.3 666.359   1
   3   1   0 10128.1 736.997   1
   3  -1   0 12671.0 738.974   1
  -3   1   0 11465.2 732.242   1
  -3  -1   0 11131.2 737.235   1
   3  -1   1 11341.5 676.634   1
  -3  -1  -1 10369.5 675.247   1
   3   1   1 11301.1 684.319   1
   3   1   2 24077.7 1339.44   1
   3  -1   2 18913.7 1328.13   1
  -3   1  -2 20244.0 1327.52   1
  -3  -1  -2 23597.2 1339.32   1
   3  -1   3 7449.11 476.276   1
   3   1   3 7611.97 496.492   1
  -3  -1  -3 6428.69 492.646   1
   3  -1   4 11701.3 708.449   1
  -3   1  -4 9922.45 701.615   1
  -3  -1  -4 10646.5 714.058   1
   3   1   4 10631.6 716.013   1
  -3  -1  -5 1455.78 233.441   1
  -3   1  -5 1493.60 205.186   1
   3   1   5 1455.07 243.931   1
   3  -1   5 1496.84 220.704   1
   3   1   6 13188.5 871.864   1
  -3  -1  -6 13164.3 864.386   1
   3   1   7 1419.52 241.868   1
   3  -1   7 1103.32 211.460   1
  -3   1  -7 1038.20 196.761   1
  -3  -1  -7 1044.47 218.672   1
   3  -1   8 22057.1 1425.41   1
   3   1   8 22753.0 1441.37   1
  -3   1  -8 22540.5 1417.94   1
  -3  -1  -8 22818.9 1426.31   1
  -3   1  -9 158.897 178.633   1
  -3  -1  -9 156.368 198.561   1
   3  -1   9 214.260 194.413   1
   3   1   9 193.758 213.366   1
  -3   1 -10 306.119 185.375   1
  -3  -1 -10 397.502 207.261   1
   3  -1  10 229.361 199.873   1
   3   1  10 589.564 238.858   1
  -3   1 -11-81.4734 194.586   1
  -3  -1 -11 22.0556 209.149   1
   3   1  11 71.4978 229.902   1
   3  -1  11-22.0892 212.572   1
  -3   1 -12 10766.0 736.616   1
  -3  -1 -12 11393.1 746.128   1
   3   1  12 9262.03 742.178   1
   3  -1  12 10685.4 748.090   1
   3   1  13 315.481 239.921   1
   3  -1  13 98.8036 212.337   1
  -3  -1 -13-24.7681 233.215   1
  -3   1 -13 116.340 195.128   1
  -3   1 -14 16342.3 1084.64   1
  -3  -1 -14 17207.8 1090.60   1
   3  -1  14 15806.3 1089.75   1
   3   1  14 15567.6 1089.38   1
   3  -1  15 162.847 229.037   1
  -3  -1 -15-81.2603 239.107   1
  -3   1 -15 257.476 206.801   1
   3  -1  16 3021.30 378.716   1
   3   1  16 3563.99 409.726   1
  -3   1 -16 3494.45 363.792   1
  -3  -1 -16 3774.45 386.835   1
   3  -1  17 1209.55 276.331   1
   3   1  17 1110.23 298.655   1
  -3   1 -17 1886.90 290.000   1
  -3  -1 -17 1308.00 280.250   1
   3  -1  18 1866.24 307.489   1
  -3   1 -18 2266.12 303.170   1
   3   1  19 491.566 239.589   1
  -3  -1 -19 394.643 263.743   1
   3  -1  20 3369.28 392.132   1
   3   1  20 2914.15 378.595   1
  -3   1 -20 3760.55 386.378   1
  -3  -1 -20 3931.91 392.003   1
   3  -1  21 203.556 234.951   1
   3   1  21 170.998 251.834   1
  -3   1 -21 126.943 224.881   1
  -3  -1 -21 191.635 253.879   1
   3  -1  22-312.898 238.744   1
  -3   1 -22-195.531 234.220   1
   3   1  23 458.432 269.655   1
  -3  -1 -23 562.233 256.006   1
   3   1  24 215.020 251.105   1
   3  -1  24 400.642 246.904   1
  -3   1 -24 576.814 254.575   1
  -3  -1 -24 201.255 236.210   1
   3  -1  25 220.977 214.268   1
   3   1  25 362.462 260.751   1
  -3  -1 -25 540.366 243.066   1
  -3   1 -25 203.926 246.705   1
   3   1  26-36.2955 224.102   1
  -3  -1 -26 402.002 251.769   1
  -3   2  27 178.884 247.836   1
   3  -2 -27 230.817 253.690   1
  -3   2  26 361.047 258.425   1
   3  -2 -26 231.112 242.531   1
  -3   2  25 509.575 277.262   1
   3  -2 -25 198.145 258.402   1
  -3  -2  24 665.982 267.791   1
  -3   2  24 621.133 268.987   1
   3  -2 -24 962.466 276.016   1
   3   2 -24 136.761 257.161   1
  -3   2  23 433.648 284.023   1
  -3  -2  23-291.337 250.872   1
   3  -2 -23 264.280 264.313   1
   3   2 -23 100.541 248.698   1
  -3   2  22 1532.21 315.884   1
  -3  -2  22 1958.13 321.874   1
   3  -2 -22 2100.84 326.179   1
   3   2 -22 1999.35 305.967   1
  -3  -2  21-69.6945 236.553   1
  -3   2  21-245.354 247.000   1
   3  -2 -21 162.565 241.185   1
   3   2 -21 223.707 235.134   1
  -3   2  20 446.378 251.213   1
  -3  -2  20 542.678 275.671   1
   3  -2 -20 320.772 242.490   1
   3   2 -20-30.9518 247.387   1
  -3  -2  19 165.064 258.819   1
  -3   2  19 738.911 311.589   1
   3  -2 -19 94.5684 248.069   1
   3   2 -19 120.032 225.720   1
  -3   2  18 5445.41 506.986   1
  -3  -2  18 5927.71 520.526   1
   3   2 -18 5193.47 484.285   1
   3  -2 -18 5570.86 504.469   1
  -3  -2  17-61.5100 247.808   1
   3   2 -17 304.984 218.756   1
   3  -2 -17 59.9815 232.317   1
  -3   2  16 12148.9 883.756   1
  -3  -2  16 11510.5 870.432   1
   3  -2 -16 13101.2 881.652   1
   3   2 -16 12602.8 861.561   1
  -3   2  15 2020.87 337.300   1
  -3  -2  15 1850.65 307.252   1
   3   2 -15 1414.85 260.516   1
   3  -2 -15 1939.11 299.129   1
  -3   2  14-199.942 236.423   1
   3  -2 -14 404.799 213.695   1
  -3   2  13 1010.58 242.339   1
  -3  -2  13 150.384 236.913   1
   3   2 -13 654.405 211.205   1
   3  -2 -13 593.612 219.341   1
  -3  -2  12 19071.0 1248.25   1
  -3  -2  11 1607.48 254.737   1
  -3   2  11 1181.69 258.783   1
   3  -2 -11 789.965 231.713   1
   3   2 -11 1270.87 217.912   1
  -3  -2  10 42751.5 2599.30   1
  -3   2  10 43655.8 2615.13   1
   3   2 -10 42113.8 2591.64   1
   3  -2 -10 40070.8 2602.74   1
  -3   2   9 1350.73 239.494   1
  -3  -2   9 1095.95 218.511   1
   3  -2  -9 1548.09 249.379   1
   3   2  -9 1178.67 209.783   1
  -3  -2   8 340.699 176.572   1
  -3   2   8 60.9639 177.796   1
   3  -2  -8-56.6856 191.720   1
   3   2  -8-62.9013 175.428   1
  -3   2   7 776.900 233.908   1
   3  -2  -7 1006.87 229.605   1
   3   2  -7 594.372 175.218   1
   3  -2  -6 20017.2 1266.64   1
  -3   2   6 19879.8 1276.38   1
  -3  -2   5 4402.23 353.918   1
   3   2  -5 4194.55 338.196   1
   3  -2  -5 4271.20 361.073   1
  -3   2   5 4577.62 374.129   1
   3   2  -4 3002.07 266.170   1
  -3  -2   4 3267.72 277.727   1
   3  -2  -3 12084.7 838.939   1
   3   2  -3 12572.0 827.298   1
  -3  -2   3 12404.6 832.975   1
  -3   2   3 15178.9 847.575   1
   3  -2  -2 3312.03 266.832   1
   3   2  -2 2840.22 258.601   1
  -3  -2   2 2392.25 261.350   1
  -3   2   2 2632.08 264.856   1
   3  -2  -1 4864.83 368.061   1
  -3   2   1 5137.20 370.836   1
   3   2  -1 4507.32 370.781   1
  -3  -2   1 5017.60 370.119   1
   3  -2   0 45.8810 171.527   1
  -3   2   0-162.603 178.104   1
  -3  -2   0 29.4778 196.070   1
   3   2   0 168.364 185.837   1
   3  -2   1 5147.47 367.023   1
  -3   2  -1 5426.89 365.217   1
   3   2   1 5189.25 364.394   1
   3   2   2 2783.32 281.180   1
   3  -2   2 2720.16 256.638   1
  -3   2  -2 2772.91 255.652   1
  -3  -2  -2 2853.54 292.983   1
   3  -2   3 13695.1 881.344   1
   3   2   3 13529.6 902.606   1
  -3   2  -3 14603.3 882.250   1
  -3  -2  -3 13656.9 896.707   1
   3  -2   4 3564.98 290.377   1
  -3   2  -4 3418.02 288.242   1
   3   2   5 4087.41 366.330   1
   3  -2   5 3953.11 329.602   1
  -3   2  -5 4867.76 338.118   1
  -3  -2  -5 4158.04 355.085   1
   3   2   6 19701.8 1239.82   1
   3  -2   6 18969.5 1210.42   1
  -3   2  -6 19529.4 1210.26   1
  -3  -2  -6 19198.8 1230.07   1
  -3  -2  -7 880.774 185.228   1
  -3   2  -7 742.365 187.387   1
   3  -2   7 448.752 188.732   1
   3   2   7 847.732 209.524   1
  -3   2  -8 209.749 158.511   1
  -3  -2  -8-208.045 206.758   1
   3   2   8 125.405 203.601   1
   3  -2   8 100.308 172.205   1
  -3  -2  -9 1230.53 239.499   1
  -3   2  -9 1099.13 196.633   1
   3  -2   9 829.736 207.926   1
   3   2   9 1352.47 261.530   1
  -3  -2 -10 40537.6 2540.18   1
  -3   2 -10 39707.9 2523.34   1
   3   2  10 43472.8 2556.63   1
  -3   2 -11 1305.67 215.888   1
  -3  -2 -11 1510.05 237.165   1
   3   2  11 815.938 244.012   1
   3  -2  11 1352.37 237.067   1
  -3   2 -12 19473.4 1227.28   1
   3  -2  12 18476.5 1234.92   1
   3  -2  13 453.265 215.924   1
   3   2  13 487.071 224.588   1
  -3   2 -13 584.540 201.056   1
  -3  -2 -13 866.696 211.230   1
   3   2  14 366.012 261.198   1
  -3  -2 -14 53.2994 234.061   1
   3   2  15 1977.40 322.981   1
   3  -2  15 1951.80 285.214   1
  -3  -2 -15 1412.12 296.845   1
  -3   2 -15 1875.41 278.654   1
  -3   2 -16 11258.5 813.730   1
  -3  -2 -16 12399.8 837.348   1
   3  -2  16 11658.4 831.659   1
   3   2  16 11406.3 841.392   1
   3  -2  17 884.647 275.189   1
   3   2  17 708.407 300.291   1
  -3  -2 -17 28.2497 244.775   1
  -3   2 -17 268.425 226.398   1
  -3   2 -18 6486.65 519.972   1
   3  -2  18 5840.16 511.518   1
   3   2  18 5645.32 523.651   1
   3   2  19 396.866 281.676   1
   3  -2  19 31.6887 235.218   1
  -3   2 -19-29.5011 213.601   1
  -3  -2 -19 275.769 265.773   1
   3  -2  20 360.507 246.411   1
   3   2  20 404.461 288.956   1
  -3   2 -20 153.062 220.107   1
  -3  -2 -20 909.078 282.463   1
   3  -2  21 371.853 238.219   1
   3   2  21-411.421 280.859   1
  -3   2 -21-189.733 216.732   1
  -3  -2 -21 223.992 254.145   1
   3  -2  22 2296.12 328.251   1
   3   2  22 2295.58 332.285   1
  -3  -2 -22 2212.76 327.098   1
  -3   2 -22 2284.50 334.364   1
   3   2  23 246.405 248.212   1
   3  -2  23 71.6344 251.415   1
  -3  -2 -23 297.118 237.985   1
  -3   2 -23-66.9419 237.090   1
   3   2  24 285.500 244.939   1
   3  -2  24 549.208 281.610   1
  -3   2 -24 576.898 251.152   1
  -3  -2 -24 434.242 240.091   1
   3   2  25 395.892 266.544   1
  -3  -2 -25 234.742 259.348   1
   3   2  26 107.816 256.158   1
  -3  -2 -26 466.293 251.696   1
   3   2  27 178.212 241.088   1
  -3  -2 -27 230.199 246.232   1
  -3   3  28 278.604 213.156   1
   3  -3 -28 385.328 237.101   1
  -3   3  27 176.973 228.940   1
   3  -3 -27 390.218 239.859   1
  -3   3  25 254.020 250.031   1
   3  -3 -25 32.7966 239.439   1
   3   3 -24-172.423 241.031   1
  -3   3  23 71.7076 220.545   1
  -3  -3  23 401.762 255.700   1
   3  -3 -23 528.504 247.684   1
   3   3 -23 270.840 242.461   1
  -3  -3  22 214.242 246.744   1
  -3   3  22 887.221 252.059   1
   3  -3 -22 296.345 229.979   1
   3   3 -22 692.367 248.552   1
  -3  -3  21 555.849 261.864   1
   3   3 -21 255.773 231.489   1
  -3   3  20 792.238 300.506   1
   3  -3 -20 387.934 257.136   1
  -3   3  19 575.729 298.159   1
  -3  -3  19 32.4631 242.059   1
   3   3 -19-29.8562 224.449   1
   3  -3 -19 318.349 268.739   1
  -3   3  18 33.0498 248.319   1
  -3  -3  18-62.4729 230.018   1
   3   3 -18 402.102 233.903   1
   3  -3 -18 249.364 249.496   1
  -3  -3  17 538.636 261.164   1
   3   3 -17 658.949 241.455   1
  -3  -3  16 142.688 225.086   1
  -3   3  16 250.538 243.423   1
   3  -3 -16-266.591 226.809   1
   3   3 -16 209.351 210.816   1
  -3   3  15 272.746 263.669   1
  -3  -3  15 270.794 247.191   1
   3   3 -15 273.161 218.028   1
   3  -3 -15-229.784 271.850   1
  -3   3  14 116.750 253.088   1
  -3  -3  14-51.1444 228.253   1
   3  -3 -14 442.750 241.374   1
   3   3 -14-93.8994 201.137   1
  -3   3  13 1316.30 281.766   1
  -3  -3  13 1320.79 271.118   1
   3  -3 -13 1592.98 277.758   1
   3   3 -13 1521.07 244.647   1
   3  -3 -12 3522.89 368.426   1
   3   3 -12 3591.12 347.310   1
  -3   3  12 4011.84 384.735   1
  -3  -3  12 4409.57 377.385   1
   3   3 -11 750.336 193.101   1
  -3  -3  11 752.517 209.865   1
   3   3 -10 3180.41 303.618   1
   3  -3 -10 3245.05 343.338   1
  -3  -3  10 3112.47 319.685   1
  -3   3  10 2862.08 343.239   1
   3   3  -9 594.068 170.773   1
   3  -3  -9 511.699 223.135   1
  -3   3   9 429.535 233.963   1
  -3  -3   9 336.939 166.705   1
  -3   3   8 12008.2 824.981   1
   3  -3  -8 12109.8 814.868   1
  -3  -3   8 12652.7 802.036   1
   3   3  -8 11672.0 790.829   1
  -3   3   7 4264.23 359.456   1
   3  -3  -7 3907.04 367.118   1
  -3   3   6 44710.9 2625.06   1
   3  -3  -6 41872.2 2618.13   1
  -3  -3   6 42113.4 2602.42   1
   3   3  -6 42274.8 2599.57   1
   3   3  -5 4280.20 308.361   1
  -3   3   5 4442.26 363.729   1
  -3  -3   5 3744.53 312.131   1
   3  -3  -4 42820.5 2544.65   1
   3   3  -4 41125.0 2526.31   1
  -3   3   4 42726.8 2548.72   1
  -3  -3   4 40313.0 2526.91   1
   3   3  -3 41630.9 2614.73   1
  -3  -3   3 44612.5 2616.49   1
   3  -3  -2 52528.0 3012.50   1
   3   3  -2 52636.6 3003.98   1
  -3   3   2 48749.5 3013.86   1
  -3  -3   2 45052.2 3000.55   1
   3  -3  -1 24115.6 1537.04   1
  -3  -3   1 22570.2 1534.43   1
  -3   3   1 26771.2 1541.87   1
   3   3  -1 26492.7 1535.61   1
   3   3   0 198821. 11570.8   1
  -3   3   0 191495. 11567.3   1
  -3  -3   0 178661. 11568.6   1
   3  -3   0 202729. 11567.0   1
   3  -3   1 25258.8 1520.59   1
  -3  -3  -1 24313.1 1528.29   1
   3   3   1 23613.9 1529.28   1
  -3   3  -1 25470.0 1520.54   1
   3  -3   2 51037.0 3080.02   1
   3   3   2 48835.2 3095.10   1
  -3   3  -2 51827.4 3080.39   1
  -3  -3  -2 51551.1 3092.94   1
   3  -3   3 44057.9 2758.78   1
  -3   3  -3 46956.4 2758.07   1
   3  -3   4 43001.5 2467.08   1
   3   3   4 38667.6 2489.49   1
  -3  -3  -4 37215.8 2483.24   1
  -3   3  -4 41667.2 2465.24   1
   3  -3   5 4625.49 338.172   1
   3   3   5 4628.97 387.428   1
  -3  -3  -5 3986.56 365.806   1
  -3   3  -5 4140.33 322.372   1
   3  -3   6 42849.1 2524.17   1
   3   3   6 41004.1 2550.92   1
  -3   3  -6 41826.3 2522.05   1
  -3  -3  -6 39152.9 2539.50   1
   3   3   7 4452.67 372.163   1
  -3  -3  -7 3756.72 357.415   1
  -3   3  -8 11652.0 776.119   1
  -3  -3  -8 12034.8 807.850   1
   3   3   8 12160.4 830.725   1
  -3  -3  -9 448.759 237.648   1
  -3   3  -9 596.187 165.388   1
   3   3   9 46.8105 234.234   1
   3  -3   9 486.380 177.432   1
  -3  -3 -10 2071.96 298.197   1
   3   3  10 2788.53 331.805   1
   3  -3  10 3083.27 302.383   1
  -3   3 -11 631.287 175.721   1
   3  -3  11 781.904 200.975   1
   3  -3  12 4398.81 362.093   1
   3   3  12 3065.93 369.360   1
   3   3  13 1529.59 285.719   1
   3  -3  13 1444.29 231.281   1
  -3  -3 -13 1047.88 282.373   1
  -3   3 -13 778.875 213.180   1
   3   3  14 114.930 258.614   1
   3  -3  14 24.2201 205.630   1
  -3   3 -14 161.215 205.019   1
  -3  -3 -14 81.7112 240.375   1
   3   3  15 59.3553 238.675   1
  -3  -3 -15 450.222 252.956   1
   3   3  16 248.312 253.879   1
   3  -3  16 112.255 218.631   1
  -3   3 -16 221.571 192.641   1
  -3  -3 -16 485.357 247.252   1
   3  -3  17 403.230 236.858   1
  -3   3 -17 876.130 225.953   1
   3  -3  18-360.159 251.536   1
  -3   3 -18-27.9229 216.198   1
  -3  -3 -18 450.815 259.000   1
   3   3  19-133.438 262.197   1
   3  -3  19 187.691 240.478   1
  -3   3 -19 116.754 216.619   1
  -3  -3 -19 247.248 260.744   1
   3   3  20 542.329 294.522   1
  -3  -3 -20 473.140 263.540   1
   3  -3  21 134.641 222.897   1
  -3   3 -21-31.5394 216.183   1
   3  -3  22 314.147 230.167   1
   3   3  22 278.478 236.524   1
  -3  -3 -22 683.784 257.112   1
  -3   3 -22 424.557 237.649   1
   3   3  23 140.572 251.629   1
   3  -3  23 108.053 234.275   1
  -3  -3 -23 494.202 256.689   1
  -3   3 -23 436.031 228.406   1
   3   3  25 142.289 252.929   1
  -3  -3 -25-66.4993 243.628   1
   3   3  26-35.5601 225.973   1
  -3  -3 -26 395.821 224.243   1
   3   3  27 211.263 213.281   1
  -3  -3 -27-129.952 232.030   1
  -3  -3 -28-287.936 248.306   1
  -3   4  28 446.804 249.241   1
   3  -4 -28 505.442 250.749   1
  -3   4  27-35.1076 239.512   1
   3  -4 -27 159.954 224.461   1
  -3   4  26-142.828 245.905   1
   3  -4 -26 32.2880 224.449   1
  -3   4  25 250.469 255.552   1
   3  -4 -25-98.2097 230.713   1
  -3   4  24 500.320 274.773   1
   3  -4 -24 1087.30 274.256   1
  -3   4  23 213.608 275.978   1
   3   4 -23-34.1578 232.262   1
   3  -4 -23 495.664 266.486   1
  -3  -4  22 35.7152 221.536   1
  -3   4  22 105.973 266.267   1
   3   4 -22-165.696 240.783   1
   3  -4 -22 99.0465 266.830   1
  -3  -4  21 138.709 234.292   1
  -3   4  21-35.0821 274.686   1
   3   4 -21 96.1611 224.901   1
  -3  -4  20-100.367 236.890   1
   3   4 -20 309.821 243.507   1
   3  -4 -20 64.9917 256.321   1
  -3   4  19 68.0183 223.572   1
  -3  -4  19 386.557 253.720   1
   3  -4 -19 96.2227 226.708   1
   3   4 -19 775.239 259.860   1
  -3  -4  18 802.429 272.008   1
  -3   4  18 100.102 292.060   1
   3   4 -18 569.367 247.604   1
   3  -4 -18 726.329 293.069   1
  -3  -4  17 117.786 235.770   1
  -3   4  17 750.931 279.867   1
   3   4 -17 108.637 215.210   1
   3  -4 -17-154.380 252.316   1
  -3  -4  16 7218.21 570.253   1
   3   4 -16 7223.60 551.433   1
   3  -4 -15 1316.89 273.793   1
  -3   4  15 493.753 265.044   1
   3  -4 -14 311.195 278.874   1
   3   4 -14 23.0058 207.195   1
  -3   4  14 119.328 264.850   1
  -3  -4  14 174.239 208.782   1
   3   4 -13 1122.14 218.907   1
   3  -4 -13 872.503 277.871   1
  -3  -4  13 769.739 242.272   1
  -3   4  13 574.328 279.895   1
   3  -4 -12 1096.85 273.088   1
   3   4 -12 946.939 215.558   1
  -3   4  12 1152.23 287.365   1
  -3  -4  12 998.177 234.024   1
   3   4 -11-280.923 161.884   1
   3  -4 -11 448.088 237.820   1
  -3   4  11 104.970 246.366   1
  -3  -4  11 160.486 179.523   1
   3  -4 -10 10089.9 746.939   1
  -3  -4  10 10702.1 724.212   1
  -3   4  10 10060.5 749.315   1
   3   4 -10 11195.0 715.242   1
   3   4  -9 1017.30 176.419   1
   3  -4  -9 822.951 246.877   1
  -3  -4   9 631.135 175.724   1
  -3   4   9 1199.93 279.778   1
   3  -4  -8 13376.1 860.820   1
  -3  -4   8 12016.4 828.534   1
  -3   4   8 14325.3 874.815   1
   3   4  -8 12230.0 825.788   1
   3  -4  -7 212.260 224.510   1
  -3   4   7 330.663 223.480   1
   3  -4  -6 3724.31 386.817   1
  -3  -4   6 5087.44 343.971   1
  -3   4   6 3972.37 402.089   1
   3   4  -6 4711.59 340.052   1
   3   4  -5 2312.99 225.010   1
  -3  -4   5 2821.51 239.071   1
  -3   4   5 2632.58 291.567   1
   3  -4  -5 3153.03 287.423   1
   3   4  -4 42904.8 2511.87   1
  -3   4   4 43410.7 2540.88   1
   3  -4  -4 38212.6 2529.27   1
  -3  -4   4 40737.2 2511.82   1
  -3  -4   3 6263.79 436.026   1
   3   4  -3 6163.98 430.832   1
  -3   4   2 1835.57 242.592   1
   3   4  -2 2055.76 222.260   1
   3  -4  -2 2399.16 248.581   1
  -3  -4   2 2293.85 214.588   1
  -3   4   1 14345.3 887.773   1
   3   4  -1 13932.5 880.591   1
   3  -4  -1 12655.4 881.985   1
  -3  -4   1 14464.5 877.905   1
   3  -4   0 29.1814 135.396   1
  -3   4   0-189.700 156.525   1
  -3  -4   0-21.8722 164.714   1
   3   4   0 44.2626 163.009   1
   3   4   1 12896.2 864.672   1
  -3  -4  -1 12993.2 858.982   1
   3  -4   1 13141.1 844.264   1
  -3   4  -1 14269.1 845.961   1
   3  -4   2 2309.71 217.937   1
  -3   4  -2 2008.11 217.471   1
   3   4   3 6064.28 479.621   1
  -3   4  -3 7010.09 437.425   1
  -3  -4  -3 5768.91 462.556   1
   3  -4   3 6233.78 434.519   1
   3   4   4 45249.8 2657.72   1
  -3  -4  -4 42223.6 2647.87   1
  -3   4  -4 42789.9 2624.66   1
   3  -4   4 43354.5 2624.30   1
  -3   4  -5 2848.37 249.924   1
  -3  -4  -5 3201.77 295.027   1
   3  -4   5 2911.86 250.737   1
   3   4   5 3139.44 317.551   1
   3   4   6 3609.52 387.705   1
  -3  -4  -6 4288.48 372.319   1
  -3   4  -6 4688.31 325.541   1
  -3  -4  -7 174.648 201.949   1
  -3   4  -7 321.502 128.641   1
   3  -4   7 180.085 145.875   1
   3   4   7 128.717 205.891   1
   3   4   8 11253.9 808.318   1
  -3  -4  -8 12143.0 803.058   1
  -3   4  -9 456.623 163.009   1
  -3  -4  -9 553.847 224.604   1
   3   4   9 361.387 237.393   1
   3  -4   9 747.284 186.260   1
   3   4  10 10471.4 764.485   1
   3  -4  10 11278.3 726.574   1
  -3  -4 -10 9670.52 742.370   1
  -3   4 -10 10805.8 712.321   1
  -3   4 -11 333.668 176.063   1
  -3  -4 -11 293.170 228.712   1
   3   4  11 446.821 259.352   1
   3  -4  11 454.032 202.125   1
   3  -4  12 898.017 208.295   1
   3   4  12 1289.00 241.336   1
  -3  -4 -13 537.577 229.464   1
  -3   4 -13 911.613 210.903   1
   3  -4  13 1002.87 208.527   1
   3   4  13 626.877 244.179   1
  -3  -4 -14 278.586 226.064   1
  -3   4 -14-22.0978 183.001   1
   3  -4  14 255.745 180.863   1
   3   4  14 29.3920 244.888   1
   3   4  15 635.697 284.050   1
   3  -4  15 986.703 235.550   1
  -3   4 -15 802.574 227.426   1
  -3  -4 -15 1061.47 252.084   1
   3  -4  16 6469.87 518.965   1
   3   4  16 6183.87 549.389   1
  -3   4 -16 7071.77 513.988   1
  -3  -4 -16 5862.00 519.304   1
   3   4  17 430.521 266.235   1
   3  -4  17 365.110 225.925   1
  -3  -4 -17 145.263 215.162   1
  -3   4 -17 130.040 213.585   1
   3   4  18 431.218 239.063   1
   3  -4  18 677.486 252.258   1
  -3   4 -18 740.635 230.287   1
  -3  -4 -18 759.471 249.439   1
   3   4  19 67.2777 263.870   1
   3  -4  19 185.215 214.214   1
  -3   4 -19 461.681 226.504   1
  -3  -4 -19 373.921 267.416   1
   3  -4  20 322.372 228.582   1
   3   4  20 306.767 281.392   1
  -3   4 -20-181.216 220.774   1
  -3  -4 -20 633.983 271.850   1
   3  -4  21 134.805 230.461   1
   3   4  21 34.4986 266.616   1
  -3  -4 -21 643.937 251.676   1
  -3   4 -21 252.077 224.635   1
   3   4  22-69.6122 214.539   1
   3  -4  22 630.599 257.663   1
  -3  -4 -22 846.604 242.578   1
  -3   4 -22 130.528 236.138   1
   3   4  23 35.0473 252.485   1
  -3  -4 -23-98.6060 239.833   1
   3   4  24 667.733 273.542   1
  -3  -4 -24 296.844 258.790   1
   3   4  25-105.924 236.277   1
  -3  -4 -25 330.073 233.760   1
   3   4  26 281.764 211.073   1
  -3  -4 -26 130.665 228.452   1
   3   4  27-312.968 253.729   1
  -3  -4 -27 320.949 259.389   1
   3   4  28 273.142 231.098   1
  -3  -4 -28 220.635 215.487   1
   3  -5 -28 342.414 222.610   1
  -3   5  28 33.8614 204.170   1
   3  -5 -26 159.797 236.717   1
  -3   5  26 424.285 244.070   1
   3  -5 -25 64.9795 245.879   1
  -3   5  25 35.5114 236.351   1
   3  -5 -24 360.494 242.733   1
  -3   5  24 568.741 242.906   1
   3  -5 -22 297.052 231.865   1
   3   5 -22 467.634 235.705   1
  -3   5  22-70.6224 216.815   1
   3  -5 -21 230.505 230.362   1
   3   5 -20 2046.60 306.401   1
  -3  -5  20 1492.85 300.106   1
   3   5 -19 386.519 229.128   1
   3  -5 -19 613.855 301.479   1
  -3  -5  19 127.298 222.899   1
  -3   5  19 34.2485 294.755   1
   3   5 -18 2883.72 340.305   1
   3  -5 -18 2997.39 349.895   1
  -3  -5  18 2977.41 348.881   1
  -3   5  18 2661.64 353.697   1
   3   5 -17 188.040 216.417   1
   3  -5 -17 31.3473 270.188   1
  -3  -5  17 173.243 221.943   1
  -3   5  17-132.080 289.697   1
   3  -5 -16-183.758 243.245   1
  -3   5  16 161.365 244.221   1
   3   5 -15-143.978 207.326   1
   3  -5 -15 537.178 274.820   1
  -3   5  15 502.770 307.822   1
  -3  -5  15 334.214 219.368   1
   3  -5 -14 18316.3 1206.81   1
  -3  -5  14 18907.3 1182.48   1
  -3   5  14 16401.7 1205.96   1
   3   5 -14 17988.4 1173.05   1
   3  -5 -13 1089.30 247.977   1
   3   5 -13 1135.23 217.620   1
  -3   5  13 967.924 263.979   1
  -3  -5  13 1142.40 227.693   1
   3  -5 -12 7945.76 642.056   1
  -3  -5  12 9564.90 625.849   1
  -3   5  12 7586.38 643.706   1
   3   5 -12 9062.54 611.486   1
  -3  -5  11 131.866 183.818   1
  -3   5  11 296.888 232.872   1
   3  -5 -11 308.136 206.420   1
   3   5 -11 88.8454 179.434   1
  -3  -5  10 11060.8 717.049   1
   3   5 -10 10271.5 704.341   1
  -3   5   9 1685.75 258.954   1
  -3  -5   9 1459.76 200.775   1
   3  -5  -9 1641.12 265.331   1
   3   5  -9 1283.30 200.234   1
  -3   5   8 29537.0 1898.08   1
   3  -5  -8 30654.6 1895.62   1
  -3   5   7 345.424 196.013   1
  -3  -5   7 160.770 125.130   1
   3  -5  -7 465.990 199.823   1
   3   5  -6 7585.48 462.421   1
   3  -5  -6 7672.83 524.080   1
  -3   5   6 6569.05 515.014   1
   3  -5  -5 361.847 187.580   1
  -3   5   5 75.3632 198.358   1
  -3  -5   5 41.8786 139.959   1
   3   5  -5 258.572 124.237   1
   3   5  -4 734.924 150.521   1
  -3  -5   4 848.263 142.161   1
   3  -5  -4 471.777 200.475   1
  -3   5   4 592.360 210.805   1
   3   5  -3 838.662 167.982   1
  -3  -5   3 1032.58 151.822   1
   3  -5  -3 1198.04 192.519   1
  -3   5   3 980.445 213.960   1
  -3  -5   2 858.366 164.185   1
   3   5  -2 784.488 165.353   1
   3  -5  -1 1990.39 234.788   1
  -3  -5   1 2367.51 230.599   1
   3   5  -1 1863.50 235.164   1
  -3   5   1 2514.27 241.517   1
   3   5   0 342.022 172.119   1
  -3   5   0 347.383 149.733   1
  -3  -5   0 537.682 177.325   1
   3  -5   0 264.234 139.268   1
  -3   5  -1 2067.80 214.739   1
   3   5   1 2127.01 239.241   1
   3  -5   1 2188.84 211.263   1
  -3  -5  -1 2476.64 237.288   1
  -3   5  -2 874.814 146.206   1
   3  -5   2 596.662 149.881   1
  -3  -5  -3 825.158 201.089   1
   3   5   3 868.054 212.232   1
  -3   5  -3 816.456 143.611   1
   3  -5   3 1134.07 149.993   1
   3   5   4 744.821 225.227   1
  -3   5  -4 944.269 143.058   1
  -3  -5  -4 837.751 207.468   1
   3  -5   5 219.403 124.038   1
   3   5   5-58.2598 209.132   1
  -3   5  -5 186.464 116.491   1
  -3  -5  -5-208.746 187.712   1
   3   5   6 7250.88 528.368   1
   3  -5   6 6842.59 470.333   1
  -3  -5  -6 6990.30 518.220   1
  -3  -5  -7 328.161 188.051   1
  -3   5  -7 261.934 127.947   1
   3  -5   7 141.475 125.117   1
   3   5   7 180.849 195.250   1
   3   5   8 29474.1 1932.15   1
   3  -5   8 32398.0 1891.14   1
  -3  -5  -8 28951.7 1921.03   1
  -3   5  -8 30668.8 1882.10   1
  -3  -5  -9 1217.74 258.808   1
   3   5   9 1622.89 283.443   1
  -3   5 -10 9765.57 688.847   1
   3  -5  10 11149.5 701.657   1
  -3   5 -11 181.178 155.824   1
   3   5  11-135.278 245.488   1
   3  -5  11 88.4602 143.501   1
   3  -5  12 9008.97 624.996   1
   3   5  12 8753.15 663.571   1
  -3   5 -12 8631.82 615.867   1
  -3  -5 -12 8956.43 653.897   1
   3   5  13 873.096 262.307   1
   3  -5  13 1012.92 196.984   1
  -3  -5 -13 1404.34 270.572   1
  -3   5 -13 1022.35 207.583   1
  -3   5 -14 19408.2 1189.16   1
  -3  -5 -14 18894.2 1224.04   1
   3   5  14 17068.3 1222.16   1
   3  -5  14 17691.8 1192.78   1
   3   5  15 430.839 265.263   1
   3  -5  15 195.242 210.392   1
  -3  -5 -15 29.1636 251.386   1
  -3   5 -15-132.442 186.839   1
   3   5  16-257.944 283.805   1
  -3  -5 -16-58.4098 267.993   1
   3   5  17-198.337 284.014   1
   3  -5  17-109.126 216.684   1
  -3  -5 -17-88.2918 245.082   1
  -3   5 -17 228.671 219.621   1
   3   5  18 3350.25 412.260   1
   3  -5  18 2969.66 343.590   1
  -3   5 -18 3123.34 341.703   1
  -3  -5 -18 3037.21 372.565   1
   3  -5  19 182.430 212.343   1
   3   5  19 33.8894 212.659   1
  -3   5 -19-340.903 220.797   1
  -3  -5 -19-62.7843 221.237   1
   3  -5  20 1539.54 278.381   1
  -3   5 -20 1769.21 273.148   1
   3   5  21-172.892 285.143   1
   3  -5  21 33.6275 234.826   1
  -3  -5 -21-64.5416 253.563   1
  -3   5 -21 156.571 217.666   1
   3   5  22 278.460 239.143   1
   3   5  24 489.351 283.721   1
  -3  -5 -24-32.8156 246.681   1
   3   5  25 245.237 239.597   1
  -3  -5 -25 327.511 228.312   1
   3   5  26 766.753 234.489   1
  -3  -5 -26 614.365 265.499   1
   3   5  28-168.173 219.504   1
  -3   6  27-68.4679 248.860   1
   3  -6 -27-186.489 239.884   1
  -3   6  26 209.889 248.816   1
   3  -6 -26 31.8050 249.997   1
  -3   6  25 387.395 270.645   1
   3  -6 -25 710.352 276.058   1
  -3   6  24 70.7004 265.037   1
   3  -6 -24 945.146 291.601   1
  -3   6  23 35.3946 256.202   1
   3  -6 -23 229.934 259.156   1
  -3   6  22-35.2826 257.475   1
   3  -6 -22 197.850 261.005   1
  -3   6  21 70.2440 230.861   1
   3   6 -21 353.079 227.907   1
   3  -6 -21 527.714 276.992   1
  -3   6  20 521.998 266.069   1
  -3  -6  20 294.279 223.839   1
   3   6 -20 61.5402 222.474   1
   3  -6 -20 394.066 223.723   1
  -3  -6  19 842.891 257.059   1
  -3   6  19 654.578 299.651   1
   3  -6 -19 456.624 290.518   1
   3   6 -19 322.936 229.746   1
  -3  -6  18 88.9858 230.669   1
  -3   6  18 135.988 268.224   1
   3   6 -18-27.9083 218.650   1
   3  -6 -18 450.433 286.426   1
  -3  -6  17 252.002 225.692   1
   3  -6 -17 602.646 263.421   1
   3   6 -17 105.572 206.061   1
  -3  -6  16 896.137 244.662   1
  -3   6  16 1047.73 301.721   1
   3  -6 -16 1087.42 315.016   1
   3   6 -16 1289.48 245.102   1
  -3  -6  15 959.626 230.269   1
   3   6 -15 787.047 203.076   1
  -3  -6  14 1094.20 236.984   1
  -3   6  14 836.653 297.480   1
   3   6 -14 1808.07 241.411   1
   3  -6 -14 1652.96 268.996   1
  -3   6  13 1230.65 284.506   1
  -3  -6  13 778.177 199.882   1
   3  -6 -13 1114.60 276.698   1
   3   6 -13 696.921 185.264   1
  -3  -6  12 192.042 176.434   1
  -3   6  12 376.406 256.965   1
   3   6 -12 698.036 191.175   1
   3  -6 -12 661.356 248.154   1
   3   6 -11-33.4987 159.653   1
  -3  -6  11-52.2704 166.485   1
  -3   6  11 139.029 223.205   1
   3  -6 -11-290.957 247.708   1
   3   6 -10 1009.55 170.691   1
   3  -6 -10 758.320 237.238   1
  -3  -6  10 742.716 171.513   1
  -3   6  10 1089.96 257.028   1
   3  -6  -8 20802.4 1395.62   1
  -3  -6   8 21963.5 1353.88   1
   3   6  -8 21892.6 1353.94   1
  -3   6   8 21945.8 1407.67   1
   3   6  -7 4582.28 332.386   1
  -3   6   7 4226.55 410.696   1
  -3  -6   7 4436.14 339.382   1
   3  -6  -7 4975.75 409.463   1
   3  -6  -6 355.843 200.565   1
   3   6  -6 10.6413 123.945   1
  -3  -6   6 42.8476 120.583   1
  -3   6   6-42.3834 194.381   1
  -3  -6   5 7373.49 491.443   1
  -3   6   5 8005.06 547.361   1
   3  -6  -5 6531.95 522.222   1
   3   6  -4 65853.1 4114.42   1
  -3  -6   4 70928.5 4114.74   1
  -3   6   4 67946.9 4148.41   1
   3  -6  -4 67703.8 4140.10   1
   3   6  -3 2915.08 244.471   1
  -3   6   3 2504.03 283.084   1
  -3  -6   3 2847.66 244.069   1
   3  -6  -3 3143.31 272.692   1
  -3   6   2 11160.3 808.116   1
   3   6  -2 11684.4 778.058   1
  -3  -6   2 13157.6 781.900   1
   3  -6  -2 12435.0 793.489   1
   3   6  -1 2655.69 232.365   1
  -3  -6   1 2093.49 221.805   1
   3   6   0-63.7598 158.426   1
  -3   6   0 72.0874 141.263   1
  -3  -6   0 12.2145 153.932   1
   3  -6   0-45.5042 127.778   1
   3  -6   1 2334.15 222.480   1
  -3   6  -1 2787.66 224.613   1
   3   6   2 11921.5 797.795   1
  -3  -6  -2 11620.0 789.587   1
  -3   6  -2 12356.6 765.330   1
   3  -6   3 3057.01 236.793   1
  -3  -6  -3 2851.79 280.185   1
   3   6   3 2671.59 298.696   1
  -3   6  -3 2774.24 230.993   1
   3  -6   4 71977.4 4251.63   1
   3   6   4 67607.0 4293.51   1
  -3  -6  -4 70413.1 4286.82   1
   3  -6   5 8118.30 538.681   1
  -3   6  -5 8449.69 537.236   1
  -3  -6  -5 8297.59 591.194   1
   3   6   5 8406.15 619.853   1
   3  -6   6-120.286 104.526   1
   3   6   6 110.914 231.311   1
  -3  -6  -6-120.510 203.319   1
  -3   6  -6 8.99106 103.686   1
   3   6   7 4312.20 399.369   1
   3  -6   7 4241.73 330.826   1
  -3  -6  -7 5137.50 400.866   1
  -3   6  -7 4409.61 320.777   1
   3   6   8 21164.5 1464.87   1
   3  -6   8 23412.9 1412.24   1
  -3   6  -8 23223.9 1406.53   1
  -3  -6  -8 21788.0 1461.32   1
   3  -6   9 231.356 138.369   1
  -3   6  -9 298.541 132.776   1
   3   6  10 1044.39 250.513   1
  -3  -6 -10 845.849 216.405   1
   3   6  11 139.322 210.883   1
   3  -6  11 113.869 150.008   1
  -3   6 -11-46.0169 142.935   1
   3   6  12 461.996 231.236   1
  -3   6 -12 625.347 168.382   1
  -3  -6 -12 626.150 230.072   1
   3  -6  12 284.106 177.045   1
   3   6  13 1128.99 282.573   1
   3  -6  13 1219.14 203.020   1
  -3   6 -13 941.279 197.268   1
  -3  -6 -13 957.061 265.837   1
   3   6  14 915.893 278.265   1
   3  -6  14 1251.45 226.088   1
  -3   6 -14 1404.75 220.084   1
   3  -6  15 991.365 214.039   1
  -3   6 -15 725.945 186.981   1
   3  -6  16 1309.52 255.793   1
   3   6  16 1276.60 335.429   1
  -3  -6 -16 1096.91 279.225   1
  -3   6 -16 1311.94 230.257   1
   3   6  17-167.274 232.550   1
  -3  -6 -17 181.576 212.301   1
   3  -6  18-112.605 219.735   1
   3   6  18 539.559 289.847   1
  -3   6 -18 26.3774 202.863   1
  -3  -6 -18 279.803 289.747   1
   3  -6  19 509.714 254.954   1
   3   6  19 1159.60 303.985   1
  -3  -6 -19 631.855 279.668   1
  -3   6 -19 672.995 231.452   1
   3   6  20-34.3960 236.075   1
   3  -6  20 285.744 214.837   1
  -3  -6 -20 384.474 224.085   1
  -3   6 -20 177.377 214.249   1
   3   6  21 34.6556 264.554   1
  -3  -6 -21 356.117 270.714   1
  -3  -6 -22-65.0542 256.531   1
   3   6  23 174.223 223.562   1
  -3  -6 -23-228.642 222.815   1
   3   6  24 489.338 268.775   1
  -3  -6 -24 654.317 271.977   1
   3   6  25 138.986 247.100   1
  -3  -6 -25-259.858 245.853   1
   3   6  26-172.412 211.387   1
  -3  -6 -26 223.900 237.273   1
   3   6  27 169.426 255.431   1
  -3  -6 -27-62.6507 241.649   1
  -3   7  27 101.731 246.539   1
   3  -7 -27 183.995 241.113   1
  -3   7  25 242.998 262.873   1
   3  -7 -25 96.0498 257.161   1
  -3   7  24 491.763 280.825   1
   3  -7 -24 259.739 265.097   1
  -3   7  23 387.840 271.517   1
   3  -7 -23 590.378 280.769   1
  -3   7  21 316.400 244.607   1
   3  -7 -21 33.0129 263.349   1
  -3   7  20 314.293 234.767   1
   3  -7 -20-131.819 213.735   1
   3   7 -20 30.0133 198.761   1
  -3  -7  19 420.339 204.824   1
  -3   7  19-207.923 283.899   1
   3   7 -19 113.983 205.306   1
   3  -7 -19-262.449 282.732   1
  -3  -7  18 368.899 225.886   1
  -3   7  18 445.881 267.655   1
   3  -7 -18 129.829 272.235   1
   3   7 -18 620.405 215.609   1
  -3   7  17-337.853 285.966   1
   3  -7 -17 32.0706 250.300   1
  -3  -7  16 1622.32 258.599   1
  -3   7  16 1095.67 315.031   1
   3  -7 -16 1354.69 322.974   1
   3   7 -16 1569.09 241.008   1
  -3   7  15 388.803 303.343   1
  -3  -7  15 623.883 197.152   1
   3   7 -15 866.525 229.437   1
   3  -7 -15 957.093 288.608   1
   3   7 -14 1858.27 231.186   1
  -3  -7  14 1889.04 247.694   1
  -3   7  14 1043.03 287.015   1
   3  -7 -14 933.251 247.511   1
   3   7 -13 2423.19 254.254   1
  -3  -7  13 2396.11 262.303   1
  -3   7  13 1688.86 315.109   1
   3  -7 -13 2835.72 338.216   1
   3   7 -12 1880.84 213.284   1
  -3  -7  12 1244.72 211.353   1
  -3   7  12 1337.15 284.207   1
   3  -7 -12 1866.24 296.537   1
   3   7 -11 90.5715 137.704   1
  -3  -7  11-80.1639 148.982   1
  -3   7  11 85.8923 229.803   1
   3  -7 -11-27.2320 235.385   1
  -3   7  10 1208.18 268.717   1
   3  -7 -10 600.434 241.273   1
   3   7  -9 1308.19 170.987   1
  -3  -7   9 994.610 171.517   1
  -3   7   9 1893.12 296.790   1
   3  -7  -9 2014.53 281.935   1
   3   7  -8 347.099 135.097   1
   3  -7  -8 212.498 220.746   1
  -3  -7   8 270.851 119.340   1
  -3   7   8 474.349 246.120   1
  -3   7   7 1675.91 265.713   1
  -3  -7   7 1280.20 165.198   1
   3  -7  -7 1666.76 258.524   1
   3   7  -7 1156.53 159.775   1
  -3  -7   6 39395.9 2394.85   1
  -3   7   6 36710.1 2439.19   1
   3   7  -6 40999.4 2394.58   1
   3  -7  -6 38557.3 2435.62   1
   3   7  -5 119.176 117.628   1
  -3   7   5 146.280 206.906   1
  -3  -7   5 9.79183 111.451   1
   3  -7  -5 153.919 204.752   1
   3  -7  -4 7509.71 546.702   1
   3   7  -4 7904.67 501.687   1
  -3  -7   4 7257.25 505.520   1
  -3   7   4 7619.69 552.555   1
  -3   7   3 1092.31 215.277   1
   3   7  -3 1253.81 171.088   1
  -3  -7   3 1565.48 167.917   1
   3  -7  -3 1190.93 206.427   1
   3   7  -2 5058.76 359.330   1
  -3   7   2 4124.53 378.892   1
  -3  -7   2 5030.45 353.889   1
   3  -7  -2 4724.10 369.163   1
  -3  -7   1 879.913 164.054   1
   3   7  -1 938.736 173.314   1
  -3   7   0 29515.0 1816.92   1
   3  -7   1 524.247 136.393   1
   3   7   1 1013.86 186.995   1
  -3  -7  -1 856.160 179.389   1
  -3   7  -1 800.363 150.739   1
  -3  -7  -2 4283.41 356.721   1
   3   7   2 3989.57 363.955   1
   3  -7   2 4686.22 321.762   1
  -3  -7  -3 1435.32 214.631   1
   3   7   3 1491.05 228.523   1
  -3   7  -3 1490.56 154.746   1
   3  -7   3 1176.72 153.174   1
   3  -7   4 8771.64 514.995   1
  -3   7  -4 7832.24 512.872   1
  -3  -7  -4 6652.27 566.334   1
   3   7   4 7142.66 579.291   1
   3  -7   5 16.0255 92.7009   1
   3   7   5 239.941 233.510   1
  -3  -7  -5 118.437 193.682   1
  -3   7  -5 166.272 102.171   1
   3   7   6 37834.6 2391.93   1
   3  -7   6 36578.4 2329.84   1
  -3  -7  -6 37460.2 2381.74   1
  -3   7  -6 40921.8 2330.89   1
   3   7   7 1265.48 262.502   1
   3  -7   7 1292.47 152.902   1
  -3   7  -7 1224.03 139.121   1
  -3  -7  -7 1788.57 262.581   1
   3   7   8 508.815 256.659   1
   3  -7   8 340.214 130.796   1
  -3   7  -8 443.190 121.491   1
  -3  -7  -8 796.079 243.600   1
   3   7   9 1137.56 289.388   1
   3  -7   9 1876.77 187.494   1
  -3  -7  -9 1154.50 267.391   1
  -3   7  -9 1537.40 177.852   1
   3  -7  10 759.280 150.506   1
   3   7  10 358.629 260.691   1
   3   7  11-143.163 265.409   1
  -3  -7 -11-26.9327 222.143   1
   3   7  12 1890.09 319.895   1
   3  -7  12 1675.90 217.650   1
  -3   7 -12 1921.25 208.343   1
  -3  -7 -12 2178.45 302.415   1
   3  -7  13 2623.91 262.707   1
   3   7  13 1787.71 300.382   1
  -3  -7 -13 2762.86 327.908   1
  -3   7 -13 2440.93 243.517   1
   3   7  14 2423.39 340.852   1
   3  -7  14 1555.63 232.325   1
  -3   7 -14 1551.51 215.753   1
  -3  -7 -14 1706.93 321.516   1
   3   7  15 710.545 299.031   1
   3  -7  15 694.898 213.672   1
  -3   7 -15 1034.24 196.671   1
  -3  -7 -15 890.802 275.657   1
   3  -7  16 1153.80 218.820   1
   3   7  16 573.540 267.311   1
  -3   7 -16 1122.95 221.006   1
  -3  -7 -16 1124.21 241.157   1
   3  -7  17 76.4091 215.496   1
   3   7  17-235.468 276.484   1
  -3  -7 -17-153.961 257.249   1
  -3   7 -17 95.5175 187.639   1
   3   7  18 646.102 286.686   1
  -3  -7 -18 188.101 249.895   1
  -3   7 -18 307.750 204.789   1
   3   7  19-102.758 218.569   1
  -3   7 -19 135.920 202.491   1
  -3  -7 -19-159.302 224.536   1
   3   7  20 172.684 279.184   1
  -3  -7 -20 32.2200 260.464   1
   3   7  21 624.254 253.064   1
  -3  -7 -21 485.966 248.315   1
   3   7  23 312.294 267.664   1
  -3  -7 -23 455.416 251.059   1
   3   7  24 277.773 240.908   1
  -3  -7 -24 325.108 244.756   1
   3   7  25-964.033 284.593   1
  -3  -7 -25 257.572 250.054   1
   3   7  27 267.346 243.865   1
  -3  -7 -27-123.380 245.011   1
  -3   8  26 1222.18 279.571   1
   3  -8 -26-93.2198 243.167   1
   3  -8 -25 602.529 261.405   1
  -3   8  24-453.432 277.038   1
   3  -8 -24 483.597 256.074   1
  -3   8  23-35.0882 258.168   1
   3  -8 -23 97.9568 276.262   1
  -3   8  22 1160.16 288.620   1
   3  -8 -22 722.846 284.400   1
  -3   8  21-140.616 237.546   1
   3  -8 -21 396.133 266.858   1
  -3   8  20 385.208 258.258   1
   3  -8 -20 231.322 222.838   1
  -3   8  19 313.452 287.560   1
   3  -8 -19 593.457 289.666   1
   3   8 -17 264.326 195.631   1
   3  -8 -17-64.8113 275.948   1
  -3  -8  17 50.1389 192.751   1
  -3   8  17 136.557 284.356   1
  -3  -8  16 3462.28 335.073   1
   3  -8 -16 3509.84 391.634   1
   3   8 -16 3449.91 322.800   1
  -3   8  16 2589.39 381.246   1
   3   8 -15 389.618 187.071   1
  -3  -8  15-21.4863 181.177   1
  -3   8  15 429.177 298.220   1
   3  -8 -15 282.247 283.322   1
  -3  -8  14 2700.49 281.220   1
   3   8 -14 2501.43 263.932   1
   3   8 -13 423.014 149.929   1
   3  -8 -13 238.985 216.570   1
  -3  -8  13 88.8520 169.497   1
  -3   8  13 31.3799 247.842   1
   3  -8 -12 6462.77 504.796   1
  -3  -8  12 6000.82 438.861   1
  -3   8  12 5604.16 505.623   1
   3   8 -12 5620.65 433.515   1
   3  -8 -11 27.9989 207.085   1
  -3   8  11 382.719 268.010   1
  -3  -8  10 8812.49 598.838   1
   3   8 -10 9067.96 599.279   1
  -3   8  10 8471.29 687.865   1
   3  -8 -10 9776.05 681.049   1
  -3   8   9 680.659 249.458   1
   3   8  -9 339.599 137.621   1
   3  -8  -9 1004.30 247.258   1
  -3  -8   9 655.873 132.876   1
   3   8  -8 291.811 118.755   1
  -3  -8   8 238.359 126.112   1
  -3   8   7 788.735 257.853   1
   3   8  -7 562.331 127.235   1
   3  -8  -7 115.959 218.879   1
  -3  -8   7 554.726 120.263   1
  -3   8   6 186.454 206.694   1
  -3  -8   6 330.055 112.300   1
   3   8  -6 438.766 106.222   1
   3  -8  -6 239.177 215.746   1
   3   8  -5 3890.44 288.850   1
   3  -8  -5 3846.32 351.901   1
  -3  -8   5 4173.93 293.323   1
  -3   8   5 3562.45 357.407   1
   3  -8  -4 6793.56 495.300   1
  -3  -8   4 6357.92 443.668   1
   3   8  -4 6813.07 448.801   1
  -3   8   4 6524.59 506.166   1
   3   8  -3 7363.69 503.618   1
  -3   8   3 7375.92 542.451   1
  -3  -8   3 7710.20 501.417   1
   3   8  -2 3780.10 310.855   1
   3  -8  -2 4474.69 330.682   1
  -3  -8   2 3465.08 297.293   1
  -3   8   2 4197.16 344.409   1
  -3  -8   1 7284.26 486.772   1
  -3   8   1 7033.17 500.410   1
   3   8  -1 6770.82 486.698   1
   3  -8  -1 6857.51 489.397   1
  -3  -8  -1 7641.39 531.204   1
  -3   8  -1 7309.55 513.966   1
   3   8   1 7653.30 537.640   1
   3  -8   1 7782.09 510.296   1
  -3   8  -2 4121.96 295.488   1
   3   8   2 3757.95 345.195   1
   3  -8   2 3835.41 295.675   1
   3   8   3 7213.36 519.057   1
  -3  -8  -3 6101.49 495.995   1
  -3   8  -3 7416.26 456.303   1
   3  -8   3 6525.94 455.323   1
   3  -8   4 7168.57 453.591   1
  -3  -8  -4 6987.09 516.919   1
  -3   8  -4 6916.49 451.882   1
   3   8   4 5970.26 522.160   1
   3   8   5 3818.62 360.191   1
   3  -8   5 3450.99 268.441   1
  -3  -8  -5 3688.16 351.675   1
  -3   8  -5 4207.11 271.299   1
   3   8   6 360.374 245.061   1
  -3  -8  -6 88.2440 202.882   1
  -3   8  -6 466.082 98.7038   1
   3  -8   6 484.188 99.9068   1
  -3  -8  -7 601.147 237.720   1
  -3   8  -7 693.570 105.459   1
   3  -8   7 580.476 116.217   1
   3   8   7 776.212 260.190   1
  -3   8  -8 270.474 99.6833   1
   3  -8   8 155.361 107.707   1
   3  -8   9 567.102 121.113   1
   3   8   9 519.047 250.087   1
   3  -8  10 8146.50 554.589   1
   3   8  10 8198.87 636.682   1
  -3   8 -10 8609.70 553.095   1
  -3  -8 -10 8725.51 631.050   1
   3   8  11-29.2871 241.754   1
   3  -8  11 256.443 143.918   1
  -3   8 -11 244.612 123.418   1
  -3  -8 -11-27.6862 238.838   1
  -3  -8 -12 6058.64 535.797   1
   3   8  12 6005.48 550.197   1
  -3   8 -13-121.468 139.036   1
  -3  -8 -13 146.527 217.490   1
   3   8  13 92.8155 244.941   1
   3  -8  13 406.767 152.505   1
  -3   8 -14 2467.64 251.104   1
   3  -8  14 2217.69 243.178   1
  -3  -8 -15 179.393 260.766   1
  -3   8 -15 188.786 159.757   1
   3  -8  15 40.2505 171.363   1
   3   8  15-396.321 287.193   1
  -3  -8 -16 3106.83 355.262   1
  -3   8 -16 3160.34 309.950   1
   3  -8  16 3006.72 309.984   1
   3   8  16 3469.76 377.284   1
   3   8  17 135.555 284.018   1
   3  -8  17 72.8546 185.915   1
  -3   8 -17-22.5397 175.170   1
  -3  -8 -17-280.015 279.974   1
  -3   8 -18 700.395 199.626   1
   3   8  19 241.176 279.748   1
  -3  -8 -19 224.563 258.753   1
   3   8  20 69.2539 247.306   1
  -3  -8 -20 32.3039 225.601   1
   3   8  21-173.601 267.939   1
  -3  -8 -21 422.075 265.198   1
   3   8  22 589.640 259.065   1
  -3  -8 -22 681.702 253.288   1
   3   8  23 207.705 247.239   1
  -3  -8 -23-97.4694 245.879   1
   3   8  24 413.727 268.219   1
  -3  -8 -24 32.2732 240.687   1
   3   8  25 137.034 227.247   1
  -3  -8 -25 319.214 238.144   1
   3   8  26 606.138 266.877   1
  -3  -8 -26-62.4733 238.637   1
  -3   9  26 168.714 250.621   1
   3  -9 -26 245.377 240.456   1
  -3   9  24 276.745 251.583   1
   3  -9 -24 95.6826 249.935   1
  -3   9  22 280.346 243.903   1
   3  -9 -22 131.006 241.288   1
  -3   9  21-456.773 254.225   1
   3  -9 -21 329.946 227.232   1
  -3   9  20 456.038 304.862   1
   3  -9 -20 827.582 275.806   1
  -3   9  19 105.061 275.235   1
   3  -9 -19 99.1020 256.795   1
  -3   9  18 487.317 259.488   1
   3  -9 -18 658.747 245.796   1
   3   9 -17 242.395 166.492   1
  -3   9  17 206.963 299.624   1
   3  -9 -17 554.655 286.810   1
   3   9 -16 527.770 185.157   1
  -3  -9  16 402.022 174.772   1
  -3   9  16 885.312 289.095   1
   3  -9 -16 581.533 259.635   1
   3   9 -15 111.345 151.458   1
  -3  -9  15 194.968 171.429   1
  -3   9  15 335.230 282.087   1
   3  -9 -15 286.139 274.235   1
   3   9 -14 549.288 171.599   1
  -3  -9  14 388.189 160.977   1
  -3   9  14 131.492 291.484   1
   3  -9 -14 936.380 295.195   1
  -3  -9  13 1925.31 209.768   1
   3   9 -13 1585.15 213.075   1
   3  -9 -12 2641.57 339.673   1
  -3   9  12 1870.90 363.800   1
  -3  -9  11 352.107 130.403   1
   3   9 -11 227.024 133.210   1
   3  -9 -11 230.112 268.414   1
  -3   9  11 60.6782 258.744   1
   3   9 -10 2680.15 238.738   1
   3  -9 -10 2688.41 349.710   1
  -3  -9  10 2897.11 237.090   1
  -3   9  10 2460.32 340.860   1
   3   9  -9 4139.75 275.468   1
  -3  -9   9 2867.96 261.985   1
   3  -9  -9 3248.92 364.890   1
  -3   9   9 4083.40 384.276   1
  -3  -9   8 2201.32 193.244   1
   3   9  -8 2362.31 198.225   1
   3  -9  -8 2438.83 293.857   1
  -3   9   8 1752.56 299.665   1
  -3  -9   7 2246.33 204.112   1
   3   9  -7 2871.39 211.274   1
   3   9  -6 18678.1 1167.20   1
   3  -9  -6 18030.4 1222.24   1
  -3  -9   6 20203.2 1167.09   1
  -3   9   6 16799.0 1223.76   1
   3   9  -5 471.021 119.041   1
  -3   9   5 392.694 216.977   1
  -3  -9   5 309.671 109.359   1
   3   9  -4 1573.90 175.831   1
  -3  -9   4 1763.00 172.469   1
   3  -9  -4 1026.66 237.334   1
  -3   9   4 1503.14 241.738   1
   3   9  -3 11.5384 123.999   1
  -3  -9   3-10.8477 125.077   1
   3  -9  -3 219.664 164.750   1
   3  -9  -2 8819.33 582.599   1
  -3  -9   2 8357.48 557.935   1
  -3   9   2 8203.12 597.936   1
   3   9  -2 8093.59 565.397   1
  -3   9   1 571.913 188.907   1
   3  -9  -1 610.448 172.173   1
  -3  -9   0 6604.14 453.954   1
   3   9   0 5834.52 459.954   1
   3  -9   1 252.455 129.579   1
   3   9   1 357.071 163.710   1
  -3  -9  -1 417.539 152.616   1
  -3   9  -1 567.702 137.145   1
  -3   9  -2 7926.89 547.465   1
   3  -9   2 8606.11 548.463   1
  -3  -9  -2 8331.88 583.765   1
   3   9   3-21.1352 206.801   1
  -3   9  -3-56.4202 104.492   1
   3  -9   3 73.7607 111.520   1
  -3  -9  -3-76.7097 179.580   1
  -3  -9  -4 1596.77 239.917   1
  -3   9  -4 1637.42 152.488   1
   3  -9   4 1537.26 151.202   1
   3   9   4 1588.85 258.896   1
   3  -9   5 276.065 89.1806   1
   3   9   5 259.879 205.417   1
  -3   9  -5 249.098 86.8656   1
   3   9   6 17765.9 1209.28   1
  -3  -9  -6 16580.6 1198.37   1
  -3   9  -6 19751.5 1126.05   1
   3  -9   6 17727.7 1125.88   1
   3  -9   7 2614.61 185.172   1
  -3   9  -7 2386.62 179.995   1
   3  -9   8 2072.86 158.643   1
   3   9   8 1571.18 303.219   1
   3  -9   9 2959.54 232.288   1
  -3  -9  -9 3678.40 351.827   1
   3   9   9 3124.55 358.293   1
  -3   9  -9 3464.49 232.384   1
   3  -9  10 2494.13 228.379   1
  -3   9 -10 3515.21 227.619   1
   3   9  10 2996.12 365.472   1
  -3  -9 -10 3050.69 362.178   1
   3  -9  11 229.123 109.711   1
  -3   9 -11 309.602 107.759   1
  -3  -9 -11 369.142 243.782   1
   3   9  11 209.969 275.581   1
   3  -9  12 1671.87 190.513   1
   3   9  12 1692.03 299.797   1
  -3  -9 -12 2126.29 299.705   1
  -3   9 -12 2017.45 189.045   1
   3   9  14 328.932 268.409   1
   3  -9  14 672.404 171.322   1
  -3  -9 -14 1012.05 257.644   1
  -3   9 -14 523.955 152.412   1
   3   9  15 34.0804 294.587   1
   3  -9  15 90.0708 152.426   1
  -3  -9 -15 209.022 256.561   1
  -3   9 -15-66.8619 148.341   1
   3   9  16 779.693 273.877   1
   3  -9  16 380.793 163.941   1
  -3   9 -16 278.306 160.368   1
  -3  -9 -16 155.088 223.515   1
   3   9  17 102.655 291.631   1
  -3   9 -17 307.280 171.686   1
  -3  -9 -17 189.208 270.462   1
   3   9  18 653.429 253.095   1
  -3  -9 -18 159.882 239.340   1
   3   9  19 692.128 296.759   1
  -3  -9 -19 257.780 262.709   1
   3   9  20 833.205 261.075   1
  -3  -9 -20 972.604 268.400   1
   3   9  21-138.775 262.553   1
  -3  -9 -21 32.4424 235.733   1
   3   9  22 173.182 256.390   1
  -3  -9 -22 357.053 261.925   1
   3   9  24 171.450 236.484   1
  -3  -9 -24 256.437 243.853   1
   3   9  26 133.022 206.226   1
  -3  -9 -26 614.087 230.640   1
  -3  10  25 270.545 244.862   1
   3 -10 -25 61.8892 243.337   1
  -3  10  24 171.389 227.270   1
   3 -10 -24 221.235 231.867   1
  -3  10  23-34.6547 221.118   1
   3 -10 -23 64.3274 204.094   1
  -3  10  22 279.204 265.765   1
   3 -10 -22 326.190 223.251   1
  -3  10  21 280.642 269.634   1
   3 -10 -21-65.8844 246.405   1
  -3  10  19-70.2890 230.455   1
   3 -10 -19 298.360 212.829   1
  -3  10  18 210.307 286.261   1
   3 -10 -18 33.1376 266.067   1
   3  10 -16 146.763 149.214   1
  -3  10  16 344.743 295.771   1
   3 -10 -16 586.663 288.874   1
  -3 -10  15 134.468 138.881   1
  -3  10  15 67.9961 285.971   1
   3 -10 -15 193.461 255.326   1
   3  10 -15 165.277 148.159   1
   3 -10 -14 348.650 238.169   1
  -3  10  14 434.661 245.074   1
   3  10 -13 78.8920 130.737   1
   3 -10 -13 248.470 255.424   1
  -3 -10  13 130.980 131.117   1
  -3  10  13 295.012 260.488   1
   3  10 -12 790.358 152.670   1
   3 -10 -12 1061.02 264.559   1
  -3 -10  12 1205.50 153.659   1
   3  10 -11 442.902 121.951   1
  -3  10  11 933.907 268.051   1
  -3 -10  11 607.921 123.480   1
   3 -10 -11 648.284 257.771   1
   3  10 -10 4846.10 347.115   1
  -3 -10  10 5179.31 345.819   1
  -3  10  10 4915.87 481.529   1
   3 -10 -10 5593.33 465.246   1
   3 -10  -9 274.409 234.754   1
  -3  10   9 815.335 254.001   1
  -3 -10   9 782.078 113.556   1
   3  10  -9 589.189 110.303   1
   3  10  -8 3361.17 239.462   1
  -3  10   8 2965.44 368.590   1
  -3 -10   8 3177.78 235.312   1
   3 -10  -7-175.080 228.190   1
  -3 -10   7 98.3118 81.3125   1
   3  10  -7 44.8298 91.5536   1
  -3  10   7 214.491 231.781   1
   3 -10  -6 1066.02 238.031   1
  -3  10   6 689.608 244.709   1
  -3 -10   6 877.344 117.027   1
   3  10  -6 847.479 116.611   1
  -3  10   5 340.537 224.699   1
   3  10  -5 185.174 110.459   1
   3 -10  -5 466.844 205.440   1
  -3 -10   5 198.030 96.5291   1
   3  10  -4 3357.90 272.311   1
   3 -10  -4 3450.39 335.171   1
  -3 -10   4 3483.21 265.479   1
  -3  10   4 3393.42 351.629   1
  -3  10   3 148.730 192.809   1
   3  10  -3 86.2074 127.666   1
  -3 -10   3 22.0567 111.932   1
   3 -10  -3 38.7574 179.641   1
   3  10  -2 38654.7 2331.13   1
  -3 -10   2 38682.7 2322.25   1
  -3  10   2 35802.3 2342.25   1
   3 -10  -2 38275.0 2346.06   1
  -3  10   1 805.150 208.727   1
   3 -10  -1 765.696 183.192   1
  -3 -10   1 1241.87 180.811   1
   3  10  -1 1472.44 195.476   1
  -3  10   0 47.4205 161.460   1
   3  10   0 87.1061 181.337   1
   3 -10   0 222.765 146.747   1
  -3 -10   0-31.4683 150.763   1
  -3 -10  -1 952.766 202.597   1
   3  10   1 1146.77 223.848   1
   3  10   2 39927.8 2353.71   1
  -3 -10  -2 39415.1 2344.99   1
   3 -10   2 36085.0 2304.40   1
  -3  10  -2 37862.5 2311.00   1
   3  10   3 65.4945 186.446   1
  -3 -10  -3 40.0523 175.177   1
   3 -10   3-37.9194 102.468   1
  -3  10  -3 125.683 110.906   1
   3  10   4 3106.04 334.367   1
  -3  10  -4 3297.89 241.754   1
  -3 -10  -4 3512.65 331.563   1
  -3 -10  -5 429.210 207.196   1
  -3  10  -5 431.596 83.7884   1
   3 -10   5 286.682 79.4802   1
   3  10   6 565.341 243.458   1
  -3 -10  -6 667.088 234.952   1
   3  10   7 53.6943 241.609   1
   3  10   8 2541.06 354.683   1
  -3 -10  -8 2706.54 346.094   1
   3  10   9 752.076 243.423   1
  -3 -10  -9 437.077 232.341   1
  -3 -10 -10 4265.60 421.858   1
   3  10  10 3838.20 423.696   1
  -3 -10 -11 812.111 246.251   1
   3 -10  11 373.291 73.8785   1
   3  10  11 796.840 245.907   1
  -3  10 -11 512.385 75.2391   1
  -3 -10 -12 1605.75 304.297   1
  -3  10 -12 1227.21 131.738   1
   3  10  12 1445.30 319.754   1
  -3 -10 -13-29.6674 244.648   1
   3 -10  13-9.55184 99.5967   1
  -3  10 -13 55.6901 98.9461   1
   3  10  13-32.7977 278.353   1
  -3 -10 -14 923.532 251.937   1
   3 -10  14 460.767 130.366   1
   3  10  14 374.009 287.838   1
  -3  10 -14 593.960 130.199   1
  -3 -10 -15 588.218 271.555   1
   3  10  15 67.7001 280.802   1
  -3 -10 -16 472.309 222.099   1
   3  10  16-170.900 235.576   1
  -3 -10 -17 542.220 266.420   1
   3  10  17 447.950 301.100   1
  -3 -10 -18 161.152 243.461   1
   3  10  18 380.914 271.566   1
  -3 -10 -19 194.413 249.558   1
   3  10  19 382.198 281.303   1
  -3 -10 -21 227.145 204.970   1
   3  10  21 69.3650 226.298   1
  -3 -10 -22 517.077 264.387   1
   3  10  22 34.5778 258.085   1
  -3 -10 -23 257.436 204.676   1
   3  10  23 619.018 224.492   1
  -3 -10 -24 412.779 259.165   1
   3  10  24 577.600 271.445   1
  -3 -10 -25 93.2330 222.017   1
   3  10  25 100.541 192.918   1
  -3  11  25 600.862 240.082   1
   3 -11 -25 91.6378 186.967   1
  -3  11  24 67.8488 247.957   1
   3 -11 -24 375.361 231.552   1
  -3  11  23 206.302 267.389   1
   3 -11 -23 127.653 242.634   1
  -3  11  22 244.127 263.156   1
   3 -11 -22 161.785 261.784   1
  -3  11  21-210.476 241.976   1
   3 -11 -21-262.192 232.417   1
  -3  11  20 281.848 261.229   1
   3 -11 -20 727.555 232.148   1
  -3  11  19 106.022 298.101   1
   3 -11 -19 664.483 278.601   1
  -3  11  18 387.488 230.862   1
   3 -11 -18 730.724 236.428   1
  -3  11  17-210.582 294.358   1
   3 -11 -17 564.069 275.641   1
  -3  11  15 965.324 289.342   1
   3 -11 -15 293.235 255.759   1
  -3  11  14 238.100 290.630   1
   3  11 -14 307.550 118.527   1
  -3  11  13 167.138 280.319   1
   3  11 -13 33.5882 102.487   1
   3 -11 -13-157.806 273.790   1
  -3 -11  13 321.750 96.7298   1
   3  11 -12 2698.71 197.279   1
   3 -11 -12 3121.05 394.442   1
  -3  11  12 2161.18 386.206   1
  -3 -11  12 2545.62 189.238   1
  -3  11  11 798.670 271.273   1
   3  11 -11 726.028 78.5695   1
   3 -11 -10 526.785 239.582   1
  -3  11  10 776.116 271.832   1
   3 -11  -9 225.847 243.770   1
  -3  11   9 661.401 293.794   1
  -3  11   8 3765.90 414.090   1
   3 -11  -8 4376.19 406.243   1
  -3 -11   7 34.6654 53.6298   1
   3  11  -7-154.806 64.5785   1
  -3  11   7 139.283 253.433   1
   3 -11  -7 285.836 225.284   1
  -3 -11   6 1340.62 126.932   1
   3  11  -6 1469.28 138.053   1
  -3 -11   5 248.739 96.2142   1
   3  11  -5 367.004 112.098   1
  -3  11   5 127.996 221.219   1
   3 -11  -5 208.980 215.272   1
  -3 -11   4 286.660 110.338   1
   3  11  -4 109.826 117.541   1
  -3  11   4 144.828 205.759   1
   3 -11  -4 65.3176 180.437   1
  -3 -11   3 81.8194 121.383   1
   3  11  -3-25.8888 130.173   1
  -3  11   3 157.228 194.736   1
   3 -11  -3-61.4440 164.971   1
  -3  11   2 3639.42 340.996   1
   3 -11  -2 3401.49 319.487   1
  -3 -11   1 466.764 157.796   1
   3  11  -1 82.5814 152.440   1
   3 -11  -1-52.9528 169.598   1
  -3  11   1-56.9168 178.703   1
   3  11   0 7552.77 516.008   1
   3 -11   0 6831.75 497.368   1
  -3 -11   0 7091.74 502.889   1
  -3  11   0 6613.52 499.036   1
  -3 -11  -1-90.2181 161.938   1
   3  11   1 196.831 169.130   1
  -3 -11  -2 2639.25 294.696   1
   3  11   2 2972.21 317.192   1
   3 -11   2 2668.26 239.466   1
  -3  11  -2 2621.72 231.823   1
   3 -11   3 67.8370 105.061   1
   3  11   3 317.842 196.312   1
  -3  11  -3 9.93641 113.310   1
  -3 -11  -3 167.698 195.365   1
   3  11   4 480.040 226.888   1
  -3 -11  -4 312.245 189.785   1
  -3  11  -4 138.788 91.5271   1
   3 -11   4 257.648 92.4854   1
   3  11   5 507.099 230.163   1
   3  11   6 1196.83 272.156   1
  -3 -11  -6 1048.60 250.462   1
   3  11   7 27.7769 253.390   1
  -3 -11  -7-78.3778 231.835   1
  -3 -11  -8 4287.25 407.941   1
  -3 -11  -9 196.782 235.074   1
   3  11   9 148.252 236.552   1
  -3 -11 -10 606.997 271.916   1
   3  11  10 1100.04 284.008   1
  -3 -11 -11 1487.78 307.345   1
   3  11  11 1589.23 328.405   1
  -3 -11 -12 3642.30 364.768   1
   3  11  12 2554.54 376.177   1
  -3 -11 -13 29.7547 239.665   1
   3  11  13 67.9458 295.414   1
  -3 -11 -14 123.746 270.796   1
   3  11  14 236.881 282.905   1
  -3 -11 -15 440.861 235.821   1
   3  11  15 376.193 248.640   1
  -3 -11 -17 322.522 264.565   1
   3  11  17 554.883 293.613   1
  -3 -11 -18 519.304 249.641   1
   3  11  18 800.790 261.210   1
  -3 -11 -19 585.563 249.616   1
   3  11  19 313.650 274.223   1
  -3 -11 -20 814.078 271.641   1
   3  11  20 1079.32 311.331   1
  -3 -11 -21 357.023 226.857   1
   3  11  21-34.6453 220.052   1
  -3 -11 -22 129.018 243.362   1
   3  11  22 240.733 276.239   1
  -3 -11 -23 479.459 259.341   1
   3  11  23 273.715 271.741   1
  -3 -11 -24-31.4562 208.324   1
   3  11  24 202.613 240.135   1
  -3 -11 -25 122.695 225.691   1
   3  11  25-66.2110 238.497   1
   3 -12 -24-277.591 240.593   1
  -3  12  24 404.610 268.749   1
   3 -12 -22 289.348 214.566   1
  -3  12  22 242.553 252.275   1
   3 -12 -21 130.588 250.805   1
  -3  12  21 628.962 287.007   1
   3 -12 -20 263.545 256.976   1
  -3  12  20-176.369 264.847   1
   3 -12 -19-199.252 214.352   1
  -3  12  19-35.3903 252.864   1
   3 -12 -18 865.363 280.283   1
  -3  12  18 35.4874 283.180   1
   3 -12 -17-33.3056 229.609   1
  -3  12  17 494.722 307.456   1
   3 -12 -16 497.377 266.182   1
  -3  12  16 563.155 266.154   1
  -3  12  15-209.625 277.768   1
   3 -12 -14-326.153 292.710   1
  -3  12  14 552.496 289.427   1
   3 -12 -13 128.511 281.287   1
  -3  12  13 306.288 300.524   1
   3 -12 -12-94.6527 268.660   1
  -3  12  10 3574.28 423.648   1
   3 -12 -10 4618.48 420.049   1
  -3  12   9 808.370 290.942   1
   3 -12  -9 551.693 265.072   1
  -3  12   8 3364.90 398.462   1
   3 -12  -8 3673.48 384.145   1
  -3  12   7 115.942 239.981   1
   3 -12  -7 591.781 240.995   1
   3  12  -6 718.204 80.9770   1
  -3 -12   6 939.272 77.8156   1
  -3  12   6 699.350 249.206   1
   3  12  -5 2568.86 201.534   1
   3 -12  -4 1833.83 266.854   1
   3  12  -4 1651.03 176.872   1
  -3  12   4 1335.46 258.383   1
   3  12  -3 661.339 153.560   1
   3 -12  -3 237.938 190.360   1
  -3 -12   3 463.391 134.786   1
  -3  12   3 543.669 219.900   1
  -3  12   2 1909.39 285.669   1
   3 -12  -2 3257.36 293.717   1
  -3  12   1 2908.28 298.619   1
   3  12  -1 2550.34 286.959   1
   3 -12  -1 2958.83 290.123   1
  -3 -12   1 3669.58 279.249   1
   3  12   0 18.8495 166.325   1
  -3  12   0 142.000 175.310   1
   3 -12   0-83.4418 147.682   1
  -3 -12   0 104.431 145.425   1
  -3  12  -1 3088.67 288.325   1
   3  12   1 2832.48 329.208   1
   3 -12   1 3827.52 285.419   1
   3 -12   2 2648.15 222.073   1
   3  12   2 2257.06 292.628   1
  -3  12  -2 2411.40 234.876   1
   3  12   3 684.624 224.222   1
  -3  12  -3 445.631 120.866   1
   3 -12   3 306.932 116.035   1
  -3 -12  -3 531.001 188.358   1
   3  12   4 1850.94 261.829   1
   3 -12   4 1414.48 138.044   1
  -3 -12  -4 1503.27 244.370   1
  -3  12  -4 1599.60 142.412   1
   3  12   6 466.493 235.266   1
  -3 -12  -6 466.424 216.187   1
  -3 -12  -7-189.065 203.634   1
   3  12   7 85.5444 239.777   1
  -3 -12  -8 3657.81 377.953   1
   3  12   8 2895.47 362.212   1
  -3 -12  -9 575.615 233.201   1
   3  12   9-60.9008 241.564   1
  -3 -12 -10 4107.99 415.104   1
   3  12  10 4255.51 444.459   1
  -3 -12 -12-181.348 241.059   1
   3  12  12-100.461 267.983   1
  -3 -12 -13 123.798 235.166   1
   3  12  13 33.8645 232.149   1
   3  12  14-239.687 247.084   1
  -3 -12 -15 127.795 240.846   1
   3  12  15-34.5598 285.012   1
  -3 -12 -16 1161.99 296.665   1
   3  12  16 973.398 315.931   1
  -3 -12 -17 292.861 238.814   1
   3  12  17 908.292 290.981   1
  -3 -12 -18 391.583 216.545   1
   3  12  18 69.9669 229.712   1
  -3 -12 -19 424.217 267.439   1
   3  12  19 349.218 283.192   1
  -3 -12 -20 32.6119 252.316   1
   3  12  20 696.747 298.133   1
  -3 -12 -21 291.885 218.043   1
   3  12  21 449.694 225.406   1
  -3 -12 -22 321.275 234.741   1
   3  12  22 68.7130 262.300   1
  -3 -12 -24 185.738 207.189   1
   3  12  24 66.7845 199.908   1
  -3  13  23 204.316 276.080   1
   3 -13 -23 499.283 252.284   1
  -3  13  22 138.090 238.954   1
   3 -13 -22 95.4297 233.176   1
  -3  13  21 34.9215 251.820   1
   3 -13 -21 291.509 208.100   1
  -3  13  20 141.393 287.417   1
   3 -13 -20 525.715 269.970   1
  -3  13  19 177.479 225.484   1
  -3  13  17-320.863 232.568   1
   3 -13 -17 33.4261 207.499   1
   3 -13 -16 934.440 289.545   1
  -3  13  15 70.6478 280.616   1
   3 -13 -15-232.844 254.717   1
  -3  13  14 420.368 298.273   1
   3 -13 -14-164.946 251.640   1
  -3  13  13-173.155 277.453   1
   3 -13 -13 651.936 264.826   1
  -3  13  12 2013.36 342.928   1
   3 -13 -12 962.567 290.739   1
  -3  13  11 67.2167 290.499   1
   3 -13 -11-31.4166 260.771   1
  -3  13   9 128.372 262.156   1
   3 -13  -9 149.153 242.878   1
  -3  13   8 156.332 256.937   1
   3 -13  -8 807.039 257.417   1
  -3  13   7 60.5894 232.524   1
   3 -13  -7 499.032 240.219   1
  -3  13   6 1929.70 316.708   1
   3 -13  -6 1565.26 263.871   1
   3 -13  -5 201.844 202.094   1
  -3 -13   5 171.478 74.5293   1
   3  13  -5 170.552 82.4225   1
  -3  13   5 307.573 225.465   1
  -3  13   4 2553.71 325.408   1
   3  13  -4 2693.50 218.830   1
  -3 -13   4 2469.23 214.012   1
   3 -13  -4 2762.73 318.169   1
   3 -13  -3 501.067 205.691   1
  -3 -13   3 402.318 129.588   1
  -3  13   3 521.199 215.030   1
   3  13  -3 493.346 140.875   1
   3 -13  -2 1025.83 207.140   1
  -3 -13   2 1101.96 160.148   1
   3  13  -2 602.690 167.338   1
  -3 -13   1 16.5759 144.212   1
   3 -13  -1 137.028 181.017   1
   3  13  -1 17.6593 150.415   1
  -3  13   1 210.278 185.056   1
  -3 -13   0 15651.6 962.428   1
   3 -13   0 14100.0 956.380   1
   3  13   0 14263.9 960.751   1
  -3  13   0 14577.9 958.410   1
  -3  13  -1 145.110 149.126   1
  -3 -13  -1 100.718 172.616   1
   3  13   1 21.4251 176.749   1
   3 -13   1 59.6342 141.111   1
  -3  13  -2 754.925 155.896   1
   3 -13   2 1093.03 156.737   1
  -3 -13  -2 1474.57 237.630   1
   3  13   2 966.524 238.190   1
   3  13   3 515.790 224.001   1
  -3  13  -3 132.730 111.442   1
  -3 -13  -3 463.080 199.553   1
   3 -13   3 257.483 113.118   1
  -3  13  -4 2183.33 160.968   1
   3 -13   4 2015.40 156.994   1
  -3 -13  -5 25.6437 200.798   1
   3  13   5 108.706 219.672   1
  -3 -13  -6 1684.07 294.165   1
   3  13   6 1416.13 282.749   1
  -3 -13  -7-305.722 245.291   1
   3  13   7 117.731 239.575   1
  -3 -13  -8 622.395 245.207   1
   3  13   8-30.8656 249.259   1
  -3 -13  -9-57.7481 231.771   1
   3  13   9 191.856 268.852   1
  -3 -13 -11 484.414 256.335   1
   3  13  11 234.864 289.143   1
  -3 -13 -12 1643.48 310.159   1
   3  13  12 1052.23 326.673   1
  -3 -13 -13 442.351 283.329   1
   3  13  13 959.863 312.856   1
  -3 -13 -14 770.716 273.843   1
   3  13  14 934.072 298.826   1
  -3 -13 -15 32.4347 257.614   1
  -3 -13 -16 685.974 240.503   1
   3  13  16 105.205 231.030   1
  -3 -13 -17 131.105 220.333   1
   3  13  17-70.2817 235.054   1
  -3 -13 -19 686.533 269.690   1
   3  13  19 350.301 291.556   1
  -3 -13 -20 424.304 252.957   1
   3  13  20-69.6514 262.743   1
  -3 -13 -21 679.418 207.868   1
   3  13  21 380.711 232.631   1
  -3 -13 -22 223.404 227.006   1
   3  13  22-34.1729 246.258   1
  -3 -13 -23 282.174 249.943   1
   3  13  23-134.830 252.116   1
  -3  14  23 504.604 259.292   1
   3 -14 -22 94.5317 235.448   1
  -3  14  22 1203.92 296.738   1
   3 -14 -21 32.0853 214.615   1
   3 -14 -20 195.845 237.690   1
  -3  14  20 352.043 277.068   1
   3 -14 -19 132.032 248.433   1
  -3  14  19 463.011 261.540   1
   3 -14 -18 567.052 266.314   1
  -3  14  18 321.692 286.185   1
   3 -14 -17 401.941 235.003   1
  -3  14  17 359.095 233.975   1
   3 -14 -16 335.368 274.764   1
  -3  14  16 431.602 290.583   1
   3 -14 -15 33.5351 246.892   1
  -3  14  15-357.988 290.446   1
   3 -14 -13 198.296 261.660   1
  -3  14  13 35.3156 281.577   1
   3 -14 -12 65.1189 263.323   1
  -3  14  12 279.909 292.461   1
   3 -14 -11 96.1384 262.545   1
  -3  14  11 34.4429 236.095   1
   3 -14 -10 753.745 272.154   1
  -3  14  10-135.116 268.033   1
   3 -14  -9 30.5893 225.167   1
  -3  14   9 232.049 252.902   1
   3 -14  -8 1304.97 271.474   1
  -3  14   8 1748.88 314.666   1
   3 -14  -7 314.917 222.375   1
  -3  14   7 599.060 261.311   1
   3 -14  -6 82.1607 223.150   1
  -3  14   6 336.143 257.181   1
   3 -14  -5-105.529 206.561   1
  -3  14   5 28.9975 240.707   1
  -3 -14   4 2809.47 240.058   1
   3  14  -4 3699.82 251.125   1
   3 -14  -3-119.575 183.085   1
  -3 -14   3-36.1644 120.681   1
   3  14  -3 145.568 135.115   1
  -3  14   3 78.0642 218.777   1
   3 -14  -2 22.5358 183.458   1
  -3 -14   2 85.9151 123.891   1
   3  14  -2 65.9721 158.428   1
  -3  14   2 242.264 211.347   1
   3 -14  -1 513.259 190.978   1
  -3 -14   1 787.009 165.233   1
  -3  14   1 439.611 206.142   1
   3  14  -1 504.243 176.548   1
  -3 -14   0 132.049 156.581   1
   3 -14   0-110.460 156.730   1
   3  14   0-20.6860 173.368   1
  -3  14   0 38.9858 170.995   1
  -3 -14  -1 515.596 183.863   1
   3 -14   1 353.461 145.214   1
   3  14   1 316.257 207.745   1
  -3  14  -1 571.038 164.146   1
  -3 -14  -2 310.918 193.700   1
   3 -14   2 245.350 123.686   1
  -3  14  -2 312.853 150.811   1
   3  14   2 97.2822 208.236   1
  -3 -14  -3 23.6577 195.176   1
  -3  14  -3 59.7536 107.361   1
   3 -14   3 86.5464 102.474   1
   3  14   3 414.232 233.686   1
   3  14   4 3879.42 382.530   1
  -3 -14  -4 3398.44 351.556   1
   3  14   5-28.8007 212.781   1
  -3 -14  -5-25.9548 197.943   1
   3  14   6 179.922 237.978   1
  -3 -14  -6 405.578 238.529   1
   3  14   7 126.262 244.983   1
  -3 -14  -7 413.748 231.786   1
   3  14   8 1923.94 318.011   1
  -3 -14  -8 1993.89 297.399   1
   3  14  10 702.409 299.200   1
  -3 -14 -10 366.292 253.553   1
   3  14  11 475.546 293.711   1
  -3 -14 -11 343.524 258.651   1
   3  14  12 240.949 265.875   1
  -3 -14 -12 222.554 253.784   1
   3  14  13 173.747 276.072   1
  -3 -14 -13 64.4864 243.133   1
   3  14  14 175.302 260.242   1
  -3 -14 -14 651.606 261.805   1
   3  14  15 528.789 291.287   1
  -3 -14 -15 131.298 243.201   1
   3  14  16 494.790 298.596   1
  -3 -14 -16 131.770 251.842   1
   3  14  18 35.2638 256.623   1
  -3 -14 -18 428.976 253.990   1
  -3 -14 -19 65.7062 225.203   1
   3  14  20 34.8768 224.965   1
  -3 -14 -20-32.6017 201.042   1
   3  14  21 344.642 247.920   1
  -3 -14 -21 289.594 229.557   1
   3  14  22 67.9853 254.234   1
   3  14  23 99.9196 259.798   1
  -3 -14 -23-92.1473 230.613   1
   3 -15 -22 124.366 226.861   1
  -3  15  22-204.058 272.027   1
   3 -15 -21 31.7482 228.718   1
   3 -15 -20-291.398 240.250   1
  -3  15  20 175.815 272.318   1
   3 -15 -18 565.540 240.540   1
  -3  15  18 71.8170 273.572   1
   3 -15 -17-268.095 213.294   1
  -3  15  17-289.520 250.941   1
   3 -15 -16 67.2885 249.255   1
  -3  15  16 581.607 277.841   1
   3 -15 -15 67.3300 260.795   1
  -3  15  15 218.312 270.041   1
   3 -15 -14 740.505 281.383   1
  -3  15  14 72.6136 282.201   1
   3 -15 -12 396.723 241.364   1
  -3  15  12 393.422 272.729   1
   3 -15 -11 228.402 228.144   1
  -3  15  11 671.277 285.626   1
   3 -15 -10 511.890 245.797   1
  -3  15  10 139.648 282.915   1
   3 -15  -9 31.3304 249.227   1
  -3  15   9-513.140 281.517   1
   3 -15  -8 670.714 261.281   1
  -3  15   8 537.025 270.910   1
   3 -15  -7-88.2700 213.783   1
  -3  15   7 164.033 254.957   1
   3 -15  -6 1516.36 276.793   1
  -3  15   6 1351.22 297.058   1
   3 -15  -5-55.1200 212.643   1
  -3  15   5 241.559 237.300   1
   3 -15  -4-105.762 218.038   1
  -3 -15   4 120.150 89.4329   1
   3  15  -4-118.299 97.2429   1
  -3  15   4 259.122 235.857   1
   3 -15  -3-50.3965 210.514   1
  -3 -15   3 108.823 123.461   1
   3  15  -3-39.4383 126.518   1
  -3  15   3 54.3990 220.581   1
   3 -15  -2 542.414 193.760   1
  -3 -15   2 257.837 147.059   1
   3  15  -2 198.264 151.445   1
  -3  15   2-50.7001 204.713   1
   3 -15  -1 86.1012 178.726   1
  -3 -15   1 300.044 164.914   1
  -3  15   1-91.6451 187.742   1
   3  15  -1-19.2680 167.602   1
   3  15   0 540.307 204.490   1
  -3  15   0 669.353 204.170   1
   3 -15   0 896.603 182.680   1
  -3 -15   0 908.267 193.699   1
   3  15   1 165.958 204.965   1
  -3  15  -1 103.288 152.373   1
  -3 -15  -1-43.0633 173.467   1
   3 -15   1 64.0287 144.893   1
  -3 -15  -2 625.762 203.654   1
   3 -15   2 234.662 130.223   1
   3  15   2 229.438 208.359   1
  -3  15  -3 203.495 109.805   1
   3 -15   3 96.7486 98.8264   1
   3  15   4-28.5231 227.341   1
  -3 -15  -4 25.9583 203.964   1
   3  15   5-119.211 242.558   1
  -3 -15  -5-54.2764 218.633   1
   3  15   6 1516.47 306.218   1
  -3 -15  -6 2677.86 316.274   1
   3  15   7-31.8558 251.210   1
  -3 -15  -7 58.4554 214.155   1
   3  15   8 327.423 274.946   1
  -3 -15  -8 811.507 256.744   1
   3  15   9-33.4544 258.675   1
  -3 -15  -9 555.458 228.679   1
   3  15  10-34.0225 249.370   1
  -3 -15 -10 252.211 254.004   1
   3  15  11 1347.79 306.323   1
  -3 -15 -11 576.694 257.632   1
   3  15  12 804.596 294.136   1
  -3 -15 -12 584.644 251.958   1
   3  15  14 816.748 268.360   1
  -3 -15 -14 893.301 246.784   1
   3  15  15 213.744 226.063   1
  -3 -15 -15-265.764 216.588   1
   3  15  16 35.6324 242.130   1
  -3 -15 -16 299.352 208.987   1
   3  15  17-35.5277 233.404   1
  -3 -15 -17 531.725 213.832   1
   3  15  18 35.3529 224.449   1
  -3 -15 -18 198.652 200.668   1
   3  15  20 208.655 262.279   1
  -3 -15 -20 97.3716 225.785   1
   3  15  21 171.584 280.197   1
  -3 -15 -21-223.535 224.037   1
   3  15  22 403.853 283.398   1
  -3 -15 -22 155.766 230.707   1
   3 -16 -21-62.5100 219.285   1
  -3  16  21 207.804 266.174   1
   3 -16 -19 163.111 238.244   1
  -3  16  19 178.682 267.434   1
   3 -16 -17 569.127 224.302   1
  -3  16  17 254.838 270.203   1
   3 -16 -16-134.840 206.650   1
  -3  16  16 146.704 242.847   1
   3 -16 -15 169.194 225.287   1
  -3  16  15-404.984 260.684   1
   3 -16 -14 439.896 251.453   1
  -3  16  14 36.8475 257.740   1
   3 -16 -13 303.724 235.828   1
  -3  16  13-36.7478 269.399   1
   3 -16 -11 198.684 223.985   1
  -3  16  11 182.035 285.254   1
   3 -16 -10 261.285 248.531   1
  -3  16  10 215.521 264.671   1
   3 -16  -9 95.7376 227.940   1
  -3  16   9 35.5549 247.177   1
   3 -16  -7 91.8665 232.641   1
  -3  16   7-33.5973 253.255   1
   3 -16  -6 506.131 233.432   1
  -3  16   6-97.7841 234.141   1
   3 -16  -5 173.133 219.474   1
  -3  16   5 188.324 234.025   1
   3 -16  -4 1053.26 250.010   1
  -3  16   4 1050.86 263.260   1
   3  16  -4 768.510 89.8895   1
   3  16  -3 423.778 136.122   1
  -3 -16   3 34.6229 89.8317   1
   3 -16  -2 1322.79 222.944   1
  -3 -16   2 655.719 160.417   1
   3  16  -2 780.129 180.135   1
  -3  16   2 947.497 238.008   1
   3 -16  -1 383.676 184.754   1
  -3 -16   1 663.914 173.429   1
   3  16  -1 359.619 173.636   1
  -3  16   1 547.291 203.454   1
   3  16   0-45.0083 183.338   1
   3 -16   0 117.740 164.180   1
  -3  16   0 105.138 176.457   1
  -3 -16   0 394.675 172.652   1
   3 -16   1 98.1262 146.573   1
  -3  16  -1 423.758 168.636   1
  -3 -16  -1 341.404 178.411   1
  -3 -16  -2 1442.90 235.680   1
   3 -16   2 1152.96 159.653   1
  -3  16  -2 1046.83 164.236   1
  -3 -16  -3 103.707 197.184   1
  -3  16  -3 93.8235 78.9948   1
   3  16   4 1062.30 268.071   1
  -3 -16  -4 1253.73 243.643   1
   3  16   5-153.768 237.258   1
  -3 -16  -5 255.811 214.286   1
   3  16   6 222.801 248.766   1
  -3 -16  -6 294.434 230.199   1
   3  16   7 32.7772 235.151   1
  -3 -16  -7 121.279 216.581   1
   3  16   8 33.5933 245.018   1
  -3 -16  -8 653.757 241.990   1
   3  16   9 137.056 258.394   1
  -3 -16  -9-317.801 235.880   1
   3  16  10 418.114 257.683   1
  -3 -16 -10 453.267 240.612   1
   3  16  11 564.883 281.597   1
  -3 -16 -11-131.374 236.837   1
   3  16  13 35.8337 250.314   1
  -3 -16 -13 166.999 225.713   1
   3  16  14 323.676 259.830   1
  -3 -16 -14 335.550 239.393   1
   3  16  15 467.886 284.469   1
  -3 -16 -15 201.834 245.166   1
   3  16  16 143.751 275.929   1
  -3 -16 -16 538.069 254.364   1
   3  16  17 789.278 301.404   1
  -3 -16 -17 770.354 278.298   1
   3  16  19-35.2748 261.689   1
  -3 -16 -19 131.194 249.184   1
   3  16  21 136.047 259.444   1
  -3 -16 -21 62.6869 216.935   1
   3 -17 -20 63.2345 213.636   1
  -3  17  20 105.112 264.147   1
   3 -17 -19-161.269 208.060   1
  -3  17  19 107.268 234.340   1
   3 -17 -18 32.7947 232.149   1
  -3  17  18 36.3732 282.682   1
   3 -17 -17 133.664 234.429   1
  -3  17  17-73.2492 267.239   1
   3 -17 -16 303.698 231.767   1
  -3  17  16 185.014 266.989   1
   3 -17 -15-67.9376 222.667   1
  -3  17  15 260.876 250.562   1
   3 -17 -14 204.597 227.063   1
  -3  17  14 37.4119 256.527   1
   3 -17 -13 68.1953 240.427   1
  -3  17  13 224.649 275.601   1
   3 -17 -12 405.520 248.294   1
  -3  17  12 601.428 299.970   1
   3 -17 -11 100.693 238.210   1
  -3  17  11 522.806 283.112   1
   3 -17 -10 366.589 239.300   1
  -3  17  10-36.8145 264.295   1
   3 -17  -9-229.886 236.623   1
  -3  17   9 435.596 258.133   1
   3 -17  -8 388.992 232.503   1
  -3  17   8 674.363 277.523   1
   3 -17  -6 745.489 236.440   1
  -3  17   6 540.130 257.419   1
   3 -17  -5 90.4635 206.683   1
  -3  17   5-32.6364 217.209   1
   3 -17  -4 203.019 223.894   1
  -3  17   4 93.7407 224.302   1
   3 -17  -3-356.810 215.043   1
  -3  17   3 117.855 232.498   1
   3 -17  -2 357.700 204.429   1
  -3  17   2 841.970 233.088   1
   3  17  -1 41.7071 172.046   1
   3 -17  -1 69.5645 151.263   1
  -3  17   1 172.421 189.359   1
   3  17   0 47.2450 192.043   1
  -3  17   0 389.349 179.466   1
  -3 -17  -1 23.9085 180.251   1
   3  17   1 103.173 198.994   1
  -3 -17  -3 272.052 215.542   1
   3  17   3 58.7037 224.931   1
  -3 -17  -4 227.951 197.311   1
   3  17   4 30.7460 215.840   1
  -3 -17  -5 118.579 222.245   1
   3  17   5 447.493 251.644   1
  -3 -17  -6 918.755 251.614   1
   3  17   6 197.992 254.047   1
  -3 -17  -8 32.1507 224.075   1
   3  17   8 553.453 260.218   1
  -3 -17  -9-229.383 219.201   1
   3  17   9 176.073 249.288   1
  -3 -17 -10 199.163 233.238   1
   3  17  10 249.631 255.026   1
  -3 -17 -12 304.097 245.828   1
   3  17  12 108.734 268.072   1
  -3 -17 -13 101.943 231.973   1
   3  17  13 218.322 263.419   1
  -3 -17 -14-170.439 245.885   1
   3  17  14-255.199 256.058   1
  -3 -17 -15 34.0632 243.164   1
   3  17  15 766.845 299.924   1
  -3 -17 -16 338.281 234.224   1
   3  17  16-72.4841 271.173   1
   3  17  17 71.9553 256.971   1
  -3 -17 -18 364.452 225.547   1
   3  17  18 605.976 280.456   1
  -3 -17 -19 194.726 201.971   1
   3  17  19 385.853 253.223   1
  -3 -17 -20 95.0605 192.286   1
   3  17  20 343.926 257.464   1
   3 -18 -19 160.564 203.971   1
  -3  18  19 141.365 243.542   1
   3 -18 -18-294.758 216.863   1
  -3  18  18 324.552 265.326   1
   3 -18 -17 699.372 256.765   1
  -3  18  17-73.3479 268.392   1
   3 -18 -16 101.230 230.591   1
  -3  18  16 892.217 301.622   1
   3 -18 -15 339.632 249.935   1
  -3  18  15 452.615 291.874   1
   3 -18 -14 754.744 266.023   1
  -3  18  14 1248.58 324.350   1
   3 -18 -13 172.097 225.237   1
  -3  18  13 531.624 278.914   1
   3 -18 -12 344.236 233.891   1
  -3  18  12-37.9865 246.542   1
   3 -18 -11-68.9003 243.859   1
  -3  18  11 113.141 276.329   1
   3 -18 -10 478.701 257.442   1
  -3  18  10 524.355 265.623   1
   3 -18  -9 135.463 221.032   1
  -3  18   9 222.029 237.639   1
   3 -18  -8-33.4328 226.959   1
  -3  18   8-36.5432 258.683   1
   3 -18  -7-32.9999 219.984   1
  -3  18   7 502.135 257.577   1
   3 -18  -6 161.802 202.792   1
  -3  18   6 559.750 258.108   1
  -3  18   5 372.214 244.774   1
  -3  18   4 227.017 254.260   1
   3  18   3-123.612 208.887   1
   3  18   4 160.817 239.750   1
   3  18   5-199.648 223.673   1
  -3 -18  -5 123.798 169.445   1
   3  18   7 105.205 245.188   1
  -3 -18  -7 293.865 245.449   1
   3  18   8 35.7025 254.970   1
  -3 -18  -8-33.2614 212.226   1
   3  18   9 542.814 280.026   1
  -3 -18  -9 236.131 227.842   1
   3  18  10 256.405 270.955   1
  -3 -18 -10 205.124 240.216   1
   3  18  11 257.907 268.001   1
  -3 -18 -11 172.024 258.626   1
   3  18  12 594.182 278.336   1
  -3 -18 -12 449.840 256.480   1
   3  18  13-148.396 255.478   1
  -3 -18 -13 138.340 215.767   1
   3  18  14 37.0659 267.075   1
  -3 -18 -14 137.995 226.154   1
   3  18  15-147.156 272.951   1
  -3 -18 -15-34.2677 243.702   1
   3  18  16 804.413 290.187   1
  -3 -18 -16 33.9637 217.793   1
   3  18  17 613.585 265.177   1
  -3 -18 -17 100.132 209.147   1
   3  18  18 248.619 232.901   1
  -3 -18 -18 32.6982 209.932   1
   3  18  19-173.866 251.777   1
  -3 -18 -19-159.988 216.379   1
  -3  19  15 262.783 262.619   1
  -3  19  14-113.829 253.879   1
   3  19  10-75.4027 255.965   1
   3  19  11 415.814 274.613   1
   3  19  12 75.8670 249.929   1
   3  19  13 490.836 268.868   1
   3  19  14 75.0044 247.088   1
   3  19  15 111.299 265.030   1
   3  19  16 36.6153 258.034   1
   3  19  17 35.9615 247.653   1
   3  19  18 281.459 278.945   1
   4   0 -26-34.3081 236.267   1
   4   0 -25-410.381 251.834   1
  -4   0  25 110.623 240.624   1
   4   0 -24 441.041 247.901   1
  -4   0  24 440.453 263.444   1
   4   0 -23 134.043 258.838   1
  -4   0  23 327.790 280.204   1
   4   0 -21 65.0018 223.816   1
  -4   0  21-35.3153 260.906   1
  -4   0  20 3638.94 449.445   1
   4   0 -20 5959.28 484.721   1
   4   0 -19 248.749 236.243   1
  -4   0  19-203.492 282.448   1
   4   0 -17-117.398 235.651   1
  -4   0  17 384.611 276.274   1
  -4   0  16 4336.36 444.550   1
   4   0 -16 4234.25 422.837   1
  -4   0  15 328.034 264.146   1
   4   0 -15 108.676 230.903   1
   4   0 -14 1595.82 277.053   1
  -4   0  13-27.3011 218.529   1
   4   0 -13 324.575 213.375   1
  -4   0  11 172.342 232.892   1
   4   0 -11-180.597 216.195   1
  -4   0  10 2509.38 296.811   1
   4   0 -10 2285.87 289.070   1
  -4   0   9 87.2728 213.496   1
   4   0  -9-140.855 201.898   1
  -4   0   8 60440.8 3568.13   1
   4   0  -8 56205.5 3556.54   1
  -4   0   7-57.1470 177.047   1
   4   0  -7-71.2385 181.872   1
  -4   0   6 4924.45 408.024   1
   4   0  -6 4692.83 398.150   1
  -4   0   5 289.557 211.136   1
   4   0  -5-261.247 185.605   1
   4   0  -4 58703.1 3651.17   1
  -4   0   4 61669.5 3654.26   1
  -4   0   2 64.8919 193.148   1
   4   0  -2 12.4750 189.921   1
  -4   0   1 137.021 203.918   1
   4   0  -1 146.400 214.360   1
  -4   0   0 50.2489 197.089   1
   4   0   0 270.611 206.545   1
  -4   0  -1 62.5062 171.974   1
   4   0   1-75.2331 171.263   1
  -4   0  -2 114.974 172.387   1
   4   0   2-78.6513 189.885   1
  -4   0  -4 62001.7 3877.12   1
   4   0   4 65974.0 3881.65   1
  -4   0  -5 183.318 192.119   1
   4   0   5 238.585 192.794   1
   4   0   6 5300.93 391.335   1
  -4   0  -6 4217.65 379.482   1
  -4   0  -7 17.3862 186.512   1
   4   0   7 184.932 204.827   1
   4   0   8 59107.5 3683.52   1
  -4   0  -8 61276.5 3677.08   1
  -4   0  -9-234.521 198.274   1
   4   0   9 152.615 203.142   1
  -4   0 -10 2180.96 281.139   1
   4   0  10 2137.93 297.768   1
  -4   0 -11 90.2231 194.379   1
   4   0  11-124.148 215.899   1
  -4   0 -12 16858.1 1065.12   1
   4   0  12 14947.4 1068.08   1
  -4   0 -13 49.4845 215.160   1
  -4   0 -14 1242.55 246.057   1
   4   0  14 1363.08 283.577   1
   4   0  15-28.8358 233.851   1
   4   0  16 4562.48 463.660   1
  -4   0 -16 5083.81 437.622   1
   4   0  17-30.6324 250.150   1
  -4   0 -17 203.457 250.527   1
   4   0  19-67.2524 261.347   1
  -4   0 -19 147.556 223.347   1
  -4   0 -20 5315.14 449.594   1
   4   0  20 3541.22 441.266   1
   4   0  21 444.529 250.587   1
  -4   0 -21-254.020 251.335   1
   4   0  23 388.486 256.986   1
  -4   0 -23 99.1208 247.477   1
   4   0  24 250.290 252.446   1
  -4   0 -24 268.205 245.110   1
  -4   0 -26 306.628 249.262   1
   4  -1 -27 944.856 268.256   1
   4  -1 -26 338.582 242.180   1
  -4   1  26 109.481 230.678   1
   4   1 -25 34.5866 251.727   1
   4  -1 -25 439.548 251.247   1
  -4  -1  25 74.5262 252.150   1
  -4   1  25 365.727 246.282   1
   4   1 -24 103.056 251.397   1
   4  -1 -24 504.078 251.046   1
  -4  -1  24 184.975 255.497   1
  -4   1  24 474.274 277.829   1
   4   1 -23 101.621 235.932   1
   4  -1 -23 333.214 249.631   1
  -4  -1  23 584.600 264.768   1
  -4   1  23-36.1837 265.543   1
   4   1 -22 565.377 254.832   1
   4  -1 -22 594.067 269.704   1
  -4  -1  22 828.060 270.208   1
  -4   1  22 250.980 253.711   1
   4   1 -21 653.048 254.606   1
   4  -1 -21 650.375 260.935   1
  -4  -1  21 282.944 239.646   1
  -4   1  21 425.344 253.816   1
   4   1 -20-572.547 247.296   1
   4  -1 -20 127.339 256.497   1
  -4  -1  20-103.731 251.323   1
  -4   1  20 245.046 276.143   1
   4   1 -19 340.973 250.673   1
   4  -1 -19 249.550 250.526   1
  -4  -1  19-101.114 261.112   1
  -4   1  19 102.935 234.207   1
   4  -1 -18 1001.07 290.944   1
   4   1 -18 899.866 271.951   1
  -4  -1  18 654.596 280.195   1
  -4   1  18 636.718 297.021   1
   4   1 -17 696.372 253.267   1
  -4  -1  17 631.579 276.716   1
  -4   1  17 687.320 276.373   1
   4  -1 -16 85.7505 226.852   1
   4   1 -16 670.938 236.428   1
  -4  -1  16 791.199 273.519   1
  -4   1  16 253.735 256.733   1
   4  -1 -15 827.657 240.017   1
   4   1 -15 750.927 255.955   1
  -4  -1  15 1110.09 284.770   1
  -4   1  15 673.707 252.384   1
   4  -1 -14 318.162 217.681   1
  -4  -1  14 532.221 248.912   1
  -4   1  14 323.839 239.033   1
   4  -1 -13 177.677 223.808   1
  -4   1  13 366.602 277.622   1
   4   1 -12 3308.49 341.957   1
   4  -1 -12 3666.47 356.239   1
  -4   1  12 3186.94 358.939   1
   4   1 -11 1633.38 249.731   1
   4  -1 -11 1336.42 262.298   1
  -4   1  11 2026.41 305.428   1
  -4  -1  11 1530.28 268.042   1
  -4  -1  10 19232.8 1311.85   1
  -4   1  10 22844.2 1327.14   1
   4   1 -10 18389.7 1298.48   1
   4  -1 -10 21130.2 1312.14   1
  -4   1   9 2506.66 304.333   1
  -4  -1   9 2277.66 296.742   1
   4   1  -9 3375.82 294.366   1
   4  -1  -9 2875.44 298.994   1
  -4  -1   8 432.446 212.206   1
  -4   1   8 487.601 216.854   1
   4  -1  -8 566.687 208.945   1
   4   1  -8 386.489 202.701   1
  -4   1   7 61631.9 3867.21   1
  -4  -1   7 66111.3 3860.76   1
   4   1  -7 63777.6 3853.89   1
   4  -1  -7 61810.7 3857.96   1
  -4  -1   6 10576.6 710.760   1
  -4   1   6 10225.5 715.043   1
   4   1  -6 10951.6 707.611   1
   4  -1  -6 10041.2 709.632   1
   4   1  -5 553.397 192.866   1
   4  -1  -5 589.085 208.388   1
  -4  -1   5 566.965 213.813   1
  -4   1   5 1254.21 230.678   1
   4  -1  -4 34433.2 2009.48   1
  -4   1   4 30625.2 2007.60   1
   4   1  -2 50635.7 2917.94   1
  -4  -1   2 45252.6 2917.89   1
   4  -1  -1 14134.9 824.752   1
   4   1  -1 12913.5 832.088   1
  -4   1   1 12128.9 828.304   1
  -4  -1   1 11797.7 829.298   1
   4  -1   0 133.721 157.771   1
  -4   1   0 147.777 175.600   1
  -4  -1   0-100.426 198.247   1
   4   1   0 175.803 200.081   1
   4  -1   1 10972.4 816.264   1
  -4  -1  -1 13325.6 824.456   1
  -4   1  -1 11029.7 822.604   1
  -4   1  -2 40694.4 2623.88   1
   4  -1   2 45381.2 2627.23   1
   4  -1   3 20211.4 1273.43   1
  -4  -1  -4 31979.4 1997.16   1
   4   1   4 32612.0 2000.38   1
  -4  -1  -5 839.728 221.909   1
  -4   1  -5 661.428 193.447   1
   4   1   5 148.550 217.366   1
   4  -1   5 626.033 202.279   1
   4   1   6 10226.7 716.961   1
   4  -1   6 10052.2 708.127   1
  -4   1  -6 11229.4 706.014   1
  -4  -1  -6 10392.4 713.323   1
   4   1   7 60609.4 3732.93   1
   4  -1   7 61248.9 3725.50   1
  -4  -1  -7 58728.8 3727.34   1
  -4   1  -7 63516.5 3720.19   1
  -4   1  -8 443.645 181.586   1
  -4  -1  -8 115.056 211.381   1
   4   1   8 231.997 225.777   1
   4  -1   8 536.400 206.060   1
   4  -1   9 3395.84 332.351   1
  -4   1  -9 2414.46 277.601   1
  -4  -1  -9 2869.84 307.082   1
   4   1   9 2837.40 318.424   1
   4   1  10 22510.0 1424.25   1
   4  -1  10 21534.0 1405.55   1
  -4   1 -10 21135.3 1393.56   1
  -4  -1 -10 22621.2 1404.68   1
   4  -1  11 1414.24 258.139   1
   4   1  11 1078.81 263.139   1
  -4   1 -11 1545.72 248.925   1
  -4  -1 -11 1636.88 262.962   1
   4  -1  12 3061.88 342.054   1
  -4   1 -12 3685.17 353.665   1
   4   1  13 521.752 244.521   1
  -4  -1 -13 152.532 248.416   1
   4   1  14 284.872 240.235   1
   4  -1  14 678.234 226.035   1
  -4  -1 -14 503.630 243.267   1
  -4   1 -14 328.226 216.596   1
   4  -1  15 507.735 233.804   1
  -4  -1 -15 554.805 238.062   1
  -4   1 -15 186.157 211.789   1
   4  -1  16 379.307 277.249   1
   4   1  16 424.803 262.870   1
  -4   1 -16 138.653 236.012   1
  -4  -1 -16 287.373 233.718   1
   4   1  17 404.069 261.918   1
   4  -1  17 754.431 247.937   1
  -4   1 -17 830.233 247.609   1
  -4  -1 -17 236.862 264.211   1
   4  -1  18 790.006 283.861   1
   4   1  18 744.080 276.326   1
  -4   1 -18 1075.99 284.223   1
  -4  -1 -18 952.825 260.565   1
   4  -1  19 65.6619 260.280   1
   4   1  19 305.301 252.105   1
  -4   1 -19 356.601 234.842   1
  -4  -1 -19 267.939 220.478   1
   4  -1  20 334.172 245.232   1
   4   1  20-135.744 242.741   1
  -4   1 -20 493.220 241.722   1
  -4  -1 -20 217.613 211.473   1
   4  -1  21 443.106 247.161   1
   4   1  21 137.469 240.567   1
  -4   1 -21 253.768 243.408   1
  -4  -1 -21 286.666 228.076   1
   4  -1  22 208.766 238.562   1
   4   1  22 661.188 262.388   1
  -4   1 -22 519.579 241.124   1
  -4  -1 -22 259.473 226.741   1
   4  -1  23 176.984 242.494   1
   4   1  23-35.1965 249.049   1
  -4   1 -23 496.727 236.529   1
  -4  -1 -23 756.599 228.710   1
   4  -1  24 682.788 270.329   1
   4   1  24 213.030 233.286   1
  -4   1 -24 134.779 228.232   1
  -4  -1 -24 199.490 227.410   1
   4   1  25 321.777 245.273   1
  -4   1 -25-34.1930 235.703   1
  -4  -1 -25 234.898 228.037   1
   4   1  26 108.037 225.213   1
  -4  -1 -26 403.995 237.756   1
  -4   2  27-107.378 218.109   1
   4  -2 -27 132.859 233.006   1
  -4   2  26 216.605 237.321   1
   4  -2 -26 400.649 233.895   1
  -4   2  25 108.780 228.187   1
   4  -2 -25 467.705 243.362   1
  -4  -2  24 148.917 246.906   1
   4   2 -24 312.202 253.492   1
  -4  -2  23 36.7414 251.884   1
  -4   2  23 758.814 293.120   1
   4  -2 -23 331.606 248.271   1
   4   2 -23 616.110 281.528   1
  -4  -2  22-72.1961 240.735   1
  -4   2  22 287.130 267.771   1
   4   2 -22 401.856 233.291   1
   4  -2 -22 428.161 266.631   1
  -4  -2  21-352.958 257.651   1
   4   2 -21 65.3841 237.659   1
  -4  -2  20 757.584 277.040   1
  -4   2  20 1413.06 306.710   1
   4  -2 -20 605.710 262.272   1
   4   2 -20 382.552 242.453   1
  -4   2  19 520.560 280.319   1
   4  -2 -19 532.327 266.790   1
  -4   2  18 33.7376 278.267   1
  -4  -2  18 388.762 273.294   1
   4  -2 -18 61.6210 249.070   1
   4   2 -18-59.7808 243.285   1
  -4  -2  17 93.7589 260.572   1
   4   2 -17 317.118 243.486   1
  -4   2  16 415.767 272.654   1
  -4  -2  16 570.704 245.170   1
   4  -2 -16 612.594 263.335   1
   4   2 -16 1024.51 251.641   1
  -4   2  15 3621.38 393.970   1
  -4  -2  15 3165.64 366.420   1
   4  -2 -15 3670.28 385.968   1
   4   2 -15 3271.58 355.607   1
  -4   2  14 1015.13 277.105   1
  -4  -2  14 1042.02 263.565   1
   4  -2 -14 1414.91 287.007   1
   4   2 -14 912.407 256.884   1
  -4   2  13 13676.9 954.580   1
   4  -2 -13 13819.6 945.360   1
  -4   2  12 8035.43 649.409   1
   4  -2 -12 8969.27 642.045   1
  -4  -2  12 8906.35 642.206   1
   4   2 -11 5948.08 477.399   1
  -4  -2  11 5921.85 483.594   1
   4   2 -10 631.945 213.250   1
   4  -2 -10 922.489 230.732   1
  -4   2  10 571.304 225.240   1
  -4  -2  10 565.915 220.573   1
   4  -2  -9 1322.14 222.730   1
   4   2  -9 1690.26 237.801   1
  -4   2   9 1237.72 244.354   1
  -4  -2   9 1559.91 242.705   1
  -4  -2   8 11112.5 754.285   1
   4   2  -8 10926.6 743.926   1
   4  -2  -8 11498.5 765.408   1
  -4   2   8 11042.2 776.087   1
  -4  -2   7 21098.2 1347.41   1
   4   2  -7 21366.3 1348.52   1
   4  -2  -7 21784.4 1361.14   1
  -4   2   7 21133.1 1369.09   1
   4   2  -6 28354.0 1587.16   1
   4  -2  -6 23967.4 1593.28   1
  -4  -2   6 24869.0 1587.12   1
  -4   2   6 23913.6 1602.19   1
   4   2  -5 17415.2 1146.16   1
   4  -2  -5 19105.6 1169.37   1
  -4   2   5 18309.7 1171.12   1
  -4  -2   5 18283.0 1153.22   1
   4  -2  -4 21141.1 1351.22   1
  -4   2   4 21917.9 1357.74   1
   4  -2  -3 47472.4 2922.53   1
  -4   2   3 48409.7 2928.82   1
   4   2  -2 32485.0 2001.76   1
  -4  -2   2 32619.5 1999.55   1
  -4  -2   1 946.543 216.394   1
   4   2  -1 1051.79 216.342   1
   4  -2  -1 679.939 180.885   1
  -4   2   1 1012.90 197.981   1
   4  -2   0 99279.7 6164.69   1
   4   2   0 102962. 6169.06   1
  -4   2   0 106721. 6167.76   1
  -4  -2   0 100663. 6170.20   1
   4  -2   1 702.331 208.751   1
  -4   2  -1 1614.93 208.225   1
   4  -2   2 32839.5 2075.03   1
  -4   2  -2 34919.5 2077.57   1
  -4  -2  -3 45231.8 2852.22   1
  -4   2  -3 46289.4 2842.13   1
   4  -2   3 50439.7 2842.63   1
   4   2   3 43925.8 2851.85   1
   4   2   4 18816.3 1202.19   1
  -4  -2  -4 18718.2 1197.81   1
   4   2   5 15746.9 972.804   1
  -4  -2  -5 13736.6 973.432   1
   4   2   6 26489.7 1725.05   1
   4  -2   6 27206.6 1705.75   1
  -4   2  -6 28626.2 1704.96   1
  -4  -2  -6 27174.6 1717.74   1
   4   2   7 20036.1 1308.86   1
   4  -2   7 19962.0 1288.18   1
  -4   2  -7 19996.9 1285.38   1
  -4  -2  -7 21469.1 1304.63   1
   4  -2   8 11767.6 748.516   1
   4   2   8 10003.6 763.533   1
  -4   2  -8 11039.8 739.623   1
  -4  -2  -8 10979.7 750.290   1
   4  -2   9 1115.63 232.930   1
   4   2   9 1674.52 269.473   1
  -4   2  -9 1793.73 225.088   1
  -4  -2  -9 1379.11 243.039   1
   4   2  10 1153.46 273.206   1
  -4   2 -10 578.599 192.987   1
  -4  -2 -10 1089.73 256.984   1
   4  -2  11 4869.74 460.573   1
  -4   2 -11 6233.84 450.328   1
   4  -2  12 9678.60 650.181   1
   4   2  12 9024.18 673.932   1
  -4  -2 -12 8328.73 645.761   1
  -4   2 -12 8216.77 629.184   1
   4   2  13 13469.0 945.137   1
   4  -2  13 13427.9 930.657   1
  -4   2 -13 14232.0 923.413   1
  -4  -2 -13 13148.5 930.698   1
  -4   2 -14 1007.59 251.432   1
  -4  -2 -14 1680.84 275.567   1
   4  -2  14 763.102 257.954   1
   4   2  14 1132.52 280.902   1
  -4  -2 -15 2884.93 330.826   1
   4  -2  15 2784.28 352.682   1
   4   2  15 2701.07 340.720   1
  -4   2 -16 461.285 237.603   1
  -4  -2 -16 876.722 255.009   1
   4  -2  16 142.985 233.679   1
   4   2  16-30.8582 250.309   1
   4  -2  17 177.702 231.867   1
  -4   2 -17-168.510 236.870   1
   4   2  18-163.576 254.246   1
   4  -2  18-31.3645 244.650   1
  -4   2 -18 56.8640 225.014   1
  -4  -2 -18 90.3127 239.097   1
   4   2  19 1265.32 283.739   1
  -4  -2 -19 630.262 268.296   1
   4  -2  20 563.191 262.265   1
   4   2  20 579.867 248.727   1
  -4   2 -20 1319.96 265.138   1
  -4  -2 -20 593.794 247.854   1
   4  -2  21 169.846 237.285   1
  -4   2 -21 31.6373 236.661   1
   4  -2  22 417.295 228.692   1
   4   2  22 487.278 251.460   1
  -4   2 -22 97.4857 226.680   1
  -4  -2 -22 291.950 237.456   1
   4   2  23 421.432 238.379   1
  -4  -2 -23 360.992 227.191   1
  -4   2 -24 577.635 247.199   1
   4   2  25 212.841 255.597   1
  -4  -2 -25-33.2999 247.072   1
   4   2  26 463.375 259.985   1
  -4  -2 -26 633.041 261.026   1
  -4  -2 -27 430.250 257.538   1
   4  -3 -28-32.2974 216.034   1
   4  -3 -27-65.3570 208.651   1
  -4   3  27 989.136 258.798   1
   4  -3 -26-32.9181 219.150   1
  -4   3  26-178.577 244.855   1
   4  -3 -25-33.0429 230.795   1
  -4   3  25-143.461 243.511   1
   4  -3 -24-99.2694 250.277   1
  -4   3  24 972.961 286.952   1
   4   3 -23-34.5450 254.191   1
   4  -3 -23-131.684 258.698   1
  -4   3  23 144.108 253.906   1
  -4  -3  23-221.171 244.105   1
   4   3 -22 945.365 281.956   1
   4  -3 -22 622.740 270.334   1
  -4  -3  22 216.635 251.580   1
  -4   3  22 792.530 288.675   1
   4  -3 -21 194.397 214.788   1
   4   3 -21 98.5013 232.654   1
  -4  -3  21 70.5282 232.542   1
  -4   3  21 322.992 246.194   1
   4  -3 -20-128.772 253.414   1
   4   3 -20 255.462 239.284   1
  -4   3  20 638.680 297.762   1
  -4  -3  20 343.177 240.131   1
   4   3 -19 30.9453 226.841   1
   4  -3 -19 126.807 220.466   1
  -4  -3  19-33.2538 265.136   1
  -4   3  19 312.387 254.412   1
   4   3 -18 1493.76 284.409   1
  -4  -3  18 1798.28 311.898   1
  -4   3  18 1192.13 360.372   1
   4   3 -17 315.961 252.197   1
   4  -3 -17 152.347 222.580   1
  -4  -3  17 277.947 240.249   1
  -4   3  17-33.1172 270.601   1
   4  -3 -16 5874.14 542.603   1
  -4  -3  16 7103.00 555.528   1
  -4   3  16 6612.62 551.837   1
   4   3 -16 6382.55 522.593   1
  -4  -3  15 677.678 256.578   1
  -4   3  15 845.585 281.882   1
   4   3 -15 314.960 216.412   1
   4  -3 -15 287.902 257.970   1
  -4   3  14 211.972 246.190   1
   4  -3 -14 695.680 258.617   1
  -4   3  13 1254.21 260.342   1
  -4  -3  13 914.687 230.272   1
   4   3 -13 1353.04 239.596   1
   4  -3 -13 803.799 262.852   1
   4  -3 -12 4033.79 388.797   1
  -4   3  12 4196.83 413.406   1
  -4  -3  12 3325.93 375.323   1
   4   3 -12 4599.24 376.702   1
   4  -3 -11 783.343 240.112   1
   4   3 -11 589.408 207.330   1
  -4   3  11 833.432 254.430   1
  -4  -3  11 359.088 210.166   1
   4  -3 -10 11826.0 882.559   1
  -4  -3  10 13951.4 876.058   1
  -4   3  10 12775.4 905.276   1
   4   3 -10 13319.8 871.047   1
  -4   3   9 2915.11 339.725   1
  -4  -3   9 2253.53 284.859   1
   4  -3  -9 2177.20 304.521   1
   4   3  -9 2461.65 270.387   1
  -4  -3   8 442.235 183.011   1
  -4   3   8 433.297 194.717   1
   4   3  -8 271.551 165.882   1
   4  -3  -8 312.187 174.063   1
   4   3  -7 2675.68 249.309   1
   4  -3  -7 2511.86 265.566   1
  -4  -3   7 1735.98 239.405   1
  -4   3   7 1866.40 270.789   1
   4  -3  -6 25546.4 1652.12   1
  -4   3   6 26140.9 1660.82   1
   4   3  -6 26475.8 1635.22   1
  -4  -3   6 26900.8 1636.98   1
   4  -3  -5 713.548 216.328   1
  -4   3   5 768.169 239.546   1
   4  -3  -4 11200.5 722.045   1
  -4   3   4 10232.9 723.663   1
   4  -3  -3 8794.95 612.965   1
  -4   3   3 9464.41 627.688   1
   4   3  -3 9653.88 614.251   1
  -4  -3   3 8232.16 606.865   1
  -4  -3   2 1270.97 207.576   1
   4   3  -2 1342.46 197.561   1
   4  -3  -2 1306.57 209.079   1
  -4   3   2 1017.73 206.697   1
   4   3  -1 335.054 184.920   1
  -4  -3   1 192.500 180.728   1
  -4   3   0 153.095 177.996   1
   4  -3   0 146.891 172.560   1
  -4   3  -1 674.743 181.762   1
   4  -3   1 544.446 179.172   1
   4  -3   2 1197.44 187.420   1
  -4  -3  -2 1089.70 201.450   1
  -4   3  -2 834.890 189.131   1
   4   3   2 799.539 204.247   1
   4  -3   3 9450.19 639.482   1
   4   3   3 10183.9 667.193   1
  -4   3  -3 9443.49 640.422   1
  -4  -3  -3 9394.51 662.013   1
   4  -3   4 9983.13 636.544   1
   4   3   4 8287.34 654.055   1
  -4   3  -4 9832.65 641.539   1
  -4  -3  -4 9421.32 662.924   1
  -4  -3  -5 752.020 223.847   1
   4   3   5 532.815 250.689   1
  -4  -3  -6 24668.6 1560.98   1
  -4   3  -6 24562.6 1539.22   1
   4   3   6 25030.8 1567.42   1
   4   3   7 2475.68 308.920   1
  -4  -3  -7 1752.19 271.973   1
  -4   3  -7 2725.45 244.891   1
   4  -3   7 1859.56 240.722   1
  -4   3  -8 258.849 157.067   1
  -4  -3  -8 331.890 186.987   1
   4   3   8 324.083 231.896   1
  -4  -3  -9 1924.60 291.482   1
  -4   3  -9 2439.97 243.654   1
   4   3   9 1716.44 319.146   1
   4  -3   9 2059.99 251.149   1
   4   3  10 12525.1 884.023   1
  -4  -3 -10 11893.1 869.204   1
   4  -3  10 13269.2 850.841   1
   4  -3  11 132.977 198.830   1
   4   3  11 378.026 256.661   1
  -4  -3 -11 792.647 267.829   1
  -4   3 -11 523.464 199.520   1
   4   3  12 3863.33 397.958   1
   4  -3  12 2859.16 343.746   1
  -4   3 -12 4164.22 352.789   1
  -4  -3 -12 3868.39 383.734   1
   4   3  13 1064.78 273.525   1
   4  -3  13 1341.00 259.402   1
  -4  -3 -13 881.012 255.686   1
  -4   3 -13 1332.50 245.442   1
   4   3  14 267.040 249.180   1
   4   3  15 1100.61 298.130   1
   4  -3  15 697.287 246.818   1
  -4   3 -15 531.755 232.056   1
   4  -3  16 5436.66 474.040   1
   4   3  16 5091.13 496.311   1
  -4   3 -16 5145.63 460.091   1
  -4  -3 -16 5983.32 499.274   1
   4  -3  17-29.4747 229.273   1
   4   3  17-287.306 242.712   1
  -4   3 -17 413.723 231.366   1
  -4  -3 -17 666.150 270.386   1
   4  -3  18 1947.18 310.542   1
  -4   3 -18 1543.59 266.961   1
  -4  -3 -18 1368.60 284.724   1
   4  -3  19 318.430 240.138   1
   4   3  19 206.737 242.922   1
  -4   3 -19-117.027 223.241   1
   4   3  20 239.931 239.459   1
   4  -3  20-32.8026 246.384   1
  -4   3 -20-61.0245 207.246   1
  -4  -3 -20 314.161 234.100   1
   4   3  21-138.170 231.068   1
   4  -3  21 33.8261 229.644   1
  -4   3 -21 473.455 246.228   1
  -4  -3 -21-96.0400 237.501   1
   4  -3  22 660.507 263.653   1
   4   3  22 800.400 267.998   1
  -4   3 -22 845.460 237.202   1
  -4  -3 -22 194.569 251.037   1
   4  -3  23 534.956 245.915   1
   4   3  23-105.039 247.053   1
  -4  -3 -23 130.940 247.066   1
  -4   3 -23 300.742 244.140   1
   4   3  24 246.032 254.743   1
  -4  -3 -24 263.264 255.251   1
   4   3  25 245.784 253.847   1
  -4  -3 -25 460.953 259.590   1
   4   3  26 35.1691 258.833   1
  -4  -3 -26 164.647 233.178   1
   4   3  27 105.177 241.505   1
  -4  -3 -27 98.0254 216.440   1
  -4  -3 -28 127.753 211.615   1
   4  -4 -28 95.1049 239.022   1
  -4   4  28-308.237 251.001   1
   4  -4 -26 714.484 271.000   1
  -4   4  26-176.746 264.917   1
   4  -4 -25 163.680 252.763   1
  -4   4  25 213.590 255.583   1
   4  -4 -24 197.456 257.988   1
  -4   4  24 250.993 257.533   1
   4   4 -23-243.329 255.111   1
   4  -4 -22 228.473 219.467   1
   4   4 -22 407.393 244.549   1
  -4  -4  22 360.669 258.553   1
  -4   4  22 578.515 266.976   1
   4   4 -21-33.0390 228.078   1
  -4   4  21 647.198 289.032   1
  -4  -4  21 281.095 273.531   1
   4  -4 -19 1566.78 309.791   1
   4   4 -19 1326.21 282.098   1
  -4   4  19 1389.29 329.690   1
  -4  -4  19 1415.31 292.830   1
   4  -4 -18 1541.11 305.802   1
   4   4 -18 860.521 262.340   1
  -4   4  18 1059.31 286.006   1
  -4  -4  18 1363.11 293.905   1
   4  -4 -17 154.496 278.821   1
   4   4 -17-85.3213 224.280   1
  -4   4  17 100.504 303.957   1
  -4  -4  17-182.246 238.668   1
   4   4 -16-54.4774 209.389   1
  -4  -4  16 290.090 256.734   1
   4  -4 -15 968.505 260.394   1
   4   4 -15 880.624 250.493   1
  -4  -4  15 1241.62 261.903   1
  -4   4  15 1299.97 277.638   1
   4  -4 -14 13340.3 942.455   1
  -4  -4  14 14071.9 933.207   1
  -4   4  14 14233.2 953.364   1
   4   4 -14 12949.9 922.452   1
   4  -4 -13 604.228 211.898   1
   4   4 -13 230.820 215.767   1
  -4   4  13 593.894 260.189   1
  -4  -4  13 737.111 224.020   1
   4  -4 -12-105.659 231.814   1
   4   4 -12 172.771 184.549   1
  -4   4  12 314.281 258.607   1
  -4  -4  12 91.6100 208.469   1
   4  -4 -11 8277.28 621.157   1
  -4   4  11 8166.86 630.613   1
   4   4 -11 8311.62 588.566   1
  -4  -4  11 8126.98 591.854   1
   4   4 -10 6923.15 522.288   1
  -4  -4  10 7202.74 522.914   1
   4  -4  -9 6750.27 542.509   1
  -4   4   9 6311.40 546.278   1
   4   4  -9 6999.55 514.574   1
  -4  -4   9 7692.90 517.130   1
   4  -4  -8 5767.20 446.296   1
  -4  -4   8 4843.73 411.231   1
  -4   4   8 5827.24 457.843   1
   4   4  -8 4893.45 395.040   1
   4   4  -7 1339.96 199.882   1
   4  -4  -7 1179.78 248.328   1
  -4  -4   7 1417.10 191.033   1
  -4   4   7 1672.63 271.756   1
   4  -4  -6 22463.5 1580.62   1
  -4  -4   6 26375.4 1560.43   1
  -4   4   6 24038.5 1591.64   1
   4   4  -6 26251.5 1558.23   1
  -4   4   5 15783.9 1110.75   1
   4  -4  -5 18230.9 1107.07   1
  -4   4   4 1496.15 260.893   1
   4  -4  -4 2401.76 258.698   1
   4  -4  -3 10457.3 639.216   1
   4   4  -3 8971.76 615.794   1
  -4   4   3 9778.58 644.115   1
  -4  -4   3 8090.25 613.144   1
   4  -4  -2 38259.4 2398.49   1
  -4  -4   2 40390.0 2393.94   1
   4   4  -2 38170.8 2390.67   1
  -4   4   2 39620.4 2401.58   1
  -4  -4  -1 65040.0 3898.13   1
   4   4   1 62198.1 3899.02   1
  -4   4  -1 62078.2 3888.58   1
   4  -4   1 67663.1 3891.12   1
  -4  -4  -2 42525.1 2426.52   1
   4   4   2 43458.6 2430.82   1
  -4   4  -2 36734.0 2408.04   1
   4  -4   2 37136.7 2408.91   1
  -4  -4  -3 9348.04 627.103   1
  -4   4  -3 8683.20 602.786   1
   4  -4   3 9135.18 601.431   1
   4   4   3 9079.15 627.199   1
   4  -4   4 1704.36 222.323   1
  -4  -4  -4 2148.04 258.389   1
  -4   4  -4 1784.52 220.466   1
   4   4   4 2511.40 247.958   1
   4  -4   5 16645.4 1073.00   1
  -4  -4  -5 18699.0 1104.90   1
  -4   4  -5 15933.6 1071.90   1
   4   4   5 17529.0 1110.90   1
  -4  -4  -6 24599.0 1513.18   1
   4   4   6 22956.2 1519.79   1
   4  -4   7 1689.15 193.427   1
  -4   4  -7 1868.08 193.245   1
   4  -4   8 5451.20 408.079   1
   4   4   8 4957.02 430.356   1
  -4  -4  -8 5042.08 419.242   1
   4  -4   9 6696.43 487.970   1
   4   4   9 6456.52 531.290   1
  -4  -4  -9 6304.92 509.089   1
  -4   4  -9 6577.18 478.675   1
   4  -4  10 7200.30 538.636   1
  -4   4 -10 7261.87 521.192   1
  -4  -4 -11 8045.67 620.072   1
  -4   4 -11 8359.55 589.414   1
   4   4  11 7610.47 630.300   1
   4  -4  11 8608.45 599.683   1
  -4   4 -12-185.013 198.797   1
  -4  -4 -12 263.273 242.103   1
   4   4  12 228.511 247.648   1
   4  -4  12 22.3237 185.315   1
  -4   4 -13 347.904 191.109   1
  -4  -4 -13 900.769 269.090   1
   4   4  13 645.745 274.615   1
   4  -4  13 796.133 223.559   1
   4  -4  14 13567.5 894.796   1
   4   4  14 12011.0 914.388   1
   4   4  15 994.277 261.027   1
  -4  -4 -15 1172.91 257.185   1
   4  -4  16 489.083 238.220   1
  -4   4 -16 103.108 214.588   1
   4  -4  17-174.323 233.364   1
   4   4  17 64.6269 264.855   1
  -4   4 -17 447.705 213.025   1
  -4  -4 -17 153.246 233.904   1
   4   4  18 1001.13 276.100   1
   4  -4  18 1187.33 271.698   1
  -4  -4 -18 1074.74 264.480   1
  -4   4 -18 1459.82 268.048   1
   4   4  19 936.782 290.624   1
   4  -4  19 1098.09 266.379   1
  -4  -4 -19 852.584 258.882   1
  -4   4 -19 901.042 235.159   1
   4  -4  20 130.053 229.472   1
  -4   4 -20 302.885 251.729   1
   4  -4  21 168.451 243.226   1
   4   4  21 865.337 257.152   1
  -4   4 -21 660.209 239.642   1
  -4  -4 -21 641.579 242.525   1
   4  -4  22 278.502 239.045   1
   4   4  22 382.554 243.294   1
  -4   4 -22 358.860 215.403   1
  -4  -4 -22-32.4072 236.906   1
   4   4  23-69.8288 262.259   1
  -4  -4 -23-195.786 249.935   1
   4   4  24 104.858 254.202   1
  -4  -4 -24 261.257 243.491   1
   4   4  25-104.490 254.211   1
  -4  -4 -25 293.988 248.231   1
   4   4  26 69.6009 217.741   1
  -4  -4 -26 456.320 217.548   1
   4   4  27 138.440 216.834   1
  -4  -4 -27 516.256 233.287   1
   4   4  28 136.262 214.277   1
  -4  -4 -28 377.467 258.123   1
   4  -5 -27 158.662 212.393   1
  -4   5  27 103.223 207.276   1
   4  -5 -26 32.1414 225.915   1
  -4   5  26 453.398 219.288   1
   4  -5 -24 32.5802 226.740   1
  -4   5  24 393.636 264.608   1
   4  -5 -23-489.027 261.715   1
  -4   5  23 469.146 273.130   1
   4  -5 -22 1108.69 295.321   1
   4   5 -22 506.609 255.690   1
  -4   5  22 397.212 268.653   1
   4  -5 -21-32.6769 223.986   1
   4   5 -21 32.7411 221.198   1
  -4  -5  21-208.577 243.888   1
   4  -5 -20 390.196 273.192   1
   4   5 -20 221.409 220.700   1
  -4   5  20 458.981 289.863   1
  -4  -5  20 268.701 229.911   1
   4   5 -19 305.117 238.000   1
   4  -5 -19 739.810 286.959   1
  -4   5  19 314.466 247.070   1
  -4  -5  19 64.6845 231.874   1
   4   5 -18 321.133 223.450   1
   4  -5 -18 413.418 275.407   1
  -4   5  18 549.033 278.663   1
  -4  -5  18 589.245 257.190   1
   4   5 -17-223.074 216.763   1
   4  -5 -17-93.7063 236.425   1
  -4   5  17 33.7191 235.522   1
  -4  -5  17-59.2553 236.202   1
   4  -5 -16 2874.41 379.180   1
   4   5 -16 2625.16 327.212   1
  -4   5  16 3071.13 394.087   1
  -4  -5  16 2650.33 334.321   1
   4   5 -14 1491.10 239.890   1
   4  -5 -14 1395.70 297.270   1
  -4  -5  14 1600.97 250.148   1
  -4   5  14 1154.23 313.714   1
   4   5 -13 1517.62 246.628   1
   4  -5 -13 1407.14 298.723   1
  -4  -5  13 1524.94 246.675   1
  -4   5  13 815.913 308.755   1
   4   5 -12 671.513 196.821   1
   4  -5 -12 730.994 268.835   1
  -4  -5  12 1369.49 222.686   1
  -4   5  12 937.171 279.115   1
   4  -5 -11 156.057 208.178   1
  -4  -5  11-60.7705 197.893   1
  -4   5  11 422.210 269.010   1
   4   5 -11 135.623 157.843   1
   4  -5 -10 2357.64 300.408   1
   4   5 -10 1772.27 242.323   1
  -4   5  10 1921.06 294.860   1
  -4  -5  10 1579.81 239.514   1
  -4  -5   9 1501.60 226.354   1
   4   5  -9 1789.25 216.658   1
  -4  -5   8 34897.3 2069.05   1
   4  -5  -8 33200.8 2095.70   1
   4   5  -8 32066.7 2062.59   1
  -4   5   8 33901.0 2106.31   1
   4  -5  -7 8642.48 620.024   1
  -4   5   7 9278.32 634.929   1
  -4  -5   7 8596.20 582.488   1
   4   5  -7 7777.92 575.437   1
  -4   5   6 2528.47 301.964   1
   4  -5  -6 2331.84 296.106   1
  -4   5   5 3832.45 344.156   1
   4  -5  -5 3677.09 334.836   1
  -4   5   4 56444.8 3410.73   1
  -4  -5   4 56291.8 3385.31   1
   4  -5  -4 54375.7 3402.66   1
   4  -5  -3 777.847 189.658   1
   4   5  -3 812.312 176.135   1
  -4  -5   3 1015.86 176.260   1
  -4   5   3 904.012 213.625   1
   4  -5  -2 70732.8 4348.95   1
  -4   5   2 72845.3 4353.41   1
  -4   5   1 192.624 173.259   1
   4  -5  -1 83.7386 154.718   1
   4  -5   1 86.1977 157.553   1
   4   5   1 142.432 185.820   1
  -4  -5  -1 75.7343 183.279   1
  -4   5  -1 437.081 163.994   1
  -4   5  -2 76212.3 4444.41   1
   4  -5   2 73216.4 4445.22   1
  -4  -5  -2 72104.0 4456.58   1
   4   5   2 71958.0 4460.85   1
   4   5   3 1279.07 215.077   1
   4  -5   3 972.722 174.172   1
  -4   5  -3 1227.23 166.289   1
   4   5   4 55903.5 3413.75   1
  -4   5  -4 55227.8 3384.98   1
  -4  -5  -4 56626.3 3408.65   1
   4   5   5 2874.28 351.337   1
  -4   5  -5 3845.23 296.888   1
  -4  -5  -5 3845.46 344.133   1
   4  -5   5 4031.95 299.681   1
  -4  -5  -6 2979.45 326.191   1
   4   5   6 2149.36 325.423   1
   4  -5   6 3124.78 264.014   1
   4   5   7 8391.88 632.410   1
  -4  -5  -7 8626.68 627.996   1
   4  -5   8 34207.1 2087.88   1
   4   5   8 34624.6 2127.67   1
  -4   5  -8 33558.8 2085.07   1
  -4  -5  -8 32968.5 2112.18   1
   4  -5   9 1289.10 194.235   1
  -4   5  -9 1573.06 204.980   1
   4   5  10 1990.39 333.837   1
   4  -5  10 2558.36 261.513   1
  -4  -5 -10 1665.92 299.521   1
  -4   5 -10 1888.83 239.862   1
   4   5  11 226.924 218.139   1
   4  -5  11 100.804 192.311   1
  -4  -5 -11 26.1171 214.111   1
  -4   5 -11 201.961 183.164   1
   4   5  12 876.065 287.453   1
   4  -5  12 976.101 205.418   1
  -4  -5 -12 675.545 261.098   1
  -4   5 -12 782.303 205.457   1
   4   5  13 1081.55 319.016   1
   4  -5  13 1342.42 242.827   1
  -4   5 -13 1145.54 221.500   1
  -4   5 -14 1791.13 241.073   1
  -4  -5 -14 1043.69 280.981   1
   4   5  14 1692.81 300.872   1
   4  -5  14 1327.36 253.347   1
  -4   5 -15 308.676 183.871   1
   4  -5  15 224.690 201.036   1
  -4  -5 -16 2498.18 354.319   1
  -4   5 -16 2607.14 304.760   1
   4  -5  16 3099.84 321.395   1
   4   5  16 2596.79 364.030   1
  -4   5 -17 303.562 199.111   1
  -4  -5 -17 30.9319 266.819   1
   4   5  17 489.389 282.249   1
   4  -5  17-28.8350 227.688   1
  -4  -5 -18 399.035 269.764   1
  -4   5 -18 463.627 234.044   1
   4  -5  18 916.848 258.630   1
   4   5  18 948.536 316.406   1
  -4  -5 -19 498.303 256.250   1
  -4   5 -19 401.609 224.219   1
   4   5  19 516.244 295.769   1
   4  -5  19 246.785 213.779   1
  -4   5 -20 90.2127 213.184   1
  -4  -5 -20 665.211 276.499   1
   4   5  20-34.5749 273.882   1
   4  -5  20 96.5774 241.985   1
  -4  -5 -21-64.2435 233.407   1
   4   5  21-34.6600 258.171   1
  -4  -5 -22-64.7536 205.537   1
   4   5  22 312.705 233.638   1
  -4  -5 -23-227.552 248.036   1
   4   5  23-34.7863 225.724   1
  -4  -5 -24 455.489 268.568   1
   4   5  24 660.224 268.067   1
  -4  -5 -26 128.960 214.585   1
   4   5  26-34.4316 225.670   1
  -4  -5 -27 413.902 230.581   1
   4   5  27-68.3021 209.610   1
  -4   6  27 339.556 254.231   1
   4  -6 -27 93.9407 251.644   1
  -4   6  26-68.9882 244.878   1
   4  -6 -26 667.634 268.782   1
  -4   6  25 350.396 262.000   1
   4  -6 -25 418.558 258.558   1
  -4   6  24 818.006 262.041   1
   4  -6 -24-259.042 251.093   1
  -4   6  23 179.740 233.119   1
   4  -6 -23-162.360 212.807   1
  -4   6  21 501.063 281.238   1
   4  -6 -21-294.255 262.444   1
  -4   6  20 672.952 283.952   1
  -4  -6  20 592.691 245.487   1
   4  -6 -20 750.223 242.283   1
   4   6 -20 1033.13 269.545   1
  -4  -6  19 631.315 259.273   1
   4   6 -19 900.262 246.084   1
  -4   6  18 1418.25 292.541   1
  -4  -6  18 995.414 255.731   1
   4   6 -18 831.215 240.916   1
   4  -6 -18 1410.38 270.624   1
  -4   6  17 68.1612 288.845   1
  -4  -6  17 229.424 218.530   1
   4  -6 -17 473.530 290.020   1
   4   6 -17 354.891 215.953   1
  -4   6  16 399.754 301.499   1
   4   6 -16-310.538 207.820   1
   4  -6 -16-186.441 250.365   1
   4   6 -15 2002.56 290.405   1
   4  -6 -15 2825.97 329.068   1
  -4  -6  15 2410.68 298.094   1
  -4   6  15 2379.05 361.295   1
   4  -6 -14 5950.75 520.090   1
  -4   6  14 5783.84 527.824   1
   4   6 -14 6758.01 500.114   1
  -4  -6  14 6700.00 505.189   1
   4  -6 -13 5981.52 503.629   1
  -4  -6  13 5729.17 476.846   1
  -4   6  13 6605.84 537.045   1
   4   6 -13 5729.70 458.734   1
  -4   6  12 149.304 285.122   1
  -4  -6  12 270.138 193.404   1
   4  -6 -12 305.873 245.976   1
   4   6 -12 375.537 179.230   1
  -4   6  11 1099.01 267.898   1
  -4  -6  11 560.548 171.267   1
   4  -6 -11 427.546 262.947   1
   4   6 -11 583.480 185.576   1
  -4   6  10 166.589 251.236   1
  -4  -6  10-212.272 176.707   1
   4  -6 -10-25.6420 232.030   1
   4   6 -10 16.8679 150.126   1
  -4   6   9-239.989 254.745   1
   4   6  -9-15.8426 132.356   1
  -4  -6   9 132.158 152.711   1
   4  -6  -9-122.219 206.164   1
  -4  -6   8 8297.29 570.424   1
  -4   6   8 8169.67 624.911   1
   4   6  -8 8109.36 565.275   1
   4  -6  -8 8632.96 616.891   1
  -4   6   7-24.2542 230.570   1
   4  -6  -7 43.8568 208.460   1
  -4   6   6 33101.1 2092.88   1
   4  -6  -6 33851.0 2086.91   1
  -4   6   5 8017.90 585.476   1
   4  -6  -5 7902.65 572.409   1
  -4   6   4 341.477 208.688   1
   4  -6  -4 686.990 201.977   1
   4   6  -4 753.278 153.556   1
  -4  -6   4 551.249 151.551   1
   4  -6  -3 3503.72 315.777   1
  -4   6   3 3399.76 328.205   1
   4  -6  -2 3264.10 290.477   1
  -4   6   2 2986.28 302.724   1
   4  -6  -1 1165.20 203.673   1
  -4   6   1 1589.15 207.122   1
  -4  -6   0 25981.3 1625.06   1
   4   6   0 26201.6 1627.11   1
   4   6   1 1707.25 245.118   1
  -4  -6  -1 1708.22 222.551   1
   4   6   2 3679.58 340.447   1
  -4  -6  -2 4543.79 348.470   1
  -4   6  -2 3712.56 302.010   1
  -4   6  -3 3701.66 290.560   1
  -4  -6  -3 3474.96 329.308   1
   4  -6   3 3556.31 290.956   1
   4   6   3 4063.97 344.827   1
  -4  -6  -4 641.967 202.232   1
   4   6   4 649.794 205.393   1
   4  -6   4 353.594 137.887   1
   4  -6   5 7836.49 548.825   1
  -4   6  -5 8962.19 554.667   1
  -4  -6  -5 8089.15 593.960   1
   4   6   5 7836.55 607.465   1
   4  -6   6 35955.9 2113.85   1
   4   6   6 32680.5 2156.18   1
  -4  -6  -6 31300.9 2144.35   1
  -4   6  -6 35897.9 2111.94   1
   4  -6   7-104.940 139.005   1
   4   6   7 98.8613 221.173   1
  -4   6  -7 12.6813 133.847   1
  -4  -6  -7 22.2717 201.520   1
   4   6   8 6930.94 553.135   1
  -4  -6  -8 7273.08 544.047   1
  -4  -6  -9-473.393 260.367   1
  -4   6  -9 57.5159 144.676   1
   4  -6   9-95.8796 157.535   1
   4   6   9 81.8953 255.677   1
  -4   6 -10 125.955 158.406   1
  -4  -6 -10 25.8954 198.316   1
   4  -6  10 156.547 152.234   1
   4   6  10-28.1609 225.308   1
  -4  -6 -11 667.484 263.096   1
  -4   6 -11 776.668 166.522   1
   4  -6  11 655.753 196.651   1
   4   6  11 405.715 274.318   1
  -4  -6 -12 193.374 245.377   1
  -4   6 -12 294.675 174.669   1
   4   6  12 445.802 270.506   1
   4  -6  12 496.927 185.951   1
   4  -6  13 5786.30 460.559   1
   4   6  13 5959.39 538.560   1
   4   6  14 5605.66 525.823   1
   4  -6  14 5557.72 459.368   1
  -4   6 -14 5887.62 449.443   1
  -4  -6 -14 6026.34 524.493   1
  -4   6 -15 2223.66 268.238   1
  -4  -6 -15 2448.96 365.697   1
   4   6  15 2168.91 363.713   1
   4  -6  15 2105.77 287.952   1
  -4  -6 -16-61.7792 302.329   1
   4   6  16-648.892 309.965   1
  -4  -6 -17-218.905 270.362   1
  -4   6 -17 301.471 195.319   1
   4  -6  17-54.7133 195.447   1
   4   6  17 362.817 297.676   1
  -4  -6 -18 1145.08 277.146   1
  -4   6 -18 1257.66 247.383   1
   4  -6  18 776.687 243.040   1
   4   6  18 717.225 304.589   1
  -4   6 -19 1273.67 235.269   1
   4  -6  19 636.245 239.125   1
  -4   6 -20 208.276 242.500   1
  -4  -6 -20 287.089 243.656   1
   4   6  20 345.835 253.768   1
   4  -6  20 127.245 191.991   1
  -4  -6 -21 225.552 258.691   1
   4   6  21-34.6263 260.040   1
   4   6  23 242.499 245.649   1
  -4  -6 -24-258.606 235.131   1
   4   6  24-103.575 234.625   1
  -4  -6 -25 513.751 258.969   1
   4   6  25-102.987 250.845   1
  -4  -6 -26 924.442 271.455   1
   4   6  26 306.419 247.067   1
  -4  -6 -27 31.4073 206.951   1
   4   6  27 134.751 210.222   1
   4  -7 -27-400.099 251.502   1
  -4   7  27 100.142 241.737   1
   4  -7 -26-219.608 245.611   1
  -4   7  26 273.069 246.952   1
   4  -7 -25 603.401 265.087   1
  -4   7  25 312.451 266.235   1
   4  -7 -23 129.303 248.667   1
  -4   7  23 250.500 244.357   1
   4  -7 -22 228.680 222.669   1
  -4   7  22 500.255 283.502   1
   4  -7 -21 32.7781 271.371   1
  -4   7  21 322.110 295.306   1
   4  -7 -20 98.0929 235.584   1
  -4   7  20 35.5201 230.378   1
   4  -7 -19 358.646 286.622   1
  -4  -7  19 183.453 222.006   1
   4   7 -19 529.824 226.118   1
  -4   7  19 140.686 288.732   1
   4  -7 -18 258.355 242.227   1
  -4  -7  18 290.793 244.428   1
   4   7 -18 641.462 219.147   1
  -4   7  18 69.7035 224.376   1
   4  -7 -17 159.854 263.310   1
  -4  -7  17 467.664 219.408   1
   4   7 -17 660.576 214.548   1
  -4   7  17 447.505 317.703   1
   4  -7 -16 1509.90 294.990   1
  -4  -7  16 1269.15 253.666   1
   4   7 -16 1688.29 258.770   1
  -4   7  16 1652.51 335.459   1
   4  -7 -15 771.196 261.027   1
  -4  -7  15 438.534 221.212   1
  -4   7  15 562.468 257.871   1
   4   7 -15 324.802 185.317   1
  -4  -7  14 1826.03 259.119   1
   4   7 -14 1860.18 251.825   1
   4   7 -13 2564.38 281.880   1
  -4  -7  13 2979.64 293.823   1
   4  -7 -13 2611.80 341.124   1
  -4   7  13 2740.76 339.699   1
  -4  -7  12 14131.3 847.367   1
  -4   7  12 12473.6 896.244   1
   4   7 -12 11505.8 830.354   1
   4  -7 -12 12383.4 878.449   1
   4  -7 -11-385.141 251.651   1
  -4  -7  11-163.799 166.509   1
  -4   7  11 683.035 278.821   1
   4   7 -11 313.058 162.490   1
   4  -7 -10 2323.81 307.321   1
  -4  -7  10 3321.08 280.692   1
   4   7 -10 2711.29 271.085   1
  -4   7  10 2802.33 347.650   1
   4  -7  -9 1287.41 260.485   1
  -4   7   9 1266.85 261.814   1
   4   7  -9 1285.47 188.197   1
  -4  -7   9 1702.41 198.691   1
   4   7  -8-87.4453 146.561   1
  -4  -7   8 29.3683 150.257   1
  -4   7   7 886.272 271.180   1
   4  -7  -7 681.614 233.527   1
  -4   7   6 3374.35 349.455   1
   4  -7  -6 3205.11 333.310   1
  -4   7   5 1120.66 238.782   1
  -4  -7   5 918.929 164.643   1
   4  -7  -5 1090.23 227.337   1
   4   7  -5 1153.90 172.145   1
   4   7  -4 30225.2 1832.10   1
  -4   7   4 29756.2 1865.78   1
   4  -7  -4 29781.6 1856.51   1
  -4  -7   4 29168.1 1829.92   1
   4  -7  -3 21934.3 1378.13   1
  -4   7   3 21484.5 1382.98   1
   4  -7  -2 13043.0 819.670   1
  -4   7   2 11671.2 817.921   1
  -4  -7   1 6314.38 497.327   1
   4  -7  -1 7591.88 515.227   1
  -4   7   1 7298.32 519.311   1
   4   7  -1 7656.84 509.067   1
   4  -7   0-41.7134 149.418   1
   4   7   0 48.3708 162.874   1
  -4   7   0 165.772 146.454   1
  -4  -7  -1 7318.32 514.012   1
   4   7   1 7072.98 516.747   1
  -4  -7  -2 10748.7 750.358   1
   4   7   2 12781.6 766.491   1
   4  -7   2 10623.3 724.438   1
   4   7   3 22970.5 1404.50   1
   4  -7   3 21046.3 1366.59   1
  -4  -7  -3 22319.5 1395.96   1
  -4   7  -3 22266.3 1368.18   1
   4  -7   4 31171.1 1891.28   1
  -4   7  -4 32856.9 1892.19   1
  -4  -7  -4 27536.9 1923.39   1
   4   7   4 30124.2 1933.72   1
   4   7   5 969.063 246.796   1
  -4  -7  -5 888.357 224.149   1
  -4   7  -5 1087.30 152.739   1
   4  -7   5 1218.47 154.756   1
   4  -7   6 3678.03 286.988   1
  -4   7  -6 3878.01 280.299   1
  -4  -7  -6 3167.07 341.644   1
   4   7   7 387.831 251.512   1
  -4  -7  -7 468.092 233.514   1
  -4   7  -7 980.306 143.429   1
   4  -7   7 329.808 150.258   1
   4  -7   8-53.6036 133.608   1
  -4   7  -8-75.2302 128.347   1
   4   7   9 1681.13 326.796   1
  -4  -7  -9 1489.44 284.242   1
   4   7  10 2612.19 336.311   1
   4  -7  10 2766.53 262.860   1
  -4   7 -10 2303.27 243.574   1
  -4  -7 -10 2960.61 350.256   1
   4   7  11-384.336 268.264   1
   4  -7  11 17.2244 151.147   1
  -4  -7 -11 54.7972 231.116   1
  -4   7 -11 333.769 158.446   1
   4  -7  12 12235.5 802.531   1
   4   7  12 10469.7 850.286   1
  -4  -7 -12 10840.1 837.171   1
  -4   7 -12 12980.6 793.147   1
   4  -7  13 2836.22 301.228   1
  -4  -7 -13 2988.96 359.932   1
   4   7  13 3330.27 386.789   1
  -4   7 -13 3241.65 295.998   1
   4  -7  14 1271.70 228.714   1
  -4   7 -14 1891.30 239.659   1
   4   7  15 936.136 315.260   1
   4  -7  15 673.880 203.980   1
  -4   7 -15 231.653 178.263   1
  -4  -7 -15 613.520 297.641   1
   4  -7  16 1289.13 235.319   1
   4   7  16 1314.71 326.828   1
  -4   7 -16 1588.80 233.462   1
  -4  -7 -16 1464.61 311.747   1
   4   7  17 337.802 271.362   1
  -4  -7 -17 994.276 274.008   1
   4  -7  18 363.137 225.941   1
   4   7  18 734.443 257.772   1
  -4  -7 -18 675.010 240.955   1
  -4   7 -18 156.567 202.466   1
   4   7  19-207.442 275.583   1
  -4   7 -19 27.7038 193.482   1
  -4  -7 -19 316.615 248.793   1
   4   7  20 242.664 279.934   1
  -4  -7 -20 415.652 267.010   1
   4   7  21 415.467 262.059   1
  -4  -7 -21 386.614 225.213   1
   4   7  22 380.832 261.213   1
  -4  -7 -22 775.816 275.682   1
   4   7  23 34.5137 259.224   1
  -4  -7 -23 193.400 255.195   1
   4   7  25-34.0025 226.606   1
  -4  -7 -25-351.036 238.944   1
   4   7  26 134.966 248.259   1
  -4  -7 -26-63.0108 240.274   1
   4   7  27-33.2098 233.417   1
  -4  -7 -27 464.432 235.657   1
   4  -8 -26-123.924 234.477   1
  -4   8  26 303.446 261.083   1
   4  -8 -25 157.184 241.763   1
   4  -8 -24 319.156 255.414   1
  -4   8  24-70.1093 270.532   1
   4  -8 -23-32.1647 223.580   1
  -4   8  23 71.2104 249.775   1
   4  -8 -22 162.874 224.417   1
  -4   8  22 35.6299 251.165   1
   4  -8 -20 1114.16 273.152   1
  -4   8  20 747.264 251.153   1
   4  -8 -19 360.188 276.540   1
  -4   8  19 105.971 276.915   1
   4  -8 -18 390.251 249.243   1
  -4   8  18 877.421 243.925   1
   4   8 -18 398.532 198.237   1
   4  -8 -17 968.205 298.074   1
  -4   8  17 173.756 302.439   1
  -4   8  16-68.2680 291.677   1
  -4  -8  16 24.6673 184.767   1
   4  -8 -16 350.203 259.272   1
   4   8 -16 350.374 203.379   1
  -4   8  15 302.092 261.326   1
  -4  -8  15 228.783 193.591   1
   4  -8 -15-31.2935 229.823   1
   4   8 -15 481.485 186.975   1
  -4   8  14 362.008 235.259   1
  -4  -8  14 107.459 174.011   1
   4  -8 -14-214.680 231.407   1
   4   8 -14 387.480 181.778   1
  -4   8  13 803.378 270.220   1
   4   8 -13 708.545 187.117   1
  -4  -8  13 816.322 200.006   1
   4  -8 -13 538.794 252.195   1
  -4  -8  12 6798.31 520.108   1
  -4   8  12 7724.16 608.479   1
   4   8 -12 7554.17 523.219   1
   4  -8 -12 6929.45 576.530   1
  -4   8  11-121.849 263.305   1
   4   8 -11 300.276 162.081   1
   4  -8 -11-168.857 260.150   1
  -4  -8  11-120.030 158.508   1
  -4  -8  10 6107.44 419.158   1
   4   8 -10 5369.94 426.135   1
  -4   8  10 5325.14 496.292   1
   4  -8 -10 5542.20 475.887   1
  -4   8   9 824.547 258.554   1
  -4  -8   9 1403.37 181.556   1
   4  -8  -9 938.146 249.736   1
   4   8  -9 1127.60 172.500   1
   4  -8  -8 4780.31 436.142   1
  -4   8   8 5533.66 473.802   1
   4   8  -6 23921.2 1430.73   1
  -4   8   6 23890.9 1483.16   1
   4  -8  -6 21184.2 1460.82   1
  -4  -8   6 22539.4 1428.73   1
   4   8  -5 4417.19 313.210   1
   4  -8  -5 3809.39 348.289   1
  -4   8   5 3700.78 370.817   1
  -4  -8   5 3464.92 302.237   1
  -4   8   4 10905.0 755.611   1
   4  -8  -4 10752.8 745.317   1
  -4   8   3 227.141 189.356   1
   4  -8  -2 4764.01 375.222   1
  -4   8   2 4329.25 385.449   1
  -4  -8   1 7020.01 521.482   1
   4   8  -1 7412.15 526.159   1
  -4   8   1 7766.94 531.369   1
   4  -8  -1 7400.52 530.537   1
  -4  -8   0 45407.7 2811.28   1
   4  -8   0 46025.8 2805.73   1
  -4   8   0 46434.6 2812.24   1
  -4  -8  -1 7687.97 536.236   1
   4   8   1 7279.03 541.998   1
   4   8   2 4954.82 404.806   1
   4  -8   2 4358.72 337.316   1
  -4  -8  -3 347.459 189.425   1
   4   8   3 85.0769 191.408   1
  -4   8  -3 298.545 132.081   1
   4  -8   3 206.551 128.790   1
   4   8   4 11698.2 801.246   1
   4  -8   4 11007.5 736.040   1
  -4  -8  -4 11570.6 782.303   1
  -4   8  -4 11730.2 737.394   1
   4  -8   5 3636.61 266.554   1
  -4   8  -5 3062.40 269.286   1
  -4  -8  -5 3305.27 336.964   1
   4   8   5 3863.61 356.995   1
   4  -8   6 25441.4 1518.36   1
  -4   8  -6 26324.4 1517.32   1
  -4  -8  -6 23300.1 1569.59   1
  -4   8  -7 6893.60 448.224   1
   4  -8   7 6221.10 447.989   1
   4   8   8 4638.18 467.864   1
  -4   8  -8 5589.33 390.220   1
  -4  -8  -8 5954.06 474.489   1
   4  -8   8 5583.28 395.041   1
   4   8   9 1003.08 284.563   1
   4  -8   9 1011.40 166.953   1
  -4   8  -9 957.164 154.142   1
  -4  -8  -9 606.397 245.550   1
   4   8  10 4239.81 439.965   1
  -4  -8 -10 3973.98 409.255   1
   4  -8  11 138.401 138.313   1
   4   8  11 181.424 266.944   1
  -4   8 -11-14.3189 130.952   1
  -4   8 -12 6510.07 493.445   1
  -4  -8 -12 7044.99 567.091   1
   4  -8  12 7388.09 507.408   1
   4   8  12 7131.68 582.562   1
   4  -8  13 847.972 188.482   1
   4   8  13 824.267 255.719   1
  -4  -8 -13 1225.56 248.402   1
  -4   8 -13 993.685 171.296   1
   4  -8  14 468.443 176.061   1
   4   8  14 418.859 267.273   1
  -4   8 -14 109.048 152.099   1
  -4  -8 -14 457.922 255.772   1
   4  -8  15-43.1935 184.994   1
   4   8  15-32.7211 275.974   1
  -4   8 -15 59.7319 167.931   1
  -4  -8 -15-123.986 273.482   1
   4  -8  16 418.291 189.624   1
   4   8  16 66.3985 301.130   1
  -4   8 -16 324.942 175.143   1
  -4  -8 -16 534.630 278.268   1
   4   8  17 274.489 253.641   1
   4  -8  17 250.321 187.404   1
  -4   8 -17-46.8418 186.228   1
  -4  -8 -17 155.387 210.121   1
   4   8  18 138.817 280.294   1
  -4  -8 -18 533.690 263.932   1
   4   8  19-138.879 272.820   1
  -4  -8 -19 31.7958 256.985   1
   4   8  20 728.265 271.843   1
  -4  -8 -20 1028.07 240.473   1
   4   8  22 34.5254 263.435   1
  -4  -8 -22 773.377 274.587   1
   4   8  23-240.313 208.275   1
  -4  -8 -23-160.571 198.395   1
   4   8  24-136.232 252.736   1
  -4  -8 -24-95.8195 235.097   1
   4   8  25 269.163 251.143   1
  -4  -8 -25 284.217 224.152   1
   4   8  26 333.150 218.435   1
  -4  -8 -26-93.4387 215.601   1
  -4   9  25-67.9898 246.286   1
   4  -9 -25 466.317 249.854   1
  -4   9  24 69.5097 252.678   1
   4  -9 -24 221.503 238.686   1
  -4   9  23-35.3774 219.516   1
   4  -9 -23 223.714 208.432   1
  -4   9  22 141.971 266.601   1
   4  -9 -22 129.803 237.904   1
  -4   9  21 750.305 290.104   1
   4  -9 -21-163.269 254.179   1
  -4   9  20-35.6153 243.120   1
   4  -9 -20 295.182 211.768   1
  -4   9  19-106.827 281.907   1
   4  -9 -19 328.631 265.696   1
  -4   9  18 141.260 259.061   1
   4  -9 -18 261.671 225.597   1
   4   9 -17-47.7098 190.155   1
  -4  -9  16 649.891 201.095   1
   4   9 -16 156.554 181.987   1
  -4   9  16 379.633 293.140   1
   4  -9 -16 675.964 301.764   1
  -4  -9  15 454.543 186.476   1
   4   9 -15 336.734 185.191   1
  -4   9  15 578.730 299.645   1
   4  -9 -15 349.113 252.383   1
  -4  -9  14 480.729 186.381   1
   4   9 -14 682.369 187.544   1
  -4   9  14 601.942 290.765   1
   4  -9 -14 311.760 237.098   1
  -4  -9  13 349.932 159.298   1
   4   9 -13 433.666 161.403   1
  -4   9  13 32.7505 282.249   1
   4  -9 -13 549.320 259.141   1
  -4  -9  12 203.654 165.533   1
   4  -9 -12 29.7635 253.549   1
  -4   9  12 511.514 301.788   1
   4   9 -12 67.5203 141.766   1
  -4   9  11 31.2296 246.353   1
  -4  -9  11 111.002 140.055   1
   4  -9 -11 57.6954 241.082   1
   4   9 -11 157.908 152.094   1
  -4   9  10 10102.8 767.226   1
   4  -9 -10 10364.9 749.717   1
   4  -9  -9 2552.64 330.018   1
  -4   9   9 3166.36 357.885   1
  -4  -9   8 2959.19 258.804   1
   4  -9  -8 2703.65 321.840   1
  -4   9   8 2975.43 351.740   1
   4   9  -8 2951.01 258.072   1
   4   9  -7 601.974 152.734   1
  -4   9   7 682.174 257.226   1
  -4  -9   7 809.462 146.820   1
   4  -9  -7 832.611 241.835   1
   4  -9  -6 657.551 222.268   1
   4   9  -6 820.228 158.926   1
  -4  -9   6 1043.03 149.866   1
  -4   9   6 850.383 248.181   1
   4  -9  -5 1072.73 231.851   1
  -4   9   5 586.894 221.062   1
  -4  -9   5 981.199 154.878   1
   4   9  -5 751.224 150.447   1
   4  -9  -4 19445.7 1262.44   1
  -4   9   4 19691.4 1270.59   1
   4  -9  -3 2033.35 256.699   1
   4   9  -2 11983.1 781.227   1
   4  -9  -2 12316.8 796.570   1
  -4   9   2 11972.1 806.680   1
  -4  -9   2 11241.8 772.616   1
   4   9  -1 5325.98 389.132   1
   4  -9  -1 5570.72 402.871   1
  -4   9   1 4281.30 398.445   1
  -4  -9   1 4753.25 389.504   1
  -4   9   0 166.633 160.356   1
   4  -9   0-125.255 143.207   1
  -4  -9   0 67.7156 170.600   1
   4   9   0-54.5019 179.414   1
   4   9   1 3959.98 360.192   1
  -4   9  -1 3952.32 337.745   1
   4  -9   1 4635.38 337.628   1
  -4  -9  -1 4242.37 357.964   1
  -4  -9  -2 12200.6 815.055   1
  -4  -9  -3 2198.93 262.140   1
   4   9   3 1712.35 258.866   1
  -4   9  -3 2189.12 209.204   1
   4  -9   3 1814.66 210.145   1
   4   9   4 18732.4 1320.06   1
  -4   9  -4 21523.7 1270.42   1
   4  -9   4 21076.2 1267.22   1
  -4  -9  -4 18599.1 1305.76   1
  -4   9  -5 924.056 138.242   1
   4  -9   5 694.001 138.084   1
   4  -9   6 803.158 135.710   1
  -4  -9  -6 484.723 230.233   1
   4   9   6 907.326 278.350   1
  -4   9  -6 874.001 134.003   1
   4  -9   7 612.711 127.614   1
   4   9   7 358.359 238.051   1
  -4  -9  -7 858.304 250.104   1
  -4   9  -7 569.178 121.430   1
   4   9   8 2732.28 358.320   1
  -4   9  -8 2839.60 224.455   1
  -4  -9  -8 2669.09 340.401   1
   4  -9   8 2763.61 234.412   1
  -4   9  -9 2813.74 225.321   1
   4   9   9 2136.04 351.777   1
   4  -9   9 2412.50 228.730   1
  -4  -9 -10 10412.5 730.197   1
  -4   9 -10 8871.64 642.500   1
   4  -9  10 10824.3 648.804   1
   4   9  10 9258.69 735.441   1
   4  -9  11 26.2669 125.635   1
   4   9  11 216.002 228.994   1
  -4   9 -11 149.248 120.726   1
   4   9  12 157.836 265.424   1
  -4  -9 -12-29.7511 249.363   1
   4  -9  13 195.701 140.167   1
   4   9  13 225.458 303.747   1
  -4  -9 -13 731.079 290.932   1
  -4   9 -13 354.189 142.295   1
   4   9  14 228.525 263.822   1
   4  -9  14 409.395 169.896   1
  -4  -9 -14 651.224 247.331   1
  -4   9 -14 660.508 163.714   1
   4   9  15 331.026 268.354   1
   4  -9  15 234.569 176.664   1
  -4   9 -15 292.487 164.474   1
  -4  -9 -15 752.609 288.355   1
   4  -9  16 428.873 184.675   1
   4   9  16 714.614 323.095   1
  -4   9 -16 361.105 169.902   1
  -4  -9 -16 563.186 280.598   1
  -4   9 -17 307.896 174.402   1
   4   9  18-312.327 265.678   1
  -4  -9 -18 349.454 258.514   1
   4   9  19 34.7367 275.890   1
  -4  -9 -19-32.0273 245.184   1
   4   9  20 692.992 251.548   1
  -4  -9 -20 354.548 252.417   1
   4   9  21 622.225 281.409   1
  -4  -9 -21-257.610 254.983   1
   4   9  22 137.633 214.679   1
  -4  -9 -22-32.1453 194.715   1
   4   9  23 478.301 260.811   1
  -4  -9 -23 383.736 260.598   1
   4   9  24-236.290 232.573   1
  -4  -9 -24 443.196 227.188   1
   4   9  25 234.249 247.428   1
  -4  -9 -25 563.867 241.973   1
   4   9  26-65.7036 251.616   1
  -4  -9 -26-184.322 237.984   1
  -4  10  25 302.266 245.274   1
   4 -10 -25 61.7048 241.764   1
  -4  10  23 140.488 245.363   1
   4 -10 -23-317.292 221.682   1
  -4  10  22 320.189 273.115   1
   4 -10 -22 969.068 283.615   1
  -4  10  21-71.2967 238.537   1
   4 -10 -21 293.227 231.754   1
  -4  10  20 142.524 276.441   1
   4 -10 -20 426.568 263.958   1
  -4  10  19-178.514 250.491   1
   4 -10 -19 328.657 248.739   1
  -4  10  18 106.480 290.049   1
   4 -10 -18 1282.61 295.787   1
  -4  10  17-211.915 250.049   1
   4 -10 -17 32.7122 209.912   1
   4  10 -16 125.392 158.157   1
  -4  10  16-105.121 259.936   1
   4 -10 -16-259.532 265.763   1
  -4 -10  15 1185.19 201.704   1
  -4  10  15 1662.63 327.208   1
   4 -10 -15 769.325 298.542   1
   4  10 -15 1027.62 199.656   1
   4  10 -14 430.310 166.906   1
   4 -10 -14 442.031 289.711   1
  -4 -10  14 303.815 159.805   1
  -4  10  14 443.730 309.704   1
   4  10 -13-49.7167 150.492   1
   4 -10 -13 340.959 267.422   1
  -4 -10  13 350.452 157.978   1
  -4  10  13 469.293 285.657   1
   4 -10 -11 975.231 276.529   1
  -4  10  11 1567.70 321.491   1
   4  10 -10 1297.32 175.786   1
   4 -10 -10 1058.84 266.019   1
  -4 -10  10 1377.04 175.345   1
  -4  10  10 1622.91 318.246   1
   4  10  -9 38.2064 131.484   1
  -4  10   9 334.218 266.560   1
  -4 -10   9 49.0664 119.257   1
   4 -10  -9 27.6261 258.729   1
   4  10  -8 6730.15 435.095   1
   4 -10  -8 5503.61 514.347   1
  -4 -10   8 5649.37 433.673   1
  -4  10   8 7135.17 545.970   1
  -4  10   7 507.257 250.021   1
  -4 -10   7 286.598 133.472   1
   4 -10  -7 254.665 218.238   1
   4  10  -7 281.110 140.411   1
   4  10  -6 319.379 143.313   1
  -4 -10   6 589.684 142.355   1
   4 -10  -5 4399.77 405.492   1
   4  10  -5 4889.97 337.995   1
  -4 -10   5 4388.55 334.862   1
  -4  10   5 3574.31 395.906   1
   4 -10  -4 1001.37 228.109   1
  -4  10   4 701.082 231.555   1
   4 -10  -3 1350.93 225.086   1
  -4  10   3 1090.91 239.120   1
   4  10  -2 8916.59 660.904   1
  -4 -10   2 10457.7 663.800   1
  -4  10   2 10305.0 696.435   1
   4 -10  -2 9792.13 680.978   1
   4 -10  -1 109.802 178.047   1
   4  10  -1 376.246 185.564   1
  -4  10   1 577.144 196.898   1
  -4 -10   1 656.463 162.704   1
   4 -10   0 4160.34 345.094   1
   4  10   0 3999.51 357.501   1
  -4  10   0 4132.18 354.466   1
  -4 -10   0 4325.56 342.832   1
   4 -10   1 368.454 156.513   1
   4  10   1 563.523 203.992   1
  -4  10  -1 599.642 176.589   1
  -4 -10  -1 503.951 174.181   1
  -4 -10  -2 10881.0 706.764   1
   4  10   2 9333.29 708.787   1
   4  10   3 782.689 237.649   1
  -4  10  -3 818.450 148.847   1
  -4 -10  -3 1242.08 229.974   1
   4 -10   3 755.038 156.562   1
   4  10   4 1157.12 260.132   1
  -4  10  -4 1401.81 159.238   1
  -4 -10  -4 1070.87 226.997   1
   4 -10   4 1416.67 172.458   1
  -4  10  -5 4366.94 326.671   1
  -4 -10  -5 4582.23 408.449   1
   4 -10   5 4813.60 332.546   1
  -4 -10  -6 125.043 219.167   1
   4  10   6 599.460 237.215   1
  -4  10  -6 350.273 110.762   1
   4 -10   6 379.431 107.784   1
   4  10   7 337.353 245.852   1
  -4  10  -7 352.861 103.411   1
  -4 -10  -7 258.569 215.402   1
   4 -10   7 263.089 104.733   1
   4 -10   8 6904.37 396.461   1
   4  10   8 4961.88 500.947   1
  -4  10  -8 5095.21 384.843   1
  -4 -10  -8 6205.32 504.944   1
  -4 -10  -9-55.5736 247.979   1
  -4  10  -9 70.4989 91.0970   1
   4 -10   9 8.40180 102.282   1
   4  10   9 239.487 257.995   1
  -4  10 -10 1372.02 143.899   1
   4  10  10 1352.59 295.174   1
   4 -10  10 1295.78 147.087   1
  -4 -10 -11 2074.99 319.605   1
  -4  10 -11 1453.46 152.712   1
   4 -10  11 1257.71 159.820   1
   4  10  11 1573.30 307.685   1
   4 -10  12 4085.50 317.615   1
  -4  10 -12 4487.60 313.348   1
   4  10  13 32.5760 226.780   1
   4 -10  13 169.194 129.134   1
  -4  10 -13 232.840 126.802   1
  -4 -10 -13 433.033 239.812   1
   4  10  14 429.600 317.063   1
  -4 -10 -14 784.324 304.140   1
   4  10  15 1121.90 296.992   1
  -4 -10 -15 1249.85 266.591   1
  -4  10 -15 1390.62 183.867   1
   4  10  16 175.791 293.817   1
  -4 -10 -16 92.4636 258.423   1
   4  10  17-244.508 302.870   1
  -4 -10 -17 347.448 233.415   1
   4  10  18 973.926 306.080   1
  -4 -10 -18 448.619 272.492   1
   4  10  19 69.5505 262.331   1
  -4 -10 -19 257.635 239.119   1
   4  10  20 866.573 293.163   1
  -4 -10 -20 258.221 249.145   1
   4  10  21-34.5051 260.111   1
  -4 -10 -21 128.773 230.938   1
   4  10  22 342.728 247.121   1
  -4 -10 -22 32.0510 231.131   1
   4  10  23 271.242 254.657   1
  -4 -10 -23 793.403 256.833   1
   4  10  25-99.1143 246.101   1
  -4 -10 -25-30.9364 223.852   1
   4 -11 -24 309.948 218.428   1
  -4  11  24-306.360 248.380   1
   4 -11 -23 409.024 244.589   1
  -4  11  23 312.176 274.400   1
   4 -11 -22 478.958 236.486   1
  -4  11  22 424.286 253.953   1
   4 -11 -21 324.697 245.433   1
  -4  11  21 284.211 276.701   1
   4 -11 -20 32.7121 248.605   1
  -4  11  20 214.837 279.382   1
   4 -11 -18 131.747 247.603   1
  -4  11  18 286.354 249.120   1
   4 -11 -17 625.850 277.897   1
  -4  11  17-428.659 292.707   1
   4 -11 -16 1080.89 289.461   1
  -4  11  16 919.500 319.551   1
   4 -11 -15 162.203 220.335   1
  -4  11  15 70.1147 262.266   1
   4 -11 -14-128.212 217.842   1
  -4  11  14-242.456 271.372   1
   4  11 -13 13.6793 128.161   1
   4 -11 -13 31.5371 247.833   1
  -4 -11  13 186.530 124.513   1
  -4  11  13-136.437 285.894   1
   4  11 -12 799.525 143.717   1
   4 -11 -12 278.436 289.494   1
  -4  11  12 803.443 321.516   1
  -4 -11  12 618.009 128.732   1
  -4 -11  11 402.526 122.567   1
   4  11 -11 372.626 121.373   1
   4  11 -10 8664.09 499.694   1
  -4  11  10 7687.88 616.707   1
   4 -11 -10 8398.97 611.484   1
  -4 -11   9 450.539 121.484   1
   4 -11  -9 170.626 223.437   1
   4  11  -9 233.504 115.371   1
   4 -11  -8 4780.63 477.012   1
   4  11  -8 6786.64 413.787   1
  -4 -11   8 6117.82 406.894   1
  -4  11   8 4140.04 485.599   1
   4  11  -7 2798.67 213.782   1
  -4  11   7 2713.69 341.773   1
  -4 -11   7 2076.40 203.184   1
  -4 -11   6 261.937 122.025   1
   4  11  -6 656.981 138.594   1
   4 -11  -6 507.985 226.233   1
  -4  11   6 305.700 240.179   1
   4  11  -5 933.413 160.255   1
  -4 -11   5 554.705 143.153   1
  -4  11   4 2398.74 320.624   1
   4 -11  -4 3127.30 322.067   1
   4 -11  -3-22.1769 180.455   1
   4  11  -3 95.6804 163.161   1
  -4 -11   3-29.0695 147.438   1
  -4  11   3-71.3478 195.472   1
   4  11  -2 9140.39 616.536   1
  -4  11   2 7804.91 629.332   1
  -4 -11   2 9290.64 612.549   1
   4 -11  -2 9229.06 636.553   1
  -4 -11   1 152.875 172.357   1
   4  11  -1 56.9798 174.702   1
   4 -11  -1 96.0929 177.705   1
  -4  11   1-40.4162 192.152   1
   4  11   0 163.901 188.403   1
  -4 -11   0 128.926 177.683   1
  -4  11   0 55.1492 171.714   1
   4 -11   0-138.005 161.551   1
   4  11   1 88.0541 206.879   1
  -4  11  -1 231.064 157.958   1
  -4 -11  -1 198.534 187.095   1
   4 -11   1 107.829 146.382   1
  -4 -11  -2 8025.85 604.492   1
   4  11   2 8747.23 626.334   1
  -4 -11  -3-22.5589 196.273   1
   4  11   3 24.7867 198.373   1
  -4  11  -3 287.151 128.192   1
   4 -11   3 38.4839 129.454   1
   4  11   4 2606.61 319.789   1
  -4  11  -4 2703.03 230.638   1
  -4 -11  -4 2823.51 328.807   1
   4 -11   4 2950.15 242.669   1
   4 -11   5 607.500 117.893   1
  -4  11  -5 758.128 122.076   1
   4  11   6 334.683 237.995   1
  -4  11  -6 252.029 98.5342   1
  -4 -11  -6 566.169 237.312   1
   4 -11   6 575.681 104.190   1
   4  11   7 2226.55 311.136   1
  -4 -11  -7 1899.00 296.196   1
  -4  11  -7 1676.36 129.524   1
   4  11   9 244.748 259.673   1
  -4 -11  -9-316.370 258.838   1
  -4 -11 -10 7157.87 565.589   1
   4  11  10 6721.96 573.616   1
   4 -11  12 292.142 65.1387   1
   4  11  12 781.419 275.736   1
  -4 -11 -12 525.335 228.726   1
  -4  11 -12 521.898 74.0470   1
   4  11  13 165.204 283.025   1
  -4  11 -13 27.6836 81.5383   1
  -4 -11 -13-62.7103 270.219   1
   4 -11  13 48.8055 75.6650   1
  -4  11 -14 17.7596 89.7271   1
   4  11  14 136.023 241.801   1
  -4 -11 -14 93.7259 222.152   1
   4  11  15 34.6169 293.056   1
  -4 -11 -15 281.948 268.536   1
   4  11  16 454.672 263.202   1
  -4 -11 -16 789.986 250.234   1
   4  11  17-34.9516 282.660   1
  -4 -11 -17 351.674 267.279   1
   4  11  18 487.977 258.815   1
  -4 -11 -18 677.609 255.927   1
   4  11  20 207.937 249.756   1
  -4 -11 -20 32.3218 240.838   1
   4  11  21 206.473 266.140   1
  -4 -11 -21 417.800 239.179   1
   4  11  22 170.573 259.850   1
  -4 -11 -22 446.891 258.671   1
   4  11  23 67.3336 231.860   1
  -4 -11 -23 31.5539 213.171   1
   4  11  24-33.3293 246.240   1
  -4 -11 -24 93.5696 231.377   1
   4 -12 -24-123.025 233.650   1
  -4  12  24 167.448 247.416   1
   4 -12 -23 594.164 222.017   1
  -4  12  23 755.816 246.463   1
   4 -12 -22-31.7065 237.123   1
  -4  12  22-70.2150 259.385   1
   4 -12 -20 163.273 220.639   1
  -4  12  20 679.069 296.539   1
   4 -12 -19-525.867 235.779   1
  -4  12  19 467.841 268.072   1
   4 -12 -18 165.275 244.506   1
  -4  12  18 251.451 284.545   1
   4 -12 -17-33.0489 205.007   1
  -4  12  17 143.723 254.348   1
   4 -12 -16 131.780 239.387   1
  -4  12  16 645.013 274.181   1
   4 -12 -14 648.144 265.559   1
  -4  12  14 105.847 275.133   1
   4 -12 -13 543.711 243.542   1
  -4  12  13 348.378 272.098   1
   4  12 -12 1330.35 127.825   1
   4 -12 -12 1604.60 302.756   1
   4 -12 -11 246.202 261.191   1
   4  12 -11-12.1839 70.4718   1
  -4 -12  11 27.3418 59.1066   1
  -4  12  11 135.273 281.617   1
   4 -12 -10 450.822 238.319   1
  -4  12  10 99.0922 257.127   1
  -4 -12  10 289.592 71.8181   1
   4  12 -10 193.504 77.2162   1
  -4  12   9 1003.61 283.557   1
  -4 -12   9 1247.83 110.622   1
   4  12  -9 667.617 107.025   1
   4 -12  -9 436.284 239.866   1
  -4  12   8 1031.70 271.914   1
  -4 -12   8 1359.28 126.494   1
   4  12  -8 648.684 126.165   1
   4 -12  -8 1469.87 264.771   1
  -4  12   7 1442.36 294.432   1
   4  12  -7 1287.01 161.239   1
  -4 -12   7 1815.66 161.281   1
   4 -12  -7 1698.57 282.686   1
  -4  12   6 5988.92 464.808   1
  -4 -12   6 5879.70 361.115   1
   4 -12  -6 5631.11 452.327   1
  -4 -12   5 2098.52 188.835   1
   4 -12  -5 2062.06 276.320   1
  -4  12   5 1577.57 278.422   1
   4 -12  -4 973.865 232.867   1
  -4  12   4 1185.65 251.844   1
  -4 -12   3 716.201 149.674   1
   4  12  -3 448.794 157.773   1
   4 -12  -3 301.421 202.965   1
  -4  12   3 174.071 216.131   1
   4  12  -2 3190.00 310.157   1
   4 -12  -2 3388.13 335.202   1
  -4  12   2 3088.68 338.059   1
  -4 -12   2 3796.59 301.742   1
   4  12  -1 320.159 168.985   1
  -4 -12   1 108.315 156.277   1
   4 -12  -1 20.0706 188.140   1
  -4  12   1 105.428 179.160   1
   4  12   0 10841.3 754.103   1
   4 -12   0 10551.4 730.544   1
  -4  12   0 11248.9 745.487   1
  -4 -12   0 11029.8 748.297   1
   4 -12   1-16.0717 140.627   1
   4  12   1 68.6235 191.747   1
  -4  12  -1 258.416 165.031   1
  -4 -12  -1-20.8853 167.096   1
  -4 -12  -2 3614.74 343.934   1
  -4  12  -2 3309.56 291.577   1
   4 -12   2 3353.04 285.533   1
   4  12   2 3680.47 359.876   1
   4  12   3 458.910 231.987   1
  -4  12  -3 583.773 148.401   1
   4 -12   3 221.227 136.229   1
  -4 -12  -3 444.366 209.561   1
  -4  12  -4 856.060 143.542   1
   4 -12   4 1259.62 151.815   1
   4 -12   5 1474.40 143.805   1
   4  12   5 1467.42 283.134   1
  -4 -12  -5 1816.38 257.219   1
  -4  12  -5 1062.60 143.972   1
   4  12   6 4322.61 402.952   1
   4 -12   6 4056.03 218.723   1
   4  12   7 1334.53 302.236   1
   4  12   8 427.967 265.739   1
  -4 -12  -8 1062.30 260.896   1
   4  12   9 1533.09 316.252   1
  -4 -12  -9 1920.08 313.865   1
   4  12  10 159.940 263.357   1
  -4 -12 -10 332.825 231.250   1
  -4 -12 -11 30.9056 260.666   1
  -4 -12 -12 1283.03 290.039   1
   4  12  12 1786.25 308.181   1
  -4 -12 -13 594.218 240.998   1
   4  12  13 783.259 279.107   1
   4  12  14-317.214 284.509   1
  -4 -12 -16 288.518 244.539   1
   4  12  16-140.186 273.426   1
  -4 -12 -17 291.241 264.387   1
   4  12  17 34.9853 266.986   1
  -4 -12 -18 259.449 206.734   1
   4  12  18 418.677 237.662   1
  -4 -12 -19-161.888 239.241   1
   4  12  19 34.7948 266.408   1
  -4 -12 -20 322.951 232.501   1
   4  12  20 345.926 248.924   1
  -4 -12 -22 285.930 249.820   1
   4  12  22 508.637 272.227   1
  -4 -12 -23 470.109 211.095   1
   4  12  23-33.4127 200.338   1
  -4 -12 -24 246.322 245.425   1
   4  12  24 460.615 265.802   1
  -4  13  23 271.724 263.630   1
   4 -13 -23 340.102 247.123   1
  -4  13  22 173.342 235.408   1
   4 -13 -22 31.5452 219.348   1
  -4  13  21 1026.48 300.092   1
   4 -13 -21 127.817 234.177   1
  -4  13  20 179.327 259.099   1
   4 -13 -20 453.126 260.507   1
  -4  13  19 359.711 290.514   1
  -4  13  18-36.1950 244.564   1
   4 -13 -18-132.174 194.016   1
  -4  13  17 217.858 278.198   1
   4 -13 -17 165.667 244.041   1
   4 -13 -16 960.549 280.855   1
  -4  13  15 506.613 298.545   1
   4 -13 -15-132.257 263.694   1
  -4  13  14 682.861 298.842   1
   4 -13 -14 818.882 278.222   1
  -4  13  13-35.5963 271.530   1
   4 -13 -13 226.949 267.422   1
  -4  13  12 667.349 288.819   1
   4 -13 -12 1215.04 264.893   1
  -4  13  11 448.982 290.157   1
   4 -13 -11 251.444 259.975   1
  -4  13   9 33.1285 269.643   1
   4 -13  -9-209.868 230.482   1
  -4  13   8 994.411 283.586   1
   4 -13  -8 877.790 252.189   1
  -4  13   7 1954.19 321.811   1
   4  13  -7 1918.90 154.814   1
   4 -13  -7 1644.76 296.051   1
  -4 -13   7 1626.48 143.848   1
  -4  13   6 750.149 256.004   1
   4 -13  -6 1183.00 256.162   1
  -4 -13   6 894.787 124.203   1
   4  13  -6 608.279 129.369   1
  -4  13   5 28.8090 226.375   1
   4 -13  -5-212.310 220.295   1
  -4 -13   5 126.089 118.800   1
   4  13  -5 50.6253 125.299   1
  -4  13   3 51.9161 218.357   1
   4 -13  -3 145.264 203.029   1
  -4 -13   3 123.067 150.687   1
   4  13  -3 134.887 168.182   1
  -4  13   2 2497.65 295.118   1
   4  13  -2 2215.89 257.718   1
  -4 -13   2 2416.94 247.612   1
   4 -13  -2 1962.09 271.155   1
   4 -13  -1 586.525 198.931   1
  -4 -13   1 767.753 182.042   1
   4  13  -1 675.667 196.510   1
  -4  13   1 353.332 194.239   1
   4 -13   0-131.495 172.278   1
  -4 -13   0 261.973 182.837   1
   4  13   0 110.015 200.174   1
  -4  13   0-120.819 170.899   1
   4 -13   1 434.627 159.846   1
   4  13   1 422.880 210.380   1
  -4 -13  -1 864.352 194.459   1
  -4  13  -1 484.278 173.554   1
   4  13   2 2388.80 311.293   1
  -4 -13  -2 2479.18 300.383   1
  -4  13  -2 1988.67 240.382   1
   4 -13   2 2734.00 237.889   1
   4  13   3-78.4900 232.216   1
   4 -13   3 104.664 129.896   1
  -4 -13  -3 96.8343 207.425   1
  -4  13  -3 120.848 138.359   1
   4  13   4 492.600 256.430   1
  -4  13  -4 439.752 119.787   1
   4 -13   4 216.159 116.201   1
   4  13   5-28.5121 221.584   1
  -4 -13  -5-293.504 224.333   1
  -4  13  -5 70.0932 80.6499   1
   4 -13   5 31.2764 74.2659   1
  -4 -13  -6 332.809 246.320   1
   4  13   6 384.153 260.841   1
  -4 -13  -7 1290.40 263.627   1
   4  13   7 2127.98 315.043   1
  -4 -13  -8 619.181 256.301   1
   4  13   8 686.554 260.272   1
  -4 -13  -9 332.881 227.387   1
   4  13   9-63.8510 246.431   1
  -4 -13 -10 647.463 254.350   1
   4  13  10 326.010 280.860   1
  -4 -13 -11-188.157 259.465   1
   4  13  11 99.4889 265.268   1
  -4 -13 -12 527.910 268.801   1
   4  13  12 309.224 280.715   1
  -4 -13 -13-185.712 222.099   1
   4  13  13 495.147 264.557   1
  -4 -13 -15 128.658 251.008   1
  -4 -13 -16 552.431 260.543   1
   4  13  16 386.450 273.478   1
  -4 -13 -17-228.084 207.236   1
   4  13  17-245.469 234.975   1
   4  13  18 279.780 277.280   1
  -4 -13 -19 194.879 242.945   1
   4  13  19-34.8036 265.472   1
  -4 -13 -20 515.964 219.293   1
   4  13  20-103.522 220.562   1
  -4 -13 -21 127.622 231.984   1
   4  13  21 170.546 259.271   1
  -4 -13 -23-248.581 185.921   1
   4  13  23 199.340 204.901   1
  -4  14  22-102.541 266.091   1
   4 -14 -22 564.658 247.868   1
   4 -14 -21 222.803 203.522   1
  -4  14  20 177.765 276.668   1
   4 -14 -20 289.945 251.698   1
  -4  14  19-108.437 255.996   1
   4 -14 -19-163.036 222.574   1
  -4  14  18 109.438 255.988   1
  -4  14  16 694.186 308.388   1
   4 -14 -16-199.964 268.701   1
  -4  14  15 474.660 298.229   1
   4 -14 -15 399.481 264.729   1
  -4  14  14 1091.14 318.063   1
   4 -14 -14 1193.43 288.725   1
  -4  14  13 218.166 292.863   1
   4 -14 -13-229.078 268.088   1
  -4  14  12 35.9840 231.031   1
   4 -14 -12 258.955 229.306   1
  -4  14  11 638.865 308.645   1
   4 -14 -11 510.375 260.013   1
  -4  14  10 277.860 269.158   1
   4 -14 -10 565.918 250.155   1
  -4  14   8 956.476 279.964   1
   4 -14  -8 422.539 230.744   1
  -4  14   7-353.255 251.515   1
   4 -14  -7 88.1162 225.824   1
  -4  14   6 2331.24 339.167   1
   4  14  -6 1712.88 166.150   1
  -4 -14   6 2325.74 167.244   1
   4 -14  -6 2773.35 327.740   1
  -4  14   5 269.282 262.311   1
   4 -14  -5 82.9671 226.506   1
  -4 -14   5 480.413 116.803   1
   4  14  -5 180.279 113.961   1
   4 -14  -4 159.369 210.961   1
  -4  14   4-200.120 229.464   1
   4  14  -3 133.962 158.446   1
   4 -14  -3 502.664 215.244   1
  -4  14   2 25.0597 214.034   1
   4  14  -2 75.8115 160.902   1
   4 -14  -2 94.3600 206.370   1
  -4  14   1 414.710 205.879   1
   4  14  -1 312.822 182.959   1
   4 -14  -1 501.051 188.740   1
   4 -14   0 2940.33 290.586   1
  -4  14   0 2874.29 297.629   1
   4  14   0 2761.06 312.034   1
   4 -14   1 383.349 168.399   1
   4  14   1 436.726 217.710   1
  -4  14  -1 574.680 170.957   1
   4 -14   2-15.3586 127.932   1
  -4 -14  -2-48.1400 206.197   1
  -4  14  -2 193.642 154.943   1
   4  14   2 77.1051 228.731   1
  -4  14  -3 469.891 139.875   1
   4 -14   3 13.0019 136.899   1
   4 -14   4 119.307 102.938   1
  -4 -14  -4 186.036 211.366   1
   4  14   4 507.658 226.636   1
  -4  14  -4 169.037 112.549   1
   4  14   5 499.205 246.909   1
  -4 -14  -5-304.312 236.990   1
   4  14   6 1940.44 321.708   1
  -4 -14  -6 2204.19 304.696   1
   4  14   7 280.423 261.301   1
  -4 -14  -7 59.0157 229.513   1
   4  14   8 351.624 261.635   1
  -4 -14  -8 573.733 242.329   1
   4  14  10 607.408 286.933   1
  -4 -14 -10 30.9521 249.917   1
   4  14  11 947.011 316.288   1
  -4 -14 -11 623.373 266.789   1
   4  14  12 910.295 278.702   1
  -4 -14 -12 410.630 256.368   1
   4  14  13 316.153 274.008   1
  -4 -14 -13-224.686 239.072   1
   4  14  14 705.132 261.159   1
  -4 -14 -14 584.044 246.612   1
   4  14  15 317.973 238.454   1
  -4 -14 -15 391.855 220.546   1
   4  14  16-141.078 267.094   1
  -4 -14 -16-196.556 241.247   1
   4  14  17 352.296 273.111   1
  -4 -14 -17 131.225 239.757   1
   4  14  18 245.286 273.505   1
  -4 -14 -18 98.0670 238.718   1
   4  14  19 173.808 219.457   1
  -4 -14 -19 64.9251 201.478   1
  -4 -14 -20 514.279 240.406   1
   4  14  21 203.980 272.445   1
  -4 -14 -21 349.196 249.101   1
   4  14  22-301.864 234.911   1
   4 -15 -22 464.982 237.634   1
  -4  15  22-101.318 253.867   1
   4 -15 -21 316.832 227.812   1
  -4  15  21 207.199 248.209   1
   4 -15 -20-64.2478 231.478   1
  -4  15  20 282.695 274.671   1
   4 -15 -19 163.072 203.604   1
  -4  15  19-466.460 259.701   1
   4 -15 -18 296.891 238.603   1
  -4  15  18 435.753 286.125   1
   4 -15 -17 596.578 265.139   1
  -4  15  17 110.310 290.847   1
   4 -15 -15 266.948 246.364   1
  -4  15  15 444.667 295.020   1
   4 -15 -14 433.157 248.105   1
  -4  15  14 259.097 302.967   1
   4 -15 -13 99.8285 242.125   1
  -4  15  13 367.085 281.323   1
   4 -15 -12-66.0353 220.986   1
  -4  15  12 400.717 269.248   1
   4 -15 -11 131.119 243.553   1
  -4  15  11 360.367 282.463   1
   4 -15 -10 161.485 241.775   1
  -4  15  10 212.214 261.535   1
   4 -15  -9-190.507 243.112   1
  -4  15   9 451.052 272.658   1
   4 -15  -7 580.254 245.426   1
  -4  15   7 165.899 273.745   1
   4 -15  -6 88.9784 228.785   1
  -4  15   6-128.781 260.199   1
   4  15  -5 402.869 105.037   1
   4 -15  -5 28.7977 221.344   1
  -4  15   5 310.215 255.734   1
  -4 -15   5 337.759 99.4793   1
   4 -15  -4 2464.57 319.373   1
  -4 -15   4 2217.38 218.878   1
   4  15  -4 2791.90 232.117   1
  -4  15   4 2404.63 320.847   1
   4  15  -3 480.361 154.327   1
  -4 -15   3 279.247 147.696   1
   4  15  -2 995.543 211.208   1
  -4 -15   2 1615.66 202.619   1
   4 -15  -2 766.354 225.640   1
  -4  15   2 910.180 233.140   1
  -4 -15   1 20.0951 167.346   1
   4 -15  -1 22.6125 168.430   1
  -4  15   1-23.9622 180.627   1
   4  15  -1-128.033 165.228   1
  -4 -15   0 175.362 178.969   1
   4 -15   0-20.0886 174.159   1
  -4  15   0-238.022 196.857   1
   4  15   0 46.4895 188.505   1
  -4 -15  -1 447.372 209.689   1
   4 -15   1 54.4553 156.644   1
   4  15   1 174.663 210.606   1
  -4  15  -1-19.1006 167.755   1
  -4  15  -2 963.320 186.056   1
   4 -15   2 1262.35 183.499   1
  -4 -15  -3 236.956 203.626   1
  -4  15  -3 380.681 130.475   1
   4  15   3 222.951 210.585   1
   4 -15   3 139.117 126.050   1
  -4 -15  -4 2741.38 297.789   1
   4  15   4 2558.36 317.482   1
   4  15   5 60.2513 238.448   1
  -4 -15  -5-170.490 224.107   1
   4  15   6-124.541 238.417   1
  -4 -15  -6-58.7473 221.476   1
   4  15   7 32.4625 243.291   1
  -4 -15  -7 475.772 235.880   1
   4  15   9 242.792 268.890   1
  -4 -15  -9 212.197 250.343   1
   4  15  10 104.261 267.097   1
  -4 -15 -10 31.3340 223.804   1
   4  15  11 315.029 261.835   1
  -4 -15 -11-63.9032 250.225   1
   4  15  12 845.914 292.359   1
  -4 -15 -12 518.593 249.358   1
   4  15  13 177.200 272.906   1
  -4 -15 -13 392.899 247.417   1
   4  15  14 638.990 291.399   1
  -4 -15 -14 395.294 244.232   1
   4  15  15 248.815 260.892   1
  -4 -15 -15 264.304 240.535   1
   4  15  17-70.6247 225.833   1
  -4 -15 -17 559.621 223.986   1
   4  15  18 175.199 254.992   1
  -4 -15 -18 294.398 229.917   1
   4  15  19 450.824 281.249   1
  -4 -15 -19-259.221 230.411   1
   4  15  20 137.222 272.547   1
  -4 -15 -20-321.356 241.366   1
   4  15  21 101.607 240.884   1
  -4 -15 -21 94.9633 218.063   1
   4  15  22 33.2304 212.037   1
  -4 -15 -22 31.0199 190.169   1
  -4  16  21 170.622 263.406   1
   4 -16 -21 157.002 219.490   1
  -4  16  20-244.386 263.162   1
   4 -16 -20 160.060 223.549   1
  -4  16  19 106.652 230.541   1
   4 -16 -19-97.7736 194.977   1
  -4  16  18 180.445 285.839   1
   4 -16 -18 198.378 230.104   1
  -4  16  17 584.175 297.621   1
   4 -16 -17 702.327 265.636   1
  -4  16  16 850.291 303.876   1
   4 -16 -16 67.0986 251.127   1
  -4  16  15 185.778 291.003   1
   4 -16 -15 101.155 240.943   1
  -4  16  14 37.0683 278.715   1
   4 -16 -14 440.842 252.005   1
  -4  16  13 259.230 261.161   1
   4 -16 -13 101.565 213.864   1
  -4  16  11 511.120 268.350   1
   4 -16 -11 568.847 247.310   1
  -4  16  10-144.385 260.050   1
   4 -16 -10 33.1612 240.959   1
  -4  16   9-142.607 266.616   1
   4 -16  -9 196.692 237.182   1
  -4  16   8 175.108 262.293   1
   4 -16  -8 290.311 219.442   1
  -4  16   7-274.071 264.005   1
   4 -16  -7-378.873 246.158   1
  -4  16   6 199.691 253.144   1
   4 -16  -6 216.418 235.201   1
  -4  16   5 321.481 255.526   1
   4 -16  -5 30.0057 236.830   1
   4  16  -4 87.0960 120.845   1
  -4  16   4 645.447 247.949   1
   4 -16  -4 286.889 212.415   1
   4  16  -3 381.179 155.398   1
   4 -16  -3 707.829 229.643   1
  -4  16   3 260.265 223.749   1
  -4 -16   2 321.916 168.453   1
   4 -16  -2-51.2561 179.088   1
   4  16  -2 39.5263 167.339   1
  -4 -16   1 40.2002 163.004   1
   4 -16  -1-69.9556 181.891   1
  -4  16   1-248.669 207.075   1
   4  16  -1 224.278 193.858   1
  -4 -16   0 238.660 177.756   1
   4 -16   0 187.552 162.624   1
  -4  16   0 155.322 191.787   1
   4  16   0 449.058 209.604   1
  -4 -16  -1 403.390 211.678   1
   4 -16   1 149.280 160.526   1
   4  16   1 660.186 221.112   1
  -4  16  -1-19.5681 164.671   1
   4  16   2-112.136 230.462   1
  -4  16  -2 162.517 143.049   1
  -4 -16  -2 75.6160 199.531   1
  -4  16  -3 473.185 130.904   1
   4  16   3 235.685 220.779   1
  -4 -16  -4 553.308 215.554   1
   4  16   4-61.4579 221.905   1
  -4 -16  -5 253.983 212.736   1
   4  16   5-420.552 257.860   1
  -4 -16  -6 320.102 206.753   1
   4  16   6 266.734 248.969   1
  -4 -16  -8 402.978 235.533   1
   4  16   8-307.812 259.862   1
  -4 -16  -9 95.1950 225.783   1
   4  16   9 208.821 260.410   1
  -4 -16 -10 387.722 235.396   1
   4  16  10 175.917 248.540   1
  -4 -16 -11 98.2405 221.234   1
   4  16  11-212.922 236.191   1
  -4 -16 -12 330.663 236.586   1
   4  16  12 142.630 252.819   1
  -4 -16 -13-66.5228 247.814   1
   4  16  13-143.282 254.765   1
  -4 -16 -14 600.748 270.438   1
   4  16  14 35.8699 268.948   1
  -4 -16 -16 499.029 256.320   1
   4  16  16 106.960 265.120   1
  -4 -16 -17 66.1315 233.365   1
   4  16  17 389.545 260.869   1
  -4 -16 -18 852.872 255.402   1
   4  16  18 280.479 268.597   1
  -4 -16 -19 32.4339 213.742   1
   4  16  19 173.192 234.065   1
  -4 -16 -20 127.868 193.850   1
   4  16  20-479.007 234.693   1
  -4 -16 -21 501.519 228.243   1
   4  16  21-33.5897 237.185   1
  -4  17  20 828.725 291.899   1
   4 -17 -20 254.160 227.924   1
  -4  17  18 502.760 257.599   1
   4 -17 -18-330.036 217.431   1
  -4  17  16-294.839 279.222   1
   4 -17 -16-169.260 234.607   1
  -4  17  15 185.816 277.209   1
   4 -17 -15 307.016 250.403   1
  -4  17  14-37.3402 258.360   1
   4 -17 -14 102.792 221.026   1
  -4  17  13-224.457 264.860   1
   4 -17 -13 377.483 245.131   1
  -4  17  12-37.4720 280.309   1
   4 -17 -12 240.448 247.552   1
  -4  17  10 517.953 285.128   1
   4 -17 -10 578.070 264.349   1
  -4  17   9 36.5674 259.998   1
   4 -17  -9-33.6954 229.839   1
  -4  17   8 396.388 266.473   1
   4 -17  -8 33.2336 233.422   1
  -4  17   7-247.119 258.669   1
   4 -17  -7 163.973 227.963   1
  -4  17   6 206.427 232.413   1
   4 -17  -6-224.016 219.343   1
  -4  17   5-232.900 225.101   1
   4 -17  -5-185.964 212.793   1
  -4  17   4 759.801 260.293   1
   4 -17  -4 682.433 236.216   1
  -4  17   3 29.9925 213.281   1
   4 -17  -3 85.2803 188.261   1
  -4  17   1 154.447 203.773   1
   4  17  -1 22.7752 173.084   1
  -4  17   0-91.8854 171.820   1
   4  17   0-25.1568 184.360   1
   4  17   2-57.8659 200.182   1
  -4 -17  -2 79.4190 204.972   1
   4  17   3-30.3822 229.018   1
  -4 -17  -3-27.8159 199.525   1
   4  17   4 474.427 251.978   1
  -4 -17  -4 492.546 232.736   1
   4  17   5 228.856 251.336   1
  -4 -17  -5 29.9650 213.168   1
   4  17   6-168.046 213.265   1
  -4 -17  -6 184.917 214.229   1
   4  17   7-308.933 245.249   1
  -4 -17  -7 31.6203 211.624   1
   4  17   8-174.742 244.183   1
  -4 -17  -8 386.629 212.397   1
   4  17   9-35.3876 245.430   1
  -4 -17  -9 557.148 240.735   1
   4  17  10 178.812 253.355   1
  -4 -17 -10 165.643 238.874   1
   4  17  11-216.235 249.510   1
  -4 -17 -11 468.107 232.591   1
   4  17  12 108.635 254.244   1
  -4 -17 -12 235.657 235.323   1
   4  17  13-145.042 272.244   1
  -4 -17 -13 101.280 231.386   1
   4  17  15-324.228 279.976   1
  -4 -17 -15 235.157 248.192   1
   4  17  16 214.653 282.388   1
  -4 -17 -16 200.394 245.028   1
   4  17  17 425.137 279.571   1
  -4 -17 -17-33.1229 230.473   1
   4  17  18 35.0114 270.410   1
  -4 -17 -18 393.270 245.454   1
   4  17  19 34.5868 264.197   1
  -4 -17 -19 452.218 248.682   1
   4  17  20 170.594 257.205   1
  -4 -17 -20-31.7326 233.503   1
   4 -18 -19-193.606 223.440   1
  -4  18  19-105.269 249.658   1
   4 -18 -17 167.572 212.870   1
  -4  18  17 145.890 242.911   1
   4 -18 -15-68.7341 219.500   1
  -4  18  15 449.192 260.381   1
   4 -18 -14 242.464 243.429   1
  -4  18  14 717.059 290.216   1
   4 -18 -13 34.9482 241.836   1
  -4  18  13 113.867 282.731   1
   4 -18 -12 279.850 238.333   1
  -4  18  12 418.249 278.177   1
   4 -18 -11-35.0347 247.340   1
  -4  18  11 645.674 302.027   1
   4 -18  -9 521.293 261.625   1
  -4  18   9 112.512 261.394   1
   4 -18  -8 206.478 232.179   1
  -4  18   8 481.181 273.056   1
   4 -18  -7-236.955 223.262   1
  -4  18   7-109.116 239.851   1
  -4  18   5 445.418 239.645   1
   4  18   4 98.1189 217.743   1
   4  18   5 134.990 230.337   1
   4  18   6 34.5862 228.445   1
  -4 -18  -6 513.397 231.752   1
   4  18   7 35.3033 244.281   1
  -4 -18  -7-130.963 208.934   1
   4  18   8 35.8479 257.333   1
  -4 -18  -8 299.382 248.968   1
   4  18   9 507.348 273.627   1
  -4 -18  -9 67.2914 233.335   1
   4  18  11 220.135 266.672   1
  -4 -18 -11 34.1909 242.132   1
   4  18  12-146.969 242.155   1
  -4 -18 -12 376.456 230.169   1
   4  18  13 146.854 251.153   1
  -4 -18 -13 479.235 241.978   1
   4  18  14 36.5723 269.159   1
  -4 -18 -14 170.828 244.081   1
   4  18  15 326.396 275.603   1
  -4 -18 -15 508.351 247.533   1
  -4 -18 -16 67.2482 220.392   1
   4  18  17 249.395 255.614   1
  -4 -18 -17-33.2471 224.664   1
   4  18  19 172.678 248.832   1
  -4 -18 -19 577.807 220.221   1
   4  19  12 335.870 274.172   1
   4  19  13-74.4067 265.725   1
   4  19  14 74.1725 251.788   1
   4  19  16 398.398 267.535   1
   5   0 -26 276.731 261.264   1
  -5   0  25 147.797 246.089   1
   5   0 -25 173.280 263.450   1
  -5   0  24-36.8433 239.163   1
   5   0 -24 379.339 238.836   1
  -5   0  23-366.411 253.753   1
   5   0 -23-34.1433 244.086   1
  -5   0  22 725.992 285.373   1
   5   0 -22 473.340 273.695   1
  -5   0  21 429.560 254.389   1
   5   0 -21 332.170 238.287   1
  -5   0  20 352.170 251.160   1
   5   0 -20 947.232 272.982   1
  -5   0  19-34.5147 272.223   1
   5   0 -19-127.587 254.282   1
  -5   0  18 1009.96 298.490   1
   5   0 -18 654.033 284.495   1
  -5   0  17-65.5231 283.181   1
   5   0 -17 90.9493 252.457   1
  -5   0  16 2002.48 329.575   1
   5   0 -16 1234.58 316.874   1
  -5   0  15-153.954 262.137   1
   5   0 -15 228.052 264.894   1
  -5   0  14 2047.76 315.348   1
   5   0 -14 2580.86 320.992   1
  -5   0  13-199.606 248.844   1
   5   0 -13-105.871 237.687   1
  -5   0  12-81.8660 247.808   1
   5   0 -12-254.344 240.814   1
   5   0 -10 32909.2 2083.28   1
  -5   0  10 33574.3 2090.96   1
  -5   0   9-163.893 210.383   1
   5   0  -9-197.530 187.735   1
  -5   0   8 2198.42 279.276   1
   5   0  -8 1386.17 246.825   1
  -5   0   7-248.007 203.515   1
   5   0  -7-156.656 192.421   1
   5   0  -6 16732.1 1078.11   1
  -5   0   6 16419.7 1080.74   1
   5   0  -5 291.252 206.212   1
  -5   0   5 72.8098 192.784   1
   5   0  -4 17959.7 1111.67   1
  -5   0   4 16605.2 1114.95   1
   5   0  -3 31.3176 185.074   1
  -5   0   3 146.691 190.151   1
  -5   0   2 43365.2 2618.38   1
   5   0  -2 42070.7 2613.21   1
  -5   0   1-46.0962 185.110   1
   5   0  -1 258.124 176.322   1
  -5   0   0-186.520 182.208   1
   5   0   0 61.0150 192.550   1
  -5   0  -1 199.946 216.577   1
   5   0   1-15.4318 191.500   1
  -5   0  -2 43922.9 2772.38   1
   5   0   2 46685.2 2773.17   1
  -5   0  -3-81.1709 202.583   1
   5   0   3 178.650 202.376   1
  -5   0  -4 18172.3 1167.73   1
   5   0   4 18248.7 1168.58   1
  -5   0  -5-17.7045 194.224   1
   5   0   5-18.2890 212.235   1
   5   0   6 18011.2 1163.98   1
  -5   0  -6 17974.9 1157.56   1
   5   0   7 118.157 216.837   1
  -5   0  -7-77.1405 201.492   1
   5   0   8 1765.15 275.168   1
  -5   0  -8 1625.51 260.808   1
   5   0   9-23.0612 208.152   1
  -5   0  -9-128.136 187.403   1
  -5   0 -10 32820.4 2092.87   1
   5   0  10 34097.3 2102.35   1
  -5   0 -11 93.4216 201.318   1
   5   0  11 51.9115 220.329   1
  -5   0 -12 420.887 224.550   1
   5   0  12 328.044 247.714   1
  -5   0 -13-286.660 245.867   1
  -5   0 -14 2154.15 313.854   1
   5   0  14 1869.62 316.849   1
  -5   0 -15 166.960 261.259   1
   5   0  15-60.0813 269.599   1
   5   0  16 1292.86 280.857   1
  -5   0 -17 715.761 278.056   1
   5   0  17-252.684 267.455   1
  -5   0 -18 1132.50 264.922   1
   5   0  18 967.851 268.224   1
   5   0  19-98.5090 257.159   1
  -5   0 -19 343.466 264.259   1
   5   0  20 787.055 258.775   1
  -5   0 -20 713.558 259.722   1
   5   0  21 139.578 245.945   1
  -5   0 -21 31.5925 224.677   1
   5   0  22 631.405 262.583   1
  -5   0 -22 776.792 261.421   1
   5   0  23-106.005 259.031   1
  -5   0 -23-164.483 241.174   1
   5   0  24 285.222 247.294   1
  -5   0 -24 299.920 251.799   1
   5   0  25 251.107 237.547   1
  -5   0 -25-134.351 241.982   1
   5  -1 -26 170.675 230.538   1
  -5   1  26 619.480 264.581   1
   5  -1 -25 307.224 257.839   1
   5   1 -25 210.454 236.358   1
  -5   1  25 329.485 269.862   1
   5   1 -24 139.166 252.897   1
  -5  -1  24 111.305 250.743   1
   5   1 -23 275.947 243.865   1
   5  -1 -23 779.014 249.973   1
  -5   1  23-36.4817 241.127   1
  -5  -1  23 257.589 245.684   1
   5  -1 -22-33.5102 252.597   1
  -5   1  22 904.022 297.078   1
   5   1 -21 33.4591 238.971   1
  -5  -1  21-143.094 246.372   1
   5   1 -20 1209.14 305.146   1
   5  -1 -20 1464.58 303.984   1
  -5  -1  20 1053.13 287.734   1
  -5   1  20 1552.25 319.259   1
   5   1 -19 511.126 243.950   1
   5  -1 -19 223.824 249.729   1
  -5  -1  19-68.6511 257.888   1
   5  -1 -18 907.412 261.335   1
  -5   1  18 644.332 256.815   1
   5   1 -17-151.043 235.633   1
  -5  -1  17 162.395 237.975   1
   5   1 -16 29.2284 228.052   1
   5  -1 -16 237.392 233.222   1
  -5  -1  16-31.4425 262.730   1
  -5   1  16 96.5469 261.926   1
   5   1 -15 2348.55 339.677   1
   5  -1 -15 2328.81 320.711   1
  -5  -1  15 3335.56 368.421   1
  -5   1  15 2214.63 342.144   1
   5   1 -14 1712.79 272.854   1
   5  -1 -14 1304.61 304.552   1
  -5  -1  14 1748.74 298.046   1
  -5   1  14 1385.79 316.229   1
   5  -1 -13 21637.8 1406.50   1
  -5   1  13 20055.2 1410.01   1
  -5  -1  13 22240.0 1414.46   1
   5   1 -13 22420.2 1407.37   1
   5  -1 -12 29280.6 1809.09   1
  -5   1  12 27507.2 1814.13   1
   5   1 -11 6661.25 530.794   1
  -5  -1  11 7255.17 548.512   1
  -5   1  10 559.774 222.393   1
  -5  -1  10 1006.18 251.641   1
   5  -1 -10 710.599 228.384   1
   5   1 -10 741.505 219.689   1
  -5  -1   9 3216.81 343.399   1
  -5   1   9 3119.11 358.350   1
   5   1  -9 3546.94 329.982   1
   5  -1  -9 3508.28 355.595   1
  -5  -1   8 3190.50 330.380   1
  -5   1   8 3038.46 335.762   1
   5   1  -8 3396.71 328.342   1
   5  -1  -8 3210.23 331.049   1
   5   1  -7 5989.47 424.861   1
  -5  -1   7 5391.39 427.402   1
  -5   1   7 5509.70 436.712   1
   5  -1  -6 2728.85 336.073   1
  -5  -1   6 3512.45 340.513   1
  -5   1   6 3606.38 347.928   1
   5   1  -6 3889.50 328.790   1
  -5  -1   5 3376.40 318.853   1
   5   1  -5 3615.57 316.589   1
  -5   1   5 3538.07 341.319   1
   5  -1  -5 3010.83 312.484   1
  -5   1   4 93365.0 5869.46   1
  -5  -1   4 96694.5 5867.81   1
   5   1  -4 99544.4 5865.36   1
   5  -1  -4 98596.4 5868.92   1
  -5   1   3 3796.67 344.684   1
  -5  -1   3 3940.45 346.528   1
   5   1  -3 3654.44 334.419   1
   5  -1  -3 3996.16 339.714   1
   5  -1  -2 39258.6 2429.08   1
   5   1  -2 40364.3 2431.97   1
  -5   1   2 39599.5 2435.06   1
  -5  -1   2 39148.0 2433.08   1
  -5  -1   1 826.351 230.585   1
   5   1  -1 612.408 200.989   1
   5  -1  -1 315.416 205.045   1
  -5   1   1 386.852 205.449   1
   5   1   0 48710.3 2905.55   1
   5  -1   0 49683.0 2906.36   1
  -5   1   0 42416.0 2905.08   1
  -5  -1   0 49438.7 2906.53   1
  -5  -1  -1 420.581 195.855   1
  -5   1  -1 537.682 212.775   1
   5   1   1 861.688 208.054   1
   5  -1   1 964.563 218.177   1
   5   1   2 43458.0 2441.46   1
  -5   1  -2 37163.0 2431.35   1
   5  -1   2 37567.7 2432.34   1
  -5  -1  -2 41035.2 2439.16   1
   5   1   3 4263.88 361.467   1
   5  -1   3 4508.86 365.039   1
  -5  -1  -3 4489.53 367.970   1
  -5   1  -3 4007.92 359.973   1
  -5  -1  -4 104035. 5777.73   1
  -5   1  -4 88043.3 5766.91   1
   5   1   4 96678.3 5775.81   1
   5  -1   4 94409.4 5768.51   1
   5   1   5 3434.70 342.248   1
  -5  -1  -5 3493.17 330.467   1
   5  -1   5 3769.19 316.998   1
  -5   1  -5 2556.68 301.708   1
  -5   1  -6 4289.24 336.236   1
  -5  -1  -6 3294.26 348.104   1
   5   1   6 3036.85 349.696   1
   5  -1   6 3715.98 342.456   1
   5  -1   7 4966.65 417.994   1
   5   1   7 4898.63 426.346   1
  -5  -1  -7 5459.30 440.432   1
  -5   1  -7 5055.41 410.863   1
  -5   1  -8 3304.64 318.879   1
  -5  -1  -8 3282.55 328.527   1
   5   1   8 2942.03 335.070   1
   5  -1   8 3468.56 332.937   1
  -5  -1  -9 2948.27 328.932   1
  -5   1  -9 3723.22 329.748   1
   5   1   9 3206.57 353.930   1
   5  -1   9 3265.83 342.149   1
  -5   1 -10 258.791 201.375   1
  -5  -1 -10 707.813 216.176   1
   5  -1  10 616.526 208.037   1
   5   1  10 610.771 244.613   1
  -5   1 -11 7037.59 523.709   1
   5  -1  11 6635.67 539.501   1
   5   1  12 27389.6 1742.43   1
  -5  -1 -12 26934.1 1731.51   1
   5   1  13 18827.4 1373.10   1
   5  -1  13 21532.8 1378.04   1
  -5  -1 -13 22540.0 1376.26   1
  -5  -1 -14 1703.78 276.145   1
  -5   1 -14 1428.10 271.376   1
   5  -1  14 1371.94 295.641   1
   5   1  14 1073.52 277.514   1
  -5  -1 -15 2629.75 347.745   1
  -5   1 -15 2976.28 336.221   1
   5   1  15 2193.44 356.310   1
   5  -1  15 2505.45 341.883   1
   5  -1  16 151.445 238.881   1
   5   1  16-31.2445 246.416   1
  -5   1 -17 176.622 237.119   1
   5  -1  17 498.683 246.596   1
  -5  -1 -18 741.749 265.779   1
   5   1  18 846.826 252.906   1
   5   1  19-165.699 269.694   1
   5  -1  19 130.356 226.565   1
  -5   1 -19 154.586 233.082   1
  -5  -1 -19 125.783 246.220   1
   5   1  20 1271.64 294.325   1
   5  -1  20 1396.29 301.415   1
  -5   1 -20 864.540 260.465   1
  -5  -1 -20 1152.86 279.502   1
   5  -1  21 207.626 239.546   1
  -5   1 -21 63.4103 226.556   1
   5   1  22 140.215 233.712   1
  -5  -1 -22 323.444 242.285   1
   5  -1  23 212.836 247.206   1
   5   1  23 211.278 243.135   1
  -5   1 -23 231.412 235.718   1
  -5  -1 -23 491.821 235.846   1
   5  -1  24 143.508 243.595   1
   5   1  24-141.651 238.099   1
  -5   1 -24 201.203 235.299   1
  -5  -1 -24 132.314 242.421   1
   5   1  25 35.5051 231.766   1
  -5  -1 -25 332.263 237.577   1
   5   1  26 319.631 229.579   1
  -5  -1 -26 199.845 218.805   1
   5  -2 -27-233.936 229.138   1
  -5   2  27 35.6589 217.385   1
   5  -2 -26 201.807 228.710   1
  -5   2  26 252.404 252.150   1
   5  -2 -25-404.586 254.375   1
  -5   2  25 72.5820 253.664   1
   5  -2 -24 168.973 266.234   1
   5   2 -24 351.316 248.317   1
  -5   2  24 473.007 254.811   1
  -5  -2  24 298.385 263.541   1
   5  -2 -23-100.929 215.841   1
   5   2 -23-173.713 269.003   1
  -5   2  23 72.5760 230.265   1
  -5  -2  23 147.608 256.510   1
   5  -2 -22 266.821 257.740   1
   5   2 -22 410.731 268.313   1
  -5   2  22 1010.78 293.862   1
  -5  -2  22 764.225 273.322   1
   5  -2 -21 198.364 240.243   1
   5   2 -21-100.828 251.368   1
  -5   2  21 286.395 251.168   1
  -5  -2  21-142.923 232.972   1
   5  -2 -20 97.5581 261.029   1
   5   2 -20-458.778 244.093   1
  -5   2  20 141.382 274.703   1
  -5  -2  20 139.965 255.330   1
   5  -2 -19 64.0282 248.906   1
   5   2 -19 127.779 243.728   1
  -5   2  19 139.229 249.772   1
  -5  -2  19 170.596 251.139   1
   5  -2 -18 596.927 263.926   1
   5   2 -18 279.425 260.832   1
  -5   2  18 136.678 251.016   1
  -5  -2  18 199.018 253.608   1
   5  -2 -17 1351.16 306.218   1
   5   2 -17 1502.87 282.880   1
  -5  -2  17 1285.33 302.321   1
   5  -2 -16 3082.64 378.585   1
   5   2 -16 2756.34 353.275   1
  -5   2  16 3517.89 392.281   1
  -5  -2  16 2231.98 364.873   1
   5  -2 -15 87.2007 248.293   1
   5   2 -15 55.9762 214.352   1
  -5   2  15 253.209 284.097   1
  -5  -2  15 59.6593 250.074   1
   5  -2 -14 2250.44 312.766   1
   5   2 -14 2978.64 337.167   1
  -5   2  14 2451.43 333.580   1
  -5  -2  14 2657.29 338.807   1
   5  -2 -13 1736.45 310.586   1
   5   2 -13 2511.77 308.253   1
  -5   2  13 1982.84 344.418   1
  -5  -2  13 1880.28 307.441   1
   5  -2 -12 523.981 219.003   1
  -5   2  12 313.086 251.738   1
   5  -2 -11 4636.58 419.374   1
  -5  -2  11 4821.79 421.078   1
  -5   2  11 3958.53 422.365   1
   5   2 -10 16076.9 1034.33   1
  -5  -2  10 15145.6 1037.56   1
  -5   2   9 920.877 251.724   1
  -5  -2   9 907.041 212.376   1
   5  -2  -9 579.160 247.356   1
   5   2  -9 662.654 219.897   1
  -5   2   8 14418.9 881.299   1
   5   2  -8 12384.2 843.449   1
   5  -2  -8 13798.2 869.997   1
  -5   2   7 11560.1 763.213   1
  -5  -2   7 9814.56 731.263   1
   5  -2  -7 10134.4 743.744   1
   5   2  -7 11712.2 732.387   1
  -5   2   6 625.890 219.387   1
  -5  -2   6 718.593 189.369   1
   5  -2  -6 825.859 233.916   1
   5   2  -6 678.587 186.060   1
  -5   2   5 39.1607 229.878   1
  -5  -2   5 51.2731 189.267   1
   5  -2  -5 37.4075 198.633   1
   5   2  -5 113.719 169.082   1
   5  -2  -4 24485.3 1560.05   1
  -5   2   4 24085.4 1561.83   1
  -5  -2   4 24844.3 1552.60   1
   5   2  -4 25674.3 1551.68   1
  -5  -2   3 173.751 190.880   1
  -5   2   3 190.814 210.508   1
   5   2  -3 433.934 202.193   1
   5  -2  -3 64.2862 189.685   1
   5  -2  -2 59058.0 3713.10   1
  -5   2   2 61790.7 3717.03   1
   5   2  -2 64791.0 3716.97   1
  -5  -2   2 58946.3 3714.20   1
   5   2  -1 11384.8 776.376   1
   5  -2  -1 11891.2 777.339   1
  -5   2   1 12379.6 785.939   1
  -5  -2   1 11235.0 779.139   1
   5  -2   0-14.9878 208.869   1
  -5   2   0-15.2468 202.965   1
  -5  -2   0-156.437 193.815   1
   5   2   0-15.6890 175.312   1
   5   2   1 11573.9 763.922   1
  -5  -2  -1 10555.2 757.484   1
  -5   2  -1 11085.7 762.817   1
   5  -2   1 12687.3 762.086   1
   5   2   2 65862.2 3971.49   1
  -5  -2  -2 69005.4 3975.08   1
   5  -2   2 64106.3 3965.67   1
  -5   2  -2 63019.3 3964.27   1
   5  -2   3 124.184 186.658   1
  -5   2  -3-30.7523 172.156   1
   5   2   3 191.711 170.989   1
  -5  -2  -3 34.3834 161.870   1
  -5  -2  -4 25173.3 1578.70   1
  -5   2  -4 23286.6 1566.19   1
   5   2   4 26727.7 1585.18   1
   5  -2   4 25433.7 1567.85   1
   5  -2   5 217.413 187.994   1
   5   2   5 235.865 228.861   1
  -5   2  -5 66.0935 173.157   1
  -5  -2  -5 451.261 210.870   1
   5   2   6 728.677 225.676   1
   5  -2   6 543.474 198.755   1
  -5   2  -6 1077.73 211.670   1
  -5  -2  -6 942.278 228.058   1
  -5   2  -7 10202.2 711.857   1
  -5  -2  -7 10537.5 726.725   1
   5  -2   7 10248.6 723.218   1
   5   2   7 10906.3 736.049   1
  -5   2  -8 12440.3 876.495   1
  -5  -2  -8 13273.8 885.316   1
   5   2   8 12253.3 893.801   1
   5  -2   8 14436.9 884.523   1
   5   2   9 1190.25 255.429   1
   5  -2   9 599.687 205.587   1
  -5  -2  -9 721.569 220.060   1
  -5   2  -9 780.994 204.691   1
  -5   2 -10 15925.9 1042.37   1
   5  -2  10 15803.8 1051.52   1
  -5   2 -11 4674.21 395.463   1
  -5  -2 -11 4479.14 414.289   1
   5   2  11 4728.33 434.718   1
   5  -2  11 4207.72 414.500   1
  -5  -2 -12 183.496 228.758   1
  -5   2 -12 140.544 202.639   1
   5   2  12 375.107 242.735   1
   5  -2  12-103.460 217.619   1
  -5  -2 -13 2419.97 313.470   1
   5   2  13 2073.81 330.630   1
  -5   2 -14 2662.83 327.556   1
  -5  -2 -14 2915.87 366.560   1
   5  -2  14 2961.48 357.321   1
   5   2  14 2537.94 387.792   1
  -5   2 -15 427.682 226.705   1
  -5  -2 -15 172.608 215.713   1
   5   2  15 30.9954 250.145   1
   5  -2  15 460.654 264.516   1
   5  -2  16 2587.18 362.095   1
  -5   2 -17 1509.36 275.746   1
  -5  -2 -17 2077.06 310.260   1
   5   2  17 1132.31 285.018   1
   5  -2  17 1383.24 293.924   1
  -5   2 -18 119.710 236.674   1
  -5  -2 -18 561.367 240.324   1
   5   2  18 558.842 271.667   1
   5  -2  18-31.4627 238.755   1
   5   2  19 366.952 271.443   1
   5  -2  19 290.855 257.638   1
  -5   2 -19 306.604 245.389   1
  -5  -2 -19 538.204 272.092   1
   5   2  20 586.588 290.779   1
   5  -2  20 516.266 269.198   1
  -5   2 -20 120.848 227.697   1
  -5  -2 -20 221.016 268.698   1
   5  -2  21 448.741 246.567   1
   5   2  21 35.0128 255.519   1
  -5  -2 -21-63.3992 233.285   1
  -5   2 -21-31.6267 229.847   1
   5   2  22 595.268 273.569   1
   5  -2  22 734.765 254.694   1
  -5   2 -22 683.897 257.567   1
  -5  -2 -22 452.333 251.894   1
   5  -2  23 427.369 268.000   1
   5   2  23 175.448 250.145   1
  -5   2 -23 265.932 228.547   1
  -5  -2 -23 359.414 255.504   1
   5   2  24 422.544 240.839   1
  -5   2 -24 169.012 229.030   1
  -5  -2 -24 295.877 242.529   1
   5   2  25 140.827 227.096   1
  -5  -2 -25-98.8574 243.449   1
  -5  -2 -27-262.848 224.663   1
   5  -3 -28 194.584 230.879   1
  -5   3  26 392.193 275.557   1
   5  -3 -26 198.850 245.445   1
  -5   3  25 719.617 269.788   1
   5  -3 -25 599.921 279.422   1
  -5   3  24 433.320 254.057   1
   5  -3 -24 602.770 263.038   1
  -5   3  23-72.2712 258.109   1
  -5  -3  23 331.740 259.795   1
   5  -3 -23-166.976 233.254   1
   5   3 -23-347.367 260.848   1
  -5   3  22-36.0497 286.470   1
  -5  -3  22 399.557 259.571   1
   5  -3 -22-563.739 272.715   1
   5   3 -22-342.111 250.839   1
  -5   3  21-71.5912 237.022   1
  -5  -3  21 35.5716 226.971   1
   5  -3 -21-98.8432 211.382   1
   5   3 -21 66.9739 240.199   1
  -5  -3  20 798.352 279.673   1
   5   3 -20 949.584 272.443   1
  -5   3  19 593.168 272.040   1
   5  -3 -19 288.853 220.386   1
  -5   3  18 686.547 264.820   1
  -5  -3  18 229.687 275.980   1
   5  -3 -18 284.044 247.278   1
   5   3 -18 339.396 250.446   1
  -5   3  17 168.265 288.331   1
  -5  -3  17 94.8531 236.527   1
   5  -3 -17 278.367 265.009   1
   5   3 -17-89.2203 243.711   1
  -5  -3  16-60.9099 250.503   1
   5   3 -16 372.078 243.856   1
  -5   3  15 1793.70 331.607   1
  -5  -3  15 1923.06 290.046   1
   5  -3 -15 1823.63 318.421   1
   5   3 -15 1479.15 279.206   1
  -5  -3  14 3687.85 417.370   1
  -5   3  14 4693.76 420.481   1
   5  -3 -14 3966.24 404.764   1
   5   3 -14 4004.23 398.673   1
  -5   3  13 2435.61 337.035   1
   5  -3 -13 2234.91 315.788   1
  -5   3  12 116.332 235.954   1
  -5  -3  12 375.402 225.938   1
   5  -3 -12 186.732 240.151   1
   5   3 -12-166.159 221.250   1
  -5   3  11-139.789 253.686   1
  -5  -3  11 613.774 241.047   1
   5  -3 -11 25.7222 245.760   1
   5   3 -11-135.734 184.117   1
   5   3 -10 255.147 180.451   1
   5  -3 -10-49.4314 233.790   1
  -5  -3  10-155.375 195.837   1
  -5   3  10-187.531 257.185   1
  -5   3   9 10889.7 789.708   1
  -5  -3   9 12033.4 783.400   1
   5   3  -9 11530.2 773.566   1
   5  -3  -9 11026.0 785.125   1
   5   3  -8 22321.4 1374.11   1
   5  -3  -8 22753.7 1399.68   1
  -5  -3   8 20929.1 1374.98   1
  -5   3   8 20506.7 1398.31   1
   5   3  -7 15603.4 1026.57   1
   5  -3  -7 17072.5 1054.45   1
  -5  -3   7 14803.7 1027.26   1
  -5   3   7 16566.4 1054.82   1
   5  -3  -6 29858.2 1768.83   1
   5   3  -6 28806.1 1750.24   1
  -5   3   6 25340.0 1768.92   1
  -5  -3   6 28123.3 1750.97   1
   5  -3  -5 20694.7 1344.88   1
   5   3  -5 20432.8 1329.15   1
  -5  -3   5 22430.2 1336.03   1
  -5   3   5 20806.6 1352.08   1
   5  -3  -4 21505.1 1310.23   1
  -5   3   4 19520.6 1309.17   1
   5   3  -4 20501.6 1291.85   1
  -5  -3   4 20469.0 1294.69   1
  -5  -3   3 1287.80 221.357   1
   5   3  -3 1036.73 223.990   1
   5  -3  -3 1219.19 223.515   1
  -5   3   3 1488.79 239.570   1
  -5  -3   2 1844.66 224.478   1
   5  -3  -2 1426.85 224.927   1
   5   3  -2 1797.48 224.180   1
  -5   3   2 1423.90 244.729   1
  -5  -3   1 76298.8 4673.19   1
  -5   3   1 76592.6 4673.77   1
   5   3  -1 79083.0 4674.99   1
   5  -3  -1 76741.7 4671.54   1
   5   3   0 65704.1 3854.88   1
  -5   3   0 67178.0 3852.39   1
  -5  -3   0 62988.2 3852.90   1
   5  -3   0 58065.9 3848.50   1
   5   3   1 70340.3 4445.86   1
  -5   3  -1 74701.2 4442.75   1
   5  -3   1 72488.9 4440.84   1
  -5  -3  -1 75787.4 4448.77   1
   5  -3   2 744.398 198.235   1
   5   3   2 1224.62 212.293   1
[truncated: 874,432 more chars]
