# Supplementary material for: Structural insight into the cooperativity of spin crossover compounds
Source: Acta Crystallogr B Struct Sci Cryst Eng Mater. 2023 Aug 11;79(Pt 5):354–67. doi: 10.1107/S2052520623005814 (PMC10552598; doi:10.1107/S2052520623005814)
Supplement: Supplementary file 5 [file b-79-00354-sup5.zip › Bia_Portho_255K.cif]

data_Bia_dw4400_255K
 
_audit_creation_method            'SHELXL-2019/2'
_shelx_SHELXL_version_number      '2019/2'
_chemical_name_systematic         ?
_chemical_name_common             ?
_chemical_melting_point           ?
_chemical_formula_moiety          ?
_chemical_formula_sum
 'C10.86 H8 Fe0.29 N1.71 S0.57' 
_chemical_formula_weight          196.75

loop_
 _atom_type_symbol
 _atom_type_description
 _atom_type_scat_dispersion_real
 _atom_type_scat_dispersion_imag
 _atom_type_scat_source
 'Fe'  'Fe'   0.3265   0.6960
 'International Tables Vol C Tables 4.2.6.8 and 6.1.1.4'
 'C'  'C'   0.0024   0.0013
 'International Tables Vol C Tables 4.2.6.8 and 6.1.1.4'
 'H'  'H'   0.0000   0.0000
 'International Tables Vol C Tables 4.2.6.8 and 6.1.1.4'
 'N'  'N'   0.0049   0.0027
 'International Tables Vol C Tables 4.2.6.8 and 6.1.1.4'
 'S'  'S'   0.1051   0.1002
 'International Tables Vol C Tables 4.2.6.8 and 6.1.1.4'
 
_space_group_crystal_system       orthorhombic
_space_group_IT_number            56
_space_group_name_H-M_alt         'P c c n'
_space_group_name_Hall            '-P 2ab 2ac'
 
_shelx_space_group_comment
;
The symmetry employed for this shelxl refinement is uniquely defined
by the following loop, which should always be used as a source of
symmetry information in preference to the above space-group names.
They are only intended as comments.
;
 
loop_
 _space_group_symop_operation_xyz
 'x, y, z'
 '-x+1/2, -y+1/2, z'
 '-x, y+1/2, -z+1/2'
 'x+1/2, -y, -z+1/2'
 '-x, -y, -z'
 'x-1/2, y-1/2, -z'
 'x, -y-1/2, z-1/2'
 '-x-1/2, y, z-1/2'
 
_cell_length_a                    12.9392(4)
_cell_length_b                    15.0898(5)
_cell_length_c                    17.6092(5)
_cell_angle_alpha                 90
_cell_angle_beta                  90
_cell_angle_gamma                 90
_cell_volume                      3438.20(18)
_cell_formula_units_Z             14
_cell_measurement_temperature     255(2)
_cell_measurement_reflns_used     3151
_cell_measurement_theta_min       1.923
_cell_measurement_theta_max       22.369
 
_exptl_crystal_description        irregular
_exptl_crystal_colour             ?
_exptl_crystal_density_meas       ?
_exptl_crystal_density_method     ?
_exptl_crystal_density_diffrn     1.330          
_exptl_crystal_F_000              1424
_exptl_transmission_factor_min    ?
_exptl_transmission_factor_max    ?
_exptl_crystal_size_max           ?
_exptl_crystal_size_mid           ?
_exptl_crystal_size_min           ?
_exptl_absorpt_coefficient_mu     0.437
_shelx_estimated_absorpt_T_min    ?
_shelx_estimated_absorpt_T_max    ?
_exptl_absorpt_correction_type    ?
_exptl_absorpt_correction_T_min   ?
_exptl_absorpt_correction_T_max   ?
_exptl_absorpt_process_details    ?
_exptl_absorpt_special_details    ?
_diffrn_ambient_temperature       293(2)
_diffrn_radiation_wavelength      0.65524
_diffrn_radiation_type            Synchrotron
_diffrn_source                    ?
_diffrn_measurement_device_type   '4-circle diffractometer'
_diffrn_measurement_method        ?
_diffrn_detector_area_resol_mean  ?
_diffrn_reflns_number             36172
_diffrn_reflns_av_unetI/netI      0.0685
_diffrn_reflns_av_R_equivalents   0.0902
_diffrn_reflns_limit_h_min        -20
_diffrn_reflns_limit_h_max        20
_diffrn_reflns_limit_k_min        -18
_diffrn_reflns_limit_k_max        19
_diffrn_reflns_limit_l_min        -28
_diffrn_reflns_limit_l_max        28
_diffrn_reflns_theta_min          1.911
_diffrn_reflns_theta_max          33.015
_diffrn_reflns_theta_full         23.150
_diffrn_measured_fraction_theta_max   0.826
_diffrn_measured_fraction_theta_full  0.985
_diffrn_reflns_Laue_measured_fraction_max    0.826
_diffrn_reflns_Laue_measured_fraction_full   0.985
_diffrn_reflns_point_group_measured_fraction_max   0.826
_diffrn_reflns_point_group_measured_fraction_full  0.985
_reflns_number_total              6844
_reflns_number_gt                 3286
_reflns_threshold_expression      'I > 2\s(I)'
_reflns_Friedel_coverage          0.000
_reflns_Friedel_fraction_max      .
_reflns_Friedel_fraction_full     .
 
_reflns_special_details
;
 Reflections were merged by SHELXL according to the crystal
 class for the calculation of statistics and refinement.
 
 _reflns_Friedel_fraction is defined as the number of unique
 Friedel pairs measured divided by the number that would be
 possible theoretically, ignoring centric projections and
 systematic absences.
;
 
_computing_data_collection        ?
_computing_cell_refinement        ?
_computing_data_reduction         ?
_computing_structure_solution     ?
_computing_structure_refinement 'SHELXL-2019/2 (Sheldrick, 2019)'
_computing_molecular_graphics     ?
_computing_publication_material   ?
_refine_special_details           ?
_refine_ls_structure_factor_coef  Fsqd
_refine_ls_matrix_type            full
_refine_ls_weighting_scheme       calc
_refine_ls_weighting_details
'w=1/[\s^2^(Fo^2^)+(0.0392P)^2^+1.5075P] where P=(Fo^2^+2Fc^2^)/3'
_atom_sites_solution_primary      ?
_atom_sites_solution_secondary    ?
_atom_sites_solution_hydrogens    geom
_refine_ls_hydrogen_treatment     constr
_refine_ls_extinction_method      none
_refine_ls_extinction_coef        .
_refine_ls_number_reflns          6844
_refine_ls_number_parameters      213
_refine_ls_number_restraints      0
_refine_ls_R_factor_all           0.1960
_refine_ls_R_factor_gt            0.0980
_refine_ls_wR_factor_ref          0.1864
_refine_ls_wR_factor_gt           0.1542
_refine_ls_goodness_of_fit_ref    1.146
_refine_ls_restrained_S_all       1.146
_refine_ls_shift/su_max           0.001
_refine_ls_shift/su_mean          0.000
 
loop_
 _atom_site_label
 _atom_site_type_symbol
 _atom_site_fract_x
 _atom_site_fract_y
 _atom_site_fract_z
 _atom_site_U_iso_or_equiv
 _atom_site_adp_type
 _atom_site_occupancy
 _atom_site_site_symmetry_order  
 _atom_site_calc_flag
 _atom_site_refinement_flags_posn
 _atom_site_refinement_flags_adp
 _atom_site_refinement_flags_occupancy
 _atom_site_disorder_assembly
 _atom_site_disorder_group
Fe01 Fe 0.750000 0.750000 0.57666(3) 0.05606(19) Uani 1 2 d S T P . .
S002 S 0.91029(9) 0.55745(9) 0.39542(6) 0.0978(4) Uani 1 1 d . . . . .
N003 N 0.7449(2) 0.84395(16) 0.67511(14) 0.0586(6) Uani 1 1 d . . . . .
N004 N 0.8014(2) 0.6608(2) 0.49684(15) 0.0743(8) Uani 1 1 d . . . . .
N005 N 0.9104(2) 0.79619(18) 0.59432(14) 0.0618(7) Uani 1 1 d . . . . .
C006 C 0.6565(2) 0.8609(2) 0.72087(16) 0.0580(7) Uani 1 1 d . . . . .
C007 C 0.5642(3) 0.8830(2) 0.68575(17) 0.0619(8) Uani 1 1 d . . . . .
H007 H 0.561707 0.890252 0.633338 0.074 Uiso 1 1 calc R U . . .
C008 C 0.9257(3) 0.8475(2) 0.65549(18) 0.0643(8) Uani 1 1 d . . . . .
C009 C 0.8330(3) 0.8709(2) 0.69780(19) 0.0668(9) Uani 1 1 d . . . . .
H009 H 0.838085 0.905568 0.741323 0.080 Uiso 1 1 calc R U . . .
C00A C 0.6594(3) 0.8506(2) 0.79914(18) 0.0683(9) Uani 1 1 d . . . . .
H00A H 0.721108 0.835721 0.823079 0.082 Uiso 1 1 calc R U . . .
C00B C 0.4781(3) 0.8843(2) 0.80691(19) 0.0652(8) Uani 1 1 d . . . . .
C00C C 0.4762(3) 0.8941(2) 0.72869(19) 0.0665(8) Uani 1 1 d . . . . .
H00C H 0.414398 0.908548 0.704749 0.080 Uiso 1 1 calc R U . . .
C00D C 0.8468(2) 0.6183(2) 0.45442(17) 0.0630(8) Uani 1 1 d . . . . .
C00E C 0.5705(3) 0.8625(2) 0.84149(18) 0.0718(9) Uani 1 1 d . . . . .
H00E H 0.572905 0.855832 0.893960 0.086 Uiso 1 1 calc R U . . .
C00F C 0.3824(3) 0.8978(2) 0.8522(2) 0.0726(9) Uani 1 1 d . . . . .
C00G C 0.9936(3) 0.7731(2) 0.5532(2) 0.0736(10) Uani 1 1 d . . . . .
H00G H 0.984501 0.737710 0.510424 0.088 Uiso 1 1 calc R U . . .
C00H C 0.3854(3) 0.9420(3) 0.9212(2) 0.0807(11) Uani 1 1 d . . . . .
H00H H 0.448245 0.962189 0.940106 0.097 Uiso 1 1 calc R U . . .
C00I C 1.0222(3) 0.8766(3) 0.6772(2) 0.0864(11) Uani 1 1 d . . . . .
H00I H 1.030312 0.912385 0.719796 0.104 Uiso 1 1 calc R U . . .
C00J C 0.2880(3) 0.8674(3) 0.8266(3) 0.0932(12) Uani 1 1 d . . . . .
H00J H 0.284213 0.836931 0.780804 0.112 Uiso 1 1 calc R U . . .
C00K C 0.1988(4) 0.8816(3) 0.8683(3) 0.1076(14) Uani 1 1 d . . . . .
H00K H 0.135772 0.860863 0.850267 0.129 Uiso 1 1 calc R U . . .
C00L C 1.1062(3) 0.8515(3) 0.6343(3) 0.1022(14) Uani 1 1 d . . . . .
H00L H 1.172333 0.869694 0.647957 0.123 Uiso 1 1 calc R U . . .
C00M C 0.2953(4) 0.9564(3) 0.9623(2) 0.0944(13) Uani 1 1 d . . . . .
H00M H 0.298036 0.986823 1.008222 0.113 Uiso 1 1 calc R U . . .
C00N C 0.2031(4) 0.9260(3) 0.9356(3) 0.1033(15) Uani 1 1 d . . . . .
H00N H 0.143001 0.935577 0.963400 0.124 Uiso 1 1 calc R U . . .
C00O C 1.0919(3) 0.8000(3) 0.5722(3) 0.0925(12) Uani 1 1 d . . . . .
H00O H 1.148018 0.783007 0.542576 0.111 Uiso 1 1 calc R U . . .
 
loop_
 _atom_site_aniso_label
 _atom_site_aniso_U_11
 _atom_site_aniso_U_22
 _atom_site_aniso_U_33
 _atom_site_aniso_U_23
 _atom_site_aniso_U_13
 _atom_site_aniso_U_12
Fe01 0.0590(4) 0.0662(4) 0.0430(3) 0.000 0.000 0.0054(3)
S002 0.0992(8) 0.1306(10) 0.0635(5) -0.0089(6) 0.0154(5) 0.0445(7)
N003 0.0645(15) 0.0603(14) 0.0510(12) 0.0007(11) -0.0020(13) 0.0134(13)
N004 0.084(2) 0.081(2) 0.0574(16) -0.0091(14) 0.0127(15) 0.0028(16)
N005 0.0598(16) 0.0683(17) 0.0572(15) 0.0079(13) 0.0004(12) 0.0042(13)
C006 0.067(2) 0.0574(18) 0.0496(16) -0.0029(14) -0.0019(14) 0.0112(14)
C007 0.073(2) 0.0628(19) 0.0502(16) 0.0002(14) -0.0067(15) 0.0136(16)
C008 0.064(2) 0.070(2) 0.0594(18) 0.0051(15) -0.0072(15) 0.0014(16)
C009 0.075(2) 0.068(2) 0.0569(17) -0.0043(15) -0.0091(16) 0.0033(17)
C00A 0.069(2) 0.078(2) 0.0581(17) -0.0013(16) -0.0079(16) 0.0176(17)
C00B 0.072(2) 0.0599(19) 0.0634(19) -0.0032(15) 0.0024(16) 0.0136(16)
C00C 0.066(2) 0.067(2) 0.067(2) -0.0016(16) -0.0080(17) 0.0170(16)
C00D 0.0573(19) 0.084(2) 0.0483(16) 0.0012(16) 0.0001(14) 0.0005(16)
C00E 0.079(2) 0.086(2) 0.0509(17) 0.0048(16) 0.0026(16) 0.0208(19)
C00F 0.081(3) 0.065(2) 0.072(2) 0.0040(17) 0.0070(19) 0.0189(18)
C00G 0.065(2) 0.085(3) 0.071(2) 0.0096(18) 0.0122(17) 0.0016(18)
C00H 0.084(3) 0.088(3) 0.070(2) 0.003(2) 0.005(2) 0.028(2)
C00I 0.077(3) 0.096(3) 0.087(3) -0.005(2) -0.020(2) -0.004(2)
C00J 0.083(3) 0.098(3) 0.099(3) -0.014(2) 0.012(2) 0.003(2)
C00K 0.078(3) 0.120(4) 0.124(4) -0.008(3) 0.015(3) 0.005(3)
C00L 0.067(3) 0.127(4) 0.113(4) 0.008(3) -0.011(2) -0.008(2)
C00M 0.101(3) 0.105(3) 0.077(3) -0.003(2) 0.008(2) 0.041(3)
C00N 0.087(3) 0.122(4) 0.100(3) 0.008(3) 0.023(3) 0.030(3)
C00O 0.063(2) 0.113(3) 0.101(3) 0.012(3) 0.011(2) 0.000(2)
 
_geom_special_details
;
 All esds (except the esd in the dihedral angle between two l.s. planes)
 are estimated using the full covariance matrix.  The cell esds are taken
 into account individually in the estimation of esds in distances, angles
 and torsion angles; correlations between esds in cell parameters are only
 used when they are defined by crystal symmetry.  An approximate (isotropic)
 treatment of cell esds is used for estimating esds involving l.s. planes.
;
 
loop_
 _geom_bond_atom_site_label_1
 _geom_bond_atom_site_label_2
 _geom_bond_distance
 _geom_bond_site_symmetry_2
 _geom_bond_publ_flag
Fe01 N004 2.057(3) . ?
Fe01 N004 2.057(3) 2_665 ?
Fe01 N005 2.211(3) . ?
Fe01 N005 2.211(3) 2_665 ?
Fe01 N003 2.240(2) . ?
Fe01 N003 2.241(2) 2_665 ?
S002 C00D 1.612(4) . ?
N003 C009 1.275(4) . ?
N003 C006 1.423(4) . ?
N004 C00D 1.147(4) . ?
N005 C008 1.341(4) . ?
N005 C00G 1.344(4) . ?
C006 C007 1.385(4) . ?
C006 C00A 1.387(4) . ?
C007 C00C 1.377(4) . ?
C008 C00I 1.377(5) . ?
C008 C009 1.456(5) . ?
C00A C00E 1.383(5) . ?
C00B C00E 1.381(5) . ?
C00B C00C 1.386(4) . ?
C00B C00F 1.487(5) . ?
C00F C00J 1.380(6) . ?
C00F C00H 1.387(5) . ?
C00G C00O 1.376(5) . ?
C00H C00M 1.389(5) . ?
C00I C00L 1.377(6) . ?
C00J C00K 1.384(6) . ?
C00K C00N 1.363(6) . ?
C00L C00O 1.355(6) . ?
C00M C00N 1.362(6) . ?
 
loop_
 _geom_angle_atom_site_label_1
 _geom_angle_atom_site_label_2
 _geom_angle_atom_site_label_3
 _geom_angle
 _geom_angle_site_symmetry_1
 _geom_angle_site_symmetry_3
 _geom_angle_publ_flag
N004 Fe01 N004 93.76(16) . 2_665 ?
N004 Fe01 N005 89.92(11) . . ?
N004 Fe01 N005 101.16(11) 2_665 . ?
N004 Fe01 N005 101.16(11) . 2_665 ?
N004 Fe01 N005 89.92(11) 2_665 2_665 ?
N005 Fe01 N005 163.83(13) . 2_665 ?
N004 Fe01 N003 162.24(11) . . ?
N004 Fe01 N003 96.05(10) 2_665 . ?
N005 Fe01 N003 73.69(10) . . ?
N005 Fe01 N003 93.63(10) 2_665 . ?
N004 Fe01 N003 96.05(10) . 2_665 ?
N004 Fe01 N003 162.24(11) 2_665 2_665 ?
N005 Fe01 N003 93.63(10) . 2_665 ?
N005 Fe01 N003 73.69(10) 2_665 2_665 ?
N003 Fe01 N003 78.61(12) . 2_665 ?
C009 N003 C006 119.0(3) . . ?
C009 N003 Fe01 114.7(2) . . ?
C006 N003 Fe01 125.1(2) . . ?
C00D N004 Fe01 167.8(3) . . ?
C008 N005 C00G 117.6(3) . . ?
C008 N005 Fe01 115.7(2) . . ?
C00G N005 Fe01 126.5(2) . . ?
C007 C006 C00A 119.6(3) . . ?
C007 C006 N003 118.9(3) . . ?
C00A C006 N003 121.3(3) . . ?
C00C C007 C006 119.8(3) . . ?
N005 C008 C00I 122.8(3) . . ?
N005 C008 C009 115.4(3) . . ?
C00I C008 C009 121.8(3) . . ?
N003 C009 C008 119.9(3) . . ?
C00E C00A C006 119.9(3) . . ?
C00E C00B C00C 118.6(3) . . ?
C00E C00B C00F 121.1(3) . . ?
C00C C00B C00F 120.2(3) . . ?
C007 C00C C00B 121.2(3) . . ?
N004 C00D S002 179.3(3) . . ?
C00B C00E C00A 120.9(3) . . ?
C00J C00F C00H 118.1(4) . . ?
C00J C00F C00B 121.1(3) . . ?
C00H C00F C00B 120.8(4) . . ?
N005 C00G C00O 122.2(4) . . ?
C00F C00H C00M 120.6(4) . . ?
C00L C00I C008 118.4(4) . . ?
C00F C00J C00K 120.9(4) . . ?
C00N C00K C00J 120.2(5) . . ?
C00O C00L C00I 119.5(4) . . ?
C00N C00M C00H 120.2(4) . . ?
C00M C00N C00K 120.1(4) . . ?
C00L C00O C00G 119.5(4) . . ?
 
_refine_diff_density_max    0.225
_refine_diff_density_min   -0.225
_refine_diff_density_rms    0.039

_shelx_res_file
;
TITL Bia_dw4400_085K_a.res in Pccn
    Bia_dw4400_255K.res
    created by SHELXL-2019/2 at 05:34:44 on 03-May-2022
REM Old TITL Bia_dw4400_085K in Pccn
REM SHELXT solution in Pccn: R1 0.089, Rweak 0.045, Alpha 0.023
REM <I/s>   0.567 for  392 systematic absences,  Orientation as input
REM Formula found by SHELXT:  Fe C38 N6 S2

CELL 0.65524 12.9392 15.0898 17.6092 90.0000 90.0000 90.0000
ZERR 14.000 0.0004 0.0005 0.0005 0.0000 0.0000 0.0000
LATT  1
SYMM 1/2-X, 1/2-Y, Z
SYMM -X, 1/2+Y, 1/2-Z
SYMM 1/2+X, -Y, 1/2-Z
SFAC FE C H N S
DISP $C  0.00244  0.00131  9.14798!source kissel
DISP $N  0.00493  0.00266 15.07095!source kissel
DISP $S  0.10506  0.10024 379.49005!source kissel
DISP $Fe  0.32649  0.69602 2544.24973!source kissel
UNIT 4 152 112 24 8
ACTA
L.S. 10
BOND
LIST 6
FMAP 2
PLAN 20
WGHT    0.039200    1.507500
FVAR       2.85800
FE01  1    0.750000    0.750000    0.576661    10.50000    0.05900    0.06617 =
         0.04300    0.00000    0.00000    0.00535
S002  5    0.910291    0.557447    0.395416    11.00000    0.09917    0.13056 =
         0.06352   -0.00893    0.01538    0.04446
N003  4    0.744940    0.843948    0.675113    11.00000    0.06454    0.06031 =
         0.05104    0.00069   -0.00201    0.01341
N004  4    0.801433    0.660830    0.496836    11.00000    0.08430    0.08118 =
         0.05739   -0.00906    0.01268    0.00281
N005  4    0.910375    0.796193    0.594315    11.00000    0.05982    0.06834 =
         0.05716    0.00789    0.00040    0.00415
C006  2    0.656466    0.860876    0.720869    11.00000    0.06711    0.05737 =
         0.04958   -0.00293   -0.00193    0.01117
C007  2    0.564214    0.882972    0.685749    11.00000    0.07279    0.06279 =
         0.05024    0.00019   -0.00665    0.01355
AFIX  43
H007  3    0.561707    0.890252    0.633338    11.00000   -1.20000
AFIX   0
C008  2    0.925748    0.847471    0.655488    11.00000    0.06402    0.06951 =
         0.05939    0.00506   -0.00724    0.00142
C009  2    0.833039    0.870932    0.697796    11.00000    0.07520    0.06824 =
         0.05690   -0.00427   -0.00913    0.00334
AFIX  43
H009  3    0.838085    0.905568    0.741323    11.00000   -1.20000
AFIX   0
C00A  2    0.659436    0.850600    0.799138    11.00000    0.06871    0.07807 =
         0.05808   -0.00134   -0.00794    0.01764
AFIX  43
H00A  3    0.721108    0.835721    0.823079    11.00000   -1.20000
AFIX   0
C00B  2    0.478105    0.884257    0.806908    11.00000    0.07226    0.05988 =
         0.06337   -0.00315    0.00238    0.01360
C00C  2    0.476218    0.894127    0.728687    11.00000    0.06584    0.06661 =
         0.06703   -0.00163   -0.00803    0.01696
AFIX  43
H00C  3    0.414398    0.908548    0.704749    11.00000   -1.20000
AFIX   0
C00D  2    0.846809    0.618292    0.454419    11.00000    0.05727    0.08351 =
         0.04826    0.00118    0.00009    0.00053
C00E  2    0.570471    0.862532    0.841490    11.00000    0.07899    0.08564 =
         0.05091    0.00477    0.00261    0.02077
AFIX  43
H00E  3    0.572905    0.855832    0.893960    11.00000   -1.20000
AFIX   0
C00F  2    0.382363    0.897754    0.852183    11.00000    0.08066    0.06487 =
         0.07223    0.00399    0.00703    0.01890
C00G  2    0.993619    0.773072    0.553157    11.00000    0.06542    0.08478 =
         0.07059    0.00955    0.01220    0.00159
AFIX  43
H00G  3    0.984501    0.737710    0.510424    11.00000   -1.20000
AFIX   0
C00H  2    0.385393    0.941996    0.921213    11.00000    0.08366    0.08806 =
         0.07042    0.00304    0.00476    0.02771
AFIX  43
H00H  3    0.448245    0.962189    0.940106    11.00000   -1.20000
AFIX   0
C00I  2    1.022156    0.876607    0.677212    11.00000    0.07650    0.09570 =
         0.08706   -0.00516   -0.01954   -0.00428
AFIX  43
H00I  3    1.030312    0.912385    0.719796    11.00000   -1.20000
AFIX   0
C00J  2    0.287970    0.867387    0.826636    11.00000    0.08259    0.09802 =
         0.09910   -0.01414    0.01228    0.00320
AFIX  43
H00J  3    0.284213    0.836931    0.780804    11.00000   -1.20000
AFIX   0
C00K  2    0.198840    0.881638    0.868287    11.00000    0.07835    0.12037 =
         0.12400   -0.00768    0.01483    0.00550
AFIX  43
H00K  3    0.135772    0.860863    0.850267    11.00000   -1.20000
AFIX   0
C00L  2    1.106220    0.851474    0.634339    11.00000    0.06688    0.12712 =
         0.11272    0.00763   -0.01139   -0.00835
AFIX  43
H00L  3    1.172333    0.869694    0.647957    11.00000   -1.20000
AFIX   0
C00M  2    0.295347    0.956384    0.962342    11.00000    0.10120    0.10484 =
         0.07708   -0.00254    0.00813    0.04078
AFIX  43
H00M  3    0.298036    0.986823    1.008222    11.00000   -1.20000
AFIX   0
C00N  2    0.203127    0.926021    0.935645    11.00000    0.08699    0.12234 =
         0.10043    0.00762    0.02307    0.03011
AFIX  43
H00N  3    0.143001    0.935577    0.963400    11.00000   -1.20000
AFIX   0
C00O  2    1.091883    0.800003    0.572169    11.00000    0.06336    0.11339 =
         0.10085    0.01215    0.01116   -0.00018
AFIX  43
H00O  3    1.148018    0.783007    0.542576    11.00000   -1.20000
AFIX   0
HKLF 4


REM  Bia_dw4400_085K_a.res in Pccn
REM wR2 = 0.1864, GooF = S = 1.146, Restrained GooF = 1.146 for all data
REM R1 = 0.0980 for 3286 Fo > 4sig(Fo) and 0.1960 for all 6844 data
REM 213 parameters refined using 0 restraints

END

WGHT      0.0400      1.4872

REM Highest difference peak  0.225,  deepest hole -0.225,  1-sigma level  0.039
Q1    1   0.8400  0.5437  0.3910  11.00000  0.05    0.22
Q2    1   0.7395  0.7601  0.5293  11.00000  0.05    0.16
Q3    1   0.3603  0.9434  0.8751  11.00000  0.05    0.16
Q4    1   0.8813  0.8442  0.6790  11.00000  0.05    0.15
Q5    1   0.5030  0.8454  0.8272  11.00000  0.05    0.15
Q6    1   0.6992  0.8648  0.6878  11.00000  0.05    0.15
Q7    1   0.8791  0.5752  0.4306  11.00000  0.05    0.15
Q8    1   0.7159  0.7736  0.6116  11.00000  0.05    0.15
Q9    1   0.6008  0.8346  0.8080  11.00000  0.05    0.15
Q10   1   0.8474  0.8056  0.5791  11.00000  0.05    0.15
Q11   1   0.7875  0.6712  0.4521  11.00000  0.05    0.14
Q12   1   0.4406  0.9027  0.8315  11.00000  0.05    0.14
Q13   1   0.7577  0.8000  0.6517  11.00000  0.05    0.14
Q14   1   0.7839  0.8277  0.7042  11.00000  0.05    0.14
Q15   1   1.1907  0.9673  0.6790  11.00000  0.05    0.14
Q16   1   0.9631  0.7474  0.4962  11.00000  0.05    0.13
Q17   1   0.4278  0.9369  0.7171  11.00000  0.05    0.13
Q18   1   0.6436  0.8180  0.7580  11.00000  0.05    0.13
Q19   1   1.2927  0.8443  0.6019  11.00000  0.05    0.13
Q20   1   0.9375  0.7859  0.5721  11.00000  0.05    0.13
;
_shelx_res_checksum   70221

_shelx_hkl_file
;
   0   0  -2 497.839 106.380   1
   0   0   2 611.870 116.732   1
   0   0  -3-5.77515 129.862   1
   0   0   3-48.9611 127.849   1
   0   0   4 268414. 16385.6   1
   0   0  -4 253419. 16381.3   1
   0   0  -5-18.1005 152.535   1
   0   0   5 10.0393 174.156   1
   0   0  -6 562.587 169.342   1
   0   0   6 687.053 188.113   1
   0   0   8 183770. 11658.0   1
   0   0  -8 185550. 11654.3   1
   0   0  -9-145.947 176.219   1
   0   0   9 295.355 191.961   1
   0   0  10 18904.7 1300.10   1
   0   0 -10 19896.3 1298.58   1
   0   0 -11 58.8900 188.186   1
   0   0  11 41.7741 201.198   1
   0   0 -12 21606.9 1452.48   1
   0   0  12 21822.4 1459.58   1
   0   0 -13 22.8420 204.169   1
   0   0  13-24.2916 215.309   1
   0   0 -15 258.482 234.310   1
   0   0  15 328.985 249.771   1
   0   0 -16 687.720 260.878   1
   0   0  16 86.2445 240.355   1
   0   0 -17-57.9788 245.820   1
   0   0  17 30.0026 237.350   1
   0   0 -18-180.456 251.890   1
   0   0  18 94.5395 263.925   1
   0   0 -20-31.8443 250.222   1
   0   0  20 273.129 258.433   1
   0   0 -21 358.311 256.783   1
   0   0  21-314.592 260.372   1
   0   0 -22 132.864 252.176   1
   0   0  22 536.204 258.418   1
   0   0 -23-33.9114 231.514   1
   0   0  24 409.277 277.345   1
   0   0 -24 448.564 279.072   1
   0   0  25-261.883 246.742   1
   0   0 -25 278.044 255.755   1
   0   0  26 748.895 274.803   1
   0   0 -26 208.863 256.742   1
   0   1   1 23.5434 80.3313   1
   0  -1  -1 12.7368 76.0238   1
   0  -1  -2 137895. 8669.36   1
   0   1   2 137530. 8669.92   1
   0   1  -3 4.31376 87.1960   1
   0  -1  -3 118.792 162.019   1
   0  -1   3-14.1737 95.6503   1
   0   1   3 199.196 169.068   1
   0  -1  -4 24237.6 1371.85   1
   0   1  -4 19578.9 1353.61   1
   0  -1   4 20141.4 1356.27   1
   0   1   4 21933.9 1373.26   1
   0   1  -5-47.9810 130.414   1
   0  -1  -5-41.7036 151.721   1
   0   1   5 34.2311 169.489   1
   0  -1   5-86.6715 170.430   1
   0   1  -6 40905.4 2506.93   1
   0  -1   6 37556.5 2508.13   1
   0   1  -7 338.313 149.728   1
   0  -1  -7-54.3608 177.616   1
   0   1   7 252.590 209.683   1
   0  -1   7-37.6747 175.693   1
   0  -1  -8 47337.5 2961.13   1
   0   1  -8 46352.3 2953.31   1
   0   1   8 44362.2 2964.06   1
   0  -1   8 46453.2 2954.99   1
   0   1  -9-61.1261 158.223   1
   0  -1  -9-256.879 168.618   1
   0  -1   9-97.8110 173.248   1
   0   1   9-55.3789 176.668   1
   0   1 -10 39329.6 2735.48   1
   0  -1 -10 43408.3 2748.08   1
   0   1  10 44395.9 2753.46   1
   0  -1  10 43857.0 2746.83   1
   0  -1 -11 81.6913 198.183   1
   0   1 -11 282.156 184.687   1
   0   1  11 65.5531 211.532   1
   0  -1  11-79.9529 181.696   1
   0   1 -12 9480.70 676.536   1
   0  -1 -12 9375.51 685.953   1
   0   1  12 8853.18 689.229   1
   0  -1  13 375.683 216.721   1
   0   1 -13 132.665 193.224   1
   0   1  14 4731.73 453.085   1
   0  -1  14 4368.77 439.667   1
   0  -1 -14 5568.65 447.196   1
   0  -1  15 239.888 220.434   1
   0   1  15-112.228 244.493   1
   0  -1 -15 369.032 240.849   1
   0   1 -15-127.640 224.408   1
   0   1 -16 3557.14 378.077   1
   0  -1 -16 4036.27 394.666   1
   0   1  16 2998.71 393.614   1
   0  -1  16 4101.33 391.272   1
   0   1 -17-170.502 220.786   1
   0   1  17 91.6393 255.806   1
   0  -1  17 178.584 232.099   1
   0   1 -18 3434.75 398.817   1
   0  -1 -18 4458.69 435.900   1
   0   1  18 4141.28 430.047   1
   0   1 -19 91.7561 237.001   1
   0  -1 -19 125.577 256.389   1
   0   1  19 332.687 269.857   1
   0  -1  19 163.914 246.368   1
   0   1 -20 725.120 247.524   1
   0  -1 -20-64.6203 235.593   1
   0  -1  20 270.489 259.419   1
   0   1  20 963.371 277.515   1
   0  -1 -21 131.126 240.315   1
   0   1 -21 421.091 256.321   1
   0   1  21-175.898 270.362   1
   0  -1  21-34.8255 252.107   1
   0  -1 -22 1758.27 302.452   1
   0   1 -22 1797.62 302.558   1
   0   1  22 1824.14 312.655   1
   0  -1  22 1250.65 294.648   1
   0  -1 -23-134.900 249.188   1
   0   1  23-108.910 246.652   1
   0  -1  23 255.607 255.148   1
   0   1 -23-34.0873 237.098   1
   0   1  24 772.846 292.407   1
   0   1 -24-207.679 244.328   1
   0  -1 -24 480.289 261.859   1
   0  -1  24-223.481 272.085   1
   0  -1 -25 69.0888 243.669   1
   0   1 -25 34.9280 230.474   1
   0   1  25 260.820 244.591   1
   0  -1  25 112.664 238.784   1
   0  -1 -26-448.995 270.592   1
   0   1  26 111.600 256.664   1
   0  -1 -27-34.3056 219.229   1
   0  -2  -1-105.885 112.210   1
   0   2   1-65.5333 117.517   1
   0  -2  -2 9106.88 645.826   1
   0   2   2 10242.6 648.386   1
   0   2  -3 25.8162 79.2111   1
   0  -2  -3 73.7468 169.326   1
   0   2   3-60.6497 189.791   1
   0  -2   3-99.5581 89.4165   1
   0   2  -4-45.6197 105.558   1
   0  -2  -4-99.5630 201.085   1
   0   2   4-96.0825 210.392   1
   0  -2   4 92.2787 122.693   1
   0  -2  -5 57.7521 184.684   1
   0   2  -5 27.7198 127.614   1
   0  -2   5 44.5286 120.708   1
   0   2   5-291.066 201.290   1
   0   2  -6 1842.38 191.568   1
   0  -2  -6 1877.10 223.553   1
   0  -2   6 1926.59 215.130   1
   0   2  -7-53.2403 130.628   1
   0  -2  -7 131.581 174.794   1
   0  -2   7-79.6031 138.681   1
   0   2   7-80.1819 194.678   1
   0  -2  -8 41873.9 2714.03   1
   0   2   8 42526.0 2720.26   1
   0  -2  -9 72.0521 208.726   1
   0   2  -9 229.355 157.448   1
   0   2   9 19.5122 224.193   1
   0  -2   9 137.407 152.475   1
   0  -2 -10 413.797 205.761   1
   0   2 -10 580.822 164.407   1
   0  -2  10 532.613 183.776   1
   0   2  10 613.160 209.309   1
   0   2 -11 214.835 172.059   1
   0  -2 -11 42.5608 171.348   1
   0  -2  11-76.2413 177.363   1
   0   2  11 45.5294 194.260   1
   0   2  12 23417.9 1585.02   1
   0  -2  12 23707.8 1569.00   1
   0  -2 -12 23766.9 1577.85   1
   0   2 -13 214.858 199.890   1
   0  -2 -13 96.9340 217.209   1
   0  -2  13-90.5848 196.717   1
   0   2  13-207.017 230.010   1
   0   2 -14 19087.5 1319.86   1
   0  -2  14 19720.0 1329.07   1
   0   2  14 17931.7 1337.53   1
   0  -2 -14 21395.0 1339.03   1
   0   2  15 344.294 235.343   1
   0  -2 -15 134.830 222.702   1
   0  -2  16 1080.15 266.046   1
   0   2  16 957.517 286.053   1
   0   2 -16 1402.75 256.869   1
   0  -2 -16 903.632 256.828   1
   0  -2  17 118.705 240.535   1
   0   2 -17-27.9033 222.314   1
   0  -2 -17 29.4242 266.640   1
   0  -2  18 1770.93 313.151   1
   0   2 -18 1711.38 305.546   1
   0  -2  19-484.670 274.142   1
   0   2  19-133.188 254.066   1
   0  -2 -19 63.4651 244.897   1
   0   2 -19-60.2963 232.687   1
   0   2  20 997.466 295.299   1
   0  -2 -20 1200.26 305.023   1
   0  -2  21 138.745 248.934   1
   0   2  21 211.971 244.644   1
   0  -2 -21-164.553 240.231   1
   0   2 -21 129.339 237.988   1
   0   2 -22 166.805 257.425   1
   0  -2  22 107.142 234.495   1
   0   2  23-72.5346 263.834   1
   0   2 -23 102.378 247.245   1
   0  -2  23 697.263 280.074   1
   0  -2 -23 67.3031 254.901   1
   0   2  24 365.827 248.387   1
   0   2 -24 624.305 254.136   1
   0  -2  24 186.437 253.132   1
   0  -2 -24 272.167 234.452   1
   0   2 -25-210.833 244.481   1
   0  -2 -25 34.2478 250.013   1
   0   2  25-110.261 246.153   1
   0  -2 -26 376.205 266.935   1
   0   2  26-36.8655 256.671   1
   0  -2 -27 67.8624 222.199   1
   0   2  27 548.245 236.749   1
   0   3   0-3.94568 100.048   1
   0  -3   0-55.6898 93.0967   1
   0   3   1 41.9361 131.327   1
   0  -3  -1 118.418 126.614   1
   0  -3  -2 787502. 50020.8   1
   0   3   2 805028. 50022.9   1
   0  -3  -3 37.6013 170.266   1
   0   3   3 39.8032 184.691   1
   0   3   4 749399. 49637.8   1
   0   3  -4 793442. 49610.4   1
   0  -3   4 803099. 49610.2   1
   0  -3  -4 781391. 49635.6   1
   0   3  -5 63.9797 104.265   1
   0  -3   5-55.5680 105.595   1
   0  -3  -6 1736.57 217.020   1
   0   3   6 1417.95 240.147   1
   0  -3   6 1655.34 176.794   1
   0   3  -6 1609.74 176.530   1
   0  -3  -7-78.2178 176.562   1
   0   3  -7 9.58906 126.807   1
   0   3   7-120.232 214.384   1
   0  -3   7 61.2319 118.740   1
   0   3   8 10821.2 783.053   1
   0  -3   8 11056.8 751.066   1
   0   3  -8 10508.9 748.194   1
   0  -3  -8 11892.6 778.728   1
   0  -3  -9 18.9577 216.195   1
   0   3   9 20.5541 222.498   1
   0   3  10 36143.6 2353.58   1
   0   3 -10 35236.4 2325.05   1
   0  -3  10 37432.2 2330.51   1
   0  -3 -10 35400.8 2350.36   1
   0   3  11 236.945 212.394   1
   0  -3  11-54.0869 179.790   1
   0   3 -11 34.2193 175.874   1
   0  -3 -11 22.1277 201.613   1
   0  -3  12 178.670 187.731   1
   0   3 -12 114.184 179.533   1
   0   3  13-26.6098 243.888   1
   0  -3  13 346.332 201.064   1
   0  -3 -13 149.778 215.109   1
   0   3 -13 62.8651 193.657   1
   0   3  14 954.192 282.566   1
   0  -3  14 898.388 236.386   1
   0  -3 -14 656.439 254.547   1
   0   3 -14 1106.96 234.857   1
   0  -3  15 25.5813 211.004   1
   0   3  15 792.288 264.445   1
   0   3 -15 24.1904 205.401   1
   0  -3 -15 633.753 255.759   1
   0   3  16 1067.77 274.002   1
   0  -3  16 1672.61 271.807   1
   0   3 -16 1833.00 271.491   1
   0  -3 -16 1725.64 280.113   1
   0  -3  17-28.9804 221.167   1
   0   3  17-157.940 266.349   1
   0  -3 -17 358.439 231.393   1
   0   3 -17 351.476 232.946   1
   0  -3  18 152.317 241.898   1
   0   3  18 584.128 281.638   1
   0   3 -18 877.997 248.571   1
   0  -3 -18 651.042 292.062   1
   0   3  19-168.080 267.826   1
   0  -3  19 95.7105 250.603   1
   0   3 -19-267.279 251.058   1
   0  -3 -19 256.071 273.105   1
   0   3 -20 93.0724 222.759   1
   0   3  20 138.541 245.423   1
   0  -3  20 365.825 259.461   1
   0  -3 -20-32.6380 237.339   1
   0   3  21-283.695 259.905   1
   0   3 -21 226.103 241.580   1
   0  -3  21-312.915 253.768   1
   0  -3 -21 133.023 272.277   1
   0   3  22 251.040 275.599   1
   0   3 -22-33.2707 229.351   1
   0  -3  22-178.754 245.285   1
   0  -3 -22 333.461 262.921   1
   0   3  23-36.1750 233.887   1
   0   3 -23 68.1511 226.112   1
   0  -3  23 292.789 242.821   1
   0  -3 -23 334.938 245.670   1
   0   3 -24 1317.95 294.758   1
   0   3  24 1418.00 319.389   1
   0  -3 -24 775.916 284.544   1
   0   3  25-73.0234 266.466   1
   0  -3 -25 67.9895 257.232   1
   0  -3 -26 305.211 252.744   1
   0   3  26-36.6280 225.142   1
   0  -3 -27 67.0355 247.677   1
   0   3  27 36.1226 241.879   1
   0  -4   0 964526. 59736.0   1
   0   4   0 935109. 59738.4   1
   0   4   1-7.32648 135.604   1
   0  -4  -1 258.441 131.030   1
   0  -4  -2 757117. 47402.8   1
   0   4   2 751043. 47405.1   1
   0   4   3 79.0644 192.333   1
   0  -4  -3 51.5564 177.063   1
   0   4   5-29.9307 186.543   1
   0  -4  -5 80.5741 176.475   1
   0   4  -5-54.3533 81.9602   1
   0  -4   5-53.3213 87.5296   1
   0   4   6 438332. 26405.7   1
   0   4  -6 410734. 26369.2   1
   0  -4   6 413154. 26370.7   1
   0  -4  -6 432657. 26398.8   1
   0   4  -7 8.55361 107.823   1
   0  -4  -7 83.8768 190.977   1
   0   4   7-91.3453 213.605   1
   0  -4   7-17.8873 112.582   1
   0  -4  -8-18.4011 202.615   1
   0   4  -8-52.5971 116.955   1
   0   4   8 159.634 227.609   1
   0  -4   8 286.042 134.642   1
   0   4  -9-24.9711 124.096   1
   0  -4  -9 339.416 215.396   1
   0  -4   9 26.0664 125.385   1
   0   4   9 410.115 211.441   1
   0   4 -10-28.7502 147.438   1
   0  -4 -10 107.477 202.021   1
   0   4  10-23.1096 218.279   1
   0  -4  10-60.1329 154.188   1
   0   4 -11 16.2552 152.406   1
   0  -4 -11-68.8970 202.995   1
   0  -4  11 119.004 160.195   1
   0   4  11 73.8194 215.635   1
   0   4  12 7940.02 635.786   1
   0   4 -12 7758.77 602.712   1
   0  -4  12 9039.21 619.713   1
   0  -4 -12 8411.19 630.232   1
   0  -4 -13 359.407 235.462   1
   0   4 -13 19.9398 180.630   1
   0  -4  13 84.7199 184.942   1
   0   4  13 520.422 244.464   1
   0  -4 -14 3980.69 390.316   1
   0   4 -14 3855.98 353.450   1
   0  -4  14 3918.60 362.400   1
   0   4  14 3184.34 414.451   1
   0   4  15 59.9716 269.519   1
   0  -4  15 322.727 209.219   1
   0  -4 -15 224.313 245.713   1
   0   4 -15-324.455 185.296   1
   0   4  16 93.2111 248.429   1
   0  -4 -16 29.2563 259.343   1
   0  -4  17-169.642 241.251   1
   0   4 -17 263.355 221.266   1
   0   4  18 1676.00 319.032   1
   0  -4  18 2035.00 304.311   1
   0  -4 -18 1724.05 306.245   1
   0   4 -18 1843.65 292.977   1
   0   4  19 369.054 300.913   1
   0   4 -19-29.4532 229.933   1
   0  -4  19 31.4984 235.808   1
   0  -4 -19 452.724 288.445   1
   0   4  20 1463.52 316.235   1
   0   4 -20 1572.12 292.200   1
   0  -4  20 1358.93 291.618   1
   0  -4 -20 1804.48 319.609   1
   0   4  22 646.978 292.567   1
   0   4 -22 297.114 244.426   1
   0  -4  22 141.594 258.677   1
   0  -4 -22 635.056 287.307   1
   0   4 -23-67.8641 218.152   1
   0   4  23 144.430 261.433   1
   0  -4 -23 334.160 268.194   1
   0   4  24-144.847 235.514   1
   0  -4 -24-268.534 214.906   1
   0   4  25 217.115 252.868   1
   0  -4 -25-100.869 249.462   1
   0  -4 -27 199.022 221.160   1
   0   4  27 71.6048 217.480   1
   0  -4 -28-292.948 257.922   1
   0   4  28-560.876 263.459   1
   0   5   0-45.0759 116.159   1
   0  -5   0-5.87095 103.051   1
   0   5   1-77.1526 130.861   1
   0   5  -1-26.1357 88.5011   1
   0  -5   1-20.1184 78.1094   1
   0  -5  -1 115.006 119.248   1
   0  -5  -2 32469.7 2104.86   1
   0   5   2 33378.9 2111.49   1
   0  -5  -3 234.785 160.888   1
   0   5   3 49.9501 170.955   1
   0  -5  -5 101.719 167.426   1
   0   5   5-16.0028 176.178   1
   0   5   6 9440.70 705.621   1
   0   5  -6 10195.4 644.519   1
   0  -5   6 9929.07 648.116   1
   0  -5  -6 9158.91 700.029   1
   0   5   7-58.1811 206.354   1
   0   5  -7-105.700 96.6179   1
   0  -5   7-22.7065 103.031   1
   0  -5  -7 17.7904 173.014   1
   0   5  -8 442.658 123.813   1
   0  -5   8 793.274 137.824   1
   0   5   8 588.902 221.783   1
   0  -5  -8 988.215 209.767   1
   0  -5   9 11.7660 132.837   1
   0   5   9 384.419 235.830   1
   0  -5  -9-208.969 181.549   1
   0   5  -9 120.472 128.715   1
   0  -5 -10 13512.8 958.837   1
   0   5  10 13842.8 965.351   1
   0   5 -11-29.6477 146.689   1
   0  -5  11-222.994 167.963   1
   0   5  12 11044.5 823.366   1
   0   5 -12 11297.3 776.354   1
   0  -5  12 10737.9 782.024   1
   0  -5 -12 11817.4 821.866   1
   0  -5 -13-105.508 236.483   1
   0   5 -13 129.958 153.588   1
   0   5  13-394.359 257.370   1
   0  -5  13-179.759 172.559   1
   0   5 -14 61.2873 186.615   1
   0  -5 -14 55.0606 255.465   1
   0   5  14-117.923 262.776   1
   0  -5  14-43.8208 184.641   1
   0   5 -15-178.263 193.009   1
   0  -5 -15 57.3727 251.387   1
   0  -5  15 47.7125 202.933   1
   0   5  15-61.2325 260.428   1
   0  -5  16 11384.9 834.124   1
   0   5 -16 11540.5 824.506   1
   0   5  17 292.771 251.813   1
   0  -5 -17-245.650 225.961   1
   0   5  18 897.028 300.450   1
   0   5 -18 766.183 234.330   1
   0  -5  18 1145.82 260.409   1
   0  -5 -18 760.224 260.932   1
   0   5  19-135.321 286.073   1
   0   5 -19 490.025 244.533   1
   0  -5  19-30.9339 234.184   1
   0  -5 -19 97.7389 264.155   1
   0   5  20 350.523 299.438   1
   0   5 -20 272.031 241.274   1
   0  -5  20 97.1311 228.775   1
   0  -5 -20 263.829 267.714   1
   0   5 -21 661.090 234.607   1
   0  -5  21 236.655 225.213   1
   0  -5 -21 200.546 231.418   1
   0   5 -22 748.935 243.778   1
   0   5  22 179.801 271.096   1
   0  -5 -22 233.972 250.168   1
   0   5  23 72.0411 263.533   1
   0  -5 -23 501.793 270.850   1
   0   5  24 576.734 267.894   1
   0  -5 -24 834.741 282.270   1
   0   5  25 287.382 239.613   1
   0  -5 -25 100.054 223.610   1
   0  -5 -26-66.3553 262.544   1
   0   5  26 285.452 251.657   1
   0  -5 -27 458.406 234.954   1
   0   5  27 212.213 251.439   1
   0  -5 -28 64.2032 228.851   1
   0   5  28 450.364 247.971   1
   0  -6   0 24911.3 1602.35   1
   0   6   0 25146.8 1604.78   1
   0   6   1 38.9614 140.990   1
   0   6  -1-33.7334 93.4278   1
   0  -6  -1 71.3702 123.400   1
   0  -6   1 41.6374 84.6643   1
   0  -6  -2 42370.0 2757.27   1
   0   6   2 44098.4 2761.99   1
   0  -6  -4 12092.6 802.638   1
   0   6   4 11383.9 810.353   1
   0   6   5-68.7081 174.016   1
   0  -6  -5 235.857 169.973   1
   0  -6  -6 146095. 9531.61   1
   0   6   6 156041. 9541.02   1
   0   6   7-20.5337 192.010   1
   0  -6  -7 94.4796 184.161   1
   0   6  -7-20.4953 72.6594   1
   0  -6   7 43.4341 78.4213   1
   0   6   8 11001.8 788.597   1
   0   6  -8 11011.1 722.852   1
   0  -6   8 10563.1 729.068   1
   0  -6  -8 12093.3 785.218   1
   0   6   9 23.6124 212.807   1
   0   6  -9 93.3879 107.584   1
   0  -6   9-70.2586 112.888   1
   0  -6  -9-153.386 199.097   1
   0   6 -10 366.067 134.792   1
   0  -6  10 269.544 130.583   1
   0   6  11-132.203 226.973   1
   0  -6 -11 49.4125 222.072   1
   0   6  12 471.866 230.836   1
   0   6 -12 294.418 148.475   1
   0  -6  12 382.336 160.520   1
   0  -6 -12 597.011 240.296   1
   0   6  13 318.993 239.818   1
   0   6 -13-104.689 168.543   1
   0  -6  13 243.271 159.266   1
   0  -6 -13-27.1269 227.953   1
   0   6  14 753.999 269.591   1
   0   6 -14 1238.68 201.724   1
   0  -6  14 1017.52 208.547   1
   0  -6 -14 1128.57 266.219   1
   0   6  15 31.2178 215.389   1
   0   6 -15 21.1821 183.210   1
   0  -6  15 249.904 199.351   1
   0  -6 -15 438.555 233.161   1
   0   6  16 417.686 257.487   1
   0   6 -16-161.003 174.956   1
   0  -6  16 516.553 184.089   1
   0  -6 -16 574.042 245.524   1
   0   6  17-263.778 274.420   1
   0   6 -17 24.7275 202.509   1
   0  -6  17 52.9594 209.551   1
   0  -6 -17-217.582 239.778   1
   0   6  18 906.805 313.360   1
   0   6 -18 1027.82 249.055   1
   0  -6  18 1075.21 257.407   1
   0  -6 -18 1023.80 283.547   1
   0   6  19-68.9644 279.492   1
   0   6 -19-55.8403 209.644   1
   0  -6  19-90.1013 231.642   1
   0  -6 -19 32.8121 283.356   1
   0   6  20 986.315 315.575   1
   0   6 -20 1440.60 261.490   1
   0  -6  20 1017.16 252.000   1
   0  -6 -20 662.217 290.020   1
   0   6 -21 61.5446 203.039   1
   0   6  21-178.920 260.133   1
   0  -6 -21-167.387 224.225   1
   0   6  22-35.9533 249.227   1
   0  -6 -22 400.651 244.986   1
   0   6  23 179.621 275.409   1
   0  -6 -23 300.024 248.787   1
   0   6  24-107.577 262.824   1
   0  -6 -24-33.1891 245.263   1
   0   6  26 282.603 252.687   1
   0  -6 -26 557.945 263.735   1
   0   6  27 349.242 246.264   1
   0  -6 -27-193.907 245.517   1
   0   6  28-68.2571 208.392   1
   0  -6 -28 31.6023 208.427   1
   0   7   0-45.0819 108.661   1
   0  -7  -1-91.4280 116.651   1
   0  -7   1 115.001 95.5752   1
   0   7   1-264.436 144.044   1
   0   7  -1-6.88994 98.4671   1
   0   7   2 13489.8 990.491   1
   0  -7   2 15188.5 952.591   1
   0  -7  -2 14087.1 985.728   1
   0   7  -2 15370.0 955.715   1
   0   7   3 74.2473 155.641   1
   0  -7  -3 149.752 156.465   1
   0   7   4 31462.6 1996.91   1
   0  -7  -4 30078.1 1986.99   1
   0   7   5-92.0966 196.342   1
   0  -7  -5 84.4451 185.229   1
   0   7   6 19081.7 1274.64   1
   0  -7  -6 18572.9 1264.20   1
   0  -7  -7 359.708 214.744   1
   0   7   7 86.7344 219.081   1
   0   7  -8 33380.3 2207.61   1
   0   7   8 37309.8 2284.71   1
   0  -7  -8 35025.7 2272.04   1
   0  -7   8 35843.8 2208.48   1
   0   7   9 246.572 212.947   1
   0  -7  -9 22.9282 201.523   1
   0   7  -9-29.4063 90.9031   1
   0  -7   9 114.927 97.3115   1
   0  -7 -10 3136.57 340.898   1
   0   7 -10 2726.74 235.083   1
   0  -7  10 3223.19 250.318   1
   0   7  11-163.958 239.488   1
   0   7 -11-11.4108 113.083   1
   0  -7  11-100.621 130.414   1
   0  -7 -11-25.5113 240.995   1
   0   7  12 142.862 257.685   1
   0  -7 -12 160.177 235.475   1
   0   7  13-237.932 255.293   1
   0   7 -13 62.2600 139.513   1
   0  -7  13 84.6259 164.182   1
   0  -7 -13-27.7964 233.512   1
   0   7  14 1140.57 313.691   1
   0   7 -14 1105.82 191.124   1
   0  -7  14 1641.18 215.883   1
   0  -7 -14 921.988 276.421   1
   0   7 -15-19.4977 157.094   1
   0  -7  15-212.003 193.257   1
   0   7  16 783.366 304.364   1
   0   7 -16 962.788 205.275   1
   0  -7  16 1047.30 228.693   1
   0  -7 -16 1042.64 277.094   1
   0   7  17 66.7192 287.215   1
   0   7 -17-231.626 190.261   1
   0  -7  17-25.4146 195.276   1
   0  -7 -17 597.574 280.345   1
   0   7  18 1661.29 313.634   1
   0   7 -18 574.313 229.253   1
   0  -7  18 1396.46 239.632   1
   0  -7 -18 1335.86 309.041   1
   0   7  19 173.613 264.772   1
   0   7 -19-132.620 208.342   1
   0  -7  19-236.195 231.072   1
   0  -7 -19 164.748 258.811   1
   0   7 -20 339.786 212.051   1
   0   7  20 176.904 231.226   1
   0  -7 -20 33.2294 224.959   1
   0   7  21-358.578 235.284   1
   0  -7 -21 368.703 252.645   1
   0   7  22 143.686 266.745   1
   0  -7 -22 700.000 283.034   1
   0   7  23 501.474 290.870   1
   0  -7 -23 99.2048 273.983   1
   0   7  24 499.132 267.850   1
   0  -7 -24 329.707 263.922   1
   0   7  25 35.3560 219.709   1
   0  -7 -25-65.5649 212.877   1
   0  -7 -26-32.4481 263.877   1
   0   7  26 34.9525 243.114   1
   0  -7 -27-127.473 241.163   1
   0   7  27 34.4657 241.940   1
   0  -8   0 98621.4 6230.83   1
   0  -8  -1-102.945 133.092   1
   0  -8   1 69.0795 96.6266   1
   0   8   1 197.474 133.607   1
   0   8  -1-56.6419 97.9380   1
   0   8  -2 51890.9 3153.68   1
   0  -8   2 48090.8 3150.30   1
   0   8   3 32.2247 161.112   1
   0  -8  -3-179.202 141.512   1
   0   8   4 877.245 217.402   1
   0  -8  -4 1785.76 216.115   1
   0   8   5-78.4313 179.706   1
   0  -8  -5-126.854 174.662   1
   0   8   6 20578.3 1375.33   1
   0  -8  -6 20389.5 1366.41   1
   0   8   7-410.762 221.138   1
   0  -8  -7 21.1780 188.590   1
   0  -8  -8 29676.5 1993.30   1
   0   8   8 31109.7 2004.84   1
   0   8  -9-61.9729 51.3234   1
   0  -8 -10 2624.64 338.692   1
   0   8 -10 2995.92 197.934   1
   0   8  10 3435.33 363.087   1
   0   8  11 310.910 256.842   1
   0  -8  11-18.9612 101.723   1
   0   8 -11 83.1262 101.930   1
   0  -8 -11 131.855 235.744   1
   0   8  12 117.824 239.841   1
   0  -8  12 398.346 135.325   1
   0   8 -12 439.514 126.823   1
   0  -8 -12 274.921 224.002   1
   0   8  13 30.5636 244.377   1
   0  -8 -13 85.5854 208.240   1
   0  -8 -14 3273.01 402.648   1
   0   8 -14 4942.18 348.901   1
   0   8  14 3375.96 403.135   1
   0  -8  14 4347.86 357.131   1
   0   8  15-194.511 234.736   1
   0   8 -15 88.5465 147.558   1
   0  -8  15 345.200 173.948   1
   0  -8 -15 212.935 239.054   1
   0   8  16 564.199 250.300   1
   0   8 -16 631.931 181.608   1
   0  -8  16 1009.14 205.459   1
   0  -8 -16 1061.95 274.337   1
   0   8  17 67.5081 231.566   1
   0   8 -17 21.7411 173.868   1
   0  -8  17-378.214 194.208   1
   0  -8 -17 64.1466 238.941   1
   0   8  18 820.989 280.243   1
   0   8 -18 1089.91 227.811   1
   0  -8 -18 919.742 264.491   1
   0   8  19-69.8851 254.116   1
   0  -8 -19 364.458 249.904   1
   0   8  20 639.349 276.737   1
   0  -8 -20 1000.00 281.261   1
   0   8  21 323.041 299.470   1
   0  -8 -21 368.749 268.891   1
   0   8  22 35.8325 275.365   1
   0  -8 -22 132.739 263.509   1
   0   8  23-321.168 259.566   1
   0  -8 -23-32.9176 239.471   1
   0  -8 -25-292.076 246.250   1
   0  -8 -26 737.022 272.152   1
   0   8  26-276.360 258.788   1
   0  -8 -27-251.182 240.445   1
   0   8  27 33.9929 231.074   1
   0  -9   0-75.6788 115.546   1
   0   9   0-58.0765 128.397   1
   0  -9   1-131.685 103.024   1
   0   9  -1 57.2238 114.412   1
   0  -9   2 10039.5 637.626   1
   0  -9  -2 9061.30 673.403   1
   0   9  -2 9639.38 641.778   1
   0  -9  -3 226.669 157.610   1
   0   9   3 17.4542 157.921   1
   0  -9  -4 605.550 181.960   1
   0   9   4 153.480 182.819   1
   0   9   5 125.194 190.259   1
   0  -9  -6 897.762 213.605   1
   0   9   6 920.720 225.683   1
   0  -9  -7 512.608 213.860   1
   0   9   7-167.700 207.113   1
   0  -9  -9 224.281 211.967   1
   0   9   9-240.816 207.893   1
   0  -9 -10 3738.90 380.538   1
   0   9  10 3479.84 398.710   1
   0  -9 -11-136.082 251.911   1
   0   9 -11 4.70122 63.9258   1
   0  -9  11 67.8731 54.7309   1
   0   9  11 175.184 263.151   1
   0   9 -12 1474.21 155.634   1
   0  -9  12 1590.23 157.249   1
   0   9  12 1819.79 309.216   1
   0  -9 -13-117.060 242.737   1
   0   9  13 31.3541 210.969   1
   0  -9  13-63.9640 106.304   1
   0   9 -13 42.3929 107.552   1
   0   9  14 257.847 255.959   1
   0   9 -14 52.1186 128.622   1
   0  -9  14 39.7970 119.402   1
   0  -9 -14 392.668 288.896   1
   0   9  15 99.1064 267.775   1
   0   9 -15 215.624 145.520   1
   0  -9  15-79.4008 138.800   1
   0  -9 -15-31.0502 285.165   1
   0   9  16 1647.37 350.350   1
   0   9 -16 1115.74 202.676   1
   0  -9  16 1702.24 212.347   1
   0  -9 -16 1595.96 337.904   1
   0  -9 -17 228.952 281.724   1
   0   9 -17-59.9000 160.960   1
   0   9  17 545.663 309.989   1
   0  -9 -19 232.790 270.918   1
   0   9  19 674.131 300.246   1
   0  -9 -20 33.4762 253.318   1
   0   9  20 35.9007 284.017   1
   0  -9 -22 496.125 218.573   1
   0   9  22 321.686 227.397   1
   0  -9 -23 196.355 213.653   1
   0   9  23-106.514 234.192   1
   0  -9 -24-357.016 233.974   1
   0   9  24 667.900 272.184   1
   0   9  25 69.3945 254.601   1
   0  -9 -25 741.298 265.181   1
   0  -9 -26 253.304 241.041   1
   0  10   0 54995.9 3570.82   1
   0 -10   0 57144.4 3569.81   1
   0 -10   1 106.754 101.103   1
   0 -10  -1 125.768 145.798   1
   0  10   1-75.0421 153.351   1
   0  10  -1 85.6205 118.119   1
   0  10  -2 4558.34 307.407   1
   0  10   2 4022.24 357.442   1
   0 -10  -2 4103.34 351.893   1
   0 -10   2 3972.02 299.555   1
   0  10   3-56.4198 185.423   1
   0  10  -3 52.8934 57.8007   1
   0 -10  -3-156.831 174.147   1
   0 -10  -4 3063.29 306.562   1
   0  10   4 3055.96 320.405   1
   0 -10  -5 41.1587 185.995   1
   0 -10  -6 550.971 210.985   1
   0  10   6 830.516 229.810   1
   0 -10  -8 2543.36 324.505   1
   0  10   8 3053.74 336.968   1
   0 -10  -9-51.7621 216.063   1
   0  10   9-27.8167 232.959   1
   0 -10 -10 1217.30 273.406   1
   0  10  10 1686.05 287.766   1
   0 -10 -11 336.646 253.806   1
   0  10  11 30.2168 263.519   1
   0 -10 -12 3633.90 374.101   1
   0  10  12 2962.74 389.193   1
   0 -10 -14 1081.41 290.054   1
   0  10 -14 494.495 107.368   1
   0 -10  14 843.558 115.066   1
   0  10  14 822.884 284.242   1
   0 -10 -15 31.5110 278.574   1
   0  10 -15 33.0366 108.741   1
   0 -10  15 111.323 112.397   1
   0  10  15 469.302 302.997   1
   0 -10 -16 193.785 261.056   1
   0  10 -16 68.1942 123.286   1
   0  10  16 442.627 298.508   1
   0  10  17 172.219 285.690   1
   0 -10 -17-132.025 269.317   1
   0  10  18 105.370 275.884   1
   0 -10 -18-132.945 262.933   1
   0  10  19-142.526 268.709   1
   0 -10 -19-133.478 262.248   1
   0  10  20 107.893 279.328   1
   0 -10 -20 603.389 277.186   1
   0  10  21 358.767 279.074   1
   0 -10 -21 99.5936 249.621   1
   0  10  22 498.662 281.083   1
   0 -10 -22-32.9337 250.511   1
   0  10  24 384.145 264.666   1
   0 -10 -24 484.210 249.550   1
   0  10  25-240.794 252.446   1
   0 -10 -25-191.088 208.321   1
   0 -10 -26 468.210 229.588   1
   0  10  26 440.697 225.397   1
   0  11   1-262.308 162.789   1
   0 -11   1-43.2351 110.466   1
   0  11  -1 95.0387 128.905   1
   0 -11  -1-107.464 148.272   1
   0  11   2 840.425 200.465   1
   0 -11  -2 1408.52 186.763   1
   0 -11   2 939.104 129.431   1
   0  11  -2 1204.39 144.033   1
   0 -11  -3-205.928 178.183   1
   0 -11   3-15.4040 51.9753   1
   0  11   3-241.641 194.913   1
   0  11  -3-95.9907 64.7305   1
   0  11   4 196.787 188.865   1
   0 -11  -4-20.2696 163.790   1
   0  11   5-70.5059 203.609   1
   0 -11  -5-87.2158 190.021   1
   0  11   6 350.358 237.250   1
   0 -11  -6 301.011 225.530   1
   0  11   7 395.681 255.395   1
   0 -11  -7 244.800 211.003   1
   0 -11  -8 4049.91 402.339   1
   0  11   9 260.632 227.747   1
   0 -11  -9 107.726 226.531   1
   0  11  10 2375.05 328.603   1
   0 -11 -10 2237.91 315.863   1
   0  11  11-186.625 243.432   1
   0 -11 -11 174.339 253.139   1
   0  11  13-262.732 238.848   1
   0 -11 -13-30.7881 228.584   1
   0  11  14-435.145 285.186   1
   0 -11 -14-95.0955 258.307   1
   0  11  15-238.073 305.924   1
   0 -11 -15-161.154 278.588   1
   0  11  16 757.801 296.308   1
   0 -11 -16 824.177 271.807   1
   0  11  17 105.418 258.659   1
   0 -11 -17 99.6316 250.405   1
   0  11  18 107.066 223.254   1
   0 -11 -18 200.290 228.093   1
   0  11  19 324.375 240.744   1
   0 -11 -19 234.868 223.090   1
   0  11  20-107.989 219.798   1
   0 -11 -20 133.073 203.141   1
   0  11  21 143.082 210.694   1
   0 -11 -21 165.172 205.509   1
   0  11  22 319.279 234.511   1
   0 -11 -22 195.801 216.908   1
   0  11  23-35.0820 236.089   1
   0 -11 -23 161.634 224.892   1
   0 -11 -25 282.832 250.026   1
   0  11  25 237.786 247.421   1
   0 -12   0 3170.10 270.134   1
   0  12   0 2617.98 277.960   1
   0  12   1-17.9328 155.314   1
   0 -12  -1-115.580 157.115   1
   0 -12   1 117.238 127.388   1
   0  12  -1-12.9627 122.437   1
   0 -12   2 4066.72 302.883   1
   0 -12  -2 4524.26 364.949   1
   0  12  -2 4406.04 312.753   1
   0  12   2 3332.09 360.290   1
   0 -12   3 29.7416 54.9646   1
   0  12  -3-19.0611 65.2974   1
   0  12   4-231.509 187.642   1
   0 -12  -4 172.836 176.289   1
   0  12   5-99.1835 221.795   1
   0 -12  -5-161.845 181.803   1
   0  12   7-303.519 246.637   1
   0 -12  -7 334.066 208.984   1
   0  12   8 346.078 234.881   1
   0 -12  -8 80.6438 219.709   1
   0  12   9 329.828 252.144   1
   0 -12  -9 55.9150 225.341   1
   0  12  10 403.995 255.216   1
   0 -12 -10 523.177 271.948   1
   0 -12 -11-89.8422 227.553   1
   0  12  12 1998.75 362.504   1
   0 -12 -12 2663.81 371.497   1
   0  12  13 66.9131 270.532   1
   0 -12 -13 284.784 218.419   1
   0  12  14 2278.94 362.504   1
   0  12  15-34.8571 280.652   1
   0 -12 -15-131.553 246.983   1
   0  12  17 429.114 248.839   1
   0 -12 -17 367.497 249.105   1
   0  12  18-36.1516 237.598   1
   0 -12 -18 436.974 226.575   1
   0  12  20 503.091 271.610   1
   0 -12 -20 165.740 245.753   1
   0  12  21 35.6826 257.286   1
   0 -12 -21 229.496 246.303   1
   0  12  22 211.908 255.914   1
   0 -12 -22 195.032 226.451   1
   0  12  23 139.441 253.352   1
   0 -12 -23-96.4802 216.390   1
   0  12  24-205.731 255.400   1
   0 -12 -24 158.420 208.964   1
   0  13   0-337.979 153.399   1
   0 -13   0 45.8737 145.072   1
   0  13   1-19.1421 164.310   1
   0 -13  -1 17.3699 152.209   1
   0  13  -1-83.3874 136.709   1
   0 -13   1 87.3454 127.708   1
   0  13   2 3029.14 312.565   1
   0 -13  -2 3236.51 306.865   1
   0  13  -2 2753.05 254.283   1
   0 -13   2 3292.76 246.524   1
   0 -13   3 20.5565 49.1042   1
   0 -13  -3 64.2248 189.780   1
   0  13   3 277.310 205.431   1
   0  13  -3 72.3356 60.9593   1
   0  13   4 4484.95 411.469   1
   0 -13  -4 4364.43 400.845   1
   0  13   6 301.417 244.181   1
   0 -13  -6 258.097 220.891   1
   0  13   7 86.1643 238.995   1
   0 -13  -7-54.1084 218.531   1
   0  13   8 1286.11 282.295   1
   0 -13  -8 733.208 248.475   1
   0  13   9-61.9694 232.820   1
   0 -13  -9-233.765 226.385   1
   0  13  10 1532.47 319.350   1
   0 -13 -10 1657.52 286.178   1
   0  13  11-65.5048 279.581   1
   0 -13 -11-218.563 276.893   1
   0  13  12-100.404 236.007   1
   0 -13 -12-31.9271 235.938   1
   0  13  13 136.215 287.876   1
   0 -13 -13-64.9912 272.134   1
   0  13  14 314.294 258.908   1
   0 -13 -14 361.990 241.113   1
   0  13  16 358.756 299.971   1
   0 -13 -16 200.836 266.290   1
   0  13  17 217.767 253.626   1
   0 -13 -17-101.074 236.506   1
   0  13  18 471.902 264.372   1
   0  13  19 180.636 257.316   1
   0 -13 -19 232.983 243.257   1
   0  13  20-35.8949 260.892   1
   0 -13 -20 131.756 247.326   1
   0  13  21 462.371 294.072   1
   0 -13 -21 817.381 274.295   1
   0  13  22 385.693 291.860   1
   0 -13 -22-97.1205 242.217   1
   0  13  23 103.805 257.765   1
   0 -13 -23 31.9267 234.973   1
   0 -13 -24 250.404 236.492   1
   0  13  24 272.794 267.372   1
   0 -14   0 452.466 161.439   1
   0  14   0 445.744 162.281   1
   0 -14  -1-18.6025 156.774   1
   0  14   1 81.7170 172.705   1
   0  14   2 270.749 178.467   1
   0 -14   2 736.807 117.813   1
   0  14  -2 772.316 135.931   1
   0 -14  -2 431.208 196.539   1
   0  14   3 24.5268 202.228   1
   0 -14  -3 179.160 187.660   1
   0  14   4 131.651 222.310   1
   0 -14  -4 291.240 204.345   1
   0  14   5 110.861 229.933   1
   0 -14  -5 51.3940 198.974   1
   0  14   6 991.003 267.411   1
   0 -14  -6 838.365 242.422   1
   0  14   7 60.2773 250.790   1
   0 -14  -7-84.8284 229.952   1
   0  14   8 844.416 268.114   1
   0 -14  -8 587.179 254.426   1
   0  14   9 64.5513 243.377   1
   0 -14  -9-242.523 232.150   1
   0  14  11 372.907 253.536   1
   0 -14 -11-223.209 225.843   1
   0  14  12 34.5380 278.309   1
   0 -14 -12 357.396 281.672   1
   0  14  13 35.3850 251.728   1
   0 -14 -13-131.789 216.212   1
   0  14  14 143.088 270.858   1
   0 -14 -14 166.591 247.372   1
   0  14  15 145.278 237.651   1
   0 -14 -15 370.371 230.447   1
   0  14  16 218.890 281.898   1
   0 -14 -16 335.777 268.087   1
   0  14  17 437.968 287.871   1
   0 -14 -17-67.2158 256.457   1
   0  14  18 436.090 251.457   1
   0 -14 -18 601.914 227.421   1
   0 -14 -19 66.2414 220.697   1
   0  14  21 247.456 276.694   1
   0 -14 -21-97.8070 250.521   1
   0 -14 -23 157.896 238.170   1
   0  14  23 102.584 248.651   1
   0 -15   0 84.1637 141.418   1
   0  15   0-56.7045 171.286   1
   0 -15  -1 156.335 165.990   1
   0  15   1 151.271 185.747   1
   0 -15   2 146.426 111.237   1
   0 -15  -2 130.823 168.349   1
   0  15  -2 64.7331 108.598   1
   0  15   2 262.893 193.218   1
   0  15   3 103.310 202.936   1
   0 -15  -3 70.4382 188.437   1
   0  15   5 495.306 239.314   1
   0 -15  -5-319.403 204.506   1
   0  15   6 580.821 260.264   1
   0 -15  -6 223.763 210.466   1
   0  15   7 31.7875 245.151   1
   0 -15  -7-58.6585 217.589   1
   0  15   8 262.992 268.851   1
   0 -15  -8 606.993 242.619   1
   0  15  10 623.096 280.204   1
   0 -15 -10 767.843 274.818   1
   0  15  11-35.2864 264.928   1
   0 -15 -11 32.6295 233.120   1
   0  15  12 322.462 268.560   1
   0 -15 -12 265.184 228.097   1
   0  15  13 652.216 302.459   1
   0 -15 -13 167.696 254.913   1
   0  15  14-146.147 266.655   1
   0 -15 -14 167.855 234.580   1
   0  15  15-293.536 273.319   1
   0 -15 -15 337.301 246.183   1
   0  15  16 660.449 264.166   1
   0 -15 -16 640.415 231.522   1
   0  15  17 549.258 292.898   1
   0 -15 -17 804.198 273.198   1
   0  15  18-109.212 260.200   1
   0 -15 -18-133.314 239.270   1
   0  15  19 469.531 231.725   1
   0 -15 -19 198.666 221.561   1
   0  15  20 71.4589 270.765   1
   0 -15 -20 361.290 238.159   1
   0  15  21 493.384 293.805   1
   0 -15 -21 454.174 256.528   1
   0 -15 -22 286.737 235.569   1
   0  15  22-34.5479 265.587   1
   0 -16   0 1462.33 203.759   1
   0  16   0 1157.55 203.627   1
   0 -16  -1 40.6783 165.488   1
   0  16   1 136.077 185.746   1
   0  16   2 226.369 204.096   1
   0  16  -2 93.9463 105.930   1
   0 -16  -2 113.745 174.408   1
   0 -16   2 208.359 99.4561   1
   0  16   3 109.501 229.368   1
   0 -16  -3 124.000 204.503   1
   0 -16  -4 157.978 204.566   1
   0  16   4-173.456 218.753   1
   0  16   5 243.352 248.526   1
   0 -16  -5 165.988 229.069   1
   0  16   6 1490.68 299.026   1
   0 -16  -6 1182.73 258.883   1
   0  16   7-230.166 259.560   1
   0 -16  -7-210.335 226.018   1
   0  16   8 982.758 293.501   1
   0 -16  -8 1270.47 276.941   1
   0  16   9 243.130 257.702   1
   0 -16  -9-95.3644 232.025   1
   0  16  10 354.394 274.840   1
   0 -16 -10 811.318 272.614   1
   0  16  11-36.0171 276.766   1
   0 -16 -11-98.9636 228.439   1
   0  16  12-255.097 277.911   1
   0 -16 -12 333.943 242.730   1
   0  16  13-73.4917 246.069   1
   0 -16 -13-67.3646 222.187   1
   0  16  14-73.8358 284.717   1
   0 -16 -14 101.571 247.095   1
   0  16  15-295.879 272.320   1
   0 -16 -15 540.614 250.841   1
   0  16  17 183.777 253.343   1
   0 -16 -17-269.240 228.707   1
   0  16  18 546.501 283.317   1
   0 -16 -18 335.048 248.029   1
   0  16  19 252.453 262.163   1
   0 -16 -19-66.2072 228.199   1
   0  16  20 320.284 240.986   1
   0 -16 -20 130.922 203.825   1
   0  16  21-35.1655 270.205   1
   0 -16 -21-64.3187 222.681   1
   0  17   0 286.987 159.115   1
   0  17   1-336.580 197.162   1
   0 -17  -1-62.5968 166.638   1
   0  17   2 683.385 230.670   1
   0 -17  -2 519.051 208.892   1
   0  17   4 334.196 245.089   1
   0 -17  -4 468.370 214.033   1
   0  17   5 128.065 231.716   1
   0 -17  -5-29.0261 212.732   1
   0 -17  -6 151.026 199.373   1
   0  17   6 99.0322 231.845   1
   0  17   7-136.495 238.542   1
   0 -17  -7-93.3845 215.635   1
   0  17   8 314.902 274.233   1
   0 -17  -8 796.867 254.731   1
   0  17   9 285.994 263.213   1
   0 -17  -9 32.5768 220.441   1
   0  17  10 36.3552 255.032   1
   0 -17 -10 662.963 252.810   1
   0  17  11 661.864 288.668   1
   0 -17 -11 134.004 236.237   1
   0  17  13 223.975 278.314   1
   0 -17 -13 170.452 238.513   1
   0  17  14 635.544 281.818   1
   0 -17 -14-341.523 235.396   1
   0  17  16-37.1893 280.699   1
   0 -17 -16 442.957 238.542   1
   0  17  17 36.8628 269.176   1
   0 -17 -17 236.536 245.741   1
   0  17  18 109.564 255.274   1
   0 -17 -18 100.577 203.591   1
   0  17  19 507.066 284.253   1
   0 -17 -19 198.472 237.277   1
   0  17  20-71.0972 251.776   1
   0 -17 -20-32.4699 216.345   1
   0  17  21-173.401 236.832   1
   0 -17 -21 317.290 196.128   1
   0  18   3-59.3408 211.087   1
   0  18   4 31.4584 216.803   1
   0  18   5 364.124 245.639   1
   0 -18  -5 360.399 208.218   1
   0  18   6 68.9100 240.966   1
   0 -18  -6 250.216 251.986   1
   0  18   8 325.617 239.075   1
   0 -18  -8 165.212 211.667   1
   0  18   9 294.860 249.624   1
   0 -18  -9 168.361 235.719   1
   0  18  10 558.913 277.822   1
   0 -18 -10-68.2917 228.964   1
   0  18  12-113.424 281.617   1
   0 -18 -12 69.0942 236.966   1
   0  18  13 113.611 271.744   1
   0 -18 -13-34.7524 236.122   1
   0  18  14 757.995 305.792   1
   0 -18 -14 347.100 241.417   1
   0  18  15-226.266 252.502   1
   0 -18 -15 276.353 233.579   1
   0  18  16 186.895 280.999   1
   0 -18 -16-548.277 253.592   1
   0  18  17 297.689 253.141   1
   0 -18 -17 135.683 211.174   1
   0  18  18 659.674 284.214   1
   0 -18 -18-33.4204 234.159   1
   0  18  19 107.647 246.208   1
   0 -18 -19 98.3504 202.648   1
   0  18  20 210.055 278.289   1
   0 -18 -20 608.097 239.940   1
   0  19   9 37.9825 272.551   1
   0  19  11-348.204 277.277   1
   0  19  12 581.399 286.387   1
   0  19  13 618.975 290.766   1
   0  19  14-153.938 269.081   1
   0  19  15 266.383 262.785   1
   0  19  16 451.174 270.106   1
   0  19  17 148.147 276.028   1
   0  19  18 290.044 236.130   1
   0  19  19-141.904 270.660   1
  -1   0  26-149.655 236.469   1
   1   0 -26 103.400 228.475   1
  -1   0  25 111.623 250.357   1
   1   0 -25-138.092 246.651   1
  -1   0  24 221.676 248.598   1
   1   0 -24-137.438 241.179   1
  -1   0  23 146.442 255.816   1
   1   0 -23-169.965 233.169   1
  -1   0  22 2854.90 360.654   1
   1   0 -22 2346.92 344.406   1
  -1   0  21-142.032 273.916   1
   1   0 -21-65.8019 262.196   1
   1   0 -20 830.465 291.360   1
  -1   0  20 755.252 276.101   1
   1   0 -18 4504.00 422.319   1
  -1   0  18 3379.09 414.474   1
   1   0 -17 230.665 243.496   1
  -1   0  17 278.920 263.271   1
  -1   0  16 9367.36 707.741   1
   1   0 -16 8584.43 690.663   1
   1   0 -15 79.7883 216.229   1
  -1   0  15 510.251 246.100   1
   1   0 -14 4550.07 429.998   1
   1   0 -13-94.7635 200.893   1
  -1   0  13 75.4314 218.414   1
  -1   0  12 9181.53 733.782   1
   1   0 -12 10826.9 739.130   1
   1   0 -11 20.6391 196.877   1
  -1   0  11 21.4049 198.117   1
  -1   0  10 71847.8 4612.51   1
   1   0 -10 72574.8 4609.32   1
   1   0  -9 207.566 186.494   1
  -1   0   9 143.654 179.383   1
   1   0  -8 1338.33 217.931   1
  -1   0   8 1421.83 220.810   1
  -1   0   6 53370.4 3433.99   1
   1   0  -6 54351.1 3431.43   1
  -1   0   5 64.9289 168.016   1
   1   0  -5 10.1642 179.304   1
  -1   0   4 1032.81 203.424   1
   1   0  -4 989.565 175.762   1
   1   0  -3 26.5114 143.966   1
  -1   0   3-36.0164 158.585   1
  -1   0   2 341485. 21925.7   1
   1   0  -2 354907. 21922.5   1
  -1   0   1 22.8985 87.7991   1
   1   0  -1 29.0620 77.2753   1
  -1   0  -1 43.1626 78.6879   1
   1   0   1-3.72395 78.3473   1
   1   0   2 357224. 22153.7   1
  -1   0  -2 347678. 22153.3   1
  -1   0  -3-70.8008 145.163   1
   1   0   3 77.0297 157.866   1
  -1   0  -4 579.895 179.051   1
   1   0   4 727.746 191.636   1
  -1   0  -5 161.574 160.553   1
   1   0   5-32.1641 180.905   1
   1   0   6 48754.1 3259.35   1
  -1   0  -6 53255.1 3256.41   1
  -1   0  -8 1151.35 199.851   1
   1   0   8 871.886 204.128   1
   1   0   9-17.8936 194.440   1
  -1   0  -9-50.9564 177.499   1
  -1   0 -10 72049.5 4506.40   1
   1   0  10 69080.1 4509.10   1
   1   0  11 193.178 207.224   1
  -1   0 -11 255.882 191.017   1
  -1   0 -12 10506.7 756.018   1
   1   0  12 10593.0 767.297   1
   1   0  13 24.1071 209.602   1
  -1   0 -13 245.965 192.148   1
  -1   0 -14 3807.09 368.220   1
   1   0  14 3327.46 370.127   1
   1   0  15-81.2413 228.925   1
  -1   0 -15 50.7575 234.286   1
  -1   0 -16 8876.81 663.283   1
   1   0  16 8083.35 665.622   1
   1   0  17-29.8756 221.821   1
  -1   0 -17 337.705 239.538   1
   1   0  18 3551.45 391.721   1
  -1   0 -18 2786.46 367.025   1
   1   0  20 995.154 292.733   1
  -1   0 -20 802.496 274.615   1
   1   0  21 68.7369 248.728   1
  -1   0 -21-98.5337 238.705   1
   1   0  22 2320.84 351.957   1
  -1   0 -22 2518.55 349.649   1
   1   0  23 72.5986 249.026   1
  -1   0 -23-203.393 251.528   1
   1   0  24 110.166 238.967   1
  -1   0 -24 375.126 243.082   1
   1   0  25 555.870 270.898   1
  -1   0 -25 655.206 265.715   1
  -1   0 -26 209.331 238.537   1
   1  -1 -27 34.0065 235.457   1
  -1   1  26 110.949 235.212   1
   1  -1 -26 171.098 239.274   1
  -1  -1  25 788.183 265.345   1
   1   1 -25 726.542 267.061   1
  -1   1  24 147.651 273.434   1
  -1  -1  24 370.707 265.565   1
   1   1 -24 653.797 256.024   1
   1  -1 -24 102.726 248.576   1
  -1   1  23 36.6695 233.094   1
  -1  -1  23 182.722 232.298   1
   1   1 -23-339.995 244.005   1
   1  -1 -23-136.031 237.670   1
  -1   1  22 181.437 256.150   1
  -1  -1  22 359.633 243.480   1
   1   1 -22 33.4047 235.852   1
   1  -1 -22 235.222 253.586   1
  -1   1  21 389.679 263.150   1
   1   1 -21 228.979 240.094   1
   1  -1 -21 32.9698 253.667   1
  -1  -1  21 211.445 248.828   1
  -1   1  20 1001.13 300.856   1
   1   1 -20 223.048 252.664   1
  -1  -1  20 481.310 274.988   1
   1  -1 -20 992.901 285.985   1
   1  -1 -19 778.244 281.918   1
   1   1 -19 277.385 269.180   1
  -1   1  19 739.631 285.293   1
  -1  -1  19 793.829 279.909   1
   1  -1 -18-30.3252 274.951   1
   1   1 -18 444.134 253.594   1
  -1  -1  18 318.128 251.759   1
  -1   1  18 750.112 270.551   1
   1   1 -17 1924.27 303.340   1
  -1  -1  17 1676.40 314.812   1
  -1   1  17 1546.36 307.166   1
   1   1 -16-134.740 228.512   1
   1  -1 -16-199.146 242.728   1
  -1   1  16 364.163 245.962   1
  -1  -1  16 87.2247 240.382   1
   1   1 -15 3801.98 365.940   1
   1  -1 -15 3801.61 378.610   1
  -1   1  15 3660.98 392.895   1
  -1  -1  15 3063.23 375.021   1
   1  -1 -14 2768.25 336.300   1
  -1   1  14 2881.16 353.349   1
   1   1 -13 3466.22 343.084   1
  -1  -1  13 2935.88 335.096   1
  -1   1  12 14792.1 1073.40   1
   1  -1 -12 14115.4 1067.48   1
   1   1 -12 17626.8 1074.74   1
   1  -1 -11 85.3073 193.777   1
   1   1 -11 176.984 181.062   1
  -1   1  11-245.883 217.852   1
  -1  -1  11-62.6100 188.091   1
   1   1 -10 31247.3 2089.90   1
   1  -1 -10 32820.8 2100.52   1
  -1  -1  10 33183.2 2098.99   1
  -1   1  10 31493.8 2100.02   1
   1  -1  -9 57374.5 3512.27   1
   1   1  -9 58529.1 3506.50   1
  -1  -1   9 57501.5 3510.57   1
  -1   1   9 45942.2 3506.77   1
   1   1  -8 32077.1 2027.82   1
   1  -1  -8 28762.3 2028.19   1
  -1  -1   8 32574.1 2031.71   1
  -1   1   8 32079.6 2039.22   1
   1  -1  -7 4945.37 401.500   1
  -1   1   7 5164.58 417.668   1
   1   1  -6 8264.77 567.707   1
  -1  -1   6 7763.28 574.696   1
   1   1  -5 27335.5 1681.74   1
   1  -1  -5 26977.8 1692.39   1
  -1  -1   5 23552.6 1684.71   1
  -1   1   5 26692.0 1695.08   1
   1   1  -4 12822.4 780.848   1
   1  -1  -4 11794.5 795.354   1
  -1   1   4 11153.8 799.673   1
  -1  -1   4 11098.9 785.310   1
   1   1  -3 48019.9 3195.48   1
   1  -1  -3 49727.3 3204.06   1
  -1   1   3 52880.1 3207.17   1
  -1  -1   3 52180.0 3199.12   1
   1  -1  -2 744.022 149.022   1
   1   1  -2 1021.42 138.909   1
  -1   1   2 886.891 152.999   1
   1  -1  -1 4280.27 280.976   1
  -1   1   1 4799.73 287.450   1
   1   1  -1 4027.87 272.986   1
  -1  -1   0 331591. 20275.7   1
   1   1   0 302646. 20276.0   1
  -1   1   0 326936. 20275.8   1
   1  -1   0 328659. 20275.3   1
  -1   1  -1 4378.54 312.107   1
  -1  -1  -1 4470.46 328.254   1
   1   1   1 5230.05 328.561   1
   1  -1   2 1446.26 144.819   1
   1   1   2 891.566 166.640   1
  -1  -1  -2 904.006 162.266   1
  -1   1  -2 1446.22 137.549   1
   1   1   3 57476.3 3359.10   1
   1  -1   3 51535.0 3347.20   1
  -1   1  -3 51491.2 3344.56   1
  -1  -1  -3 52821.5 3353.96   1
   1  -1   4 12432.9 774.288   1
  -1   1  -4 11278.1 767.349   1
  -1  -1  -4 10207.0 782.249   1
   1   1   4 12574.8 793.115   1
  -1  -1  -5 26067.5 1682.65   1
  -1   1  -5 26201.4 1671.39   1
   1   1   5 24322.4 1680.73   1
   1  -1   5 27117.0 1675.35   1
  -1   1  -6 8310.19 568.309   1
   1  -1   6 7894.97 572.013   1
   1  -1   7 5452.74 407.611   1
   1   1   7 5517.63 428.981   1
  -1   1  -7 5082.14 397.804   1
  -1  -1  -7 4749.81 409.125   1
  -1  -1  -8 30510.6 2015.10   1
  -1   1  -8 31700.9 2007.71   1
   1  -1   8 30984.5 2009.39   1
   1   1   8 30898.7 2020.33   1
  -1   1  -9 58949.8 3648.89   1
  -1  -1  -9 57489.7 3655.89   1
   1   1   9 55925.3 3659.15   1
   1  -1   9 55892.1 3649.84   1
  -1   1 -10 31177.2 2022.76   1
  -1  -1 -10 31058.0 2029.36   1
   1  -1  10 31416.1 2026.01   1
   1   1  10 30510.1 2033.99   1
   1  -1  11 141.488 182.848   1
   1   1  11 291.792 215.305   1
  -1   1 -11 73.1294 165.425   1
  -1  -1 -11 82.2607 180.397   1
  -1   1 -12 14647.7 1020.52   1
  -1  -1 -12 14673.5 1029.91   1
   1   1  12 15500.3 1039.75   1
   1  -1  13 3793.08 361.108   1
  -1   1 -13 3097.77 335.021   1
   1   1  14 2875.57 343.077   1
  -1  -1 -14 2379.11 311.979   1
  -1  -1 -15 3744.36 377.723   1
   1  -1  15 3987.46 383.415   1
  -1   1 -15 3378.02 372.467   1
   1   1  16 58.1736 249.038   1
   1  -1  16-223.170 230.015   1
  -1   1 -16 131.502 219.685   1
  -1  -1 -16 574.866 248.178   1
   1  -1  17 1704.59 310.609   1
   1   1  17 1485.70 316.309   1
  -1  -1 -17 2312.21 308.472   1
  -1   1 -17 2356.30 307.206   1
   1   1  18-157.776 239.915   1
   1  -1  18 153.713 253.548   1
  -1   1 -18 203.289 224.203   1
  -1  -1 -18 505.362 259.941   1
   1   1  19 1172.41 309.317   1
   1  -1  19 828.238 275.508   1
  -1  -1 -19 646.542 265.056   1
  -1   1 -19 885.960 273.898   1
   1  -1  20 565.334 264.713   1
   1   1  20 167.247 238.703   1
  -1   1 -20 572.253 259.340   1
  -1  -1 -20 608.590 263.003   1
   1   1  21 68.3389 255.634   1
   1  -1  21-34.5254 241.353   1
  -1  -1 -21 396.565 254.966   1
  -1   1 -21 32.6596 238.464   1
   1   1  22-248.454 238.849   1
   1  -1  22-106.869 239.722   1
  -1  -1 -22 402.451 252.817   1
  -1   1 -22 199.725 233.679   1
   1  -1  23 108.812 255.921   1
   1   1  23 471.470 271.394   1
  -1   1 -23 237.025 246.283   1
  -1  -1 -23-169.202 264.068   1
   1   1  24 255.909 239.930   1
   1  -1  24 332.028 250.677   1
  -1   1 -24 549.625 259.104   1
  -1  -1 -24 443.058 246.855   1
  -1   1 -25 35.0035 249.236   1
   1  -1  25 373.712 258.979   1
   1   1  25 147.270 257.496   1
  -1  -1 -25 171.166 244.827   1
   1   1  26 110.767 245.650   1
  -1  -1 -26 550.498 262.193   1
  -1  -1 -27 34.4709 252.627   1
  -1   2  27-145.654 252.112   1
   1  -2 -27 134.714 232.094   1
  -1   2  26 146.604 240.736   1
   1  -2 -26 679.271 251.355   1
  -1   2  25 146.945 270.587   1
   1  -2 -25 375.282 252.355   1
   1   2 -25 34.7384 236.313   1
  -1   2  24 73.7232 247.399   1
  -1  -2  24 372.763 248.934   1
   1  -2 -24 239.167 268.914   1
   1   2 -24 412.603 257.702   1
  -1  -2  23-73.0870 231.176   1
  -1   2  23 771.103 271.487   1
   1  -2 -23-67.9679 247.178   1
   1   2 -23 67.7358 229.206   1
  -1   2  22 108.254 242.323   1
   1   2 -22 332.073 254.076   1
   1  -2 -22 1074.68 281.106   1
  -1  -2  22 464.831 256.160   1
  -1   2  21-70.9587 276.900   1
   1   2 -21 584.612 247.156   1
  -1  -2  21 663.930 270.764   1
   1  -2 -21 461.494 262.093   1
  -1   2  20-34.7628 267.381   1
   1  -2 -20-354.475 280.198   1
  -1   2  19-305.565 289.671   1
   1   2 -19 30.5028 236.991   1
  -1  -2  19-32.8965 265.724   1
   1  -2 -19 345.639 279.294   1
   1   2 -18 234.186 225.704   1
  -1  -2  18 376.601 245.452   1
   1   2 -17 1477.79 273.317   1
   1  -2 -17 1382.18 321.331   1
  -1  -2  17 1766.34 287.543   1
   1   2 -16 633.829 258.320   1
   1  -2 -16 896.301 266.539   1
  -1   2  16 644.914 299.893   1
  -1  -2  16 682.056 262.116   1
   1  -2 -15 1139.24 291.491   1
  -1   2  15 1139.41 299.972   1
   1  -2 -14 3637.69 417.451   1
  -1  -2  14 4895.84 434.700   1
  -1   2  14 4886.35 441.468   1
   1   2 -14 4749.29 410.959   1
   1  -2 -13 1466.31 261.079   1
   1   2 -13 1292.81 220.255   1
  -1  -2  13 1576.82 256.503   1
  -1   2  13 1417.55 274.986   1
   1  -2 -12-23.6547 208.501   1
  -1  -2  12 196.052 200.595   1
  -1   2  12-24.8081 201.772   1
   1   2 -11-130.173 174.122   1
   1  -2 -11 242.045 207.512   1
  -1  -2  11 259.804 183.745   1
  -1   2  11 372.949 246.681   1
  -1   2  10 18004.4 1205.62   1
  -1  -2  10 17009.2 1185.90   1
   1   2 -10 18668.0 1188.01   1
   1  -2 -10 17132.7 1192.99   1
   1  -2  -9 1600.38 240.849   1
   1   2  -9 1208.61 192.327   1
  -1  -2   9 1738.60 223.634   1
  -1   2   9 1841.18 266.970   1
  -1   2   8 49826.4 3102.71   1
   1  -2  -8 46804.2 3096.76   1
  -1  -2   7 18904.5 1246.64   1
  -1   2   7 18747.0 1259.29   1
   1  -2  -7 19580.0 1264.27   1
   1   2  -7 18758.4 1243.39   1
  -1  -2   6 12162.7 776.380   1
  -1   2   6 11927.3 800.296   1
   1   2  -6 11329.9 769.794   1
   1  -2  -6 10610.0 786.495   1
  -1   2   5 168.162 164.655   1
   1   2  -5-87.7255 130.698   1
   1  -2  -5-48.7097 189.405   1
  -1  -2   5-77.5968 142.111   1
  -1   2   4 7289.88 500.573   1
  -1  -2   4 6344.68 465.267   1
   1   2  -4 6557.79 454.786   1
   1  -2  -4 6525.60 492.434   1
  -1  -2   3 224968. 16312.4   1
   1   2  -3 279162. 16315.7   1
  -1   2   3 276082. 16334.0   1
   1  -2  -3 283377. 16332.0   1
  -1  -2   2 49103.3 3159.91   1
  -1   2   2 52678.0 3177.89   1
   1   2  -2 48049.3 3158.98   1
   1  -2  -2 53948.1 3174.85   1
   1  -2  -1 11571.7 732.278   1
  -1  -2   1 11655.5 718.877   1
  -1   2   1 12756.8 734.827   1
  -1   2   0-8.10709 111.391   1
   1   2   0 123.072 103.279   1
   1  -2   0-87.6706 100.121   1
  -1  -2   0 86.2477 102.902   1
   1   2   1 13377.2 854.123   1
  -1  -2  -1 12842.1 852.154   1
   1  -2   2 49589.6 3256.23   1
   1   2   2 52993.8 3275.63   1
  -1  -2  -2 54044.3 3273.02   1
  -1   2  -2 52167.4 3256.03   1
   1  -2   3 262877. 17153.3   1
   1   2   3 266924. 17171.9   1
  -1  -2  -3 255186. 17168.3   1
  -1   2  -3 294989. 17153.3   1
   1   2   4 6658.42 476.903   1
   1  -2   4 6301.25 431.959   1
  -1  -2  -4 6084.45 470.156   1
  -1   2  -4 5820.83 429.252   1
  -1   2  -5 31.0386 123.856   1
  -1  -2  -5-24.6612 184.425   1
   1  -2   5 24.6924 133.533   1
   1   2   5-65.7167 195.407   1
  -1  -2  -6 11855.1 779.007   1
  -1   2  -6 10601.5 754.196   1
   1   2   6 11145.1 783.581   1
   1  -2   6 11463.6 753.919   1
   1   2   7 20404.4 1343.59   1
   1  -2   7 19373.0 1318.82   1
  -1  -2  -7 21511.2 1341.53   1
  -1   2  -7 20025.3 1318.90   1
  -1  -2  -8 45035.5 2913.00   1
   1   2   8 45586.4 2919.26   1
   1  -2   9 1526.43 205.776   1
   1   2   9 1303.32 231.283   1
  -1   2  -9 1217.15 207.603   1
  -1  -2  -9 1234.57 214.443   1
  -1   2 -10 19275.7 1213.34   1
  -1  -2 -10 17857.5 1228.10   1
   1   2  10 17298.7 1232.28   1
   1  -2  11 113.425 175.755   1
   1   2  11 234.125 224.678   1
  -1   2 -11 191.151 159.950   1
  -1  -2 -11 171.462 195.042   1
   1  -2  12 82.7148 192.125   1
   1   2  12 24.3657 228.042   1
  -1  -2 -12 334.014 204.713   1
   1  -2  13 1474.37 252.952   1
   1   2  13 1286.69 265.484   1
  -1  -2 -13 1685.76 258.298   1
  -1   2 -13 1318.85 234.618   1
  -1   2 -14 4011.53 386.012   1
  -1  -2 -14 4359.49 394.416   1
   1  -2  14 4180.58 386.273   1
   1   2  14 4150.28 404.714   1
   1   2  15 1675.96 294.973   1
  -1  -2 -15 1676.05 285.395   1
   1   2  16 503.383 269.068   1
   1  -2  16 328.345 228.084   1
  -1  -2 -16 501.051 232.688   1
  -1   2 -16 849.467 238.256   1
   1   2  17 955.734 281.909   1
   1  -2  17 1325.69 260.764   1
  -1   2 -17 1201.90 277.975   1
  -1  -2 -17 1478.93 290.598   1
   1  -2  18 785.053 264.250   1
  -1   2 -18 985.219 274.519   1
   1   2  19 164.528 254.861   1
   1  -2  19-125.738 244.379   1
  -1   2 -19 334.991 240.216   1
  -1  -2 -19 155.401 241.628   1
   1   2  20-168.651 280.678   1
  -1  -2 -20 95.8887 261.676   1
   1  -2  21 415.054 254.749   1
   1   2  21 377.531 235.679   1
  -1  -2 -21 630.153 266.369   1
  -1   2 -21 193.995 252.490   1
   1  -2  22 70.9688 240.393   1
  -1   2 -22 397.644 253.123   1
   1  -2  23 509.128 257.586   1
   1   2  23 36.2118 238.868   1
  -1   2 -23-33.8656 230.131   1
  -1  -2 -23-102.064 228.956   1
   1   2  24 72.9240 256.935   1
   1  -2  24 222.617 246.994   1
  -1   2 -24 173.223 233.070   1
  -1  -2 -24 986.103 275.601   1
   1   2  25-109.597 237.715   1
  -1  -2 -25 576.239 253.948   1
   1   2  26 474.583 263.198   1
  -1  -2 -26-170.350 246.696   1
   1   2  27 400.924 239.278   1
  -1  -2 -27-102.000 220.916   1
   1  -3 -27 299.378 242.538   1
  -1   3  27 323.856 242.904   1
   1  -3 -26 67.4352 246.263   1
  -1   3  26 254.288 258.584   1
   1  -3 -25-33.9123 221.388   1
  -1   3  25 146.377 232.590   1
   1  -3 -24 305.960 250.676   1
  -1   3  24 1101.20 275.596   1
   1   3 -23 606.075 263.515   1
   1  -3 -23 440.766 279.373   1
  -1   3  23 403.309 284.529   1
  -1  -3  23 551.202 248.069   1
  -1   3  22 108.092 255.188   1
   1   3 -22-33.0488 221.296   1
  -1  -3  22-463.257 250.143   1
  -1   3  21 319.967 275.227   1
   1   3 -21-32.1449 230.686   1
  -1  -3  21 34.5991 233.970   1
   1  -3 -21-32.9312 252.095   1
  -1   3  20 3180.15 379.867   1
   1   3 -20 3488.96 376.601   1
  -1  -3  20 2341.14 357.144   1
   1  -3 -20 2747.66 347.055   1
  -1   3  19 890.844 266.639   1
   1  -3 -19 986.015 260.804   1
   1   3 -19 1110.06 257.838   1
  -1  -3  19 677.752 266.188   1
   1  -3 -18 3019.91 401.067   1
   1   3 -18 4835.04 422.366   1
  -1  -3  18 4832.36 428.147   1
  -1   3  18 3718.04 417.268   1
  -1   3  17 1139.81 294.961   1
   1   3 -17 877.848 254.578   1
  -1  -3  17 1005.69 264.743   1
   1  -3 -17 883.869 267.023   1
  -1   3  16 657.025 254.712   1
   1   3 -16-77.9325 205.850   1
  -1  -3  16 196.117 217.998   1
   1  -3 -16 88.2656 226.368   1
   1  -3 -15 908.160 246.455   1
  -1   3  15 477.747 237.493   1
  -1  -3  15 549.781 243.306   1
   1   3 -15 463.947 225.579   1
  -1   3  14 15329.9 1071.61   1
  -1  -3  14 15553.7 1053.09   1
   1  -3 -14 14941.0 1066.53   1
   1   3 -14 14663.1 1041.44   1
   1   3 -13 168.719 185.300   1
   1  -3 -13 309.257 220.740   1
  -1   3  13 594.946 257.437   1
  -1  -3  13 294.546 200.067   1
  -1  -3  12 17418.0 1175.58   1
   1   3 -12 17148.8 1161.54   1
  -1   3  11 5620.46 494.203   1
  -1  -3  11 6306.97 474.191   1
   1   3 -11 5897.30 460.009   1
   1  -3 -11 5894.56 492.797   1
  -1  -3  10 8911.46 616.068   1
  -1   3  10 9168.64 646.619   1
   1  -3 -10 7535.36 626.008   1
   1   3 -10 8497.60 603.595   1
  -1  -3   9 4193.48 339.715   1
  -1   3   9 3197.88 362.864   1
   1   3  -9 4209.72 330.406   1
   1  -3  -9 4172.13 373.152   1
   1   3  -8 19348.1 1166.69   1
  -1   3   8 14979.4 1186.85   1
  -1  -3   8 18170.6 1165.81   1
   1  -3  -8 17168.3 1180.34   1
  -1   3   7 652.529 223.103   1
   1  -3  -7 560.989 206.297   1
  -1  -3   7 552.649 163.292   1
   1   3  -7 721.230 139.606   1
  -1  -3   6 31917.5 2005.54   1
  -1   3   6 31418.8 2033.77   1
   1   3  -6 29903.1 2001.95   1
   1  -3  -6 32496.6 2028.67   1
   1   3  -5 16960.5 1101.21   1
  -1  -3   5 17124.2 1105.84   1
  -1  -3   4 28202.9 1786.43   1
   1   3  -4 25989.0 1784.93   1
   1  -3  -4 31688.6 1814.37   1
  -1   3   4 28900.8 1819.34   1
  -1  -3   3 176651. 11126.0   1
  -1   3   3 175657. 11149.2   1
   1  -3  -3 165361. 11147.6   1
   1   3  -3 182133. 11125.2   1
   1  -3  -2 83563.8 5015.00   1
  -1  -3   2 77313.4 4995.12   1
  -1   3   2 77853.5 5016.76   1
   1   3  -2 80247.4 4996.49   1
   1  -3  -1 111089. 7126.60   1
   1   3  -1 117761. 7117.36   1
  -1   3   1 105537. 7128.34   1
  -1  -3   1 113901. 7116.48   1
   1  -3   0 116443. 7249.26   1
  -1  -3   0 118502. 7250.92   1
  -1   3   0 113756. 7251.45   1
   1   3   0 111648. 7251.05   1
  -1  -3  -1 106662. 6720.52   1
  -1   3  -1 106410. 6708.75   1
   1  -3   1 106102. 6707.92   1
   1   3   1 107990. 6722.47   1
   1   3   2 79604.8 4873.80   1
  -1  -3  -2 74695.3 4869.72   1
  -1  -3  -3 170815. 10935.6   1
  -1   3  -3 167546. 10910.1   1
   1  -3   3 182381. 10909.7   1
   1   3   3 166224. 10937.7   1
  -1   3  -4 28176.5 1735.38   1
  -1  -3  -4 29983.2 1769.77   1
   1  -3   4 24946.1 1736.55   1
   1   3   4 28166.4 1773.62   1
   1  -3   5 16832.4 1008.83   1
  -1   3  -5 14251.3 1006.47   1
   1  -3   6 33160.2 2146.47   1
   1   3   6 34415.0 2176.58   1
   1  -3   7 551.533 136.491   1
   1   3   7 999.377 232.139   1
  -1  -3  -7 371.253 218.960   1
  -1   3  -7 526.465 146.486   1
   1  -3   8 17262.9 1149.70   1
   1   3   8 16789.5 1184.14   1
  -1   3  -8 17537.6 1151.13   1
  -1  -3  -8 18403.3 1183.54   1
   1   3   9 3288.16 356.708   1
  -1  -3  -9 3515.85 346.941   1
  -1  -3 -10 7638.96 597.969   1
  -1   3 -10 7429.78 559.231   1
   1  -3  10 8620.67 572.496   1
   1   3  10 7625.40 607.339   1
  -1  -3 -11 6059.86 478.689   1
  -1   3 -11 5574.15 442.389   1
   1   3  11 6820.88 501.003   1
   1  -3  11 5314.15 450.058   1
  -1   3 -12 17412.5 1207.59   1
   1  -3  12 18586.7 1213.12   1
  -1  -3 -13 146.716 215.812   1
  -1   3 -13 283.195 188.054   1
   1   3  13 26.5277 234.076   1
   1  -3  13 214.354 197.179   1
   1   3  14 12895.0 1016.70   1
   1  -3  14 15129.9 1012.97   1
  -1   3 -14 15144.0 998.375   1
  -1  -3 -14 14189.3 1015.70   1
  -1   3 -15 424.081 209.829   1
  -1  -3 -15 108.285 232.406   1
   1   3  15 668.191 258.792   1
   1  -3  15 475.542 209.860   1
  -1  -3 -16 283.426 210.693   1
  -1   3 -16-50.5455 201.790   1
   1  -3  16 426.418 218.595   1
   1   3  16 211.328 251.570   1
  -1  -3 -17 792.810 278.002   1
  -1   3 -17 975.027 248.291   1
   1  -3  17 874.217 255.280   1
   1   3  17 845.798 301.704   1
  -1  -3 -18 3552.15 404.036   1
  -1   3 -18 3993.39 390.914   1
   1  -3  18 3793.08 396.754   1
   1  -3  19 853.780 268.640   1
   1   3  19 1196.19 304.166   1
  -1   3 -19 1048.44 273.339   1
  -1  -3 -19 873.884 287.240   1
   1  -3  20 2420.88 351.541   1
   1   3  20 3192.88 364.534   1
  -1   3 -20 2171.45 338.541   1
  -1  -3 -20 2862.21 344.005   1
   1   3  21-34.4585 251.530   1
   1  -3  21 377.349 259.623   1
  -1   3 -21-224.403 230.080   1
  -1  -3 -21 296.681 269.916   1
   1   3  22 564.178 256.936   1
   1  -3  22 389.573 250.393   1
  -1  -3 -22-67.2329 231.328   1
  -1   3 -22 396.162 242.649   1
   1  -3  23 145.742 240.076   1
  -1   3 -23 204.157 229.994   1
  -1  -3 -23-101.579 263.018   1
  -1   3 -24 279.739 239.676   1
   1   3  24 472.121 247.674   1
  -1  -3 -24 270.728 242.724   1
   1   3  25 108.894 270.296   1
  -1  -3 -25 607.936 274.733   1
   1   3  26 470.401 242.370   1
  -1  -3 -26 335.990 236.104   1
   1   3  27 35.9403 239.921   1
  -1  -3 -27 436.433 262.228   1
  -1   4  28 105.244 240.637   1
   1  -4 -28-32.2471 249.627   1
  -1   4  27 604.586 239.249   1
   1  -4 -27 164.626 220.585   1
  -1   4  25 218.119 273.534   1
   1  -4 -25 706.905 273.580   1
  -1   4  24 476.328 280.753   1
   1  -4 -24 406.386 265.518   1
   1  -4 -23-101.307 240.213   1
   1   4 -23-99.8999 212.797   1
  -1   4  23 290.669 245.671   1
  -1   4  22 72.1343 252.841   1
   1   4 -22 651.649 238.665   1
  -1  -4  22 322.583 224.935   1
   1  -4 -22 267.756 218.292   1
  -1   4  21 463.676 271.456   1
  -1   4  20 175.835 270.604   1
   1   4 -20 61.0925 216.839   1
  -1  -4  20-33.1072 231.810   1
   1  -4 -20 845.041 279.378   1
  -1   4  19 34.5622 287.810   1
   1   4 -19-146.690 223.984   1
   1  -4 -19 64.1134 269.529   1
  -1   4  18 237.155 287.855   1
   1   4 -18 392.549 233.274   1
  -1  -4  18 392.308 234.300   1
   1  -4 -18 62.9239 274.695   1
  -1   4  17 2444.74 349.576   1
   1   4 -17 1945.54 289.443   1
  -1  -4  17 1459.61 300.263   1
   1  -4 -17 1050.64 302.274   1
  -1   4  16 4329.84 463.452   1
   1  -4 -16 3770.49 425.295   1
  -1   4  15 2317.72 346.305   1
   1   4 -15 2449.47 287.362   1
  -1  -4  15 2253.82 292.085   1
   1  -4 -15 2229.94 337.029   1
  -1   4  14 609.662 274.337   1
   1   4 -14 657.904 201.303   1
  -1  -4  14 1109.43 226.453   1
   1  -4 -14 642.153 251.410   1
  -1   4  13 2141.81 301.878   1
   1  -4 -13 2330.54 304.197   1
   1   4 -13 1758.77 260.349   1
  -1  -4  13 2001.77 270.965   1
   1  -4 -12 4177.09 394.474   1
   1   4 -12 3745.54 360.247   1
  -1   4  12 4059.81 409.292   1
  -1  -4  12 4091.71 365.425   1
  -1  -4  11 11693.8 801.686   1
   1   4 -11 11140.7 789.293   1
  -1  -4  10 6226.92 452.625   1
  -1   4  10 4982.32 467.942   1
   1   4 -10 6316.37 447.703   1
   1  -4 -10 5656.17 480.109   1
   1  -4  -9 41.2227 207.344   1
  -1   4   9-44.1282 237.024   1
   1   4  -8 8090.95 554.680   1
  -1   4   8 8108.34 604.330   1
  -1  -4   8 8168.75 559.150   1
   1  -4  -8 6990.13 586.000   1
   1   4  -7 9939.15 673.480   1
   1  -4  -7 10671.5 714.365   1
  -1  -4   7 10349.9 683.029   1
  -1   4   7 9055.44 714.892   1
   1   4  -6 2196.85 213.524   1
   1  -4  -6 2846.11 280.947   1
  -1  -4   6 2909.77 219.682   1
  -1   4   6 2263.79 290.096   1
  -1  -4   5 4017.60 324.672   1
   1   4  -5 4678.79 322.907   1
  -1   4   5 4778.02 394.221   1
  -1  -4   4 244248. 15506.1   1
   1   4  -4 248916. 15505.7   1
  -1   4   3 7656.97 489.598   1
   1  -4  -3 6405.99 482.513   1
  -1  -4   3 7489.41 432.628   1
   1   4  -2 2193.32 163.065   1
   1  -4  -2 2453.14 222.016   1
  -1  -4   2 1887.63 157.088   1
   1   4  -1 8640.88 583.441   1
  -1   4   1 9228.73 608.568   1
  -1  -4   1 8826.16 583.091   1
   1  -4  -1 9227.45 602.284   1
   1  -4   0-39.1870 110.705   1
   1   4   0-38.9128 127.741   1
  -1  -4   0-23.8850 111.961   1
  -1   4   0 55.5808 132.432   1
   1   4   1 7860.57 576.383   1
   1  -4   1 8998.95 546.026   1
  -1  -4  -1 7868.56 569.983   1
  -1   4  -1 8090.01 546.385   1
   1   4   2 1810.65 231.437   1
  -1  -4  -2 2143.19 225.032   1
   1   4   3 6175.17 503.312   1
  -1  -4  -3 7199.62 492.980   1
   1  -4   4 237880. 15097.7   1
  -1   4  -4 242187. 15096.4   1
   1  -4   5 4146.11 310.321   1
   1   4   5 4722.43 388.583   1
  -1  -4  -5 4648.14 376.054   1
  -1   4  -5 4530.61 311.817   1
   1  -4   6 2409.94 217.182   1
   1   4   6 2886.04 305.216   1
  -1   4  -6 2775.41 213.787   1
  -1   4  -7 10722.5 698.501   1
  -1  -4  -7 11133.2 752.782   1
   1  -4   7 9502.41 697.301   1
   1   4   7 11517.7 758.322   1
  -1   4  -8 8372.56 547.915   1
  -1  -4  -8 7188.38 591.764   1
   1  -4   8 7370.53 546.576   1
   1   4   8 8572.88 601.593   1
   1  -4   9-89.9556 148.149   1
   1   4   9 508.827 231.707   1
  -1  -4  -9 230.025 192.621   1
  -1   4  -9 35.7803 129.228   1
   1  -4  10 6019.69 457.751   1
   1   4  10 6265.33 511.020   1
  -1  -4 -10 6071.46 500.908   1
  -1   4 -10 6035.07 450.508   1
   1  -4  11 10392.0 755.529   1
  -1   4 -11 11344.3 753.570   1
  -1  -4 -12 3805.51 367.417   1
  -1   4 -12 4500.81 359.885   1
   1  -4  12 4501.08 363.895   1
   1  -4  13 1519.81 249.207   1
   1   4  13 1393.78 278.171   1
  -1  -4 -13 1869.48 303.633   1
  -1   4 -13 2051.74 243.518   1
   1  -4  14 492.413 207.600   1
   1   4  14 171.383 241.893   1
  -1   4 -14 846.466 212.653   1
  -1  -4 -14 688.577 209.629   1
   1  -4  15 1670.21 265.782   1
   1   4  15 1395.38 312.949   1
  -1  -4 -15 1692.77 313.983   1
  -1   4 -15 1842.63 254.040   1
  -1  -4 -16 4210.40 407.987   1
   1   4  16 3596.17 404.100   1
   1  -4  17 1693.95 287.266   1
  -1   4 -17 1941.50 293.047   1
   1   4  18 359.661 247.605   1
   1  -4  18 88.8303 218.114   1
  -1   4 -18-112.256 215.849   1
  -1  -4 -18 306.975 226.108   1
   1   4  19-402.362 281.823   1
   1  -4  19 344.723 242.753   1
  -1   4 -19 176.027 219.584   1
  -1  -4 -19 440.414 262.759   1
   1  -4  20 261.744 229.879   1
   1   4  20 205.073 234.662   1
  -1   4 -20-91.7471 221.562   1
  -1  -4 -20 323.330 262.257   1
  -1   4 -22 132.594 227.940   1
   1   4  22 847.013 275.558   1
   1  -4  22 141.662 239.855   1
  -1  -4 -22 672.373 274.758   1
  -1   4 -23 239.446 253.191   1
   1   4  23 429.972 268.378   1
  -1  -4 -23 67.5639 258.035   1
   1   4  24 542.556 267.081   1
  -1  -4 -24 740.895 265.733   1
   1   4  25-288.262 248.436   1
  -1  -4 -25 33.5198 236.459   1
   1   4  27 248.598 215.639   1
  -1  -4 -27-66.0554 230.856   1
   1   4  28-317.803 249.106   1
  -1  -4 -28 555.811 264.223   1
  -1   5  28 206.984 241.490   1
   1  -5 -28 254.773 224.012   1
  -1   5  27 245.984 249.979   1
   1  -5 -27-129.994 234.209   1
  -1   5  26 142.591 258.261   1
   1  -5 -26 231.609 250.649   1
  -1   5  25-217.077 241.050   1
   1  -5 -25 133.897 262.943   1
  -1   5  24-72.9337 217.593   1
   1  -5 -24-269.450 228.012   1
   1  -5 -23 67.3278 235.223   1
  -1   5  23-108.751 263.454   1
   1   5 -22-32.2918 233.631   1
  -1   5  22 829.745 311.105   1
   1  -5 -22 735.891 279.941   1
   1   5 -21 30.9651 234.582   1
  -1  -5  21 414.682 251.402   1
   1  -5 -21 132.373 265.728   1
  -1   5  20 1378.67 336.025   1
   1   5 -20 717.356 259.324   1
  -1  -5  20 1052.11 267.154   1
   1  -5 -20 1109.89 312.050   1
  -1   5  19-174.396 296.679   1
   1   5 -19-114.495 207.158   1
  -1  -5  19 374.301 237.851   1
   1  -5 -19-258.997 271.976   1
  -1   5  18 479.368 308.566   1
   1   5 -18 976.924 235.222   1
  -1  -5  18 1538.92 285.043   1
   1  -5 -18 1376.63 334.026   1
  -1   5  17 432.165 300.020   1
   1   5 -17 334.029 214.386   1
  -1  -5  17 194.824 229.146   1
   1  -5 -17 31.2289 283.421   1
   1   5 -16-96.2698 198.432   1
  -1  -5  16-104.331 203.488   1
  -1   5  15 715.718 297.581   1
   1   5 -15 786.408 219.703   1
  -1  -5  15 944.367 223.693   1
   1  -5 -15 1387.19 295.560   1
  -1   5  14 921.481 275.158   1
   1   5 -14 456.252 191.639   1
  -1  -5  14 894.145 215.780   1
   1  -5 -14 685.483 271.430   1
  -1   5  13-85.7542 213.808   1
   1  -5 -13 81.5731 227.745   1
   1   5 -13 170.663 180.931   1
  -1  -5  13 81.8148 186.391   1
  -1  -5  12 7084.07 488.710   1
  -1   5  12 6048.33 525.799   1
   1   5 -12 5421.60 461.094   1
   1  -5 -12 6288.64 515.286   1
  -1   5  11 1041.69 282.096   1
   1   5 -11 1252.29 180.798   1
  -1  -5  11 830.622 174.045   1
   1  -5 -11 1097.78 262.754   1
   1  -5 -10 392.000 210.599   1
  -1   5  10 589.689 222.925   1
   1   5  -9 3191.26 265.084   1
   1  -5  -9 2692.75 325.838   1
  -1  -5   9 3108.88 272.510   1
  -1   5   9 3116.11 341.507   1
  -1  -5   8 3191.49 266.361   1
  -1   5   8 4040.10 356.677   1
   1   5  -8 2720.13 264.582   1
   1  -5  -8 3774.31 340.597   1
  -1  -5   7 24894.1 1599.77   1
   1  -5  -7 25706.7 1641.27   1
  -1   5   7 23935.8 1643.15   1
   1   5  -6 82334.3 5481.65   1
  -1  -5   6 89067.9 5481.08   1
  -1   5   6 89906.8 5526.92   1
   1  -5  -6 89869.9 5522.15   1
   1  -5  -5 26385.2 1723.02   1
   1   5  -5 26003.9 1677.93   1
  -1   5   5 24750.5 1726.07   1
  -1  -5   5 27342.9 1678.81   1
   1  -5  -4 117708. 7645.43   1
  -1  -5   4 130343. 7606.55   1
  -1   5   4 115762. 7647.84   1
   1   5  -4 113271. 7607.11   1
   1  -5  -3 14308.8 911.685   1
   1   5  -3 12792.9 866.268   1
  -1  -5   3 14017.1 866.189   1
  -1   5   3 14265.7 915.111   1
   1  -5  -2 7612.92 555.487   1
  -1  -5   2 7873.58 518.973   1
   1   5  -2 8359.43 521.796   1
  -1   5   2 7416.26 559.001   1
   1  -5  -1 39844.7 2526.25   1
  -1  -5   1 41463.5 2513.40   1
   1   5  -1 37438.8 2515.02   1
  -1   5   1 39850.7 2529.55   1
   1  -5   0 29360.4 1920.82   1
  -1  -5   0 31185.5 1922.87   1
  -1   5   0 30443.2 1924.08   1
   1   5   0 29553.9 1925.37   1
  -1   5  -1 37617.3 2414.08   1
   1  -5   1 38374.0 2412.02   1
  -1  -5  -1 38848.7 2429.42   1
   1   5   1 37459.0 2431.77   1
   1  -5   2 7208.15 476.425   1
  -1  -5  -2 6549.81 519.508   1
  -1   5  -2 7816.50 478.999   1
   1   5   2 7035.62 523.734   1
  -1  -5  -3 13297.6 909.585   1
   1   5   3 13830.4 915.795   1
  -1  -5  -4 117155. 7537.39   1
   1   5   4 121352. 7542.11   1
  -1  -5  -5 27389.0 1737.90   1
   1  -5   5 27111.7 1685.80   1
   1   5   5 27976.6 1742.72   1
  -1   5  -5 25652.0 1685.55   1
  -1  -5  -6 92706.8 5673.81   1
  -1   5  -6 80437.0 5624.20   1
   1   5   6 91313.8 5675.30   1
   1  -5   6 96802.2 5625.58   1
  -1  -5  -7 23207.6 1667.41   1
  -1   5  -7 23760.2 1622.58   1
   1   5   7 25501.7 1677.13   1
   1  -5   7 27831.0 1623.64   1
  -1  -5  -8 3065.34 339.152   1
   1   5   8 3203.69 349.538   1
   1  -5   8 3177.19 259.953   1
  -1   5  -8 3327.97 255.589   1
   1   5   9 3213.18 329.388   1
  -1   5  -9 3256.89 265.365   1
  -1  -5  -9 2865.05 310.402   1
   1  -5   9 3185.07 271.105   1
  -1  -5 -10 430.007 232.280   1
   1   5  10-148.821 241.322   1
  -1  -5 -11 1095.53 220.159   1
  -1   5 -11 907.479 175.676   1
   1  -5  11 791.028 171.708   1
   1   5  11 1425.41 247.778   1
   1   5  12 4806.22 478.985   1
   1  -5  12 5405.49 426.886   1
  -1  -5 -12 5419.77 467.780   1
  -1   5 -12 5630.68 423.845   1
   1  -5  13 175.235 173.581   1
   1   5  13-56.1799 197.193   1
  -1  -5 -13 77.8310 192.497   1
  -1   5 -13 18.4569 145.531   1
   1  -5  14 490.439 197.204   1
   1   5  14 467.980 255.580   1
  -1  -5 -14 623.215 241.204   1
  -1   5 -14 574.113 196.615   1
   1  -5  15 795.782 204.791   1
   1   5  15 363.560 256.328   1
  -1  -5 -15 424.599 247.866   1
  -1   5 -15 629.102 204.668   1
   1  -5  16-178.020 218.967   1
  -1   5 -16 96.4916 202.667   1
   1   5  17 419.202 287.200   1
  -1  -5 -17 907.468 288.699   1
   1  -5  18 1017.11 262.836   1
   1   5  18 694.388 259.684   1
  -1   5 -18 1114.75 254.738   1
  -1  -5 -18 1116.73 253.147   1
   1   5  19-371.923 284.074   1
   1  -5  19 368.267 232.260   1
  -1   5 -19-228.760 213.039   1
  -1  -5 -19-63.4139 259.613   1
   1   5  20 652.980 249.348   1
   1  -5  20 937.506 270.668   1
  -1  -5 -20 259.872 245.714   1
  -1   5 -20 574.264 235.137   1
  -1   5 -21 31.6975 212.337   1
   1  -5  21-270.763 232.250   1
  -1  -5 -21-99.3861 250.771   1
  -1   5 -22 560.549 249.980   1
   1   5  22 282.470 272.609   1
   1   5  23 429.025 253.928   1
  -1  -5 -23 538.876 247.699   1
   1   5  24-108.016 270.574   1
  -1  -5 -24 468.948 276.276   1
   1   5  25 143.069 220.219   1
  -1  -5 -25 332.500 223.144   1
   1   5  26-496.427 266.232   1
  -1  -5 -26 393.962 263.383   1
   1   5  27 210.511 225.499   1
  -1  -5 -27 521.648 224.932   1
   1   5  28 138.157 236.924   1
  -1  -5 -28-192.907 243.295   1
  -1   6  28 441.787 220.645   1
   1  -6 -28 564.307 233.816   1
  -1   6  27 242.900 258.644   1
   1  -6 -27 1026.29 283.233   1
  -1   6  26-106.137 255.044   1
   1  -6 -26 294.579 244.869   1
  -1   6  24 217.636 229.929   1
   1  -6 -24 334.742 230.279   1
   1  -6 -23 503.299 249.219   1
  -1   6  23 289.286 260.713   1
  -1   6  22 180.310 281.518   1
   1  -6 -22 233.843 257.006   1
   1   6 -21 92.6348 210.280   1
  -1   6  21 537.794 292.893   1
   1  -6 -21 132.554 270.773   1
  -1   6  20 532.667 303.158   1
   1   6 -20 528.688 221.174   1
  -1  -6  20 129.056 219.685   1
   1  -6 -20 493.607 277.657   1
  -1   6  19-140.603 299.927   1
   1   6 -19 222.849 196.445   1
  -1  -6  19-30.6123 237.874   1
   1  -6 -19 97.7977 275.605   1
   1   6 -18 523.313 229.396   1
  -1  -6  18 927.144 237.715   1
   1  -6 -18 420.086 289.921   1
  -1   6  17 1077.84 324.601   1
   1  -6 -17 821.677 287.884   1
   1   6 -17 809.453 220.999   1
  -1  -6  17 651.736 253.973   1
  -1   6  16 9871.76 800.485   1
  -1  -6  16 10086.7 743.552   1
   1  -6 -16 10157.5 789.372   1
   1   6 -16 10298.6 736.663   1
  -1   6  15-348.864 280.331   1
   1   6 -15 62.9978 180.826   1
  -1  -6  15 46.6886 180.736   1
   1  -6 -15-180.401 258.106   1
  -1   6  14 273.536 248.090   1
   1   6 -14 96.5105 150.129   1
  -1  -6  14 277.893 194.874   1
   1  -6 -14-233.426 232.565   1
  -1   6  13 1759.81 304.891   1
   1  -6 -13 1087.14 248.049   1
   1   6 -13 1713.43 221.400   1
  -1  -6  13 1974.55 241.291   1
   1  -6 -12 5728.83 475.383   1
   1   6 -12 4910.42 394.062   1
  -1   6  12 5097.38 482.450   1
  -1  -6  12 4884.07 405.166   1
   1  -6 -11 1494.51 283.124   1
  -1   6  11 2208.64 289.890   1
  -1  -6  10 10498.4 709.377   1
   1   6 -10 10125.3 699.063   1
   1  -6  -9 10296.4 732.745   1
   1   6  -9 10167.4 668.101   1
  -1  -6   9 9579.17 670.560   1
  -1   6   9 9517.06 726.997   1
   1  -6  -8 5099.78 449.158   1
  -1   6   8 5693.02 459.909   1
   1   6  -8 5374.76 376.055   1
  -1  -6   8 5067.88 374.788   1
   1   6  -7 8425.14 524.025   1
  -1  -6   7 7348.71 522.248   1
  -1   6   7 7607.69 604.434   1
   1  -6  -7 7790.68 594.237   1
   1   6  -6 2318.93 177.753   1
  -1  -6   6 2291.27 175.249   1
   1  -6  -6 2355.04 268.017   1
  -1   6   6 2168.53 282.406   1
   1  -6  -5 1155.26 198.863   1
  -1   6   5 917.682 222.641   1
   1  -6  -4 66981.8 4328.17   1
  -1   6   4 69181.5 4334.46   1
  -1  -6   3 5341.52 360.392   1
   1   6  -3 5655.29 363.114   1
   1  -6  -2 23866.8 1753.89   1
   1   6  -2 27467.3 1726.85   1
  -1   6   2 25501.3 1759.64   1
  -1  -6   2 28779.5 1725.42   1
   1   6  -1 67872.4 4331.41   1
   1  -6  -1 71155.4 4342.21   1
  -1   6   1 69506.3 4345.59   1
  -1  -6   1 66752.0 4329.11   1
   1  -6   0 7.81759 119.486   1
   1   6   0 17.7443 118.401   1
  -1  -6   0-74.4315 125.798   1
  -1   6   0-154.198 127.779   1
  -1  -6  -1 72725.3 4439.41   1
  -1   6  -1 69056.6 4424.13   1
   1   6   1 69022.2 4440.59   1
   1  -6   1 69979.7 4420.69   1
   1   6   2 25458.6 1635.21   1
  -1   6  -2 25399.1 1598.29   1
   1  -6   2 24603.2 1596.67   1
  -1  -6  -2 26193.9 1631.65   1
  -1  -6  -4 68745.0 4365.56   1
   1   6   4 68433.1 4370.60   1
  -1  -6  -5 1757.32 238.286   1
   1   6   5 1345.91 237.175   1
  -1   6  -6 2111.55 154.475   1
   1   6   6 1894.85 271.406   1
   1  -6   6 2087.80 153.698   1
  -1  -6  -6 1790.73 261.155   1
   1   6   7 8635.76 587.581   1
   1  -6   7 6643.61 497.298   1
  -1  -6  -7 7682.60 574.320   1
  -1   6  -7 8141.48 498.568   1
   1   6   8 5277.47 437.361   1
   1  -6   8 5303.78 344.559   1
   1   6   9 9851.42 704.058   1
  -1   6  -9 10076.5 631.879   1
  -1  -6  -9 9267.35 693.697   1
   1  -6   9 8456.02 635.723   1
   1  -6  10 9953.81 726.240   1
  -1   6 -10 11414.2 724.837   1
  -1  -6 -11 1109.26 247.159   1
   1   6  11 1165.79 269.617   1
   1   6  12 4316.68 435.029   1
  -1   6 -12 5044.73 373.709   1
   1  -6  12 3986.10 365.636   1
  -1  -6 -12 4907.41 424.201   1
  -1   6 -13 1680.47 217.316   1
  -1  -6 -13 1569.99 288.793   1
   1  -6  13 1419.73 221.451   1
   1   6  13 1068.28 294.400   1
  -1  -6 -14 139.062 224.954   1
  -1   6 -14 252.847 175.673   1
   1  -6  14 61.7951 178.776   1
   1   6  14 298.950 226.507   1
  -1  -6 -15 115.342 249.037   1
  -1   6 -15-275.141 176.726   1
   1  -6  15 90.2931 194.970   1
   1   6  15-123.562 273.055   1
   1   6  16 10832.6 822.109   1
  -1   6 -16 9579.79 753.068   1
   1  -6  16 10253.0 765.557   1
  -1  -6 -16 11906.4 817.079   1
   1   6  17 326.841 240.599   1
   1  -6  17 817.751 237.271   1
  -1  -6 -17 857.719 260.279   1
  -1   6 -17 813.050 219.728   1
   1   6  18 334.150 296.974   1
   1  -6  18 706.425 248.705   1
  -1   6 -18 1084.18 241.117   1
  -1  -6 -18 532.407 280.322   1
   1   6  19-34.0700 270.481   1
   1  -6  19 90.2253 216.730   1
  -1   6 -19-169.101 207.393   1
  -1  -6 -19 224.577 277.863   1
   1   6  20-207.310 246.896   1
   1  -6  20-95.6934 227.939   1
  -1   6 -20 267.908 212.723   1
  -1  -6 -20 293.679 234.188   1
  -1   6 -21 312.062 234.841   1
   1   6  21 139.144 275.657   1
  -1  -6 -21 298.639 251.594   1
   1   6  22-70.5980 253.400   1
  -1  -6 -22 302.162 250.192   1
   1   6  23 392.263 254.783   1
  -1  -6 -23 369.191 250.135   1
   1   6  24 250.734 278.905   1
  -1  -6 -24 332.992 270.518   1
   1   6  26 245.667 271.670   1
  -1  -6 -26-162.338 262.263   1
   1   6  27 485.074 253.248   1
  -1  -6 -27 386.024 234.360   1
  -1  -6 -28 126.608 250.501   1
   1   6  28 102.082 230.185   1
   1  -7 -27-189.760 243.964   1
  -1   7  27 411.102 258.276   1
   1  -7 -26-161.741 249.472   1
  -1   7  26 175.005 248.973   1
   1  -7 -25 624.899 241.902   1
  -1   7  25 35.6011 222.181   1
   1  -7 -24 665.007 254.325   1
  -1   7  24 252.417 250.284   1
   1  -7 -23 634.740 269.532   1
  -1   7  23 252.231 269.918   1
  -1   7  22 468.495 286.513   1
   1  -7 -22 66.6926 260.481   1
  -1   7  21 394.960 287.201   1
   1  -7 -21-66.3183 274.303   1
   1   7 -20 1020.55 252.075   1
  -1   7  20 570.843 288.447   1
   1  -7 -20 1217.04 299.968   1
  -1  -7  19 323.199 229.589   1
   1   7 -19 164.825 204.329   1
  -1   7  18 1817.08 364.902   1
   1  -7 -18 2136.25 356.575   1
  -1   7  17-34.3690 293.285   1
  -1  -7  17 256.948 193.756   1
   1   7 -17 23.7914 196.780   1
   1  -7 -17 32.0667 271.972   1
  -1   7  16 33.4157 274.522   1
   1  -7 -16 62.6530 255.667   1
  -1  -7  16 212.543 190.186   1
   1   7 -16 21.9662 172.001   1
  -1  -7  15 777.939 198.434   1
   1   7 -15 464.824 181.132   1
   1  -7 -14 2978.33 373.686   1
   1   7 -14 3183.00 297.682   1
  -1  -7  14 3209.51 309.526   1
  -1   7  14 2794.44 390.864   1
  -1   7  13 1051.99 314.091   1
   1   7 -13 1378.69 205.372   1
  -1  -7  13 1460.63 204.260   1
   1  -7 -13 856.430 288.293   1
   1   7 -12 58.0509 134.187   1
  -1   7  12 115.889 242.739   1
   1  -7 -12 302.476 243.844   1
  -1   7  11 1001.46 282.387   1
   1   7 -11 1086.72 151.710   1
  -1  -7  11 803.360 155.490   1
   1  -7 -11 1176.17 260.408   1
  -1   7  10 1299.89 266.832   1
   1  -7 -10 1395.21 269.697   1
   1   7 -10 1342.92 160.562   1
  -1  -7  10 1353.09 163.455   1
  -1   7   9 226.486 245.170   1
   1   7  -9 285.689 101.629   1
   1  -7  -9 211.574 234.387   1
  -1  -7   9 214.721 100.789   1
  -1  -7   8 28636.0 1704.51   1
  -1   7   8 26875.1 1773.55   1
   1  -7  -8 25037.1 1762.37   1
   1   7  -8 25449.0 1700.74   1
   1  -7  -7 11361.6 724.616   1
  -1   7   7 12125.2 739.424   1
  -1  -7   7 10360.8 641.060   1
  -1   7   6 35620.3 2430.12   1
   1  -7  -6 38932.8 2424.70   1
   1  -7  -5 955.251 200.392   1
  -1   7   5 1341.13 222.169   1
  -1   7   4 3116.52 320.775   1
   1  -7  -4 3430.24 300.299   1
   1   7  -3 50435.2 3127.73   1
  -1   7   3 47911.1 3170.71   1
   1  -7  -3 47584.2 3166.95   1
  -1  -7   3 49632.5 3126.65   1
   1   7  -2 21348.5 1382.73   1
  -1  -7   2 21857.2 1380.27   1
   1   7  -1 208.863 111.671   1
   1  -7  -1 280.011 141.147   1
  -1  -7   1 156.329 100.577   1
  -1   7   1 177.079 145.764   1
  -1   7   0 3908.35 310.907   1
   1   7   0 4228.87 319.342   1
   1   7   1 202.897 143.409   1
   1  -7   1 121.994 92.4343   1
  -1   7  -1 290.519 114.863   1
   1  -7   2 20923.1 1344.90   1
  -1   7  -2 21330.6 1347.16   1
  -1  -7  -3 50136.4 3153.32   1
   1   7   3 48386.5 3156.26   1
  -1  -7  -4 3243.53 304.938   1
   1   7   4 3286.17 319.145   1
   1   7   5 1543.62 234.646   1
  -1  -7  -5 1277.06 212.814   1
  -1  -7  -6 42466.4 2668.16   1
   1   7   6 39906.5 2671.28   1
  -1  -7  -7 12661.2 840.651   1
   1   7   7 10888.0 840.118   1
   1   7   8 29283.9 1840.05   1
   1  -7   8 28329.0 1761.62   1
  -1   7  -8 26907.1 1760.06   1
  -1  -7  -8 27154.6 1827.06   1
  -1   7  -9 223.783 97.9366   1
   1  -7   9 142.818 95.2578   1
  -1  -7 -10 1401.25 258.741   1
  -1   7 -10 1551.00 158.321   1
   1  -7  10 1186.64 162.265   1
   1   7  10 1463.29 287.171   1
  -1   7 -11 886.048 141.120   1
  -1  -7 -11 952.639 232.839   1
   1   7  11 601.005 248.483   1
   1  -7  11 1122.18 161.915   1
  -1  -7 -12 394.035 201.569   1
   1   7  12 57.0080 202.363   1
  -1  -7 -13 1012.63 269.661   1
  -1   7 -13 1086.91 171.313   1
   1  -7  13 1330.10 187.881   1
   1   7  13 1065.86 296.820   1
  -1  -7 -14 2624.22 366.365   1
   1  -7  14 3383.27 300.254   1
   1   7  14 3212.66 391.719   1
  -1   7 -14 2617.96 285.466   1
  -1   7 -15 456.295 170.894   1
   1  -7  15 507.542 191.919   1
  -1  -7 -16 30.2875 228.322   1
   1   7  16 355.873 270.094   1
  -1   7 -16 43.5828 169.970   1
   1  -7  16-70.0873 187.461   1
  -1  -7 -17-278.955 266.851   1
   1   7  17 264.792 300.739   1
  -1   7 -17 141.900 187.094   1
   1  -7  17-101.266 213.345   1
  -1  -7 -18 1648.51 318.003   1
   1   7  18 1454.64 321.463   1
  -1   7 -18 1703.62 267.042   1
   1  -7  18 2094.69 284.408   1
  -1   7 -19 325.858 211.822   1
   1  -7  19 1190.06 256.056   1
  -1   7 -20 979.038 239.418   1
  -1  -7 -20 1178.92 290.965   1
   1   7  20 1145.17 313.419   1
  -1  -7 -21-33.5244 281.759   1
   1   7  21 313.515 273.749   1
  -1  -7 -22 201.102 216.634   1
   1   7  22 564.335 232.635   1
  -1  -7 -23-33.4224 257.765   1
   1   7  23-35.5369 256.099   1
  -1  -7 -24 562.181 271.121   1
   1   7  24-106.803 262.382   1
  -1  -7 -25 130.698 228.432   1
   1   7  25 105.615 228.727   1
  -1  -7 -26 770.414 279.780   1
   1   7  26-69.5233 248.329   1
  -1  -7 -27 126.899 210.330   1
   1   7  27-34.1944 224.397   1
  -1   8  27 506.459 254.371   1
   1  -8 -27 186.955 254.269   1
  -1   8  26 69.1877 252.688   1
   1  -8 -26 255.630 253.897   1
   1  -8 -25 520.934 254.143   1
   1  -8 -23 166.186 213.565   1
  -1   8  23-107.635 246.115   1
   1  -8 -22-199.617 233.546   1
  -1   8  22 431.646 280.517   1
   1  -8 -21 33.1580 238.956   1
  -1   8  21 35.9482 259.062   1
   1  -8 -20 32.9761 251.506   1
  -1   8  20 143.191 258.022   1
   1  -8 -19-131.554 239.043   1
  -1   8  19 35.5633 249.642   1
   1  -8 -18 978.710 270.316   1
  -1   8  18 528.747 264.515   1
   1   8 -18 885.974 220.576   1
  -1  -8  18 871.578 222.152   1
   1  -8 -17 226.871 232.655   1
  -1   8  17 382.421 244.115   1
   1   8 -17 22.6701 166.958   1
  -1  -8  17-94.4027 195.237   1
   1  -8 -16 1524.30 311.583   1
  -1   8  16 1220.50 316.682   1
   1   8 -16 1427.33 224.571   1
  -1  -8  16 1609.69 232.490   1
   1  -8 -15 31.0997 266.505   1
  -1   8  15-262.888 302.088   1
   1   8 -15 223.613 152.679   1
  -1  -8  15 540.437 181.928   1
   1  -8 -14 606.396 276.499   1
  -1   8  14 1121.74 318.868   1
   1   8 -14 659.608 167.115   1
  -1  -8  14 376.336 153.993   1
  -1   8  13-184.678 220.878   1
   1  -8 -13 88.4613 220.535   1
  -1   8  12 178.623 260.149   1
   1  -8 -12 141.162 249.563   1
   1   8 -12 86.6180 121.506   1
  -1  -8  12-12.5822 121.830   1
   1  -8 -11-135.789 228.877   1
  -1  -8  11-31.2664 114.543   1
  -1   8  11 114.614 223.452   1
   1   8 -11 143.158 110.720   1
  -1   8  10 3815.09 429.007   1
   1  -8 -10 3711.82 414.336   1
   1   8 -10 4594.92 309.917   1
  -1  -8  10 4149.84 312.155   1
  -1   8   9 1883.93 285.744   1
   1   8  -9 1523.48 136.298   1
   1  -8  -9 1668.70 268.879   1
  -1  -8   9 1317.62 131.788   1
   1  -8  -8 11307.6 840.505   1
  -1   8   8 12410.1 857.864   1
   1  -8  -7 283.681 189.616   1
  -1   8   7-163.053 213.963   1
   1  -8  -6 183.121 198.345   1
  -1   8   6 477.648 225.871   1
   1  -8  -5 14164.1 961.535   1
  -1   8   5 13744.9 966.018   1
   1  -8  -4 577.083 197.317   1
  -1   8   4 586.927 200.022   1
  -1   8   3 6523.03 478.563   1
   1  -8  -3 6120.02 469.498   1
   1   8  -3 6109.97 415.217   1
  -1  -8   3 6409.41 412.997   1
   1   8  -2 32561.8 2023.65   1
  -1   8   2 31728.5 2055.23   1
  -1  -8   2 31075.9 2020.75   1
   1   8  -1 1644.56 161.610   1
  -1   8   1 1347.75 198.015   1
   1  -8  -1 1540.72 193.110   1
  -1  -8   1 1478.15 159.838   1
   1  -8   0 120.496 121.815   1
  -1  -8   0 41.7978 120.687   1
  -1  -8  -1 1367.76 172.795   1
   1  -8   1 1402.77 155.034   1
   1   8   1 1772.19 198.644   1
  -1   8  -1 1298.48 161.772   1
   1  -8   2 30273.3 1924.53   1
  -1   8  -2 29460.5 1928.63   1
   1   8   2 32587.1 1968.24   1
   1   8   3 6237.49 511.071   1
  -1  -8  -3 7606.79 513.648   1
   1   8   4 166.961 185.384   1
  -1  -8  -4 383.243 183.596   1
   1   8   5 13699.4 930.934   1
  -1  -8  -5 13024.0 923.715   1
   1   8   6-43.6169 214.539   1
  -1  -8  -6-41.0983 195.555   1
   1   8   7 680.443 240.897   1
  -1  -8  -7 174.360 207.331   1
   1   8   8 11532.3 827.551   1
  -1  -8  -8 10984.6 805.793   1
   1   8   9 1263.73 271.510   1
   1  -8   9 1412.61 109.701   1
  -1   8  -9 1055.98 107.487   1
  -1  -8  -9 1568.40 253.458   1
   1   8  10 5967.75 456.713   1
  -1   8 -10 4811.02 329.847   1
   1  -8  10 4175.56 329.031   1
  -1  -8 -10 5295.85 439.709   1
  -1  -8 -11-155.793 216.095   1
   1   8  11 28.2117 227.136   1
  -1   8 -11 64.1031 102.524   1
   1  -8  11 128.008 108.854   1
  -1  -8 -12-243.749 210.442   1
  -1   8 -12-11.4320 112.750   1
   1  -8  12 122.164 121.576   1
  -1  -8 -13-28.1328 217.001   1
   1   8  13 181.830 238.925   1
   1   8  14 62.4613 287.837   1
  -1   8 -14 489.092 160.927   1
   1  -8  14 185.417 154.685   1
  -1  -8 -15 390.688 278.296   1
   1   8  15 353.573 297.632   1
  -1   8 -15-53.4083 161.567   1
   1  -8  15 171.632 163.442   1
  -1  -8 -16 1815.76 320.687   1
   1   8  16 1809.86 318.764   1
  -1   8 -16 1826.15 233.152   1
   1  -8  16 2084.12 257.155   1
  -1  -8 -17-31.4167 218.978   1
   1   8  17 235.134 257.502   1
  -1   8 -17 457.495 177.136   1
   1  -8  17 187.688 188.745   1
  -1  -8 -18 894.895 283.658   1
  -1   8 -18 473.031 199.198   1
   1  -8  18 820.891 230.590   1
  -1  -8 -19 129.826 254.944   1
   1   8  19-69.2083 280.473   1
  -1  -8 -20 132.491 261.188   1
   1   8  20-313.131 246.493   1
  -1  -8 -21-33.5307 215.428   1
   1   8  21 34.8683 220.380   1
  -1  -8 -22 66.8904 250.939   1
   1   8  22 633.995 288.112   1
  -1  -8 -23-33.3471 246.984   1
   1   8  23 642.042 271.482   1
  -1  -8 -25-161.746 249.686   1
  -1  -8 -26 190.716 249.617   1
   1   8  26 481.151 256.818   1
  -1  -8 -27-218.795 210.312   1
   1   8  27 202.257 208.269   1
   1  -9 -26 125.924 241.784   1
  -1   9  26 545.091 270.244   1
   1  -9 -25 96.6336 247.567   1
  -1   9  25 104.770 252.820   1
   1  -9 -24 327.265 261.787   1
  -1   9  24 426.604 262.659   1
   1  -9 -23-165.264 248.176   1
  -1   9  23 71.4156 239.097   1
  -1   9  22 35.8768 229.588   1
   1  -9 -22 364.715 239.247   1
  -1   9  20 35.8925 261.723   1
   1  -9 -20 627.685 274.843   1
  -1   9  19 536.262 293.020   1
   1  -9 -19 363.385 262.800   1
   1   9 -17-61.3635 162.661   1
  -1   9  17 562.231 322.832   1
   1  -9 -17 292.331 275.590   1
  -1   9  16-103.871 290.870   1
   1  -9 -16 290.135 270.824   1
   1   9 -16-36.6904 149.202   1
  -1  -9  16 37.2746 157.071   1
   1  -9 -15 189.314 224.544   1
   1   9 -15 274.019 155.024   1
  -1   9  15 303.684 246.351   1
  -1  -9  15-164.038 144.318   1
  -1   9  14 5065.33 496.364   1
   1  -9 -14 4571.74 472.271   1
   1  -9 -13 812.026 269.972   1
   1   9 -13 667.276 138.643   1
  -1  -9  13 611.670 140.137   1
  -1   9  13 859.447 290.043   1
   1  -9 -12 2806.18 329.888   1
  -1   9  12 1894.20 321.487   1
   1   9 -12 2308.66 198.450   1
  -1  -9  12 2158.53 199.892   1
  -1   9  11 2095.01 343.447   1
  -1  -9  11 1925.23 177.833   1
   1   9 -11 2388.50 184.739   1
   1  -9 -10 590.984 257.030   1
  -1   9  10 993.359 288.940   1
   1  -9  -9 590.598 230.140   1
  -1   9   9 1004.20 265.215   1
   1  -9  -7 23.0382 203.046   1
  -1   9   7-73.1456 226.252   1
   1  -9  -6 5908.45 475.989   1
  -1   9   6 5600.18 484.888   1
  -1   9   5 2933.35 311.636   1
  -1   9   4-98.9161 182.389   1
   1  -9  -4-186.067 167.492   1
   1   9  -3 156.606 76.7679   1
  -1   9   3 384.318 167.454   1
   1  -9  -3 220.034 162.134   1
  -1  -9   3 100.389 69.5332   1
   1   9  -2 230.906 99.1604   1
  -1   9   2 212.636 175.594   1
   1  -9  -2-29.9546 155.474   1
  -1  -9   2 110.166 86.3908   1
  -1  -9   1 5233.07 371.875   1
   1   9  -1 5111.44 383.996   1
   1   9   0 55519.9 3622.67   1
   1  -9   0 56537.8 3618.06   1
  -1  -9   0 55614.7 3619.13   1
  -1   9   0 60270.0 3624.20   1
  -1   9  -1 5190.84 413.494   1
   1  -9   1 6220.14 405.206   1
  -1  -9  -2 334.173 150.187   1
  -1   9  -2 161.493 100.206   1
   1  -9   2 142.409 86.7796   1
  -1  -9  -3 468.963 167.449   1
  -1   9  -3 161.864 58.6014   1
   1   9   3 180.101 170.549   1
   1   9   4 238.174 205.479   1
  -1  -9  -4 73.5370 178.145   1
   1   9   5 3389.46 349.390   1
   1   9   6 6024.89 489.485   1
  -1  -9  -6 5613.11 469.328   1
   1   9   7-170.719 219.885   1
  -1  -9  -7 349.117 198.349   1
   1   9   9 320.628 217.556   1
  -1  -9  -9 342.467 215.981   1
   1   9  10 503.020 238.567   1
  -1  -9 -10 693.717 220.516   1
   1  -9  11 1660.80 141.160   1
   1   9  11 1920.23 278.236   1
  -1   9 -11 1845.34 145.297   1
  -1  -9 -12 2092.05 296.988   1
   1  -9  12 2108.58 192.120   1
  -1   9 -12 2215.56 191.514   1
   1   9  12 2737.90 338.164   1
   1   9  13 372.587 273.217   1
  -1  -9 -13 1039.75 259.691   1
   1  -9  13 624.972 135.574   1
  -1   9 -13 741.229 136.120   1
   1   9  14 4370.38 466.349   1
  -1   9 -14 3720.55 335.112   1
  -1  -9 -14 4764.31 449.294   1
   1  -9  14 4984.99 349.841   1
   1   9  15-261.423 273.667   1
  -1   9 -15-75.3446 136.207   1
   1  -9  15 358.914 155.644   1
  -1  -9 -15-61.0542 261.259   1
   1   9  16-133.864 299.166   1
  -1   9 -16-51.8309 139.159   1
   1  -9  16 299.766 166.128   1
  -1  -9 -16 156.303 282.543   1
  -1   9 -17-19.4422 163.950   1
   1   9  17 68.0744 259.611   1
  -1  -9 -17 381.974 274.934   1
   1   9  19 556.687 289.764   1
  -1  -9 -19 327.652 220.925   1
   1   9  20 767.268 298.396   1
  -1  -9 -20 331.747 246.246   1
   1   9  22-70.9643 248.117   1
  -1  -9 -22-233.133 244.264   1
   1   9  23 354.910 227.818   1
  -1  -9 -23 331.541 238.871   1
   1   9  24 491.462 277.214   1
  -1  -9 -24 423.216 261.836   1
   1   9  25-310.950 263.452   1
  -1  -9 -25 286.888 247.662   1
  -1  -9 -26-31.3590 197.105   1
  -1  10  25-378.894 264.673   1
   1 -10 -25 222.227 226.841   1
  -1  10  24-70.3182 267.353   1
   1 -10 -24-291.431 247.219   1
  -1  10  23-428.947 273.617   1
   1 -10 -23 460.154 256.313   1
  -1  10  22 1039.35 305.912   1
   1 -10 -22 563.307 265.689   1
   1 -10 -21 199.281 260.021   1
  -1  10  21 575.716 291.560   1
   1 -10 -20 430.958 265.321   1
  -1  10  20-71.9973 283.031   1
   1 -10 -19-231.126 232.878   1
  -1  10  19 538.747 286.207   1
   1 -10 -18 494.745 239.787   1
  -1  10  18 1143.62 270.764   1
   1 -10 -17 32.7714 239.390   1
  -1  10  17 319.341 258.078   1
   1 -10 -16 1108.80 307.431   1
  -1  10  16 596.182 311.172   1
   1 -10 -15-192.676 280.606   1
   1  10 -15 72.8263 119.178   1
  -1 -10  15 111.482 117.926   1
  -1  10  15 34.5334 282.738   1
   1 -10 -14 973.608 256.409   1
  -1 -10  14 430.129 114.700   1
  -1  10  14 638.697 276.014   1
   1  10 -14 398.442 117.018   1
  -1 -10  13 179.041 72.4367   1
   1  10 -13 150.449 83.2300   1
   1 -10 -12 2838.98 333.906   1
  -1  10  12 2723.57 352.300   1
   1 -10 -11 1070.89 267.348   1
  -1  10  11 276.218 283.066   1
  -1  10  10 6793.85 616.875   1
   1 -10 -10 8222.66 616.632   1
   1 -10  -9 483.065 240.716   1
  -1  10   9-168.681 230.338   1
  -1  10   8 53.6927 223.417   1
   1 -10  -6 9158.65 721.480   1
  -1  10   6 10828.7 741.347   1
   1 -10  -5 1257.93 228.131   1
  -1  10   4 6138.68 514.465   1
   1 -10  -4 7121.03 518.751   1
   1 -10  -3 1454.41 202.107   1
  -1 -10   3 1503.95 122.563   1
  -1  10   3 1899.69 224.615   1
   1  10  -2 5377.01 341.622   1
   1 -10  -2 5138.56 386.086   1
  -1  10   2 4733.23 386.554   1
  -1 -10   2 3987.86 333.968   1
  -1 -10   1 1561.07 191.343   1
   1 -10  -1 2551.04 234.154   1
   1  10  -1 1844.62 204.727   1
  -1  10   1 2665.76 244.119   1
  -1 -10   0 59.9803 122.339   1
  -1  10   0-160.985 141.954   1
   1 -10   0 303.730 132.584   1
   1 -10   1 2447.39 206.716   1
  -1  10  -1 2100.74 219.618   1
  -1 -10  -1 2352.79 235.127   1
   1  10   1 2473.94 247.667   1
   1 -10   2 3898.77 308.198   1
   1  10   2 4102.68 358.085   1
  -1  10  -2 4879.65 313.912   1
  -1 -10  -2 4085.78 348.810   1
  -1 -10  -3 1112.18 189.126   1
   1 -10   3 997.887 93.6975   1
  -1  10  -3 1038.98 103.373   1
  -1 -10  -4 6984.82 508.985   1
   1  10   4 6262.69 519.716   1
  -1 -10  -5 1490.07 241.350   1
  -1 -10  -6 9726.39 725.097   1
   1  10   6 10083.4 730.574   1
   1  10   8 105.958 215.491   1
  -1 -10  -8 72.9086 204.879   1
   1  10   9 27.7610 252.972   1
  -1 -10  -9-178.837 242.568   1
  -1 -10 -10 6864.71 561.648   1
   1  10  10 6242.76 566.770   1
   1  10  11 358.917 261.627   1
  -1 -10 -11 387.708 263.270   1
   1  10  12 3026.71 383.577   1
  -1 -10 -12 2927.68 372.539   1
  -1 -10 -14 1093.94 296.439   1
  -1  10 -14 413.754 100.386   1
   1  10  14 1237.67 330.581   1
   1 -10  14 428.400 97.2762   1
   1  10  15-266.224 285.670   1
  -1  10 -15 21.8046 106.812   1
   1 -10  15 65.3486 108.419   1
  -1  10 -16 284.845 129.588   1
   1  10  16 101.939 296.809   1
  -1 -10 -16 790.748 295.044   1
   1  10  17 447.552 290.122   1
  -1 -10 -17-353.319 281.460   1
   1  10  18 1148.05 316.654   1
  -1 -10 -18 1145.27 288.317   1
   1  10  19-34.9072 252.633   1
  -1 -10 -19 99.4910 247.031   1
   1  10  20 34.9290 213.021   1
  -1 -10 -20 636.890 227.598   1
   1  10  21 105.693 246.257   1
  -1 -10 -21 100.159 241.704   1
   1  10  22 1343.19 324.023   1
  -1 -10 -22 1292.91 299.600   1
   1  10  23 70.5793 262.968   1
  -1 -10 -23 163.439 245.535   1
   1  10  24 208.602 251.923   1
  -1 -10 -24 193.073 236.155   1
   1  10  25 68.3381 221.066   1
  -1 -10 -25 315.002 221.461   1
  -1  11  25 34.0248 233.491   1
   1 -11 -25 188.009 233.510   1
  -1  11  23 177.432 229.465   1
   1 -11 -23 163.022 232.171   1
   1 -11 -22-32.9558 232.140   1
  -1  11  22 642.117 246.612   1
  -1  11  21 323.212 233.314   1
   1 -11 -21-99.3315 233.565   1
  -1  11  20 252.190 286.346   1
   1 -11 -20 596.698 255.239   1
  -1  11  19 432.494 303.374   1
   1 -11 -19 198.632 268.995   1
  -1  11  18 35.9707 290.607   1
   1 -11 -18 132.112 262.266   1
  -1  11  17-35.7517 255.465   1
   1 -11 -17-98.8653 227.153   1
  -1  11  16-141.925 260.078   1
   1 -11 -16-32.7297 257.136   1
  -1  11  15-35.0365 307.950   1
   1 -11 -15 193.829 277.346   1
  -1  11  14 965.012 312.343   1
   1 -11 -14 1696.42 280.709   1
  -1  11  13-167.609 291.270   1
   1 -11 -13 344.067 268.578   1
  -1  11  11 318.446 277.339   1
  -1  11  10 400.806 277.673   1
   1 -11 -10 459.692 261.057   1
  -1  11   9 2382.51 344.737   1
   1 -11  -9 2713.84 352.956   1
   1 -11  -8 291.574 217.774   1
  -1  11   7-190.013 224.529   1
   1 -11  -7 353.486 201.275   1
  -1  11   6 385.389 245.728   1
   1 -11  -6-167.239 225.158   1
  -1  11   5 1775.58 271.891   1
   1 -11  -5 1709.32 264.351   1
  -1  11   4 1586.04 238.635   1
   1 -11  -4 976.076 212.569   1
  -1 -11   3 301.719 82.2493   1
  -1  11   3 62.5115 199.169   1
   1  11  -3 304.279 89.9631   1
   1 -11  -3 493.463 191.853   1
   1 -11  -2 311.576 156.494   1
   1  11  -2 211.508 112.949   1
  -1  11   2 568.733 192.704   1
  -1 -11   2 204.581 107.836   1
   1  11  -1 631.690 149.016   1
   1 -11  -1 508.176 169.930   1
  -1  11   1 525.001 164.949   1
  -1 -11   1 380.643 127.166   1
   1  11   1 477.585 161.623   1
   1 -11   1 627.507 132.736   1
  -1  11  -1 666.762 140.586   1
  -1 -11  -1 725.160 156.071   1
   1  11   2 202.315 155.513   1
  -1 -11  -2 134.691 148.926   1
   1 -11   2 153.717 98.1444   1
  -1  11  -2 298.338 109.323   1
  -1 -11  -3 294.826 165.254   1
   1 -11   3 305.509 65.2305   1
   1  11   3 161.324 179.078   1
  -1  11  -3 446.920 73.5487   1
   1  11   4 1048.50 218.533   1
  -1 -11  -4 1098.95 216.572   1
   1  11   5 1499.22 250.815   1
  -1 -11  -5 1457.27 228.510   1
   1  11   6-124.605 207.485   1
  -1 -11  -6 388.909 222.022   1
   1  11   7-131.469 215.973   1
  -1 -11  -7 144.910 201.614   1
  -1 -11  -8 508.591 237.520   1
   1  11   9 1980.38 323.483   1
  -1 -11  -9 2308.11 308.044   1
   1  11  10 655.737 257.080   1
  -1 -11 -10 552.835 240.244   1
   1  11  11 61.6273 225.512   1
  -1 -11 -11 458.821 224.251   1
   1  11  13 65.1671 292.192   1
  -1 -11 -13 212.489 255.172   1
   1  11  14 566.489 314.237   1
  -1 -11 -14 1053.29 307.646   1
   1  11  15-271.671 285.322   1
  -1 -11 -15 441.988 281.445   1
   1  11  16 34.4228 288.473   1
  -1 -11 -16 288.695 261.090   1
   1  11  17-69.6249 275.432   1
  -1 -11 -17 195.272 270.847   1
   1  11  18 244.686 284.995   1
  -1 -11 -18 394.576 261.838   1
   1  11  19-35.0093 281.002   1
  -1 -11 -19 302.005 262.775   1
   1  11  20 318.041 260.272   1
  -1 -11 -20 501.719 247.500   1
   1  11  21 177.503 240.146   1
  -1 -11 -21 66.5111 213.786   1
   1  11  22-177.322 230.314   1
  -1 -11 -22 66.1276 205.490   1
   1  11  23 175.185 254.811   1
  -1 -11 -23 129.713 233.880   1
   1  11  25-168.946 252.004   1
  -1 -11 -25 529.832 252.924   1
  -1  12  24 205.995 261.329   1
   1 -12 -24 315.816 240.480   1
  -1  12  23 350.935 273.302   1
   1 -12 -23 258.061 239.084   1
  -1  12  22 357.233 269.704   1
   1 -12 -22 163.914 223.265   1
  -1  12  21 215.277 270.454   1
   1 -12 -21-66.2142 209.266   1
  -1  12  20 36.0771 236.744   1
   1 -12 -20 66.4693 205.360   1
  -1  12  18 722.935 315.306   1
   1 -12 -18 265.309 258.323   1
  -1  12  17 468.733 282.357   1
   1 -12 -17-99.1904 252.306   1
   1 -12 -16-65.9293 231.419   1
  -1  12  15-106.514 301.995   1
   1 -12 -15 65.2710 258.179   1
  -1  12  14 280.415 257.479   1
  -1  12  13-344.536 307.968   1
   1 -12 -13 380.692 276.395   1
  -1  12  12 810.032 276.291   1
   1 -12 -12 938.709 269.358   1
   1 -12 -11 30.5201 219.945   1
  -1  12  10 3390.76 400.522   1
   1 -12 -10 3525.46 379.908   1
  -1  12   9 525.979 276.130   1
   1 -12  -9 28.6394 215.470   1
  -1  12   8 476.229 250.818   1
   1 -12  -8 771.181 241.108   1
  -1  12   7-199.332 231.714   1
   1 -12  -7-52.6701 219.985   1
  -1  12   5 229.727 213.575   1
   1 -12  -5 233.684 201.115   1
   1 -12  -4 6830.89 540.366   1
  -1  12   4 6928.58 554.207   1
  -1  12   3 44.3287 193.215   1
   1 -12  -3 404.882 196.954   1
  -1 -12   3 73.7616 81.2602   1
   1  12  -3 96.9327 91.5801   1
  -1  12   2 2693.21 286.256   1
   1 -12  -2 2056.78 259.632   1
   1  12  -2 2612.23 226.028   1
  -1 -12   2 2746.42 221.398   1
   1 -12  -1 2397.47 264.357   1
  -1 -12   1 2881.16 234.183   1
  -1  12   1 2479.99 271.462   1
   1  12  -1 2390.88 229.906   1
  -1 -12   0 273.736 136.075   1
  -1  12   0 174.732 154.018   1
   1 -12   0 69.7366 142.459   1
   1  12   0 78.1975 139.727   1
  -1 -12  -1 2388.35 249.999   1
  -1  12  -1 2190.65 219.656   1
   1  12   1 2711.75 269.280   1
   1 -12   1 2283.06 223.962   1
   1  12   2 2731.05 280.069   1
  -1 -12  -2 2087.18 256.805   1
  -1  12  -2 2072.10 203.619   1
   1 -12   2 2528.17 203.791   1
  -1 -12  -3-19.7625 167.694   1
  -1  12  -3 54.7542 65.7865   1
   1  12   3 257.109 189.473   1
   1 -12   3 138.052 61.6240   1
  -1 -12  -4 6226.14 524.681   1
   1  12   4 7367.22 540.136   1
   1  12   5-24.6452 199.316   1
  -1 -12  -5 364.262 202.599   1
   1  12   7 136.981 224.583   1
  -1 -12  -7 228.025 217.130   1
   1  12   8 887.839 259.858   1
  -1 -12  -8-26.5884 218.902   1
   1  12   9 208.219 236.199   1
  -1 -12  -9-27.6248 217.038   1
   1  12  10 3388.49 409.641   1
  -1 -12 -10 3894.24 394.732   1
  -1 -12 -11-117.906 241.429   1
   1  12  12 911.514 272.382   1
  -1 -12 -12 333.119 220.230   1
   1  12  13 33.3178 246.548   1
  -1 -12 -13 372.035 235.888   1
   1  12  14 509.438 279.875   1
   1  12  15 103.373 278.371   1
  -1 -12 -15-225.633 251.396   1
   1  12  16 174.324 284.813   1
  -1 -12 -16 261.673 268.132   1
   1  12  17 175.228 289.594   1
  -1 -12 -17 493.878 281.727   1
   1  12  18 526.829 291.876   1
  -1 -12 -18 672.450 291.058   1
   1  12  20-677.690 301.639   1
  -1 -12 -20 367.108 261.335   1
   1  12  21 392.419 270.348   1
  -1 -12 -21 99.6247 251.716   1
   1  12  22 352.746 258.140   1
  -1 -12 -22 260.792 236.686   1
   1  12  23 138.789 200.324   1
  -1 -12 -23 96.1530 191.127   1
   1  12  24 238.366 225.262   1
  -1 -12 -24 313.316 222.579   1
  -1  13  24 576.283 267.757   1
   1 -13 -24 342.751 241.063   1
  -1  13  23 660.174 287.692   1
   1 -13 -23-63.8091 231.423   1
  -1  13  22 106.393 279.487   1
   1 -13 -22 584.648 267.753   1
  -1  13  21 251.803 274.318   1
   1 -13 -21 791.350 278.219   1
   1 -13 -20 1064.72 272.066   1
  -1  13  20 541.529 291.405   1
  -1  13  19-36.2662 217.960   1
   1 -13 -19 533.896 233.632   1
  -1  13  18-108.979 283.352   1
  -1  13  17-36.3350 282.530   1
   1 -13 -17-300.028 256.384   1
  -1  13  16 253.170 247.678   1
   1 -13 -16 364.403 231.249   1
  -1  13  14 284.337 251.603   1
   1 -13 -14 424.659 245.322   1
  -1  13  13 385.550 294.567   1
   1 -13 -13-64.3965 254.860   1
  -1  13  12 1138.15 333.896   1
   1 -13 -12 1680.33 323.068   1
  -1  13  11 371.238 267.678   1
   1 -13 -11 558.142 256.405   1
  -1  13  10 164.492 255.608   1
   1 -13 -10-181.332 232.210   1
  -1  13   9 191.591 261.762   1
   1 -13  -9 234.455 246.568   1
  -1  13   8 1324.25 292.790   1
   1 -13  -8 1495.81 288.362   1
  -1  13   7-29.5736 243.756   1
   1 -13  -7 162.536 224.016   1
  -1  13   6 1045.05 276.508   1
   1 -13  -6 669.081 256.338   1
  -1  13   4-75.6120 225.327   1
   1 -13  -4-69.0614 204.092   1
   1 -13  -3 171.814 178.146   1
  -1 -13   3-12.1317 73.6566   1
   1  13  -3 64.3392 86.5376   1
  -1  13   3-47.2897 211.939   1
  -1  13   2 3254.07 342.732   1
   1  13  -2 3763.49 296.894   1
  -1 -13   2 4042.86 293.762   1
   1 -13  -2 3577.39 343.718   1
   1 -13  -1-34.7835 153.751   1
  -1  13   1 173.970 177.543   1
  -1 -13   0 1196.28 184.207   1
   1 -13   0 1034.74 167.918   1
   1  13   0 991.747 185.984   1
  -1  13   0 900.427 195.094   1
  -1 -13  -1 17.6594 163.445   1
   1 -13   1-38.0186 121.179   1
  -1  13  -1-69.3764 138.043   1
   1  13   1 152.503 173.671   1
   1  13   2 4243.49 354.358   1
   1 -13   2 3835.18 279.509   1
  -1 -13  -2 3840.35 344.669   1
  -1  13  -2 3149.33 281.595   1
  -1 -13  -3 189.459 174.195   1
   1 -13   3 102.122 52.7073   1
  -1  13  -3 124.738 65.4468   1
   1  13   3 136.666 199.153   1
   1  13   4 73.3460 202.928   1
  -1 -13  -4 158.326 181.607   1
   1  13   6 409.500 233.881   1
  -1 -13  -6 1998.74 257.868   1
   1  13   7 199.941 224.382   1
  -1 -13  -7-79.4910 219.807   1
   1  13   8 1102.52 292.589   1
  -1 -13  -8 1354.84 281.593   1
   1  13   9 277.547 273.208   1
  -1 -13  -9 314.848 243.432   1
   1  13  10 285.749 259.948   1
  -1 -13 -10-176.979 258.493   1
   1  13  11 685.780 261.711   1
  -1 -13 -11 242.753 244.246   1
   1  13  12 1571.94 323.532   1
  -1 -13 -12 1586.34 307.311   1
   1  13  13-136.110 280.698   1
  -1 -13 -13-253.295 259.516   1
   1  13  14 207.190 268.417   1
  -1 -13 -14 516.405 228.869   1
   1  13  16 457.118 275.840   1
  -1 -13 -16 499.280 264.099   1
   1  13  17 282.113 266.364   1
  -1 -13 -17 269.760 261.594   1
   1  13  18-106.934 282.064   1
   1  13  19 609.672 299.497   1
  -1 -13 -19 234.598 261.617   1
   1  13  20 287.123 288.737   1
  -1 -13 -20 701.002 269.730   1
   1  13  21-213.083 276.936   1
  -1 -13 -21 163.954 250.040   1
   1  13  22 209.819 257.075   1
  -1 -13 -22 419.453 246.868   1
   1  13  23 103.092 245.781   1
  -1 -13 -23 252.653 224.945   1
   1  13  24-67.3354 218.711   1
  -1 -13 -24-123.945 182.427   1
  -1  14  23 342.484 247.842   1
   1 -14 -23 377.315 242.644   1
  -1  14  21 713.337 297.742   1
   1 -14 -21 392.486 259.096   1
   1 -14 -19-133.820 224.127   1
  -1  14  19-109.029 232.365   1
  -1  14  18-291.832 269.713   1
   1 -14 -18 569.905 257.758   1
  -1  14  17 1061.26 320.094   1
   1 -14 -17 33.6152 247.997   1
  -1  14  16 292.049 292.638   1
   1 -14 -16 702.499 259.056   1
  -1  14  15-72.7446 278.499   1
   1 -14 -15 266.511 247.253   1
  -1  14  14-180.304 278.235   1
   1 -14 -14-98.9231 246.740   1
  -1  14  13 178.360 264.904   1
   1 -14 -13 195.619 245.066   1
  -1  14  12 105.492 263.002   1
   1 -14 -12 32.1229 241.213   1
  -1  14  11 379.832 275.257   1
   1 -14 -11 409.859 270.948   1
  -1  14   9 230.129 239.930   1
   1 -14  -9-149.976 220.726   1
  -1  14   8-159.296 246.625   1
   1 -14  -8 87.1224 231.374   1
  -1  14   7 1045.06 275.521   1
   1 -14  -7 252.496 219.278   1
  -1  14   6-88.3412 241.314   1
   1 -14  -6-242.610 235.093   1
  -1  14   5-28.1261 219.354   1
   1 -14  -5 128.556 199.793   1
   1 -14  -4 1285.28 250.414   1
  -1  14   4 1415.42 283.816   1
  -1 -14   3 178.885 71.7801   1
   1 -14  -3 135.085 186.758   1
   1  14  -3 364.394 94.2399   1
  -1  14   3 272.574 222.620   1
   1 -14  -2 1108.51 219.630   1
  -1 -14   2 938.194 144.670   1
  -1  14   2 681.049 216.259   1
   1  14  -2 996.411 152.226   1
   1 -14  -1-36.2489 152.844   1
  -1  14   1 268.425 185.159   1
   1  14   0 201.916 167.678   1
   1 -14   0-127.702 156.298   1
  -1  14   0-36.0258 156.928   1
  -1 -14   0 16.8621 147.332   1
  -1 -14  -1-57.3938 155.078   1
   1  14   1-20.2076 164.353   1
   1 -14   2 637.883 127.853   1
  -1  14  -2 806.517 143.093   1
   1  14   2 1116.63 214.255   1
   1  14   3 724.490 220.807   1
  -1 -14  -3 134.453 192.192   1
   1  14   4 1006.02 236.140   1
  -1 -14  -4 811.138 216.554   1
   1  14   5-54.6044 212.382   1
  -1 -14  -5-252.645 211.162   1
   1  14   6 257.960 235.761   1
  -1 -14  -6 159.254 198.105   1
   1  14   7 777.058 260.169   1
  -1 -14  -7 609.493 243.120   1
   1  14   8 30.9772 252.766   1
  -1 -14  -8 28.7333 228.922   1
   1  14   9-31.9495 248.229   1
  -1 -14  -9 29.6426 212.699   1
   1  14  11 33.5604 247.887   1
  -1 -14 -11 1032.77 280.669   1
   1  14  12 170.865 265.306   1
  -1 -14 -12 764.919 255.745   1
   1  14  13 208.395 256.730   1
  -1 -14 -13 32.4922 237.240   1
   1  14  14 455.854 292.268   1
  -1 -14 -14 459.915 257.781   1
   1  14  15-388.433 290.591   1
  -1 -14 -15-200.315 236.065   1
   1  14  16 567.021 264.873   1
  -1 -14 -16 880.002 246.219   1
   1  14  17 322.594 241.399   1
  -1 -14 -17 33.7926 218.522   1
   1  14  18 613.365 290.981   1
  -1 -14 -18 33.6765 231.665   1
  -1 -14 -19 167.777 253.141   1
   1  14  21 176.306 267.304   1
  -1 -14 -21 324.945 249.246   1
   1  14  23-272.056 260.735   1
  -1 -14 -23-562.862 223.120   1
  -1  15  22-34.5999 268.962   1
   1 -15 -22-222.050 233.591   1
  -1  15  21-35.3040 267.327   1
   1 -15 -21 323.500 234.331   1
  -1  15  20 143.893 279.759   1
   1 -15 -20 230.643 220.948   1
  -1  15  19 401.782 259.821   1
   1 -15 -19-300.587 229.090   1
  -1  15  18 146.455 274.135   1
   1 -15 -18 269.674 251.441   1
   1 -15 -17-169.226 207.886   1
  -1  15  17 257.794 261.967   1
   1 -15 -16 202.738 266.546   1
  -1  15  16 110.489 282.083   1
  -1  15  15 331.172 250.047   1
   1 -15 -15-134.994 220.347   1
  -1  15  14-183.236 285.322   1
   1 -15 -14-369.487 258.734   1
  -1  15  13 616.847 289.526   1
   1 -15 -13-33.1825 244.709   1
  -1  15  12 753.644 271.813   1
   1 -15 -12 393.552 269.100   1
  -1  15  11 70.6761 251.406   1
   1 -15 -11 64.5910 236.713   1
  -1  15  10 381.445 277.374   1
   1 -15 -10-31.6551 235.013   1
  -1  15   8 363.010 259.561   1
   1 -15  -8 452.372 237.433   1
  -1  15   7 95.7321 250.792   1
   1 -15  -7-292.531 214.549   1
   1 -15  -6 2138.67 302.839   1
  -1  15   6 1722.15 300.490   1
   1 -15  -5 214.452 221.251   1
  -1  15   5 176.914 240.104   1
   1 -15  -3 70.3796 202.093   1
  -1 -15   3 139.787 50.9969   1
  -1  15   3 285.327 221.410   1
   1  15  -3 44.8205 66.1773   1
   1 -15  -2 1431.47 220.350   1
  -1 -15   2 1071.15 149.511   1
  -1  15   2 1105.08 229.964   1
   1  15  -2 1402.73 170.257   1
  -1 -15   1 413.905 146.089   1
   1 -15  -1 134.511 162.247   1
   1  15  -1-32.8078 142.848   1
  -1  15   1 87.1250 173.820   1
   1  15   0 407.087 176.678   1
   1 -15   0 527.375 158.062   1
  -1  15   0 18.7582 159.664   1
  -1 -15   0-17.5504 144.345   1
  -1 -15  -1 160.068 153.887   1
   1  15   1 43.9021 177.445   1
  -1 -15  -2 1263.33 223.798   1
   1 -15   2 912.346 135.692   1
  -1  15  -2 1306.42 147.693   1
   1  15   2 1343.07 239.808   1
   1  15   3 203.008 209.484   1
  -1 -15  -3 192.427 202.446   1
   1  15   5-85.6853 225.161   1
  -1 -15  -5 133.057 186.804   1
   1  15   6 2063.89 331.730   1
  -1 -15  -6 2674.67 316.001   1
   1  15   7 31.0744 250.156   1
  -1 -15  -7 28.9635 217.464   1
   1  15   8 609.927 255.969   1
  -1 -15  -8 419.148 245.576   1
   1  15  10 33.7680 266.196   1
  -1 -15 -10 31.5106 222.179   1
   1  15  11 515.391 286.381   1
  -1 -15 -11 64.2359 239.797   1
   1  15  12-69.7549 260.851   1
  -1 -15 -12 164.480 226.733   1
   1  15  13-35.2408 284.850   1
  -1 -15 -13 335.853 254.350   1
   1  15  14 248.568 265.079   1
  -1 -15 -14 304.718 231.803   1
   1  15  15 72.0988 264.427   1
  -1 -15 -15 271.505 242.731   1
   1  15  16-252.566 283.705   1
  -1 -15 -16-169.857 262.318   1
   1  15  17 36.3406 266.323   1
  -1 -15 -17-67.7251 232.273   1
   1  15  18 254.774 248.811   1
  -1 -15 -18 168.853 225.366   1
   1  15  19-36.0682 236.893   1
  -1 -15 -19 332.255 218.260   1
   1  15  20 35.5685 258.682   1
  -1 -15 -20 261.827 244.948   1
   1  15  21 210.025 269.962   1
  -1 -15 -21-224.647 220.136   1
   1  15  22 137.440 261.100   1
  -1 -15 -22 94.6471 236.976   1
  -1  16  21 34.8686 265.890   1
   1 -16 -21 31.9655 216.142   1
  -1  16  20-35.6471 229.172   1
   1 -16 -20 261.031 198.212   1
  -1  16  19-108.930 271.561   1
   1 -16 -19 199.311 249.428   1
  -1  16  18 183.829 285.523   1
   1 -16 -18 504.136 252.388   1
  -1  16  17 297.482 270.578   1
   1 -16 -17 135.781 243.938   1
  -1  16  15 74.4191 279.511   1
   1 -16 -15 204.836 256.473   1
  -1  16  14-148.650 251.273   1
   1 -16 -14 102.238 227.046   1
  -1  16  13 333.020 269.844   1
   1 -16 -13 373.069 240.164   1
  -1  16  12 330.271 284.300   1
   1 -16 -12 504.379 246.889   1
  -1  16  11-36.2558 264.598   1
   1 -16 -11 33.1964 230.900   1
  -1  16  10 713.730 281.064   1
   1 -16 -10 555.312 251.247   1
   1 -16  -9 31.9961 213.203   1
  -1  16   9 104.924 255.280   1
   1 -16  -8 1062.22 274.349   1
  -1  16   8 893.362 280.572   1
   1 -16  -7 483.951 236.458   1
  -1  16   7 332.673 261.677   1
   1 -16  -6 58.1766 212.364   1
  -1  16   6 127.981 237.430   1
   1 -16  -5 83.3588 221.631   1
  -1  16   5 274.948 243.623   1
   1 -16  -4 183.445 218.208   1
  -1  16   4 463.415 251.579   1
   1 -16  -3-24.3827 198.357   1
  -1  16   3 218.342 218.260   1
   1 -16  -2 66.8209 191.829   1
  -1 -16   2 513.262 124.923   1
   1  16  -2 548.024 135.864   1
  -1  16   2 254.155 199.910   1
  -1 -16   1 256.362 136.645   1
   1 -16  -1 162.739 162.116   1
  -1  16   1 159.061 186.563   1
   1  16  -1 287.482 152.648   1
  -1 -16   0-73.8803 153.694   1
   1 -16   0 160.332 158.792   1
   1  16   0 20.4591 163.566   1
  -1  16   0-155.323 167.658   1
  -1 -16  -1 543.520 193.122   1
   1  16   1 138.416 176.495   1
  -1 -16  -2 207.682 188.451   1
   1 -16   2 252.885 107.836   1
  -1  16  -2 319.886 109.415   1
   1  16   2 278.748 209.538   1
   1  16   4 721.703 249.331   1
  -1 -16  -4 373.797 230.272   1
   1  16   5-30.0541 230.089   1
  -1 -16  -5-112.537 218.634   1
   1  16   6 188.084 243.557   1
  -1 -16  -6-88.0947 217.859   1
   1  16   7-64.2099 218.133   1
  -1 -16  -7 121.957 225.285   1
   1  16   8 694.369 281.485   1
  -1 -16  -8 1036.51 263.828   1
   1  16   9 33.8727 254.693   1
  -1 -16  -9 386.327 244.000   1
   1  16  10 414.465 266.870   1
  -1 -16 -10 131.376 235.224   1
   1  16  11 210.494 256.536   1
  -1 -16 -11 300.399 252.093   1
   1  16  12 502.286 272.595   1
  -1 -16 -12 303.382 230.347   1
   1  16  13-253.136 261.725   1
  -1 -16 -13 135.973 247.068   1
   1  16  14-36.6850 291.363   1
  -1 -16 -14 273.009 248.159   1
   1  16  15-293.719 287.756   1
  -1 -16 -15-205.022 254.988   1
   1  16  17-220.311 274.646   1
  -1 -16 -17 337.650 244.419   1
   1  16  18-36.3874 277.485   1
  -1 -16 -18 133.878 251.312   1
   1  16  19 251.239 260.401   1
  -1 -16 -19 329.999 229.223   1
   1  16  20 212.086 234.544   1
  -1 -16 -20 582.690 234.695   1
   1  16  21 486.028 238.158   1
  -1 -16 -21-254.712 200.151   1
  -1  17  20 70.5101 248.608   1
   1 -17 -20-193.696 219.376   1
  -1  17  19 610.820 276.462   1
   1 -17 -19-65.7700 234.391   1
  -1  17  18 438.971 248.296   1
   1 -17 -18 267.513 223.841   1
  -1  17  17 333.269 281.996   1
   1 -17 -17 642.834 255.006   1
  -1  17  16 224.702 266.277   1
   1 -17 -16 512.835 240.060   1
  -1  17  14 981.088 304.719   1
   1 -17 -14 447.375 258.899   1
  -1  17  13 75.5535 292.478   1
   1 -17 -13 103.050 246.543   1
  -1  17  12 375.881 297.369   1
   1 -17 -12-341.603 257.494   1
  -1  17  11 260.178 275.792   1
   1 -17 -11-338.621 255.289   1
  -1  17  10-220.198 279.955   1
   1 -17 -10-33.4166 237.832   1
  -1  17   9-324.885 251.148   1
   1 -17  -9 98.5185 216.658   1
  -1  17   8 176.129 254.025   1
   1 -17  -8 128.185 242.674   1
  -1  17   7 68.3864 236.848   1
   1 -17  -7 155.666 228.270   1
  -1  17   6 727.550 272.752   1
   1 -17  -6 720.218 248.239   1
  -1  17   5-158.779 242.201   1
   1 -17  -5-28.7261 188.558   1
  -1  17   4-30.3573 226.978   1
   1 -17  -4 542.311 189.632   1
  -1  17   2-26.4331 196.353   1
   1 -17  -2 328.203 192.813   1
  -1  17   1 258.102 200.645   1
   1  17  -1 190.531 146.137   1
   1 -17  -1 214.246 181.054   1
   1  17   0 274.356 170.718   1
  -1  17   0 279.066 168.881   1
  -1 -17   0 436.180 140.695   1
   1  17   1 145.825 197.639   1
  -1 -17  -1 351.313 186.880   1
  -1 -17  -2 24.2544 176.354   1
   1  17   2 159.620 190.966   1
   1  17   3 57.1716 200.678   1
   1  17   4-60.6251 230.265   1
  -1 -17  -4 110.508 220.108   1
   1  17   5 254.732 249.275   1
  -1 -17  -5-29.0793 213.192   1
   1  17   6 1091.81 301.406   1
  -1 -17  -6 914.441 261.172   1
   1  17   7 409.886 262.917   1
  -1 -17  -7 125.957 231.311   1
   1  17   8 173.907 245.374   1
  -1 -17  -8 96.7436 225.484   1
   1  17   9 355.188 248.184   1
  -1 -17  -9-296.477 225.954   1
   1  17  10-216.584 248.801   1
  -1 -17 -10 66.9736 227.556   1
   1  17  11 73.0756 269.832   1
  -1 -17 -11 610.447 248.551   1
   1  17  12 965.497 300.397   1
  -1 -17 -12 343.079 248.130   1
   1  17  13-74.6135 247.659   1
  -1 -17 -13 482.779 253.066   1
   1  17  14 821.725 302.056   1
  -1 -17 -14 828.862 270.368   1
   1  17  16 185.176 269.385   1
  -1 -17 -16 645.548 264.389   1
   1  17  17 73.4183 250.906   1
  -1 -17 -17 303.147 233.532   1
   1  17  18 326.538 256.689   1
  -1 -17 -18 663.470 224.427   1
   1  17  19 572.280 289.567   1
  -1 -17 -19 425.859 243.992   1
   1  17  20 35.1038 262.957   1
  -1 -17 -20 418.046 232.234   1
  -1  18  20 209.229 281.225   1
   1 -18 -20 317.589 229.489   1
  -1  18  19 35.6586 236.749   1
   1 -18 -19 357.868 217.153   1
  -1  18  18 581.568 289.638   1
   1 -18 -18 530.154 249.238   1
  -1  18  17 36.9035 238.275   1
   1 -18 -17 674.594 232.565   1
  -1  18  16 485.504 287.654   1
   1 -18 -16 204.736 223.656   1
  -1  18  15 491.155 296.699   1
   1 -18 -15 309.666 249.154   1
  -1  18  13 152.181 268.360   1
   1 -18 -13 104.007 227.617   1
  -1  18  12 151.926 265.800   1
   1 -18 -12 311.426 248.726   1
  -1  18  10 336.026 254.960   1
   1 -18 -10-102.048 247.294   1
  -1  18   9-36.8286 261.984   1
   1 -18  -9 100.628 227.908   1
  -1  18   8 397.696 263.726   1
   1 -18  -8 328.287 244.596   1
  -1  18   6 102.994 250.832   1
   1 -18  -6 247.192 200.991   1
  -1  18   5-199.859 230.656   1
   1 -18  -5 58.9791 206.092   1
  -1  18   4 350.639 232.709   1
  -1  18   3-59.7186 209.619   1
   1  18   3 181.129 224.247   1
   1  18   4 665.221 260.119   1
   1  18   5-33.1085 225.024   1
  -1 -18  -5 210.513 224.978   1
   1  18   6 342.673 260.377   1
  -1 -18  -6 404.593 220.711   1
   1  18   8 288.508 252.312   1
  -1 -18  -8 131.724 223.024   1
   1  18   9-146.796 256.439   1
  -1 -18  -9 67.0817 238.595   1
   1  18  10 148.892 265.200   1
  -1 -18 -10 306.616 230.835   1
   1  18  12-301.525 280.458   1
  -1 -18 -12-379.331 255.722   1
   1  18  13 150.957 265.092   1
  -1 -18 -13 172.736 226.913   1
   1  18  15 262.328 279.266   1
  -1 -18 -15 34.1923 227.952   1
   1  18  16 260.010 272.252   1
  -1 -18 -16-67.8036 219.033   1
   1  18  17 294.039 270.773   1
  -1 -18 -17 134.394 224.209   1
   1  18  18 470.416 268.539   1
  -1 -18 -18-198.569 228.173   1
   1  18  19 249.154 232.593   1
  -1 -18 -19 97.8864 215.468   1
   1  18  20 174.505 261.064   1
  -1 -18 -20 32.0500 202.648   1
  -1  19  18 613.983 262.006   1
  -1  19  17-36.7943 269.655   1
  -1  19  16-37.3747 265.868   1
  -1  19  15 264.789 250.033   1
  -1  19  14 190.796 258.289   1
  -1  19  13 230.209 269.697   1
  -1  19  12 192.199 267.643   1
  -1  19  11 345.317 273.787   1
   1  19   9 75.4083 257.440   1
   1  19  11 38.2678 263.732   1
   1  19  12 459.860 290.288   1
   1  19  14 456.317 269.638   1
   1  19  15 565.381 286.312   1
   1  19  16 186.526 253.728   1
   1  19  17 367.352 272.406   1
   1  19  18 72.2877 239.634   1
   1  19  19 142.453 272.741   1
  -2   0  26 75.9498 244.079   1
   2   0 -26 135.665 229.424   1
  -2   0  25-75.1928 233.628   1
   2   0 -25 68.1623 245.599   1
  -2   0  24 1189.28 290.771   1
   2   0 -24 271.829 239.015   1
  -2   0  23 73.2984 229.067   1
   2   0 -23-168.629 240.971   1
  -2   0  22 216.224 247.375   1
   2   0 -22 99.9435 232.982   1
  -2   0  21-141.461 250.540   1
   2   0 -21-65.5267 240.191   1
  -2   0  20 2938.02 374.413   1
   2   0 -20 2856.05 366.171   1
  -2   0  19 202.437 270.063   1
   2   0 -19 218.870 234.203   1
  -2   0  18 2360.43 345.331   1
   2   0 -18 2064.63 315.075   1
  -2   0  17 95.1041 285.843   1
   2   0 -17 175.952 257.863   1
  -2   0  16 2040.22 320.147   1
   2   0 -16 1998.59 302.205   1
  -2   0  15 202.269 226.752   1
   2   0 -15 322.249 221.915   1
   2   0 -14 11127.5 812.722   1
  -2   0  13-181.293 237.213   1
   2   0 -13 288.380 251.627   1
  -2   0  12 5962.66 525.722   1
   2   0 -12 7221.52 532.655   1
   2   0 -11 42.1076 199.903   1
  -2   0  11 113.530 214.518   1
   2   0 -10-19.5613 196.078   1
  -2   0  10-252.305 217.602   1
   2   0  -9-17.9556 181.434   1
  -2   0   9-58.0665 196.848   1
  -2   0   8 12517.1 877.504   1
   2   0  -8 12749.0 870.042   1
  -2   0   7-31.7320 194.162   1
   2   0  -7 409.999 184.491   1
  -2   0   5 37.1330 187.868   1
   2   0  -5-67.4160 170.212   1
  -2   0   4 28559.7 1725.72   1
   2   0  -4 25059.5 1719.12   1
  -2   0   3-9.01414 177.665   1
   2   0  -3-194.905 172.297   1
   2   0  -2 118569. 7465.57   1
  -2   0   2 118277. 7466.85   1
   2   0  -1-108.229 139.106   1
  -2   0   1 13.4682 160.359   1
   2   0   0 15688.5 1146.61   1
  -2   0   0 19739.4 1146.38   1
  -2   0  -1-25.7759 142.065   1
   2   0   1 46.0263 133.949   1
  -2   0  -2 115650. 7241.07   1
   2   0   2 114026. 7241.75   1
  -2   0  -3-41.8193 166.334   1
   2   0   3 94.3862 168.329   1
   2   0   4 28495.6 1870.74   1
  -2   0  -4 29646.0 1869.47   1
  -2   0  -5-33.4343 175.554   1
   2   0   5-11.9861 193.476   1
  -2   0  -7-232.990 179.533   1
   2   0   7 77.7926 187.556   1
  -2   0  -8 11346.9 815.476   1
   2   0   8 12286.8 824.545   1
   2   0   9 18.7634 190.405   1
  -2   0  -9-35.3688 176.727   1
   2   0  10 122.261 193.573   1
   2   0  11 21.9727 203.904   1
  -2   0 -11-83.4967 193.711   1
  -2   0 -12 6298.52 499.529   1
   2   0  12 5762.63 495.277   1
   2   0  13 74.5875 200.167   1
  -2   0 -13 23.6726 202.608   1
   2   0  14 11356.8 823.780   1
  -2   0 -14 10894.1 804.019   1
   2   0  15-109.137 222.733   1
   2   0  16 1512.36 264.658   1
  -2   0 -16 1192.87 258.322   1
   2   0  17-148.704 254.540   1
  -2   0 -17 27.8607 218.865   1
   2   0  18 1392.34 289.120   1
  -2   0 -18 1661.89 288.413   1
   2   0  20 2256.82 357.288   1
  -2   0 -20 2933.61 351.821   1
   2   0  21 170.212 246.585   1
  -2   0 -21 161.182 250.674   1
   2   0  22 139.052 244.667   1
  -2   0 -22 433.302 258.634   1
   2   0  23 107.057 257.228   1
  -2   0 -23-272.936 259.224   1
   2   0  24 1166.63 290.051   1
  -2   0 -24 1103.69 291.215   1
   2   0  25 185.112 231.839   1
  -2   0 -25 276.833 237.804   1
  -2   0 -26 34.5174 247.686   1
   2  -1 -26 33.8228 239.557   1
  -2   1  26 74.6658 243.717   1
   2   1 -25 102.248 240.554   1
  -2  -1  25 266.965 259.348   1
   2   1 -24 544.216 245.443   1
   2  -1 -24 848.463 265.937   1
  -2   1  24 516.621 264.405   1
  -2  -1  24 1199.97 304.495   1
   2  -1 -23 168.720 231.483   1
  -2   1  23-73.0206 250.456   1
   2   1 -22 1028.83 267.697   1
  -2  -1  22 901.371 276.420   1
   2  -1 -21 395.431 249.589   1
   2   1 -21 553.523 250.456   1
  -2   1  21 603.959 271.870   1
  -2  -1  21 562.997 283.233   1
   2   1 -20-254.322 255.089   1
   2  -1 -20 161.690 254.059   1
  -2   1  20 139.662 248.421   1
  -2  -1  20 342.946 263.548   1
   2  -1 -19 695.812 272.161   1
  -2   1  19 614.837 266.635   1
   2   1 -18 1134.76 283.871   1
  -2  -1  18 1382.66 305.557   1
   2   1 -17 3105.73 347.496   1
  -2  -1  17 2573.76 370.500   1
  -2   1  17 2174.93 342.141   1
   2  -1 -16 5297.80 472.030   1
   2   1 -16 5320.90 460.282   1
  -2  -1  16 4701.73 464.782   1
  -2   1  16 4345.71 480.691   1
  -2   1  15-58.9661 228.179   1
   2   1 -15 577.422 232.107   1
  -2  -1  15 170.012 228.900   1
   2  -1 -15 519.753 231.320   1
   2  -1 -14 2494.38 341.717   1
  -2   1  14 2583.30 356.669   1
  -2  -1  13 6001.04 485.399   1
   2   1 -13 5501.39 476.285   1
   2   1 -12 306.388 206.623   1
  -2   1  12 402.352 234.327   1
   2  -1 -12-23.2572 210.026   1
  -2   1  11 3819.69 358.378   1
   2  -1 -11 3225.67 338.495   1
   2   1 -11 3168.93 330.007   1
  -2  -1  11 3583.78 345.587   1
  -2  -1  10 23694.9 1571.50   1
  -2   1  10 23815.1 1583.16   1
   2   1 -10 22876.8 1564.37   1
   2  -1 -10 24657.8 1575.24   1
  -2   1   9 1155.39 247.833   1
   2  -1  -9 992.288 210.433   1
  -2  -1   9 1323.60 225.862   1
   2   1  -9 1512.84 215.187   1
   2   1  -8 26165.5 1681.10   1
   2  -1  -8 25226.7 1685.61   1
  -2  -1   8 26339.5 1685.00   1
  -2   1   8 25043.1 1690.79   1
   2  -1  -7 16415.0 1150.25   1
  -2   1   7 18268.8 1159.86   1
   2  -1  -6 3708.32 351.785   1
   2   1  -6 4560.98 338.923   1
  -2   1   6 3858.61 369.057   1
  -2  -1   6 3971.60 346.560   1
   2  -1  -5 8497.30 584.332   1
   2   1  -5 7645.75 563.533   1
  -2  -1   5 8564.15 575.835   1
  -2   1   5 7572.42 591.058   1
  -2  -1   4 4396.95 346.946   1
   2   1  -4 3928.74 340.493   1
   2  -1  -4 5044.73 360.647   1
  -2   1   4 4068.97 375.941   1
  -2  -1   3 104641. 6924.94   1
   2   1  -3 113658. 6924.10   1
   2  -1  -3 114613. 6929.36   1
  -2   1   3 105833. 6932.27   1
   2   1  -2 3306.39 246.720   1
  -2  -1   2 2649.00 251.197   1
  -2   1   2 3194.37 259.085   1
   2  -1  -1 21795.2 1349.35   1
  -2   1   1 20034.3 1350.69   1
   2   1  -1 20455.0 1348.08   1
  -2  -1   1 21464.0 1346.35   1
   2  -1   0-18.5379 150.569   1
  -2   1   0-260.983 155.732   1
  -2  -1   0-104.287 148.369   1
   2   1   0-52.7308 143.466   1
   2   1   1 23862.2 1316.38   1
  -2   1  -1 19672.3 1311.81   1
  -2  -1  -1 21553.3 1314.83   1
  -2  -1  -2 2036.65 226.432   1
  -2   1  -2 2688.49 236.613   1
   2   1   2 2653.48 234.421   1
   2  -1   2 2970.71 234.413   1
   2   1   3 108767. 6816.36   1
  -2  -1  -3 117088. 6819.12   1
  -2   1  -3 100130. 6807.85   1
   2  -1   3 108713. 6810.80   1
  -2   1  -4 4859.79 364.800   1
  -2  -1  -4 5496.49 389.471   1
   2  -1   4 4294.00 362.012   1
   2   1   4 4577.69 394.268   1
  -2  -1  -5 8858.24 641.290   1
  -2   1  -5 8927.97 633.180   1
   2  -1   5 10185.1 640.912   1
   2   1   5 8958.17 652.421   1
  -2   1  -6 4080.10 344.552   1
  -2  -1  -6 3392.27 356.975   1
   2   1   6 4704.77 372.588   1
   2  -1   6 4474.58 346.976   1
   2   1   7 17556.3 1134.37   1
  -2  -1  -7 16170.5 1121.33   1
   2   1   8 23978.5 1671.51   1
   2  -1   8 26008.5 1665.54   1
  -2  -1  -8 24239.6 1665.85   1
  -2   1  -8 27322.2 1663.50   1
   2   1   9 831.801 223.967   1
   2  -1   9 1326.63 215.776   1
  -2   1  -9 1151.56 209.380   1
  -2  -1  -9 1117.05 222.513   1
   2  -1  10 24788.2 1605.48   1
   2   1  10 23720.0 1614.96   1
   2   1  11 2957.41 332.472   1
   2  -1  11 3358.95 332.858   1
  -2  -1 -11 3502.93 344.172   1
  -2   1 -11 3593.73 331.280   1
   2   1  12-48.6509 212.086   1
  -2   1 -12-192.673 190.468   1
  -2  -1 -12-138.952 209.452   1
  -2   1 -13 5034.58 437.653   1
   2  -1  13 5448.44 466.503   1
   2   1  14 3031.25 353.653   1
  -2  -1 -14 2554.98 332.997   1
   2  -1  15 424.474 230.421   1
  -2   1 -15 540.501 220.987   1
  -2  -1 -15 230.545 213.224   1
   2   1  16 3379.27 434.405   1
  -2  -1 -16 4386.94 422.964   1
  -2   1 -16 5080.34 420.094   1
   2  -1  16 4275.69 421.641   1
   2   1  17 1968.34 329.016   1
   2  -1  17 2514.82 328.195   1
  -2   1 -17 2310.16 307.802   1
  -2  -1 -17 2537.47 319.927   1
   2  -1  18 1038.39 273.371   1
   2   1  18 1002.60 280.891   1
  -2   1 -18 575.145 255.320   1
  -2  -1 -18 1176.30 261.520   1
   2  -1  19 445.597 270.324   1
   2   1  19 679.588 247.174   1
  -2   1 -19 628.824 245.828   1
  -2  -1 -19 396.468 226.931   1
   2  -1  20 493.754 256.694   1
   2   1  20-200.189 228.867   1
  -2  -1 -20-31.4229 245.044   1
  -2   1 -20-31.0870 228.770   1
   2  -1  21 746.568 260.618   1
   2   1  21 820.802 265.544   1
  -2  -1 -21 676.325 274.199   1
  -2   1 -21 613.005 250.021   1
   2   1  22 836.283 277.840   1
   2  -1  22 727.998 266.647   1
  -2   1 -22 638.553 262.678   1
  -2  -1 -22 1190.89 281.213   1
   2   1  23-35.2510 239.565   1
  -2  -1 -23 204.721 232.996   1
   2  -1  24 1069.45 285.759   1
   2   1  24 689.817 285.534   1
  -2   1 -24 208.488 251.013   1
  -2  -1 -24 480.720 268.375   1
   2  -1  25-74.4668 234.019   1
  -2   1 -25 34.7882 232.925   1
   2   1  26 183.737 237.486   1
  -2  -1 -26 68.5739 233.078   1
  -2   2  27 517.888 253.815   1
   2  -2 -27-231.066 245.957   1
  -2   2  26 883.300 285.982   1
   2  -2 -26-571.492 263.138   1
  -2   2  25 367.998 248.979   1
   2   2 -25 173.043 249.560   1
   2  -2 -25-67.6530 234.371   1
  -2   2  24 109.970 232.127   1
  -2  -2  24 529.174 255.972   1
   2  -2 -24 609.487 250.598   1
  -2   2  23 437.514 269.205   1
  -2  -2  23 223.829 228.858   1
   2   2 -23 733.602 255.231   1
   2  -2 -23 67.4924 227.029   1
  -2  -2  22-145.041 239.960   1
  -2   2  22 361.290 245.080   1
   2  -2 -22 435.647 241.267   1
   2   2 -22 526.327 234.827   1
  -2   2  21 107.236 251.479   1
  -2  -2  21-70.4212 247.735   1
   2   2 -21 611.870 271.921   1
   2  -2 -21 430.315 255.849   1
  -2  -2  20 1704.07 312.026   1
  -2   2  20 1232.90 307.632   1
   2  -2 -20 1630.21 299.660   1
   2   2 -20 1224.09 273.989   1
  -2   2  19-103.707 241.562   1
  -2  -2  19-295.939 243.959   1
   2   2 -19 182.637 229.452   1
   2  -2 -19 31.9360 222.149   1
  -2   2  18 1304.64 301.943   1
   2  -2 -18 1554.05 292.001   1
   2   2 -18 1409.54 284.777   1
  -2  -2  18 1108.66 297.869   1
   2   2 -17 1940.97 280.797   1
  -2  -2  17 1517.59 294.166   1
   2  -2 -17 1772.95 310.941   1
  -2   2  16 219.202 281.479   1
   2   2 -16-80.6638 211.994   1
  -2  -2  16 57.9025 229.069   1
   2  -2 -16-406.474 255.917   1
  -2   2  15 390.942 244.820   1
   2  -2 -15 834.329 239.475   1
   2   2 -15 841.314 234.743   1
  -2  -2  15 549.140 243.490   1
   2  -2 -14 3718.02 390.700   1
   2   2 -14 4277.42 369.975   1
  -2   2  14 3047.87 394.966   1
  -2  -2  14 3651.39 376.250   1
   2  -2 -13 278.153 229.684   1
   2   2 -13 360.173 207.353   1
  -2   2  13 548.039 233.901   1
  -2  -2  12 17612.1 1200.88   1
  -2   2  11 24.4468 225.690   1
   2  -2 -11 226.351 232.165   1
   2   2 -11 19.3326 179.409   1
  -2  -2  11-83.4109 206.540   1
  -2  -2  10 17901.0 1116.42   1
  -2   2  10 15006.5 1127.62   1
   2  -2 -10 15492.9 1118.58   1
   2   2 -10 16831.8 1104.50   1
  -2   2   9 2761.57 316.106   1
  -2  -2   9 3338.25 303.955   1
   2  -2  -9 3014.16 312.760   1
   2   2  -9 2695.27 289.851   1
  -2  -2   8 3476.10 314.764   1
  -2   2   8 3598.42 350.894   1
   2  -2  -8 3441.12 333.145   1
   2   2  -8 3535.23 304.045   1
  -2   2   7 500.201 215.177   1
   2  -2  -7 560.006 205.073   1
   2   2  -6 16269.7 1110.15   1
   2  -2  -6 18115.0 1129.89   1
  -2  -2   6 17730.2 1112.05   1
  -2   2   6 15157.8 1134.49   1
   2   2  -5 7027.75 510.001   1
  -2  -2   5 7396.64 511.457   1
  -2  -2   4 10285.0 714.620   1
   2   2  -4 9693.07 713.798   1
   2  -2  -4 11259.0 726.818   1
  -2   2   4 11916.7 743.786   1
  -2  -2   3 4406.28 348.188   1
   2   2  -3 4641.96 346.078   1
   2  -2  -3 5023.68 368.584   1
  -2   2   3 4222.46 385.702   1
   2   2  -2 13850.6 834.858   1
  -2  -2   2 11909.9 832.206   1
  -2   2   2 13006.8 852.184   1
   2  -2  -2 12163.7 846.070   1
   2  -2  -1 138632. 8521.31   1
  -2  -2   1 137571. 8517.68   1
  -2   2   1 139708. 8521.75   1
   2   2  -1 125479. 8519.01   1
   2   2   0 36709.2 2195.88   1
  -2   2   0 34374.7 2193.97   1
  -2  -2   0 36754.0 2195.46   1
   2  -2   0 30555.2 2192.48   1
   2   2   1 144598. 7629.00   1
  -2  -2  -1 144052. 7628.10   1
   2   2   2 12531.8 742.906   1
  -2  -2  -2 13238.9 741.740   1
   2  -2   3 5405.23 363.079   1
  -2  -2  -3 5542.13 399.516   1
  -2   2  -3 4846.03 358.570   1
   2   2   4 11479.6 766.313   1
   2  -2   4 10446.9 739.292   1
  -2  -2  -4 10838.2 760.424   1
  -2   2  -4 11969.5 742.169   1
   2  -2   5 6957.62 462.187   1
  -2   2  -5 5813.27 460.048   1
   2   2   6 16839.8 1117.22   1
   2  -2   6 17279.7 1093.40   1
  -2  -2  -6 15713.5 1109.84   1
  -2   2  -6 16379.8 1089.35   1
  -2  -2  -7 634.262 205.316   1
  -2   2  -7 433.550 151.720   1
   2   2   7 480.455 203.176   1
   2  -2   7 714.362 171.980   1
  -2  -2  -8 4233.00 340.476   1
  -2   2  -8 3297.74 302.236   1
   2  -2   8 3384.91 311.025   1
   2   2   8 3452.13 354.726   1
  -2  -2  -9 3094.06 316.514   1
  -2   2  -9 2906.71 274.522   1
   2  -2   9 2966.25 283.178   1
   2   2   9 2689.63 319.271   1
   2   2  10 15069.8 1045.35   1
  -2  -2 -11-158.400 214.596   1
  -2   2 -11 303.957 175.319   1
   2  -2  11 358.471 213.032   1
   2   2  11 262.539 228.530   1
   2  -2  12 17769.4 1205.14   1
   2   2  13-26.4891 235.409   1
   2  -2  13 719.878 214.274   1
  -2   2 -13 524.242 203.384   1
  -2  -2 -13 680.063 269.143   1
  -2   2 -14 3617.23 352.150   1
  -2  -2 -14 4189.73 391.749   1
   2   2  14 3533.12 392.196   1
   2  -2  14 2895.30 352.389   1
   2  -2  15 516.202 229.483   1
   2   2  15 521.211 264.838   1
  -2  -2 -15 366.276 229.935   1
  -2   2 -15 528.298 209.567   1
   2   2  16 59.3762 251.332   1
   2  -2  16 81.7714 211.428   1
  -2   2 -16 613.712 217.926   1
  -2  -2 -16 54.8335 228.541   1
   2  -2  17 1693.75 276.720   1
   2   2  17 1354.55 290.077   1
  -2   2 -17 1246.55 277.605   1
  -2  -2 -17 1803.39 280.595   1
   2  -2  18 843.608 259.433   1
   2   2  18 1269.55 276.553   1
  -2   2 -18 936.562 254.609   1
   2   2  19 65.3685 260.426   1
   2  -2  19 63.0095 244.811   1
  -2   2 -19 29.6767 233.976   1
  -2  -2 -19 123.097 265.778   1
   2   2  20 1674.37 327.899   1
  -2  -2 -20 1293.18 301.727   1
   2   2  21 68.5799 246.396   1
   2  -2  21 235.981 240.161   1
  -2  -2 -21 258.494 229.210   1
  -2   2 -21 258.967 231.645   1
   2   2  22 244.240 240.463   1
   2  -2  22 209.832 243.260   1
  -2   2 -22-33.4833 236.089   1
  -2  -2 -22-264.769 249.470   1
   2   2  23 774.311 281.241   1
   2  -2  23 582.021 275.905   1
  -2   2 -23 754.521 271.377   1
  -2  -2 -23 809.422 277.199   1
   2  -2  24 554.879 266.578   1
   2   2  24 35.8136 230.100   1
  -2   2 -24-449.598 269.690   1
  -2  -2 -24 34.2044 217.385   1
   2   2  25 438.130 272.060   1
  -2  -2 -25 377.737 264.079   1
   2   2  26 145.766 258.790   1
  -2  -2 -26 442.321 249.053   1
   2   2  27 253.309 239.489   1
  -2  -2 -27 369.639 230.261   1
   2  -3 -27 459.758 248.690   1
  -2   3  27 290.253 239.270   1
   2  -3 -26-332.835 247.956   1
  -2   3  26 255.197 267.209   1
   2  -3 -25 100.996 258.670   1
  -2   3  25-36.4649 262.787   1
   2  -3 -23 33.7501 245.810   1
   2   3 -23 302.848 244.054   1
  -2   3  23 218.469 258.368   1
  -2  -3  23 519.157 258.431   1
   2  -3 -22 1107.68 285.898   1
   2   3 -22 1733.72 285.950   1
  -2  -3  22 1053.22 266.690   1
  -2   3  22 1341.65 300.300   1
   2   3 -21 253.407 214.628   1
  -2  -3  21 177.153 257.875   1
   2  -3 -20-65.6188 247.155   1
   2   3 -20 525.053 251.244   1
  -2   3  20 675.017 285.581   1
  -2  -3  20 885.035 269.974   1
   2  -3 -19 353.515 272.803   1
   2   3 -19 448.166 246.657   1
  -2   3  19 276.864 276.830   1
  -2  -3  19 489.650 265.732   1
  -2   3  18 3510.87 431.607   1
   2   3 -18 3580.99 383.605   1
  -2  -3  18 4196.44 417.099   1
   2  -3 -18 3568.10 415.371   1
   2   3 -17 247.032 218.899   1
  -2  -3  17 59.5960 226.565   1
  -2   3  16 3688.80 405.965   1
   2   3 -16 3673.51 360.018   1
  -2  -3  16 3509.21 374.979   1
   2  -3 -16 2969.83 363.787   1
  -2   3  15-30.6636 276.381   1
   2  -3 -15 141.473 243.631   1
  -2   3  14 1532.08 308.166   1
   2   3 -14 1458.59 245.835   1
  -2  -3  14 1602.54 257.629   1
   2  -3 -14 1467.95 285.540   1
  -2   3  13 422.298 263.936   1
   2  -3 -13 365.090 223.183   1
   2   3 -13-86.3453 202.378   1
  -2  -3  13-280.148 197.979   1
  -2  -3  12 12107.0 794.557   1
  -2   3  12 10580.1 807.853   1
   2   3 -12 10155.2 774.123   1
   2  -3 -12 11011.5 804.120   1
  -2   3  11 2431.84 307.789   1
   2  -3 -11 2321.07 291.624   1
   2   3 -11 1492.59 225.765   1
  -2  -3  11 1236.48 242.871   1
  -2   3  10 10929.7 818.663   1
  -2  -3  10 11665.1 788.767   1
   2   3 -10 11290.9 779.574   1
   2  -3 -10 10948.5 808.557   1
  -2   3   9 1777.89 266.053   1
  -2  -3   9 1570.46 215.058   1
   2   3  -9 1457.41 200.913   1
   2  -3  -9 1109.74 239.691   1
   2  -3  -8-76.1131 192.123   1
  -2   3   8 494.094 220.554   1
  -2  -3   7 6068.39 420.472   1
  -2   3   7 4613.87 440.871   1
   2   3  -7 5115.52 416.262   1
   2  -3  -7 6140.05 443.217   1
   2   3  -6 16723.3 1033.62   1
   2  -3  -6 15529.2 1057.43   1
  -2  -3   6 15076.8 1036.00   1
  -2   3   6 15112.9 1062.42   1
  -2  -3   5 599.916 152.209   1
   2   3  -5 326.970 136.881   1
   2  -3  -5 587.933 176.465   1
  -2   3   5 170.889 205.696   1
  -2  -3   4 7111.94 464.297   1
   2   3  -4 6163.75 456.909   1
   2  -3  -3 10400.5 730.563   1
  -2  -3   3 10176.7 705.873   1
  -2   3   3 10487.5 743.112   1
   2   3  -3 11331.5 704.498   1
   2  -3  -2 35371.7 2312.65   1
  -2   3   2 38396.2 2319.99   1
  -2  -3   2 37518.9 2301.57   1
   2   3  -2 34017.6 2302.91   1
  -2   3   1 58245.8 3660.66   1
   2   3  -1 58961.4 3653.24   1
   2  -3  -1 59788.7 3657.44   1
  -2  -3   1 54465.6 3651.18   1
  -2   3   0-115.929 145.382   1
  -2  -3   0 14.6612 152.031   1
   2   3   0 30.4334 162.840   1
   2  -3   0 13.8120 141.442   1
   2   3   1 56522.0 3582.04   1
  -2  -3  -1 57177.3 3580.88   1
  -2   3  -1 58557.0 3570.74   1
   2  -3   1 53880.4 3569.54   1
   2   3   2 38824.0 2551.82   1
   2  -3   2 41428.8 2535.16   1
  -2  -3  -2 38784.2 2548.62   1
  -2   3  -2 39917.1 2534.13   1
   2  -3   3 10631.3 671.303   1
  -2  -3  -3 9984.78 696.868   1
  -2   3  -3 9822.98 670.206   1
   2   3   3 10225.8 702.531   1
  -2   3  -4 6623.03 444.957   1
   2  -3   4 6274.31 445.669   1
   2  -3   5 328.046 128.694   1
   2   3   5 124.256 203.079   1
  -2  -3  -5 500.784 187.543   1
  -2   3  -5 456.586 126.544   1
   2   3   6 16443.8 1062.28   1
   2  -3   6 16463.4 1029.79   1
  -2  -3  -6 15581.7 1053.54   1
  -2   3  -6 14491.0 1023.23   1
  -2  -3  -7 5879.08 471.410   1
  -2   3  -7 5803.42 438.722   1
   2   3   7 5578.56 486.970   1
   2  -3   7 6601.50 448.133   1
  -2  -3  -8 286.418 218.439   1
   2   3   8 264.422 220.858   1
  -2   3  -9 1368.57 182.704   1
  -2  -3  -9 1211.84 218.110   1
   2  -3   9 1033.09 184.873   1
   2   3   9 1375.27 244.821   1
  -2  -3 -10 10065.8 752.359   1
   2  -3  10 10384.4 735.031   1
   2   3  10 10504.2 763.919   1
   2   3  11 1680.58 281.807   1
   2  -3  11 2047.92 241.164   1
  -2  -3 -11 1478.00 276.996   1
  -2   3 -11 1850.49 245.534   1
  -2  -3 -12 10290.6 774.611   1
  -2   3 -12 11642.9 756.439   1
   2   3  12 10207.0 778.463   1
   2  -3  12 9794.30 753.775   1
   2   3  13 245.512 237.070   1
   2  -3  13 156.402 215.571   1
  -2   3 -13 308.743 186.531   1
  -2  -3 -13 544.058 229.167   1
   2   3  14 1409.83 317.857   1
   2  -3  14 1240.63 252.047   1
  -2  -3 -14 1633.17 292.391   1
  -2   3 -14 1672.44 241.727   1
   2   3  15 263.199 269.525   1
  -2  -3 -15 133.691 231.196   1
   2   3  16 3265.21 406.124   1
  -2  -3 -16 4353.98 397.997   1
   2  -3  16 3560.39 374.359   1
  -2   3 -16 3204.60 363.758   1
   2  -3  17-112.515 212.081   1
  -2   3 -17 292.506 224.148   1
   2  -3  18 2641.38 361.015   1
  -2   3 -18 3337.22 360.941   1
  -2  -3 -18 2980.65 376.763   1
   2  -3  19 248.844 249.959   1
   2   3  19-65.9831 259.540   1
  -2  -3 -19 588.229 270.892   1
  -2   3 -19 177.181 218.670   1
   2  -3  20 226.557 251.306   1
   2   3  20 67.4245 262.664   1
  -2  -3 -20 317.119 227.418   1
  -2   3 -20 622.187 244.268   1
   2   3  21-68.8366 228.246   1
   2  -3  21-236.933 238.736   1
  -2  -3 -21-97.2312 244.379   1
  -2   3 -21-32.4292 224.621   1
   2   3  22 908.312 308.304   1
   2  -3  22 1056.01 282.722   1
  -2   3 -22 1201.76 280.677   1
  -2  -3 -22 1120.12 282.379   1
   2  -3  23-72.8065 228.817   1
   2   3  23-175.801 242.322   1
  -2   3 -23-340.781 229.313   1
  -2  -3 -23 370.210 236.248   1
   2   3  24 534.787 273.503   1
  -2  -3 -24 680.695 281.240   1
   2   3  25 35.9864 262.016   1
  -2  -3 -25 441.780 254.631   1
   2   3  26 36.1082 217.907   1
  -2  -3 -26 134.708 216.438   1
   2   3  27 679.529 263.446   1
  -2  -3 -27 199.087 247.596   1
  -2   4  28-142.135 250.761   1
   2  -4 -28-190.011 246.275   1
  -2   4  27-35.6857 239.222   1
   2  -4 -27 390.676 249.474   1
  -2   4  26 504.097 239.259   1
   2  -4 -26 429.760 232.826   1
  -2   4  25 108.609 230.210   1
   2  -4 -25 133.605 213.577   1
  -2   4  24 545.008 272.355   1
   2  -4 -24 436.603 261.763   1
  -2   4  23 72.6596 260.477   1
   2   4 -23 474.021 241.839   1
   2  -4 -23 471.124 279.978   1
  -2   4  22 761.605 293.571   1
   2   4 -22 1149.13 259.925   1
   2  -4 -22 637.327 262.591   1
  -2   4  21 144.249 279.247   1
   2   4 -21 95.1713 236.411   1
  -2  -4  20 1589.00 304.496   1
   2  -4 -20 1515.91 326.194   1
   2   4 -20 1554.07 273.944   1
  -2   4  19 662.916 293.642   1
   2   4 -19 1549.86 268.506   1
   2  -4 -19 517.952 269.790   1
  -2  -4  19 713.899 280.592   1
  -2   4  18 2251.74 338.167   1
   2   4 -18 2059.00 307.223   1
  -2  -4  18 3173.41 343.306   1
   2  -4 -18 2275.52 332.039   1
  -2   4  17 964.501 292.240   1
   2   4 -17 1136.92 244.452   1
  -2  -4  17 1301.52 271.679   1
   2  -4 -17 614.425 253.431   1
  -2   4  16 32.2955 268.742   1
   2  -4 -16 29.7969 251.110   1
   2   4 -16-149.910 212.525   1
  -2  -4  16 279.732 237.210   1
   2   4 -15 4424.66 408.350   1
   2  -4 -15 5334.79 450.102   1
  -2  -4  15 4890.50 441.595   1
  -2   4  15 3752.06 445.456   1
  -2   4  14 3013.87 364.098   1
   2  -4 -14 2677.61 340.033   1
   2   4 -14 2279.92 289.068   1
  -2  -4  14 3094.30 321.927   1
   2  -4 -13 4014.61 397.987   1
   2   4 -13 4107.02 361.699   1
  -2   4  13 4077.74 416.636   1
  -2  -4  13 3575.87 371.495   1
  -2   4  12 9232.12 720.594   1
  -2  -4  12 9960.14 690.541   1
   2   4 -12 8884.37 681.899   1
   2  -4 -12 9804.85 716.632   1
  -2  -4  11 6946.30 499.523   1
   2   4 -11 6030.33 485.441   1
  -2   4  10-74.3505 198.150   1
   2  -4 -10-91.7336 181.441   1
  -2  -4  10 171.280 163.000   1
   2   4 -10-155.443 157.075   1
  -2  -4   9 3867.96 316.468   1
   2   4  -9 4018.24 312.067   1
   2  -4  -9 3268.23 352.533   1
  -2   4   9 3069.60 360.489   1
   2   4  -8 10248.7 692.839   1
   2  -4  -8 10763.0 736.809   1
  -2  -4   8 10336.1 700.263   1
  -2   4   8 8890.64 742.151   1
  -2   4   7 1038.72 226.123   1
   2  -4  -7 1069.31 218.060   1
   2   4  -7 1175.07 172.095   1
  -2  -4   7 1001.64 164.431   1
  -2  -4   6 17233.4 1117.85   1
   2   4  -6 16964.1 1114.81   1
   2  -4  -6 16749.8 1144.95   1
  -2   4   6 17431.4 1155.80   1
  -2  -4   5 55971.8 3340.84   1
   2  -4  -5 52046.3 3365.90   1
   2   4  -5 49317.0 3337.48   1
  -2   4   5 53936.1 3372.46   1
  -2  -4   4 9891.20 651.341   1
   2   4  -4 9713.87 652.641   1
   2  -4  -3 51008.2 3146.87   1
   2   4  -3 46797.4 3125.70   1
  -2  -4   3 50838.4 3124.19   1
  -2   4   3 49126.9 3149.68   1
   2   4  -2 6745.13 464.458   1
  -2  -4   2 6658.11 462.960   1
  -2   4   2 7964.98 503.809   1
   2  -4  -2 6018.73 484.148   1
   2   4  -1 58828.5 3794.46   1
   2  -4  -1 62072.5 3802.30   1
  -2  -4   1 57873.1 3792.93   1
  -2   4   1 62296.5 3805.69   1
  -2   4   0 18525.9 1230.69   1
   2   4   0 18873.2 1234.19   1
  -2  -4   0 18902.7 1232.51   1
   2  -4   0 19890.7 1232.04   1
  -2   4  -1 61456.5 3897.53   1
  -2  -4  -1 61439.0 3909.21   1
   2   4   1 59024.7 3908.47   1
   2  -4   1 63730.0 3896.79   1
   2   4   2 7359.19 535.807   1
  -2   4  -2 7626.18 499.223   1
   2  -4   2 7314.85 501.105   1
  -2  -4  -2 7427.69 527.687   1
   2  -4   3 48962.0 3156.10   1
  -2   4  -3 51688.2 3156.04   1
  -2  -4  -3 50451.6 3182.34   1
   2   4   3 47186.3 3186.25   1
   2  -4   4 10238.3 652.367   1
   2   4   4 9156.51 704.791   1
  -2   4  -4 10467.7 655.214   1
  -2  -4  -4 8432.95 693.199   1
  -2  -4  -5 58581.8 3496.19   1
  -2   4  -5 54183.1 3461.30   1
   2  -4   5 52385.1 3462.03   1
   2   4   5 56919.1 3499.96   1
  -2  -4  -6 17231.9 1190.90   1
  -2   4  -6 18663.8 1151.49   1
   2   4   6 19241.8 1198.20   1
   2  -4   6 16397.2 1151.51   1
   2  -4   7 1777.17 185.149   1
   2   4   7 1606.87 249.972   1
  -2   4  -7 1333.57 173.473   1
  -2  -4  -7 1416.97 243.944   1
   2   4   8 9739.10 721.229   1
   2  -4   8 9143.64 669.382   1
  -2  -4  -8 10226.3 711.753   1
  -2   4  -8 10172.8 669.589   1
   2   4   9 4021.10 379.719   1
   2   4  10 72.8923 220.192   1
   2  -4  10-15.8850 157.709   1
  -2  -4 -10 22.9731 224.437   1
  -2   4 -10-136.688 137.653   1
  -2   4 -11 6621.40 470.232   1
   2  -4  11 5688.59 472.528   1
  -2   4 -12 9378.80 665.843   1
  -2  -4 -12 9800.67 710.654   1
   2  -4  12 9468.75 675.243   1
   2   4  12 8603.07 710.410   1
  -2  -4 -13 3247.13 378.231   1
   2   4  13 3197.77 384.959   1
   2  -4  13 3850.55 340.326   1
  -2   4 -13 3293.92 323.504   1
   2   4  14 2800.24 362.318   1
   2  -4  14 3061.29 318.635   1
  -2  -4 -14 3290.63 348.609   1
  -2   4 -14 2872.39 312.539   1
  -2  -4 -15 5019.83 459.276   1
  -2   4 -15 4810.67 418.490   1
   2   4  15 4509.63 458.021   1
   2  -4  15 5053.26 431.448   1
  -2  -4 -16 312.118 255.753   1
   2   4  16-184.745 267.492   1
  -2  -4 -17 971.485 255.678   1
  -2   4 -17 912.941 223.422   1
   2  -4  17 441.263 246.942   1
   2   4  17 380.490 251.956   1
  -2  -4 -18 2403.98 335.169   1
  -2   4 -18 1885.48 286.870   1
   2  -4  18 2305.41 318.678   1
   2   4  18 1527.29 301.235   1
  -2  -4 -19 343.143 269.505   1
  -2   4 -19 707.420 254.184   1
   2  -4  19 490.424 240.996   1
   2   4  19 865.308 302.214   1
  -2  -4 -20 1498.65 275.807   1
   2   4  20 1220.89 306.147   1
   2  -4  20 1777.87 299.860   1
  -2  -4 -21 162.450 266.457   1
   2   4  21 690.649 264.683   1
  -2   4 -22 496.595 251.526   1
  -2  -4 -22 988.201 275.910   1
   2   4  22 383.663 274.790   1
   2  -4  22 106.020 237.549   1
  -2   4 -23 372.849 264.816   1
  -2  -4 -23 570.438 261.233   1
   2   4  23 385.926 228.324   1
  -2  -4 -24-101.560 265.928   1
   2   4  24 213.018 245.834   1
  -2  -4 -25 371.000 231.283   1
   2   4  25 321.549 235.445   1
  -2  -4 -27-230.212 245.058   1
   2   4  27 35.3119 234.173   1
  -2  -4 -28-97.0251 213.314   1
   2   4  28 34.8175 208.778   1
  -2   5  28-347.534 229.350   1
   2  -5 -28 62.8280 211.524   1
   2  -5 -27-289.174 218.005   1
  -2   5  26 463.388 272.942   1
   2  -5 -26-163.502 240.747   1
  -2   5  25 215.560 260.321   1
   2  -5 -25-564.434 281.835   1
  -2   5  24 144.671 250.420   1
   2  -5 -24-66.9771 248.451   1
  -2   5  23 145.353 286.938   1
   2  -5 -23 369.480 267.187   1
  -2   5  22 72.7229 274.594   1
   2   5 -22 297.147 236.488   1
   2  -5 -22 403.054 254.715   1
  -2  -5  21 68.9183 236.379   1
   2   5 -21 95.5025 218.375   1
   2  -5 -21-33.4287 264.468   1
  -2  -5  20-132.827 224.535   1
   2   5 -20 212.501 222.482   1
  -2   5  19-35.0753 279.618   1
   2  -5 -19-32.5980 265.284   1
   2   5 -19-406.086 222.246   1
  -2  -5  19-31.7325 234.676   1
   2  -5 -18 319.032 269.937   1
  -2   5  18 379.196 305.391   1
   2   5 -18 550.217 217.968   1
  -2  -5  18 1178.39 262.980   1
   2  -5 -17 186.637 227.263   1
   2   5 -17 26.0222 210.462   1
  -2  -5  17 142.923 228.770   1
  -2   5  17 370.586 263.879   1
  -2  -5  16 4060.55 400.066   1
  -2   5  15 350.595 286.193   1
   2  -5 -15 264.301 266.667   1
  -2  -5  15 150.917 219.806   1
   2   5 -15 343.353 207.015   1
   2  -5 -14 3049.24 351.401   1
   2   5 -14 3442.22 314.542   1
  -2  -5  14 2892.83 312.052   1
  -2   5  14 2403.00 340.756   1
  -2   5  13 919.586 322.370   1
  -2  -5  13 1225.38 222.475   1
   2   5 -13 981.280 208.686   1
   2  -5 -13 466.281 276.296   1
  -2   5  12 170.818 251.282   1
  -2  -5  12 274.095 175.042   1
   2   5 -12 126.329 173.939   1
   2  -5 -12 316.124 234.553   1
  -2   5  11-325.664 237.125   1
   2   5 -11 16.4813 146.499   1
  -2  -5  11 228.969 179.117   1
   2  -5 -11-125.505 212.849   1
  -2  -5  10 9934.28 644.871   1
   2  -5 -10 9182.37 682.496   1
  -2   5  10 9314.95 690.751   1
   2   5 -10 8038.27 631.192   1
  -2   5   9 1091.35 254.443   1
   2  -5  -9 739.537 220.969   1
  -2  -5   8 21755.6 1297.55   1
   2  -5  -8 20362.0 1338.04   1
  -2   5   8 21387.4 1348.49   1
   2   5  -8 16934.3 1293.59   1
  -2   5   7 1474.50 260.036   1
  -2  -5   7 1569.89 176.472   1
   2  -5  -7 1515.03 246.101   1
   2   5  -6 10717.8 746.430   1
  -2  -5   6 11162.6 750.140   1
  -2   5   6 11843.0 807.875   1
   2  -5  -6 12362.9 799.008   1
  -2  -5   5 1979.40 181.942   1
   2   5  -5 1715.12 181.659   1
  -2   5   5 2463.72 276.843   1
   2  -5  -5 2555.34 258.831   1
  -2   5   4 16357.9 1009.76   1
   2   5  -4 14254.7 962.810   1
  -2  -5   4 14598.5 960.974   1
   2  -5  -4 15046.4 996.337   1
  -2  -5   3 79.0151 104.773   1
   2   5  -3 13.5482 103.151   1
   2   5  -2 37883.9 2528.26   1
  -2  -5   2 40221.8 2527.92   1
  -2   5   2 42010.6 2553.22   1
   2  -5  -2 40203.8 2546.37   1
  -2   5   1 1519.46 187.992   1
   2  -5  -1 1314.87 184.109   1
  -2  -5   1 1768.67 169.513   1
  -2   5   0-8.94598 126.291   1
   2   5   0 18.4729 144.051   1
  -2  -5   0 127.387 146.370   1
   2  -5   0-125.407 127.624   1
   2  -5   1 1697.14 163.416   1
  -2  -5  -1 1934.95 191.918   1
   2  -5   2 42474.6 2615.16   1
  -2  -5  -2 41571.2 2637.22   1
  -2   5  -2 39466.6 2614.74   1
   2   5   2 42143.3 2643.99   1
  -2   5  -3 183.536 93.4630   1
   2  -5   3 50.2706 100.489   1
   2  -5   4 15015.5 965.724   1
   2   5   4 14937.8 1020.56   1
  -2  -5  -4 14487.1 1011.23   1
  -2   5  -4 15165.2 965.638   1
   2   5   5 1914.65 279.109   1
   2  -5   5 1996.19 187.563   1
  -2  -5  -5 2090.08 262.049   1
  -2   5  -5 2715.43 185.779   1
  -2   5  -6 11958.8 793.717   1
  -2  -5  -6 12107.3 845.865   1
   2   5   6 12620.2 857.725   1
   2  -5   6 12119.5 796.895   1
   2  -5   7 1590.02 174.397   1
   2   5   7 1838.38 266.684   1
  -2   5  -7 1584.60 170.214   1
  -2  -5  -7 1585.70 227.600   1
   2   5   8 20364.7 1326.43   1
   2  -5   8 19559.1 1271.66   1
  -2   5  -8 18794.6 1271.36   1
  -2  -5  -8 20314.9 1321.33   1
   2  -5   9 702.392 153.579   1
   2   5   9 643.597 235.924   1
  -2   5  -9 806.148 143.121   1
  -2  -5  -9 494.759 220.023   1
   2   5  10 9212.40 711.000   1
  -2  -5 -10 9445.43 700.539   1
  -2   5 -11 77.3597 148.695   1
  -2  -5 -11 351.120 232.149   1
   2  -5  11 65.5515 137.708   1
   2   5  11-317.295 245.380   1
  -2   5 -12 16.4749 154.623   1
  -2  -5 -12 261.735 188.760   1
   2  -5  12 89.4057 168.215   1
   2   5  12 166.031 228.900   1
  -2  -5 -13 1379.23 274.899   1
  -2   5 -13 1196.63 188.788   1
   2   5  13 1128.90 261.529   1
   2  -5  13 826.456 197.493   1
  -2  -5 -14 2261.21 356.567   1
  -2   5 -14 3119.45 295.815   1
   2  -5  14 2853.12 306.016   1
   2   5  14 2951.37 373.699   1
  -2   5 -15 396.861 182.588   1
  -2  -5 -15 83.3957 242.410   1
   2   5  15 274.116 243.725   1
   2  -5  15-93.0990 200.061   1
   2  -5  16 4043.01 388.915   1
  -2   5 -16 4303.73 391.474   1
   2  -5  17 188.154 229.328   1
   2   5  17 64.2871 279.214   1
  -2  -5 -17-29.8185 248.917   1
  -2   5 -17-153.334 216.702   1
   2   5  18 328.543 258.917   1
   2  -5  18 827.119 244.490   1
  -2  -5 -18 153.696 226.385   1
  -2   5 -18 686.307 233.329   1
   2   5  19-134.200 283.626   1
   2  -5  19 60.7558 226.290   1
  -2  -5 -19 157.551 249.291   1
  -2   5 -19 87.4452 226.483   1
   2  -5  20 129.624 233.281   1
  -2   5 -20 459.279 235.113   1
   2  -5  21 506.890 228.014   1
  -2   5 -21 981.022 238.600   1
  -2  -5 -21 520.769 278.415   1
   2   5  22 209.332 256.903   1
  -2   5 -22 98.2489 209.483   1
   2   5  23-70.0119 212.472   1
  -2  -5 -23 100.359 253.133   1
   2   5  24 174.684 263.110   1
  -2  -5 -24 472.122 267.573   1
   2   5  25 106.395 224.245   1
  -2  -5 -25 100.357 231.701   1
   2   5  26 283.321 263.887   1
  -2  -5 -26-32.9782 245.743   1
   2   5  27-244.120 238.097   1
  -2  -5 -27 324.577 240.814   1
   2   5  28-171.533 235.425   1
  -2  -5 -28-63.6839 243.835   1
  -2   6  27 521.940 263.442   1
   2  -6 -27-158.500 228.609   1
  -2   6  26 246.385 252.371   1
   2  -6 -26 421.768 262.930   1
  -2   6  24-35.9699 251.313   1
   2  -6 -24 765.325 267.078   1
  -2   6  23 543.362 253.529   1
   2  -6 -23-33.4598 236.359   1
  -2   6  22 581.577 259.576   1
   2  -6 -22 167.744 246.930   1
  -2   6  21 544.666 273.280   1
   2   6 -21 701.828 234.839   1
   2  -6 -21 234.249 252.136   1
  -2   6  20 322.228 277.074   1
  -2  -6  20 838.489 242.202   1
   2  -6 -20 1028.01 291.215   1
   2   6 -20 1123.30 250.884   1
  -2   6  19 211.975 293.085   1
  -2  -6  19 615.520 257.229   1
   2   6 -19 577.442 234.464   1
   2  -6 -19 65.3396 279.778   1
  -2   6  18 2158.52 383.027   1
  -2  -6  18 2270.94 324.607   1
   2   6 -18 2294.04 315.872   1
   2  -6 -18 2994.18 375.171   1
  -2   6  17-136.441 259.105   1
   2  -6 -17 125.880 239.966   1
  -2   6  16 199.930 268.257   1
  -2  -6  16-51.2561 213.958   1
   2   6 -16 216.282 211.211   1
   2  -6 -16-153.448 254.571   1
  -2   6  15 32.4656 302.054   1
   2   6 -15-156.312 195.136   1
  -2  -6  15-142.854 180.188   1
   2  -6 -15 239.104 252.676   1
   2   6 -14 6718.16 527.191   1
   2  -6 -14 5993.20 553.443   1
  -2   6  14 6641.92 572.137   1
  -2  -6  14 7573.48 535.314   1
   2  -6 -13 168.565 247.683   1
  -2  -6  13 438.860 169.793   1
   2   6 -13-94.6310 172.542   1
  -2   6  13-364.929 280.075   1
   2  -6 -12 3681.26 392.557   1
  -2  -6  12 3663.71 340.685   1
   2   6 -12 4237.03 348.098   1
  -2   6  12 4216.12 412.204   1
   2  -6 -11 1760.57 265.203   1
  -2  -6  11 1712.44 205.754   1
  -2   6  11 1933.23 301.856   1
   2   6 -11 1240.43 198.475   1
  -2   6   9 2197.36 295.081   1
  -2  -6   9 2122.83 218.589   1
   2  -6  -9 1725.36 268.296   1
   2   6  -9 1992.62 204.584   1
  -2  -6   8 8486.13 582.750   1
   2  -6  -8 8284.92 638.684   1
   2   6  -8 8704.84 580.279   1
  -2   6   8 7981.20 645.776   1
  -2  -6   7 764.419 138.586   1
   2  -6  -7 918.600 228.130   1
   2   6  -7 1065.58 133.117   1
  -2   6   7 975.026 242.406   1
   2  -6  -6 43683.1 2908.07   1
  -2  -6   6 46344.4 2867.73   1
  -2   6   6 44121.2 2917.76   1
   2   6  -6 45037.6 2867.32   1
   2  -6  -5 11587.6 823.189   1
  -2  -6   5 11999.0 775.950   1
  -2   6   5 11798.7 827.586   1
   2   6  -4 23750.4 1491.96   1
   2  -6  -4 22942.6 1530.14   1
  -2  -6   4 23034.5 1491.71   1
  -2   6   4 23342.8 1538.13   1
   2  -6  -3 255.144 163.311   1
  -2  -6   3 231.173 100.952   1
  -2   6   3 340.608 179.617   1
   2   6  -3 469.062 98.3913   1
   2   6  -2 30386.9 1899.93   1
  -2  -6   2 29107.3 1898.68   1
   2  -6  -1 6053.52 408.869   1
  -2   6   1 5884.59 417.091   1
   2   6  -1 5653.55 391.446   1
  -2  -6   0 5434.52 413.146   1
   2   6   0 5968.46 423.370   1
  -2   6   0 5832.32 423.536   1
   2  -6   0 5910.30 413.900   1
  -2  -6  -1 5750.98 403.009   1
  -2   6  -1 5586.17 386.562   1
   2   6   1 5332.71 410.015   1
   2  -6   1 5066.53 381.477   1
  -2   6  -2 30841.0 1963.85   1
   2   6   3 345.511 185.171   1
  -2   6  -3 501.694 99.2663   1
   2  -6   3 212.225 91.9983   1
   2  -6   4 23203.6 1499.62   1
   2   6   4 24038.6 1553.35   1
  -2  -6  -4 23068.9 1544.67   1
  -2   6  -4 23957.8 1500.08   1
  -2  -6  -5 11270.3 786.143   1
  -2   6  -5 11621.6 724.836   1
   2   6   5 10918.0 791.996   1
   2  -6   5 10762.7 725.897   1
  -2   6  -6 45092.3 2754.25   1
  -2  -6  -6 42246.0 2802.59   1
   2  -6   6 41908.9 2755.98   1
   2   6   6 44250.1 2813.63   1
   2  -6   7 766.427 120.864   1
   2   6   7 877.373 239.729   1
  -2  -6  -7 966.373 224.281   1
  -2   6  -7 954.830 119.287   1
   2  -6   8 8313.87 552.330   1
   2   6   8 7442.45 624.199   1
  -2  -6  -9 2131.74 281.674   1
   2   6   9 1911.34 296.018   1
   2  -6   9 1550.36 188.426   1
  -2   6  -9 1722.50 178.859   1
  -2   6 -10 5349.65 415.096   1
   2  -6  10 6050.77 422.584   1
  -2  -6 -11 1858.46 282.053   1
  -2   6 -11 1632.72 188.891   1
   2  -6  11 1342.78 187.582   1
   2   6  11 1557.31 284.661   1
  -2  -6 -12 3633.58 382.564   1
  -2   6 -12 3835.17 327.697   1
   2  -6  12 3840.10 332.046   1
   2   6  12 3837.93 384.349   1
  -2   6 -13 244.337 164.453   1
  -2  -6 -13 353.699 242.804   1
   2   6  13 238.384 292.006   1
   2  -6  13 18.3952 167.112   1
   2   6  14 5577.18 561.719   1
   2  -6  14 6977.82 526.855   1
  -2   6 -14 7294.76 522.379   1
  -2  -6 -14 6774.74 559.507   1
   2  -6  15 245.337 183.632   1
   2   6  15 433.568 261.710   1
  -2  -6 -15 627.029 256.908   1
  -2   6 -15 126.972 178.289   1
   2   6  16 190.923 268.174   1
   2  -6  16-24.2080 186.023   1
  -2  -6 -16-117.581 253.099   1
  -2   6 -16-161.640 186.549   1
   2   6  17 390.471 258.099   1
  -2  -6 -17 515.392 236.424   1
   2   6  18 3020.27 396.344   1
   2  -6  18 2682.22 340.138   1
  -2  -6 -18 2854.44 370.344   1
  -2   6 -18 3004.58 331.002   1
   2   6  19 202.788 240.567   1
   2  -6  19 271.484 235.378   1
  -2  -6 -19 285.438 219.749   1
  -2   6 -19-198.133 216.821   1
   2   6  20 996.456 304.446   1
  -2  -6 -20 353.662 277.273   1
  -2   6 -20 506.151 224.846   1
   2   6  21 416.461 240.891   1
  -2   6 -21 249.638 230.261   1
  -2  -6 -21 162.972 229.420   1
   2   6  22 454.405 279.287   1
  -2  -6 -22 789.251 283.299   1
   2   6  23 628.182 256.529   1
  -2  -6 -23 599.822 225.311   1
   2   6  24-175.650 257.470   1
  -2  -6 -24 267.641 259.948   1
   2   6  26 245.307 275.940   1
  -2  -6 -26 684.944 263.416   1
   2   6  27-137.759 220.233   1
  -2  -6 -27-128.066 219.765   1
  -2   7  27 34.3287 248.810   1
   2  -7 -27 375.011 254.505   1
  -2   7  26 278.489 247.635   1
   2  -7 -26-320.613 263.355   1
  -2   7  25-70.7080 229.572   1
   2  -7 -25 65.2226 236.009   1
  -2   7  24 607.774 243.038   1
   2  -7 -24 727.070 249.732   1
  -2   7  23 541.506 254.697   1
   2  -7 -23 299.866 234.229   1
  -2   7  21 145.415 260.910   1
   2  -7 -21 33.4734 253.346   1
  -2   7  20 143.753 262.335   1
   2   7 -20 29.8955 201.222   1
   2  -7 -20 99.8195 259.516   1
  -2  -7  19 265.667 217.417   1
   2   7 -19 28.2659 219.000   1
  -2   7  18 245.870 311.785   1
   2  -7 -18 649.088 300.990   1
  -2   7  17 655.704 282.343   1
   2   7 -17 521.480 219.736   1
   2  -7 -17 508.997 262.411   1
  -2  -7  17 749.953 215.181   1
   2  -7 -16 6500.52 605.408   1
  -2   7  16 7168.61 624.373   1
   2   7 -16 7555.13 560.920   1
  -2  -7  16 7204.08 561.878   1
  -2  -7  15 176.573 191.653   1
   2   7 -15 254.000 172.681   1
  -2   7  14 224.888 255.941   1
  -2  -7  14 442.413 183.467   1
   2   7 -14 405.039 166.428   1
   2  -7 -14 178.002 235.659   1
  -2  -7  13 921.221 190.464   1
   2   7 -13 1030.12 195.781   1
   2  -7 -13 1494.45 301.569   1
  -2   7  12 782.078 286.478   1
   2  -7 -12 916.855 272.737   1
   2   7 -12 454.787 155.331   1
  -2  -7  12 778.937 173.310   1
  -2   7  11 3699.40 405.088   1
   2  -7 -11 3629.00 382.646   1
  -2  -7  10 5420.46 414.067   1
   2   7 -10 5769.37 412.201   1
   2  -7 -10 6141.55 484.925   1
  -2   7  10 4970.68 479.213   1
   2   7  -9 1343.14 151.507   1
  -2  -7   9 1108.24 162.065   1
   2   7  -8 5348.61 363.198   1
   2  -7  -8 4664.39 437.011   1
  -2   7   8 4985.79 456.131   1
  -2  -7   8 4808.32 361.728   1
   2   7  -7 18019.7 1223.32   1
  -2   7   7 18628.3 1289.05   1
   2  -7  -7 18193.4 1274.33   1
  -2  -7   7 20245.8 1222.75   1
  -2   7   6 780.392 231.312   1
   2   7  -6 691.417 103.660   1
   2  -7  -6 595.582 203.855   1
  -2  -7   6 847.224 112.978   1
  -2   7   5 2325.64 286.351   1
   2   7  -5 2895.79 206.616   1
  -2  -7   5 2359.59 204.626   1
   2  -7  -5 3050.31 285.495   1
   2  -7  -4 31424.0 1946.02   1
   2   7  -4 30533.8 1900.53   1
  -2   7   4 31670.4 1950.95   1
  -2  -7   4 28058.3 1898.47   1
   2   7  -3 7385.14 493.681   1
  -2   7   3 7239.83 538.686   1
  -2  -7   3 6873.65 492.221   1
   2  -7  -3 8021.60 540.030   1
   2   7  -2 2576.19 216.960   1
  -2  -7   2 2644.73 217.918   1
   2   7  -1 36602.2 2290.46   1
   2  -7  -1 35322.8 2293.74   1
  -2   7   1 35675.9 2304.61   1
  -2  -7   1 35574.3 2286.71   1
   2   7   0 23.6005 151.045   1
  -2   7   0 66.2965 137.750   1
   2   7   1 34418.8 2263.24   1
   2  -7   1 35068.9 2242.60   1
  -2  -7  -1 36855.3 2259.78   1
  -2   7  -1 34585.4 2243.94   1
   2   7   2 2074.66 245.717   1
   2  -7   2 2076.26 194.516   1
   2   7   3 8258.17 604.887   1
   2  -7   3 9111.08 553.419   1
  -2  -7  -3 8215.06 601.205   1
  -2   7  -3 7759.59 550.936   1
   2  -7   4 31356.1 2001.36   1
   2   7   4 30610.2 2056.54   1
  -2   7  -4 32274.2 2001.97   1
  -2  -7  -4 30801.6 2054.79   1
   2  -7   5 2653.87 197.599   1
   2   7   5 2581.11 296.235   1
  -2  -7  -5 2674.02 294.595   1
  -2   7  -5 2872.52 195.679   1
   2  -7   6 1017.92 96.4657   1
   2   7   6 559.564 226.638   1
  -2   7  -6 686.366 90.7126   1
  -2  -7  -6 765.625 216.298   1
   2  -7   7 20077.2 1283.79   1
   2   7   7 20044.1 1357.03   1
  -2   7  -8 5091.81 346.024   1
   2   7   8 5306.05 460.605   1
   2  -7   8 4745.14 348.225   1
  -2  -7  -8 4675.89 437.643   1
   2  -7   9 980.962 148.977   1
  -2   7  -9 1458.53 142.829   1
  -2   7 -10 5066.40 373.815   1
   2   7  10 4503.94 456.680   1
   2  -7  10 5005.12 381.766   1
   2   7  11 3913.62 405.726   1
  -2   7 -11 3419.01 290.576   1
   2  -7  11 3601.22 295.726   1
  -2  -7 -11 3268.37 372.975   1
  -2   7 -12 710.123 154.674   1
  -2  -7 -12 273.847 211.994   1
   2   7  12 411.255 238.586   1
   2  -7  12 464.000 154.194   1
  -2  -7 -13 1281.33 279.765   1
  -2   7 -13 1129.95 183.307   1
   2  -7  13 628.342 185.910   1
   2   7  13 1557.25 312.649   1
  -2   7 -14 254.275 160.187   1
  -2  -7 -14 280.167 215.685   1
   2   7  14 184.572 212.427   1
   2  -7  14 152.093 161.780   1
  -2   7 -15 570.738 184.182   1
   2  -7  15 188.424 171.848   1
   2   7  16 5982.46 570.407   1
   2  -7  16 6809.29 532.607   1
  -2  -7 -16 5837.77 553.224   1
  -2   7 -17 262.882 205.351   1
   2  -7  17 661.674 229.256   1
  -2  -7 -18 377.175 234.564   1
   2   7  18 436.158 245.157   1
  -2   7 -19 218.640 205.397   1
   2  -7  19 58.4026 225.389   1
  -2  -7 -20 64.6892 242.847   1
   2   7  20-103.510 220.490   1
  -2  -7 -21 32.6053 254.600   1
   2   7  21 417.083 265.363   1
  -2  -7 -23 66.3564 238.106   1
   2   7  23 69.5502 251.704   1
  -2  -7 -24 631.228 255.598   1
   2   7  24 174.630 257.247   1
  -2  -7 -25 32.8490 239.756   1
   2   7  25 69.7913 255.750   1
  -2  -7 -26 96.6865 248.560   1
   2   7  26-173.326 234.395   1
  -2  -7 -27 315.677 253.787   1
   2   7  27 203.833 235.789   1
  -2   8  26 516.078 267.791   1
   2  -8 -26 31.6600 253.621   1
   2  -8 -25 32.2822 244.282   1
  -2   8  23 395.340 258.183   1
   2  -8 -23 33.1438 224.441   1
  -2   8  22 362.244 258.512   1
   2  -8 -22 300.428 259.229   1
  -2   8  21-72.7422 269.932   1
   2  -8 -21 301.174 269.487   1
  -2   8  20 468.595 290.286   1
   2  -8 -20 633.584 279.673   1
   2  -8 -19-99.4353 271.348   1
  -2   8  19 143.373 285.558   1
   2  -8 -18 425.035 246.421   1
  -2   8  18 106.243 281.981   1
   2   8 -18 402.736 204.464   1
  -2  -8  18 364.336 198.101   1
   2  -8 -17 610.561 267.262   1
  -2   8  17 593.127 293.480   1
   2   8 -17 491.551 199.924   1
  -2  -8  17 626.872 206.363   1
   2  -8 -16 221.143 281.040   1
  -2   8  16 239.887 311.587   1
   2   8 -16 107.559 168.140   1
  -2  -8  16 222.112 177.325   1
   2   8 -15 314.643 167.268   1
  -2  -8  15 301.638 169.946   1
   2  -8 -15 61.7312 226.021   1
  -2   8  15 537.352 253.819   1
  -2  -8  14 1779.29 244.185   1
   2   8 -14 2482.24 251.532   1
   2  -8 -13 29.3748 209.035   1
  -2  -8  13 162.378 147.259   1
   2   8 -13 174.218 140.108   1
  -2   8  13-159.264 238.279   1
   2  -8 -12 2672.14 346.425   1
  -2   8  12 2528.66 360.196   1
   2  -8 -11 410.925 275.149   1
  -2   8  11-29.7342 279.507   1
  -2  -8  11 300.921 136.519   1
   2   8 -11 418.725 131.619   1
  -2  -8  10 2131.50 208.583   1
   2   8 -10 2511.80 211.449   1
  -2   8  10 2141.35 324.229   1
   2  -8 -10 1842.55 304.839   1
   2   8  -9 7087.17 518.901   1
  -2   8   9 7402.86 613.419   1
   2  -8  -9 8768.55 611.091   1
  -2  -8   9 7661.49 515.026   1
  -2   8   8 413.263 227.690   1
   2   8  -8 736.127 112.263   1
   2  -8  -8 380.216 215.231   1
  -2  -8   8 463.385 102.318   1
  -2   8   7 949.819 266.706   1
   2   8  -7 1692.73 141.126   1
   2  -8  -7 1142.13 261.604   1
  -2  -8   7 1494.37 135.279   1
   2  -8  -6 33844.3 2367.88   1
   2   8  -6 37303.7 2312.16   1
  -2   8   6 36098.8 2380.10   1
  -2  -8   6 36438.3 2311.24   1
   2  -8  -5 4233.90 361.380   1
  -2  -8   5 4186.71 275.637   1
  -2   8   5 3225.89 355.919   1
   2   8  -5 3719.96 275.355   1
   2  -8  -4 12966.3 911.583   1
  -2  -8   4 14231.7 861.274   1
  -2   8   4 13690.0 920.732   1
   2   8  -4 12314.0 861.403   1
   2  -8  -3 9344.18 700.155   1
  -2  -8   3 9919.26 654.848   1
  -2   8   3 10354.7 707.861   1
   2   8  -3 10031.0 658.939   1
   2  -8  -2 11468.8 745.488   1
  -2   8   2 11532.8 755.247   1
  -2  -8   2 10914.0 716.957   1
   2   8  -2 9768.61 720.731   1
  -2  -8   1 3055.87 254.022   1
   2   8  -1 3094.46 264.057   1
   2   8   0 9894.19 698.100   1
   2  -8   0 9543.80 685.570   1
  -2  -8   0 11079.4 696.139   1
  -2   8  -1 2256.29 220.305   1
   2  -8   1 2451.06 210.938   1
  -2   8  -2 11271.4 708.686   1
   2  -8   2 10082.4 705.046   1
   2   8   2 10937.9 747.483   1
  -2  -8  -3 8457.87 625.193   1
   2   8   3 10351.0 641.506   1
   2  -8   3 8234.21 572.391   1
  -2   8  -3 8791.01 573.531   1
   2   8   4 12001.9 877.289   1
  -2  -8  -4 14225.9 874.119   1
  -2   8  -4 11455.0 802.638   1
   2  -8   4 13446.0 803.367   1
   2   8   5 4099.68 378.560   1
  -2  -8  -5 4167.61 382.334   1
   2   8   6 35092.8 2297.36   1
  -2  -8  -7 1450.77 245.519   1
   2   8   7 1276.66 252.521   1
  -2   8  -8 478.907 79.6424   1
   2  -8   8 542.680 78.1137   1
   2   8   9 8102.87 621.685   1
  -2   8  -9 7170.14 512.098   1
   2  -8   9 7715.90 511.812   1
  -2  -8 -10 2021.29 305.914   1
  -2   8 -10 2483.45 196.730   1
   2   8  10 2450.99 333.226   1
   2  -8  10 2108.15 193.965   1
  -2  -8 -11 541.672 254.645   1
  -2   8 -11 399.447 117.478   1
   2  -8  11 484.591 122.746   1
   2   8  11 116.363 268.465   1
  -2  -8 -12 2978.22 346.408   1
  -2   8 -12 3031.41 253.884   1
   2  -8  12 2766.99 256.880   1
   2   8  12 2815.03 360.049   1
   2   8  13-152.607 267.274   1
  -2  -8 -13 666.264 250.147   1
   2  -8  14 2519.79 249.170   1
  -2   8 -14 2107.74 233.899   1
   2   8  15-32.1053 260.981   1
   2  -8  15 529.042 187.522   1
  -2  -8 -15 503.332 272.632   1
  -2   8 -15 239.463 156.035   1
   2  -8  16 86.8440 171.042   1
   2   8  16 458.687 280.692   1
  -2   8 -16 244.374 168.336   1
  -2  -8 -16 152.306 258.637   1
  -2   8 -17 67.1813 173.133   1
   2  -8  17 405.490 185.039   1
   2   8  17 66.7037 263.190   1
  -2  -8 -17 217.790 246.434   1
  -2   8 -18 513.147 200.156   1
   2   8  18 644.116 290.226   1
  -2  -8 -18-31.7440 259.261   1
   2   8  19 137.250 225.147   1
  -2  -8 -19-160.688 209.787   1
   2   8  20 380.679 287.572   1
  -2  -8 -20 1166.89 289.085   1
   2   8  21-174.119 223.767   1
  -2  -8 -21 360.491 252.766   1
   2   8  22 592.376 281.429   1
  -2  -8 -22 197.330 230.928   1
   2   8  23 207.727 256.448   1
  -2  -8 -23 999.773 280.685   1
  -2  -8 -25-32.6111 256.156   1
   2   8  26 34.2545 204.506   1
  -2  -8 -26 350.138 214.543   1
  -2   9  26 442.553 258.955   1
   2  -9 -26 404.729 245.972   1
  -2   9  25 311.889 260.421   1
   2  -9 -25 63.8344 245.480   1
  -2   9  24 211.356 270.131   1
   2  -9 -24 682.716 269.436   1
  -2   9  23-285.905 271.518   1
   2  -9 -23 395.175 267.854   1
  -2   9  22 36.1225 258.533   1
   2  -9 -22 432.399 258.880   1
  -2   9  20-181.884 272.066   1
   2  -9 -20 33.4283 256.868   1
   2  -9 -19 432.468 230.008   1
  -2   9  19 504.265 289.408   1
   2  -9 -18 296.281 265.774   1
  -2   9  18 892.179 283.740   1
   2   9 -17 194.166 169.737   1
  -2   9  17-35.2494 314.125   1
   2  -9 -16 2206.58 316.520   1
  -2  -9  16 1771.81 229.742   1
   2   9 -16 1468.72 226.688   1
  -2   9  16 1390.59 312.382   1
   2  -9 -15 375.876 273.042   1
  -2  -9  15 308.309 161.917   1
   2   9 -15-17.6204 148.313   1
  -2   9  15-34.1110 283.081   1
   2  -9 -14 1073.06 260.713   1
  -2  -9  14 1162.29 177.017   1
   2   9 -14 983.278 175.052   1
  -2   9  14 1102.30 290.324   1
  -2  -9  13 1424.44 183.979   1
   2  -9 -13 1883.16 310.202   1
   2  -9 -12 1776.54 302.916   1
  -2  -9  12 1773.91 184.350   1
   2   9 -12 1577.97 180.220   1
  -2   9  12 1675.99 312.639   1
   2  -9 -11 253.344 229.288   1
  -2   9  11 275.215 237.940   1
   2   9 -11 224.713 110.077   1
  -2  -9  11 161.353 110.293   1
   2   9 -10 6605.86 472.726   1
  -2   9  10 7272.75 582.690   1
   2  -9 -10 6719.40 563.344   1
  -2  -9  10 7281.28 472.653   1
  -2   9   9 366.728 237.550   1
   2   9  -9 477.056 87.3504   1
   2  -9  -9 544.772 241.392   1
  -2  -9   9 310.918 82.2410   1
  -2  -9   8 7142.27 516.290   1
   2   9  -8 9035.65 521.225   1
   2  -9  -7 3145.50 327.563   1
  -2   9   7 3107.59 356.418   1
   2  -9  -6 2174.49 284.415   1
  -2   9   6 2735.22 323.855   1
   2   9  -5 376.869 82.7330   1
  -2  -9   5 620.069 79.9685   1
  -2   9   5 561.092 212.288   1
   2  -9  -4 10785.0 764.561   1
  -2   9   4 11597.6 785.055   1
   2   9  -4 12044.3 710.116   1
  -2  -9   4 9685.25 701.570   1
   2  -9  -3 6684.10 526.192   1
  -2   9   3 6111.17 524.847   1
   2   9  -3 7245.63 480.311   1
  -2  -9   3 7249.02 475.770   1
   2  -9  -2 9272.34 674.571   1
  -2  -9   2 9677.53 648.767   1
   2   9  -2 9805.24 653.133   1
  -2   9   2 9511.83 685.798   1
   2   9  -1 12.1682 125.856   1
  -2   9   1-15.4825 171.676   1
   2  -9  -1-163.818 146.374   1
  -2  -9   1 79.0140 124.259   1
  -2   9   0 13.2448 134.542   1
   2  -9   0 169.475 125.608   1
   2   9   1 204.390 158.512   1
   2  -9   1-91.3431 113.148   1
  -2  -9  -1 14.6180 125.858   1
  -2   9  -1 54.1746 117.291   1
  -2   9  -2 9853.52 632.961   1
  -2  -9  -2 9595.75 668.083   1
   2  -9   2 8955.59 629.886   1
   2  -9   3 5490.88 393.713   1
   2   9   3 6721.11 468.199   1
  -2   9  -3 5323.97 390.747   1
  -2  -9  -3 7195.80 463.762   1
   2   9   4 11012.6 787.620   1
  -2  -9  -5 480.836 201.840   1
   2   9   5 111.324 223.373   1
  -2  -9  -6 2969.36 314.044   1
   2   9   6 2303.88 308.610   1
  -2  -9  -7 3495.52 353.864   1
   2   9   7 2828.52 339.903   1
  -2  -9  -8 8464.12 655.518   1
   2   9   8 8702.59 666.768   1
  -2  -9  -9 207.775 236.412   1
   2   9   9 248.346 247.738   1
   2   9  10 6493.15 511.766   1
  -2  -9 -10 7082.64 502.704   1
   2  -9  10 5269.79 353.587   1
  -2   9 -10 5125.48 352.966   1
  -2   9 -11 160.469 88.6637   1
   2   9  11 450.665 238.921   1
   2  -9  11 261.711 92.6766   1
  -2  -9 -11 136.685 227.895   1
   2   9  12 2301.50 332.792   1
  -2  -9 -12 2091.54 296.083   1
  -2   9 -12 1649.92 173.618   1
   2  -9  12 1590.35 171.229   1
  -2   9 -13 1514.45 173.974   1
  -2  -9 -13 1656.38 292.826   1
   2  -9  13 1268.96 173.711   1
   2   9  13 1619.13 315.450   1
   2   9  14 1150.11 273.490   1
  -2  -9 -14 1294.76 264.079   1
  -2   9 -15-16.0066 138.243   1
  -2  -9 -15 120.705 248.687   1
   2   9  15-32.6650 269.194   1
   2  -9  15-135.668 156.572   1
  -2   9 -16 1303.24 203.355   1
   2   9  16 1429.36 339.124   1
   2  -9  16 1134.76 217.923   1
   2   9  17 101.236 234.761   1
  -2  -9 -17-31.5476 196.090   1
  -2   9 -17 141.122 172.061   1
   2   9  18 1298.13 325.063   1
  -2  -9 -18 1022.77 286.808   1
   2   9  19 138.330 254.939   1
  -2  -9 -19 355.867 264.415   1
   2   9  20 34.7915 243.861   1
  -2  -9 -20 521.344 220.084   1
   2   9  22 486.133 253.701   1
  -2  -9 -22 628.210 272.915   1
   2   9  23-34.4348 238.725   1
  -2  -9 -23 397.437 230.690   1
   2   9  24 243.293 274.574   1
  -2  -9 -24 326.550 258.965   1
   2   9  25 310.390 232.102   1
  -2  -9 -25-96.7472 208.362   1
  -2  -9 -26 31.3975 238.507   1
  -2  10  25 445.303 256.121   1
   2 -10 -25 283.065 237.192   1
  -2  10  24 174.480 271.896   1
   2 -10 -24 449.433 243.776   1
  -2  10  23 354.177 290.818   1
   2 -10 -23 359.129 247.102   1
  -2  10  22 251.256 255.691   1
   2 -10 -22 594.643 240.664   1
  -2  10  21-181.139 229.119   1
   2 -10 -21 399.823 214.223   1
  -2  10  20 582.837 268.325   1
   2 -10 -20 802.739 265.396   1
  -2  10  19 470.013 298.914   1
   2 -10 -19-367.165 269.616   1
   2 -10 -18 631.340 286.633   1
  -2  10  18 720.125 296.820   1
   2 -10 -16 808.374 293.636   1
   2  10 -16 281.597 143.398   1
  -2  10  16 668.422 314.029   1
  -2  10  15 34.6747 258.085   1
   2 -10 -15 573.455 237.267   1
   2 -10 -14 1031.72 294.417   1
  -2 -10  14 966.706 152.166   1
   2  10 -14 1167.15 151.912   1
  -2  10  14 783.051 327.332   1
  -2 -10  13 57.3288 105.026   1
   2  10 -13 159.952 110.269   1
   2 -10 -12 1959.56 277.764   1
  -2 -10  12 1438.12 135.572   1
  -2  10  12 1911.91 303.225   1
   2 -10 -11 777.650 247.966   1
  -2 -10  11 468.362 67.4028   1
  -2  10  11 471.514 268.611   1
   2  10 -11 593.891 78.6817   1
   2 -10 -10 1528.99 276.788   1
  -2  10  10 1123.79 275.999   1
   2 -10  -9 1389.22 263.720   1
  -2  10   9 1606.21 285.978   1
  -2  10   8 9331.73 720.564   1
   2 -10  -6 3301.21 331.749   1
  -2  10   6 2720.50 338.520   1
   2 -10  -5 1281.86 227.460   1
   2  10  -4 1125.13 123.600   1
   2 -10  -4 1292.24 231.352   1
  -2  10   4 819.089 239.763   1
   2  10  -3 132.249 102.717   1
  -2  10   3 202.624 175.668   1
   2 -10  -3 36.8979 170.936   1
  -2 -10   2-20.3149 104.706   1
  -2  10   2 388.405 167.200   1
   2 -10  -2 16.5956 150.444   1
   2  10  -2 43.8921 125.636   1
  -2  10   1 49.8135 164.247   1
   2 -10  -1 324.288 156.069   1
   2  10  -1 13.0096 129.931   1
  -2  10  -1 94.5112 134.108   1
   2  10   1 33.5890 157.903   1
   2 -10   1 77.1148 114.733   1
  -2 -10  -2-69.4784 149.992   1
   2  10   2-129.924 161.228   1
   2 -10   2 79.8186 101.829   1
  -2  10  -2 47.4123 111.591   1
  -2 -10  -3 18.9753 171.015   1
   2  10   3-162.026 186.479   1
   2 -10   3 6.36981 79.7320   1
  -2  10  -3 26.7674 86.9073   1
   2  10   4 1156.14 232.885   1
  -2 -10  -4 1148.18 220.703   1
  -2 -10  -5 2060.98 271.527   1
  -2 -10  -6 2881.67 314.815   1
   2  10   6 3018.41 339.680   1
  -2 -10  -8 7922.29 617.048   1
   2  10   8 7836.94 627.701   1
  -2 -10  -9 1409.62 279.391   1
   2  10   9 1976.47 292.986   1
  -2 -10 -10 1791.45 291.704   1
   2  10  10 1015.76 293.188   1
  -2 -10 -11 410.519 248.622   1
   2  10  11 1236.96 293.145   1
  -2 -10 -12 1874.36 317.056   1
   2  10  12 2976.70 354.214   1
   2  10  13 190.934 228.496   1
  -2 -10 -13 409.838 228.434   1
  -2  10 -13 83.3345 79.6611   1
   2 -10  13 137.407 74.1021   1
   2  10  14 1107.04 299.954   1
  -2 -10 -14 1051.43 267.889   1
  -2  10 -14 1019.84 135.776   1
   2 -10  14 1366.23 147.195   1
  -2 -10 -15-30.7286 259.104   1
  -2  10 -15 153.346 110.931   1
   2 -10  15 50.0279 128.308   1
  -2 -10 -16 188.799 263.011   1
   2  10  16 235.915 267.891   1
  -2 -10 -18 96.6970 231.553   1
   2  10  18 827.630 296.994   1
  -2 -10 -19 129.829 264.420   1
   2  10  19 382.981 273.924   1
  -2 -10 -20 1114.00 271.581   1
   2  10  20 418.646 263.192   1
  -2 -10 -21 98.4984 198.131   1
   2  10  21 34.8567 258.634   1
  -2 -10 -22 131.641 248.374   1
   2  10  22 276.724 264.058   1
  -2 -10 -23 525.124 240.588   1
   2  10  23 172.990 255.594   1
  -2 -10 -24-129.371 204.425   1
   2  10  24 206.705 217.748   1
  -2 -10 -25 95.5565 243.650   1
   2  10  25 886.349 286.022   1
   2 -11 -25-31.0379 215.895   1
  -2  11  25 101.488 226.512   1
   2 -11 -23-161.872 238.233   1
  -2  11  23 175.741 248.921   1
   2 -11 -21 463.871 263.574   1
  -2  11  21 686.630 296.011   1
   2 -11 -20 300.475 270.681   1
  -2  11  20-109.035 280.381   1
   2 -11 -19 535.837 250.918   1
  -2  11  19 584.291 264.373   1
   2 -11 -18 400.671 280.504   1
  -2  11  18 1231.12 306.341   1
  -2  11  17-36.0361 284.149   1
   2 -11 -17-166.076 260.983   1
  -2  11  16 641.671 263.621   1
   2 -11 -16 196.819 251.491   1
  -2  11  15 246.532 295.426   1
   2 -11 -15 291.540 264.864   1
  -2  11  14 1696.52 332.480   1
   2 -11 -14 1080.12 298.824   1
  -2  11  13 611.374 291.643   1
   2 -11 -13 654.150 256.445   1
  -2  11  11-64.6181 267.149   1
  -2  11  10 3601.35 419.830   1
   2 -11 -10 4245.04 400.462   1
   2 -11  -9 913.021 242.722   1
  -2  11   9 1087.62 271.955   1
   2 -11  -8 2905.24 350.499   1
   2 -11  -7 203.428 215.472   1
  -2  11   7 277.596 231.470   1
   2 -11  -5 820.538 228.721   1
  -2  11   5 1377.97 248.389   1
   2  11  -4 3597.45 264.971   1
  -2  11   4 4076.13 371.480   1
  -2 -11   4 3670.52 259.398   1
   2 -11  -4 3673.56 347.679   1
   2  11  -3 4461.86 305.393   1
  -2  11   3 3456.32 365.370   1
  -2 -11   3 3957.12 298.295   1
   2 -11  -3 3879.01 362.180   1
   2  11  -2 14338.9 954.462   1
  -2  11   2 14374.8 983.394   1
   2 -11  -2 14409.5 975.696   1
  -2 -11   2 14212.8 944.423   1
   2 -11  -1 31.5879 145.436   1
  -2  11   1 35.5434 168.289   1
   2  11   0 127.361 144.053   1
  -2 -11   0 29.7954 141.249   1
   2 -11   0 127.012 139.325   1
  -2  11   0 184.414 150.994   1
   2  11   1 71.3580 168.425   1
  -2 -11  -1 167.190 170.364   1
   2 -11   1 225.507 129.412   1
  -2  11  -1 177.885 126.302   1
  -2  11  -2 15865.6 979.927   1
   2 -11   2 14483.4 973.781   1
  -2 -11  -2 15145.9 1011.38   1
   2  11   2 13687.2 1014.32   1
  -2 -11  -3 4374.20 372.341   1
   2  11   3 3690.17 358.440   1
   2 -11   3 3911.48 278.312   1
  -2  11  -3 3826.24 283.949   1
  -2 -11  -4 3776.42 337.938   1
   2  11   4 3000.81 353.994   1
  -2 -11  -5 1259.15 235.416   1
   2  11   5 1074.28 244.223   1
  -2 -11  -7 252.441 213.917   1
   2  11   7 217.853 237.015   1
  -2 -11  -8 2877.34 324.247   1
  -2 -11  -9 1470.77 258.878   1
   2  11   9 1292.50 276.698   1
  -2 -11 -10 4438.03 399.314   1
   2  11  10 3185.32 391.974   1
  -2 -11 -11 113.061 205.701   1
   2  11  11 247.215 236.776   1
  -2 -11 -13 569.067 271.150   1
   2  11  13 260.004 248.209   1
  -2 -11 -14 766.662 291.981   1
   2  11  14 562.634 301.231   1
  -2 -11 -15 377.050 269.675   1
   2  11  15 572.846 299.268   1
  -2 -11 -16-318.734 247.960   1
   2  11  16-68.3031 259.726   1
  -2 -11 -17 193.343 218.843   1
   2  11  17 483.264 248.536   1
  -2 -11 -18 324.819 233.099   1
   2  11  18 382.727 280.944   1
  -2 -11 -19 32.6404 251.759   1
   2  11  19 104.767 268.349   1
  -2 -11 -20 526.586 264.261   1
   2  11  20-174.908 262.873   1
  -2 -11 -21 231.124 233.892   1
   2  11  21-34.7448 201.865   1
  -2 -11 -23-32.5500 243.428   1
   2  11  23-34.3404 256.817   1
  -2 -11 -25-31.1989 193.873   1
   2  11  25 33.6749 208.053   1
   2 -12 -24 125.150 217.636   1
  -2  12  24-68.2822 246.043   1
   2 -12 -23 415.714 239.518   1
  -2  12  23-34.8290 255.595   1
   2 -12 -22 520.971 223.785   1
  -2  12  22-141.570 238.557   1
   2 -12 -21 263.924 231.244   1
  -2  12  21 323.248 252.765   1
   2 -12 -20 599.994 263.838   1
  -2  12  20-363.157 286.402   1
   2 -12 -18 100.643 215.333   1
  -2  12  18 622.647 257.882   1
   2 -12 -17 401.122 262.566   1
  -2  12  17-508.119 287.131   1
   2 -12 -16 232.587 217.186   1
  -2  12  16 108.279 258.112   1
   2 -12 -15 32.9093 262.235   1
  -2  12  15 784.836 316.110   1
  -2  12  14 704.748 283.228   1
  -2  12  13 346.700 280.572   1
   2 -12 -13 222.833 229.061   1
  -2  12  12 3636.65 443.702   1
   2 -12 -12 4117.25 422.252   1
  -2  12  11 464.646 293.493   1
   2 -12 -11-60.8867 236.719   1
  -2  12  10 355.111 271.351   1
   2 -12 -10 1331.86 281.871   1
  -2  12   9 3467.91 393.320   1
   2 -12  -9 3609.19 387.217   1
   2 -12  -8 4650.53 411.374   1
  -2  12   8 3411.49 412.305   1
   2 -12  -7-53.0372 223.139   1
  -2  12   7 549.510 258.823   1
   2 -12  -6 1743.78 271.348   1
  -2  12   6 1054.53 256.962   1
   2 -12  -5 2238.05 276.562   1
  -2  12   5 1514.97 270.536   1
   2 -12  -4 666.779 210.512   1
  -2 -12   4 446.266 85.2025   1
   2  12  -4 568.113 90.6417   1
  -2  12   4 830.337 233.088   1
   2 -12  -3 779.458 194.872   1
  -2 -12   3 416.933 110.026   1
   2  12  -3 735.437 124.969   1
  -2  12   3 591.262 206.614   1
   2 -12  -2 1239.61 198.200   1
  -2 -12   2 893.515 140.583   1
   2  12  -2 829.177 149.336   1
  -2  12   2 888.816 217.614   1
  -2  12   1 94.6117 170.386   1
   2 -12  -1 219.111 151.426   1
  -2  12   0 13130.1 891.315   1
  -2 -12   0 12329.3 878.647   1
   2  12   0 14505.4 893.728   1
   2 -12   0 12195.9 879.699   1
   2 -12   1 63.6670 131.354   1
   2  12   1 228.171 174.307   1
  -2 -12  -1 105.072 173.204   1
   2  12   2 938.385 232.898   1
  -2  12  -2 1216.27 148.842   1
   2 -12   2 930.524 141.130   1
  -2 -12  -2 999.981 204.148   1
   2  12   3 451.335 229.997   1
  -2  12  -3 498.210 104.326   1
  -2 -12  -3 395.948 181.405   1
   2 -12   3 491.410 92.4854   1
   2  12   4 652.434 217.815   1
  -2 -12  -4 789.312 198.027   1
   2  12   5 1184.63 283.736   1
  -2 -12  -5 2258.78 273.917   1
   2  12   6 1421.76 269.625   1
  -2 -12  -6 1507.16 252.734   1
   2  12   7 449.399 243.176   1
  -2 -12  -7 375.994 217.969   1
   2  12   8 4019.05 407.444   1
  -2 -12  -8 4078.28 398.430   1
   2  12   9 3676.92 384.905   1
  -2 -12  -9 3194.96 355.776   1
   2  12  10 957.055 273.449   1
  -2 -12 -10 1075.76 250.636   1
   2  12  12 3506.10 430.498   1
  -2 -12 -12 3933.56 401.170   1
   2  12  13 298.285 264.094   1
  -2 -12 -13-92.2692 237.252   1
   2  12  14 404.559 252.398   1
   2  12  15 34.1999 234.592   1
  -2 -12 -15 31.8752 202.589   1
   2  12  16 415.137 245.688   1
  -2 -12 -16 193.523 214.592   1
   2  12  17 383.672 279.163   1
  -2 -12 -17 97.5645 217.072   1
   2  12  18 841.000 298.379   1
  -2 -12 -18 130.846 241.259   1
   2  12  20 104.743 262.310   1
  -2 -12 -20 197.117 249.737   1
   2  12  21 34.6062 248.317   1
  -2 -12 -21-66.3602 236.023   1
   2  12  22-172.877 213.620   1
  -2 -12 -22 196.404 201.064   1
   2  12  23-68.7479 242.381   1
  -2 -12 -23 161.039 230.132   1
   2  12  24 203.862 268.036   1
  -2 -12 -24 570.324 255.403   1
   2 -13 -23 94.8615 229.889   1
  -2  13  23 103.398 263.887   1
   2 -13 -22 611.741 259.849   1
  -2  13  22-70.2180 266.312   1
   2 -13 -21 294.731 225.444   1
  -2  13  21 320.857 265.181   1
   2 -13 -20 331.552 233.633   1
  -2  13  20 325.258 253.365   1
   2 -13 -19 602.421 263.771   1
  -2  13  19 365.066 291.488   1
  -2  13  18 476.583 281.142   1
   2 -13 -17 134.608 252.236   1
  -2  13  17 441.381 285.230   1
   2 -13 -16 167.678 230.574   1
  -2  13  16 366.752 268.130   1
   2 -13 -14 296.448 255.974   1
  -2  13  14-107.522 252.761   1
   2 -13 -13-64.9930 225.016   1
  -2  13  13 212.176 277.780   1
   2 -13 -12 127.749 220.252   1
  -2  13  12 139.140 257.152   1
   2 -13 -11 406.519 248.039   1
  -2  13  11 477.065 271.929   1
  -2  13  10 3323.86 417.347   1
   2 -13 -10 3719.31 387.659   1
  -2  13   9 193.763 280.612   1
   2 -13  -9 503.941 257.739   1
  -2  13   8 282.967 271.498   1
   2 -13  -8-200.527 235.296   1
  -2  13   7-180.999 227.595   1
   2 -13  -7-137.500 220.078   1
  -2  13   6 230.077 248.552   1
   2 -13  -6 104.843 218.338   1
  -2  13   4 2384.21 313.101   1
   2 -13  -4 2812.42 297.366   1
   2  13  -4 2448.33 190.949   1
  -2 -13   4 2709.40 186.739   1
   2 -13  -3 21.4229 185.543   1
  -2 -13   3 125.617 99.6724   1
  -2  13   3-289.613 202.749   1
   2  13  -3-9.78363 104.496   1
  -2 -13   2 2123.11 218.133   1
   2 -13  -2 2184.65 266.815   1
  -2  13   2 2177.33 273.131   1
   2  13  -2 2860.11 230.609   1
   2 -13  -1 920.684 184.940   1
  -2 -13   1 662.272 153.765   1
   2  13  -1 957.399 178.254   1
  -2  13   1 816.553 198.655   1
   2 -13   0 32.0216 140.299   1
  -2 -13   0-32.1900 140.629   1
   2  13   0 17.6890 151.837   1
  -2  13   0-34.5900 153.295   1
   2  13   1 689.903 194.949   1
  -2 -13  -1 983.134 185.225   1
  -2 -13  -2 2250.79 262.447   1
  -2  13  -2 2599.10 220.934   1
   2  13   2 2501.27 272.686   1
   2 -13   2 2292.29 213.557   1
  -2 -13  -3-63.3811 173.536   1
   2  13   3 69.8964 186.269   1
  -2  13  -3-57.0472 87.9925   1
   2 -13   3 6.68768 77.4361   1
  -2 -13  -4 2481.76 286.633   1
   2  13   4 2535.76 311.316   1
  -2 -13  -6 376.367 219.980   1
   2  13   6 192.840 219.456   1
  -2 -13  -7 236.980 213.603   1
   2  13   7 28.7683 238.016   1
  -2 -13  -8 546.785 232.624   1
   2  13   8-358.321 241.276   1
  -2 -13  -9 113.405 216.283   1
   2  13   9 92.6413 231.940   1
  -2 -13 -10 3134.21 339.976   1
   2  13  10 2316.09 351.108   1
  -2 -13 -11 964.601 285.916   1
   2  13  11 260.296 277.744   1
  -2 -13 -12 92.3113 246.980   1
   2  13  12 165.914 266.324   1
  -2 -13 -13-94.2555 254.804   1
   2  13  13-202.660 277.579   1
  -2 -13 -14 31.9174 248.014   1
   2  13  14 102.852 264.433   1
  -2 -13 -16 521.612 256.585   1
   2  13  16 595.132 297.057   1
  -2 -13 -17-65.5997 242.466   1
   2  13  17 351.795 282.322   1
   2  13  18 246.452 283.842   1
  -2 -13 -19 164.926 241.886   1
   2  13  19 105.331 279.854   1
  -2 -13 -20 233.412 258.116   1
   2  13  20-208.986 287.971   1
  -2 -13 -21 65.8614 226.964   1
   2  13  21 34.8243 261.479   1
  -2 -13 -22 162.123 207.211   1
   2  13  22-103.971 228.583   1
  -2 -13 -23 31.9374 212.784   1
   2  13  23 34.2883 215.516   1
  -2  14  23 578.842 277.428   1
   2 -14 -22 127.483 237.712   1
  -2  14  22 278.317 268.584   1
   2 -14 -21-291.797 241.610   1
  -2  14  21 106.222 274.180   1
   2 -14 -19 733.386 264.393   1
  -2  14  19 145.573 293.412   1
   2 -14 -18-100.681 230.220   1
  -2  14  18 256.473 277.261   1
   2 -14 -17 202.415 251.306   1
  -2  14  17-110.580 267.905   1
   2 -14 -16-134.907 212.122   1
  -2  14  16-110.602 258.893   1
   2 -14 -15-67.1947 255.352   1
  -2  14  15-221.001 292.545   1
   2 -14 -13 429.623 262.626   1
  -2  14  13 362.162 273.049   1
   2 -14 -12 879.622 274.181   1
  -2  14  12 892.987 275.956   1
   2 -14 -11 223.966 238.655   1
  -2  14  11 175.489 268.948   1
   2 -14  -9 121.811 222.307   1
  -2  14   9 33.4012 244.833   1
   2 -14  -8 117.831 248.931   1
  -2  14   8 486.041 264.155   1
   2 -14  -7 823.891 261.061   1
  -2  14   7 686.099 250.342   1
   2 -14  -6 1952.30 295.942   1
  -2  14   6 2297.19 327.857   1
   2 -14  -5-154.529 210.239   1
  -2  14   5-28.4090 226.416   1
   2 -14  -4 1740.01 276.571   1
   2 -14  -3-89.5424 170.067   1
  -2 -14   3 117.928 103.664   1
  -2  14   3 51.0877 211.205   1
   2  14  -3 20.1513 107.649   1
  -2  14   2 4230.81 376.245   1
   2  14  -2 3910.69 320.564   1
   2 -14  -2 3827.10 363.738   1
  -2 -14   2 4050.28 317.073   1
   2 -14  -1 191.545 160.495   1
  -2 -14   1 647.949 147.747   1
  -2  14   1 898.450 210.665   1
   2  14  -1 525.784 171.953   1
   2 -14   0 303.142 150.731   1
  -2  14   0 417.795 165.424   1
  -2 -14   0 415.020 170.197   1
   2  14   0 394.082 181.865   1
  -2 -14  -1 172.444 168.911   1
  -2  14  -1 563.994 159.566   1
   2  14   1 292.177 193.463   1
  -2  14  -2 4040.26 324.668   1
  -2 -14  -2 5088.09 389.167   1
   2  14   2 4662.07 398.320   1
   2 -14   2 3927.98 320.070   1
  -2 -14  -3 134.708 187.467   1
  -2  14  -3 148.014 79.9186   1
   2  14   3-73.3663 204.192   1
   2 -14   3 6.43048 75.7931   1
   2  14   5-328.929 238.936   1
  -2 -14  -5 25.2120 188.714   1
   2  14   6 1692.39 280.174   1
  -2 -14  -6 2059.53 288.396   1
   2  14   7 1163.63 269.907   1
  -2 -14  -7 164.850 218.871   1
   2  14   8 308.996 275.981   1
  -2 -14  -8 257.087 239.856   1
   2  14   9 190.862 246.662   1
  -2 -14  -9 264.734 232.324   1
   2  14  10-65.3071 251.143   1
  -2 -14 -10 393.843 240.784   1
   2  14  11 99.9935 265.780   1
  -2 -14 -11 247.587 248.531   1
   2  14  12 509.531 266.651   1
  -2 -14 -12 694.369 250.818   1
   2  14  13 138.023 227.856   1
  -2 -14 -13 224.601 231.497   1
   2  14  15 246.845 263.152   1
  -2 -14 -15 262.577 255.511   1
   2  14  16-106.257 269.628   1
  -2 -14 -16 662.012 269.766   1
   2  14  17 35.4927 255.780   1
  -2 -14 -17 33.2572 255.532   1
   2  14  18 388.505 258.198   1
  -2 -14 -18 501.580 262.245   1
  -2 -14 -19 33.5344 235.390   1
   2  14  21 314.435 248.768   1
  -2 -14 -21 65.3162 212.358   1
   2  14  22 622.917 242.775   1
   2  14  23-33.8871 226.928   1
  -2 -14 -23-93.8958 202.209   1
  -2  15  22 34.4079 260.530   1
   2 -15 -22 251.402 237.055   1
  -2  15  20 357.107 259.318   1
   2 -15 -20 326.711 222.996   1
  -2  15  19-108.629 279.293   1
   2 -15 -19 232.274 249.174   1
  -2  15  18-73.1242 257.196   1
   2 -15 -18 536.060 236.835   1
  -2  15  17 295.161 286.806   1
   2 -15 -17 33.7546 242.384   1
  -2  15  16 703.199 263.551   1
   2 -15 -16 710.727 242.723   1
  -2  15  15-406.917 293.696   1
   2 -15 -15 236.681 242.630   1
  -2  15  14-36.8543 285.322   1
   2 -15 -14 168.344 258.729   1
  -2  15  13 293.508 273.441   1
   2 -15 -13 33.4890 244.589   1
  -2  15  12 617.039 301.294   1
   2 -15 -12 297.402 242.667   1
  -2  15  11-35.6864 280.041   1
   2 -15 -11 618.616 259.290   1
  -2  15  10 105.100 239.736   1
   2 -15 -10 415.296 229.822   1
  -2  15   8 963.919 287.855   1
   2 -15  -8 515.459 242.221   1
  -2  15   7 32.1630 242.447   1
   2 -15  -7-117.006 217.906   1
  -2  15   6 123.830 255.325   1
   2 -15  -6 196.501 214.307   1
  -2  15   5 29.7428 223.307   1
   2 -15  -5-26.6348 208.453   1
  -2  15   4 2282.76 329.206   1
  -2  15   3 292.326 219.017   1
   2  15  -3 29.1038 110.670   1
   2 -15  -3 47.1190 177.602   1
  -2 -15   3 8.56871 92.0954   1
   2 -15  -2 507.621 204.999   1
  -2 -15   2 832.360 147.839   1
  -2  15   2 535.940 203.278   1
   2 -15  -1 221.399 175.915   1
  -2 -15   1 16.2649 140.938   1
   2  15  -1 155.080 155.781   1
  -2  15   1-109.109 186.798   1
   2 -15   0 52.7460 160.208   1
  -2 -15   0-110.513 148.301   1
  -2  15   0 94.7140 161.150   1
   2  15   0 199.372 180.687   1
   2  15   1 44.2819 181.377   1
  -2  15  -1 126.761 146.797   1
   2 -15   1-44.4088 139.622   1
  -2 -15  -1 366.750 173.427   1
   2  15   2 722.040 238.380   1
  -2 -15  -2 443.642 189.876   1
  -2  15  -2 681.875 142.200   1
   2 -15   2 631.271 125.470   1
  -2 -15  -3 308.931 188.012   1
  -2  15  -3 31.1497 59.6604   1
   2  15   3 77.2740 205.942   1
   2 -15   3 18.6268 49.9916   1
   2  15   4 1857.16 300.929   1
  -2 -15  -4 2119.57 286.614   1
   2  15   5 286.342 234.636   1
  -2 -15  -5 53.0765 216.774   1
   2  15   6-29.8684 244.535   1
  -2 -15  -6 581.791 216.178   1
   2  15   7 310.355 240.321   1
  -2 -15  -7-57.4549 204.443   1
   2  15   8 255.943 262.368   1
  -2 -15  -8 237.151 230.831   1
   2  15  10 605.083 264.795   1
  -2 -15 -10 1091.65 262.622   1
   2  15  11 958.049 286.981   1
  -2 -15 -11 31.7464 239.038   1
   2  15  12-69.5616 245.388   1
  -2 -15 -12 322.877 220.599   1
   2  15  13-176.180 241.839   1
  -2 -15 -13-98.2363 230.000   1
   2  15  14-177.595 267.723   1
  -2 -15 -14 131.879 233.493   1
   2  15  15 285.106 301.690   1
  -2 -15 -15 232.856 240.252   1
   2  15  16 714.427 282.662   1
  -2 -15 -16 802.641 252.712   1
   2  15  17 142.317 238.663   1
  -2 -15 -17 302.799 218.954   1
   2  15  18 141.344 233.054   1
  -2 -15 -18-168.726 217.973   1
   2  15  20 246.712 238.019   1
  -2 -15 -20 394.874 221.264   1
   2  15  22 68.4787 225.846   1
  -2 -15 -22-157.893 201.826   1
   2 -16 -21 94.8753 215.437   1
  -2  16  21 453.001 279.025   1
   2 -16 -20 323.386 223.426   1
  -2  16  20 177.316 232.036   1
   2 -16 -19 295.693 242.550   1
  -2  16  19 684.853 291.636   1
   2 -16 -18-166.751 212.130   1
  -2  16  18 547.631 256.404   1
   2 -16 -17 471.040 249.562   1
  -2  16  17 184.245 293.361   1
   2 -16 -16 441.102 254.232   1
  -2  16  16 37.0946 270.046   1
   2 -16 -15-34.0103 221.239   1
  -2  16  15-409.196 262.612   1
   2 -16 -14 781.206 238.715   1
  -2  16  14-37.1627 256.195   1
   2 -16 -13-371.950 235.348   1
  -2  16  13 222.091 284.524   1
   2 -16 -12-368.922 221.302   1
  -2  16  12 183.623 250.804   1
   2 -16 -11-331.465 246.101   1
  -2  16  11 72.6283 249.278   1
   2 -16 -10-195.208 236.757   1
  -2  16  10 643.933 266.738   1
   2 -16  -9 414.719 238.787   1
  -2  16   9-105.216 240.781   1
   2 -16  -7 180.334 226.566   1
  -2  16   7-99.9593 267.323   1
   2 -16  -6 1617.92 278.807   1
  -2  16   6 1613.71 311.804   1
   2 -16  -5 191.397 215.668   1
  -2  16   5 31.3133 236.142   1
   2 -16  -4 156.970 204.779   1
  -2  16   4-59.1205 236.349   1
  -2 -16   3 84.1731 81.1141   1
   2  16  -3 315.522 107.581   1
  -2 -16   2 338.694 130.028   1
   2 -16  -2 673.652 204.314   1
  -2  16   2 278.766 207.310   1
   2  16  -2 554.734 156.925   1
   2 -16  -1 799.605 191.196   1
  -2 -16   1 815.611 171.791   1
   2  16  -1 918.327 186.658   1
  -2  16   1 954.067 222.873   1
   2 -16   0 275.380 149.963   1
  -2 -16   0 274.482 171.387   1
   2  16   0 106.388 177.614   1
  -2  16   0 217.005 168.903   1
   2  16   1 652.543 203.895   1
  -2  16  -1 458.447 156.960   1
   2 -16   1 878.312 162.652   1
  -2 -16  -1 283.534 179.866   1
   2  16   2 432.349 217.005   1
  -2  16  -2 69.0434 115.770   1
  -2 -16  -2 236.030 197.156   1
   2 -16   2 434.618 116.675   1
   2  16   4 287.097 227.145   1
  -2 -16  -4-159.152 214.284   1
   2  16   5 180.037 224.867   1
  -2 -16  -5 277.174 215.048   1
   2  16   6 1841.34 305.155   1
  -2 -16  -6 1702.24 273.343   1
   2  16   7-64.5051 239.283   1
  -2 -16  -7 119.314 215.881   1
   2  16   9 339.845 253.597   1
  -2 -16  -9 157.517 232.326   1
   2  16  10 657.664 269.826   1
  -2 -16 -10 385.169 238.333   1
   2  16  11 210.708 269.683   1
  -2 -16 -11 456.009 235.730   1
   2  16  12 142.141 241.912   1
  -2 -16 -12 330.954 233.840   1
   2  16  13 71.7419 270.880   1
  -2 -16 -13 435.632 256.058   1
   2  16  14 180.016 273.032   1
  -2 -16 -14 370.156 233.686   1
   2  16  15 359.725 269.157   1
  -2 -16 -15-33.9637 217.211   1
   2  16  16-286.873 270.461   1
  -2 -16 -16-34.2000 234.785   1
   2  16  17-324.247 275.766   1
  -2 -16 -17 271.458 246.607   1
   2  16  18 499.621 296.960   1
  -2 -16 -18-437.103 253.437   1
   2  16  19-177.910 284.496   1
  -2 -16 -19 33.1723 233.921   1
   2  16  20-35.2786 253.142   1
  -2 -16 -20 65.4868 231.893   1
   2  16  21-103.815 257.846   1
  -2 -16 -21 286.892 230.790   1
  -2  17  20-493.265 275.013   1
   2 -17 -20 63.8794 223.503   1
  -2  17  19 502.778 284.836   1
   2 -17 -19 195.311 221.042   1
  -2  17  18-327.742 279.915   1
   2 -17 -18 33.1535 225.403   1
  -2  17  17 147.481 247.019   1
   2 -17 -17 134.203 198.865   1
  -2  17  16 74.4211 280.283   1
   2 -17 -16 575.342 249.044   1
  -2  17  14 713.037 299.579   1
   2 -17 -14-34.1821 242.815   1
  -2  17  13 112.467 262.103   1
   2 -17 -13 170.703 261.476   1
  -2  17  12 485.252 283.022   1
   2 -17 -12 135.561 230.960   1
  -2  17  11 148.031 268.609   1
   2 -17 -11 470.267 233.468   1
  -2  17  10 182.848 267.804   1
   2 -17 -10 497.780 244.201   1
  -2  17   9-360.625 262.100   1
   2 -17  -9 390.438 238.455   1
  -2  17   8 318.822 260.834   1
   2 -17  -8 475.935 239.555   1
  -2  17   7 34.6873 246.818   1
   2 -17  -7 153.816 232.860   1
  -2  17   6-67.6760 252.135   1
   2 -17  -6 236.382 220.191   1
  -2  17   5 323.103 256.570   1
   2 -17  -5-85.7697 206.981   1
  -2  17   4 614.776 263.284   1
   2 -17  -4 574.012 220.907   1
  -2  17   3 85.9351 200.227   1
  -2  17   2 341.709 211.654   1
   2 -17  -2 242.411 196.651   1
  -2  17   1 46.8559 184.812   1
   2  17  -1 190.085 163.313   1
   2 -17  -1 86.9685 169.069   1
   2  17   0 133.572 174.990   1
  -2  17   0 81.4814 171.796   1
  -2 -17  -1 91.8377 176.466   1
   2  17   1-50.0404 191.570   1
  -2  17  -1 148.025 139.115   1
   2  17   2 402.237 219.141   1
  -2 -17  -2 775.882 207.677   1
   2  17   3-141.923 219.855   1
  -2 -17  -3-107.491 190.470   1
   2  17   4 719.740 261.917   1
  -2 -17  -4 1040.83 249.282   1
   2  17   5-31.3482 228.034   1
  -2 -17  -5 320.726 219.983   1
   2  17   6 260.263 261.758   1
  -2 -17  -6 363.115 218.977   1
   2  17   7-234.628 254.808   1
  -2 -17  -7-93.5631 224.012   1
   2  17   8 721.056 286.279   1
  -2 -17  -8 671.325 252.154   1
   2  17   9-315.092 259.734   1
  -2 -17  -9 358.760 238.026   1
   2  17  10 319.822 262.601   1
  -2 -17 -10-132.490 225.082   1
   2  17  11-35.8975 251.777   1
  -2 -17 -11 703.699 254.498   1
   2  17  12 325.495 266.167   1
  -2 -17 -12 442.937 236.076   1
   2  17  13 254.006 272.359   1
  -2 -17 -13 478.962 256.902   1
   2  17  14 254.118 253.809   1
  -2 -17 -14 34.5661 225.800   1
  -2 -17 -15 309.776 245.609   1
   2  17  16-327.509 278.540   1
  -2 -17 -16 307.961 258.921   1
   2  17  17 182.019 237.751   1
  -2 -17 -17 67.7862 215.536   1
   2  17  18-434.740 257.715   1
  -2 -17 -18 302.133 213.365   1
   2  17  19-107.003 248.213   1
  -2 -17 -19 328.015 227.241   1
   2  17  20 174.729 265.043   1
  -2 -17 -20 385.389 245.555   1
  -2  18  19 286.133 244.348   1
   2 -18 -19 32.1583 202.335   1
  -2  18  18 291.606 264.090   1
   2 -18 -18 131.061 213.128   1
  -2  18  17 184.578 282.507   1
   2 -18 -17 534.374 243.904   1
  -2  18  16 485.887 268.677   1
   2 -18 -16 67.5964 222.358   1
  -2  18  15 113.131 253.793   1
   2 -18 -15 68.1868 210.711   1
  -2  18  13-152.078 264.501   1
   2 -18 -13-34.3381 219.491   1
  -2  18  12 151.871 264.147   1
   2 -18 -12 34.2838 237.432   1
  -2  18  11 606.551 281.436   1
   2 -18 -11 305.736 234.610   1
  -2  18  10 488.544 277.472   1
   2 -18 -10 269.258 234.132   1
  -2  18   9-37.2780 247.112   1
   2 -18  -9 66.1576 233.229   1
  -2  18   8 553.574 280.693   1
   2 -18  -8 386.870 211.262   1
  -2  18   7 395.338 261.280   1
  -2  18   6 417.483 257.116   1
   2 -18  -6 1169.97 250.765   1
  -2  18   5 468.823 259.931   1
  -2  18   4 729.917 231.321   1
  -2  18   3 88.9211 204.342   1
   2  18   3 213.066 201.192   1
   2  18   4-95.5523 225.648   1
  -2 -18  -5 552.685 205.916   1
   2  18   5 427.427 228.724   1
  -2 -18  -6 190.837 238.855   1
   2  18   6-34.0014 240.856   1
  -2 -18  -7 130.760 220.078   1
   2  18   7-384.162 238.530   1
  -2 -18  -8 936.743 259.382   1
   2  18   8 705.338 267.775   1
  -2 -18  -9 68.0501 227.973   1
   2  18   9 215.089 247.194   1
  -2 -18 -10 137.760 243.967   1
   2  18  10-326.397 255.759   1
  -2 -18 -11-277.266 259.196   1
   2  18  11 443.571 269.778   1
  -2 -18 -12-34.8209 223.792   1
   2  18  12 259.771 283.033   1
  -2 -18 -13 278.800 249.111   1
   2  18  13 519.880 272.119   1
  -2 -18 -15 415.606 262.443   1
   2  18  15 445.930 294.175   1
  -2 -18 -16 171.596 228.689   1
   2  18  16-37.1076 244.778   1
  -2 -18 -17-33.6594 209.197   1
   2  18  17 183.304 268.692   1
  -2 -18 -18 562.290 253.364   1
   2  18  18 468.638 291.040   1
  -2 -18 -19 194.749 237.630   1
   2  18  19 424.299 270.273   1
  -2  19  17 333.943 270.478   1
  -2  19  16 37.6972 272.826   1
  -2  19  15 419.883 283.268   1
  -2  19  14 38.5106 267.874   1
  -2  19  12 77.6417 273.755   1
  -2  19  11-38.7719 262.164   1
   2  19   9 113.413 255.710   1
   2  19  10 533.602 277.864   1
   2  19  11 574.247 272.319   1
   2  19  12 344.785 268.558   1
   2  19  14 417.721 256.857   1
   2  19  15-225.726 258.439   1
   2  19  16 519.440 264.782   1
   2  19  17-182.680 267.997   1
   2  19  18 107.519 273.370   1
  -3   0  26 75.2409 217.058   1
   3   0 -26-68.5635 236.252   1
  -3   0  25-187.970 261.754   1
  -3   0  24 149.655 254.549   1
   3   0 -24 270.879 256.563   1
  -3   0  23 260.259 256.308   1
   3   0 -23-33.4086 246.936   1
  -3   0  22 515.372 256.221   1
   3   0 -22 853.497 255.004   1
  -3   0  21 251.356 260.034   1
   3   0 -21 64.9914 235.356   1
  -3   0  20 1189.78 308.009   1
   3   0 -20 638.633 260.254   1
  -3   0  19 375.154 282.943   1
   3   0 -19 373.473 243.828   1
  -3   0  18 660.305 283.664   1
   3   0 -18 788.447 269.633   1
  -3   0  17 415.078 280.694   1
   3   0 -17-117.271 250.245   1
  -3   0  16 767.250 272.762   1
   3   0 -16 1273.50 273.040   1
  -3   0  15 29.4074 213.013   1
   3   0 -15-298.361 230.175   1
   3   0 -14 1345.44 269.832   1
  -3   0  12-50.3393 241.869   1
   3   0 -12 162.300 210.700   1
  -3   0  11 23.6929 223.811   1
   3   0 -11-108.524 191.319   1
   3   0 -10 10531.8 769.400   1
  -3   0  10 10960.8 780.363   1
  -3   0   9-103.437 216.297   1
   3   0  -9-130.441 185.955   1
   3   0  -8 15727.7 1082.86   1
  -3   0   8 16654.8 1098.67   1
  -3   0   7-69.7966 211.183   1
   3   0  -7 15.7386 176.708   1
  -3   0   6 346.205 205.983   1
   3   0  -6-246.768 202.397   1
   3   0  -4 67830.0 4458.71   1
  -3   0   4 72774.9 4460.93   1
  -3   0   3 67.4090 155.403   1
   3   0  -3-10.7838 172.886   1
   3   0  -2 333744. 21391.8   1
  -3   0   2 346556. 21393.6   1
  -3   0   1-19.2933 185.726   1
   3   0  -1 93.7725 174.157   1
  -3   0   0 9.41577 181.817   1
   3   0   0-66.3356 187.402   1
  -3   0  -1-85.5733 183.838   1
   3   0   1-9.63105 196.330   1
  -3   0  -2 354805. 22042.1   1
   3   0   2 345828. 22042.8   1
   3   0   3 43.7116 200.168   1
  -3   0  -3 179.894 201.015   1
   3   0   4 67031.5 4383.89   1
  -3   0  -4 70949.3 4382.45   1
   3   0   6 167.273 185.226   1
  -3   0  -6 14.2935 179.497   1
   3   0   7 185.246 190.073   1
  -3   0  -7-124.512 179.899   1
   3   0   8 17529.4 1176.71   1
  -3   0  -8 17449.5 1172.92   1
  -3   0  -9-93.9232 178.747   1
   3   0   9 100.390 187.270   1
  -3   0 -10 10643.7 780.330   1
   3   0  10 11250.7 792.552   1
   3   0  11-22.9618 198.891   1
  -3   0 -11 108.254 186.982   1
   3   0  12-121.681 205.087   1
  -3   0 -12 183.971 205.552   1
   3   0  14 1108.17 276.721   1
  -3   0 -14 1314.03 257.470   1
   3   0  15-84.6452 235.592   1
   3   0  16 738.417 245.607   1
  -3   0 -16 888.443 241.649   1
   3   0  17 243.685 260.691   1
  -3   0 -17-82.7882 211.249   1
   3   0  18 466.350 255.493   1
  -3   0 -18 691.064 246.919   1
   3   0  19 224.809 250.444   1
  -3   0 -19-119.766 224.810   1
   3   0  20 164.890 245.342   1
  -3   0 -20 403.309 236.374   1
   3   0  21 304.603 259.228   1
  -3   0 -21 31.9426 226.413   1
   3   0  22 381.366 262.567   1
  -3   0 -22 1079.84 262.279   1
   3   0  23-35.3081 246.776   1
  -3   0 -23-133.938 229.746   1
   3   0  24 571.684 269.577   1
  -3   0 -24 960.414 264.144   1
   3   0  25 290.801 242.546   1
  -3   0 -25 139.219 253.305   1
  -3   0 -26 349.625 244.173   1
   3  -1 -27 269.891 249.846   1
  -3   1  26-186.372 273.684   1
   3  -1 -26-337.567 246.937   1
  -3  -1  25 643.488 260.522   1
  -3   1  25 149.351 255.798   1
   3   1 -25 414.187 250.712   1
   3  -1 -25 168.307 245.580   1
  -3  -1  24 601.089 263.231   1
  -3   1  24 560.416 277.874   1
   3   1 -24 238.895 252.113   1
   3  -1 -24 635.327 255.008   1
  -3   1  23 186.209 258.000   1
  -3  -1  23-74.2756 241.319   1
   3  -1 -23 66.3729 247.352   1
   3   1 -23 369.862 248.597   1
  -3  -1  22-36.6594 241.936   1
   3   1 -22 296.654 237.692   1
  -3   1  21 286.772 252.944   1
  -3  -1  21 143.702 260.192   1
   3  -1 -21-65.4088 244.785   1
   3   1 -21 321.662 242.664   1
  -3   1  20 3789.02 434.662   1
  -3  -1  20 3729.60 427.882   1
   3  -1 -20 3962.61 419.080   1
   3   1 -20 4080.07 411.463   1
  -3   1  19 34.2254 290.693   1
   3  -1 -19 821.107 288.330   1
  -3  -1  18 2005.84 324.081   1
   3   1 -18 1993.20 297.378   1
  -3  -1  17 1514.44 295.899   1
  -3   1  17 937.635 311.770   1
   3   1 -17 1295.68 273.313   1
  -3   1  16 3122.32 371.469   1
  -3  -1  16 3300.91 385.491   1
   3   1 -16 3011.39 366.756   1
   3  -1 -16 3692.36 378.407   1
  -3   1  15 360.378 263.269   1
  -3  -1  15-231.449 236.186   1
   3  -1 -15 443.694 256.774   1
   3   1 -15 105.539 205.136   1
  -3   1  14 18583.4 1245.62   1
  -3  -1  14 17277.1 1223.00   1
   3  -1 -14 17324.8 1221.99   1
  -3   1  13 356.237 241.367   1
  -3  -1  13 286.323 249.427   1
   3  -1 -13 582.971 242.324   1
   3   1 -13-47.4441 207.306   1
   3   1 -12 10243.2 753.662   1
  -3   1  11 171.435 215.226   1
  -3  -1  11 253.312 202.955   1
   3  -1 -11-112.862 209.998   1
   3   1 -11-207.824 192.350   1
  -3   1  10 344.301 222.291   1
  -3  -1  10 798.204 211.658   1
   3   1 -10 479.194 185.132   1
   3  -1 -10 380.760 220.168   1
  -3  -1   9 316.619 203.646   1
  -3   1   9-85.7135 220.479   1
   3  -1  -9 293.928 213.962   1
   3   1  -9 124.842 170.015   1
  -3   1   8 20510.9 1442.97   1
  -3  -1   8 24010.5 1446.07   1
   3  -1  -8 20697.1 1437.28   1
   3   1  -8 21808.2 1432.74   1
  -3   1   7 814.636 242.342   1
  -3  -1   7 1313.14 213.528   1
   3   1  -7 1091.61 198.632   1
   3  -1  -7 1295.76 218.092   1
  -3   1   6 13817.7 908.442   1
   3  -1  -6 12547.2 896.683   1
   3   1  -5 1218.41 205.172   1
   3  -1  -5 1557.14 225.788   1
  -3   1   5 1419.11 238.366   1
  -3  -1   5 1423.45 220.467   1
   3   1  -4 10485.6 706.362   1
  -3  -1   4 10029.4 702.928   1
   3   1  -3 7047.04 470.441   1
   3  -1  -3 6552.74 471.690   1
  -3   1   3 5284.00 484.625   1
  -3  -1   3 6231.55 470.985   1
   3  -1  -2 21434.5 1342.08   1
   3   1  -2 18219.0 1338.27   1
  -3   1   2 21217.4 1344.65   1
  -3  -1   2 21555.2 1338.47   1
   3  -1  -1 9058.25 697.495   1
  -3  -1   1 10215.7 704.874   1
  -3   1   1 11951.9 703.461   1
   3   1  -1 10143.5 706.626   1
   3  -1   0 12755.4 799.963   1
   3   1   0 11278.4 799.914   1
  -3  -1   0 11438.4 798.050   1
  -3   1   0 11834.5 793.022   1
   3  -1   1 11893.5 718.439   1
  -3  -1  -1 10311.7 714.540   1
   3   1   1 9604.43 713.498   1
  -3   1  -1 10236.3 714.457   1
   3   1   2 24668.5 1405.96   1
  -3   1  -2 21165.4 1393.07   1
  -3  -1  -2 23442.4 1400.83   1
   3  -1   3 6287.56 471.584   1
  -3  -1  -3 5591.45 481.158   1
  -3   1  -3 5779.01 464.095   1
   3  -1   4 11520.0 763.701   1
  -3  -1  -4 10837.3 769.181   1
  -3   1  -4 10667.5 764.435   1
   3   1   4 11914.1 777.723   1
  -3   1  -5 1340.26 203.115   1
  -3  -1  -5 1156.80 219.317   1
   3   1   5 1476.44 230.427   1
   3  -1   5 1426.60 204.195   1
   3   1   6 13474.5 916.072   1
  -3  -1  -6 13199.5 909.457   1
   3  -1   7 1058.61 203.062   1
   3   1   7 1307.54 233.197   1
  -3   1  -7 1133.20 201.127   1
  -3  -1  -7 610.226 213.082   1
   3  -1   8 22847.5 1462.23   1
   3   1   8 22495.6 1473.71   1
  -3   1  -8 21799.0 1453.69   1
  -3  -1  -8 21231.4 1461.93   1
  -3   1  -9 107.171 170.350   1
  -3  -1  -9 375.595 194.790   1
   3   1   9 105.596 207.581   1
   3  -1   9 152.605 191.395   1
  -3   1 -10 663.131 201.198   1
  -3  -1 -10 403.467 212.067   1
   3   1  10 676.515 232.286   1
   3  -1  10 414.191 212.401   1
  -3  -1 -11 179.850 212.354   1
  -3   1 -11-62.3937 186.427   1
   3   1  11-47.7316 234.770   1
   3  -1  11 88.1400 208.140   1
  -3   1 -12 10408.7 787.795   1
  -3  -1 -12 12033.2 803.763   1
   3  -1  12 10959.7 795.891   1
   3   1  12 10479.3 800.086   1
   3  -1  13 124.616 228.409   1
   3   1  13 212.197 234.568   1
  -3  -1 -13 277.060 216.343   1
  -3   1 -13-47.4119 200.551   1
  -3  -1 -14 18028.6 1207.54   1
  -3   1 -14 17694.1 1203.82   1
   3  -1  14 17476.7 1208.76   1
   3   1  14 16376.9 1200.55   1
   3  -1  15-27.5405 208.444   1
  -3   1 -15-183.597 225.857   1
  -3  -1 -15 27.4823 242.252   1
   3  -1  16 3310.62 384.342   1
   3   1  16 2981.59 383.722   1
  -3   1 -16 3238.95 379.568   1
  -3  -1 -16 4383.79 392.767   1
   3  -1  17 946.928 257.819   1
   3   1  17 990.383 270.345   1
  -3  -1 -17 1092.74 257.663   1
  -3   1 -17 1521.80 271.232   1
   3  -1  18 2485.80 340.612   1
  -3   1 -18 1742.44 285.859   1
   3   1  19 908.169 257.391   1
  -3  -1 -19 755.302 263.807   1
   3   1  20 3221.81 403.349   1
  -3  -1 -20 4586.41 421.784   1
   3  -1  20 4097.35 415.130   1
  -3   1 -20 3374.39 405.641   1
   3  -1  21-202.714 234.040   1
   3   1  21-33.9854 228.797   1
  -3   1 -21 510.575 236.860   1
  -3  -1 -21 224.326 239.774   1
   3  -1  22-173.552 231.543   1
  -3   1 -22-196.879 228.532   1
   3   1  23 35.2617 239.583   1
  -3  -1 -23 33.2359 248.558   1
   3   1  24 142.468 251.595   1
   3  -1  24 502.341 243.082   1
  -3   1 -24 626.566 258.749   1
  -3  -1 -24 507.486 269.138   1
   3  -1  25-36.9922 212.052   1
   3   1  25 142.808 239.083   1
  -3  -1 -25-380.479 233.914   1
  -3   1 -25 35.0565 252.667   1
   3   1  26 182.162 232.819   1
  -3  -1 -26-103.483 235.494   1
  -3   2  27 183.110 244.466   1
   3  -2 -27 298.953 251.816   1
  -3   2  26 147.731 265.676   1
   3  -2 -26 801.496 280.495   1
  -3   2  25-37.1968 260.003   1
   3  -2 -25 233.769 255.716   1
  -3   2  24 1156.63 303.706   1
  -3  -2  24 826.828 272.258   1
   3  -2 -24 398.957 257.479   1
   3   2 -24 588.882 260.900   1
  -3   2  23 294.979 273.893   1
  -3  -2  23 37.1535 254.011   1
   3  -2 -23-66.7019 247.805   1
   3   2 -23 609.821 251.716   1
  -3   2  22 1674.46 325.987   1
  -3  -2  22 1896.58 332.809   1
   3  -2 -22 1825.94 311.760   1
   3   2 -22 2286.74 326.585   1
  -3   2  21 71.6949 261.619   1
  -3  -2  21-356.588 239.931   1
   3  -2 -21 263.200 245.059   1
   3   2 -21 32.3091 229.826   1
  -3  -2  20 659.480 288.962   1
  -3   2  20 316.744 265.396   1
   3   2 -20 377.077 255.889   1
   3  -2 -20 292.113 243.029   1
  -3  -2  19 168.771 251.569   1
  -3   2  19 69.0372 290.110   1
   3   2 -19 303.481 235.944   1
   3  -2 -19-31.8963 254.260   1
  -3   2  18 5560.75 526.556   1
  -3  -2  18 6254.54 537.641   1
   3   2 -18 6293.24 514.855   1
   3  -2 -18 4699.97 510.650   1
  -3  -2  17 157.120 260.467   1
   3  -2 -17 303.513 248.350   1
   3   2 -17 392.335 228.656   1
  -3  -2  16 12265.4 888.387   1
  -3   2  16 11280.5 887.987   1
   3  -2 -16 12694.8 891.758   1
   3   2 -16 11577.2 868.019   1
  -3   2  15 2120.37 333.293   1
  -3  -2  15 1488.53 296.246   1
   3   2 -15 1709.19 268.546   1
   3  -2 -15 1674.83 292.889   1
  -3   2  14-29.5187 240.133   1
   3  -2 -14 217.978 232.550   1
  -3  -2  13 51.1446 235.408   1
  -3   2  13 620.724 231.157   1
   3  -2 -13 651.092 234.581   1
   3   2 -13 774.128 227.003   1
  -3  -2  12 20103.2 1368.47   1
  -3   2  11 1600.75 296.420   1
  -3  -2  11 1285.92 262.406   1
   3   2 -11 1440.89 232.519   1
   3  -2 -11 1475.88 276.421   1
  -3   2  10 41820.4 2737.80   1
  -3  -2  10 42904.0 2725.58   1
   3  -2 -10 40932.5 2727.04   1
   3   2 -10 42642.4 2717.22   1
  -3  -2   9 1296.44 218.170   1
  -3   2   9 1493.91 257.161   1
   3   2  -9 689.227 197.281   1
   3  -2  -9 1498.05 238.431   1
  -3   2   8 186.526 183.764   1
  -3  -2   8-153.127 172.351   1
   3   2  -8 269.995 169.037   1
   3  -2  -8 38.0463 162.871   1
  -3   2   7 885.064 260.302   1
   3  -2  -7 558.155 209.184   1
   3   2  -7 754.357 179.712   1
  -3   2   6 19037.3 1319.51   1
   3  -2  -6 20474.6 1314.16   1
   3  -2  -5 5254.57 385.707   1
   3   2  -5 4234.89 351.912   1
  -3  -2   5 4312.45 356.233   1
  -3   2   5 4035.28 389.756   1
   3   2  -4 3225.05 291.239   1
  -3  -2   4 3579.59 295.260   1
   3  -2  -3 12732.5 877.195   1
  -3   2   3 14440.3 877.327   1
   3   2  -3 11987.9 866.673   1
  -3  -2   3 12920.6 870.408   1
  -3   2   2 2317.81 247.120   1
   3  -2  -2 2844.87 249.700   1
  -3  -2   2 1957.10 240.321   1
   3   2  -2 2497.68 242.102   1
   3  -2  -1 5096.66 370.933   1
  -3   2   1 5253.28 384.615   1
   3   2  -1 4016.85 373.460   1
  -3  -2   1 4505.32 368.039   1
   3  -2   0 37.1939 170.000   1
  -3   2   0-57.6857 179.697   1
  -3  -2   0-106.745 183.779   1
   3   2   0 19.8514 191.776   1
   3  -2   1 5162.55 383.203   1
  -3  -2  -1 4161.76 376.146   1
  -3   2  -1 4920.84 374.533   1
   3   2   1 5369.05 382.817   1
   3  -2   2 3045.76 268.144   1
   3   2   2 3193.77 288.003   1
  -3  -2  -2 2392.36 282.009   1
  -3   2  -2 2765.26 264.331   1
   3  -2   3 14046.0 945.944   1
   3   2   3 13199.9 960.561   1
  -3  -2  -3 15260.1 963.191   1
  -3   2  -3 14624.4 943.957   1
   3  -2   4 3132.55 270.743   1
  -3   2  -4 2873.26 262.919   1
   3  -2   5 4597.08 343.190   1
   3   2   5 4107.15 380.659   1
  -3  -2  -5 3453.22 363.149   1
  -3   2  -5 4700.41 346.287   1
   3   2   6 19396.2 1291.42   1
   3  -2   6 19757.4 1267.83   1
  -3   2  -6 19471.6 1264.50   1
  -3  -2  -6 18446.2 1283.56   1
  -3   2  -7 539.197 169.314   1
  -3  -2  -7 611.293 180.203   1
   3   2   7 775.763 211.342   1
   3  -2   7 680.122 191.896   1
  -3  -2  -8 287.093 208.337   1
  -3   2  -8 91.1899 153.397   1
   3   2   8 532.743 243.750   1
   3  -2   8 98.4790 172.997   1
  -3  -2  -9 851.062 220.944   1
  -3   2  -9 1250.85 198.623   1
   3   2   9 1263.51 236.816   1
   3  -2   9 1045.53 211.956   1
  -3   2 -10 40606.2 2664.60   1
  -3  -2 -10 40637.7 2677.85   1
   3   2  10 42906.1 2688.04   1
  -3  -2 -11 953.779 228.645   1
  -3   2 -11 1473.82 226.276   1
   3   2  11 1778.87 254.557   1
   3  -2  11 1327.96 234.285   1
  -3   2 -12 17411.2 1230.41   1
   3  -2  12 19200.6 1243.71   1
   3   2  13 573.302 234.305   1
   3  -2  13 360.827 225.967   1
  -3  -2 -13 621.578 215.016   1
  -3   2 -13 435.638 208.436   1
   3   2  14 1081.44 269.550   1
  -3  -2 -14 189.545 248.367   1
   3  -2  15 1445.74 277.893   1
   3   2  15 1710.82 297.586   1
  -3   2 -15 1483.18 268.122   1
  -3  -2 -15 1709.17 305.053   1
  -3  -2 -16 11279.1 855.179   1
  -3   2 -16 12321.8 852.113   1
   3  -2  16 12214.0 857.039   1
   3   2  16 10549.9 864.808   1
   3  -2  17-86.9424 225.649   1
   3   2  17-31.4294 247.309   1
  -3  -2 -17 255.747 250.161   1
  -3   2 -17 774.547 231.791   1
  -3   2 -18 6360.39 501.070   1
   3  -2  18 5206.97 494.278   1
   3   2  18 4973.49 504.260   1
   3   2  19-163.687 262.702   1
   3  -2  19 282.785 247.759   1
  -3   2 -19 207.186 229.194   1
  -3  -2 -19 60.9240 240.204   1
   3  -2  20 423.558 253.655   1
   3   2  20 701.685 270.293   1
  -3   2 -20 646.824 251.205   1
  -3  -2 -20 437.362 262.258   1
   3  -2  21 202.266 241.228   1
   3   2  21 375.159 278.614   1
  -3   2 -21-127.426 225.019   1
  -3  -2 -21 512.827 269.600   1
   3  -2  22 2220.81 333.992   1
   3   2  22 1662.68 324.574   1
  -3  -2 -22 1599.30 304.483   1
  -3   2 -22 2042.19 299.722   1
   3   2  23 105.431 247.920   1
   3  -2  23 177.298 243.361   1
  -3  -2 -23 165.764 228.616   1
  -3   2 -23 68.1782 237.250   1
   3   2  24 283.638 247.578   1
   3  -2  24 874.818 269.062   1
  -3   2 -24 454.081 247.279   1
  -3  -2 -24 504.840 270.061   1
   3   2  25 354.408 247.773   1
  -3  -2 -25-102.976 259.862   1
   3   2  26 142.909 244.101   1
  -3  -2 -26 170.811 255.667   1
   3   2  27 288.902 247.945   1
  -3  -2 -27 67.9677 236.629   1
  -3   3  28-142.581 215.115   1
   3  -3 -28 290.874 228.953   1
  -3   3  27 615.370 252.028   1
   3  -3 -27 261.739 235.255   1
  -3   3  25 74.1183 255.429   1
   3  -3 -25 66.0083 251.703   1
   3   3 -24 665.724 274.427   1
  -3  -3  23 702.074 265.087   1
  -3   3  23 658.968 242.640   1
   3  -3 -23-66.7569 229.129   1
   3   3 -23 447.089 245.814   1
  -3  -3  22 870.543 281.821   1
  -3   3  22 108.875 239.356   1
   3   3 -22 735.560 264.835   1
   3  -3 -22 599.231 242.329   1
  -3  -3  21 106.365 257.675   1
   3   3 -21-97.0501 217.668   1
  -3   3  20 389.207 279.077   1
   3  -3 -20-65.3555 265.915   1
  -3   3  19 34.7750 272.865   1
  -3  -3  19 731.566 260.044   1
   3  -3 -19 224.740 279.573   1
   3   3 -19 241.730 240.684   1
  -3   3  18-68.1356 247.601   1
  -3  -3  18 479.819 262.749   1
   3  -3 -18 126.054 228.074   1
   3   3 -18-290.599 215.598   1
  -3  -3  17 1133.52 281.648   1
   3   3 -17 888.600 251.267   1
  -3  -3  16 175.249 222.721   1
  -3   3  16-129.496 252.451   1
   3  -3 -16-29.8905 234.780   1
   3   3 -16 26.4576 207.816   1
  -3   3  15 93.9431 273.744   1
  -3  -3  15 332.495 247.125   1
   3  -3 -15 231.210 262.035   1
   3   3 -15-50.2855 216.640   1
  -3   3  14-272.295 249.323   1
  -3  -3  14-52.3168 220.440   1
   3   3 -14-47.4480 194.221   1
   3  -3 -14 362.639 240.164   1
  -3   3  13 1305.79 281.092   1
  -3  -3  13 1645.41 279.822   1
   3   3 -13 1135.88 219.413   1
   3  -3 -13 1631.86 275.542   1
  -3   3  12 4514.85 410.045   1
  -3  -3  12 4282.61 382.293   1
   3  -3 -12 3905.36 390.156   1
   3   3 -12 3478.63 355.144   1
   3   3 -11 700.264 202.092   1
  -3  -3  11 928.045 220.358   1
   3  -3 -10 2831.71 325.797   1
   3   3 -10 2930.22 295.636   1
  -3  -3  10 2599.50 302.553   1
  -3   3  10 3124.15 348.286   1
   3   3  -9 549.423 168.921   1
   3  -3  -9 278.805 231.972   1
  -3   3   9 885.205 251.004   1
  -3  -3   9 653.536 188.907   1
  -3  -3   8 11984.1 827.444   1
   3   3  -8 12465.2 824.311   1
   3  -3  -8 12328.3 853.735   1
  -3   3   8 11194.4 850.676   1
   3  -3  -7 3778.45 369.160   1
  -3   3   7 5027.40 389.482   1
  -3  -3   6 43870.9 2704.42   1
   3   3  -6 39666.5 2699.49   1
   3  -3  -6 41704.6 2717.85   1
  -3   3   6 44430.6 2726.29   1
  -3  -3   5 3878.30 332.242   1
   3   3  -5 4241.64 332.284   1
   3  -3  -5 3396.42 366.448   1
  -3   3   5 4585.99 378.563   1
   3   3  -4 40580.9 2628.27   1
  -3  -3   4 41657.7 2630.22   1
   3  -3  -4 41157.1 2641.61   1
  -3   3   4 41315.9 2647.86   1
   3   3  -3 41631.8 2717.96   1
  -3  -3   3 43658.0 2718.16   1
   3  -3  -2 48581.9 3138.62   1
  -3  -3   2 47390.8 3130.77   1
  -3   3   2 49849.9 3142.79   1
   3   3  -2 51390.5 3135.06   1
   3   3  -1 25312.1 1579.15   1
  -3   3   1 25902.4 1582.31   1
  -3  -3   1 21365.2 1576.20   1
   3  -3  -1 25432.3 1580.61   1
   3   3   0 200178. 12372.9   1
  -3   3   0 187694. 12370.6   1
  -3  -3   0 190334. 12371.4   1
   3  -3   0 207422. 12370.8   1
   3  -3   1 24902.3 1590.67   1
  -3  -3  -1 24027.8 1596.30   1
   3   3   1 24230.9 1598.49   1
  -3   3  -1 25410.7 1590.38   1
   3  -3   2 56391.3 3305.53   1
   3   3   2 50140.2 3316.14   1
  -3   3  -2 49340.9 3300.72   1
  -3  -3  -2 52179.9 3313.50   1
   3  -3   3 40693.9 2775.05   1
  -3   3  -3 46590.8 2775.82   1
   3  -3   4 40736.0 2538.80   1
   3   3   4 37834.6 2560.81   1
  -3   3  -4 41256.2 2537.61   1
  -3  -3  -4 37916.8 2557.01   1
   3  -3   5 4320.45 338.956   1
   3   3   5 4733.90 398.871   1
  -3  -3  -5 4686.30 390.145   1
  -3   3  -5 4121.04 334.319   1
   3  -3   6 40809.2 2585.43   1
   3   3   6 40099.1 2612.77   1
  -3  -3  -6 37184.6 2601.12   1
  -3   3  -6 42609.5 2586.25   1
   3   3   7 5076.48 423.893   1
  -3  -3  -7 4314.80 395.273   1
  -3  -3  -8 11331.2 831.543   1
  -3   3  -8 11932.1 799.072   1
   3   3   8 11779.7 841.295   1
  -3   3  -9 478.091 165.660   1
  -3  -3  -9 1060.41 247.565   1
   3   3   9 1015.00 248.714   1
   3  -3   9 424.379 179.079   1
  -3  -3 -10 2674.66 310.629   1
   3   3  10 2888.28 327.815   1
   3  -3  10 2584.39 290.614   1
  -3   3 -11 796.439 186.295   1
   3  -3  11 340.713 196.949   1
   3  -3  12 4190.95 365.826   1
   3   3  12 3997.65 403.987   1
   3  -3  13 1158.13 237.837   1
   3   3  13 981.177 270.494   1
  -3   3 -13 1259.03 227.019   1
  -3  -3 -13 1489.05 284.339   1
   3   3  14-203.388 262.596   1
   3  -3  14 24.5793 195.161   1
  -3   3 -14 23.4500 193.272   1
  -3  -3 -14-110.601 238.076   1
   3   3  15 150.536 230.518   1
  -3  -3 -15 28.5688 226.876   1
   3   3  16 31.2123 249.609   1
   3  -3  16 301.224 219.014   1
  -3   3 -16-174.172 201.078   1
  -3  -3 -16 351.083 246.629   1
   3  -3  17 653.670 237.853   1
  -3   3 -17 529.750 222.780   1
   3  -3  18 89.1971 227.620   1
  -3   3 -18 279.481 230.352   1
  -3  -3 -18-178.741 236.541   1
   3   3  19 66.0142 266.737   1
   3  -3  19 155.321 232.448   1
  -3   3 -19-88.1424 224.181   1
  -3  -3 -19 429.856 266.831   1
   3   3  20 437.083 272.507   1
  -3  -3 -20 565.101 265.637   1
   3  -3  21 302.438 241.256   1
  -3   3 -21-31.8180 227.462   1
   3  -3  22 763.171 256.097   1
   3   3  22 450.494 257.909   1
  -3  -3 -22 652.732 244.092   1
  -3   3 -22 132.204 235.076   1
   3   3  23 385.796 224.229   1
   3  -3  23 390.454 232.984   1
  -3  -3 -23 363.578 271.689   1
  -3   3 -23 413.798 243.267   1
   3   3  25-175.979 249.266   1
  -3  -3 -25 101.161 244.044   1
   3   3  26 176.927 220.492   1
  -3  -3 -26 338.089 234.645   1
   3   3  27 35.6595 237.574   1
  -3  -3 -27-67.0890 232.252   1
  -3  -3 -28 196.627 248.281   1
  -3   4  28 70.2809 251.084   1
   3  -4 -28-158.772 247.644   1
  -3   4  27 215.248 247.247   1
   3  -4 -27-257.373 239.652   1
  -3   4  26 145.854 259.392   1
   3  -4 -26-32.4660 238.925   1
  -3   4  25 292.129 271.692   1
   3  -4 -25 362.816 272.592   1
  -3   4  24 657.020 267.292   1
   3  -4 -24 99.7672 239.632   1
  -3   4  23 364.048 269.319   1
   3   4 -23 312.467 247.433   1
   3  -4 -23 634.260 271.974   1
  -3  -4  22 71.9741 227.736   1
  -3   4  22 398.151 278.333   1
   3   4 -22 438.057 249.238   1
   3  -4 -22-133.405 262.210   1
  -3  -4  21 279.380 230.976   1
  -3   4  21 575.027 299.558   1
   3   4 -21 65.3737 228.018   1
  -3  -4  20 304.579 247.711   1
   3   4 -20 188.993 228.747   1
   3  -4 -20 426.559 265.720   1
  -3   4  19-175.274 239.319   1
  -3  -4  19 195.462 237.759   1
   3  -4 -19 32.4147 218.113   1
   3   4 -19 121.229 228.450   1
  -3  -4  18 749.424 253.652   1
  -3   4  18 552.081 298.845   1
   3   4 -18 606.577 250.375   1
   3  -4 -18 605.298 274.706   1
  -3   4  17 202.492 270.987   1
  -3  -4  17 328.928 242.630   1
   3  -4 -17 155.673 253.455   1
   3   4 -17 82.6485 204.705   1
  -3  -4  16 5828.49 546.849   1
   3   4 -16 7404.01 545.316   1
   3  -4 -15 648.464 243.544   1
  -3   4  15 735.676 278.731   1
   3   4 -14-23.3566 203.675   1
   3  -4 -14 199.356 256.120   1
  -3   4  14 216.347 275.627   1
  -3  -4  14 226.256 199.777   1
   3   4 -13 1248.65 236.510   1
   3  -4 -13 438.798 273.772   1
  -3  -4  13 1312.94 251.924   1
  -3   4  13 953.950 292.293   1
   3  -4 -12 1076.52 276.223   1
   3   4 -12 1000.97 218.900   1
  -3   4  12 1541.86 295.391   1
  -3  -4  12 803.527 226.452   1
   3   4 -11 151.043 174.092   1
   3  -4 -11 49.9683 226.591   1
  -3  -4  11 99.6483 180.351   1
  -3   4  11 380.065 259.126   1
   3  -4 -10 10895.8 787.096   1
  -3  -4  10 9181.91 758.676   1
  -3   4  10 11226.5 804.525   1
   3   4 -10 12296.5 765.059   1
   3   4  -9 784.676 159.520   1
   3  -4  -9 378.840 237.691   1
  -3   4   9 558.715 263.374   1
  -3  -4   9 935.194 192.822   1
   3  -4  -8 13178.9 904.559   1
  -3  -4   8 11895.1 867.178   1
  -3   4   8 13039.8 909.043   1
   3   4  -8 13412.9 871.381   1
   3  -4  -7 154.929 214.078   1
  -3   4   7 63.3027 238.678   1
  -3   4   6 5526.18 418.392   1
   3   4  -6 4634.06 345.444   1
  -3  -4   6 4309.10 345.465   1
   3   4  -5 2566.19 221.488   1
  -3  -4   5 2554.06 232.781   1
   3  -4  -5 2272.69 260.379   1
  -3   4   5 2011.18 273.415   1
  -3  -4   4 41182.9 2648.58   1
   3   4  -4 40899.7 2648.19   1
   3  -4  -4 40597.8 2666.30   1
  -3   4   4 44248.9 2677.39   1
   3   4  -3 7052.08 481.523   1
  -3  -4   3 6409.34 479.087   1
   3   4  -2 1549.64 209.495   1
  -3   4   2 1759.41 238.995   1
  -3  -4   2 2053.94 204.220   1
   3  -4  -2 1864.01 229.500   1
  -3   4   1 13372.7 894.302   1
   3   4  -1 12493.7 888.321   1
   3  -4  -1 13806.1 892.156   1
  -3  -4   1 13624.7 884.196   1
   3  -4   0 110.468 147.801   1
  -3  -4   0-53.0050 141.783   1
  -3   4   0 53.0383 171.951   1
   3   4   0-154.531 164.271   1
   3   4   1 12034.2 902.443   1
   3  -4   1 13072.3 886.936   1
  -3  -4  -1 13586.2 902.723   1
  -3   4  -1 14867.3 891.196   1
   3  -4   2 2128.91 219.240   1
  -3   4  -2 2256.18 216.909   1
   3   4   3 6111.90 490.510   1
  -3   4  -3 6762.46 454.325   1
  -3  -4  -3 7211.54 492.203   1
   3  -4   3 5859.90 452.949   1
   3   4   4 41695.9 2703.83   1
  -3   4  -4 41719.0 2674.35   1
  -3  -4  -4 44668.2 2703.36   1
   3  -4   4 40995.3 2674.05   1
  -3  -4  -5 1801.42 265.624   1
   3  -4   5 2459.72 230.156   1
   3   4   5 2522.82 301.973   1
   3   4   6 4427.28 419.787   1
  -3   4  -6 5063.84 369.944   1
  -3  -4  -6 5120.46 416.312   1
  -3  -4  -7-117.638 199.007   1
  -3   4  -7 131.629 124.609   1
   3   4   7 252.407 233.690   1
   3  -4   7 38.2321 130.507   1
   3   4   8 12609.9 859.918   1
  -3  -4  -8 11358.6 848.807   1
  -3   4  -9 761.494 176.439   1
  -3  -4  -9 1077.43 251.862   1
   3   4   9 883.410 251.097   1
   3  -4   9 795.000 192.786   1
   3   4  10 11929.9 830.506   1
   3  -4  10 11227.2 787.397   1
  -3  -4 -10 10989.1 817.985   1
  -3   4 -10 11175.6 779.784   1
  -3  -4 -11 74.4575 228.212   1
  -3   4 -11 161.508 157.674   1
   3   4  11 131.868 251.838   1
   3  -4  11 341.376 202.885   1
   3  -4  12 883.991 214.747   1
   3   4  12 1739.64 267.637   1
  -3  -4 -13 1090.38 272.973   1
  -3   4 -13 760.597 211.223   1
   3   4  13 719.380 259.197   1
   3  -4  13 1235.00 221.216   1
  -3  -4 -14 282.565 243.945   1
  -3   4 -14 248.399 182.680   1
   3  -4  14 353.885 205.730   1
   3   4  14 267.582 261.156   1
   3   4  15 460.627 285.121   1
   3  -4  15 660.297 234.268   1
  -3   4 -15 515.660 209.818   1
  -3  -4 -15 698.440 255.447   1
   3   4  16 5901.18 551.823   1
   3  -4  16 6041.80 525.074   1
  -3  -4 -16 6596.13 545.975   1
  -3   4 -16 6372.96 515.719   1
   3   4  17-161.557 245.115   1
   3  -4  17 611.459 219.784   1
  -3  -4 -17 204.214 213.621   1
  -3   4 -17 416.125 223.921   1
   3   4  18 814.832 259.681   1
   3  -4  18 819.385 249.660   1
  -3   4 -18 799.832 224.750   1
  -3  -4 -18 391.131 227.411   1
   3   4  19-99.8361 253.759   1
   3  -4  19 122.989 230.850   1
  -3   4 -19 58.0708 216.273   1
  -3  -4 -19-61.8605 245.554   1
   3  -4  20-32.1843 219.721   1
   3   4  20-236.622 273.978   1
  -3   4 -20-121.994 213.112   1
  -3  -4 -20 536.114 255.604   1
   3  -4  21-200.968 241.384   1
   3   4  21 376.538 268.880   1
  -3  -4 -21-64.3895 244.566   1
  -3   4 -21 63.8711 213.836   1
   3   4  22 450.616 246.662   1
   3  -4  22-103.625 229.073   1
  -3  -4 -22 293.489 226.923   1
  -3   4 -22-268.547 245.081   1
   3   4  23-104.968 233.629   1
  -3  -4 -23 659.030 258.363   1
   3   4  24 632.109 267.167   1
  -3  -4 -24 529.944 262.674   1
   3   4  25 209.633 240.468   1
  -3  -4 -25 401.368 236.654   1
   3   4  26 35.0322 225.117   1
  -3  -4 -26 100.335 222.860   1
   3   4  27-35.2268 253.973   1
  -3  -4 -27 264.864 248.693   1
   3   4  28-69.3182 228.891   1
  -3  -4 -28 420.351 244.007   1
   3  -5 -28 343.863 215.649   1
  -3   5  28-69.2412 214.118   1
   3  -5 -26 353.103 243.437   1
  -3   5  26 144.367 250.410   1
   3  -5 -25-32.6983 222.236   1
  -3   5  25 253.580 237.769   1
   3  -5 -24 330.408 234.449   1
  -3   5  24 108.884 242.240   1
   3  -5 -22 566.159 238.022   1
   3   5 -22 439.386 243.590   1
  -3   5  22 506.433 251.340   1
   3  -5 -21 199.326 250.714   1
   3   5 -20 1855.77 309.835   1
  -3  -5  20 1957.96 314.462   1
   3   5 -19 60.3076 210.772   1
   3  -5 -19-163.011 262.508   1
  -3  -5  19-31.8175 235.159   1
  -3   5  19-317.586 295.560   1
   3   5 -18 2616.03 351.861   1
   3  -5 -18 2730.76 364.412   1
  -3  -5  18 2764.22 344.202   1
  -3   5  18 3412.94 379.346   1
   3  -5 -17 252.488 278.157   1
   3   5 -17-109.241 205.850   1
  -3  -5  17-144.354 222.654   1
  -3   5  17 102.720 302.630   1
   3  -5 -16-30.8233 235.696   1
  -3   5  16 669.012 271.688   1
   3   5 -15-243.207 206.868   1
   3  -5 -15 569.458 267.896   1
  -3  -5  15-231.179 208.892   1
  -3   5  15 326.349 315.823   1
   3  -5 -14 17973.4 1273.96   1
  -3  -5  14 18525.7 1249.13   1
  -3   5  14 17015.3 1278.21   1
   3   5 -14 19458.7 1253.87   1
   3  -5 -13 925.948 256.967   1
   3   5 -13 1101.42 226.324   1
  -3  -5  13 800.089 208.068   1
  -3   5  13 1190.56 268.475   1
   3  -5 -12 7951.13 659.668   1
  -3  -5  12 8665.91 641.287   1
  -3   5  12 8126.17 671.753   1
   3   5 -12 9538.61 637.888   1
  -3  -5  11 186.322 181.175   1
  -3   5  11 84.1812 225.894   1
   3  -5 -11-25.7694 213.060   1
   3   5 -11-107.156 176.491   1
  -3  -5  10 11098.4 738.310   1
   3   5 -10 9985.57 727.777   1
  -3   5   9 1488.78 270.810   1
  -3  -5   9 1445.65 193.413   1
   3  -5  -9 1529.91 238.948   1
   3   5  -9 1161.82 191.924   1
  -3   5   8 29647.2 1963.26   1
   3  -5  -8 29800.1 1956.79   1
  -3   5   7 309.584 202.764   1
  -3  -5   7 12.7985 124.232   1
   3  -5  -7 345.547 182.944   1
  -3  -5   6 7036.91 508.573   1
   3   5  -6 7221.42 508.252   1
   3  -5  -6 7384.99 552.750   1
  -3   5   6 7254.71 567.325   1
   3  -5  -5 189.440 186.957   1
  -3   5   5 419.538 210.392   1
  -3  -5   5 242.356 139.177   1
   3   5  -5 158.813 123.188   1
   3   5  -4 540.804 145.178   1
  -3  -5   4 794.677 138.314   1
   3  -5  -4 312.884 193.260   1
  -3   5   4 548.341 215.379   1
   3   5  -3 567.142 157.416   1
  -3  -5   3 902.742 152.343   1
   3  -5  -3 1304.50 201.375   1
  -3   5   3 1148.16 222.031   1
  -3  -5   2 654.973 150.993   1
   3   5  -2 615.497 160.166   1
   3  -5  -1 2104.03 226.439   1
  -3  -5   1 2186.54 219.962   1
  -3   5   1 2250.53 234.352   1
   3   5  -1 2218.65 225.538   1
   3   5   0 488.485 166.811   1
  -3   5   0 513.540 151.093   1
  -3  -5   0 542.641 164.181   1
   3  -5   0 403.091 148.992   1
   3   5   1 2183.42 234.481   1
  -3   5  -1 1852.67 207.996   1
   3  -5   1 1714.20 203.549   1
  -3   5  -2 892.514 154.377   1
   3  -5   2 813.165 151.358   1
  -3  -5  -3 1134.77 203.828   1
   3   5   3 1086.01 213.157   1
  -3   5  -3 1012.73 152.081   1
   3  -5   3 730.248 149.483   1
   3   5   4 877.482 217.368   1
  -3   5  -4 835.685 135.831   1
  -3  -5  -4 388.469 198.072   1
   3  -5   5-18.6498 118.089   1
   3   5   5-19.0846 216.923   1
  -3  -5  -5 175.501 191.086   1
  -3   5  -5 100.703 110.010   1
   3   5   6 6261.98 533.113   1
   3  -5   6 7067.48 480.220   1
  -3  -5  -6 6732.72 527.294   1
  -3  -5  -7 186.061 187.481   1
  -3   5  -7 340.276 122.275   1
   3   5   7 310.484 214.682   1
   3  -5   7 151.799 129.251   1
   3   5   8 29215.6 1978.89   1
   3  -5   8 30266.1 1933.31   1
  -3  -5  -8 29084.3 1966.23   1
  -3   5  -8 30491.0 1931.56   1
   3   5   9 1262.98 272.603   1
  -3  -5  -9 1606.32 267.267   1
   3  -5  10 11773.1 759.796   1
  -3   5 -10 10111.6 748.822   1
   3  -5  11 53.2928 146.484   1
   3   5  11 217.784 237.224   1
  -3   5 -11-33.7550 148.839   1
  -3  -5 -11 281.664 231.461   1
   3  -5  12 8579.35 637.110   1
   3   5  12 8233.04 669.605   1
  -3   5 -12 8962.73 635.923   1
  -3  -5 -12 9048.11 672.914   1
  -3  -5 -13 920.774 247.550   1
  -3   5 -13 1083.54 213.414   1
   3   5  13 853.067 255.600   1
   3  -5  13 1214.86 212.046   1
  -3   5 -14 17450.8 1178.52   1
  -3  -5 -14 17834.1 1212.80   1
   3   5  14 16644.7 1213.91   1
   3  -5  14 17398.4 1186.34   1
   3  -5  15-71.6741 193.900   1
   3   5  15 249.750 259.970   1
  -3  -5 -15 592.526 262.786   1
  -3   5 -15 88.0840 182.339   1
   3   5  16 258.753 270.151   1
  -3  -5 -16 473.608 258.935   1
   3   5  17 258.789 278.558   1
   3  -5  17 595.426 238.495   1
  -3  -5 -17 620.633 267.425   1
  -3   5 -17 460.197 224.231   1
   3   5  18 2896.63 392.163   1
   3  -5  18 2443.62 335.216   1
  -3   5 -18 2771.98 331.446   1
  -3  -5 -18 3005.88 353.735   1
   3  -5  19 30.3752 221.046   1
   3   5  19 268.216 233.474   1
  -3   5 -19 86.1236 209.818   1
  -3  -5 -19 311.347 229.390   1
   3  -5  20 1817.15 293.208   1
  -3   5 -20 1429.76 276.254   1
   3   5  21 171.918 275.880   1
   3  -5  21-99.4632 217.596   1
  -3  -5 -21 193.454 260.481   1
  -3   5 -21 64.5044 229.470   1
   3   5  22 242.560 245.876   1
   3   5  24 524.039 278.409   1
  -3  -5 -24 263.421 255.092   1
   3   5  25 277.345 244.677   1
  -3  -5 -25 99.5060 208.756   1
   3   5  26 520.155 255.744   1
  -3  -5 -26 396.955 260.477   1
   3   5  28-102.423 218.262   1
  -3   6  27 209.771 259.382   1
   3  -6 -27-219.145 240.545   1
  -3   6  26 999.676 295.815   1
   3  -6 -26 959.532 282.939   1
  -3   6  25 359.170 274.215   1
   3  -6 -25 97.1800 249.259   1
  -3   6  24 144.335 258.917   1
   3  -6 -24-98.4679 259.659   1
  -3   6  23-36.1669 258.681   1
   3  -6 -23-331.098 252.766   1
  -3   6  22 216.779 261.695   1
   3  -6 -22 132.942 246.801   1
  -3   6  21 252.453 257.676   1
   3  -6 -21-199.422 223.652   1
   3   6 -21 129.234 214.184   1
  -3   6  20 107.572 253.069   1
  -3  -6  20 129.755 216.410   1
   3  -6 -20 231.795 248.872   1
   3   6 -20 248.467 231.618   1
  -3  -6  19 278.776 223.021   1
  -3   6  19 569.808 308.545   1
   3  -6 -19 426.887 278.009   1
   3   6 -19 948.440 254.450   1
  -3  -6  18-88.2771 211.162   1
  -3   6  18-245.898 274.941   1
   3   6 -18 337.939 212.287   1
   3  -6 -18 129.512 256.158   1
  -3   6  17 103.901 268.839   1
  -3  -6  17 360.752 224.284   1
   3   6 -17 479.314 214.560   1
   3  -6 -17 255.177 268.706   1
  -3  -6  16 731.276 232.519   1
  -3   6  16 1899.67 349.100   1
   3  -6 -16 1780.11 309.790   1
   3   6 -16 1024.55 232.115   1
  -3  -6  15 706.831 223.864   1
   3   6 -15 1469.63 225.062   1
  -3  -6  14 1400.15 243.405   1
  -3   6  14 1128.79 278.112   1
   3   6 -14 1539.84 232.791   1
   3  -6 -14 1422.26 259.340   1
  -3   6  13 967.945 297.805   1
  -3  -6  13 1021.95 202.947   1
   3  -6 -13 802.892 257.762   1
   3   6 -13 501.820 209.916   1
  -3  -6  12 536.344 185.972   1
  -3   6  12 451.556 269.508   1
   3  -6 -12 580.311 255.803   1
   3   6 -12 481.298 184.505   1
   3   6 -11 50.8537 161.435   1
  -3  -6  11 261.866 161.295   1
  -3   6  11 144.526 251.170   1
   3  -6 -11-79.5340 218.572   1
   3   6 -10 1278.95 179.830   1
   3  -6 -10 911.545 245.052   1
  -3  -6  10 702.677 175.551   1
  -3   6  10 1159.57 254.733   1
   3  -6  -8 21140.4 1521.92   1
  -3  -6   8 23540.2 1481.84   1
   3   6  -8 23252.7 1480.28   1
  -3   6   8 21807.4 1529.41   1
   3   6  -7 5661.39 390.903   1
  -3   6   7 5080.85 466.088   1
  -3  -6   7 4957.85 389.745   1
   3  -6  -7 5078.31 450.648   1
   3  -6  -6-79.1047 171.303   1
  -3  -6   6 10.7712 112.358   1
  -3   6   6 107.991 199.921   1
   3   6  -6 142.157 123.667   1
   3  -6  -5 7860.01 576.699   1
  -3  -6   5 7528.84 534.571   1
  -3   6   5 7888.49 584.645   1
   3   6  -4 61863.4 4230.80   1
  -3  -6   4 68759.8 4229.04   1
  -3   6   4 69465.3 4263.67   1
   3  -6  -4 68519.9 4253.11   1
   3   6  -3 2780.61 236.102   1
   3  -6  -3 2464.87 252.154   1
  -3   6   3 2295.25 273.693   1
  -3  -6   3 2558.93 233.058   1
   3   6  -2 12932.9 813.746   1
   3  -6  -2 11807.0 827.073   1
  -3  -6   2 12104.5 809.821   1
  -3   6   2 11509.0 838.039   1
  -3  -6   1 2427.24 219.126   1
   3   6  -1 2124.88 227.850   1
   3   6   0 12.4799 160.587   1
  -3   6   0-71.3578 130.205   1
  -3  -6   0-12.1817 161.510   1
   3  -6   0-22.6236 121.061   1
   3  -6   1 2127.79 218.773   1
  -3   6  -1 2750.53 224.817   1
   3   6   2 11972.4 845.972   1
  -3  -6  -2 12738.3 844.477   1
  -3   6  -2 12339.4 817.164   1
   3  -6   3 2840.76 245.130   1
  -3  -6  -3 2957.52 284.881   1
   3   6   3 2639.86 306.125   1
  -3   6  -3 3049.33 247.241   1
   3  -6   4 66408.7 4255.11   1
   3   6   4 68377.6 4296.62   1
  -3  -6  -4 67947.0 4290.87   1
   3  -6   5 8101.69 560.787   1
  -3   6  -5 8887.32 560.276   1
  -3  -6  -5 7174.77 613.776   1
   3   6   5 8288.52 623.765   1
   3  -6   6 36.1700 96.0187   1
   3   6   6 130.358 216.638   1
  -3  -6  -6-302.998 206.304   1
  -3   6  -6-27.2035 104.643   1
   3   6   7 4528.48 425.000   1
   3  -6   7 4463.78 354.144   1
  -3  -6  -7 4385.40 398.143   1
  -3   6  -7 5192.68 348.484   1
   3   6   8 22194.0 1529.18   1
   3  -6   8 22138.8 1472.35   1
  -3   6  -8 24143.0 1472.44   1
  -3  -6  -8 21217.2 1515.69   1
   3  -6   9 590.045 147.639   1
  -3   6  -9 330.294 139.130   1
   3   6  10 1611.93 258.452   1
  -3  -6 -10 706.332 216.180   1
   3  -6  11 196.999 159.968   1
   3   6  11 336.602 203.272   1
  -3   6 -11 47.1549 148.837   1
   3   6  12 145.781 231.884   1
  -3   6 -12 485.012 169.321   1
  -3  -6 -12 413.399 190.539   1
   3  -6  12 378.416 174.778   1
   3   6  13 991.679 261.878   1
   3  -6  13 929.789 207.809   1
  -3   6 -13 1141.62 205.488   1
  -3  -6 -13 1225.42 278.611   1
   3  -6  14 1900.05 246.557   1
   3   6  14 1145.71 309.530   1
  -3   6 -14 1442.47 214.879   1
  -3  -6 -14 1201.07 297.578   1
   3  -6  15 867.275 213.849   1
  -3   6 -15 1048.46 210.466   1
   3  -6  16 1078.55 217.099   1
   3   6  16 656.682 296.984   1
  -3  -6 -16 1261.04 289.286   1
  -3   6 -16 1159.46 228.465   1
   3   6  17 98.2155 246.186   1
  -3  -6 -17 687.361 243.590   1
   3  -6  18 56.2514 221.833   1
   3   6  18-33.2601 262.288   1
  -3   6 -18-320.308 203.669   1
  -3  -6 -18-92.3090 245.248   1
   3  -6  19 506.992 251.696   1
   3   6  19-67.4846 272.493   1
  -3  -6 -19 782.710 282.357   1
  -3   6 -19 711.691 244.885   1
   3   6  20-102.298 248.024   1
   3  -6  20 125.251 221.985   1
  -3  -6 -20 95.7294 209.618   1
  -3   6 -20 579.077 220.797   1
   3   6  21 275.477 255.050   1
  -3  -6 -21 291.113 261.879   1
  -3  -6 -22 130.080 267.236   1
   3   6  23-34.7730 229.347   1
   3   6  24 555.594 257.850   1
  -3  -6 -24 262.860 260.276   1
   3   6  25-68.7701 246.188   1
  -3  -6 -25 525.780 240.364   1
   3   6  26 34.3136 223.171   1
  -3  -6 -26 359.640 231.885   1
   3   6  27 102.179 240.145   1
  -3  -6 -27-64.2557 245.918   1
  -3   7  27 207.663 254.173   1
   3  -7 -27 307.455 253.898   1
  -3   7  25 283.410 271.332   1
   3  -7 -25 515.517 279.388   1
  -3   7  24 142.962 270.186   1
   3  -7 -24 490.564 266.765   1
  -3   7  23-108.055 269.734   1
   3  -7 -23 527.155 271.882   1
  -3   7  21 324.779 263.779   1
   3  -7 -21 166.160 238.913   1
  -3   7  20 395.684 255.937   1
   3  -7 -20 730.215 249.436   1
   3   7 -20 30.3459 214.419   1
  -3  -7  19 149.309 187.707   1
  -3   7  19 214.864 287.300   1
   3  -7 -19-428.899 279.776   1
   3   7 -19-115.240 196.699   1
  -3  -7  18 733.957 239.292   1
  -3   7  18 141.711 283.430   1
   3  -7 -18 163.133 258.489   1
   3   7 -18 517.302 205.245   1
  -3   7  17 35.0074 268.237   1
   3  -7 -17-386.586 263.148   1
  -3   7  16 1891.28 358.590   1
  -3  -7  16 1417.94 260.630   1
   3  -7 -16 2150.94 329.488   1
   3   7 -16 1249.26 242.699   1
  -3   7  15 1214.10 313.570   1
  -3  -7  15 715.265 209.421   1
   3   7 -15 1165.07 222.210   1
   3  -7 -15 1053.03 290.503   1
   3   7 -14 1449.48 224.770   1
  -3  -7  14 1191.80 224.514   1
  -3   7  14 1413.94 288.868   1
   3  -7 -14 935.730 258.533   1
   3   7 -13 2302.31 271.283   1
  -3  -7  13 2408.75 272.421   1
  -3   7  13 2203.08 348.737   1
   3  -7 -13 2783.20 331.415   1
   3   7 -12 1776.45 222.489   1
  -3  -7  12 1997.51 235.374   1
  -3   7  12 1574.81 306.786   1
   3  -7 -12 1897.49 297.323   1
   3   7 -11-142.503 150.791   1
  -3  -7  11 114.642 148.933   1
  -3   7  11 29.7368 245.928   1
   3  -7 -11-463.412 225.454   1
  -3   7  10 655.560 260.006   1
   3  -7 -10 626.819 240.685   1
   3   7  -9 1395.86 187.461   1
  -3  -7   9 1716.27 199.153   1
  -3   7   9 1492.07 303.731   1
   3  -7  -9 1194.08 262.788   1
   3   7  -8 463.576 144.745   1
   3  -7  -8 330.440 227.235   1
  -3  -7   8 534.385 135.450   1
  -3   7   8 592.305 235.376   1
  -3   7   7 1745.08 284.097   1
  -3  -7   7 1349.49 167.673   1
   3  -7  -7 1510.53 255.550   1
   3   7  -7 1293.16 175.547   1
  -3  -7   6 39292.1 2527.12   1
  -3   7   6 37189.1 2571.71   1
   3   7  -6 42019.7 2530.23   1
   3  -7  -6 37960.3 2565.62   1
   3   7  -5 110.066 107.216   1
  -3   7   5 84.6281 207.230   1
  -3  -7   5 67.8196 112.119   1
   3  -7  -5 76.8077 181.902   1
   3  -7  -4 7888.58 574.870   1
   3   7  -4 8195.69 534.350   1
  -3  -7   4 7067.66 532.695   1
  -3   7   4 8084.13 589.526   1
  -3   7   3 1393.09 216.726   1
   3   7  -3 1134.63 159.010   1
  -3  -7   3 1280.14 158.742   1
   3  -7  -3 1018.16 205.210   1
   3   7  -2 4920.91 352.872   1
  -3   7   2 3756.38 373.301   1
  -3  -7   2 4724.60 346.736   1
   3  -7  -2 4420.81 364.021   1
  -3  -7   1 700.882 155.899   1
   3   7  -1 726.654 162.539   1
  -3   7   0 29489.2 1902.84   1
   3  -7   1 964.950 155.596   1
   3   7   1 825.130 195.238   1
  -3  -7  -1 979.577 181.002   1
  -3   7  -1 692.426 147.885   1
  -3  -7  -2 5022.80 392.741   1
   3   7   2 4955.70 403.072   1
   3  -7   2 4508.00 351.463   1
  -3  -7  -3 1512.78 222.234   1
   3   7   3 1594.45 235.636   1
  -3   7  -3 1152.37 148.887   1
   3  -7   3 1259.39 152.733   1
   3  -7   4 7519.43 490.364   1
   3   7   4 6410.00 548.554   1
  -3   7  -4 7457.18 490.805   1
  -3  -7  -4 6264.63 542.899   1
   3  -7   5 70.9390 85.1624   1
   3   7   5-42.7196 204.740   1
  -3   7  -5-84.8597 94.9099   1
  -3  -7  -5 158.691 198.672   1
   3   7   6 36075.6 2431.38   1
  -3  -7  -6 36599.8 2422.06   1
  -3   7  -6 40551.5 2374.01   1
   3  -7   6 34831.5 2371.84   1
  -3  -7  -7 1309.99 245.186   1
  -3   7  -7 1428.51 149.391   1
   3   7   7 1832.61 272.283   1
   3  -7   7 1302.63 156.100   1
  -3   7  -8 294.497 110.583   1
   3  -7   8 364.434 119.017   1
   3   7   8 279.050 243.209   1
  -3  -7  -9 1244.12 272.253   1
  -3   7  -9 1576.18 171.293   1
   3   7   9 1862.18 300.907   1
   3  -7   9 1616.12 181.688   1
   3  -7  10 817.619 150.418   1
   3   7  10 582.802 282.711   1
   3   7  11-115.504 273.420   1
  -3  -7 -11-27.2478 242.193   1
  -3   7 -11 42.6796 130.302   1
   3   7  12 1701.11 318.493   1
   3  -7  12 1635.84 220.820   1
  -3   7 -12 2334.36 221.607   1
  -3  -7 -12 1779.55 297.458   1
   3   7  13 2181.85 321.747   1
   3  -7  13 2437.01 260.955   1
  -3  -7 -13 2439.36 311.558   1
  -3   7 -13 2375.48 246.800   1
   3   7  14 2017.67 323.064   1
   3  -7  14 1303.05 219.981   1
  -3   7 -14 1705.80 218.224   1
  -3  -7 -14 1969.55 312.739   1
   3   7  15 909.309 314.382   1
   3  -7  15 711.511 199.659   1
  -3   7 -15 942.881 195.486   1
  -3  -7 -15 1303.80 299.752   1
   3  -7  16 964.569 220.076   1
   3   7  16 1020.35 292.770   1
  -3  -7 -16 1007.39 257.511   1
  -3   7 -16 1025.63 214.739   1
   3  -7  17 76.2431 193.853   1
   3   7  17-297.420 266.070   1
  -3  -7 -17 456.285 263.502   1
  -3   7 -17 72.6665 186.170   1
   3   7  18 637.539 295.403   1
  -3  -7 -18 310.162 252.985   1
   3   7  19 67.8499 217.963   1
  -3  -7 -19 63.2263 227.815   1
  -3   7 -19-196.785 208.558   1
   3   7  20 308.397 267.545   1
  -3  -7 -20 128.541 261.678   1
   3   7  21 172.321 259.259   1
  -3  -7 -21 323.440 234.631   1
   3   7  23 242.432 248.724   1
  -3  -7 -23 97.6041 242.560   1
   3   7  24 379.597 212.078   1
  -3  -7 -24-195.763 227.048   1
   3   7  25-238.515 256.837   1
  -3  -7 -25 162.743 254.746   1
   3   7  27 203.153 255.304   1
  -3  -7 -27 31.7474 245.849   1
   3  -8 -26 561.357 259.799   1
  -3   8  26 657.799 264.719   1
   3  -8 -25 191.289 246.165   1
   3  -8 -24-129.273 256.136   1
  -3   8  24 709.598 286.032   1
   3  -8 -23 98.2687 248.488   1
  -3   8  23 501.739 284.065   1
   3  -8 -22 231.323 259.727   1
  -3   8  22 863.587 283.478   1
   3  -8 -21 331.951 249.917   1
  -3   8  21 252.543 258.421   1
   3  -8 -20 232.736 264.170   1
  -3   8  20 108.185 249.904   1
   3  -8 -19 1291.72 313.848   1
  -3   8  19 467.740 289.972   1
   3  -8 -17-130.062 280.084   1
   3   8 -17 270.346 192.554   1
  -3  -8  17 75.7088 196.993   1
  -3   8  17 318.265 288.681   1
  -3   8  16 2960.73 389.984   1
   3  -8 -16 2688.01 374.639   1
  -3  -8  16 3076.43 325.686   1
   3   8 -16 3680.03 332.996   1
   3   8 -15 274.570 177.377   1
  -3  -8  15 65.4912 173.827   1
  -3   8  15 308.349 292.615   1
   3  -8 -15 313.993 285.610   1
  -3  -8  14 2412.70 263.111   1
   3   8 -14 2428.85 268.730   1
   3   8 -13 35.1771 152.785   1
   3  -8 -13-59.8012 212.694   1
  -3  -8  13-18.2304 156.957   1
  -3   8  13 130.463 241.970   1
   3  -8 -12 5972.26 511.192   1
  -3  -8  12 6746.22 467.937   1
  -3   8  12 5346.99 536.032   1
   3   8 -12 5879.93 461.811   1
   3  -8 -11 447.928 217.656   1
  -3   8  11 427.895 236.443   1
  -3  -8  10 8457.61 597.803   1
   3   8 -10 8628.81 593.489   1
  -3   8  10 7613.54 674.891   1
   3  -8 -10 8992.37 674.398   1
  -3   8   9 421.176 266.224   1
   3   8  -9 410.684 135.549   1
   3  -8  -9 308.704 224.790   1
  -3  -8   9 600.632 130.454   1
   3   8  -8 414.700 125.505   1
  -3  -8   8 239.026 123.049   1
  -3   8   7 655.563 254.080   1
   3   8  -7 735.277 137.499   1
   3  -8  -7 762.725 236.183   1
  -3  -8   7 773.826 132.563   1
  -3   8   6 355.923 221.238   1
   3  -8  -6 173.586 198.007   1
  -3  -8   6 501.061 125.668   1
   3   8  -6 629.035 115.012   1
   3  -8  -5 3510.35 346.712   1
  -3  -8   5 3738.66 284.923   1
   3   8  -5 3746.07 286.828   1
  -3   8   5 3849.63 363.613   1
   3  -8  -4 6858.04 510.800   1
  -3  -8   4 6735.71 465.290   1
   3   8  -4 6841.79 468.340   1
  -3   8   4 5914.61 520.397   1
   3   8  -3 7087.53 503.528   1
  -3   8   3 6833.80 543.921   1
  -3  -8   3 7457.41 502.078   1
   3  -8  -2 3883.67 334.551   1
   3   8  -2 4068.08 315.613   1
  -3  -8   2 3981.95 319.430   1
  -3   8   2 3716.56 352.277   1
  -3   8   1 7879.63 542.676   1
  -3  -8   1 7989.69 524.174   1
   3   8  -1 6772.36 520.383   1
   3  -8  -1 6734.94 523.868   1
  -3   8  -1 7193.38 518.030   1
  -3  -8  -1 7090.87 531.589   1
   3  -8   1 7409.08 518.868   1
   3   8   1 7772.58 543.667   1
   3   8   2 4234.23 361.903   1
   3  -8   2 4190.53 311.813   1
  -3   8  -2 3956.35 313.656   1
   3   8   3 7287.12 539.387   1
  -3  -8  -3 7056.84 526.606   1
   3  -8   3 6520.30 484.660   1
  -3   8  -3 7293.62 482.141   1
   3  -8   4 6225.45 438.589   1
  -3   8  -4 6796.08 440.707   1
  -3  -8  -4 6512.89 502.561   1
   3   8   4 5496.71 502.500   1
   3  -8   5 3826.77 286.452   1
   3   8   5 3784.52 373.812   1
  -3   8  -5 4081.44 285.011   1
  -3  -8  -5 3927.57 370.265   1
   3   8   6 190.405 215.459   1
   3  -8   6 553.761 98.6904   1
  -3   8  -6 451.241 96.6543   1
  -3  -8  -6 578.802 218.051   1
   3  -8   7 752.681 116.761   1
   3   8   7 1027.35 259.236   1
  -3  -8  -7 936.744 251.248   1
  -3   8  -7 691.432 110.217   1
   3  -8   8 273.355 104.651   1
  -3   8  -8 244.802 100.672   1
   3  -8   9 532.959 114.912   1
   3   8   9-27.4771 243.608   1
   3   8  10 7638.21 655.791   1
   3  -8  10 8549.18 583.659   1
  -3  -8 -10 8276.27 657.250   1
  -3   8 -10 8771.84 582.347   1
  -3   8 -11 323.503 128.453   1
  -3  -8 -11 251.746 234.916   1
   3   8  11-59.1846 249.231   1
   3  -8  11 355.520 134.393   1
  -3  -8 -12 5640.81 513.208   1
   3   8  12 5275.81 520.920   1
  -3   8 -13 61.4228 129.925   1
  -3  -8 -13 118.467 223.303   1
   3   8  13 62.7483 270.172   1
   3  -8  13 112.966 142.741   1
  -3   8 -14 2273.45 254.865   1
   3  -8  14 2425.60 254.882   1
  -3  -8 -15-453.390 266.405   1
  -3   8 -15 229.841 163.935   1
   3  -8  15 221.110 169.944   1
   3   8  15-231.869 292.779   1
  -3   8 -16 2706.04 304.874   1
   3   8  16 3296.06 384.665   1
   3  -8  16 3067.60 319.213   1
  -3  -8 -16 3783.32 371.257   1
   3   8  17-267.370 279.906   1
   3  -8  17 72.6798 200.334   1
  -3   8 -17 23.3270 170.995   1
  -3  -8 -17-215.982 264.875   1
  -3   8 -18 554.269 207.822   1
   3   8  19-34.1540 273.129   1
  -3  -8 -19 223.264 246.063   1
   3   8  20-240.504 246.597   1
  -3  -8 -20 32.1940 228.070   1
   3   8  21 483.896 271.786   1
  -3  -8 -21 356.469 263.965   1
   3   8  22 1279.56 310.921   1
  -3  -8 -22 648.499 256.472   1
   3   8  23 207.140 236.261   1
  -3  -8 -23 325.220 253.217   1
   3   8  24 376.828 271.479   1
  -3  -8 -24 161.818 244.463   1
   3   8  25 134.964 225.998   1
  -3  -8 -25 65.0187 236.349   1
   3   8  26 134.057 245.018   1
  -3  -8 -26 318.851 248.150   1
  -3   9  26 34.1670 253.553   1
   3  -9 -26 152.581 234.547   1
  -3   9  24 423.437 268.540   1
   3  -9 -24 128.087 249.330   1
  -3   9  22-215.160 248.284   1
   3  -9 -22 131.627 215.924   1
  -3   9  21 468.667 241.269   1
   3  -9 -21 265.157 233.767   1
  -3   9  20-36.1155 298.597   1
   3  -9 -20 765.236 295.887   1
  -3   9  19 828.873 313.808   1
   3  -9 -19 497.792 266.543   1
  -3   9  18 682.737 274.109   1
   3  -9 -18-297.342 234.102   1
   3   9 -17 553.937 203.648   1
  -3   9  17 498.504 310.743   1
   3  -9 -17-261.797 284.006   1
   3   9 -16 566.508 173.831   1
  -3  -9  16 458.380 190.323   1
  -3   9  16 563.884 266.309   1
   3  -9 -16 291.280 246.742   1
   3   9 -15-19.1883 162.739   1
  -3  -9  15 322.159 172.339   1
  -3   9  15-450.822 295.888   1
   3  -9 -15 95.4975 264.050   1
   3   9 -14 354.300 163.662   1
  -3  -9  14 667.699 181.933   1
  -3   9  14 477.202 293.674   1
   3  -9 -14 779.664 280.051   1
  -3  -9  13 1824.58 211.032   1
   3   9 -13 1813.84 216.058   1
   3  -9 -12 1749.90 306.562   1
  -3   9  12 1360.48 317.686   1
  -3  -9  11 405.067 130.952   1
   3   9 -11 377.951 136.611   1
   3  -9 -11 200.844 284.791   1
   3   9 -10 3241.45 273.772   1
   3  -9 -10 2711.73 364.422   1
  -3  -9  10 3483.66 275.529   1
  -3   9  10 3685.91 403.741   1
   3   9  -9 2819.54 242.893   1
  -3  -9   9 2840.13 246.594   1
   3  -9  -9 3747.10 371.573   1
  -3   9   9 2815.98 354.020   1
  -3  -9   8 2506.06 199.586   1
   3   9  -8 2391.35 204.664   1
   3  -9  -8 1849.91 296.853   1
  -3  -9   7 2090.52 208.187   1
   3   9  -7 3059.16 219.726   1
   3   9  -6 17595.8 1199.20   1
   3  -9  -6 17472.5 1255.43   1
  -3  -9   6 19947.8 1199.20   1
  -3   9   6 18090.9 1265.59   1
  -3  -9   5 305.416 106.128   1
  -3   9   5 186.910 207.990   1
   3   9  -5 349.736 110.602   1
  -3   9   4 1910.76 255.958   1
   3   9  -4 1617.32 163.836   1
   3  -9  -4 1398.79 220.735   1
  -3  -9   4 1169.88 163.958   1
   3   9  -3 138.282 136.268   1
   3  -9  -3 90.4224 162.103   1
  -3  -9   3-75.1203 119.220   1
   3  -9  -2 7707.94 595.469   1
  -3  -9   2 8927.41 579.866   1
  -3   9   2 8065.73 615.682   1
   3   9  -2 8300.45 584.602   1
  -3   9   1 708.336 183.645   1
   3  -9  -1 691.028 175.546   1
  -3  -9   0 6987.45 511.220   1
   3   9   0 7044.51 519.815   1
   3  -9   1 351.085 135.754   1
   3   9   1 193.020 175.706   1
  -3  -9  -1 626.474 163.303   1
  -3   9  -1 451.388 141.463   1
  -3   9  -2 7510.44 526.939   1
   3  -9   2 7158.52 524.159   1
  -3  -9  -2 8267.01 563.593   1
   3   9   3 249.186 205.221   1
  -3   9  -3 102.901 109.240   1
  -3  -9  -3-19.2825 186.187   1
   3  -9   3-37.1868 107.499   1
   3  -9   4 1879.66 157.671   1
   3   9   4 1393.20 248.163   1
  -3   9  -4 1376.36 149.035   1
  -3  -9  -4 1319.24 226.206   1
   3  -9   5 353.614 94.2430   1
   3   9   5 374.680 206.014   1
  -3   9  -5 223.764 86.6115   1
   3   9   6 16672.3 1125.88   1
  -3  -9  -6 17317.5 1118.53   1
  -3   9  -6 19524.6 1040.05   1
   3  -9   7 2690.48 190.606   1
  -3   9  -7 2333.73 186.879   1
   3  -9   8 1955.84 159.846   1
   3   9   8 2342.24 324.437   1
   3  -9   9 2879.43 228.971   1
  -3  -9  -9 3419.24 355.577   1
   3   9   9 3149.57 368.606   1
  -3   9  -9 3082.86 226.937   1
   3  -9  10 3106.56 248.127   1
  -3   9 -10 3216.46 239.431   1
   3   9  10 3290.77 378.519   1
  -3  -9 -10 3161.90 359.554   1
   3  -9  11 315.571 116.648   1
   3   9  11 424.414 271.780   1
  -3   9 -11 286.287 103.481   1
  -3  -9 -11 630.548 276.189   1
   3  -9  12 1619.60 179.390   1
   3   9  12 1497.06 275.292   1
  -3  -9 -12 2028.96 301.891   1
  -3   9 -12 1509.41 173.361   1
   3   9  14 758.672 275.249   1
   3  -9  14 632.817 157.221   1
  -3  -9 -14 480.964 222.527   1
  -3   9 -14 556.613 153.511   1
   3   9  15 232.714 287.189   1
   3  -9  15-18.1686 154.271   1
  -3  -9 -15 686.849 274.356   1
  -3   9 -15 17.3758 142.004   1
   3   9  16-33.2997 232.028   1
   3  -9  16 530.372 189.141   1
  -3   9 -16 326.856 159.557   1
  -3  -9 -16 856.463 240.813   1
  -3   9 -17 484.691 186.755   1
  -3  -9 -17 498.076 247.911   1
   3   9  18 238.416 224.014   1
  -3  -9 -18 253.391 237.369   1
   3   9  19 34.3074 275.278   1
  -3  -9 -19 128.046 259.506   1
   3   9  20 620.974 242.913   1
  -3  -9 -20 581.594 246.454   1
   3   9  21 241.782 265.787   1
  -3  -9 -21 226.504 261.782   1
   3   9  22 69.1398 219.716   1
  -3  -9 -22-162.046 250.884   1
   3   9  24-33.9459 223.980   1
  -3  -9 -24 258.842 251.469   1
   3   9  26 233.786 233.438   1
  -3  -9 -26-31.4176 228.406   1
  -3  10  25-137.863 249.480   1
   3 -10 -25 247.878 226.184   1
  -3  10  24 279.680 236.444   1
   3 -10 -24-63.4003 219.549   1
  -3  10  23 141.528 214.678   1
   3 -10 -23 581.186 224.717   1
  -3  10  22 71.4161 246.164   1
   3 -10 -22 130.965 245.904   1
  -3  10  21 179.933 271.277   1
   3 -10 -21-264.474 249.214   1
  -3  10  19 759.310 262.263   1
   3 -10 -19 232.888 225.833   1
  -3  10  18 506.029 310.389   1
   3 -10 -18 331.514 274.401   1
   3  10 -16 19.0226 151.582   1
  -3  10  16-71.0868 308.762   1
   3 -10 -16 228.375 289.189   1
  -3 -10  15 134.841 148.268   1
  -3  10  15 210.961 282.366   1
   3 -10 -15 387.003 269.530   1
   3  10 -15 205.042 149.426   1
   3 -10 -14 253.480 229.876   1
  -3  10  14 622.118 258.810   1
   3  10 -13 231.875 125.695   1
   3 -10 -13-62.0624 227.470   1
  -3 -10  13-65.9962 129.046   1
  -3  10  13 270.889 264.099   1
   3  10 -12 928.728 155.911   1
   3 -10 -12 605.413 257.584   1
  -3 -10  12 1321.13 155.343   1
  -3  10  12 1751.47 316.902   1
   3  10 -11 471.197 129.220   1
  -3  10  11 738.748 270.333   1
  -3 -10  11 603.985 125.910   1
   3 -10 -11 470.453 226.844   1
   3  10 -10 5552.02 356.186   1
  -3 -10  10 4295.29 347.712   1
  -3  10  10 4945.29 481.322   1
   3 -10 -10 5236.26 467.360   1
   3 -10  -9 1066.91 259.380   1
  -3  10   9 807.258 271.157   1
  -3 -10   9 818.541 116.257   1
   3  10  -9 718.003 118.868   1
   3  10  -8 2970.67 222.469   1
  -3  10   8 2316.83 345.263   1
  -3 -10   8 2866.21 220.107   1
  -3 -10   7 34.7760 86.3607   1
   3  10  -7 37.2483 88.2699   1
   3 -10  -6 872.369 222.899   1
  -3  10   6 595.738 246.236   1
  -3 -10   6 442.697 101.528   1
   3  10  -6 518.106 103.594   1
  -3  10   5 417.516 217.323   1
   3  10  -5 275.677 108.324   1
   3 -10  -5 309.132 199.950   1
  -3 -10   5 315.506 106.085   1
  -3  10   4 2560.08 320.105   1
   3  10  -4 3360.11 266.246   1
   3 -10  -4 3001.17 319.188   1
  -3 -10   4 3334.94 259.463   1
  -3  10   3 64.3517 184.185   1
   3  10  -3 121.498 127.815   1
  -3 -10   3 44.2143 123.535   1
   3 -10  -3 57.3690 184.682   1
   3  10  -2 38159.0 2413.76   1
  -3 -10   2 37208.3 2408.62   1
   3 -10  -2 37555.0 2428.88   1
  -3  10   2 37238.0 2434.10   1
  -3 -10   1 944.411 167.665   1
   3  10  -1 1034.05 181.185   1
   3 -10  -1 1092.70 194.880   1
  -3  10   1 893.034 194.635   1
  -3 -10   0 94.5005 153.862   1
   3  10   0-153.417 170.353   1
   3 -10   0-58.2362 124.975   1
  -3  10   0 46.4323 149.431   1
   3  10   1 994.884 214.388   1
  -3 -10  -1 799.835 192.857   1
  -3 -10  -2 35910.0 2324.40   1
   3 -10   2 34881.9 2288.91   1
  -3  10  -2 36973.0 2293.92   1
   3  10   2 35181.4 2325.56   1
   3  10   3-64.8869 189.002   1
   3 -10   3 57.2156 102.674   1
  -3  10  -3 183.268 110.781   1
  -3 -10  -3-221.930 175.276   1
   3  10   4 3556.48 350.982   1
  -3 -10  -4 3655.27 341.637   1
  -3  10  -4 3445.98 259.584   1
  -3  10  -5 363.904 82.9770   1
   3 -10   5 208.612 72.7002   1
   3  10   6 797.914 260.000   1
  -3 -10  -6 649.271 237.027   1
  -3 -10  -7-101.369 198.337   1
   3  10   7 162.008 219.584   1
  -3 -10  -8 3364.43 364.808   1
   3  10   8 2703.98 358.424   1
  -3 -10  -9 688.633 245.418   1
   3  10   9 847.028 250.778   1
  -3 -10 -10 4172.35 434.359   1
   3  10  10 4433.18 447.634   1
   3 -10  11 270.330 69.8850   1
  -3  10 -11 383.234 69.5751   1
  -3 -10 -12 1472.99 311.412   1
  -3  10 -12 1145.08 131.194   1
   3  10  12 1656.49 344.938   1
  -3 -10 -13 119.712 226.461   1
   3 -10  13 49.7049 105.137   1
  -3  10 -13-76.0693 100.764   1
   3  10  13-98.6501 251.700   1
  -3 -10 -14 654.495 261.544   1
   3 -10  14 308.807 132.281   1
   3  10  14 630.064 279.207   1
  -3  10 -14 502.862 130.094   1
  -3 -10 -15 243.995 274.967   1
   3  10  15-33.2453 288.871   1
  -3 -10 -16 248.426 201.892   1
   3  10  16 33.7061 235.729   1
  -3 -10 -17 188.977 256.765   1
   3  10  17 409.010 300.931   1
  -3 -10 -18 351.869 234.488   1
   3  10  18-171.624 234.392   1
  -3 -10 -19 128.945 247.264   1
   3  10  19 827.359 303.266   1
  -3 -10 -21 32.3704 209.191   1
   3  10  21 207.568 246.169   1
  -3 -10 -22 386.936 264.359   1
   3  10  22 68.9458 250.938   1
  -3 -10 -23 193.315 213.831   1
   3  10  23 136.683 224.455   1
  -3 -10 -24 416.360 259.012   1
   3  10  24 369.919 272.768   1
  -3 -10 -25-31.6733 217.312   1
   3  10  25-133.424 229.928   1
  -3  11  25 34.0166 215.497   1
   3 -11 -25 427.807 228.991   1
  -3  11  24 276.767 245.964   1
   3 -11 -24 720.937 266.035   1
  -3  11  23 596.713 292.368   1
   3 -11 -23-96.0186 238.757   1
  -3  11  22 533.809 293.586   1
   3 -11 -22 356.808 258.970   1
  -3  11  21 251.086 235.642   1
   3 -11 -21 131.400 213.627   1
  -3  11  20 433.421 268.988   1
   3 -11 -20 1060.48 262.823   1
  -3  11  19 36.2276 293.966   1
   3 -11 -19 398.573 282.871   1
  -3  11  18 325.949 242.830   1
   3 -11 -18 532.539 229.934   1
  -3  11  17 216.479 300.248   1
   3 -11 -17-66.2876 264.080   1
  -3  11  15-71.0340 271.294   1
   3 -11 -15 520.960 253.473   1
  -3  11  14 210.128 312.499   1
   3 -11 -14 160.454 252.481   1
   3  11 -14 255.029 119.978   1
   3  11 -13 164.146 94.7175   1
   3 -11 -13 378.097 262.296   1
  -3 -11  13 112.040 89.7108   1
   3  11 -12 2167.18 168.371   1
  -3 -11  12 1608.89 155.975   1
  -3  11  11 1116.32 291.588   1
   3  11 -11 644.545 78.8366   1
   3 -11 -10 816.635 253.984   1
  -3  11  10 669.711 271.173   1
   3 -11  -9 478.429 257.992   1
  -3  11   9 430.537 277.882   1
  -3  11   8 4263.48 429.294   1
   3 -11  -8 4360.84 424.131   1
  -3 -11   7 26.2246 53.1468   1
   3  11  -7 47.6151 60.6836   1
   3 -11  -7 232.687 239.311   1
  -3  11   7 255.093 231.291   1
  -3 -11   6 1240.84 119.131   1
   3  11  -6 963.604 121.489   1
  -3 -11   5 400.567 101.813   1
   3  11  -5 290.814 100.719   1
   3 -11  -5 137.849 205.818   1
  -3  11   5 387.187 247.678   1
  -3 -11   4 108.775 105.137   1
   3  11  -4 139.608 114.570   1
   3 -11  -4 343.891 188.534   1
  -3  11   4-24.3486 204.724   1
  -3 -11   3 175.340 125.831   1
   3  11  -3-63.3018 123.405   1
   3 -11  -3 40.3700 165.807   1
  -3  11   3-67.8204 178.853   1
   3 -11  -2 2680.15 269.920   1
  -3  11   2 1981.25 268.224   1
  -3 -11   1-30.1996 142.341   1
   3  11  -1 293.248 153.180   1
   3 -11  -1 224.533 161.571   1
  -3  11   1-167.119 159.933   1
  -3 -11   0 6334.30 501.243   1
   3 -11   0 6975.80 503.462   1
   3  11   0 7018.88 516.386   1
  -3  11   0 6868.64 504.419   1
  -3 -11  -1 163.625 159.566   1
   3  11   1 117.572 176.831   1
  -3  11  -2 2779.71 237.807   1
   3  11   2 2878.57 310.946   1
   3 -11   2 2389.85 231.729   1
  -3 -11  -2 2694.92 293.937   1
   3  11   3-113.500 201.787   1
  -3  11  -3 89.2328 112.713   1
  -3 -11  -3-147.611 172.656   1
   3 -11   3 136.248 110.256   1
   3  11   4 216.942 223.614   1
  -3  11  -4 217.781 92.2486   1
  -3 -11  -4 606.980 207.543   1
   3 -11   4 193.358 91.5365   1
   3  11   5 280.252 216.755   1
  -3 -11  -6 1130.37 250.979   1
   3  11   6 1125.10 250.971   1
  -3 -11  -7 52.5544 220.094   1
   3  11   7 83.7819 224.084   1
  -3 -11  -8 4535.12 431.845   1
  -3 -11  -9 536.490 224.645   1
   3  11   9-90.1280 236.429   1
  -3 -11 -10 1019.31 271.990   1
   3  11  10 371.559 287.969   1
  -3 -11 -11 1660.92 310.135   1
   3  11  11 1213.49 325.731   1
  -3 -11 -12 3133.45 364.670   1
   3  11  12 3184.29 388.267   1
  -3 -11 -13 504.564 256.385   1
   3  11  13 397.516 300.745   1
  -3 -11 -14 334.900 267.644   1
   3  11  14 631.343 297.645   1
  -3 -11 -15 155.122 229.340   1
   3  11  15 67.4338 231.377   1
  -3 -11 -17 223.948 265.707   1
   3  11  17 618.707 300.518   1
  -3 -11 -18 483.878 232.193   1
   3  11  18 414.474 236.360   1
  -3 -11 -19 582.615 260.493   1
   3  11  19 346.289 287.858   1
  -3 -11 -20 584.174 253.781   1
   3  11  20 763.966 286.435   1
  -3 -11 -21-291.184 218.925   1
   3  11  21 34.5794 217.505   1
  -3 -11 -22 418.758 245.991   1
   3  11  22-34.2905 259.816   1
  -3 -11 -23 483.191 250.633   1
   3  11  23-33.8630 236.993   1
  -3 -11 -24 191.788 214.634   1
   3  11  24 332.662 221.113   1
  -3 -11 -25 249.697 233.437   1
   3  11  25-166.258 241.683   1
   3 -12 -24 92.4696 227.956   1
  -3  12  24 240.464 259.112   1
   3 -12 -22 128.796 223.401   1
  -3  12  22 353.541 250.798   1
   3 -12 -21-326.932 249.294   1
  -3  12  21 392.983 281.620   1
   3 -12 -20-230.816 224.036   1
  -3  12  20 396.667 270.747   1
   3 -12 -19 132.920 243.528   1
  -3  12  19-181.302 247.545   1
   3 -12 -18 299.608 267.648   1
  -3  12  18 908.477 301.617   1
   3 -12 -17 166.623 249.297   1
  -3  12  17 36.3050 259.460   1
   3 -12 -16 961.624 264.225   1
  -3  12  16 1192.66 307.049   1
  -3  12  15-107.562 302.222   1
   3 -12 -14 553.265 288.192   1
  -3  12  14 319.906 309.123   1
   3 -12 -13 128.161 254.297   1
  -3  12  13 595.175 308.356   1
   3 -12 -12 691.821 285.956   1
   3 -12 -10 3586.53 392.845   1
  -3  12  10 3951.42 413.640   1
   3 -12  -9 548.952 257.603   1
  -3  12   9 316.807 275.799   1
   3 -12  -8 3485.74 386.707   1
  -3  12   8 3762.14 406.565   1
   3 -12  -7-133.241 235.659   1
  -3  12   7-117.575 232.665   1
   3  12  -6 812.399 85.6809   1
  -3  12   6 536.483 232.747   1
   3 -12  -6 887.548 235.785   1
   3  12  -5 2013.15 178.283   1
   3  12  -4 2030.04 197.632   1
  -3  12   4 2262.74 287.462   1
   3 -12  -4 1716.42 261.794   1
   3  12  -3 724.568 143.573   1
  -3  12   3 593.643 214.043   1
   3 -12  -3 618.661 194.619   1
  -3 -12   3 535.535 137.356   1
   3 -12  -2 2374.70 270.181   1
  -3  12   2 1972.96 272.457   1
   3  12  -1 2633.11 282.670   1
  -3  12   1 2955.24 303.919   1
  -3 -12   1 3637.31 289.264   1
   3 -12  -1 2781.49 288.800   1
   3  12   0-188.388 179.264   1
   3 -12   0-211.992 148.169   1
  -3  12  -1 2623.09 263.209   1
   3 -12   1 2853.54 254.572   1
   3  12   1 2839.56 304.625   1
   3 -12   2 2239.35 236.482   1
   3  12   2 3064.62 316.535   1
  -3  12  -2 2960.06 245.697   1
   3  12   3 380.047 201.582   1
  -3  12  -3 777.944 127.899   1
   3 -12   3 139.157 115.964   1
  -3 -12  -3 644.157 215.841   1
   3  12   4 1839.34 262.510   1
   3 -12   4 1473.68 150.692   1
  -3 -12  -4 2265.45 272.869   1
  -3  12  -4 1796.17 151.601   1
  -3 -12  -6 651.315 227.779   1
   3  12   6 609.192 245.866   1
   3  12   7 230.976 250.832   1
  -3 -12  -7-81.2671 238.782   1
   3  12   8 3530.47 385.787   1
  -3 -12  -8 3088.36 365.191   1
   3  12   9 400.999 266.512   1
  -3 -12  -9 319.166 239.373   1
  -3 -12 -10 3935.39 428.569   1
   3  12  10 4688.58 457.609   1
  -3 -12 -12 29.6819 221.222   1
   3  12  12 261.894 276.844   1
  -3 -12 -13 334.624 228.140   1
   3  12  13 199.489 256.031   1
   3  12  14-33.7498 230.411   1
  -3 -12 -15-31.4990 238.731   1
   3  12  15 546.750 289.185   1
  -3 -12 -16 1376.93 293.120   1
   3  12  16 1136.75 294.711   1
  -3 -12 -17-32.3214 237.843   1
   3  12  17 34.6498 239.901   1
  -3 -12 -18 259.574 211.154   1
   3  12  18 625.651 279.069   1
  -3 -12 -19 97.3833 245.665   1
   3  12  19 34.7634 273.088   1
  -3 -12 -20 292.416 259.949   1
   3  12  20 34.7666 252.873   1
  -3 -12 -21 517.939 232.034   1
   3  12  21 103.502 211.496   1
  -3 -12 -22 224.888 221.875   1
   3  12  22 238.980 265.644   1
  -3 -12 -24 283.511 213.082   1
   3  12  24-99.7182 213.646   1
  -3  13  23 621.232 279.689   1
   3 -13 -23 155.391 230.735   1
  -3  13  22 281.359 265.093   1
   3 -13 -22-222.530 209.665   1
  -3  13  21-142.444 251.264   1
   3 -13 -21-161.970 218.177   1
  -3  13  20 179.803 281.465   1
   3 -13 -20-32.7596 245.015   1
  -3  13  19-108.757 236.740   1
   3 -13 -19 298.092 221.867   1
  -3  13  17 109.498 225.546   1
   3 -13 -17 33.3805 213.351   1
   3 -13 -16 199.877 238.332   1
  -3  13  15-72.4973 280.659   1
   3 -13 -15 231.826 250.671   1
  -3  13  14-215.646 289.363   1
   3 -13 -14 32.9202 256.753   1
  -3  13  13 177.549 294.852   1
   3 -13 -13 682.706 290.255   1
  -3  13  12 1782.40 345.965   1
   3 -13 -12 1471.12 300.884   1
  -3  13  11 68.5328 271.095   1
   3 -13 -11 31.2652 242.035   1
  -3  13   9 293.207 268.478   1
   3 -13  -9-148.218 234.518   1
  -3  13   8 727.704 286.495   1
   3 -13  -8 429.221 245.131   1
  -3  13   7 458.967 259.597   1
   3 -13  -7-109.864 232.337   1
  -3  13   6 1297.15 294.128   1
   3 -13  -6 1913.59 280.233   1
   3 -13  -5-49.7326 204.474   1
  -3 -13   5 122.534 70.5783   1
   3  13  -5 195.345 84.4125   1
   3  13  -4 2612.61 212.880   1
  -3  13   4 2870.14 325.983   1
   3 -13  -4 2340.29 294.101   1
  -3 -13   4 2085.05 200.708   1
   3 -13  -3 224.713 204.765   1
  -3 -13   3 496.437 129.330   1
  -3  13   3 593.358 213.089   1
   3  13  -3 537.900 140.654   1
   3 -13  -2 1091.51 210.152   1
  -3 -13   2 781.138 148.845   1
   3  13  -2 715.504 180.819   1
  -3 -13   1 16.5245 146.980   1
   3 -13  -1 171.853 170.289   1
   3  13  -1-124.358 156.667   1
  -3  13   1 368.984 179.712   1
  -3 -13   0 14433.7 960.318   1
   3 -13   0 13085.0 952.958   1
   3  13   0 13997.0 962.064   1
  -3  13   0 14437.5 958.932   1
  -3  13  -1 257.533 164.318   1
  -3 -13  -1 20.1234 178.119   1
   3  13   1 194.142 179.755   1
   3 -13   1 135.466 137.100   1
  -3  13  -2 601.845 146.102   1
   3 -13   2 841.881 147.939   1
  -3 -13  -2 542.913 203.485   1
   3  13   2 904.184 216.576   1
   3  13   3 296.945 205.549   1
  -3 -13  -3 417.634 200.147   1
  -3  13  -3 345.111 116.275   1
   3 -13   3 258.890 114.514   1
   3 -13   4 1586.60 125.341   1
  -3  13  -4 1408.82 129.244   1
  -3 -13  -5 205.851 211.629   1
   3  13   5 137.438 218.493   1
  -3 -13  -6 1882.79 283.790   1
   3  13   6 1748.28 309.034   1
  -3 -13  -7 83.1179 210.698   1
   3  13   7 268.125 252.823   1
  -3 -13  -8 860.302 267.747   1
   3  13   8 557.576 260.742   1
  -3 -13  -9 145.053 254.948   1
   3  13   9-160.096 261.261   1
  -3 -13 -11-89.0343 241.547   1
   3  13  11 491.821 285.815   1
  -3 -13 -12 1217.68 295.756   1
   3  13  12 1166.03 308.671   1
  -3 -13 -13 558.998 275.786   1
   3  13  13 711.434 291.749   1
  -3 -13 -14 316.746 245.556   1
   3  13  14 102.702 260.394   1
  -3 -13 -15 128.357 224.366   1
  -3 -13 -16-291.616 216.997   1
   3  13  16 591.244 254.921   1
  -3 -13 -17 260.374 225.604   1
   3  13  17 69.8118 251.779   1
  -3 -13 -19 877.927 279.743   1
   3  13  19 454.426 278.735   1
  -3 -13 -20 32.5365 239.464   1
   3  13  20 104.154 249.154   1
  -3 -13 -21 549.485 218.885   1
   3  13  21 206.336 243.725   1
  -3 -13 -22 192.680 226.811   1
   3  13  22 236.774 258.267   1
  -3 -13 -23 63.5203 236.828   1
   3  13  23 301.969 253.140   1
  -3  14  23-34.2464 232.685   1
  -3  14  22 836.077 286.715   1
   3 -14 -22 187.998 235.241   1
  -3  14  21 461.229 266.210   1
   3 -14 -21 544.365 214.675   1
   3 -14 -20 228.209 243.256   1
  -3  14  19 36.2800 252.372   1
   3 -14 -19-131.805 228.167   1
  -3  14  18 109.449 270.928   1
   3 -14 -18 266.335 248.273   1
  -3  14  17 183.227 244.385   1
   3 -14 -17 167.064 216.099   1
  -3  14  16 623.385 302.469   1
   3 -14 -16 768.929 269.084   1
  -3  14  15 695.217 288.236   1
   3 -14 -15 1002.59 296.015   1
  -3  14  13 324.419 308.744   1
   3 -14 -13 526.347 279.418   1
  -3  14  12 604.995 305.506   1
   3 -14 -12 485.716 263.734   1
  -3  14  11-140.010 242.344   1
   3 -14 -11 95.5538 211.137   1
  -3  14  10 171.566 284.179   1
   3 -14 -10 343.157 256.780   1
  -3  14   9 134.287 253.091   1
   3 -14  -9 30.3559 224.344   1
  -3  14   8 2094.39 323.546   1
   3 -14  -8 1351.43 282.844   1
  -3  14   7 158.978 251.381   1
   3 -14  -7 424.245 230.042   1
  -3  14   6 30.8106 237.399   1
   3 -14  -6 512.608 225.209   1
  -3  14   5 204.768 252.798   1
   3 -14  -5 129.762 193.565   1
   3  14  -4 3405.63 223.500   1
  -3 -14   4 1844.27 205.916   1
   3 -14  -3 94.2642 190.503   1
  -3 -14   3 117.412 113.063   1
   3  14  -3 26.0317 124.080   1
  -3  14   3 438.818 224.348   1
   3 -14  -2 88.0066 187.911   1
  -3 -14   2 141.117 127.819   1
   3  14  -2 368.443 149.280   1
  -3  14   2-165.852 194.799   1
   3 -14  -1 480.006 176.034   1
  -3 -14   1 634.880 157.950   1
  -3  14   1 600.437 192.570   1
   3  14  -1 428.888 191.865   1
   3  14   0-103.491 179.809   1
  -3  14   0-76.8396 165.403   1
   3 -14   0 162.749 149.036   1
  -3 -14   0 114.022 156.108   1
   3  14   1-22.6123 180.254   1
  -3  14  -1 353.042 153.615   1
  -3 -14  -1 83.1836 172.144   1
   3 -14   1 502.260 153.833   1
  -3 -14  -2 201.824 195.909   1
   3 -14   2 154.807 126.572   1
   3  14   2 413.878 181.927   1
  -3 -14  -3 23.9050 208.285   1
  -3  14  -3 98.6780 103.371   1
   3  14   3-181.518 223.944   1
   3 -14   3 77.2973 98.5224   1
   3  14   4 3284.75 383.942   1
  -3 -14  -4 3939.05 362.355   1
   3  14   5 28.7952 239.638   1
  -3 -14  -5-130.047 207.971   1
   3  14   6-119.964 242.815   1
  -3 -14  -6-379.537 224.741   1
   3  14   7 675.724 266.932   1
  -3 -14  -7 328.499 225.386   1
   3  14   8 1596.38 301.358   1
  -3 -14  -8 1639.91 277.619   1
  -3 -14  -9-58.5024 238.704   1
   3  14  10 32.8001 266.619   1
  -3 -14 -10 598.668 259.280   1
   3  14  11 334.540 271.735   1
  -3 -14 -11 245.216 245.708   1
   3  14  12 442.048 286.042   1
  -3 -14 -12 843.784 249.027   1
   3  14  13 206.250 283.295   1
  -3 -14 -13-63.5647 236.758   1
   3  14  14-34.7217 276.456   1
  -3 -14 -14 643.921 248.264   1
   3  14  15 1013.64 289.193   1
  -3 -14 -15-32.5195 238.730   1
   3  14  16-105.305 281.147   1
  -3 -14 -16 588.410 260.993   1
   3  14  18 351.840 273.024   1
  -3 -14 -18 262.393 240.135   1
  -3 -14 -19 458.223 250.282   1
   3  14  20 69.3010 224.052   1
  -3 -14 -20 260.232 225.451   1
   3  14  21 170.552 243.762   1
  -3 -14 -21 32.3459 195.219   1
   3  14  22 535.834 261.412   1
   3  14  23 234.261 255.294   1
  -3 -14 -23 500.936 258.231   1
   3 -15 -22 278.594 233.972   1
  -3  15  22 276.916 275.357   1
   3 -15 -20 290.418 241.551   1
  -3  15  20 35.7954 251.477   1
   3 -15 -18 497.552 259.892   1
  -3  15  18 292.545 273.552   1
   3 -15 -17 100.165 202.653   1
  -3  15  17-110.465 237.840   1
   3 -15 -16 469.018 231.711   1
  -3  15  16 480.523 289.770   1
   3 -15 -15 602.956 260.770   1
  -3  15  15 517.677 300.789   1
   3 -15 -14 1202.00 291.436   1
  -3  15  14 848.123 320.400   1
   3 -15 -12 459.706 231.403   1
  -3  15  12 145.174 275.402   1
   3 -15 -11 453.428 249.955   1
  -3  15  11 286.529 265.683   1
   3 -15 -10-63.3953 233.334   1
  -3  15  10-141.234 275.401   1
   3 -15  -9 186.136 239.471   1
  -3  15   9 138.334 259.856   1
   3 -15  -8 391.381 253.797   1
  -3  15   8 541.966 264.782   1
   3 -15  -7 173.781 210.656   1
  -3  15   7 66.2037 259.196   1
   3 -15  -6 1462.91 270.129   1
  -3  15   6 1236.80 288.381   1
   3 -15  -5 189.539 227.530   1
  -3  15   5-30.3640 236.837   1
   3 -15  -4 442.688 227.003   1
  -3 -15   4 107.875 86.1116   1
   3  15  -4 76.1621 98.7800   1
  -3  15   4 143.413 243.347   1
   3 -15  -3-24.7160 194.832   1
  -3 -15   3-11.8628 116.958   1
   3  15  -3-13.0268 121.192   1
  -3  15   3 80.3568 226.430   1
   3 -15  -2 482.735 170.818   1
  -3 -15   2 163.438 143.573   1
   3  15  -2 292.867 152.840   1
  -3  15   2 247.390 207.967   1
   3 -15  -1 104.933 175.655   1
  -3 -15   1 206.430 152.578   1
  -3  15   1 156.889 185.738   1
   3  15  -1 321.934 163.539   1
   3  15   0 677.928 196.319   1
  -3  15   0 300.963 187.300   1
   3 -15   0 696.996 181.631   1
  -3 -15   0 750.619 182.718   1
   3  15   1 231.629 187.805   1
  -3  15  -1 174.020 161.564   1
  -3 -15  -1-41.9388 159.370   1
   3 -15   1 16.1526 144.069   1
  -3 -15  -2 497.147 201.170   1
   3 -15   2 299.903 129.044   1
   3  15   2 448.720 187.971   1
  -3  15  -3 45.5240 100.779   1
   3 -15   3-8.82907 96.4807   1
   3  15   4-167.789 223.601   1
  -3 -15  -4 25.3446 188.062   1
   3  15   5 145.873 209.560   1
  -3 -15  -5 159.023 201.554   1
   3  15   6 1090.73 293.707   1
  -3 -15  -6 2177.36 278.170   1
   3  15   7-31.3167 238.808   1
  -3 -15  -7 85.8327 207.945   1
   3  15   8 354.207 241.170   1
  -3 -15  -8 88.3052 225.694   1
   3  15   9 33.0092 247.841   1
  -3 -15  -9-90.8027 216.256   1
   3  15  10 168.093 279.028   1
  -3 -15 -10 155.052 241.144   1
   3  15  11 102.481 266.833   1
  -3 -15 -11 378.113 248.869   1
   3  15  12 554.027 265.774   1
  -3 -15 -12 416.582 258.859   1
   3  15  14 845.972 282.711   1
  -3 -15 -14 819.126 225.488   1
   3  15  15-35.4265 231.250   1
  -3 -15 -15 32.9470 209.390   1
   3  15  16 355.020 244.686   1
  -3 -15 -16-165.078 205.193   1
   3  15  17-318.960 244.682   1
  -3 -15 -17-164.988 209.083   1
   3  15  18 246.653 244.022   1
  -3 -15 -18-32.9404 213.969   1
   3  15  20 688.343 282.194   1
  -3 -15 -20 260.767 229.443   1
   3  15  21 541.023 282.331   1
  -3 -15 -21 226.390 237.176   1
   3  15  22 642.495 285.913   1
  -3 -15 -22-347.564 242.832   1
   3 -16 -21-31.0118 228.878   1
  -3  16  21 704.887 279.367   1
   3 -16 -19 162.043 224.420   1
  -3  16  19-72.6105 268.282   1
   3 -16 -17 199.692 230.035   1
  -3  16  17 369.982 263.766   1
   3 -16 -16 569.385 235.345   1
  -3  16  16 484.035 273.777   1
   3 -16 -15 268.771 225.309   1
  -3  16  15 112.097 276.384   1
   3 -16 -14 33.5814 217.009   1
  -3  16  14-298.936 265.883   1
   3 -16 -13-100.394 207.955   1
  -3  16  13 111.766 255.542   1
   3 -16 -11 163.677 228.829   1
  -3  16  11 36.6340 250.177   1
   3 -16 -10 322.601 225.870   1
  -3  16  10 108.879 253.997   1
   3 -16  -9 125.721 224.147   1
  -3  16   9 430.868 274.259   1
   3 -16  -7 240.802 239.380   1
  -3  16   7 203.598 260.116   1
   3 -16  -6 233.846 233.045   1
  -3  16   6 459.478 246.368   1
   3 -16  -5-142.082 212.512   1
  -3  16   5 219.936 236.827   1
   3 -16  -4 1226.72 267.159   1
  -3  16   4 712.275 239.790   1
   3  16  -4 816.633 89.9752   1
   3  16  -3 386.641 131.017   1
  -3 -16   3 176.011 115.853   1
   3 -16  -2 976.924 216.757   1
  -3 -16   2 740.092 166.131   1
   3  16  -2 751.944 175.035   1
  -3  16   2 667.622 219.834   1
   3 -16  -1 395.465 174.354   1
  -3 -16   1 271.323 150.643   1
   3  16  -1 671.942 191.062   1
  -3  16   1 304.334 188.160   1
   3  16   0-111.037 176.485   1
   3 -16   0 234.388 155.272   1
  -3  16   0 250.872 178.001   1
  -3 -16   0 101.937 165.988   1
   3  16   1 169.809 187.720   1
   3 -16   1 491.354 153.693   1
  -3  16  -1 484.947 162.894   1
  -3 -16  -1 580.668 204.248   1
   3  16   2 652.464 225.485   1
  -3 -16  -2 1054.31 233.124   1
   3 -16   2 817.909 152.213   1
  -3  16  -2 1119.65 163.698   1
  -3 -16  -3 481.932 219.114   1
  -3  16  -3 6.87473 74.3783   1
   3  16   3 359.696 228.091   1
  -3 -16  -4 1654.53 277.811   1
   3  16   4 872.050 251.130   1
  -3 -16  -5-55.6847 198.951   1
   3  16   5-60.6170 232.019   1
  -3 -16  -6 288.602 233.338   1
   3  16   6 31.4010 226.510   1
  -3 -16  -7 208.224 208.992   1
   3  16   7 64.6822 245.837   1
  -3 -16  -8 153.217 227.110   1
   3  16   8 431.556 249.868   1
  -3 -16  -9 469.324 231.486   1
   3  16   9-101.620 249.544   1
  -3 -16 -10 223.726 239.284   1
   3  16  10 137.908 236.758   1
  -3 -16 -11-32.4631 232.974   1
   3  16  11-104.996 252.244   1
  -3 -16 -13 33.0721 227.954   1
   3  16  13-178.046 238.457   1
  -3 -16 -14 66.5119 220.927   1
   3  16  14 429.864 258.554   1
  -3 -16 -15 300.168 242.426   1
   3  16  15-179.378 246.113   1
  -3 -16 -16 400.889 230.584   1
   3  16  16-35.7959 274.294   1
  -3 -16 -17 200.063 248.121   1
   3  16  17 427.581 280.540   1
  -3 -16 -19-33.1752 235.108   1
   3  16  19 347.429 284.561   1
  -3 -16 -21 127.592 232.823   1
   3  16  21-273.348 269.370   1
  -3  17  20 677.156 269.932   1
   3 -17 -20-187.943 215.172   1
  -3  17  19-290.813 260.909   1
   3 -17 -19 31.9424 199.724   1
  -3  17  18 443.497 287.547   1
   3 -17 -18 97.3537 225.195   1
  -3  17  17 74.3302 282.311   1
   3 -17 -17-33.1221 229.325   1
  -3  17  16-187.689 257.481   1
   3 -17 -16 200.567 236.740   1
  -3  17  15 151.136 258.425   1
   3 -17 -15 336.410 240.865   1
  -3  17  14 341.159 266.197   1
   3 -17 -14-33.7334 232.619   1
  -3  17  13 37.9004 274.679   1
   3 -17 -13 404.611 256.543   1
  -3  17  12 37.7630 280.725   1
   3 -17 -12 466.641 242.901   1
  -3  17  11-340.010 277.283   1
   3 -17 -11-165.375 217.561   1
  -3  17  10-148.941 255.552   1
   3 -17 -10 360.997 224.210   1
  -3  17   9 220.099 256.329   1
   3 -17  -9-226.240 220.652   1
  -3  17   8 286.931 259.712   1
   3 -17  -8 764.810 235.172   1
  -3  17   6 608.507 257.660   1
   3 -17  -6 608.356 235.943   1
  -3  17   5 259.034 244.615   1
   3 -17  -5 265.909 211.731   1
  -3  17   4 61.2974 220.896   1
   3 -17  -4-170.055 214.497   1
  -3  17   3 143.728 199.976   1
   3 -17  -3-26.7063 209.046   1
  -3  17   2 345.033 195.290   1
   3 -17  -2 447.753 193.445   1
   3  17  -1 60.9391 170.112   1
  -3  17   1-24.2860 179.449   1
   3  17   0-139.597 179.436   1
  -3  17   0 172.799 173.884   1
   3  17   1 102.209 197.113   1
  -3 -17  -1 46.9935 171.541   1
   3  17   3 29.0317 217.968   1
  -3 -17  -3-26.7544 196.876   1
   3  17   4 91.1260 216.074   1
  -3 -17  -4-28.0277 184.855   1
   3  17   5 63.1875 232.617   1
  -3 -17  -5 175.039 213.935   1
   3  17   6 620.018 262.679   1
  -3 -17  -6 1055.54 257.311   1
   3  17   8-68.4981 243.642   1
  -3 -17  -8-31.6900 209.025   1
   3  17   9 34.9297 243.116   1
  -3 -17  -9 226.418 217.816   1
   3  17  10 35.3996 245.387   1
  -3 -17 -10 327.925 224.189   1
   3  17  12 468.679 279.589   1
  -3 -17 -12 468.017 252.706   1
   3  17  13 72.5208 248.729   1
  -3 -17 -13-134.588 221.925   1
   3  17  14-36.2878 258.318   1
  -3 -17 -14 338.096 234.295   1
   3  17  15 434.788 282.836   1
  -3 -17 -15 438.060 256.448   1
   3  17  16 35.9730 261.442   1
  -3 -17 -16-67.2691 230.709   1
   3  17  17-249.050 253.399   1
  -3 -17 -17-168.019 209.203   1
   3  17  18-175.502 233.878   1
  -3 -17 -18 267.851 216.299   1
   3  17  19-139.639 225.675   1
  -3 -17 -19 394.576 212.585   1
   3  17  20-103.647 223.170   1
  -3 -17 -20 32.2081 185.839   1
  -3  18  19-71.8796 237.602   1
   3 -18 -19-413.208 225.704   1
  -3  18  18-183.239 256.096   1
   3 -18 -18 226.788 207.061   1
  -3  18  17-37.2486 268.464   1
   3 -18 -17 164.585 239.273   1
  -3  18  16 492.354 277.456   1
   3 -18 -16 299.986 233.095   1
  -3  18  15 229.449 293.354   1
   3 -18 -15 370.058 245.263   1
  -3  18  14 76.9832 273.804   1
   3 -18 -14-33.8467 225.496   1
  -3  18  13-76.9520 271.420   1
   3 -18 -13 305.434 234.039   1
  -3  18  12 192.347 268.227   1
   3 -18 -12 373.042 224.443   1
  -3  18  11 267.339 277.622   1
   3 -18 -11-33.8861 225.833   1
  -3  18  10 720.191 279.106   1
   3 -18 -10 907.764 259.559   1
  -3  18   9 299.499 261.077   1
   3 -18  -9 299.475 226.857   1
  -3  18   8-36.8084 244.019   1
   3 -18  -8-65.6124 215.284   1
  -3  18   7 178.857 243.050   1
   3 -18  -7-64.9762 208.745   1
  -3  18   6 69.4833 246.333   1
   3 -18  -6 285.205 213.559   1
  -3  18   5 200.105 234.430   1
  -3  18   4 189.980 212.336   1
   3  18   3-30.4661 208.981   1
   3  18   4 63.7074 229.582   1
   3  18   5 330.169 229.534   1
  -3 -18  -7 128.791 224.149   1
   3  18   7 174.117 245.707   1
  -3 -18  -8-32.8096 221.898   1
   3  18   8 212.892 250.223   1
  -3 -18  -9 233.118 223.362   1
   3  18   9 179.862 243.579   1
  -3 -18 -10 642.501 249.467   1
   3  18  10 509.523 263.676   1
  -3 -18 -11 34.0558 229.165   1
   3  18  11-146.498 267.306   1
  -3 -18 -12 205.017 245.666   1
   3  18  12 294.502 286.429   1
  -3 -18 -13 34.3224 226.376   1
   3  18  13 36.7876 254.711   1
  -3 -18 -14 207.051 236.869   1
   3  18  14 73.2286 248.923   1
  -3 -18 -15 171.409 237.353   1
   3  18  15-181.777 267.527   1
  -3 -18 -16 102.800 214.122   1
   3  18  16 683.736 275.324   1
  -3 -18 -17 135.034 212.403   1
   3  18  17 179.516 229.637   1
  -3 -18 -18-33.1899 217.830   1
   3  18  18 213.960 258.118   1
  -3 -18 -19 228.498 242.000   1
   3  18  19 422.868 289.169   1
  -3  19  15-38.1180 250.124   1
  -3  19  14 38.4932 245.990   1
  -3  19  12 38.8522 266.505   1
   3  19  10-148.716 241.604   1
   3  19  11 74.5753 250.934   1
   3  19  12 558.856 278.620   1
   3  19  13-37.1121 255.767   1
   3  19  14 335.344 280.541   1
   3  19  15-221.263 269.491   1
   3  19  16 36.7381 249.615   1
   3  19  17 509.890 274.242   1
   3  19  18 428.383 278.659   1
   4   0 -26 104.193 225.621   1
  -4   0  25 111.854 252.419   1
   4   0 -25 276.977 240.047   1
  -4   0  24 335.523 260.618   1
   4   0 -24-34.2869 238.622   1
  -4   0  23-406.802 260.758   1
   4   0 -23 305.988 261.232   1
  -4   0  21 289.214 258.447   1
   4   0 -21 32.7635 237.288   1
  -4   0  20 4185.01 461.515   1
   4   0 -20 4626.19 456.339   1
  -4   0  19 138.709 252.070   1
   4   0 -19 31.3309 234.355   1
  -4   0  17-163.743 250.734   1
   4   0 -17 354.625 252.200   1
  -4   0  16 4207.71 441.972   1
   4   0 -16 3554.87 412.930   1
  -4   0  15 395.831 269.188   1
   4   0 -15-136.807 237.754   1
   4   0 -14 1789.19 282.707   1
  -4   0  13-194.986 224.282   1
   4   0 -13 25.1015 201.428   1
  -4   0  11 100.035 218.516   1
   4   0 -11-45.3310 200.332   1
  -4   0  10 2653.80 297.237   1
   4   0 -10 2234.42 292.850   1
  -4   0   9 21.9451 216.361   1
   4   0  -9-20.2621 206.054   1
  -4   0   8 59487.2 3755.17   1
   4   0  -8 57511.1 3748.98   1
  -4   0   7 94.0129 193.663   1
   4   0  -7-35.5172 175.091   1
  -4   0   6 5201.46 422.457   1
   4   0  -6 4750.29 410.120   1
  -4   0   5-31.8977 185.876   1
   4   0  -5-15.2794 180.100   1
   4   0  -4 60633.0 3986.58   1
  -4   0   4 64698.2 3990.12   1
  -4   0   2 78.8600 204.334   1
   4   0  -2 126.666 205.252   1
  -4   0   1-49.9731 205.406   1
   4   0  -1 99.1314 213.850   1
  -4   0   0 199.818 199.544   1
   4   0   0 88.3314 200.388   1
  -4   0  -1 87.6834 177.424   1
   4   0   1-101.113 163.715   1
  -4   0  -2 75.1465 171.794   1
   4   0   2 193.157 198.961   1
  -4   0  -4 60981.1 3907.41   1
   4   0   4 61665.2 3908.52   1
  -4   0  -5 272.081 198.515   1
   4   0   5-15.5267 190.616   1
   4   0   6 4956.98 391.505   1
  -4   0  -6 4254.02 389.513   1
  -4   0  -7 69.2466 164.327   1
   4   0   7-110.153 184.280   1
   4   0   8 61384.9 3886.34   1
  -4   0  -8 59930.7 3881.31   1
  -4   0  -9-197.850 200.752   1
   4   0   9-385.589 213.440   1
  -4   0 -10 2412.28 287.839   1
   4   0  10 2170.56 300.207   1
  -4   0 -11-68.5150 205.335   1
   4   0  11 243.561 208.501   1
  -4   0 -12 15660.3 1070.45   1
   4   0  12 14964.7 1071.41   1
  -4   0 -13 227.290 219.836   1
  -4   0 -14 2085.94 288.274   1
   4   0  14 2010.09 298.116   1
   4   0  15-261.828 226.626   1
   4   0  16 4611.42 453.065   1
  -4   0 -16 4400.52 435.493   1
   4   0  17-62.1530 243.230   1
  -4   0 -17 148.004 242.346   1
   4   0  19-164.083 262.628   1
  -4   0 -19-208.242 223.670   1
   4   0  20 4147.51 444.656   1
  -4   0 -20 4055.83 429.466   1
   4   0  21-101.619 238.861   1
  -4   0 -21-31.6375 231.890   1
   4   0  23 210.889 229.017   1
  -4   0 -23 398.477 256.787   1
   4   0  24 285.383 248.812   1
  -4   0 -24 303.491 274.851   1
  -4   0 -26 419.009 255.127   1
   4  -1 -27 136.503 229.776   1
   4  -1 -26 273.864 243.758   1
  -4   1  26 553.402 253.132   1
   4   1 -25-245.277 249.449   1
   4  -1 -25 409.437 246.082   1
  -4  -1  25 261.621 245.438   1
  -4   1  25 185.663 236.204   1
   4   1 -24 487.271 258.608   1
   4  -1 -24 744.703 248.543   1
  -4  -1  24 223.520 260.549   1
  -4   1  24 186.035 253.046   1
   4   1 -23-34.3215 245.282   1
   4  -1 -23 167.805 247.037   1
  -4  -1  23 147.847 237.549   1
  -4   1  23 111.130 254.158   1
   4   1 -22 100.913 250.961   1
   4  -1 -22 598.462 276.162   1
  -4  -1  22 585.068 272.577   1
  -4   1  22 477.029 278.930   1
   4   1 -21 528.257 257.363   1
   4  -1 -21 360.186 249.602   1
  -4  -1  21 35.9114 231.666   1
  -4   1  21 434.929 272.917   1
   4   1 -20 352.974 233.347   1
   4  -1 -20 384.811 255.605   1
  -4  -1  20-141.006 257.395   1
  -4   1  20-178.814 270.731   1
   4   1 -19 187.565 244.658   1
   4  -1 -19-157.052 226.353   1
  -4   1  19 175.203 239.214   1
  -4  -1  19-171.797 240.083   1
   4   1 -18 786.832 279.665   1
   4  -1 -18 915.852 278.322   1
  -4  -1  18 767.153 284.505   1
  -4   1  18 1300.04 309.658   1
   4   1 -17 380.434 247.638   1
  -4  -1  17 775.348 277.770   1
  -4   1  17 834.665 274.526   1
   4  -1 -16 574.942 243.540   1
   4   1 -16 310.041 232.853   1
  -4  -1  16 342.333 257.675   1
  -4   1  16 355.756 256.164   1
   4  -1 -15 832.048 249.488   1
   4   1 -15 946.047 262.563   1
  -4  -1  15 627.179 256.803   1
  -4   1  15 312.141 243.575   1
   4  -1 -14 239.787 216.571   1
  -4  -1  14 285.169 241.630   1
  -4   1  14 269.967 227.578   1
   4  -1 -13 178.443 230.504   1
  -4   1  13 57.4227 254.603   1
   4   1 -12 3405.68 350.095   1
   4  -1 -12 3584.76 358.690   1
  -4   1  12 3055.00 368.243   1
   4   1 -11 1537.26 255.595   1
   4  -1 -11 1857.09 267.466   1
  -4  -1  11 1156.11 255.861   1
  -4   1  11 1780.48 305.815   1
   4  -1 -10 19605.7 1412.90   1
  -4  -1  10 21787.8 1425.55   1
  -4   1  10 22348.6 1432.48   1
   4   1 -10 20965.8 1414.66   1
  -4   1   9 2450.67 315.653   1
  -4  -1   9 2434.39 316.585   1
   4   1  -9 3294.09 305.637   1
   4  -1  -9 3025.16 305.530   1
  -4   1   8 362.061 215.391   1
  -4  -1   8 542.787 207.184   1
   4   1  -8 789.932 198.844   1
   4  -1  -8 176.725 204.020   1
  -4  -1   7 62454.3 3984.69   1
  -4   1   7 62209.3 3993.67   1
   4   1  -7 65003.4 3982.98   1
   4  -1  -7 59723.2 3983.00   1
  -4   1   6 9590.35 718.934   1
  -4  -1   6 10216.1 710.202   1
   4  -1  -6 9647.18 707.511   1
   4   1  -6 10655.7 708.390   1
   4   1  -5 646.510 203.219   1
   4  -1  -5 1043.38 212.116   1
  -4  -1   5 948.954 209.588   1
  -4   1   5 899.783 190.621   1
   4  -1  -4 33066.1 2059.07   1
  -4   1   4 30485.9 2061.51   1
   4   1  -2 50579.5 3092.39   1
  -4  -1   2 46257.5 3092.50   1
   4   1  -1 12832.9 857.264   1
   4  -1  -1 14273.5 851.137   1
  -4  -1   1 12063.3 853.056   1
  -4   1   1 11077.1 851.076   1
   4  -1   0-123.597 167.746   1
  -4   1   0 24.6405 169.611   1
  -4  -1   0 75.6536 195.749   1
   4   1   0 38.2475 198.472   1
   4  -1   1 11963.1 859.101   1
  -4  -1  -1 12704.8 855.585   1
   4   1   1 13704.3 858.613   1
  -4   1  -1 11872.2 855.177   1
  -4   1  -2 44911.4 2792.42   1
   4  -1   2 42263.5 2792.99   1
  -4   1  -3 19157.7 1248.09   1
   4  -1   3 18611.0 1246.97   1
  -4  -1  -4 30946.1 2047.87   1
   4   1   4 32345.4 2052.29   1
  -4   1  -5 507.607 195.310   1
  -4  -1  -5 713.379 221.635   1
   4  -1   5 698.521 187.592   1
   4   1   5 322.437 215.619   1
   4   1   6 10494.5 733.238   1
   4  -1   6 9859.75 715.107   1
  -4  -1  -6 9991.72 722.071   1
  -4   1  -6 10486.9 715.019   1
   4   1   7 60278.7 3804.97   1
   4  -1   7 59438.6 3794.71   1
  -4   1  -7 61645.5 3792.05   1
  -4  -1  -7 55724.3 3799.68   1
  -4   1  -8 338.256 181.181   1
  -4  -1  -8 483.241 215.367   1
   4   1   8 271.068 224.929   1
   4  -1   8 474.976 195.197   1
  -4  -1  -9 2679.47 304.629   1
  -4   1  -9 2122.45 272.347   1
   4   1   9 2719.26 321.382   1
   4  -1   9 3163.02 309.368   1
   4   1  10 19955.7 1452.76   1
   4  -1  10 21816.7 1449.82   1
  -4   1 -10 22237.4 1440.81   1
  -4  -1 -10 22114.7 1449.29   1
   4  -1  11 1715.93 270.133   1
   4   1  11 2071.56 291.018   1
  -4  -1 -11 1350.97 264.162   1
  -4   1 -11 1389.98 255.934   1
   4  -1  12 3201.09 343.263   1
  -4   1 -12 2788.57 324.737   1
   4   1  13-137.199 250.685   1
  -4  -1 -13 25.8856 246.947   1
   4  -1  14-163.360 217.183   1
   4   1  14 28.5902 244.910   1
  -4   1 -14 592.815 236.320   1
  -4  -1 -14 270.154 225.061   1
   4  -1  15 540.699 244.470   1
  -4   1 -15 867.348 225.976   1
  -4  -1 -15 225.709 229.691   1
   4   1  16 276.078 256.776   1
   4  -1  16 383.582 255.504   1
  -4   1 -16-28.1982 228.565   1
  -4  -1 -16 614.034 240.920   1
   4  -1  17 734.597 254.490   1
   4   1  17 441.547 263.774   1
  -4   1 -17 291.718 234.855   1
  -4  -1 -17 750.049 280.447   1
   4  -1  18 1211.69 288.763   1
   4   1  18 650.968 247.750   1
  -4   1 -18 1077.05 283.675   1
  -4  -1 -18 458.693 249.740   1
   4  -1  19 160.608 230.516   1
   4   1  19-132.376 239.530   1
  -4  -1 -19 29.9849 229.543   1
  -4   1 -19 177.225 226.119   1
   4  -1  20-131.867 215.310   1
   4   1  20 466.730 249.411   1
  -4   1 -20 184.223 222.317   1
  -4  -1 -20 30.8839 218.835   1
   4  -1  21 202.525 243.953   1
   4   1  21 271.962 250.851   1
  -4   1 -21 475.363 229.131   1
  -4  -1 -21 221.963 226.323   1
   4  -1  22 345.170 243.247   1
   4   1  22 517.391 255.783   1
  -4   1 -22 913.208 256.394   1
  -4  -1 -22 681.412 242.919   1
   4  -1  23 212.017 238.585   1
   4   1  23-34.9799 240.751   1
  -4   1 -23 266.496 241.894   1
  -4  -1 -23 726.285 229.427   1
   4  -1  24-35.9096 245.658   1
   4   1  24 247.808 241.043   1
  -4  -1 -24 434.217 227.488   1
  -4   1 -24 305.296 249.099   1
   4   1  25-35.6311 240.940   1
  -4   1 -25-207.304 230.209   1
  -4  -1 -25 67.5692 227.345   1
   4   1  26-142.485 232.577   1
  -4  -1 -26 307.769 230.147   1
  -4   2  27 180.876 236.156   1
   4  -2 -27-67.1182 228.025   1
  -4   2  26 256.538 239.302   1
   4  -2 -26-33.6704 216.410   1
  -4   2  25-36.9681 231.186   1
   4  -2 -25 268.906 230.706   1
  -4  -2  24 111.692 254.171   1
   4   2 -24-140.654 243.463   1
  -4  -2  23 1216.30 282.881   1
  -4   2  23 702.111 287.833   1
   4   2 -23 1075.34 287.089   1
   4  -2 -23 467.097 268.354   1
  -4  -2  22-109.047 245.465   1
  -4   2  22 256.852 274.110   1
   4   2 -22 577.326 251.793   1
   4  -2 -22 596.366 279.112   1
  -4  -2  21-35.5982 265.178   1
   4   2 -21 132.572 245.903   1
  -4  -2  20 696.303 276.678   1
  -4   2  20 793.061 294.919   1
   4  -2 -20 1090.36 280.686   1
   4   2 -20 1357.48 277.816   1
  -4   2  19 1097.58 302.322   1
   4  -2 -19 157.412 258.475   1
  -4   2  18-68.7926 285.302   1
  -4  -2  18 196.547 275.195   1
   4  -2 -18 31.0361 275.870   1
   4   2 -18-30.2404 237.533   1
  -4  -2  17 126.859 269.931   1
   4   2 -17 174.944 235.718   1
  -4   2  16 684.198 260.773   1
  -4  -2  16-182.129 249.640   1
   4  -2 -16 293.720 220.010   1
   4   2 -16 27.9962 214.657   1
  -4   2  15 3340.96 407.502   1
  -4  -2  15 3949.85 395.246   1
   4  -2 -15 3380.03 377.135   1
   4   2 -15 3419.65 370.061   1
  -4   2  14 1519.53 296.955   1
  -4  -2  14 1715.66 270.092   1
   4  -2 -14 793.611 252.036   1
   4   2 -14 1410.72 269.118   1
  -4   2  13 13069.5 946.725   1
   4  -2 -13 12872.0 935.999   1
  -4   2  12 8841.53 681.125   1
  -4  -2  12 10065.1 683.246   1
   4   2 -11 4858.92 448.894   1
  -4  -2  11 6131.97 474.630   1
   4  -2 -10 473.396 219.321   1
   4   2 -10 837.205 211.413   1
  -4   2  10 808.297 242.218   1
  -4  -2  10 969.288 234.590   1
   4  -2  -9 1322.91 225.864   1
   4   2  -9 1195.65 223.417   1
  -4   2   9 1187.61 243.491   1
  -4  -2   9 1199.15 226.969   1
  -4  -2   8 11568.1 772.371   1
  -4   2   8 10628.8 790.990   1
   4  -2  -8 9843.21 772.132   1
   4   2  -8 11520.1 768.041   1
  -4  -2   7 22503.9 1405.73   1
  -4   2   7 19095.3 1418.54   1
   4   2  -7 23294.2 1407.55   1
   4  -2  -7 19655.2 1408.83   1
   4  -2  -6 22954.9 1667.67   1
   4   2  -6 27290.9 1660.71   1
  -4  -2   6 26780.8 1664.36   1
  -4   2   6 24134.2 1675.29   1
   4  -2  -5 18904.5 1189.35   1
   4   2  -5 16441.7 1170.23   1
  -4   2   5 17096.4 1188.77   1
  -4  -2   5 18634.2 1178.63   1
   4  -2  -4 20136.6 1368.82   1
  -4   2   4 21449.4 1372.72   1
   4  -2  -3 49155.5 3135.91   1
  -4   2   3 48878.9 3137.92   1
   4   2  -2 30995.8 2107.50   1
  -4  -2   2 34406.3 2107.98   1
  -4  -2   1 843.307 216.497   1
  -4   2   1 1108.17 213.177   1
   4   2  -1 989.280 226.361   1
   4  -2  -1 614.666 188.241   1
  -4   2   0 107737. 6442.76   1
   4  -2   0 100343. 6440.83   1
   4   2   0 98310.5 6444.38   1
  -4  -2   0 100705. 6443.47   1
   4  -2   1 1159.69 222.872   1
  -4   2  -1 1475.10 215.746   1
   4  -2   2 34638.5 2270.01   1
  -4   2  -2 36051.9 2270.09   1
  -4  -2  -3 45869.5 2937.29   1
  -4   2  -3 46370.8 2926.07   1
   4  -2   3 46627.4 2925.72   1
   4   2   3 44007.7 2934.14   1
   4   2   4 20150.2 1293.82   1
  -4  -2  -4 18726.1 1287.73   1
   4   2   5 15706.2 1043.49   1
  -4  -2  -5 15019.0 1050.11   1
   4   2   6 24293.8 1686.06   1
   4  -2   6 26546.8 1668.79   1
  -4   2  -6 27569.8 1667.64   1
  -4  -2  -6 23094.0 1678.54   1
   4   2   7 20168.6 1363.96   1
   4  -2   7 19453.5 1345.73   1
  -4  -2  -7 21747.0 1359.60   1
  -4   2  -7 20176.4 1342.95   1
   4  -2   8 10142.9 727.027   1
   4   2   8 9763.07 749.101   1
  -4   2  -8 10850.8 728.524   1
  -4  -2  -8 10187.1 736.464   1
  -4   2  -9 1831.32 226.787   1
  -4  -2  -9 1222.30 232.856   1
   4  -2   9 1806.38 230.773   1
   4   2   9 1507.91 260.659   1
  -4   2 -10 899.190 206.889   1
  -4  -2 -10 505.717 223.482   1
   4   2  10 565.444 241.177   1
   4  -2  10 863.751 209.431   1
   4  -2  11 5779.79 463.481   1
  -4   2 -11 5422.68 459.852   1
   4   2  12 8700.56 683.506   1
   4  -2  12 8849.35 669.022   1
  -4  -2 -12 9076.04 676.228   1
  -4   2 -12 8636.91 664.419   1
   4  -2  13 13874.3 969.639   1
   4   2  13 13347.3 981.570   1
  -4  -2 -13 14066.1 977.264   1
  -4   2 -13 13310.1 957.393   1
  -4  -2 -14 1214.56 264.267   1
  -4   2 -14 1004.19 252.838   1
   4   2  14 1110.65 287.457   1
   4  -2  14 1138.81 269.761   1
  -4  -2 -15 3594.23 361.234   1
  -4   2 -15 3339.09 359.877   1
   4   2  15 2664.70 362.628   1
   4  -2  15 2945.95 369.430   1
  -4   2 -16 525.964 233.504   1
  -4  -2 -16 742.764 262.596   1
   4   2  16 343.114 294.485   1
   4  -2  16 173.523 230.495   1
   4  -2  17 180.233 217.674   1
  -4   2 -17 172.324 232.256   1
   4   2  18 328.969 253.822   1
   4  -2  18-31.4657 233.564   1
  -4   2 -18 145.046 221.338   1
  -4  -2 -18 61.7582 237.378   1
   4   2  19 233.547 224.498   1
  -4  -2 -19 483.250 243.327   1
   4   2  20 938.633 266.252   1
   4  -2  20 688.169 252.123   1
  -4   2 -20 704.685 246.754   1
  -4  -2 -20 868.611 235.631   1
   4  -2  21 572.401 246.609   1
  -4   2 -21 412.554 234.570   1
   4  -2  22 69.1217 227.148   1
   4   2  22 137.996 234.755   1
  -4   2 -22 555.852 245.836   1
  -4  -2 -22 97.2781 226.950   1
   4   2  23 732.588 247.111   1
  -4  -2 -23 32.9071 239.336   1
  -4   2 -24 102.913 235.387   1
   4   2  25 353.573 246.142   1
  -4  -2 -25-33.4985 250.721   1
   4   2  26 352.564 247.295   1
  -4  -2 -26 335.283 254.619   1
  -4  -2 -27 203.259 255.661   1
   4  -3 -28 293.420 232.641   1
   4  -3 -27 65.8521 209.301   1
  -4   3  27 71.7093 240.101   1
   4  -3 -26 198.547 224.066   1
  -4   3  26 182.047 248.849   1
   4  -3 -25 232.645 237.200   1
  -4   3  25 403.712 268.545   1
   4  -3 -24 199.605 235.602   1
  -4   3  24-257.936 268.920   1
   4   3 -23 174.331 246.927   1
   4  -3 -23-264.934 254.448   1
  -4   3  23 73.6545 274.314   1
  -4  -3  23 146.956 234.772   1
   4   3 -22 170.863 247.028   1
   4  -3 -22 724.989 278.520   1
  -4   3  22 551.781 273.294   1
  -4  -3  22 975.298 273.801   1
   4  -3 -21 716.282 236.689   1
   4   3 -21 33.3175 217.506   1
  -4  -3  21 564.151 261.486   1
  -4   3  21 109.866 246.223   1
   4  -3 -20 160.818 247.408   1
   4   3 -20 323.972 255.660   1
  -4   3  20 253.333 288.569   1
  -4  -3  20 34.4172 247.245   1
   4  -3 -19 319.096 237.237   1
   4   3 -19 156.940 226.724   1
  -4  -3  19 266.886 243.964   1
  -4   3  19 247.672 267.139   1
   4   3 -18 1030.04 268.638   1
   4  -3 -18 1345.26 318.082   1
  -4  -3  18 1996.20 299.415   1
  -4   3  18 1492.38 350.175   1
   4   3 -17-29.1202 233.711   1
   4  -3 -17 92.1111 251.452   1
  -4  -3  17-30.9637 227.952   1
  -4   3  17 439.012 257.595   1
   4  -3 -16 5289.79 504.988   1
  -4  -3  16 6255.33 522.061   1
  -4   3  16 5392.14 514.423   1
   4   3 -16 6217.73 507.271   1
  -4  -3  15 678.813 248.904   1
  -4   3  15 255.264 273.846   1
   4   3 -15 372.217 216.073   1
   4  -3 -15 579.778 249.850   1
  -4   3  14 123.354 278.905   1
   4  -3 -14 560.126 245.807   1
  -4   3  13 1365.65 292.884   1
  -4  -3  13 909.099 254.443   1
   4   3 -13 1075.56 253.293   1
   4  -3 -13 1428.39 249.650   1
  -4  -3  12 3724.00 388.284   1
   4  -3 -12 4391.47 401.780   1
  -4   3  12 3387.62 397.054   1
   4   3 -12 4233.92 370.173   1
   4  -3 -11 1202.99 247.798   1
   4   3 -11 443.197 197.083   1
  -4   3  11 436.968 241.700   1
  -4  -3  11 486.675 213.472   1
   4  -3 -10 12735.9 944.838   1
  -4  -3  10 13782.2 929.702   1
  -4   3  10 13891.6 966.956   1
   4   3 -10 13151.7 927.895   1
  -4  -3   9 2498.85 273.284   1
  -4   3   9 2146.63 320.840   1
   4   3  -9 1994.94 265.501   1
   4  -3  -9 2858.70 308.668   1
  -4  -3   8 176.610 177.408   1
  -4   3   8 556.003 214.710   1
   4   3  -8 374.763 173.852   1
   4  -3  -8 498.788 178.466   1
   4   3  -7 2167.60 251.016   1
   4  -3  -7 2467.40 276.875   1
  -4  -3   7 2515.59 255.222   1
  -4   3   7 2148.99 280.067   1
   4  -3  -6 26861.2 1749.71   1
  -4   3   6 26965.5 1757.16   1
   4   3  -6 25964.3 1731.68   1
  -4  -3   6 26828.9 1735.29   1
   4  -3  -5 728.435 209.320   1
  -4   3   5 649.516 227.762   1
   4  -3  -4 9542.87 676.135   1
  -4   3   4 9460.47 679.035   1
   4  -3  -3 9392.48 632.865   1
  -4   3   3 8549.81 635.861   1
   4   3  -3 9623.43 637.240   1
  -4  -3   3 8089.63 623.239   1
  -4  -3   2 1330.68 208.078   1
   4   3  -2 1092.20 197.394   1
   4  -3  -2 1314.73 201.503   1
  -4   3   2 769.257 211.681   1
   4   3  -1 469.425 188.671   1
  -4  -3   1 553.180 187.980   1
  -4   3   0-76.9039 185.135   1
   4  -3   0 12.3811 170.858   1
  -4   3  -1 404.432 176.585   1
   4  -3   1 564.171 182.474   1
   4  -3   2 1296.67 205.807   1
  -4  -3  -2 1582.42 221.959   1
  -4   3  -2 1070.70 197.796   1
   4   3   3 9172.76 663.775   1
   4  -3   3 8883.39 642.385   1
  -4  -3  -3 9298.03 665.790   1
  -4   3  -3 9664.74 646.623   1
   4  -3   4 9056.98 623.840   1
   4   3   4 8366.45 639.838   1
  -4   3  -4 9362.32 626.357   1
  -4  -3  -4 8288.90 647.894   1
  -4  -3  -5 833.151 237.857   1
   4   3   5 691.737 232.501   1
  -4   3  -6 24720.4 1674.02   1
  -4  -3  -6 25922.5 1695.74   1
   4   3   6 27362.8 1706.76   1
   4  -3   7 2274.40 237.730   1
   4   3   7 2342.17 299.449   1
  -4  -3  -7 1838.96 278.707   1
  -4   3  -7 2007.33 236.899   1
  -4   3  -8 145.688 153.736   1
  -4  -3  -8 440.081 189.033   1
   4   3   8 227.404 211.083   1
  -4  -3  -9 1893.41 286.992   1
  -4   3  -9 2135.66 241.814   1
   4  -3   9 1922.11 248.816   1
   4   3   9 2604.79 313.379   1
   4   3  10 12826.5 933.002   1
   4  -3  10 13483.0 902.070   1
  -4  -3 -10 12209.3 913.994   1
   4  -3  11 476.905 199.897   1
   4   3  11 563.397 254.027   1
  -4  -3 -11 478.529 261.237   1
  -4   3 -11 469.987 200.615   1
   4   3  12 3638.72 423.630   1
   4  -3  12 4784.53 395.712   1
  -4  -3 -12 3851.10 416.019   1
  -4   3 -12 4570.91 388.745   1
   4  -3  13 1437.02 260.875   1
   4   3  13 1038.26 266.457   1
  -4   3 -13 1061.35 239.087   1
  -4  -3 -13 1274.70 264.518   1
   4   3  14 209.031 253.555   1
   4  -3  15 216.716 221.645   1
   4   3  15 801.675 299.768   1
  -4   3 -15 568.857 231.247   1
  -4  -3 -15 819.453 270.364   1
   4  -3  16 6253.32 534.904   1
   4   3  16 5748.36 538.597   1
  -4   3 -16 5566.08 508.141   1
  -4  -3 -16 6529.38 532.588   1
   4  -3  17 118.608 227.725   1
   4   3  17 809.570 256.853   1
  -4   3 -17 27.9594 221.183   1
  -4  -3 -17 276.849 244.058   1
   4  -3  18 2084.60 311.119   1
  -4   3 -18 1894.62 294.800   1
  -4  -3 -18 1746.28 300.279   1
   4  -3  19 31.4113 233.035   1
   4   3  19 33.6178 237.030   1
  -4   3 -19-117.210 222.589   1
   4   3  20 235.813 239.674   1
   4  -3  20-162.424 243.937   1
  -4   3 -20-152.754 217.367   1
  -4  -3 -20-186.882 207.560   1
   4  -3  21-234.971 230.246   1
   4   3  21-34.1702 227.651   1
  -4   3 -21 190.576 241.275   1
  -4  -3 -21 31.8180 229.292   1
   4  -3  22 692.259 261.153   1
   4   3  22 655.396 261.295   1
  -4   3 -22 720.976 250.494   1
  -4  -3 -22 583.003 265.788   1
   4   3  23 347.987 252.400   1
  -4  -3 -23 32.7815 248.622   1
  -4   3 -23 438.230 242.468   1
   4   3  24 420.341 263.886   1
  -4  -3 -24 594.119 270.305   1
   4   3  25 280.648 260.006   1
  -4  -3 -25 363.490 257.546   1
   4   3  26 139.715 237.342   1
  -4  -3 -26-232.182 242.099   1
   4   3  27-34.5135 218.309   1
  -4  -3 -27-233.905 231.514   1
  -4  -3 -28 295.516 223.857   1
   4  -4 -28 287.231 256.717   1
  -4   4  28 311.640 241.577   1
   4  -4 -26 32.6334 244.800   1
  -4   4  26 1008.65 286.454   1
   4  -4 -25-98.8344 260.888   1
  -4   4  25-291.317 275.792   1
   4  -4 -24 826.156 265.608   1
  -4   4  24 256.430 259.517   1
   4   4 -23 105.019 251.273   1
   4  -4 -22 65.5678 233.273   1
   4   4 -22 34.2121 236.940   1
  -4  -4  22 35.7885 240.872   1
  -4   4  22 221.363 243.392   1
   4   4 -21-33.2886 238.951   1
  -4   4  21 330.075 290.208   1
  -4  -4  21 69.8456 242.997   1
   4   4 -19 404.849 245.402   1
  -4   4  19 814.846 303.491   1
  -4  -4  19 752.483 259.052   1
   4  -4 -18 411.661 256.454   1
   4   4 -18 838.757 253.579   1
  -4   4  18 1149.76 286.898   1
  -4  -4  18 912.789 275.686   1
   4  -4 -17-124.557 273.654   1
   4   4 -17 114.856 233.509   1
  -4   4  17-136.171 305.970   1
  -4  -4  17 60.3528 223.871   1
   4   4 -16-137.082 209.856   1
  -4  -4  16 144.017 232.663   1
   4  -4 -15 1536.56 276.052   1
   4   4 -15 729.794 252.885   1
  -4   4  15 1002.22 266.471   1
  -4  -4  15 1775.17 272.496   1
   4  -4 -14 12680.8 932.514   1
  -4  -4  14 12695.8 924.994   1
  -4   4  14 13504.6 955.471   1
   4   4 -14 13188.4 923.688   1
   4  -4 -13 718.275 252.572   1
   4   4 -13 440.254 221.104   1
  -4   4  13 484.034 260.926   1
  -4  -4  13 775.609 215.809   1
   4  -4 -12 159.340 236.061   1
   4   4 -12 65.0210 187.172   1
  -4  -4  12-135.932 205.862   1
  -4   4  12 174.560 266.477   1
   4  -4 -11 7141.78 589.813   1
  -4   4  11 7908.77 619.286   1
   4   4 -11 7813.01 568.188   1
  -4  -4  11 7043.94 570.662   1
   4   4 -10 7034.25 556.884   1
  -4  -4  10 7647.19 564.810   1
   4  -4  -9 5977.30 522.970   1
  -4   4   9 5926.30 526.477   1
   4   4  -9 6131.29 485.086   1
  -4  -4   9 6672.85 481.103   1
   4  -4  -8 5862.76 465.530   1
  -4  -4   8 4864.44 430.790   1
  -4   4   8 5766.99 480.286   1
   4   4  -8 5634.30 427.704   1
   4   4  -7 1611.68 206.329   1
   4  -4  -7 1297.40 261.078   1
  -4  -4   7 1400.92 197.632   1
  -4   4   7 1131.43 271.890   1
   4  -4  -6 21604.1 1625.67   1
  -4  -4   6 26905.7 1611.04   1
  -4   4   6 24607.6 1641.80   1
   4   4  -6 24764.9 1605.53   1
   4  -4  -5 17157.5 1117.88   1
  -4   4   5 15698.3 1123.67   1
  -4   4   4 968.593 226.889   1
   4  -4  -4 1937.65 238.921   1
  -4   4   3 9848.22 657.016   1
   4   4  -3 9354.54 637.314   1
   4  -4  -3 10777.1 656.271   1
  -4   4   2 39640.9 2493.51   1
   4   4  -2 40952.2 2489.65   1
   4  -4  -2 39844.3 2493.98   1
  -4  -4   2 35170.9 2482.26   1
  -4  -4  -1 62083.3 3893.66   1
   4   4   1 57688.7 3893.82   1
   4  -4   1 63759.2 3888.51   1
  -4   4  -1 60725.3 3886.84   1
  -4  -4  -2 42341.6 2617.94   1
   4   4   2 40863.0 2619.07   1
   4  -4   2 39504.6 2606.16   1
  -4   4  -2 40472.7 2605.84   1
   4   4   3 9125.01 640.919   1
  -4  -4  -3 9200.16 638.571   1
   4  -4   3 8367.36 613.516   1
  -4   4  -3 8912.96 617.647   1
  -4   4  -4 2124.98 225.326   1
  -4  -4  -4 1987.54 245.722   1
   4  -4   4 2010.69 221.788   1
   4   4   4 1923.80 251.409   1
   4  -4   5 17254.3 1078.68   1
  -4  -4  -5 15683.4 1101.39   1
  -4   4  -5 15649.4 1073.02   1
   4   4   5 16320.4 1111.34   1
  -4  -4  -6 22855.8 1520.20   1
   4   4   6 22711.1 1532.43   1
  -4   4  -7 1795.33 198.533   1
   4   4   7 782.839 276.196   1
   4  -4   7 1798.48 197.341   1
  -4  -4  -7 841.772 247.629   1
   4  -4   8 5181.42 414.337   1
   4   4   8 5163.42 464.866   1
  -4  -4  -8 5133.10 429.487   1
   4   4   9 7333.24 568.545   1
   4  -4   9 6787.24 534.084   1
  -4  -4  -9 7099.66 553.294   1
  -4   4  -9 7211.73 532.453   1
   4  -4  10 7663.94 558.525   1
  -4   4 -10 7174.44 547.194   1
   4   4  11 8175.56 616.539   1
   4  -4  11 6715.61 566.921   1
  -4   4 -11 7669.44 568.961   1
  -4  -4 -11 7720.33 602.644   1
  -4  -4 -12 26.7881 237.468   1
  -4   4 -12 104.910 192.214   1
   4   4  12 28.4989 235.650   1
   4  -4  12 66.3486 199.360   1
  -4  -4 -13 943.624 263.174   1
  -4   4 -13 444.356 200.563   1
   4   4  13 412.454 257.549   1
   4  -4  13 516.437 212.147   1
   4  -4  14 13339.1 904.742   1
   4   4  14 11760.2 921.873   1
  -4  -4 -15 1756.03 287.184   1
   4   4  15 1224.07 295.323   1
  -4   4 -16 52.7031 213.110   1
   4  -4  16 275.681 212.069   1
  -4   4 -17 269.220 204.745   1
  -4  -4 -17-186.673 254.057   1
   4   4  17 426.204 284.122   1
   4  -4  17 145.779 234.111   1
  -4  -4 -18 1163.54 287.003   1
  -4   4 -18 1180.65 249.214   1
   4   4  18 1376.00 316.298   1
   4  -4  18 1070.29 267.333   1
  -4  -4 -19 887.237 271.064   1
  -4   4 -19 1540.05 258.147   1
   4   4  19 643.226 309.440   1
   4  -4  19 683.011 248.719   1
   4  -4  20 419.127 227.825   1
  -4   4 -21 665.814 240.391   1
  -4  -4 -21 446.018 224.133   1
   4  -4  21-67.0861 222.870   1
   4   4  21-34.2424 213.329   1
  -4   4 -22 691.771 236.542   1
  -4  -4 -22 291.088 237.233   1
   4  -4  22 312.746 228.070   1
   4   4  22 241.320 221.571   1
  -4  -4 -23 261.315 239.976   1
   4   4  23 277.486 244.049   1
  -4  -4 -24 98.1394 245.079   1
   4   4  24 801.243 275.866   1
  -4  -4 -25 458.562 246.635   1
   4   4  25 104.261 252.214   1
  -4  -4 -26 787.126 237.090   1
   4   4  26 34.5642 243.227   1
  -4  -4 -27 164.838 215.457   1
   4   4  27 170.345 219.139   1
  -4  -4 -28-161.570 247.421   1
   4   4  28-34.1865 230.110   1
  -4   5  27 140.255 211.747   1
   4  -5 -27 159.183 209.111   1
  -4   5  26 35.6762 216.582   1
   4  -5 -26 96.7893 216.059   1
  -4   5  24-328.856 258.824   1
   4  -5 -24 130.814 239.720   1
  -4   5  23 368.223 280.920   1
   4  -5 -23-32.7083 245.733   1
  -4   5  22 552.468 301.005   1
   4  -5 -22 359.756 254.668   1
   4   5 -22-34.0086 223.795   1
  -4  -5  21 551.380 260.230   1
   4  -5 -21 229.832 232.033   1
   4   5 -21 32.9721 237.117   1
  -4   5  20 432.144 276.965   1
  -4  -5  20 399.593 251.463   1
   4  -5 -20 916.356 280.522   1
   4   5 -20 95.5418 211.768   1
  -4   5  19 534.364 287.775   1
  -4  -5  19 416.621 228.226   1
   4   5 -19-30.6458 216.437   1
   4  -5 -19 679.558 248.850   1
  -4   5  18 945.592 327.728   1
  -4  -5  18 522.453 250.406   1
   4  -5 -18 896.551 304.038   1
   4   5 -18 793.116 244.509   1
  -4   5  17-206.480 236.068   1
  -4  -5  17 88.0352 232.169   1
   4   5 -17-112.204 238.616   1
   4  -5 -17 31.4377 213.616   1
  -4   5  16 3335.04 399.909   1
  -4  -5  16 2640.32 334.263   1
   4  -5 -16 2860.89 364.064   1
   4   5 -16 2508.51 324.152   1
  -4  -5  14 916.769 227.610   1
  -4   5  14 1752.26 332.344   1
   4   5 -14 1048.14 234.736   1
   4  -5 -14 1344.67 291.771   1
  -4  -5  13 1517.85 245.564   1
  -4   5  13 1881.65 339.454   1
   4   5 -13 1010.86 227.507   1
   4  -5 -13 620.524 292.657   1
   4   5 -12 569.157 184.899   1
   4  -5 -12 1277.55 284.386   1
  -4  -5  12 478.661 202.293   1
  -4   5  12 715.294 290.245   1
   4  -5 -11 78.2995 227.471   1
  -4  -5  11 162.352 195.564   1
  -4   5  11 200.413 241.356   1
   4   5 -11 19.6580 171.878   1
   4  -5 -10 1665.58 272.212   1
   4   5 -10 1041.95 205.504   1
  -4   5  10 1099.10 273.168   1
  -4  -5  10 2051.47 232.186   1
  -4  -5   9 1295.99 213.528   1
   4   5  -9 1107.88 189.778   1
  -4  -5   8 34054.8 2189.25   1
   4  -5  -8 31814.7 2208.05   1
   4   5  -8 34798.0 2188.18   1
  -4   5   8 34277.6 2226.70   1
   4  -5  -7 8860.29 653.443   1
  -4   5   7 9543.77 675.602   1
  -4  -5   7 8700.13 617.032   1
   4   5  -7 8084.55 615.008   1
   4  -5  -6 2101.75 292.085   1
  -4   5   6 2298.85 305.243   1
   4  -5  -5 4663.24 382.471   1
  -4   5   5 4162.12 390.420   1
  -4   5   4 54262.0 3501.53   1
   4   5  -4 53424.9 3478.09   1
  -4  -5   4 55831.4 3479.48   1
   4  -5  -4 54641.8 3496.44   1
   4  -5  -3 1126.01 203.967   1
   4   5  -3 983.516 187.567   1
  -4  -5   3 1189.19 181.507   1
  -4   5   3 867.894 210.287   1
   4  -5  -2 70204.8 4543.34   1
  -4   5   2 72786.7 4548.61   1
  -4   5   1-14.8073 165.275   1
   4  -5  -1 280.879 167.833   1
   4  -5   1 236.134 166.548   1
   4   5   1 46.1398 179.253   1
  -4  -5  -1 269.525 178.202   1
  -4   5  -1 115.907 159.940   1
  -4   5  -2 77560.7 4618.98   1
   4  -5   2 73144.6 4618.90   1
  -4  -5  -2 69455.3 4627.11   1
   4   5   2 69896.5 4629.22   1
  -4  -5  -3 867.455 199.235   1
   4   5   3 1121.09 210.265   1
   4  -5   3 1135.82 180.650   1
  -4   5  -3 1180.50 183.185   1
   4   5   4 56087.0 3517.45   1
  -4   5  -4 52470.4 3484.62   1
  -4  -5  -4 57374.8 3513.04   1
   4   5   5 3635.68 367.955   1
  -4   5  -5 4186.63 318.104   1
  -4  -5  -5 4016.38 359.753   1
   4  -5   5 3821.33 311.845   1
  -4  -5  -6 2773.02 289.797   1
   4   5   6 2258.71 303.079   1
   4  -5   6 2778.82 252.877   1
   4   5   7 10157.5 702.959   1
  -4  -5  -7 8604.61 680.824   1
   4  -5   8 31746.1 2116.62   1
   4   5   8 34629.9 2164.20   1
  -4  -5  -8 31561.0 2147.90   1
  -4   5  -8 33479.7 2118.57   1
   4  -5   9 1071.20 198.851   1
  -4   5  -9 1950.70 213.459   1
   4  -5  10 1692.97 239.307   1
   4   5  10 1580.95 304.441   1
  -4   5 -10 1692.75 227.877   1
  -4  -5 -10 1762.45 286.668   1
   4  -5  11 257.706 192.765   1
   4   5  11-56.2939 248.788   1
  -4  -5 -11-26.4895 217.592   1
  -4   5 -11-18.6938 172.590   1
   4   5  12 671.362 264.841   1
   4  -5  12 968.120 206.284   1
  -4  -5 -12 493.703 261.841   1
  -4   5 -12 860.288 205.963   1
   4  -5  13 1122.88 235.709   1
   4   5  13 964.426 292.421   1
  -4   5 -13 981.573 220.763   1
  -4  -5 -13 964.861 287.593   1
  -4  -5 -14 1646.52 282.814   1
  -4   5 -14 1810.52 244.444   1
   4   5  14 1304.41 310.523   1
   4  -5  14 1005.89 238.984   1
  -4   5 -15 169.676 188.982   1
   4  -5  15 354.720 210.744   1
  -4  -5 -16 2527.56 343.352   1
  -4   5 -16 2540.28 311.509   1
   4  -5  16 2768.88 318.388   1
   4   5  16 1854.16 339.824   1
  -4  -5 -17 125.788 269.980   1
  -4   5 -17 51.2644 182.404   1
   4  -5  17 55.6341 207.263   1
   4   5  17 132.408 253.426   1
  -4  -5 -18 124.542 260.376   1
  -4   5 -18 354.462 223.761   1
   4  -5  18-29.1862 223.095   1
   4   5  18 645.729 297.354   1
  -4   5 -19-28.7765 212.004   1
   4   5  19 269.450 279.967   1
   4  -5  19 581.183 222.327   1
  -4   5 -20 637.312 248.354   1
  -4  -5 -20 721.503 282.584   1
   4   5  20 33.9731 257.769   1
   4  -5  20-127.950 215.010   1
  -4  -5 -21 127.494 239.823   1
   4   5  21 411.494 274.599   1
  -4  -5 -22 678.058 240.087   1
   4   5  22-206.667 236.815   1
  -4  -5 -23 292.685 241.269   1
   4   5  23-311.055 225.614   1
  -4  -5 -24 293.257 264.763   1
   4   5  24 623.454 270.635   1
  -4  -5 -26 64.8333 210.980   1
   4   5  26 444.602 233.910   1
  -4  -5 -27 325.077 226.164   1
   4   5  27-168.099 207.772   1
  -4   6  27 380.528 250.652   1
   4  -6 -27 31.3824 248.565   1
  -4   6  26 317.472 261.733   1
   4  -6 -26-127.498 253.091   1
  -4   6  25 465.437 272.686   1
   4  -6 -25 193.591 251.467   1
  -4   6  24-108.912 244.356   1
   4  -6 -24-97.3988 227.974   1
  -4   6  23 109.991 230.749   1
   4  -6 -23 260.327 222.474   1
  -4   6  21 546.928 274.946   1
   4  -6 -21 295.434 255.384   1
  -4   6  20 577.793 248.830   1
  -4  -6  20 622.545 238.949   1
   4  -6 -20 1147.68 285.520   1
   4   6 -20 728.088 236.891   1
  -4  -6  19 879.573 245.081   1
   4   6 -19 1031.49 270.208   1
  -4  -6  18 1171.51 250.319   1
  -4   6  18 705.784 276.034   1
   4   6 -18 1013.80 246.501   1
   4  -6 -18 999.345 258.802   1
  -4   6  17-34.7502 291.477   1
  -4  -6  17 57.1770 239.978   1
   4   6 -17 413.070 208.222   1
   4  -6 -17 571.177 299.429   1
  -4   6  16 68.0768 300.210   1
   4   6 -16 417.598 212.561   1
   4  -6 -16-93.6873 278.595   1
   4   6 -15 2492.21 288.679   1
   4  -6 -15 1739.87 307.285   1
  -4  -6  15 2035.24 296.126   1
  -4   6  15 2496.25 355.564   1
   4  -6 -14 6363.83 556.879   1
  -4   6  14 6974.34 571.229   1
   4   6 -14 6679.12 525.859   1
  -4  -6  14 6359.92 525.427   1
   4  -6 -13 6204.49 513.774   1
  -4  -6  13 5959.50 483.255   1
  -4   6  13 4944.42 505.797   1
   4   6 -13 5730.84 464.817   1
  -4   6  12 456.737 286.765   1
  -4  -6  12 294.229 196.394   1
   4  -6 -12-27.8895 257.454   1
   4   6 -12 385.436 175.630   1
  -4   6  11 940.839 289.040   1
  -4  -6  11 667.999 186.671   1
   4   6 -11 737.690 188.625   1
  -4   6  10 56.4206 250.748   1
  -4  -6  10 182.093 174.541   1
   4  -6 -10-333.876 237.706   1
   4   6 -10-17.3552 167.556   1
  -4   6   9-135.195 246.344   1
   4   6  -9-16.2978 140.748   1
  -4  -6   9 101.445 170.095   1
   4  -6  -9 195.528 228.553   1
  -4  -6   8 8370.90 591.827   1
  -4   6   8 7779.21 642.700   1
   4   6  -8 8064.12 589.420   1
   4  -6  -8 8886.53 644.337   1
  -4   6   7-196.491 240.642   1
   4  -6  -7-87.2339 199.926   1
  -4   6   6 34454.5 2217.37   1
   4  -6  -6 33313.6 2205.70   1
  -4   6   5 7083.68 581.185   1
   4  -6  -5 8329.20 580.814   1
  -4   6   4 776.718 212.672   1
   4   6  -4 415.633 148.788   1
   4  -6  -4 720.065 204.059   1
  -4  -6   4 616.859 146.372   1
   4  -6  -3 3554.29 330.731   1
  -4   6   3 3603.11 338.145   1
   4  -6  -2 3934.20 334.675   1
  -4   6   2 3784.17 339.427   1
   4  -6  -1 1205.95 199.688   1
  -4   6   1 1807.91 205.034   1
  -4  -6   0 24568.2 1686.94   1
   4   6   0 27359.7 1691.89   1
   4   6   1 1093.40 206.700   1
  -4  -6  -1 1462.98 207.144   1
   4   6   2 3366.07 325.709   1
  -4  -6  -2 3298.82 317.569   1
  -4   6  -2 3744.78 292.822   1
   4   6   3 4029.70 353.047   1
  -4   6  -3 3535.11 296.731   1
   4  -6   3 3311.60 299.587   1
  -4  -6  -3 3954.08 341.360   1
  -4  -6  -4 583.327 202.678   1
   4   6   4 787.868 223.895   1
   4  -6   4 725.798 146.322   1
   4  -6   5 7685.85 566.864   1
   4   6   5 8233.31 619.409   1
  -4   6  -5 8595.36 570.583   1
  -4  -6  -5 8309.98 609.535   1
   4  -6   6 34494.4 2181.53   1
  -4   6  -6 33890.2 2180.49   1
  -4  -6  -6 33182.3 2218.94   1
   4   6   6 33828.1 2224.61   1
   4   6   7 267.414 199.703   1
  -4   6  -7-12.7609 136.856   1
   4  -6   7 12.7912 129.557   1
  -4  -6  -7 44.7591 200.614   1
   4   6   8 7585.85 605.097   1
  -4  -6  -8 7514.52 591.430   1
   4   6   9 189.204 258.474   1
   4  -6   9 110.126 154.786   1
  -4   6  -9-29.1466 138.710   1
  -4  -6  -9 25.1939 223.959   1
   4  -6  10 68.5341 167.375   1
   4   6  10 83.7611 212.902   1
  -4   6 -10-79.7271 150.612   1
  -4  -6 -10 52.4393 191.356   1
   4  -6  11 539.401 181.477   1
   4   6  11 694.029 253.090   1
  -4  -6 -11 406.843 251.903   1
  -4   6 -11 1074.88 180.732   1
   4   6  12-208.823 260.233   1
   4  -6  12 198.601 174.535   1
  -4  -6 -12 364.554 257.186   1
  -4   6 -12 377.521 163.539   1
   4  -6  13 5592.29 452.113   1
   4   6  13 5201.69 514.432   1
  -4   6 -14 6513.33 522.450   1
   4  -6  14 6625.65 524.935   1
   4   6  14 6675.11 584.438   1
  -4  -6 -14 6885.27 573.825   1
   4   6  15 1354.95 361.382   1
   4  -6  15 2378.60 281.516   1
  -4  -6 -15 2297.92 349.756   1
  -4   6 -15 1957.05 261.336   1
   4   6  16-164.587 279.991   1
  -4  -6 -16 124.700 285.536   1
   4  -6  17 26.9877 206.224   1
   4   6  17 234.286 295.280   1
  -4  -6 -17 698.912 277.900   1
  -4   6 -17 75.3794 192.064   1
   4  -6  18 1254.00 253.508   1
   4   6  18 548.273 307.223   1
  -4  -6 -18 1599.70 292.913   1
  -4   6 -18 510.938 226.282   1
   4  -6  19 782.959 251.503   1
  -4   6 -19 1458.42 240.672   1
   4   6  20 68.2295 233.699   1
  -4   6 -20 331.184 228.643   1
  -4  -6 -20 537.047 248.001   1
   4   6  21 342.977 277.664   1
  -4  -6 -21 256.154 251.284   1
   4   6  23 103.315 241.812   1
   4   6  24 34.4173 206.793   1
  -4  -6 -24 420.573 247.047   1
   4   6  25 307.969 243.408   1
  -4  -6 -25 417.963 256.260   1
   4   6  26 135.272 246.802   1
  -4  -6 -26 544.499 247.113   1
   4   6  27-165.836 191.541   1
  -4  -6 -27-96.1348 211.506   1
   4  -7 -27 30.8348 236.583   1
  -4   7  27 546.224 256.832   1
   4  -7 -26 376.898 263.762   1
  -4   7  26 244.142 253.182   1
   4  -7 -25 223.532 260.569   1
  -4   7  25-177.315 263.101   1
   4  -7 -23 323.584 228.334   1
  -4   7  23 437.850 254.872   1
   4  -7 -22 360.398 254.200   1
  -4   7  22 546.126 292.398   1
   4  -7 -21 32.7903 275.247   1
  -4   7  21 619.678 301.961   1
   4  -7 -20 459.846 220.764   1
  -4   7  20 470.609 252.330   1
   4  -7 -19-131.061 281.840   1
  -4   7  19 717.669 306.541   1
  -4  -7  19 706.681 220.405   1
   4   7 -19 478.245 236.498   1
   4  -7 -18 324.385 220.637   1
  -4   7  18 35.5396 247.416   1
  -4  -7  18 87.6261 224.658   1
   4   7 -18 170.550 221.090   1
   4  -7 -17 352.138 279.100   1
  -4   7  17-350.871 301.367   1
  -4  -7  17 55.3788 202.366   1
   4   7 -17 484.371 214.654   1
   4  -7 -16 1862.97 322.666   1
  -4   7  16 1412.83 341.206   1
  -4  -7  16 1883.50 271.525   1
   4   7 -16 1749.67 261.869   1
   4  -7 -15 340.445 230.465   1
  -4   7  15 506.631 248.155   1
  -4  -7  15 616.894 213.737   1
   4   7 -15 381.824 192.267   1
  -4  -7  14 2038.92 259.755   1
   4   7 -14 1475.33 241.470   1
  -4   7  13 2762.76 344.938   1
   4  -7 -13 2441.23 323.568   1
  -4  -7  13 2332.17 285.080   1
   4   7 -13 3241.24 306.727   1
   4  -7 -12 12746.5 904.217   1
   4   7 -12 11761.7 854.144   1
  -4  -7  12 13115.2 868.211   1
  -4   7  12 11809.4 915.154   1
   4  -7 -11 329.515 247.141   1
  -4   7  11 90.5227 253.018   1
   4   7 -11 35.8529 161.196   1
  -4  -7  11 374.153 167.251   1
   4  -7 -10 2852.91 327.816   1
  -4   7  10 2526.54 330.743   1
   4   7 -10 2784.22 271.357   1
  -4  -7  10 2809.07 273.834   1
   4  -7  -9 1134.33 254.427   1
  -4   7   9 1004.77 262.170   1
   4   7  -9 1855.99 220.507   1
  -4  -7   9 2084.23 215.850   1
   4   7  -8-44.9595 146.925   1
  -4  -7   8 281.275 148.453   1
   4  -7  -7 767.240 223.641   1
  -4   7   7 589.139 249.310   1
   4  -7  -6 3114.24 332.873   1
  -4   7   6 3535.61 357.084   1
   4  -7  -5 959.763 233.665   1
  -4  -7   5 1043.10 167.388   1
   4   7  -5 1066.09 177.376   1
  -4   7   5 1378.55 260.522   1
  -4  -7   4 27099.6 1867.19   1
   4   7  -4 30669.8 1871.53   1
   4  -7  -4 28844.6 1894.15   1
  -4   7   4 29430.8 1902.67   1
   4  -7  -3 21099.5 1404.26   1
  -4   7   3 21305.5 1411.25   1
   4  -7  -2 11423.5 843.060   1
  -4   7   2 13514.1 858.094   1
  -4  -7   1 5621.80 467.820   1
   4  -7  -1 6504.41 482.334   1
  -4   7   1 6515.98 483.674   1
   4   7  -1 6752.35 474.858   1
   4  -7   0-42.8722 133.667   1
   4   7   0-47.6295 149.244   1
  -4   7   0 242.198 141.223   1
  -4  -7  -1 7424.61 536.944   1
   4   7   1 7070.10 533.733   1
  -4  -7  -2 10697.4 800.757   1
   4   7   2 11904.1 809.055   1
   4  -7   2 11903.1 779.332   1
   4   7   3 21446.3 1429.85   1
   4  -7   3 22625.0 1396.93   1
  -4  -7  -3 20522.1 1418.78   1
  -4   7  -3 20818.6 1392.87   1
   4  -7   4 32359.8 1957.43   1
  -4  -7  -4 26491.2 1982.90   1
  -4   7  -4 31049.9 1955.29   1
   4   7   4 30169.3 1995.29   1
   4   7   5 726.016 226.691   1
  -4  -7  -5 1165.53 217.256   1
  -4   7  -5 1020.78 153.051   1
   4  -7   5 1149.18 154.330   1
   4   7   6 3554.72 362.406   1
   4  -7   6 3381.16 284.242   1
  -4  -7  -6 3312.59 345.454   1
  -4   7  -6 3661.36 284.769   1
  -4  -7  -7 847.071 256.218   1
  -4   7  -7 737.463 141.062   1
   4  -7   7 841.861 155.417   1
   4  -7   8 13.2790 131.813   1
  -4   7  -8-12.5807 125.444   1
   4   7   9 1608.33 297.829   1
  -4  -7  -9 1765.73 301.387   1
   4   7  10 3151.03 373.343   1
   4  -7  10 2928.62 273.799   1
  -4  -7 -10 2012.30 331.462   1
  -4   7 -10 2698.43 258.288   1
   4   7  11 148.165 249.023   1
   4  -7  11 102.506 147.228   1
  -4   7 -11 146.601 152.066   1
  -4  -7 -11-27.7435 230.946   1
   4  -7  12 11267.4 827.356   1
   4   7  12 11547.1 882.998   1
  -4   7 -12 12358.7 822.554   1
  -4  -7 -12 12083.9 878.228   1
  -4  -7 -13 2551.59 345.333   1
   4  -7  13 2357.67 282.333   1
   4   7  13 2575.41 352.081   1
  -4   7 -13 3326.81 291.884   1
   4  -7  14 1440.84 249.021   1
  -4   7 -14 2043.53 256.193   1
   4  -7  15 368.595 199.476   1
   4   7  15 720.595 300.326   1
  -4   7 -15 885.956 205.185   1
  -4  -7 -15 1146.50 303.352   1
   4  -7  16 1463.31 237.403   1
   4   7  16 1200.59 339.132   1
  -4   7 -16 1614.34 232.129   1
  -4  -7 -16 1830.33 322.427   1
   4   7  17 237.849 261.271   1
  -4  -7 -17 95.2738 261.058   1
   4  -7  18 55.5401 201.365   1
   4   7  18 273.049 231.117   1
  -4  -7 -18 123.023 211.333   1
  -4   7 -18 343.289 196.308   1
   4   7  19-203.849 260.349   1
  -4   7 -19 224.472 214.316   1
  -4  -7 -19 532.183 251.445   1
   4   7  20 376.200 274.740   1
  -4  -7 -20 94.9322 267.885   1
   4   7  21 34.2972 248.419   1
  -4  -7 -21 255.939 214.446   1
   4   7  22 412.412 249.253   1
  -4  -7 -22 483.936 254.963   1
   4   7  23 240.586 240.368   1
  -4  -7 -23 547.399 251.426   1
   4   7  25 33.8950 206.974   1
  -4  -7 -25 31.9850 239.203   1
   4   7  26-267.067 246.669   1
  -4  -7 -26 189.792 246.671   1
   4   7  27-98.1033 225.366   1
  -4  -7 -27 31.5697 227.509   1
   4  -8 -26 30.9928 235.432   1
  -4   8  26-103.330 251.379   1
   4  -8 -25-62.9301 239.044   1
   4  -8 -24 31.9316 242.652   1
  -4   8  24-286.108 262.180   1
   4  -8 -23 418.111 238.650   1
  -4   8  23-326.646 268.208   1
   4  -8 -22 228.436 238.200   1
  -4   8  22-108.875 236.934   1
   4  -8 -20 755.964 242.496   1
  -4   8  20 108.767 230.855   1
   4  -8 -19 65.7379 257.915   1
  -4   8  19 576.422 294.546   1
   4  -8 -18 717.834 228.461   1
  -4   8  18 321.997 251.362   1
   4   8 -18 166.139 206.266   1
   4  -8 -17-64.5566 273.294   1
  -4   8  17 637.339 315.979   1
  -4   8  16 278.796 296.957   1
  -4  -8  16 25.2443 203.997   1
   4  -8 -16 351.125 277.034   1
   4   8 -16 513.439 222.268   1
  -4   8  15-445.262 250.194   1
  -4  -8  15-47.1933 182.291   1
   4  -8 -15-62.7191 231.011   1
   4   8 -15-158.196 193.695   1
  -4   8  14 537.016 247.268   1
  -4  -8  14-22.2098 181.007   1
   4  -8 -14 92.1473 207.013   1
   4   8 -14 252.739 182.799   1
  -4   8  13 786.130 279.263   1
   4   8 -13 968.987 197.215   1
  -4  -8  13 549.812 196.285   1
   4  -8 -13 719.146 242.610   1
  -4  -8  12 7240.66 543.402   1
  -4   8  12 6371.52 603.592   1
   4   8 -12 7197.58 537.094   1
   4  -8 -12 7632.10 597.709   1
  -4   8  11-61.8739 281.938   1
   4   8 -11-17.1835 152.899   1
   4  -8 -11 450.078 263.134   1
  -4  -8  11 173.511 166.865   1
  -4  -8  10 5620.49 415.244   1
   4   8 -10 4959.35 421.222   1
  -4   8  10 5464.76 498.719   1
   4  -8 -10 5373.69 473.336   1
  -4   8   9 835.197 255.378   1
  -4  -8   9 1140.58 174.727   1
   4  -8  -9 909.529 237.047   1
   4   8  -9 903.712 171.939   1
  -4   8   8 4709.14 450.735   1
   4  -8  -8 4507.22 418.996   1
   4   8  -6 24504.0 1482.85   1
  -4  -8   6 21980.9 1477.92   1
  -4   8   6 21487.9 1522.72   1
   4  -8  -6 21964.0 1514.57   1
  -4  -8   5 3429.39 300.335   1
  -4   8   5 3588.40 369.079   1
   4  -8  -5 3261.27 340.600   1
   4   8  -5 4114.94 305.697   1
  -4   8   4 11501.6 805.881   1
   4  -8  -4 10990.2 797.098   1
  -4   8   3 243.476 187.926   1
  -4   8   2 5346.80 399.039   1
   4  -8  -2 4099.07 380.276   1
  -4  -8   1 7029.84 529.575   1
  -4   8   1 7198.93 539.909   1
   4  -8  -1 7529.31 538.476   1
   4   8  -1 7061.08 530.016   1
  -4  -8   0 44514.0 2859.80   1
  -4   8   0 43266.4 2857.07   1
   4  -8   0 45746.2 2854.74   1
  -4  -8  -1 6903.41 540.210   1
   4   8   1 7678.35 547.727   1
   4  -8   2 4724.81 371.584   1
   4   8   2 5200.83 424.496   1
  -4  -8  -3 290.544 178.936   1
   4   8   3 231.618 189.808   1
  -4   8  -3 148.219 134.494   1
   4  -8   3 283.170 138.021   1
   4  -8   4 11862.1 775.089   1
   4   8   4 10492.2 819.938   1
  -4  -8  -4 11502.7 818.080   1
  -4   8  -4 11753.8 774.010   1
   4  -8   5 3453.31 260.980   1
   4   8   5 3230.87 348.696   1
  -4  -8  -5 2879.24 331.602   1
  -4   8  -5 2954.51 261.899   1
   4  -8   6 24028.2 1512.75   1
  -4   8  -6 24092.9 1512.36   1
  -4  -8  -6 22567.1 1560.69   1
   4   8   6 21091.9 1568.14   1
  -4   8  -7 6809.67 477.179   1
   4  -8   7 6721.66 475.475   1
   4   8   8 5797.65 477.518   1
  -4   8  -8 4785.75 374.485   1
  -4  -8  -8 4471.05 450.095   1
   4  -8   8 5272.26 376.925   1
   4   8   9 1137.61 271.349   1
   4  -8   9 1006.80 169.351   1
  -4   8  -9 1108.77 164.031   1
  -4  -8  -9 1226.92 267.068   1
   4   8  10 3590.45 438.742   1
  -4  -8 -10 5483.94 455.638   1
   4  -8  11-77.1293 133.268   1
   4   8  11-60.7024 273.570   1
  -4   8 -11 14.6985 135.750   1
  -4  -8 -11-284.680 267.579   1
  -4   8 -12 6989.80 542.239   1
  -4  -8 -12 7654.20 609.010   1
   4  -8  12 7733.34 545.479   1
   4   8  12 7494.71 629.039   1
   4  -8  13 1061.51 194.767   1
  -4  -8 -13 726.082 244.685   1
  -4   8 -13 1074.63 186.223   1
   4  -8  14 99.3239 163.441   1
   4   8  14 162.948 255.235   1
  -4   8 -14-93.3664 159.115   1
   4  -8  15 170.407 176.968   1
   4   8  15 298.803 278.213   1
  -4   8 -15 39.9495 168.635   1
  -4  -8 -15 282.384 284.497   1
   4  -8  16 115.227 188.343   1
   4   8  16 202.137 292.381   1
  -4   8 -16 525.303 180.161   1
  -4  -8 -16 255.285 276.190   1
   4  -8  17 199.424 191.186   1
   4   8  17 309.855 244.120   1
  -4   8 -17 236.808 176.093   1
  -4  -8 -17 31.4494 225.984   1
   4   8  18 747.315 265.307   1
  -4  -8 -18 402.713 247.596   1
   4   8  19-170.605 278.601   1
  -4  -8 -19-157.074 260.768   1
   4   8  20 583.388 255.928   1
  -4  -8 -20 890.636 240.703   1
   4   8  22 548.222 276.490   1
  -4  -8 -22 96.4153 243.941   1
   4   8  23 170.899 227.901   1
  -4  -8 -23 128.311 209.595   1
   4   8  24 34.0043 235.956   1
  -4  -8 -24 479.038 261.055   1
   4   8  25 67.0880 251.993   1
  -4  -8 -25 189.829 231.059   1
   4   8  26 428.588 207.838   1
  -4  -8 -26 440.680 240.652   1
  -4   9  25-242.959 254.521   1
   4  -9 -25-62.3897 238.948   1
  -4   9  24 673.550 269.249   1
   4  -9 -24 126.506 244.103   1
  -4   9  23-144.214 234.131   1
   4  -9 -23 31.9226 189.049   1
  -4   9  22 144.576 265.974   1
   4  -9 -22-162.374 253.239   1
  -4   9  21-72.7349 269.803   1
   4  -9 -21 97.9882 251.900   1
  -4   9  20-108.874 235.710   1
   4  -9 -20 262.887 228.619   1
  -4   9  19 362.532 301.470   1
   4  -9 -19 328.262 266.926   1
  -4   9  18 143.954 258.821   1
   4  -9 -18 393.536 243.918   1
   4   9 -17 172.733 196.891   1
  -4  -9  16 475.133 201.434   1
   4   9 -16 161.893 182.403   1
  -4   9  16 774.929 307.189   1
   4  -9 -16 580.261 284.612   1
  -4  -9  15 617.128 186.144   1
   4   9 -15 412.099 181.532   1
  -4   9  15 104.175 274.214   1
   4  -9 -15 540.056 279.806   1
  -4  -9  14 345.453 175.714   1
   4   9 -14 342.730 170.160   1
  -4   9  14 238.765 277.268   1
   4  -9 -14 405.458 265.323   1
  -4  -9  13 483.651 169.905   1
   4   9 -13 316.883 168.883   1
  -4   9  13 534.135 285.019   1
   4  -9 -13 213.598 277.602   1
  -4  -9  12 445.513 173.778   1
   4  -9 -12 29.7433 273.313   1
  -4   9  12 325.549 270.199   1
   4   9 -12-69.5425 150.444   1
  -4   9  11-126.811 249.908   1
  -4  -9  11-31.9102 142.612   1
   4  -9 -11 172.794 234.201   1
   4   9 -11-16.3341 155.047   1
  -4   9  10 10100.3 795.506   1
   4  -9 -10 10621.6 790.037   1
   4  -9  -9 1685.94 294.762   1
  -4   9   9 3176.09 336.028   1
  -4  -9   8 2856.91 256.498   1
   4  -9  -8 2583.61 321.983   1
  -4   9   8 2864.07 341.301   1
   4   9  -8 2533.86 251.421   1
   4   9  -7 363.960 138.968   1
  -4   9   7 330.888 236.688   1
  -4  -9   7 635.779 145.447   1
   4  -9  -7 776.178 257.987   1
   4  -9  -6 627.284 220.928   1
   4   9  -6 899.999 154.495   1
  -4  -9   6 1057.80 149.673   1
  -4   9   6 390.951 232.524   1
   4  -9  -5 993.656 236.374   1
  -4   9   5 714.281 218.311   1
  -4  -9   5 824.523 151.087   1
   4   9  -5 1175.27 163.976   1
   4  -9  -4 19692.8 1330.36   1
  -4   9   4 19845.8 1338.02   1
   4  -9  -3 1922.23 256.559   1
   4   9  -2 10227.9 755.828   1
   4  -9  -2 11152.6 771.228   1
  -4   9   2 11299.9 784.302   1
  -4  -9   2 11593.0 763.056   1
   4   9  -1 4124.96 368.130   1
   4  -9  -1 4453.80 375.939   1
  -4   9   1 4740.15 388.702   1
  -4  -9   1 4780.14 365.173   1
  -4   9   0 33.2239 166.752   1
   4  -9   0 78.3693 144.323   1
  -4  -9   0-16.8152 166.169   1
   4   9   0-18.0716 176.543   1
   4   9   1 4332.99 376.066   1
  -4  -9  -1 4579.50 372.418   1
  -4   9  -1 4437.79 360.601   1
   4  -9   1 4096.16 350.686   1
  -4  -9  -2 11157.4 787.307   1
  -4  -9  -3 2030.81 253.559   1
   4   9   3 1772.49 277.739   1
  -4   9  -3 1541.23 199.866   1
   4  -9   3 2206.62 206.685   1
  -4  -9  -4 18265.9 1317.08   1
  -4   9  -4 19709.9 1282.52   1
   4   9   4 19406.6 1331.28   1
   4  -9   4 20402.1 1280.49   1
  -4   9  -5 518.985 120.856   1
   4   9   5 621.119 246.575   1
   4  -9   5 498.769 124.492   1
   4  -9   6 829.723 138.042   1
  -4  -9  -6 1196.17 259.032   1
   4   9   6 761.260 250.456   1
  -4   9  -6 892.538 139.176   1
   4  -9   7 496.743 121.454   1
   4   9   7 736.281 270.611   1
  -4  -9  -7 611.223 244.958   1
  -4   9  -7 596.244 123.058   1
   4   9   8 2033.38 343.372   1
  -4   9  -8 2787.93 226.611   1
  -4  -9  -8 2778.31 347.835   1
   4  -9   8 2753.98 235.835   1
  -4  -9  -9 2488.64 350.131   1
  -4   9  -9 3118.53 250.772   1
   4   9   9 2602.75 363.369   1
   4  -9   9 3170.45 254.765   1
  -4  -9 -10 11163.5 768.931   1
  -4   9 -10 8302.73 674.324   1
   4   9  10 9261.71 757.451   1
   4  -9  10 11510.9 681.541   1
   4   9  11 248.593 246.721   1
   4  -9  11 119.388 128.423   1
  -4   9 -11-51.3249 119.119   1
   4   9  12 382.661 278.789   1
  -4  -9 -12-30.0704 244.731   1
   4  -9  13 207.158 138.776   1
   4   9  13 422.067 296.523   1
  -4  -9 -13 583.853 270.856   1
  -4   9 -13 355.670 143.578   1
   4   9  14 298.140 278.574   1
   4  -9  14 439.531 165.527   1
  -4  -9 -14 281.446 256.426   1
  -4   9 -14 465.344 151.924   1
   4  -9  15 271.708 160.452   1
   4   9  15 235.136 273.169   1
  -4   9 -15 463.451 180.790   1
  -4  -9 -15 444.876 256.780   1
   4  -9  16 192.711 188.176   1
   4   9  16 992.709 333.111   1
  -4   9 -16 570.980 183.594   1
  -4  -9 -16 877.585 301.007   1
  -4   9 -17 447.915 179.391   1
   4   9  18 443.364 270.768   1
  -4  -9 -18-282.251 248.108   1
   4   9  19-102.861 274.136   1
  -4  -9 -19 189.888 246.816   1
   4   9  20 102.984 214.919   1
  -4  -9 -20 319.570 251.335   1
   4   9  21 34.3310 267.254   1
  -4  -9 -21 480.281 264.384   1
   4   9  22 615.603 255.482   1
  -4  -9 -22 384.767 205.965   1
   4   9  23-34.0685 247.291   1
  -4  -9 -23 638.712 264.718   1
   4   9  24 370.768 251.420   1
  -4  -9 -24 94.8920 216.349   1
   4   9  25 365.757 234.463   1
  -4  -9 -25-282.665 237.678   1
   4   9  26 520.220 251.326   1
  -4  -9 -26 62.0564 228.025   1
  -4  10  25 239.990 252.573   1
   4 -10 -25 153.949 228.738   1
  -4  10  23 465.222 260.796   1
   4 -10 -23 506.577 234.993   1
  -4  10  22 471.035 280.500   1
   4 -10 -22 608.842 261.977   1
  -4  10  21 435.330 243.904   1
   4 -10 -21 293.001 213.665   1
  -4  10  20 181.421 284.587   1
   4 -10 -20 755.340 269.703   1
  -4  10  19 327.048 282.841   1
   4 -10 -19 230.141 228.262   1
  -4  10  18 325.448 293.644   1
   4 -10 -18 625.558 292.556   1
  -4  10  17 35.9634 241.980   1
   4 -10 -17-32.7316 234.863   1
   4  10 -16 86.3314 169.663   1
  -4  10  16 35.6621 282.203   1
   4 -10 -16 194.660 239.813   1
  -4 -10  15 1118.96 191.756   1
  -4  10  15 1056.94 324.293   1
   4 -10 -15 1217.41 300.427   1
   4  10 -15 480.180 192.361   1
  -4  10  14 624.562 317.823   1
  -4 -10  14 486.119 169.436   1
   4  10 -14 222.714 157.421   1
  -4  10  13 783.366 325.351   1
  -4 -10  13 167.712 152.144   1
   4  10 -13 154.927 158.202   1
   4 -10 -13 464.150 269.348   1
  -4  10  11 1460.96 313.892   1
   4 -10 -11 1031.50 281.328   1
  -4  10  10 1706.88 299.935   1
  -4 -10  10 1418.52 177.800   1
   4  10 -10 1283.89 175.692   1
   4 -10 -10 997.059 257.112   1
   4  10  -9 50.6903 128.630   1
  -4 -10   9 145.029 119.464   1
   4  10  -8 6719.45 453.589   1
  -4 -10   8 5904.03 448.610   1
  -4  10   8 6094.04 548.177   1
  -4  10   7 113.920 241.798   1
  -4 -10   7 196.719 122.001   1
   4 -10  -7 151.194 196.868   1
   4  10  -7 231.135 138.065   1
   4  10  -6 440.340 140.844   1
  -4 -10   6 420.750 125.703   1
   4 -10  -5 3725.65 380.455   1
   4  10  -5 4639.59 336.219   1
  -4 -10   5 4550.28 336.803   1
   4 -10  -4 1343.52 246.526   1
  -4  10   4 648.284 239.074   1
   4 -10  -3 850.802 209.783   1
  -4  10   3 870.089 223.050   1
   4  10  -2 8836.14 660.765   1
  -4 -10   2 9940.58 661.070   1
  -4  10   2 9377.81 685.631   1
   4 -10  -2 9234.41 671.567   1
   4 -10  -1 842.025 196.322   1
   4  10  -1 284.125 168.866   1
  -4  10   1 606.187 198.921   1
  -4 -10   1 803.014 182.239   1
   4 -10   0 4223.97 357.577   1
   4  10   0 4228.19 362.098   1
  -4  10   0 4186.73 363.948   1
  -4 -10   0 4230.76 359.257   1
   4 -10   1 444.254 155.995   1
   4  10   1 451.561 205.196   1
  -4  10  -1 384.949 159.155   1
  -4 -10  -1 506.074 167.070   1
  -4 -10  -2 9368.03 710.998   1
   4  10   2 10452.3 727.508   1
   4  10   3 767.910 221.521   1
  -4  10  -3 915.273 171.725   1
  -4 -10  -3 775.834 206.751   1
   4 -10   3 1026.44 170.408   1
   4  10   4 938.098 243.784   1
  -4  10  -4 797.318 144.378   1
  -4 -10  -4 1030.10 235.084   1
   4 -10   4 940.070 154.201   1
  -4  10  -5 3796.23 306.259   1
  -4 -10  -5 4204.68 388.776   1
   4 -10   5 4192.92 309.018   1
  -4 -10  -6 327.966 219.832   1
   4  10   6 432.172 238.601   1
  -4  10  -6 536.719 107.843   1
   4 -10   6 232.305 108.051   1
   4  10   7 112.190 223.164   1
  -4  10  -7 337.398 100.659   1
  -4 -10  -7-26.1668 225.100   1
   4 -10   7 218.711 93.7867   1
   4 -10   8 4653.28 358.512   1
   4  10   8 6366.87 497.818   1
  -4  10  -8 4958.74 357.871   1
  -4 -10  -8 6237.92 481.676   1
  -4 -10  -9-28.1070 247.723   1
  -4  10  -9-40.5674 91.7547   1
   4  10   9 60.0845 256.323   1
   4 -10   9 125.874 99.2449   1
  -4  10 -10 1249.45 144.011   1
  -4 -10 -10 1222.32 270.746   1
   4  10  10 1207.11 296.611   1
   4 -10  10 1423.65 152.773   1
  -4 -10 -11 1586.35 279.252   1
  -4  10 -11 1420.60 149.990   1
   4 -10  11 1243.41 157.297   1
   4  10  11 1175.96 292.686   1
   4 -10  12 3945.28 319.643   1
  -4  10 -12 4542.55 322.383   1
   4 -10  13 206.384 128.527   1
   4  10  13 165.334 249.489   1
  -4  10 -13 174.932 120.575   1
  -4 -10 -13 124.700 220.086   1
   4  10  14 335.317 290.252   1
  -4 -10 -14 1045.46 300.177   1
   4  10  15 1504.69 297.475   1
  -4 -10 -15 1306.10 293.723   1
  -4  10 -15 1263.80 191.600   1
   4  10  16 308.817 291.678   1
  -4 -10 -16 338.998 261.318   1
   4  10  17 34.1923 272.457   1
  -4 -10 -17 124.471 240.041   1
   4  10  18 240.226 271.308   1
  -4 -10 -18 727.979 268.499   1
   4  10  19 137.664 261.500   1
  -4 -10 -19 63.6725 248.333   1
   4  10  20 171.871 255.226   1
  -4 -10 -20 160.341 238.134   1
   4  10  21 102.783 257.276   1
  -4 -10 -21-224.416 237.890   1
   4  10  22 136.515 215.644   1
  -4 -10 -22 607.367 251.161   1
   4  10  23 270.528 245.207   1
  -4 -10 -23 221.716 235.478   1
   4  10  25 229.897 261.661   1
  -4 -10 -25-123.989 225.289   1
   4 -11 -24 711.106 239.132   1
  -4  11  24 104.128 248.422   1
   4 -11 -23 535.135 260.847   1
  -4  11  23 319.416 277.098   1
   4 -11 -22 254.615 226.956   1
  -4  11  22 648.285 269.577   1
   4 -11 -21 32.4124 239.261   1
  -4  11  21 650.638 281.474   1
   4 -11 -20 195.830 227.437   1
  -4  11  20 254.887 291.432   1
   4 -11 -18 329.100 220.223   1
  -4  11  18 327.769 278.468   1
   4 -11 -17 459.174 278.482   1
  -4  11  17 363.105 301.333   1
   4 -11 -16 294.487 265.807   1
  -4  11  16 647.925 313.032   1
   4 -11 -15 97.2085 236.488   1
  -4  11  15-35.6620 249.193   1
   4 -11 -14-31.9807 230.485   1
  -4  11  14 140.854 248.298   1
   4  11 -13 55.7865 137.826   1
   4 -11 -13-94.3542 256.633   1
  -4 -11  13-93.2994 123.372   1
  -4  11  13 34.6468 285.519   1
   4  11 -12 693.760 134.675   1
   4 -11 -12 647.544 288.448   1
  -4  11  12 475.714 312.530   1
  -4 -11  12 468.272 136.641   1
  -4 -11  11 187.538 116.546   1
   4  11 -11 431.829 133.045   1
   4  11 -10 7550.44 515.463   1
  -4  11  10 7911.93 633.651   1
   4 -11 -10 7095.66 610.072   1
  -4 -11  10 7162.55 508.430   1
  -4 -11   9 260.102 112.649   1
   4  11  -9 189.936 116.197   1
   4 -11  -9 253.802 246.818   1
   4 -11  -8 5024.37 475.672   1
   4  11  -8 5966.87 400.140   1
  -4 -11   8 5429.44 394.497   1
  -4  11   8 4674.75 493.054   1
  -4 -11   7 2040.01 188.245   1
   4  11  -7 1976.59 193.561   1
   4 -11  -7 2293.31 297.251   1
  -4 -11   6 479.122 127.064   1
   4  11  -6 358.359 128.685   1
   4 -11  -6 501.566 216.293   1
  -4  11   6 393.399 236.848   1
   4  11  -5 681.002 145.181   1
  -4 -11   5 620.791 139.833   1
  -4  11   4 2833.54 334.081   1
   4 -11  -4 3078.23 325.608   1
   4 -11  -3 130.252 180.120   1
   4  11  -3-47.3740 151.435   1
  -4 -11   3 87.0091 133.950   1
  -4  11   3 186.287 213.326   1
   4  11  -2 8208.46 605.775   1
  -4  11   2 7635.60 625.193   1
  -4 -11   2 9065.12 599.819   1
   4 -11  -2 8173.89 614.773   1
  -4 -11   1 85.3010 148.326   1
   4  11  -1 74.7136 162.371   1
   4 -11  -1 18.7860 160.889   1
  -4  11   1 258.599 180.364   1
   4  11   0 40.2946 190.800   1
  -4 -11   0-276.198 162.316   1
  -4  11   0 128.104 177.134   1
   4 -11   0-34.4554 161.538   1
   4  11   1 151.071 188.309   1
  -4  11  -1 251.524 152.716   1
  -4 -11  -1 199.495 192.428   1
   4 -11   1 77.3239 150.025   1
  -4 -11  -2 8199.97 617.552   1
   4  11   2 8050.83 617.634   1
  -4 -11  -3 68.0956 194.252   1
   4  11   3-24.4312 203.948   1
  -4  11  -3-51.8618 119.695   1
   4 -11   3-12.8883 120.521   1
   4  11   4 2822.45 336.844   1
  -4  11  -4 2891.80 245.247   1
  -4 -11  -4 3003.87 338.270   1
   4 -11   4 2746.68 248.293   1
   4 -11   5 526.731 113.704   1
  -4  11  -5 568.004 120.475   1
  -4  11  -6 244.157 96.1617   1
   4 -11   6 416.351 98.3074   1
   4  11   7 1419.44 296.985   1
   4 -11   7 1292.26 135.693   1
  -4  11  -7 1761.43 137.982   1
   4  11   9 246.886 275.919   1
  -4 -11  -9-28.9967 268.456   1
  -4 -11 -10 6712.55 586.825   1
   4  11  10 7835.22 624.078   1
  -4  11 -12 414.955 74.4898   1
   4 -11  12 357.488 66.1106   1
   4  11  12 363.346 267.965   1
  -4 -11 -12 684.228 249.881   1
   4  11  13 435.794 288.689   1
  -4  11 -13 105.757 80.6767   1
  -4 -11 -13 126.525 261.600   1
   4 -11  13 64.6581 83.9892   1
  -4  11 -14 108.933 101.339   1
   4  11  14 376.233 244.569   1
  -4 -11 -14 159.106 225.584   1
   4  11  15 243.139 300.829   1
  -4 -11 -15-189.743 257.174   1
   4  11  16 1163.96 278.684   1
  -4 -11 -16 466.764 223.481   1
   4  11  17 274.807 286.957   1
  -4 -11 -17 94.5655 244.244   1
   4  11  18 620.916 268.854   1
  -4 -11 -18 987.977 269.155   1
   4  11  20 447.174 253.823   1
  -4 -11 -20 160.807 235.470   1
   4  11  21 171.052 251.874   1
  -4 -11 -21 96.0293 221.772   1
   4  11  22 476.359 263.305   1
  -4 -11 -22 222.828 239.981   1
   4  11  23 302.529 250.582   1
  -4 -11 -23 62.9665 209.991   1
   4  11  24 828.114 276.502   1
  -4 -11 -24 405.959 249.965   1
   4 -12 -24 398.097 249.533   1
  -4  12  24 683.269 281.612   1
   4 -12 -23-31.1501 201.215   1
  -4  12  23 105.033 227.353   1
   4 -12 -22 220.933 227.920   1
  -4  12  22 250.211 250.194   1
   4 -12 -20 97.6419 233.541   1
  -4  12  20-109.022 259.633   1
   4 -12 -19-229.204 244.423   1
  -4  12  19-292.695 293.955   1
   4 -12 -18 131.925 256.329   1
  -4  12  18 73.0568 280.734   1
   4 -12 -17 164.784 241.534   1
  -4  12  17-255.624 249.309   1
   4 -12 -16 853.794 245.453   1
  -4  12  16-36.3992 266.227   1
   4 -12 -14 419.408 262.857   1
  -4  12  14 966.411 308.981   1
   4 -12 -13 159.108 212.562   1
  -4  12  13 388.525 275.857   1
   4  12 -12 1253.66 125.611   1
   4 -12 -12 1220.14 285.163   1
   4  12 -11 18.9955 69.9759   1
  -4 -12  11-59.9406 59.4563   1
   4 -12 -10 327.664 229.037   1
  -4  12  10 233.807 253.872   1
  -4 -12  10 149.696 68.3285   1
   4  12 -10 97.4399 74.6751   1
  -4  12   9 850.824 287.669   1
  -4 -12   9 1052.26 101.412   1
   4  12  -9 265.621 102.876   1
   4 -12  -9 775.936 230.809   1
  -4  12   8 1200.47 284.696   1
  -4 -12   8 966.016 115.772   1
   4  12  -8 769.933 123.766   1
   4 -12  -8 754.156 228.607   1
  -4  12   7 850.481 260.876   1
   4  12  -7 887.567 149.915   1
   4 -12  -7 567.465 235.697   1
   4  12  -6 4854.79 394.858   1
  -4 -12   6 5753.95 389.268   1
  -4  12   6 6056.90 497.760   1
   4 -12  -6 4948.79 460.534   1
   4  12  -5 1117.44 177.331   1
   4 -12  -5 1332.92 253.624   1
  -4  12   5 1435.17 272.436   1
  -4 -12   5 1641.20 172.716   1
   4 -12  -4 888.728 224.713   1
  -4  12   4 1328.72 248.799   1
   4  12  -3 261.221 151.657   1
  -4 -12   3 565.916 153.416   1
  -4  12   3 194.732 211.773   1
   4 -12  -3 136.029 183.605   1
  -4 -12   2 3214.26 304.070   1
  -4  12   2 3532.70 345.175   1
   4  12  -2 3523.67 319.217   1
   4 -12  -2 3159.92 320.602   1
   4  12  -1 39.1780 178.018   1
  -4 -12   1 108.408 163.316   1
   4 -12  -1 39.3232 180.588   1
  -4  12   1 20.8175 173.257   1
   4  12   0 10944.6 759.701   1
   4 -12   0 10850.4 740.294   1
  -4  12   0 9530.21 741.504   1
  -4 -12   0 10791.5 751.486   1
   4 -12   1 80.5736 155.211   1
   4  12   1 68.0640 188.791   1
  -4  12  -1-122.508 154.685   1
  -4 -12  -1-63.1182 178.958   1
  -4 -12  -2 3323.45 325.561   1
  -4  12  -2 3307.43 287.479   1
   4 -12   2 3181.05 279.939   1
   4  12   2 2829.95 349.475   1
   4  12   3 176.900 218.734   1
  -4 -12  -3 400.206 212.780   1
  -4  12  -3 447.921 140.587   1
   4 -12   3 327.117 138.015   1
  -4  12  -4 1074.11 148.005   1
   4 -12   4 1117.05 147.320   1
   4  12   5 1330.65 254.033   1
   4 -12   5 1778.75 147.290   1
  -4 -12  -5 1519.83 253.031   1
   4  12   6 5642.43 463.907   1
   4 -12   6 4836.15 301.567   1
  -4 -12  -6 5318.09 430.488   1
   4  12   7 1223.34 291.435   1
  -4 -12  -8 1041.29 281.403   1
   4  12   8 1017.05 277.690   1
  -4 -12  -9 1249.85 267.066   1
   4  12   9 347.773 256.869   1
  -4 -12 -10 396.332 258.541   1
   4  12  10 743.787 276.487   1
  -4 -12 -11 31.0296 253.194   1
  -4 -12 -12 1707.56 287.121   1
   4  12  12 872.436 274.795   1
  -4 -12 -13 254.576 255.511   1
   4  12  13 513.778 276.747   1
   4  12  14 584.660 285.782   1
  -4 -12 -16 220.977 238.173   1
   4  12  16 103.324 267.793   1
  -4 -12 -17-31.9456 236.057   1
   4  12  17 138.479 268.001   1
  -4 -12 -18 128.355 205.053   1
   4  12  18-138.334 246.003   1
  -4 -12 -19 514.074 246.458   1
   4  12  19 586.671 277.068   1
  -4 -12 -20 224.974 232.924   1
   4  12  20 171.950 228.303   1
  -4 -12 -22 253.471 234.126   1
   4  12  22-372.551 245.125   1
  -4 -12 -23-31.3018 178.540   1
   4  12  23 533.385 245.577   1
  -4 -12 -24-308.171 230.472   1
   4  12  24 294.150 257.648   1
  -4  13  23 242.343 263.132   1
   4 -13 -23 61.5415 227.534   1
  -4  13  22 211.853 250.971   1
   4 -13 -22 439.293 223.246   1
  -4  13  21 288.221 277.933   1
   4 -13 -21-31.7639 236.696   1
  -4  13  20 291.901 272.014   1
   4 -13 -20 96.4699 235.926   1
  -4  13  19 328.957 285.768   1
  -4  13  18 73.5438 232.574   1
   4 -13 -18 197.277 223.557   1
  -4  13  17-110.605 273.594   1
   4 -13 -17-98.8151 215.108   1
   4 -13 -16 526.537 265.163   1
  -4  13  15-109.541 294.987   1
   4 -13 -15-65.5265 250.836   1
  -4  13  14 362.435 295.851   1
   4 -13 -14-32.5060 256.380   1
  -4  13  13 288.319 296.074   1
   4 -13 -13-64.3112 258.911   1
  -4  13  12 639.707 276.467   1
   4 -13 -12 728.960 250.019   1
  -4  13  11 349.236 284.963   1
   4 -13 -11-249.089 260.745   1
  -4  13   9 66.9982 261.271   1
   4 -13  -9 88.7814 229.134   1
  -4  13   8 681.057 278.434   1
   4 -13  -8 547.923 229.650   1
  -4 -13   7 1559.98 141.482   1
   4 -13  -7 1174.04 264.108   1
  -4  13   7 1881.23 311.048   1
   4  13  -7 1851.82 152.810   1
  -4 -13   6 711.321 122.593   1
   4  13  -6 730.191 132.246   1
   4 -13  -6 1085.24 246.454   1
  -4  13   6 691.271 245.750   1
  -4 -13   5-34.3912 110.174   1
   4  13  -5-112.412 121.183   1
   4 -13  -5 130.908 202.681   1
  -4  13   5-28.6028 227.887   1
  -4 -13   3 77.0672 149.557   1
   4  13  -3 117.138 163.128   1
   4 -13  -3-141.804 193.516   1
  -4  13   3 177.407 222.111   1
  -4 -13   2 2251.37 237.779   1
   4  13  -2 2284.93 252.229   1
   4 -13  -2 1781.85 263.964   1
  -4  13   2 2204.15 286.898   1
   4  13  -1 891.929 209.433   1
  -4 -13   1 507.503 179.597   1
   4 -13  -1 740.453 199.566   1
  -4  13   1 1088.51 205.982   1
   4  13   0 43.8228 189.228   1
  -4 -13   0 324.659 194.515   1
   4 -13   0-150.618 162.114   1
  -4  13   0 40.2243 171.613   1
   4  13   1 538.903 224.044   1
  -4 -13  -1 456.317 205.061   1
   4 -13   1 519.420 160.146   1
  -4  13  -1 474.393 171.734   1
   4  13   2 1717.33 285.130   1
  -4 -13  -2 2283.44 280.484   1
  -4  13  -2 2146.26 234.034   1
   4 -13   2 1890.51 214.564   1
   4  13   3-26.2111 215.331   1
   4 -13   3 13.1556 125.252   1
  -4 -13  -3 73.1342 207.395   1
  -4  13  -3 160.323 137.667   1
   4  13   4 604.792 241.183   1
  -4  13  -4 364.504 114.395   1
   4 -13   4 513.931 127.061   1
   4  13   5 143.368 244.650   1
  -4  13  -5-49.9789 78.5679   1
   4 -13   5 18.4747 70.9840   1
  -4 -13  -6 641.201 254.956   1
   4  13   6 744.523 273.314   1
  -4 -13  -7 2365.05 326.268   1
   4  13   7 1810.75 313.376   1
  -4 -13  -8 593.639 239.514   1
   4  13   8 788.132 267.462   1
  -4 -13  -9 30.3795 221.721   1
   4  13   9 32.3665 231.248   1
  -4 -13 -10 682.781 256.077   1
   4  13  10 297.483 285.513   1
  -4 -13 -11 313.408 250.670   1
   4  13  11-100.896 270.841   1
  -4 -13 -12 781.824 260.677   1
   4  13  12 206.745 277.471   1
  -4 -13 -13-92.6210 218.698   1
   4  13  13 276.031 247.624   1
  -4 -13 -15 379.821 243.444   1
  -4 -13 -16 192.238 244.088   1
   4  13  16 417.132 270.714   1
  -4 -13 -17 160.985 207.176   1
   4  13  17 208.461 232.904   1
   4  13  18 589.641 270.043   1
  -4 -13 -19 226.052 244.357   1
   4  13  19-242.175 255.625   1
  -4 -13 -20-96.2686 195.988   1
   4  13  20-34.3683 223.214   1
  -4 -13 -21 254.173 244.133   1
   4  13  21 442.349 270.987   1
  -4 -13 -23 341.834 198.817   1
   4  13  23 396.329 237.068   1
   4 -14 -22 31.1483 228.847   1
  -4  14  22 559.216 282.785   1
   4 -14 -21-189.703 193.422   1
   4 -14 -20 449.294 256.298   1
  -4  14  20 435.766 292.651   1
   4 -14 -19 452.847 222.058   1
  -4  14  19-183.745 245.003   1
  -4  14  18 815.214 308.638   1
   4 -14 -16-32.8250 234.874   1
  -4  14  16 555.863 297.572   1
   4 -14 -15 264.185 255.626   1
  -4  14  15-296.092 303.002   1
   4 -14 -14 1434.95 307.083   1
  -4  14  14 1105.39 329.141   1
   4 -14 -13-97.0502 254.101   1
  -4  14  13 182.835 289.281   1
   4 -14 -12 159.895 216.440   1
  -4  14  12 145.718 271.522   1
   4 -14 -11 188.969 261.778   1
  -4  14  11 358.958 276.314   1
   4 -14 -10 403.359 237.735   1
  -4  14  10 843.115 275.483   1
   4 -14  -8 564.660 241.944   1
  -4  14   8 767.236 272.577   1
   4 -14  -7-115.570 240.511   1
  -4  14   7-96.9949 246.628   1
  -4  14   6 2262.01 322.954   1
   4  14  -6 2160.77 160.347   1
   4 -14  -6 2256.00 296.630   1
  -4  14   5 88.7449 243.322   1
   4 -14  -5 354.230 235.654   1
  -4 -14   5 248.416 112.370   1
   4  14  -5 147.817 117.095   1
   4 -14  -4-156.044 210.788   1
  -4  14   4 224.385 224.236   1
   4  14  -3 134.443 151.297   1
   4 -14  -3 146.962 194.651   1
  -4  14   2 24.5187 200.816   1
   4 -14  -2 23.0339 184.884   1
   4  14  -2 208.850 163.084   1
   4  14  -1 41.8967 182.452   1
   4 -14  -1 579.435 204.070   1
  -4  14   1 772.564 211.025   1
  -4  14   0 2912.37 318.268   1
   4 -14   0 3237.89 320.296   1
   4  14   0 3771.64 346.970   1
   4 -14   1 575.665 168.546   1
   4  14   1 755.266 225.336   1
  -4 -14  -1 22.6917 185.244   1
  -4  14  -1 432.957 172.217   1
   4 -14   2-15.3424 136.371   1
  -4 -14  -2-72.4072 204.662   1
  -4  14  -2 16.1187 139.189   1
   4  14   2 103.445 213.115   1
  -4  14  -3 239.394 133.192   1
   4 -14   3 157.066 131.389   1
   4 -14   4-108.677 102.040   1
  -4 -14  -4 26.6553 213.102   1
   4  14   4 113.779 225.823   1
  -4  14  -4 111.561 102.900   1
   4  14   5-29.6321 218.122   1
  -4 -14  -5 221.798 235.160   1
   4  14   6 1653.08 319.485   1
  -4 -14  -6 2731.03 316.801   1
   4  14   7 31.5664 252.365   1
  -4 -14  -7-59.1636 230.679   1
   4  14   8 582.997 264.753   1
  -4 -14  -8 516.073 249.258   1
   4  14  10-33.9174 261.690   1
  -4 -14 -10 282.713 264.004   1
   4  14  11 444.616 263.536   1
  -4 -14 -11 519.339 266.315   1
   4  14  12 137.006 275.109   1
  -4 -14 -12 650.947 244.041   1
   4  14  13 69.0157 250.109   1
  -4 -14 -13 346.851 241.743   1
   4  14  14 486.835 247.412   1
  -4 -14 -14 287.197 221.190   1
   4  14  15-104.854 258.390   1
  -4 -14 -15-160.860 210.181   1
   4  14  16 384.340 280.489   1
  -4 -14 -16 420.410 239.329   1
   4  14  17 384.551 276.721   1
  -4 -14 -17 911.836 270.674   1
   4  14  18 174.161 247.993   1
  -4 -14 -18 617.007 238.362   1
  -4 -14 -19 64.5721 194.821   1
   4  14  20 102.906 265.253   1
  -4 -14 -20 479.859 244.711   1
   4  14  21 644.288 282.765   1
  -4 -14 -21 727.086 255.535   1
   4  14  22 633.551 233.214   1
   4 -15 -22 246.014 230.313   1
  -4  15  22 550.767 282.831   1
   4 -15 -21 188.534 213.208   1
  -4  15  21 422.144 280.832   1
   4 -15 -20 605.571 252.210   1
  -4  15  20 35.9497 281.200   1
   4 -15 -19 581.955 229.963   1
  -4  15  19 364.809 244.930   1
   4 -15 -18-130.743 237.787   1
  -4  15  18-221.391 280.487   1
   4 -15 -17 656.499 258.552   1
  -4  15  17 485.399 292.381   1
   4 -15 -15-33.0104 234.835   1
  -4  15  15-75.1575 274.272   1
   4 -15 -14 493.966 250.984   1
  -4  15  14 937.986 297.846   1
   4 -15 -13 263.043 250.303   1
  -4  15  13 260.427 279.808   1
   4 -15 -12 162.965 226.871   1
  -4  15  12 110.693 242.263   1
   4 -15 -11 225.356 246.474   1
  -4  15  11 510.513 283.130   1
   4 -15 -10 190.879 225.470   1
  -4  15  10 71.6012 255.923   1
   4 -15  -9 218.824 246.160   1
  -4  15   9 351.064 280.231   1
   4 -15  -7 542.286 244.731   1
  -4  15   7 496.460 279.101   1
   4 -15  -6 116.906 240.474   1
  -4  15   6 351.625 255.059   1
   4  15  -5 205.049 102.398   1
   4 -15  -5 310.850 219.534   1
  -4  15   5 489.054 237.332   1
  -4 -15   5 337.219 101.702   1
  -4 -15   4 2019.05 213.746   1
   4 -15  -4 2673.43 323.627   1
   4  15  -4 2473.95 227.163   1
  -4  15   4 3100.26 326.131   1
   4  15  -3 402.485 159.800   1
  -4 -15   3 278.587 145.526   1
  -4 -15   2 1378.53 195.407   1
   4 -15  -2 1492.50 248.415   1
  -4  15   2 1099.61 232.277   1
  -4 -15   1-20.0192 161.161   1
   4 -15  -1-178.511 186.277   1
   4  15  -1 172.459 177.073   1
  -4  15   1 165.875 191.414   1
  -4 -15   0 43.7055 178.938   1
   4 -15   0 81.4596 177.456   1
   4  15   0 140.918 186.493   1
  -4  15   0-21.7426 166.464   1
  -4 -15  -1-70.4674 185.866   1
   4 -15   1 289.699 160.082   1
  -4  15  -1-19.2745 165.994   1
   4  15   1-25.2230 202.390   1
   4 -15   2 1075.89 179.762   1
  -4  15  -2 947.118 182.089   1
   4  15   3 56.3776 216.274   1
   4 -15   3 332.432 134.654   1
  -4  15  -3 454.048 128.385   1
  -4 -15  -3 630.314 223.982   1
  -4 -15  -4 2088.22 281.931   1
   4 -15   4 1390.56 118.678   1
   4  15   4 1647.08 294.918   1
   4  15   5 152.466 246.509   1
  -4 -15  -5 542.655 234.909   1
   4  15   6 441.335 245.974   1
  -4 -15  -6-118.118 214.784   1
   4  15   7 553.972 276.157   1
  -4 -15  -7 391.474 234.921   1
   4  15   9 574.570 261.073   1
  -4 -15  -9-30.1456 228.584   1
   4  15  10 679.595 278.669   1
  -4 -15 -10 491.138 235.047   1
   4  15  11 378.035 269.235   1
  -4 -15 -11 31.3587 236.671   1
   4  15  12 451.706 279.213   1
  -4 -15 -12 95.4917 239.522   1
   4  15  13-70.0850 260.057   1
  -4 -15 -13 257.605 247.495   1
   4  15  14 281.181 250.712   1
  -4 -15 -14 649.839 246.730   1
   4  15  15-105.708 253.977   1
  -4 -15 -15 261.357 225.204   1
   4  15  17-70.1957 237.987   1
  -4 -15 -17 588.288 228.032   1
   4  15  18 69.7945 268.203   1
  -4 -15 -18 130.012 221.985   1
   4  15  19 207.553 271.846   1
  -4 -15 -19-418.869 243.015   1
   4  15  20 34.2165 261.913   1
  -4 -15 -20-96.0718 226.805   1
   4  15  21-33.6696 218.746   1
  -4 -15 -21 853.358 249.362   1
   4  15  22-197.458 224.670   1
  -4 -15 -22 187.221 190.534   1
  -4  16  21-34.7821 266.256   1
   4 -16 -21 124.478 219.439   1
  -4  16  20 248.831 278.393   1
   4 -16 -20 95.1191 225.768   1
  -4  16  19 72.3557 241.025   1
   4 -16 -19-64.5245 192.247   1
  -4  16  18 623.809 303.701   1
   4 -16 -18 327.074 236.377   1
  -4  16  17 260.585 291.419   1
   4 -16 -17 528.874 260.895   1
  -4  16  16-337.670 286.216   1
   4 -16 -16 33.1802 233.048   1
  -4  16  15 226.148 280.826   1
   4 -16 -15 566.372 253.431   1
  -4  16  14 868.151 321.093   1
   4 -16 -14 368.122 250.855   1
  -4  16  13 262.754 278.473   1
   4 -16 -13-200.271 228.950   1
  -4  16  11 73.9853 267.835   1
   4 -16 -11 164.769 219.690   1
  -4  16  10 292.323 267.310   1
   4 -16 -10 293.621 233.809   1
  -4  16   9-35.9308 243.088   1
   4 -16  -9 288.826 239.186   1
  -4  16   8 35.0919 255.115   1
   4 -16  -8 159.046 231.266   1
  -4  16   7 68.0509 255.506   1
   4 -16  -7-186.657 228.974   1
  -4  16   6 426.546 244.939   1
   4 -16  -6 121.305 220.999   1
  -4  16   5 94.4238 221.118   1
   4 -16  -5 204.806 234.092   1
   4  16  -4 49.5595 119.641   1
  -4  16   4 239.999 233.949   1
   4 -16  -4-139.654 197.821   1
   4  16  -3 375.473 148.445   1
  -4  16   3 254.014 208.347   1
  -4 -16   2 278.212 147.730   1
   4 -16  -2 175.127 183.937   1
   4  16  -2 232.090 162.126   1
  -4 -16   1 39.0569 148.934   1
   4 -16  -1-185.410 185.306   1
  -4  16   1 173.106 194.259   1
   4  16  -1 176.910 178.036   1
  -4 -16   0 128.594 166.005   1
   4 -16   0 104.145 170.651   1
  -4  16   0 202.791 189.321   1
   4  16   0 654.293 207.325   1
  -4 -16  -1 118.508 177.272   1
   4 -16   1-37.1718 149.131   1
   4  16   1 26.3845 206.514   1
  -4  16  -1 98.5360 163.484   1
   4  16   2 84.0298 231.384   1
  -4  16  -2 146.346 139.245   1
  -4 -16  -2 630.061 223.963   1
  -4 -16  -3 212.181 204.459   1
  -4  16  -3 304.705 125.057   1
   4  16   3 206.156 231.925   1
  -4 -16  -4 512.393 213.733   1
   4  16   4 153.602 222.483   1
  -4 -16  -5 55.9610 207.599   1
   4  16   5 31.4737 218.935   1
  -4 -16  -6-28.8596 215.003   1
   4  16   6 194.696 245.573   1
  -4 -16  -8 488.540 223.274   1
   4  16   8 537.881 274.337   1
  -4 -16  -9 62.1781 217.290   1
   4  16   9 102.403 238.563   1
  -4 -16 -10 316.966 244.820   1
   4  16  10 103.922 249.997   1
  -4 -16 -11 611.286 234.752   1
   4  16  11 35.0653 244.792   1
  -4 -16 -12-32.5598 218.175   1
   4  16  12 352.894 250.072   1
  -4 -16 -13 722.666 252.399   1
   4  16  13-70.9809 254.517   1
  -4 -16 -14 528.877 243.114   1
   4  16  14 106.727 259.370   1
  -4 -16 -16 231.029 240.868   1
   4  16  16-248.434 264.355   1
  -4 -16 -17-32.8400 241.698   1
   4  16  17 176.559 244.523   1
  -4 -16 -18 32.5888 226.683   1
   4  16  18 35.0038 241.236   1
  -4 -16 -19 96.8826 220.093   1
   4  16  19 449.135 240.929   1
  -4 -16 -20 191.339 195.238   1
   4  16  20 272.114 237.014   1
  -4 -16 -21-252.031 198.265   1
   4  16  21-33.2653 243.993   1
  -4  17  20-386.946 271.353   1
   4 -17 -20 157.210 229.546   1
  -4  17  18 401.868 274.381   1
   4 -17 -18-97.8865 216.405   1
  -4  17  16 374.492 279.818   1
   4 -17 -16 334.133 248.868   1
  -4  17  15-37.7336 282.188   1
   4 -17 -15 67.3107 238.353   1
  -4  17  14-37.9021 284.740   1
   4 -17 -14 304.095 229.778   1
  -4  17  13 151.777 271.199   1
   4 -17 -13 101.425 213.817   1
  -4  17  12 642.922 288.247   1
   4 -17 -12 169.025 243.714   1
  -4  17  10 631.312 288.017   1
   4 -17 -10 368.380 250.314   1
  -4  17   9-36.5154 255.147   1
   4 -17  -9 33.2179 236.289   1
  -4  17   8 35.8138 250.787   1
   4 -17  -8 458.299 238.480   1
  -4  17   7-34.9196 234.967   1
  -4  17   6 236.446 241.363   1
   4 -17  -6-62.5608 211.543   1
  -4  17   5 130.004 235.707   1
   4 -17  -5 331.739 205.470   1
  -4  17   4 834.270 264.286   1
   4 -17  -4 346.265 215.995   1
  -4  17   3 441.118 237.716   1
   4 -17  -3-55.0635 188.172   1
  -4  17   1 128.521 198.606   1
   4  17  -1 246.919 178.624   1
  -4  17   0 93.5627 187.723   1
   4  17   0 74.3209 188.257   1
   4  17   2 85.1786 198.481   1
  -4 -17  -2 103.304 188.575   1
   4  17   3-298.368 226.794   1
  -4 -17  -3 27.1541 203.235   1
   4  17   4 652.531 244.843   1
  -4 -17  -4 481.122 220.271   1
   4  17   5 353.550 274.397   1
  -4 -17  -5 29.2947 207.701   1
   4  17   6 264.432 223.559   1
  -4 -17  -6-60.2760 197.827   1
   4  17   7 169.303 234.451   1
  -4 -17  -7-216.791 218.375   1
   4  17   8 241.487 236.662   1
  -4 -17  -8-315.820 237.149   1
   4  17   9-34.9716 238.742   1
  -4 -17  -9 32.1964 215.569   1
   4  17  10 389.022 259.262   1
  -4 -17 -10 390.849 225.793   1
   4  17  11 321.133 247.489   1
  -4 -17 -11 164.889 225.620   1
   4  17  12-107.673 249.692   1
  -4 -17 -12 233.028 226.231   1
   4  17  13 216.014 262.794   1
  -4 -17 -13-33.4228 219.360   1
   4  17  14 144.144 260.153   1
  -4 -17 -14 334.556 230.007   1
   4  17  15-323.701 272.154   1
  -4 -17 -15 299.714 239.981   1
   4  17  16-321.847 272.687   1
  -4 -17 -16 265.011 253.561   1
   4  17  17 106.098 266.190   1
  -4 -17 -17 460.430 246.661   1
   4  17  18 558.605 271.854   1
  -4 -17 -18 65.1813 232.531   1
   4  17  19-309.111 254.843   1
  -4 -17 -19 128.785 223.991   1
   4  17  20 975.342 294.871   1
  -4 -17 -20-96.3387 226.718   1
   4 -18 -19 223.086 213.960   1
  -4  18  19 284.581 263.309   1
   4 -18 -17 99.1858 203.864   1
  -4  18  17 517.121 261.046   1
   4 -18 -15 304.761 220.254   1
  -4  18  15 75.7084 249.983   1
   4 -18 -14-34.0921 234.036   1
  -4  18  14 381.419 271.481   1
   4 -18 -13-206.670 227.790   1
  -4  18  13-343.548 281.394   1
   4 -18 -12 137.865 224.142   1
  -4  18  12 267.438 263.574   1
   4 -18 -11-310.956 238.122   1
  -4  18  11 303.731 272.441   1
   4 -18  -9 68.1561 229.606   1
  -4  18   9 335.517 247.410   1
   4 -18  -8 269.893 228.336   1
  -4  18   8 36.5171 249.502   1
   4 -18  -7 363.958 217.265   1
  -4  18   7-142.853 236.887   1
  -4  18   5 267.372 237.287   1
   4  18   4 645.394 227.070   1
   4  18   5 266.415 222.494   1
   4  18   6 478.312 244.987   1
  -4 -18  -6 505.473 240.123   1
   4  18   7-139.627 239.484   1
  -4 -18  -7-32.2641 206.234   1
   4  18   8 638.283 268.813   1
  -4 -18  -8-32.7897 223.372   1
   4  18   9 35.8725 243.746   1
  -4 -18  -9 66.3857 227.699   1
   4  18  11 72.9716 268.601   1
  -4 -18 -11 169.040 243.757   1
   4  18  12 36.5269 264.514   1
  -4 -18 -12 237.055 208.221   1
   4  18  13-73.1296 242.397   1
  -4 -18 -13 135.589 210.659   1
   4  18  14 474.195 274.531   1
  -4 -18 -14 507.861 241.765   1
   4  18  15-217.395 270.228   1
  -4 -18 -15 604.573 253.532   1
   4  18  17-70.8106 263.735   1
  -4 -18 -17 132.371 222.683   1
   4  18  19-238.281 235.817   1
  -4 -18 -19-32.4574 199.525   1
   4  19  11 298.174 266.943   1
   4  19  12 446.977 273.286   1
   4  19  13-148.181 248.210   1
   4  19  14-147.293 238.031   1
   4  19  16-286.732 271.804   1
   5   0 -26 173.983 247.760   1
  -5   0  25 147.180 230.178   1
   5   0 -25 174.217 259.729   1
  -5   0  24 36.8350 235.758   1
   5   0 -24 382.456 260.352   1
  -5   0  23 257.197 260.832   1
   5   0 -23 310.589 242.894   1
  -5   0  22 473.046 259.191   1
   5   0 -22 410.093 264.033   1
  -5   0  21 396.419 263.496   1
   5   0 -21 134.338 255.612   1
  -5   0  20 106.266 251.806   1
   5   0 -20 594.248 267.558   1
  -5   0  19 243.066 278.185   1
   5   0 -19 323.351 267.069   1
  -5   0  18 1529.36 338.365   1
   5   0 -18 1069.84 290.761   1
  -5   0  17 165.340 292.272   1
   5   0 -17-91.8554 255.598   1
  -5   0  16 1635.78 329.641   1
   5   0 -16 2018.02 325.986   1
  -5   0  15 340.117 260.570   1
   5   0 -15-258.909 264.186   1
  -5   0  14 2889.19 354.624   1
   5   0 -14 2686.15 333.367   1
  -5   0  13 199.483 234.117   1
   5   0 -13-53.3430 233.086   1
  -5   0  12-217.383 240.386   1
   5   0 -12 561.942 233.554   1
   5   0 -10 30760.8 2080.26   1
  -5   0  10 32676.6 2090.23   1
  -5   0   9-46.1501 216.865   1
   5   0  -9 21.8589 177.165   1
  -5   0   8 2310.41 281.173   1
   5   0  -8 1400.54 255.672   1
  -5   0   7 102.305 205.023   1
   5   0  -7 97.5154 191.947   1
   5   0  -6 17253.4 1115.67   1
  -5   0   6 15615.5 1112.04   1
   5   0  -5 17.4737 206.482   1
  -5   0   5-293.433 214.270   1
   5   0  -4 19145.0 1269.03   1
  -5   0   4 18980.4 1276.69   1
   5   0  -3-63.6193 187.499   1
  -5   0   3-49.6583 191.994   1
  -5   0   2 43869.9 2840.86   1
   5   0  -2 44553.0 2838.81   1
  -5   0   1-107.674 188.145   1
   5   0  -1 15.4509 175.015   1
  -5   0   0 30.8972 192.974   1
   5   0   0 218.870 200.490   1
  -5   0  -1-154.120 222.972   1
   5   0   1-248.766 202.330   1
  -5   0  -2 42200.0 2866.44   1
   5   0   2 47450.0 2872.02   1
  -5   0  -3-142.804 195.529   1
   5   0   3 16.1164 197.727   1
  -5   0  -4 17129.2 1182.61   1
   5   0   4 18397.7 1190.97   1
  -5   0  -5 17.4273 196.007   1
   5   0   5-17.8056 205.464   1
   5   0   6 15826.9 1146.01   1
  -5   0  -6 18288.2 1151.07   1
   5   0   7 115.883 193.865   1
  -5   0  -7-136.175 204.922   1
   5   0   8 1690.03 265.821   1
  -5   0  -8 1454.54 260.169   1
   5   0   9 251.494 188.263   1
  -5   0  -9 171.343 188.152   1
  -5   0 -10 32064.9 2132.55   1
   5   0  10 33041.9 2141.59   1
  -5   0 -11-23.6463 201.197   1
   5   0  11-153.098 234.380   1
  -5   0 -12 301.467 223.527   1
   5   0  12 321.578 233.600   1
  -5   0 -13 185.362 233.001   1
  -5   0 -14 1864.96 298.704   1
   5   0  14 1564.22 320.380   1
  -5   0 -15-368.745 268.371   1
   5   0  15-120.033 257.278   1
   5   0  16 1857.99 312.877   1
  -5   0 -17 243.017 247.672   1
   5   0  17 637.732 264.997   1
  -5   0 -18 872.937 254.414   1
   5   0  18 1304.38 311.188   1
   5   0  19-499.615 266.679   1
  -5   0 -19 63.5931 251.959   1
   5   0  20 617.586 258.285   1
  -5   0 -20 347.614 240.947   1
   5   0  21 546.080 253.206   1
  -5   0 -21 219.641 219.433   1
   5   0  22 553.285 262.822   1
  -5   0 -22 257.702 242.156   1
   5   0  23 350.276 254.720   1
  -5   0 -23-32.8368 233.745   1
   5   0  24-177.072 234.761   1
  -5   0 -24 133.877 252.277   1
   5   0  25-35.7367 235.883   1
  -5   0 -25 337.731 242.522   1
   5  -1 -26-137.551 234.876   1
  -5   1  26 437.232 259.289   1
   5  -1 -25-34.4867 245.397   1
   5   1 -25 281.708 241.619   1
  -5   1  25 36.5908 262.631   1
   5   1 -24 210.111 253.851   1
  -5  -1  24 257.935 250.776   1
   5   1 -23 347.098 239.543   1
   5  -1 -23-102.656 226.043   1
  -5   1  23 256.984 238.734   1
  -5  -1  23 403.147 262.154   1
   5  -1 -22 507.809 270.344   1
  -5   1  22 73.0930 257.191   1
   5   1 -21 540.068 259.160   1
  -5  -1  21 107.278 248.412   1
   5   1 -20 661.204 287.652   1
   5  -1 -20 230.905 267.884   1
  -5  -1  20 877.023 286.187   1
   5   1 -19 161.539 229.425   1
   5  -1 -19 96.6433 262.518   1
  -5  -1  19 344.031 278.402   1
  -5   1  19 562.011 286.148   1
   5  -1 -18 598.846 257.056   1
  -5   1  18 1065.70 292.341   1
   5   1 -17 305.322 258.958   1
  -5  -1  17-130.169 253.819   1
   5   1 -16 590.422 255.302   1
   5  -1 -16-29.8619 229.859   1
  -5  -1  16 346.213 263.940   1
  -5   1  16 65.1970 243.213   1
   5   1 -15 2278.59 326.408   1
   5  -1 -15 3210.80 334.330   1
  -5  -1  15 2026.75 326.678   1
  -5   1  15 2021.32 340.029   1
   5   1 -14 1751.54 268.088   1
   5  -1 -14 893.175 282.972   1
  -5   1  14 670.829 285.882   1
  -5  -1  14 1220.49 271.288   1
   5  -1 -13 19707.2 1409.53   1
  -5   1  13 20255.8 1420.19   1
  -5  -1  13 22141.7 1425.21   1
   5   1 -13 20954.3 1409.83   1
   5  -1 -12 29358.6 1891.78   1
  -5   1  12 27486.6 1895.44   1
   5   1 -11 7035.98 539.343   1
  -5  -1  11 6364.10 548.814   1
   5  -1 -10 498.339 212.931   1
   5   1 -10 807.047 228.178   1
  -5   1  10 784.245 211.444   1
  -5  -1  10 850.667 230.008   1
   5   1  -9 2840.57 318.962   1
   5  -1  -9 3020.64 340.757   1
  -5  -1   9 3195.88 324.861   1
  -5   1   9 2840.78 341.867   1
   5  -1  -8 3531.09 342.060   1
   5   1  -8 3687.78 338.995   1
  -5  -1   8 2875.75 335.186   1
  -5   1   8 3260.55 339.845   1
   5  -1  -7 4427.10 413.469   1
   5   1  -7 4907.04 406.931   1
  -5   1   7 5127.34 427.243   1
  -5  -1   7 4725.99 412.865   1
   5  -1  -6 2826.14 337.978   1
  -5   1   6 3008.34 336.142   1
  -5  -1   6 3400.80 340.484   1
  -5   1   5 3689.96 340.121   1
  -5  -1   5 2853.76 317.448   1
   5   1  -5 3578.63 325.836   1
   5  -1  -5 3504.34 330.695   1
  -5   1   4 96015.4 6216.50   1
   5  -1  -4 98969.3 6214.96   1
   5   1  -4 99817.4 6211.20   1
  -5  -1   4 96727.9 6213.13   1
  -5   1   3 3950.64 363.406   1
  -5  -1   3 3757.40 358.456   1
   5   1  -3 3960.70 358.873   1
   5  -1  -3 4252.29 361.454   1
   5   1  -2 43602.8 2670.98   1
   5  -1  -2 43613.7 2671.35   1
  -5   1   2 40003.1 2670.54   1
  -5  -1   2 38889.1 2667.66   1
  -5  -1   1 964.002 232.856   1
   5   1  -1 831.583 230.898   1
   5  -1  -1 852.978 213.163   1
  -5   1   1 480.858 222.465   1
   5  -1   0 47738.9 2968.51   1
   5   1   0 47895.9 2966.95   1
  -5  -1   0 49354.4 2970.12   1
  -5   1   0 40445.7 2964.13   1
   5   1   1 774.660 206.878   1
   5  -1   1 469.671 211.183   1
  -5  -1  -1 339.562 194.067   1
  -5   1  -1 323.700 198.654   1
   5  -1   2 39419.1 2592.95   1
  -5  -1  -2 41229.3 2595.29   1
  -5   1  -2 38648.4 2591.66   1
   5   1   2 42034.4 2595.39   1
   5   1   3 3762.16 352.755   1
  -5   1  -3 3895.97 350.409   1
  -5  -1  -3 4411.61 356.025   1
   5  -1   3 4112.83 361.971   1
  -5   1  -4 89270.3 5885.12   1
  -5  -1  -4 97583.5 5891.06   1
   5  -1   4 92441.2 5886.20   1
   5   1   4 91995.4 5890.20   1
   5   1   5 3811.08 338.431   1
   5  -1   5 3078.00 310.795   1
  -5  -1  -5 3656.89 327.629   1
   5  -1   6 3964.54 343.434   1
   5   1   6 3620.09 350.871   1
  -5  -1  -6 3183.22 346.899   1
  -5   1  -6 3578.41 333.428   1
   5  -1   7 5378.98 413.342   1
   5   1   7 4188.31 409.188   1
  -5  -1  -7 5129.35 425.613   1
  -5   1  -7 4682.51 408.413   1
  -5   1  -8 3090.64 309.118   1
   5  -1   8 3042.37 312.722   1
   5   1   8 2944.32 331.108   1
  -5  -1  -8 2896.62 315.864   1
  -5   1  -9 2919.27 314.858   1
  -5  -1  -9 3602.58 344.361   1
   5   1   9 2864.07 333.734   1
   5  -1   9 3285.94 348.532   1
  -5   1 -10 609.549 208.001   1
  -5  -1 -10 554.289 218.711   1
   5   1  10 450.722 215.126   1
   5  -1  10 585.570 224.463   1
  -5   1 -11 6632.97 530.212   1
   5   1  12 25993.4 1853.70   1
  -5  -1 -12 29776.1 1858.31   1
   5  -1  13 19875.2 1378.57   1
   5   1  13 19875.5 1382.60   1
  -5  -1 -13 20720.9 1379.98   1
  -5   1 -14 1615.82 288.136   1
  -5  -1 -14 1929.91 280.719   1
   5   1  14 1508.26 278.162   1
   5  -1  14 796.774 285.069   1
  -5  -1 -15 2532.77 346.247   1
  -5   1 -15 3147.53 340.773   1
   5   1  15 2533.68 359.585   1
   5  -1  15 2356.62 361.670   1
   5   1  16 157.202 261.994   1
   5  -1  16 639.970 259.640   1
  -5   1 -17 300.077 238.742   1
   5  -1  17 188.820 252.077   1
  -5  -1 -18 566.195 249.590   1
   5   1  18 559.821 271.904   1
   5   1  19-201.209 286.899   1
   5  -1  19 693.893 259.472   1
  -5   1 -19 31.5909 227.670   1
  -5  -1 -19 864.325 278.881   1
   5   1  20 654.780 288.515   1
   5  -1  20 1160.92 292.254   1
  -5   1 -20 755.176 264.742   1
  -5  -1 -20 1553.94 293.019   1
   5  -1  21 1121.28 269.959   1
  -5   1 -21 252.412 236.636   1
   5   1  22-34.5579 240.654   1
  -5  -1 -22 385.984 240.827   1
   5  -1  23 281.146 236.940   1
   5   1  23-104.589 230.423   1
  -5   1 -23 496.758 253.936   1
  -5  -1 -23 294.317 240.126   1
   5  -1  24 391.898 252.461   1
   5   1  24 140.505 247.845   1
  -5   1 -24 505.469 243.114   1
  -5  -1 -24 530.523 245.301   1
   5   1  25 565.302 261.665   1
  -5  -1 -25 400.382 224.241   1
   5   1  26 495.817 255.384   1
  -5  -1 -26 334.744 228.840   1
   5  -2 -27 67.2660 221.843   1
  -5   2  27 35.6586 241.126   1
   5  -2 -26 135.784 235.098   1
  -5   2  26 36.1564 240.950   1
   5  -2 -25 238.162 257.950   1
  -5   2  25 693.904 280.924   1
   5  -2 -24-272.863 247.884   1
   5   2 -24 141.171 232.765   1
  -5   2  24-292.873 256.963   1
  -5  -2  24 444.144 250.254   1
   5  -2 -23 441.397 241.554   1
  -5   2  23-109.970 227.822   1
  -5  -2  23 439.187 263.771   1
   5  -2 -22 369.394 257.509   1
   5   2 -22 343.968 256.628   1
  -5   2  22 401.281 277.377   1
  -5  -2  22 614.756 252.996   1
   5  -2 -21 233.048 239.931   1
   5   2 -21 202.537 240.133   1
  -5   2  21-145.216 244.286   1
  -5  -2  21-142.015 231.769   1
   5  -2 -20 261.359 254.758   1
   5   2 -20-264.047 233.750   1
  -5   2  20-35.8638 278.641   1
  -5  -2  20 104.547 244.610   1
   5  -2 -19 32.1497 231.681   1
   5   2 -19-96.5320 250.000   1
  -5   2  19 177.197 260.787   1
  -5  -2  19-67.9640 259.122   1
   5   2 -18 125.027 236.698   1
  -5   2  18 417.253 266.119   1
  -5  -2  18 594.117 273.837   1
   5  -2 -17 1355.58 292.631   1
   5   2 -17 1875.61 293.489   1
  -5  -2  17 1246.95 304.796   1
   5  -2 -16 2731.66 362.547   1
   5   2 -16 2042.80 353.110   1
  -5   2  16 3113.71 382.651   1
  -5  -2  16 3075.53 375.138   1
   5  -2 -15 174.850 254.753   1
   5   2 -15-84.2181 215.843   1
  -5   2  15 482.540 276.251   1
  -5  -2  15 118.312 260.806   1
   5  -2 -14 3354.71 340.796   1
   5   2 -14 2473.21 326.263   1
  -5   2  14 2179.22 350.591   1
  -5  -2  14 3082.61 352.845   1
   5  -2 -13 2011.22 308.786   1
   5   2 -13 1591.84 290.900   1
  -5   2  13 1944.79 325.701   1
  -5  -2  13 2181.79 295.758   1
   5  -2 -12 578.280 239.407   1
  -5   2  12 517.740 258.701   1
   5  -2 -11 4960.84 439.706   1
  -5  -2  11 5585.81 453.056   1
   5   2 -11 5465.08 429.977   1
   5   2 -10 16569.0 1074.80   1
  -5  -2  10 14541.7 1067.65   1
  -5   2   9 741.505 246.730   1
  -5  -2   9 1315.09 229.412   1
   5  -2  -9 671.670 235.080   1
   5   2  -9 788.631 222.221   1
  -5   2   8 12961.7 860.933   1
  -5  -2   8 10853.0 840.744   1
   5   2  -8 12824.6 841.439   1
   5  -2  -8 11029.1 842.735   1
  -5   2   7 10729.8 815.794   1
  -5  -2   7 11190.7 804.333   1
   5  -2  -7 11026.6 814.218   1
   5   2  -7 12582.7 804.540   1
  -5   2   6 1271.78 234.295   1
  -5  -2   6 385.054 188.822   1
   5  -2  -6 19.5062 226.870   1
   5   2  -6 803.328 180.597   1
  -5   2   5 349.051 213.429   1
  -5  -2   5 17.4962 197.172   1
   5  -2  -5 129.740 204.024   1
   5   2  -5 298.719 187.715   1
   5  -2  -4 24153.1 1609.49   1
  -5   2   4 24324.2 1611.15   1
  -5  -2   4 24541.8 1600.59   1
   5   2  -4 24541.7 1597.97   1
  -5   2   3 140.067 195.035   1
  -5  -2   3 206.322 187.571   1
   5  -2  -3 99.8100 204.843   1
   5   2  -3 110.491 196.932   1
   5  -2  -2 60873.0 3927.66   1
  -5   2   2 61506.7 3928.45   1
   5   2  -2 65388.0 3930.09   1
  -5  -2   2 58633.8 3924.85   1
   5  -2  -1 12704.4 817.675   1
   5   2  -1 11754.6 819.138   1
  -5   2   1 11559.9 818.107   1
  -5  -2   1 11212.8 813.388   1
   5  -2   0 182.110 206.040   1
  -5   2   0 76.3959 194.287   1
  -5  -2   0 15.6177 184.163   1
   5   2   0 95.0846 190.122   1
   5   2   1 11404.3 792.349   1
  -5  -2  -1 10820.4 786.881   1
  -5   2  -1 11392.0 789.878   1
   5  -2   1 12172.8 792.263   1
   5   2   2 63432.8 4058.11   1
  -5  -2  -2 65702.5 4059.08   1
   5  -2   2 62498.1 4053.39   1
  -5   2  -2 62988.5 4052.05   1
   5  -2   3 76.9229 171.906   1
  -5   2  -3 227.039 164.580   1
   5   2   3 483.111 182.053   1
  -5  -2  -3 233.479 162.898   1
  -5   2  -4 23370.7 1584.74   1
  -5  -2  -4 26137.1 1595.66   1
   5   2   4 24035.0 1596.95   1
   5  -2   4 23494.4 1583.13   1
   5  -2   5 231.162 180.023   1
   5   2   5 76.8151 210.462   1
  -5  -2  -5 37.3194 202.233   1
  -5   2  -5 240.461 175.123   1
   5  -2   6 1124.90 207.944   1
   5   2   6 535.550 223.218   1
  -5   2  -6 999.390 197.599   1
  -5  -2  -6 868.000 215.369   1
  -5  -2  -7 11435.3 814.580   1
  -5   2  -7 11642.6 807.090   1
   5  -2   7 11062.9 802.548   1
   5   2   7 11871.9 825.726   1
  -5   2  -8 12101.6 843.409   1
  -5  -2  -8 11876.9 854.314   1
   5   2   8 10601.0 851.985   1
   5  -2   8 13210.9 846.620   1
   5   2   9 882.641 251.701   1
   5  -2   9 1443.98 229.833   1
  -5   2  -9 981.186 215.382   1
  -5  -2  -9 886.309 232.170   1
  -5   2 -10 16933.6 1109.26   1
   5  -2  10 15423.7 1108.96   1
  -5  -2 -11 5339.89 447.523   1
  -5   2 -11 4721.56 417.692   1
   5   2  11 5231.84 458.687   1
   5  -2  11 4007.90 429.767   1
  -5   2 -12 761.531 243.543   1
  -5  -2 -12 556.875 246.700   1
   5  -2  12 456.075 247.156   1
   5   2  12 452.948 270.370   1
  -5  -2 -13 1877.27 293.136   1
   5   2  13 2724.71 341.729   1
  -5  -2 -14 3707.13 382.737   1
  -5   2 -14 2660.92 340.330   1
   5   2  14 2745.86 383.972   1
   5  -2  14 2725.55 352.375   1
  -5   2 -15 463.562 242.835   1
  -5  -2 -15 117.042 220.193   1
   5  -2  15 577.051 263.985   1
   5   2  15-62.1229 230.921   1
   5  -2  16 1975.59 326.296   1
  -5  -2 -17 1180.47 285.948   1
   5   2  17 882.018 281.322   1
   5  -2  17 1334.20 301.647   1
  -5   2 -18 213.215 226.548   1
  -5  -2 -18 1046.67 264.288   1
   5   2  18 232.639 259.360   1
   5  -2  18 637.986 259.765   1
   5   2  19-135.064 262.344   1
   5  -2  19 197.610 245.323   1
  -5   2 -19-156.779 225.963   1
  -5  -2 -19 193.191 259.201   1
   5   2  20 657.696 270.093   1
   5  -2  20 470.131 253.349   1
  -5   2 -20 396.616 224.045   1
  -5  -2 -20 95.4428 250.231   1
   5  -2  21-271.156 241.114   1
   5   2  21 239.754 266.118   1
  -5   2 -21-63.0020 222.115   1
  -5  -2 -21-31.4346 230.379   1
   5   2  22 138.091 229.865   1
   5  -2  22 415.578 246.213   1
  -5   2 -22 129.692 228.605   1
  -5  -2 -22 706.337 251.294   1
   5  -2  23-141.290 226.954   1
   5   2  23-69.4877 214.672   1
  -5   2 -23 200.486 236.655   1
  -5  -2 -23 162.814 225.465   1
   5   2  24 69.8356 220.386   1
  -5   2 -24 578.476 247.085   1
  -5  -2 -24 362.328 235.170   1
   5   2  25 140.123 223.853   1
  -5  -2 -25-132.219 230.967   1
  -5  -2 -27 198.665 240.960   1
   5  -3 -28-195.642 229.200   1
  -5   3  26 251.211 260.098   1
   5  -3 -26 200.565 248.387   1
  -5   3  25 1122.50 287.817   1
   5  -3 -25 101.117 262.552   1
  -5   3  24 182.364 224.014   1
   5  -3 -24 607.754 265.354   1
  -5   3  23 73.3076 262.310   1
  -5  -3  23 401.942 245.123   1
   5   3 -23 244.290 249.793   1
  -5   3  22 365.532 284.178   1
  -5  -3  22-72.0470 232.907   1
   5  -3 -22 569.632 272.683   1
   5   3 -22-137.498 239.309   1
  -5   3  21 400.938 250.456   1
  -5  -3  21 176.337 249.106   1
   5  -3 -21-99.1915 225.138   1
   5   3 -21 538.217 238.698   1
  -5  -3  20 1583.15 298.255   1
   5   3 -20 1181.54 293.863   1
  -5   3  19 1069.59 286.733   1
   5  -3 -19 1095.00 261.037   1
   5   3 -19 511.860 270.524   1
  -5   3  18 490.800 260.548   1
  -5  -3  18 713.370 265.338   1
   5  -3 -18 316.564 243.225   1
   5   3 -18 867.903 257.206   1
  -5   3  17 206.151 293.155   1
  -5  -3  17-156.622 239.784   1
   5  -3 -17 62.0208 262.159   1
   5   3 -17 119.370 241.889   1
  -5  -3  16 361.752 235.910   1
   5   3 -16 947.493 266.691   1
  -5   3  15 1110.90 322.413   1
  -5  -3  15 1528.01 260.568   1
   5  -3 -15 1208.17 300.399   1
   5   3 -15 1620.32 272.110   1
  -5  -3  14 4089.82 420.165   1
  -5   3  14 5229.63 457.017   1
   5  -3 -14 4228.93 428.154   1
   5   3 -14 4410.50 434.699   1
  -5   3  13 2145.22 327.996   1
   5  -3 -13 1850.36 293.038   1
  -5   3  12 206.532 242.357   1
  -5  -3  12-148.916 211.770   1
   5  -3 -12 320.029 230.309   1
   5   3 -12-95.3590 195.831   1
  -5  -3  11-23.5150 195.677   1
  -5   3  11-141.105 234.835   1
   5   3 -11 158.508 198.430   1
   5  -3 -11 77.2673 232.129   1
   5   3 -10 64.2265 193.473   1
   5  -3 -10-74.3255 227.516   1
  -5  -3  10-133.103 186.361   1
  -5   3  10 215.256 244.479   1
   5  -3  -9 10405.5 809.942   1
   5   3  -9 12025.4 803.169   1
  -5  -3   9 11807.6 806.689   1
  -5   3   9 10885.4 821.063   1
   5   3  -8 20849.3 1370.53   1
   5  -3  -8 19102.8 1383.47   1
  -5   3   8 20438.8 1392.71   1
  -5  -3   8 21675.4 1376.92   1
   5   3  -7 15587.7 1082.81   1
   5  -3  -7 15345.4 1096.78   1
  -5   3   7 17095.3 1106.85   1
  -5  -3   7 16190.7 1086.45   1
   5   3  -6 27878.0 1778.36   1
   5  -3  -6 29872.2 1796.98   1
  -5  -3   6 27000.9 1779.30   1
  -5   3   6 24043.1 1791.29   1
   5  -3  -5 21156.4 1419.88   1
   5   3  -5 22154.5 1412.44   1
  -5  -3   5 21418.2 1411.46   1
  -5   3   5 20607.1 1427.14   1
   5  -3  -4 20554.8 1409.43   1
  -5   3   4 21433.0 1412.76   1
   5   3  -4 22082.3 1401.03   1
  -5  -3   4 20839.4 1399.94   1
  -5  -3   3 1290.13 218.633   1
   5   3  -3 1126.03 223.626   1
   5  -3  -3 1487.07 224.620   1
  -5   3   3 1167.87 234.998   1
  -5  -3   2 1605.72 232.058   1
   5  -3  -2 1846.98 252.091   1
   5   3  -2 1556.52 230.738   1
  -5   3   2 1674.97 262.870   1
  -5  -3   1 73966.4 4748.38   1
  -5   3   1 75968.4 4751.29   1
   5  -3  -1 73819.8 4747.63   1
   5   3  -1 74949.7 4751.01   1
   5   3   0 66523.7 4091.19   1
  -5   3   0 65625.3 4087.10   1
  -5  -3   0 64918.7 4090.19   1
   5  -3   0 59679.0 4086.47   1
   5   3   1 69717.5 4609.00   1
  -5   3  -1 71458.4 4604.43   1
   5  -3   1 75860.5 4608.88   1
  -5  -3  -1 72637.7 4609.77   1
   5  -3   2 960.639 210.848   1
   5   3   2 1239.42 215.755   1
  -5   3  -2 1055.26 214.368   1
[truncated: 875,587 more chars]
